# Supplementary material for: Report on the sixth blind test of organic crystal structure prediction methods
Source: Acta Crystallogr B Struct Sci Cryst Eng Mater. 2016 Aug 1;72(Pt 4):439–59. doi: 10.1107/S2052520616007447 (PMC4971545; doi:10.1107/S2052520616007447)
Supplement: Supplementary file 2 [file b-72-00439-sup2.zip › Group_08_Facelli/XXIV-1_Facelli.cif]

#\#CIF1.1
##########################################################################
#               Crystallographic Information Format file 
#  For information on this file format, follow the CIF links at
#  http://www.iucr.org
##########################################################################

data_Crystal_027_027
_cell_angle_alpha  90
_cell_angle_beta  73.2537
_cell_angle_gamma  90
_cell_length_a  10.7023
_cell_length_b  3.14032
_cell_length_c  11.6911

 loop_
   _atom_type_description
   _atom_type_number_in_cell 
   _atom_type_symbol  
   carbon   8   C 
   chlorine   2   Cl 
   hydrogen   18   H 
   oxygen   6   O 
   nitrogen   4   N 
   sulphur   2   S 


loop_
  _symmetry_equiv_pos_as_xyz
   x,y,z
   -x,y+1/2,-z

loop_
   _atom_site_type_symbol
   _atom_site_label
   _atom_site_fract_x
   _atom_site_fract_y
   _atom_site_fract_z
   C   C1   0.222525   1.00123   -0.083908
   C   C2   0.144111   1.12743   0.0351122
   H   H1   0.042485   1.21233   0.0488709
   C   C3   0.191973   1.15331   0.12948
   H   H2   0.126249   1.25962   0.214168
   O   O1   0.157985   1.01565   -0.165302
   H   H3   0.213957   0.917642   -0.248026
   O   O2   0.338593   0.890748   -0.104726
   S   S1   0.352974   1.04593   0.122552
   C   C4   0.347348   1.05959   0.275111
   N   N1   0.463071   1.07371   0.294095
   H   H4   0.471491   1.03091   0.378311
   N   N2   0.239178   1.03179   0.364142
   H   H5   0.148981   0.964834   0.354091
   H   H6   0.248893   1.00687   0.449736
   H   H7   0.546083   1.15867   0.227231
   O   O3   -0.0227006   0.823268   0.392816
   H   H8   -0.111394   0.89118   0.384915
   H   H9   -0.0276469   0.528424   0.422348
   Cl   Cl1   -0.294502   0.173498   0.405641

#\#CIF1.1
##########################################################################
#               Crystallographic Information Format file 
#  For information on this file format, follow the CIF links at
#  http://www.iucr.org
##########################################################################

data_Crystal_107_107
_cell_angle_alpha  90
_cell_angle_beta  90
_cell_angle_gamma  90
_cell_length_a  10.5023
_cell_length_b  22.6398
_cell_length_c  3.18963

 loop_
   _atom_type_description
   _atom_type_number_in_cell 
   _atom_type_symbol  
   carbon   16   C 
   chlorine   4   Cl 
   hydrogen   36   H 
   oxygen   12   O 
   nitrogen   8   N 
   sulphur   4   S 


loop_
  _symmetry_equiv_pos_as_xyz
   x,y,z
   -x,-y,z+1/2
   -x+1/2,y+1/2,z+1/2
   x+1/2,-y+1/2,z

loop_
   _atom_site_type_symbol
   _atom_site_label
   _atom_site_fract_x
   _atom_site_fract_y
   _atom_site_fract_z
   C   C1   0.142756   0.301547   0.187149
   C   C2   0.061098   0.250334   0.251204
   H   H1   -0.0406456   0.255185   0.201319
   C   C3   0.103335   0.197831   0.39611
   H   H2   0.0340773   0.162795   0.455616
   O   O1   0.0776715   0.350283   0.0769954
   H   H3   0.132975   0.387141   0.101569
   O   O2   0.259846   0.30075   0.237451
   S   S1   0.262821   0.181573   0.474749
   C   C4   0.261803   0.104608   0.569442
   N   N1   0.161334   0.0729149   0.672644
   H   H4   0.0724835   0.0902571   0.748949
   N   N2   0.376252   0.0806494   0.537869
   H   H5   0.386652   0.0363232   0.603009
   H   H6   0.452101   0.104234   0.428699
   H   H7   0.179111   0.0288183   0.733004
   O   O3   0.417988   0.390749   0.863263
   H   H8   0.350733   0.415246   0.730072
   H   H9   0.369956   0.361115   1.02653
   Cl   Cl1   0.188668   0.45737   0.465142

#\#CIF1.1
##########################################################################
#               Crystallographic Information Format file 
#  For information on this file format, follow the CIF links at
#  http://www.iucr.org
##########################################################################

data_Crystal_105_105
_cell_angle_alpha  90
_cell_angle_beta  90
_cell_angle_gamma  90
_cell_length_a  10.5038
_cell_length_b  22.6342
_cell_length_c  3.18568

 loop_
   _atom_type_description
   _atom_type_number_in_cell 
   _atom_type_symbol  
   carbon   16   C 
   chlorine   4   Cl 
   hydrogen   36   H 
   oxygen   12   O 
   nitrogen   8   N 
   sulphur   4   S 


loop_
  _symmetry_equiv_pos_as_xyz
   x,y,z
   -x,-y,z+1/2
   -x+1/2,y+1/2,z+1/2
   x+1/2,-y+1/2,z

loop_
   _atom_site_type_symbol
   _atom_site_label
   _atom_site_fract_x
   _atom_site_fract_y
   _atom_site_fract_z
   C   C1   0.142159   0.301611   0.385768
   C   C2   0.0603955   0.250443   0.450741
   H   H1   -0.0412308   0.254949   0.3961
   C   C3   0.102691   0.197837   0.594042
   H   H2   0.0334265   0.162885   0.653851
   O   O1   0.0773322   0.350204   0.270738
   H   H3   0.132659   0.387084   0.294635
   O   O2   0.259187   0.300836   0.436719
   S   S1   0.262033   0.181684   0.677211
   C   C4   0.2615   0.104539   0.767454
   N   N1   0.161282   0.0725256   0.868454
   H   H4   0.1792   0.0284984   0.930757
   N   N2   0.376052   0.0808146   0.732544
   H   H5   0.38726   0.036472   0.795604
   H   H6   0.451421   0.104706   0.62315
   H   H7   0.0722279   0.08951   0.944206
   O   O3   0.417285   0.391938   0.0665905
   H   H8   0.349906   0.416344   -0.0670432
   H   H9   0.369148   0.362419   0.230131
   Cl   Cl1   0.188226   0.457012   0.660265

#\#CIF1.1
##########################################################################
#               Crystallographic Information Format file 
#  For information on this file format, follow the CIF links at
#  http://www.iucr.org
##########################################################################

data_Crystal_103_103
_cell_angle_alpha  90
_cell_angle_beta  90
_cell_angle_gamma  90
_cell_length_a  13.8091
_cell_length_b  17.5474
_cell_length_c  3.15324

 loop_
   _atom_type_description
   _atom_type_number_in_cell 
   _atom_type_symbol  
   carbon   16   C 
   chlorine   4   Cl 
   hydrogen   36   H 
   oxygen   12   O 
   nitrogen   8   N 
   sulphur   4   S 


loop_
  _symmetry_equiv_pos_as_xyz
   x,y,z
   -x+1/2,-y,z+1/2
   x+1/2,-y+1/2,-z
   -x,y+1/2,-z+1/2

loop_
   _atom_site_type_symbol
   _atom_site_label
   _atom_site_fract_x
   _atom_site_fract_y
   _atom_site_fract_z
   C   C1   0.141357   0.405057   0.915789
   C   C2   0.244939   0.391132   0.964225
   H   H1   0.291368   0.438822   1.04887
   C   C3   0.286137   0.322769   0.894501
   H   H2   0.364427   0.317875   0.927299
   O   O1   0.117501   0.477711   0.98622
   H   H3   0.0469696   0.487834   0.915205
   O   O2   0.0825864   0.354788   0.813074
   S   S1   0.221759   0.240695   0.768447
   C   C4   0.314563   0.172984   0.675844
   N   N1   0.405006   0.19082   0.585779
   H   H4   0.455538   0.149866   0.514627
   N   N2   0.284392   0.101603   0.679561
   H   H5   0.331716   0.0580921   0.595671
   H   H6   0.213884   0.0867712   0.748761
   H   H7   0.431168   0.245728   0.57218
   O   O3   0.0153524   0.178257   1.38834
   H   H8   0.0264107   0.123324   1.44654
   H   H9   0.0447812   0.186787   1.108
   Cl   Cl1   0.0757436   0.0261198   0.849417

#\#CIF1.1
##########################################################################
#               Crystallographic Information Format file 
#  For information on this file format, follow the CIF links at
#  http://www.iucr.org
##########################################################################

data_Crystal_031_031
_cell_angle_alpha  90
_cell_angle_beta  90
_cell_angle_gamma  90
_cell_length_a  13.5852
_cell_length_b  17.7145
_cell_length_c  3.16613

 loop_
   _atom_type_description
   _atom_type_number_in_cell 
   _atom_type_symbol  
   carbon   16   C 
   chlorine   4   Cl 
   hydrogen   36   H 
   oxygen   12   O 
   nitrogen   8   N 
   sulphur   4   S 


loop_
  _symmetry_equiv_pos_as_xyz
   x,y,z
   -x+1/2,-y,z+1/2
   x+1/2,-y+1/2,-z
   -x,y+1/2,-z+1/2

loop_
   _atom_site_type_symbol
   _atom_site_label
   _atom_site_fract_x
   _atom_site_fract_y
   _atom_site_fract_z
   C   C1   0.35464   0.403576   0.930227
   C   C2   0.250169   0.38849   0.995129
   H   H1   0.203269   0.435101   1.09162
   C   C3   0.20977   0.32012   0.929666
   H   H2   0.130969   0.313234   0.979475
   O   O1   0.378579   0.475756   0.99314
   H   H3   0.450029   0.486277   0.918745
   O   O2   0.414315   0.354055   0.822262
   S   S1   0.277091   0.240668   0.785434
   C   C4   0.183753   0.173331   0.682852
   N   N1   0.0920294   0.190902   0.587456
   H   H4   0.041384   0.150311   0.507241
   N   N2   0.214956   0.102731   0.682721
   H   H5   0.167603   0.0598733   0.590163
   H   H6   0.286352   0.0876628   0.754962
   H   H7   0.0656342   0.245399   0.569442
   O   O3   0.483322   0.177472   0.411906
   H   H8   0.474418   0.122811   0.472752
   H   H9   0.452458   0.185426   0.134495
   Cl   Cl1   0.0742211   -0.0256537   0.345165

#\#CIF1.1
##########################################################################
#               Crystallographic Information Format file 
#  For information on this file format, follow the CIF links at
#  http://www.iucr.org
##########################################################################

data_Crystal_024_024
_cell_angle_alpha  90
_cell_angle_beta  90
_cell_angle_gamma  90
_cell_length_a  13.5362
_cell_length_b  17.7884
_cell_length_c  3.16063

 loop_
   _atom_type_description
   _atom_type_number_in_cell 
   _atom_type_symbol  
   carbon   16   C 
   chlorine   4   Cl 
   hydrogen   36   H 
   oxygen   12   O 
   nitrogen   8   N 
   sulphur   4   S 


loop_
  _symmetry_equiv_pos_as_xyz
   x,y,z
   -x+1/2,-y,z+1/2
   x+1/2,-y+1/2,-z
   -x,y+1/2,-z+1/2

loop_
   _atom_site_type_symbol
   _atom_site_label
   _atom_site_fract_x
   _atom_site_fract_y
   _atom_site_fract_z
   C   C1   0.146231   0.0968071   0.430441
   C   C2   0.25082   0.112287   0.497639
   H   H1   0.297921   0.0661518   0.597787
   C   C3   0.29058   0.180712   0.435827
   H   H2   0.369381   0.188352   0.48844
   O   O1   0.122559   0.0249456   0.494327
   H   H3   0.0507774   0.0143108   0.422029
   O   O2   0.0862011   0.145945   0.320936
   S   S1   0.222667   0.259443   0.289135
   C   C4   0.316231   0.326561   0.185156
   N   N1   0.408401   0.309082   0.0903832
   H   H4   0.459256   0.349394   0.00793817
   N   N2   0.284537   0.396789   0.179843
   H   H5   0.212962   0.412003   0.253929
   H   H6   0.331857   0.439341   0.0845267
   H   H7   0.434801   0.254799   0.0701685
   O   O3   0.517147   0.177437   1.08304
   H   H8   0.548134   0.185155   1.36127
   H   H9   0.52659   0.123   1.02298
   Cl   Cl1   -0.0733828   -0.025729   0.155368

#\#CIF1.1
##########################################################################
#               Crystallographic Information Format file 
#  For information on this file format, follow the CIF links at
#  http://www.iucr.org
##########################################################################

data_Crystal_026_026
_cell_angle_alpha  90
_cell_angle_beta  90
_cell_angle_gamma  90
_cell_length_a  13.4174
_cell_length_b  17.9096
_cell_length_c  3.16303

 loop_
   _atom_type_description
   _atom_type_number_in_cell 
   _atom_type_symbol  
   carbon   16   C 
   chlorine   4   Cl 
   hydrogen   36   H 
   oxygen   12   O 
   nitrogen   8   N 
   sulphur   4   S 


loop_
  _symmetry_equiv_pos_as_xyz
   x,y,z
   -x+1/2,-y,z+1/2
   x+1/2,-y+1/2,-z
   -x,y+1/2,-z+1/2

loop_
   _atom_site_type_symbol
   _atom_site_label
   _atom_site_fract_x
   _atom_site_fract_y
   _atom_site_fract_z
   C   C1   0.149166   0.097412   0.067923
   C   C2   0.254119   0.114254   -0.00634142
   H   H1   0.302874   0.06917   -0.106257
   C   C3   0.293221   0.182595   0.0530374
   H   H2   0.372349   0.19095   -0.00600004
   O   O1   0.126465   0.0259058   5.8456e-05
   H   H3   0.0545125   0.0150531   0.0770883
   O   O2   0.0879737   0.145075   0.186728
   S   S1   0.223436   0.260097   0.201273
   C   C4   0.316769   0.326885   0.316464
   N   N1   0.284732   0.396521   0.333693
   H   H4   0.212807   0.411578   0.25666
   N   N2   0.409884   0.308968   0.404705
   H   H5   0.46183   0.348362   0.48882
   H   H6   0.435364   0.254877   0.423473
   H   H7   0.332845   0.438827   0.428598
   O   O3   0.519972   0.17637   0.425548
   H   H8   0.549678   0.183427   0.14411
   H   H9   0.528015   0.122216   0.487351
   Cl   Cl1   -0.0725043   -0.0237987   0.346662

#\#CIF1.1
##########################################################################
#               Crystallographic Information Format file 
#  For information on this file format, follow the CIF links at
#  http://www.iucr.org
##########################################################################

data_Crystal_109_109
_cell_angle_alpha  90
_cell_angle_beta  90
_cell_angle_gamma  90
_cell_length_a  13.4962
_cell_length_b  17.917
_cell_length_c  3.16562

 loop_
   _atom_type_description
   _atom_type_number_in_cell 
   _atom_type_symbol  
   carbon   16   C 
   chlorine   4   Cl 
   hydrogen   36   H 
   oxygen   12   O 
   nitrogen   8   N 
   sulphur   4   S 


loop_
  _symmetry_equiv_pos_as_xyz
   x,y,z
   -x+1/2,-y,z+1/2
   x+1/2,-y+1/2,-z
   -x,y+1/2,-z+1/2

loop_
   _atom_site_type_symbol
   _atom_site_label
   _atom_site_fract_x
   _atom_site_fract_y
   _atom_site_fract_z
   C   C1   0.146041   0.0983682   0.0704943
   C   C2   0.250044   0.115007   -0.00989361
   H   H1   0.29801   0.0702967   -0.119731
   C   C3   0.288241   0.183646   0.0430339
   H   H2   0.366004   0.192435   -0.0298284
   O   O1   0.123563   0.0269461   0.00408654
   H   H3   0.0519605   0.0158846   0.0800031
   O   O2   0.085576   0.146166   0.191328
   S   S1   0.220301   0.261156   0.201567
   C   C4   0.315697   0.326371   0.314351
   N   N1   0.285871   0.396414   0.338982
   H   H4   0.3345   0.438185   0.43259
   N   N2   0.40807   0.306705   0.395664
   H   H5   0.461016   0.345284   0.478399
   H   H6   0.431952   0.252065   0.404596
   H   H7   0.214531   0.4127   0.266615
   O   O3   0.513184   0.173184   0.393338
   H   H8   0.544506   0.178473   0.114196
   H   H9   0.519239   0.118979   0.454856
   Cl   Cl1   -0.0746579   -0.0243477   0.320202

#\#CIF1.1
##########################################################################
#               Crystallographic Information Format file 
#  For information on this file format, follow the CIF links at
#  http://www.iucr.org
##########################################################################

data_Crystal_080_080
_cell_angle_alpha  72.188
_cell_angle_beta  102.081
_cell_angle_gamma  39.4293
_cell_length_a  30.2262
_cell_length_b  10.7655
_cell_length_c  3.14318

 loop_
   _atom_type_description
   _atom_type_number_in_cell 
   _atom_type_symbol  
   carbon   8   C 
   chlorine   2   Cl 
   hydrogen   18   H 
   oxygen   6   O 
   nitrogen   4   N 
   sulphur   2   S 


loop_
  _symmetry_equiv_pos_as_xyz
   x,y,z
   -x,-y,-z

loop_
   _atom_site_type_symbol
   _atom_site_label
   _atom_site_fract_x
   _atom_site_fract_y
   _atom_site_fract_z
   C   C1   0.367435   0.604841   0.331066
   C   C2   0.268437   0.795071   -0.0290671
   H   H1   0.200845   1.02914   -0.33963
   C   C3   0.257033   0.694781   0.00441421
   H   H2   0.179922   0.854564   -0.282826
   O   O1   0.37097   0.722519   0.303842
   H   H3   0.30136   0.937528   0.0393157
   O   O2   0.446519   0.341141   0.652646
   S   S1   0.35664   0.330231   0.472615
   C   C4   0.294419   0.337307   0.345154
   N   N1   0.19507   0.574015   -0.0424682
   H   H4   0.138418   0.791011   -0.393693
   N   N2   0.358971   0.0712301   0.70064
   H   H5   0.436645   -0.112976   0.989922
   H   H6   0.328897   0.0580423   0.607603
   H   H7   0.172542   0.536195   -0.0154716
   O   O3   -0.0298011   0.812784   0.102637
   H   H8   -0.0264114   0.778203   0.447441
   H   H9   0.0426852   0.649856   0.346848
   Cl   Cl1   0.179033   0.334867   -0.37918

#\#CIF1.1
##########################################################################
#               Crystallographic Information Format file 
#  For information on this file format, follow the CIF links at
#  http://www.iucr.org
##########################################################################

data_Crystal_084_084
_cell_angle_alpha  71.1469
_cell_angle_beta  52.2766
_cell_angle_gamma  104.728
_cell_length_a  20.4163
_cell_length_b  3.1452
_cell_length_c  10.8756

 loop_
   _atom_type_description
   _atom_type_number_in_cell 
   _atom_type_symbol  
   carbon   8   C 
   chlorine   2   Cl 
   hydrogen   18   H 
   oxygen   6   O 
   nitrogen   4   N 
   sulphur   2   S 


loop_
  _symmetry_equiv_pos_as_xyz
   x,y,z
   -x,-y,-z

loop_
   _atom_site_type_symbol
   _atom_site_label
   _atom_site_fract_x
   _atom_site_fract_y
   _atom_site_fract_z
   C   C1   0.132175   -0.073396   0.57076
   C   C2   0.233255   0.359209   0.360002
   H   H1   0.301164   0.591198   0.32004
   C   C3   0.245422   0.473037   0.213869
   H   H2   0.323646   0.792048   0.0606406
   O   O1   0.12551   -0.148669   0.706572
   H   H3   0.1945   0.136236   0.642888
   O   O2   0.0536407   -0.37572   0.623783
   S   S1   0.145113   0.143391   0.253817
   C   C4   0.208421   0.514183   0.00891418
   N   N1   0.143518   0.34813   0.00535835
   H   H4   0.175043   0.490709   -0.130006
   N   N2   0.308525   0.928504   -0.157899
   H   H5   0.365782   1.01885   -0.171565
   H   H6   0.33017   1.14968   -0.285013
   H   H7   0.0657109   0.00709891   0.13572
   O   O3   0.529592   0.858911   0.207563
   H   H8   0.454588   0.525699   0.33087
   H   H9   0.52898   1.1872   0.181503
   Cl   Cl1   0.316267   0.720996   0.548263

#\#CIF1.1
##########################################################################
#               Crystallographic Information Format file 
#  For information on this file format, follow the CIF links at
#  http://www.iucr.org
##########################################################################

data_Crystal_106_106
_cell_angle_alpha  90
_cell_angle_beta  105.572
_cell_angle_gamma  90
_cell_length_a  3.19059
_cell_length_b  25.1792
_cell_length_c  10.6452

 loop_
   _atom_type_description
   _atom_type_number_in_cell 
   _atom_type_symbol  
   carbon   8   C 
   chlorine   2   Cl 
   hydrogen   18   H 
   oxygen   6   O 
   nitrogen   4   N 
   sulphur   2   S 


loop_
  _symmetry_equiv_pos_as_xyz
   x,y,z
   x,-y,z+1/2
   x+1/2,y+1/2,z
   x+1/2,-y+1/2,z+1/2

loop_
   _atom_site_type_symbol
   _atom_site_label
   _atom_site_fract_x
   _atom_site_fract_y
   _atom_site_fract_z
   C   C1   0.272941   0.187065   0.637495
   C   C2   0.391924   0.13753   0.583951
   H   H1   0.480471   0.103585   0.649263
   C   C3   0.41656   0.132801   0.459867
   H   H2   0.519698   0.0950812   0.428434
   O   O1   0.261856   0.187363   0.76169
   H   H3   0.337727   0.151197   0.804806
   O   O2   0.181197   0.227983   0.570688
   S   S1   0.296397   0.18367   0.345525
   C   C4   0.25656   0.147653   0.200124
   N   N1   0.273359   0.176252   0.0977183
   H   H4   0.232598   0.156503   0.0108466
   N   N2   0.190554   0.0956948   0.189166
   H   H5   0.0972781   0.0725208   0.257165
   H   H6   0.138472   0.080338   0.0967837
   H   H7   0.386001   0.214988   0.103284
   O   O3   0.96098   -0.0214012   0.852291
   H   H8   1.08367   0.0148761   0.876152
   H   H9   0.646923   -0.0148517   0.82203
   Cl   Cl1   0.466431   0.0853454   0.903127

#\#CIF1.1
##########################################################################
#               Crystallographic Information Format file 
#  For information on this file format, follow the CIF links at
#  http://www.iucr.org
##########################################################################

data_Crystal_101_101
_cell_angle_alpha  90
_cell_angle_beta  105.532
_cell_angle_gamma  90
_cell_length_a  3.19138
_cell_length_b  25.1743
_cell_length_c  10.6437

 loop_
   _atom_type_description
   _atom_type_number_in_cell 
   _atom_type_symbol  
   carbon   8   C 
   chlorine   2   Cl 
   hydrogen   18   H 
   oxygen   6   O 
   nitrogen   4   N 
   sulphur   2   S 


loop_
  _symmetry_equiv_pos_as_xyz
   x,y,z
   x,-y,z+1/2
   x+1/2,y+1/2,z
   x+1/2,-y+1/2,z+1/2

loop_
   _atom_site_type_symbol
   _atom_site_label
   _atom_site_fract_x
   _atom_site_fract_y
   _atom_site_fract_z
   C   C1   0.67702   0.187129   0.271235
   C   C2   0.558019   0.137546   0.324701
   H   H1   0.470059   0.103623   0.259048
   C   C3   0.53352   0.132699   0.448654
   H   H2   0.429928   0.094944   0.479937
   O   O1   0.688197   0.187459   0.147042
   H   H3   0.611722   0.151319   0.103661
   O   O2   0.769326   0.227987   0.338108
   S   S1   0.65307   0.183545   0.56324
   C   C4   0.693454   0.147569   0.708729
   N   N1   0.759763   0.0956026   0.719631
   H   H4   0.812334   0.0802583   0.812088
   N   N2   0.675663   0.176209   0.811015
   H   H5   0.716785   0.156424   0.897917
   H   H6   0.564084   0.214947   0.80558
   H   H7   0.851402   0.0724441   0.65143
   O   O3   -0.0109941   -0.0214663   0.0556757
   H   H8   0.302407   -0.0147428   0.0865817
   H   H9   -0.133826   0.014773   0.0315991
   Cl   Cl1   0.482466   -0.0854624   0.505332

#\#CIF1.1
##########################################################################
#               Crystallographic Information Format file 
#  For information on this file format, follow the CIF links at
#  http://www.iucr.org
##########################################################################

data_Crystal_044_044
_cell_angle_alpha  90
_cell_angle_beta  93.4947
_cell_angle_gamma  90
_cell_length_a  3.2243
_cell_length_b  24.2212
_cell_length_c  10.2107

 loop_
   _atom_type_description
   _atom_type_number_in_cell 
   _atom_type_symbol  
   carbon   8   C 
   chlorine   2   Cl 
   hydrogen   18   H 
   oxygen   6   O 
   nitrogen   4   N 
   sulphur   2   S 


loop_
  _symmetry_equiv_pos_as_xyz
   x,y,z
   x,-y,z+1/2
   x+1/2,y+1/2,z
   x+1/2,-y+1/2,z+1/2

loop_
   _atom_site_type_symbol
   _atom_site_label
   _atom_site_fract_x
   _atom_site_fract_y
   _atom_site_fract_z
   C   C1   0.117876   -0.0110855   0.835594
   C   C2   0.278117   0.0354168   0.914586
   H   H1   0.313671   0.0307706   1.02067
   C   C3   0.391998   0.083001   0.858062
   H   H2   0.515469   0.11691   0.918945
   O   O1   0.0201149   -0.0557053   0.905426
   H   H3   -0.124562   -0.0842504   0.845511
   O   O2   0.0752023   -0.00971761   0.714366
   S   S1   0.34669   0.0920023   0.688511
   C   C4   0.446891   0.16288   0.670511
   N   N1   0.501238   0.17893   0.5485
   H   H4   0.5217   0.22095   0.530462
   N   N2   0.451793   0.200083   0.765435
   H   H5   0.501615   0.240388   0.740844
   H   H6   0.381105   0.191903   0.859995
   H   H7   0.519392   0.15227   0.471662
   O   O3   0.620026   0.13487   1.27853
   H   H8   0.353816   0.120549   1.24162
   H   H9   0.722631   0.15725   1.20405
   Cl   Cl1   0.024427   0.192014   0.0530516

#\#CIF1.1
##########################################################################
#               Crystallographic Information Format file 
#  For information on this file format, follow the CIF links at
#  http://www.iucr.org
##########################################################################

data_Crystal_100_100
_cell_angle_alpha  90
_cell_angle_beta  109.094
_cell_angle_gamma  90
_cell_length_a  3.14118
_cell_length_b  25.4659
_cell_length_c  10.8995

 loop_
   _atom_type_description
   _atom_type_number_in_cell 
   _atom_type_symbol  
   carbon   16   C 
   chlorine   4   Cl 
   hydrogen   36   H 
   oxygen   12   O 
   nitrogen   8   N 
   sulphur   4   S 


loop_
  _symmetry_equiv_pos_as_xyz
   x,y,z
   -x,y+1/2,-z+1/2
   -x,-y,-z
   x,-y-1/2,z-1/2

loop_
   _atom_site_type_symbol
   _atom_site_label
   _atom_site_fract_x
   _atom_site_fract_y
   _atom_site_fract_z
   C   C1   0.551546   0.0648844   0.236007
   C   C2   0.627731   0.116968   0.295545
   H   H1   0.624107   0.150853   0.234148
   C   C3   0.685676   0.123859   0.422814
   H   H2   0.730003   0.163566   0.461707
   O   O1   0.508244   0.0600439   0.111256
   H   H3   0.557711   0.0946782   0.0715127
   O   O2   0.519668   0.0255444   0.300322
   S   S1   0.703091   0.0723053   0.528782
   C   C4   0.827655   0.104076   0.680669
   N   N1   0.884783   0.0710095   0.77836
   H   H4   0.79345   0.0319255   0.760872
   N   N2   0.88205   0.155245   0.701976
   H   H5   0.747915   0.183651   0.633007
   H   H6   0.951073   0.166696   0.796949
   H   H7   0.915646   0.0866769   0.867635
   O   O3   0.447257   0.261524   0.0418527
   H   H8   0.50519   0.224326   0.0206905
   H   H9   0.167161   0.259121   0.0632826
   Cl   Cl1   0.766107   0.154832   -0.0102332

#\#CIF1.1
##########################################################################
#               Crystallographic Information Format file 
#  For information on this file format, follow the CIF links at
#  http://www.iucr.org
##########################################################################

data_Crystal_018_018
_cell_angle_alpha  90
_cell_angle_beta  72.134
_cell_angle_gamma  90
_cell_length_a  4.83921
_cell_length_b  15.431
_cell_length_c  12.0075

 loop_
   _atom_type_description
   _atom_type_number_in_cell 
   _atom_type_symbol  
   carbon   16   C 
   chlorine   4   Cl 
   hydrogen   36   H 
   oxygen   12   O 
   nitrogen   8   N 
   sulphur   4   S 


loop_
  _symmetry_equiv_pos_as_xyz
   x,y,z
   -x,y+1/2,-z+1/2
   -x,-y,-z
   x,-y-1/2,z-1/2

loop_
   _atom_site_type_symbol
   _atom_site_label
   _atom_site_fract_x
   _atom_site_fract_y
   _atom_site_fract_z
   C   C1   0.023347   0.140373   0.430735
   C   C2   -0.0108016   0.194805   0.533706
   H   H1   -0.144907   0.252815   0.543163
   C   C3   0.11721   0.17782   0.616361
   H   H2   0.0923536   0.224297   0.687075
   O   O1   -0.116439   0.169902   0.359127
   H   H3   -0.0916114   0.128534   0.286942
   O   O2   0.174958   0.0735429   0.413007
   S   S1   0.332764   0.0879045   0.614861
   C   C4   0.394839   0.0963948   0.751598
   N   N1   0.243782   0.146866   0.83801
   H   H4   0.30103   0.147342   0.914021
   N   N2   0.608202   0.0473723   0.763157
   H   H5   0.632593   0.0411453   0.844615
   H   H6   0.719419   0.00476441   0.697856
   H   H7   0.0483879   0.172247   0.840834
   O   O3   -0.0448732   0.0747397   0.18109
   H   H8   -0.183032   0.0858418   0.135886
   H   H9   0.152505   0.0887624   0.1268
   Cl   Cl1   0.563814   0.118428   1.02975

#\#CIF1.1
##########################################################################
#               Crystallographic Information Format file 
#  For information on this file format, follow the CIF links at
#  http://www.iucr.org
##########################################################################

data_Crystal_020_020
_cell_angle_alpha  90
_cell_angle_beta  72.0349
_cell_angle_gamma  90
_cell_length_a  4.85081
_cell_length_b  15.4045
_cell_length_c  11.9956

 loop_
   _atom_type_description
   _atom_type_number_in_cell 
   _atom_type_symbol  
   carbon   16   C 
   chlorine   4   Cl 
   hydrogen   36   H 
   oxygen   12   O 
   nitrogen   8   N 
   sulphur   4   S 


loop_
  _symmetry_equiv_pos_as_xyz
   x,y,z
   -x,y+1/2,-z+1/2
   -x,-y,-z
   x,-y-1/2,z-1/2

loop_
   _atom_site_type_symbol
   _atom_site_label
   _atom_site_fract_x
   _atom_site_fract_y
   _atom_site_fract_z
   C   C1   0.0213271   0.139639   0.430819
   C   C2   -0.0128133   0.194162   0.533812
   H   H1   -0.145813   0.252323   0.542374
   C   C3   0.115256   0.177316   0.616337
   H   H2   0.0891519   0.223962   0.687174
   O   O1   -0.117271   0.169141   0.358914
   H   H3   -0.0918205   0.127453   0.286854
   O   O2   0.172033   0.072596   0.413384
   S   S1   0.331961   0.0874362   0.614815
   C   C4   0.393218   0.0963946   0.751891
   N   N1   0.609353   0.0487181   0.763185
   H   H4   0.632062   0.0424655   0.845044
   N   N2   0.239303   0.146253   0.838837
   H   H5   0.042675   0.170729   0.84219
   H   H6   0.296831   0.147872   0.914754
   H   H7   0.723417   0.00663904   0.697485
   O   O3   -0.0482105   0.0745212   0.180914
   H   H8   0.148309   0.0886655   0.126133
   H   H9   -0.186949   0.0861636   0.136302
   Cl   Cl1   0.439365   -0.118417   -0.0297594

#\#CIF1.1
##########################################################################
#               Crystallographic Information Format file 
#  For information on this file format, follow the CIF links at
#  http://www.iucr.org
##########################################################################

data_Crystal_021_021
_cell_angle_alpha  90
_cell_angle_beta  107.994
_cell_angle_gamma  90
_cell_length_a  4.8508
_cell_length_b  15.4114
_cell_length_c  11.9982

 loop_
   _atom_type_description
   _atom_type_number_in_cell 
   _atom_type_symbol  
   carbon   16   C 
   chlorine   4   Cl 
   hydrogen   36   H 
   oxygen   12   O 
   nitrogen   8   N 
   sulphur   4   S 


loop_
  _symmetry_equiv_pos_as_xyz
   x,y,z
   -x,y+1/2,-z+1/2
   -x,-y,-z
   x,-y-1/2,z-1/2

loop_
   _atom_site_type_symbol
   _atom_site_label
   _atom_site_fract_x
   _atom_site_fract_y
   _atom_site_fract_z
   C   C1   0.521424   0.140048   0.568463
   C   C2   0.48763   0.194335   0.465364
   H   H1   0.354793   0.252536   0.45641
   C   C3   0.61588   0.177296   0.382986
   H   H2   0.589724   0.223666   0.311907
   O   O1   0.382209   0.169635   0.640048
   H   H3   0.407659   0.128122   0.712221
   O   O2   0.672375   0.07309   0.586238
   S   S1   0.832139   0.0872827   0.384967
   C   C4   0.893664   0.0957992   0.247972
   N   N1   0.739609   0.145235   0.160626
   H   H4   0.7977   0.146842   0.084848
   N   N2   1.10928   0.0477934   0.236903
   H   H5   1.22298   0.00587622   0.302774
   H   H6   1.13245   0.0411176   0.155258
   H   H7   0.543211   0.169909   0.157173
   O   O3   -0.54737   0.0753505   0.818426
   H   H8   -0.685355   0.08669   0.86337
   H   H9   -0.350665   0.0893628   0.873205
   Cl   Cl1   0.0615247   0.118306   0.970044

#\#CIF1.1
##########################################################################
#               Crystallographic Information Format file 
#  For information on this file format, follow the CIF links at
#  http://www.iucr.org
##########################################################################

data_Crystal_102_102
_cell_angle_alpha  90
_cell_angle_beta  90
_cell_angle_gamma  90
_cell_length_a  13.3097
_cell_length_b  17.7404
_cell_length_c  3.33967

 loop_
   _atom_type_description
   _atom_type_number_in_cell 
   _atom_type_symbol  
   carbon   16   C 
   chlorine   4   Cl 
   hydrogen   36   H 
   oxygen   12   O 
   nitrogen   8   N 
   sulphur   4   S 


loop_
  _symmetry_equiv_pos_as_xyz
   x,y,z
   -x+1/2,-y,z+1/2
   x+1/2,-y+1/2,-z
   -x,y+1/2,-z+1/2

loop_
   _atom_site_type_symbol
   _atom_site_label
   _atom_site_fract_x
   _atom_site_fract_y
   _atom_site_fract_z
   C   C1   0.151434   0.0974225   0.445238
   C   C2   0.255104   0.117231   0.542872
   H   H1   0.303305   0.0733907   0.665349
   C   C3   0.291855   0.187324   0.495248
   H   H2   0.36842   0.199526   0.587059
   O   O1   0.129207   0.0255789   0.527142
   H   H3   0.0575135   0.0133883   0.449292
   O   O2   0.0905295   0.143153   0.303261
   S   S1   0.223531   0.264472   0.321373
   C   C4   0.320359   0.328292   0.185923
   N   N1   0.414409   0.308289   0.120729
   H   H4   0.466661   0.345778   0.0115881
   N   N2   0.289286   0.398205   0.123918
   H   H5   0.338226   0.438408   0.0135191
   H   H6   0.216464   0.414838   0.179078
   H   H7   0.440925   0.253696   0.147014
   O   O3   0.509571   0.170866   0.163592
   H   H8   0.526518   0.12716   -0.00981294
   H   H9   0.521001   0.147748   0.42607
   Cl   Cl1   -0.0704171   -0.0287494   0.214629

#\#CIF1.1
##########################################################################
#               Crystallographic Information Format file 
#  For information on this file format, follow the CIF links at
#  http://www.iucr.org
##########################################################################

data_Crystal_066_066
_cell_angle_alpha  90
_cell_angle_beta  90
_cell_angle_gamma  90
_cell_length_a  21.9073
_cell_length_b  3.18266
_cell_length_c  10.8661

 loop_
   _atom_type_description
   _atom_type_number_in_cell 
   _atom_type_symbol  
   carbon   16   C 
   chlorine   4   Cl 
   hydrogen   36   H 
   oxygen   12   O 
   nitrogen   8   N 
   sulphur   4   S 


loop_
  _symmetry_equiv_pos_as_xyz
   x,y,z
   -x,-y,z+1/2
   -x+1/2,y,z+1/2
   x+1/2,-y,z

loop_
   _atom_site_type_symbol
   _atom_site_label
   _atom_site_fract_x
   _atom_site_fract_y
   _atom_site_fract_z
   C   C1   0.192704   0.31779   0.585436
   C   C2   0.130305   0.280291   0.540113
   H   H1   0.0929069   0.352842   0.602439
   C   C3   0.117757   0.148619   0.425019
   H   H2   0.0700995   0.143485   0.397507
   O   O1   0.201078   0.453238   0.699926
   H   H3   0.161215   0.525195   0.742204
   O   O2   0.237145   0.228146   0.519311
   S   S1   0.171282   0.0402425   0.311708
   C   C4   0.122518   -0.0999146   0.187437
   N   N1   0.149049   -0.0859316   0.0787113
   H   H4   0.12624   -0.167596   -0.00156176
   N   N2   0.0648928   -0.224998   0.200522
   H   H5   0.0411755   -0.35451   0.126359
   H   H6   0.0458444   -0.268785   0.284572
   H   H7   0.192693   0.0384465   0.0672438
   O   O3   0.00494059   0.433784   1.00003
   H   H8   -0.000837493   0.132818   1.0166
   H   H9   0.0355437   0.457003   0.930835
   Cl   Cl1   0.0848994   0.80717   0.813868

#\#CIF1.1
##########################################################################
#               Crystallographic Information Format file 
#  For information on this file format, follow the CIF links at
#  http://www.iucr.org
##########################################################################

data_Crystal_034_034
_cell_angle_alpha  90
_cell_angle_beta  90
_cell_angle_gamma  90
_cell_length_a  13.0954
_cell_length_b  17.8986
_cell_length_c  3.37904

 loop_
   _atom_type_description
   _atom_type_number_in_cell 
   _atom_type_symbol  
   carbon   16   C 
   chlorine   4   Cl 
   hydrogen   36   H 
   oxygen   12   O 
   nitrogen   8   N 
   sulphur   4   S 


loop_
  _symmetry_equiv_pos_as_xyz
   x,y,z
   -x+1/2,-y,z+1/2
   x+1/2,-y+1/2,-z
   -x,y+1/2,-z+1/2

loop_
   _atom_site_type_symbol
   _atom_site_label
   _atom_site_fract_x
   _atom_site_fract_y
   _atom_site_fract_z
   C   C1   0.155983   0.0985462   0.0641604
   C   C2   0.260315   0.119505   -0.0387944
   H   H1   0.30953   0.0766325   -0.164657
   C   C3   0.296551   0.189152   0.0120208
   H   H2   0.374077   0.202016   -0.079817
   O   O1   0.134614   0.0275022   -0.0238846
   H   H3   0.0624101   0.014773   0.0537056
   O   O2   0.0934925   0.142467   0.212801
   S   S1   0.224769   0.263687   0.192983
   C   C4   0.321663   0.328677   0.314046
   N   N1   0.288274   0.397766   0.368556
   H   H4   0.336704   0.4395   0.467268
   N   N2   0.417827   0.310124   0.374181
   H   H5   0.469926   0.348542   0.47573
   H   H6   0.445747   0.256077   0.36277
   H   H7   0.214074   0.412476   0.306569
   O   O3   0.515916   0.171867   0.365601
   H   H8   0.533902   0.141788   0.131722
   H   H9   0.522502   0.132414   0.569265
   Cl   Cl1   -0.0659644   -0.0286731   0.337833

#\#CIF1.1
##########################################################################
#               Crystallographic Information Format file 
#  For information on this file format, follow the CIF links at
#  http://www.iucr.org
##########################################################################

data_Crystal_092_092
_cell_angle_alpha  90
_cell_angle_beta  97.8809
_cell_angle_gamma  90
_cell_length_a  3.17301
_cell_length_b  21.7299
_cell_length_c  11.3168

 loop_
   _atom_type_description
   _atom_type_number_in_cell 
   _atom_type_symbol  
   carbon   8   C 
   chlorine   2   Cl 
   hydrogen   18   H 
   oxygen   6   O 
   nitrogen   4   N 
   sulphur   2   S 


loop_
  _symmetry_equiv_pos_as_xyz
   x,y,z
   x,-y,z+1/2
   x+1/2,y+1/2,z
   x+1/2,-y+1/2,z+1/2

loop_
   _atom_site_type_symbol
   _atom_site_label
   _atom_site_fract_x
   _atom_site_fract_y
   _atom_site_fract_z
   C   C1   0.812537   0.0594978   0.51583
   C   C2   0.867911   0.119952   0.464111
   H   H1   0.979513   0.157184   0.524751
   C   C3   0.779614   0.131712   0.346698
   H   H2   0.833053   0.17819   0.316249
   O   O1   0.898098   0.053571   0.633421
   H   H3   1.00213   0.0934062   0.674502
   O   O2   0.68347   0.0145771   0.45288
   S   S1   0.608399   0.0780575   0.237372
   C   C4   0.448465   0.127541   0.114446
   N   N1   0.409376   0.100388   0.00928594
   H   H4   0.512575   0.0553217   -0.00140023
   N   N2   0.348733   0.18639   0.125533
   H   H5   0.368082   0.208121   0.205469
   H   H6   0.201681   0.210975   0.051695
   H   H7   0.313827   0.124628   -0.0685016
   O   O3   0.941361   0.246779   0.930232
   H   H8   0.937832   0.216884   0.861859
   H   H9   0.643291   0.25268   0.942576
   Cl   Cl1   1.27746   0.170156   0.749281

#\#CIF1.1
##########################################################################
#               Crystallographic Information Format file 
#  For information on this file format, follow the CIF links at
#  http://www.iucr.org
##########################################################################

data_Crystal_095_095
_cell_angle_alpha  90
_cell_angle_beta  97.5343
_cell_angle_gamma  90
_cell_length_a  3.17646
_cell_length_b  21.6462
_cell_length_c  11.3581

 loop_
   _atom_type_description
   _atom_type_number_in_cell 
   _atom_type_symbol  
   carbon   8   C 
   chlorine   2   Cl 
   hydrogen   18   H 
   oxygen   6   O 
   nitrogen   4   N 
   sulphur   2   S 


loop_
  _symmetry_equiv_pos_as_xyz
   x,y,z
   x,-y,z+1/2
   x+1/2,y+1/2,z
   x+1/2,-y+1/2,z+1/2

loop_
   _atom_site_type_symbol
   _atom_site_label
   _atom_site_fract_x
   _atom_site_fract_y
   _atom_site_fract_z
   C   C1   0.750217   0.059968   0.559051
   C   C2   0.806394   0.120603   0.50774
   H   H1   0.918977   0.157894   0.567785
   C   C3   0.718602   0.132249   0.390899
   H   H2   0.773649   0.178811   0.360372
   O   O1   0.834657   0.0539463   0.676066
   H   H3   0.933768   0.0940706   0.717078
   O   O2   0.621784   0.0149925   0.496253
   S   S1   0.544608   0.0781082   0.283228
   C   C4   0.385195   0.127664   0.160755
   N   N1   0.346552   0.100002   0.056297
   H   H4   0.451622   0.0548068   0.0465004
   N   N2   0.284518   0.186759   0.171418
   H   H5   0.136061   0.211164   0.0980231
   H   H6   0.307783   0.209125   0.250592
   H   H7   0.247472   0.123659   -0.0213703
   O   O3   0.881726   0.245954   0.975285
   H   H8   0.875827   0.215824   0.907259
   H   H9   0.584258   0.252756   0.986786
   Cl   Cl1   1.21414   0.170704   0.791851

#\#CIF1.1
##########################################################################
#               Crystallographic Information Format file 
#  For information on this file format, follow the CIF links at
#  http://www.iucr.org
##########################################################################

data_Crystal_089_089
_cell_angle_alpha  90
_cell_angle_beta  97.3507
_cell_angle_gamma  90
_cell_length_a  3.177
_cell_length_b  21.6278
_cell_length_c  11.3624

 loop_
   _atom_type_description
   _atom_type_number_in_cell 
   _atom_type_symbol  
   carbon   8   C 
   chlorine   2   Cl 
   hydrogen   18   H 
   oxygen   6   O 
   nitrogen   4   N 
   sulphur   2   S 


loop_
  _symmetry_equiv_pos_as_xyz
   x,y,z
   x,-y,z+1/2
   x+1/2,y+1/2,z
   x+1/2,-y+1/2,z+1/2

loop_
   _atom_site_type_symbol
   _atom_site_label
   _atom_site_fract_x
   _atom_site_fract_y
   _atom_site_fract_z
   C   C1   0.702148   0.0600881   0.573863
   C   C2   0.757632   0.120689   0.522376
   H   H1   0.870306   0.158004   0.582462
   C   C3   0.667958   0.132291   0.405677
   H   H2   0.723405   0.178829   0.374876
   O   O1   0.788967   0.0540118   0.690681
   H   H3   0.887939   0.0941852   0.731529
   O   O2   0.572417   0.0150534   0.511233
   S   S1   0.493609   0.0780214   0.298219
   C   C4   0.334625   0.127661   0.175884
   N   N1   0.296098   0.0998445   0.071563
   H   H4   0.401912   0.0547129   0.0614209
   N   N2   0.2343   0.186799   0.186406
   H   H5   0.0848584   0.211224   0.113192
   H   H6   0.257733   0.209413   0.265272
   H   H7   0.200052   0.123539   -0.00596933
   O   O3   0.833918   0.245822   0.990617
   H   H8   0.828446   0.215857   0.922487
   H   H9   0.535752   0.252981   1.00126
   Cl   Cl1   1.16835   0.170862   0.806341

#\#CIF1.1
##########################################################################
#               Crystallographic Information Format file 
#  For information on this file format, follow the CIF links at
#  http://www.iucr.org
##########################################################################

data_Crystal_093_093
_cell_angle_alpha  90
_cell_angle_beta  97.4367
_cell_angle_gamma  90
_cell_length_a  3.17441
_cell_length_b  21.5771
_cell_length_c  11.3577

 loop_
   _atom_type_description
   _atom_type_number_in_cell 
   _atom_type_symbol  
   carbon   8   C 
   chlorine   2   Cl 
   hydrogen   18   H 
   oxygen   6   O 
   nitrogen   4   N 
   sulphur   2   S 


loop_
  _symmetry_equiv_pos_as_xyz
   x,y,z
   x,-y,z+1/2
   x+1/2,y+1/2,z
   x+1/2,-y+1/2,z+1/2

loop_
   _atom_site_type_symbol
   _atom_site_label
   _atom_site_fract_x
   _atom_site_fract_y
   _atom_site_fract_z
   C   C1   0.727287   0.0598635   0.529387
   C   C2   0.784914   0.120536   0.477525
   H   H1   0.901253   0.158056   0.537105
   C   C3   0.695973   0.13226   0.360758
   H   H2   0.754662   0.17883   0.329913
   O   O1   0.814024   0.0539576   0.646438
   H   H3   0.914956   0.0942586   0.686854
   O   O2   0.597238   0.0146599   0.466873
   S   S1   0.519418   0.0780348   0.253068
   C   C4   0.357212   0.1277   0.130867
   N   N1   0.31519   0.0997212   0.0265909
   H   H4   0.424213   0.0545615   0.0168555
   N   N2   0.257776   0.186984   0.141218
   H   H5   0.286962   0.210204   0.219558
   H   H6   0.111138   0.211312   0.0673242
   H   H7   0.219588   0.123539   -0.0510703
   O   O3   0.860846   0.245675   0.945509
   H   H8   0.856987   0.216042   0.876784
   H   H9   0.56166   0.252231   0.956339
   Cl   Cl1   1.20512   0.171012   0.761085

#\#CIF1.1
##########################################################################
#               Crystallographic Information Format file 
#  For information on this file format, follow the CIF links at
#  http://www.iucr.org
##########################################################################

data_Crystal_048_048
_cell_angle_alpha  90
_cell_angle_beta  97.0685
_cell_angle_gamma  90
_cell_length_a  3.17244
_cell_length_b  21.5165
_cell_length_c  11.4387

 loop_
   _atom_type_description
   _atom_type_number_in_cell 
   _atom_type_symbol  
   carbon   8   C 
   chlorine   2   Cl 
   hydrogen   18   H 
   oxygen   6   O 
   nitrogen   4   N 
   sulphur   2   S 


loop_
  _symmetry_equiv_pos_as_xyz
   x,y,z
   x,-y,z+1/2
   x+1/2,y+1/2,z
   x+1/2,-y+1/2,z+1/2

loop_
   _atom_site_type_symbol
   _atom_site_label
   _atom_site_fract_x
   _atom_site_fract_y
   _atom_site_fract_z
   C   C1   0.378155   0.0609816   0.156785
   C   C2   0.31833   0.12154   0.209315
   H   H1   0.199564   0.15913   0.150606
   C   C3   0.410275   0.132612   0.325218
   H   H2   0.353126   0.179147   0.357062
   O   O1   0.294864   0.0554892   0.0407544
   H   H3   0.192412   0.0960324   0.00134887
   O   O2   0.511071   0.0156094   0.21798
   S   S1   0.589656   0.0777654   0.43086
   C   C4   0.748663   0.127326   0.552469
   N   N1   0.79252   0.0989863   0.655731
   H   H4   0.888301   0.122909   0.732301
   N   N2   0.847061   0.186864   0.542592
   H   H5   0.815684   0.21013   0.464864
   H   H6   0.993739   0.211065   0.615999
   H   H7   0.688556   0.0535677   0.666404
   O   O3   0.241809   0.243668   0.739018
   H   H8   0.232863   0.214578   0.808071
   H   H9   0.544237   0.250136   0.731601
   Cl   Cl1   0.904503   0.171585   0.92554

#\#CIF1.1
##########################################################################
#               Crystallographic Information Format file 
#  For information on this file format, follow the CIF links at
#  http://www.iucr.org
##########################################################################

data_Crystal_097_097
_cell_angle_alpha  90
_cell_angle_beta  97.0463
_cell_angle_gamma  90
_cell_length_a  3.18423
_cell_length_b  21.4327
_cell_length_c  11.4746

 loop_
   _atom_type_description
   _atom_type_number_in_cell 
   _atom_type_symbol  
   carbon   8   C 
   chlorine   2   Cl 
   hydrogen   18   H 
   oxygen   6   O 
   nitrogen   4   N 
   sulphur   2   S 


loop_
  _symmetry_equiv_pos_as_xyz
   x,y,z
   x,-y,z+1/2
   x+1/2,y+1/2,z
   x+1/2,-y+1/2,z+1/2

loop_
   _atom_site_type_symbol
   _atom_site_label
   _atom_site_fract_x
   _atom_site_fract_y
   _atom_site_fract_z
   C   C1   0.477873   0.0605655   0.600953
   C   C2   0.540725   0.121261   0.548596
   H   H1   0.66233   0.158933   0.606448
   C   C3   0.449461   0.132714   0.433058
   H   H2   0.507244   0.179543   0.401788
   O   O1   0.548839   0.0555124   0.7169
   H   H3   0.653492   0.0959101   0.756927
   O   O2   0.355291   0.0146555   0.539595
   S   S1   0.269056   0.0777161   0.328008
   C   C4   0.108291   0.127224   0.206976
   N   N1   0.0658021   0.0989713   0.103994
   H   H4   -0.0399463   0.122691   0.028259
   N   N2   0.00744699   0.186799   0.217522
   H   H5   -0.135464   0.210915   0.143985
   H   H6   0.0400874   0.210017   0.295342
   H   H7   0.176961   0.0536946   0.0923747
   O   O3   0.610001   0.242297   1.01978
   H   H8   0.619448   0.213679   0.950167
   H   H9   0.310015   0.249783   1.0265
   Cl   Cl1   0.949371   0.171529   0.831633

#\#CIF1.1
##########################################################################
#               Crystallographic Information Format file 
#  For information on this file format, follow the CIF links at
#  http://www.iucr.org
##########################################################################

data_Crystal_069_069
_cell_angle_alpha  90
_cell_angle_beta  90
_cell_angle_gamma  90
_cell_length_a  21.3973
_cell_length_b  3.2017
_cell_length_c  11.1442

 loop_
   _atom_type_description
   _atom_type_number_in_cell 
   _atom_type_symbol  
   carbon   16   C 
   chlorine   4   Cl 
   hydrogen   36   H 
   oxygen   12   O 
   nitrogen   8   N 
   sulphur   4   S 


loop_
  _symmetry_equiv_pos_as_xyz
   x,y,z
   -x,-y,z+1/2
   -x+1/2,y,z+1/2
   x+1/2,-y,z

loop_
   _atom_site_type_symbol
   _atom_site_label
   _atom_site_fract_x
   _atom_site_fract_y
   _atom_site_fract_z
   C   C1   0.190964   0.333232   0.532563
   C   C2   0.127698   0.300145   0.484399
   H   H1   0.0883175   0.37443   0.542238
   C   C3   0.115771   0.156846   0.373015
   H   H2   0.0669411   0.139063   0.346723
   O   O1   0.197895   0.45528   0.64565
   H   H3   0.156327   0.527334   0.684477
   O   O2   0.237358   0.24325   0.470404
   S   S1   0.171226   0.0483719   0.263628
   C   C4   0.122463   -0.106344   0.142569
   N   N1   0.151135   -0.10605   0.0374794
   H   H4   0.128259   -0.197996   -0.0386612
   N   N2   0.0633636   -0.226982   0.150996
   H   H5   0.0386227   -0.226934   0.228601
   H   H6   0.0414501   -0.354202   0.0753027
   H   H7   0.195598   0.0185198   0.024227
   O   O3   0.0150849   1.44337   0.946431
   H   H8   0.0413014   1.49937   0.871983
   H   H9   0.0146593   1.13939   0.957838
   Cl   Cl1   0.0801846   0.835324   0.746237

#\#CIF1.1
##########################################################################
#               Crystallographic Information Format file 
#  For information on this file format, follow the CIF links at
#  http://www.iucr.org
##########################################################################

data_Crystal_096_096
_cell_angle_alpha  90
_cell_angle_beta  96.9423
_cell_angle_gamma  90
_cell_length_a  3.18569
_cell_length_b  21.3589
_cell_length_c  11.4887

 loop_
   _atom_type_description
   _atom_type_number_in_cell 
   _atom_type_symbol  
   carbon   8   C 
   chlorine   2   Cl 
   hydrogen   18   H 
   oxygen   6   O 
   nitrogen   4   N 
   sulphur   2   S 


loop_
  _symmetry_equiv_pos_as_xyz
   x,y,z
   x,-y,z+1/2
   x+1/2,y+1/2,z
   x+1/2,-y+1/2,z+1/2

loop_
   _atom_site_type_symbol
   _atom_site_label
   _atom_site_fract_x
   _atom_site_fract_y
   _atom_site_fract_z
   C   C1   0.849908   0.0608732   0.551287
   C   C2   0.914675   0.121584   0.498479
   H   H1   1.03654   0.159461   0.556063
   C   C3   0.821088   0.132861   0.383172
   H   H2   0.876635   0.179848   0.351497
   O   O1   0.91772   0.0560467   0.667082
   H   H3   1.02446   0.0965438   0.707124
   O   O2   0.724795   0.0147977   0.490435
   S   S1   0.639584   0.0772418   0.279091
   C   C4   0.477   0.126876   0.15832
   N   N1   0.433043   0.0986829   0.0550751
   H   H4   0.545118   0.0533658   0.0431783
   N   N2   0.378095   0.186696   0.168672
   H   H5   0.407817   0.210561   0.245761
   H   H6   0.2356   0.210629   0.0950837
   H   H7   0.324663   0.122665   -0.0201063
   O   O3   0.981711   0.241792   0.970338
   H   H8   0.996091   0.213073   0.901014
   H   H9   0.679746   0.24801   0.97629
   Cl   Cl1   1.32256   0.171531   0.781264

#\#CIF1.1
##########################################################################
#               Crystallographic Information Format file 
#  For information on this file format, follow the CIF links at
#  http://www.iucr.org
##########################################################################

data_Crystal_098_098
_cell_angle_alpha  90
_cell_angle_beta  98.87
_cell_angle_gamma  90
_cell_length_a  3.18637
_cell_length_b  21.3429
_cell_length_c  11.5628

 loop_
   _atom_type_description
   _atom_type_number_in_cell 
   _atom_type_symbol  
   carbon   8   C 
   chlorine   2   Cl 
   hydrogen   18   H 
   oxygen   6   O 
   nitrogen   4   N 
   sulphur   2   S 


loop_
  _symmetry_equiv_pos_as_xyz
   x,y,z
   x,-y,z+1/2
   x+1/2,y+1/2,z
   x+1/2,-y+1/2,z+1/2

loop_
   _atom_site_type_symbol
   _atom_site_label
   _atom_site_fract_x
   _atom_site_fract_y
   _atom_site_fract_z
   C   C1   0.955678   0.189027   0.661339
   C   C2   0.835774   0.128331   0.608425
   H   H1   0.773242   0.0902868   0.665991
   C   C3   0.814699   0.117203   0.493369
   H   H2   0.727928   0.070305   0.46095
   O   O1   1.0076   0.193731   0.776932
   H   H3   0.939471   0.153099   0.816383
   O   O2   1.01906   0.23517   0.600321
   S   S1   0.891429   0.172795   0.389093
   C   C4   0.935966   0.123126   0.268515
   N   N1   0.878717   0.151452   0.165715
   H   H4   0.915508   0.127196   0.0911027
   N   N2   1.04636   0.0632358   0.278567
   H   H5   1.09364   0.0397805   0.355763
   H   H6   1.11493   0.0390557   0.205139
   H   H7   0.753983   0.196617   0.153476
   O   O3   1.24315   0.00879997   0.0800947
   H   H8   1.55158   0.00297081   0.0862861
   H   H9   1.15834   0.0373049   0.0106507
   Cl   Cl1   0.711745   0.0782915   0.889985

#\#CIF1.1
##########################################################################
#               Crystallographic Information Format file 
#  For information on this file format, follow the CIF links at
#  http://www.iucr.org
##########################################################################

data_Crystal_088_088
_cell_angle_alpha  90
_cell_angle_beta  96.5975
_cell_angle_gamma  90
_cell_length_a  3.18421
_cell_length_b  21.3754
_cell_length_c  11.4677

 loop_
   _atom_type_description
   _atom_type_number_in_cell 
   _atom_type_symbol  
   carbon   8   C 
   chlorine   2   Cl 
   hydrogen   18   H 
   oxygen   6   O 
   nitrogen   4   N 
   sulphur   2   S 


loop_
  _symmetry_equiv_pos_as_xyz
   x,y,z
   x,-y,z+1/2
   x+1/2,y+1/2,z
   x+1/2,-y+1/2,z+1/2

loop_
   _atom_site_type_symbol
   _atom_site_label
   _atom_site_fract_x
   _atom_site_fract_y
   _atom_site_fract_z
   C   C1   0.819794   0.0607872   0.509703
   C   C2   0.884362   0.121562   0.457019
   H   H1   1.00941   0.159168   0.514757
   C   C3   0.787325   0.132944   0.341823
   H   H2   0.842736   0.179847   0.309928
   O   O1   0.886793   0.0556065   0.625486
   H   H3   0.991603   0.0960999   0.665046
   O   O2   0.691054   0.0150402   0.44845
   S   S1   0.604888   0.0776683   0.237355
   C   C4   0.442497   0.127298   0.116653
   N   N1   0.395695   0.0987969   0.0136821
   H   H4   0.504561   0.0533862   0.00147918
   N   N2   0.342287   0.187036   0.126689
   H   H5   0.200667   0.211228   0.0534141
   H   H6   0.374096   0.21086   0.203908
   H   H7   0.287627   0.122604   -0.061368
   O   O3   0.949158   0.241403   0.927512
   H   H8   0.969332   0.21353   0.857006
   H   H9   0.646372   0.248208   0.931974
   Cl   Cl1   1.29851   0.172167   0.73851

#\#CIF1.1
##########################################################################
#               Crystallographic Information Format file 
#  For information on this file format, follow the CIF links at
#  http://www.iucr.org
##########################################################################

data_Crystal_091_091
_cell_angle_alpha  90
_cell_angle_beta  97.2898
_cell_angle_gamma  90
_cell_length_a  3.17195
_cell_length_b  21.2823
_cell_length_c  11.5374

 loop_
   _atom_type_description
   _atom_type_number_in_cell 
   _atom_type_symbol  
   carbon   8   C 
   chlorine   2   Cl 
   hydrogen   18   H 
   oxygen   6   O 
   nitrogen   4   N 
   sulphur   2   S 


loop_
  _symmetry_equiv_pos_as_xyz
   x,y,z
   x,-y,z+1/2
   x+1/2,y+1/2,z
   x+1/2,-y+1/2,z+1/2

loop_
   _atom_site_type_symbol
   _atom_site_label
   _atom_site_fract_x
   _atom_site_fract_y
   _atom_site_fract_z
   C   C1   0.777056   0.0610878   0.557406
   C   C2   0.845983   0.121837   0.504494
   H   H1   0.966743   0.16041   0.561274
   C   C3   0.751845   0.132605   0.389265
   H   H2   0.803535   0.179488   0.356491
   O   O1   0.836141   0.0567341   0.672947
   H   H3   0.937779   0.0977999   0.712225
   O   O2   0.655547   0.0145554   0.496761
   S   S1   0.571845   0.0769057   0.284726
   C   C4   0.400759   0.126895   0.164644
   N   N1   0.351368   0.0986576   0.0617267
   H   H4   0.460681   0.0532875   0.0483104
   N   N2   0.299254   0.186956   0.174842
   H   H5   0.325757   0.210471   0.25197
   H   H6   0.154488   0.210962   0.101339
   H   H7   0.240454   0.123264   -0.0125135
   O   O3   0.906959   0.239595   0.974073
   H   H8   0.928274   0.211701   0.903711
   H   H9   0.600915   0.243314   0.979964
   Cl   Cl1   1.24896   0.172136   0.784922

#\#CIF1.1
##########################################################################
#               Crystallographic Information Format file 
#  For information on this file format, follow the CIF links at
#  http://www.iucr.org
##########################################################################

data_Crystal_094_094
_cell_angle_alpha  90
_cell_angle_beta  98.6022
_cell_angle_gamma  90
_cell_length_a  3.19361
_cell_length_b  21.2343
_cell_length_c  11.555

 loop_
   _atom_type_description
   _atom_type_number_in_cell 
   _atom_type_symbol  
   carbon   8   C 
   chlorine   2   Cl 
   hydrogen   18   H 
   oxygen   6   O 
   nitrogen   4   N 
   sulphur   2   S 


loop_
  _symmetry_equiv_pos_as_xyz
   x,y,z
   x,-y,z+1/2
   x+1/2,y+1/2,z
   x+1/2,-y+1/2,z+1/2

loop_
   _atom_site_type_symbol
   _atom_site_label
   _atom_site_fract_x
   _atom_site_fract_y
   _atom_site_fract_z
   C   C1   0.554479   0.188978   0.481807
   C   C2   0.430971   0.128136   0.428716
   H   H1   0.365327   0.0898386   0.486084
   C   C3   0.41119   0.117148   0.313374
   H   H2   0.324466   0.0702181   0.280418
   O   O1   0.611249   0.193364   0.597465
   H   H3   0.549328   0.152299   0.63712
   O   O2   0.61544   0.235644   0.420976
   S   S1   0.490269   0.173039   0.20907
   C   C4   0.542811   0.123006   0.0890944
   N   N1   0.489595   0.15131   -0.0140925
   H   H4   0.363417   0.196659   -0.0266938
   N   N2   0.652318   0.0628474   0.0994901
   H   H5   0.705994   0.0392462   0.176799
   H   H6   0.71927   0.0386833   0.0256612
   H   H7   0.526748   0.127092   -0.0886393
   O   O3   0.838699   0.0104726   0.898993
   H   H8   1.14773   0.00771315   0.903966
   H   H9   0.740232   0.038008   0.828633
   Cl   Cl1   0.309073   0.0784323   0.709779

#\#CIF1.1
##########################################################################
#               Crystallographic Information Format file 
#  For information on this file format, follow the CIF links at
#  http://www.iucr.org
##########################################################################

data_Crystal_090_090
_cell_angle_alpha  90
_cell_angle_beta  98.0637
_cell_angle_gamma  90
_cell_length_a  3.19894
_cell_length_b  21.278
_cell_length_c  11.571

 loop_
   _atom_type_description
   _atom_type_number_in_cell 
   _atom_type_symbol  
   carbon   8   C 
   chlorine   2   Cl 
   hydrogen   18   H 
   oxygen   6   O 
   nitrogen   4   N 
   sulphur   2   S 


loop_
  _symmetry_equiv_pos_as_xyz
   x,y,z
   x,-y,z+1/2
   x+1/2,y+1/2,z
   x+1/2,-y+1/2,z+1/2

loop_
   _atom_site_type_symbol
   _atom_site_label
   _atom_site_fract_x
   _atom_site_fract_y
   _atom_site_fract_z
   C   C1   0.771518   0.0615403   0.585273
   C   C2   0.838247   0.122275   0.531947
   H   H1   0.963063   0.160495   0.589239
   C   C3   0.750541   0.133569   0.416864
   H   H2   0.814056   0.180646   0.386279
   O   O1   0.827361   0.0575632   0.700903
   H   H3   0.928476   0.0984413   0.741135
   O   O2   0.651408   0.0147095   0.524954
   S   S1   0.567761   0.0778283   0.311881
   C   C4   0.387261   0.127164   0.19205
   N   N1   0.336383   0.0988323   0.0892321
   H   H4   0.449086   0.0536867   0.0774727
   N   N2   0.284354   0.186864   0.202241
   H   H5   0.14073   0.211177   0.128759
   H   H6   0.312962   0.209703   0.27989
   H   H7   0.214757   0.122795   0.0154404
   O   O3   0.89535   0.238067   0.999794
   H   H8   0.930024   0.212657   0.927637
   H   H9   0.590122   0.236719   1.00305
   Cl   Cl1   1.2459   0.174617   0.808438

#\#CIF1.1
##########################################################################
#               Crystallographic Information Format file 
#  For information on this file format, follow the CIF links at
#  http://www.iucr.org
##########################################################################

data_Crystal_099_099
_cell_angle_alpha  90
_cell_angle_beta  123.29
_cell_angle_gamma  90
_cell_length_a  8.66506
_cell_length_b  15.6425
_cell_length_c  7.95293

 loop_
   _atom_type_description
   _atom_type_number_in_cell 
   _atom_type_symbol  
   carbon   16   C 
   chlorine   4   Cl 
   hydrogen   36   H 
   oxygen   12   O 
   nitrogen   8   N 
   sulphur   4   S 


loop_
  _symmetry_equiv_pos_as_xyz
   x,y,z
   -x,y+1/2,-z+1/2
   -x,-y,-z
   x,-y-1/2,z-1/2

loop_
   _atom_site_type_symbol
   _atom_site_label
   _atom_site_fract_x
   _atom_site_fract_y
   _atom_site_fract_z
   C   C1   0.851553   0.182045   0.654179
   C   C2   0.685157   0.219217   0.483497
   H   H1   0.698949   0.270813   0.400602
   C   C3   0.516172   0.190794   0.425859
   H   H2   0.393594   0.219307   0.296965
   O   O1   1.00706   0.2151   0.682454
   H   H3   1.11834   0.18345   0.793221
   O   O2   0.849388   0.125065   0.761295
   S   S1   0.47771   0.11144   0.552271
   C   C4   0.233541   0.101504   0.388918
   N   N1   0.149298   0.103622   0.192039
   H   H4   0.221284   0.105692   0.123576
   N   N2   0.143722   0.0877727   0.476928
   H   H5   0.209652   0.0952487   0.629824
   H   H6   0.00159075   0.0785974   0.384609
   H   H7   0.00812662   0.101619   0.101505
   O   O3   0.785309   0.0711125   0.158013
   H   H8   0.743227   0.0114639   0.114378
   H   H9   0.670717   0.102073   0.116375
   Cl   Cl1   0.354613   0.11624   -0.0395057

#\#CIF1.1
##########################################################################
#               Crystallographic Information Format file 
#  For information on this file format, follow the CIF links at
#  http://www.iucr.org
##########################################################################

data_Crystal_042_042
_cell_angle_alpha  131.595
_cell_angle_beta  69.0278
_cell_angle_gamma  74.7308
_cell_length_a  16.4902
_cell_length_b  8.7465
_cell_length_c  6.40302

 loop_
   _atom_type_description
   _atom_type_number_in_cell 
   _atom_type_symbol  
   carbon   8   C 
   chlorine   2   Cl 
   hydrogen   18   H 
   oxygen   6   O 
   nitrogen   4   N 
   sulphur   2   S 


loop_
  _symmetry_equiv_pos_as_xyz
   x,y,z
   -x,-y,-z

loop_
   _atom_site_type_symbol
   _atom_site_label
   _atom_site_fract_x
   _atom_site_fract_y
   _atom_site_fract_z
   C   C1   -0.0323619   0.798441   0.827878
   C   C2   0.100301   0.617755   0.526583
   H   H1   0.134817   0.619012   0.348362
   C   C3   0.180235   0.454859   0.465058
   H   H2   0.278842   0.320959   0.22901
   O   O1   -0.0937459   0.932142   0.827953
   H   H3   -0.187171   1.07899   1.06915
   O   O2   -0.0814483   0.821147   1.05885
   S   S1   0.137141   0.432361   0.726345
   C   C4   0.278068   0.218946   0.54527
   N   N1   0.361279   0.222543   0.433979
   H   H4   0.431693   0.135312   0.394986
   N   N2   0.28858   0.0733582   0.561754
   H   H5   0.357091   -0.0181056   0.52635
   H   H6   0.219651   0.083347   0.666297
   H   H7   0.346696   0.359744   0.461862
   O   O3   0.517604   0.17957   0.540389
   H   H8   0.538237   0.276233   0.539783
   H   H9   0.455332   0.323572   0.836608
   Cl   Cl1   0.371762   0.577115   0.428434

#\#CIF1.1
##########################################################################
#               Crystallographic Information Format file 
#  For information on this file format, follow the CIF links at
#  http://www.iucr.org
##########################################################################

data_Crystal_017_017
_cell_angle_alpha  90
_cell_angle_beta  34.5386
_cell_angle_gamma  90
_cell_length_a  9.35364
_cell_length_b  11.1437
_cell_length_c  7.54861

 loop_
   _atom_type_description
   _atom_type_number_in_cell 
   _atom_type_symbol  
   carbon   8   C 
   chlorine   2   Cl 
   hydrogen   18   H 
   oxygen   6   O 
   nitrogen   4   N 
   sulphur   2   S 


loop_
  _symmetry_equiv_pos_as_xyz
   x,y,z
   x,-y,z+1/2

loop_
   _atom_site_type_symbol
   _atom_site_label
   _atom_site_fract_x
   _atom_site_fract_y
   _atom_site_fract_z
   C   C1   -0.195724   -0.0180177   1.12645
   C   C2   0.0408275   -0.00870123   0.78643
   H   H1   0.118112   -0.0871941   0.64102
   C   C3   0.173557   0.094003   0.64675
   H   H2   0.353332   0.0989822   0.393876
   O   O1   -0.290508   -0.128379   1.25175
   H   H3   -0.166673   -0.191613   1.08983
   O   O2   -0.308004   0.0708621   1.29895
   S   S1   0.0792612   0.222655   0.856763
   C   C4   0.361214   0.308178   0.543307
   N   N1   0.464937   0.323652   0.280926
   H   H4   0.370696   0.297935   0.264795
   N   N2   0.448317   0.358616   0.599784
   H   H5   0.366136   0.337646   0.80304
   H   H6   0.602017   0.415766   0.447173
   H   H7   0.620501   0.379165   0.107181
   O   O3   0.837407   0.507652   0.319551
   H   H8   0.956751   0.555309   0.123869
   H   H9   0.937439   0.454724   0.296389
   Cl   Cl1   0.114125   0.325876   1.28847

#\#CIF1.1
##########################################################################
#               Crystallographic Information Format file 
#  For information on this file format, follow the CIF links at
#  http://www.iucr.org
##########################################################################

data_Crystal_063_063
_cell_angle_alpha  91.4837
_cell_angle_beta  94.3624
_cell_angle_gamma  161.55
_cell_length_a  22.6823
_cell_length_b  6.01584
_cell_length_c  10.9255

 loop_
   _atom_type_description
   _atom_type_number_in_cell 
   _atom_type_symbol  
   carbon   8   C 
   chlorine   2   Cl 
   hydrogen   18   H 
   oxygen   6   O 
   nitrogen   4   N 
   sulphur   2   S 


loop_
  _symmetry_equiv_pos_as_xyz
   x,y,z
   -x,-y,-z

loop_
   _atom_site_type_symbol
   _atom_site_label
   _atom_site_fract_x
   _atom_site_fract_y
   _atom_site_fract_z
   C   C1   0.292147   0.630991   0.387688
   C   C2   0.272437   0.324864   0.40992
   H   H1   0.282304   0.241168   0.335287
   C   C3   0.240571   0.132012   0.515677
   H   H2   0.220885   -0.117317   0.520195
   O   O1   0.34638   0.853278   0.282093
   H   H3   0.336618   0.9766   0.252768
   O   O2   0.260158   0.669776   0.455692
   S   S1   0.226892   0.245722   0.645315
   C   C4   0.220429   0.0182057   0.75742
   N   N1   0.161933   -0.117671   0.85398
   H   H4   0.122198   -0.0945356   0.861748
   N   N2   0.266616   -0.0272744   0.747342
   H   H5   0.350685   0.222021   0.692842
   H   H6   0.224447   -0.293487   0.803008
   H   H7   0.188278   -0.118215   0.934641
   O   O3   0.09714   0.0944532   -0.111871
   H   H8   -0.0381166   -0.32878   -0.129389
   H   H9   0.169078   0.412009   -0.0232153
   Cl   Cl1   0.295094   1.08555   0.127417

#\#CIF1.1
##########################################################################
#               Crystallographic Information Format file 
#  For information on this file format, follow the CIF links at
#  http://www.iucr.org
##########################################################################

data_Crystal_032_032
_cell_angle_alpha  90
_cell_angle_beta  101.036
_cell_angle_gamma  90
_cell_length_a  4.79099
_cell_length_b  15.2799
_cell_length_c  12.5224

 loop_
   _atom_type_description
   _atom_type_number_in_cell 
   _atom_type_symbol  
   carbon   16   C 
   chlorine   4   Cl 
   hydrogen   36   H 
   oxygen   12   O 
   nitrogen   8   N 
   sulphur   4   S 


loop_
  _symmetry_equiv_pos_as_xyz
   x,y,z
   -x,y+1/2,-z+1/2
   -x,-y,-z
   x,-y-1/2,z-1/2

loop_
   _atom_site_type_symbol
   _atom_site_label
   _atom_site_fract_x
   _atom_site_fract_y
   _atom_site_fract_z
   C   C1   0.038219   0.151439   0.56862
   C   C2   -0.0702662   0.179845   0.457169
   H   H1   -0.235639   0.229652   0.445711
   C   C3   0.0208636   0.147   0.370123
   H   H2   -0.0768674   0.170722   0.289789
   O   O1   -0.0706081   0.195542   0.642256
   H   H3   -0.0245313   0.165015   0.718717
   O   O2   0.213549   0.090682   0.590197
   S   S1   0.282756   0.0679104   0.378243
   C   C4   0.348841   0.0647642   0.244433
   N   N1   0.209883   0.108559   0.159906
   H   H4   0.291315   0.107054   0.0889633
   N   N2   0.565398   0.0135798   0.233789
   H   H5   0.666434   -0.0270124   0.296072
   H   H6   0.599797   0.00127416   0.156997
   H   H7   0.0449721   0.149837   0.161561
   O   O3   0.0139284   0.117813   -0.178333
   H   H8   -0.134494   0.117801   -0.132673
   H   H9   0.198669   0.126628   -0.126805
   Cl   Cl1   -0.421195   0.119629   -0.0221534

#\#CIF1.1
##########################################################################
#               Crystallographic Information Format file 
#  For information on this file format, follow the CIF links at
#  http://www.iucr.org
##########################################################################

data_Crystal_030_030
_cell_angle_alpha  69.4011
_cell_angle_beta  57.22
_cell_angle_gamma  116.154
_cell_length_a  12.1165
_cell_length_b  6.44078
_cell_length_c  12.1288

 loop_
   _atom_type_description
   _atom_type_number_in_cell 
   _atom_type_symbol  
   carbon   8   C 
   chlorine   2   Cl 
   hydrogen   18   H 
   oxygen   6   O 
   nitrogen   4   N 
   sulphur   2   S 


loop_
  _symmetry_equiv_pos_as_xyz
   x,y,z
   -x,-y,-z

loop_
   _atom_site_type_symbol
   _atom_site_label
   _atom_site_fract_x
   _atom_site_fract_y
   _atom_site_fract_z
   C   C1   0.273416   0.471385   0.208857
   C   C2   0.312769   0.38794   0.300162
   H   H1   0.364587   0.287345   0.277932
   C   C3   0.281953   0.421289   0.41399
   H   H2   0.305329   0.341513   0.485673
   O   O1   0.299158   0.396489   0.114837
   H   H3   0.256689   0.431002   0.0652243
   O   O2   0.215981   0.591387   0.224147
   S   S1   0.2009   0.580078   0.460126
   C   C4   0.192032   0.556256   0.615282
   N   N1   0.0612   0.529492   0.735854
   H   H4   0.0614021   0.551883   0.814874
   N   N2   0.309653   0.578307   0.608005
   H   H5   0.280038   0.53256   0.71631
   H   H6   0.44059   0.664068   0.490367
   H   H7   -0.0510616   0.468495   0.762062
   O   O3   0.319804   1.10828   -0.257618
   H   H8   0.187299   1.00665   -0.193816
   H   H9   0.265396   0.882891   -0.168997
   Cl   Cl1   0.156228   0.407216   -0.0229955

#\#CIF1.1
##########################################################################
#               Crystallographic Information Format file 
#  For information on this file format, follow the CIF links at
#  http://www.iucr.org
##########################################################################

data_Crystal_036_036
_cell_angle_alpha  151.29
_cell_angle_beta  116.906
_cell_angle_gamma  90.5968
_cell_length_a  18.3941
_cell_length_b  12.1331
_cell_length_c  15.017

 loop_
   _atom_type_description
   _atom_type_number_in_cell 
   _atom_type_symbol  
   carbon   8   C 
   chlorine   2   Cl 
   hydrogen   18   H 
   oxygen   6   O 
   nitrogen   4   N 
   sulphur   2   S 


loop_
  _symmetry_equiv_pos_as_xyz
   x,y,z
   -x,-y,-z

loop_
   _atom_site_type_symbol
   _atom_site_label
   _atom_site_fract_x
   _atom_site_fract_y
   _atom_site_fract_z
   C   C1   0.575231   1.40635   1.42388
   C   C2   0.737294   1.90042   1.78732
   H   H1   0.941418   2.38995   2.24728
   C   C3   0.642382   1.76286   1.56676
   H   H2   0.768846   2.13416   1.84304
   O   O1   0.701521   1.61615   1.70194
   H   H3   0.582221   1.24317   1.42101
   O   O2   0.340537   0.837656   0.89731
   S   S1   0.321626   1.00542   0.84423
   C   C4   0.327572   1.15443   0.847059
   N   N1   0.0926156   0.543164   0.246175
   H   H4   -0.0707911   0.0179224   -0.192967
   N   N2   0.540634   1.80856   1.39081
   H   H5   0.716864   2.30542   1.87427
   H   H6   0.527077   1.83036   1.33398
   H   H7   0.0704103   0.578108   0.201985
   O   O3   0.0313411   -0.0558448   0.38235
   H   H8   -0.132109   -0.584092   -0.077261
   H   H9   0.147759   0.156892   0.560735
   Cl   Cl1   0.405605   0.601487   0.967912

#\#CIF1.1
##########################################################################
#               Crystallographic Information Format file 
#  For information on this file format, follow the CIF links at
#  http://www.iucr.org
##########################################################################

data_Crystal_023_023
_cell_angle_alpha  79.1718
_cell_angle_beta  116.459
_cell_angle_gamma  43.9478
_cell_length_a  16.7209
_cell_length_b  11.5595
_cell_length_c  6.45038

 loop_
   _atom_type_description
   _atom_type_number_in_cell 
   _atom_type_symbol  
   carbon   8   C 
   chlorine   2   Cl 
   hydrogen   18   H 
   oxygen   6   O 
   nitrogen   4   N 
   sulphur   2   S 


loop_
  _symmetry_equiv_pos_as_xyz
   x,y,z
   -x,-y,-z

loop_
   _atom_site_type_symbol
   _atom_site_label
   _atom_site_fract_x
   _atom_site_fract_y
   _atom_site_fract_z
   C   C1   0.273386   0.244233   0.454143
   C   C2   0.312824   0.0741232   0.501696
   H   H1   0.364825   -0.0075331   0.431244
   C   C3   0.281969   0.0220179   0.61786
   H   H2   0.305471   -0.0965654   0.633488
   O   O1   0.299215   0.286578   0.311279
   H   H3   0.256858   0.421004   0.25375
   O   O2   0.215867   0.343984   0.531555
   S   S1   0.200654   0.13831   0.740906
   C   C4   0.192012   0.000672205   0.863744
   N   N1   0.309589   -0.227214   0.996042
   H   H4   0.280026   -0.276337   1.02916
   N   N2   0.0613779   0.14153   0.82714
   H   H5   0.0617357   0.0619689   0.928945
   H   H6   -0.0510638   0.339975   0.679815
   H   H7   0.440493   -0.371427   1.09487
   O   O3   0.319406   -0.381417   0.670155
   H   H8   0.265009   -0.361231   0.479067
   H   H9   0.186753   -0.179939   0.49919
   Cl   Cl1   -0.15697   0.290526   -0.0421096

#\#CIF1.1
##########################################################################
#               Crystallographic Information Format file 
#  For information on this file format, follow the CIF links at
#  http://www.iucr.org
##########################################################################

data_Crystal_029_029
_cell_angle_alpha  133.384
_cell_angle_beta  95.5377
_cell_angle_gamma  42.6607
_cell_length_a  16.0454
_cell_length_b  6.4533
_cell_length_c  15.6268

 loop_
   _atom_type_description
   _atom_type_number_in_cell 
   _atom_type_symbol  
   carbon   8   C 
   chlorine   2   Cl 
   hydrogen   18   H 
   oxygen   6   O 
   nitrogen   4   N 
   sulphur   2   S 


loop_
  _symmetry_equiv_pos_as_xyz
   x,y,z
   -x,-y,-z

loop_
   _atom_site_type_symbol
   _atom_site_label
   _atom_site_fract_x
   _atom_site_fract_y
   _atom_site_fract_z
   C   C1   0.273319   -0.0358846   0.20929
   C   C2   0.312689   0.0992477   0.300578
   H   H1   0.364606   0.125276   0.278325
   C   C3   0.281849   0.210755   0.414367
   H   H2   0.305304   0.338464   0.485962
   O   O1   0.299177   -0.0810742   0.11532
   H   H3   0.256996   -0.123513   0.0654341
   O   O2   0.215821   -0.0827858   0.224513
   S   S1   0.200506   0.180592   0.460735
   C   C4   0.191932   0.367422   0.615558
   N   N1   0.309597   0.220372   0.608231
   H   H4   0.440643   -0.114166   0.490552
   N   N2   0.0612617   0.644942   0.735957
   H   H5   -0.0512413   0.845277   0.762396
   H   H6   0.0617748   0.70027   0.814641
   H   H7   0.280105   0.403544   0.716396
   O   O3   0.319159   -0.184331   -0.257525
   H   H8   0.186286   0.115076   -0.193458
   H   H9   0.264834   0.183761   -0.168843
   Cl   Cl1   0.157615   0.909238   0.976242

#\#CIF1.1
##########################################################################
#               Crystallographic Information Format file 
#  For information on this file format, follow the CIF links at
#  http://www.iucr.org
##########################################################################

data_Crystal_059_059
_cell_angle_alpha  90
_cell_angle_beta  90
_cell_angle_gamma  90
_cell_length_a  22.1388
_cell_length_b  10.6269
_cell_length_c  7.38636

 loop_
   _atom_type_description
   _atom_type_number_in_cell 
   _atom_type_symbol  
   carbon   32   C 
   chlorine   8   Cl 
   hydrogen   72   H 
   oxygen   24   O 
   nitrogen   16   N 
   sulphur   8   S 


loop_
  _symmetry_equiv_pos_as_xyz
   x,y,z
   -x+1/2,-y,z+1/2
   x+1/2,-y+1/2,-z
   -x,y+1/2,-z+1/2
   -x,-y,-z
   x-1/2,y,-z-1/2
   -x-1/2,y-1/2,z
   x,-y-1/2,z-1/2

loop_
   _atom_site_type_symbol
   _atom_site_label
   _atom_site_fract_x
   _atom_site_fract_y
   _atom_site_fract_z
   C   C1   0.281651   0.335497   -0.062247
   C   C2   0.236435   0.435105   -0.0626876
   H   H1   0.246572   0.525621   -0.124149
   C   C3   0.182393   0.417719   0.0176505
   H   H2   0.149302   0.49395   0.0188654
   O   O1   0.336248   0.370442   -0.124506
   H   H3   0.36544   0.299184   -0.102366
   O   O2   0.271125   0.22854   -0.00470949
   S   S1   0.162334   0.275782   0.120355
   C   C4   0.0908823   0.313947   0.214
   N   N1   0.0551222   0.216536   0.244012
   H   H4   0.015172   0.227399   0.314607
   N   N2   0.0743542   0.428953   0.258734
   H   H5   0.0296104   0.446819   0.29327
   H   H6   0.103952   0.502271   0.254732
   H   H7   0.0637948   0.126865   0.19633
   O   O3   0.44936   0.0397049   -0.31981
   H   H8   0.440301   0.0828213   -0.201944
   H   H9   0.437007   0.103883   -0.409304
   Cl   Cl1   0.431593   0.19311   0.0194997

#\#CIF1.1
##########################################################################
#               Crystallographic Information Format file 
#  For information on this file format, follow the CIF links at
#  http://www.iucr.org
##########################################################################

data_Crystal_062_062
_cell_angle_alpha  90
_cell_angle_beta  31.9159
_cell_angle_gamma  90
_cell_length_a  4.82246
_cell_length_b  11.0968
_cell_length_c  16.1298

 loop_
   _atom_type_description
   _atom_type_number_in_cell 
   _atom_type_symbol  
   carbon   8   C 
   chlorine   2   Cl 
   hydrogen   18   H 
   oxygen   6   O 
   nitrogen   4   N 
   sulphur   2   S 


loop_
  _symmetry_equiv_pos_as_xyz
   x,y,z
   -x,y+1/2,-z

loop_
   _atom_site_type_symbol
   _atom_site_label
   _atom_site_fract_x
   _atom_site_fract_y
   _atom_site_fract_z
   C   C1   0.209177   0.665717   0.300773
   C   C2   -0.0662197   0.549897   0.370039
   H   H1   -0.264291   0.52297   0.477092
   C   C3   -0.11553   0.479991   0.314844
   H   H2   -0.357304   0.399249   0.380033
   O   O1   0.151045   0.724886   0.38638
   H   H3   0.328766   0.808568   0.343065
   O   O2   0.459429   0.702918   0.176211
   S   S1   0.17346   0.511507   0.146464
   C   C4   0.00115242   0.384694   0.130056
   N   N1   -0.211918   0.285206   0.213645
   H   H4   -0.172791   0.258096   0.263837
   N   N2   0.106226   0.395805   0.0235057
   H   H5   0.161357   0.320471   -0.0269981
   H   H6   0.250606   0.475543   -0.0369148
   H   H7   -0.341899   0.220305   0.205432
   O   O3   0.450236   -0.0590586   0.328079
   H   H8   0.38021   -0.0047034   0.29804
   H   H9   0.740836   -0.0221364   0.285794
   Cl   Cl1   0.257485   0.101404   0.224894

#\#CIF1.1
##########################################################################
#               Crystallographic Information Format file 
#  For information on this file format, follow the CIF links at
#  http://www.iucr.org
##########################################################################

data_Crystal_068_068
_cell_angle_alpha  90
_cell_angle_beta  90
_cell_angle_gamma  90
_cell_length_a  22.1039
_cell_length_b  10.7046
_cell_length_c  7.40202

 loop_
   _atom_type_description
   _atom_type_number_in_cell 
   _atom_type_symbol  
   carbon   32   C 
   chlorine   8   Cl 
   hydrogen   72   H 
   oxygen   24   O 
   nitrogen   16   N 
   sulphur   8   S 


loop_
  _symmetry_equiv_pos_as_xyz
   x,y,z
   -x+1/2,-y,z+1/2
   x+1/2,-y+1/2,-z
   -x,y+1/2,-z+1/2
   -x,-y,-z
   x-1/2,y,-z-1/2
   -x-1/2,y-1/2,z
   x,-y-1/2,z-1/2

loop_
   _atom_site_type_symbol
   _atom_site_label
   _atom_site_fract_x
   _atom_site_fract_y
   _atom_site_fract_z
   C   C1   0.281553   0.337466   -0.0617679
   C   C2   0.236164   0.436201   -0.062349
   H   H1   0.246607   0.526548   -0.121273
   C   C3   0.18181   0.419285   0.0163272
   H   H2   0.148969   0.4955   0.018066
   O   O1   0.336311   0.372055   -0.123631
   H   H3   0.365625   0.301532   -0.100116
   O   O2   0.270846   0.231151   -0.00545553
   S   S1   0.16123   0.278329   0.117005
   C   C4   0.089967   0.315721   0.212103
   N   N1   0.0551103   0.21793   0.244193
   H   H4   0.0647804   0.128647   0.199369
   N   N2   0.0726834   0.429729   0.255926
   H   H5   0.102131   0.502883   0.251921
   H   H6   0.0278115   0.446972   0.290469
   H   H7   0.0157627   0.227429   0.317694
   O   O3   0.447264   0.462773   0.18337
   H   H8   0.435965   0.398427   0.0939534
   H   H9   0.438377   0.418747   0.299947
   Cl   Cl1   0.431796   0.195244   0.018565

#\#CIF1.1
##########################################################################
#               Crystallographic Information Format file 
#  For information on this file format, follow the CIF links at
#  http://www.iucr.org
##########################################################################

data_Crystal_087_087
_cell_angle_alpha  90
_cell_angle_beta  98.287
_cell_angle_gamma  90
_cell_length_a  3.35589
_cell_length_b  20.9519
_cell_length_c  11.5071

 loop_
   _atom_type_description
   _atom_type_number_in_cell 
   _atom_type_symbol  
   carbon   8   C 
   chlorine   2   Cl 
   hydrogen   18   H 
   oxygen   6   O 
   nitrogen   4   N 
   sulphur   2   S 


loop_
  _symmetry_equiv_pos_as_xyz
   x,y,z
   x,-y,z+1/2
   x+1/2,y+1/2,z
   x+1/2,-y+1/2,z+1/2

loop_
   _atom_site_type_symbol
   _atom_site_label
   _atom_site_fract_x
   _atom_site_fract_y
   _atom_site_fract_z
   C   C1   0.795379   0.0658642   0.510529
   C   C2   0.888605   0.124996   0.453213
   H   H1   1.04267   0.162794   0.506905
   C   C3   0.790967   0.134838   0.337044
   H   H2   0.87307   0.180084   0.300125
   O   O1   0.884589   0.0619976   0.626561
   H   H3   1.01111   0.102362   0.66368
   O   O2   0.631933   0.0199704   0.453655
   S   S1   0.569336   0.0779532   0.237749
   C   C4   0.408593   0.127011   0.114375
   N   N1   0.335439   0.0962518   0.0129682
   H   H4   0.432004   0.0495116   0.00304949
   N   N2   0.336926   0.188721   0.122058
   H   H5   0.188886   0.21345   0.0487054
   H   H6   0.386709   0.21346   0.198843
   H   H7   0.2381   0.120535   -0.0631981
   O   O3   0.92454   0.242256   0.927918
   H   H8   1.04346   0.223501   0.859949
   H   H9   0.659305   0.221467   0.914284
   Cl   Cl1   1.32036   0.176762   0.743155

#\#CIF1.1
##########################################################################
#               Crystallographic Information Format file 
#  For information on this file format, follow the CIF links at
#  http://www.iucr.org
##########################################################################

data_Crystal_065_065
_cell_angle_alpha  90
_cell_angle_beta  90
_cell_angle_gamma  90
_cell_length_a  22.0986
_cell_length_b  10.6913
_cell_length_c  7.41418

 loop_
   _atom_type_description
   _atom_type_number_in_cell 
   _atom_type_symbol  
   carbon   32   C 
   chlorine   8   Cl 
   hydrogen   72   H 
   oxygen   24   O 
   nitrogen   16   N 
   sulphur   8   S 


loop_
  _symmetry_equiv_pos_as_xyz
   x,y,z
   -x+1/2,-y,z+1/2
   x+1/2,-y+1/2,-z
   -x,y+1/2,-z+1/2
   -x,-y,-z
   x-1/2,y,-z-1/2
   -x-1/2,y-1/2,z
   x,-y-1/2,z-1/2

loop_
   _atom_site_type_symbol
   _atom_site_label
   _atom_site_fract_x
   _atom_site_fract_y
   _atom_site_fract_z
   C   C1   0.281517   0.337362   -0.0636004
   C   C2   0.23615   0.436508   -0.0648167
   H   H1   0.247154   0.527399   -0.121859
   C   C3   0.181753   0.419494   0.0137175
   H   H2   0.148911   0.49584   0.0152906
   O   O1   0.336586   0.372545   -0.122297
   H   H3   0.366239   0.302576   -0.0979168
   O   O2   0.27068   0.230805   -0.00807367
   S   S1   0.160803   0.277916   0.112946
   C   C4   0.0897091   0.315915   0.208733
   N   N1   0.0549721   0.218089   0.242619
   H   H4   0.0646472   0.128699   0.198394
   N   N2   0.0723876   0.430255   0.251002
   H   H5   0.0276358   0.446898   0.287334
   H   H6   0.101705   0.503668   0.246841
   H   H7   0.0157295   0.227017   0.316639
   O   O3   0.447074   0.462443   0.183723
   H   H8   0.438239   0.418423   0.300197
   H   H9   0.435964   0.398399   0.0936032
   Cl   Cl1   0.432088   0.195441   0.019153

#\#CIF1.1
##########################################################################
#               Crystallographic Information Format file 
#  For information on this file format, follow the CIF links at
#  http://www.iucr.org
##########################################################################

data_Crystal_058_058
_cell_angle_alpha  90
_cell_angle_beta  90
_cell_angle_gamma  90
_cell_length_a  22.1262
_cell_length_b  10.735
_cell_length_c  7.38256

 loop_
   _atom_type_description
   _atom_type_number_in_cell 
   _atom_type_symbol  
   carbon   32   C 
   chlorine   8   Cl 
   hydrogen   72   H 
   oxygen   24   O 
   nitrogen   16   N 
   sulphur   8   S 


loop_
  _symmetry_equiv_pos_as_xyz
   x,y,z
   -x+1/2,-y,z+1/2
   x+1/2,-y+1/2,-z
   -x,y+1/2,-z+1/2
   -x,-y,-z
   x-1/2,y,-z-1/2
   -x-1/2,y-1/2,z
   x,-y-1/2,z-1/2

loop_
   _atom_site_type_symbol
   _atom_site_label
   _atom_site_fract_x
   _atom_site_fract_y
   _atom_site_fract_z
   C   C1   0.281207   0.160386   -0.0642667
   C   C2   0.235817   0.0618837   -0.064145
   H   H1   0.245949   -0.029207   -0.121378
   C   C3   0.181714   0.0804498   0.0151638
   H   H2   0.148528   0.0052434   0.0158931
   O   O1   0.336426   0.124992   -0.120696
   H   H3   0.365587   0.195722   -0.0985479
   O   O2   0.269864   0.26725   -0.01243
   S   S1   0.161018   0.221358   0.115524
   C   C4   0.0897956   0.183327   0.21092
   N   N1   0.0724295   0.06959   0.252905
   H   H4   0.0277927   0.052638   0.289262
   N   N2   0.0553145   0.280881   0.245966
   H   H5   0.0151257   0.271814   0.315518
   H   H6   0.0656168   0.369093   0.20046
   H   H7   0.101269   -0.00403653   0.244723
   O   O3   0.447324   0.0371078   0.181955
   H   H8   0.436273   0.102941   0.0943824
   H   H9   0.438217   0.0787932   0.300022
   Cl   Cl1   0.430952   0.305072   0.0198661

#\#CIF1.1
##########################################################################
#               Crystallographic Information Format file 
#  For information on this file format, follow the CIF links at
#  http://www.iucr.org
##########################################################################

data_Crystal_041_041
_cell_angle_alpha  90
_cell_angle_beta  51.0034
_cell_angle_gamma  90
_cell_length_a  5.42901
_cell_length_b  24.8999
_cell_length_c  8.20358

 loop_
   _atom_type_description
   _atom_type_number_in_cell 
   _atom_type_symbol  
   carbon   8   C 
   chlorine   2   Cl 
   hydrogen   18   H 
   oxygen   6   O 
   nitrogen   4   N 
   sulphur   2   S 


loop_
  _symmetry_equiv_pos_as_xyz
   x,y,z
   x,-y,z+1/2
   x+1/2,y+1/2,z
   x+1/2,-y+1/2,z+1/2

loop_
   _atom_site_type_symbol
   _atom_site_label
   _atom_site_fract_x
   _atom_site_fract_y
   _atom_site_fract_z
   C   C1   0.401004   0.00489515   0.175104
   C   C2   0.271442   0.047413   0.125964
   H   H1   0.104052   0.0374062   0.0997213
   C   C3   0.35139   0.0990957   0.116076
   H   H2   0.246506   0.130174   0.0835923
   O   O1   0.606584   0.0168051   0.194379
   H   H3   0.797358   -0.0364819   0.159159
   O   O2   0.305983   -0.0447276   0.200807
   S   S1   0.611474   0.120017   0.160747
   C   C4   0.605126   0.190348   0.13795
   N   N1   0.533265   0.21494   0.0301678
   H   H4   0.471639   0.255064   0.0515109
   N   N2   0.691839   0.217557   0.234077
   H   H5   0.702576   0.198972   0.342108
   H   H6   0.768786   0.2566   0.196488
   H   H7   0.535593   0.195198   -0.0813913
   O   O3   -0.0424675   -0.0656358   0.114787
   H   H8   0.149134   -0.0537756   0.166884
   H   H9   -0.137347   -0.100507   0.125232
   Cl   Cl1   0.657256   0.176259   0.618342

#\#CIF1.1
##########################################################################
#               Crystallographic Information Format file 
#  For information on this file format, follow the CIF links at
#  http://www.iucr.org
##########################################################################

data_Crystal_039_039
_cell_angle_alpha  35.3465
_cell_angle_beta  132.352
_cell_angle_gamma  97.2102
_cell_length_a  30.1205
_cell_length_b  14.9412
_cell_length_c  17.7593

 loop_
   _atom_type_description
   _atom_type_number_in_cell 
   _atom_type_symbol  
   carbon   8   C 
   chlorine   2   Cl 
   hydrogen   18   H 
   oxygen   6   O 
   nitrogen   4   N 
   sulphur   2   S 


loop_
  _symmetry_equiv_pos_as_xyz
   x,y,z
   -x,-y,-z

loop_
   _atom_site_type_symbol
   _atom_site_label
   _atom_site_fract_x
   _atom_site_fract_y
   _atom_site_fract_z
   C   C1   0.42936   -0.560611   1.28662
   C   C2   0.719345   -1.19217   2.00926
   H   H1   0.850887   -1.56137   2.35766
   C   C3   0.8267   -1.32724   2.25406
   H   H2   1.06172   -1.84765   2.85098
   O   O1   0.38009   -0.572945   1.20765
   H   H3   0.179853   -0.133709   0.710735
   O   O2   0.255686   -0.0791341   0.819337
   S   S1   0.634905   -0.777281   1.74606
   C   C4   0.900072   -1.26904   2.3904
   N   N1   0.923406   -1.23685   2.33538
   H   H4   1.1005   -1.58656   2.78196
   N   N2   1.05767   -1.62754   2.8827
   H   H5   1.1359   -1.71243   3.03806
   H   H6   1.02281   -1.60441   2.87477
   H   H7   0.702233   -0.689045   1.66153
   O   O3   0.117257   0.499969   0.0211972
   H   H8   0.0219648   0.765862   -0.322765
   H   H9   0.0854667   0.680793   -0.111305
   Cl   Cl1   0.100391   0.857249   -0.161528

#\#CIF1.1
##########################################################################
#               Crystallographic Information Format file 
#  For information on this file format, follow the CIF links at
#  http://www.iucr.org
##########################################################################

data_Crystal_040_040
_cell_angle_alpha  18.5782
_cell_angle_beta  35.1308
_cell_angle_gamma  50.7906
_cell_length_a  17.9464
_cell_length_b  9.22622
_cell_length_c  22.9161

 loop_
   _atom_type_description
   _atom_type_number_in_cell 
   _atom_type_symbol  
   carbon   8   C 
   chlorine   2   Cl 
   hydrogen   18   H 
   oxygen   6   O 
   nitrogen   4   N 
   sulphur   2   S 


loop_
  _symmetry_equiv_pos_as_xyz
   x,y,z
   -x,-y,-z

loop_
   _atom_site_type_symbol
   _atom_site_label
   _atom_site_fract_x
   _atom_site_fract_y
   _atom_site_fract_z
   C   C1   0.235222   1.46413   0.00527164
   C   C2   0.198358   1.76365   -0.121953
   H   H1   0.172244   2.01766   -0.180556
   C   C3   0.197331   1.75662   -0.177183
   H   H2   0.171891   2.00654   -0.279215
   O   O1   0.226153   1.53608   0.0403395
   H   H3   0.256246   1.33794   0.122769
   O   O2   0.272856   1.18558   0.0671175
   S   S1   0.232317   1.37622   -0.0985828
   C   C4   0.245192   1.68648   -0.293638
   N   N1   0.187116   1.29184   -0.152072
   H   H4   0.216732   1.50217   -0.292282
   N   N2   0.313014   2.29469   -0.574616
   H   H5   0.410058   2.69857   -0.760265
   H   H6   0.296012   2.41941   -0.649888
   H   H7   0.106384   0.775466   0.0992952
   O   O3   0.300332   1.08612   0.233923
   H   H8   0.441559   1.34718   0.0367191
   H   H9   0.296887   1.16368   0.248491
   Cl   Cl1   0.286914   1.23667   0.316962

#\#CIF1.1
##########################################################################
#               Crystallographic Information Format file 
#  For information on this file format, follow the CIF links at
#  http://www.iucr.org
##########################################################################

data_Crystal_033_033
_cell_angle_alpha  90
_cell_angle_beta  90
_cell_angle_gamma  90
_cell_length_a  12.0896
_cell_length_b  17.3937
_cell_length_c  4.22983

 loop_
   _atom_type_description
   _atom_type_number_in_cell 
   _atom_type_symbol  
   carbon   16   C 
   chlorine   4   Cl 
   hydrogen   36   H 
   oxygen   12   O 
   nitrogen   8   N 
   sulphur   4   S 


loop_
  _symmetry_equiv_pos_as_xyz
   x,y,z
   -x+1/2,-y,z+1/2
   x+1/2,-y+1/2,-z
   -x,y+1/2,-z+1/2

loop_
   _atom_site_type_symbol
   _atom_site_label
   _atom_site_fract_x
   _atom_site_fract_y
   _atom_site_fract_z
   C   C1   0.159537   0.396826   0.970829
   C   C2   0.257356   0.363276   1.11854
   H   H1   0.301323   0.396407   1.29754
   C   C3   0.295479   0.293464   1.03435
   H   H2   0.370618   0.270335   1.13969
   O   O1   0.138841   0.469132   1.05759
   H   H3   0.0713678   0.488436   0.941184
   O   O2   0.101009   0.360529   0.781091
   S   S1   0.226906   0.231462   0.777215
   C   C4   0.334358   0.166853   0.677303
   N   N1   0.438514   0.188619   0.659642
   H   H4   0.463112   0.245958   0.68868
   N   N2   0.300365   0.0974664   0.592689
   H   H5   0.354492   0.0571138   0.503569
   H   H6   0.221001   0.0792928   0.639619
   H   H7   0.496206   0.152416   0.561602
   O   O3   0.00762238   0.164416   0.296656
   H   H8   0.0225014   0.129975   0.477322
   H   H9   0.0162682   0.130278   0.111628
   Cl   Cl1   0.0563708   0.0377214   0.790047

#\#CIF1.1
##########################################################################
#               Crystallographic Information Format file 
#  For information on this file format, follow the CIF links at
#  http://www.iucr.org
##########################################################################

data_Crystal_028_028
_cell_angle_alpha  90
_cell_angle_beta  90
_cell_angle_gamma  90
_cell_length_a  12.0684
_cell_length_b  17.4029
_cell_length_c  4.23771

 loop_
   _atom_type_description
   _atom_type_number_in_cell 
   _atom_type_symbol  
   carbon   16   C 
   chlorine   4   Cl 
   hydrogen   36   H 
   oxygen   12   O 
   nitrogen   8   N 
   sulphur   4   S 


loop_
  _symmetry_equiv_pos_as_xyz
   x,y,z
   -x+1/2,-y,z+1/2
   x+1/2,-y+1/2,-z
   -x,y+1/2,-z+1/2

loop_
   _atom_site_type_symbol
   _atom_site_label
   _atom_site_fract_x
   _atom_site_fract_y
   _atom_site_fract_z
   C   C1   0.159489   0.10311   0.0299424
   C   C2   0.257183   0.136797   -0.118488
   H   H1   0.301135   0.103776   -0.297588
   C   C3   0.295323   0.206588   -0.0345021
   H   H2   0.370478   0.229793   -0.140074
   O   O1   0.138857   0.0308098   -0.0563787
   H   H3   0.0714231   0.0114661   0.0604655
   O   O2   0.101   0.139306   0.219962
   S   S1   0.22677   0.268408   0.222984
   C   C4   0.334455   0.332971   0.32238
   N   N1   0.300479   0.402345   0.406672
   H   H4   0.221014   0.420559   0.359477
   N   N2   0.438764   0.311148   0.340058
   H   H5   0.46324   0.253781   0.311618
   H   H6   0.4966   0.347303   0.437953
   H   H7   0.354731   0.442624   0.495845
   O   O3   0.507347   0.164119   0.298075
   H   H8   0.516117   0.12998   0.113462
   H   H9   0.522325   0.129787   0.478673
   Cl   Cl1   -0.0564193   -0.0377726   0.291685

#\#CIF1.1
##########################################################################
#               Crystallographic Information Format file 
#  For information on this file format, follow the CIF links at
#  http://www.iucr.org
##########################################################################

data_Crystal_025_025
_cell_angle_alpha  90
_cell_angle_beta  90
_cell_angle_gamma  90
_cell_length_a  12.0776
_cell_length_b  17.3947
_cell_length_c  4.23674

 loop_
   _atom_type_description
   _atom_type_number_in_cell 
   _atom_type_symbol  
   carbon   16   C 
   chlorine   4   Cl 
   hydrogen   36   H 
   oxygen   12   O 
   nitrogen   8   N 
   sulphur   4   S 


loop_
  _symmetry_equiv_pos_as_xyz
   x,y,z
   -x+1/2,-y,z+1/2
   x+1/2,-y+1/2,-z
   -x,y+1/2,-z+1/2

loop_
   _atom_site_type_symbol
   _atom_site_label
   _atom_site_fract_x
   _atom_site_fract_y
   _atom_site_fract_z
   C   C1   0.340505   0.396888   0.0296079
   C   C2   0.242776   0.363225   -0.118458
   H   H1   0.198871   0.396264   -0.297634
   C   C3   0.204599   0.293435   -0.0342176
   H   H2   0.129474   0.270242   -0.139724
   O   O1   0.361182   0.469189   -0.0570912
   H   H3   0.42863   0.48854   0.0594748
   O   O2   0.398989   0.360679   0.219578
   S   S1   0.2731   0.231594   0.223398
   C   C4   0.165525   0.166993   0.322982
   N   N1   0.0612602   0.188769   0.340162
   H   H4   0.036721   0.246123   0.31109
   N   N2   0.199527   0.0976354   0.407885
   H   H5   0.278937   0.0794153   0.360867
   H   H6   0.145307   0.0573114   0.496838
   H   H7   0.00346585   0.152592   0.438003
   O   O3   0.492387   0.164233   0.703298
   H   H8   0.483665   0.13011   0.888047
   H   H9   0.477513   0.129823   0.5228
   Cl   Cl1   0.443524   0.0377629   1.20975

#\#CIF1.1
##########################################################################
#               Crystallographic Information Format file 
#  For information on this file format, follow the CIF links at
#  http://www.iucr.org
##########################################################################

data_Crystal_078_078
_cell_angle_alpha  90
_cell_angle_beta  90.455
_cell_angle_gamma  90
_cell_length_a  21.3324
_cell_length_b  7.45038
_cell_length_c  11.7843

 loop_
   _atom_type_description
   _atom_type_number_in_cell 
   _atom_type_symbol  
   carbon   16   C 
   chlorine   4   Cl 
   hydrogen   36   H 
   oxygen   12   O 
   nitrogen   8   N 
   sulphur   4   S 


loop_
  _symmetry_equiv_pos_as_xyz
   x,y,z
   -x,y,-z+1/2
   -x,-y,-z
   x,-y,z-1/2
   x+1/2,y+1/2,z
   -x+1/2,y+1/2,-z+1/2
   -x+1/2,-y+1/2,-z
   x+1/2,-y+1/2,z-1/2

loop_
   _atom_site_type_symbol
   _atom_site_label
   _atom_site_fract_x
   _atom_site_fract_y
   _atom_site_fract_z
   C   C1   -0.00984877   0.26468   -0.0419758
   C   C2   0.0572328   0.285336   -0.059797
   H   H1   0.0734754   0.302136   -0.146423
   C   C3   0.0990823   0.289209   0.0264344
   H   H2   0.148217   0.311578   0.00746578
   O   O1   -0.0432332   0.257895   -0.137735
   H   H3   -0.0896734   0.25712   -0.122495
   O   O2   -0.0329665   0.256993   0.0545471
   S   S1   0.0793933   0.262474   0.168096
   C   C4   0.15384   0.267725   0.235603
   N   N1   0.150889   0.297718   0.346327
   H   H4   0.190334   0.284123   0.395021
   N   N2   0.207822   0.244102   0.18395
   H   H5   0.247891   0.243665   0.233647
   H   H6   0.211555   0.188231   0.103475
   H   H7   0.108398   0.29783   0.388333
   O   O3   0.285642   0.453273   0.0142758
   H   H8   0.249009   0.495209   0.0573646
   H   H9   0.299177   0.562147   -0.0279805
   Cl   Cl1   0.316015   0.208911   0.374944

#\#CIF1.1
##########################################################################
#               Crystallographic Information Format file 
#  For information on this file format, follow the CIF links at
#  http://www.iucr.org
##########################################################################

data_Crystal_046_046
_cell_angle_alpha  90
_cell_angle_beta  56.0213
_cell_angle_gamma  90
_cell_length_a  4.77315
_cell_length_b  15.933
_cell_length_c  14.3925

 loop_
   _atom_type_description
   _atom_type_number_in_cell 
   _atom_type_symbol  
   carbon   16   C 
   chlorine   4   Cl 
   hydrogen   36   H 
   oxygen   12   O 
   nitrogen   8   N 
   sulphur   4   S 


loop_
  _symmetry_equiv_pos_as_xyz
   x,y,z
   -x,y+1/2,-z+1/2
   -x,-y,-z
   x,-y-1/2,z-1/2

loop_
   _atom_site_type_symbol
   _atom_site_label
   _atom_site_fract_x
   _atom_site_fract_y
   _atom_site_fract_z
   C   C1   0.548801   0.14895   -0.0488329
   C   C2   0.352398   0.181204   0.0656625
   H   H1   0.178641   0.232564   0.0844799
   C   C3   0.39307   0.152314   0.145358
   H   H2   0.252175   0.182562   0.227108
   O   O1   0.502489   0.189783   -0.11912
   H   H3   0.639337   0.164939   -0.199443
   O   O2   0.745564   0.0886342   -0.0746797
   S   S1   0.664633   0.0705895   0.123878
   C   C4   0.610859   0.0624022   0.255232
   N   N1   0.822138   0.009908   0.257397
   H   H4   0.759125   -0.0105406   0.334473
   N   N2   0.38821   0.10468   0.346302
   H   H5   0.172699   0.129694   0.35956
   H   H6   0.399747   0.0998536   0.415698
   H   H7   0.998038   -0.0254472   0.188259
   O   O3   -0.178012   0.134854   0.680447
   H   H8   0.0718716   0.130984   0.626597
   H   H9   -0.27834   0.130985   0.635868
   Cl   Cl1   0.581583   0.110885   0.523605

#\#CIF1.1
##########################################################################
#               Crystallographic Information Format file 
#  For information on this file format, follow the CIF links at
#  http://www.iucr.org
##########################################################################

data_Crystal_000_000
_cell_angle_alpha  90
_cell_angle_beta  32.6263
_cell_angle_gamma  90
_cell_length_a  7.90347
_cell_length_b  27.4735
_cell_length_c  7.59055

 loop_
   _atom_type_description
   _atom_type_number_in_cell 
   _atom_type_symbol  
   carbon   16   C 
   chlorine   4   Cl 
   hydrogen   36   H 
   oxygen   12   O 
   nitrogen   8   N 
   sulphur   4   S 


loop_
  _symmetry_equiv_pos_as_xyz
   x,y,z
   -x,y+1/2,-z+1/2
   -x,-y,-z
   x,-y-1/2,z-1/2

loop_
   _atom_site_type_symbol
   _atom_site_label
   _atom_site_fract_x
   _atom_site_fract_y
   _atom_site_fract_z
   C   C1   0.466963   0.0238309   0.271342
   C   C2   0.224462   0.0557481   0.410655
   H   H1   0.0380467   0.0400291   0.494113
   C   C3   0.21662   0.103731   0.450049
   H   H2   0.0235667   0.125178   0.567075
   O   O1   0.433574   -0.0224497   0.259243
   H   H3   0.611383   -0.0441321   0.160057
   O   O2   0.682223   0.040165   0.176167
   S   S1   0.497653   0.133647   0.33068
   C   C4   0.35687   0.1937   0.451992
   N   N1   0.138448   0.211149   0.536947
   H   H4   0.0768464   0.247347   0.607921
   N   N2   0.492629   0.223   0.449576
   H   H5   0.636856   0.209217   0.420815
   H   H6   0.439917   0.259219   0.492247
   H   H7   0.0742585   0.194353   0.476903
   O   O3   0.157726   0.076107   0.963799
   H   H8   -0.0238006   0.0613328   1.0623
   H   H9   0.0907824   0.106328   1.08125
   Cl   Cl1   -0.00898334   0.180096   1.27913

#\#CIF1.1
##########################################################################
#               Crystallographic Information Format file 
#  For information on this file format, follow the CIF links at
#  http://www.iucr.org
##########################################################################

data_Crystal_077_077
_cell_angle_alpha  90
_cell_angle_beta  29.1234
_cell_angle_gamma  90
_cell_length_a  21.2574
_cell_length_b  7.40204
_cell_length_c  24.2317

 loop_
   _atom_type_description
   _atom_type_number_in_cell 
   _atom_type_symbol  
   carbon   16   C 
   chlorine   4   Cl 
   hydrogen   36   H 
   oxygen   12   O 
   nitrogen   8   N 
   sulphur   4   S 


loop_
  _symmetry_equiv_pos_as_xyz
   x,y,z
   -x,y,-z+1/2
   -x,-y,-z
   x,-y,z-1/2
   x+1/2,y+1/2,z
   -x+1/2,y+1/2,-z+1/2
   -x+1/2,-y+1/2,-z
   x+1/2,-y+1/2,z-1/2

loop_
   _atom_site_type_symbol
   _atom_site_label
   _atom_site_fract_x
   _atom_site_fract_y
   _atom_site_fract_z
   C   C1   0.282822   0.0114401   -0.0424259
   C   C2   0.367426   0.0345396   -0.0597471
   H   H1   0.47026   0.052295   -0.146169
   C   C3   0.322839   0.0397049   0.0266422
   H   H2   0.390571   0.0642233   0.00816739
   O   O1   0.345446   0.00362668   -0.138311
   H   H3   0.283598   0.0028867   -0.123078
   O   O2   0.163059   0.00342199   0.0539146
   S   S1   0.161634   0.0112332   0.168064
   C   C4   0.168941   0.0179966   0.235417
   N   N1   0.274557   -0.00612398   0.183988
   H   H4   0.359105   -0.0621722   0.103555
   N   N2   0.0555705   0.0500335   0.34595
   H   H5   0.0468705   0.0367993   0.394337
   H   H6   -0.0292222   0.0501652   0.388211
   H   H7   0.26504   -0.0040549   0.233668
   O   O3   0.520026   0.201689   0.0150988
   H   H8   0.441243   0.244935   0.0567412
   H   H9   0.575926   0.310908   -0.026242
   Cl   Cl1   0.191377   0.040738   -0.125038

#\#CIF1.1
##########################################################################
#               Crystallographic Information Format file 
#  For information on this file format, follow the CIF links at
#  http://www.iucr.org
##########################################################################

data_Crystal_013_013
_cell_angle_alpha  90
_cell_angle_beta  143.355
_cell_angle_gamma  90
_cell_length_a  5.42607
_cell_length_b  24.6344
_cell_length_c  11.0929

 loop_
   _atom_type_description
   _atom_type_number_in_cell 
   _atom_type_symbol  
   carbon   16   C 
   chlorine   4   Cl 
   hydrogen   36   H 
   oxygen   12   O 
   nitrogen   8   N 
   sulphur   4   S 


loop_
  _symmetry_equiv_pos_as_xyz
   x,y,z
   -x,y+1/2,-z+1/2
   -x,-y,-z
   x,-y-1/2,z-1/2

loop_
   _atom_site_type_symbol
   _atom_site_label
   _atom_site_fract_x
   _atom_site_fract_y
   _atom_site_fract_z
   C   C1   -0.000488394   -0.00372338   0.264288
   C   C2   -0.161106   0.0387081   0.279952
   H   H1   -0.319118   0.0269838   0.300378
   C   C3   -0.13256   0.0913618   0.260873
   H   H2   -0.270147   0.122032   0.264688
   O   O1   -0.0758919   -0.0540096   0.27603
   H   H3   0.00623573   -0.0815179   0.246668
   O   O2   0.182142   0.00577893   0.24056
   S   S1   0.0971948   0.114131   0.217944
   C   C4   0.0516927   0.185398   0.215439
   N   N1   0.0777667   0.212294   0.122564
   H   H4   0.0789778   0.191615   0.0423958
   N   N2   0.0176622   0.211062   0.306037
   H   H5   -0.00230666   0.253007   0.300173
   H   H6   0.0337803   0.19147   0.393907
   H   H7   0.107953   0.254284   0.130417
   O   O3   0.151009   0.17644   0.5994
   H   H8   0.0645977   0.152704   0.631799
   H   H9   0.439851   0.165836   0.690322
   Cl   Cl1   1.00124   0.161104   0.828994

#\#CIF1.1
##########################################################################
#               Crystallographic Information Format file 
#  For information on this file format, follow the CIF links at
#  http://www.iucr.org
##########################################################################

data_Crystal_015_015
_cell_angle_alpha  90
_cell_angle_beta  63.6472
_cell_angle_gamma  90
_cell_length_a  3.36413
_cell_length_b  27.2254
_cell_length_c  10.4143

 loop_
   _atom_type_description
   _atom_type_number_in_cell 
   _atom_type_symbol  
   carbon   8   C 
   chlorine   2   Cl 
   hydrogen   18   H 
   oxygen   6   O 
   nitrogen   4   N 
   sulphur   2   S 


loop_
  _symmetry_equiv_pos_as_xyz
   x,y,z
   x,-y,z+1/2
   x+1/2,y+1/2,z
   x+1/2,-y+1/2,z+1/2

loop_
   _atom_site_type_symbol
   _atom_site_label
   _atom_site_fract_x
   _atom_site_fract_y
   _atom_site_fract_z
   C   C1   0.437285   -0.00781222   0.525737
   C   C2   0.500433   0.0298063   0.418381
   H   H1   0.537667   0.0189565   0.31327
   C   C3   0.510807   0.0776056   0.447997
   H   H2   0.541369   0.104804   0.367687
   O   O1   0.444476   -0.0536   0.479011
   H   H3   0.380549   -0.0781661   0.55836
   O   O2   0.376304   0.00287099   0.648758
   S   S1   0.44394   0.100226   0.613883
   C   C4   0.600572   0.16195   0.568175
   N   N1   0.836384   0.178319   0.435489
   H   H4   0.880735   0.215654   0.422627
   N   N2   0.486048   0.192876   0.677085
   H   H5   0.27981   0.184378   0.782057
   H   H6   0.571662   0.229108   0.653584
   H   H7   0.980678   0.156261   0.346195
   O   O3   0.280029   0.1298   0.160824
   H   H8   0.58245   0.142375   0.133878
   H   H9   0.191877   0.155294   0.107364
   Cl   Cl1   -0.00447798   0.20781   0.0138214

#\#CIF1.1
##########################################################################
#               Crystallographic Information Format file 
#  For information on this file format, follow the CIF links at
#  http://www.iucr.org
##########################################################################

data_Crystal_071_071
_cell_angle_alpha  90
_cell_angle_beta  90
_cell_angle_gamma  90
_cell_length_a  17.3181
_cell_length_b  4.73658
_cell_length_c  11.171

 loop_
   _atom_type_description
   _atom_type_number_in_cell 
   _atom_type_symbol  
   carbon   16   C 
   chlorine   4   Cl 
   hydrogen   36   H 
   oxygen   12   O 
   nitrogen   8   N 
   sulphur   4   S 


loop_
  _symmetry_equiv_pos_as_xyz
   x,y,z
   -x,-y,z+1/2
   -x+1/2,y,z+1/2
   x+1/2,-y,z

loop_
   _atom_site_type_symbol
   _atom_site_label
   _atom_site_fract_x
   _atom_site_fract_y
   _atom_site_fract_z
   C   C1   0.154598   -0.0535764   0.290422
   C   C2   0.193067   0.0516401   0.398435
   H   H1   0.249461   -0.0361599   0.419677
   C   C3   0.164536   0.258318   0.468176
   H   H2   0.199506   0.340011   0.541605
   O   O1   0.194454   -0.255407   0.236027
   H   H3   0.170939   -0.324091   0.156563
   O   O2   0.0920923   0.043951   0.254811
   S   S1   0.076601   0.426295   0.444196
   C   C4   0.0664734   0.623395   0.577103
   N   N1   0.0165067   0.834166   0.571381
   H   H4   -0.0108381   0.88163   0.491719
   N   N2   0.103945   0.565711   0.677053
   H   H5   0.126993   0.37245   0.695158
   H   H6   0.100057   0.705825   0.747873
   H   H7   -0.0105691   0.907651   0.647497
   O   O3   0.15942   0.57355   0.0260912
   H   H8   0.140397   0.394859   -0.00853246
   H   H9   0.139942   0.72582   -0.0273299
   Cl   Cl1   0.101913   1.05675   0.865926

#\#CIF1.1
##########################################################################
#               Crystallographic Information Format file 
#  For information on this file format, follow the CIF links at
#  http://www.iucr.org
##########################################################################

data_Crystal_081_081
_cell_angle_alpha  90
_cell_angle_beta  90.4423
_cell_angle_gamma  90
_cell_length_a  21.1886
_cell_length_b  7.38986
_cell_length_c  11.8147

 loop_
   _atom_type_description
   _atom_type_number_in_cell 
   _atom_type_symbol  
   carbon   16   C 
   chlorine   4   Cl 
   hydrogen   36   H 
   oxygen   12   O 
   nitrogen   8   N 
   sulphur   4   S 


loop_
  _symmetry_equiv_pos_as_xyz
   x,y,z
   -x,y,-z+1/2
   -x,-y,-z
   x,-y,z-1/2
   x+1/2,y+1/2,z
   -x+1/2,y+1/2,-z+1/2
   -x+1/2,-y+1/2,-z
   x+1/2,-y+1/2,z-1/2

loop_
   _atom_site_type_symbol
   _atom_site_label
   _atom_site_fract_x
   _atom_site_fract_y
   _atom_site_fract_z
   C   C1   -0.00978839   0.241418   -0.0424697
   C   C2   0.0576718   0.216542   -0.0594436
   H   H1   0.0743565   0.1968   -0.145506
   C   C3   0.0993799   0.210773   0.0270974
   H   H2   0.148601   0.183274   0.00901567
   O   O1   -0.042791   0.251374   -0.138503
   H   H3   -0.0895733   0.25296   -0.123769
   O   O2   -0.0335151   0.249006   0.0535012
   S   S1   0.0799429   0.240461   0.168396
   C   C4   0.155018   0.230584   0.235151
   N   N1   0.152315   0.198022   0.345335
   H   H4   0.109702   0.198755   0.387599
   N   N2   0.209371   0.253934   0.18351
   H   H5   0.249908   0.25075   0.232547
   H   H6   0.21286   0.31301   0.10391
   H   H7   0.192471   0.210931   0.392804
   O   O3   0.284914   0.0503529   0.0152181
   H   H8   0.300352   -0.0594498   -0.0244473
   H   H9   0.24753   0.00646585   0.056185
   Cl   Cl1   0.183665   -0.210203   0.12375

#\#CIF1.1
##########################################################################
#               Crystallographic Information Format file 
#  For information on this file format, follow the CIF links at
#  http://www.iucr.org
##########################################################################

data_Crystal_082_082
_cell_angle_alpha  90
_cell_angle_beta  90.2752
_cell_angle_gamma  90
_cell_length_a  21.1139
_cell_length_b  7.37154
_cell_length_c  11.8131

 loop_
   _atom_type_description
   _atom_type_number_in_cell 
   _atom_type_symbol  
   carbon   16   C 
   chlorine   4   Cl 
   hydrogen   36   H 
   oxygen   12   O 
   nitrogen   8   N 
   sulphur   4   S 


loop_
  _symmetry_equiv_pos_as_xyz
   x,y,z
   -x,y,-z+1/2
   -x,-y,-z
   x,-y,z-1/2
   x+1/2,y+1/2,z
   -x+1/2,y+1/2,-z+1/2
   -x+1/2,-y+1/2,-z
   x+1/2,-y+1/2,z-1/2

loop_
   _atom_site_type_symbol
   _atom_site_label
   _atom_site_fract_x
   _atom_site_fract_y
   _atom_site_fract_z
   C   C1   -0.00986893   0.241867   -0.0422283
   C   C2   0.0578273   0.215327   -0.0589278
   H   H1   0.0742202   0.197818   -0.145442
   C   C3   0.0998088   0.208952   0.0273354
   H   H2   0.14942   0.182887   0.00919849
   O   O1   -0.0427358   0.252949   -0.138322
   H   H3   -0.089814   0.254081   -0.123784
   O   O2   -0.0340274   0.249978   0.053566
   S   S1   0.0796611   0.241027   0.16845
   C   C4   0.154891   0.232072   0.235182
   N   N1   0.152227   0.198159   0.34536
   H   H4   0.192373   0.210191   0.39308
   N   N2   0.209357   0.255851   0.18328
   H   H5   0.213699   0.313411   0.103135
   H   H6   0.25014   0.248055   0.231328
   H   H7   0.109725   0.1984   0.388464
   O   O3   0.285275   0.0507082   0.0147542
   H   H8   0.300835   -0.0603581   -0.0238251
   H   H9   0.247403   0.00841045   0.0556485
   Cl   Cl1   0.316374   -0.290028   -0.123887

#\#CIF1.1
##########################################################################
#               Crystallographic Information Format file 
#  For information on this file format, follow the CIF links at
#  http://www.iucr.org
##########################################################################

data_Crystal_053_053
_cell_angle_alpha  90
_cell_angle_beta  90
_cell_angle_gamma  90
_cell_length_a  9.10758
_cell_length_b  14.2605
_cell_length_c  13.6253

 loop_
   _atom_type_description
   _atom_type_number_in_cell 
   _atom_type_symbol  
   carbon   32   C 
   chlorine   8   Cl 
   hydrogen   72   H 
   oxygen   24   O 
   nitrogen   16   N 
   sulphur   8   S 


loop_
  _symmetry_equiv_pos_as_xyz
   x,y,z
   -x+1/2,-y,z+1/2
   x+1/2,-y+1/2,-z
   -x,y+1/2,-z+1/2
   -x,-y,-z
   x-1/2,y,-z-1/2
   -x-1/2,y-1/2,z
   x,-y-1/2,z-1/2

loop_
   _atom_site_type_symbol
   _atom_site_label
   _atom_site_fract_x
   _atom_site_fract_y
   _atom_site_fract_z
   C   C1   0.614743   0.0776327   0.0411509
   C   C2   0.635552   0.0206769   0.128921
   H   H1   0.697613   -0.0443155   0.123491
   C   C3   0.583837   0.0467677   0.217599
   H   H2   0.599501   -3.42e-05   0.280081
   O   O1   0.690384   0.0463918   -0.036574
   H   H3   0.682869   0.0911081   -0.0944204
   O   O2   0.534915   0.148032   0.039401
   S   S1   0.483001   0.147978   0.23602
   C   C4   0.492702   0.163524   0.36439
   N   N1   0.5823   0.119388   0.42413
   H   H4   0.567198   0.123349   0.500803
   N   N2   0.403752   0.230623   0.397269
   H   H5   0.436321   0.268357   0.457983
   H   H6   0.338046   0.264284   0.347218
   H   H7   0.656453   0.0716728   0.399643
   O   O3   0.0266028   0.391399   0.381938
   H   H8   0.0955132   0.373953   0.328445
   H   H9   -0.0679457   0.363577   0.360623
   Cl   Cl1   0.23125   0.334119   0.212614

#\#CIF1.1
##########################################################################
#               Crystallographic Information Format file 
#  For information on this file format, follow the CIF links at
#  http://www.iucr.org
##########################################################################

data_Crystal_057_057
_cell_angle_alpha  90
_cell_angle_beta  90
_cell_angle_gamma  90
_cell_length_a  9.10854
_cell_length_b  14.2584
_cell_length_c  13.629

 loop_
   _atom_type_description
   _atom_type_number_in_cell 
   _atom_type_symbol  
   carbon   32   C 
   chlorine   8   Cl 
   hydrogen   72   H 
   oxygen   24   O 
   nitrogen   16   N 
   sulphur   8   S 


loop_
  _symmetry_equiv_pos_as_xyz
   x,y,z
   -x+1/2,-y,z+1/2
   x+1/2,-y+1/2,-z
   -x,y+1/2,-z+1/2
   -x,-y,-z
   x-1/2,y,-z-1/2
   -x-1/2,y-1/2,z
   x,-y-1/2,z-1/2

loop_
   _atom_site_type_symbol
   _atom_site_label
   _atom_site_fract_x
   _atom_site_fract_y
   _atom_site_fract_z
   C   C1   0.114726   0.0776697   0.458759
   C   C2   0.135457   0.0207555   0.371038
   H   H1   0.197528   -0.0441786   0.376529
   C   C3   0.0837056   0.0468071   0.282396
   H   H2   0.0993011   0.000110261   0.21982
   O   O1   0.190245   0.0463991   0.536521
   H   H3   0.182771   0.0911329   0.594334
   O   O2   0.0349051   0.148091   0.460398
   S   S1   -0.0170371   0.148058   0.264044
   C   C4   -0.00739608   0.1635   0.135642
   N   N1   -0.0965246   0.23061   0.102725
   H   H4   -0.0637157   0.26847   0.042103
   N   N2   0.0824242   0.119495   0.0759523
   H   H5   0.0671858   0.123402   -0.000735063
   H   H6   0.156423   0.0717988   0.100305
   H   H7   -0.16235   0.264246   0.15263
   O   O3   0.0265114   0.391574   0.382027
   H   H8   -0.0679478   0.36362   0.360772
   H   H9   0.0954103   0.374137   0.328504
   Cl   Cl1   0.231066   0.334098   0.212598

#\#CIF1.1
##########################################################################
#               Crystallographic Information Format file 
#  For information on this file format, follow the CIF links at
#  http://www.iucr.org
##########################################################################

data_Crystal_074_074
_cell_angle_alpha  90
_cell_angle_beta  90
_cell_angle_gamma  90
_cell_length_a  17.3861
_cell_length_b  4.75611
_cell_length_c  11.1322

 loop_
   _atom_type_description
   _atom_type_number_in_cell 
   _atom_type_symbol  
   carbon   16   C 
   chlorine   4   Cl 
   hydrogen   36   H 
   oxygen   12   O 
   nitrogen   8   N 
   sulphur   4   S 


loop_
  _symmetry_equiv_pos_as_xyz
   x,y,z
   -x,-y,z+1/2
   -x+1/2,y,z+1/2
   x+1/2,-y,z

loop_
   _atom_site_type_symbol
   _atom_site_label
   _atom_site_fract_x
   _atom_site_fract_y
   _atom_site_fract_z
   C   C1   0.160921   -0.0434434   0.332158
   C   C2   0.197765   0.0523438   0.443526
   H   H1   0.254017   -0.0331897   0.465876
   C   C3   0.167325   0.251859   0.514768
   H   H2   0.199841   0.331658   0.591359
   O   O1   0.201603   -0.234699   0.273333
   H   H3   0.176028   -0.303285   0.194574
   O   O2   0.098201   0.0537109   0.297868
   S   S1   0.07876   0.411829   0.487958
   C   C4   0.0668   0.608814   0.620969
   N   N1   0.0154257   0.813434   0.616231
   H   H4   -0.0112965   0.883661   0.692989
   N   N2   0.104349   0.555677   0.721354
   H   H5   0.127206   0.36391   0.739803
   H   H6   0.100487   0.695233   0.792072
   H   H7   -0.0120877   0.863276   0.53703
   O   O3   0.156598   -0.410912   0.0712873
   H   H8   0.136359   -0.265403   0.0153351
   H   H9   0.140483   -0.594934   0.0396004
   Cl   Cl1   0.101621   0.060031   0.908049

#\#CIF1.1
##########################################################################
#               Crystallographic Information Format file 
#  For information on this file format, follow the CIF links at
#  http://www.iucr.org
##########################################################################

data_Crystal_060_060
_cell_angle_alpha  90
_cell_angle_beta  29.706
_cell_angle_gamma  90
_cell_length_a  15.4118
_cell_length_b  8.96663
_cell_length_c  25.8895

 loop_
   _atom_type_description
   _atom_type_number_in_cell 
   _atom_type_symbol  
   carbon   16   C 
   chlorine   4   Cl 
   hydrogen   36   H 
   oxygen   12   O 
   nitrogen   8   N 
   sulphur   4   S 


loop_
  _symmetry_equiv_pos_as_xyz
   x,y,z
   -x,y,-z+1/2
   -x,-y,-z
   x,-y,z-1/2
   x+1/2,y+1/2,z
   -x+1/2,y+1/2,-z+1/2
   -x+1/2,-y+1/2,-z
   x+1/2,-y+1/2,z-1/2

loop_
   _atom_site_type_symbol
   _atom_site_label
   _atom_site_fract_x
   _atom_site_fract_y
   _atom_site_fract_z
   C   C1   0.314923   -0.0727205   0.0617722
   C   C2   0.229095   -0.162644   0.145704
   H   H1   0.220451   -0.282499   0.143995
   C   C3   0.152305   -0.105054   0.227719
   H   H2   0.0824041   -0.182292   0.289004
   O   O1   0.373407   -0.156001   -0.0080059
   H   H3   0.425749   -0.0922561   -0.0633546
   O   O2   0.327228   0.0643943   0.0575236
   S   S1   0.143675   0.0834391   0.247005
   C   C4   0.0341281   0.081067   0.363961
   N   N1   -0.0290984   0.211704   0.410963
   H   H4   -0.0186915   0.305062   0.382439
   N   N2   0.0162741   -0.0370068   0.403194
   H   H5   0.0755187   -0.135698   0.365412
   H   H6   -0.0636851   -0.0274518   0.476971
   H   H7   -0.0829395   0.226428   0.474644
   O   O3   0.275328   0.443902   0.0964543
   H   H8   0.228418   0.456338   0.15599
   H   H9   0.171036   0.458162   0.127895
   Cl   Cl1   -0.0377069   0.510695   0.185543

#\#CIF1.1
##########################################################################
#               Crystallographic Information Format file 
#  For information on this file format, follow the CIF links at
#  http://www.iucr.org
##########################################################################

data_Crystal_002_002
_cell_angle_alpha  90
_cell_angle_beta  69.3653
_cell_angle_gamma  90
_cell_length_a  4.94139
_cell_length_b  27.0557
_cell_length_c  7.70262

 loop_
   _atom_type_description
   _atom_type_number_in_cell 
   _atom_type_symbol  
   carbon   8   C 
   chlorine   2   Cl 
   hydrogen   18   H 
   oxygen   6   O 
   nitrogen   4   N 
   sulphur   2   S 


loop_
  _symmetry_equiv_pos_as_xyz
   x,y,z
   x,-y,z+1/2
   x+1/2,y+1/2,z
   x+1/2,-y+1/2,z+1/2

loop_
   _atom_site_type_symbol
   _atom_site_label
   _atom_site_fract_x
   _atom_site_fract_y
   _atom_site_fract_z
   C   C1   0.812991   0.0365664   0.111002
   C   C2   0.53435   0.0486945   0.254125
   H   H1   0.421552   0.0211128   0.357086
   C   C3   0.405851   0.0927729   0.262997
   H   H2   0.196137   0.0996545   0.370102
   O   O1   0.888029   -0.0103362   0.0847171
   H   H3   0.716816   -0.0340231   0.157443
   O   O2   0.972389   0.0699255   0.0169697
   S   S1   0.543918   0.140371   0.102793
   C   C4   0.25046   0.182095   0.186015
   N   N1   0.16692   0.204754   0.0619769
   H   H4   0.0470434   0.236859   0.0970992
   N   N2   0.128769   0.190886   0.365392
   H   H5   -0.0754541   0.205149   0.422159
   H   H6   0.229243   0.180995   0.457447
   H   H7   0.249087   0.194438   -0.0763932
   O   O3   0.477547   0.068085   0.738294
   H   H8   0.495936   0.103198   0.703051
   H   H9   0.288563   0.0643158   0.843377
   Cl   Cl1   0.464541   0.183226   0.638421

#\#CIF1.1
##########################################################################
#               Crystallographic Information Format file 
#  For information on this file format, follow the CIF links at
#  http://www.iucr.org
##########################################################################

data_Crystal_014_014
_cell_angle_alpha  90
_cell_angle_beta  129.117
_cell_angle_gamma  90
_cell_length_a  5.51222
_cell_length_b  24.9226
_cell_length_c  8.23468

 loop_
   _atom_type_description
   _atom_type_number_in_cell 
   _atom_type_symbol  
   carbon   8   C 
   chlorine   2   Cl 
   hydrogen   18   H 
   oxygen   6   O 
   nitrogen   4   N 
   sulphur   2   S 


loop_
  _symmetry_equiv_pos_as_xyz
   x,y,z
   x,-y,z+1/2
   x+1/2,y+1/2,z
   x+1/2,-y+1/2,z+1/2

loop_
   _atom_site_type_symbol
   _atom_site_label
   _atom_site_fract_x
   _atom_site_fract_y
   _atom_site_fract_z
   C   C1   0.644111   -0.00237339   0.556011
   C   C2   0.460341   0.0432017   0.537906
   H   H1   0.270844   0.0340679   0.541194
   C   C3   0.5066   0.0948958   0.518797
   H   H2   0.352349   0.125663   0.502882
   O   O1   0.86554   0.0099253   0.545368
   H   H3   0.965938   -0.0271299   0.534984
   O   O2   0.592817   -0.0495396   0.57764
   S   S1   0.78798   0.118859   0.50226
   C   C4   0.747622   0.188341   0.51494
   N   N1   0.815985   0.218677   0.415776
   H   H4   0.876201   0.25812   0.453629
   N   N2   0.669061   0.209427   0.622835
   H   H5   0.686465   0.188491   0.737385
   H   H6   0.598625   0.249208   0.604054
   H   H7   0.836843   0.202117   0.309689
   O   O3   0.0726824   0.0701724   0.00114116
   H   H8   0.042125   0.104142   0.0477054
   H   H9   0.289601   0.0661175   0.0438208
   Cl   Cl1   -0.149259   0.180034   0.0644608

#\#CIF1.1
##########################################################################
#               Crystallographic Information Format file 
#  For information on this file format, follow the CIF links at
#  http://www.iucr.org
##########################################################################

data_Crystal_079_079
_cell_angle_alpha  90
_cell_angle_beta  90
_cell_angle_gamma  90
_cell_length_a  10.9946
_cell_length_b  11.5577
_cell_length_c  6.74662

 loop_
   _atom_type_description
   _atom_type_number_in_cell 
   _atom_type_symbol  
   carbon   16   C 
   chlorine   4   Cl 
   hydrogen   36   H 
   oxygen   12   O 
   nitrogen   8   N 
   sulphur   4   S 


loop_
  _symmetry_equiv_pos_as_xyz
   x,y,z
   -x+1/2,-y,z+1/2
   x+1/2,-y+1/2,-z
   -x,y+1/2,-z+1/2

loop_
   _atom_site_type_symbol
   _atom_site_label
   _atom_site_fract_x
   _atom_site_fract_y
   _atom_site_fract_z
   C   C1   0.175646   0.384093   0.994829
   C   C2   0.306374   0.364803   0.980623
   H   H1   0.363087   0.382243   1.10963
   C   C3   0.357971   0.326533   0.811943
   H   H2   0.455642   0.311308   0.804115
   O   O1   0.137592   0.404344   1.1796
   H   H3   0.0482037   0.424946   1.17808
   O   O2   0.106705   0.381276   0.848923
   S   S1   0.274573   0.295472   0.599227
   C   C4   0.392413   0.252363   0.43484
   N   N1   0.492761   0.313233   0.416796
   H   H4   0.510349   0.383955   0.504142
   N   N2   0.367143   0.164227   0.317444
   H   H5   0.430453   0.137342   0.215251
   H   H6   0.291424   0.114478   0.340032
   H   H7   0.549922   0.304095   0.296354
   O   O3   0.125052   0.123191   -0.0825779
   H   H8   0.207775   0.099822   -0.122648
   H   H9   0.110138   0.0793732   0.0407738
   Cl   Cl1   0.380084   0.0102178   -0.17647

#\#CIF1.1
##########################################################################
#               Crystallographic Information Format file 
#  For information on this file format, follow the CIF links at
#  http://www.iucr.org
##########################################################################

data_Crystal_083_083
_cell_angle_alpha  90
_cell_angle_beta  90
_cell_angle_gamma  90
_cell_length_a  10.9928
_cell_length_b  11.5544
_cell_length_c  6.7463

 loop_
   _atom_type_description
   _atom_type_number_in_cell 
   _atom_type_symbol  
   carbon   16   C 
   chlorine   4   Cl 
   hydrogen   36   H 
   oxygen   12   O 
   nitrogen   8   N 
   sulphur   4   S 


loop_
  _symmetry_equiv_pos_as_xyz
   x,y,z
   -x+1/2,-y,z+1/2
   x+1/2,-y+1/2,-z
   -x,y+1/2,-z+1/2

loop_
   _atom_site_type_symbol
   _atom_site_label
   _atom_site_fract_x
   _atom_site_fract_y
   _atom_site_fract_z
   C   C1   0.32419   0.384272   0.00482992
   C   C2   0.193485   0.36468   0.0189549
   H   H1   0.136839   0.38189   -0.110204
   C   C3   0.141871   0.326335   0.187605
   H   H2   0.0442372   0.310759   0.195167
   O   O1   0.362254   0.404413   -0.17997
   H   H3   0.451646   0.425117   -0.17846
   O   O2   0.393106   0.381742   0.15083
   S   S1   0.225177   0.295567   0.400578
   C   C4   0.107261   0.252232   0.564748
   N   N1   0.132492   0.164035   0.682128
   H   H4   0.0690916   0.137096   0.784168
   N   N2   0.00687102   0.313072   0.582706
   H   H5   -0.0106385   0.383831   0.495275
   H   H6   -0.0503041   0.304048   0.703171
   H   H7   0.208263   0.114296   0.65969
   O   O3   0.12525   -0.123471   0.583388
   H   H8   0.110199   -0.0796418   0.460057
   H   H9   0.207969   -0.0999777   0.623431
   Cl   Cl1   0.11985   0.0101452   0.177497

#\#CIF1.1
##########################################################################
#               Crystallographic Information Format file 
#  For information on this file format, follow the CIF links at
#  http://www.iucr.org
##########################################################################

data_Crystal_085_085
_cell_angle_alpha  90
_cell_angle_beta  90
_cell_angle_gamma  90
_cell_length_a  10.9965
_cell_length_b  11.5566
_cell_length_c  6.74367

 loop_
   _atom_type_description
   _atom_type_number_in_cell 
   _atom_type_symbol  
   carbon   16   C 
   chlorine   4   Cl 
   hydrogen   36   H 
   oxygen   12   O 
   nitrogen   8   N 
   sulphur   4   S 


loop_
  _symmetry_equiv_pos_as_xyz
   x,y,z
   -x+1/2,-y,z+1/2
   x+1/2,-y+1/2,-z
   -x,y+1/2,-z+1/2

loop_
   _atom_site_type_symbol
   _atom_site_label
   _atom_site_fract_x
   _atom_site_fract_y
   _atom_site_fract_z
   C   C1   0.324201   0.384291   0.504741
   C   C2   0.193527   0.364714   0.518831
   H   H1   0.136947   0.38196   0.389606
   C   C3   0.141913   0.326349   0.687512
   H   H2   0.0443074   0.310767   0.695008
   O   O1   0.362279   0.404445   0.319899
   H   H3   0.451646   0.425139   0.321478
   O   O2   0.393075   0.381752   0.650824
   S   S1   0.225169   0.295536   0.900567
   C   C4   0.107275   0.252131   1.06473
   N   N1   0.132526   0.163925   1.18208
   H   H4   0.208295   0.114247   1.15958
   N   N2   0.00689561   0.31292   1.08273
   H   H5   -0.0106144   0.383718   0.995387
   H   H6   -0.0502659   0.303812   1.2032
   H   H7   0.0691885   0.136952   1.28421
   O   O3   0.374754   0.123508   0.583232
   H   H8   0.292059   0.100049   0.623305
   H   H9   0.389753   0.0796727   0.459846
   Cl   Cl1   0.119825   0.0101169   -0.322809

#\#CIF1.1
##########################################################################
#               Crystallographic Information Format file 
#  For information on this file format, follow the CIF links at
#  http://www.iucr.org
##########################################################################

data_Crystal_073_073
_cell_angle_alpha  90
_cell_angle_beta  90
_cell_angle_gamma  90
_cell_length_a  17.3765
_cell_length_b  4.77954
_cell_length_c  11.1471

 loop_
   _atom_type_description
   _atom_type_number_in_cell 
   _atom_type_symbol  
   carbon   16   C 
   chlorine   4   Cl 
   hydrogen   36   H 
   oxygen   12   O 
   nitrogen   8   N 
   sulphur   4   S 


loop_
  _symmetry_equiv_pos_as_xyz
   x,y,z
   -x,-y,z+1/2
   -x+1/2,y,z+1/2
   x+1/2,-y,z

loop_
   _atom_site_type_symbol
   _atom_site_label
   _atom_site_fract_x
   _atom_site_fract_y
   _atom_site_fract_z
   C   C1   0.165226   1.03239   0.106435
   C   C2   0.199912   0.938126   0.219087
   H   H1   0.256499   1.01956   0.242078
   C   C3   0.166616   0.751636   0.292922
   H   H2   0.197395   0.68305   0.372702
   O   O1   0.208113   1.22148   0.0497758
   H   H3   0.182504   1.29469   -0.027017
   O   O2   0.102661   0.940785   0.0695983
   S   S1   0.0780497   0.593778   0.267187
   C   C4   0.0659996   0.401815   0.401303
   N   N1   0.0137563   0.201931   0.395785
   H   H4   -0.0132729   0.153401   0.315884
   N   N2   0.104506   0.450519   0.501147
   H   H5   0.0993943   0.312658   0.571938
   H   H6   0.127971   0.639772   0.521692
   H   H7   -0.0115299   0.122848   0.47184
   O   O3   0.154553   1.4043   0.849271
   H   H8   0.130721   1.25984   0.796793
   H   H9   0.140553   1.58719   0.815177
   Cl   Cl1   0.0960191   0.943209   0.685042

#\#CIF1.1
##########################################################################
#               Crystallographic Information Format file 
#  For information on this file format, follow the CIF links at
#  http://www.iucr.org
##########################################################################

data_Crystal_067_067
_cell_angle_alpha  90
_cell_angle_beta  90
_cell_angle_gamma  90
_cell_length_a  17.3791
_cell_length_b  4.78188
_cell_length_c  11.1455

 loop_
   _atom_type_description
   _atom_type_number_in_cell 
   _atom_type_symbol  
   carbon   16   C 
   chlorine   4   Cl 
   hydrogen   36   H 
   oxygen   12   O 
   nitrogen   8   N 
   sulphur   4   S 


loop_
  _symmetry_equiv_pos_as_xyz
   x,y,z
   -x,-y,z+1/2
   -x+1/2,y,z+1/2
   x+1/2,-y,z

loop_
   _atom_site_type_symbol
   _atom_site_label
   _atom_site_fract_x
   _atom_site_fract_y
   _atom_site_fract_z
   C   C1   0.165198   1.03199   0.378973
   C   C2   0.199971   0.937667   0.491568
   H   H1   0.256566   1.01904   0.514441
   C   C3   0.166693   0.751414   0.565484
   H   H2   0.197472   0.682856   0.645292
   O   O1   0.208028   1.22097   0.322226
   H   H3   0.182371   1.2943   0.245484
   O   O2   0.102596   0.940537   0.342277
   S   S1   0.0781052   0.593803   0.539803
   C   C4   0.0660912   0.401882   0.673907
   N   N1   0.104594   0.450607   0.773743
   H   H4   0.0994498   0.31283   0.844559
   N   N2   0.0138785   0.20201   0.668385
   H   H5   -0.0131532   0.153685   0.588478
   H   H6   -0.0114169   0.122912   0.744437
   H   H7   0.12809   0.639711   0.794332
   O   O3   0.154469   1.40407   0.121839
   H   H8   0.140414   1.58691   0.087852
   H   H9   0.130635   1.25974   0.0693234
   Cl   Cl1   0.0959654   0.943068   -0.0423732

#\#CIF1.1
##########################################################################
#               Crystallographic Information Format file 
#  For information on this file format, follow the CIF links at
#  http://www.iucr.org
##########################################################################

data_Crystal_050_050
_cell_angle_alpha  90
_cell_angle_beta  35.236
_cell_angle_gamma  90
_cell_length_a  11.1322
_cell_length_b  21.409
_cell_length_c  6.52992

 loop_
   _atom_type_description
   _atom_type_number_in_cell 
   _atom_type_symbol  
   carbon   16   C 
   chlorine   4   Cl 
   hydrogen   36   H 
   oxygen   12   O 
   nitrogen   8   N 
   sulphur   4   S 


loop_
  _symmetry_equiv_pos_as_xyz
   x,y,z
   -x,y+1/2,-z+1/2
   -x,-y,-z
   x,-y-1/2,z-1/2

loop_
   _atom_site_type_symbol
   _atom_site_label
   _atom_site_fract_x
   _atom_site_fract_y
   _atom_site_fract_z
   C   C1   0.718074   0.0573494   0.628183
   C   C2   0.565783   0.107402   0.855749
   H   H1   0.562507   0.136251   0.997647
   C   C3   0.432918   0.120841   0.887012
   H   H2   0.318086   0.157715   1.06683
   O   O1   0.862082   0.0515696   0.573616
   H   H3   0.863811   0.0889128   0.664143
   O   O2   0.715245   0.0200369   0.486329
   S   S1   0.416081   0.0791727   0.68308
   C   C4   0.239281   0.126448   0.789327
   N   N1   0.129163   0.0967435   0.803284
   H   H4   0.153782   0.0493449   0.743473
   N   N2   0.228106   0.187479   0.835934
   H   H5   0.350606   0.21038   0.737947
   H   H6   0.122316   0.213921   0.905293
   H   H7   0.0495878   0.121997   0.804272
   O   O3   -0.407692   0.238256   1.45998
   H   H8   -0.296706   0.21602   1.22921
   H   H9   -0.332442   0.264357   1.45454
   Cl   Cl1   -0.0744747   0.174879   0.722713

#\#CIF1.1
##########################################################################
#               Crystallographic Information Format file 
#  For information on this file format, follow the CIF links at
#  http://www.iucr.org
##########################################################################

data_Crystal_055_055
_cell_angle_alpha  115.118
_cell_angle_beta  114.002
_cell_angle_gamma  113.728
_cell_length_a  17.1874
_cell_length_b  7.17472
_cell_length_c  6.22297

 loop_
   _atom_type_description
   _atom_type_number_in_cell 
   _atom_type_symbol  
   carbon   8   C 
   chlorine   2   Cl 
   hydrogen   18   H 
   oxygen   6   O 
   nitrogen   4   N 
   sulphur   2   S 


loop_
  _symmetry_equiv_pos_as_xyz
   x,y,z
   -x,-y,-z

loop_
   _atom_site_type_symbol
   _atom_site_label
   _atom_site_fract_x
   _atom_site_fract_y
   _atom_site_fract_z
   C   C1   0.125184   0.471277   0.783654
   C   C2   0.235562   0.543698   0.913739
   H   H1   0.304564   0.673174   1.17597
   C   C3   0.256952   0.458187   0.724776
   H   H2   0.341333   0.518256   0.842971
   O   O1   0.11514   0.579278   0.994544
   H   H3   0.189567   0.709097   1.23075
   O   O2   0.0417956   0.31399   0.484077
   S   S1   0.156492   0.23635   0.300551
   C   C4   0.252015   0.269422   0.24061
   N   N1   0.201395   0.0481638   -0.0523483
   H   H4   0.248821   0.0568497   -0.114647
   N   N2   0.365416   0.509752   0.473589
   H   H5   0.41808   0.547959   0.42473
   H   H6   0.392067   0.687274   0.662997
   H   H7   0.110437   -0.127501   -0.233004
   O   O3   0.52027   0.385456   0.726006
   H   H8   0.454234   0.237094   0.675832
   H   H9   0.548053   0.570424   0.892361
   Cl   Cl1   0.345528   -0.00919899   0.719048

#\#CIF1.1
##########################################################################
#               Crystallographic Information Format file 
#  For information on this file format, follow the CIF links at
#  http://www.iucr.org
##########################################################################

data_Crystal_086_086
_cell_angle_alpha  143.49
_cell_angle_beta  76.5639
_cell_angle_gamma  78.3301
_cell_length_a  12.7914
_cell_length_b  7.18295
_cell_length_c  11.4314

 loop_
   _atom_type_description
   _atom_type_number_in_cell 
   _atom_type_symbol  
   carbon   8   C 
   chlorine   2   Cl 
   hydrogen   18   H 
   oxygen   6   O 
   nitrogen   4   N 
   sulphur   2   S 


loop_
  _symmetry_equiv_pos_as_xyz
   x,y,z
   -x,-y,-z

loop_
   _atom_site_type_symbol
   _atom_site_label
   _atom_site_fract_x
   _atom_site_fract_y
   _atom_site_fract_z
   C   C1   0.113614   -0.0379117   0.179569
   C   C2   0.201049   0.0558397   0.243137
   H   H1   0.248854   0.115637   0.195389
   C   C3   0.227333   0.0624102   0.353641
   H   H2   0.296724   0.123617   0.389048
   O   O1   0.109936   -0.0996972   0.0357684
   H   H3   0.176824   -0.0925045   -0.0258324
   O   O2   0.043478   -0.0618127   0.256438
   S   S1   0.156855   -0.0204356   0.443637
   C   C4   0.266447   -0.120057   0.485304
   N   N1   0.212389   -0.10277   0.609889
   H   H4   0.111713   -0.0141872   0.684978
   N   N2   0.394439   -0.2335   0.385779
   H   H5   0.459066   -0.338712   0.388631
   H   H6   0.438869   -0.237151   0.295763
   H   H7   0.26241   -0.142962   0.65447
   O   O3   0.487958   0.0958072   0.753907
   H   H8   0.40564   0.208477   0.88314
   H   H9   0.543508   -0.212042   0.578512
   Cl   Cl1   0.326943   -0.152549   0.813322

#\#CIF1.1
##########################################################################
#               Crystallographic Information Format file 
#  For information on this file format, follow the CIF links at
#  http://www.iucr.org
##########################################################################

data_Crystal_045_045
_cell_angle_alpha  90
_cell_angle_beta  90
_cell_angle_gamma  90
_cell_length_a  12.85
_cell_length_b  8.11864
_cell_length_c  8.56623

 loop_
   _atom_type_description
   _atom_type_number_in_cell 
   _atom_type_symbol  
   carbon   16   C 
   chlorine   4   Cl 
   hydrogen   36   H 
   oxygen   12   O 
   nitrogen   8   N 
   sulphur   4   S 


loop_
  _symmetry_equiv_pos_as_xyz
   x,y,z
   -x,-y,z+1/2
   -x+1/2,y,z+1/2
   x+1/2,-y,z

loop_
   _atom_site_type_symbol
   _atom_site_label
   _atom_site_fract_x
   _atom_site_fract_y
   _atom_site_fract_z
   C   C1   0.122925   0.413395   0.183887
   C   C2   0.115577   0.414461   0.353441
   H   H1   0.0954378   0.52954   0.411273
   C   C3   0.130251   0.277367   0.439085
   H   H2   0.125642   0.283963   0.565678
   O   O1   0.0997073   0.557257   0.117467
   H   H3   0.110331   0.553659   0.000410154
   O   O2   0.147653   0.287854   0.109123
   S   S1   0.160947   0.0884484   0.35614
   C   C4   0.151565   -0.0502386   0.514016
   N   N1   0.104815   -0.0245819   0.649024
   H   H4   0.101525   -0.124458   0.72257
   N   N2   0.192153   -0.196768   0.482875
   H   H5   0.229964   -0.226867   0.381991
   H   H6   0.184407   -0.287421   0.566652
   H   H7   0.0821263   0.0879715   0.697437
   O   O3   0.0480165   0.237142   0.82997
   H   H8   0.0510986   0.348717   0.786151
   H   H9   0.0920815   0.244613   0.925391
   Cl   Cl1   0.140859   0.593934   0.774354

#\#CIF1.1
##########################################################################
#               Crystallographic Information Format file 
#  For information on this file format, follow the CIF links at
#  http://www.iucr.org
##########################################################################

data_Crystal_043_043
_cell_angle_alpha  95.1426
_cell_angle_beta  100.737
_cell_angle_gamma  49.5296
_cell_length_a  13.1016
_cell_length_b  5.82041
_cell_length_c  7.51394

 loop_
   _atom_type_description
   _atom_type_number_in_cell 
   _atom_type_symbol  
   carbon   8   C 
   chlorine   2   Cl 
   hydrogen   18   H 
   oxygen   6   O 
   nitrogen   4   N 
   sulphur   2   S 


loop_
  _symmetry_equiv_pos_as_xyz
   x,y,z
   -x,-y,-z

loop_
   _atom_site_type_symbol
   _atom_site_label
   _atom_site_fract_x
   _atom_site_fract_y
   _atom_site_fract_z
   C   C1   0.492412   0.043888   0.775375
   C   C2   0.355452   0.297516   0.687951
   H   H1   0.313735   0.527983   0.7168
   C   C3   0.282319   0.246123   0.568684
   H   H2   0.182871   0.43235   0.494253
   O   O1   0.561217   0.113996   0.879746
   H   H3   0.659647   -0.0800253   0.927764
   O   O2   0.538985   -0.220468   0.748064
   S   S1   0.343955   -0.118011   0.513956
   C   C4   0.201635   -0.0216168   0.353648
   N   N1   0.228554   -0.176004   0.205543
   H   H4   0.326841   -0.349563   0.187408
   N   N2   0.0755229   0.188588   0.386637
   H   H5   0.0624056   0.227118   0.520211
   H   H6   -0.000713407   0.210509   0.298504
   H   H7   0.153175   -0.154946   0.116986
   O   O3   0.191435   0.349748   -0.00510163
   H   H8   0.149097   0.26975   -0.0765446
   H   H9   0.127016   0.488548   0.0790197
   Cl   Cl1   -0.0399417   0.864109   0.207247

#\#CIF1.1
##########################################################################
#               Crystallographic Information Format file 
#  For information on this file format, follow the CIF links at
#  http://www.iucr.org
##########################################################################

data_Crystal_006_006
_cell_angle_alpha  90
_cell_angle_beta  77.9456
_cell_angle_gamma  90
_cell_length_a  4.61106
_cell_length_b  27.4486
_cell_length_c  7.56641

 loop_
   _atom_type_description
   _atom_type_number_in_cell 
   _atom_type_symbol  
   carbon   16   C 
   chlorine   4   Cl 
   hydrogen   36   H 
   oxygen   12   O 
   nitrogen   8   N 
   sulphur   4   S 


loop_
  _symmetry_equiv_pos_as_xyz
   x,y,z
   -x,y+1/2,-z+1/2
   -x,-y,-z
   x,-y-1/2,z-1/2

loop_
   _atom_site_type_symbol
   _atom_site_label
   _atom_site_fract_x
   _atom_site_fract_y
   _atom_site_fract_z
   C   C1   -0.0319075   0.0277724   0.231163
   C   C2   -0.0631831   0.0519198   0.406037
   H   H1   -0.212959   0.0357227   0.521415
   C   C3   0.0686325   0.0946161   0.427724
   H   H2   0.0295175   0.111453   0.560901
   O   O1   -0.230811   -0.00649192   0.224835
   H   H3   -0.202137   -0.0199987   0.0946845
   O   O2   0.16679   0.0400455   0.099347
   S   S1   0.308705   0.125819   0.256892
   C   C4   0.235435   0.186185   0.331921
   N   N1   0.432873   0.219183   0.255131
   H   H4   0.384313   0.255435   0.273152
   N   N2   -0.00604902   0.199559   0.44742
   H   H5   -0.0370778   0.236675   0.467626
   H   H6   -0.177607   0.176914   0.507475
   H   H7   0.615836   0.208904   0.158939
   O   O3   0.541931   0.153   -0.312387
   H   H8   0.662167   0.158548   -0.219619
   H   H9   0.336735   0.15901   -0.245482
   Cl   Cl1   -0.0459496   0.186122   -0.0611517

#\#CIF1.1
##########################################################################
#               Crystallographic Information Format file 
#  For information on this file format, follow the CIF links at
#  http://www.iucr.org
##########################################################################

data_Crystal_047_047
_cell_angle_alpha  90
_cell_angle_beta  36.6855
_cell_angle_gamma  90
_cell_length_a  11.0088
_cell_length_b  21.4091
_cell_length_c  6.41209

 loop_
   _atom_type_description
   _atom_type_number_in_cell 
   _atom_type_symbol  
   carbon   16   C 
   chlorine   4   Cl 
   hydrogen   36   H 
   oxygen   12   O 
   nitrogen   8   N 
   sulphur   4   S 


loop_
  _symmetry_equiv_pos_as_xyz
   x,y,z
   -x,y+1/2,-z+1/2
   -x,-y,-z
   x,-y-1/2,z-1/2

loop_
   _atom_site_type_symbol
   _atom_site_label
   _atom_site_fract_x
   _atom_site_fract_y
   _atom_site_fract_z
   C   C1   0.294647   0.0555098   0.337074
   C   C2   0.440927   0.106407   0.121669
   H   H1   0.437234   0.136792   -0.00976563
   C   C3   0.573397   0.119833   0.0929978
   H   H2   0.677113   0.159079   -0.066316
   O   O1   0.148739   0.0522906   0.393569
   H   H3   0.141404   0.0917595   0.319327
   O   O2   0.301864   0.0160429   0.468361
   S   S1   0.598854   0.0771592   0.287383
   C   C4   0.764863   0.126627   0.202079
   N   N1   0.764567   0.187774   0.175449
   H   H4   0.872342   0.21527   0.0960112
   N   N2   0.883588   0.0981312   0.174735
   H   H5   0.957647   0.124371   0.184859
   H   H6   0.863748   0.0510293   0.228948
   H   H7   0.641674   0.209767   0.272876
   O   O3   0.400691   0.232754   -0.44106
   H   H8   0.319411   0.260108   -0.419523
   H   H9   0.298052   0.210806   -0.213094
   Cl   Cl1   0.0691929   0.179341   0.295345

#\#CIF1.1
##########################################################################
#               Crystallographic Information Format file 
#  For information on this file format, follow the CIF links at
#  http://www.iucr.org
##########################################################################

data_Crystal_052_052
_cell_angle_alpha  145.811
_cell_angle_beta  62.8001
_cell_angle_gamma  107.054
_cell_length_a  12.4873
_cell_length_b  6.40476
_cell_length_c  11.4856

 loop_
   _atom_type_description
   _atom_type_number_in_cell 
   _atom_type_symbol  
   carbon   8   C 
   chlorine   2   Cl 
   hydrogen   18   H 
   oxygen   6   O 
   nitrogen   4   N 
   sulphur   2   S 


loop_
  _symmetry_equiv_pos_as_xyz
   x,y,z
   -x,-y,-z

loop_
   _atom_site_type_symbol
   _atom_site_label
   _atom_site_fract_x
   _atom_site_fract_y
   _atom_site_fract_z
   C   C1   0.132866   0.50929   0.175225
   C   C2   0.244115   0.605701   0.215358
   H   H1   0.315285   0.672632   0.153114
   C   C3   0.263716   0.610613   0.323635
   H   H2   0.349189   0.687474   0.347194
   O   O1   0.124214   0.498904   0.0589963
   H   H3   0.199969   0.551285   0.00469309
   O   O2   0.0475881   0.437841   0.24574
   S   S1   0.15821   0.536649   0.447037
   C   C4   0.255163   0.471216   0.492385
   N   N1   0.202184   0.560276   0.661342
   H   H4   0.108295   0.635838   0.74681
   N   N2   0.37199   0.326422   0.356631
   H   H5   0.402035   0.210123   0.210398
   H   H6   0.426409   0.237982   0.360801
   H   H7   0.249819   0.509164   0.690645
   O   O3   0.493575   0.0308191   0.353814
   H   H8   0.465379   0.20794   0.513709
   H   H9   0.553588   -0.172513   0.265213
   Cl   Cl1   0.352598   0.600543   0.859346

#\#CIF1.1
##########################################################################
#               Crystallographic Information Format file 
#  For information on this file format, follow the CIF links at
#  http://www.iucr.org
##########################################################################

data_Crystal_009_009
_cell_angle_alpha  90
_cell_angle_beta  80.6292
_cell_angle_gamma  90
_cell_length_a  5.62355
_cell_length_b  25.4542
_cell_length_c  6.55914

 loop_
   _atom_type_description
   _atom_type_number_in_cell 
   _atom_type_symbol  
   carbon   16   C 
   chlorine   4   Cl 
   hydrogen   36   H 
   oxygen   12   O 
   nitrogen   8   N 
   sulphur   4   S 


loop_
  _symmetry_equiv_pos_as_xyz
   x,y,z
   -x,y+1/2,-z+1/2
   -x,-y,-z
   x,-y-1/2,z-1/2

loop_
   _atom_site_type_symbol
   _atom_site_label
   _atom_site_fract_x
   _atom_site_fract_y
   _atom_site_fract_z
   C   C1   0.663042   0.00446902   0.250758
   C   C2   0.81438   0.0468522   0.31158
   H   H1   1.00401   0.0376607   0.308622
   C   C3   0.742875   0.0959833   0.362899
   H   H2   0.870243   0.124684   0.405617
   O   O1   0.430826   0.0141389   0.280191
   H   H3   0.33226   -0.0189657   0.228478
   O   O2   0.750462   -0.0376666   0.176218
   S   S1   0.448197   0.119952   0.385681
   C   C4   0.511223   0.187476   0.366789
   N   N1   0.344044   0.219466   0.465607
   H   H4   0.199333   0.204986   0.569303
   N   N2   0.70988   0.205735   0.253969
   H   H5   0.801178   0.183677   0.135165
   H   H6   0.756189   0.245347   0.258768
   H   H7   0.343602   0.258061   0.425292
   O   O3   0.799526   0.0569934   -0.152791
   H   H8   0.979592   0.0496928   -0.164086
   H   H9   0.782903   0.094105   -0.189062
   Cl   Cl1   -0.103522   0.179506   0.779232

#\#CIF1.1
##########################################################################
#               Crystallographic Information Format file 
#  For information on this file format, follow the CIF links at
#  http://www.iucr.org
##########################################################################

data_Crystal_061_061
_cell_angle_alpha  90
_cell_angle_beta  90
_cell_angle_gamma  90
_cell_length_a  23.2932
_cell_length_b  10.6876
_cell_length_c  7.12275

 loop_
   _atom_type_description
   _atom_type_number_in_cell 
   _atom_type_symbol  
   carbon   32   C 
   chlorine   8   Cl 
   hydrogen   72   H 
   oxygen   24   O 
   nitrogen   16   N 
   sulphur   8   S 


loop_
  _symmetry_equiv_pos_as_xyz
   x,y,z
   -x+1/2,-y,z+1/2
   x+1/2,-y+1/2,-z
   -x,y+1/2,-z+1/2
   -x,-y,-z
   x-1/2,y,-z-1/2
   -x-1/2,y-1/2,z
   x,-y-1/2,z-1/2

loop_
   _atom_site_type_symbol
   _atom_site_label
   _atom_site_fract_x
   _atom_site_fract_y
   _atom_site_fract_z
   C   C1   0.277278   0.143686   -0.0504284
   C   C2   0.232936   0.0485382   -0.0727793
   H   H1   0.243882   -0.0423411   -0.130771
   C   C3   0.178739   0.0703327   -0.0158999
   H   H2   0.146487   -0.00256879   -0.0349212
   O   O1   0.330131   0.106376   -0.0994725
   H   H3   0.357521   0.177261   -0.072555
   O   O2   0.266639   0.248958   0.0128027
   S   S1   0.157694   0.213054   0.0818869
   C   C4   0.0861102   0.178304   0.146819
   N   N1   0.0670907   0.0647469   0.181767
   H   H4   0.0933609   -0.0115512   0.180079
   N   N2   0.0517763   0.276364   0.164426
   H   H5   0.00962583   0.262125   0.198596
   H   H6   0.0638242   0.368106   0.142294
   H   H7   0.0247246   0.0504096   0.222414
   O   O3   0.452366   0.034119   0.184735
   H   H8   0.445979   0.100387   0.0894927
   H   H9   0.435727   0.0749486   0.298452
   Cl   Cl1   0.424145   0.291722   0.012526

#\#CIF1.1
##########################################################################
#               Crystallographic Information Format file 
#  For information on this file format, follow the CIF links at
#  http://www.iucr.org
##########################################################################

data_Crystal_056_056
_cell_angle_alpha  29.9777
_cell_angle_beta  154.272
_cell_angle_gamma  139.042
_cell_length_a  25.3072
_cell_length_b  11.491
_cell_length_c  7.18066

 loop_
   _atom_type_description
   _atom_type_number_in_cell 
   _atom_type_symbol  
   carbon   8   C 
   chlorine   2   Cl 
   hydrogen   18   H 
   oxygen   6   O 
   nitrogen   4   N 
   sulphur   2   S 


loop_
  _symmetry_equiv_pos_as_xyz
   x,y,z
   -x,-y,-z

loop_
   _atom_site_type_symbol
   _atom_site_label
   _atom_site_fract_x
   _atom_site_fract_y
   _atom_site_fract_z
   C   C1   0.132689   0.164008   0.544582
   C   C2   0.244674   0.108901   1.08541
   H   H1   0.315944   -0.0222251   1.44048
   C   C3   0.26457   0.211671   1.17039
   H   H2   0.350494   0.158585   1.58999
   O   O1   0.123929   0.0598189   0.496723
   H   H3   0.199858   -0.0479268   0.853625
   O   O2   0.0470714   0.307916   0.128407
   S   S1   0.15805   0.409809   0.67069
   C   C4   0.254715   0.519515   0.994224
   N   N1   0.202375   0.599013   0.874928
   H   H4   0.250881   0.678535   1.01782
   N   N2   0.371283   0.530722   1.31122
   H   H5   0.426521   0.62083   1.44647
   H   H6   0.401915   0.499615   1.31937
   H   H7   0.107932   0.612503   0.568092
   O   O3   0.494465   -0.180076   1.51398
   H   H8   0.465507   -0.197541   1.57569
   H   H9   0.554651   -0.064206   1.54844
   Cl   Cl1   0.354146   -0.241999   1.51848

#\#CIF1.1
##########################################################################
#               Crystallographic Information Format file 
#  For information on this file format, follow the CIF links at
#  http://www.iucr.org
##########################################################################

data_Crystal_054_054
_cell_angle_alpha  64.2847
_cell_angle_beta  110.286
_cell_angle_gamma  154.265
_cell_length_a  25.1881
_cell_length_b  7.14585
_cell_length_c  6.42324

 loop_
   _atom_type_description
   _atom_type_number_in_cell 
   _atom_type_symbol  
   carbon   8   C 
   chlorine   2   Cl 
   hydrogen   18   H 
   oxygen   6   O 
   nitrogen   4   N 
   sulphur   2   S 


loop_
  _symmetry_equiv_pos_as_xyz
   x,y,z
   -x,-y,-z

loop_
   _atom_site_type_symbol
   _atom_site_label
   _atom_site_fract_x
   _atom_site_fract_y
   _atom_site_fract_z
   C   C1   0.132182   0.209468   0.162769
   C   C2   0.244654   0.697398   0.107887
   H   H1   0.316112   0.924561   -0.023743
   C   C3   0.264705   0.884329   0.212366
   H   H2   0.350986   1.25193   0.160615
   O   O1   0.122537   0.0547369   0.0584744
   H   H3   0.19879   0.30364   -0.0470936
   O   O2   0.0466397   -0.0626746   0.306038
   S   S1   0.158134   0.581125   0.410189
   C   C4   0.255425   1.01621   0.520256
   N   N1   0.372526   1.34613   0.531178
   H   H4   0.403167   1.32366   0.498342
   N   N2   0.203041   0.97699   0.599022
   H   H5   0.252225   1.20127   0.678069
   H   H6   0.108205   0.68151   0.614519
   H   H7   0.428364   1.57367   0.620629
   O   O3   0.50447   1.16319   0.180513
   H   H8   0.444239   1.01252   0.0647675
   H   H9   0.534225   1.1217   0.196127
   Cl   Cl1   0.355155   0.78074   -0.237995

#\#CIF1.1
##########################################################################
#               Crystallographic Information Format file 
#  For information on this file format, follow the CIF links at
#  http://www.iucr.org
##########################################################################

data_Crystal_035_035
_cell_angle_alpha  103.738
_cell_angle_beta  101.12
_cell_angle_gamma  15.1859
_cell_length_a  20.2991
_cell_length_b  8.12204
_cell_length_c  11.4039

 loop_
   _atom_type_description
   _atom_type_number_in_cell 
   _atom_type_symbol  
   carbon   8   C 
   chlorine   2   Cl 
   hydrogen   18   H 
   oxygen   6   O 
   nitrogen   4   N 
   sulphur   2   S 


loop_
  _symmetry_equiv_pos_as_xyz
   x,y,z
   -x,-y,-z

loop_
   _atom_site_type_symbol
   _atom_site_label
   _atom_site_fract_x
   _atom_site_fract_y
   _atom_site_fract_z
   C   C1   0.261134   0.29853   0.524533
   C   C2   0.38781   -0.0564655   0.399157
   H   H1   0.527251   -0.309309   0.367044
   C   C3   0.338224   -0.0850093   0.32473
   H   H2   0.433294   -0.351444   0.231001
   O   O1   0.343395   0.243627   0.59039
   H   H3   0.249714   0.497241   0.675973
   O   O2   0.0932597   0.617978   0.565519
   S   S1   0.129969   0.270202   0.369503
   C   C4   0.183645   -0.0219866   0.231066
   N   N1   0.175906   0.0359934   0.125676
   H   H4   0.213355   -0.142384   0.0436919
   N   N2   0.224893   -0.276136   0.241388
   H   H5   0.224924   -0.298306   0.325567
   H   H6   0.253664   -0.449171   0.164685
   H   H7   0.105   0.324706   0.124751
   O   O3   0.310407   0.2507   0.0402686
   H   H8   0.175116   0.500369   0.0617116
   H   H9   0.258915   0.418985   -0.0269469
   Cl   Cl1   -0.129147   1.11431   0.139751

#\#CIF1.1
##########################################################################
#               Crystallographic Information Format file 
#  For information on this file format, follow the CIF links at
#  http://www.iucr.org
##########################################################################

data_Crystal_022_022
_cell_angle_alpha  90
_cell_angle_beta  90
_cell_angle_gamma  90
_cell_length_a  26.5697
_cell_length_b  5.23214
_cell_length_c  6.52109

 loop_
   _atom_type_description
   _atom_type_number_in_cell 
   _atom_type_symbol  
   carbon   16   C 
   chlorine   4   Cl 
   hydrogen   36   H 
   oxygen   12   O 
   nitrogen   8   N 
   sulphur   4   S 


loop_
  _symmetry_equiv_pos_as_xyz
   x,y,z
   -x,-y,z+1/2
   -x+1/2,y,z+1/2
   x+1/2,-y,z

loop_
   _atom_site_type_symbol
   _atom_site_label
   _atom_site_fract_x
   _atom_site_fract_y
   _atom_site_fract_z
   C   C1   0.00891858   0.445316   0.408704
   C   C2   0.0403505   0.218621   0.415831
   H   H1   0.0237009   0.028795   0.410435
   C   C3   0.0905904   0.238313   0.429411
   H   H2   0.114001   0.0675078   0.440825
   O   O1   -0.0404456   0.404113   0.39728
   H   H3   -0.058625   0.579181   0.403775
   O   O2   0.0278374   0.661997   0.413759
   S   S1   0.122065   0.530805   0.444785
   C   C4   0.185269   0.42678   0.430772
   N   N1   0.218335   0.576912   0.523838
   H   H4   0.20705   0.717407   0.626396
   N   N2   0.199466   0.223932   0.325526
   H   H5   0.175846   0.138308   0.223386
   H   H6   0.236194   0.155552   0.331831
   H   H7   0.255658   0.568883   0.488348
   O   O3   0.0826794   0.154867   0.932389
   H   H8   0.0626664   -0.000537092   0.91367
   H   H9   0.117369   0.109686   0.889232
   Cl   Cl1   0.191357   -0.0160592   0.86109

#\#CIF1.1
##########################################################################
#               Crystallographic Information Format file 
#  For information on this file format, follow the CIF links at
#  http://www.iucr.org
##########################################################################

data_Crystal_037_037
_cell_angle_alpha  39.4525
_cell_angle_beta  20.9988
_cell_angle_gamma  49.0143
_cell_length_a  15.2592
_cell_length_b  8.15375
_cell_length_c  17.4299

 loop_
   _atom_type_description
   _atom_type_number_in_cell 
   _atom_type_symbol  
   carbon   8   C 
   chlorine   2   Cl 
   hydrogen   18   H 
   oxygen   6   O 
   nitrogen   4   N 
   sulphur   2   S 


loop_
  _symmetry_equiv_pos_as_xyz
   x,y,z
   -x,-y,-z

loop_
   _atom_site_type_symbol
   _atom_site_label
   _atom_site_fract_x
   _atom_site_fract_y
   _atom_site_fract_z
   C   C1   0.264479   0.227954   0.212728
   C   C2   0.385433   0.0754784   0.219024
   H   H1   0.523085   -0.0182985   0.116432
   C   C3   0.331208   0.0526039   0.347134
   H   H2   0.421603   -0.0612463   0.351936
   O   O1   0.348496   0.249428   0.0637282
   H   H3   0.258334   0.357856   0.0670888
   O   O2   0.0988555   0.329149   0.335079
   S   S1   0.124531   0.206257   0.505918
   C   C4   0.175924   0.116156   0.592925
   N   N1   0.221954   0.309046   0.536974
   H   H4   0.249761   0.272478   0.585751
   N   N2   0.162422   -0.136163   0.711349
   H   H5   0.200654   -0.194431   0.755136
   H   H6   0.0899697   -0.284411   0.783902
   H   H7   0.234694   0.500513   0.440666
   O   O3   0.307969   1.20657   -0.345504
   H   H8   0.249742   1.00792   -0.221274
   H   H9   0.177233   1.2754   -0.237808
   Cl   Cl1   0.135314   0.580586   0.00393155

#\#CIF1.1
##########################################################################
#               Crystallographic Information Format file 
#  For information on this file format, follow the CIF links at
#  http://www.iucr.org
##########################################################################

data_Crystal_064_064
_cell_angle_alpha  90
_cell_angle_beta  90
_cell_angle_gamma  90
_cell_length_a  23.1315
_cell_length_b  10.7551
_cell_length_c  7.11746

 loop_
   _atom_type_description
   _atom_type_number_in_cell 
   _atom_type_symbol  
   carbon   32   C 
   chlorine   8   Cl 
   hydrogen   72   H 
   oxygen   24   O 
   nitrogen   16   N 
   sulphur   8   S 


loop_
  _symmetry_equiv_pos_as_xyz
   x,y,z
   -x+1/2,-y,z+1/2
   x+1/2,-y+1/2,-z
   -x,y+1/2,-z+1/2
   -x,-y,-z
   x-1/2,y,-z-1/2
   -x-1/2,y-1/2,z
   x,-y-1/2,z-1/2

loop_
   _atom_site_type_symbol
   _atom_site_label
   _atom_site_fract_x
   _atom_site_fract_y
   _atom_site_fract_z
   C   C1   0.278682   0.144357   -0.0406255
   C   C2   0.234002   0.0504964   -0.0713085
   H   H1   0.244921   -0.0389927   -0.133522
   C   C3   0.17934   0.0729544   -0.0164651
   H   H2   0.14601   0.0027161   -0.0369046
   O   O1   0.332117   0.109136   -0.0890647
   H   H3   0.359794   0.179563   -0.0599838
   O   O2   0.267169   0.246925   0.0291006
   S   S1   0.157418   0.21372   0.082702
   C   C4   0.0846613   0.177841   0.140911
   N   N1   0.0660256   0.0648078   0.179894
   H   H4   0.0239925   0.0499042   0.226285
   N   N2   0.0496039   0.274507   0.152739
   H   H5   0.0621423   0.365008   0.129501
   H   H6   0.00650421   0.260424   0.179312
   H   H7   0.0926554   -0.0105136   0.175854
   O   O3   0.450322   0.467564   -0.313553
   H   H8   0.442455   0.398401   -0.402016
   H   H9   0.434687   0.431393   -0.195101
   Cl   Cl1   0.424644   0.293406   0.0154599

#\#CIF1.1
##########################################################################
#               Crystallographic Information Format file 
#  For information on this file format, follow the CIF links at
#  http://www.iucr.org
##########################################################################

data_Crystal_016_016
_cell_angle_alpha  90
_cell_angle_beta  132.092
_cell_angle_gamma  90
_cell_length_a  5.08969
_cell_length_b  27.8725
_cell_length_c  9.2119

 loop_
   _atom_type_description
   _atom_type_number_in_cell 
   _atom_type_symbol  
   carbon   16   C 
   chlorine   4   Cl 
   hydrogen   36   H 
   oxygen   12   O 
   nitrogen   8   N 
   sulphur   4   S 


loop_
  _symmetry_equiv_pos_as_xyz
   x,y,z
   -x,y+1/2,-z+1/2
   -x,-y,-z
   x,-y-1/2,z-1/2

loop_
   _atom_site_type_symbol
   _atom_site_label
   _atom_site_fract_x
   _atom_site_fract_y
   _atom_site_fract_z
   C   C1   0.0931311   0.0372667   0.384805
   C   C2   -0.205796   0.0695137   0.290907
   H   H1   -0.434314   0.0651856   0.135583
   C   C3   -0.204093   0.106441   0.385665
   H   H2   -0.422819   0.131958   0.307834
   O   O1   0.0727182   0.00777876   0.265879
   H   H3   0.307201   -0.0109412   0.338571
   O   O2   0.355749   0.039196   0.566432
   S   S1   0.11949   0.115879   0.636465
   C   C4   0.0463392   0.177136   0.649954
   N   N1   -0.0147998   0.208593   0.524016
   H   H4   -0.0106506   0.199106   0.416716
   N   N2   0.0870972   0.189104   0.802487
   H   H5   0.108713   0.224649   0.83598
   H   H6   0.0925911   0.162311   0.883396
   H   H7   -0.0454317   0.244093   0.543849
   O   O3   1.02636   0.112618   0.97014
   H   H8   0.975828   0.131549   1.04061
   H   H9   0.808186   0.095861   0.863135
   Cl   Cl1   1.02287   0.191831   0.200686

#\#CIF1.1
##########################################################################
#               Crystallographic Information Format file 
#  For information on this file format, follow the CIF links at
#  http://www.iucr.org
##########################################################################

data_Crystal_010_010
_cell_angle_alpha  90
_cell_angle_beta  86.4176
_cell_angle_gamma  90
_cell_length_a  4.48162
_cell_length_b  13.607
_cell_length_c  7.34751

 loop_
   _atom_type_description
   _atom_type_number_in_cell 
   _atom_type_symbol  
   carbon   8   C 
   chlorine   2   Cl 
   hydrogen   18   H 
   oxygen   6   O 
   nitrogen   4   N 
   sulphur   2   S 


loop_
  _symmetry_equiv_pos_as_xyz
   x,y,z
   x,-y,z+1/2

loop_
   _atom_site_type_symbol
   _atom_site_label
   _atom_site_fract_x
   _atom_site_fract_y
   _atom_site_fract_z
   C   C1   0.723181   0.0178591   0.411147
   C   C2   0.511981   0.0879578   0.497219
   H   H1   0.331126   0.061841   0.590883
   C   C3   0.535599   0.184331   0.459553
   H   H2   0.378025   0.235569   0.526033
   O   O1   0.651001   -0.0768906   0.438026
   H   H3   0.836441   -0.120594   0.400254
   O   O2   0.951707   0.0449255   0.321706
   S   S1   0.811423   0.232151   0.304946
   C   C4   0.679355   0.352896   0.273541
   N   N1   0.804623   0.39958   0.129298
   H   H4   0.74679   0.470697   0.105401
   N   N2   0.474687   0.398211   0.379701
   H   H5   0.400064   0.466914   0.341796
   H   H6   0.41511   0.377035   0.512002
   H   H7   0.93072   0.367006   0.0251309
   O   O3   0.127133   0.168939   0.854842
   H   H8   0.304453   0.131952   0.89115
   H   H9   0.182906   0.238939   0.838419
   Cl   Cl1   0.295886   0.384656   0.793015

#\#CIF1.1
##########################################################################
#               Crystallographic Information Format file 
#  For information on this file format, follow the CIF links at
#  http://www.iucr.org
##########################################################################

data_Crystal_075_075
_cell_angle_alpha  90
_cell_angle_beta  90
_cell_angle_gamma  90
_cell_length_a  23.9086
_cell_length_b  8.61162
_cell_length_c  8.57114

 loop_
   _atom_type_description
   _atom_type_number_in_cell 
   _atom_type_symbol  
   carbon   32   C 
   chlorine   8   Cl 
   hydrogen   72   H 
   oxygen   24   O 
   nitrogen   16   N 
   sulphur   8   S 


loop_
  _symmetry_equiv_pos_as_xyz
   x,y,z
   -x+1/2,-y,z+1/2
   x+1/2,-y+1/2,-z
   -x,y+1/2,-z+1/2
   -x,-y,-z
   x-1/2,y,-z-1/2
   -x-1/2,y-1/2,z
   x,-y-1/2,z-1/2

loop_
   _atom_site_type_symbol
   _atom_site_label
   _atom_site_fract_x
   _atom_site_fract_y
   _atom_site_fract_z
   C   C1   0.271653   0.11721   -0.161981
   C   C2   0.22183   0.0424215   -0.223612
   H   H1   0.225355   -0.0405629   -0.31897
   C   C3   0.172065   0.0726713   -0.155817
   H   H2   0.133352   0.0169313   -0.193259
   O   O1   0.320421   0.0721158   -0.225542
   H   H3   0.35163   0.117589   -0.161524
   O   O2   0.269446   0.212823   -0.0539666
   S   S1   0.165028   0.212042   -0.00943183
   C   C4   0.0935888   0.177458   0.0420037
   N   N1   0.0780489   0.0432269   0.101278
   H   H4   0.0378754   0.0283479   0.146656
   N   N2   0.0594345   0.297422   0.0318337
   H   H5   0.0190107   0.294825   0.0723787
   H   H6   0.0724084   0.400382   -0.0160229
   H   H7   0.107037   -0.0421685   0.114404
   O   O3   -0.0318916   0.0450326   0.214561
   H   H8   -0.0489414   0.128047   0.149729
   H   H9   -0.0396502   0.0806958   0.322213
   Cl   Cl1   0.423967   0.166524   -0.0386848

#\#CIF1.1
##########################################################################
#               Crystallographic Information Format file 
#  For information on this file format, follow the CIF links at
#  http://www.iucr.org
##########################################################################

data_Crystal_008_008
_cell_angle_alpha  90
_cell_angle_beta  90
_cell_angle_gamma  90
_cell_length_a  26.3318
_cell_length_b  4.33657
_cell_length_c  7.61642

 loop_
   _atom_type_description
   _atom_type_number_in_cell 
   _atom_type_symbol  
   carbon   16   C 
   chlorine   4   Cl 
   hydrogen   36   H 
   oxygen   12   O 
   nitrogen   8   N 
   sulphur   4   S 


loop_
  _symmetry_equiv_pos_as_xyz
   x,y,z
   -x,-y,z+1/2
   -x+1/2,y,z+1/2
   x+1/2,-y,z

loop_
   _atom_site_type_symbol
   _atom_site_label
   _atom_site_fract_x
   _atom_site_fract_y
   _atom_site_fract_z
   C   C1   0.00166654   0.269835   0.283583
   C   C2   0.0436024   0.444357   0.206332
   H   H1   0.0357252   0.628721   0.113263
   C   C3   0.0915828   0.380341   0.253542
   H   H2   0.123077   0.511255   0.198974
   O   O1   -0.0444121   0.342057   0.225231
   H   H3   -0.0700902   0.197959   0.282332
   O   O2   0.00972289   0.0695693   0.396729
   S   S1   0.105874   0.101304   0.41184
   C   C4   0.172422   0.0792251   0.39644
   N   N1   0.194702   -0.0690662   0.529161
   H   H4   0.230226   -0.163097   0.513222
   N   N2   0.20054   0.17944   0.264527
   H   H5   0.238832   0.207818   0.283307
   H   H6   0.186505   0.276108   0.15173
   H   H7   0.174513   -0.133646   0.637199
   O   O3   0.11472   -0.0125401   0.877215
   H   H8   0.126055   0.200495   0.8613
   H   H9   0.145422   -0.136949   0.904528
   Cl   Cl1   0.201481   0.539737   0.907488

#\#CIF1.1
##########################################################################
#               Crystallographic Information Format file 
#  For information on this file format, follow the CIF links at
#  http://www.iucr.org
##########################################################################

data_Crystal_072_072
_cell_angle_alpha  90
_cell_angle_beta  90
_cell_angle_gamma  90
_cell_length_a  23.8987
_cell_length_b  8.62624
_cell_length_c  8.72798

 loop_
   _atom_type_description
   _atom_type_number_in_cell 
   _atom_type_symbol  
   carbon   32   C 
   chlorine   8   Cl 
   hydrogen   72   H 
   oxygen   24   O 
   nitrogen   16   N 
   sulphur   8   S 


loop_
  _symmetry_equiv_pos_as_xyz
   x,y,z
   -x+1/2,-y,z+1/2
   x+1/2,-y+1/2,-z
   -x,y+1/2,-z+1/2
   -x,-y,-z
   x-1/2,y,-z-1/2
   -x-1/2,y-1/2,z
   x,-y-1/2,z-1/2

loop_
   _atom_site_type_symbol
   _atom_site_label
   _atom_site_fract_x
   _atom_site_fract_y
   _atom_site_fract_z
   C   C1   0.271409   0.379319   -0.16241
   C   C2   0.221071   0.448984   -0.225422
   H   H1   0.22361   0.527668   -0.322655
   C   C3   0.171525   0.419593   -0.157092
   H   H2   0.132585   0.471647   -0.196875
   O   O1   0.31962   0.424164   -0.228611
   H   H3   0.35121   0.381006   -0.166398
   O   O2   0.270175   0.288307   -0.0527532
   S   S1   0.166054   0.290588   -0.00418702
   C   C4   0.093666   0.321721   0.0401058
   N   N1   0.0598597   0.201728   0.0257402
   H   H4   0.0738436   0.0977868   -0.0170481
   N   N2   0.0769917   0.454736   0.0978916
   H   H5   0.105283   0.542068   0.10886
   H   H6   0.0364822   0.467693   0.141503
   H   H7   0.0185711   0.205886   0.0582543
   O   O3   -0.0319738   0.452624   0.210206
   H   H8   -0.0496796   0.367912   0.150286
   H   H9   -0.0389676   0.42145   0.317368
   Cl   Cl1   0.423742   0.335798   -0.0351713

#\#CIF1.1
##########################################################################
#               Crystallographic Information Format file 
#  For information on this file format, follow the CIF links at
#  http://www.iucr.org
##########################################################################

data_Crystal_076_076
_cell_angle_alpha  90
_cell_angle_beta  90
_cell_angle_gamma  90
_cell_length_a  23.9335
_cell_length_b  8.58074
_cell_length_c  8.69501

 loop_
   _atom_type_description
   _atom_type_number_in_cell 
   _atom_type_symbol  
   carbon   32   C 
   chlorine   8   Cl 
   hydrogen   72   H 
   oxygen   24   O 
   nitrogen   16   N 
   sulphur   8   S 


loop_
  _symmetry_equiv_pos_as_xyz
   x,y,z
   -x+1/2,-y,z+1/2
   x+1/2,-y+1/2,-z
   -x,y+1/2,-z+1/2
   -x,-y,-z
   x-1/2,y,-z-1/2
   -x-1/2,y-1/2,z
   x,-y-1/2,z-1/2

loop_
   _atom_site_type_symbol
   _atom_site_label
   _atom_site_fract_x
   _atom_site_fract_y
   _atom_site_fract_z
   C   C1   0.270996   0.379908   -0.164719
   C   C2   0.220722   0.449676   -0.227927
   H   H1   0.223228   0.528837   -0.325361
   C   C3   0.17128   0.419346   -0.159516
   H   H2   0.132488   0.472004   -0.199615
   O   O1   0.319313   0.424989   -0.229866
   H   H3   0.350785   0.380484   -0.167786
   O   O2   0.269274   0.287956   -0.0547109
   S   S1   0.16564   0.288236   -0.0071155
   C   C4   0.0935089   0.321752   0.0381953
   N   N1   0.0772083   0.45622   0.0950763
   H   H4   0.104928   0.545405   0.105698
   N   N2   0.0595178   0.201709   0.0241458
   H   H5   0.0178597   0.205705   0.0536283
   H   H6   0.0740073   0.0969762   -0.0162347
   H   H7   0.0368638   0.469287   0.138512
   O   O3   -0.0311147   0.45199   0.212104
   H   H8   -0.0498317   0.36891   0.151802
   H   H9   -0.0383826   0.421131   0.319705
   Cl   Cl1   0.0767807   0.66583   0.464443

#\#CIF1.1
##########################################################################
#               Crystallographic Information Format file 
#  For information on this file format, follow the CIF links at
#  http://www.iucr.org
##########################################################################

data_Crystal_007_007
_cell_angle_alpha  90
_cell_angle_beta  41.6672
_cell_angle_gamma  90
_cell_length_a  8.30877
_cell_length_b  12.7751
_cell_length_c  6.3646

 loop_
   _atom_type_description
   _atom_type_number_in_cell 
   _atom_type_symbol  
   carbon   8   C 
   chlorine   2   Cl 
   hydrogen   18   H 
   oxygen   6   O 
   nitrogen   4   N 
   sulphur   2   S 


loop_
  _symmetry_equiv_pos_as_xyz
   x,y,z
   x,-y,z+1/2

loop_
   _atom_site_type_symbol
   _atom_site_label
   _atom_site_fract_x
   _atom_site_fract_y
   _atom_site_fract_z
   C   C1   0.0848555   0.0106181   0.46845
   C   C2   -0.0480407   0.108881   0.568165
   H   H1   -0.237538   0.101026   0.708805
   C   C3   0.0443337   0.205976   0.489171
   H   H2   -0.0727454   0.273018   0.571976
   O   O1   0.310074   0.0205741   0.312869
   H   H3   0.401829   -0.0528561   0.224422
   O   O2   -0.00802701   -0.0761025   0.521445
   S   S1   0.33971   0.233761   0.280287
   C   C4   0.377069   0.3637   0.164263
   N   N1   0.245597   0.409993   0.145262
   H   H4   0.115343   0.373247   0.182568
   N   N2   0.558167   0.413274   0.0818454
   H   H5   0.643661   0.381788   0.129383
   H   H6   0.622117   0.485781   -0.0301492
   H   H7   0.282257   0.485808   0.0721519
   O   O3   0.571229   0.135762   0.564104
   H   H8   0.556999   0.211502   0.556811
   H   H9   0.730323   0.114367   0.344203
   Cl   Cl1   0.789878   0.362748   0.292238

#\#CIF1.1
##########################################################################
#               Crystallographic Information Format file 
#  For information on this file format, follow the CIF links at
#  http://www.iucr.org
##########################################################################

data_Crystal_070_070
_cell_angle_alpha  90
_cell_angle_beta  31.5656
_cell_angle_gamma  90
_cell_length_a  9.45765
_cell_length_b  11.8811
_cell_length_c  30.389

 loop_
   _atom_type_description
   _atom_type_number_in_cell 
   _atom_type_symbol  
   carbon   16   C 
   chlorine   4   Cl 
   hydrogen   36   H 
   oxygen   12   O 
   nitrogen   8   N 
   sulphur   4   S 


loop_
  _symmetry_equiv_pos_as_xyz
   x,y,z
   -x,y,-z+1/2
   -x,-y,-z
   x,-y,z-1/2
   x+1/2,y+1/2,z
   -x+1/2,y+1/2,-z+1/2
   -x+1/2,-y+1/2,-z
   x+1/2,-y+1/2,z-1/2

loop_
   _atom_site_type_symbol
   _atom_site_label
   _atom_site_fract_x
   _atom_site_fract_y
   _atom_site_fract_z
   C   C1   0.287856   0.448014   0.232599
   C   C2   0.356076   0.497748   0.172073
   H   H1   0.374355   0.588765   0.165031
   C   C3   0.39117   0.437738   0.125716
   H   H2   0.45215   0.482805   0.0800193
   O   O1   0.248431   0.525726   0.274309
   H   H3   0.191186   0.488939   0.317961
   O   O2   0.265474   0.345274   0.244634
   S   S1   0.348616   0.292979   0.132413
   C   C4   0.43929   0.270122   0.0527797
   N   N1   0.484109   0.163872   0.0304254
   H   H4   0.509091   0.140614   -0.00854224
   N   N2   0.471743   0.350461   0.014474
   H   H5   0.350518   0.419561   0.0472062
   H   H6   0.570332   0.329914   -0.0414277
   H   H7   0.490416   0.0995766   0.0517274
   O   O3   -0.263794   0.204392   0.13577
   H   H8   -0.452194   0.223255   0.178571
   H   H9   -0.186496   0.276746   0.125549
   Cl   Cl1   0.00152445   0.436954   0.0759576

#\#CIF1.1
##########################################################################
#               Crystallographic Information Format file 
#  For information on this file format, follow the CIF links at
#  http://www.iucr.org
##########################################################################

data_Crystal_012_012
_cell_angle_alpha  90
_cell_angle_beta  132.502
_cell_angle_gamma  90
_cell_length_a  5.21747
_cell_length_b  27.3128
_cell_length_c  8.87752

 loop_
   _atom_type_description
   _atom_type_number_in_cell 
   _atom_type_symbol  
   carbon   8   C 
   chlorine   2   Cl 
   hydrogen   18   H 
   oxygen   6   O 
   nitrogen   4   N 
   sulphur   2   S 


loop_
  _symmetry_equiv_pos_as_xyz
   x,y,z
   x,-y,z+1/2
   x+1/2,y+1/2,z
   x+1/2,-y+1/2,z+1/2

loop_
   _atom_site_type_symbol
   _atom_site_label
   _atom_site_fract_x
   _atom_site_fract_y
   _atom_site_fract_z
   C   C1   0.921065   0.0191857   0.740901
   C   C2   0.710662   0.0529344   0.745256
   H   H1   0.504739   0.0393218   0.736903
   C   C3   0.778258   0.101062   0.767396
   H   H2   0.634836   0.126892   0.779665
   O   O1   0.850526   -0.0281796   0.729429
   H   H3   1.03069   -0.0473057   0.737441
   O   O2   1.15899   0.0345787   0.753492
   S   S1   1.11795   0.126549   0.796761
   C   C4   1.0352   0.189358   0.795582
   N   N1   1.30968   0.218898   0.896864
   H   H4   1.27329   0.255811   0.874799
   N   N2   0.719339   0.206936   0.69152
   H   H5   0.684878   0.243907   0.702229
   H   H6   0.506321   0.18796   0.568681
   H   H7   1.56089   0.205222   0.998441
   O   O3   0.330902   0.0730608   0.272535
   H   H8   0.286836   0.107997   0.235376
   H   H9   0.45292   0.0589289   0.234587
   Cl   Cl1   0.0925393   0.182295   0.218968

#\#CIF1.1
##########################################################################
#               Crystallographic Information Format file 
#  For information on this file format, follow the CIF links at
#  http://www.iucr.org
##########################################################################

data_Crystal_001_001
_cell_angle_alpha  90
_cell_angle_beta  90
_cell_angle_gamma  90
_cell_length_a  26.4839
_cell_length_b  4.444
_cell_length_c  7.55123

 loop_
   _atom_type_description
   _atom_type_number_in_cell 
   _atom_type_symbol  
   carbon   16   C 
   chlorine   4   Cl 
   hydrogen   36   H 
   oxygen   12   O 
   nitrogen   8   N 
   sulphur   4   S 


loop_
  _symmetry_equiv_pos_as_xyz
   x,y,z
   -x,-y,z+1/2
   -x+1/2,y,z+1/2
   x+1/2,-y,z

loop_
   _atom_site_type_symbol
   _atom_site_label
   _atom_site_fract_x
   _atom_site_fract_y
   _atom_site_fract_z
   C   C1   0.00119754   0.749035   0.390376
   C   C2   0.0432657   0.925887   0.461382
   H   H1   0.0360071   1.1082   0.554011
   C   C3   0.0905888   0.871581   0.407041
   H   H2   0.121326   1.01401   0.453117
   O   O1   -0.0440511   0.822071   0.452134
   H   H3   -0.0702945   0.691422   0.389715
   O   O2   0.00834162   0.551473   0.276941
   S   S1   0.104552   0.586932   0.254452
   C   C4   0.171074   0.584796   0.262449
   N   N1   0.193583   0.424126   0.135755
   H   H4   0.17398   0.339078   0.0310508
   N   N2   0.199413   0.716954   0.383881
   H   H5   0.23695   0.761116   0.358144
   H   H6   0.185617   0.807847   0.499061
   H   H7   0.230573   0.3617   0.14738
   O   O3   0.11377   1.4532   0.774158
   H   H8   0.127966   1.65702   0.78059
   H   H9   0.142728   1.31401   0.758225
   Cl   Cl1   0.19666   0.992711   0.764251
