# Supplementary material for: Report on the sixth blind test of organic crystal structure prediction methods
Source: Acta Crystallogr B Struct Sci Cryst Eng Mater. 2016 Aug 1;72(Pt 4):439–59. doi: 10.1107/S2052520616007447 (PMC4971545; doi:10.1107/S2052520616007447)
Supplement: Supplementary file 2 [file b-72-00439-sup2.zip › Group_08_Facelli/XXV-1_Facelli.cif]

#\#CIF1.1
##########################################################################
#               Crystallographic Information Format file 
#  For information on this file format, follow the CIF links at
#  http://www.iucr.org
##########################################################################

data_Crystal_053_053
_cell_angle_alpha  44.3721
_cell_angle_beta  80.2687
_cell_angle_gamma  41.6627
_cell_length_a  28.8561
_cell_length_b  15.3975
_cell_length_c  8.02562

 loop_
   _atom_type_description
   _atom_type_number_in_cell 
   _atom_type_symbol  
   hydrogen   44   H 
   carbon   48   C 
   oxygen   12   O 
   nitrogen   8   N 


loop_
  _symmetry_equiv_pos_as_xyz
   x,y,z
   -x,-y,-z

loop_
   _atom_site_type_symbol
   _atom_site_label
   _atom_site_fract_x
   _atom_site_fract_y
   _atom_site_fract_z
   C   C1   0.201006   0.477938   -0.30864
   H   H1   0.137121   0.593529   -0.512232
   H   H2   0.227526   0.506403   -0.406586
   C   C2   0.266083   0.122952   0.228604
   C   C3   0.340356   -0.15623   0.556068
   C   C4   0.164921   0.352099   0.0640721
   C   C5   0.311633   -0.199832   0.706677
   H   H3   0.41974   -0.335767   0.687616
   C   C6   0.136976   0.304604   0.216105
   C   C7   0.209392   0.0294181   0.538887
   H   H4   0.0586106   0.484051   0.0875631
   C   C8   0.228833   0.465246   -0.015541
   C   C9   0.188406   0.609979   -0.0403403
   C   C10   0.343931   0.17917   0.27521
   C   C11   0.263701   0.468455   0.228415
   H   H5   0.0984013   0.83177   -0.268793
   C   C12   0.418145   0.0452417   0.534848
   C   C13   0.379778   0.184795   0.517772
   H   H6   0.508715   -0.177819   0.764204
   C   C14   0.38677   0.0146361   0.317912
   H   H7   0.452423   -0.210357   0.618555
   C   C15   0.0881417   0.644642   -0.260128
   H   H8   0.0632044   0.707026   -0.198469
   N   N1   0.295319   0.169239   0.073764
   N   N2   0.145787   0.626268   -0.310644
   H   H9   0.424634   -0.00734606   0.240427
   H   H10   0.0131441   0.819242   -0.534659
   H   H11   0.232379   0.580914   0.210497
   H   H12   0.369599   -0.417176   0.96145
   C   C16   0.179324   -0.0199834   0.703428
   H   H13   0.143831   0.001671   0.601755
   H   H14   0.254141   -0.244901   1.01895
   H   H15   0.116806   0.140166   0.621328
   C   C17   0.459925   0.0322622   0.811749
   H   H16   0.543982   -0.148671   0.958972
   H   H17   0.427753   0.191675   0.677903
   H   H18   0.468273   -0.0615021   1.02981
   C   C1   0.296812   -0.188213   1.23513
   C   C2   0.301508   -0.0847837   1.01268
   C   C3   0.215057   0.209514   0.675168
   C   C4   0.12043   0.407743   0.556058
   C   C5   0.114301   0.308247   0.778038
   C   C6   0.202022   0.0132919   1.1112
   H   H1   0.364894   -0.418039   1.49667
   H   H2   0.220294   0.285983   0.50384
   H   H3   0.0424103   0.459889   0.692529
   N   N1   0.40108   -0.295301   1.13962
   N   N2   0.196054   -0.0928902   1.34463
   O   O1   0.41026   -0.21046   0.961783
   O   O2   0.470585   -0.546414   1.41659
   O   O3   0.280224   -0.363157   1.65925
   O   O4   0.106957   0.0937846   1.21501
   C   C7   0.0247232   0.729779   0.190842
   O   O5   0.0259746   0.817549   -0.0345263
   H   H4   -0.0766033   1.13667   -0.400943
   O   O6   -0.0457673   0.882702   0.137549

#\#CIF1.1
##########################################################################
#               Crystallographic Information Format file 
#  For information on this file format, follow the CIF links at
#  http://www.iucr.org
##########################################################################

data_Crystal_035_035
_cell_angle_alpha  85.6505
_cell_angle_beta  67.7886
_cell_angle_gamma  41.5162
_cell_length_a  22.8603
_cell_length_b  7.61496
_cell_length_c  10.4265

 loop_
   _atom_type_description
   _atom_type_number_in_cell 
   _atom_type_symbol  
   hydrogen   44   H 
   carbon   48   C 
   oxygen   12   O 
   nitrogen   8   N 


loop_
  _symmetry_equiv_pos_as_xyz
   x,y,z
   -x,-y,-z

loop_
   _atom_site_type_symbol
   _atom_site_label
   _atom_site_fract_x
   _atom_site_fract_y
   _atom_site_fract_z
   C   C1   0.212341   0.489043   0.130743
   H   H1   0.158981   0.66482   0.0977442
   H   H2   0.270401   0.458266   0.111783
   C   C2   0.192854   0.244563   0.0578887
   C   C3   0.220223   0.0683657   -0.0516553
   C   C4   0.100094   0.433502   0.187004
   C   C5   0.154165   0.0787238   -0.0328535
   H   H3   0.29334   -0.0767777   -0.151048
   C   C6   0.0345116   0.441571   0.203172
   C   C7   0.0602916   0.265314   0.0953995
   H   H4   -0.0383323   0.588073   0.303849
   C   C8   0.225922   0.292242   0.323006
   C   C9   0.195996   0.322021   0.472443
   C   C10   0.319508   0.026078   0.216595
   C   C11   0.258858   0.0923384   0.51482
   H   H5   0.123114   0.528657   0.555066
   C   C12   0.382287   -0.201595   0.261633
   C   C13   0.353598   -0.174105   0.409872
   H   H6   0.455054   -0.408641   0.178497
   C   C14   0.350528   -0.0199358   0.0556477
   H   H7   0.376395   -0.202343   0.00472819
   C   C15   0.072481   0.619674   0.306562
   H   H8   0.0422974   0.61185   0.413903
   N   N1   0.264631   0.228074   0.0321912
   N   N2   0.160776   0.530411   0.28105
   H   H9   0.410815   -0.0522528   -0.00341693
   H   H10   0.0135478   0.840024   0.310885
   H   H11   0.235318   0.119492   0.631614
   H   H12   0.174813   -0.0595666   -0.117211
   C   C16   -0.0100925   0.271836   0.116197
   H   H13   0.0101916   0.171971   0.0113914
   H   H14   -0.00761774   0.157852   0.190747
   H   H15   -0.088499   0.488363   0.164327
   C   C17   0.420473   -0.421558   0.456547
   H   H16   0.397025   -0.509149   0.486236
   H   H17   0.499416   -0.591   0.368527
   H   H18   0.416168   -0.360017   0.554405
   C   C1   0.375234   0.327169   0.28147
   C   C2   0.434832   0.0954148   0.325276
   C   C3   0.404279   0.114991   0.47222
   C   C4   0.310579   0.374847   0.58041
   C   C5   0.248537   0.611674   0.540126
   C   C6   0.28223   0.583562   0.391632
   H   H1   0.399856   0.308757   0.166068
   H   H2   0.451956   -0.0689488   0.504106
   H   H3   0.174959   0.814117   0.624533
   N   N1   0.53204   -0.181237   0.212173
   N   N2   0.217746   0.83041   0.346868
   O   O1   0.57969   -0.389078   0.252311
   O   O2   0.560463   -0.19188   0.0818612
   O   O3   0.247566   0.793029   0.213243
   O   O4   0.137144   1.0623   0.445206
   C   C7   0.275921   0.394632   0.740074
   O   O5   0.343816   0.166358   0.763669
   H   H4   0.298543   0.207846   0.911626
   O   O6   0.187657   0.618635   0.834657

#\#CIF1.1
##########################################################################
#               Crystallographic Information Format file 
#  For information on this file format, follow the CIF links at
#  http://www.iucr.org
##########################################################################

data_Crystal_027_027
_cell_angle_alpha  90
_cell_angle_beta  90
_cell_angle_gamma  90
_cell_length_a  18.7202
_cell_length_b  15.223
_cell_length_c  7.32393

 loop_
   _atom_type_description
   _atom_type_number_in_cell 
   _atom_type_symbol  
   hydrogen   88   H 
   carbon   96   C 
   oxygen   24   O 
   nitrogen   16   N 


loop_
  _symmetry_equiv_pos_as_xyz
   x,y,z
   -x+1/2,-y,z+1/2
   x+1/2,-y+1/2,-z
   -x,y+1/2,-z+1/2

loop_
   _atom_site_type_symbol
   _atom_site_label
   _atom_site_fract_x
   _atom_site_fract_y
   _atom_site_fract_z
   C   C1   0.474134   0.0704146   0.40512
   H   H1   0.520088   0.0621593   0.496087
   H   H2   0.467472   0.0110383   0.32254
   C   C2   0.499344   0.226466   0.37973
   C   C3   0.541521   0.292355   0.304683
   C   C4   0.467307   0.23552   0.550951
   C   C5   0.552412   0.369074   0.403189
   H   H3   0.565532   0.282301   0.17093
   C   C6   0.478772   0.313412   0.645964
   C   C7   0.52075   0.380834   0.574752
   H   H4   0.455579   0.321127   0.781464
   C   C8   0.350947   0.106246   0.392469
   C   C9   0.281976   0.0947495   0.461681
   C   C10   0.360552   0.133447   0.211196
   C   C11   0.223168   0.108209   0.350017
   H   H5   0.275557   0.0741577   0.603403
   C   C12   0.300561   0.145658   0.100253
   C   C13   0.231435   0.132547   0.166362
   H   H6   0.307719   0.167565   -0.0406497
   C   C14   0.433995   0.149333   0.134283
   H   H7   0.438281   0.213594   0.067737
   C   C15   0.426148   0.161228   0.637551
   H   H8   0.375769   0.18517   0.695693
   N   N1   0.491082   0.144844   0.276627
   N   N2   0.411029   0.0903947   0.507155
   H   H9   0.448139   0.1002   0.0309838
   H   H10   0.45878   0.135224   0.749865
   H   H11   0.169573   0.100151   0.405376
   H   H12   0.587255   0.420134   0.34848
   C   C16   0.531457   0.463199   0.682585
   H   H13   0.582379   0.495251   0.649607
   H   H14   0.488065   0.510373   0.656472
   H   H15   0.531348   0.449238   0.829141
   C   C17   0.167441   0.142747   0.0449237
   H   H16   0.147953   0.077734   0.00106845
   H   H17   0.123363   0.175545   0.116856
   H   H18   0.180725   0.181132   -0.0771922
   C   C1   0.315771   0.370086   0.314201
   C   C2   0.308818   0.401732   0.137132
   C   C3   0.243818   0.403486   0.0446674
   C   C4   0.183463   0.368319   0.12862
   C   C5   0.188682   0.334801   0.30556
   C   C6   0.253898   0.338487   0.396404
   H   H1   0.366847   0.370546   0.385089
   H   H2   0.240518   0.429904   -0.0928711
   H   H3   0.141545   0.3074   0.371328
   N   N1   0.37294   0.432701   0.0425376
   N   N2   0.257735   0.307839   0.586357
   O   O1   0.365813   0.489168   -0.0782014
   O   O2   0.431018   0.399574   0.0875796
   O   O3   0.312516   0.32594   0.675264
   O   O4   0.206467   0.26597   0.647963
   C   C7   0.112314   0.364574   0.031077
   O   O5   0.109202   0.401399   -0.127114
   H   H4   0.0437297   0.373245   -0.206716
   O   O6   0.0619227   0.325405   0.10831

#\#CIF1.1
##########################################################################
#               Crystallographic Information Format file 
#  For information on this file format, follow the CIF links at
#  http://www.iucr.org
##########################################################################

data_Crystal_052_052
_cell_angle_alpha  121.38
_cell_angle_beta  40.728
_cell_angle_gamma  159.55
_cell_length_a  39.3893
_cell_length_b  19.6194
_cell_length_c  10.4537

 loop_
   _atom_type_description
   _atom_type_number_in_cell 
   _atom_type_symbol  
   hydrogen   44   H 
   carbon   48   C 
   oxygen   12   O 
   nitrogen   8   N 


loop_
  _symmetry_equiv_pos_as_xyz
   x,y,z
   -x,-y,-z

loop_
   _atom_site_type_symbol
   _atom_site_label
   _atom_site_fract_x
   _atom_site_fract_y
   _atom_site_fract_z
   C   C1   0.537845   0.664852   -0.300833
   H   H1   0.604112   0.747048   -0.503921
   H   H2   0.450576   0.483367   -0.185927
   C   C2   0.472043   0.703969   -0.143225
   C   C3   0.333872   0.552755   0.0419281
   C   C4   0.706425   1.06666   -0.44389
   C   C5   0.428932   0.763158   -0.0760258
   H   H3   0.15189   0.269456   0.278088
   C   C6   0.798965   1.27388   -0.56042
   C   C7   0.664494   1.12866   -0.383746
   H   H4   0.98182   1.55823   -0.7951
   C   C8   0.621814   0.847069   -0.160624
   C   C9   0.765172   1.0655   -0.249854
   C   C10   0.39076   0.522591   0.194358
   C   C11   0.677867   0.957172   0.0114192
   H   H5   0.94424   1.31697   -0.526583
   C   C12   0.307482   0.421483   0.452828
   C   C13   0.447756   0.634369   0.36796
   H   H6   0.127846   0.169746   0.728367
   C   C14   0.233348   0.286627   0.299381
   H   H7   0.138091   0.200758   0.479532
   C   C15   0.852471   1.22483   -0.635336
   H   H8   0.960281   1.41581   -0.685507
   N   N1   0.362562   0.46775   -0.0142201
   N   N2   0.712468   0.955763   -0.432278
   H   H9   0.10831   0.0508436   0.430899
   H   H10   0.967612   1.36648   -0.893156
   H   H11   0.788753   1.12217   -0.0603812
   H   H12   0.31866   0.641501   0.0723667
   C   C16   0.768112   1.35577   -0.519377
   H   H13   0.819297   1.41905   -0.702877
   H   H14   0.645028   1.22125   -0.303527
   H   H15   0.919588   1.6027   -0.658486
   C   C17   0.361979   0.535632   0.642564
   H   H16   0.455344   0.647666   0.564951
   H   H17   0.386371   0.637071   0.679814
   H   H18   0.179383   0.250355   0.898249
   C   C1   0.243702   0.553787   0.879084
   C   C2   0.334396   0.661687   0.611177
   C   C3   0.202618   0.457067   0.677352
   C   C4   -0.028805   0.130709   1.02307
   C   C5   -0.124849   0.015736   1.29852
   C   C6   0.0134627   0.229802   1.22042
   H   H1   0.348419   0.716548   0.824169
   H   H2   0.278333   0.54798   0.462046
   H   H3   -0.305628   -0.239861   1.569
   N   N1   0.577207   1.00299   0.247066
   N   N2   -0.0876394   0.105964   1.50909
   O   O1   0.65863   1.10443   0.00902926
   O   O2   0.688841   1.17467   0.197011
   O   O3   0.0419124   0.307856   1.43014
   O   O4   -0.295621   -0.19301   1.81369
   C   C7   -0.180188   -0.111115   1.10381
   O   O5   -0.0794135   0.00320823   0.834314
   H   H4   -0.237942   -0.258856   0.938899
   O   O6   -0.385177   -0.398318   1.41318

#\#CIF1.1
##########################################################################
#               Crystallographic Information Format file 
#  For information on this file format, follow the CIF links at
#  http://www.iucr.org
##########################################################################

data_Crystal_063_063
_cell_angle_alpha  90
_cell_angle_beta  90.2256
_cell_angle_gamma  90
_cell_length_a  25.8571
_cell_length_b  15.5091
_cell_length_c  10.1082

 loop_
   _atom_type_description
   _atom_type_number_in_cell 
   _atom_type_symbol  
   hydrogen   88   H 
   carbon   96   C 
   oxygen   24   O 
   nitrogen   16   N 


loop_
  _symmetry_equiv_pos_as_xyz
   x,y,z
   -x,y,-z+1/2
   -x,-y,-z
   x,-y,z-1/2
   x+1/2,y+1/2,z
   -x+1/2,y+1/2,-z+1/2
   -x+1/2,-y+1/2,-z
   x+1/2,-y+1/2,z-1/2

loop_
   _atom_site_type_symbol
   _atom_site_label
   _atom_site_fract_x
   _atom_site_fract_y
   _atom_site_fract_z
   C   C1   0.0728771   0.101064   0.225713
   H   H1   0.049469   0.0920703   0.136031
   H   H2   0.0517275   0.0767487   0.31177
   C   C2   0.119949   0.221831   0.142979
   C   C3   0.128857   0.310286   0.131554
   C   C4   0.14547   0.164898   0.0564637
   C   C5   0.16029   0.342018   0.0316138
   H   H3   0.109696   0.35442   0.199447
   C   C6   0.176913   0.198265   -0.0429772
   C   C7   0.184583   0.286766   -0.0584895
   H   H4   0.196913   0.153465   -0.108412
   C   C8   0.158655   0.0673423   0.310691
   C   C9   0.202808   0.015935   0.318448
   C   C10   0.15312   0.138138   0.395713
   C   C11   0.240774   0.0327987   0.412686
   H   H5   0.206977   -0.0376173   0.249552
   C   C12   0.191128   0.15269   0.491544
   C   C13   0.235195   0.101235   0.502356
   H   H6   0.186953   0.207591   0.558423
   C   C14   0.108622   0.200199   0.377442
   H   H7   0.121841   0.266828   0.390903
   C   C15   0.141042   0.0689049   0.0753617
   H   H8   0.178775   0.0378498   0.0649614
   N   N1   0.0864403   0.190637   0.244226
   N   N2   0.12062   0.0483248   0.208815
   H   H9   0.0780111   0.188745   0.450713
   H   H10   0.11464   0.0395003   0.00299208
   H   H11   0.275105   -0.0078609   0.416547
   H   H12   0.164934   0.411515   0.0218618
   C   C16   0.217626   0.321467   -0.168126
   H   H13   0.226826   0.389851   -0.152948
   H   H14   0.254282   0.285871   -0.17568
   H   H15   0.197943   0.316253   -0.264827
   C   C17   0.275863   0.121164   0.604337
   H   H16   0.259531   0.156947   0.688149
   H   H17   0.294859   0.0626555   0.641403
   H   H18   0.306487   0.161657   0.561738
   C   C1   0.43793   0.0898729   0.138625
   C   C2   0.414523   0.124618   0.249868
   C   C3   0.414754   0.21244   0.277243
   C   C4   0.438846   0.268444   0.188862
   C   C5   0.465458   0.234915   0.0807698
   C   C6   0.464678   0.146684   0.058022
   H   H1   0.435082   0.0216603   0.116197
   H   H2   0.394969   0.237511   0.36367
   H   H3   0.485077   0.278271   0.0130906
   N   N1   0.384729   0.0667617   0.334532
   N   N2   0.490176   0.113079   -0.0607695
   O   O1   0.379275   0.0868358   0.452567
   O   O2   0.365709   0.00176617   0.28213
   O   O3   0.474213   0.0435468   -0.105799
   O   O4   0.525916   0.15598   -0.10827
   C   C7   0.434091   0.364829   0.201396
   O   O5   0.403517   0.389271   0.298032
   H   H4   0.394367   0.459845   0.292809
   O   O6   0.455957   0.413406   0.122646

#\#CIF1.1
##########################################################################
#               Crystallographic Information Format file 
#  For information on this file format, follow the CIF links at
#  http://www.iucr.org
##########################################################################

data_Crystal_088_088
_cell_angle_alpha  43.7483
_cell_angle_beta  60.1048
_cell_angle_gamma  83.6453
_cell_length_a  13.4922
_cell_length_b  11.5737
_cell_length_c  12.0682

 loop_
   _atom_type_description
   _atom_type_number_in_cell 
   _atom_type_symbol  
   hydrogen   44   H 
   carbon   48   C 
   oxygen   12   O 
   nitrogen   8   N 


loop_
  _symmetry_equiv_pos_as_xyz
   x,y,z
   -x,-y,-z

loop_
   _atom_site_type_symbol
   _atom_site_label
   _atom_site_fract_x
   _atom_site_fract_y
   _atom_site_fract_z
   C   C1   0.39407   0.169426   0.433388
   H   H1   0.446569   0.193015   0.309697
   H   H2   0.413893   0.0741571   0.542249
   C   C2   0.222965   0.211687   0.412561
   C   C3   0.111332   0.142699   0.461991
   C   C4   0.303418   0.398434   0.232846
   C   C5   0.0826666   0.255888   0.328467
   H   H3   0.0487849   -0.00251033   0.60398
   C   C6   0.274559   0.509051   0.0978667
   C   C7   0.166215   0.440725   0.140653
   H   H4   0.338953   0.653414   -0.0448574
   C   C8   0.351076   0.315975   0.510897
   C   C9   0.391637   0.448629   0.480158
   C   C10   0.239884   0.156453   0.698274
   C   C11   0.327446   0.419019   0.636311
   H   H5   0.477504   0.572617   0.334461
   C   C12   0.177766   0.12675   0.855278
   C   C13   0.22088   0.25528   0.828049
   H   H6   0.0943355   -0.00157197   1.00269
   C   C14   0.187716   0.0169851   0.731921
   H   H7   0.0885634   -0.0120497   0.792947
   C   C15   0.418006   0.479418   0.186507
   H   H8   0.414183   0.59329   0.158132
   N   N1   0.257668   0.0824343   0.542284
   N   N2   0.424965   0.341382   0.354755
   H   H9   0.192189   -0.112627   0.842975
   H   H10   0.505089   0.540226   0.047436
   H   H11   0.363866   0.521737   0.610214
   H   H12   -0.00382322   0.1995   0.367441
   C   C16   0.141301   0.560976   -0.0117529
   H   H13   0.225036   0.689172   -0.16031
   H   H14   0.113753   0.491892   -0.0290138
   H   H15   0.0647574   0.597347   0.0327773
   C   C17   0.15406   0.219072   0.999802
   H   H16   0.217532   0.292605   0.981408
   H   H17   0.0773529   0.265051   1.00983
   H   H18   0.111643   0.0715219   1.14469
   C   C1   0.232383   0.708549   0.242772
   C   C2   0.162505   0.615174   0.437618
   C   C3   0.17833   0.693845   0.479152
   C   C4   0.26808   0.873363   0.319516
   C   C5   0.339336   0.971667   0.121667
   C   C6   0.320308   0.888065   0.0868083
   H   H1   0.218568   0.642896   0.215113
   H   H2   0.122433   0.615801   0.633618
   H   H3   0.409161   1.11193   -0.00337266
   N   N1   0.0675106   0.426014   0.606431
   N   N2   0.399086   0.991474   -0.121911
   O   O1   -0.000648297   0.349338   0.777527
   O   O2   0.0599911   0.353391   0.568701
   O   O3   0.482759   1.14616   -0.256567
   O   O4   0.378268   0.916758   -0.150899
   C   C7   0.293748   0.96529   0.352605
   O   O5   0.221114   0.863872   0.543944
   H   H4   0.238106   0.94362   0.554249
   O   O6   0.376447   1.12156   0.209458

#\#CIF1.1
##########################################################################
#               Crystallographic Information Format file 
#  For information on this file format, follow the CIF links at
#  http://www.iucr.org
##########################################################################

data_Crystal_092_092
_cell_angle_alpha  71.359
_cell_angle_beta  62.1686
_cell_angle_gamma  107.85
_cell_length_a  14.3473
_cell_length_b  11.5473
_cell_length_c  8.8177

 loop_
   _atom_type_description
   _atom_type_number_in_cell 
   _atom_type_symbol  
   hydrogen   44   H 
   carbon   48   C 
   oxygen   12   O 
   nitrogen   8   N 


loop_
  _symmetry_equiv_pos_as_xyz
   x,y,z
   -x,-y,-z

loop_
   _atom_site_type_symbol
   _atom_site_label
   _atom_site_fract_x
   _atom_site_fract_y
   _atom_site_fract_z
   C   C1   0.106173   0.502518   0.723893
   H   H1   0.0866719   0.469151   0.872108
   H   H2   0.0537197   0.550252   0.705983
   C   C2   0.148829   0.321161   0.713828
   C   C3   0.1082   0.178565   0.763536
   C   C4   0.260088   0.404507   0.678461
   C   C5   0.172344   0.116089   0.790372
   H   H3   0.022304   0.114326   0.789904
   C   C6   0.322149   0.339198   0.710283
   C   C7   0.278942   0.194636   0.768684
   H   H4   0.405604   0.403541   0.690622
   C   C8   0.276857   0.651987   0.360718
   C   C9   0.38851   0.78307   0.186886
   C   C10   0.196122   0.564564   0.342157
   C   C11   0.416909   0.832108   -0.00369489
   H   H5   0.451276   0.848733   0.203634
   C   C12   0.224722   0.617829   0.149762
   C   C13   0.333075   0.751655   -0.0241095
   H   H6   0.160081   0.551894   0.136058
   C   C14   0.0814738   0.415384   0.524979
   H   H7   0.0848566   0.333523   0.488483
   C   C15   0.31238   0.562648   0.608424
   H   H8   0.411392   0.629787   0.470888
   N   N1   0.0749237   0.378095   0.706682
   N   N2   0.24244   0.61695   0.559633
   H   H9   -0.00547258   0.407023   0.560818
   H   H10   0.3081   0.57676   0.728433
   H   H11   0.503394   0.935987   -0.137657
   H   H12   0.135858   0.00293451   0.836671
   C   C16   0.345629   0.125727   0.806045
   H   H13   0.3868   0.169539   0.868455
   H   H14   0.282449   0.00686923   0.9124
   H   H15   0.423187   0.147864   0.661993
   C   C17   0.357663   0.808765   -0.225943
   H   H16   0.273609   0.745934   -0.206486
   H   H17   0.385967   0.923024   -0.298249
   H   H18   0.433463   0.803516   -0.334704
   C   C1   0.268747   0.316566   0.207666
   C   C2   0.338426   0.285187   0.262768
   C   C3   0.322316   0.148915   0.336518
   C   C4   0.232467   0.0387955   0.356946
   C   C5   0.161476   0.0668906   0.301428
   C   C6   0.180795   0.204643   0.227943
   H   H1   0.282727   0.423871   0.152052
   H   H2   0.378046   0.128568   0.379246
   H   H3   0.0916082   -0.018518   0.316397
   N   N1   0.433491   0.401037   0.240994
   N   N2   0.102334   0.231059   0.176575
   O   O1   0.501879   0.375151   0.274834
   O   O2   0.440882   0.51894   0.188679
   O   O3   0.123425   0.355799   0.105563
   O   O4   0.0186535   0.127079   0.209448
   C   C7   0.206441   -0.112166   0.442189
   O   O5   0.278846   -0.129078   0.488553
   H   H4   0.262003   -0.23608   0.532818
   O   O6   0.123794   -0.208443   0.464778

#\#CIF1.1
##########################################################################
#               Crystallographic Information Format file 
#  For information on this file format, follow the CIF links at
#  http://www.iucr.org
##########################################################################

data_Crystal_031_031
_cell_angle_alpha  90
_cell_angle_beta  90
_cell_angle_gamma  90
_cell_length_a  19.5286
_cell_length_b  15.2922
_cell_length_c  6.98154

 loop_
   _atom_type_description
   _atom_type_number_in_cell 
   _atom_type_symbol  
   hydrogen   88   H 
   carbon   96   C 
   oxygen   24   O 
   nitrogen   16   N 


loop_
  _symmetry_equiv_pos_as_xyz
   x,y,z
   -x+1/2,-y,z+1/2
   x+1/2,-y+1/2,-z
   -x,y+1/2,-z+1/2

loop_
   _atom_site_type_symbol
   _atom_site_label
   _atom_site_fract_x
   _atom_site_fract_y
   _atom_site_fract_z
   C   C1   0.487847   0.412876   0.675385
   H   H1   0.536641   0.422911   0.602008
   H   H2   0.477965   0.468119   0.770962
   C   C2   0.510961   0.257467   0.676425
   C   C3   0.550997   0.190886   0.751967
   C   C4   0.488196   0.25545   0.487097
   C   C5   0.566951   0.119168   0.638814
   H   H3   0.569064   0.196063   0.898778
   C   C6   0.503282   0.181644   0.377562
   C   C7   0.541488   0.112184   0.451754
   H   H4   0.484757   0.177717   0.230328
   C   C8   0.36911   0.383466   0.632113
   C   C9   0.307475   0.402402   0.538621
   C   C10   0.367524   0.348475   0.817362
   C   C11   0.245456   0.389886   0.632214
   H   H5   0.308877   0.42778   0.39258
   C   C12   0.304814   0.337785   0.911161
   C   C13   0.243148   0.359036   0.821743
   H   H6   0.30368   0.309707   1.0553
   C   C14   0.432491   0.322948   0.917767
   H   H7   0.430472   0.255165   0.968909
   C   C15   0.453505   0.334075   0.398968
   H   H8   0.408158   0.313771   0.317946
   N   N1   0.495285   0.332491   0.797522
   N   N2   0.433197   0.399945   0.540946
   H   H9   0.440787   0.365511   1.04173
   H   H10   0.490537   0.364105   0.299524
   H   H11   0.197734   0.403957   0.557163
   H   H12   0.599224   0.0674833   0.697781
   C   C16   0.552506   0.0310532   0.335622
   H   H13   0.554626   0.0441893   0.181429
   H   H14   0.599799   -0.00268793   0.378396
   H   H15   0.509045   -0.0139133   0.356978
   C   C17   0.176446   0.348882   0.925969
   H   H16   0.182337   0.306242   1.05132
   H   H17   0.157532   0.412756   0.976656
   H   H18   0.136715   0.320992   0.832652
   C   C1   0.329299   0.127665   0.714239
   C   C2   0.268472   0.155393   0.630252
   C   C3   0.205751   0.15123   0.725143
   C   C4   0.202971   0.114868   0.908167
   C   C5   0.262639   0.0836259   0.993286
   C   C6   0.324459   0.0922615   0.89709
   H   H1   0.378014   0.132031   0.63966
   H   H2   0.159331   0.175205   0.657413
   H   H3   0.260302   0.0539276   1.13464
   N   N1   0.270658   0.191126   0.434835
   N   N2   0.386776   0.0620256   0.992183
   O   O1   0.217184   0.221394   0.366553
   O   O2   0.326398   0.189006   0.348025
   O   O3   0.442026   0.0943783   0.939284
   O   O4   0.381425   0.00660242   1.12061
   C   C7   0.136743   0.108505   1.01872
   O   O5   0.0854152   0.150485   0.946299
   H   H4   0.0386376   0.157576   1.09094
   O   O6   0.135689   0.0658169   1.17085

#\#CIF1.1
##########################################################################
#               Crystallographic Information Format file 
#  For information on this file format, follow the CIF links at
#  http://www.iucr.org
##########################################################################

data_Crystal_081_081
_cell_angle_alpha  108.423
_cell_angle_beta  56.8151
_cell_angle_gamma  160.383
_cell_length_a  42.6524
_cell_length_b  15.7879
_cell_length_c  7.99927

 loop_
   _atom_type_description
   _atom_type_number_in_cell 
   _atom_type_symbol  
   hydrogen   44   H 
   carbon   48   C 
   oxygen   12   O 
   nitrogen   8   N 


loop_
  _symmetry_equiv_pos_as_xyz
   x,y,z
   -x,-y,-z

loop_
   _atom_site_type_symbol
   _atom_site_label
   _atom_site_fract_x
   _atom_site_fract_y
   _atom_site_fract_z
   C   C1   0.663128   1.47311   -0.442057
   H   H1   0.60335   1.31115   -0.479773
   H   H2   0.678416   1.45365   -0.409221
   C   C2   0.569078   1.40527   -0.231145
   C   C3   0.466247   1.23509   0.00420309
   C   C4   0.663533   1.63454   -0.503059
   C   C5   0.448389   1.26753   -0.0272455
   H   H3   0.399089   1.07303   0.212645
   C   C6   0.647426   1.67322   -0.53094
   C   C7   0.538457   1.48611   -0.295842
   H   H4   0.726326   1.86673   -0.742984
   C   C8   0.894396   2.07832   -0.658367
   C   C9   1.0494   2.44716   -0.895783
   C   C10   0.819581   1.93336   -0.385034
   C   C11   1.13152   2.67371   -0.863201
   H   H5   1.1049   2.55354   -1.10602
   C   C12   0.904567   2.16654   -0.359075
   C   C13   1.06009   2.53568   -0.593327
   H   H6   0.847355   2.05753   -0.147577
   C   C14   0.650851   1.53507   -0.12347
   H   H7   0.602628   1.48585   0.0362586
   C   C15   0.78627   1.85179   -0.763785
   H   H8   0.89218   2.13035   -0.927767
   N   N1   0.581537   1.35652   -0.19595
   N   N2   0.813103   1.85071   -0.701633
   H   H9   0.621805   1.41377   -0.0274584
   H   H10   0.758641   1.74655   -0.858048
   H   H11   1.25298   2.96162   -1.04942
   H   H12   0.364604   1.12526   0.156721
   C   C16   0.51964   1.52137   -0.332098
   H   H13   0.444148   1.39646   -0.133507
   H   H14   0.627888   1.80344   -0.500723
   H   H15   0.470764   1.38705   -0.392416
   C   C17   1.14618   2.77094   -0.552269
   H   H16   1.16243   2.75572   -0.515332
   H   H17   1.25711   3.05235   -0.73636
   H   H18   1.0845   2.68322   -0.366425
   C   C1   0.302182   0.679338   -0.124598
   C   C2   0.256854   0.559572   0.0965685
   C   C3   0.167507   0.413659   0.353601
   C   C4   0.122787   0.389032   0.389937
   C   C5   0.168197   0.511577   0.170001
   C   C6   0.254597   0.648048   -0.0804254
   H   H1   0.370055   0.788045   -0.322809
   H   H2   0.135308   0.324751   0.520217
   H   H3   0.134438   0.495461   0.197434
   N   N1   0.299947   0.575064   0.0607153
   N   N2   0.29852   0.765391   -0.309936
   O   O1   0.252772   0.450897   0.263682
   O   O2   0.378909   0.704145   -0.171262
   O   O3   0.338696   0.792678   -0.494312
   O   O4   0.292845   0.830133   -0.30601
   C   C7   0.0332925   0.25315   0.654156
   O   O5   -0.0377694   0.0633222   0.87889
   H   H4   -0.102953   -0.0279493   1.06551
   O   O6   0.0312966   0.325118   0.647764

#\#CIF1.1
##########################################################################
#               Crystallographic Information Format file 
#  For information on this file format, follow the CIF links at
#  http://www.iucr.org
##########################################################################

data_Crystal_109_109
_cell_angle_alpha  90
_cell_angle_beta  90
_cell_angle_gamma  90
_cell_length_a  20.2126
_cell_length_b  18.4568
_cell_length_c  5.9122

 loop_
   _atom_type_description
   _atom_type_number_in_cell 
   _atom_type_symbol  
   hydrogen   88   H 
   carbon   96   C 
   oxygen   24   O 
   nitrogen   16   N 


loop_
  _symmetry_equiv_pos_as_xyz
   x,y,z
   -x,-y,z+1/2
   -x+1/2,y+1/2,z+1/2
   x+1/2,-y+1/2,z

loop_
   _atom_site_type_symbol
   _atom_site_label
   _atom_site_fract_x
   _atom_site_fract_y
   _atom_site_fract_z
   C   C1   0.281394   0.181437   0.338516
   H   H1   0.335496   0.183569   0.334394
   H   H2   0.26374   0.137629   0.228139
   C   C2   0.273135   0.307732   0.412865
   C   C3   0.270616   0.379476   0.337113
   C   C4   0.295122   0.293277   0.633063
   C   C5   0.292044   0.435292   0.476716
   H   H3   0.252291   0.390835   0.167608
   C   C6   0.316393   0.350109   0.770634
   C   C7   0.315524   0.42165   0.695748
   H   H4   0.332732   0.337571   0.942241
   C   C8   0.18938   0.16512   0.591163
   C   C9   0.159524   0.127218   0.76828
   C   C10   0.150414   0.198831   0.426248
   C   C11   0.0911547   0.122   0.780713
   H   H5   0.1906   0.101268   0.895188
   C   C12   0.0817067   0.19052   0.437343
   C   C13   0.0509288   0.15316   0.613511
   H   H6   0.0513088   0.214833   0.304765
   C   C14   0.181507   0.243088   0.239358
   H   H7   0.160045   0.29762   0.234723
   C   C15   0.29492   0.217629   0.726392
   H   H8   0.270579   0.217383   0.892359
   N   N1   0.253466   0.249819   0.267354
   N   N2   0.260883   0.165085   0.574844
   H   H9   0.170113   0.218615   0.0739406
   H   H10   0.345678   0.197512   0.752021
   H   H11   0.0684222   0.0927506   0.921108
   H   H12   0.29002   0.490544   0.412861
   C   C16   0.337087   0.482413   0.848023
   H   H13   0.365195   0.52396   0.75548
   H   H14   0.294154   0.509824   0.924491
   H   H15   0.367734   0.462454   0.988138
   C   C17   -0.0230647   0.147734   0.627756
   H   H16   -0.0390351   0.092672   0.672625
   H   H17   -0.0425476   0.183664   0.760751
   H   H18   -0.0471281   0.163166   0.468531
   C   C1   0.0329595   0.354535   0.475165
   C   C2   0.0875371   0.386467   0.576866
   C   C3   0.121596   0.444387   0.480525
   C   C4   0.0992855   0.472015   0.274285
   C   C5   0.0438574   0.441767   0.170676
   C   C6   0.0126071   0.38292   0.269712
   H   H1   0.00791574   0.309023   0.552881
   H   H2   0.164971   0.466776   0.563501
   H   H3   0.0267948   0.463592   0.00987414
   N   N1   0.110272   0.35563   0.791906
   N   N2   -0.0414133   0.346766   0.149715
   O   O1   0.160936   0.381266   0.878543
   O   O2   0.0766788   0.306253   0.877171
   O   O3   -0.0610011   0.287748   0.225698
   O   O4   -0.0632147   0.375571   -0.0241182
   C   C7   0.134425   0.532082   0.150955
   O   O5   0.190869   0.551212   0.242573
   H   H4   0.213327   0.599721   0.152504
   O   O6   0.110575   0.558316   -0.0230653

#\#CIF1.1
##########################################################################
#               Crystallographic Information Format file 
#  For information on this file format, follow the CIF links at
#  http://www.iucr.org
##########################################################################

data_Crystal_022_022
_cell_angle_alpha  38.6388
_cell_angle_beta  45.9271
_cell_angle_gamma  73.1928
_cell_length_a  21.2065
_cell_length_b  7.76431
_cell_length_c  16.7775

 loop_
   _atom_type_description
   _atom_type_number_in_cell 
   _atom_type_symbol  
   hydrogen   44   H 
   carbon   48   C 
   oxygen   12   O 
   nitrogen   8   N 


loop_
  _symmetry_equiv_pos_as_xyz
   x,y,z
   -x,-y,-z

loop_
   _atom_site_type_symbol
   _atom_site_label
   _atom_site_fract_x
   _atom_site_fract_y
   _atom_site_fract_z
   C   C1   0.274473   0.775805   -0.175144
   H   H1   0.291539   0.969322   -0.303064
   H   H2   0.282455   0.588847   -0.143724
   C   C2   0.154966   0.8461   -0.022147
   C   C3   0.0547874   0.791258   0.0922057
   C   C4   0.243519   1.1368   -0.172089
   C   C5   0.0427984   1.02068   0.0588758
   H   H3   -0.0129886   0.571946   0.202125
   C   C6   0.230171   1.36221   -0.201887
   C   C7   0.130725   1.30988   -0.08827
   H   H4   0.300125   1.58822   -0.319783
   C   C8   0.334156   0.705943   -0.0753935
   C   C9   0.414312   0.779027   -0.118177
   C   C10   0.232309   0.408972   0.130005
   C   C11   0.394027   0.558722   0.040814
   H   H5   0.49319   1.01016   -0.277355
   C   C12   0.214134   0.188493   0.287335
   C   C13   0.293378   0.258739   0.246888
   H   H6   0.134532   -0.0422794   0.446767
   C   C14   0.142623   0.32618   0.182958
   H   H7   0.0699026   0.237395   0.313412
   C   C15   0.354312   1.22472   -0.312876
   H   H8   0.399297   1.3137   -0.328561
   N   N1   0.167789   0.614607   0.00832275
   N   N2   0.356662   0.941429   -0.24329
   H   H9   0.124622   0.12113   0.23269
   H   H10   0.395065   1.42907   -0.466481
   H   H11   0.45699   0.619687   0.00555047
   H   H12   -0.0353253   0.979989   0.143412
   C   C16   0.122379   1.56604   -0.131201
   H   H13   0.0818671   1.64835   -0.16221
   H   H14   0.0782961   1.46835   -0.000845586
   H   H15   0.20208   1.78583   -0.266334
   C   C17   0.271538   0.0268236   0.417674
   H   H16   0.206776   -0.233386   0.555522
   H   H17   0.342627   0.034036   0.368619
   H   H18   0.247788   0.0993252   0.465984
   C   C1   0.215617   0.564643   0.378897
   C   C2   0.2041   0.685419   0.274016
   C   C3   0.281595   1.00165   0.0619447
   C   C4   0.375326   1.20373   -0.0495706
   C   C5   0.389274   1.08854   0.0518559
   C   C6   0.309465   0.772575   0.263324
   H   H1   0.152913   0.318591   0.544759
   H   H2   0.268864   1.08451   -0.0133694
   H   H3   0.462012   1.24741   -0.0354951
   N   N1   0.105488   0.461818   0.396504
   N   N2   0.323856   0.649   0.370695
   O   O1   0.0818437   0.586223   0.319095
   O   O2   0.0521914   0.160901   0.570505
   O   O3   0.247561   0.377173   0.561567
   O   O4   0.411459   0.823038   0.264643
   C   C7   0.466956   1.54148   -0.279668
   O   O5   0.454264   1.6288   -0.371976
   H   H4   0.527975   1.8387   -0.534442
   O   O6   0.546482   1.7121   -0.369477

#\#CIF1.1
##########################################################################
#               Crystallographic Information Format file 
#  For information on this file format, follow the CIF links at
#  http://www.iucr.org
##########################################################################

data_Crystal_099_099
_cell_angle_alpha  90
_cell_angle_beta  7.44192
_cell_angle_gamma  90
_cell_length_a  26.3231
_cell_length_b  7.82452
_cell_length_c  39.9797

 loop_
   _atom_type_description
   _atom_type_number_in_cell 
   _atom_type_symbol  
   hydrogen   44   H 
   carbon   48   C 
   oxygen   12   O 
   nitrogen   8   N 


loop_
  _symmetry_equiv_pos_as_xyz
   x,y,z
   -x,y+1/2,-z

loop_
   _atom_site_type_symbol
   _atom_site_label
   _atom_site_fract_x
   _atom_site_fract_y
   _atom_site_fract_z
   C   C1   -0.357268   0.311873   0.577037
   H   H1   -0.255027   0.182371   0.504436
   H   H2   -0.612804   0.341743   0.728329
   C   C2   0.292104   0.411244   0.166839
   C   C3   0.651908   0.481213   -0.0774617
   C   C4   0.258706   0.31669   0.218353
   C   C5   0.984196   0.449277   -0.275382
   H   H3   0.666605   0.555847   -0.110023
   C   C6   0.597895   0.285893   0.0156038
   C   C7   0.963783   0.347525   -0.233234
   H   H4   0.573598   0.211698   0.0545367
   C   C8   -0.566294   0.491988   0.757617
   C   C9   -0.776367   0.5193   0.924378
   C   C10   -0.469461   0.63169   0.67397
   C   C11   -0.900994   0.682054   1.01433
   H   H5   -0.844041   0.409718   0.984415
   C   C12   -0.602685   0.794312   0.769829
   C   C13   -0.820798   0.822434   0.941172
   H   H6   -0.528091   0.902273   0.705039
   C   C14   -0.21181   0.609491   0.47539
   H   H7   0.0283317   0.702713   0.319111
   C   C15   -0.136074   0.24944   0.487496
   H   H8   -0.184008   0.279943   0.545274
   N   N1   -0.0405141   0.435323   0.36193
   N   N2   -0.457674   0.322466   0.677557
   H   H9   -0.376984   0.630565   0.559901
   H   H10   -0.142847   0.10907   0.48966
   H   H11   -1.06371   0.701387   1.1437
   H   H12   1.26551   0.501779   -0.466982
   C   C16   1.32539   0.304025   -0.449759
   H   H13   1.47791   0.194485   -0.560591
   H   H14   1.5332   0.410969   -0.58484
   H   H15   1.24846   0.26799   -0.373833
   C   C17   -0.964969   0.997844   1.04407
   H   H16   -1.26855   0.991297   1.25135
   H   H17   -0.78806   1.05425   0.94879
   H   H18   -0.944698   1.08516   1.00939
   C   C1   0.642101   0.592535   0.0698083
   C   C2   0.982079   0.605884   -0.171
   C   C3   0.991316   0.688492   -0.207838
   C   C4   0.645046   0.757876   0.00548714
   C   C5   0.298161   0.747243   0.250333
   C   C6   0.305132   0.667009   0.276858
   H   H1   0.640182   0.526445   0.0948982
   H   H2   1.26318   0.698027   -0.399259
   H   H3   0.0282649   0.801253   0.416624
   N   N1   1.34396   0.53246   -0.393453
   N   N2   -0.0504125   0.665215   0.529732
   O   O1   1.65753   0.564273   -0.612648
   O   O2   1.31591   0.444681   -0.349404
   O   O3   -0.0259873   0.600337   0.542152
   O   O4   -0.352208   0.730226   0.715183
   C   C7   0.634596   0.84254   -0.0213874
   O   O5   0.983696   0.861943   -0.262922
   H   H4   0.966104   0.90141   -0.277598
   O   O6   0.321828   0.886708   0.170075

#\#CIF1.1
##########################################################################
#               Crystallographic Information Format file 
#  For information on this file format, follow the CIF links at
#  http://www.iucr.org
##########################################################################

data_Crystal_096_096
_cell_angle_alpha  90
_cell_angle_beta  138.961
_cell_angle_gamma  90
_cell_length_a  10.3586
_cell_length_b  7.81109
_cell_length_c  20.0672

 loop_
   _atom_type_description
   _atom_type_number_in_cell 
   _atom_type_symbol  
   hydrogen   44   H 
   carbon   48   C 
   oxygen   12   O 
   nitrogen   8   N 


loop_
  _symmetry_equiv_pos_as_xyz
   x,y,z
   -x,y+1/2,-z

loop_
   _atom_site_type_symbol
   _atom_site_label
   _atom_site_fract_x
   _atom_site_fract_y
   _atom_site_fract_z
   C   C1   0.315946   0.801822   0.0179263
   H   H1   0.306717   0.770185   -0.0387316
   H   H2   0.259469   0.931588   0.00447294
   C   C2   0.590546   0.621211   0.141453
   C   C3   0.794009   0.594131   0.220987
   C   C4   0.46288   0.481258   0.0844999
   C   C5   0.87073   0.431514   0.241448
   H   H3   0.890942   0.70402   0.265135
   C   C6   0.542816   0.318431   0.105666
   C   C7   0.745173   0.290903   0.182952
   H   H4   0.443976   0.208921   0.0621022
   C   C8   0.209707   0.703332   0.0843592
   C   C9   0.0657334   0.633851   0.0697818
   C   C10   0.366994   0.796913   0.172371
   C   C11   0.0704373   0.66572   0.139588
   H   H5   -0.0526428   0.560486   0.00102135
   C   C12   0.367918   0.828305   0.241247
   C   C13   0.220235   0.76635   0.22549
   H   H6   0.488523   0.901838   0.31002
   C   C14   0.530077   0.863443   0.191471
   H   H7   0.674707   0.832654   0.26899
   C   C15   0.243124   0.503335   0.00417516
   H   H8   0.182392   0.41035   0.0159975
   N   N1   0.516512   0.791178   0.118696
   N   N2   0.189568   0.678566   0.00542581
   H   H9   0.521263   1.00393   0.184818
   H   H10   0.17083   0.481188   -0.0722556
   H   H11   -0.0423178   0.613143   0.128564
   H   H12   1.02941   0.411213   0.304195
   C   C16   0.827801   0.115319   0.203613
   H   H13   0.956173   0.12293   0.220613
   H   H14   0.877308   0.0569797   0.269935
   H   H15   0.71847   0.0275788   0.139728
   C   C17   0.221481   0.810349   0.298621
   H   H16   0.123917   0.919356   0.270547
   H   H17   0.171937   0.703402   0.310459
   H   H18   0.369266   0.848924   0.372011
   C   C1   0.773908   0.518304   0.492876
   C   C2   0.589476   0.507046   0.450344
   C   C3   0.43179   0.425877   0.358061
   C   C4   0.458568   0.354975   0.305267
   C   C5   0.642216   0.363449   0.345922
   C   C6   0.796919   0.442492   0.439688
   H   H1   0.895182   0.583493   0.564459
   H   H2   0.290294   0.417238   0.327747
   H   H3   0.662853   0.307985   0.304672
   N   N1   0.56377   0.581683   0.50693
   N   N2   0.994487   0.443195   0.48671
   O   O1   0.407869   0.552546   0.476329
   O   O2   0.701249   0.668166   0.583339
   O   O3   1.13125   0.507682   0.572798
   O   O4   1.01444   0.378368   0.43863
   C   C7   0.292479   0.270403   0.203882
   O   O5   0.13199   0.251007   0.177238
   H   H4   0.00446345   0.21378   0.0966919
   O   O6   0.312053   0.226823   0.152849

#\#CIF1.1
##########################################################################
#               Crystallographic Information Format file 
#  For information on this file format, follow the CIF links at
#  http://www.iucr.org
##########################################################################

data_Crystal_076_076
_cell_angle_alpha  90
_cell_angle_beta  90
_cell_angle_gamma  90
_cell_length_a  14.9775
_cell_length_b  19.2585
_cell_length_c  7.33093

 loop_
   _atom_type_description
   _atom_type_number_in_cell 
   _atom_type_symbol  
   hydrogen   88   H 
   carbon   96   C 
   oxygen   24   O 
   nitrogen   16   N 


loop_
  _symmetry_equiv_pos_as_xyz
   x,y,z
   -x,-y,z+1/2
   -x+1/2,y+1/2,z+1/2
   x+1/2,-y+1/2,z

loop_
   _atom_site_type_symbol
   _atom_site_label
   _atom_site_fract_x
   _atom_site_fract_y
   _atom_site_fract_z
   C   C1   0.315356   0.0962556   0.369369
   H   H1   0.30615   0.0399283   0.358555
   H   H2   0.385282   0.108441   0.340595
   C   C2   0.203333   0.106207   0.60418
   C   C3   0.178536   0.0989146   0.786778
   C   C4   0.139091   0.100865   0.46639
   C   C5   0.0898655   0.0869275   0.831377
   H   H3   0.229179   0.102043   0.893576
   C   C6   0.0500277   0.0891279   0.514822
   C   C7   0.0238414   0.0825561   0.696597
   H   H4   5.097e-05   0.0859309   0.406644
   C   C8   0.264874   0.205092   0.257988
   C   C9   0.238626   0.247298   0.112441
   C   C10   0.298544   0.235562   0.417829
   C   C11   0.250107   0.318634   0.121765
   H   H5   0.210644   0.22367   -0.0100716
   C   C12   0.309001   0.307636   0.42499
   C   C13   0.286846   0.349999   0.27711
   H   H6   0.334923   0.330922   0.55007
   C   C14   0.323427   0.191556   0.58095
   H   H7   0.292258   0.212328   0.705052
   C   C15   0.165117   0.106641   0.267839
   H   H8   0.119251   0.1421   0.197454
   N   N1   0.296559   0.117696   0.560493
   N   N2   0.256958   0.131483   0.242461
   H   H9   0.396059   0.193207   0.602743
   H   H10   0.158469   0.0552468   0.203129
   H   H11   0.230338   0.350555   0.00604291
   H   H12   0.0701207   0.0806868   0.9731
   C   C16   -0.0720697   0.0724117   0.749266
   H   H13   -0.0782507   0.035708   0.863302
   H   H14   -0.100972   0.121699   0.797065
   H   H15   -0.112006   0.0535676   0.633937
   C   C17   0.302861   0.426762   0.281283
   H   H16   0.374038   0.439111   0.263587
   H   H17   0.266828   0.453198   0.171476
   H   H18   0.281252   0.450365   0.41026
   C   C1   0.0372405   0.276625   0.358783
   C   C2   0.0742356   0.32797   0.468546
   C   C3   0.0851976   0.396052   0.409749
   C   C4   0.058205   0.413666   0.23399
   C   C5   0.0179218   0.364151   0.122018
   C   C6   0.00840924   0.296556   0.186265
   H   H1   0.0307814   0.223551   0.407376
   H   H2   0.114708   0.434774   0.498657
   H   H3   -0.00411773   0.378585   -0.0140127
   N   N1   0.104817   0.309195   0.652342
   N   N2   -0.0306036   0.243636   0.0657069
   O   O1   0.130042   0.357002   0.753862
   O   O2   0.104009   0.246972   0.69555
   O   O3   -0.0279997   0.182253   0.117015
   O   O4   -0.0633358   0.263019   -0.0810966
   C   C7   0.0756518   0.484166   0.155862
   O   O5   0.124614   0.525142   0.260499
   H   H4   0.150573   0.56766   0.180859
   O   O6   0.0489228   0.499185   0.00210667

#\#CIF1.1
##########################################################################
#               Crystallographic Information Format file 
#  For information on this file format, follow the CIF links at
#  http://www.iucr.org
##########################################################################

data_Crystal_074_074
_cell_angle_alpha  90
_cell_angle_beta  90
_cell_angle_gamma  90
_cell_length_a  14.9561
_cell_length_b  19.2577
_cell_length_c  7.33815

 loop_
   _atom_type_description
   _atom_type_number_in_cell 
   _atom_type_symbol  
   hydrogen   88   H 
   carbon   96   C 
   oxygen   24   O 
   nitrogen   16   N 


loop_
  _symmetry_equiv_pos_as_xyz
   x,y,z
   -x,-y,z+1/2
   -x+1/2,y+1/2,z+1/2
   x+1/2,-y+1/2,z

loop_
   _atom_site_type_symbol
   _atom_site_label
   _atom_site_fract_x
   _atom_site_fract_y
   _atom_site_fract_z
   C   C1   0.314721   0.403652   0.582733
   H   H1   0.384724   0.391508   0.611837
   H   H2   0.305452   0.459983   0.593298
   C   C2   0.264207   0.294852   0.694266
   C   C3   0.237915   0.252715   0.839812
   C   C4   0.298134   0.264317   0.534855
   C   C5   0.249654   0.181394   0.830937
   H   H3   0.209729   0.2764   0.961975
   C   C6   0.308866   0.192254   0.528155
   C   C7   0.286708   0.149973   0.676071
   H   H4   0.335015   0.168916   0.403424
   C   C8   0.202799   0.393605   0.347709
   C   C9   0.178168   0.400913   0.165178
   C   C10   0.138313   0.398976   0.485062
   C   C11   0.0894203   0.41292   0.120228
   H   H5   0.228987   0.397785   0.0586938
   C   C12   0.0491847   0.410758   0.436294
   C   C13   0.0231554   0.417312   0.254571
   H   H6   -0.000973437   0.414029   0.544146
   C   C14   0.164156   0.393224   0.683541
   H   H7   0.118187   0.357741   0.753676
   C   C15   0.323018   0.308235   0.371707
   H   H8   0.291793   0.287387   0.247825
   N   N1   0.256132   0.368463   0.709401
   N   N2   0.296101   0.382111   0.391804
   H   H9   0.157354   0.444628   0.748057
   H   H10   0.395747   0.306566   0.349884
   H   H11   0.0698116   0.419169   -0.0214435
   H   H12   0.229858   0.149526   0.946654
   C   C16   0.303091   0.0732478   0.672498
   H   H13   0.374333   0.0611061   0.691792
   H   H14   0.266562   0.046778   0.781527
   H   H15   0.282242   0.0495237   0.54327
   C   C17   -0.0728414   0.427446   0.201528
   H   H16   -0.0788896   0.463929   0.0870821
   H   H17   -0.101845   0.378091   0.154389
   H   H18   -0.112887   0.446564   0.316372
   C   C1   0.0367592   0.22309   0.594161
   C   C2   0.0738945   0.171847   0.484315
   C   C3   0.0850969   0.103761   0.542879
   C   C4   0.0581486   0.0860291   0.718441
   C   C5   0.0177027   0.135437   0.83047
   C   C6   0.00800302   0.203046   0.766499
   H   H1   0.0301009   0.276172   0.545761
   H   H2   0.114734   0.0651265   0.453905
   H   H3   -0.00430061   0.120912   0.966352
   N   N1   0.104288   0.190726   0.300613
   N   N2   -0.031169   0.255846   0.887121
   O   O1   0.129636   0.142992   0.199033
   O   O2   0.103175   0.252953   0.257481
   O   O3   -0.0285352   0.317279   0.836273
   O   O4   -0.06405   0.236316   1.03355
   C   C7   0.0757757   0.0155342   0.796363
   O   O5   0.124667   -0.0254756   0.691598
   H   H4   0.150763   -0.0679113   0.771242
   O   O6   0.0492445   0.000515409   0.950136

#\#CIF1.1
##########################################################################
#               Crystallographic Information Format file 
#  For information on this file format, follow the CIF links at
#  http://www.iucr.org
##########################################################################

data_Crystal_019_019
_cell_angle_alpha  90
_cell_angle_beta  146.256
_cell_angle_gamma  90
_cell_length_a  8.78532
_cell_length_b  9.45949
_cell_length_c  23.1877

 loop_
   _atom_type_description
   _atom_type_number_in_cell 
   _atom_type_symbol  
   hydrogen   44   H 
   carbon   48   C 
   oxygen   12   O 
   nitrogen   8   N 


loop_
  _symmetry_equiv_pos_as_xyz
   x,y,z
   -x,y+1/2,-z

loop_
   _atom_site_type_symbol
   _atom_site_label
   _atom_site_fract_x
   _atom_site_fract_y
   _atom_site_fract_z
   C   C1   0.423177   0.747267   0.0451618
   H   H1   0.370018   0.859566   0.0324127
   H   H2   0.389675   0.712675   -0.00997177
   C   C2   0.286784   0.696411   0.0997756
   C   C3   0.0825803   0.664746   0.0755153
   C   C4   0.525963   0.766183   0.19233
   C   C5   0.107118   0.712656   0.139609
   H   H3   -0.0995442   0.608424   0.00358096
   C   C6   0.545649   0.814238   0.255257
   C   C7   0.336012   0.791578   0.22907
   H   H4   0.726672   0.874833   0.324924
   C   C8   0.771315   0.578113   0.169636
   C   C9   1.04606   0.536604   0.252274
   C   C10   0.564812   0.474635   0.103793
   C   C11   1.11466   0.395951   0.265551
   H   H5   1.20545   0.616894   0.303861
   C   C12   0.638008   0.333153   0.118915
   C   C13   0.910204   0.291685   0.198222
   H   H6   0.476621   0.25317   0.067644
   C   C14   0.267574   0.513126   0.0187494
   H   H7   0.177223   0.449867   0.025122
   C   C15   0.755164   0.794021   0.222418
   H   H8   0.950574   0.756746   0.301798
   N   N1   0.236176   0.664281   0.023713
   N   N2   0.70478   0.724964   0.150629
   H   H9   0.146135   0.492261   -0.0586005
   H   H10   0.776909   0.908666   0.22263
   H   H11   1.33008   0.367097   0.328589
   H   H12   -0.057531   0.693675   0.118571
   C   C16   0.348588   0.854465   0.292319
   H   H13   0.144906   0.856495   0.248161
   H   H14   0.486333   0.794554   0.364149
   H   H15   0.427497   0.962954   0.315596
   C   C17   0.98507   0.14024   0.211232
   H   H16   1.0994   0.129901   0.206576
   H   H17   1.11682   0.0977475   0.287115
   H   H18   0.803203   0.0721919   0.151275
   C   C1   1.15033   0.485071   0.461321
   C   C2   0.899943   0.510183   0.408709
   C   C3   0.66521   0.433084   0.321713
   C   C4   0.685724   0.321653   0.289078
   C   C5   0.939081   0.2871   0.344767
   C   C6   1.16574   0.370282   0.429041
   H   H1   1.32826   0.549931   0.526546
   H   H2   0.47   0.458279   0.28029
   H   H3   0.956779   0.195738   0.322342
   N   N1   0.891628   0.614312   0.452825
   N   N2   1.43534   0.332854   0.490304
   O   O1   0.723803   0.592982   0.439332
   O   O2   1.05708   0.713795   0.503965
   O   O3   1.63331   0.409473   0.564952
   O   O4   1.45077   0.22527   0.464772
   C   C7   0.442251   0.232434   0.197305
   O   O5   0.209825   0.283662   0.144272
   H   H4   0.0304905   0.221315   0.0744413
   O   O6   0.466489   0.122802   0.176616

#\#CIF1.1
##########################################################################
#               Crystallographic Information Format file 
#  For information on this file format, follow the CIF links at
#  http://www.iucr.org
##########################################################################

data_Crystal_020_020
_cell_angle_alpha  90
_cell_angle_beta  146.251
_cell_angle_gamma  90
_cell_length_a  8.78391
_cell_length_b  9.45835
_cell_length_c  23.1852

 loop_
   _atom_type_description
   _atom_type_number_in_cell 
   _atom_type_symbol  
   hydrogen   44   H 
   carbon   48   C 
   oxygen   12   O 
   nitrogen   8   N 


loop_
  _symmetry_equiv_pos_as_xyz
   x,y,z
   -x,y+1/2,-z

loop_
   _atom_site_type_symbol
   _atom_site_label
   _atom_site_fract_x
   _atom_site_fract_y
   _atom_site_fract_z
   C   C1   0.423028   0.767603   0.0450822
   H   H1   0.389479   0.733029   -0.0100637
   H   H2   0.36992   0.879914   0.0323474
   C   C2   0.771127   0.598431   0.169549
   C   C3   1.04591   0.556923   0.252229
   C   C4   0.564644   0.494918   0.103688
   C   C5   1.11454   0.416233   0.265539
   H   H3   1.20524   0.637211   0.303857
   C   C6   0.637891   0.353415   0.118851
   C   C7   0.910144   0.311937   0.198219
   H   H4   0.476566   0.273393   0.0675688
   C   C8   0.286685   0.716681   0.0997297
   C   C9   0.0825047   0.685001   0.0754808
   C   C10   0.525915   0.786428   0.192313
   C   C11   0.107048   0.73289   0.13959
   H   H5   -0.0996535   0.628669   0.00354749
   C   C12   0.545684   0.834377   0.255284
   C   C13   0.336046   0.81173   0.229102
   H   H6   0.726771   0.894933   0.324985
   C   C14   0.75498   0.814354   0.222328
   H   H7   0.950454   0.777147   0.301717
   C   C15   0.267446   0.533489   0.0186583
   H   H8   0.176963   0.470198   0.0249686
   N   N1   0.704621   0.745293   0.150544
   N   N2   0.236073   0.684623   0.0236592
   H   H9   0.776526   0.929028   0.222486
   H   H10   0.146002   0.512661   -0.0586876
   H   H11   -0.0575745   0.71392   0.118566
   H   H12   1.32999   0.387428   0.328618
   C   C16   0.985043   0.160462   0.211253
   H   H13   1.11683   0.118058   0.287163
   H   H14   0.803213   0.092368   0.151362
   H   H15   1.09926   0.150079   0.206538
   C   C17   0.348693   0.874543   0.292402
   H   H16   0.145032   0.876519   0.248274
   H   H17   0.486617   0.814666   0.364258
   H   H18   0.427407   0.98309   0.315634
   C   C1   1.1505   0.505241   0.461364
   C   C2   0.900026   0.530275   0.408718
   C   C3   0.665365   0.453125   0.321759
   C   C4   0.685929   0.341654   0.289122
   C   C5   0.93936   0.307177   0.344835
   C   C6   1.16595   0.390379   0.429089
   H   H1   1.32837   0.570098   0.526567
   H   H2   0.470128   0.478267   0.280325
   H   H3   0.957125   0.215772   0.322437
   N   N1   0.891609   0.634294   0.452848
   N   N2   1.43565   0.352998   0.490403
   O   O1   0.723814   0.612779   0.439361
   O   O2   1.05684   0.733901   0.503953
   O   O3   1.6336   0.429636   0.565061
   O   O4   1.45116   0.245457   0.4649
   C   C7   0.442366   0.252488   0.19734
   O   O5   0.210002   0.303868   0.144312
   H   H4   0.0304995   0.241639   0.0744345
   O   O6   0.466433   0.142796   0.176629

#\#CIF1.1
##########################################################################
#               Crystallographic Information Format file 
#  For information on this file format, follow the CIF links at
#  http://www.iucr.org
##########################################################################

data_Crystal_050_050
_cell_angle_alpha  90
_cell_angle_beta  115.053
_cell_angle_gamma  90
_cell_length_a  23.9035
_cell_length_b  7.83472
_cell_length_c  23.8715

 loop_
   _atom_type_description
   _atom_type_number_in_cell 
   _atom_type_symbol  
   hydrogen   88   H 
   carbon   96   C 
   oxygen   24   O 
   nitrogen   16   N 


loop_
  _symmetry_equiv_pos_as_xyz
   x,y,z
   -x,y,-z+1/2
   -x,-y,-z
   x,-y,z-1/2
   x+1/2,y+1/2,z
   -x+1/2,y+1/2,-z+1/2
   -x+1/2,-y+1/2,-z
   x+1/2,-y+1/2,z-1/2

loop_
   _atom_site_type_symbol
   _atom_site_label
   _atom_site_fract_x
   _atom_site_fract_y
   _atom_site_fract_z
   C   C1   0.502394   0.201005   0.369909
   H   H1   0.505572   0.0730156   0.389336
   H   H2   0.546159   0.231743   0.367702
   C   C2   0.432633   0.309531   0.409668
   C   C3   0.420166   0.390566   0.455502
   C   C4   0.385919   0.21194   0.364282
   C   C5   0.363365   0.372289   0.457631
   H   H3   0.455814   0.468011   0.490242
   C   C6   0.328995   0.19554   0.367287
   C   C7   0.31646   0.274473   0.413136
   H   H4   0.292421   0.121341   0.331787
   C   C8   0.442154   0.369086   0.281732
   C   C9   0.408749   0.386729   0.217921
   C   C10   0.464874   0.515121   0.318632
   C   C11   0.397519   0.546694   0.190545
   H   H5   0.393187   0.271424   0.190201
   C   C12   0.452972   0.674989   0.290166
   C   C13   0.41939   0.694222   0.226426
   H   H6   0.470537   0.789057   0.318605
   C   C14   0.501096   0.497414   0.387966
   H   H7   0.487489   0.596538   0.412107
   C   C15   0.396652   0.132448   0.311786
   H   H8   0.356464   0.155442   0.267833
   N   N1   0.492098   0.32804   0.40979
   N   N2   0.452059   0.202032   0.307961
   H   H9   0.550925   0.513699   0.401137
   H   H10   0.401622   -0.00720502   0.317434
   H   H11   0.372388   0.558803   0.140437
   H   H12   0.354576   0.43657   0.493671
   C   C16   0.254194   0.258226   0.41383
   H   H13   0.223664   0.174841   0.376426
   H   H14   0.257623   0.206293   0.457932
   H   H15   0.231304   0.383174   0.407929
   C   C17   0.406872   0.867854   0.197178
   H   H16   0.406287   0.865662   0.150895
   H   H17   0.361067   0.911816   0.19162
   H   H18   0.440898   0.962589   0.225726
   C   C1   0.255262   0.16867   0.139894
   C   C2   0.208736   0.141951   0.159033
   C   C3   0.150453   0.215112   0.129031
   C   C4   0.138541   0.318862   0.0775681
   C   C5   0.184673   0.350217   0.0576102
   C   C6   0.242038   0.27411   0.0890879
   H   H1   0.300259   0.109594   0.16355
   H   H2   0.115646   0.190158   0.146089
   H   H3   0.175181   0.431285   0.0176687
   N   N1   0.222002   0.0312644   0.212711
   N   N2   0.290351   0.302161   0.0676891
   O   O1   0.184305   0.028116   0.235607
   O   O2   0.270903   -0.0526019   0.232373
   O   O3   0.335663   0.205091   0.0868341
   O   O4   0.282995   0.420873   0.0306965
   C   C7   0.0770701   0.39896   0.0424043
   O   O5   0.0346946   0.3561   0.0612086
   H   H4   -0.00772774   0.414515   0.034344
   O   O6   0.0682811   0.498231   -0.00112596

#\#CIF1.1
##########################################################################
#               Crystallographic Information Format file 
#  For information on this file format, follow the CIF links at
#  http://www.iucr.org
##########################################################################

data_Crystal_007_007
_cell_angle_alpha  26.8932
_cell_angle_beta  134.592
_cell_angle_gamma  120.233
_cell_length_a  23.7187
_cell_length_b  13.4943
_cell_length_c  10.7251

 loop_
   _atom_type_description
   _atom_type_number_in_cell 
   _atom_type_symbol  
   hydrogen   44   H 
   carbon   48   C 
   oxygen   12   O 
   nitrogen   8   N 


loop_
  _symmetry_equiv_pos_as_xyz
   x,y,z
   -x,-y,-z

loop_
   _atom_site_type_symbol
   _atom_site_label
   _atom_site_fract_x
   _atom_site_fract_y
   _atom_site_fract_z
   C   C1   0.0150532   0.454294   0.242833
   H   H1   0.00904595   0.376446   0.23074
   H   H2   -0.0450541   0.503893   0.145649
   C   C2   0.114068   0.614782   0.139339
   C   C3   0.132928   0.797963   -0.0912001
   C   C4   0.175102   0.38174   0.492405
   C   C5   0.211108   0.750024   0.0259716
   H   H3   0.0844673   0.977976   -0.365976
   C   C6   0.251947   0.33595   0.598938
   C   C7   0.271528   0.517051   0.372105
   H   H4   0.298718   0.153507   0.871211
   C   C8   0.100003   0.373046   0.650808
   C   C9   0.145173   0.219917   0.98788
   C   C10   0.0709627   0.619565   0.348362
   C   C11   0.160997   0.308918   1.02504
   H   H5   0.167216   0.0298975   1.22026
   C   C12   0.0873012   0.70577   0.390538
   C   C13   0.132986   0.553849   0.727295
   H   H6   0.0655749   0.897688   0.153435
   C   C14   0.0241075   0.789469   -0.0179221
   H   H7   0.0482435   0.932613   -0.148288
   C   C15   0.159663   0.184931   0.75844
   H   H8   0.215653   0.0839981   1.01549
   N   N1   0.0325949   0.668646   0.00984951
   N   N2   0.0839875   0.277388   0.618847
   H   H9   -0.0445741   0.872315   -0.194673
   H   H10   0.15142   0.0576683   0.821902
   H   H11   0.195587   0.187066   1.28951
   H   H12   0.225567   0.894651   -0.154448
   C   C16   0.354763   0.464877   0.493118
   H   H13   0.344381   0.508249   0.328368
   H   H14   0.389417   0.569876   0.467135
   H   H15   0.395909   0.276374   0.775491
   C   C17   0.153379   0.648353   0.772652
   H   H16   0.0978558   0.796819   0.556095
   H   H17   0.17473   0.511596   1.03183
   H   H18   0.20498   0.714892   0.765164
   C   C1   0.350892   0.241307   0.351032
   C   C2   0.342077   0.318193   0.128115
   C   C3   0.373356   0.164833   0.248545
   C   C4   0.417137   -0.0760494   0.611368
   C   C5   0.430841   -0.158016   0.847524
   C   C6   0.397186   0.00192327   0.711969
   H   H1   0.325014   0.36458   0.248799
   H   H2   0.362997   0.233621   0.0605536
   H   H3   0.467333   -0.344172   1.13248
   N   N1   0.301529   0.573376   -0.24396
   N   N2   0.412656   -0.0837477   0.960767
   O   O1   0.294479   0.643758   -0.443236
   O   O2   0.27891   0.705152   -0.334307
   O   O3   0.358478   0.0214979   0.838316
   O   O4   0.480057   -0.256796   1.28059
   C   C7   0.451482   -0.25581   0.766576
   O   O5   0.445978   -0.17515   0.552836
   H   H4   0.47239   -0.318348   0.694734
   O   O6   0.482957   -0.469789   1.08354

#\#CIF1.1
##########################################################################
#               Crystallographic Information Format file 
#  For information on this file format, follow the CIF links at
#  http://www.iucr.org
##########################################################################

data_Crystal_002_002
_cell_angle_alpha  114.01
_cell_angle_beta  118.228
_cell_angle_gamma  81.3904
_cell_length_a  17.6384
_cell_length_b  9.03873
_cell_length_c  7.99041

 loop_
   _atom_type_description
   _atom_type_number_in_cell 
   _atom_type_symbol  
   hydrogen   44   H 
   carbon   48   C 
   oxygen   12   O 
   nitrogen   8   N 


loop_
  _symmetry_equiv_pos_as_xyz
   x,y,z
   -x,-y,-z

loop_
   _atom_site_type_symbol
   _atom_site_label
   _atom_site_fract_x
   _atom_site_fract_y
   _atom_site_fract_z
   C   C1   0.180231   0.207504   -0.167333
   H   H1   0.227317   0.20664   -0.220491
   H   H2   0.122355   0.1349   -0.298944
   C   C2   0.226831   0.471468   0.101994
   C   C3   0.223259   0.640592   0.178659
   C   C4   0.299823   0.400896   0.212271
   C   C5   0.290951   0.737494   0.359179
   H   H3   0.166405   0.695847   0.094944
   C   C6   0.367691   0.500572   0.392531
   C   C7   0.364588   0.669238   0.470062
   H   H4   0.423206   0.443127   0.477797
   C   C8   0.160363   0.142524   0.0693604
   C   C9   0.171484   0.0396322   0.16934
   C   C10   0.0933155   0.250073   0.0516621
   C   C11   0.118353   0.0448645   0.255419
   H   H5   0.223299   -0.0439387   0.17943
   C   C12   0.0398115   0.252154   0.136868
   C   C13   0.0518388   0.152828   0.241883
   H   H6   -0.0112826   0.337982   0.125937
   C   C14   0.0812374   0.3662   -0.0512654
   H   H7   0.0724931   0.487872   0.0459858
   C   C15   0.302164   0.218731   0.145401
   H   H8   0.322434   0.187617   0.278897
   N   N1   0.156367   0.373945   -0.08248
   N   N2   0.217734   0.135805   -0.0131354
   H   H9   0.0228813   0.329988   -0.200846
   H   H10   0.349938   0.171971   0.0865973
   H   H11   0.12776   -0.0368569   0.332515
   H   H12   0.287354   0.868897   0.417685
   C   C16   0.435627   0.773839   0.670045
   H   H13   0.498521   0.720929   0.697537
   H   H14   0.439058   0.896542   0.677206
   H   H15   0.424987   0.788782   0.800963
   C   C17   -0.00496725   0.163335   0.338198
   H   H16   -0.00288194   0.0535056   0.366655
   H   H17   0.0149741   0.268317   0.485884
   H   H18   -0.0722015   0.176606   0.237057
   C   C1   0.268895   0.471234   0.667346
   C   C2   0.340786   0.427695   0.812263
   C   C3   0.395171   0.540473   1.00402
   C   C4   0.378164   0.704181   1.05127
   C   C5   0.307591   0.753526   0.907518
   C   C6   0.254558   0.635984   0.719925
   H   H1   0.226349   0.380924   0.519434
   H   H2   0.449604   0.500144   1.11354
   H   H3   0.292869   0.881102   0.940509
   N   N1   0.361543   0.256498   0.759761
   N   N2   0.180204   0.68915   0.57087
   O   O1   0.418434   0.215989   0.898958
   O   O2   0.321088   0.161798   0.578222
   O   O3   0.12151   0.585876   0.431355
   O   O4   0.181057   0.833218   0.594787
   C   C7   0.434008   0.830693   1.25173
   O   O5   0.503502   0.781981   1.37644
   H   H4   0.53624   0.882547   1.51068
   O   O6   0.414495   0.974605   1.29293

#\#CIF1.1
##########################################################################
#               Crystallographic Information Format file 
#  For information on this file format, follow the CIF links at
#  http://www.iucr.org
##########################################################################

data_Crystal_087_087
_cell_angle_alpha  134.713
_cell_angle_beta  50.4288
_cell_angle_gamma  150.146
_cell_length_a  31.1881
_cell_length_b  7.22567
_cell_length_c  12.9188

 loop_
   _atom_type_description
   _atom_type_number_in_cell 
   _atom_type_symbol  
   hydrogen   44   H 
   carbon   48   C 
   oxygen   12   O 
   nitrogen   8   N 


loop_
  _symmetry_equiv_pos_as_xyz
   x,y,z
   -x,-y,-z

loop_
   _atom_site_type_symbol
   _atom_site_label
   _atom_site_fract_x
   _atom_site_fract_y
   _atom_site_fract_z
   C   C1   0.190781   1.32158   1.13163
   H   H1   0.127287   1.131   1.18836
   H   H2   0.240916   1.58332   1.20769
   C   C2   0.135807   1.14305   0.974193
   C   C3   0.112829   1.20227   0.944467
   C   C4   0.100511   0.767519   0.896879
   C   C5   0.0570988   0.896219   0.837348
   H   H3   0.140069   1.49385   1.0062
   C   C6   0.0443693   0.463137   0.789378
   C   C7   0.0227867   0.522851   0.756501
   H   H4   0.0179111   0.173292   0.727792
   C   C8   0.279123   1.28998   0.918959
   C   C9   0.311443   1.15094   0.818959
   C   C10   0.322499   1.63186   0.926179
   C   C11   0.386442   1.35285   0.730009
   H   H5   0.277743   0.884443   0.812212
   C   C12   0.397958   1.83196   0.837041
   C   C13   0.430811   1.69653   0.737485
   H   H6   0.430895   2.09481   0.841989
   C   C14   0.286109   1.77367   1.02693
   H   H7   0.290275   1.85311   0.970983
   C   C15   0.123965   0.695555   0.927896
   H   H8   0.134874   0.529751   0.825652
   N   N1   0.196175   1.46885   1.0808
   N   N2   0.202074   1.07931   1.00949
   H   H9   0.325511   2.05025   1.12164
   H   H10   0.0703812   0.509088   0.992985
   H   H11   0.41054   1.24019   0.653848
   H   H12   0.0390403   0.94256   0.814967
   C   C16   -0.0369422   0.198865   0.640629
   H   H13   -0.0930144   0.127238   0.688333
   H   H14   -0.00459094   0.300457   0.555295
   H   H15   -0.0610218   -0.0809769   0.589113
   C   C17   0.509633   1.90788   0.638173
   H   H16   0.535041   1.8074   0.581546
   H   H17   0.495198   1.84996   0.554216
   H   H18   0.561715   2.23772   0.698094
   C   C1   0.23554   0.738779   0.533104
   C   C2   0.236067   0.472146   0.441263
   C   C3   0.292525   0.511141   0.316933
   C   C4   0.352966   0.837225   0.284752
   C   C5   0.356007   1.11745   0.377013
   C   C6   0.297038   1.06108   0.498421
   H   H1   0.18992   0.70189   0.628482
   H   H2   0.288398   0.287514   0.247074
   H   H3   0.403323   1.37371   0.353331
   N   N1   0.174791   0.135822   0.477126
   N   N2   0.299707   1.35301   0.592752
   O   O1   0.186784   -0.0514127   0.410506
   O   O2   0.114737   0.0593617   0.57115
   O   O3   0.238913   1.26724   0.685429
   O   O4   0.36333   1.66928   0.572267
   C   C7   0.416569   0.902525   0.15538
   O   O5   0.414709   0.647705   0.0806231
   H   H4   0.463402   0.720461   -0.00441617
   O   O6   0.467632   1.18803   0.126786

#\#CIF1.1
##########################################################################
#               Crystallographic Information Format file 
#  For information on this file format, follow the CIF links at
#  http://www.iucr.org
##########################################################################

data_Crystal_075_075
_cell_angle_alpha  116.101
_cell_angle_beta  94.4797
_cell_angle_gamma  31.8384
_cell_length_a  30.3833
_cell_length_b  11.7283
_cell_length_c  7.92685

 loop_
   _atom_type_description
   _atom_type_number_in_cell 
   _atom_type_symbol  
   hydrogen   44   H 
   carbon   48   C 
   oxygen   12   O 
   nitrogen   8   N 


loop_
  _symmetry_equiv_pos_as_xyz
   x,y,z
   -x,-y,-z

loop_
   _atom_site_type_symbol
   _atom_site_label
   _atom_site_fract_x
   _atom_site_fract_y
   _atom_site_fract_z
   C   C1   0.477562   -0.121695   -0.0589594
   H   H1   0.489358   -0.189365   -0.227419
   H   H2   0.546602   -0.243873   -0.0827956
   C   C2   0.373521   -0.0275377   0.0581756
   C   C3   0.365279   -0.13081   0.0486447
   C   C4   0.28878   0.244641   0.11483
   C   C5   0.276127   0.0289444   0.0904786
   H   H3   0.431541   -0.344689   0.000271412
   C   C6   0.199652   0.402432   0.156897
   C   C7   0.191045   0.300384   0.146322
   H   H4   0.133971   0.614416   0.201958
   C   C8   0.358657   0.312396   0.356216
   C   C9   0.291347   0.59318   0.539622
   C   C10   0.401215   0.140297   0.399624
   C   C11   0.264974   0.704817   0.764285
   H   H5   0.258955   0.724737   0.504305
   C   C12   0.374874   0.254875   0.626637
   C   C13   0.30525   0.539367   0.813046
   H   H6   0.409566   0.116942   0.657193
   C   C14   0.472287   -0.161194   0.205103
   H   H7   0.448609   -0.172745   0.281185
   C   C15   0.293129   0.368152   0.131884
   H   H8   0.217563   0.614712   0.298079
   N   N1   0.467929   -0.202382   0.00486347
   N   N2   0.381864   0.208359   0.128587
   H   H9   0.555344   -0.352556   0.135083
   H   H10   0.302304   0.343637   -0.019676
   H   H11   0.211411   0.925703   0.906466
   H   H12   0.273848   -0.0633627   0.0729481
   C   C16   0.0940934   0.47615   0.192121
   H   H13   0.115071   0.33002   0.0445469
   H   H14   0.0496199   0.566665   0.352093
   H   H15   0.0388083   0.670914   0.217795
   C   C17   0.270695   0.672269   1.06147
   H   H16   0.256455   0.812458   1.15149
   H   H17   0.194682   0.826273   1.1746
   H   H18   0.329373   0.49373   1.06023
   C   C1   0.0733438   0.589609   0.707714
   C   C2   0.133168   0.543641   0.686429
   C   C3   0.231566   0.299337   0.636447
   C   C4   0.271167   0.0927787   0.605923
   C   C5   0.213599   0.130352   0.623247
   C   C6   0.115838   0.378083   0.674163
   H   H1   -0.00403993   0.784842   0.75102
   H   H2   0.275076   0.27461   0.624515
   H   H3   0.245012   -0.0309825   0.600385
   N   N1   0.0871374   0.771885   0.728607
   N   N2   0.0539273   0.422381   0.698243
   O   O1   0.135491   0.747661   0.729528
   O   O2   0.000474467   0.980659   0.765276
   O   O3   -0.0320638   0.642004   0.738783
   O   O4   0.091509   0.23745   0.677495
   C   C7   0.373653   -0.170609   0.558851
   O   O5   0.431751   -0.220947   0.521637
   H   H4   0.503753   -0.416616   0.486596
   O   O6   0.39867   -0.32667   0.557674

#\#CIF1.1
##########################################################################
#               Crystallographic Information Format file 
#  For information on this file format, follow the CIF links at
#  http://www.iucr.org
##########################################################################

data_Crystal_015_015
_cell_angle_alpha  41.4571
_cell_angle_beta  84.1087
_cell_angle_gamma  55.5111
_cell_length_a  19.549
_cell_length_b  11.3961
_cell_length_c  10.866

 loop_
   _atom_type_description
   _atom_type_number_in_cell 
   _atom_type_symbol  
   hydrogen   44   H 
   carbon   48   C 
   oxygen   12   O 
   nitrogen   8   N 


loop_
  _symmetry_equiv_pos_as_xyz
   x,y,z
   -x,-y,-z

loop_
   _atom_site_type_symbol
   _atom_site_label
   _atom_site_fract_x
   _atom_site_fract_y
   _atom_site_fract_z
   C   C1   0.259008   -0.343785   0.689248
   H   H1   0.300795   -0.492767   0.725455
   H   H2   0.206499   -0.336803   0.737796
   C   C2   0.261166   -0.0668201   0.366671
   C   C3   0.218213   0.137602   0.132501
   C   C4   0.366255   -0.261492   0.528122
   C   C5   0.279861   0.146447   0.0585877
   H   H3   0.136326   0.28847   0.00866348
   C   C6   0.427511   -0.254803   0.451081
   C   C7   0.385843   -0.0525688   0.217727
   H   H4   0.509739   -0.408174   0.576943
   C   C8   0.281058   -0.21148   0.760138
   C   C9   0.332996   -0.270816   0.906718
   C   C10   0.17989   0.0424775   0.561794
   C   C11   0.284011   -0.0819445   0.859432
   H   H5   0.411201   -0.469567   1.06025
   C   C12   0.131386   0.227574   0.520459
   C   C13   0.18175   0.169544   0.667024
   H   H6   0.0532275   0.425311   0.366219
   C   C14   0.124298   0.119505   0.39052
   H   H7   0.0882234   0.312549   0.214576
   C   C15   0.411856   -0.47064   0.780106
   H   H8   0.459024   -0.485136   0.847729
   N   N1   0.195985   -0.0805311   0.438007
   N   N2   0.331401   -0.411186   0.816259
   H   H9   0.0630048   0.137456   0.396826
   H   H10   0.463277   -0.666699   0.881502
   H   H11   0.324849   -0.128591   0.973642
   H   H12   0.245013   0.308578   -0.12521
   C   C16   0.452451   -0.0427345   0.138888
   H   H13   0.41774   0.0738681   -0.0315093
   H   H14   0.463229   0.0494383   0.127361
   H   H15   0.52886   -0.242179   0.259613
   C   C17   0.129412   0.37243   0.617597
   H   H16   0.149108   0.28319   0.775738
   H   H17   0.153116   0.467114   0.537069
   H   H18   0.0455566   0.529068   0.500216
   C   C1   0.230291   0.462712   0.154086
   C   C2   0.294042   0.348629   0.334483
   C   C3   0.264431   0.485257   0.3422
   C   C4   0.168346   0.750309   0.158891
   C   C5   0.103134   0.873055   -0.0271313
   C   C6   0.134409   0.725888   -0.0234313
   H   H1   0.25427   0.350258   0.153787
   H   H2   0.315901   0.386153   0.489337
   H   H3   0.0279552   1.07926   -0.169963
   N   N1   0.396384   0.070857   0.528361
   N   N2   0.0606238   0.852938   -0.211385
   O   O1   0.443086   -0.0392105   0.704636
   O   O2   0.429908   -0.0375665   0.505166
   O   O3   0.0803668   0.707791   -0.184282
   O   O4   -0.0170268   1.09618   -0.384947
   C   C7   0.132164   0.905587   0.159845
   O   O5   0.194543   0.757746   0.358308
   H   H4   0.172581   0.868419   0.356164
   O   O6   0.0516509   1.14482   -0.00771739

#\#CIF1.1
##########################################################################
#               Crystallographic Information Format file 
#  For information on this file format, follow the CIF links at
#  http://www.iucr.org
##########################################################################

data_Crystal_014_014
_cell_angle_alpha  72.0174
_cell_angle_beta  48.0498
_cell_angle_gamma  95.3472
_cell_length_a  19.5049
_cell_length_b  10.8968
_cell_length_c  7.8356

 loop_
   _atom_type_description
   _atom_type_number_in_cell 
   _atom_type_symbol  
   hydrogen   44   H 
   carbon   48   C 
   oxygen   12   O 
   nitrogen   8   N 


loop_
  _symmetry_equiv_pos_as_xyz
   x,y,z
   -x,-y,-z

loop_
   _atom_site_type_symbol
   _atom_site_label
   _atom_site_fract_x
   _atom_site_fract_y
   _atom_site_fract_z
   C   C1   0.259669   0.657838   -0.347946
   H   H1   0.208528   0.605754   -0.347118
   H   H2   0.302328   0.77127   -0.496565
   C   C2   0.280822   0.452375   -0.210639
   C   C3   0.332391   0.364821   -0.267578
   C   C4   0.180242   0.396288   0.0417376
   C   C5   0.283466   0.222191   -0.0798978
   H   H3   0.410602   0.410291   -0.464118
   C   C6   0.131942   0.251572   0.226087
   C   C7   0.181645   0.162399   0.170057
   H   H4   0.0541941   0.207848   0.4223
   C   C8   0.261399   0.699903   -0.0671537
   C   C9   0.218523   0.728949   0.137688
   C   C10   0.365607   0.73363   -0.261434
   C   C11   0.279426   0.795094   0.147145
   H   H5   0.13709   0.700288   0.287999
   C   C12   0.425637   0.803717   -0.252281
   C   C13   0.384415   0.834406   -0.0501235
   H   H6   0.507043   0.831618   -0.402893
   C   C14   0.410763   0.69049   -0.469663
   H   H7   0.457102   0.63597   -0.481042
   C   C15   0.125703   0.491611   0.117194
   H   H8   0.090792   0.474256   0.310066
   N   N1   0.330743   0.596356   -0.411049
   N   N2   0.196882   0.643829   -0.0832455
   H   H9   0.461605   0.784763   -0.667137
   H   H10   0.0645587   0.469798   0.134684
   H   H11   0.244943   0.81756   0.308044
   H   H12   0.324335   0.15491   -0.127345
   C   C16   0.128917   0.00797391   0.37372
   H   H13   0.149967   -0.0593662   0.282434
   H   H14   0.149894   -0.00969134   0.476546
   H   H15   0.0458422   -0.0305874   0.525281
   C   C17   0.451851   0.902864   -0.0424187
   H   H16   0.527192   0.980679   -0.243496
   H   H17   0.419086   0.957716   0.0716743
   H   H18   0.463467   0.8221   0.0499796
   C   C1   0.230087   0.383417   0.465079
   C   C2   0.292563   0.316012   0.352254
   C   C3   0.26177   0.17088   0.489104
   C   C4   0.16594   0.0890067   0.751876
   C   C5   0.101859   0.153216   0.87309
   C   C6   0.134442   0.298018   0.726581
   H   H1   0.254578   0.496897   0.353894
   H   H2   0.312774   0.122753   0.391268
   H   H3   0.0266506   0.0904273   1.07738
   N   N1   0.39476   0.399333   0.0766002
   N   N2   0.0628877   0.361546   0.851554
   O   O1   0.441566   0.333227   -0.031641
   O   O2   0.428041   0.530916   -0.0318506
   O   O3   0.0836409   0.481126   0.70418
   O   O4   -0.0139122   0.292609   1.09519
   C   C7   0.130472   -0.0674984   0.906081
   O   O5   0.192169   -0.117339   0.756894
   H   H4   0.172196   -0.225984   0.866386
   O   O6   0.0513257   -0.139204   1.1457

#\#CIF1.1
##########################################################################
#               Crystallographic Information Format file 
#  For information on this file format, follow the CIF links at
#  http://www.iucr.org
##########################################################################

data_Crystal_091_091
_cell_angle_alpha  54.9791
_cell_angle_beta  130.322
_cell_angle_gamma  106.373
_cell_length_a  16.6038
_cell_length_b  13.0118
_cell_length_c  7.7595

 loop_
   _atom_type_description
   _atom_type_number_in_cell 
   _atom_type_symbol  
   hydrogen   44   H 
   carbon   48   C 
   oxygen   12   O 
   nitrogen   8   N 


loop_
  _symmetry_equiv_pos_as_xyz
   x,y,z
   -x,-y,-z

loop_
   _atom_site_type_symbol
   _atom_site_label
   _atom_site_fract_x
   _atom_site_fract_y
   _atom_site_fract_z
   C   C1   0.286772   0.581335   1.15159
   H   H1   0.279167   0.679893   1.09094
   H   H2   0.291154   0.5187   1.33048
   C   C2   0.381239   0.620218   0.990447
   C   C3   0.475446   0.62081   1.02627
   C   C4   0.285167   0.686358   0.730672
   C   C5   0.47634   0.692252   0.809904
   H   H3   0.548225   0.563129   1.2277
   C   C6   0.287679   0.75816   0.514871
   C   C7   0.382077   0.763787   0.549468
   H   H4   0.213301   0.808775   0.311488
   C   C8   0.203206   0.443368   0.988509
   C   C9   0.111823   0.398843   0.842393
   C   C10   0.302443   0.365244   1.18807
   C   C11   0.117356   0.279179   0.892787
   H   H5   0.035724   0.458967   0.6945
   C   C12   0.306375   0.245078   1.23512
   C   C13   0.215391   0.199589   1.09218
   H   H6   0.383484   0.184712   1.3887
   C   C14   0.402647   0.411819   1.34575
   H   H7   0.467454   0.39012   1.36233
   C   C15   0.179912   0.670605   0.685524
   H   H8   0.12305   0.649813   0.527321
   N   N1   0.384375   0.549113   1.21856
   N   N2   0.192719   0.566689   0.931184
   H   H9   0.43133   0.363459   1.55194
   H   H10   0.145275   0.75812   0.62054
   H   H11   0.0449589   0.245215   0.779165
   H   H12   0.551398   0.692337   0.844622
   C   C16   0.381802   0.841743   0.312667
   H   H13   0.427577   0.921545   0.315483
   H   H14   0.417986   0.784883   0.308664
   H   H15   0.300115   0.880655   0.124698
   C   C17   0.220841   0.0697116   1.14895
   H   H16   0.162954   0.0161117   1.18174
   H   H17   0.200391   0.0738624   0.978798
   H   H18   0.300291   0.0147161   1.3269
   C   C1   0.0682099   0.293452   0.353491
   C   C2   0.0710589   0.182198   0.369424
   C   C3   0.165299   0.1128   0.50618
   C   C4   0.261851   0.153918   0.641713
   C   C5   0.262534   0.263743   0.634378
   C   C6   0.166247   0.332021   0.487788
   H   H1   -0.00677714   0.34775   0.240597
   H   H2   0.162356   0.0279361   0.507486
   H   H3   0.337824   0.295133   0.742796
   N   N1   -0.0297412   0.135686   0.234757
   N   N2   0.170514   0.451781   0.469911
   O   O1   -0.0283002   0.0511667   0.207087
   O   O2   -0.110776   0.182124   0.157881
   O   O3   0.0877296   0.529918   0.285849
   O   O4   0.257378   0.469125   0.635453
   C   C7   0.366168   0.0853916   0.793838
   O   O5   0.361477   -0.0171107   0.794504
   H   H4   0.43812   -0.0609871   0.913736
   O   O6   0.450338   0.126346   0.910435

#\#CIF1.1
##########################################################################
#               Crystallographic Information Format file 
#  For information on this file format, follow the CIF links at
#  http://www.iucr.org
##########################################################################

data_Crystal_072_072
_cell_angle_alpha  90
_cell_angle_beta  146.941
_cell_angle_gamma  90
_cell_length_a  8.37193
_cell_length_b  10.4312
_cell_length_c  22.9627

 loop_
   _atom_type_description
   _atom_type_number_in_cell 
   _atom_type_symbol  
   hydrogen   44   H 
   carbon   48   C 
   oxygen   12   O 
   nitrogen   8   N 


loop_
  _symmetry_equiv_pos_as_xyz
   x,y,z
   -x,y+1/2,-z

loop_
   _atom_site_type_symbol
   _atom_site_label
   _atom_site_fract_x
   _atom_site_fract_y
   _atom_site_fract_z
   C   C1   0.408359   0.70902   0.0393496
   H   H1   0.37828   0.666377   -0.0131234
   H   H2   0.345613   0.810172   0.0185781
   C   C2   0.790225   0.564563   0.18015
   C   C3   1.08622   0.529913   0.269876
   C   C4   0.57488   0.468471   0.116173
   C   C5   1.16569   0.401881   0.290473
   H   H3   1.25364   0.604431   0.321275
   C   C6   0.660278   0.340294   0.137591
   C   C7   0.953612   0.30498   0.222838
   H   H4   0.490558   0.26673   0.0854179
   C   C8   0.259857   0.688186   0.0936309
   C   C9   0.0469985   0.665134   0.0709341
   C   C10   0.506853   0.761983   0.182717
   C   C11   0.068767   0.722213   0.131912
   H   H5   -0.135638   0.601998   0.00473901
   C   C12   0.520432   0.82156   0.241319
   C   C13   0.300794   0.805566   0.215711
   H   H6   0.708832   0.882396   0.308594
   C   C14   0.75566   0.776019   0.215687
   H   H7   0.963593   0.74939   0.299926
   C   C15   0.254485   0.502064   0.0253909
   H   H8   0.16026   0.452018   0.0343104
   N   N1   0.70848   0.695687   0.149831
   N   N2   0.209799   0.641767   0.0197243
   H   H9   0.777797   0.876794   0.208658
   H   H10   0.128862   0.471751   -0.0515389
   H   H11   -0.0972017   0.705442   0.1144
   H   H12   1.39659   0.37637   0.358551
   C   C16   1.04143   0.167178   0.242782
   H   H13   1.0895   0.121826   0.299752
   H   H14   0.86657   0.111213   0.16848
   H   H15   1.24007   0.159304   0.276792
   C   C17   0.305763   0.877254   0.27382
   H   H16   0.108373   0.936533   0.218016
   H   H17   0.308301   0.812336   0.312186
   H   H18   0.497466   0.940275   0.335081
   C   C1   1.17375   0.501051   0.468416
   C   C2   1.14597   0.386666   0.4296
   C   C3   0.878843   0.324349   0.341437
   C   C4   0.628005   0.380765   0.288124
   C   C5   0.649517   0.492763   0.32765
   C   C6   0.923219   0.548869   0.41837
   H   H1   1.38239   0.550251   0.535813
   H   H2   0.864813   0.234037   0.313889
   H   H3   0.453384   0.534599   0.286689
   N   N1   1.41258   0.327611   0.48748
   N   N2   0.952875   0.660541   0.465655
   O   O1   1.40164   0.212908   0.470136
   O   O2   1.63509   0.395391   0.551861
   O   O3   1.16896   0.731322   0.525127
   O   O4   0.761216   0.676097   0.444723
   C   C7   0.329826   0.325842   0.186796
   O   O5   0.328746   0.205736   0.167676
   H   H4   0.104989   0.177818   0.0906152
   O   O6   0.108991   0.39125   0.127167

#\#CIF1.1
##########################################################################
#               Crystallographic Information Format file 
#  For information on this file format, follow the CIF links at
#  http://www.iucr.org
##########################################################################

data_Crystal_042_042
_cell_angle_alpha  132.966
_cell_angle_beta  93.6546
_cell_angle_gamma  57.5203
_cell_length_a  22.3328
_cell_length_b  10.3868
_cell_length_c  8.09197

 loop_
   _atom_type_description
   _atom_type_number_in_cell 
   _atom_type_symbol  
   hydrogen   44   H 
   carbon   48   C 
   oxygen   12   O 
   nitrogen   8   N 


loop_
  _symmetry_equiv_pos_as_xyz
   x,y,z
   -x,-y,-z

loop_
   _atom_site_type_symbol
   _atom_site_label
   _atom_site_fract_x
   _atom_site_fract_y
   _atom_site_fract_z
   C   C1   0.180067   0.14698   0.0494692
   H   H1   0.231267   0.00531914   -0.143714
   H   H2   0.129231   0.155723   0.0322755
   C   C2   0.214598   0.383505   0.245212
   C   C3   0.210457   0.556248   0.318486
   C   C4   0.280055   0.218041   0.218655
   C   C5   0.270667   0.562331   0.359991
   H   H3   0.160074   0.682819   0.336808
   C   C6   0.340918   0.223689   0.255881
   C   C7   0.33762   0.394498   0.327283
   H   H4   0.391807   0.092418   0.232633
   C   C8   0.144372   0.278182   0.437379
   C   C9   0.146612   0.230561   0.563856
   C   C10   0.0807411   0.511029   0.570294
   C   C11   0.0888479   0.412139   0.82126
   H   H5   0.195359   0.0496873   0.459758
   C   C12   0.022616   0.690158   0.827038
   C   C13   0.0265202   0.645731   0.958061
   H   H6   -0.0256995   0.871449   0.930106
   C   C14   0.0760357   0.567555   0.437383
   H   H7   0.0609125   0.737423   0.56885
   C   C15   0.283416   0.0390005   0.155876
   H   H8   0.297491   0.035103   0.28565
   N   N1   0.153093   0.376934   0.198326
   N   N2   0.206984   0.0898434   0.176367
   H   H9   0.0268208   0.588416   0.388453
   H   H10   0.333108   -0.141999   -0.042596
   H   H11   0.093258   0.374385   0.920471
   H   H12   0.266981   0.696729   0.414572
   C   C16   0.402708   0.400886   0.373903
   H   H13   0.39805   0.520435   0.390863
   H   H14   0.39806   0.465767   0.555181
   H   H15   0.464204   0.222632   0.218948
   C   C17   -0.0324909   0.845777   1.24023
   H   H16   -0.0230873   0.78102   1.31191
   H   H17   -0.025399   0.975487   1.35376
   H   H18   -0.0958662   0.942956   1.27974
   C   C1   0.265802   0.33844   0.793873
   C   C2   0.342338   0.162611   0.723476
   C   C3   0.399464   0.183933   0.760832
   C   C4   0.380622   0.382707   0.858197
   C   C5   0.306466   0.554144   0.912762
   C   C6   0.250387   0.529732   0.88402
   H   H1   0.220316   0.324852   0.775977
   H   H2   0.457015   0.0492298   0.716314
   H   H3   0.291312   0.707715   0.983117
   N   N1   0.362121   -0.050085   0.609633
   N   N2   0.169307   0.723057   0.967951
   O   O1   0.429251   -0.202422   0.556142
   O   O2   0.310964   -0.0679656   0.568112
   O   O3   0.110822   0.823675   1.14155
   O   O4   0.165605   0.773187   0.864126
   C   C7   0.436292   0.425114   0.91485
   O   O5   0.503699   0.270099   0.875746
   H   H4   0.535619   0.326955   0.932781
   O   O6   0.416917   0.603938   0.998792

#\#CIF1.1
##########################################################################
#               Crystallographic Information Format file 
#  For information on this file format, follow the CIF links at
#  http://www.iucr.org
##########################################################################

data_Crystal_030_030
_cell_angle_alpha  144.541
_cell_angle_beta  132.424
_cell_angle_gamma  79.5153
_cell_length_a  39.5805
_cell_length_b  12.3694
_cell_length_c  9.82581

 loop_
   _atom_type_description
   _atom_type_number_in_cell 
   _atom_type_symbol  
   hydrogen   44   H 
   carbon   48   C 
   oxygen   12   O 
   nitrogen   8   N 


loop_
  _symmetry_equiv_pos_as_xyz
   x,y,z
   -x,-y,-z

loop_
   _atom_site_type_symbol
   _atom_site_label
   _atom_site_fract_x
   _atom_site_fract_y
   _atom_site_fract_z
   C   C1   0.367065   1.03367   1.39077
   H   H1   0.35233   1.01328   1.22295
   H   H2   0.404714   1.28157   1.79111
   C   C2   0.372199   0.728154   1.04586
   C   C3   0.419342   0.738573   1.13566
   C   C4   0.279024   0.409157   0.451975
   C   C5   0.375708   0.44709   0.646136
   H   H3   0.491502   0.987932   1.59996
   C   C6   0.236427   0.118141   -0.034308
   C   C7   0.283281   0.133148   0.0515749
   H   H4   0.164566   -0.126025   -0.495922
   C   C8   0.297183   0.718692   1.08884
   C   C9   0.230643   0.518215   0.799312
   C   C10   0.379295   0.92931   1.56942
   C   C11   0.24678   0.541746   1.00455
   H   H5   0.166421   0.347981   0.416977
   C   C12   0.394279   0.95108   1.77073
   C   C13   0.329856   0.765403   1.50371
   H   H6   0.458   1.11409   2.1428
   C   C14   0.450623   1.13024   1.86634
   H   H7   0.471757   1.05906   1.8644
   C   C15   0.226173   0.388483   0.342505
   H   H8   0.172137   0.150482   0.0183255
   N   N1   0.420135   1.04976   1.56026
   N   N2   0.282192   0.7162   0.907037
   H   H9   0.510334   1.42474   2.34771
   H   H10   0.193703   0.350359   0.131072
   H   H11   0.194718   0.386742   0.779112
   H   H12   0.414002   0.466546   0.725851
   C   C16   0.236065   -0.176634   -0.477481
   H   H13   0.278614   -0.0783106   -0.34401
   H   H14   0.216991   -0.364225   -0.659189
   H   H15   0.174273   -0.336684   -0.8535
   C   C17   0.350647   0.809803   1.75346
   H   H16   0.400722   1.08672   2.20813
   H   H17   0.291179   0.617369   1.4581
   H   H18   0.378524   0.768084   1.80562
   C   C1   0.198626   0.83239   0.900502
   C   C2   0.108471   0.561237   0.366078
   C   C3   0.0610052   0.484887   0.261605
   C   C4   0.104471   0.677303   0.698809
   C   C5   0.194656   0.948731   1.23841
   C   C6   0.239829   1.02396   1.33083
   H   H1   0.234573   0.884329   0.971475
   H   H2   -0.00900926   0.274006   -0.159071
   H   H3   0.228546   1.09718   1.57795
   N   N1   0.0606557   0.339543   -0.115166
   N   N2   0.334879   1.3146   1.90479
   O   O1   -0.0121866   0.161677   -0.51914
   O   O2   0.0948975   0.338399   -0.0966512
   O   O3   0.379689   1.44177   2.05301
   O   O4   0.36423   1.4158   2.20627
   C   C7   0.0571501   0.59909   0.605878
   O   O5   -0.0275907   0.339072   0.0892436
   H   H4   -0.0555592   0.29652   0.0582412
   O   O6   0.0979473   0.774759   1.00493

#\#CIF1.1
##########################################################################
#               Crystallographic Information Format file 
#  For information on this file format, follow the CIF links at
#  http://www.iucr.org
##########################################################################

data_Crystal_029_029
_cell_angle_alpha  88.0141
_cell_angle_beta  126.676
_cell_angle_gamma  53.7498
_cell_length_a  28.9506
_cell_length_b  9.8202
_cell_length_c  7.18063

 loop_
   _atom_type_description
   _atom_type_number_in_cell 
   _atom_type_symbol  
   hydrogen   44   H 
   carbon   48   C 
   oxygen   12   O 
   nitrogen   8   N 


loop_
  _symmetry_equiv_pos_as_xyz
   x,y,z
   -x,-y,-z

loop_
   _atom_site_type_symbol
   _atom_site_label
   _atom_site_fract_x
   _atom_site_fract_y
   _atom_site_fract_z
   C   C1   0.366989   0.510164   0.665874
   H   H1   0.404597   0.395234   0.875908
   H   H2   0.352368   0.64273   0.660662
   C   C2   0.29687   0.427613   0.420419
   C   C3   0.230356   0.450228   0.287533
   C   C4   0.379048   0.239593   0.549477
   C   C5   0.246716   0.284268   0.295423
   H   H3   0.166209   0.598274   0.18236
   C   C6   0.394101   0.0748807   0.556789
   C   C7   0.329793   0.0916772   0.436205
   H   H4   0.457764   -0.0707299   0.656152
   C   C8   0.372264   0.554355   0.3553
   C   C9   0.419592   0.521862   0.319422
   C   C10   0.279157   0.736352   0.129914
   C   C11   0.375871   0.676247   0.0713922
   H   H5   0.491832   0.37869   0.497281
   C   C12   0.236588   0.888903   -0.118437
   C   C13   0.283471   0.864747   -0.150134
   H   H6   0.164767   1.03451   -0.290706
   C   C14   0.226216   0.772293   0.161651
   H   H7   0.172429   0.803774   -0.0222576
   C   C15   0.45035   0.214881   0.678328
   H   H8   0.471081   0.16724   0.584825
   N   N1   0.282028   0.591842   0.433056
   N   N2   0.420061   0.409721   0.628807
   H   H9   0.193466   0.913785   0.154677
   H   H10   0.510151   0.0870204   0.912856
   H   H11   0.414104   0.654241   0.0523439
   H   H12   0.194817   0.302342   0.192973
   C   C16   0.350784   -0.0932422   0.460446
   H   H13   0.401001   -0.220448   0.687742
   H   H14   0.291392   -0.0500985   0.328089
   H   H15   0.378726   -0.159331   0.390981
   C   C17   0.236305   1.03663   -0.412678
   H   H16   0.279151   1.04312   -0.356223
   H   H17   0.216981   1.01183   -0.581412
   H   H18   0.174714   1.19121   -0.510396
   C   C1   0.19874   0.630427   0.633961
   C   C2   0.10856   0.80419   0.453206
   C   C3   0.0608068   0.785439   0.42374
   C   C4   0.104235   0.58406   0.573271
   C   C5   0.194355   0.405783   0.753646
   C   C6   0.239847   0.432943   0.78465
   H   H1   0.2347   0.647341   0.649741
   H   H2   -0.00930074   0.925212   0.282748
   H   H3   0.228186   0.248729   0.868975
   N   N1   0.0609068   1.01584   0.278763
   N   N2   0.33495   0.244174   0.980565
   O   O1   -0.0119476   1.16972   0.173459
   O   O2   0.0955582   1.02942   0.244471
   O   O3   0.379731   0.268046   1.06251
   O   O4   0.364198   0.073307   1.05193
   C   C7   0.0570789   0.550542   0.542512
   O   O5   -0.0276754   0.722111   0.36709
   H   H4   -0.0558457   0.682883   0.352191
   O   O6   0.0979291   0.367623   0.676242

#\#CIF1.1
##########################################################################
#               Crystallographic Information Format file 
#  For information on this file format, follow the CIF links at
#  http://www.iucr.org
##########################################################################

data_Crystal_038_038
_cell_angle_alpha  49.4336
_cell_angle_beta  95.7382
_cell_angle_gamma  116.527
_cell_length_a  15.5789
_cell_length_b  7.89217
_cell_length_c  12.7308

 loop_
   _atom_type_description
   _atom_type_number_in_cell 
   _atom_type_symbol  
   hydrogen   44   H 
   carbon   48   C 
   oxygen   12   O 
   nitrogen   8   N 


loop_
  _symmetry_equiv_pos_as_xyz
   x,y,z
   -x,-y,-z

loop_
   _atom_site_type_symbol
   _atom_site_label
   _atom_site_fract_x
   _atom_site_fract_y
   _atom_site_fract_z
   C   C1   0.161793   0.272556   0.392188
   H   H1   0.112664   0.313172   0.322036
   H   H2   0.116349   0.103888   0.503861
   C   C2   0.282964   0.726396   0.233532
   C   C3   0.310496   0.96732   0.182672
   C   C4   0.312844   0.70672   0.143427
   C   C5   0.370706   1.19051   0.0433105
   H   H3   0.282851   0.977564   0.252612
   C   C6   0.371522   0.934004   0.00245833
   C   C7   0.401861   1.17715   -0.0492939
   H   H4   0.394279   0.920458   -0.0689079
   C   C8   0.292258   0.176258   0.439416
   C   C9   0.326059   0.0182849   0.465685
   C   C10   0.319991   0.27338   0.50578
   C   C11   0.387295   -0.0406883   0.555545
   H   H5   0.299427   -0.0678914   0.420216
   C   C12   0.381088   0.2105   0.596818
   C   C13   0.415329   0.0535932   0.623426
   H   H6   0.40185   0.284509   0.649256
   C   C14   0.279722   0.429732   0.487901
   H   H7   0.340259   0.610017   0.455983
   C   C15   0.277888   0.445082   0.194842
   H   H8   0.34162   0.439232   0.170449
   N   N1   0.221337   0.497614   0.380013
   N   N2   0.22712   0.230439   0.349805
   H   H9   0.22918   0.318205   0.5914
   H   H10   0.226578   0.419138   0.13419
   H   H11   0.41178   -0.167816   0.577358
   H   H12   0.392407   1.3787   0.00394499
   C   C16   0.462987   1.41892   -0.201536
   H   H13   0.510988   1.58278   -0.21069
   H   H14   0.510478   1.39764   -0.245413
   H   H15   0.413476   1.47078   -0.270491
   C   C17   0.475387   -0.0260035   0.728699
   H   H16   0.425815   -0.217256   0.834853
   H   H17   0.53128   -0.0429344   0.69547
   H   H18   0.514298   0.110322   0.742855
   C   C1   0.0791818   0.801009   0.0561526
   C   C2   0.00193686   0.5595   0.174838
   C   C3   -0.0433398   0.511392   0.287208
   C   C4   -0.00612877   0.713936   0.282626
   C   C5   0.0713092   0.958544   0.164985
   C   C6   0.111245   0.9996   0.0528023
   H   H1   0.111852   0.834582   -0.0314411
   H   H2   -0.104754   0.320679   0.377645
   H   H3   0.0984127   1.11353   0.163076
   N   N1   -0.0322893   0.348843   0.178929
   N   N2   0.190323   1.26113   -0.0738575
   O   O1   -0.121373   0.177217   0.238948
   O   O2   0.0309146   0.358565   0.120264
   O   O3   0.218259   1.29579   -0.177267
   O   O4   0.224015   1.43108   -0.0696175
   C   C7   -0.0465195   0.681247   0.400754
   O   O5   -0.12359   0.450934   0.504698
   H   H4   -0.160923   0.465615   0.56748
   O   O6   -0.00856794   0.860818   0.396447

#\#CIF1.1
##########################################################################
#               Crystallographic Information Format file 
#  For information on this file format, follow the CIF links at
#  http://www.iucr.org
##########################################################################

data_Crystal_032_032
_cell_angle_alpha  46.7091
_cell_angle_beta  99.6669
_cell_angle_gamma  65.9742
_cell_length_a  21.944
_cell_length_b  10.478
_cell_length_c  9.20623

 loop_
   _atom_type_description
   _atom_type_number_in_cell 
   _atom_type_symbol  
   hydrogen   44   H 
   carbon   48   C 
   oxygen   12   O 
   nitrogen   8   N 


loop_
  _symmetry_equiv_pos_as_xyz
   x,y,z
   -x,-y,-z

loop_
   _atom_site_type_symbol
   _atom_site_label
   _atom_site_fract_x
   _atom_site_fract_y
   _atom_site_fract_z
   C   C1   0.203591   0.142218   0.229441
   H   H1   0.260772   0.0393507   0.258076
   H   H2   0.141588   0.249574   0.0587068
   C   C2   0.272083   0.188028   0.396428
   C   C3   0.291631   0.314472   0.360689
   C   C4   0.330281   -0.0719409   0.655224
   C   C5   0.368581   0.183129   0.577363
   H   H3   0.246751   0.516423   0.160574
   C   C6   0.407266   -0.200978   0.869708
   C   C7   0.42782   -0.0774571   0.835666
   H   H4   0.451278   -0.403092   1.06919
   C   C8   0.151077   0.077005   0.456238
   C   C9   0.136125   -0.0574661   0.616236
   C   C10   0.0985828   0.328599   0.283939
   C   C11   0.0716312   0.0534323   0.611045
   H   H5   0.175926   -0.250946   0.745444
   C   C12   0.0341532   0.436603   0.282645
   C   C13   0.0202393   0.301868   0.44632
   H   H6   -0.00589728   0.631499   0.150554
   C   C14   0.110602   0.482513   0.0996439
   H   H7   0.112218   0.581192   0.107635
   C   C15   0.310342   -0.213955   0.706148
   H   H8   0.31623   -0.318264   0.880908
   N   N1   0.194263   0.321705   0.172327
   N   N2   0.220478   -0.04636   0.473944
   H   H9   0.0524105   0.629772   -0.109409
   H   H10   0.361817   -0.35862   0.759686
   H   H11   0.0600498   -0.0521183   0.73497
   H   H12   0.382686   0.285585   0.543365
   C   C16   0.510685   -0.223792   1.07352
   H   H13   0.5703   -0.402173   1.18287
   H   H14   0.524615   -0.113824   1.01239
   H   H15   0.504393   -0.275773   1.2177
   C   C17   -0.0497937   0.420721   0.440916
   H   H16   -0.104491   0.449863   0.355047
   H   H17   -0.021394   0.294887   0.645463
   H   H18   -0.0795363   0.606908   0.318966
   C   C1   0.239457   0.273572   0.70681
   C   C2   0.303632   0.0292267   0.981726
   C   C3   0.362956   -0.041069   1.16918
   C   C4   0.356581   0.142706   1.07752
   C   C5   0.294004   0.389739   0.800415
   C   C6   0.237714   0.448252   0.621543
   H   H1   0.193762   0.322621   0.566045
   H   H2   0.412833   -0.235485   1.3828
   H   H3   0.287783   0.53685   0.722779
   N   N1   0.30781   -0.15987   1.07559
   N   N2   0.174506   0.704431   0.329761
   O   O1   0.377941   -0.389363   1.30692
   O   O2   0.241635   -0.0795935   0.919624
   O   O3   0.111049   0.774932   0.177112
   O   O4   0.188677   0.833408   0.255728
   C   C7   0.418101   0.0787168   1.26863
   O   O5   0.474864   -0.154589   1.52576
   H   H4   0.517313   -0.181924   1.6388
   O   O6   0.415188   0.239845   1.18205

#\#CIF1.1
##########################################################################
#               Crystallographic Information Format file 
#  For information on this file format, follow the CIF links at
#  http://www.iucr.org
##########################################################################

data_Crystal_013_013
_cell_angle_alpha  37.7979
_cell_angle_beta  81.1516
_cell_angle_gamma  53.9075
_cell_length_a  20.6266
_cell_length_b  17.056
_cell_length_c  7.63557

 loop_
   _atom_type_description
   _atom_type_number_in_cell 
   _atom_type_symbol  
   hydrogen   44   H 
   carbon   48   C 
   oxygen   12   O 
   nitrogen   8   N 


loop_
  _symmetry_equiv_pos_as_xyz
   x,y,z
   -x,-y,-z

loop_
   _atom_site_type_symbol
   _atom_site_label
   _atom_site_fract_x
   _atom_site_fract_y
   _atom_site_fract_z
   C   C1   0.238412   0.144465   0.194559
   H   H1   0.23597   0.193244   -0.0197506
   H   H2   0.221747   0.0673107   0.324885
   C   C2   0.180742   0.416523   -0.106164
   C   C3   0.103285   0.609742   -0.341121
   C   C4   0.278479   0.322848   -0.0148944
   C   C5   0.121193   0.711317   -0.494444
   H   H3   0.0282888   0.680275   -0.405646
   C   C6   0.293991   0.429598   -0.177268
   C   C7   0.216757   0.623816   -0.418354
   H   H4   0.369907   0.356354   -0.106259
   C   C8   0.347946   -0.0545497   0.744092
   C   C9   0.444572   -0.234248   1.08766
   C   C10   0.25882   0.056746   0.685126
   C   C11   0.453645   -0.303023   1.36978
   H   H5   0.512197   -0.323133   1.13334
   C   C12   0.269927   -0.0147836   0.97232
   C   C13   0.365886   -0.192958   1.31534
   H   H6   0.200641   0.0708961   0.926692
   C   C14   0.152401   0.247561   0.320359
   H   H7   0.104863   0.367192   0.228171
   C   C15   0.366356   0.106591   0.267081
   H   H8   0.435869   0.0211665   0.46678
   N   N1   0.159387   0.318671   0.0351996
   N   N2   0.341233   0.0077692   0.464795
   H   H9   0.112739   0.217801   0.352894
   H   H10   0.386348   0.0978318   0.137256
   H   H11   0.52915   -0.447558   1.64009
   H   H12   0.0599079   0.861901   -0.678487
   C   C16   0.235395   0.734299   -0.582317
   H   H13   0.165833   0.896537   -0.864412
   H   H14   0.256201   0.717357   -0.422769
   H   H15   0.298421   0.679559   -0.590336
   C   C17   0.374487   -0.267604   1.62012
   H   H16   0.419727   -0.424481   1.87027
   H   H17   0.412325   -0.260594   1.68688
   H   H18   0.297779   -0.17538   1.54121
   C   C1   0.273666   0.551588   0.153938
   C   C2   0.180874   0.706633   0.00730426
   C   C3   0.110805   0.712767   0.0463353
   C   C4   0.134191   0.5583   0.237033
   C   C5   0.226504   0.40073   0.384732
   C   C6   0.294395   0.401026   0.340289
   H   H1   0.328473   0.547129   0.126532
   H   H2   0.0405963   0.832435   -0.0605409
   H   H3   0.245905   0.278496   0.536834
   N   N1   0.158018   0.867077   -0.19162
   N   N2   0.393792   0.234313   0.503018
   O   O1   0.0683897   1.02287   -0.378393
   O   O2   0.2291   0.839341   -0.165599
   O   O3   0.444859   0.255059   0.413075
   O   O4   0.420428   0.08352   0.721506
   C   C7   0.0645476   0.552034   0.306455
   O   O5   -0.0130652   0.689496   0.203223
   H   H4   -0.0419677   0.64565   0.33482
   O   O6   0.0832024   0.418847   0.464242

#\#CIF1.1
##########################################################################
#               Crystallographic Information Format file 
#  For information on this file format, follow the CIF links at
#  http://www.iucr.org
##########################################################################

data_Crystal_043_043
_cell_angle_alpha  86.1889
_cell_angle_beta  36.4145
_cell_angle_gamma  59.7319
_cell_length_a  21.361
_cell_length_b  9.03694
_cell_length_c  13.9012

 loop_
   _atom_type_description
   _atom_type_number_in_cell 
   _atom_type_symbol  
   hydrogen   44   H 
   carbon   48   C 
   oxygen   12   O 
   nitrogen   8   N 


loop_
  _symmetry_equiv_pos_as_xyz
   x,y,z
   -x,-y,-z

loop_
   _atom_site_type_symbol
   _atom_site_label
   _atom_site_fract_x
   _atom_site_fract_y
   _atom_site_fract_z
   C   C1   0.0331801   0.635292   0.706186
   H   H1   -0.0221788   0.584244   0.77252
   H   H2   -0.00960032   0.736924   0.819767
   C   C2   0.0526957   0.646872   0.511491
   C   C3   -0.00788703   0.762763   0.493697
   C   C4   0.182859   0.406687   0.361367
   C   C5   0.0618767   0.644319   0.326135
   H   H3   -0.112553   0.94872   0.616024
   C   C6   0.248736   0.29107   0.197416
   C   C7   0.193297   0.405257   0.172964
   H   H4   0.350457   0.104172   0.0810844
   C   C8   0.292749   0.4766   0.390817
   C   C9   0.456775   0.307555   0.2214
   C   C10   0.215139   0.689259   0.444836
   C   C11   0.543547   0.346557   0.106767
   H   H5   0.514876   0.145344   0.183533
   C   C12   0.304886   0.724121   0.326031
   C   C13   0.46848   0.556995   0.157431
   H   H6   0.245192   0.887334   0.364546
   C   C14   0.0389164   0.872155   0.62328
   H   H7   0.0231333   0.953736   0.573135
   C   C15   0.255443   0.277327   0.371878
   H   H8   0.38857   0.129781   0.208362
   N   N1   -0.0156702   0.7769   0.677452
   N   N2   0.209482   0.427473   0.501111
   H   H9   -0.039584   1.00654   0.769726
   H   H10   0.212561   0.210914   0.446222
   H   H11   0.670913   0.212074   -0.0223763
   H   H12   0.0146794   0.737196   0.312451
   C   C16   0.274161   0.27588   -0.014339
   H   H13   0.269119   0.16059   -0.0145718
   H   H14   0.214575   0.393536   -0.0070929
   H   H15   0.403202   0.170348   -0.170145
   C   C17   0.557977   0.605493   0.0390266
   H   H16   0.689864   0.44979   -0.112234
   H   H17   0.531543   0.691483   0.000176469
   H   H18   0.521371   0.719464   0.138077
   C   C1   0.418874   0.616085   0.451166
   C   C2   0.488144   0.414593   0.412296
   C   C3   0.402127   0.374539   0.531713
   C   C4   0.240431   0.543338   0.695164
   C   C5   0.167718   0.747385   0.736032
   C   C6   0.257473   0.780838   0.615604
   H   H1   0.489186   0.642055   0.355663
   H   H2   0.461572   0.213623   0.49492
   H   H3   0.0418116   0.879382   0.862053
   N   N1   0.658997   0.237525   0.2367
   N   N2   0.18202   0.994452   0.657432
   O   O1   0.72068   0.0565701   0.200472
   O   O2   0.73321   0.277586   0.133334
   O   O3   0.263573   1.02265   0.553011
   O   O4   0.0409223   1.13389   0.795165
   C   C7   0.139681   0.514766   0.828318
   O   O5   0.213624   0.315414   0.776102
   H   H4   0.131905   0.31573   0.873984
   O   O6   -0.00617313   0.676805   0.979445

#\#CIF1.1
##########################################################################
#               Crystallographic Information Format file 
#  For information on this file format, follow the CIF links at
#  http://www.iucr.org
##########################################################################

data_Crystal_040_040
_cell_angle_alpha  90
_cell_angle_beta  90
_cell_angle_gamma  90
_cell_length_a  24.8727
_cell_length_b  11.68
_cell_length_c  14.3943

 loop_
   _atom_type_description
   _atom_type_number_in_cell 
   _atom_type_symbol  
   hydrogen   176   H 
   carbon   192   C 
   oxygen   48   O 
   nitrogen   32   N 


loop_
  _symmetry_equiv_pos_as_xyz
   x,y,z
   -x+1/2,-y,z+1/2
   x+1/2,-y+1/2,-z
   -x,y+1/2,-z+1/2
   -x,-y,-z
   x-1/2,y,-z-1/2
   -x-1/2,y-1/2,z
   x,-y-1/2,z-1/2

loop_
   _atom_site_type_symbol
   _atom_site_label
   _atom_site_fract_x
   _atom_site_fract_y
   _atom_site_fract_z
   C   C1   0.133202   0.316163   0.293869
   H   H1   0.166121   0.37311   0.27306
   H   H2   0.0949917   0.35854   0.278222
   C   C2   0.182089   0.228736   0.417344
   C   C3   0.196484   0.219341   0.5111
   C   C4   0.213018   0.172541   0.349353
   C   C5   0.241541   0.157289   0.536844
   H   H3   0.171781   0.261207   0.563762
   C   C6   0.25888   0.11184   0.376813
   C   C7   0.27344   0.101895   0.470197
   H   H4   0.282334   0.0673227   0.323734
   C   C8   0.100296   0.125478   0.273292
   C   C9   0.0911894   0.0275351   0.21985
   C   C10   0.0720662   0.138284   0.35776
   C   C11   0.0543791   -0.0548116   0.248072
   H   H5   0.112965   0.017501   0.154732
   C   C12   0.0339299   0.056216   0.383082
   C   C13   0.0243384   -0.0416164   0.329553
   H   H6   0.0117427   0.0679896   0.4479
   C   C14   0.0852629   0.238242   0.421058
   H   H7   0.088847   0.209275   0.493347
   C   C15   0.194289   0.171767   0.248974
   H   H8   0.198635   0.0858114   0.219335
   N   N1   0.135718   0.293546   0.393326
   N   N2   0.137848   0.209132   0.241425
   H   H9   0.0530621   0.302489   0.419062
   H   H10   0.21893   0.229675   0.206326
   H   H11   0.0481689   -0.130201   0.205004
   H   H12   0.252413   0.149846   0.609874
   C   C16   0.319752   0.0293081   0.501454
   H   H13   0.343241   0.0743796   0.554741
   H   H14   0.304928   -0.0503199   0.533336
   H   H15   0.346181   0.00382981   0.444159
   C   C17   -0.0166945   -0.129557   0.357586
   H   H16   -0.0571008   -0.0917918   0.361989
   H   H17   -0.01832   -0.200747   0.30777
   H   H18   -0.00777949   -0.166292   0.426255
   C   C1   0.330612   0.379846   0.44491
   C   C2   0.347704   0.317531   0.368182
   C   C3   0.38852   0.23606   0.372474
   C   C4   0.414511   0.218553   0.457206
   C   C5   0.400956   0.285355   0.534301
   C   C6   0.358814   0.362434   0.527049
   H   H1   0.296942   0.439378   0.440731
   H   H2   0.398715   0.185285   0.311574
   H   H3   0.421296   0.273712   0.600449
   N   N1   0.320073   0.334692   0.279286
   N   N2   0.341724   0.422606   0.61157
   O   O1   0.34014   0.290031   0.209208
   O   O2   0.278343   0.392438   0.278774
   O   O3   0.293263   0.44331   0.620214
   O   O4   0.376991   0.446752   0.66963
   C   C7   0.453867   0.124504   0.470959
   O   O5   0.461317   0.0565885   0.399089
   H   H4   0.487098   -0.00793972   0.417998
   O   O6   0.476415   0.111407   0.547279

#\#CIF1.1
##########################################################################
#               Crystallographic Information Format file 
#  For information on this file format, follow the CIF links at
#  http://www.iucr.org
##########################################################################

data_Crystal_039_039
_cell_angle_alpha  90
_cell_angle_beta  90
_cell_angle_gamma  90
_cell_length_a  24.8309
_cell_length_b  11.6611
_cell_length_c  14.3736

 loop_
   _atom_type_description
   _atom_type_number_in_cell 
   _atom_type_symbol  
   hydrogen   176   H 
   carbon   192   C 
   oxygen   48   O 
   nitrogen   32   N 


loop_
  _symmetry_equiv_pos_as_xyz
   x,y,z
   -x+1/2,-y,z+1/2
   x+1/2,-y+1/2,-z
   -x,y+1/2,-z+1/2
   -x,-y,-z
   x-1/2,y,-z-1/2
   -x-1/2,y-1/2,z
   x,-y-1/2,z-1/2

loop_
   _atom_site_type_symbol
   _atom_site_label
   _atom_site_fract_x
   _atom_site_fract_y
   _atom_site_fract_z
   C   C1   0.133388   0.181395   0.205736
   H   H1   0.0951611   0.138392   0.221053
   H   H2   0.166684   0.125017   0.226315
   C   C2   0.099884   0.371832   0.227636
   C   C3   0.0903459   0.469188   0.281904
   C   C4   0.0720944   0.359858   0.142441
   C   C5   0.0537166   0.552269   0.253774
   H   H3   0.111755   0.478074   0.34766
   C   C6   0.0339965   0.442381   0.117417
   C   C7   0.0240692   0.539635   0.171692
   H   H4   0.0121498   0.431809   0.0520081
   C   C8   0.182324   0.269622   0.0824824
   C   C9   0.196905   0.279207   -0.0113131
   C   C10   0.212886   0.326533   0.150841
   C   C11   0.241862   0.341929   -0.0371731
   H   H5   0.172053   0.23745   -0.0639808
   C   C12   0.258733   0.38754   0.123326
   C   C13   0.273624   0.397081   0.0299765
   H   H6   0.282013   0.433108   0.176191
   C   C14   0.194135   0.32724   0.25141
   H   H7   0.198097   0.41362   0.280918
   C   C15   0.0853483   0.260303   0.0783801
   H   H8   0.0887962   0.289777   0.00600448
   N   N1   0.137771   0.288264   0.259004
   N   N2   0.135844   0.204533   0.106132
   H   H9   0.219192   0.270184   0.294357
   H   H10   0.053116   0.195837   0.0801193
   H   H11   0.252759   0.350807   -0.110262
   H   H12   0.0470324   0.627746   0.296858
   C   C16   -0.0170134   0.627715   0.143687
   H   H13   -0.0573966   0.589523   0.138451
   H   H14   -0.0190311   0.69867   0.193901
   H   H15   -0.00757428   0.665021   0.0753332
   C   C17   0.319924   0.470325   -0.000596666
   H   H16   0.343655   0.426717   -0.054531
   H   H17   0.304527   0.5503   -0.0312723
   H   H18   0.346348   0.495115   0.0570664
   C   C1   0.329752   0.120828   0.05494
   C   C2   0.347257   0.181861   0.13223
   C   C3   0.388544   0.262459   0.128499
   C   C4   0.414269   0.28158   0.043576
   C   C5   0.400135   0.216392   -0.0341675
   C   C6   0.357861   0.139232   -0.0273184
   H   H1   0.295869   0.0615415   0.058583
   H   H2   0.398792   0.311466   0.190347
   H   H3   0.420177   0.23012   -0.100455
   N   N1   0.319625   0.164097   0.221252
   N   N2   0.340685   0.0794644   -0.112146
   O   O1   0.339793   0.207357   0.292053
   O   O2   0.27768   0.106803   0.221076
   O   O3   0.29232   0.0565023   -0.120217
   O   O4   0.37592   0.0574584   -0.17097
   C   C7   0.453902   0.375392   0.0300056
   O   O5   0.462516   0.441746   0.102574
   H   H4   0.488323   0.506026   0.0830765
   O   O6   0.475823   0.389659   -0.0468984

#\#CIF1.1
##########################################################################
#               Crystallographic Information Format file 
#  For information on this file format, follow the CIF links at
#  http://www.iucr.org
##########################################################################

data_Crystal_012_012
_cell_angle_alpha  43.5987
_cell_angle_beta  129.047
_cell_angle_gamma  117.055
_cell_length_a  29.7055
_cell_length_b  7.70095
_cell_length_c  8.40437

 loop_
   _atom_type_description
   _atom_type_number_in_cell 
   _atom_type_symbol  
   hydrogen   44   H 
   carbon   48   C 
   oxygen   12   O 
   nitrogen   8   N 


loop_
  _symmetry_equiv_pos_as_xyz
   x,y,z
   -x,-y,-z

loop_
   _atom_site_type_symbol
   _atom_site_label
   _atom_site_fract_x
   _atom_site_fract_y
   _atom_site_fract_z
   C   C1   0.331639   1.12465   0.371933
   H   H1   0.286055   1.168   0.266508
   H   H2   0.358502   1.28694   0.356559
   C   C2   0.308422   0.8543   0.28313
   C   C3   0.295515   0.817504   0.117674
   C   C4   0.290809   0.67443   0.475698
   C   C5   0.263793   0.609494   0.136865
   H   H3   0.309318   0.959069   -0.0313646
   C   C6   0.258254   0.468061   0.489577
   C   C7   0.244017   0.432546   0.321274
   H   H4   0.244169   0.328936   0.638056
   C   C8   0.407985   0.840773   0.7899
   C   C9   0.44009   0.7026   1.0637
   C   C10   0.434707   0.915919   0.65691
   C   C11   0.497786   0.641691   1.20387
   H   H5   0.419094   0.649188   1.16367
   C   C12   0.492744   0.854313   0.80118
   C   C13   0.52542   0.718295   1.07453
   H   H6   0.512936   0.910571   0.696971
   C   C14   0.401067   1.06278   0.360736
   H   H7   0.406175   0.976127   0.311786
   C   C15   0.307466   0.7034   0.66693
   H   H8   0.325665   0.525018   0.869639
   N   N1   0.338869   1.0749   0.251139
   N   N2   0.349274   0.907961   0.650361
   H   H9   0.417991   1.25607   0.26127
   H   H10   0.268385   0.741896   0.626142
   H   H11   0.522215   0.534305   1.41746
   H   H12   0.252704   0.587328   0.00149281
   C   C16   0.208682   0.210257   0.338109
   H   H13   0.182645   0.25578   0.144215
   H   H14   0.237062   0.0503465   0.47609
   H   H15   0.179801   0.144549   0.412077
   C   C17   0.588424   0.663404   1.22224
   H   H16   0.603935   0.504175   1.43427
   H   H17   0.596641   0.617547   1.14562
   H   H18   0.615385   0.8269   1.20589
   C   C1   0.132937   0.742945   0.22844
   C   C2   0.101444   0.547906   0.355047
   C   C3   0.0692133   0.38009   0.304218
   C   C4   0.0672073   0.411992   0.11397
   C   C5   0.0981966   0.606303   -0.0185009
   C   C6   0.131116   0.764973   0.0451029
   H   H1   0.158094   0.871725   0.271859
   H   H2   0.045615   0.228306   0.409735
   H   H3   0.0975678   0.631078   -0.165067
   N   N1   0.103231   0.512431   0.555991
   N   N2   0.164554   0.96787   -0.0904153
   O   O1   0.0882281   0.304259   0.712392
   O   O2   0.120139   0.690231   0.558891
   O   O3   0.19598   1.09878   -0.0210147
   O   O4   0.158586   0.999413   -0.269651
   C   C7   0.0336352   0.234715   0.0559318
   O   O5   0.0191259   0.023191   0.234804
   H   H4   0.000873807   -0.100837   0.195587
   O   O6   0.0211687   0.289988   -0.147968

#\#CIF1.1
##########################################################################
#               Crystallographic Information Format file 
#  For information on this file format, follow the CIF links at
#  http://www.iucr.org
##########################################################################

data_Crystal_016_016
_cell_angle_alpha  110.987
_cell_angle_beta  141.682
_cell_angle_gamma  34.4101
_cell_length_a  41.7843
_cell_length_b  7.35007
_cell_length_c  17.2095

 loop_
   _atom_type_description
   _atom_type_number_in_cell 
   _atom_type_symbol  
   hydrogen   44   H 
   carbon   48   C 
   oxygen   12   O 
   nitrogen   8   N 


loop_
  _symmetry_equiv_pos_as_xyz
   x,y,z
   -x,-y,-z

loop_
   _atom_site_type_symbol
   _atom_site_label
   _atom_site_fract_x
   _atom_site_fract_y
   _atom_site_fract_z
   C   C1   -0.0021973   1.20847   0.165938
   H   H1   0.0455255   1.00211   0.168543
   H   H2   -0.12525   1.65111   -0.00529268
   C   C2   0.214309   0.625718   0.520292
   C   C3   0.298313   0.498499   0.652071
   C   C4   0.290183   0.178779   0.607326
   C   C5   0.454959   -0.0641364   0.86405
   H   H3   0.237904   0.849285   0.581448
   C   C6   0.447706   -0.383975   0.820746
   C   C7   0.532404   -0.515298   0.952068
   H   H4   0.505473   -0.728286   0.885626
   C   C8   -0.0192365   1.16204   0.257042
   C   C9   -0.043813   1.09849   0.253781
   C   C10   -0.0558447   1.48442   0.256646
   C   C11   -0.109172   1.36989   0.242377
   H   H5   -0.0138506   0.84358   0.255305
   C   C12   -0.122058   1.75543   0.244187
   C   C13   -0.151581   1.71084   0.233821
   H   H6   -0.153058   2.01444   0.239996
   C   C14   -0.0277967   1.55123   0.264274
   H   H7   0.0373273   1.43553   0.399572
   C   C15   0.2039   0.296951   0.471908
   H   H8   0.240633   0.0945582   0.564534
   N   N1   0.0536064   1.20107   0.295433
   N   N2   0.0400447   0.907816   0.256054
   H   H9   -0.137259   2.00285   0.107595
   H   H10   0.232058   0.0981112   0.446822
   H   H11   -0.131343   1.33001   0.234667
   H   H12   0.519842   -0.16153   0.963612
   C   C16   0.701429   -1.12155   1.17914
   H   H13   0.741195   -1.29071   1.16946
   H   H14   0.750473   -1.15613   1.28549
   H   H15   0.745064   -1.39131   1.25924
   C   C17   -0.231901   2.0359   0.205655
   H   H16   -0.164655   1.74926   0.340178
   H   H17   -0.257429   2.28238   0.200815
   H   H18   -0.338829   2.33353   0.0497042
   C   C1   -0.241991   1.67421   -0.294147
   C   C2   -0.396248   2.18708   -0.505878
   C   C3   -0.460224   2.28179   -0.561585
   C   C4   -0.365847   1.85563   -0.393025
   C   C5   -0.209901   1.33494   -0.177104
   C   C6   -0.150703   1.24819   -0.134003
   H   H1   -0.194922   1.6071   -0.257326
   H   H2   -0.580746   2.679   -0.731975
   H   H3   -0.133728   0.991061   -0.0444949
   N   N1   -0.494708   2.64184   -0.678565
   N   N2   0.0135157   0.669382   0.0784712
   O   O1   -0.626148   3.04907   -0.873835
   O   O2   -0.440335   2.59006   -0.618055
   O   O3   0.0632952   0.58724   0.104485
   O   O4   0.0932615   0.282961   0.213875
   C   C7   -0.428766   1.93978   -0.442308
   O   O5   -0.57192   2.40387   -0.653604
   H   H4   -0.603559   2.40751   -0.675036
   O   O6   -0.348625   1.58857   -0.290105

#\#CIF1.1
##########################################################################
#               Crystallographic Information Format file 
#  For information on this file format, follow the CIF links at
#  http://www.iucr.org
##########################################################################

data_Crystal_045_045
_cell_angle_alpha  90
_cell_angle_beta  130.463
_cell_angle_gamma  90
_cell_length_a  8.70298
_cell_length_b  9.2294
_cell_length_c  17.6936

 loop_
   _atom_type_description
   _atom_type_number_in_cell 
   _atom_type_symbol  
   hydrogen   44   H 
   carbon   48   C 
   oxygen   12   O 
   nitrogen   8   N 


loop_
  _symmetry_equiv_pos_as_xyz
   x,y,z
   -x,y+1/2,-z

loop_
   _atom_site_type_symbol
   _atom_site_label
   _atom_site_fract_x
   _atom_site_fract_y
   _atom_site_fract_z
   C   C1   0.38228   0.757317   0.0705589
   H   H1   0.396844   0.72596   0.0156477
   H   H2   0.348509   0.873445   0.0628413
   C   C2   0.607297   0.573295   0.183986
   C   C3   0.801722   0.521914   0.262566
   C   C4   0.456796   0.473935   0.115476
   C   C5   0.848588   0.376814   0.267149
   H   H3   0.917667   0.59767   0.318358
   C   C6   0.508698   0.329418   0.11942
   C   C7   0.704322   0.279248   0.192739
   H   H4   0.391392   0.254304   0.0636385
   C   C8   0.190643   0.708216   0.121733
   C   C9   0.00460948   0.684309   0.096977
   C   C10   0.34956   0.772223   0.212897
   C   C11   -0.0281888   0.730634   0.160131
   H   H5   -0.114384   0.630158   0.0272708
   C   C12   0.312649   0.819339   0.274783
   C   C13   0.123825   0.80258   0.248761
   H   H6   0.435184   0.870942   0.345251
   C   C14   0.555206   0.792476   0.242703
   H   H7   0.672928   0.744885   0.316203
   C   C15   0.239963   0.519957   0.0387898
   H   H8   0.14315   0.454703   0.0449999
   N   N1   0.564989   0.724945   0.170678
   N   N2   0.210522   0.674969   0.0484288
   H   H9   0.58946   0.90904   0.248619
   H   H10   0.183536   0.503699   -0.0371954
   H   H11   -0.173223   0.712059   0.141266
   H   H12   1.00191   0.339234   0.327262
   C   C16   0.7585   0.12613   0.191077
   H   H13   0.889503   0.122758   0.194804
   H   H14   0.799842   0.0647926   0.255027
   H   H15   0.632858   0.0695818   0.12303
   C   C17   0.0845009   0.858343   0.314398
   H   H16   -0.0759449   0.847228   0.277447
   H   H17   0.172526   0.797926   0.384657
   H   H18   0.126662   0.973164   0.332522
   C   C1   0.690679   0.433376   0.450251
   C   C2   0.677233   0.31717   0.396232
   C   C3   0.495812   0.274517   0.30591
   C   C4   0.319228   0.348194   0.268979
   C   C5   0.324274   0.456234   0.32554
   C   C6   0.50987   0.496342   0.414882
   H   H1   0.834683   0.470018   0.518547
   H   H2   0.491918   0.185287   0.26482
   H   H3   0.184751   0.50893   0.298167
   N   N1   0.85976   0.230749   0.440256
   N   N2   0.516284   0.603476   0.47807
   O   O1   0.84108   0.1161   0.398345
   O   O2   1.02106   0.27516   0.518697
   O   O3   0.668983   0.680245   0.533284
   O   O4   0.368635   0.606986   0.474292
   C   C7   0.121682   0.312803   0.169459
   O   O5   0.133093   0.210028   0.121329
   H   H4   -0.0197937   0.200601   0.047142
   O   O6   -0.0347369   0.377611   0.136257

#\#CIF1.1
##########################################################################
#               Crystallographic Information Format file 
#  For information on this file format, follow the CIF links at
#  http://www.iucr.org
##########################################################################

data_Crystal_034_034
_cell_angle_alpha  77.5257
_cell_angle_beta  93.7791
_cell_angle_gamma  145.323
_cell_length_a  20.7635
_cell_length_b  11.7383
_cell_length_c  7.66142

 loop_
   _atom_type_description
   _atom_type_number_in_cell 
   _atom_type_symbol  
   hydrogen   44   H 
   carbon   48   C 
   oxygen   12   O 
   nitrogen   8   N 


loop_
  _symmetry_equiv_pos_as_xyz
   x,y,z
   -x,-y,-z

loop_
   _atom_site_type_symbol
   _atom_site_label
   _atom_site_fract_x
   _atom_site_fract_y
   _atom_site_fract_z
   C   C1   0.185262   0.22081   0.930583
   H   H1   0.141117   0.207708   1.02516
   H   H2   0.201947   0.159019   1.00816
   C   C2   0.278014   0.526786   0.727248
   C   C3   0.36745   0.742835   0.677155
   C   C4   0.172573   0.398169   0.671507
   C   C5   0.35212   0.831068   0.578388
   H   H3   0.448602   0.839483   0.721126
   C   C6   0.158926   0.490485   0.571555
   C   C7   0.246692   0.705512   0.524263
   H   H4   0.0770298   0.391868   0.528915
   C   C8   0.170433   0.128238   0.667766
   C   C9   0.10631   -0.0185118   0.570307
   C   C10   0.291936   0.306273   0.623756
   C   C11   0.160666   0.01343   0.425427
   H   H5   0.0123881   -0.157632   0.609486
   C   C12   0.344888   0.336542   0.477248
   C   C13   0.281456   0.194912   0.373705
   H   H6   0.438891   0.478905   0.437984
   C   C14   0.363351   0.463617   0.731783
   H   H7   0.439265   0.623372   0.640885
   C   C15   0.0753636   0.163881   0.722575
   H   H8   0.0399272   0.105605   0.602989
   N   N1   0.295295   0.441225   0.836028
   N   N2   0.111396   0.0997677   0.803428
   H   H9   0.395533   0.440289   0.827585
   H   H10   0.00465617   0.0864906   0.821159
   H   H11   0.109694   -0.100749   0.348594
   H   H12   0.422621   0.999595   0.545497
   C   C16   0.228534   0.800083   0.423048
   H   H13   0.201934   0.81982   0.517425
   H   H14   0.30881   0.955564   0.330866
   H   H15   0.160773   0.702638   0.343142
   C   C17   0.342965   0.243335   0.209496
   H   H16   0.406118   0.270294   0.245497
   H   H17   0.282131   0.116163   0.144782
   H   H18   0.392392   0.388649   0.109565
   C   C1   0.218778   0.79175   -0.101023
   C   C2   0.142225   0.583963   -0.0600003
   C   C3   0.164418   0.507824   0.0406728
   C   C4   0.26902   0.647662   0.101099
   C   C5   0.34723   0.856597   0.0625704
   C   C6   0.320557   0.924486   -0.0362011
   H   H1   0.199575   0.848033   -0.178471
   H   H2   0.100038   0.342399   0.0713279
   H   H3   0.428397   0.964962   0.109293
   N   N1   0.0323843   0.439632   -0.122973
   N   N2   0.401251   1.14252   -0.0691042
   O   O1   -0.0372909   0.253321   -0.0844886
   O   O2   0.0149169   0.512715   -0.210194
   O   O3   0.389792   1.21234   -0.189328
   O   O4   0.474634   1.24265   0.0277631
   C   C7   0.303305   0.585243   0.207094
   O   O5   0.216105   0.376972   0.263758
   H   H4   0.245796   0.347454   0.328148
   O   O6   0.400072   0.711009   0.239575

#\#CIF1.1
##########################################################################
#               Crystallographic Information Format file 
#  For information on this file format, follow the CIF links at
#  http://www.iucr.org
##########################################################################

data_Crystal_064_064
_cell_angle_alpha  66.7955
_cell_angle_beta  92.8263
_cell_angle_gamma  146.181
_cell_length_a  31.411
_cell_length_b  10.6763
_cell_length_c  7.36668

 loop_
   _atom_type_description
   _atom_type_number_in_cell 
   _atom_type_symbol  
   hydrogen   44   H 
   carbon   48   C 
   oxygen   12   O 
   nitrogen   8   N 


loop_
  _symmetry_equiv_pos_as_xyz
   x,y,z
   -x,-y,-z

loop_
   _atom_site_type_symbol
   _atom_site_label
   _atom_site_fract_x
   _atom_site_fract_y
   _atom_site_fract_z
   C   C1   0.489976   1.35783   -0.229975
   H   H1   0.551132   1.46685   -0.29188
   H   H2   0.508208   1.51607   -0.34392
   C   C2   0.427436   1.03357   0.164344
   C   C3   0.423634   0.978398   0.375691
   C   C4   0.407761   0.886167   0.103572
   C   C5   0.402858   0.785186   0.520948
   H   H3   0.438476   1.09253   0.422465
   C   C6   0.388244   0.695245   0.251175
   C   C7   0.385157   0.640728   0.460867
   H   H4   0.37373   0.582575   0.202608
   C   C8   0.34121   0.971939   -0.158676
   C   C9   0.284048   0.825251   -0.237151
   C   C10   0.319496   0.977817   -0.00374948
   C   C11   0.208858   0.69842   -0.172721
   H   H5   0.300156   0.817035   -0.354314
   C   C12   0.242189   0.842265   0.0638977
   C   C13   0.18721   0.707845   -0.0230854
   H   H6   0.22612   0.849012   0.183735
   C   C14   0.38081   1.13921   0.0813543
   H   H7   0.339963   0.995391   0.274135
   C   C15   0.407632   0.932586   -0.118824
   H   H8   0.342182   0.721541   -0.0762854
   N   N1   0.453693   1.24409   0.0111199
   N   N2   0.422728   1.12287   -0.244685
   H   H9   0.412622   1.32831   0.0102133
   H   H10   0.461209   1.02817   -0.235853
   H   H11   0.167423   0.596057   -0.244161
   H   H12   0.401164   0.746214   0.683336
   C   C16   0.363189   0.43349   0.619856
   H   H13   0.332551   0.29239   0.579114
   H   H14   0.424293   0.549007   0.608586
   H   H15   0.315484   0.292784   0.804615
   C   C17   0.10918   0.586462   0.0354063
   H   H16   0.0778307   0.509117   -0.061459
   H   H17   0.0558136   0.402463   0.223978
   H   H18   0.131872   0.751313   -0.00620992
   C   C1   0.174754   0.0957318   0.519115
   C   C2   0.15757   0.180767   0.519338
   C   C3   0.114883   0.153932   0.412378
   C   C4   0.0855162   0.0267721   0.308041
   C   C5   0.0998744   -0.0668525   0.308902
   C   C6   0.145519   -0.0259265   0.410888
   H   H1   0.209856   0.12505   0.599778
   H   H2   0.104575   0.229506   0.410735
   H   H3   0.0772107   -0.164909   0.22745
   N   N1   0.184804   0.298463   0.641916
   N   N2   0.164641   -0.110643   0.400747
   O   O1   0.189183   0.434358   0.599178
   O   O2   0.200984   0.251517   0.782258
   O   O3   0.232805   0.0238982   0.400778
   O   O4   0.111514   -0.311187   0.391099
   C   C7   0.0400664   -0.00881256   0.188533
   O   O5   0.0150235   0.0389113   0.220687
   H   H4   -0.00460861   0.0474262   0.105396
   O   O6   0.0280849   -0.0792452   0.0659338

#\#CIF1.1
##########################################################################
#               Crystallographic Information Format file 
#  For information on this file format, follow the CIF links at
#  http://www.iucr.org
##########################################################################

data_Crystal_001_001
_cell_angle_alpha  119.78
_cell_angle_beta  108.882
_cell_angle_gamma  57.0337
_cell_length_a  22.4475
_cell_length_b  7.33918
_cell_length_c  8.78658

 loop_
   _atom_type_description
   _atom_type_number_in_cell 
   _atom_type_symbol  
   hydrogen   44   H 
   carbon   48   C 
   oxygen   12   O 
   nitrogen   8   N 


loop_
  _symmetry_equiv_pos_as_xyz
   x,y,z
   -x,-y,-z

loop_
   _atom_site_type_symbol
   _atom_site_label
   _atom_site_fract_x
   _atom_site_fract_y
   _atom_site_fract_z
   C   C1   0.094523   1.11809   0.669117
   H   H1   0.112641   1.25201   0.722103
   H   H2   0.0363785   1.20499   0.66194
   C   C2   0.198118   0.871811   0.793898
   C   C3   0.235848   0.810567   0.937176
   C   C4   0.23551   0.813989   0.662333
   C   C5   0.309718   0.698509   0.952869
   H   H3   0.205834   0.857704   1.03817
   C   C6   0.309819   0.699584   0.67992
   C   C7   0.348051   0.640556   0.823287
   H   H4   0.339036   0.65057   0.576335
   C   C8   0.102954   0.760516   0.423981
   C   C9   0.102777   0.625917   0.242299
   C   C10   0.0877463   0.703953   0.533467
   C   C11   0.0867154   0.440022   0.169331
   H   H5   0.114837   0.671867   0.159281
   C   C12   0.0724709   0.513556   0.457433
   C   C13   0.0710982   0.380868   0.275861
   H   H6   0.0614591   0.467937   0.542723
   C   C14   0.0885753   0.847703   0.730637
   H   H7   0.116894   0.729205   0.799949
   C   C15   0.195941   0.870902   0.502584
   H   H8   0.21823   0.712109   0.382662
   N   N1   0.122579   0.996583   0.78601
   N   N2   0.119516   0.951039   0.493853
   H   H9   0.0338183   0.964979   0.772239
   H   H10   0.202825   1.01068   0.505623
   H   H11   0.0872404   0.333429   0.02802
   H   H12   0.338249   0.655849   1.06693
   C   C16   0.427857   0.518972   0.838253
   H   H13   0.448188   0.624379   0.960764
   H   H14   0.450807   0.343865   0.839758
   H   H15   0.448245   0.493995   0.72796
   C   C17   0.051311   0.184231   0.193683
   H   H16   9.2185e-05   0.230847   0.114369
   H   H17   0.0909192   0.0214833   0.102938
   H   H18   0.0480569   0.143472   0.294111
   C   C1   0.398288   0.00706148   0.798714
   C   C2   0.330514   0.156114   0.748882
   C   C3   0.314402   0.190109   0.595366
   C   C4   0.369399   0.0715742   0.487223
   C   C5   0.437609   -0.0832304   0.530889
   C   C6   0.4507   -0.115074   0.683909
   H   H1   0.408819   -0.015561   0.919735
   H   H2   0.260804   0.311134   0.562902
   H   H3   0.479959   -0.177598   0.445047
   N   N1   0.2737   0.282107   0.864254
   N   N2   0.521769   -0.289778   0.7223
   O   O1   0.211478   0.349415   0.800764
   O   O2   0.292039   0.317128   1.02226
   O   O3   0.53661   -0.28837   0.871225
   O   O4   0.562409   -0.432447   0.601222
   C   C7   0.35771   0.10237   0.322454
   O   O5   0.289085   0.236696   0.286268
   H   H4   0.283718   0.253033   0.175952
   O   O6   0.406259   0.0105862   0.232103

#\#CIF1.1
##########################################################################
#               Crystallographic Information Format file 
#  For information on this file format, follow the CIF links at
#  http://www.iucr.org
##########################################################################

data_Crystal_065_065
_cell_angle_alpha  113.217
_cell_angle_beta  112.274
_cell_angle_gamma  105.17
_cell_length_a  18.1174
_cell_length_b  10.6774
_cell_length_c  7.37181

 loop_
   _atom_type_description
   _atom_type_number_in_cell 
   _atom_type_symbol  
   hydrogen   44   H 
   carbon   48   C 
   oxygen   12   O 
   nitrogen   8   N 


loop_
  _symmetry_equiv_pos_as_xyz
   x,y,z
   -x,-y,-z

loop_
   _atom_site_type_symbol
   _atom_site_label
   _atom_site_fract_x
   _atom_site_fract_y
   _atom_site_fract_z
   C   C1   0.00999546   0.122111   0.269947
   H   H1   -0.00826487   0.000325343   0.155804
   H   H2   -0.051245   0.135232   0.207986
   C   C2   0.158811   0.210503   0.341494
   C   C3   0.215861   0.242759   0.262753
   C   C4   0.18047   0.161206   0.496263
   C   C5   0.291034   0.219145   0.327295
   H   H3   0.199702   0.283101   0.145585
   C   C6   0.257766   0.142283   0.563863
   C   C7   0.312688   0.166474   0.476857
   H   H4   0.27386   0.103341   0.683498
   C   C8   0.0725266   0.321318   0.664118
   C   C9   0.0762142   0.368659   0.875195
   C   C10   0.0922585   0.429396   0.603584
   C   C11   0.0970078   0.520307   1.02038
   H   H5   0.0613119   0.284081   0.921619
   C   C12   0.111808   0.58117   0.751303
   C   C13   0.114775   0.62948   0.960643
   H   H6   0.126313   0.664867   0.702979
   C   C14   0.0924922   0.382896   0.381561
   H   H7   0.15798   0.463095   0.424565
   C   C15   0.119201   0.122482   0.581349
   H   H8   0.160098   0.184727   0.773974
   N   N1   0.0773273   0.222715   0.255533
   N   N2   0.0462951   0.16334   0.510991
   H   H9   0.0390248   0.394796   0.2649
   H   H10   0.0875675   -0.00293178   0.510496
   H   H11   0.0986154   0.555614   1.18249
   H   H12   0.332307   0.238432   0.255544
   C   C16   0.390729   0.131859   0.535278
   H   H13   0.422078   0.146392   0.438441
   H   H14   0.444144   0.209068   0.723739
   H   H15   0.368059   0.0124327   0.493729
   C   C17   0.136861   0.792785   1.11996
   H   H16   0.167422   0.872778   1.07943
   H   H17   0.0758206   0.799586   1.10892
   H   H18   0.184658   0.838167   1.30465
   C   C1   0.32533   0.753726   1.01896
   C   C2   0.342507   0.634425   1.01943
   C   C3   0.385088   0.575726   0.912476
   C   C4   0.414394   0.644067   0.80799
   C   C5   0.400152   0.766524   0.809184
   C   C6   0.354438   0.816742   0.910484
   H   H1   0.290183   0.794628   1.09957
   H   H2   0.395327   0.479489   0.911014
   H   H3   0.422736   0.819175   0.727393
   N   N1   0.315241   0.571196   1.1419
   N   N2   0.335427   0.939821   0.900431
   O   O1   0.311012   0.444272   1.09992
   O   O2   0.299142   0.65081   1.28197
   O   O3   0.267218   0.941586   0.900311
   O   O4   0.388625   1.03408   0.89119
   C   C7   0.459916   0.588794   0.688786
   O   O5   0.485077   0.491215   0.72132
   H   H4   0.504471   0.443449   0.605728
   O   O6   0.472094   0.635286   0.566533

#\#CIF1.1
##########################################################################
#               Crystallographic Information Format file 
#  For information on this file format, follow the CIF links at
#  http://www.iucr.org
##########################################################################

data_Crystal_106_106
_cell_angle_alpha  71.7578
_cell_angle_beta  66.3891
_cell_angle_gamma  26.8263
_cell_length_a  27.5247
_cell_length_b  12.7664
_cell_length_c  7.41631

 loop_
   _atom_type_description
   _atom_type_number_in_cell 
   _atom_type_symbol  
   hydrogen   44   H 
   carbon   48   C 
   oxygen   12   O 
   nitrogen   8   N 


loop_
  _symmetry_equiv_pos_as_xyz
   x,y,z
   -x,-y,-z

loop_
   _atom_site_type_symbol
   _atom_site_label
   _atom_site_fract_x
   _atom_site_fract_y
   _atom_site_fract_z
   C   C1   0.310419   -0.235568   0.170488
   H   H1   0.349947   -0.262686   0.0157978
   H   H2   0.294318   -0.290713   0.179759
   C   C2   0.220504   0.0918286   0.236115
   C   C3   0.132852   0.329545   0.231935
   C   C4   0.325658   -0.0688161   0.23426
   C   C5   0.15123   0.404164   0.218169
   H   H3   0.0509234   0.454004   0.236078
   C   C6   0.342434   0.0100526   0.217345
   C   C7   0.257137   0.244897   0.206565
   H   H4   0.424741   -0.11609   0.213378
   C   C8   0.334488   -0.337229   0.492275
   C   C9   0.401425   -0.5068   0.618322
   C   C10   0.217069   -0.130913   0.567593
   C   C11   0.352779   -0.472266   0.816904
   H   H5   0.4923   -0.666252   0.556377
   C   C12   0.170232   -0.10128   0.766637
   C   C13   0.23609   -0.268396   0.894285
   H   H6   0.078906   0.0606667   0.825094
   C   C14   0.141888   0.0558261   0.434592
   H   H7   0.073496   0.229325   0.503757
   C   C15   0.420307   -0.324895   0.2498
   H   H8   0.454818   -0.384687   0.367659
   N   N1   0.203672   0.0133489   0.239495
   N   N2   0.386456   -0.376933   0.288055
   H   H9   0.102751   0.0601472   0.413954
   H   H10   0.48843   -0.425671   0.110752
   H   H11   0.404515   -0.60339   0.916181
   H   H12   0.0829811   0.589112   0.21405
   C   C16   0.278937   0.323489   0.176186
   H   H13   0.201517   0.506736   0.233671
   H   H14   0.3423   0.216323   0.246139
   H   H15   0.310541   0.311002   0.0178291
   C   C17   0.182594   -0.226285   1.10975
   H   H16   0.11879   -0.169545   1.13114
   H   H17   0.245662   -0.384413   1.18356
   H   H18   0.140425   -0.0878106   1.18381
   C   C1   0.359758   0.00808614   0.740082
   C   C2   0.371255   0.0981393   0.719
   C   C3   0.290532   0.325193   0.674887
   C   C4   0.19375   0.468726   0.650754
   C   C5   0.178576   0.385785   0.67341
   C   C6   0.261327   0.158593   0.717552
   H   H1   0.426067   -0.172989   0.769395
   H   H2   0.303471   0.387724   0.656869
   H   H3   0.104425   0.494814   0.652035
   N   N1   0.475264   -0.0568628   0.737453
   N   N2   0.244806   0.0738872   0.729835
   O   O1   0.485526   0.0239028   0.714666
   O   O2   0.547228   -0.259757   0.772966
   O   O3   0.329056   -0.140574   0.71655
   O   O4   0.148898   0.220676   0.750847
   C   C7   0.107958   0.705583   0.587886
   O   O5   0.110886   0.797966   0.608691
   H   H4   0.0492154   0.961198   0.555395
   O   O6   0.0397985   0.802829   0.517182

#\#CIF1.1
##########################################################################
#               Crystallographic Information Format file 
#  For information on this file format, follow the CIF links at
#  http://www.iucr.org
##########################################################################

data_Crystal_033_033
_cell_angle_alpha  85.6175
_cell_angle_beta  116.209
_cell_angle_gamma  35.3396
_cell_length_a  36.6231
_cell_length_b  12.9888
_cell_length_c  7.59972

 loop_
   _atom_type_description
   _atom_type_number_in_cell 
   _atom_type_symbol  
   hydrogen   44   H 
   carbon   48   C 
   oxygen   12   O 
   nitrogen   8   N 


loop_
  _symmetry_equiv_pos_as_xyz
   x,y,z
   -x,-y,-z

loop_
   _atom_site_type_symbol
   _atom_site_label
   _atom_site_fract_x
   _atom_site_fract_y
   _atom_site_fract_z
   C   C1   0.469794   -0.25675   1.37137
   H   H1   0.549174   -0.400457   1.61121
   H   H2   0.440844   -0.243955   1.40726
   C   C2   0.543352   -0.416904   1.25426
   C   C3   0.627976   -0.650034   1.33017
   C   C4   0.483354   -0.174789   1.08787
   C   C5   0.648329   -0.635269   1.22703
   H   H3   0.676098   -0.840583   1.46851
   C   C6   0.504314   -0.162356   0.984565
   C   C7   0.585085   -0.387383   1.04707
   H   H4   0.453543   0.0337179   0.842675
   C   C8   0.253552   0.271326   0.733964
   C   C9   0.126436   0.615065   0.43022
   C   C10   0.276588   0.120539   0.720296
   C   C11   0.0232514   0.805891   0.122483
   H   H5   0.10967   0.730251   0.441048
   C   C12   0.171188   0.317245   0.408115
   C   C13   0.0437425   0.659405   0.107868
   H   H6   0.18927   0.199252   0.399266
   C   C14   0.413489   -0.250197   1.03985
   H   H7   0.43103   -0.314967   0.948346
   C   C15   0.397722   0.0679825   1.02304
   H   H8   0.310429   0.316659   0.753551
   N   N1   0.514639   -0.419527   1.3308
   N   N2   0.358109   0.0780909   1.05231
   H   H9   0.423098   -0.343353   1.1528
   H   H10   0.451274   -0.00342862   1.22431
   H   H11   -0.0750906   1.07311   -0.109039
   H   H12   0.712522   -0.813838   1.28028
   C   C16   0.601394   -0.360302   0.918349
   H   H13   0.670399   -0.561416   0.999033
   H   H14   0.508523   -0.124327   0.621857
   H   H15   0.637616   -0.370674   1.03145
   C   C17   -0.0690155   0.866988   -0.219091
   H   H16   -0.109164   0.917751   -0.201925
   H   H17   -0.147162   1.10482   -0.465616
   H   H18   -0.0424885   0.747702   -0.250109
   C   C1   -0.0739926   0.867542   0.247747
   C   C2   0.0569763   0.528906   0.548804
   C   C3   0.155872   0.353697   0.846612
   C   C4   0.120894   0.528394   0.838553
   C   C5   -0.00941129   0.866735   0.542917
   C   C6   -0.104279   1.02945   0.254783
   H   H1   -0.14975   0.999578   0.0191597
   H   H2   0.257214   0.0871377   1.08029
   H   H3   -0.0352654   0.999231   0.540307
   N   N1   0.0893325   0.353888   0.550438
   N   N2   -0.240938   1.38259   -0.0473193
   O   O1   0.205479   0.051261   0.819147
   O   O2   -0.00243171   0.520456   0.281575
   O   O3   -0.324561   1.53873   -0.334803
   O   O4   -0.264959   1.5029   0.00509447
   C   C7   0.217394   0.370683   1.13722
   O   O5   0.339531   0.0400892   1.43578
   H   H4   0.398117   -0.0467053   1.61778
   O   O6   0.187399   0.52776   1.11057

#\#CIF1.1
##########################################################################
#               Crystallographic Information Format file 
#  For information on this file format, follow the CIF links at
#  http://www.iucr.org
##########################################################################

data_Crystal_000_000
_cell_angle_alpha  129.623
_cell_angle_beta  128.137
_cell_angle_gamma  51.1435
_cell_length_a  25.4152
_cell_length_b  8.44253
_cell_length_c  8.7206

 loop_
   _atom_type_description
   _atom_type_number_in_cell 
   _atom_type_symbol  
   hydrogen   44   H 
   carbon   48   C 
   oxygen   12   O 
   nitrogen   8   N 


loop_
  _symmetry_equiv_pos_as_xyz
   x,y,z
   -x,-y,-z

loop_
   _atom_site_type_symbol
   _atom_site_label
   _atom_site_fract_x
   _atom_site_fract_y
   _atom_site_fract_z
   C   C1   0.407089   -0.0596803   0.797728
   H   H1   0.465937   -0.111596   0.866396
   H   H2   0.393521   -0.207712   0.67344
   C   C2   0.388067   0.288012   0.861224
   C   C3   0.384262   0.413113   0.799136
   C   C4   0.407812   0.355763   1.07872
   C   C5   0.403061   0.597448   0.950895
   H   H3   0.368388   0.359402   0.62981
   C   C6   0.42606   0.542596   1.22905
   C   C7   0.425123   0.66355   1.16924
   H   H4   0.441722   0.595081   1.39848
   C   C8   0.305673   0.128088   0.889868
   C   C9   0.273684   0.161141   0.998013
   C   C10   0.262092   0.163464   0.701315
   C   C11   0.199134   0.226133   0.918837
   H   H5   0.308493   0.126827   1.14025
   C   C12   0.18747   0.22588   0.623213
   C   C13   0.154904   0.258644   0.72958
   H   H6   0.15327   0.25153   0.475741
   C   C14   0.296053   0.130547   0.583582
   H   H7   0.26829   0.278377   0.553613
   C   C15   0.411672   0.223542   1.14933
   H   H8   0.381516   0.335426   1.25678
   N   N1   0.37355   0.0896893   0.702073
   N   N2   0.382297   0.0504324   0.967959
   H   H9   0.289111   -0.0114804   0.426728
   H   H10   0.468331   0.142568   1.24068
   H   H11   0.174647   0.247785   1.00198
   H   H12   0.401916   0.691965   0.903228
   C   C16   0.449745   0.853893   1.33512
   H   H13   0.431711   0.957791   1.26415
   H   H14   0.429999   0.956198   1.46627
   H   H15   0.509332   0.791835   1.40534
   C   C17   0.074543   0.329228   0.64418
   H   H16   0.0539345   0.224085   0.474085
   H   H17   0.0594534   0.322955   0.733447
   H   H18   0.046588   0.500663   0.658251
   C   C1   0.105742   0.752857   0.179265
   C   C2   0.173011   0.731937   0.345058
   C   C3   0.188383   0.725765   0.524635
   C   C4   0.133491   0.741522   0.539507
   C   C5   0.0659848   0.756345   0.374105
   C   C6   0.0533376   0.760651   0.197037
   H   H1   0.0957991   0.758092   0.0416012
   H   H2   0.241643   0.71114   0.651264
   H   H3   0.0239981   0.764064   0.384954
   N   N1   0.230506   0.712747   0.327737
   N   N2   -0.0176029   0.770488   0.0215979
   O   O1   0.294231   0.628029   0.433128
   O   O2   0.210912   0.785534   0.205842
   O   O3   -0.0322323   0.808187   -0.119016
   O   O4   -0.0584932   0.738064   0.0238011
   C   C7   0.145518   0.739743   0.729215
   O   O5   0.21394   0.709779   0.866515
   H   H4   0.22069   0.711605   0.992883
   O   O6   0.0977704   0.76132   0.750664

#\#CIF1.1
##########################################################################
#               Crystallographic Information Format file 
#  For information on this file format, follow the CIF links at
#  http://www.iucr.org
##########################################################################

data_Crystal_098_098
_cell_angle_alpha  90
_cell_angle_beta  90
_cell_angle_gamma  90
_cell_length_a  23.3834
_cell_length_b  12.2311
_cell_length_c  14.5808

 loop_
   _atom_type_description
   _atom_type_number_in_cell 
   _atom_type_symbol  
   hydrogen   176   H 
   carbon   192   C 
   oxygen   48   O 
   nitrogen   32   N 


loop_
  _symmetry_equiv_pos_as_xyz
   x,y,z
   -x+1/2,-y,z+1/2
   x+1/2,-y+1/2,-z
   -x,y+1/2,-z+1/2
   -x,-y,-z
   x-1/2,y,-z-1/2
   -x-1/2,y-1/2,z
   x,-y-1/2,z-1/2

loop_
   _atom_site_type_symbol
   _atom_site_label
   _atom_site_fract_x
   _atom_site_fract_y
   _atom_site_fract_z
   C   C1   0.349912   0.061333   0.196547
   H   H1   0.37638   0.0141225   0.244175
   H   H2   0.324659   0.00511068   0.154221
   C   C2   0.41838   0.203842   0.190641
   C   C3   0.470985   0.241742   0.157756
   C   C4   0.400086   0.235268   0.278662
   C   C5   0.505587   0.307717   0.211863
   H   H3   0.484974   0.215895   0.0898845
   C   C6   0.435042   0.302892   0.331511
   C   C7   0.487761   0.340349   0.299747
   H   H4   0.42082   0.326966   0.399839
   C   C8   0.276396   0.194367   0.190482
   C   C9   0.223848   0.233699   0.221788
   C   C10   0.293025   0.214511   0.0992076
   C   C11   0.186925   0.287773   0.162784
   H   H5   0.211554   0.219967   0.292915
   C   C12   0.255064   0.268567   0.0409736
   C   C13   0.20153   0.305022   0.0707986
   H   H6   0.267756   0.284279   -0.0298698
   C   C14   0.351012   0.177028   0.0646113
   H   H7   0.374623   0.246307   0.0349507
   C   C15   0.344373   0.192415   0.317588
   H   H8   0.318117   0.260356   0.343337
   N   N1   0.386134   0.128036   0.137306
   N   N2   0.311185   0.130359   0.249841
   H   H9   0.344984   0.116406   0.00941603
   H   H10   0.354073   0.138632   0.376303
   H   H11   0.145987   0.316376   0.189054
   H   H12   0.547496   0.333321   0.18694
   C   C16   0.523644   0.415391   0.357211
   H   H13   0.569223   0.405251   0.342082
   H   H14   0.514015   0.502196   0.344057
   H   H15   0.517007   0.400935   0.430812
   C   C17   0.162039   0.363361   0.00615393
   H   H16   0.158959   0.320983   -0.0601074
   H   H17   0.118804   0.370744   0.0345783
   H   H18   0.177627   0.446232   -0.00892711
   C   C1   0.0846404   0.0361967   0.180784
   C   C2   0.14319   0.017033   0.175999
   C   C3   0.174275   0.02589   0.0947365
   C   C4   0.146003   0.0617262   0.0162175
   C   C5   0.0876614   0.0852108   0.0193225
   C   C6   0.0578308   0.0690751   0.100397
   H   H1   0.0610351   0.0246583   0.244161
   H   H2   0.219694   0.00755545   0.0932233
   H   H3   0.0658339   0.112409   -0.0423642
   N   N1   0.172713   -0.0124788   0.260267
   N   N2   -0.00457521   0.0806853   0.0988832
   O   O1   0.224034   -0.0413781   0.254129
   O   O2   0.146307   -0.00704375   0.33387
   O   O3   -0.0319397   0.0435802   0.164564
   O   O4   -0.0267138   0.123214   0.0299546
   C   C7   0.175197   0.0757879   -0.0739819
   O   O5   0.226475   0.0282356   -0.0777265
   H   H4   0.242794   0.0351492   -0.14157
   O   O6   0.152655   0.124948   -0.137744

#\#CIF1.1
##########################################################################
#               Crystallographic Information Format file 
#  For information on this file format, follow the CIF links at
#  http://www.iucr.org
##########################################################################

data_Crystal_097_097
_cell_angle_alpha  90
_cell_angle_beta  90
_cell_angle_gamma  90
_cell_length_a  12.2309
_cell_length_b  14.5808
_cell_length_c  23.384

 loop_
   _atom_type_description
   _atom_type_number_in_cell 
   _atom_type_symbol  
   hydrogen   176   H 
   carbon   192   C 
   oxygen   48   O 
   nitrogen   32   N 


loop_
  _symmetry_equiv_pos_as_xyz
   x,y,z
   -x+1/2,-y,z+1/2
   x+1/2,-y+1/2,-z
   -x,y+1/2,-z+1/2
   -x,-y,-z
   x-1/2,y,-z-1/2
   -x-1/2,y-1/2,z
   x,-y-1/2,z-1/2

loop_
   _atom_site_type_symbol
   _atom_site_label
   _atom_site_fract_x
   _atom_site_fract_y
   _atom_site_fract_z
   C   C1   0.0613466   0.303445   0.150079
   H   H1   0.00512398   0.34577   0.175331
   H   H2   0.0141353   0.255817   0.123611
   C   C2   0.194383   0.309511   0.223592
   C   C3   0.233716   0.278206   0.276139
   C   C4   0.214524   0.400786   0.206963
   C   C5   0.287788   0.337211   0.313061
   H   H3   0.219985   0.207079   0.288433
   C   C6   0.268578   0.459021   0.244924
   C   C7   0.305033   0.429197   0.298457
   H   H4   0.284287   0.529865   0.232233
   C   C8   0.203856   0.309351   0.0816115
   C   C9   0.241754   0.342236   0.0290075
   C   C10   0.235282   0.22133   0.0999046
   C   C11   0.307727   0.288129   -0.00559457
   H   H5   0.215906   0.410107   0.0150198
   C   C12   0.302904   0.16848   0.0649484
   C   C13   0.340357   0.200244   0.01223
   H   H6   0.326978   0.100152   0.0791686
   C   C14   0.19243   0.182403   0.155617
   H   H7   0.260372   0.156653   0.181871
   C   C15   0.177042   0.435381   0.148978
   H   H8   0.246321   0.465042   0.125367
   N   N1   0.130374   0.250151   0.188804
   N   N2   0.12805   0.362685   0.113858
   H   H9   0.138645   0.12369   0.145917
   H   H10   0.116418   0.490576   0.155006
   H   H11   0.333327   0.31305   -0.0475032
   H   H12   0.316391   0.310943   0.353998
   C   C16   0.36337   0.493843   0.337947
   H   H13   0.370738   0.465426   0.381183
   H   H14   0.446249   0.508915   0.322365
   H   H15   0.320998   0.560108   0.341019
   C   C17   0.415394   0.142779   -0.0236547
   H   H16   0.405238   0.157901   -0.0692331
   H   H17   0.502202   0.15594   -0.0140342
   H   H18   0.400946   0.0691782   -0.0170132
   C   C1   0.536203   0.319214   0.0846427
   C   C2   0.517047   0.323996   0.143192
   C   C3   0.525905   0.405258   0.174277
   C   C4   0.561732   0.48378   0.146005
   C   C5   0.585211   0.480677   0.0876641
   C   C6   0.569076   0.399603   0.0578337
   H   H1   0.524662   0.255838   0.0610375
   H   H2   0.507576   0.40677   0.219695
   H   H3   0.612404   0.542366   0.0658369
   N   N1   0.487538   0.239727   0.172714
   N   N2   0.580684   0.401118   -0.00457111
   O   O1   0.458652   0.245863   0.224036
   O   O2   0.492961   0.166126   0.146306
   O   O3   0.543582   0.335436   -0.0319351
   O   O4   0.623208   0.470049   -0.026709
   C   C7   0.57579   0.57398   0.175198
   O   O5   0.528236   0.577722   0.226474
   H   H4   0.535142   0.641565   0.242793
   O   O6   0.624947   0.637743   0.152656

#\#CIF1.1
##########################################################################
#               Crystallographic Information Format file 
#  For information on this file format, follow the CIF links at
#  http://www.iucr.org
##########################################################################

data_Crystal_003_003
_cell_angle_alpha  154.497
_cell_angle_beta  143.133
_cell_angle_gamma  44.8441
_cell_length_a  30.9459
_cell_length_b  8.42309
_cell_length_c  15.6468

 loop_
   _atom_type_description
   _atom_type_number_in_cell 
   _atom_type_symbol  
   hydrogen   44   H 
   carbon   48   C 
   oxygen   12   O 
   nitrogen   8   N 


loop_
  _symmetry_equiv_pos_as_xyz
   x,y,z
   -x,-y,-z

loop_
   _atom_site_type_symbol
   _atom_site_label
   _atom_site_fract_x
   _atom_site_fract_y
   _atom_site_fract_z
   C   C1   0.405426   1.75783   1.43307
   H   H1   0.464417   1.7584   1.531
   H   H2   0.38965   2.02706   1.51522
   C   C2   0.3886   1.33843   1.31856
   C   C3   0.385757   1.27243   1.37002
   C   C4   0.407154   1.0538   1.15395
   C   C5   0.40388   0.934545   1.2676
   H   H3   0.370307   1.49309   1.49522
   C   C6   0.424287   0.714018   1.05053
   C   C7   0.424417   0.650906   1.10806
   H   H4   0.438503   0.490534   0.921789
   C   C8   0.304194   1.45068   1.05773
   C   C9   0.271389   1.30029   0.859056
   C   C10   0.261433   1.59345   1.12439
   C   C11   0.197218   1.30003   0.730801
   H   H5   0.30591   1.1945   0.812577
   C   C12   0.186806   1.58642   0.991171
   C   C13   0.153662   1.44552   0.796302
   H   H6   0.153249   1.6909   1.03966
   C   C14   0.295839   1.75859   1.33928
   H   H7   0.269038   1.64109   1.29694
   C   C15   0.411789   1.12095   1.09847
   H   H8   0.383647   0.893764   0.908589
   N   N1   0.373352   1.69608   1.43673
   N   N2   0.380652   1.46966   1.19402
   H   H9   0.289105   2.05922   1.47611
   H   H10   0.468608   1.13042   1.17211
   H   H11   0.172347   1.18823   0.578806
   H   H12   0.402971   0.885403   1.31101
   C   C16   0.447717   0.292742   1.00674
   H   H13   0.50689   0.294679   1.10596
   H   H14   0.426927   0.249096   1.01768
   H   H15   0.429986   0.0607448   0.824457
   C   C17   0.0735856   1.45028   0.661142
   H   H16   0.0594412   1.57811   0.639916
   H   H17   0.0478701   1.17079   0.484114
   H   H18   0.0499875   1.60694   0.75203
   C   C1   0.100669   0.365516   0.184142
   C   C2   0.170447   0.483061   0.374727
   C   C3   0.18715   0.652205   0.560947
   C   C4   0.131052   0.709218   0.557224
   C   C5   0.0607261   0.586944   0.366558
   C   C6   0.0470137   0.413941   0.182863
   H   H1   0.0890582   0.235027   0.0410705
   H   H2   0.24251   0.743756   0.70718
   H   H3   0.0176164   0.626408   0.363228
   N   N1   0.228675   0.424035   0.377698
   N   N2   -0.0263548   0.265767   -0.0236002
   O   O1   0.291167   0.424642   0.503899
   O   O2   0.210846   0.379523   0.251697
   O   O3   -0.0417679   0.183941   -0.162545
   O   O4   -0.0680841   0.22115   -0.0497614
   C   C7   0.14383   0.894879   0.751918
   O   O5   0.214137   0.956074   0.908899
   H   H4   0.22123   1.08141   1.0372
   O   O6   0.0946828   0.976711   0.761429

#\#CIF1.1
##########################################################################
#               Crystallographic Information Format file 
#  For information on this file format, follow the CIF links at
#  http://www.iucr.org
##########################################################################

data_Crystal_056_056
_cell_angle_alpha  90
_cell_angle_beta  90
_cell_angle_gamma  90
_cell_length_a  14.9127
_cell_length_b  24.2245
_cell_length_c  5.86961

 loop_
   _atom_type_description
   _atom_type_number_in_cell 
   _atom_type_symbol  
   hydrogen   88   H 
   carbon   96   C 
   oxygen   24   O 
   nitrogen   16   N 


loop_
  _symmetry_equiv_pos_as_xyz
   x,y,z
   -x+1/2,-y,z+1/2
   x+1/2,-y+1/2,-z
   -x,y+1/2,-z+1/2

loop_
   _atom_site_type_symbol
   _atom_site_label
   _atom_site_fract_x
   _atom_site_fract_y
   _atom_site_fract_z
   C   C1   0.532182   0.0461321   0.138335
   H   H1   0.490771   0.0214281   0.0212158
   H   H2   0.602932   0.0349489   0.117485
   C   C2   0.414546   0.0506326   0.40875
   C   C3   0.367538   0.027497   0.591252
   C   C4   0.372391   0.0891353   0.265454
   C   C5   0.279011   0.0421357   0.632113
   H   H3   0.40165   -0.00308842   0.696557
   C   C6   0.28275   0.102377   0.306673
   C   C7   0.235119   0.0797236   0.488781
   H   H4   0.249497   0.132248   0.195995
   C   C8   0.569604   0.138411   0.233752
   C   C9   0.591806   0.19197   0.165555
   C   C10   0.595382   0.119296   0.450199
   C   C11   0.639234   0.226531   0.310419
   H   H5   0.571859   0.205272   -0.00439649
   C   C12   0.642468   0.154865   0.593861
   C   C13   0.664531   0.208651   0.528332
   H   H6   0.660082   0.140882   0.764867
   C   C14   0.568659   0.0619881   0.528921
   H   H7   0.537101   0.0655991   0.697246
   C   C15   0.423796   0.11731   0.0755726
   H   H8   0.416155   0.162143   0.0913394
   N   N1   0.505548   0.0349077   0.372187
   N   N2   0.520318   0.104258   0.0818941
   H   H9   0.628865   0.0359758   0.549394
   H   H10   0.396297   0.105595   -0.0918812
   H   H11   0.657267   0.268005   0.25388
   H   H12   0.242924   0.0234898   0.774107
   C   C16   0.139485   0.0959376   0.533951
   H   H13   0.105465   0.0643513   0.637011
   H   H14   0.136792   0.134975   0.630297
   H   H15   0.101807   0.102367   0.375362
   C   C17   0.711101   0.247384   0.688765
   H   H16   0.749953   0.27874   0.596392
   H   H17   0.661838   0.269919   0.793042
   H   H18   0.75587   0.22554   0.806456
   C   C1   0.440948   0.304526   0.364767
   C   C2   0.395137   0.297225   0.568084
   C   C3   0.347155   0.339235   0.67242
   C   C4   0.34578   0.391347   0.571573
   C   C5   0.390683   0.400395   0.366694
   C   C6   0.437795   0.35689   0.268275
   H   H1   0.4783   0.270982   0.28613
   H   H2   0.311802   0.33125   0.830671
   H   H3   0.390362   0.440795   0.285867
   N   N1   0.397477   0.243031   0.680238
   N   N2   0.487219   0.36667   0.0561375
   O   O1   0.368172   0.240671   0.877765
   O   O2   0.427972   0.203488   0.571551
   O   O3   0.532783   0.328019   -0.0218202
   O   O4   0.479678   0.412666   -0.0342864
   C   C7   0.299187   0.438223   0.683088
   O   O5   0.269664   0.42739   0.891172
   H   H4   0.244229   0.461694   0.963863
   O   O6   0.291205   0.483593   0.589839

#\#CIF1.1
##########################################################################
#               Crystallographic Information Format file 
#  For information on this file format, follow the CIF links at
#  http://www.iucr.org
##########################################################################

data_Crystal_086_086
_cell_angle_alpha  74.2806
_cell_angle_beta  44.475
_cell_angle_gamma  107.769
_cell_length_a  23.7105
_cell_length_b  9.354
_cell_length_c  10.4439

 loop_
   _atom_type_description
   _atom_type_number_in_cell 
   _atom_type_symbol  
   hydrogen   44   H 
   carbon   48   C 
   oxygen   12   O 
   nitrogen   8   N 


loop_
  _symmetry_equiv_pos_as_xyz
   x,y,z
   -x,-y,-z

loop_
   _atom_site_type_symbol
   _atom_site_label
   _atom_site_fract_x
   _atom_site_fract_y
   _atom_site_fract_z
   C   C1   0.125681   0.628726   0.714891
   H   H1   0.0627101   0.618987   0.772973
   H   H2   0.125705   0.647786   0.813838
   C   C2   0.247556   0.802845   0.291532
   C   C3   0.330408   0.993449   0.0366072
   C   C4   0.159245   0.59609   0.424153
   C   C5   0.32201   0.979748   -0.0791688
   H   H3   0.398096   1.15281   -0.0639184
   C   C6   0.150977   0.58674   0.306413
   C   C7   0.230577   0.777044   0.056028
   H   H4   0.079437   0.426751   0.414466
   C   C8   0.169191   0.434196   0.722748
   C   C9   0.129586   0.23762   0.866636
   C   C10   0.284867   0.637209   0.52137
   C   C11   0.200477   0.240691   0.82411
   H   H5   0.0395909   0.0818362   1.02198
   C   C12   0.354562   0.636788   0.482983
   C   C13   0.313963   0.440973   0.632859
   H   H6   0.442819   0.794176   0.333067
   C   C14   0.331707   0.853431   0.355027
   H   H7   0.415463   0.957476   0.139707
   C   C15   0.0708284   0.385488   0.69675
   H   H8   0.0787835   0.278111   0.684944
   N   N1   0.245467   0.820974   0.425744
   N   N2   0.0884905   0.426078   0.79713
   H   H9   0.352482   0.9455   0.386307
   H   H10   -0.0211819   0.293484   0.843904
   H   H11   0.167775   0.0865666   0.941846
   H   H12   0.384435   1.12904   -0.274395
   C   C16   0.217091   0.767819   -0.062498
   H   H13   0.127147   0.684493   0.0781013
   H   H14   0.282509   0.934027   -0.249876
   H   H15   0.227918   0.673562   -0.102874
   C   C17   0.389066   0.441118   0.590984
   H   H16   0.332913   0.29685   0.780449
   H   H17   0.438905   0.431839   0.450537
   H   H18   0.452888   0.590136   0.510274
   C   C1   0.179124   0.0714701   0.469954
   C   C2   0.277441   0.258646   0.332383
   C   C3   0.351282   0.470397   0.114032
   C   C4   0.327476   0.496582   0.025126
   C   C5   0.232881   0.312092   0.149947
   C   C6   0.160896   0.103669   0.369438
   H   H1   0.118935   -0.0918181   0.648895
   H   H2   0.42659   0.611955   0.0141018
   H   H3   0.215956   0.331256   0.0767835
   N   N1   0.307656   0.230263   0.413038
   N   N2   0.0629478   -0.092096   0.498612
   O   O1   0.401684   0.397461   0.273144
   O   O2   0.238597   0.0402533   0.613319
   O   O3   -0.00664322   -0.274351   0.70876
   O   O4   0.056595   -0.0632935   0.387717
   C   C7   0.404572   0.720137   -0.208554
   O   O5   0.483817   0.883493   -0.297141
   H   H4   0.53357   1.03451   -0.458987
   O   O6   0.393797   0.743456   -0.310701

#\#CIF1.1
##########################################################################
#               Crystallographic Information Format file 
#  For information on this file format, follow the CIF links at
#  http://www.iucr.org
##########################################################################

data_Crystal_021_021
_cell_angle_alpha  90
_cell_angle_beta  90
_cell_angle_gamma  90
_cell_length_a  13.9053
_cell_length_b  13.0488
_cell_length_c  23.3431

 loop_
   _atom_type_description
   _atom_type_number_in_cell 
   _atom_type_symbol  
   hydrogen   176   H 
   carbon   192   C 
   oxygen   48   O 
   nitrogen   32   N 


loop_
  _symmetry_equiv_pos_as_xyz
   x,y,z
   -x+1/2,-y+1/2,z+1/2
   x+1/2,-y+1/2,-z
   -x,y,-z+1/2
   -x,-y,-z
   x-1/2,y-1/2,-z-1/2
   -x-1/2,y-1/2,z
   x,-y,z-1/2

loop_
   _atom_site_type_symbol
   _atom_site_label
   _atom_site_fract_x
   _atom_site_fract_y
   _atom_site_fract_z
   C   C1   0.219391   0.547572   0.213073
   H   H1   0.24646   0.620014   0.230552
   H   H2   0.171347   0.564247   0.177083
   C   C2   0.225608   0.463006   0.303061
   C   C3   0.18528   0.434462   0.355788
   C   C4   0.326322   0.465754   0.29735
   C   C5   0.24387   0.413993   0.402412
   H   H3   0.107294   0.43074   0.360201
   C   C6   0.383785   0.447189   0.345245
   C   C7   0.344505   0.421319   0.398133
   H   H4   0.462039   0.45054   0.340769
   C   C8   0.267128   0.390279   0.171003
   C   C9   0.323333   0.335996   0.131755
   C   C10   0.175073   0.353171   0.184938
   C   C11   0.287415   0.248878   0.104867
   H   H5   0.394835   0.364572   0.121116
   C   C12   0.140072   0.266442   0.157121
   C   C13   0.194129   0.213718   0.116169
   H   H6   0.0675317   0.239503   0.166662
   C   C14   0.113152   0.408543   0.228442
   H   H7   0.0864157   0.354876   0.260988
   C   C15   0.371744   0.481532   0.239051
   H   H8   0.421561   0.41816   0.230245
   N   N1   0.164861   0.49236   0.256992
   N   N2   0.299907   0.485531   0.193472
   H   H9   0.0499367   0.441821   0.206911
   H   H10   0.414132   0.553087   0.238224
   H   H11   0.332031   0.208284   0.0737863
   H   H12   0.210906   0.393102   0.443215
   C   C16   0.407546   0.398863   0.448507
   H   H13   0.415986   0.466017   0.476645
   H   H14   0.376557   0.337561   0.474687
   H   H15   0.479917   0.375099   0.435249
   C   C17   0.151606   0.123177   0.0858423
   H   H16   0.086081   0.145054   0.0625918
   H   H17   0.202893   0.0886827   0.0556742
   H   H18   0.131801   0.0637705   0.117083
   C   C1   0.27764   0.131908   0.472679
   C   C2   0.376992   0.122622   0.470408
   C   C3   0.429183   0.142326   0.420755
   C   C4   0.379979   0.1719   0.371342
   C   C5   0.280115   0.182598   0.372264
   C   C6   0.231084   0.162672   0.422879
   H   H1   0.238267   0.117273   0.512068
   H   H2   0.506788   0.133324   0.420686
   H   H3   0.241974   0.207521   0.334154
   N   N1   0.428149   0.0904077   0.522506
   N   N2   0.126273   0.176466   0.424249
   O   O1   0.516127   0.106483   0.524794
   O   O2   0.38068   0.0479578   0.560609
   O   O3   0.0839595   0.158323   0.47
   O   O4   0.0864964   0.206511   0.379831
   C   C7   0.432314   0.192923   0.31715
   O   O5   0.525509   0.176674   0.31996
   H   H4   0.559686   0.198696   0.282271
   O   O6   0.39003   0.224435   0.27357

#\#CIF1.1
##########################################################################
#               Crystallographic Information Format file 
#  For information on this file format, follow the CIF links at
#  http://www.iucr.org
##########################################################################

data_Crystal_070_070
_cell_angle_alpha  90
_cell_angle_beta  90
_cell_angle_gamma  90
_cell_length_a  12.1839
_cell_length_b  12.6917
_cell_length_c  27.8449

 loop_
   _atom_type_description
   _atom_type_number_in_cell 
   _atom_type_symbol  
   hydrogen   176   H 
   carbon   192   C 
   oxygen   48   O 
   nitrogen   32   N 


loop_
  _symmetry_equiv_pos_as_xyz
   x,y,z
   -x+1/2,-y+1/2,z+1/2
   x+1/2,-y+1/2,-z
   -x,y,-z+1/2
   -x,-y,-z
   x-1/2,y-1/2,-z-1/2
   -x-1/2,y-1/2,z
   x,-y,z-1/2

loop_
   _atom_site_type_symbol
   _atom_site_label
   _atom_site_fract_x
   _atom_site_fract_y
   _atom_site_fract_z
   C   C1   0.116847   0.300056   0.203889
   H   H1   0.107556   0.285228   0.165293
   H   H2   0.046947   0.347865   0.216026
   C   C2   0.312493   0.2952   0.201444
   C   C3   0.414476   0.343999   0.194851
   C   C4   0.304535   0.185331   0.196286
   C   C5   0.506634   0.284993   0.183324
   H   H3   0.419569   0.42947   0.198166
   C   C6   0.398117   0.127288   0.18447
   C   C7   0.500139   0.175069   0.178132
   H   H4   0.389801   0.0420715   0.18032
   C   C8   0.135083   0.211728   0.278707
   C   C9   0.104662   0.130923   0.31027
   C   C10   0.178901   0.305516   0.297241
   C   C11   0.114744   0.143776   0.359473
   H   H5   0.0687632   0.0594054   0.295366
   C   C12   0.188282   0.317119   0.347008
   C   C13   0.156279   0.237993   0.378765
   H   H6   0.223175   0.389926   0.361351
   C   C14   0.216927   0.392106   0.263617
   H   H7   0.299854   0.417868   0.273937
   C   C15   0.196167   0.130103   0.204756
   H   H8   0.20919   0.0591474   0.226457
   N   N1   0.218662   0.358211   0.213052
   N   N2   0.117558   0.199349   0.228726
   H   H9   0.162797   0.4614   0.266797
   H   H10   0.161002   0.103931   0.170333
   H   H11   0.0886528   0.0808626   0.383607
   H   H12   0.585525   0.32386   0.177871
   C   C16   0.600498   0.111466   0.166819
   H   H13   0.644493   0.143505   0.135642
   H   H14   0.659277   0.114528   0.19678
   H   H15   0.579818   0.0287203   0.159681
   C   C17   0.166107   0.253584   0.43193
   H   H16   0.206724   0.186393   0.449304
   H   H17   0.214212   0.32427   0.440028
   H   H18   0.0849436   0.261868   0.448634
   C   C1   0.366107   0.292791   0.0743657
   C   C2   0.396086   0.200135   0.0514692
   C   C3   0.319634   0.12851   0.0335984
   C   C4   0.208089   0.151546   0.0394193
   C   C5   0.175413   0.244618   0.0620257
   C   C6   0.254858   0.313645   0.0787714
   H   H1   0.427412   0.346832   0.0881305
   H   H2   0.347349   0.0576643   0.0152292
   H   H3   0.0889655   0.263625   0.0659819
   N   N1   0.514121   0.182   0.0438604
   N   N2   0.220383   0.414859   0.0991152
   O   O1   0.541737   0.104378   0.0197077
   O   O2   0.578933   0.246951   0.0613441
   O   O3   0.293241   0.478844   0.109974
   O   O4   0.120424   0.431527   0.103255
   C   C7   0.119109   0.0814947   0.0217042
   O   O5   0.149982   -0.00394107   -0.00133729
   H   H4   0.0802969   -0.0446121   -0.012232
   O   O6   0.0213593   0.105561   0.0287657

#\#CIF1.1
##########################################################################
#               Crystallographic Information Format file 
#  For information on this file format, follow the CIF links at
#  http://www.iucr.org
##########################################################################

data_Crystal_069_069
_cell_angle_alpha  90
_cell_angle_beta  90
_cell_angle_gamma  90
_cell_length_a  12.1839
_cell_length_b  12.6919
_cell_length_c  27.8446

 loop_
   _atom_type_description
   _atom_type_number_in_cell 
   _atom_type_symbol  
   hydrogen   176   H 
   carbon   192   C 
   oxygen   48   O 
   nitrogen   32   N 


loop_
  _symmetry_equiv_pos_as_xyz
   x,y,z
   -x+1/2,-y+1/2,z+1/2
   x+1/2,-y+1/2,-z
   -x,y,-z+1/2
   -x,-y,-z
   x-1/2,y-1/2,-z-1/2
   -x-1/2,y-1/2,z
   x,-y,z-1/2

loop_
   _atom_site_type_symbol
   _atom_site_label
   _atom_site_fract_x
   _atom_site_fract_y
   _atom_site_fract_z
   C   C1   0.116848   0.300048   0.203887
   H   H1   0.0469483   0.347856   0.216024
   H   H2   0.107558   0.28522   0.16529
   C   C2   0.135085   0.211721   0.278705
   C   C3   0.104664   0.130917   0.310268
   C   C4   0.178903   0.305508   0.297239
   C   C5   0.114743   0.14377   0.359472
   H   H3   0.068766   0.0594009   0.295363
   C   C6   0.188282   0.317111   0.347006
   C   C7   0.156277   0.237986   0.378764
   H   H4   0.223174   0.389917   0.361351
   C   C8   0.312495   0.295191   0.201442
   C   C9   0.414478   0.343988   0.19485
   C   C10   0.304537   0.185324   0.196284
   C   C11   0.506637   0.284982   0.183324
   H   H5   0.419571   0.429458   0.198165
   C   C12   0.398119   0.127281   0.184468
   C   C13   0.500141   0.17506   0.178131
   H   H6   0.389802   0.0420668   0.180315
   C   C14   0.196168   0.130098   0.204753
   H   H7   0.209188   0.059141   0.226454
   C   C15   0.216929   0.392097   0.263615
   H   H8   0.299857   0.417858   0.273935
   N   N1   0.117559   0.199343   0.228723
   N   N2   0.218664   0.358201   0.213049
   H   H9   0.161004   0.10393   0.170329
   H   H10   0.1628   0.46139   0.266795
   H   H11   0.585528   0.323849   0.177872
   H   H12   0.0886497   0.0808579   0.383605
   C   C16   0.166104   0.253577   0.431929
   H   H13   0.206724   0.18639   0.449304
   H   H14   0.214205   0.324264   0.440028
   H   H15   0.0849393   0.261858   0.448634
   C   C17   0.600501   0.111458   0.166819
   H   H16   0.644499   0.143496   0.135642
   H   H17   0.659277   0.114518   0.196781
   H   H18   0.579822   0.0287142   0.15968
   C   C1   0.36611   0.292785   0.0743657
   C   C2   0.39609   0.200129   0.0514694
   C   C3   0.319637   0.128505   0.0335986
   C   C4   0.208092   0.151541   0.0394192
   C   C5   0.175416   0.244613   0.0620252
   C   C6   0.254861   0.313639   0.0787708
   H   H1   0.427414   0.346826   0.0881299
   H   H2   0.347353   0.0576607   0.0152295
   H   H3   0.0889682   0.26362   0.0659807
   N   N1   0.514125   0.181996   0.043861
   N   N2   0.220387   0.414852   0.0991141
   O   O1   0.541741   0.104373   0.0197098
   O   O2   0.578936   0.246947   0.0613429
   O   O3   0.293246   0.478836   0.109973
   O   O4   0.120428   0.431521   0.103253
   C   C7   0.119112   0.0814911   0.0217035
   O   O5   0.149985   -0.00394424   -0.00133754
   H   H4   0.0802989   -0.0446132   -0.0122319
   O   O6   0.0213625   0.105558   0.0287645

#\#CIF1.1
##########################################################################
#               Crystallographic Information Format file 
#  For information on this file format, follow the CIF links at
#  http://www.iucr.org
##########################################################################

data_Crystal_057_057
_cell_angle_alpha  148.541
_cell_angle_beta  133.992
_cell_angle_gamma  51.1782
_cell_length_a  16.2119
_cell_length_b  10.0671
_cell_length_c  16.8035

 loop_
   _atom_type_description
   _atom_type_number_in_cell 
   _atom_type_symbol  
   hydrogen   44   H 
   carbon   48   C 
   oxygen   12   O 
   nitrogen   8   N 


loop_
  _symmetry_equiv_pos_as_xyz
   x,y,z
   -x,-y,-z

loop_
   _atom_site_type_symbol
   _atom_site_label
   _atom_site_fract_x
   _atom_site_fract_y
   _atom_site_fract_z
   C   C1   0.231206   1.04553   0.94196
   H   H1   0.232542   1.16316   1.05691
   H   H2   0.202131   1.16432   0.931995
   C   C2   0.186564   0.691114   0.80869
   C   C3   0.105595   0.565279   0.732521
   C   C4   0.302059   0.666262   0.898361
   C   C5   0.13724   0.418078   0.744895
   H   H3   0.0159446   0.591013   0.667263
   C   C6   0.331955   0.52164   0.912444
   C   C7   0.251701   0.394351   0.836273
   H   H4   0.421264   0.508776   0.985451
   C   C8   0.346855   0.768373   0.793219
   C   C9   0.448003   0.714388   0.78977
   C   C10   0.244305   0.67783   0.650966
   C   C11   0.445957   0.578982   0.648393
   H   H5   0.52753   0.788858   0.900363
   C   C12   0.243135   0.551473   0.512662
   C   C13   0.343191   0.500663   0.508774
   H   H6   0.161738   0.49312   0.406022
   C   C14   0.13531   0.71547   0.64621
   H   H7   0.106719   0.527697   0.546008
   C   C15   0.39285   0.794074   0.978452
   H   H8   0.461905   0.649728   0.932607
   N   N1   0.150186   0.852002   0.800944
   N   N2   0.346534   0.925408   0.942529
   H   H9   0.0665741   0.817179   0.61622
   H   H10   0.431633   0.930791   1.1134
   H   H11   0.525556   0.538116   0.647449
   H   H12   0.0724387   0.325908   0.687779
   C   C16   0.285329   0.240658   0.853404
   H   H13   0.216871   0.12272   0.764693
   H   H14   0.364444   0.113353   0.832709
   H   H15   0.301241   0.365292   0.978577
   C   C17   0.340492   0.370224   0.361015
   H   H16   0.421291   0.385319   0.390736
   H   H17   0.329621   0.165781   0.255595
   H   H18   0.268898   0.455766   0.320124
   C   C1   0.240746   -0.0748737   0.445726
   C   C2   0.302837   -0.00216857   0.459067
   C   C3   0.259374   -0.00251164   0.35229
   C   C4   0.150011   -0.0850033   0.224958
   C   C5   0.0859422   -0.162941   0.2067
   C   C6   0.132134   -0.154956   0.317705
   H   H1   0.275598   -0.0662345   0.533219
   H   H2   0.310002   0.0603891   0.369013
   H   H3   0.000801502   -0.223618   0.108684
   N   N1   0.417521   0.0834087   0.594464
   N   N2   0.0625248   -0.227603   0.301389
   O   O1   0.461808   0.203949   0.63229
   O   O2   0.462686   0.0308589   0.663514
   O   O3   0.100429   -0.19674   0.410618
   O   O4   -0.0310331   -0.3138   0.17991
   C   C7   0.0911756   -0.075192   0.111875
   O   O5   0.149782   0.0101347   0.135244
   H   H4   0.0945281   0.0462264   0.0688505
   O   O6   -0.00919299   -0.134703   0.00893978

#\#CIF1.1
##########################################################################
#               Crystallographic Information Format file 
#  For information on this file format, follow the CIF links at
#  http://www.iucr.org
##########################################################################

data_Crystal_103_103
_cell_angle_alpha  81.1665
_cell_angle_beta  13.7722
_cell_angle_gamma  84.1219
_cell_length_a  23.8105
_cell_length_b  10.5725
_cell_length_c  17.6252

 loop_
   _atom_type_description
   _atom_type_number_in_cell 
   _atom_type_symbol  
   hydrogen   44   H 
   carbon   48   C 
   oxygen   12   O 
   nitrogen   8   N 


loop_
  _symmetry_equiv_pos_as_xyz
   x,y,z
   -x,-y,-z

loop_
   _atom_site_type_symbol
   _atom_site_label
   _atom_site_fract_x
   _atom_site_fract_y
   _atom_site_fract_z
   C   C1   0.134016   0.367465   0.760604
   H   H1   0.124825   0.27191   0.808291
   H   H2   0.224064   0.443826   0.674001
   C   C2   -0.227454   0.297457   1.17135
   C   C3   -0.477957   0.273922   1.49727
   C   C4   -0.0966694   0.233833   0.954946
   C   C5   -0.599109   0.191741   1.60855
   H   H3   -0.574165   0.32466   1.65868
   C   C6   -0.222296   0.151332   1.07187
   C   C7   -0.473217   0.130676   1.39637
   H   H4   -0.12174   0.101176   0.905429
   C   C8   0.275461   0.488516   0.45245
   C   C9   0.449696   0.526974   0.164172
   C   C10   0.102046   0.565158   0.686401
   C   C11   0.45283   0.639616   0.107747
   H   H5   0.5846   0.467587   -0.0169454
   C   C12   0.109187   0.678371   0.623986
   C   C13   0.281899   0.717527   0.337661
   H   H6   -0.0263894   0.737383   0.806943
   C   C14   -0.0914809   0.524543   1.00301
   H   H7   -0.266134   0.536629   1.20912
   C   C15   0.175375   0.253948   0.602487
   H   H8   0.25932   0.262164   0.435174
   N   N1   -0.109548   0.388083   1.0638
   N   N2   0.273927   0.371678   0.506676
   H   H9   -0.0518461   0.588724   0.994826
   H   H10   0.227156   0.16887   0.569696
   H   H11   0.591781   0.668277   -0.120181
   H   H12   -0.795085   0.174381   1.86391
   C   C16   -0.604104   0.0478524   1.51349
   H   H13   -0.791831   0.00889827   1.77931
   H   H14   -0.603465   0.106154   1.45516
   H   H15   -0.517168   -0.0341636   1.39344
   C   C17   0.292123   0.842798   0.270369
   H   H16   0.410183   0.922051   0.138832
   H   H17   0.366012   0.839154   0.116334
   H   H18   0.114636   0.86964   0.49727
   C   C1   0.256468   0.155628   0.159584
   C   C2   0.0780392   0.228552   0.393549
   C   C3   0.0800858   0.340889   0.337881
   C   C4   0.264559   0.379496   0.0398177
   C   C5   0.446391   0.307176   -0.20082
   C   C6   0.438288   0.197053   -0.13513
   H   H1   0.252216   0.06904   0.207546
   H   H2   -0.0616921   0.396282   0.525553
   H   H3   0.590897   0.336306   -0.434597
   N   N1   -0.119107   0.183283   0.709961
   N   N2   0.629575   0.120907   -0.386048
   O   O1   -0.286183   0.243491   0.925998
   O   O2   -0.107383   0.0858605   0.743118
   O   O3   0.613326   0.0215482   -0.315668
   O   O4   0.795942   0.160417   -0.652932
   C   C7   0.275318   0.495978   -0.0345072
   O   O5   0.113996   0.569718   0.187944
   H   H4   0.140116   0.644885   0.111
   O   O6   0.419651   0.520797   -0.278208

#\#CIF1.1
##########################################################################
#               Crystallographic Information Format file 
#  For information on this file format, follow the CIF links at
#  http://www.iucr.org
##########################################################################

data_Crystal_055_055
_cell_angle_alpha  153.03
_cell_angle_beta  119.505
_cell_angle_gamma  53.4217
_cell_length_a  24.0779
_cell_length_b  8.63006
_cell_length_c  13.9743

 loop_
   _atom_type_description
   _atom_type_number_in_cell 
   _atom_type_symbol  
   hydrogen   44   H 
   carbon   48   C 
   oxygen   12   O 
   nitrogen   8   N 


loop_
  _symmetry_equiv_pos_as_xyz
   x,y,z
   -x,-y,-z

loop_
   _atom_site_type_symbol
   _atom_site_label
   _atom_site_fract_x
   _atom_site_fract_y
   _atom_site_fract_z
   C   C1   0.202975   0.123851   0.381608
   H   H1   0.259489   -0.0259405   0.338887
   H   H2   0.180471   -0.0651514   0.286744
   C   C2   0.194532   0.530551   0.467749
   C   C3   0.185808   0.620644   0.412383
   C   C4   0.225727   0.710056   0.652533
   C   C5   0.208403   0.879958   0.535917
   H   H3   0.161828   0.4779   0.268037
   C   C6   0.248479   0.968926   0.774233
   C   C7   0.240482   1.05882   0.7199
   H   H4   0.272502   1.10606   0.917362
   C   C8   0.1176   0.661593   0.67863
   C   C9   0.0933989   0.904912   0.869818
   C   C10   0.0702213   0.654066   0.564051
   C   C11   0.0235123   1.13696   0.945646
   H   H5   0.130322   0.908796   0.957909
   C   C12   -3.1468e-05   0.88937   0.643162
   C   C13   -0.0244178   1.13632   0.834671
   H   H6   -0.0366119   0.880503   0.55254
   C   C14   0.095351   0.40245   0.360538
   H   H7   0.0710591   0.55559   0.358924
   C   C15   0.2314   0.639197   0.725179
   H   H8   0.213434   0.905802   0.895124
   N   N1   0.171468   0.259723   0.336144
   N   N2   0.190075   0.430582   0.606418
   H   H9   0.0797611   0.165508   0.223363
   H   H10   0.285769   0.484375   0.707323
   H   H11   0.00521668   1.32258   1.09363
   H   H12   0.202483   0.94487   0.490316
   C   C16   0.264757   1.34046   0.854808
   H   H13   0.288677   1.25597   0.757965
   H   H14   0.22145   1.61315   0.958076
   H   H15   0.301895   1.38723   0.960198
   C   C17   -0.0989358   1.40483   0.925183
   H   H16   -0.120348   1.41691   0.985957
   H   H17   -0.104049   1.68906   1.06043
   H   H18   -0.131682   1.33236   0.806897
   C   C1   0.39756   0.497848   0.498044
   C   C2   0.423527   0.667313   0.68165
   C   C3   0.429852   0.571668   0.730696
   C   C4   0.410985   0.284382   0.585878
   C   C5   0.38286   0.113648   0.402378
   C   C6   0.376185   0.225886   0.363416
   H   H1   0.394342   0.576985   0.463778
   H   H2   0.45124   0.708815   0.874852
   H   H3   0.368445   -0.111895   0.28834
   N   N1   0.44552   0.956696   0.828211
   N   N2   0.348009   0.0376403   0.167492
   O   O1   0.436308   1.22299   1.02084
   O   O2   0.473745   0.912865   0.747567
   O   O3   0.343274   0.134922   0.131955
   O   O4   0.331409   -0.21158   0.0476502
   C   C7   0.420825   0.149524   0.620671
   O   O5   0.457863   0.294975   0.78415
   H   H4   0.461504   0.196317   0.799748
   O   O6   0.397883   -0.0719957   0.509992

#\#CIF1.1
##########################################################################
#               Crystallographic Information Format file 
#  For information on this file format, follow the CIF links at
#  http://www.iucr.org
##########################################################################

data_Crystal_004_004
_cell_angle_alpha  90
_cell_angle_beta  50.0672
_cell_angle_gamma  90
_cell_length_a  8.96622
_cell_length_b  37.3667
_cell_length_c  8.2927

 loop_
   _atom_type_description
   _atom_type_number_in_cell 
   _atom_type_symbol  
   hydrogen   88   H 
   carbon   96   C 
   oxygen   24   O 
   nitrogen   16   N 


loop_
  _symmetry_equiv_pos_as_xyz
   x,y,z
   -x,y+1/2,-z+1/2
   -x,-y,-z
   x,-y-1/2,z-1/2

loop_
   _atom_site_type_symbol
   _atom_site_label
   _atom_site_fract_x
   _atom_site_fract_y
   _atom_site_fract_z
   C   C1   0.625991   0.0501295   0.262102
   H   H1   0.622656   0.0207855   0.26808
   H   H2   0.738431   0.0592621   0.0994728
   C   C2   0.523955   0.0534945   0.605236
   C   C3   0.573195   0.0508115   0.733968
   C   C4   0.333661   0.0457057   0.686518
   C   C5   0.435083   0.0405436   0.942532
   H   H3   0.721965   0.0567714   0.667115
   C   C6   0.195201   0.0363344   0.898735
   C   C7   0.243379   0.0333679   1.02829
   H   H4   0.0464514   0.0306612   0.963851
   C   C8   0.42867   0.100799   0.343673
   C   C9   0.29594   0.117707   0.332816
   C   C10   0.554478   0.121304   0.35262
   C   C11   0.28923   0.154721   0.328554
   H   H5   0.204072   0.100962   0.32025
   C   C12   0.543838   0.158651   0.350432
   C   C13   0.413617   0.175755   0.337249
   H   H6   0.639434   0.174891   0.359716
   C   C14   0.699173   0.102946   0.362878
   H   H7   0.688204   0.11397   0.493051
   C   C15   0.283607   0.0460491   0.543253
   H   H8   0.146005   0.060164   0.617234
   N   N1   0.671147   0.0639655   0.390869
   N   N2   0.436365   0.0628284   0.339118
   H   H9   0.84884   0.108435   0.216746
   H   H10   0.264509   0.0183209   0.514033
   H   H11   0.189532   0.167953   0.314781
   H   H12   0.473884   0.0381959   1.04252
   C   C16   0.0961361   0.0216542   1.25298
   H   H13   0.121208   -0.00632997   1.27159
   H   H14   0.108503   0.0376768   1.35491
   H   H15   -0.0523686   0.0243135   1.30933
   C   C17   0.404752   0.215754   0.331508
   H   H16   0.408007   0.2243   0.20249
   H   H17   0.267793   0.225769   0.477811
   H   H18   0.523726   0.228758   0.314199
   C   C1   -0.158291   0.190655   0.861505
   C   C2   -0.0983693   0.155565   0.845657
   C   C3   0.0463637   0.146264   0.854856
   C   C4   0.134647   0.173518   0.882412
   C   C5   0.0771346   0.208887   0.900166
   C   C6   -0.0673647   0.216913   0.889347
   H   H1   -0.271306   0.197116   0.853128
   H   H2   0.0917414   0.118565   0.835925
   H   H3   0.148616   0.229853   0.918989
   N   N1   -0.190342   0.127325   0.814447
   N   N2   -0.120767   0.254674   0.902079
   O   O1   -0.140646   0.0958946   0.804487
   O   O2   -0.311474   0.136726   0.795722
   O   O3   -0.236674   0.261767   0.87254
   O   O4   -0.0442177   0.277233   0.938279
   C   C7   0.294616   0.167177   0.890286
   O   O5   0.335321   0.132315   0.880157
   H   H4   0.446158   0.129356   0.878759
   O   O6   0.375315   0.191653   0.905529

#\#CIF1.1
##########################################################################
#               Crystallographic Information Format file 
#  For information on this file format, follow the CIF links at
#  http://www.iucr.org
##########################################################################

data_Crystal_066_066
_cell_angle_alpha  90
_cell_angle_beta  90
_cell_angle_gamma  90
_cell_length_a  14.8663
_cell_length_b  13.6938
_cell_length_c  20.968

 loop_
   _atom_type_description
   _atom_type_number_in_cell 
   _atom_type_symbol  
   hydrogen   176   H 
   carbon   192   C 
   oxygen   48   O 
   nitrogen   32   N 


loop_
  _symmetry_equiv_pos_as_xyz
   x,y,z
   -x+1/2,-y,z+1/2
   x+1/2,-y+1/2,-z
   -x,y+1/2,-z+1/2
   -x,-y,-z
   x-1/2,y,-z-1/2
   -x-1/2,y-1/2,z
   x,-y-1/2,z-1/2

loop_
   _atom_site_type_symbol
   _atom_site_label
   _atom_site_fract_x
   _atom_site_fract_y
   _atom_site_fract_z
   C   C1   0.516043   0.065803   0.0717494
   H   H1   0.535356   0.0686909   0.0212259
   H   H2   0.567989   0.026582   0.0984858
   C   C2   0.363414   0.0625832   0.0410938
   C   C3   0.292719   0.00869725   0.0144322
   C   C4   0.372286   0.162009   0.025988
   C   C5   0.233754   0.0518937   -0.0282562
   H   H3   0.287927   -0.0687538   0.025666
   C   C6   0.310817   0.204417   -0.0161247
   C   C7   0.242382   0.150714   -0.0448503
   H   H4   0.317459   0.281767   -0.0279294
   C   C8   0.478573   0.167844   0.159628
   C   C9   0.497089   0.250457   0.197096
   C   C10   0.43389   0.0876849   0.18692
   C   C11   0.473946   0.252344   0.261064
   H   H5   0.531549   0.311973   0.175033
   C   C12   0.411383   0.0911026   0.251739
   C   C13   0.430412   0.172673   0.289579
   H   H6   0.376061   0.0294523   0.273379
   C   C14   0.410258   -0.000292899   0.146035
   H   H7   0.338495   -0.0179292   0.151112
   C   C15   0.45065   0.221429   0.0509923
   H   H8   0.426428   0.287847   0.0748381
   N   N1   0.43064   0.0135959   0.0779914
   N   N2   0.507201   0.165625   0.0952711
   H   H9   0.44876   -0.0641057   0.16299
   H   H10   0.492644   0.245103   0.0105408
   H   H11   0.489166   0.316566   0.289764
   H   H12   0.18149   0.00801629   -0.0508982
   C   C16   0.182233   0.196069   -0.0939185
   H   H13   0.111263   0.179446   -0.0848326
   H   H14   0.188197   0.275943   -0.0945115
   H   H15   0.198585   0.16849   -0.141988
   C   C17   0.402068   0.178754   0.358095
   H   H16   0.45503   0.210752   0.388197
   H   H17   0.34344   0.227099   0.363265
   H   H18   0.383281   0.107031   0.377308
   C   C1   0.200293   0.163664   0.233329
   C   C2   0.157132   0.0741355   0.236844
   C   C3   0.111006   0.034383   0.185437
   C   C4   0.11079   0.084982   0.127575
   C   C5   0.157032   0.173289   0.121407
   C   C6   0.199085   0.211721   0.175019
   H   H1   0.233635   0.194746   0.274614
   H   H2   0.0765859   -0.0350675   0.19066
   H   H3   0.159219   0.211518   0.0759482
   N   N1   0.16162   0.0198519   0.297039
   N   N2   0.242581   0.307466   0.171221
   O   O1   0.112361   -0.0524025   0.303397
   O   O2   0.215545   0.049203   0.337957
   O   O3   0.255298   0.352106   0.222021
   O   O4   0.262548   0.339341   0.117713
   C   C7   0.0596086   0.0475121   0.0721528
   O   O5   0.0257407   -0.0405516   0.0792687
   H   H4   -0.00580363   -0.0623756   0.0373759
   O   O6   0.0496219   0.0980502   0.0233533

#\#CIF1.1
##########################################################################
#               Crystallographic Information Format file 
#  For information on this file format, follow the CIF links at
#  http://www.iucr.org
##########################################################################

data_Crystal_108_108
_cell_angle_alpha  90
_cell_angle_beta  90
_cell_angle_gamma  90
_cell_length_a  24.674
_cell_length_b  9.54947
_cell_length_c  8.74868

 loop_
   _atom_type_description
   _atom_type_number_in_cell 
   _atom_type_symbol  
   hydrogen   88   H 
   carbon   96   C 
   oxygen   24   O 
   nitrogen   16   N 


loop_
  _symmetry_equiv_pos_as_xyz
   x,y,z
   -x+1/2,-y,z+1/2
   x+1/2,-y+1/2,-z
   -x,y+1/2,-z+1/2

loop_
   _atom_site_type_symbol
   _atom_site_label
   _atom_site_fract_x
   _atom_site_fract_y
   _atom_site_fract_z
   C   C1   0.0733722   0.253323   1.18778
   H   H1   0.0922548   0.317681   1.27692
   H   H2   0.0294495   0.271441   1.18648
   C   C2   0.139437   0.0720686   1.2113
   C   C3   0.159043   -0.0495444   1.28134
   C   C4   0.175853   0.160532   1.13431
   C   C5   0.214063   -0.0809231   1.27813
   H   H3   0.130875   -0.117191   1.34295
   C   C6   0.230789   0.126852   1.13285
   C   C7   0.251097   0.00768421   1.20506
   H   H4   0.258829   0.195818   1.0731
   C   C8   0.07731   0.204703   0.919561
   C   C9   0.0825688   0.248247   0.767866
   C   C10   0.0544275   0.0729931   0.951702
   C   C11   0.0660476   0.161678   0.649136
   H   H5   0.100634   0.350065   0.74387
   C   C12   0.0378625   -0.012059   0.830669
   C   C13   0.0436987   0.0294054   0.678475
   H   H6   0.0207041   -0.115079   0.855752
   C   C14   0.0496478   0.0221724   1.11522
   H   H7   0.0618113   -0.0880502   1.12224
   C   C15   0.155816   0.291338   1.05479
   H   H8   0.174147   0.301321   0.940816
   N   N1   0.0832001   0.105353   1.21998
   N   N2   0.0965013   0.294002   1.04001
   H   H9   0.00727482   0.0281927   1.1544
   H   H10   0.168437   0.383708   1.12206
   H   H11   0.0713866   0.194711   0.530874
   H   H12   0.228875   -0.174598   1.33509
   C   C16   0.310569   -0.0240327   1.20177
   H   H13   0.321427   -0.105191   1.28467
   H   H14   0.323466   -0.060507   1.08808
   H   H15   0.334944   0.0694549   1.22733
   C   C17   0.0275628   -0.0658879   0.549844
   H   H16   0.046117   -0.0306871   0.442421
   H   H17   0.0393027   -0.174719   0.573737
   H   H18   -0.01666   -0.0669648   0.534106
   C   C1   0.322411   0.362298   0.595134
   C   C2   0.375245   0.368447   0.540016
   C   C3   0.388022   0.369997   0.385403
   C   C4   0.345521   0.367256   0.280206
   C   C5   0.291817   0.359183   0.330976
   C   C6   0.281229   0.355089   0.486726
   H   H1   0.313912   0.362386   0.717096
   H   H2   0.430088   0.376776   0.348423
   H   H3   0.25867   0.358347   0.249584
   N   N1   0.418976   0.376783   0.650665
   N   N2   0.224804   0.346454   0.539472
   O   O1   0.407297   0.429466   0.777554
   O   O2   0.464169   0.331341   0.615603
   O   O3   0.216579   0.357661   0.679182
   O   O4   0.188852   0.328616   0.442696
   C   C7   0.356094   0.375073   0.112762
   O   O5   0.408569   0.397702   0.0816148
   H   H4   0.413702   0.404119   -0.0312382
   O   O6   0.320625   0.36186   0.0158137

#\#CIF1.1
##########################################################################
#               Crystallographic Information Format file 
#  For information on this file format, follow the CIF links at
#  http://www.iucr.org
##########################################################################

data_Crystal_017_017
_cell_angle_alpha  90
_cell_angle_beta  90
_cell_angle_gamma  90
_cell_length_a  13.8232
_cell_length_b  12.984
_cell_length_c  23.6024

 loop_
   _atom_type_description
   _atom_type_number_in_cell 
   _atom_type_symbol  
   hydrogen   176   H 
   carbon   192   C 
   oxygen   48   O 
   nitrogen   32   N 


loop_
  _symmetry_equiv_pos_as_xyz
   x,y,z
   -x+1/2,-y+1/2,z+1/2
   x+1/2,-y+1/2,-z
   -x,y,-z+1/2
   -x,-y,-z
   x-1/2,y-1/2,-z-1/2
   -x-1/2,y-1/2,z
   x,-y,z-1/2

loop_
   _atom_site_type_symbol
   _atom_site_label
   _atom_site_fract_x
   _atom_site_fract_y
   _atom_site_fract_z
   C   C1   0.281605   0.536892   0.288191
   H   H1   0.330562   0.552197   0.323684
   H   H2   0.254822   0.61044   0.271639
   C   C2   0.233224   0.378913   0.329538
   C   C3   0.177957   0.325461   0.369439
   C   C4   0.325024   0.340835   0.314692
   C   C5   0.214752   0.238174   0.396026
   H   H3   0.106723   0.354947   0.380937
   C   C6   0.360769   0.253835   0.342048
   C   C7   0.307831   0.201959   0.38361
   H   H4   0.43323   0.226225   0.331778
   C   C8   0.273338   0.455796   0.198239
   C   C9   0.312765   0.430452   0.145357
   C   C10   0.17205   0.459225   0.204537
   C   C11   0.252712   0.413494   0.0991923
   H   H5   0.391148   0.426521   0.140439
   C   C12   0.113245   0.444697   0.157202
   C   C13   0.151738   0.42166   0.104116
   H   H6   0.0346717   0.449137   0.162126
   C   C14   0.127535   0.471944   0.262762
   H   H7   0.0782572   0.407271   0.270888
   C   C15   0.386498   0.396079   0.271085
   H   H8   0.411321   0.342269   0.238258
   N   N1   0.200401   0.474858   0.307513
   N   N2   0.335247   0.482072   0.244026
   H   H9   0.0840699   0.543231   0.264735
   H   H10   0.4514   0.427613   0.291876
   H   H11   0.284954   0.394847   0.0582357
   H   H12   0.171146   0.198429   0.427799
   C   C16   0.351839   0.11168   0.413685
   H   H13   0.417758   0.134907   0.436356
   H   H14   0.300871   0.0766091   0.443753
   H   H15   0.372141   0.0518051   0.383001
   C   C17   0.0869377   0.40273   0.0543876
   H   H16   0.0572873   0.47472   0.0367907
   H   H17   0.126681   0.364045   0.0204878
   H   H18   0.024912   0.354104   0.0658402
   C   C1   0.219983   0.135232   0.0270747
   C   C2   0.120223   0.12479   0.0299628
   C   C3   0.0687949   0.141131   0.0798308
   C   C4   0.119167   0.168453   0.12881
   C   C5   0.219478   0.180041   0.127318
   C   C6   0.267764   0.163298   0.0765413
   H   H1   0.258913   0.123221   -0.012411
   H   H2   -0.0091943   0.131222   0.0804026
   H   H3   0.258553   0.202926   0.165165
   N   N1   0.0677641   0.094773   -0.0217303
   N   N2   0.373002   0.177943   0.0746362
   O   O1   -0.0214096   0.106746   -0.02228
   O   O2   0.115464   0.0580984   -0.061307
   O   O3   0.414896   0.161845   0.0289061
   O   O4   0.413742   0.20646   0.118683
   C   C7   0.0673964   0.18613   0.183138
   O   O5   -0.0261489   0.169167   0.180697
   H   H4   -0.0603299   0.189791   0.218354
   O   O6   0.110707   0.215634   0.226454

#\#CIF1.1
##########################################################################
#               Crystallographic Information Format file 
#  For information on this file format, follow the CIF links at
#  http://www.iucr.org
##########################################################################

data_Crystal_026_026
_cell_angle_alpha  116.025
_cell_angle_beta  100.599
_cell_angle_gamma  122.68
_cell_length_a  32.2627
_cell_length_b  5.94792
_cell_length_c  8.47192

 loop_
   _atom_type_description
   _atom_type_number_in_cell 
   _atom_type_symbol  
   hydrogen   44   H 
   carbon   48   C 
   oxygen   12   O 
   nitrogen   8   N 


loop_
  _symmetry_equiv_pos_as_xyz
   x,y,z
   -x,-y,-z

loop_
   _atom_site_type_symbol
   _atom_site_label
   _atom_site_fract_x
   _atom_site_fract_y
   _atom_site_fract_z
   C   C1   0.321395   0.664829   0.316944
   H   H1   0.273746   0.437324   0.195881
   H   H2   0.345732   0.596564   0.278678
   C   C2   0.305132   0.873225   0.586735
   C   C3   0.294537   0.870699   0.739006
   C   C4   0.288328   0.985942   0.499133
   C   C5   0.267   0.974893   0.801778
   H   H3   0.306999   0.779245   0.804854
   C   C6   0.26066   1.08937   0.563845
   C   C7   0.249932   1.08831   0.716013
   H   H4   0.248276   1.1782   0.494734
   C   C8   0.402106   1.26155   0.484647
   C   C9   0.435106   1.52477   0.473798
   C   C10   0.430452   1.30332   0.657125
   C   C11   0.494922   1.82474   0.631724
   H   H5   0.413495   1.48718   0.33673
   C   C12   0.490447   1.60593   0.813097
   C   C13   0.523692   1.8711   0.804746
   H   H6   0.511729   1.63899   0.94834
   C   C14   0.396734   1.0245   0.675388
   H   H7   0.405775   1.14676   0.835056
   C   C15   0.301419   1.00512   0.340037
   H   H8   0.321744   1.26238   0.388089
   N   N1   0.332433   0.759513   0.521321
   N   N2   0.340602   0.95333   0.320078
   H   H9   0.412012   0.892085   0.650459
   H   H10   0.25938   0.802431   0.183801
   H   H11   0.520458   2.02714   0.621178
   H   H12   0.257629   0.962838   0.916756
   C   C16   0.221125   1.20578   0.786776
   H   H13   0.203484   1.11361   0.865929
   H   H14   0.252965   1.49438   0.899876
   H   H15   0.184444   1.10889   0.653842
   C   C17   0.58845   2.19041   0.973293
   H   H16   0.615078   2.13347   0.948675
   H   H17   0.604576   2.40591   0.972485
   H   H18   0.597703   2.28667   1.13134
   C   C1   0.131102   0.286231   0.439372
   C   C2   0.101465   0.354036   0.516742
   C   C3   0.0698945   0.406387   0.431174
   C   C4   0.0696779   0.399514   0.264215
   C   C5   0.097827   0.322761   0.178197
   C   C6   0.126618   0.258585   0.264375
   H   H1   0.15522   0.245396   0.509427
   H   H2   0.0458748   0.449271   0.492555
   H   H3   0.0960233   0.307289   0.0437924
   N   N1   0.101782   0.352614   0.689725
   N   N2   0.150546   0.138522   0.161543
   O   O1   0.0607307   0.290727   0.709896
   O   O2   0.142375   0.407321   0.801913
   O   O3   0.177026   0.0897094   0.244636
   O   O4   0.141394   0.0851744   -0.00514694
   C   C7   0.0384173   0.459011   0.164219
   O   O5   0.0098293   0.517092   0.240674
   H   H4   -0.0106795   0.540485   0.150793
   O   O6   0.0402355   0.452749   0.01803

#\#CIF1.1
##########################################################################
#               Crystallographic Information Format file 
#  For information on this file format, follow the CIF links at
#  http://www.iucr.org
##########################################################################

data_Crystal_105_105
_cell_angle_alpha  90
_cell_angle_beta  90
_cell_angle_gamma  90
_cell_length_a  22.215
_cell_length_b  10.4037
_cell_length_c  9.01122

 loop_
   _atom_type_description
   _atom_type_number_in_cell 
   _atom_type_symbol  
   hydrogen   88   H 
   carbon   96   C 
   oxygen   24   O 
   nitrogen   16   N 


loop_
  _symmetry_equiv_pos_as_xyz
   x,y,z
   -x,-y,z+1/2
   -x+1/2,y+1/2,z+1/2
   x+1/2,-y+1/2,z

loop_
   _atom_site_type_symbol
   _atom_site_label
   _atom_site_fract_x
   _atom_site_fract_y
   _atom_site_fract_z
   C   C1   0.187853   0.389357   0.20843
   H   H1   0.223742   0.325642   0.168946
   H   H2   0.151362   0.389557   0.127006
   C   C2   0.254592   0.530412   0.336393
   C   C3   0.29197   0.638629   0.344124
   C   C4   0.261683   0.432433   0.442182
   C   C5   0.336618   0.648484   0.451293
   H   H3   0.285815   0.714616   0.262641
   C   C6   0.307534   0.442942   0.547212
   C   C7   0.345217   0.549597   0.555275
   H   H4   0.312464   0.366941   0.630086
   C   C8   0.122266   0.424795   0.412301
   C   C9   0.0850719   0.380661   0.526803
   C   C10   0.115369   0.551635   0.360264
   C   C11   0.0403894   0.458851   0.586232
   H   H5   0.0910678   0.282657   0.566478
   C   C12   0.0695228   0.627525   0.419207
   C   C13   0.0316542   0.583777   0.532103
   H   H6   0.064219   0.726342   0.379629
   C   C14   0.158504   0.606466   0.24627
   H   H7   0.174776   0.70075   0.284129
   C   C15   0.218483   0.320304   0.447837
   H   H8   0.202246   0.307855   0.562012
   N   N1   0.210498   0.521285   0.221982
   N   N2   0.166387   0.341225   0.350719
   H   H9   0.135499   0.620598   0.139342
   H   H10   0.240542   0.229843   0.415516
   H   H11   0.0119438   0.423433   0.676302
   H   H12   0.364702   0.734378   0.454965
   C   C16   0.391478   0.559506   0.675784
   H   H13   0.435472   0.587793   0.631393
   H   H14   0.378096   0.632656   0.757845
   H   H15   0.396913   0.467192   0.733237
   C   C17   -0.0164771   0.670317   0.591963
   H   H16   -0.0553533   0.671308   0.516721
   H   H17   -0.0324755   0.639797   0.701753
   H   H18   8.531e-05   0.769454   0.59907
   C   C1   0.40412   0.435722   0.217224
   C   C2   0.358495   0.374087   0.139074
   C   C3   0.340022   0.249668   0.171774
   C   C4   0.367949   0.184058   0.287848
   C   C5   0.415112   0.241125   0.365976
   C   C6   0.431652   0.366551   0.330095
   H   H1   0.417825   0.53338   0.192225
   H   H2   0.303621   0.20608   0.108967
   H   H3   0.437713   0.189037   0.454764
   N   N1   0.326726   0.44493   0.0230074
   N   N2   0.479022   0.430889   0.417304
   O   O1   0.29125   0.381218   -0.0574152
   O   O2   0.335357   0.561106   0.0107338
   O   O3   0.493858   0.541526   0.381287
   O   O4   0.500687   0.371016   0.523598
   C   C7   0.345097   0.0560222   0.337224
   O   O5   0.288225   0.0381305   0.292398
   H   H4   0.267787   -0.0346719   0.343986
   O   O6   0.374286   -0.0188772   0.412814

#\#CIF1.1
##########################################################################
#               Crystallographic Information Format file 
#  For information on this file format, follow the CIF links at
#  http://www.iucr.org
##########################################################################

data_Crystal_104_104
_cell_angle_alpha  90
_cell_angle_beta  103.677
_cell_angle_gamma  90
_cell_length_a  8.06608
_cell_length_b  35.8155
_cell_length_c  7.23984

 loop_
   _atom_type_description
   _atom_type_number_in_cell 
   _atom_type_symbol  
   hydrogen   88   H 
   carbon   96   C 
   oxygen   24   O 
   nitrogen   16   N 


loop_
  _symmetry_equiv_pos_as_xyz
   x,y,z
   -x,y+1/2,-z+1/2
   -x,-y,-z
   x,-y-1/2,z-1/2

loop_
   _atom_site_type_symbol
   _atom_site_label
   _atom_site_fract_x
   _atom_site_fract_y
   _atom_site_fract_z
   C   C1   0.39186   0.209668   0.319475
   H   H1   0.255065   0.2049   0.263219
   H   H2   0.421055   0.239366   0.308424
   C   C2   0.464488   0.149365   0.224905
   C   C3   0.499764   0.125118   0.0872824
   C   C4   0.407384   0.13449   0.379067
   C   C5   0.473099   0.0869313   0.098045
   H   H3   0.548501   0.136522   -0.0291873
   C   C6   0.382332   0.0959974   0.387986
   C   C7   0.412747   0.0717687   0.247895
   H   H4   0.340783   0.0845369   0.509881
   C   C8   0.616563   0.201501   0.595955
   C   C9   0.679319   0.20362   0.793097
   C   C10   0.730811   0.202807   0.476756
   C   C11   0.852943   0.207148   0.871042
   H   H5   0.589115   0.203104   0.884118
   C   C12   0.905173   0.206744   0.558066
   C   C13   0.969372   0.20856   0.754453
   H   H6   0.993196   0.20798   0.464383
   C   C14   0.667541   0.200092   0.263193
   H   H7   0.745466   0.180051   0.206518
   C   C15   0.374261   0.159958   0.533725
   H   H8   0.437213   0.148556   0.673488
   N   N1   0.487706   0.188488   0.206829
   N   N2   0.436897   0.198207   0.519215
   H   H9   0.681381   0.227384   0.19835
   H   H10   0.236199   0.161087   0.525552
   H   H11   0.899857   0.209434   1.02433
   H   H12   0.49959   0.068682   -0.0119956
   C   C16   0.380157   0.030635   0.255848
   H   H13   0.242576   0.0242637   0.217483
   H   H14   0.438531   0.0150981   0.156889
   H   H15   0.432072   0.0196882   0.399721
   C   C17   1.15746   0.212455   0.838228
   H   H16   1.18488   0.23556   0.941138
   H   H17   1.21403   0.187509   0.917982
   H   H18   1.22755   0.217268   0.727424
   C   C1   -0.206806   0.0400432   0.469103
   C   C2   -0.14467   0.0309295   0.312228
   C   C3   -0.0734955   0.057385   0.212979
   C   C4   -0.0662392   0.094446   0.273391
   C   C5   -0.128645   0.104664   0.430947
   C   C6   -0.195546   0.0770674   0.526827
   H   H1   -0.260263   0.0188536   0.544995
   H   H2   -0.0257714   0.0494894   0.0903524
   H   H3   -0.123686   0.133543   0.479317
   N   N1   -0.153791   -0.00831656   0.251601
   N   N2   -0.257801   0.0869191   0.695305
   O   O1   -0.0580493   -0.0182841   0.149874
   O   O2   -0.254936   -0.0291912   0.307319
   O   O3   -0.306816   0.0610261   0.783584
   O   O4   -0.25766   0.120333   0.739001
   C   C7   0.008857   0.124126   0.174522
   O   O5   0.0583921   0.111612   0.0208544
   H   H4   0.112247   0.132563   -0.0304497
   O   O6   0.0234609   0.156578   0.228173

#\#CIF1.1
##########################################################################
#               Crystallographic Information Format file 
#  For information on this file format, follow the CIF links at
#  http://www.iucr.org
##########################################################################

data_Crystal_077_077
_cell_angle_alpha  53.8875
_cell_angle_beta  87.9888
_cell_angle_gamma  38.4878
_cell_length_a  27.2993
_cell_length_b  14.3958
_cell_length_c  9.9199

 loop_
   _atom_type_description
   _atom_type_number_in_cell 
   _atom_type_symbol  
   hydrogen   44   H 
   carbon   48   C 
   oxygen   12   O 
   nitrogen   8   N 


loop_
  _symmetry_equiv_pos_as_xyz
   x,y,z
   -x,-y,-z

loop_
   _atom_site_type_symbol
   _atom_site_label
   _atom_site_fract_x
   _atom_site_fract_y
   _atom_site_fract_z
   C   C1   0.493972   -0.153615   0.633047
   H   H1   0.497566   -0.146086   0.517313
   H   H2   0.605112   -0.386426   0.863364
   C   C2   0.299137   0.140195   0.384568
   C   C3   0.247627   0.141715   0.371258
   C   C4   0.202604   0.446259   0.104267
   C   C5   0.104413   0.437497   0.0864429
   H   H3   0.323246   -0.0967618   0.588566
   C   C6   0.0592356   0.740162   -0.178792
   C   C7   0.00692729   0.743877   -0.195412
   H   H4   -0.0164177   0.979706   -0.392986
   C   C8   0.377231   0.167077   0.571376
   C   C9   0.323429   0.374484   0.482203
   C   C10   0.425574   -0.043402   0.80551
   C   C11   0.322171   0.364809   0.629574
   H   H5   0.28696   0.534991   0.301163
   C   C12   0.425298   -0.0523284   0.953869
   C   C13   0.374186   0.148619   0.870671
   H   H6   0.464411   -0.218798   1.13752
   C   C14   0.474502   -0.251559   0.890345
   H   H7   0.415561   -0.200054   0.880976
   C   C15   0.251876   0.459913   0.114781
   H   H8   0.165097   0.699217   -0.0271146
   N   N1   0.448101   -0.170529   0.679389
   N   N2   0.390172   0.157066   0.437974
   H   H9   0.593514   -0.532153   1.1346
   H   H10   0.269927   0.465554   0.012189
   H   H11   0.281893   0.524661   0.558945
   H   H12   0.0687294   0.427786   0.0848333
   C   C16   -0.148969   1.0669   -0.503903
   H   H13   -0.159226   1.10321   -0.643322
   H   H14   -0.182469   1.05212   -0.467419
   H   H15   -0.228072   1.30004   -0.645525
   C   C17   0.366469   0.150404   1.01986
   H   H16   0.404976   0.142602   1.07565
   H   H17   0.251238   0.389655   0.858984
   H   H18   0.433043   -0.070703   1.23633
   C   C1   0.233028   2.5056e-05   0.968123
   C   C2   0.16364   0.175684   0.702549
   C   C3   0.109755   0.403324   0.478666
   C   C4   0.123261   0.462259   0.520585
   C   C5   0.192971   0.28906   0.785883
   C   C6   0.247795   0.0587512   1.00517
   H   H1   0.273976   -0.175908   1.13892
   H   H2   0.0574424   0.53351   0.275054
   H   H3   0.203037   0.335718   0.818296
   N   N1   0.140901   0.129993   0.650265
   N   N2   0.323961   -0.131315   1.28779
   O   O1   0.0651118   0.316169   0.39638
   O   O2   0.196008   -0.086624   0.860046
   O   O3   0.300521   -0.173159   1.3815
   O   O4   0.407885   -0.240854   1.4163
   C   C7   0.0644156   0.7092   0.285051
   O   O5   0.0291337   0.803587   0.0812997
   H   H4   -0.0058301   0.964751   -0.0704572
   O   O6   0.0507247   0.812304   0.289254

#\#CIF1.1
##########################################################################
#               Crystallographic Information Format file 
#  For information on this file format, follow the CIF links at
#  http://www.iucr.org
##########################################################################

data_Crystal_009_009
_cell_angle_alpha  61.5739
_cell_angle_beta  102.931
_cell_angle_gamma  121.701
_cell_length_a  15.1443
_cell_length_b  6.57124
_cell_length_c  14.2327

 loop_
   _atom_type_description
   _atom_type_number_in_cell 
   _atom_type_symbol  
   hydrogen   44   H 
   carbon   48   C 
   oxygen   12   O 
   nitrogen   8   N 


loop_
  _symmetry_equiv_pos_as_xyz
   x,y,z
   -x,-y,-z

loop_
   _atom_site_type_symbol
   _atom_site_label
   _atom_site_fract_x
   _atom_site_fract_y
   _atom_site_fract_z
   C   C1   0.360897   0.626253   0.651587
   H   H1   0.410653   0.558237   0.711778
   H   H2   0.408903   0.807467   0.58326
   C   C2   0.241995   0.451166   0.787959
   C   C3   0.212592   0.469869   0.868825
   C   C4   0.211329   0.199026   0.798183
   C   C5   0.156896   0.243309   0.959436
   H   H3   0.237024   0.664737   0.862237
   C   C6   0.156943   -0.0258288   0.890614
   C   C7   0.130177   -0.00914523   0.973244
   H   H4   0.134947   -0.220659   0.898298
   C   C8   0.221247   0.494609   0.539967
   C   C9   0.175639   0.383756   0.467091
   C   C10   0.199994   0.682753   0.53589
   C   C11   0.109282   0.457039   0.391312
   H   H5   0.196209   0.24685   0.468304
   C   C12   0.13251   0.751499   0.459947
   C   C13   0.086756   0.643162   0.386435
   H   H6   0.113471   0.891619   0.458674
   C   C14   0.248249   0.806154   0.613873
   H   H7   0.187271   0.786482   0.652232
   C   C15   0.238485   0.167859   0.711458
   H   H8   0.167343   0.0299274   0.687158
   N   N1   0.305091   0.684523   0.698248
   N   N2   0.289739   0.419196   0.616534
   H   H9   0.301479   1.02063   0.570749
   H   H10   0.290349   0.0806914   0.743174
   H   H11   0.0755001   0.371319   0.333976
   H   H12   0.137228   0.263839   1.02247
   C   C16   0.0780314   -0.251022   1.07509
   H   H13   0.0172356   -0.248011   1.10329
   H   H14   0.0436551   -0.434313   1.06545
   H   H15   0.134464   -0.260485   1.13882
   C   C17   0.0164965   0.728435   0.304798
   H   H16   0.0611431   0.919603   0.237042
   H   H17   -0.0338876   0.584277   0.271896
   H   H18   -0.0330348   0.752577   0.339849
   C   C1   0.352801   1.20996   0.121622
   C   C2   0.398145   1.09362   0.103968
   C   C3   0.440552   0.947311   0.184706
   C   C4   0.437433   0.915347   0.288303
   C   C5   0.390225   1.02325   0.309941
   C   C6   0.348405   1.167   0.226414
   H   H1   0.321063   1.32602   0.0567108
   H   H2   0.477944   0.866156   0.166837
   H   H3   0.385368   0.992389   0.391083
   N   N1   0.403339   1.13229   -0.00538823
   N   N2   0.298225   1.27902   0.249785
   O   O1   0.393657   0.946578   -0.0174388
   O   O2   0.41799   1.3502   -0.0789383
   O   O3   0.24682   1.36957   0.178719
   O   O4   0.31052   1.27673   0.339226
   C   C7   0.479012   0.756105   0.378955
   O   O5   0.518389   0.649253   0.355001
   H   H4   0.529688   0.51086   0.424472
   O   O6   0.473145   0.726078   0.470849

#\#CIF1.1
##########################################################################
#               Crystallographic Information Format file 
#  For information on this file format, follow the CIF links at
#  http://www.iucr.org
##########################################################################

data_Crystal_008_008
_cell_angle_alpha  90
_cell_angle_beta  90
_cell_angle_gamma  90
_cell_length_a  13.3782
_cell_length_b  13.0882
_cell_length_c  23.928

 loop_
   _atom_type_description
   _atom_type_number_in_cell 
   _atom_type_symbol  
   hydrogen   176   H 
   carbon   192   C 
   oxygen   48   O 
   nitrogen   32   N 


loop_
  _symmetry_equiv_pos_as_xyz
   x,y,z
   -x+1/2,-y+1/2,z+1/2
   x+1/2,-y+1/2,-z
   -x,y,-z+1/2
   -x,-y,-z
   x-1/2,y-1/2,-z-1/2
   -x-1/2,y-1/2,z
   x,-y,z-1/2

loop_
   _atom_site_type_symbol
   _atom_site_label
   _atom_site_fract_x
   _atom_site_fract_y
   _atom_site_fract_z
   C   C1   0.212528   -0.010642   0.294853
   H   H1   0.236567   -0.0851328   0.278982
   H   H2   0.162351   -0.0225398   0.330507
   C   C2   0.221903   0.0621706   0.204256
   C   C3   0.181256   0.0799935   0.151092
   C   C4   0.326146   0.0544806   0.209993
   C   C5   0.242907   0.0846968   0.104462
   H   H3   0.10037   0.0869508   0.146469
   C   C6   0.386326   0.0563375   0.162358
   C   C7   0.346606   0.0705526   0.109202
   H   H4   0.466936   0.0465879   0.166841
   C   C8   0.271957   0.142843   0.334756
   C   C9   0.330341   0.189766   0.375824
   C   C10   0.180706   0.187429   0.318959
   C   C11   0.297086   0.27816   0.402065
   H   H5   0.4007   0.154189   0.388104
   C   C12   0.149386   0.276689   0.345374
   C   C13   0.205474   0.32258   0.387613
   H   H6   0.0776674   0.310378   0.333917
   C   C14   0.11346   0.136212   0.276325
   H   H7   0.0931804   0.190147   0.24304
   C   C15   0.373578   0.046414   0.26725
   H   H8   0.42476   0.111194   0.273392
   N   N1   0.158576   0.0449489   0.251074
   N   N2   0.300488   0.0461855   0.312602
   H   H9   0.0434197   0.113222   0.297159
   H   H10   0.4191   -0.0239106   0.26961
   H   H11   0.34127   0.312107   0.435559
   H   H12   0.209272   0.0960832   0.0634293
   C   C16   0.413439   0.0716242   0.0590005
   H   H13   0.384965   0.0209109   0.0261732
   H   H14   0.419012   0.148291   0.0405272
   H   H15   0.489474   0.0466603   0.0693488
   C   C17   0.166661   0.414137   0.418237
   H   H16   0.118574   0.460375   0.391189
   H   H17   0.122634   0.389744   0.454477
   H   H18   0.227989   0.463295   0.432791
   C   C1   0.285079   0.356988   0.0231561
   C   C2   0.231988   0.33319   0.0714147
   C   C3   0.277688   0.323073   0.123315
   C   C4   0.380633   0.338272   0.127328
   C   C5   0.436459   0.36173   0.0797218
   C   C6   0.38773   0.370505   0.0286182
   H   H1   0.248599   0.363175   -0.0173515
   H   H2   0.233475   0.304041   0.159885
   H   H3   0.516591   0.373791   0.0832942
   N   N1   0.123297   0.317641   0.0674062
   N   N2   0.446617   0.396604   -0.0214129
   O   O1   0.0774801   0.295534   0.110736
   O   O2   0.084013   0.327372   0.0206962
   O   O3   0.400967   0.420147   -0.0645158
   O   O4   0.539145   0.394411   -0.0170734
   C   C7   0.433404   0.330797   0.181988
   O   O5   0.376493   0.308946   0.225079
   H   H4   0.416151   0.320878   0.261922
   O   O6   0.525297   0.344265   0.184813

#\#CIF1.1
##########################################################################
#               Crystallographic Information Format file 
#  For information on this file format, follow the CIF links at
#  http://www.iucr.org
##########################################################################

data_Crystal_059_059
_cell_angle_alpha  90
_cell_angle_beta  110.872
_cell_angle_gamma  90
_cell_length_a  7.31912
_cell_length_b  18.6462
_cell_length_c  8.29539

 loop_
   _atom_type_description
   _atom_type_number_in_cell 
   _atom_type_symbol  
   hydrogen   44   H 
   carbon   48   C 
   oxygen   12   O 
   nitrogen   8   N 


loop_
  _symmetry_equiv_pos_as_xyz
   x,y,z
   x,-y,z+1/2

loop_
   _atom_site_type_symbol
   _atom_site_label
   _atom_site_fract_x
   _atom_site_fract_y
   _atom_site_fract_z
   C   C1   1.00281   0.0978724   0.443267
   H   H1   1.11675   0.112199   0.392042
   H   H2   0.990368   0.039278   0.447407
   C   C2   0.819803   0.203   0.325342
   C   C3   0.688672   0.239317   0.183206
   C   C4   0.954993   0.242452   0.459599
   C   C5   0.692917   0.313572   0.1732
   H   H3   0.588129   0.207949   0.078007
   C   C6   0.955828   0.317269   0.448112
   C   C7   0.826381   0.353907   0.306239
   H   H4   1.06045   0.347938   0.553431
   C   C8   0.906239   0.113105   0.68531
   C   C9   0.953085   0.113153   0.863886
   C   C10   0.712482   0.0997082   0.57622
   C   C11   0.810151   0.100662   0.934295
   H   H5   1.10345   0.122777   0.947954
   C   C12   0.570412   0.0871436   0.649251
   C   C13   0.615806   0.0878633   0.827778
   H   H6   0.419909   0.0765535   0.564098
   C   C14   0.659072   0.0981036   0.38222
   H   H7   0.525484   0.129227   0.318769
   C   C15   1.10005   0.203904   0.613222
   H   H8   1.10184   0.228704   0.734001
   N   N1   0.81581   0.126713   0.328963
   N   N2   1.05591   0.127185   0.6167
   H   H9   0.629272   0.042561   0.335416
   H   H10   1.249   0.209416   0.609741
   H   H11   0.846518   0.100595   1.07387
   H   H12   0.593595   0.341102   0.0598906
   C   C16   0.830224   0.43414   0.294234
   H   H13   0.823612   0.451065   0.165337
   H   H14   0.70385   0.458203   0.316133
   H   H15   0.960681   0.457167   0.391461
   C   C17   0.463076   0.0749332   0.906434
   H   H16   0.530116   0.0538347   1.03788
   H   H17   0.386708   0.12508   0.912853
   H   H18   0.348945   0.0380584   0.828209
   C   C1   0.255501   0.385116   0.255125
   C   C2   0.310447   0.314807   0.304641
   C   C3   0.454893   0.296984   0.461008
   C   C4   0.55001   0.352215   0.573212
   C   C5   0.497621   0.42332   0.528138
   C   C6   0.351488   0.438417   0.37101
   H   H1   0.140853   0.396941   0.132269
   H   H2   0.496293   0.241477   0.494895
   H   H3   0.572368   0.466409   0.614685
   N   N1   0.210523   0.257601   0.185229
   N   N2   0.297391   0.513727   0.326327
   O   O1   0.238236   0.194787   0.236503
   O   O2   0.103681   0.275848   0.0372319
   O   O3   0.180249   0.526954   0.179221
   O   O4   0.372805   0.559859   0.437882
   C   C7   0.708333   0.337903   0.743192
   O   O5   0.737972   0.26742   0.77335
   H   H4   0.849054   0.259404   0.882937
   O   O6   0.796343   0.385674   0.841069

#\#CIF1.1
##########################################################################
#               Crystallographic Information Format file 
#  For information on this file format, follow the CIF links at
#  http://www.iucr.org
##########################################################################

data_Crystal_060_060
_cell_angle_alpha  90
_cell_angle_beta  153.92
_cell_angle_gamma  90
_cell_length_a  15.5723
_cell_length_b  18.667
_cell_length_c  8.3006

 loop_
   _atom_type_description
   _atom_type_number_in_cell 
   _atom_type_symbol  
   hydrogen   44   H 
   carbon   48   C 
   oxygen   12   O 
   nitrogen   8   N 


loop_
  _symmetry_equiv_pos_as_xyz
   x,y,z
   x,-y,z+1/2

loop_
   _atom_site_type_symbol
   _atom_site_label
   _atom_site_fract_x
   _atom_site_fract_y
   _atom_site_fract_z
   C   C1   0.353305   0.401984   0.430564
   H   H1   0.365427   0.460616   0.459499
   H   H2   0.239292   0.387612   0.151211
   C   C2   0.450475   0.386719   0.866553
   C   C3   0.403394   0.386945   0.950838
   C   C4   0.644017   0.400131   1.14454
   C   C5   0.546051   0.399566   1.30633
   H   H3   0.252948   0.377543   0.734362
   C   C6   0.785881   0.41264   1.50133
   C   C7   0.740233   0.412225   1.58839
   H   H4   0.935819   0.423143   1.71583
   C   C8   0.536734   0.296924   0.679803
   C   C9   0.667307   0.260683   0.798529
   C   C10   0.401603   0.257581   0.543759
   C   C11   0.663329   0.186549   0.78053
   H   H5   0.768042   0.291951   0.894669
   C   C12   0.401299   0.182823   0.531532
   C   C13   0.530344   0.146215   0.647681
   H   H6   0.296393   0.15249   0.42686
   C   C14   0.256898   0.29605   0.407958
   H   H7   0.255936   0.271192   0.526517
   C   C15   0.69754   0.401594   1.05782
   H   H8   0.831145   0.37033   1.26201
   N   N1   0.300557   0.372749   0.498574
   N   N2   0.540541   0.373136   0.690851
   H   H9   0.108228   0.29028   0.107185
   H   H10   0.727765   0.457143   1.07199
   H   H11   0.762463   0.159184   0.865381
   H   H12   0.509775   0.399749   1.37311
   C   C16   0.892879   0.425122   1.97202
   H   H13   0.969364   0.375115   2.13135
   H   H14   1.00701   0.4619   2.12233
   H   H15   0.826321   0.446101   1.97031
   C   C17   0.526736   0.0660619   0.628432
   H   H16   0.533723   0.049114   0.513562
   H   H17   0.6531   0.0418918   0.902537
   H   H18   0.396466   0.0429626   0.464794
   C   C1   1.10167   0.114931   1.73907
   C   C2   1.04641   0.185165   1.67813
   C   C3   0.90179   0.202901   1.54501
   C   C4   0.806911   0.147648   1.46741
   C   C5   0.859358   0.0765878   1.52766
   C   C6   1.00591   0.0616892   1.6636
   H   H1   1.21631   0.10327   1.84541
   H   H2   0.860871   0.258409   1.49691
   H   H3   0.78469   0.0335718   1.46502
   N   N1   1.14686   0.242204   1.75948
   N   N2   1.05911   -0.0135082   1.72561
   O   O1   1.11932   0.305064   1.75456
   O   O2   1.25408   0.223568   1.82641
   O   O3   1.17588   -0.0268525   1.81209
   O   O4   0.983368   -0.0593727   1.68609
   C   C7   0.648883   0.161984   1.32103
   O   O5   0.618755   0.232442   1.29044
   H   H4   0.507879   0.240281   1.1783
   O   O6   0.561054   0.114395   1.24358

#\#CIF1.1
##########################################################################
#               Crystallographic Information Format file 
#  For information on this file format, follow the CIF links at
#  http://www.iucr.org
##########################################################################

data_Crystal_084_084
_cell_angle_alpha  54.4036
_cell_angle_beta  53.9671
_cell_angle_gamma  27.3632
_cell_length_a  35.2464
_cell_length_b  8.6695
_cell_length_c  9.3308

 loop_
   _atom_type_description
   _atom_type_number_in_cell 
   _atom_type_symbol  
   hydrogen   44   H 
   carbon   48   C 
   oxygen   12   O 
   nitrogen   8   N 


loop_
  _symmetry_equiv_pos_as_xyz
   x,y,z
   -x,-y,-z

loop_
   _atom_site_type_symbol
   _atom_site_label
   _atom_site_fract_x
   _atom_site_fract_y
   _atom_site_fract_z
   C   C1   0.154508   0.17693   0.325271
   H   H1   0.209816   0.0534035   0.216868
   H   H2   0.106395   0.301903   0.284673
   C   C2   0.175942   0.285606   0.431888
   C   C3   0.165041   0.490402   0.422505
   C   C4   0.241791   -0.0591693   0.508268
   C   C5   0.217638   0.359461   0.489836
   H   H3   0.114924   0.754461   0.357881
   C   C6   0.29433   -0.187492   0.575582
   C   C7   0.283083   0.0169798   0.568737
   H   H4   0.345089   -0.454836   0.63644
   C   C8   0.113816   0.063775   0.635129
   C   C9   0.119426   -0.143923   0.780542
   C   C10   0.0444641   0.407065   0.645899
   C   C11   0.0585185   -0.0163382   0.937285
   H   H5   0.173273   -0.409435   0.771125
   C   C12   -0.0159965   0.529761   0.803775
   C   C13   -0.010086   0.32331   0.951452
   H   H6   -0.0687497   0.793841   0.814084
   C   C14   0.0381231   0.63326   0.490179
   H   H7   0.0178466   0.790268   0.540599
   C   C15   0.254566   -0.284042   0.517461
   H   H8   0.26784   -0.447565   0.648671
   N   N1   0.118757   0.435692   0.364102
   N   N2   0.180881   -0.0839462   0.483232
   H   H9   -0.00959678   0.806986   0.416964
   H   H10   0.309917   -0.45535   0.417424
   H   H11   0.0653192   -0.1842   1.05149
   H   H12   0.208805   0.522185   0.479734
   C   C16   0.338766   -0.122756   0.645406
   H   H13   0.355674   -0.0284559   0.557196
   H   H14   0.306793   -0.0427865   0.775702
   H   H15   0.396598   -0.401942   0.667027
   C   C17   -0.0757348   0.462957   1.11935
   H   H16   -0.131189   0.601067   1.1074
   H   H17   -0.0517024   0.25886   1.2346
   H   H18   -0.0976936   0.642002   1.14942
   C   C1   0.462124   -0.263417   0.216356
   C   C2   0.40164   0.0791566   0.14559
   C   C3   0.336908   0.278865   0.0824791
   C   C4   0.33308   0.128245   0.0882092
   C   C5   0.393405   -0.216367   0.156481
   C   C6   0.456061   -0.403693   0.220872
   H   H1   0.511834   -0.414744   0.266505
   H   H2   0.291023   0.546009   0.0282556
   H   H3   0.390481   -0.332955   0.159359
   N   N1   0.407208   0.23181   0.139369
   N   N2   0.519665   -0.766603   0.295111
   O   O1   0.354101   0.53655   0.0731534
   O   O2   0.464281   0.0488175   0.201461
   O   O3   0.569058   -0.916138   0.368298
   O   O4   0.520586   -0.900725   0.27738
   C   C7   0.266547   0.320508   0.021966
   O   O5   0.205571   0.657806   -0.0212579
   H   H4   0.164073   0.764821   -0.0632916
   O   O6   0.268641   0.182635   0.00642622

#\#CIF1.1
##########################################################################
#               Crystallographic Information Format file 
#  For information on this file format, follow the CIF links at
#  http://www.iucr.org
##########################################################################

data_Crystal_051_051
_cell_angle_alpha  90
_cell_angle_beta  27.1606
_cell_angle_gamma  90
_cell_length_a  7.94992
_cell_length_b  38.9649
_cell_length_c  14.92

 loop_
   _atom_type_description
   _atom_type_number_in_cell 
   _atom_type_symbol  
   hydrogen   88   H 
   carbon   96   C 
   oxygen   24   O 
   nitrogen   16   N 


loop_
  _symmetry_equiv_pos_as_xyz
   x,y,z
   -x,y+1/2,-z+1/2
   -x,-y,-z
   x,-y-1/2,z-1/2

loop_
   _atom_site_type_symbol
   _atom_site_label
   _atom_site_fract_x
   _atom_site_fract_y
   _atom_site_fract_z
   C   C1   0.782182   0.100141   0.159218
   H   H1   0.738161   0.128034   0.177594
   H   H2   0.708361   0.0887227   0.12948
   C   C2   0.646726   0.0969929   0.379408
   C   C3   0.400186   0.0928977   0.567829
   C   C4   0.990285   0.112585   0.231949
   C   C5   0.489933   0.104375   0.610458
   H   H3   0.133676   0.0809244   0.681258
   C   C6   1.07459   0.124224   0.278214
   C   C7   0.831062   0.120317   0.465307
   H   H4   1.34341   0.136156   0.161647
   C   C8   1.24268   0.0581311   -0.0262839
   C   C9   1.60567   0.0459997   -0.203784
   C   C10   0.957804   0.0349229   0.128357
   C   C11   1.68269   0.0115539   -0.226062
   H   H5   1.82684   0.0639805   -0.324339
   C   C12   1.04211   0.000318745   0.102243
   C   C13   1.40268   -0.0119008   -0.0724289
   H   H6   0.818377   -0.0175489   0.223239
   C   C14   0.564543   0.0474687   0.323205
   H   H7   0.433798   0.0358537   0.444281
   C   C15   1.27363   0.114907   0.0232326
   H   H8   1.54347   0.106487   -0.079634
   N   N1   0.545366   0.0850809   0.340588
   N   N2   1.17105   0.0938153   -0.00609396
   H   H9   0.404705   0.0394986   0.339708
   H   H10   1.3083   0.141592   -0.0153734
   H   H11   1.96567   0.00234763   -0.365481
   H   H12   0.296256   0.101324   0.757736
   C   C16   0.930901   0.13192   0.510553
   H   H13   0.701994   0.1454   0.65161
   H   H14   1.0023   0.110164   0.5204
   H   H15   1.17123   0.148977   0.39547
   C   C17   1.49358   -0.048554   -0.0944221
   H   H16   1.69338   -0.0594003   -0.23671
   H   H17   1.62053   -0.0507757   -0.0878774
   H   H18   1.2459   -0.0647553   0.022671
   C   C1   0.595773   0.197881   0.547604
   C   C2   0.94921   0.21185   0.378805
   C   C3   1.14975   0.216223   0.20517
   C   C4   0.995457   0.205764   0.197378
   C   C5   0.64167   0.191765   0.363423
   C   C6   0.448984   0.188503   0.534735
   H   H1   0.441357   0.194976   0.68293
   H   H2   1.42452   0.227167   0.076989
   H   H3   0.513525   0.18434   0.361256
   N   N1   1.1213   0.221913   0.381304
   N   N2   0.0739351   0.174449   0.708646
   O   O1   1.40844   0.239016   0.242268
   O   O2   0.974621   0.212235   0.522029
   O   O3   -0.119432   0.176486   0.868782
   O   O4   -0.0262934   0.161627   0.684382
   C   C7   1.20249   0.20919   0.0137109
   O   O5   1.51417   0.227344   -0.123832
   H   H4   1.647   0.227501   -0.245015
   O   O6   1.09844   0.196828   -0.00797992

#\#CIF1.1
##########################################################################
#               Crystallographic Information Format file 
#  For information on this file format, follow the CIF links at
#  http://www.iucr.org
##########################################################################

data_Crystal_011_011
_cell_angle_alpha  90
_cell_angle_beta  90
_cell_angle_gamma  90
_cell_length_a  22.8838
_cell_length_b  10.4464
_cell_length_c  8.6317

 loop_
   _atom_type_description
   _atom_type_number_in_cell 
   _atom_type_symbol  
   hydrogen   88   H 
   carbon   96   C 
   oxygen   24   O 
   nitrogen   16   N 


loop_
  _symmetry_equiv_pos_as_xyz
   x,y,z
   -x,-y,z+1/2
   -x+1/2,y+1/2,z+1/2
   x+1/2,-y+1/2,z

loop_
   _atom_site_type_symbol
   _atom_site_label
   _atom_site_fract_x
   _atom_site_fract_y
   _atom_site_fract_z
   C   C1   0.183639   0.430132   0.440191
   H   H1   0.21897   0.370122   0.395067
   H   H2   0.148467   0.43301   0.354425
   C   C2   0.248181   0.563762   0.582621
   C   C3   0.28517   0.669948   0.595511
   C   C4   0.254968   0.460335   0.685232
   C   C5   0.329561   0.671351   0.704664
   H   H3   0.279281   0.750052   0.516112
   C   C6   0.300546   0.463333   0.79257
   C   C7   0.338429   0.566964   0.804473
   H   H4   0.305696   0.383622   0.873105
   C   C8   0.117809   0.452528   0.650728
   C   C9   0.0803117   0.400486   0.762133
   C   C10   0.110652   0.580757   0.603961
   C   C11   0.0352426   0.474018   0.8237
   H   H5   0.0870243   0.301278   0.797563
   C   C12   0.0644568   0.651638   0.664872
   C   C13   0.0263164   0.600555   0.774867
   H   H6   0.058779   0.751092   0.628605
   C   C14   0.15408   0.642945   0.494555
   H   H7   0.169443   0.733608   0.544353
   C   C15   0.212202   0.349786   0.685233
   H   H8   0.195887   0.332827   0.802724
   N   N1   0.204867   0.560839   0.463828
   N   N2   0.162129   0.374736   0.583745
   H   H9   0.132665   0.666947   0.383837
   H   H10   0.233775   0.260146   0.649756
   H   H11   0.0065662   0.432928   0.911487
   H   H12   0.357994   0.754505   0.711246
   C   C16   0.385891   0.56866   0.924032
   H   H13   0.387302   0.478523   0.988972
   H   H14   0.428765   0.583307   0.870397
   H   H15   0.378954   0.647007   1.00727
   C   C17   -0.0219943   0.681723   0.839002
   H   H16   -0.0579343   0.689752   0.755239
   H   H17   -0.039945   0.643587   0.947524
   H   H18   -0.00634323   0.77949   0.859911
   C   C1   0.417766   0.237935   0.625663
   C   C2   0.37013   0.198783   0.537745
   C   C3   0.343047   0.277788   0.43012
   C   C4   0.364501   0.401402   0.408147
   C   C5   0.411353   0.445832   0.497392
   C   C6   0.436599   0.363315   0.605069
   H   H1   0.43934   0.173988   0.706949
   H   H2   0.306127   0.242017   0.363684
   H   H3   0.427792   0.542543   0.480248
   N   N1   0.347348   0.0695915   0.560554
   N   N2   0.484177   0.409728   0.705206
   O   O1   0.29609   0.0488542   0.518259
   O   O2   0.379879   -0.0108753   0.620495
   O   O3   0.497936   0.34204   0.817483
   O   O4   0.506885   0.514364   0.673403
   C   C7   0.336877   0.490279   0.294145
   O   O5   0.29648   0.430034   0.205937
   H   H4   0.275815   0.491672   0.138542
   O   O6   0.349334   0.602975   0.282409

#\#CIF1.1
##########################################################################
#               Crystallographic Information Format file 
#  For information on this file format, follow the CIF links at
#  http://www.iucr.org
##########################################################################

data_Crystal_006_006
_cell_angle_alpha  90
_cell_angle_beta  90
_cell_angle_gamma  90
_cell_length_a  23.0017
_cell_length_b  10.8631
_cell_length_c  8.3507

 loop_
   _atom_type_description
   _atom_type_number_in_cell 
   _atom_type_symbol  
   hydrogen   88   H 
   carbon   96   C 
   oxygen   24   O 
   nitrogen   16   N 


loop_
  _symmetry_equiv_pos_as_xyz
   x,y,z
   -x,-y,z+1/2
   -x+1/2,y+1/2,z+1/2
   x+1/2,-y+1/2,z

loop_
   _atom_site_type_symbol
   _atom_site_label
   _atom_site_fract_x
   _atom_site_fract_y
   _atom_site_fract_z
   C   C1   0.201051   0.577645   0.0955645
   H   H1   0.235589   0.582328   0.00611462
   H   H2   0.164866   0.63594   0.0565325
   C   C2   0.267035   0.544021   0.309568
   C   C3   0.30541   0.589152   0.425611
   C   C4   0.274017   0.42303   0.253756
   C   C5   0.350641   0.517195   0.482437
   H   H3   0.299707   0.683133   0.467044
   C   C6   0.320079   0.351908   0.311423
   C   C7   0.358909   0.397097   0.425295
   H   H4   0.325185   0.257421   0.268543
   C   C8   0.136467   0.439816   0.223338
   C   C9   0.0976504   0.340767   0.216124
   C   C10   0.128988   0.531257   0.340808
   C   C11   0.0508102   0.333326   0.320553
   H   H5   0.103594   0.271875   0.122683
   C   C12   0.0808088   0.523754   0.441851
   C   C13   0.0414709   0.426078   0.43471
   H   H6   0.0740244   0.595327   0.53184
   C   C14   0.172423   0.635371   0.359442
   H   H7   0.188846   0.636385   0.483255
   C   C15   0.231505   0.369241   0.134454
   H   H8   0.215769   0.280114   0.179105
   N   N1   0.222321   0.621886   0.249912
   N   N2   0.181327   0.450145   0.107263
   H   H9   0.151627   0.724902   0.338006
   H   H10   0.2535   0.352069   0.0191681
   H   H11   0.0206783   0.256116   0.310881
   H   H12   0.380703   0.554169   0.571323
   C   C16   0.408096   0.320665   0.487492
   H   H13   0.449792   0.369221   0.473582
   H   H14   0.402421   0.301616   0.616119
   H   H15   0.41127   0.232725   0.424031
   C   C17   -0.00962898   0.424397   0.545796
   H   H16   -0.0497207   0.452088   0.483306
   H   H17   -0.0173579   0.33247   0.595174
   H   H18   -0.00288844   0.488119   0.645713
   C   C1   0.0890132   0.272685   0.762297
   C   C2   0.137039   0.307415   0.672235
   C   C3   0.160742   0.232346   0.554242
   C   C4   0.134663   0.118513   0.523816
   C   C5   0.0863783   0.0803565   0.612272
   C   C6   0.0650369   0.157893   0.731171
   H   H1   0.0715335   0.331222   0.855858
   H   H2   0.198814   0.263494   0.489014
   H   H3   0.0666827   -0.00874282   0.587518
   N   N1   0.164879   0.425016   0.707344
   N   N2   0.0170887   0.116062   0.834442
   O   O1   0.215374   0.439758   0.654854
   O   O2   0.138139   0.502011   0.787783
   O   O3   0.00340477   0.181941   0.94994
   O   O4   -0.00600944   0.0157175   0.802335
   C   C7   0.157851   0.0325481   0.400085
   O   O5   0.200586   0.0844259   0.312604
   H   H4   0.219427   0.0236538   0.240343
   O   O6   0.140529   -0.0726707   0.381501

#\#CIF1.1
##########################################################################
#               Crystallographic Information Format file 
#  For information on this file format, follow the CIF links at
#  http://www.iucr.org
##########################################################################

data_Crystal_037_037
_cell_angle_alpha  90
_cell_angle_beta  90
_cell_angle_gamma  90
_cell_length_a  12.3161
_cell_length_b  12.5124
_cell_length_c  27.0212

 loop_
   _atom_type_description
   _atom_type_number_in_cell 
   _atom_type_symbol  
   hydrogen   176   H 
   carbon   192   C 
   oxygen   48   O 
   nitrogen   32   N 


loop_
  _symmetry_equiv_pos_as_xyz
   x,y,z
   -x+1/2,-y+1/2,z+1/2
   x+1/2,-y+1/2,-z
   -x,y,-z+1/2
   -x,-y,-z
   x-1/2,y-1/2,-z-1/2
   -x-1/2,y-1/2,z
   x,-y,z-1/2

loop_
   _atom_site_type_symbol
   _atom_site_label
   _atom_site_fract_x
   _atom_site_fract_y
   _atom_site_fract_z
   C   C1   0.37443   -0.0689762   0.208292
   H   H1   0.392409   -0.060185   0.168745
   H   H2   0.431702   -0.126687   0.224336
   C   C2   0.184397   -0.0340264   0.200865
   C   C3   0.0757591   -0.0650717   0.196638
   C   C4   0.211773   0.0738252   0.192162
   C   C5   -0.00347192   0.00773852   0.182706
   H   H3   0.0544857   -0.148151   0.204098
   C   C6   0.13125   0.145539   0.177509
   C   C7   0.022901   0.114362   0.172172
   H   H4   0.154616   0.229187   0.172509
   C   C8   0.356374   0.0301716   0.282756
   C   C9   0.385793   0.113709   0.314546
   C   C10   0.297291   -0.0566548   0.301918
   C   C11   0.35728   0.11148   0.364198
   H   H5   0.433295   0.179835   0.29968
   C   C12   0.271571   -0.0588139   0.352298
   C   C13   0.299507   0.0246448   0.383955
   H   H6   0.224313   -0.125824   0.366842
   C   C14   0.254862   -0.142926   0.267557
   H   H7   0.169254   -0.159347   0.276076
   C   C15   0.325717   0.11289   0.202853
   H   H8   0.321231   0.188586   0.22319
   N   N1   0.264085   -0.11054   0.215327
   N   N2   0.385878   0.0342703   0.232054
   H   H9   0.299707   -0.218356   0.272614
   H   H10   0.371277   0.129081   0.168637
   H   H11   0.381334   0.177598   0.388073
   H   H12   -0.0878974   -0.0174329   0.179845
   C   C16   -0.0628482   0.192354   0.156102
   H   H13   -0.14367   0.166361   0.168342
   H   H14   -0.0469531   0.273068   0.170447
   H   H15   -0.0661943   0.199426   0.115488
   C   C17   0.269846   0.0205684   0.437733
   H   H16   0.341734   -0.000234146   0.459984
   H   H17   0.238615   0.0976109   0.451119
   H   H18   0.208027   -0.0409965   0.444452
   C   C1   0.236543   -0.0620807   0.0805636
   C   C2   0.290137   0.0271127   0.0622185
   C   C3   0.235141   0.115152   0.0429681
   C   C4   0.122055   0.113907   0.0427181
   C   C5   0.0657535   0.0248604   0.0605622
   C   C6   0.123968   -0.0620096   0.0781153
   H   H1   0.281036   -0.130701   0.0943918
   H   H2   0.280241   0.181937   0.027585
   H   H3   -0.0223633   0.0226317   0.059072
   N   N1   0.408638   0.0250709   0.0604324
   N   N2   0.0651639   -0.158588   0.0928784
   O   O1   0.452602   0.0930934   0.0332106
   O   O2   0.458157   -0.0435422   0.0844284
   O   O3   0.119449   -0.23618   0.107097
   O   O4   -0.0354007   -0.15764   0.0898255
   C   C7   0.0563935   0.202293   0.0210121
   O   O5   0.117489   0.284922   0.00554928
   H   H4   0.0695635   0.337449   -0.0113582
   O   O6   -0.0424819   0.197693   0.0172955

#\#CIF1.1
##########################################################################
#               Crystallographic Information Format file 
#  For information on this file format, follow the CIF links at
#  http://www.iucr.org
##########################################################################

data_Crystal_024_024
_cell_angle_alpha  127.831
_cell_angle_beta  113.185
_cell_angle_gamma  47.0118
_cell_length_a  25.1276
_cell_length_b  8.24545
_cell_length_c  8.91941

 loop_
   _atom_type_description
   _atom_type_number_in_cell 
   _atom_type_symbol  
   hydrogen   44   H 
   carbon   48   C 
   oxygen   12   O 
   nitrogen   8   N 


loop_
  _symmetry_equiv_pos_as_xyz
   x,y,z
   -x,-y,-z

loop_
   _atom_site_type_symbol
   _atom_site_label
   _atom_site_fract_x
   _atom_site_fract_y
   _atom_site_fract_z
   C   C1   0.407498   -0.0405897   0.391307
   H   H1   0.466058   -0.148515   0.414725
   H   H2   0.395132   -0.175531   0.277189
   C   C2   0.398289   0.315689   0.484302
   C   C3   0.407294   0.429305   0.437239
   C   C4   0.403453   0.379848   0.673721
   C   C5   0.421559   0.604955   0.576071
   H   H3   0.403686   0.375649   0.289396
   C   C6   0.41794   0.557539   0.811758
   C   C7   0.427404   0.671044   0.765748
   H   H4   0.422538   0.606442   0.95895
   C   C8   0.291947   0.259521   0.546594
   C   C9   0.246676   0.333478   0.663545
   C   C10   0.261248   0.329373   0.407559
   C   C11   0.171868   0.475063   0.643856
   H   H5   0.272091   0.269244   0.76577
   C   C12   0.185718   0.475246   0.392051
   C   C13   0.14016   0.549892   0.508131
   H   H6   0.161438   0.534726   0.287035
   C   C14   0.309899   0.247012   0.278067
   H   H7   0.289255   0.414013   0.276541
   C   C15   0.394988   0.253023   0.724581
   H   H8   0.357387   0.397231   0.848406
   N   N1   0.385718   0.130491   0.33596
   N   N2   0.368547   0.106208   0.566349
   H   H9   0.308975   0.106096   0.130475
   H   H10   0.448012   0.119649   0.763932
   H   H11   0.136885   0.526496   0.73143
   H   H12   0.428465   0.693556   0.538988
   C   C16   0.444044   0.858409   0.913495
   H   H13   0.481621   0.833316   0.854263
   H   H14   0.394199   1.05889   0.963773
   H   H15   0.466947   0.838473   1.03897
   C   C17   0.0593866   0.704214   0.486753
   H   H16   0.0403906   0.586106   0.412933
   H   H17   0.0298859   0.85702   0.625357
   H   H18   0.0426516   0.793284   0.407435
   C   C1   0.126307   1.04362   1.14424
   C   C2   0.195758   0.938667   1.10957
   C   C3   0.211762   0.932671   0.97256
   C   C4   0.15542   1.03741   0.865664
   C   C5   0.0851629   1.14286   0.896112
   C   C6   0.0716892   1.14473   1.03391
   H   H1   0.115117   1.04855   1.25341
   H   H2   0.267025   0.849008   0.951594
   H   H3   0.0419828   1.21912   0.809426
   N   N1   0.255022   0.823522   1.21926
   N   N2   -0.00247364   1.25247   1.0618
   O   O1   0.318035   0.708246   1.17683
   O   O2   0.238374   0.844793   1.34751
   O   O3   -0.0126345   1.24535   1.182
   O   O4   -0.050486   1.34284   0.962088
   C   C7   0.166404   1.03838   0.713132
   O   O5   0.235579   0.938608   0.700114
   H   H4   0.242899   0.923694   0.58976
   O   O6   0.117357   1.12083   0.614711

#\#CIF1.1
##########################################################################
#               Crystallographic Information Format file 
#  For information on this file format, follow the CIF links at
#  http://www.iucr.org
##########################################################################

data_Crystal_079_079
_cell_angle_alpha  90
_cell_angle_beta  24.0179
_cell_angle_gamma  90
_cell_length_a  8.85404
_cell_length_b  37.4899
_cell_length_c  15.6095

 loop_
   _atom_type_description
   _atom_type_number_in_cell 
   _atom_type_symbol  
   hydrogen   44   H 
   carbon   48   C 
   oxygen   12   O 
   nitrogen   8   N 


loop_
  _symmetry_equiv_pos_as_xyz
   x,y,z
   x,-y,z+1/2
   x+1/2,y+1/2,z
   x+1/2,-y+1/2,z+1/2

loop_
   _atom_site_type_symbol
   _atom_site_label
   _atom_site_fract_x
   _atom_site_fract_y
   _atom_site_fract_z
   C   C1   0.949566   0.0510372   0.332024
   H   H1   0.670358   0.0594841   0.495575
   H   H2   0.961064   0.021827   0.321935
   C   C2   1.22896   0.100952   0.255587
   C   C3   1.36171   0.117676   0.261022
   C   C4   1.10369   0.121983   0.251677
   C   C5   1.36412   0.154626   0.266254
   H   H3   1.45099   0.101056   0.268276
   C   C6   1.11068   0.159132   0.255575
   C   C7   1.23796   0.175989   0.263679
   H   H4   1.01591   0.175485   0.250859
   C   C8   1.40462   0.0576488   -0.0122221
   C   C9   1.50167   0.0597197   -0.148941
   C   C10   1.67349   0.0476701   -0.0908078
   C   C11   1.85943   0.0519725   -0.36084
   H   H5   1.29069   0.0671022   -0.0862026
   C   C12   2.03232   0.0394983   -0.304904
   C   C13   2.13149   0.0415296   -0.442628
   H   H6   2.24223   0.031667   -0.366709
   C   C14   1.57594   0.0462844   0.054237
   H   H7   1.78918   0.0599521   -0.0183232
   C   C15   0.95928   0.10455   0.245554
   H   H8   1.08574   0.117006   0.123413
   N   N1   1.21533   0.0629787   0.25902
   N   N2   1.03495   0.0661578   0.20446
   H   H9   1.56603   0.0184131   0.0821526
   H   H10   0.656236   0.10867   0.397478
   H   H11   1.93243   0.0532389   -0.466531
   H   H12   1.46024   0.167363   0.275209
   C   C16   1.24035   0.215889   0.269495
   H   H13   1.10928   0.224645   0.397459
   H   H14   1.52689   0.225933   0.121189
   H   H15   1.09932   0.228551   0.288353
   C   C17   2.51552   0.0327744   -0.671947
   H   H16   2.50515   0.0175115   -0.726596
   H   H17   2.67499   0.0573082   -0.766854
   H   H18   2.67139   0.0174887   -0.705005
   C   C1   1.33064   0.192969   -0.262372
   C   C2   1.25058   0.158225   -0.246047
   C   C3   1.11457   0.149674   -0.256304
   C   C4   1.05406   0.177201   -0.283474
   C   C5   1.13096   0.212354   -0.300228
   C   C6   1.26777   0.219619   -0.289667
   H   H1   1.43845   0.198626   -0.25466
   H   H2   1.04672   0.122322   -0.238049
   H   H3   1.07722   0.233859   -0.317161
   N   N1   1.31065   0.129702   -0.215015
   N   N2   1.34345   0.256927   -0.304982
   O   O1   1.28366   0.0983952   -0.22572
   O   O2   1.38185   0.138708   -0.177003
   O   O3   1.43406   0.263126   -0.276784
   O   O4   1.30684   0.280098   -0.342113
   C   C7   0.902876   0.170206   -0.292819
   O   O5   0.857608   0.135194   -0.283579
   H   H4   0.741567   0.131142   -0.280225
   O   O6   0.835322   0.193922   -0.309208

#\#CIF1.1
##########################################################################
#               Crystallographic Information Format file 
#  For information on this file format, follow the CIF links at
#  http://www.iucr.org
##########################################################################

data_Crystal_073_073
_cell_angle_alpha  56.0497
_cell_angle_beta  124.899
_cell_angle_gamma  102.119
_cell_length_a  22.6586
_cell_length_b  9.39782
_cell_length_c  7.38411

 loop_
   _atom_type_description
   _atom_type_number_in_cell 
   _atom_type_symbol  
   hydrogen   44   H 
   carbon   48   C 
   oxygen   12   O 
   nitrogen   8   N 


loop_
  _symmetry_equiv_pos_as_xyz
   x,y,z
   -x,-y,-z

loop_
   _atom_site_type_symbol
   _atom_site_label
   _atom_site_fract_x
   _atom_site_fract_y
   _atom_site_fract_z
   C   C1   0.0962165   0.611922   -0.0696629
   H   H1   0.111463   0.662538   -0.209889
   H   H2   0.0380319   0.653565   -0.17561
   C   C2   0.213365   0.618528   0.258454
   C   C3   0.2631   0.70528   0.374689
   C   C4   0.239491   0.474264   0.297259
   C   C5   0.337618   0.655276   0.517204
   H   H3   0.242109   0.81646   0.343412
   C   C6   0.314603   0.427789   0.438436
   C   C7   0.364701   0.517623   0.546689
   H   H4   0.334857   0.31687   0.465924
   C   C8   0.0991323   0.350717   0.28866
   C   C9   0.0910576   0.175183   0.411384
   C   C10   0.0929482   0.453253   0.362822
   C   C11   0.0753596   0.103978   0.598935
   H   H5   0.0964274   0.0960535   0.354542
   C   C12   0.0763705   0.379306   0.550003
   C   C13   0.0669411   0.205765   0.66957
   H   H6   0.0717547   0.458428   0.608529
   C   C14   0.106325   0.639774   0.247588
   H   H7   0.143401   0.662844   0.40656
   C   C15   0.186712   0.371463   0.187527
   H   H8   0.204258   0.23161   0.340354
   N   N1   0.137566   0.679779   0.0990991
   N   N2   0.111916   0.422124   0.0879156
   H   H9   0.0545738   0.728864   0.113716
   H   H10   0.186713   0.392158   0.0255355
   H   H11   0.0698562   -0.0327373   0.694372
   H   H12   0.375123   0.727868   0.599662
   C   C16   0.445078   0.470758   0.686301
   H   H13   0.465272   0.571222   0.568607
   H   H14   0.476344   0.458983   0.876323
   H   H15   0.45769   0.347442   0.722405
   C   C17   0.0482661   0.12966   0.867494
   H   H16   0.0421726   0.227914   0.894839
   H   H17   -0.00257563   0.0753334   0.805101
   H   H18   0.0908557   0.0219425   1.06047
   C   C1   0.377144   0.128992   1.07846
   C   C2   0.418993   0.0153181   1.11402
   C   C3   0.389163   -0.103138   1.0401
   C   C4   0.314916   -0.110479   0.930697
   C   C5   0.272411   -0.00688803   0.909501
   C   C6   0.304464   0.111681   0.981258
   H   H1   0.401546   0.223096   1.13226
   H   H2   0.422851   -0.188304   1.06591
   H   H3   0.215028   -0.0160009   0.834632
   N   N1   0.497557   0.0165782   1.24429
   N   N2   0.260705   0.214448   0.969819
   O   O1   0.536258   -0.0944786   1.29739
   O   O2   0.52199   0.127503   1.30071
   O   O3   0.268237   0.369398   0.89296
   O   O4   0.2197   0.138836   1.0422
   C   C7   0.279844   -0.233027   0.844446
   O   O5   0.329351   -0.349119   0.927808
   H   H4   0.304034   -0.42796   0.867076
   O   O6   0.213831   -0.226445   0.712233

#\#CIF1.1
##########################################################################
#               Crystallographic Information Format file 
#  For information on this file format, follow the CIF links at
#  http://www.iucr.org
##########################################################################

data_Crystal_005_005
_cell_angle_alpha  90
_cell_angle_beta  129.391
_cell_angle_gamma  90
_cell_length_a  8.86349
_cell_length_b  37.8294
_cell_length_c  8.31486

 loop_
   _atom_type_description
   _atom_type_number_in_cell 
   _atom_type_symbol  
   hydrogen   88   H 
   carbon   96   C 
   oxygen   24   O 
   nitrogen   16   N 


loop_
  _symmetry_equiv_pos_as_xyz
   x,y,z
   -x,y+1/2,-z+1/2
   -x,-y,-z
   x,-y-1/2,z-1/2

loop_
   _atom_site_type_symbol
   _atom_site_label
   _atom_site_fract_x
   _atom_site_fract_y
   _atom_site_fract_z
   C   C1   0.638762   0.203536   1.08832
   H   H1   0.750745   0.196946   1.25371
   H   H2   0.624631   0.232384   1.06945
   C   C2   0.462428   0.15131   1.03173
   C   C3   0.32892   0.133394   1.03919
   C   C4   0.607121   0.132234   1.04639
   C   C5   0.336889   0.0968174   1.05903
   H   H3   0.222493   0.148742   1.03465
   C   C6   0.614288   0.0956099   1.06942
   C   C7   0.48001   0.0774553   1.07437
   H   H4   0.726961   0.080481   1.08285
   C   C8   0.549917   0.193363   0.755829
   C   C9   0.599599   0.191214   0.626679
   C   C10   0.355636   0.200659   0.667953
   C   C11   0.460805   0.197163   0.414463
   H   H5   0.750349   0.185518   0.695637
   C   C12   0.217896   0.206473   0.45361
   C   C13   0.266913   0.205066   0.323897
   H   H6   0.0671676   0.212293   0.385235
   C   C14   0.297011   0.201962   0.803918
   H   H7   0.165213   0.186011   0.734582
   C   C15   0.751339   0.151291   1.03602
   H   H8   0.760132   0.137914   0.924766
   N   N1   0.452558   0.188761   1.01483
   N   N2   0.698221   0.188481   0.974581
   H   H9   0.263059   0.229296   0.816265
   H   H10   0.898776   0.150209   1.1891
   H   H11   0.501218   0.196307   0.315119
   H   H12   0.234074   0.0829341   1.06736
   C   C16   0.490556   0.0381592   1.09444
   H   H13   0.620688   0.0294763   1.24934
   H   H14   0.360659   0.0271677   1.0655
   H   H15   0.5024   0.0266683   0.98202
   C   C17   0.117679   0.211889   0.0941613
   H   H16   0.187264   0.222063   0.0318288
   H   H17   0.0389119   0.18755   0.00896133
   H   H18   0.00505097   0.230481   0.0584198
   C   C1   0.932852   0.0520366   0.638622
   C   C2   0.845709   0.0852508   0.582461
   C   C3   0.684052   0.0932764   0.567513
   C   C4   0.605247   0.0666204   0.610708
   C   C5   0.69214   0.033264   0.673684
   C   C6   0.854442   0.0266076   0.687829
   H   H1   1.05813   0.0464571   0.646894
   H   H2   0.619933   0.119601   0.520244
   H   H3   0.632088   0.0129022   0.711104
   N   N1   0.929873   0.11323   0.539262
   N   N2   0.948897   -0.00827368   0.760791
   O   O1   0.893508   0.144321   0.548464
   O   O2   1.03387   0.103551   0.49522
   O   O3   1.08024   -0.0148718   0.751958
   O   O4   0.893358   -0.0288979   0.83009
   C   C7   0.428454   0.0724715   0.593327
   O   O5   0.365596   0.105907   0.543051
   H   H4   0.249877   0.109005   0.535633
   O   O6   0.353842   0.0489611   0.622798

#\#CIF1.1
##########################################################################
#               Crystallographic Information Format file 
#  For information on this file format, follow the CIF links at
#  http://www.iucr.org
##########################################################################

data_Crystal_010_010
_cell_angle_alpha  90
_cell_angle_beta  90
_cell_angle_gamma  90
_cell_length_a  22.8608
_cell_length_b  10.456
_cell_length_c  8.66943

 loop_
   _atom_type_description
   _atom_type_number_in_cell 
   _atom_type_symbol  
   hydrogen   88   H 
   carbon   96   C 
   oxygen   24   O 
   nitrogen   16   N 


loop_
  _symmetry_equiv_pos_as_xyz
   x,y,z
   -x,-y,z+1/2
   -x+1/2,y+1/2,z+1/2
   x+1/2,-y+1/2,z

loop_
   _atom_site_type_symbol
   _atom_site_label
   _atom_site_fract_x
   _atom_site_fract_y
   _atom_site_fract_z
   C   C1   0.317009   0.56805   -0.0106851
   H   H1   0.352582   0.566098   -0.0952745
   H   H2   0.281271   0.627669   -0.0547119
   C   C2   0.382911   0.545065   0.198681
   C   C3   0.421038   0.597108   0.308309
   C   C4   0.389765   0.416839   0.15282
   C   C5   0.466103   0.523647   0.369429
   H   H3   0.415047   0.696341   0.343273
   C   C6   0.436051   0.345859   0.212716
   C   C7   0.47442   0.396996   0.321742
   H   H4   0.441731   0.246509   0.176514
   C   C8   0.252349   0.434178   0.130798
   C   C9   0.214495   0.32956   0.141997
   C   C10   0.245796   0.536639   0.234188
   C   C11   0.170115   0.32746   0.250789
   H   H5   0.219053   0.251076   0.0602845
   C   C12   0.200037   0.533733   0.340741
   C   C13   0.161757   0.430687   0.352277
   H   H6   0.195088   0.614287   0.419881
   C   C14   0.288488   0.647188   0.234474
   H   H7   0.304704   0.663217   0.351988
   C   C15   0.346381   0.354535   0.0441262
   H   H8   0.330918   0.26421   0.0947379
   N   N1   0.338503   0.623185   0.132644
   N   N2   0.295783   0.437096   0.0123107
   H   H9   0.266535   0.736005   0.197934
   H   H10   0.368296   0.330626   -0.0655523
   H   H11   0.141228   0.244866   0.254701
   H   H12   0.495288   0.56484   0.455918
   C   C16   0.522211   0.314963   0.38558
   H   H13   0.558612   0.307658   0.303443
   H   H14   0.539596   0.351903   0.494821
   H   H15   0.505878   0.217493   0.403691
   C   C17   0.114091   0.429949   0.471171
   H   H16   0.0713092   0.412457   0.418471
   H   H17   0.1209   0.353419   0.55652
   H   H18   0.111941   0.521795   0.532118
   C   C1   0.0818852   0.763433   1.17241
   C   C2   0.129289   0.802277   1.08373
   C   C3   0.156225   0.722468   0.976881
   C   C4   0.13446   0.598951   0.956856
   C   C5   0.0877506   0.555069   1.04658
   C   C6   0.0629855   0.63817   1.15375
   H   H1   0.0602576   0.82846   1.25185
   H   H2   0.192678   0.757507   0.908437
   H   H3   0.0704437   0.459173   1.03094
   N   N1   0.15235   0.931349   1.10624
   N   N2   0.0158395   0.59088   1.25413
   O   O1   0.203736   0.951415   1.06434
   O   O2   0.119974   1.0122   1.16584
   O   O3   0.00278793   0.656949   1.36799
   O   O4   -0.00720358   0.486929   1.22112
   C   C7   0.161434   0.51033   0.842628
   O   O5   0.20183   0.570792   0.754664
   H   H4   0.223677   0.508802   0.691142
   O   O6   0.148918   0.397566   0.830765

#\#CIF1.1
##########################################################################
#               Crystallographic Information Format file 
#  For information on this file format, follow the CIF links at
#  http://www.iucr.org
##########################################################################

data_Crystal_080_080
_cell_angle_alpha  90
_cell_angle_beta  118.489
_cell_angle_gamma  90
_cell_length_a  8.85964
_cell_length_b  37.5207
_cell_length_c  7.23603

 loop_
   _atom_type_description
   _atom_type_number_in_cell 
   _atom_type_symbol  
   hydrogen   44   H 
   carbon   48   C 
   oxygen   12   O 
   nitrogen   8   N 


loop_
  _symmetry_equiv_pos_as_xyz
   x,y,z
   x,-y,z+1/2
   x+1/2,y+1/2,z
   x+1/2,-y+1/2,z+1/2

loop_
   _atom_site_type_symbol
   _atom_site_label
   _atom_site_fract_x
   _atom_site_fract_y
   _atom_site_fract_z
   C   C1   1.04279   0.0510491   1.64853
   H   H1   1.03387   0.0218836   1.6385
   H   H2   1.09056   0.0595018   1.81182
   C   C2   0.809761   0.0576509   1.30463
   C   C3   0.633465   0.0596458   1.16813
   C   C4   0.921278   0.0477377   1.22595
   C   C5   0.567534   0.0518819   0.956478
   H   H3   0.547749   0.0669339   1.23048
   C   C6   0.852151   0.0395872   1.01215
   C   C7   0.675964   0.0415499   0.874602
   H   H4   0.938758   0.0318353   0.950582
   C   C8   1.16917   0.10091   1.57192
   C   C9   1.31292   0.117629   1.57784
   C   C10   1.03627   0.121946   1.56783
   C   C11   1.32595   0.154552   1.58322
   H   H5   1.41677   0.101084   1.5853
   C   C12   1.05106   0.159064   1.57176
   C   C13   1.19459   0.175922   1.58002
   H   H6   0.94665   0.175333   1.56718
   C   C14   0.87946   0.104532   1.56146
   H   H7   0.761837   0.116966   1.43903
   C   C15   1.11376   0.0463795   1.37075
   H   H8   1.18154   0.0600873   1.29793
   N   N1   0.873112   0.0661486   1.52111
   N   N2   1.16266   0.0629516   1.57563
   H   H9   0.880051   0.108712   1.71307
   H   H10   1.15945   0.0185199   1.39795
   H   H11   1.44018   0.16725   1.59262
   H   H12   0.429255   0.0531045   0.850925
   C   C16   0.601634   0.0328049   0.645577
   H   H13   0.482161   0.0175375   0.590907
   H   H14   0.571087   0.0572999   0.550732
   H   H15   0.691418   0.0175892   0.612358
   C   C17   1.20875   0.215793   1.58602
   H   H16   1.33359   0.224514   1.71364
   H   H17   1.19895   0.225881   1.43817
   H   H18   1.10567   0.228485   1.60509
   C   C1   1.23532   0.192916   1.05407
   C   C2   1.18783   0.15821   1.0704
   C   C3   1.0315   0.149689   1.06035
   C   C4   0.916806   0.177222   1.03346
   C   C5   0.960136   0.21232   1.01641
   C   C6   1.11773   0.219531   1.02659
   H   H1   1.35863   0.198502   1.06205
   H   H2   1.00009   0.122361   1.07843
   H   H3   0.872515   0.233835   0.999425
   N   N1   1.30996   0.129754   1.10089
   N   N2   1.16282   0.256794   1.01195
   O   O1   1.26228   0.0984279   1.09077
   O   O2   1.45683   0.138896   1.1381
   O   O3   1.30983   0.263061   1.04046
   O   O4   1.05169   0.279897   0.974389
   C   C7   0.747188   0.170217   1.02411
   O   O5   0.720576   0.135251   1.03372
   H   H4   0.611305   0.131215   1.03704
   O   O6   0.646716   0.193948   1.00771

#\#CIF1.1
##########################################################################
#               Crystallographic Information Format file 
#  For information on this file format, follow the CIF links at
#  http://www.iucr.org
##########################################################################

data_Crystal_078_078
_cell_angle_alpha  90
_cell_angle_beta  90
_cell_angle_gamma  90
_cell_length_a  9.99484
_cell_length_b  26.719
_cell_length_c  8.65771

 loop_
   _atom_type_description
   _atom_type_number_in_cell 
   _atom_type_symbol  
   hydrogen   88   H 
   carbon   96   C 
   oxygen   24   O 
   nitrogen   16   N 


loop_
  _symmetry_equiv_pos_as_xyz
   x,y,z
   -x+1/2,-y,z+1/2
   x+1/2,-y+1/2,-z
   -x,y+1/2,-z+1/2

loop_
   _atom_site_type_symbol
   _atom_site_label
   _atom_site_fract_x
   _atom_site_fract_y
   _atom_site_fract_z
   C   C1   -0.00221563   0.0395834   1.03257
   H   H1   -0.0844747   0.0141174   1.00547
   H   H2   0.0292506   0.0334568   1.1525
   C   C2   -0.073051   0.100839   0.852582
   C   C3   -0.151457   0.142471   0.814811
   C   C4   -0.0302243   0.0684974   0.734646
   C   C5   -0.188379   0.151002   0.662709
   H   H3   -0.185824   0.167459   0.90554
   C   C6   -0.0724194   0.0769262   0.583051
   C   C7   -0.151136   0.11804   0.54443
   H   H4   -0.0418043   0.0505412   0.493237
   C   C8   0.223116   0.0597885   0.955994
   C   C9   0.351111   0.0433819   0.91655
   C   C10   0.204928   0.105403   1.0332
   C   C11   0.462294   0.070743   0.96258
   H   H5   0.362229   0.00783433   0.855901
   C   C12   0.318207   0.131857   1.08085
   C   C13   0.447289   0.114448   1.05035
   H   H6   0.305408   0.166658   1.14576
   C   C14   0.065976   0.123876   1.0728
   H   H7   0.0502489   0.161951   1.02899
   C   C15   0.0604969   0.0248436   0.768603
   H   H8   0.14601   0.0248003   0.689074
   N   N1   -0.0392875   0.0911757   1.01024
   N   N2   0.111631   0.0262113   0.929237
   H   H9   0.0552043   0.125827   1.1994
   H   H10   0.008029   -0.0111193   0.754334
   H   H11   0.562877   0.0576005   0.934935
   H   H12   -0.250775   0.183235   0.634703
   C   C16   -0.19682   0.127374   0.382682
   H   H13   -0.288074   0.15005   0.385356
   H   H14   -0.12193   0.1484   0.316087
   H   H15   -0.217972   0.0923082   0.321126
   C   C17   0.566965   0.139257   1.12046
   H   H16   0.576004   0.126126   1.24007
   H   H17   0.659531   0.128976   1.0601
   H   H18   0.557891   0.180138   1.1254
   C   C1   0.265237   0.230229   0.722429
   C   C2   0.190846   0.20441   0.612848
   C   C3   0.229609   0.157767   0.556521
   C   C4   0.351513   0.137643   0.604082
   C   C5   0.434045   0.164588   0.703703
   C   C6   0.387393   0.209481   0.763765
   H   H1   0.231395   0.265732   0.769529
   H   H2   0.16601   0.137291   0.476912
   H   H3   0.531682   0.149822   0.735674
   N   N1   0.0692277   0.227795   0.551494
   N   N2   0.471334   0.236919   0.873609
   O   O1   0.0220984   0.209773   0.431093
   O   O2   0.0221304   0.264582   0.61999
   O   O3   0.414848   0.266749   0.962116
   O   O4   0.593478   0.228972   0.87198
   C   C7   0.397866   0.0877954   0.545702
   O   O5   0.299368   0.0585554   0.500589
   H   H4   0.342763   0.020535   0.465603
   O   O6   0.517837   0.0769942   0.542512

#\#CIF1.1
##########################################################################
#               Crystallographic Information Format file 
#  For information on this file format, follow the CIF links at
#  http://www.iucr.org
##########################################################################

data_Crystal_049_049
_cell_angle_alpha  49.4054
_cell_angle_beta  74.3142
_cell_angle_gamma  45.2372
_cell_length_a  27.4542
_cell_length_b  9.37439
_cell_length_c  8.12061

 loop_
   _atom_type_description
   _atom_type_number_in_cell 
   _atom_type_symbol  
   hydrogen   44   H 
   carbon   48   C 
   oxygen   12   O 
   nitrogen   8   N 


loop_
  _symmetry_equiv_pos_as_xyz
   x,y,z
   -x,-y,-z

loop_
   _atom_site_type_symbol
   _atom_site_label
   _atom_site_fract_x
   _atom_site_fract_y
   _atom_site_fract_z
   C   C1   0.405332   -0.35815   1.14784
   H   H1   0.463794   -0.483358   1.19844
   H   H2   0.390501   -0.431454   1.30237
   C   C2   0.400174   -0.257874   0.794495
   C   C3   0.407931   -0.322272   0.668149
   C   C4   0.405686   -0.0842464   0.71011
   C   C5   0.422357   -0.220992   0.464866
   H   H3   0.403297   -0.455798   0.733514
   C   C6   0.420951   0.0131587   0.50622
   C   C7   0.429553   -0.0522255   0.38083
   H   H4   0.425274   0.147931   0.440471
   C   C8   0.287559   0.0968859   0.934276
   C   C9   0.237837   0.349289   0.869617
   C   C10   0.261179   0.0166236   0.924133
   C   C11   0.163173   0.514394   0.806756
   H   H5   0.258991   0.408764   0.878444
   C   C12   0.185986   0.184492   0.862958
   C   C13   0.136006   0.431595   0.807552
   H   H6   0.165608   0.119834   0.858731
   C   C14   0.313731   -0.249465   0.981739
   H   H7   0.295146   -0.216513   0.846117
   C   C15   0.393562   0.00107023   0.83571
   H   H8   0.355909   0.222322   0.711767
   N   N1   0.388662   -0.375261   1.00827
   N   N2   0.363777   -0.0776477   1.01648
   H   H9   0.314341   -0.392141   1.14345
   H   H10   0.445858   -0.0960167   0.916875
   H   H11   0.125774   0.705888   0.764461
   H   H12   0.427748   -0.270361   0.367102
   C   C16   0.445132   0.055932   0.161054
   H   H13   0.491447   -0.10868   0.163784
   H   H14   0.398047   0.203574   0.0105661
   H   H15   0.457118   0.158569   0.132964
   C   C17   0.0557828   0.601232   0.755667
   H   H16   0.0382416   0.602166   0.89432
   H   H17   0.0223995   0.813714   0.594679
   H   H18   0.0428521   0.522746   0.739534
   C   C1   0.121547   0.593471   0.290389
   C   C2   0.0798947   0.555219   0.299777
   C   C3   0.109269   0.335291   0.339724
   C   C4   0.182802   0.149091   0.367048
   C   C5   0.224806   0.19167   0.342666
   C   C6   0.193316   0.411411   0.307156
   H   H1   0.0974995   0.763966   0.263988
   H   H2   0.0758306   0.307668   0.350577
   H   H3   0.281487   0.0541589   0.354426
   N   N1   0.00168269   0.762613   0.253815
   N   N2   0.236489   0.46208   0.270609
   O   O1   -0.0371977   0.741982   0.243278
   O   O2   -0.022417   0.954377   0.221693
   O   O3   0.276172   0.418786   0.156975
   O   O4   0.230174   0.548301   0.351807
   C   C7   0.217598   -0.0925004   0.413471
   O   O5   0.167763   -0.0762767   0.382394
   H   H4   0.192976   -0.239669   0.414394
   O   O6   0.283647   -0.281818   0.473919

#\#CIF1.1
##########################################################################
#               Crystallographic Information Format file 
#  For information on this file format, follow the CIF links at
#  http://www.iucr.org
##########################################################################

data_Crystal_036_036
_cell_angle_alpha  64.8401
_cell_angle_beta  108.631
_cell_angle_gamma  145.473
_cell_length_a  29.6901
_cell_length_b  7.47592
_cell_length_c  8.87857

 loop_
   _atom_type_description
   _atom_type_number_in_cell 
   _atom_type_symbol  
   hydrogen   44   H 
   carbon   48   C 
   oxygen   12   O 
   nitrogen   8   N 


loop_
  _symmetry_equiv_pos_as_xyz
   x,y,z
   -x,-y,-z

loop_
   _atom_site_type_symbol
   _atom_site_label
   _atom_site_fract_x
   _atom_site_fract_y
   _atom_site_fract_z
   C   C1   0.314442   1.30203   0.0722401
   H   H1   0.28869   1.35076   0.0758332
   H   H2   0.344273   1.43795   -0.0507125
   C   C2   0.21528   0.760452   0.265158
   C   C3   0.140347   0.419381   0.303722
   C   C4   0.252809   0.915035   0.390049
   C   C5   0.101784   0.23763   0.459966
   H   H3   0.11168   0.299846   0.207374
   C   C6   0.212744   0.727648   0.545785
   C   C7   0.137281   0.389895   0.584083
   H   H4   0.242068   0.849316   0.642041
   C   C8   0.404669   1.34052   0.204885
   C   C9   0.477862   1.51998   0.274601
   C   C10   0.36561   1.09989   0.137131
   C   C11   0.512441   1.46497   0.274711
   H   H5   0.508674   1.70943   0.324919
   C   C12   0.401685   1.04831   0.139265
   C   C13   0.474898   1.22662   0.208798
   H   H6   0.372444   0.867507   0.0829654
   C   C14   0.286115   0.904201   0.0602895
   H   H7   0.24424   0.640496   0.100551
   C   C15   0.335517   1.27963   0.355843
   H   H8   0.373358   1.31736   0.457844
   N   N1   0.251179   0.946749   0.100292
   N   N2   0.372413   1.41472   0.197975
   H   H9   0.294536   0.990844   -0.0766525
   H   H10   0.332904   1.42158   0.349847
   H   H11   0.571061   1.6164   0.323481
   H   H12   0.0425074   -0.0258923   0.486959
   C   C16   0.0956018   0.200703   0.751702
   H   H13   0.0370486   0.077058   0.74158
   H   H14   0.0849261   0.00566952   0.821762
   H   H15   0.130894   0.363615   0.82918
   C   C17   0.512908   1.16649   0.215187
   H   H16   0.578029   1.39323   0.212131
   H   H17   0.494447   0.976896   0.331451
   H   H18   0.49646   1.07832   0.112484
   C   C1   0.183715   1.07528   0.768087
   C   C2   0.112819   0.763336   0.746735
   C   C3   0.0961222   0.702514   0.597648
   C   C4   0.152392   0.961515   0.463538
   C   C5   0.225221   1.2769   0.481016
   C   C6   0.239009   1.32526   0.632863
   H   H1   0.195678   1.12183   0.884445
   H   H2   0.0395288   0.453781   0.589223
   H   H3   0.269894   1.4807   0.377152
   N   N1   0.0537468   0.489571   0.886127
   N   N2   0.315822   1.65477   0.652975
   O   O1   -0.00478491   0.204717   0.87581
   O   O2   0.0667227   0.562886   1.01006
   O   O3   0.318877   1.72485   0.763156
   O   O4   0.372755   1.8394   0.559172
   C   C7   0.136804   0.909005   0.300798
   O   O5   0.0676177   0.589163   0.307186
   H   H4   0.0629187   0.560246   0.201631
   O   O6   0.182018   1.1326   0.176374

#\#CIF1.1
##########################################################################
#               Crystallographic Information Format file 
#  For information on this file format, follow the CIF links at
#  http://www.iucr.org
##########################################################################

data_Crystal_061_061
_cell_angle_alpha  90
_cell_angle_beta  90
_cell_angle_gamma  90
_cell_length_a  21.8305
_cell_length_b  12.2193
_cell_length_c  15.6687

 loop_
   _atom_type_description
   _atom_type_number_in_cell 
   _atom_type_symbol  
   hydrogen   176   H 
   carbon   192   C 
   oxygen   48   O 
   nitrogen   32   N 


loop_
  _symmetry_equiv_pos_as_xyz
   x,y,z
   -x+1/2,-y,z+1/2
   x+1/2,-y+1/2,-z
   -x,y+1/2,-z+1/2
   -x,-y,-z
   x-1/2,y,-z-1/2
   -x-1/2,y-1/2,z
   x,-y-1/2,z-1/2

loop_
   _atom_site_type_symbol
   _atom_site_label
   _atom_site_fract_x
   _atom_site_fract_y
   _atom_site_fract_z
   C   C1   0.152937   0.0774037   0.275846
   H   H1   0.125762   0.031388   0.229291
   H   H2   0.176403   0.0193419   0.318213
   C   C2   0.0833967   0.226385   0.274327
   C   C3   0.0291336   0.275269   0.302563
   C   C4   0.106595   0.253   0.192977
   C   C5   -0.00231003   0.348508   0.250608
   H   H3   0.0117134   0.254195   0.365592
   C   C6   0.0736976   0.324946   0.141367
   C   C7   0.0196372   0.374648   0.168932
   H   H4   0.0916636   0.34604   0.0784255
   C   C8   0.233434   0.206939   0.286999
   C   C9   0.291274   0.245178   0.262297
   C   C10   0.212521   0.227688   0.370479
   C   C11   0.329632   0.295994   0.320713
   H   H5   0.306821   0.230167   0.197263
   C   C12   0.252087   0.278152   0.428291
   C   C13   0.311194   0.310846   0.405792
   H   H6   0.236733   0.291702   0.49384
   C   C14   0.148817   0.192711   0.397991
   H   H7   0.123782   0.262173   0.425887
   C   C15   0.166329   0.203855   0.161789
   H   H8   0.196424   0.268859   0.137331
   N   N1   0.113227   0.147573   0.326695
   N   N2   0.198143   0.142703   0.229367
   H   H9   0.152998   0.129682   0.447925
   H   H10   0.156643   0.146885   0.109016
   H   H11   0.375578   0.321203   0.30143
   H   H12   -0.0440952   0.387629   0.273622
   C   C16   -0.0114733   0.458276   0.113963
   H   H13   -0.058286   0.476037   0.134763
   H   H14   0.013648   0.536458   0.116097
   H   H15   -0.0127335   0.432474   0.0468979
   C   C17   0.353831   0.358182   0.471101
   H   H16   0.399002   0.318535   0.468315
   H   H17   0.361026   0.446268   0.461134
   H   H18   0.335354   0.349471   0.535762
   C   C1   0.419038   0.0525127   0.328809
   C   C2   0.438007   0.0771535   0.411368
   C   C3   0.398016   0.0803502   0.480554
   C   C4   0.336598   0.0536988   0.467009
   C   C5   0.316582   0.0247329   0.385702
   C   C6   0.357667   0.0266506   0.318267
   H   H1   0.450312   0.0531841   0.274941
   H   H2   0.415246   0.101823   0.543403
   H   H3   0.268908   0.00319638   0.375712
   N   N1   0.503312   0.0961115   0.426636
   N   N2   0.33432   0.00434114   0.232693
   O   O1   0.518848   0.139261   0.49534
   O   O2   0.539832   0.0648388   0.371264
   O   O3   0.364115   0.0360934   0.170457
   O   O4   0.284473   -0.0457237   0.229198
   C   C7   0.289168   0.0541307   0.535339
   O   O5   0.311345   0.0701263   0.614218
   H   H4   0.276252   0.0597763   0.654611
   O   O6   0.234811   0.0401587   0.52007

#\#CIF1.1
##########################################################################
#               Crystallographic Information Format file 
#  For information on this file format, follow the CIF links at
#  http://www.iucr.org
##########################################################################

data_Crystal_067_067
_cell_angle_alpha  90
_cell_angle_beta  90
_cell_angle_gamma  90
_cell_length_a  22.9868
_cell_length_b  8.9892
_cell_length_c  10.3828

 loop_
   _atom_type_description
   _atom_type_number_in_cell 
   _atom_type_symbol  
   hydrogen   88   H 
   carbon   96   C 
   oxygen   24   O 
   nitrogen   16   N 


loop_
  _symmetry_equiv_pos_as_xyz
   x,y,z
   -x,-y,z+1/2
   -x+1/2,y+1/2,z+1/2
   x+1/2,-y+1/2,z

loop_
   _atom_site_type_symbol
   _atom_site_label
   _atom_site_fract_x
   _atom_site_fract_y
   _atom_site_fract_z
   C   C1   0.16123   0.814739   0.474623
   H   H1   0.193602   0.876872   0.418884
   H   H2   0.120093   0.87661   0.475797
   C   C2   0.231067   0.701158   0.613702
   C   C3   0.265074   0.699243   0.725243
   C   C4   0.246349   0.607154   0.510404
   C   C5   0.313451   0.607567   0.735083
   H   H3   0.25287   0.772159   0.804637
   C   C6   0.294896   0.515112   0.522568
   C   C7   0.329197   0.512971   0.633215
   H   H4   0.305971   0.440948   0.442771
   C   C8   0.113691   0.58082   0.487289
   C   C9   0.0882134   0.455989   0.429682
   C   C10   0.0998178   0.616779   0.615507
   C   C11   0.0466444   0.373928   0.495088
   H   H5   0.101226   0.427562   0.331868
   C   C12   0.0568668   0.534255   0.67887
   C   C13   0.0292239   0.413947   0.620054
   H   H6   0.0445621   0.563384   0.777485
   C   C14   0.131828   0.74179   0.683774
   H   H7   0.14803   0.703503   0.777723
   C   C15   0.209075   0.60227   0.390403
   H   H8   0.202743   0.487639   0.357003
   N   N1   0.181552   0.797507   0.607949
   N   N2   0.152301   0.670691   0.41417
   H   H9   0.101591   0.83469   0.701272
   H   H10   0.230119   0.661561   0.310111
   H   H11   0.0274414   0.277081   0.448071
   H   H12   0.338926   0.60887   0.82351
   C   C16   0.379398   0.407964   0.646052
   H   H13   0.415941   0.459833   0.696994
   H   H14   0.367201   0.308693   0.702139
   H   H15   0.394789   0.368508   0.551812
   C   C17   -0.01798   0.329638   0.687338
   H   H16   -0.014329   0.209766   0.66906
   H   H17   -0.0174237   0.349375   0.791566
   H   H18   -0.0610985   0.364134   0.653046
   C   C1   0.41139   0.643704   0.303015
   C   C2   0.3614   0.715341   0.260483
   C   C3   0.332082   0.819743   0.334499
   C   C4   0.353969   0.856517   0.455396
   C   C5   0.402912   0.783164   0.503317
   C   C6   0.430539   0.677565   0.426447
   H   H1   0.434589   0.565394   0.242038
   H   H2   0.293508   0.873988   0.296708
   H   H3   0.41991   0.811398   0.597849
   N   N1   0.339931   0.683847   0.131396
   N   N2   0.482832   0.601172   0.474868
   O   O1   0.288806   0.723919   0.106024
   O   O2   0.372692   0.621882   0.0545486
   O   O3   0.507626   0.51308   0.400762
   O   O4   0.499189   0.629754   0.585967
   C   C7   0.325779   0.975035   0.534464
   O   O5   0.277255   1.02591   0.478247
   H   H4   0.25616   1.10057   0.532311
   O   O6   0.345797   1.0207   0.636009

#\#CIF1.1
##########################################################################
#               Crystallographic Information Format file 
#  For information on this file format, follow the CIF links at
#  http://www.iucr.org
##########################################################################

data_Crystal_041_041
_cell_angle_alpha  154.097
_cell_angle_beta  140.27
_cell_angle_gamma  35.6402
_cell_length_a  21.6621
_cell_length_b  22.7094
_cell_length_c  8.84143

 loop_
   _atom_type_description
   _atom_type_number_in_cell 
   _atom_type_symbol  
   hydrogen   44   H 
   carbon   48   C 
   oxygen   12   O 
   nitrogen   8   N 


loop_
  _symmetry_equiv_pos_as_xyz
   x,y,z
   -x,-y,-z

loop_
   _atom_site_type_symbol
   _atom_site_label
   _atom_site_fract_x
   _atom_site_fract_y
   _atom_site_fract_z
   C   C1   0.293928   0.515586   0.711555
   H   H1   0.32553   0.580871   0.85493
   H   H2   0.353184   0.398271   0.557294
   C   C2   0.11637   0.670966   0.659237
   C   C3   0.0355839   0.709017   0.486231
   C   C4   0.117082   0.780489   1.0137
   C   C5   -0.0448901   0.853634   0.660114
   H   H3   0.0401421   0.623699   0.216512
   C   C6   0.0359218   0.926033   1.18539
   C   C7   -0.0457132   0.964553   1.01356
   H   H4   0.0361014   1.01117   1.4606
   C   C8   0.22308   0.503395   0.79221
   C   C9   0.227846   0.511295   0.976995
   C   C10   0.172148   0.422315   0.442099
   C   C11   0.183268   0.439212   0.81807
   H   H5   0.26891   0.57276   1.24597
   C   C12   0.127305   0.351527   0.288364
   C   C13   0.131734   0.358357   0.470138
   H   H6   0.0856163   0.29123   0.0197687
   C   C14   0.164956   0.416222   0.243465
   H   H7   0.0825789   0.442219   0.11383
   C   C15   0.204275   0.740763   1.20469
   H   H8   0.168781   0.782185   1.34505
   N   N1   0.197877   0.520964   0.470016
   N   N2   0.270265   0.578133   0.964105
   H   H9   0.2157   0.301783   0.034584
   H   H10   0.256264   0.79556   1.4018
   H   H11   0.189128   0.4446   0.964418
   H   H12   -0.106867   0.883337   0.52554
   C   C16   -0.133322   1.1203   1.1987
   H   H13   -0.161754   1.14846   1.09354
   H   H14   -0.20233   1.13176   1.16499
   H   H15   -0.106986   1.20393   1.48068
   C   C17   0.0827084   0.281077   0.29734
   H   H16   0.137787   0.162225   0.142444
   H   H17   0.0630719   0.3321   0.490878
   H   H18   0.00868849   0.28612   0.11936
   C   C1   0.455904   0.186671   0.47591
   C   C2   0.513947   0.260743   0.811633
   C   C3   0.522235   0.284098   1.03468
   C   C4   0.469965   0.231866   0.917978
   C   C5   0.411389   0.156748   0.582654
   C   C6   0.405826   0.135089   0.367959
   H   H1   0.451431   0.167559   0.302962
   H   H2   0.568999   0.341819   1.29388
   H   H3   0.37098   0.116437   0.494166
   N   N1   0.569089   0.316011   0.9374
   N   N2   0.345899   0.0527087   0.0119255
   O   O1   0.632052   0.363291   1.21452
   O   O2   0.548822   0.311555   0.752139
   O   O3   0.339216   0.0385151   -0.172061
   O   O4   0.306708   0.00106373   -0.0843874
   C   C7   0.476299   0.250623   1.13951
   O   O5   0.532776   0.327346   1.45648
   H   H4   0.540924   0.331319   1.59209
   O   O6   0.435876   0.198736   1.03609

#\#CIF1.1
##########################################################################
#               Crystallographic Information Format file 
#  For information on this file format, follow the CIF links at
#  http://www.iucr.org
##########################################################################

data_Crystal_102_102
_cell_angle_alpha  90
_cell_angle_beta  74.0458
_cell_angle_gamma  90
_cell_length_a  8.18443
_cell_length_b  36.6704
_cell_length_c  7.4114

 loop_
   _atom_type_description
   _atom_type_number_in_cell 
   _atom_type_symbol  
   hydrogen   88   H 
   carbon   96   C 
   oxygen   24   O 
   nitrogen   16   N 


loop_
  _symmetry_equiv_pos_as_xyz
   x,y,z
   -x,y+1/2,-z+1/2
   -x,-y,-z
   x,-y-1/2,z-1/2

loop_
   _atom_site_type_symbol
   _atom_site_label
   _atom_site_fract_x
   _atom_site_fract_y
   _atom_site_fract_z
   C   C1   0.636789   0.0481291   0.603702
   H   H1   0.69504   0.056494   0.714248
   H   H2   0.6515   0.0186696   0.580398
   C   C2   0.697006   0.105217   0.447026
   C   C3   0.807599   0.128281   0.319562
   C   C4   0.565535   0.120282   0.591485
   C   C5   0.792327   0.165853   0.338549
   H   H3   0.908892   0.116178   0.208855
   C   C6   0.553485   0.158213   0.608535
   C   C7   0.666013   0.181528   0.48508
   H   H4   0.452323   0.169955   0.722197
   C   C8   0.377185   0.0501297   0.517956
   C   C9   0.199882   0.0465273   0.563852
   C   C10   0.473334   0.0461504   0.329916
   C   C11   0.119698   0.0386567   0.426261
   H   H5   0.126031   0.0497096   0.709687
   C   C12   0.390087   0.0381342   0.193704
   C   C13   0.213926   0.0342445   0.238411
   H   H6   0.464069   0.0355753   0.0470496
   C   C14   0.664425   0.0509671   0.274998
   H   H7   0.704211   0.0685678   0.150359
   C   C15   0.440223   0.0956117   0.726364
   H   H8   0.309391   0.104934   0.741765
   N   N1   0.721581   0.0669338   0.429127
   N   N2   0.455941   0.0573698   0.663639
   H   H9   0.726913   0.0243169   0.23823
   H   H10   0.461393   0.0969433   0.866517
   H   H11   -0.0181418   0.0363187   0.462524
   H   H12   0.882369   0.183304   0.240557
   C   C16   0.655319   0.222263   0.506884
   H   H13   0.768938   0.233048   0.540912
   H   H14   0.648818   0.235673   0.376296
   H   H15   0.543774   0.230449   0.619507
   C   C17   0.126126   0.0258787   0.090912
   H   H16   0.0511262   0.000746712   0.126078
   H   H17   0.0363043   0.047654   0.0811687
   H   H18   0.217835   0.0227373   -0.047512
   C   C1   0.263312   0.188755   0.399342
   C   C2   0.162532   0.209713   0.544038
   C   C3   0.0296723   0.194823   0.684237
   C   C4   -0.00528829   0.157698   0.677777
   C   C5   0.0855579   0.136398   0.527187
   C   C6   0.218503   0.152441   0.39262
   H   H1   0.368239   0.200927   0.293699
   H   H2   -0.0454796   0.211767   0.796988
   H   H3   0.0553322   0.107702   0.516641
   N   N1   0.19273   0.249019   0.542556
   N   N2   0.308774   0.130601   0.23119
   O   O1   0.0929406   0.268048   0.662947
   O   O2   0.314448   0.261637   0.418892
   O   O3   0.46561   0.134559   0.171018
   O   O4   0.22249   0.109917   0.163016
   C   C7   -0.143402   0.140104   0.826371
   O   O5   -0.244275   0.164827   0.936383
   H   H4   -0.333889   0.152062   1.03305
   O   O6   -0.160415   0.107081   0.844942

#\#CIF1.1
##########################################################################
#               Crystallographic Information Format file 
#  For information on this file format, follow the CIF links at
#  http://www.iucr.org
##########################################################################

data_Crystal_018_018
_cell_angle_alpha  60.757
_cell_angle_beta  43.3385
_cell_angle_gamma  42.8524
_cell_length_a  24.2079
_cell_length_b  14.4089
_cell_length_c  6.58564

 loop_
   _atom_type_description
   _atom_type_number_in_cell 
   _atom_type_symbol  
   hydrogen   44   H 
   carbon   48   C 
   oxygen   12   O 
   nitrogen   8   N 


loop_
  _symmetry_equiv_pos_as_xyz
   x,y,z
   -x,-y,-z

loop_
   _atom_site_type_symbol
   _atom_site_label
   _atom_site_fract_x
   _atom_site_fract_y
   _atom_site_fract_z
   C   C1   0.139247   0.53049   1.05115
   H   H1   0.0883844   0.636366   1.01837
   H   H2   0.0925309   0.502463   1.26041
   C   C2   0.264895   0.55294   0.791445
   C   C3   0.302699   0.596084   0.783548
   C   C4   0.286494   0.547969   0.531553
   C   C5   0.357969   0.638285   0.524375
   H   H3   0.284823   0.600708   0.986991
   C   C6   0.339154   0.595128   0.276241
   C   C7   0.374867   0.641797   0.267303
   H   H4   0.356454   0.590696   0.0735188
   C   C8   0.272066   0.301551   0.839138
   C   C9   0.307758   0.196086   0.717418
   C   C10   0.300216   0.269291   1.00391
   C   C11   0.372496   0.0602054   0.751651
   H   H5   0.28204   0.221959   0.601322
   C   C12   0.365643   0.131692   1.03498
   C   C13   0.403428   0.0255522   0.909377
   H   H6   0.387025   0.106202   1.16484
   C   C14   0.260679   0.381687   1.14491
   H   H7   0.327054   0.359721   1.07369
   C   C15   0.253867   0.491979   0.525082
   H   H8   0.322175   0.408068   0.346774
   N   N1   0.202128   0.518773   1.06337
   N   N2   0.204146   0.440525   0.80631
   H   H9   0.211626   0.381946   1.38936
   H   H10   0.199827   0.572482   0.472792
   H   H11   0.399135   -0.0205514   0.656218
   H   H12   0.386263   0.672509   0.522898
   C   C16   0.428523   0.695887   -0.0066989
   H   H13   0.374595   0.808729   0.0098267
   H   H14   0.491348   0.665412   -0.0380756
   H   H15   0.461642   0.658516   -0.207782
   C   C17   0.472134   -0.121221   0.950707
   H   H16   0.521504   -0.189032   0.765576
   H   H17   0.522133   -0.139399   0.963507
   H   H18   0.42589   -0.150948   1.1583
   C   C1   0.149763   -0.0163091   0.618734
   C   C2   0.103308   0.00925645   0.526915
   C   C3   0.0614143   0.128131   0.401712
   C   C4   0.0651921   0.226655   0.3709
   C   C5   0.11252   0.203779   0.45654
   C   C6   0.154719   0.0825209   0.576194
   H   H1   0.182096   -0.110743   0.714914
   H   H2   0.024454   0.144953   0.336505
   H   H3   0.118434   0.278417   0.424049
   N   N1   0.0962597   -0.0927987   0.571084
   N   N2   0.205214   0.0594491   0.663068
   O   O1   0.102607   -0.108434   0.383938
   O   O2   0.0836789   -0.156423   0.794664
   O   O3   0.256712   -0.0570841   0.724777
   O   O4   0.192656   0.158145   0.67155
   C   C7   0.0233456   0.355594   0.236231
   O   O5   -0.0181828   0.370918   0.152597
   H   H4   -0.0329658   0.454281   0.0309328
   O   O6   0.029732   0.440292   0.205605

#\#CIF1.1
##########################################################################
#               Crystallographic Information Format file 
#  For information on this file format, follow the CIF links at
#  http://www.iucr.org
##########################################################################

data_Crystal_090_090
_cell_angle_alpha  90
_cell_angle_beta  123.571
_cell_angle_gamma  90
_cell_length_a  9.38923
_cell_length_b  36.8458
_cell_length_c  7.39614

 loop_
   _atom_type_description
   _atom_type_number_in_cell 
   _atom_type_symbol  
   hydrogen   88   H 
   carbon   96   C 
   oxygen   24   O 
   nitrogen   16   N 


loop_
  _symmetry_equiv_pos_as_xyz
   x,y,z
   -x,y+1/2,-z+1/2
   -x,-y,-z
   x,-y-1/2,z-1/2

loop_
   _atom_site_type_symbol
   _atom_site_label
   _atom_site_fract_x
   _atom_site_fract_y
   _atom_site_fract_z
   C   C1   0.638854   0.0478627   0.745747
   H   H1   0.657166   0.0187254   0.736276
   H   H2   0.696635   0.0559299   0.915677
   C   C2   0.377524   0.0495086   0.397825
   C   C3   0.199276   0.0456833   0.26389
   C   C4   0.474644   0.0463862   0.306563
   C   C5   0.119485   0.0382887   0.0447521
   H   H3   0.124508   0.0482737   0.335097
   C   C6   0.391782   0.0386073   0.0859403
   C   C7   0.21482   0.0344333   -0.0478574
   H   H4   0.466608   0.0364748   0.0141024
   C   C8   0.692213   0.105664   0.651797
   C   C9   0.799857   0.129832   0.636484
   C   C10   0.559619   0.119343   0.668062
   C   C11   0.782464   0.167027   0.648684
   H   H5   0.901739   0.11896   0.623778
   C   C12   0.545562   0.156785   0.681599
   C   C13   0.657622   0.181173   0.676627
   H   H6   0.444274   0.167246   0.698147
   C   C14   0.436078   0.0936049   0.673954
   H   H7   0.303684   0.102453   0.557746
   C   C15   0.666156   0.0522318   0.444516
   H   H8   0.703852   0.070408   0.359932
   N   N1   0.455964   0.0560355   0.623801
   N   N2   0.721379   0.0677838   0.656624
   H   H9   0.456959   0.094125   0.835581
   H   H10   0.732569   0.0261792   0.470765
   H   H11   0.871549   0.185325   0.644305
   H   H12   -0.0189921   0.0357513   -0.0586777
   C   C16   0.127167   0.0264796   -0.284566
   H   H13   0.0422115   0.00296957   -0.329323
   H   H14   0.0462181   0.049364   -0.384491
   H   H15   0.219943   0.0211126   -0.327589
   C   C17   0.64706   0.221299   0.703302
   H   H16   0.627915   0.227077   0.834151
   H   H17   0.764504   0.234864   0.740431
   H   H18   0.539888   0.233841   0.554666
   C   C1   0.259401   0.189338   0.152366
   C   C2   0.15824   0.210344   0.195425
   C   C3   0.0297758   0.195421   0.212043
   C   C4   -0.000347889   0.15816   0.181905
   C   C5   0.0908308   0.136688   0.123883
   C   C6   0.219533   0.152785   0.112712
   H   H1   0.360587   0.20168   0.143649
   H   H2   -0.0461929   0.21241   0.247766
   H   H3   0.0640112   0.10781   0.0907031
   N   N1   0.183296   0.249648   0.213483
   N   N2   0.308233   0.13061   0.0407465
   O   O1   0.0815363   0.268698   0.229815
   O   O2   0.304064   0.262182   0.208384
   O   O3   0.465581   0.134421   0.134044
   O   O4   0.218998   0.10966   -0.11184
   C   C7   -0.135279   0.140686   0.19974
   O   O5   -0.233618   0.165334   0.214672
   H   H4   -0.322181   0.152677   0.224169
   O   O6   -0.152422   0.107818   0.2014

#\#CIF1.1
##########################################################################
#               Crystallographic Information Format file 
#  For information on this file format, follow the CIF links at
#  http://www.iucr.org
##########################################################################

data_Crystal_044_044
_cell_angle_alpha  71.7109
_cell_angle_beta  128.076
_cell_angle_gamma  83.2417
_cell_length_a  16.6118
_cell_length_b  7.36628
_cell_length_c  12.3377

 loop_
   _atom_type_description
   _atom_type_number_in_cell 
   _atom_type_symbol  
   hydrogen   44   H 
   carbon   48   C 
   oxygen   12   O 
   nitrogen   8   N 


loop_
  _symmetry_equiv_pos_as_xyz
   x,y,z
   -x,-y,-z

loop_
   _atom_site_type_symbol
   _atom_site_label
   _atom_site_fract_x
   _atom_site_fract_y
   _atom_site_fract_z
   C   C1   0.310437   0.668593   0.230191
   H   H1   0.353173   0.722678   0.316534
   H   H2   0.294998   0.766772   0.126648
   C   C2   0.219851   0.553026   0.311862
   C   C3   0.131654   0.591453   0.304174
   C   C4   0.323031   0.379272   0.446777
   C   C5   0.146465   0.463743   0.430406
   H   H3   0.0520103   0.72616   0.198127
   C   C6   0.336802   0.254694   0.573564
   C   C7   0.249963   0.294566   0.568693
   H   H4   0.417368   0.120488   0.678911
   C   C8   0.326541   0.373291   0.194341
   C   C9   0.388948   0.207066   0.20797
   C   C10   0.208298   0.463162   0.0723301
   C   C11   0.33538   0.129972   0.10346
   H   H5   0.480449   0.141268   0.300916
   C   C12   0.156127   0.383378   -0.030825
   C   C13   0.217561   0.216258   -0.0172458
   H   H6   0.0642963   0.45499   -0.123771
   C   C14   0.137002   0.646764   0.0492554
   H   H7   0.0688104   0.617275   0.0353088
   C   C15   0.417942   0.32726   0.454457
   H   H8   0.453003   0.159665   0.494044
   N   N1   0.203047   0.688786   0.181824
   N   N2   0.383082   0.451223   0.30194
   H   H9   0.0962768   0.786415   -0.0622382
   H   H10   0.486055   0.356899   0.543397
   H   H11   0.385135   0.00126576   0.114868
   H   H12   0.0772419   0.495939   0.423545
   C   C16   0.266858   0.162245   0.70723
   H   H13   0.190427   0.219344   0.682397
   H   H14   0.289608   -0.00351067   0.737352
   H   H15   0.336434   0.161572   0.81555
   C   C17   0.157341   0.132332   -0.128459
   H   H16   0.0973204   0.257552   -0.252911
   H   H17   0.21589   0.010497   -0.110238
   H   H18   0.108212   0.0639447   -0.111202
   C   C1   0.296205   0.577025   0.773443
   C   C2   0.375367   0.547292   0.763861
   C   C3   0.354689   0.678475   0.632078
   C   C4   0.2486   0.84562   0.502703
   C   C5   0.164422   0.871452   0.503849
   C   C6   0.190693   0.738012   0.639444
   H   H1   0.315193   0.475023   0.879084
   H   H2   0.42078   0.648863   0.632321
   H   H3   0.0808316   0.998363   0.401681
   N   N1   0.485167   0.368622   0.900483
   N   N2   0.103575   0.766778   0.642344
   O   O1   0.553298   0.328541   0.888896
   O   O2   0.503355   0.266567   1.02064
   O   O3   0.128665   0.76826   0.759422
   O   O4   0.0102064   0.786689   0.526878
   C   C7   0.218963   1.00523   0.359637
   O   O5   0.306155   0.975406   0.370863
   H   H4   0.280653   1.09045   0.274063
   O   O6   0.126183   1.14969   0.245923

#\#CIF1.1
##########################################################################
#               Crystallographic Information Format file 
#  For information on this file format, follow the CIF links at
#  http://www.iucr.org
##########################################################################

data_Crystal_048_048
_cell_angle_alpha  90
_cell_angle_beta  122.592
_cell_angle_gamma  90
_cell_length_a  9.00578
_cell_length_b  38.6191
_cell_length_c  7.36708

 loop_
   _atom_type_description
   _atom_type_number_in_cell 
   _atom_type_symbol  
   hydrogen   88   H 
   carbon   96   C 
   oxygen   24   O 
   nitrogen   16   N 


loop_
  _symmetry_equiv_pos_as_xyz
   x,y,z
   -x,y+1/2,-z+1/2
   -x,-y,-z
   x,-y-1/2,z-1/2

loop_
   _atom_site_type_symbol
   _atom_site_label
   _atom_site_fract_x
   _atom_site_fract_y
   _atom_site_fract_z
   C   C1   0.356702   0.0495673   0.252855
   H   H1   0.309023   0.0572076   0.0864438
   H   H2   0.320702   0.0225152   0.256398
   C   C2   0.330483   0.106695   0.354234
   C   C3   0.231975   0.133041   0.372132
   C   C4   0.479524   0.115596   0.348878
   C   C5   0.276584   0.167594   0.37791
   H   H3   0.116492   0.125715   0.375604
   C   C6   0.520453   0.150535   0.35147
   C   C7   0.420831   0.176969   0.364165
   H   H4   0.635098   0.157452   0.344905
   C   C8   0.615356   0.0464614   0.604295
   C   C9   0.795863   0.0401611   0.743143
   C   C10   0.505338   0.0463013   0.685407
   C   C11   0.8666   0.0335791   0.959626
   H   H5   0.879082   0.0402893   0.677668
   C   C12   0.578383   0.0382025   0.902379
   C   C13   0.758095   0.0318099   1.0416
   H   H6   0.493479   0.0374745   0.96607
   C   C14   0.313061   0.0564077   0.541019
   H   H7   0.27728   0.0751695   0.623327
   C   C15   0.594807   0.0875295   0.343906
   H   H8   0.73427   0.0925843   0.466652
   N   N1   0.27541   0.0716459   0.337313
   N   N2   0.547893   0.0531517   0.382974
   H   H9   0.227316   0.0336549   0.503056
   H   H10   0.582856   0.0871582   0.186788
   H   H11   1.00737   0.0290579   1.0669
   H   H12   0.197357   0.187844   0.388314
   C   C16   0.467647   0.214285   0.364471
   H   H13   0.373204   0.226947   0.210521
   H   H14   0.464221   0.228942   0.48982
   H   H15   0.598676   0.216797   0.389024
   C   C17   0.836496   0.0234691   1.27452
   H   H16   0.939097   0.00364354   1.32801
   H   H17   0.900013   0.0464592   1.37595
   H   H18   0.736151   0.0147286   1.30518
   C   C1   1.06872   0.182664   0.828431
   C   C2   1.02409   0.148582   0.838179
   C   C3   0.886153   0.139458   0.862773
   C   C4   0.788271   0.166052   0.877951
   C   C5   0.827646   0.200499   0.865189
   C   C6   0.96565   0.208224   0.839847
   H   H1   1.17881   0.188997   0.812408
   H   H2   0.857663   0.112307   0.871078
   H   H3   0.747182   0.220751   0.871911
   N   N1   1.12744   0.121321   0.818831
   N   N2   1.00093   0.244637   0.81882
   O   O1   1.06376   0.0917906   0.767925
   O   O2   1.27229   0.129763   0.84962
   O   O3   1.12508   0.250813   0.796047
   O   O4   0.90385   0.267064   0.822181
   C   C7   0.633998   0.160236   0.898869
   O   O5   0.601419   0.126488   0.906255
   H   H4   0.489587   0.124454   0.901356
   O   O6   0.548546   0.184057   0.906818

#\#CIF1.1
##########################################################################
#               Crystallographic Information Format file 
#  For information on this file format, follow the CIF links at
#  http://www.iucr.org
##########################################################################

data_Crystal_089_089
_cell_angle_alpha  114.243
_cell_angle_beta  117.69
_cell_angle_gamma  35.8863
_cell_length_a  23.1924
_cell_length_b  11.9748
_cell_length_c  7.62209

 loop_
   _atom_type_description
   _atom_type_number_in_cell 
   _atom_type_symbol  
   hydrogen   44   H 
   carbon   48   C 
   oxygen   12   O 
   nitrogen   8   N 


loop_
  _symmetry_equiv_pos_as_xyz
   x,y,z
   -x,-y,-z

loop_
   _atom_site_type_symbol
   _atom_site_label
   _atom_site_fract_x
   _atom_site_fract_y
   _atom_site_fract_z
   C   C1   0.229701   0.129349   0.866122
   H   H1   0.181365   0.226703   0.969897
   H   H2   0.265745   -0.010096   0.85976
   C   C2   0.267332   0.281033   0.93616
   C   C3   0.324225   0.306593   1.05205
   C   C4   0.168683   0.430028   0.822206
   C   C5   0.281851   0.480379   1.06134
   H   H3   0.401026   0.189398   1.13792
   C   C6   0.127053   0.604541   0.836969
   C   C7   0.181687   0.634052   0.95718
   H   H4   0.0500923   0.720028   0.749447
   C   C8   0.2309   0.0778769   0.533386
   C   C9   0.188439   0.0787529   0.330458
   C   C10   0.335937   -0.0499428   0.601615
   C   C11   0.24827   -0.0407178   0.195796
   H   H5   0.107575   0.174815   0.280565
   C   C12   0.395183   -0.174399   0.46461
   C   C13   0.352851   -0.169978   0.260955
   H   H6   0.476854   -0.275077   0.518177
   C   C14   0.384742   -0.0537024   0.82075
   H   H7   0.433781   -0.0505077   0.844282
   C   C15   0.1086   0.400823   0.683452
   H   H8   0.0807137   0.441641   0.534546
   N   N1   0.308875   0.107082   0.937283
   N   N2   0.168016   0.203035   0.669159
   H   H9   0.433806   -0.187931   0.877146
   H   H10   0.0414119   0.49541   0.735467
   H   H11   0.213923   -0.035672   0.0371613
   H   H12   0.326467   0.499459   1.15325
   C   C16   0.134654   0.824645   0.97647
   H   H13   0.0775007   0.93091   1.06412
   H   H14   0.191803   0.8152   1.0517
   H   H15   0.0953892   0.881831   0.830455
   C   C17   0.418752   -0.300959   0.118253
   H   H16   0.48338   -0.448992   0.159629
   H   H17   0.37686   -0.294878   -0.0342119
   H   H18   0.449823   -0.264538   0.119019
   C   C1   0.285924   0.513656   0.586911
   C   C2   0.191938   0.675591   0.48536
   C   C3   0.121307   0.68661   0.355141
   C   C4   0.14575   0.529983   0.327185
   C   C5   0.240635   0.362815   0.42444
   C   C6   0.308686   0.358757   0.551764
   H   H1   0.340108   0.507562   0.688805
   H   H2   0.0485916   0.814565   0.276638
   H   H3   0.260802   0.238922   0.400469
   N   N1   0.167227   0.839813   0.517133
   N   N2   0.409198   0.184501   0.653966
   O   O1   0.0782727   0.992356   0.447947
   O   O2   0.236624   0.815922   0.611289
   O   O3   0.45994   0.19659   0.794598
   O   O4   0.436853   0.0360644   0.592691
   C   C7   0.0726867   0.535155   0.192019
   O   O5   -0.00572503   0.676229   0.0728488
   H   H4   -0.0430811   0.650115   -0.0288462
   O   O6   0.088398   0.408326   0.192344

#\#CIF1.1
##########################################################################
#               Crystallographic Information Format file 
#  For information on this file format, follow the CIF links at
#  http://www.iucr.org
##########################################################################

data_Crystal_046_046
_cell_angle_alpha  90
_cell_angle_beta  119.72
_cell_angle_gamma  90
_cell_length_a  6.10651
_cell_length_b  8.05244
_cell_length_c  24.3052

 loop_
   _atom_type_description
   _atom_type_number_in_cell 
   _atom_type_symbol  
   hydrogen   44   H 
   carbon   48   C 
   oxygen   12   O 
   nitrogen   8   N 


loop_
  _symmetry_equiv_pos_as_xyz
   x,y,z
   -x,y+1/2,-z

loop_
   _atom_site_type_symbol
   _atom_site_label
   _atom_site_fract_x
   _atom_site_fract_y
   _atom_site_fract_z
   C   C1   0.684879   0.830555   0.370543
   H   H1   0.733027   0.838496   0.420452
   H   H2   0.556982   0.931738   0.343281
   C   C2   0.722093   0.538252   0.378622
   C   C3   0.620466   0.386243   0.382536
   C   C4   0.985544   0.558232   0.409675
   C   C5   0.778202   0.25415   0.415925
   H   H3   0.416182   0.372625   0.358875
   C   C6   1.14066   0.424651   0.442976
   C   C7   1.04165   0.270398   0.446098
   H   H4   1.34527   0.440589   0.46601
   C   C8   0.857071   0.838543   0.302362
   C   C9   1.0106   0.921908   0.28394
   C   C10   0.641789   0.754439   0.256961
   C   C11   0.951082   0.923894   0.221016
   H   H5   1.17364   0.99012   0.31942
   C   C12   0.582443   0.758998   0.193375
   C   C13   0.735224   0.842502   0.174577
   H   H6   0.411472   0.69658   0.157746
   C   C14   0.467933   0.667125   0.275563
   H   H7   0.443413   0.536639   0.260533
   C   C15   1.10158   0.723338   0.408094
   H   H8   1.23839   0.70458   0.391583
   N   N1   0.558024   0.67227   0.344434
   N   N2   0.915484   0.847009   0.367013
   H   H9   0.280262   0.72492   0.25019
   H   H10   1.20543   0.772603   0.45687
   H   H11   1.07372   0.991196   0.207991
   H   H12   0.697236   0.135829   0.418519
   C   C16   1.21168   0.125492   0.478792
   H   H13   1.10949   0.0248308   0.486672
   H   H14   1.28711   0.075097   0.449438
   H   H15   1.37162   0.161456   0.524801
   C   C17   0.670823   0.85221   0.1065
   H   H16   0.585954   0.973231   0.0858821
   H   H17   0.841122   0.84002   0.102255
   H   H18   0.533266   0.757271   0.0773564
   C   C1   0.412532   0.331952   0.0565561
   C   C2   0.643919   0.376421   0.107551
   C   C3   0.710777   0.3409   0.169896
   C   C4   0.540504   0.254717   0.181706
   C   C5   0.307575   0.205669   0.131499
   C   C6   0.246561   0.24781   0.0700654
   H   H1   0.363635   0.363435   0.00840593
   H   H2   0.891743   0.380382   0.208657
   H   H3   0.174462   0.137745   0.140407
   N   N1   0.824854   0.464354   0.0949485
   N   N2   -0.00604211   0.207425   0.017467
   O   O1   1.0317   0.502535   0.141015
   O   O2   0.762207   0.492821   0.0389462
   O   O3   -0.0641911   0.258813   -0.0358743
   O   O4   -0.147854   0.126107   0.0303966
   C   C7   0.597976   0.218763   0.247599
   O   O5   0.824464   0.277561   0.2912
   H   H4   0.846672   0.254541   0.333692
   O   O6   0.4516   0.147303   0.260203

#\#CIF1.1
##########################################################################
#               Crystallographic Information Format file 
#  For information on this file format, follow the CIF links at
#  http://www.iucr.org
##########################################################################

data_Crystal_047_047
_cell_angle_alpha  90
_cell_angle_beta  105.741
_cell_angle_gamma  90
_cell_length_a  6.10724
_cell_length_b  8.05802
_cell_length_c  21.9355

 loop_
   _atom_type_description
   _atom_type_number_in_cell 
   _atom_type_symbol  
   hydrogen   44   H 
   carbon   48   C 
   oxygen   12   O 
   nitrogen   8   N 


loop_
  _symmetry_equiv_pos_as_xyz
   x,y,z
   -x,y+1/2,-z

loop_
   _atom_site_type_symbol
   _atom_site_label
   _atom_site_fract_x
   _atom_site_fract_y
   _atom_site_fract_z
   C   C1   0.685798   0.763388   0.129495
   H   H1   0.786261   0.864741   0.156725
   H   H2   0.687596   0.770981   0.0795774
   C   C2   0.445432   0.771354   0.197604
   C   C3   0.273655   0.854949   0.215971
   C   C4   0.615048   0.687287   0.243002
   C   C5   0.270173   0.856983   0.278898
   H   H3   0.146101   0.923194   0.180567
   C   C6   0.610805   0.691919   0.306595
   C   C7   0.43931   0.775597   0.325345
   H   H4   0.746177   0.62961   0.342192
   C   C8   0.656452   0.471267   0.121458
   C   C9   0.762017   0.319338   0.117505
   C   C10   0.424139   0.491092   0.090388
   C   C11   0.637795   0.187418   0.0841125
   H   H5   0.942665   0.305629   0.141111
   C   C12   0.302389   0.357595   0.0571434
   C   C13   0.404534   0.20345   0.0539407
   H   H6   0.120921   0.37384   0.0341517
   C   C14   0.306371   0.656059   0.0919572
   H   H7   0.153217   0.636908   0.108563
   C   C15   0.807444   0.599803   0.224464
   H   H8   0.816507   0.469368   0.239519
   N   N1   0.45152   0.779824   0.132936
   N   N2   0.786466   0.605157   0.155628
   H   H9   0.250787   0.704694   0.0430897
   H   H10   0.969591   0.657467   0.250021
   H   H11   0.721425   0.0691928   0.0815896
   H   H12   0.134602   0.924457   0.291789
   C   C16   0.435462   0.785279   0.393406
   H   H13   0.499849   0.906063   0.414108
   H   H14   0.260951   0.773393   0.397638
   H   H15   0.543425   0.690349   0.422613
   C   C17   0.267227   0.0586118   0.021277
   H   H16   0.377259   -0.0421279   0.0135682
   H   H17   0.162329   0.00829104   0.0505778
   H   H18   0.153359   0.0941198   -0.024772
   C   C1   0.643553   0.264704   0.443398
   C   C2   0.463332   0.309169   0.392293
   C   C3   0.458966   0.273884   0.329987
   C   C4   0.641147   0.187423   0.318321
   C   C5   0.823652   0.138329   0.368563
   C   C6   0.822987   0.180138   0.429962
   H   H1   0.644256   0.296239   0.491473
   H   H2   0.316848   0.313378   0.291233
   H   H3   0.965757   0.0703651   0.35973
   N   N1   0.269973   0.397029   0.404874
   N   N2   1.02324   0.140088   0.482549
   O   O1   0.108873   0.435121   0.358891
   O   O2   0.277517   0.425941   0.460917
   O   O3   1.02826   0.19146   0.535875
   O   O4   1.17781   0.0586186   0.469573
   C   C7   0.649843   0.15172   0.252489
   O   O5   0.467208   0.210782   0.208854
   H   H4   0.487775   0.187743   0.166405
   O   O6   0.808988   0.080483   0.239946

#\#CIF1.1
##########################################################################
#               Crystallographic Information Format file 
#  For information on this file format, follow the CIF links at
#  http://www.iucr.org
##########################################################################

data_Crystal_085_085
_cell_angle_alpha  90
_cell_angle_beta  90
_cell_angle_gamma  90
_cell_length_a  12.6975
_cell_length_b  16.3596
_cell_length_c  10.1446

 loop_
   _atom_type_description
   _atom_type_number_in_cell 
   _atom_type_symbol  
   hydrogen   88   H 
   carbon   96   C 
   oxygen   24   O 
   nitrogen   16   N 


loop_
  _symmetry_equiv_pos_as_xyz
   x,y,z
   -x+1/2,-y,z+1/2
   x+1/2,-y+1/2,-z
   -x,y+1/2,-z+1/2

loop_
   _atom_site_type_symbol
   _atom_site_label
   _atom_site_fract_x
   _atom_site_fract_y
   _atom_site_fract_z
   C   C1   0.535914   0.0292759   0.503685
   H   H1   0.540857   0.0188904   0.610247
   H   H2   0.565743   -0.0249251   0.451974
   C   C2   0.563768   0.171273   0.533878
   C   C3   0.632915   0.236234   0.557252
   C   C4   0.46001   0.175515   0.581285
   C   C5   0.601254   0.302515   0.63254
   H   H3   0.713261   0.232509   0.519737
   C   C6   0.429928   0.242618   0.658023
   C   C7   0.499955   0.305708   0.687514
   H   H4   0.349974   0.244305   0.697782
   C   C8   0.416629   0.0607517   0.330732
   C   C9   0.320326   0.0482597   0.266705
   C   C10   0.503391   0.0893199   0.258056
   C   C11   0.310748   0.0605698   0.131703
   H   H5   0.253682   0.0258997   0.324054
   C   C12   0.49211   0.102087   0.122661
   C   C13   0.397384   0.0865028   0.0570519
   H   H6   0.558731   0.125755   0.0665255
   C   C14   0.608208   0.105171   0.325165
   H   H7   0.637261   0.166052   0.297662
   C   C15   0.382467   0.10712   0.554143
   H   H8   0.311021   0.131917   0.508196
   N   N1   0.601707   0.0994666   0.46938
   N   N2   0.42588   0.0429688   0.468043
   H   H9   0.667075   0.0606376   0.290075
   H   H10   0.357784   0.0796868   0.648247
   H   H11   0.235724   0.0485311   0.0826216
   H   H12   0.65749   0.351129   0.65408
   C   C16   0.471781   0.372647   0.781798
   H   H13   0.504973   0.359575   0.879916
   H   H14   0.505324   0.431113   0.749349
   H   H15   0.386525   0.380428   0.792683
   C   C17   0.390497   0.095146   -0.0899799
   H   H16   0.419542   0.039378   -0.139192
   H   H17   0.308983   0.104523   -0.122645
   H   H18   0.439317   0.14563   -0.126204
   C   C1   0.455338   0.406601   0.371562
   C   C2   0.487723   0.354391   0.27119
   C   C3   0.417935   0.320198   0.18106
   C   C4   0.311523   0.340066   0.189454
   C   C5   0.276431   0.395336   0.284811
   C   C6   0.349023   0.426536   0.374163
   H   H1   0.511332   0.432345   0.44089
   H   H2   0.445818   0.278588   0.105378
   H   H3   0.194254   0.413278   0.289928
   N   N1   0.599517   0.336679   0.256214
   N   N2   0.312805   0.486245   0.471835
   O   O1   0.624918   0.293067   0.159675
   O   O2   0.662478   0.364889   0.336606
   O   O3   0.351486   0.482878   0.583652
   O   O4   0.247522   0.537589   0.434113
   C   C7   0.234855   0.303877   0.0950243
   O   O5   0.283969   0.261254   -0.000186909
   H   H4   0.231153   0.237399   -0.0612227
   O   O6   0.139646   0.312193   0.104242

#\#CIF1.1
##########################################################################
#               Crystallographic Information Format file 
#  For information on this file format, follow the CIF links at
#  http://www.iucr.org
##########################################################################

data_Crystal_093_093
_cell_angle_alpha  114.385
_cell_angle_beta  133.194
_cell_angle_gamma  56.0385
_cell_length_a  26.3616
_cell_length_b  7.84839
_cell_length_c  8.53436

 loop_
   _atom_type_description
   _atom_type_number_in_cell 
   _atom_type_symbol  
   hydrogen   44   H 
   carbon   48   C 
   oxygen   12   O 
   nitrogen   8   N 


loop_
  _symmetry_equiv_pos_as_xyz
   x,y,z
   -x,-y,-z

loop_
   _atom_site_type_symbol
   _atom_site_label
   _atom_site_fract_x
   _atom_site_fract_y
   _atom_site_fract_z
   C   C1   0.360335   0.107218   0.82842
   H   H1   0.323141   0.0819379   0.827446
   H   H2   0.414425   -0.0309032   0.882241
   C   C2   0.308365   0.462231   0.914526
   C   C3   0.305994   0.619224   1.06985
   C   C4   0.242665   0.483792   0.699543
   C   C5   0.238895   0.796413   1.01273
   H   H3   0.357103   0.596921   1.23667
   C   C6   0.175664   0.662488   0.645847
   C   C7   0.172569   0.820727   0.79916
   H   H4   0.124781   0.680203   0.478692
   C   C8   0.368045   0.187009   0.608497
   C   C9   0.356422   0.156868   0.414775
   C   C10   0.424493   0.254103   0.796244
   C   C11   0.399406   0.195736   0.404811
   H   H5   0.313548   0.0998149   0.27289
   C   C12   0.468519   0.287208   0.783958
   C   C13   0.456391   0.261063   0.590226
   H   H6   0.51244   0.339518   0.929301
   C   C14   0.435482   0.295969   1.00562
   H   H7   0.433009   0.451553   1.07172
   C   C15   0.244973   0.317583   0.528281
   H   H8   0.22615   0.383878   0.396881
   N   N1   0.376998   0.27943   0.978782
   N   N2   0.321629   0.147848   0.610445
   H   H9   0.492487   0.187792   1.12677
   H   H10   0.20382   0.255966   0.455525
   H   H11   0.390343   0.17322   0.253737
   H   H12   0.237427   0.916345   1.13597
   C   C16   0.0996161   1.01025   0.737297
   H   H13   0.111379   1.14221   0.846478
   H   H14   0.0654878   1.0488   0.571647
   H   H15   0.0637018   0.987989   0.745161
   C   C17   0.502011   0.306149   0.578539
   H   H16   0.56241   0.253214   0.71931
   H   H17   0.499339   0.230175   0.434144
   H   H18   0.479524   0.472549   0.57162
   C   C1   0.111083   0.0532824   0.259414
   C   C2   0.176649   -0.00891776   0.465585
   C   C3   0.187065   0.11629   0.648889
   C   C4   0.130438   0.315059   0.624533
   C   C5   0.0645182   0.383844   0.419792
   C   C6   0.0556724   0.251149   0.241737
   H   H1   0.103359   -0.0476701   0.117698
   H   H2   0.238726   0.0582758   0.806479
   H   H3   0.0210566   0.539518   0.401992
   N   N1   0.238611   -0.212088   0.491202
   N   N2   -0.0147284   0.32125   0.0263723
   O   O1   0.301011   -0.254784   0.670101
   O   O2   0.224098   -0.327972   0.326414
   O   O3   -0.0272924   0.188519   -0.123907
   O   O4   -0.0572793   0.50725   0.00660683
   C   C7   0.138543   0.462291   0.812439
   O   O5   0.205929   0.37996   0.997281
   H   H4   0.213145   0.481914   1.12037
   O   O6   0.0888715   0.635547   0.795207

#\#CIF1.1
##########################################################################
#               Crystallographic Information Format file 
#  For information on this file format, follow the CIF links at
#  http://www.iucr.org
##########################################################################

data_Crystal_028_028
_cell_angle_alpha  135.502
_cell_angle_beta  129.128
_cell_angle_gamma  64.4517
_cell_length_a  15.4857
_cell_length_b  8.7063
_cell_length_c  13.9754

 loop_
   _atom_type_description
   _atom_type_number_in_cell 
   _atom_type_symbol  
   hydrogen   44   H 
   carbon   48   C 
   oxygen   12   O 
   nitrogen   8   N 


loop_
  _symmetry_equiv_pos_as_xyz
   x,y,z
   -x,-y,-z

loop_
   _atom_site_type_symbol
   _atom_site_label
   _atom_site_fract_x
   _atom_site_fract_y
   _atom_site_fract_z
   C   C1   0.19656   0.911754   0.728067
   H   H1   0.19525   1.02364   0.838429
   H   H2   0.149881   0.984499   0.669113
   C   C2   0.201013   0.607319   0.699987
   C   C3   0.144645   0.461923   0.658351
   C   C4   0.312715   0.670977   0.825384
   C   C5   0.195986   0.394   0.74745
   H   H3   0.0587975   0.40964   0.559282
   C   C6   0.361836   0.602392   0.914263
   C   C7   0.304413   0.467091   0.87928
   H   H4   0.446428   0.659541   1.01589
   C   C8   0.314846   0.743926   0.625577
   C   C9   0.401144   0.770708   0.631498
   C   C10   0.227666   0.589887   0.478118
   C   C11   0.399881   0.650579   0.492881
   H   H5   0.466688   0.894653   0.746046
   C   C12   0.227751   0.471065   0.339878
   C   C13   0.31298   0.499069   0.344409
   H   H6   0.158647   0.355658   0.22573
   C   C14   0.1311   0.562515   0.467434
   H   H7   0.12021   0.390722   0.405876
   C   C15   0.377638   0.817562   0.866524
   H   H8   0.450715   0.731859   0.853692
   N   N1   0.142972   0.701355   0.623205
   N   N2   0.311631   0.883662   0.766972
   H   H9   0.0538776   0.60135   0.393125
   H   H10   0.410036   0.965117   0.992731
   H   H11   0.466273   0.678142   0.499663
   H   H12   0.148869   0.289664   0.717929
   C   C16   0.354799   0.403497   0.980067
   H   H13   0.289508   0.373748   0.975149
   H   H14   0.39852   0.248514   0.935816
   H   H15   0.413466   0.531428   1.10425
   C   C17   0.312109   0.372362   0.195093
   H   H16   0.375119   0.439448   0.219027
   H   H17   0.329671   0.198722   0.14275
   H   H18   0.230277   0.375583   0.104036
   C   C1   0.228524   -0.011417   0.428592
   C   C2   0.294937   0.0483863   0.423755
   C   C3   0.262119   0.0112783   0.289943
   C   C4   0.158897   -0.0946338   0.153639
   C   C5   0.0914086   -0.160976   0.153521
   C   C6   0.126142   -0.114544   0.291007
   H   H1   0.256015   0.0206498   0.53496
   H   H2   0.316648   0.0630781   0.292665
   H   H3   0.0118626   -0.246121   0.0465434
   N   N1   0.404333   0.155897   0.567028
   N   N2   0.0504641   -0.174217   0.290572
   O   O1   0.455244   0.242241   0.572578
   O   O2   0.43962   0.15231   0.673322
   O   O3   0.0656936   -0.0808345   0.420431
   O   O4   -0.0261252   -0.310775   0.159805
   C   C7   0.115725   -0.143086   0.00419138
   O   O5   0.185056   -0.0696074   0.0159357
   H   H4   0.162751   -0.142739   -0.0925608
   O   O6   0.0267115   -0.239128   -0.116315

#\#CIF1.1
##########################################################################
#               Crystallographic Information Format file 
#  For information on this file format, follow the CIF links at
#  http://www.iucr.org
##########################################################################

data_Crystal_107_107
_cell_angle_alpha  30.811
_cell_angle_beta  68.8263
_cell_angle_gamma  60.6243
_cell_length_a  17.097
_cell_length_b  9.26186
_cell_length_c  14.503

 loop_
   _atom_type_description
   _atom_type_number_in_cell 
   _atom_type_symbol  
   hydrogen   44   H 
   carbon   48   C 
   oxygen   12   O 
   nitrogen   8   N 


loop_
  _symmetry_equiv_pos_as_xyz
   x,y,z
   -x,-y,-z

loop_
   _atom_site_type_symbol
   _atom_site_label
   _atom_site_fract_x
   _atom_site_fract_y
   _atom_site_fract_z
   C   C1   0.295958   -0.482842   0.78667
   H   H1   0.342433   -0.698251   0.855324
   H   H2   0.2418   -0.520751   0.868539
   C   C2   0.324323   -0.199395   0.497031
   C   C3   0.307562   -0.0832912   0.350963
   C   C4   0.408819   -0.252683   0.531282
   C   C5   0.372472   -0.0101757   0.236367
   H   H3   0.24292   -0.0527384   0.329741
   C   C6   0.474343   -0.18777   0.418148
   C   C7   0.456621   -0.0582808   0.2672
   H   H4   0.540028   -0.234207   0.447919
   C   C8   0.290747   -0.0824949   0.670244
   C   C9   0.314975   0.0183236   0.687594
   C   C10   0.209112   0.0974199   0.562843
   C   C11   0.257687   0.286714   0.605623
   H   H5   0.378495   -0.121529   0.770361
   C   C12   0.151687   0.364076   0.484249
   C   C13   0.174078   0.462253   0.504945
   H   H6   0.0874261   0.500494   0.403927
   C   C14   0.183362   0.00255659   0.533443
   H   H7   0.167316   0.19033   0.38751
   C   C15   0.428569   -0.3716   0.685584
   H   H8   0.458428   -0.235603   0.637827
   N   N1   0.255384   -0.267382   0.611338
   N   N2   0.346733   -0.369052   0.766159
   H   H9   0.121236   -0.0451314   0.594498
   H   H10   0.47955   -0.605783   0.791225
   H   H11   0.276494   0.359907   0.622995
   H   H12   0.358472   0.0840089   0.12146
   C   C16   0.524491   0.0377375   0.13693
   H   H13   0.521202   0.0107461   0.0781757
   H   H14   0.510488   0.280443   0.0220729
   H   H15   0.59374   -0.0950273   0.203825
   C   C17   0.111316   0.747357   0.421499
   H   H16   0.0398951   0.785449   0.419124
   H   H17   0.124119   0.743079   0.492856
   H   H18   0.119699   0.951998   0.278539
   C   C1   0.197574   1.02713   0.0279005
   C   C2   0.251921   0.771472   0.0964643
   C   C3   0.227159   0.6902   0.0665487
   C   C4   0.143688   0.876315   -0.0371535
   C   C5   0.0894807   1.14174   -0.114683
   C   C6   0.117086   1.21241   -0.0805761
   H   H1   0.218879   1.0749   0.0598825
   H   H2   0.271217   0.485436   0.124551
   H   H3   0.0256963   1.28902   -0.198593
   N   N1   0.339596   0.584661   0.202752
   N   N2   0.0570852   1.48569   -0.157975
   O   O1   0.395158   0.392059   0.23467
   O   O2   0.352713   0.634527   0.251541
   O   O3   0.0764568   1.53547   -0.113468
   O   O4   -0.0107837   1.65681   -0.264543
   C   C7   0.106764   0.802795   -0.067829
   O   O5   0.161429   0.540697   0.0140051
   H   H4   0.13098   0.508832   -0.0117633
   O   O6   0.0324892   0.961341   -0.154011

#\#CIF1.1
##########################################################################
#               Crystallographic Information Format file 
#  For information on this file format, follow the CIF links at
#  http://www.iucr.org
##########################################################################

data_Crystal_082_082
_cell_angle_alpha  90
_cell_angle_beta  90
_cell_angle_gamma  90
_cell_length_a  19.2174
_cell_length_b  12.7248
_cell_length_c  9.06469

 loop_
   _atom_type_description
   _atom_type_number_in_cell 
   _atom_type_symbol  
   hydrogen   88   H 
   carbon   96   C 
   oxygen   24   O 
   nitrogen   16   N 


loop_
  _symmetry_equiv_pos_as_xyz
   x,y,z
   -x+1/2,-y,z+1/2
   x+1/2,-y+1/2,-z
   -x,y+1/2,-z+1/2

loop_
   _atom_site_type_symbol
   _atom_site_label
   _atom_site_fract_x
   _atom_site_fract_y
   _atom_site_fract_z
   C   C1   0.0514283   0.267782   0.214618
   H   H1   0.0214537   0.221929   0.134175
   H   H2   0.0274523   0.345332   0.22948
   C   C2   0.155692   0.184036   0.141651
   C   C3   0.211617   0.176859   0.0432861
   C   C4   0.13245   0.0940111   0.216359
   C   C5   0.243876   0.08119   0.0181844
   H   H3   0.228088   0.24766   -0.0146969
   C   C6   0.165292   -0.00198439   0.187938
   C   C7   0.220982   -0.0100975   0.0899747
   H   H4   0.14753   -0.0717847   0.246829
   C   C8   0.0933057   0.263769   0.461546
   C   C9   0.0811244   0.243656   0.610767
   C   C10   0.144829   0.336193   0.419472
   C   C11   0.118383   0.296492   0.718964
   H   H5   0.0408544   0.187206   0.640579
   C   C12   0.181764   0.388546   0.529771
   C   C13   0.169109   0.370303   0.679398
   H   H6   0.221933   0.44487   0.498184
   C   C14   0.159288   0.356521   0.257346
   H   H7   0.2153   0.349207   0.23471
   C   C15   0.0741913   0.101319   0.328695
   H   H8   0.0914623   0.0678062   0.434196
   N   N1   0.122071   0.282959   0.159752
   N   N2   0.0517862   0.210559   0.354627
   H   H9   0.144284   0.437484   0.228156
   H   H10   0.02932   0.0543178   0.292357
   H   H11   0.107956   0.281765   0.835472
   H   H12   0.286642   0.0755883   -0.0601405
   C   C16   0.256694   -0.112864   0.0623967
   H   H13   0.250434   -0.138461   -0.0527654
   H   H14   0.312899   -0.105855   0.0812864
   H   H15   0.237378   -0.174958   0.135533
   C   C17   0.209562   0.428158   0.795256
   H   H16   0.186809   0.415774   0.904764
   H   H17   0.264167   0.402135   0.797446
   H   H18   0.210378   0.513019   0.773118
   C   C1   0.434502   0.153231   0.503838
   C   C2   0.400426   0.243667   0.457321
   C   C3   0.387469   0.265602   0.309509
   C   C4   0.408904   0.192824   0.203615
   C   C5   0.443421   0.101563   0.24694
   C   C6   0.456175   0.0838035   0.395228
   H   H1   0.444885   0.13881   0.619382
   H   H2   0.362176   0.338545   0.278169
   H   H3   0.461682   0.0467917   0.163656
   N   N1   0.379043   0.319995   0.569071
   N   N2   0.495784   -0.00984565   0.438594
   O   O1   0.363874   0.409897   0.528865
   O   O2   0.376804   0.288435   0.699164
   O   O3   0.519946   -0.0127227   0.565149
   O   O4   0.502901   -0.0805246   0.345306
   C   C7   0.399659   0.208753   0.0418302
   O   O5   0.366885   0.298523   0.00766235
   H   H4   0.367318   0.307539   -0.101076
   O   O6   0.420951   0.145088   -0.0487347

#\#CIF1.1
##########################################################################
#               Crystallographic Information Format file 
#  For information on this file format, follow the CIF links at
#  http://www.iucr.org
##########################################################################

data_Crystal_083_083
_cell_angle_alpha  90
_cell_angle_beta  90
_cell_angle_gamma  90
_cell_length_a  19.2134
_cell_length_b  12.7261
_cell_length_c  9.06569

 loop_
   _atom_type_description
   _atom_type_number_in_cell 
   _atom_type_symbol  
   hydrogen   88   H 
   carbon   96   C 
   oxygen   24   O 
   nitrogen   16   N 


loop_
  _symmetry_equiv_pos_as_xyz
   x,y,z
   -x+1/2,-y,z+1/2
   x+1/2,-y+1/2,-z
   -x,y+1/2,-z+1/2

loop_
   _atom_site_type_symbol
   _atom_site_label
   _atom_site_fract_x
   _atom_site_fract_y
   _atom_site_fract_z
   C   C1   0.0512941   0.232346   0.785534
   H   H1   0.0272887   0.154825   0.770653
   H   H2   0.0213076   0.278223   0.865928
   C   C2   0.0932565   0.236311   0.538701
   C   C3   0.081121   0.256413   0.389476
   C   C4   0.144751   0.163853   0.580848
   C   C5   0.118389   0.203526   0.281352
   H   H3   0.0408716   0.312888   0.359607
   C   C6   0.181699   0.111452   0.470619
   C   C7   0.169084   0.129677   0.320986
   H   H4   0.221843   0.0550954   0.502261
   C   C8   0.155588   0.315994   0.858638
   C   C9   0.211492   0.323129   0.957084
   C   C10   0.1324   0.406025   0.783897
   C   C11   0.243782   0.41876   0.982227
   H   H5   0.227916   0.252325   1.0151
   C   C12   0.165277   0.501982   0.812352
   C   C13   0.220947   0.510053   0.910392
   H   H6   0.147555   0.571787   0.753439
   C   C14   0.074159   0.398767   0.671495
   H   H7   0.0914786   0.432258   0.56603
   C   C15   0.159159   0.14352   0.742976
   H   H8   0.215177   0.150789   0.765687
   N   N1   0.0517073   0.289559   0.645538
   N   N2   0.121927   0.21711   0.840496
   H   H9   0.029287   0.445803   0.707769
   H   H10   0.144117   0.0625787   0.772145
   H   H11   0.286533   0.42433   1.06061
   H   H12   0.107987   0.218236   0.164839
   C   C16   0.209537   0.0717578   0.2052
   H   H13   0.26415   0.0977946   0.202935
   H   H14   0.210371   -0.0130788   0.227458
   H   H15   0.186762   0.0840526   0.0957
   C   C17   0.256704   0.612774   0.93799
   H   H16   0.250489   0.63833   1.05317
   H   H17   0.312913   0.605736   0.919014
   H   H18   0.237382   0.674901   0.864931
   C   C1   0.434502   0.346802   0.49637
   C   C2   0.400396   0.256388   0.542842
   C   C3   0.387408   0.234457   0.690636
   C   C4   0.408842   0.307217   0.796535
   C   C5   0.443389   0.398455   0.753251
   C   C6   0.456175   0.41621   0.604986
   H   H1   0.444916   0.361219   0.38085
   H   H2   0.362092   0.161532   0.721945
   H   H3   0.461648   0.453215   0.836537
   N   N1   0.379004   0.180075   0.431095
   N   N2   0.495821   0.509832   0.561673
   O   O1   0.363824   0.0901956   0.471267
   O   O2   0.376766   0.211656   0.301008
   O   O3   0.519943   0.512749   0.435084
   O   O4   0.503012   0.58044   0.655001
   C   C7   0.399566   0.291304   0.958298
   O   O5   0.366799   0.201533   0.992468
   H   H4   0.367216   0.192541   1.1012
   O   O6   0.420834   0.354984   1.04885

#\#CIF1.1
##########################################################################
#               Crystallographic Information Format file 
#  For information on this file format, follow the CIF links at
#  http://www.iucr.org
##########################################################################

data_Crystal_071_071
_cell_angle_alpha  90
_cell_angle_beta  90
_cell_angle_gamma  90
_cell_length_a  13.8199
_cell_length_b  23.2436
_cell_length_c  6.59802

 loop_
   _atom_type_description
   _atom_type_number_in_cell 
   _atom_type_symbol  
   hydrogen   88   H 
   carbon   96   C 
   oxygen   24   O 
   nitrogen   16   N 


loop_
  _symmetry_equiv_pos_as_xyz
   x,y,z
   -x,-y,z+1/2
   -x+1/2,y+1/2,z+1/2
   x+1/2,-y+1/2,z

loop_
   _atom_site_type_symbol
   _atom_site_label
   _atom_site_fract_x
   _atom_site_fract_y
   _atom_site_fract_z
   C   C1   -0.0659985   0.332727   0.811528
   H   H1   -0.11696   0.29675   0.818747
   H   H2   -0.0960664   0.365911   0.711184
   C   C2   0.0699332   0.272067   0.861199
   C   C3   0.142748   0.236064   0.787147
   C   C4   0.0444221   0.269184   1.06762
   C   C5   0.190489   0.198481   0.9168
   H   H3   0.162297   0.238658   0.627394
   C   C6   0.0945446   0.231814   1.19461
   C   C7   0.168633   0.196408   1.12388
   H   H4   0.0757575   0.231405   1.35489
   C   C8   0.0183634   0.400118   1.01876
   C   C9   0.0208105   0.439168   1.18025
   C   C10   0.0867526   0.404714   0.861403
   C   C11   0.0893559   0.482895   1.18505
   H   H5   -0.0334217   0.435524   1.2996
   C   C12   0.154302   0.449137   0.868887
   C   C13   0.157066   0.488555   1.02858
   H   H6   0.206999   0.452733   0.746601
   C   C14   0.0874249   0.362414   0.686561
   H   H7   0.161158   0.347308   0.654761
   C   C15   -0.0326167   0.308446   1.15442
   H   H8   -0.00818266   0.32516   1.30167
   N   N1   0.0251933   0.312233   0.726689
   N   N2   -0.0540554   0.356428   1.01559
   H   H9   0.0630383   0.383935   0.546759
   H   H10   -0.0997797   0.284072   1.18252
   H   H11   0.0896845   0.513501   1.31049
   H   H12   0.246346   0.170191   0.857578
   C   C16   0.223866   0.15812   1.26578
   H   H13   0.277621   0.132372   1.18297
   H   H14   0.263516   0.183475   1.37992
   H   H15   0.175133   0.129274   1.34965
   C   C17   0.230503   0.53591   1.02605
   H   H16   0.227488   0.55887   0.881204
   H   H17   0.218582   0.566776   1.14965
   H   H18   0.304808   0.519241   1.03825
   C   C1   -0.160581   0.148829   0.961405
   C   C2   -0.0852447   0.146059   0.821903
   C   C3   -0.00418912   0.111221   0.848376
   C   C4   0.00227021   0.0782563   1.02464
   C   C5   -0.0720144   0.0798332   1.16694
   C   C6   -0.152407   0.114272   1.13235
   H   H1   -0.223786   0.175946   0.937083
   H   H2   0.0512763   0.109532   0.731773
   H   H3   -0.0658658   0.05377   1.3024
   N   N1   -0.0954517   0.178304   0.631794
   N   N2   -0.23092   0.114068   1.281
   O   O1   -0.0385203   0.167068   0.491854
   O   O2   -0.161746   0.214186   0.619839
   O   O3   -0.297281   0.148963   1.26108
   O   O4   -0.225824   0.0785981   1.42443
   C   C7   0.0816098   0.0361656   1.06216
   O   O5   0.145976   0.0338419   0.909492
   H   H4   0.186484   -0.00124764   0.925599
   O   O6   0.0854271   0.00523138   1.212
