# Supplementary material for: Report on the sixth blind test of organic crystal structure prediction methods
Source: Acta Crystallogr B Struct Sci Cryst Eng Mater. 2016 Aug 1;72(Pt 4):439–59. doi: 10.1107/S2052520616007447 (PMC4971545; doi:10.1107/S2052520616007447)
Supplement: Supplementary file 2 [file b-72-00439-sup2.zip › Group_09_Goto_Obata/XXII-1_Goto_Obata.cif]

# CIF-file generated for E000107C00P21/c             New: P21/c  

#==============================================================================
data_global
#==============================================================================

# 0. AUDIT DETAILS

_audit_creation_date                              'Apr  2 18:30:31 2015'
_audit_creation_method                            'PLATON <TABLE ACC> option' 
_audit_update_record                             
;
;

#===============================================================================

# 1. SUBMISSION DETAILS

# Name of author for correspondence
_publ_contact_author_name                        
;
;
# address of author for correspondence
_publ_contact_author_address                     
;
;

_publ_contact_author_email                        ?
_publ_contact_author_fax                          ?
_publ_contact_author_phone                        ?

_publ_requested_journal                           'Acta Crystallographica C' 
# Publication choise FI, CI or EI for Inorganic
#                    FM, CM or EM for Metal-organic
#                    FO, CO or EO for Organic
_publ_requested_category                          ?
_publ_requested_coeditor_name                     ?

_publ_contact_letter                             # Include date of submission
;
Date of submission ?

Please consider this CIF submission for publication as a
Regular Structural Paper in Acta Crystallographica C. 
;

#===============================================================================

# 2. PROCESSING SUMMARY (JOURNAL OFFICE ONLY)

_journal_date_recd_electronic                     ?

_journal_date_to_coeditor                         ?
_journal_date_from_coeditor                       ?
_journal_date_accepted                            ?

_journal_date_printers_first                      ?
_journal_date_printers_final                      ?
_journal_date_proofs_out                          ?
_journal_date_proofs_in                           ?

_journal_coeditor_name                            ?
_journal_coeditor_code                            ?
_journal_coeditor_notes                          
;
;

_journal_techeditor_code                          ?
_journal_techeditor_notes                        
;
;

_journal_coden_ASTM                               ?
_journal_name_full                                ?
_journal_year                                     ?
_journal_volume                                   ?
_journal_issue                                    ?
_journal_page_first                               ?
_journal_page_last                                ?


_journal_suppl_publ_number                        ?
_journal_suppl_publ_pages                         ?


#===============================================================================

# 3. TITLE AND AUTHOR LIST

_publ_section_title                              
;
;
_publ_section_title_footnote                     
;
;

# The loop structure below should contain the names and adresses of all
# authors, in the required order of publication. Repeat as necessary.


loop_
_publ_author_name                                
_publ_author_footnote                            
_publ_author_address                             
'?' # author name
;   # author related footnote
;
;   # Address of this author
;

#===============================================================================

# 4. TEXT

_publ_section_synopsis                           
;
 ?
;
_publ_section_abstract                           
;
 ?
;

# Insert blank lines between paragraphs

_publ_section_comment                            
;
;
_publ_section_exptl_prep                         
;
 ?
;
_publ_section_exptl_refinement                   
;
 ?
;

# Insert blank lines between references

_publ_section_references                         
;
 Allen, F.H. (2002).
   Acta Cryst. B58, 380-388.

 Altomare, A., Burla, M.C., Camalli, M., Cascarano, G.L., Giacovazzo, C.
   Guagliardi, A., Moliterni, A.G.G., Polidori, G. & Spagna, R.
   (1999) J. Appl. Cryst. 32, 115-119.

 Beurskens, P.T., Beurskens, G., de Gelder, R., Garc\'ia-Granda, S.,
 Gould, R.O., Israel, R. & Smits, J.M.M. (1999) The DIRDIF99 Program System,
   Technical Report of the Crystallography Laboratory,
   University of Nijmegen, The Netherlands.

 Boer, J.L. de & Duisenberg, A.J.M. (1984). Acta Cryst. A40, C-410.

 Boeyens, J.C.A. (1978). J.Cryst.Mol.Struct. 8, 317-320.

 Cremer, D. & Pople, J.A. (1975). J. Am. Chem. Soc. 97, 1354-1358.

 Duisenberg, A.J.M. (1992). J. Appl. Cryst. 25, 92-96.

 Duisenberg, A.J.M., Kroon-Batenburg, L.M.J. & Schreurs, A.M.M. (2003).
   J. Appl. Cryst. 36, 220-229.

 Enraf-Nonius (1989). CAD-4 Software. Version 5. Enraf-Nonius, Delft,
   The Netherlands.

 Flack, H.D. (1983). Acta Cryst. A39, 876-881.

 Hooft, R.W.W. (1998). Collect Software, Nonius B.V., Delft, The Netherlands.

 LePage, Y. (1987). J. Appl. Cryst. 20, 264-269.

 Mackay, A.L. (1984). Acta Cryst. A40, 165-166.

 Meulenaer, J. de & Tompa, H. (1965). Acta Cryst. 19, 1014-1018.

 North, A.C.T., Phillips, D.C. & Mathews, F.S. (1968).
  Acta Cryst. A24, 351-359.

 Otwinowski, Z. & Minor, W. (1997). Methods in Enzymology, Vol. 276,
   Macromolecular Crystallography, Part A, edited by C.W. Carter &
    R.M. Sweet, pp. 307-326. London: Academic Press.

 Sheldrick, G.M. (1986). SHELXS86. University of G\"ottingen, Germany.

 Sheldrick, G.M. (1993). SHELXL93. University of G\"ottingen, Germany.

 Sheldrick, G.M. (1997). SHELXS97. University of G\"ottingen, Germany.

 Sheldrick, G.M. (1997). SHELXL97. University of G\"ottingen, Germany.

 Sluis, P. van der & Spek, A.L. (1990). Acta Cryst. A46, 194-201.

 Spek, A.L. (1987). Acta Cryst. C43, 1233-1235.

 Spek, A.L. (1988). J. Appl. Cryst. 21, 578-579.

 Spek, A.L. (1994). Am. Crystallogr. Assoc.-Abstracts, 22, 66.

 Spek, A.L. (1997). HELENA, Program for Datareduction, Utrecht
   University, The Netherlands.

 Spek, A.L. (2003). J. Appl. Cryst. 36, 7-13.

 Wilson, A.J.C. (1992). Ed. International Tables for Crystallography,
   Volume C, Kluwer Academic Publishers, Dordrecht, The Netherlands.
;
_publ_section_acknowledgements                   
;
;
_publ_section_figure_captions                    
; View of the title compound with the atom numbering scheme.
Displacement ellipsoids for non-H atoms are drawn at the 50% probability level.
;

#===============================================================================

data_XXII_R001

#===============================================================================

# 5. CHEMICAL DATA

_chemical_name_systematic                        
;
;
_chemical_name_common                             ?
_chemical_melting_point                           ?
_chemical_formula_moiety                         
'C8 N4 S3'
# Ex: 'C12 H16 N2 O6, H2 O' and '(Cd 2+)3, (C6 N6 Cr 3-)2, 2(H2 O)' 
_chemical_formula_structural                      ?
_chemical_formula_sum                            
'C8 N4 S3'
_chemical_formula_iupac                           ?
_chemical_formula_weight                             248.33
_chemical_compound_source                        'see text'

loop_
_atom_type_symbol                                
_atom_type_description                           
_atom_type_scat_dispersion_real                  
_atom_type_scat_dispersion_imag                  
_atom_type_scat_source                           
 C   C    0.0033    0.0016
' International Tables Vol C Tables 4.2.6.8 and 6.1.1.4'
 N   N    0.0061    0.0033
' International Tables Vol C Tables 4.2.6.8 and 6.1.1.4'
 S   S    0.1246    0.1234
' International Tables Vol C Tables 4.2.6.8 and 6.1.1.4'

#===============================================================================

# 6. CRYSTAL DATA

_symmetry_cell_setting                              monoclinic
_symmetry_space_group_name_Hall                   '-P 2ybc'
_symmetry_space_group_name_H-M                    'P 21/c'
_symmetry_Int_Tables_number                              14

loop_
_symmetry_equiv_pos_site_id                      
_symmetry_equiv_pos_as_xyz                       
   1 x,y,z                         
   2 -x,1/2+y,1/2-z                
   3 -x,-y,-z                      
   4 x,1/2-y,1/2+z                 

_cell_length_a                                         11.77120
_cell_length_b                                          7.25820
_cell_length_c                                         12.92590
_cell_angle_alpha                                            90
_cell_angle_beta                                        94.9420
_cell_angle_gamma                                            90
_cell_volume                                           1100.254
_cell_formula_units_Z                                 4
_cell_measurement_temperature                     ?
_cell_measurement_reflns_used                     ?
_cell_measurement_theta_min                       ?
_cell_measurement_theta_max                       ?
_cell_special_details                            
;
;

_exptl_crystal_description                       ' ?'
_exptl_crystal_colour                            ' ?'

_exptl_crystal_size_max                           ?
_exptl_crystal_size_mid                           ?
_exptl_crystal_size_min                           ?
_exptl_crystal_size_rad                           ?
_exptl_crystal_density_meas                       ?
_exptl_crystal_density_diffrn                         1.499
_exptl_crystal_density_method                    'Not Measured'
_exptl_crystal_F_000                                    496
_exptl_absorpt_coefficient_mu                         0.642
_exptl_crystal_density_meas_temp                  ?

# Permitted for _exptl_absorpt_correction_type :
# analytical     'analytical from crystal shape'
#                Example: de Meulenaer&Tompa: ABST
# cylinder       'cylindrical'
# gaussian       'Gaussian from crystal shape'
#                Example: PLATON/ABSG
# integration    'integration from crystal shape'
# multi-scan     'symmetry-related measurements'
#                Example: SADABS, MULABS
# none           'no absorption corr. applied'
# numerical      'numerical from crystal shape'
# psi-scan       'psi-scan corrections'
#                Example: PLATON/ABSP
# refdelf        'refined from delta-F'
#                Example: SHELXA, 
# sphere         'spherical'
#                Example: PLATON/ABSS
_exptl_absorpt_correction_type                   ' ?'
# Example: '(North et al., 1968)'
_exptl_absorpt_process_details                    ?
_exptl_absorpt_correction_T_min                   ?
_exptl_absorpt_correction_T_max                   ?

#===============================================================================

# 7. EXPERIMENTAL DATA

_exptl_special_details                           
;
;
_diffrn_ambient_temperature                       ?
_diffrn_radiation_wavelength                        0.71073
_diffrn_radiation_probe                           'x-ray'
_diffrn_radiation_type                            'MoK\a'
_diffrn_radiation_source                          ?
_diffrn_radiation_monochromator                   ?

_diffrn_measurement_device_type                   ?
_diffrn_measurement_method                        ?
_diffrn_detector_area_resol_mean                  ?

# number of measured reflections (redundant set)
_diffrn_reflns_number                             ?
_diffrn_reflns_av_R_equivalents                   ?
_diffrn_reflns_av_sigmaI/netI                     ?
_diffrn_reflns_limit_h_min                        ?
_diffrn_reflns_limit_h_max                        ?
_diffrn_reflns_limit_k_min                        ?
_diffrn_reflns_limit_k_max                        ?
_diffrn_reflns_limit_l_min                        ?
_diffrn_reflns_limit_l_max                        ?
_diffrn_reflns_theta_min                          ?
_diffrn_reflns_theta_max                          ?
_diffrn_reflns_theta_full                         ?
_diffrn_measured_fraction_theta_max               ?
_diffrn_measured_fraction_theta_full              ?
_diffrn_reflns_reduction_process                 
;
;

# number of unique reflections
_reflns_number_total                              ?
# number of observed reflections (> n sig(I))
_reflns_number_gt                                 ?
_reflns_threshold_expression                       ?

_computing_data_collection                        ?
_computing_cell_refinement                        ?
_computing_data_reduction                         ?
_computing_structure_solution                     ?
_computing_structure_refinement                   ?
_computing_molecular_graphics                     ?
_computing_publication_material                   'PLATON (Spek, 2003)' 

#===============================================================================

# 8. REFINEMENT DATA

_refine_special_details                           ?
_refine_ls_structure_factor_coef                   ?
_refine_ls_matrix_type                             ?
_refine_ls_weighting_scheme                       ' ?'
_refine_ls_weighting_details                     
 ?                                                                                                                                                                                                      
_atom_sites_solution_primary                     ' ?'
_atom_sites_solution_secondary                   ' ?'
_atom_sites_solution_hydrogens                   ' .'


# Permitted for _refine_ls_hydrogen_treatment :
# refall            - refined all H-atom parameters
# refxyz            - refined H-atom coordinates only
# refU              - refined H-atom U only
# noref             - no refinement of H-atom parameters
# constr            - H-atom parameters constrained
# hetero            - H-atom parameters constrained for H on C,
#                     all H-atom parameters refined for H on
#                     heteroatoms
# heteroxyz         - H-atom parameters constrained for H on C,
#                     refined H-atom coordinates only for H
#                     on heteroatoms
# heteroU           - H-atom parameters constrained for H on C,
#                     refined H-atom U's only for H on
#                     heteroatoms
# heteronoref       - H-atom parameters constrained for H on C,
#                     no refinement of H-atom parameters for
#                     H on heteroatoms
# hetero-mixed      - H-atom parameters constrained for H on C
#                     and some heteroatoms, all H-atom
#                     parameters refined for H on remaining
#                     heteroatoms.
# heteroxyz-mixed   - H-atom parameters constrained for H on C
#                     and some heteroatoms, refined H-atom
#                     coordinates only for H on remaining
#                     heteroatoms.
# heteroU-mixed     - H-atom parameters constrained for H on C
#                     and some heteroatoms, refined H-atom
#                     U's only for H on remaining heteroatoms
# heteronoref-mixed - H-atom parameters constrained for H on C
#                     and some heteroatoms, no refinement of
#                     H-atom parameters for H on remaining
#                     heteroatoms
# mixed   - some constrained, some independent
# undef   - H-atom parameters not defined
_refine_ls_hydrogen_treatment                    ' .'

_refine_ls_extinction_method                      ' ?'
_refine_ls_extinction_coef                         ?                   
_refine_ls_extinction_expression                 
 ?                                                                                                                                                                                                      
_refine_ls_abs_structure_details                  ?
_refine_ls_abs_structure_Flack                   .
_refine_ls_number_reflns                          ?
_refine_ls_number_parameters                      ?
_refine_ls_number_restraints                              0
_refine_ls_number_constraints                     ?
_refine_ls_R_factor_all                           ?
_refine_ls_R_factor_gt                            ?
_refine_ls_wR_factor_ref                          ?
_refine_ls_wR_factor_gt                           ?
_refine_ls_goodness_of_fit_ref                    ?
_refine_ls_restrained_S_all                       ?
_refine_ls_shift/su_max                           ?
_refine_ls_shift/su_mean                          ?
_refine_diff_density_max                          ?
_refine_diff_density_min                          ?
_refine_diff_density_rms                          ?

#===============================================================================

# 9. ATOMIC COORDINATES AND DISPLACEMENT PARAMETERS

loop_
_atom_site_label                                 
_atom_site_type_symbol                           
_atom_site_thermal_displace_type                 
_atom_site_fract_x                               
_atom_site_fract_y                               
_atom_site_fract_z                               
_atom_site_occupancy                             
_atom_site_U_iso_or_equiv                        
_atom_site_calc_flag                             
_atom_site_refinement_flags                      
_atom_site_disorder_assembly                     
_atom_site_disorder_group                        
S1 S Uiso 0.27110 0.99918 0.33181 1.000 0.0500 . . . .                          
S2 S Uiso 0.21844 0.55077 0.36485 1.000 0.0500 . . . .                          
S3 S Uiso 0.40075 0.63936 0.11213 1.000 0.0500 . . . .                          
N1 N Uiso 0.33310 0.51855 0.19688 1.000 0.0500 . . . .                          
N2 N Uiso -0.02351 1.14509 0.37633 1.000 0.0500 . . . .                         
N3 N Uiso -0.08771 0.61968 0.40201 1.000 0.0500 . . . .                         
N4 N Uiso 0.45492 1.15023 0.08808 1.000 0.0500 . . . .                          
C1 C Uiso 0.13969 0.90831 0.36180 1.000 0.0500 . . . .                          
C2 C Uiso 0.11807 0.72688 0.37410 1.000 0.0500 . . . .                          
C3 C Uiso 0.29331 0.63612 0.26367 1.000 0.0500 . . . .                          
C4 C Uiso 0.31592 0.82662 0.24934 1.000 0.0500 . . . .                          
C5 C Uiso 0.37793 0.85081 0.16463 1.000 0.0500 . . . .                          
C6 C Uiso 0.05108 1.04136 0.37119 1.000 0.0500 . . . .                          
C7 C Uiso 0.00534 0.66638 0.39267 1.000 0.0500 . . . .                          
C8 C Uiso 0.41890 1.01733 0.12325 1.000 0.0500 . . . .                          

#===============================================================================

# 10. MOLECULAR GEOMETRY

_geom_special_details                            
;
 Bond distances, angles etc. have been calculated using the
 rounded fractional coordinates. All su's are estimated
 from the variances of the (full) variance-covariance matrix.
 The cell esds are taken into account in the estimation of
 distances, angles and torsion angles
;

loop_
_geom_bond_atom_site_label_1                     
_geom_bond_atom_site_label_2                     
_geom_bond_distance                              
_geom_bond_site_symmetry_1                       
_geom_bond_site_symmetry_2                       
_geom_bond_publ_flag                             
 S1      C1           1.7554                     .       .                   yes
 S1      C4           1.7551                     .       .                   yes
 S2      C2           1.7517                     .       .                   yes
 S2      C3           1.7520                     .       .                   yes
 S3      N1           1.6593                     .       .                   yes
 S3      C5           1.7087                     .       .                   yes
 N1      C3           1.3276                     .       .                   yes
 N2      C6           1.1629                     .       .                   yes
 N3      C7           1.1627                     .       .                   yes
 N4      C8           1.1620                     .       .                   yes
 C1      C2           1.3532                     .       .                   no 
 C1      C6           1.4343                     .       .                   no 
 C2      C7           1.4374                     .       .                   no 
 C3      C4           1.4232                     .       .                   no 
 C4      C5           1.3785                     .       .                   no 
 C5      C8           1.4226                     .       .                   no 

loop_
_geom_angle_atom_site_label_1                    
_geom_angle_atom_site_label_2                    
_geom_angle_atom_site_label_3                    
_geom_angle                                      
_geom_angle_site_symmetry_1                      
_geom_angle_site_symmetry_2                      
_geom_angle_site_symmetry_3                      
_geom_angle_publ_flag                            
 C1      S1      C4           100.53             .       .       .           yes
 C2      S2      C3           100.29             .       .       .           yes
 N1      S3      C5            96.41             .       .       .           yes
 S3      N1      C3           107.81             .       .       .           yes
 S1      C1      C2           124.74             .       .       .           yes
 S1      C1      C6           115.27             .       .       .           yes
 C2      C1      C6           119.99             .       .       .           no 
 S2      C2      C1           124.56             .       .       .           yes
 S2      C2      C7           115.23             .       .       .           yes
 C1      C2      C7           120.17             .       .       .           no 
 S2      C3      N1           119.11             .       .       .           yes
 S2      C3      C4           123.53             .       .       .           yes
 N1      C3      C4           117.35             .       .       .           yes
 S1      C4      C3           123.02             .       .       .           yes
 S1      C4      C5           126.80             .       .       .           yes
 C3      C4      C5           110.17             .       .       .           no 
 S3      C5      C4           108.25             .       .       .           yes
 S3      C5      C8           122.94             .       .       .           yes
 C4      C5      C8           128.81             .       .       .           no 
 N2      C6      C1           177.40             .       .       .           yes
 N3      C7      C2           176.23             .       .       .           yes
 N4      C8      C5           177.90             .       .       .           yes

loop_
_geom_torsion_atom_site_label_1                  
_geom_torsion_atom_site_label_2                  
_geom_torsion_atom_site_label_3                  
_geom_torsion_atom_site_label_4                  
_geom_torsion                                    
_geom_torsion_site_symmetry_1                    
_geom_torsion_site_symmetry_2                    
_geom_torsion_site_symmetry_3                    
_geom_torsion_site_symmetry_4                    
_geom_torsion_publ_flag                          
 C1      S1      C4      C5           145.76     .       .       .       .   no 
 C4      S1      C1      C2            35.49     .       .       .       .   no 
 C4      S1      C1      C6          -143.29     .       .       .       .   no 
 C1      S1      C4      C3           -35.45     .       .       .       .   no 
 C3      S2      C2      C1           -37.26     .       .       .       .   no 
 C3      S2      C2      C7           140.58     .       .       .       .   no 
 C2      S2      C3      N1          -145.02     .       .       .       .   no 
 C2      S2      C3      C4            35.96     .       .       .       .   no 
 C5      S3      N1      C3             0.29     .       .       .       .   no 
 N1      S3      C5      C8           179.65     .       .       .       .   no 
 N1      S3      C5      C4            -0.34     .       .       .       .   no 
 S3      N1      C3      C4            -0.16     .       .       .       .   no 
 S3      N1      C3      S2          -179.24     .       .       .       .   no 
 C6      C1      C2      C7             2.36     .       .       .       .   no 
 S1      C1      C2      C7          -176.37     .       .       .       .   no 
 C6      C1      C2      S2          -179.90     .       .       .       .   no 
 S1      C1      C2      S2             1.37     .       .       .       .   no 
 S2      C3      C4      S1            -0.02     .       .       .       .   no 
 S2      C3      C4      C5           178.94     .       .       .       .   no 
 N1      C3      C4      C5            -0.10     .       .       .       .   no 
 N1      C3      C4      S1          -179.07     .       .       .       .   no 
 S1      C4      C5      S3           179.22     .       .       .       .   no 
 C3      C4      C5      C8          -179.70     .       .       .       .   no 
 S1      C4      C5      C8            -0.77     .       .       .       .   no 
 C3      C4      C5      S3             0.30     .       .       .       .   no 

# Loop Mechanism for Extra Tables(s)

#loop_
#_publ_manuscript_incl_extra_item
#'_geom_extra_tableA_col_1'
#'_geom_extra_tableA_col_2'
#'_geom_extra_tableA_col_3'
#'_geom_extra_table_head_A'
#'_geom_table_footnote_A'
#'_geom_extra_tableB_col_1'
#'_geom_extra_tableB_col_2'
#'_geom_extra_tableB_col_3'
#'_geom_extra_table_head_B'
#'_geom_table_footnote_B'


#
#loop_
#_geom_extra_tableA_col_1
#_geom_extra_tableA_col_2
#_geom_extra_tableA_col_3
# ? ? ?


#
#loop_
#_geom_extra_tableB_col_1
#_geom_extra_tableB_col_2
#_geom_extra_tableB_col_3
# ? ? ?


#
#_geom_table_footnote_A
#;
# ?
#;


#
#_geom_table_footnote_B
#;
# ?
#;


#
#_geom_table_footnote_A
#;
# ?
#;


#
#_geom_table_footnote_B
#;
# ?
#;

_iucr_refine_instructions_details                
;
;

#===END
# CIF-file generated for E000009C00P21/c             New: P21/c  

#==============================================================================
data_global
#==============================================================================

# 0. AUDIT DETAILS

_audit_creation_date                              'Apr  2 18:30:27 2015'
_audit_creation_method                            'PLATON <TABLE ACC> option' 
_audit_update_record                             
;
;

#===============================================================================

# 1. SUBMISSION DETAILS

# Name of author for correspondence
_publ_contact_author_name                        
;
;
# address of author for correspondence
_publ_contact_author_address                     
;
;

_publ_contact_author_email                        ?
_publ_contact_author_fax                          ?
_publ_contact_author_phone                        ?

_publ_requested_journal                           'Acta Crystallographica C' 
# Publication choise FI, CI or EI for Inorganic
#                    FM, CM or EM for Metal-organic
#                    FO, CO or EO for Organic
_publ_requested_category                          ?
_publ_requested_coeditor_name                     ?

_publ_contact_letter                             # Include date of submission
;
Date of submission ?

Please consider this CIF submission for publication as a
Regular Structural Paper in Acta Crystallographica C. 
;

#===============================================================================

# 2. PROCESSING SUMMARY (JOURNAL OFFICE ONLY)

_journal_date_recd_electronic                     ?

_journal_date_to_coeditor                         ?
_journal_date_from_coeditor                       ?
_journal_date_accepted                            ?

_journal_date_printers_first                      ?
_journal_date_printers_final                      ?
_journal_date_proofs_out                          ?
_journal_date_proofs_in                           ?

_journal_coeditor_name                            ?
_journal_coeditor_code                            ?
_journal_coeditor_notes                          
;
;

_journal_techeditor_code                          ?
_journal_techeditor_notes                        
;
;

_journal_coden_ASTM                               ?
_journal_name_full                                ?
_journal_year                                     ?
_journal_volume                                   ?
_journal_issue                                    ?
_journal_page_first                               ?
_journal_page_last                                ?


_journal_suppl_publ_number                        ?
_journal_suppl_publ_pages                         ?


#===============================================================================

# 3. TITLE AND AUTHOR LIST

_publ_section_title                              
;
;
_publ_section_title_footnote                     
;
;

# The loop structure below should contain the names and adresses of all
# authors, in the required order of publication. Repeat as necessary.


loop_
_publ_author_name                                
_publ_author_footnote                            
_publ_author_address                             
'?' # author name
;   # author related footnote
;
;   # Address of this author
;

#===============================================================================

# 4. TEXT

_publ_section_synopsis                           
;
 ?
;
_publ_section_abstract                           
;
 ?
;

# Insert blank lines between paragraphs

_publ_section_comment                            
;
;
_publ_section_exptl_prep                         
;
 ?
;
_publ_section_exptl_refinement                   
;
 ?
;

# Insert blank lines between references

_publ_section_references                         
;
 Allen, F.H. (2002).
   Acta Cryst. B58, 380-388.

 Altomare, A., Burla, M.C., Camalli, M., Cascarano, G.L., Giacovazzo, C.
   Guagliardi, A., Moliterni, A.G.G., Polidori, G. & Spagna, R.
   (1999) J. Appl. Cryst. 32, 115-119.

 Beurskens, P.T., Beurskens, G., de Gelder, R., Garc\'ia-Granda, S.,
 Gould, R.O., Israel, R. & Smits, J.M.M. (1999) The DIRDIF99 Program System,
   Technical Report of the Crystallography Laboratory,
   University of Nijmegen, The Netherlands.

 Boer, J.L. de & Duisenberg, A.J.M. (1984). Acta Cryst. A40, C-410.

 Boeyens, J.C.A. (1978). J.Cryst.Mol.Struct. 8, 317-320.

 Cremer, D. & Pople, J.A. (1975). J. Am. Chem. Soc. 97, 1354-1358.

 Duisenberg, A.J.M. (1992). J. Appl. Cryst. 25, 92-96.

 Duisenberg, A.J.M., Kroon-Batenburg, L.M.J. & Schreurs, A.M.M. (2003).
   J. Appl. Cryst. 36, 220-229.

 Enraf-Nonius (1989). CAD-4 Software. Version 5. Enraf-Nonius, Delft,
   The Netherlands.

 Flack, H.D. (1983). Acta Cryst. A39, 876-881.

 Hooft, R.W.W. (1998). Collect Software, Nonius B.V., Delft, The Netherlands.

 LePage, Y. (1987). J. Appl. Cryst. 20, 264-269.

 Mackay, A.L. (1984). Acta Cryst. A40, 165-166.

 Meulenaer, J. de & Tompa, H. (1965). Acta Cryst. 19, 1014-1018.

 North, A.C.T., Phillips, D.C. & Mathews, F.S. (1968).
  Acta Cryst. A24, 351-359.

 Otwinowski, Z. & Minor, W. (1997). Methods in Enzymology, Vol. 276,
   Macromolecular Crystallography, Part A, edited by C.W. Carter &
    R.M. Sweet, pp. 307-326. London: Academic Press.

 Sheldrick, G.M. (1986). SHELXS86. University of G\"ottingen, Germany.

 Sheldrick, G.M. (1993). SHELXL93. University of G\"ottingen, Germany.

 Sheldrick, G.M. (1997). SHELXS97. University of G\"ottingen, Germany.

 Sheldrick, G.M. (1997). SHELXL97. University of G\"ottingen, Germany.

 Sluis, P. van der & Spek, A.L. (1990). Acta Cryst. A46, 194-201.

 Spek, A.L. (1987). Acta Cryst. C43, 1233-1235.

 Spek, A.L. (1988). J. Appl. Cryst. 21, 578-579.

 Spek, A.L. (1994). Am. Crystallogr. Assoc.-Abstracts, 22, 66.

 Spek, A.L. (1997). HELENA, Program for Datareduction, Utrecht
   University, The Netherlands.

 Spek, A.L. (2003). J. Appl. Cryst. 36, 7-13.

 Wilson, A.J.C. (1992). Ed. International Tables for Crystallography,
   Volume C, Kluwer Academic Publishers, Dordrecht, The Netherlands.
;
_publ_section_acknowledgements                   
;
;
_publ_section_figure_captions                    
; View of the title compound with the atom numbering scheme.
Displacement ellipsoids for non-H atoms are drawn at the 50% probability level.
;

#===============================================================================

data_XXII_R002

#===============================================================================

# 5. CHEMICAL DATA

_chemical_name_systematic                        
;
;
_chemical_name_common                             ?
_chemical_melting_point                           ?
_chemical_formula_moiety                         
'C8 N4 S3'
# Ex: 'C12 H16 N2 O6, H2 O' and '(Cd 2+)3, (C6 N6 Cr 3-)2, 2(H2 O)' 
_chemical_formula_structural                      ?
_chemical_formula_sum                            
'C8 N4 S3'
_chemical_formula_iupac                           ?
_chemical_formula_weight                             248.33
_chemical_compound_source                        'see text'

loop_
_atom_type_symbol                                
_atom_type_description                           
_atom_type_scat_dispersion_real                  
_atom_type_scat_dispersion_imag                  
_atom_type_scat_source                           
 C   C    0.0033    0.0016
' International Tables Vol C Tables 4.2.6.8 and 6.1.1.4'
 N   N    0.0061    0.0033
' International Tables Vol C Tables 4.2.6.8 and 6.1.1.4'
 S   S    0.1246    0.1234
' International Tables Vol C Tables 4.2.6.8 and 6.1.1.4'

#===============================================================================

# 6. CRYSTAL DATA

_symmetry_cell_setting                              monoclinic
_symmetry_space_group_name_Hall                   '-P 2ybc'
_symmetry_space_group_name_H-M                    'P 21/c'
_symmetry_Int_Tables_number                              14

loop_
_symmetry_equiv_pos_site_id                      
_symmetry_equiv_pos_as_xyz                       
   1 x,y,z                         
   2 -x,1/2+y,1/2-z                
   3 -x,-y,-z                      
   4 x,1/2-y,1/2+z                 

_cell_length_a                                         12.68050
_cell_length_b                                          6.59650
_cell_length_c                                         15.83980
_cell_angle_alpha                                            90
_cell_angle_beta                                       124.2050
_cell_angle_gamma                                            90
_cell_volume                                           1095.776
_cell_formula_units_Z                                 4
_cell_measurement_temperature                     ?
_cell_measurement_reflns_used                     ?
_cell_measurement_theta_min                       ?
_cell_measurement_theta_max                       ?
_cell_special_details                            
;
;

_exptl_crystal_description                       ' ?'
_exptl_crystal_colour                            ' ?'

_exptl_crystal_size_max                           ?
_exptl_crystal_size_mid                           ?
_exptl_crystal_size_min                           ?
_exptl_crystal_size_rad                           ?
_exptl_crystal_density_meas                       ?
_exptl_crystal_density_diffrn                         1.505
_exptl_crystal_density_method                    'Not Measured'
_exptl_crystal_F_000                                    496
_exptl_absorpt_coefficient_mu                         0.645
_exptl_crystal_density_meas_temp                  ?

# Permitted for _exptl_absorpt_correction_type :
# analytical     'analytical from crystal shape'
#                Example: de Meulenaer&Tompa: ABST
# cylinder       'cylindrical'
# gaussian       'Gaussian from crystal shape'
#                Example: PLATON/ABSG
# integration    'integration from crystal shape'
# multi-scan     'symmetry-related measurements'
#                Example: SADABS, MULABS
# none           'no absorption corr. applied'
# numerical      'numerical from crystal shape'
# psi-scan       'psi-scan corrections'
#                Example: PLATON/ABSP
# refdelf        'refined from delta-F'
#                Example: SHELXA, 
# sphere         'spherical'
#                Example: PLATON/ABSS
_exptl_absorpt_correction_type                   ' ?'
# Example: '(North et al., 1968)'
_exptl_absorpt_process_details                    ?
_exptl_absorpt_correction_T_min                   ?
_exptl_absorpt_correction_T_max                   ?

#===============================================================================

# 7. EXPERIMENTAL DATA

_exptl_special_details                           
;
;
_diffrn_ambient_temperature                       ?
_diffrn_radiation_wavelength                        0.71073
_diffrn_radiation_probe                           'x-ray'
_diffrn_radiation_type                            'MoK\a'
_diffrn_radiation_source                          ?
_diffrn_radiation_monochromator                   ?

_diffrn_measurement_device_type                   ?
_diffrn_measurement_method                        ?
_diffrn_detector_area_resol_mean                  ?

# number of measured reflections (redundant set)
_diffrn_reflns_number                             ?
_diffrn_reflns_av_R_equivalents                   ?
_diffrn_reflns_av_sigmaI/netI                     ?
_diffrn_reflns_limit_h_min                        ?
_diffrn_reflns_limit_h_max                        ?
_diffrn_reflns_limit_k_min                        ?
_diffrn_reflns_limit_k_max                        ?
_diffrn_reflns_limit_l_min                        ?
_diffrn_reflns_limit_l_max                        ?
_diffrn_reflns_theta_min                          ?
_diffrn_reflns_theta_max                          ?
_diffrn_reflns_theta_full                         ?
_diffrn_measured_fraction_theta_max               ?
_diffrn_measured_fraction_theta_full              ?
_diffrn_reflns_reduction_process                 
;
;

# number of unique reflections
_reflns_number_total                              ?
# number of observed reflections (> n sig(I))
_reflns_number_gt                                 ?
_reflns_threshold_expression                       ?

_computing_data_collection                        ?
_computing_cell_refinement                        ?
_computing_data_reduction                         ?
_computing_structure_solution                     ?
_computing_structure_refinement                   ?
_computing_molecular_graphics                     ?
_computing_publication_material                   'PLATON (Spek, 2003)' 

#===============================================================================

# 8. REFINEMENT DATA

_refine_special_details                           ?
_refine_ls_structure_factor_coef                   ?
_refine_ls_matrix_type                             ?
_refine_ls_weighting_scheme                       ' ?'
_refine_ls_weighting_details                     
 ?                                                                                                                                                                                                      
_atom_sites_solution_primary                     ' ?'
_atom_sites_solution_secondary                   ' ?'
_atom_sites_solution_hydrogens                   ' .'


# Permitted for _refine_ls_hydrogen_treatment :
# refall            - refined all H-atom parameters
# refxyz            - refined H-atom coordinates only
# refU              - refined H-atom U only
# noref             - no refinement of H-atom parameters
# constr            - H-atom parameters constrained
# hetero            - H-atom parameters constrained for H on C,
#                     all H-atom parameters refined for H on
#                     heteroatoms
# heteroxyz         - H-atom parameters constrained for H on C,
#                     refined H-atom coordinates only for H
#                     on heteroatoms
# heteroU           - H-atom parameters constrained for H on C,
#                     refined H-atom U's only for H on
#                     heteroatoms
# heteronoref       - H-atom parameters constrained for H on C,
#                     no refinement of H-atom parameters for
#                     H on heteroatoms
# hetero-mixed      - H-atom parameters constrained for H on C
#                     and some heteroatoms, all H-atom
#                     parameters refined for H on remaining
#                     heteroatoms.
# heteroxyz-mixed   - H-atom parameters constrained for H on C
#                     and some heteroatoms, refined H-atom
#                     coordinates only for H on remaining
#                     heteroatoms.
# heteroU-mixed     - H-atom parameters constrained for H on C
#                     and some heteroatoms, refined H-atom
#                     U's only for H on remaining heteroatoms
# heteronoref-mixed - H-atom parameters constrained for H on C
#                     and some heteroatoms, no refinement of
#                     H-atom parameters for H on remaining
#                     heteroatoms
# mixed   - some constrained, some independent
# undef   - H-atom parameters not defined
_refine_ls_hydrogen_treatment                    ' .'

_refine_ls_extinction_method                      ' ?'
_refine_ls_extinction_coef                         ?                   
_refine_ls_extinction_expression                 
 ?                                                                                                                                                                                                      
_refine_ls_abs_structure_details                  ?
_refine_ls_abs_structure_Flack                   .
_refine_ls_number_reflns                          ?
_refine_ls_number_parameters                      ?
_refine_ls_number_restraints                              0
_refine_ls_number_constraints                     ?
_refine_ls_R_factor_all                           ?
_refine_ls_R_factor_gt                            ?
_refine_ls_wR_factor_ref                          ?
_refine_ls_wR_factor_gt                           ?
_refine_ls_goodness_of_fit_ref                    ?
_refine_ls_restrained_S_all                       ?
_refine_ls_shift/su_max                           ?
_refine_ls_shift/su_mean                          ?
_refine_diff_density_max                          ?
_refine_diff_density_min                          ?
_refine_diff_density_rms                          ?

#===============================================================================

# 9. ATOMIC COORDINATES AND DISPLACEMENT PARAMETERS

loop_
_atom_site_label                                 
_atom_site_type_symbol                           
_atom_site_thermal_displace_type                 
_atom_site_fract_x                               
_atom_site_fract_y                               
_atom_site_fract_z                               
_atom_site_occupancy                             
_atom_site_U_iso_or_equiv                        
_atom_site_calc_flag                             
_atom_site_refinement_flags                      
_atom_site_disorder_assembly                     
_atom_site_disorder_group                        
S1 S Uiso 0.26137 0.32040 0.16475 1.000 0.0500 . . . .                          
S2 S Uiso 0.09682 0.75561 0.09708 1.000 0.0500 . . . .                          
S3 S Uiso 0.39444 0.78231 0.06182 1.000 0.0500 . . . .                          
N1 N Uiso 0.27093 0.86688 0.06127 1.000 0.0500 . . . .                          
N2 N Uiso 0.26558 0.23444 0.39463 1.000 0.0500 . . . .                          
N3 N Uiso 0.06308 0.76198 0.31368 1.000 0.0500 . . . .                          
N4 N Uiso 0.56780 0.27634 0.14734 1.000 0.0500 . . . .                          
C1 C Uiso 0.20607 0.43634 0.23259 1.000 0.0500 . . . .                          
C2 C Uiso 0.13973 0.61209 0.20537 1.000 0.0500 . . . .                          
C3 C Uiso 0.22978 0.71700 0.09177 1.000 0.0500 . . . .                          
C4 C Uiso 0.29894 0.53192 0.11980 1.000 0.0500 . . . .                          
C5 C Uiso 0.39716 0.54564 0.10648 1.000 0.0500 . . . .                          
C6 C Uiso 0.23656 0.32804 0.32243 1.000 0.0500 . . . .                          
C7 C Uiso 0.09820 0.69350 0.26600 1.000 0.0500 . . . .                          
C8 C Uiso 0.48943 0.39584 0.12694 1.000 0.0500 . . . .                          

#===============================================================================

# 10. MOLECULAR GEOMETRY

_geom_special_details                            
;
 Bond distances, angles etc. have been calculated using the
 rounded fractional coordinates. All su's are estimated
 from the variances of the (full) variance-covariance matrix.
 The cell esds are taken into account in the estimation of
 distances, angles and torsion angles
;

loop_
_geom_bond_atom_site_label_1                     
_geom_bond_atom_site_label_2                     
_geom_bond_distance                              
_geom_bond_site_symmetry_1                       
_geom_bond_site_symmetry_2                       
_geom_bond_publ_flag                             
 S1      C1           1.7546                     .       .                   yes
 S1      C4           1.7499                     .       .                   yes
 S2      C2           1.7565                     .       .                   yes
 S2      C3           1.7533                     .       .                   yes
 S3      N1           1.6580                     .       .                   yes
 S3      C5           1.7063                     .       .                   yes
 N1      C3           1.3291                     .       .                   yes
 N2      C6           1.1625                     .       .                   yes
 N3      C7           1.1623                     .       .                   yes
 N4      C8           1.1629                     .       .                   yes
 C1      C2           1.3527                     .       .                   no 
 C1      C6           1.4375                     .       .                   no 
 C2      C7           1.4341                     .       .                   no 
 C3      C4           1.4209                     .       .                   no 
 C4      C5           1.3782                     .       .                   no 
 C5      C8           1.4227                     .       .                   no 

loop_
_geom_angle_atom_site_label_1                    
_geom_angle_atom_site_label_2                    
_geom_angle_atom_site_label_3                    
_geom_angle                                      
_geom_angle_site_symmetry_1                      
_geom_angle_site_symmetry_2                      
_geom_angle_site_symmetry_3                      
_geom_angle_publ_flag                            
 C1      S1      C4           101.28             .       .       .           yes
 C2      S2      C3           100.97             .       .       .           yes
 N1      S3      C5            96.25             .       .       .           yes
 S3      N1      C3           108.09             .       .       .           yes
 S1      C1      C2           124.71             .       .       .           yes
 S1      C1      C6           114.33             .       .       .           yes
 C2      C1      C6           120.96             .       .       .           no 
 S2      C2      C1           124.68             .       .       .           yes
 S2      C2      C7           115.05             .       .       .           yes
 C1      C2      C7           120.28             .       .       .           no 
 S2      C3      N1           119.60             .       .       .           yes
 S2      C3      C4           123.44             .       .       .           yes
 N1      C3      C4           116.95             .       .       .           yes
 S1      C4      C3           123.43             .       .       .           yes
 S1      C4      C5           126.22             .       .       .           yes
 C3      C4      C5           110.36             .       .       .           no 
 S3      C5      C4           108.31             .       .       .           yes
 S3      C5      C8           123.52             .       .       .           yes
 C4      C5      C8           128.15             .       .       .           no 
 N2      C6      C1           176.47             .       .       .           yes
 N3      C7      C2           178.73             .       .       .           yes
 N4      C8      C5           177.43             .       .       .           yes

loop_
_geom_torsion_atom_site_label_1                  
_geom_torsion_atom_site_label_2                  
_geom_torsion_atom_site_label_3                  
_geom_torsion_atom_site_label_4                  
_geom_torsion                                    
_geom_torsion_site_symmetry_1                    
_geom_torsion_site_symmetry_2                    
_geom_torsion_site_symmetry_3                    
_geom_torsion_site_symmetry_4                    
_geom_torsion_publ_flag                          
 C1      S1      C4      C5           146.04     .       .       .       .   no 
 C4      S1      C1      C2            34.84     .       .       .       .   no 
 C4      S1      C1      C6          -145.37     .       .       .       .   no 
 C1      S1      C4      C3           -33.84     .       .       .       .   no 
 C3      S2      C2      C1           -35.18     .       .       .       .   no 
 C3      S2      C2      C7           145.28     .       .       .       .   no 
 C2      S2      C3      N1          -144.22     .       .       .       .   no 
 C2      S2      C3      C4            35.01     .       .       .       .   no 
 C5      S3      N1      C3            -1.63     .       .       .       .   no 
 N1      S3      C5      C8          -178.05     .       .       .       .   no 
 N1      S3      C5      C4             0.81     .       .       .       .   no 
 S3      N1      C3      C4             2.08     .       .       .       .   no 
 S3      N1      C3      S2          -178.65     .       .       .       .   no 
 C6      C1      C2      C7            -0.15     .       .       .       .   no 
 S1      C1      C2      C7           179.63     .       .       .       .   no 
 C6      C1      C2      S2          -179.67     .       .       .       .   no 
 S1      C1      C2      S2             0.10     .       .       .       .   no 
 S2      C3      C4      S1            -0.88     .       .       .       .   no 
 S2      C3      C4      C5           179.22     .       .       .       .   no 
 N1      C3      C4      C5            -1.53     .       .       .       .   no 
 N1      C3      C4      S1           178.37     .       .       .       .   no 
 S1      C4      C5      S3          -179.69     .       .       .       .   no 
 C3      C4      C5      C8           178.99     .       .       .       .   no 
 S1      C4      C5      C8            -0.90     .       .       .       .   no 
 C3      C4      C5      S3             0.21     .       .       .       .   no 

# Loop Mechanism for Extra Tables(s)

#loop_
#_publ_manuscript_incl_extra_item
#'_geom_extra_tableA_col_1'
#'_geom_extra_tableA_col_2'
#'_geom_extra_tableA_col_3'
#'_geom_extra_table_head_A'
#'_geom_table_footnote_A'
#'_geom_extra_tableB_col_1'
#'_geom_extra_tableB_col_2'
#'_geom_extra_tableB_col_3'
#'_geom_extra_table_head_B'
#'_geom_table_footnote_B'


#
#loop_
#_geom_extra_tableA_col_1
#_geom_extra_tableA_col_2
#_geom_extra_tableA_col_3
# ? ? ?


#
#loop_
#_geom_extra_tableB_col_1
#_geom_extra_tableB_col_2
#_geom_extra_tableB_col_3
# ? ? ?


#
#_geom_table_footnote_A
#;
# ?
#;


#
#_geom_table_footnote_B
#;
# ?
#;


#
#_geom_table_footnote_A
#;
# ?
#;


#
#_geom_table_footnote_B
#;
# ?
#;

_iucr_refine_instructions_details                
;
;

#===END
# CIF-file generated for E000042C02Pna21             New: Pna21  

#==============================================================================
data_global
#==============================================================================

# 0. AUDIT DETAILS

_audit_creation_date                              'Apr  2 18:35:00 2015'
_audit_creation_method                            'PLATON <TABLE ACC> option' 
_audit_update_record                             
;
;

#===============================================================================

# 1. SUBMISSION DETAILS

# Name of author for correspondence
_publ_contact_author_name                        
;
;
# address of author for correspondence
_publ_contact_author_address                     
;
;

_publ_contact_author_email                        ?
_publ_contact_author_fax                          ?
_publ_contact_author_phone                        ?

_publ_requested_journal                           'Acta Crystallographica C' 
# Publication choise FI, CI or EI for Inorganic
#                    FM, CM or EM for Metal-organic
#                    FO, CO or EO for Organic
_publ_requested_category                          ?
_publ_requested_coeditor_name                     ?

_publ_contact_letter                             # Include date of submission
;
Date of submission ?

Please consider this CIF submission for publication as a
Regular Structural Paper in Acta Crystallographica C. 
;

#===============================================================================

# 2. PROCESSING SUMMARY (JOURNAL OFFICE ONLY)

_journal_date_recd_electronic                     ?

_journal_date_to_coeditor                         ?
_journal_date_from_coeditor                       ?
_journal_date_accepted                            ?

_journal_date_printers_first                      ?
_journal_date_printers_final                      ?
_journal_date_proofs_out                          ?
_journal_date_proofs_in                           ?

_journal_coeditor_name                            ?
_journal_coeditor_code                            ?
_journal_coeditor_notes                          
;
;

_journal_techeditor_code                          ?
_journal_techeditor_notes                        
;
;

_journal_coden_ASTM                               ?
_journal_name_full                                ?
_journal_year                                     ?
_journal_volume                                   ?
_journal_issue                                    ?
_journal_page_first                               ?
_journal_page_last                                ?


_journal_suppl_publ_number                        ?
_journal_suppl_publ_pages                         ?


#===============================================================================

# 3. TITLE AND AUTHOR LIST

_publ_section_title                              
;
;
_publ_section_title_footnote                     
;
;

# The loop structure below should contain the names and adresses of all
# authors, in the required order of publication. Repeat as necessary.


loop_
_publ_author_name                                
_publ_author_footnote                            
_publ_author_address                             
'?' # author name
;   # author related footnote
;
;   # Address of this author
;

#===============================================================================

# 4. TEXT

_publ_section_synopsis                           
;
 ?
;
_publ_section_abstract                           
;
 ?
;

# Insert blank lines between paragraphs

_publ_section_comment                            
;
;
_publ_section_exptl_prep                         
;
 ?
;
_publ_section_exptl_refinement                   
;
 ?
;

# Insert blank lines between references

_publ_section_references                         
;
 Allen, F.H. (2002).
   Acta Cryst. B58, 380-388.

 Altomare, A., Burla, M.C., Camalli, M., Cascarano, G.L., Giacovazzo, C.
   Guagliardi, A., Moliterni, A.G.G., Polidori, G. & Spagna, R.
   (1999) J. Appl. Cryst. 32, 115-119.

 Beurskens, P.T., Beurskens, G., de Gelder, R., Garc\'ia-Granda, S.,
 Gould, R.O., Israel, R. & Smits, J.M.M. (1999) The DIRDIF99 Program System,
   Technical Report of the Crystallography Laboratory,
   University of Nijmegen, The Netherlands.

 Boer, J.L. de & Duisenberg, A.J.M. (1984). Acta Cryst. A40, C-410.

 Boeyens, J.C.A. (1978). J.Cryst.Mol.Struct. 8, 317-320.

 Cremer, D. & Pople, J.A. (1975). J. Am. Chem. Soc. 97, 1354-1358.

 Duisenberg, A.J.M. (1992). J. Appl. Cryst. 25, 92-96.

 Duisenberg, A.J.M., Kroon-Batenburg, L.M.J. & Schreurs, A.M.M. (2003).
   J. Appl. Cryst. 36, 220-229.

 Enraf-Nonius (1989). CAD-4 Software. Version 5. Enraf-Nonius, Delft,
   The Netherlands.

 Flack, H.D. (1983). Acta Cryst. A39, 876-881.

 Hooft, R.W.W. (1998). Collect Software, Nonius B.V., Delft, The Netherlands.

 LePage, Y. (1987). J. Appl. Cryst. 20, 264-269.

 Mackay, A.L. (1984). Acta Cryst. A40, 165-166.

 Meulenaer, J. de & Tompa, H. (1965). Acta Cryst. 19, 1014-1018.

 North, A.C.T., Phillips, D.C. & Mathews, F.S. (1968).
  Acta Cryst. A24, 351-359.

 Otwinowski, Z. & Minor, W. (1997). Methods in Enzymology, Vol. 276,
   Macromolecular Crystallography, Part A, edited by C.W. Carter &
    R.M. Sweet, pp. 307-326. London: Academic Press.

 Sheldrick, G.M. (1986). SHELXS86. University of G\"ottingen, Germany.

 Sheldrick, G.M. (1993). SHELXL93. University of G\"ottingen, Germany.

 Sheldrick, G.M. (1997). SHELXS97. University of G\"ottingen, Germany.

 Sheldrick, G.M. (1997). SHELXL97. University of G\"ottingen, Germany.

 Sluis, P. van der & Spek, A.L. (1990). Acta Cryst. A46, 194-201.

 Spek, A.L. (1987). Acta Cryst. C43, 1233-1235.

 Spek, A.L. (1988). J. Appl. Cryst. 21, 578-579.

 Spek, A.L. (1994). Am. Crystallogr. Assoc.-Abstracts, 22, 66.

 Spek, A.L. (1997). HELENA, Program for Datareduction, Utrecht
   University, The Netherlands.

 Spek, A.L. (2003). J. Appl. Cryst. 36, 7-13.

 Wilson, A.J.C. (1992). Ed. International Tables for Crystallography,
   Volume C, Kluwer Academic Publishers, Dordrecht, The Netherlands.
;
_publ_section_acknowledgements                   
;
;
_publ_section_figure_captions                    
; View of the title compound with the atom numbering scheme.
Displacement ellipsoids for non-H atoms are drawn at the 50% probability level.
;

#===============================================================================

data_XXII_R003

#===============================================================================

# 5. CHEMICAL DATA

_chemical_name_systematic                        
;
;
_chemical_name_common                             ?
_chemical_melting_point                           ?
_chemical_formula_moiety                         
'C8 N4 S3'
# Ex: 'C12 H16 N2 O6, H2 O' and '(Cd 2+)3, (C6 N6 Cr 3-)2, 2(H2 O)' 
_chemical_formula_structural                      ?
_chemical_formula_sum                            
'C8 N4 S3'
_chemical_formula_iupac                           ?
_chemical_formula_weight                             248.33
_chemical_compound_source                        'see text'

loop_
_atom_type_symbol                                
_atom_type_description                           
_atom_type_scat_dispersion_real                  
_atom_type_scat_dispersion_imag                  
_atom_type_scat_source                           
 C   C    0.0033    0.0016
' International Tables Vol C Tables 4.2.6.8 and 6.1.1.4'
 N   N    0.0061    0.0033
' International Tables Vol C Tables 4.2.6.8 and 6.1.1.4'
 S   S    0.1246    0.1234
' International Tables Vol C Tables 4.2.6.8 and 6.1.1.4'

#===============================================================================

# 6. CRYSTAL DATA

_symmetry_cell_setting                            orthorhombic
_symmetry_space_group_name_Hall                   'P 2c -2n'
_symmetry_space_group_name_H-M                    'P n a 21'
_symmetry_Int_Tables_number                              33

loop_
_symmetry_equiv_pos_site_id                      
_symmetry_equiv_pos_as_xyz                       
   1 x,y,z                         
   2 -x,-y,1/2+z                   
   3 1/2-x,1/2+y,1/2+z             
   4 1/2+x,1/2-y,z                 

_cell_length_a                                         13.33660
_cell_length_b                                         10.53200
_cell_length_c                                          7.68930
_cell_angle_alpha                                            90
_cell_angle_beta                                             90
_cell_angle_gamma                                            90
_cell_volume                                           1080.047
_cell_formula_units_Z                                 4
_cell_measurement_temperature                     ?
_cell_measurement_reflns_used                     ?
_cell_measurement_theta_min                       ?
_cell_measurement_theta_max                       ?
_cell_special_details                            
;
;

_exptl_crystal_description                       ' ?'
_exptl_crystal_colour                            ' ?'

_exptl_crystal_size_max                           ?
_exptl_crystal_size_mid                           ?
_exptl_crystal_size_min                           ?
_exptl_crystal_size_rad                           ?
_exptl_crystal_density_meas                       ?
_exptl_crystal_density_diffrn                         1.527
_exptl_crystal_density_method                    'Not Measured'
_exptl_crystal_F_000                                    496
_exptl_absorpt_coefficient_mu                         0.654
_exptl_crystal_density_meas_temp                  ?

# Permitted for _exptl_absorpt_correction_type :
# analytical     'analytical from crystal shape'
#                Example: de Meulenaer&Tompa: ABST
# cylinder       'cylindrical'
# gaussian       'Gaussian from crystal shape'
#                Example: PLATON/ABSG
# integration    'integration from crystal shape'
# multi-scan     'symmetry-related measurements'
#                Example: SADABS, MULABS
# none           'no absorption corr. applied'
# numerical      'numerical from crystal shape'
# psi-scan       'psi-scan corrections'
#                Example: PLATON/ABSP
# refdelf        'refined from delta-F'
#                Example: SHELXA, 
# sphere         'spherical'
#                Example: PLATON/ABSS
_exptl_absorpt_correction_type                   ' ?'
# Example: '(North et al., 1968)'
_exptl_absorpt_process_details                    ?
_exptl_absorpt_correction_T_min                   ?
_exptl_absorpt_correction_T_max                   ?

#===============================================================================

# 7. EXPERIMENTAL DATA

_exptl_special_details                           
;
;
_diffrn_ambient_temperature                       ?
_diffrn_radiation_wavelength                        0.71073
_diffrn_radiation_probe                           'x-ray'
_diffrn_radiation_type                            'MoK\a'
_diffrn_radiation_source                          ?
_diffrn_radiation_monochromator                   ?

_diffrn_measurement_device_type                   ?
_diffrn_measurement_method                        ?
_diffrn_detector_area_resol_mean                  ?

# number of measured reflections (redundant set)
_diffrn_reflns_number                             ?
_diffrn_reflns_av_R_equivalents                   ?
_diffrn_reflns_av_sigmaI/netI                     ?
_diffrn_reflns_limit_h_min                        ?
_diffrn_reflns_limit_h_max                        ?
_diffrn_reflns_limit_k_min                        ?
_diffrn_reflns_limit_k_max                        ?
_diffrn_reflns_limit_l_min                        ?
_diffrn_reflns_limit_l_max                        ?
_diffrn_reflns_theta_min                          ?
_diffrn_reflns_theta_max                          ?
_diffrn_reflns_theta_full                         ?
_diffrn_measured_fraction_theta_max               ?
_diffrn_measured_fraction_theta_full              ?
_diffrn_reflns_reduction_process                 
;
;

# number of unique reflections
_reflns_number_total                              ?
# number of observed reflections (> n sig(I))
_reflns_number_gt                                 ?
_reflns_threshold_expression                       ?

_computing_data_collection                        ?
_computing_cell_refinement                        ?
_computing_data_reduction                         ?
_computing_structure_solution                     ?
_computing_structure_refinement                   ?
_computing_molecular_graphics                     ?
_computing_publication_material                   'PLATON (Spek, 2003)' 

#===============================================================================

# 8. REFINEMENT DATA

_refine_special_details                           ?
_refine_ls_structure_factor_coef                   ?
_refine_ls_matrix_type                             ?
_refine_ls_weighting_scheme                       ' ?'
_refine_ls_weighting_details                     
 ?                                                                                                                                                                                                      
_atom_sites_solution_primary                     ' ?'
_atom_sites_solution_secondary                   ' ?'
_atom_sites_solution_hydrogens                   ' .'


# Permitted for _refine_ls_hydrogen_treatment :
# refall            - refined all H-atom parameters
# refxyz            - refined H-atom coordinates only
# refU              - refined H-atom U only
# noref             - no refinement of H-atom parameters
# constr            - H-atom parameters constrained
# hetero            - H-atom parameters constrained for H on C,
#                     all H-atom parameters refined for H on
#                     heteroatoms
# heteroxyz         - H-atom parameters constrained for H on C,
#                     refined H-atom coordinates only for H
#                     on heteroatoms
# heteroU           - H-atom parameters constrained for H on C,
#                     refined H-atom U's only for H on
#                     heteroatoms
# heteronoref       - H-atom parameters constrained for H on C,
#                     no refinement of H-atom parameters for
#                     H on heteroatoms
# hetero-mixed      - H-atom parameters constrained for H on C
#                     and some heteroatoms, all H-atom
#                     parameters refined for H on remaining
#                     heteroatoms.
# heteroxyz-mixed   - H-atom parameters constrained for H on C
#                     and some heteroatoms, refined H-atom
#                     coordinates only for H on remaining
#                     heteroatoms.
# heteroU-mixed     - H-atom parameters constrained for H on C
#                     and some heteroatoms, refined H-atom
#                     U's only for H on remaining heteroatoms
# heteronoref-mixed - H-atom parameters constrained for H on C
#                     and some heteroatoms, no refinement of
#                     H-atom parameters for H on remaining
#                     heteroatoms
# mixed   - some constrained, some independent
# undef   - H-atom parameters not defined
_refine_ls_hydrogen_treatment                    ' .'

_refine_ls_extinction_method                      ' ?'
_refine_ls_extinction_coef                         ?                   
_refine_ls_extinction_expression                 
 ?                                                                                                                                                                                                      
_refine_ls_abs_structure_details                 
 'Flack (1983)' 
_refine_ls_abs_structure_Flack                    ?

# Permitted for _chemical_absolute_configuration:
# Absolute configuration details
# rm   = Det. by chiral ref. mol. with known abs.conf
# ad   = Det. by anomalous dispersion
# rmad = Det. by 'rm' and 'ad' 
# syn  = Det. with reference to synthesis
# unk  = Unknown/Arbitrary
_chemical_absolute_configuration                  ?

_refine_ls_number_reflns                          ?
_refine_ls_number_parameters                      ?
_refine_ls_number_restraints                              0
_refine_ls_number_constraints                     ?
_refine_ls_R_factor_all                           ?
_refine_ls_R_factor_gt                            ?
_refine_ls_wR_factor_ref                          ?
_refine_ls_wR_factor_gt                           ?
_refine_ls_goodness_of_fit_ref                    ?
_refine_ls_restrained_S_all                       ?
_refine_ls_shift/su_max                           ?
_refine_ls_shift/su_mean                          ?
_refine_diff_density_max                          ?
_refine_diff_density_min                          ?
_refine_diff_density_rms                          ?

#===============================================================================

# 9. ATOMIC COORDINATES AND DISPLACEMENT PARAMETERS

loop_
_atom_site_label                                 
_atom_site_type_symbol                           
_atom_site_thermal_displace_type                 
_atom_site_fract_x                               
_atom_site_fract_y                               
_atom_site_fract_z                               
_atom_site_occupancy                             
_atom_site_U_iso_or_equiv                        
_atom_site_calc_flag                             
_atom_site_refinement_flags                      
_atom_site_disorder_assembly                     
_atom_site_disorder_group                        
S1 S Uiso 0.30211 0.39352 0.51549 1.000 0.0500 . . . .                          
S2 S Uiso 0.52128 0.51898 0.66176 1.000 0.0500 . . . .                          
S3 S Uiso 0.51068 0.13324 0.72613 1.000 0.0500 . . . .                          
N1 N Uiso 0.55585 0.27967 0.74598 1.000 0.0500 . . . .                          
N2 N Uiso 0.16024 0.68984 0.58086 1.000 0.0500 . . . .                          
N3 N Uiso 0.41355 0.82833 0.77092 1.000 0.0500 . . . .                          
N4 N Uiso 0.27007 0.02107 0.49740 1.000 0.0500 . . . .                          
C1 C Uiso 0.31908 0.54751 0.59529 1.000 0.0500 . . . .                          
C2 C Uiso 0.40597 0.59673 0.65526 1.000 0.0500 . . . .                          
C3 C Uiso 0.48918 0.35912 0.67698 1.000 0.0500 . . . .                          
C4 C Uiso 0.39910 0.30630 0.61124 1.000 0.0500 . . . .                          
C5 C Uiso 0.40208 0.17561 0.62398 1.000 0.0500 . . . .                          
C6 C Uiso 0.23095 0.62572 0.58857 1.000 0.0500 . . . .                          
C7 C Uiso 0.40946 0.72565 0.71612 1.000 0.0500 . . . .                          
C8 C Uiso 0.32987 0.08764 0.55920 1.000 0.0500 . . . .                          

#===============================================================================

# 10. MOLECULAR GEOMETRY

_geom_special_details                            
;
 Bond distances, angles etc. have been calculated using the
 rounded fractional coordinates. All su's are estimated
 from the variances of the (full) variance-covariance matrix.
 The cell esds are taken into account in the estimation of
 distances, angles and torsion angles
;

loop_
_geom_bond_atom_site_label_1                     
_geom_bond_atom_site_label_2                     
_geom_bond_distance                              
_geom_bond_site_symmetry_1                       
_geom_bond_site_symmetry_2                       
_geom_bond_publ_flag                             
 S1      C1           1.7487                     .       .                   yes
 S1      C4           1.7490                     .       .                   yes
 S2      C2           1.7430                     .       .                   yes
 S2      C3           1.7412                     .       .                   yes
 S3      N1           1.6627                     .       .                   yes
 S3      C5           1.7070                     .       .                   yes
 N1      C3           1.3313                     .       .                   yes
 N2      C6           1.1614                     .       .                   yes
 N3      C7           1.1619                     .       .                   yes
 N4      C8           1.1634                     .       .                   yes
 C1      C2           1.3506                     .       .                   no 
 C1      C6           1.4362                     .       .                   no 
 C2      C7           1.4369                     .       .                   no 
 C3      C4           1.4171                     .       .                   no 
 C4      C5           1.3805                     .       .                   no 
 C5      C8           1.4262                     .       .                   no 

loop_
_geom_angle_atom_site_label_1                    
_geom_angle_atom_site_label_2                    
_geom_angle_atom_site_label_3                    
_geom_angle                                      
_geom_angle_site_symmetry_1                      
_geom_angle_site_symmetry_2                      
_geom_angle_site_symmetry_3                      
_geom_angle_publ_flag                            
 C1      S1      C4           104.10             .       .       .           yes
 C2      S2      C3           103.84             .       .       .           yes
 N1      S3      C5            96.15             .       .       .           yes
 S3      N1      C3           107.72             .       .       .           yes
 S1      C1      C2           125.93             .       .       .           yes
 S1      C1      C6           114.42             .       .       .           yes
 C2      C1      C6           119.62             .       .       .           no 
 S2      C2      C1           125.91             .       .       .           yes
 S2      C2      C7           113.95             .       .       .           yes
 C1      C2      C7           120.11             .       .       .           no 
 S2      C3      N1           118.06             .       .       .           yes
 S2      C3      C4           124.34             .       .       .           yes
 N1      C3      C4           117.49             .       .       .           yes
 S1      C4      C3           124.82             .       .       .           yes
 S1      C4      C5           125.09             .       .       .           yes
 C3      C4      C5           109.98             .       .       .           no 
 S3      C5      C4           108.53             .       .       .           yes
 S3      C5      C8           124.32             .       .       .           yes
 C4      C5      C8           127.12             .       .       .           no 
 N2      C6      C1           178.96             .       .       .           yes
 N3      C7      C2           177.58             .       .       .           yes
 N4      C8      C5           175.63             .       .       .           yes

loop_
_geom_torsion_atom_site_label_1                  
_geom_torsion_atom_site_label_2                  
_geom_torsion_atom_site_label_3                  
_geom_torsion_atom_site_label_4                  
_geom_torsion                                    
_geom_torsion_site_symmetry_1                    
_geom_torsion_site_symmetry_2                    
_geom_torsion_site_symmetry_3                    
_geom_torsion_site_symmetry_4                    
_geom_torsion_publ_flag                          
 C1      S1      C4      C5           162.29     .       .       .       .   no 
 C4      S1      C1      C2            23.60     .       .       .       .   no 
 C4      S1      C1      C6          -158.36     .       .       .       .   no 
 C1      S1      C4      C3           -22.04     .       .       .       .   no 
 C3      S2      C2      C1           -27.20     .       .       .       .   no 
 C3      S2      C2      C7           154.76     .       .       .       .   no 
 C2      S2      C3      N1          -156.12     .       .       .       .   no 
 C2      S2      C3      C4            27.87     .       .       .       .   no 
 C5      S3      N1      C3             0.33     .       .       .       .   no 
 N1      S3      C5      C8           175.72     .       .       .       .   no 
 N1      S3      C5      C4            -2.37     .       .       .       .   no 
 S3      N1      C3      C4             1.86     .       .       .       .   no 
 S3      N1      C3      S2          -174.42     .       .       .       .   no 
 C6      C1      C2      C7             1.59     .       .       .       .   no 
 S1      C1      C2      C7           179.54     .       .       .       .   no 
 C6      C1      C2      S2          -176.33     .       .       .       .   no 
 S1      C1      C2      S2             1.61     .       .       .       .   no 
 S2      C3      C4      S1            -3.90     .       .       .       .   no 
 S2      C3      C4      C5           172.33     .       .       .       .   no 
 N1      C3      C4      C5            -3.70     .       .       .       .   no 
 N1      C3      C4      S1          -179.93     .       .       .       .   no 
 S1      C4      C5      S3           179.80     .       .       .       .   no 
 C3      C4      C5      C8          -174.44     .       .       .       .   no 
 S1      C4      C5      C8             1.78     .       .       .       .   no 
 C3      C4      C5      S3             3.58     .       .       .       .   no 

# Loop Mechanism for Extra Tables(s)

#loop_
#_publ_manuscript_incl_extra_item
#'_geom_extra_tableA_col_1'
#'_geom_extra_tableA_col_2'
#'_geom_extra_tableA_col_3'
#'_geom_extra_table_head_A'
#'_geom_table_footnote_A'
#'_geom_extra_tableB_col_1'
#'_geom_extra_tableB_col_2'
#'_geom_extra_tableB_col_3'
#'_geom_extra_table_head_B'
#'_geom_table_footnote_B'


#
#loop_
#_geom_extra_tableA_col_1
#_geom_extra_tableA_col_2
#_geom_extra_tableA_col_3
# ? ? ?


#
#loop_
#_geom_extra_tableB_col_1
#_geom_extra_tableB_col_2
#_geom_extra_tableB_col_3
# ? ? ?


#
#_geom_table_footnote_A
#;
# ?
#;


#
#_geom_table_footnote_B
#;
# ?
#;


#
#_geom_table_footnote_A
#;
# ?
#;


#
#_geom_table_footnote_B
#;
# ?
#;

_iucr_refine_instructions_details                
;
;

#===END
# CIF-file generated for E000037C00P21/c             New: P21/c  

#==============================================================================
data_global
#==============================================================================

# 0. AUDIT DETAILS

_audit_creation_date                              'Apr  2 18:30:28 2015'
_audit_creation_method                            'PLATON <TABLE ACC> option' 
_audit_update_record                             
;
;

#===============================================================================

# 1. SUBMISSION DETAILS

# Name of author for correspondence
_publ_contact_author_name                        
;
;
# address of author for correspondence
_publ_contact_author_address                     
;
;

_publ_contact_author_email                        ?
_publ_contact_author_fax                          ?
_publ_contact_author_phone                        ?

_publ_requested_journal                           'Acta Crystallographica C' 
# Publication choise FI, CI or EI for Inorganic
#                    FM, CM or EM for Metal-organic
#                    FO, CO or EO for Organic
_publ_requested_category                          ?
_publ_requested_coeditor_name                     ?

_publ_contact_letter                             # Include date of submission
;
Date of submission ?

Please consider this CIF submission for publication as a
Regular Structural Paper in Acta Crystallographica C. 
;

#===============================================================================

# 2. PROCESSING SUMMARY (JOURNAL OFFICE ONLY)

_journal_date_recd_electronic                     ?

_journal_date_to_coeditor                         ?
_journal_date_from_coeditor                       ?
_journal_date_accepted                            ?

_journal_date_printers_first                      ?
_journal_date_printers_final                      ?
_journal_date_proofs_out                          ?
_journal_date_proofs_in                           ?

_journal_coeditor_name                            ?
_journal_coeditor_code                            ?
_journal_coeditor_notes                          
;
;

_journal_techeditor_code                          ?
_journal_techeditor_notes                        
;
;

_journal_coden_ASTM                               ?
_journal_name_full                                ?
_journal_year                                     ?
_journal_volume                                   ?
_journal_issue                                    ?
_journal_page_first                               ?
_journal_page_last                                ?


_journal_suppl_publ_number                        ?
_journal_suppl_publ_pages                         ?


#===============================================================================

# 3. TITLE AND AUTHOR LIST

_publ_section_title                              
;
;
_publ_section_title_footnote                     
;
;

# The loop structure below should contain the names and adresses of all
# authors, in the required order of publication. Repeat as necessary.


loop_
_publ_author_name                                
_publ_author_footnote                            
_publ_author_address                             
'?' # author name
;   # author related footnote
;
;   # Address of this author
;

#===============================================================================

# 4. TEXT

_publ_section_synopsis                           
;
 ?
;
_publ_section_abstract                           
;
 ?
;

# Insert blank lines between paragraphs

_publ_section_comment                            
;
;
_publ_section_exptl_prep                         
;
 ?
;
_publ_section_exptl_refinement                   
;
 ?
;

# Insert blank lines between references

_publ_section_references                         
;
 Allen, F.H. (2002).
   Acta Cryst. B58, 380-388.

 Altomare, A., Burla, M.C., Camalli, M., Cascarano, G.L., Giacovazzo, C.
   Guagliardi, A., Moliterni, A.G.G., Polidori, G. & Spagna, R.
   (1999) J. Appl. Cryst. 32, 115-119.

 Beurskens, P.T., Beurskens, G., de Gelder, R., Garc\'ia-Granda, S.,
 Gould, R.O., Israel, R. & Smits, J.M.M. (1999) The DIRDIF99 Program System,
   Technical Report of the Crystallography Laboratory,
   University of Nijmegen, The Netherlands.

 Boer, J.L. de & Duisenberg, A.J.M. (1984). Acta Cryst. A40, C-410.

 Boeyens, J.C.A. (1978). J.Cryst.Mol.Struct. 8, 317-320.

 Cremer, D. & Pople, J.A. (1975). J. Am. Chem. Soc. 97, 1354-1358.

 Duisenberg, A.J.M. (1992). J. Appl. Cryst. 25, 92-96.

 Duisenberg, A.J.M., Kroon-Batenburg, L.M.J. & Schreurs, A.M.M. (2003).
   J. Appl. Cryst. 36, 220-229.

 Enraf-Nonius (1989). CAD-4 Software. Version 5. Enraf-Nonius, Delft,
   The Netherlands.

 Flack, H.D. (1983). Acta Cryst. A39, 876-881.

 Hooft, R.W.W. (1998). Collect Software, Nonius B.V., Delft, The Netherlands.

 LePage, Y. (1987). J. Appl. Cryst. 20, 264-269.

 Mackay, A.L. (1984). Acta Cryst. A40, 165-166.

 Meulenaer, J. de & Tompa, H. (1965). Acta Cryst. 19, 1014-1018.

 North, A.C.T., Phillips, D.C. & Mathews, F.S. (1968).
  Acta Cryst. A24, 351-359.

 Otwinowski, Z. & Minor, W. (1997). Methods in Enzymology, Vol. 276,
   Macromolecular Crystallography, Part A, edited by C.W. Carter &
    R.M. Sweet, pp. 307-326. London: Academic Press.

 Sheldrick, G.M. (1986). SHELXS86. University of G\"ottingen, Germany.

 Sheldrick, G.M. (1993). SHELXL93. University of G\"ottingen, Germany.

 Sheldrick, G.M. (1997). SHELXS97. University of G\"ottingen, Germany.

 Sheldrick, G.M. (1997). SHELXL97. University of G\"ottingen, Germany.

 Sluis, P. van der & Spek, A.L. (1990). Acta Cryst. A46, 194-201.

 Spek, A.L. (1987). Acta Cryst. C43, 1233-1235.

 Spek, A.L. (1988). J. Appl. Cryst. 21, 578-579.

 Spek, A.L. (1994). Am. Crystallogr. Assoc.-Abstracts, 22, 66.

 Spek, A.L. (1997). HELENA, Program for Datareduction, Utrecht
   University, The Netherlands.

 Spek, A.L. (2003). J. Appl. Cryst. 36, 7-13.

 Wilson, A.J.C. (1992). Ed. International Tables for Crystallography,
   Volume C, Kluwer Academic Publishers, Dordrecht, The Netherlands.
;
_publ_section_acknowledgements                   
;
;
_publ_section_figure_captions                    
; View of the title compound with the atom numbering scheme.
Displacement ellipsoids for non-H atoms are drawn at the 50% probability level.
;

#===============================================================================

data_XXII_R004

#===============================================================================

# 5. CHEMICAL DATA

_chemical_name_systematic                        
;
;
_chemical_name_common                             ?
_chemical_melting_point                           ?
_chemical_formula_moiety                         
'C8 N4 S3'
# Ex: 'C12 H16 N2 O6, H2 O' and '(Cd 2+)3, (C6 N6 Cr 3-)2, 2(H2 O)' 
_chemical_formula_structural                      ?
_chemical_formula_sum                            
'C8 N4 S3'
_chemical_formula_iupac                           ?
_chemical_formula_weight                             248.33
_chemical_compound_source                        'see text'

loop_
_atom_type_symbol                                
_atom_type_description                           
_atom_type_scat_dispersion_real                  
_atom_type_scat_dispersion_imag                  
_atom_type_scat_source                           
 C   C    0.0033    0.0016
' International Tables Vol C Tables 4.2.6.8 and 6.1.1.4'
 N   N    0.0061    0.0033
' International Tables Vol C Tables 4.2.6.8 and 6.1.1.4'
 S   S    0.1246    0.1234
' International Tables Vol C Tables 4.2.6.8 and 6.1.1.4'

#===============================================================================

# 6. CRYSTAL DATA

_symmetry_cell_setting                              monoclinic
_symmetry_space_group_name_Hall                   '-P 2ybc'
_symmetry_space_group_name_H-M                    'P 21/c'
_symmetry_Int_Tables_number                              14

loop_
_symmetry_equiv_pos_site_id                      
_symmetry_equiv_pos_as_xyz                       
   1 x,y,z                         
   2 -x,1/2+y,1/2-z                
   3 -x,-y,-z                      
   4 x,1/2-y,1/2+z                 

_cell_length_a                                         10.41470
_cell_length_b                                          6.53750
_cell_length_c                                         16.10300
_cell_angle_alpha                                            90
_cell_angle_beta                                        93.2450
_cell_angle_gamma                                            90
_cell_volume                                           1094.633
_cell_formula_units_Z                                 4
_cell_measurement_temperature                     ?
_cell_measurement_reflns_used                     ?
_cell_measurement_theta_min                       ?
_cell_measurement_theta_max                       ?
_cell_special_details                            
;
;

_exptl_crystal_description                       ' ?'
_exptl_crystal_colour                            ' ?'

_exptl_crystal_size_max                           ?
_exptl_crystal_size_mid                           ?
_exptl_crystal_size_min                           ?
_exptl_crystal_size_rad                           ?
_exptl_crystal_density_meas                       ?
_exptl_crystal_density_diffrn                         1.507
_exptl_crystal_density_method                    'Not Measured'
_exptl_crystal_F_000                                    496
_exptl_absorpt_coefficient_mu                         0.645
_exptl_crystal_density_meas_temp                  ?

# Permitted for _exptl_absorpt_correction_type :
# analytical     'analytical from crystal shape'
#                Example: de Meulenaer&Tompa: ABST
# cylinder       'cylindrical'
# gaussian       'Gaussian from crystal shape'
#                Example: PLATON/ABSG
# integration    'integration from crystal shape'
# multi-scan     'symmetry-related measurements'
#                Example: SADABS, MULABS
# none           'no absorption corr. applied'
# numerical      'numerical from crystal shape'
# psi-scan       'psi-scan corrections'
#                Example: PLATON/ABSP
# refdelf        'refined from delta-F'
#                Example: SHELXA, 
# sphere         'spherical'
#                Example: PLATON/ABSS
_exptl_absorpt_correction_type                   ' ?'
# Example: '(North et al., 1968)'
_exptl_absorpt_process_details                    ?
_exptl_absorpt_correction_T_min                   ?
_exptl_absorpt_correction_T_max                   ?

#===============================================================================

# 7. EXPERIMENTAL DATA

_exptl_special_details                           
;
;
_diffrn_ambient_temperature                       ?
_diffrn_radiation_wavelength                        0.71073
_diffrn_radiation_probe                           'x-ray'
_diffrn_radiation_type                            'MoK\a'
_diffrn_radiation_source                          ?
_diffrn_radiation_monochromator                   ?

_diffrn_measurement_device_type                   ?
_diffrn_measurement_method                        ?
_diffrn_detector_area_resol_mean                  ?

# number of measured reflections (redundant set)
_diffrn_reflns_number                             ?
_diffrn_reflns_av_R_equivalents                   ?
_diffrn_reflns_av_sigmaI/netI                     ?
_diffrn_reflns_limit_h_min                        ?
_diffrn_reflns_limit_h_max                        ?
_diffrn_reflns_limit_k_min                        ?
_diffrn_reflns_limit_k_max                        ?
_diffrn_reflns_limit_l_min                        ?
_diffrn_reflns_limit_l_max                        ?
_diffrn_reflns_theta_min                          ?
_diffrn_reflns_theta_max                          ?
_diffrn_reflns_theta_full                         ?
_diffrn_measured_fraction_theta_max               ?
_diffrn_measured_fraction_theta_full              ?
_diffrn_reflns_reduction_process                 
;
;

# number of unique reflections
_reflns_number_total                              ?
# number of observed reflections (> n sig(I))
_reflns_number_gt                                 ?
_reflns_threshold_expression                       ?

_computing_data_collection                        ?
_computing_cell_refinement                        ?
_computing_data_reduction                         ?
_computing_structure_solution                     ?
_computing_structure_refinement                   ?
_computing_molecular_graphics                     ?
_computing_publication_material                   'PLATON (Spek, 2003)' 

#===============================================================================

# 8. REFINEMENT DATA

_refine_special_details                           ?
_refine_ls_structure_factor_coef                   ?
_refine_ls_matrix_type                             ?
_refine_ls_weighting_scheme                       ' ?'
_refine_ls_weighting_details                     
 ?                                                                                                                                                                                                      
_atom_sites_solution_primary                     ' ?'
_atom_sites_solution_secondary                   ' ?'
_atom_sites_solution_hydrogens                   ' .'


# Permitted for _refine_ls_hydrogen_treatment :
# refall            - refined all H-atom parameters
# refxyz            - refined H-atom coordinates only
# refU              - refined H-atom U only
# noref             - no refinement of H-atom parameters
# constr            - H-atom parameters constrained
# hetero            - H-atom parameters constrained for H on C,
#                     all H-atom parameters refined for H on
#                     heteroatoms
# heteroxyz         - H-atom parameters constrained for H on C,
#                     refined H-atom coordinates only for H
#                     on heteroatoms
# heteroU           - H-atom parameters constrained for H on C,
#                     refined H-atom U's only for H on
#                     heteroatoms
# heteronoref       - H-atom parameters constrained for H on C,
#                     no refinement of H-atom parameters for
#                     H on heteroatoms
# hetero-mixed      - H-atom parameters constrained for H on C
#                     and some heteroatoms, all H-atom
#                     parameters refined for H on remaining
#                     heteroatoms.
# heteroxyz-mixed   - H-atom parameters constrained for H on C
#                     and some heteroatoms, refined H-atom
#                     coordinates only for H on remaining
#                     heteroatoms.
# heteroU-mixed     - H-atom parameters constrained for H on C
#                     and some heteroatoms, refined H-atom
#                     U's only for H on remaining heteroatoms
# heteronoref-mixed - H-atom parameters constrained for H on C
#                     and some heteroatoms, no refinement of
#                     H-atom parameters for H on remaining
#                     heteroatoms
# mixed   - some constrained, some independent
# undef   - H-atom parameters not defined
_refine_ls_hydrogen_treatment                    ' .'

_refine_ls_extinction_method                      ' ?'
_refine_ls_extinction_coef                         ?                   
_refine_ls_extinction_expression                 
 ?                                                                                                                                                                                                      
_refine_ls_abs_structure_details                  ?
_refine_ls_abs_structure_Flack                   .
_refine_ls_number_reflns                          ?
_refine_ls_number_parameters                      ?
_refine_ls_number_restraints                              0
_refine_ls_number_constraints                     ?
_refine_ls_R_factor_all                           ?
_refine_ls_R_factor_gt                            ?
_refine_ls_wR_factor_ref                          ?
_refine_ls_wR_factor_gt                           ?
_refine_ls_goodness_of_fit_ref                    ?
_refine_ls_restrained_S_all                       ?
_refine_ls_shift/su_max                           ?
_refine_ls_shift/su_mean                          ?
_refine_diff_density_max                          ?
_refine_diff_density_min                          ?
_refine_diff_density_rms                          ?

#===============================================================================

# 9. ATOMIC COORDINATES AND DISPLACEMENT PARAMETERS

loop_
_atom_site_label                                 
_atom_site_type_symbol                           
_atom_site_thermal_displace_type                 
_atom_site_fract_x                               
_atom_site_fract_y                               
_atom_site_fract_z                               
_atom_site_occupancy                             
_atom_site_U_iso_or_equiv                        
_atom_site_calc_flag                             
_atom_site_refinement_flags                      
_atom_site_disorder_assembly                     
_atom_site_disorder_group                        
S1 S Uiso 0.26379 0.67059 0.21860 1.000 0.0500 . . . .                          
S2 S Uiso 0.09546 0.23201 0.20423 1.000 0.0500 . . . .                          
S3 S Uiso 0.38730 0.20626 0.38731 1.000 0.0500 . . . .                          
N1 N Uiso 0.26444 0.12159 0.32681 1.000 0.0500 . . . .                          
N2 N Uiso 0.27178 0.75890 -0.00487 1.000 0.0500 . . . .                         
N3 N Uiso 0.06131 0.24609 -0.02689 1.000 0.0500 . . . .                         
N4 N Uiso 0.56659 0.71340 0.38640 1.000 0.0500 . . . .                          
C1 C Uiso 0.20800 0.55515 0.12516 1.000 0.0500 . . . .                          
C2 C Uiso 0.14038 0.37848 0.11932 1.000 0.0500 . . . .                          
C3 C Uiso 0.22651 0.27194 0.27553 1.000 0.0500 . . . .                          
C4 C Uiso 0.29720 0.45763 0.28184 1.000 0.0500 . . . .                          
C5 C Uiso 0.39352 0.44374 0.34391 1.000 0.0500 . . . .                          
C6 C Uiso 0.24034 0.66519 0.05189 1.000 0.0500 . . . .                          
C7 C Uiso 0.09789 0.30019 0.03905 1.000 0.0500 . . . .                          
C8 C Uiso 0.48697 0.59377 0.36885 1.000 0.0500 . . . .                          

#===============================================================================

# 10. MOLECULAR GEOMETRY

_geom_special_details                            
;
 Bond distances, angles etc. have been calculated using the
 rounded fractional coordinates. All su's are estimated
 from the variances of the (full) variance-covariance matrix.
 The cell esds are taken into account in the estimation of
 distances, angles and torsion angles
;

loop_
_geom_bond_atom_site_label_1                     
_geom_bond_atom_site_label_2                     
_geom_bond_distance                              
_geom_bond_site_symmetry_1                       
_geom_bond_site_symmetry_2                       
_geom_bond_publ_flag                             
 S1      C1           1.7528                     .       .                   yes
 S1      C4           1.7482                     .       .                   yes
 S2      C2           1.7543                     .       .                   yes
 S2      C3           1.7526                     .       .                   yes
 S3      N1           1.6588                     .       .                   yes
 S3      C5           1.7053                     .       .                   yes
 N1      C3           1.3293                     .       .                   yes
 N2      C6           1.1627                     .       .                   yes
 N3      C7           1.1627                     .       .                   yes
 N4      C8           1.1630                     .       .                   yes
 C1      C2           1.3532                     .       .                   no 
 C1      C6           1.4381                     .       .                   no 
 C2      C7           1.4366                     .       .                   no 
 C3      C4           1.4204                     .       .                   no 
 C4      C5           1.3784                     .       .                   no 
 C5      C8           1.4235                     .       .                   no 

loop_
_geom_angle_atom_site_label_1                    
_geom_angle_atom_site_label_2                    
_geom_angle_atom_site_label_3                    
_geom_angle                                      
_geom_angle_site_symmetry_1                      
_geom_angle_site_symmetry_2                      
_geom_angle_site_symmetry_3                      
_geom_angle_publ_flag                            
 C1      S1      C4           101.69             .       .       .           yes
 C2      S2      C3           101.37             .       .       .           yes
 N1      S3      C5            96.26             .       .       .           yes
 S3      N1      C3           108.08             .       .       .           yes
 S1      C1      C2           124.96             .       .       .           yes
 S1      C1      C6           114.03             .       .       .           yes
 C2      C1      C6           121.00             .       .       .           no 
 S2      C2      C1           124.92             .       .       .           yes
 S2      C2      C7           115.13             .       .       .           yes
 C1      C2      C7           119.95             .       .       .           no 
 S2      C3      N1           119.33             .       .       .           yes
 S2      C3      C4           123.74             .       .       .           yes
 N1      C3      C4           116.93             .       .       .           yes
 S1      C4      C3           123.62             .       .       .           yes
 S1      C4      C5           125.98             .       .       .           yes
 C3      C4      C5           110.40             .       .       .           no 
 S3      C5      C4           108.31             .       .       .           yes
 S3      C5      C8           123.57             .       .       .           yes
 C4      C5      C8           128.10             .       .       .           no 
 N2      C6      C1           176.40             .       .       .           yes
 N3      C7      C2           176.73             .       .       .           yes
 N4      C8      C5           176.97             .       .       .           yes

loop_
_geom_torsion_atom_site_label_1                  
_geom_torsion_atom_site_label_2                  
_geom_torsion_atom_site_label_3                  
_geom_torsion_atom_site_label_4                  
_geom_torsion                                    
_geom_torsion_site_symmetry_1                    
_geom_torsion_site_symmetry_2                    
_geom_torsion_site_symmetry_3                    
_geom_torsion_site_symmetry_4                    
_geom_torsion_publ_flag                          
 C1      S1      C4      C5           147.37     .       .       .       .   no 
 C4      S1      C1      C2            33.45     .       .       .       .   no 
 C4      S1      C1      C6          -146.48     .       .       .       .   no 
 C1      S1      C4      C3           -32.62     .       .       .       .   no 
 C3      S2      C2      C1           -33.75     .       .       .       .   no 
 C3      S2      C2      C7           147.38     .       .       .       .   no 
 C2      S2      C3      N1          -145.95     .       .       .       .   no 
 C2      S2      C3      C4            33.45     .       .       .       .   no 
 C5      S3      N1      C3            -1.30     .       .       .       .   no 
 N1      S3      C5      C8          -177.84     .       .       .       .   no 
 N1      S3      C5      C4             0.66     .       .       .       .   no 
 S3      N1      C3      C4             1.64     .       .       .       .   no 
 S3      N1      C3      S2          -178.92     .       .       .       .   no 
 C6      C1      C2      C7            -1.09     .       .       .       .   no 
 S1      C1      C2      C7           178.99     .       .       .       .   no 
 C6      C1      C2      S2          -179.91     .       .       .       .   no 
 S1      C1      C2      S2             0.17     .       .       .       .   no 
 S2      C3      C4      S1            -0.61     .       .       .       .   no 
 S2      C3      C4      C5           179.40     .       .       .       .   no 
 N1      C3      C4      C5            -1.19     .       .       .       .   no 
 N1      C3      C4      S1           178.80     .       .       .       .   no 
 S1      C4      C5      S3          -179.85     .       .       .       .   no 
 C3      C4      C5      C8           178.55     .       .       .       .   no 
 S1      C4      C5      C8            -1.45     .       .       .       .   no 
 C3      C4      C5      S3             0.14     .       .       .       .   no 

# Loop Mechanism for Extra Tables(s)

#loop_
#_publ_manuscript_incl_extra_item
#'_geom_extra_tableA_col_1'
#'_geom_extra_tableA_col_2'
#'_geom_extra_tableA_col_3'
#'_geom_extra_table_head_A'
#'_geom_table_footnote_A'
#'_geom_extra_tableB_col_1'
#'_geom_extra_tableB_col_2'
#'_geom_extra_tableB_col_3'
#'_geom_extra_table_head_B'
#'_geom_table_footnote_B'


#
#loop_
#_geom_extra_tableA_col_1
#_geom_extra_tableA_col_2
#_geom_extra_tableA_col_3
# ? ? ?


#
#loop_
#_geom_extra_tableB_col_1
#_geom_extra_tableB_col_2
#_geom_extra_tableB_col_3
# ? ? ?


#
#_geom_table_footnote_A
#;
# ?
#;


#
#_geom_table_footnote_B
#;
# ?
#;


#
#_geom_table_footnote_A
#;
# ?
#;


#
#_geom_table_footnote_B
#;
# ?
#;

_iucr_refine_instructions_details                
;
;

#===END
# CIF-file generated for E000091C02Pna21             New: Pna21  

#==============================================================================
data_global
#==============================================================================

# 0. AUDIT DETAILS

_audit_creation_date                              'Apr  2 18:35:02 2015'
_audit_creation_method                            'PLATON <TABLE ACC> option' 
_audit_update_record                             
;
;

#===============================================================================

# 1. SUBMISSION DETAILS

# Name of author for correspondence
_publ_contact_author_name                        
;
;
# address of author for correspondence
_publ_contact_author_address                     
;
;

_publ_contact_author_email                        ?
_publ_contact_author_fax                          ?
_publ_contact_author_phone                        ?

_publ_requested_journal                           'Acta Crystallographica C' 
# Publication choise FI, CI or EI for Inorganic
#                    FM, CM or EM for Metal-organic
#                    FO, CO or EO for Organic
_publ_requested_category                          ?
_publ_requested_coeditor_name                     ?

_publ_contact_letter                             # Include date of submission
;
Date of submission ?

Please consider this CIF submission for publication as a
Regular Structural Paper in Acta Crystallographica C. 
;

#===============================================================================

# 2. PROCESSING SUMMARY (JOURNAL OFFICE ONLY)

_journal_date_recd_electronic                     ?

_journal_date_to_coeditor                         ?
_journal_date_from_coeditor                       ?
_journal_date_accepted                            ?

_journal_date_printers_first                      ?
_journal_date_printers_final                      ?
_journal_date_proofs_out                          ?
_journal_date_proofs_in                           ?

_journal_coeditor_name                            ?
_journal_coeditor_code                            ?
_journal_coeditor_notes                          
;
;

_journal_techeditor_code                          ?
_journal_techeditor_notes                        
;
;

_journal_coden_ASTM                               ?
_journal_name_full                                ?
_journal_year                                     ?
_journal_volume                                   ?
_journal_issue                                    ?
_journal_page_first                               ?
_journal_page_last                                ?


_journal_suppl_publ_number                        ?
_journal_suppl_publ_pages                         ?


#===============================================================================

# 3. TITLE AND AUTHOR LIST

_publ_section_title                              
;
;
_publ_section_title_footnote                     
;
;

# The loop structure below should contain the names and adresses of all
# authors, in the required order of publication. Repeat as necessary.


loop_
_publ_author_name                                
_publ_author_footnote                            
_publ_author_address                             
'?' # author name
;   # author related footnote
;
;   # Address of this author
;

#===============================================================================

# 4. TEXT

_publ_section_synopsis                           
;
 ?
;
_publ_section_abstract                           
;
 ?
;

# Insert blank lines between paragraphs

_publ_section_comment                            
;
;
_publ_section_exptl_prep                         
;
 ?
;
_publ_section_exptl_refinement                   
;
 ?
;

# Insert blank lines between references

_publ_section_references                         
;
 Allen, F.H. (2002).
   Acta Cryst. B58, 380-388.

 Altomare, A., Burla, M.C., Camalli, M., Cascarano, G.L., Giacovazzo, C.
   Guagliardi, A., Moliterni, A.G.G., Polidori, G. & Spagna, R.
   (1999) J. Appl. Cryst. 32, 115-119.

 Beurskens, P.T., Beurskens, G., de Gelder, R., Garc\'ia-Granda, S.,
 Gould, R.O., Israel, R. & Smits, J.M.M. (1999) The DIRDIF99 Program System,
   Technical Report of the Crystallography Laboratory,
   University of Nijmegen, The Netherlands.

 Boer, J.L. de & Duisenberg, A.J.M. (1984). Acta Cryst. A40, C-410.

 Boeyens, J.C.A. (1978). J.Cryst.Mol.Struct. 8, 317-320.

 Cremer, D. & Pople, J.A. (1975). J. Am. Chem. Soc. 97, 1354-1358.

 Duisenberg, A.J.M. (1992). J. Appl. Cryst. 25, 92-96.

 Duisenberg, A.J.M., Kroon-Batenburg, L.M.J. & Schreurs, A.M.M. (2003).
   J. Appl. Cryst. 36, 220-229.

 Enraf-Nonius (1989). CAD-4 Software. Version 5. Enraf-Nonius, Delft,
   The Netherlands.

 Flack, H.D. (1983). Acta Cryst. A39, 876-881.

 Hooft, R.W.W. (1998). Collect Software, Nonius B.V., Delft, The Netherlands.

 LePage, Y. (1987). J. Appl. Cryst. 20, 264-269.

 Mackay, A.L. (1984). Acta Cryst. A40, 165-166.

 Meulenaer, J. de & Tompa, H. (1965). Acta Cryst. 19, 1014-1018.

 North, A.C.T., Phillips, D.C. & Mathews, F.S. (1968).
  Acta Cryst. A24, 351-359.

 Otwinowski, Z. & Minor, W. (1997). Methods in Enzymology, Vol. 276,
   Macromolecular Crystallography, Part A, edited by C.W. Carter &
    R.M. Sweet, pp. 307-326. London: Academic Press.

 Sheldrick, G.M. (1986). SHELXS86. University of G\"ottingen, Germany.

 Sheldrick, G.M. (1993). SHELXL93. University of G\"ottingen, Germany.

 Sheldrick, G.M. (1997). SHELXS97. University of G\"ottingen, Germany.

 Sheldrick, G.M. (1997). SHELXL97. University of G\"ottingen, Germany.

 Sluis, P. van der & Spek, A.L. (1990). Acta Cryst. A46, 194-201.

 Spek, A.L. (1987). Acta Cryst. C43, 1233-1235.

 Spek, A.L. (1988). J. Appl. Cryst. 21, 578-579.

 Spek, A.L. (1994). Am. Crystallogr. Assoc.-Abstracts, 22, 66.

 Spek, A.L. (1997). HELENA, Program for Datareduction, Utrecht
   University, The Netherlands.

 Spek, A.L. (2003). J. Appl. Cryst. 36, 7-13.

 Wilson, A.J.C. (1992). Ed. International Tables for Crystallography,
   Volume C, Kluwer Academic Publishers, Dordrecht, The Netherlands.
;
_publ_section_acknowledgements                   
;
;
_publ_section_figure_captions                    
; View of the title compound with the atom numbering scheme.
Displacement ellipsoids for non-H atoms are drawn at the 50% probability level.
;

#===============================================================================

data_XXII_R005

#===============================================================================

# 5. CHEMICAL DATA

_chemical_name_systematic                        
;
;
_chemical_name_common                             ?
_chemical_melting_point                           ?
_chemical_formula_moiety                         
'C8 N4 S3'
# Ex: 'C12 H16 N2 O6, H2 O' and '(Cd 2+)3, (C6 N6 Cr 3-)2, 2(H2 O)' 
_chemical_formula_structural                      ?
_chemical_formula_sum                            
'C8 N4 S3'
_chemical_formula_iupac                           ?
_chemical_formula_weight                             248.33
_chemical_compound_source                        'see text'

loop_
_atom_type_symbol                                
_atom_type_description                           
_atom_type_scat_dispersion_real                  
_atom_type_scat_dispersion_imag                  
_atom_type_scat_source                           
 C   C    0.0033    0.0016
' International Tables Vol C Tables 4.2.6.8 and 6.1.1.4'
 N   N    0.0061    0.0033
' International Tables Vol C Tables 4.2.6.8 and 6.1.1.4'
 S   S    0.1246    0.1234
' International Tables Vol C Tables 4.2.6.8 and 6.1.1.4'

#===============================================================================

# 6. CRYSTAL DATA

_symmetry_cell_setting                            orthorhombic
_symmetry_space_group_name_Hall                   'P 2c -2n'
_symmetry_space_group_name_H-M                    'P n a 21'
_symmetry_Int_Tables_number                              33

loop_
_symmetry_equiv_pos_site_id                      
_symmetry_equiv_pos_as_xyz                       
   1 x,y,z                         
   2 -x,-y,1/2+z                   
   3 1/2-x,1/2+y,1/2+z             
   4 1/2+x,1/2-y,z                 

_cell_length_a                                         12.35480
_cell_length_b                                         12.75340
_cell_length_c                                          6.94900
_cell_angle_alpha                                            90
_cell_angle_beta                                             90
_cell_angle_gamma                                            90
_cell_volume                                           1094.924
_cell_formula_units_Z                                 4
_cell_measurement_temperature                     ?
_cell_measurement_reflns_used                     ?
_cell_measurement_theta_min                       ?
_cell_measurement_theta_max                       ?
_cell_special_details                            
;
;

_exptl_crystal_description                       ' ?'
_exptl_crystal_colour                            ' ?'

_exptl_crystal_size_max                           ?
_exptl_crystal_size_mid                           ?
_exptl_crystal_size_min                           ?
_exptl_crystal_size_rad                           ?
_exptl_crystal_density_meas                       ?
_exptl_crystal_density_diffrn                         1.506
_exptl_crystal_density_method                    'Not Measured'
_exptl_crystal_F_000                                    496
_exptl_absorpt_coefficient_mu                         0.645
_exptl_crystal_density_meas_temp                  ?

# Permitted for _exptl_absorpt_correction_type :
# analytical     'analytical from crystal shape'
#                Example: de Meulenaer&Tompa: ABST
# cylinder       'cylindrical'
# gaussian       'Gaussian from crystal shape'
#                Example: PLATON/ABSG
# integration    'integration from crystal shape'
# multi-scan     'symmetry-related measurements'
#                Example: SADABS, MULABS
# none           'no absorption corr. applied'
# numerical      'numerical from crystal shape'
# psi-scan       'psi-scan corrections'
#                Example: PLATON/ABSP
# refdelf        'refined from delta-F'
#                Example: SHELXA, 
# sphere         'spherical'
#                Example: PLATON/ABSS
_exptl_absorpt_correction_type                   ' ?'
# Example: '(North et al., 1968)'
_exptl_absorpt_process_details                    ?
_exptl_absorpt_correction_T_min                   ?
_exptl_absorpt_correction_T_max                   ?

#===============================================================================

# 7. EXPERIMENTAL DATA

_exptl_special_details                           
;
;
_diffrn_ambient_temperature                       ?
_diffrn_radiation_wavelength                        0.71073
_diffrn_radiation_probe                           'x-ray'
_diffrn_radiation_type                            'MoK\a'
_diffrn_radiation_source                          ?
_diffrn_radiation_monochromator                   ?

_diffrn_measurement_device_type                   ?
_diffrn_measurement_method                        ?
_diffrn_detector_area_resol_mean                  ?

# number of measured reflections (redundant set)
_diffrn_reflns_number                             ?
_diffrn_reflns_av_R_equivalents                   ?
_diffrn_reflns_av_sigmaI/netI                     ?
_diffrn_reflns_limit_h_min                        ?
_diffrn_reflns_limit_h_max                        ?
_diffrn_reflns_limit_k_min                        ?
_diffrn_reflns_limit_k_max                        ?
_diffrn_reflns_limit_l_min                        ?
_diffrn_reflns_limit_l_max                        ?
_diffrn_reflns_theta_min                          ?
_diffrn_reflns_theta_max                          ?
_diffrn_reflns_theta_full                         ?
_diffrn_measured_fraction_theta_max               ?
_diffrn_measured_fraction_theta_full              ?
_diffrn_reflns_reduction_process                 
;
;

# number of unique reflections
_reflns_number_total                              ?
# number of observed reflections (> n sig(I))
_reflns_number_gt                                 ?
_reflns_threshold_expression                       ?

_computing_data_collection                        ?
_computing_cell_refinement                        ?
_computing_data_reduction                         ?
_computing_structure_solution                     ?
_computing_structure_refinement                   ?
_computing_molecular_graphics                     ?
_computing_publication_material                   'PLATON (Spek, 2003)' 

#===============================================================================

# 8. REFINEMENT DATA

_refine_special_details                           ?
_refine_ls_structure_factor_coef                   ?
_refine_ls_matrix_type                             ?
_refine_ls_weighting_scheme                       ' ?'
_refine_ls_weighting_details                     
 ?                                                                                                                                                                                                      
_atom_sites_solution_primary                     ' ?'
_atom_sites_solution_secondary                   ' ?'
_atom_sites_solution_hydrogens                   ' .'


# Permitted for _refine_ls_hydrogen_treatment :
# refall            - refined all H-atom parameters
# refxyz            - refined H-atom coordinates only
# refU              - refined H-atom U only
# noref             - no refinement of H-atom parameters
# constr            - H-atom parameters constrained
# hetero            - H-atom parameters constrained for H on C,
#                     all H-atom parameters refined for H on
#                     heteroatoms
# heteroxyz         - H-atom parameters constrained for H on C,
#                     refined H-atom coordinates only for H
#                     on heteroatoms
# heteroU           - H-atom parameters constrained for H on C,
#                     refined H-atom U's only for H on
#                     heteroatoms
# heteronoref       - H-atom parameters constrained for H on C,
#                     no refinement of H-atom parameters for
#                     H on heteroatoms
# hetero-mixed      - H-atom parameters constrained for H on C
#                     and some heteroatoms, all H-atom
#                     parameters refined for H on remaining
#                     heteroatoms.
# heteroxyz-mixed   - H-atom parameters constrained for H on C
#                     and some heteroatoms, refined H-atom
#                     coordinates only for H on remaining
#                     heteroatoms.
# heteroU-mixed     - H-atom parameters constrained for H on C
#                     and some heteroatoms, refined H-atom
#                     U's only for H on remaining heteroatoms
# heteronoref-mixed - H-atom parameters constrained for H on C
#                     and some heteroatoms, no refinement of
#                     H-atom parameters for H on remaining
#                     heteroatoms
# mixed   - some constrained, some independent
# undef   - H-atom parameters not defined
_refine_ls_hydrogen_treatment                    ' .'

_refine_ls_extinction_method                      ' ?'
_refine_ls_extinction_coef                         ?                   
_refine_ls_extinction_expression                 
 ?                                                                                                                                                                                                      
_refine_ls_abs_structure_details                 
 'Flack (1983)' 
_refine_ls_abs_structure_Flack                    ?

# Permitted for _chemical_absolute_configuration:
# Absolute configuration details
# rm   = Det. by chiral ref. mol. with known abs.conf
# ad   = Det. by anomalous dispersion
# rmad = Det. by 'rm' and 'ad' 
# syn  = Det. with reference to synthesis
# unk  = Unknown/Arbitrary
_chemical_absolute_configuration                  ?

_refine_ls_number_reflns                          ?
_refine_ls_number_parameters                      ?
_refine_ls_number_restraints                              0
_refine_ls_number_constraints                     ?
_refine_ls_R_factor_all                           ?
_refine_ls_R_factor_gt                            ?
_refine_ls_wR_factor_ref                          ?
_refine_ls_wR_factor_gt                           ?
_refine_ls_goodness_of_fit_ref                    ?
_refine_ls_restrained_S_all                       ?
_refine_ls_shift/su_max                           ?
_refine_ls_shift/su_mean                          ?
_refine_diff_density_max                          ?
_refine_diff_density_min                          ?
_refine_diff_density_rms                          ?

#===============================================================================

# 9. ATOMIC COORDINATES AND DISPLACEMENT PARAMETERS

loop_
_atom_site_label                                 
_atom_site_type_symbol                           
_atom_site_thermal_displace_type                 
_atom_site_fract_x                               
_atom_site_fract_y                               
_atom_site_fract_z                               
_atom_site_occupancy                             
_atom_site_U_iso_or_equiv                        
_atom_site_calc_flag                             
_atom_site_refinement_flags                      
_atom_site_disorder_assembly                     
_atom_site_disorder_group                        
S1 S Uiso 0.19701 0.39226 0.13657 1.000 0.0500 . . . .                          
S2 S Uiso 0.28761 0.39919 0.59071 1.000 0.0500 . . . .                          
S3 S Uiso -0.04000 0.34640 0.56721 1.000 0.0500 . . . .                         
N1 N Uiso 0.07900 0.36852 0.66933 1.000 0.0500 . . . .                          
N2 N Uiso 0.36384 0.61515 -0.02792 1.000 0.0500 . . . .                         
N3 N Uiso 0.47781 0.61731 0.51275 1.000 0.0500 . . . .                          
N4 N Uiso -0.13251 0.35402 0.05048 1.000 0.0500 . . . .                         
C1 C Uiso 0.29243 0.48230 0.22468 1.000 0.0500 . . . .                          
C2 C Uiso 0.32913 0.48497 0.40794 1.000 0.0500 . . . .                          
C3 C Uiso 0.15153 0.37995 0.52960 1.000 0.0500 . . . .                          
C4 C Uiso 0.11286 0.37648 0.33689 1.000 0.0500 . . . .                          
C5 C Uiso 0.00279 0.35863 0.33468 1.000 0.0500 . . . .                          
C6 C Uiso 0.33273 0.55539 0.08536 1.000 0.0500 . . . .                          
C7 C Uiso 0.40976 0.56006 0.46461 1.000 0.0500 . . . .                          
C8 C Uiso -0.06929 0.35327 0.17457 1.000 0.0500 . . . .                         

#===============================================================================

# 10. MOLECULAR GEOMETRY

_geom_special_details                            
;
 Bond distances, angles etc. have been calculated using the
 rounded fractional coordinates. All su's are estimated
 from the variances of the (full) variance-covariance matrix.
 The cell esds are taken into account in the estimation of
 distances, angles and torsion angles
;

loop_
_geom_bond_atom_site_label_1                     
_geom_bond_atom_site_label_2                     
_geom_bond_distance                              
_geom_bond_site_symmetry_1                       
_geom_bond_site_symmetry_2                       
_geom_bond_publ_flag                             
 S1      C1           1.7559                     .       .                   yes
 S1      C4           1.7490                     .       .                   yes
 S2      C2           1.7530                     .       .                   yes
 S2      C3           1.7513                     .       .                   yes
 S3      N1           1.6567                     .       .                   yes
 S3      C5           1.7073                     .       .                   yes
 N1      C3           1.3293                     .       .                   yes
 N2      C6           1.1611                     .       .                   yes
 N3      C7           1.1627                     .       .                   yes
 N4      C8           1.1635                     .       .                   yes
 C1      C2           1.3522                     .       .                   no 
 C1      C6           1.4332                     .       .                   no 
 C2      C7           1.4368                     .       .                   no 
 C3      C4           1.4225                     .       .                   no 
 C4      C5           1.3789                     .       .                   no 
 C5      C8           1.4267                     .       .                   no 

loop_
_geom_angle_atom_site_label_1                    
_geom_angle_atom_site_label_2                    
_geom_angle_atom_site_label_3                    
_geom_angle                                      
_geom_angle_site_symmetry_1                      
_geom_angle_site_symmetry_2                      
_geom_angle_site_symmetry_3                      
_geom_angle_publ_flag                            
 C1      S1      C4           101.35             .       .       .           yes
 C2      S2      C3           101.11             .       .       .           yes
 N1      S3      C5            96.61             .       .       .           yes
 S3      N1      C3           107.70             .       .       .           yes
 S1      C1      C2           124.75             .       .       .           yes
 S1      C1      C6           115.03             .       .       .           yes
 C2      C1      C6           120.22             .       .       .           no 
 S2      C2      C1           124.64             .       .       .           yes
 S2      C2      C7           114.85             .       .       .           yes
 C1      C2      C7           120.49             .       .       .           no 
 S2      C3      N1           119.04             .       .       .           yes
 S2      C3      C4           123.71             .       .       .           yes
 N1      C3      C4           117.25             .       .       .           yes
 S1      C4      C3           123.09             .       .       .           yes
 S1      C4      C5           126.61             .       .       .           yes
 C3      C4      C5           110.29             .       .       .           no 
 S3      C5      C4           108.05             .       .       .           yes
 S3      C5      C8           122.71             .       .       .           yes
 C4      C5      C8           129.21             .       .       .           no 
 N2      C6      C1           178.99             .       .       .           yes
 N3      C7      C2           177.10             .       .       .           yes
 N4      C8      C5           175.25             .       .       .           yes

loop_
_geom_torsion_atom_site_label_1                  
_geom_torsion_atom_site_label_2                  
_geom_torsion_atom_site_label_3                  
_geom_torsion_atom_site_label_4                  
_geom_torsion                                    
_geom_torsion_site_symmetry_1                    
_geom_torsion_site_symmetry_2                    
_geom_torsion_site_symmetry_3                    
_geom_torsion_site_symmetry_4                    
_geom_torsion_publ_flag                          
 C1      S1      C4      C5           146.54     .       .       .       .   no 
 C4      S1      C1      C2            35.05     .       .       .       .   no 
 C4      S1      C1      C6          -145.91     .       .       .       .   no 
 C1      S1      C4      C3           -33.93     .       .       .       .   no 
 C3      S2      C2      C1           -34.75     .       .       .       .   no 
 C3      S2      C2      C7           146.73     .       .       .       .   no 
 C2      S2      C3      N1          -144.84     .       .       .       .   no 
 C2      S2      C3      C4            34.67     .       .       .       .   no 
 C5      S3      N1      C3            -2.97     .       .       .       .   no 
 N1      S3      C5      C8          -176.14     .       .       .       .   no 
 N1      S3      C5      C4             2.22     .       .       .       .   no 
 S3      N1      C3      C4             3.04     .       .       .       .   no 
 S3      N1      C3      S2          -177.42     .       .       .       .   no 
 C6      C1      C2      C7            -0.77     .       .       .       .   no 
 S1      C1      C2      C7           178.22     .       .       .       .   no 
 C6      C1      C2      S2          -179.22     .       .       .       .   no 
 S1      C1      C2      S2            -0.23     .       .       .       .   no 
 S2      C3      C4      S1            -0.58     .       .       .       .   no 
 S2      C3      C4      C5           179.02     .       .       .       .   no 
 N1      C3      C4      C5            -1.46     .       .       .       .   no 
 N1      C3      C4      S1           178.94     .       .       .       .   no 
 S1      C4      C5      S3           178.75     .       .       .       .   no 
 C3      C4      C5      C8           177.38     .       .       .       .   no 
 S1      C4      C5      C8            -3.03     .       .       .       .   no 
 C3      C4      C5      S3            -0.84     .       .       .       .   no 

# Loop Mechanism for Extra Tables(s)

#loop_
#_publ_manuscript_incl_extra_item
#'_geom_extra_tableA_col_1'
#'_geom_extra_tableA_col_2'
#'_geom_extra_tableA_col_3'
#'_geom_extra_table_head_A'
#'_geom_table_footnote_A'
#'_geom_extra_tableB_col_1'
#'_geom_extra_tableB_col_2'
#'_geom_extra_tableB_col_3'
#'_geom_extra_table_head_B'
#'_geom_table_footnote_B'


#
#loop_
#_geom_extra_tableA_col_1
#_geom_extra_tableA_col_2
#_geom_extra_tableA_col_3
# ? ? ?


#
#loop_
#_geom_extra_tableB_col_1
#_geom_extra_tableB_col_2
#_geom_extra_tableB_col_3
# ? ? ?


#
#_geom_table_footnote_A
#;
# ?
#;


#
#_geom_table_footnote_B
#;
# ?
#;


#
#_geom_table_footnote_A
#;
# ?
#;


#
#_geom_table_footnote_B
#;
# ?
#;

_iucr_refine_instructions_details                
;
;

#===END
# CIF-file generated for E000081C03P212121           New: P212121

#==============================================================================
data_global
#==============================================================================

# 0. AUDIT DETAILS

_audit_creation_date                              'Apr  2 18:30:30 2015'
_audit_creation_method                            'PLATON <TABLE ACC> option' 
_audit_update_record                             
;
;

#===============================================================================

# 1. SUBMISSION DETAILS

# Name of author for correspondence
_publ_contact_author_name                        
;
;
# address of author for correspondence
_publ_contact_author_address                     
;
;

_publ_contact_author_email                        ?
_publ_contact_author_fax                          ?
_publ_contact_author_phone                        ?

_publ_requested_journal                           'Acta Crystallographica C' 
# Publication choise FI, CI or EI for Inorganic
#                    FM, CM or EM for Metal-organic
#                    FO, CO or EO for Organic
_publ_requested_category                          ?
_publ_requested_coeditor_name                     ?

_publ_contact_letter                             # Include date of submission
;
Date of submission ?

Please consider this CIF submission for publication as a
Regular Structural Paper in Acta Crystallographica C. 
;

#===============================================================================

# 2. PROCESSING SUMMARY (JOURNAL OFFICE ONLY)

_journal_date_recd_electronic                     ?

_journal_date_to_coeditor                         ?
_journal_date_from_coeditor                       ?
_journal_date_accepted                            ?

_journal_date_printers_first                      ?
_journal_date_printers_final                      ?
_journal_date_proofs_out                          ?
_journal_date_proofs_in                           ?

_journal_coeditor_name                            ?
_journal_coeditor_code                            ?
_journal_coeditor_notes                          
;
;

_journal_techeditor_code                          ?
_journal_techeditor_notes                        
;
;

_journal_coden_ASTM                               ?
_journal_name_full                                ?
_journal_year                                     ?
_journal_volume                                   ?
_journal_issue                                    ?
_journal_page_first                               ?
_journal_page_last                                ?


_journal_suppl_publ_number                        ?
_journal_suppl_publ_pages                         ?


#===============================================================================

# 3. TITLE AND AUTHOR LIST

_publ_section_title                              
;
;
_publ_section_title_footnote                     
;
;

# The loop structure below should contain the names and adresses of all
# authors, in the required order of publication. Repeat as necessary.


loop_
_publ_author_name                                
_publ_author_footnote                            
_publ_author_address                             
'?' # author name
;   # author related footnote
;
;   # Address of this author
;

#===============================================================================

# 4. TEXT

_publ_section_synopsis                           
;
 ?
;
_publ_section_abstract                           
;
 ?
;

# Insert blank lines between paragraphs

_publ_section_comment                            
;
;
_publ_section_exptl_prep                         
;
 ?
;
_publ_section_exptl_refinement                   
;
 ?
;

# Insert blank lines between references

_publ_section_references                         
;
 Allen, F.H. (2002).
   Acta Cryst. B58, 380-388.

 Altomare, A., Burla, M.C., Camalli, M., Cascarano, G.L., Giacovazzo, C.
   Guagliardi, A., Moliterni, A.G.G., Polidori, G. & Spagna, R.
   (1999) J. Appl. Cryst. 32, 115-119.

 Beurskens, P.T., Beurskens, G., de Gelder, R., Garc\'ia-Granda, S.,
 Gould, R.O., Israel, R. & Smits, J.M.M. (1999) The DIRDIF99 Program System,
   Technical Report of the Crystallography Laboratory,
   University of Nijmegen, The Netherlands.

 Boer, J.L. de & Duisenberg, A.J.M. (1984). Acta Cryst. A40, C-410.

 Boeyens, J.C.A. (1978). J.Cryst.Mol.Struct. 8, 317-320.

 Cremer, D. & Pople, J.A. (1975). J. Am. Chem. Soc. 97, 1354-1358.

 Duisenberg, A.J.M. (1992). J. Appl. Cryst. 25, 92-96.

 Duisenberg, A.J.M., Kroon-Batenburg, L.M.J. & Schreurs, A.M.M. (2003).
   J. Appl. Cryst. 36, 220-229.

 Enraf-Nonius (1989). CAD-4 Software. Version 5. Enraf-Nonius, Delft,
   The Netherlands.

 Flack, H.D. (1983). Acta Cryst. A39, 876-881.

 Hooft, R.W.W. (1998). Collect Software, Nonius B.V., Delft, The Netherlands.

 LePage, Y. (1987). J. Appl. Cryst. 20, 264-269.

 Mackay, A.L. (1984). Acta Cryst. A40, 165-166.

 Meulenaer, J. de & Tompa, H. (1965). Acta Cryst. 19, 1014-1018.

 North, A.C.T., Phillips, D.C. & Mathews, F.S. (1968).
  Acta Cryst. A24, 351-359.

 Otwinowski, Z. & Minor, W. (1997). Methods in Enzymology, Vol. 276,
   Macromolecular Crystallography, Part A, edited by C.W. Carter &
    R.M. Sweet, pp. 307-326. London: Academic Press.

 Sheldrick, G.M. (1986). SHELXS86. University of G\"ottingen, Germany.

 Sheldrick, G.M. (1993). SHELXL93. University of G\"ottingen, Germany.

 Sheldrick, G.M. (1997). SHELXS97. University of G\"ottingen, Germany.

 Sheldrick, G.M. (1997). SHELXL97. University of G\"ottingen, Germany.

 Sluis, P. van der & Spek, A.L. (1990). Acta Cryst. A46, 194-201.

 Spek, A.L. (1987). Acta Cryst. C43, 1233-1235.

 Spek, A.L. (1988). J. Appl. Cryst. 21, 578-579.

 Spek, A.L. (1994). Am. Crystallogr. Assoc.-Abstracts, 22, 66.

 Spek, A.L. (1997). HELENA, Program for Datareduction, Utrecht
   University, The Netherlands.

 Spek, A.L. (2003). J. Appl. Cryst. 36, 7-13.

 Wilson, A.J.C. (1992). Ed. International Tables for Crystallography,
   Volume C, Kluwer Academic Publishers, Dordrecht, The Netherlands.
;
_publ_section_acknowledgements                   
;
;
_publ_section_figure_captions                    
; View of the title compound with the atom numbering scheme.
Displacement ellipsoids for non-H atoms are drawn at the 50% probability level.
;

#===============================================================================

data_XXII_R006

#===============================================================================

# 5. CHEMICAL DATA

_chemical_name_systematic                        
;
;
_chemical_name_common                             ?
_chemical_melting_point                           ?
_chemical_formula_moiety                         
'C8 N4 S3'
# Ex: 'C12 H16 N2 O6, H2 O' and '(Cd 2+)3, (C6 N6 Cr 3-)2, 2(H2 O)' 
_chemical_formula_structural                      ?
_chemical_formula_sum                            
'C8 N4 S3'
_chemical_formula_iupac                           ?
_chemical_formula_weight                             248.33
_chemical_compound_source                        'see text'

loop_
_atom_type_symbol                                
_atom_type_description                           
_atom_type_scat_dispersion_real                  
_atom_type_scat_dispersion_imag                  
_atom_type_scat_source                           
 C   C    0.0033    0.0016
' International Tables Vol C Tables 4.2.6.8 and 6.1.1.4'
 N   N    0.0061    0.0033
' International Tables Vol C Tables 4.2.6.8 and 6.1.1.4'
 S   S    0.1246    0.1234
' International Tables Vol C Tables 4.2.6.8 and 6.1.1.4'

#===============================================================================

# 6. CRYSTAL DATA

_symmetry_cell_setting                            orthorhombic
_symmetry_space_group_name_Hall                   'P 2ac 2ab'
_symmetry_space_group_name_H-M                    'P 21 21 21'
_symmetry_Int_Tables_number                              19

loop_
_symmetry_equiv_pos_site_id                      
_symmetry_equiv_pos_as_xyz                       
   1 x,y,z                         
   2 1/2-x,-y,1/2+z                
   3 1/2+x,1/2-y,-z                
   4 -x,1/2+y,1/2-z                

_cell_length_a                                          6.98580
_cell_length_b                                         12.30790
_cell_length_c                                         12.76340
_cell_angle_alpha                                            90
_cell_angle_beta                                             90
_cell_angle_gamma                                            90
_cell_volume                                           1097.404
_cell_formula_units_Z                                 4
_cell_measurement_temperature                     ?
_cell_measurement_reflns_used                     ?
_cell_measurement_theta_min                       ?
_cell_measurement_theta_max                       ?
_cell_special_details                            
;
;

_exptl_crystal_description                       ' ?'
_exptl_crystal_colour                            ' ?'

_exptl_crystal_size_max                           ?
_exptl_crystal_size_mid                           ?
_exptl_crystal_size_min                           ?
_exptl_crystal_size_rad                           ?
_exptl_crystal_density_meas                       ?
_exptl_crystal_density_diffrn                         1.503
_exptl_crystal_density_method                    'Not Measured'
_exptl_crystal_F_000                                    496
_exptl_absorpt_coefficient_mu                         0.644
_exptl_crystal_density_meas_temp                  ?

# Permitted for _exptl_absorpt_correction_type :
# analytical     'analytical from crystal shape'
#                Example: de Meulenaer&Tompa: ABST
# cylinder       'cylindrical'
# gaussian       'Gaussian from crystal shape'
#                Example: PLATON/ABSG
# integration    'integration from crystal shape'
# multi-scan     'symmetry-related measurements'
#                Example: SADABS, MULABS
# none           'no absorption corr. applied'
# numerical      'numerical from crystal shape'
# psi-scan       'psi-scan corrections'
#                Example: PLATON/ABSP
# refdelf        'refined from delta-F'
#                Example: SHELXA, 
# sphere         'spherical'
#                Example: PLATON/ABSS
_exptl_absorpt_correction_type                   ' ?'
# Example: '(North et al., 1968)'
_exptl_absorpt_process_details                    ?
_exptl_absorpt_correction_T_min                   ?
_exptl_absorpt_correction_T_max                   ?

#===============================================================================

# 7. EXPERIMENTAL DATA

_exptl_special_details                           
;
;
_diffrn_ambient_temperature                       ?
_diffrn_radiation_wavelength                        0.71073
_diffrn_radiation_probe                           'x-ray'
_diffrn_radiation_type                            'MoK\a'
_diffrn_radiation_source                          ?
_diffrn_radiation_monochromator                   ?

_diffrn_measurement_device_type                   ?
_diffrn_measurement_method                        ?
_diffrn_detector_area_resol_mean                  ?

# number of measured reflections (redundant set)
_diffrn_reflns_number                             ?
_diffrn_reflns_av_R_equivalents                   ?
_diffrn_reflns_av_sigmaI/netI                     ?
_diffrn_reflns_limit_h_min                        ?
_diffrn_reflns_limit_h_max                        ?
_diffrn_reflns_limit_k_min                        ?
_diffrn_reflns_limit_k_max                        ?
_diffrn_reflns_limit_l_min                        ?
_diffrn_reflns_limit_l_max                        ?
_diffrn_reflns_theta_min                          ?
_diffrn_reflns_theta_max                          ?
_diffrn_reflns_theta_full                         ?
_diffrn_measured_fraction_theta_max               ?
_diffrn_measured_fraction_theta_full              ?
_diffrn_reflns_reduction_process                 
;
;

# number of unique reflections
_reflns_number_total                              ?
# number of observed reflections (> n sig(I))
_reflns_number_gt                                 ?
_reflns_threshold_expression                       ?

_computing_data_collection                        ?
_computing_cell_refinement                        ?
_computing_data_reduction                         ?
_computing_structure_solution                     ?
_computing_structure_refinement                   ?
_computing_molecular_graphics                     ?
_computing_publication_material                   'PLATON (Spek, 2003)' 

#===============================================================================

# 8. REFINEMENT DATA

_refine_special_details                           ?
_refine_ls_structure_factor_coef                   ?
_refine_ls_matrix_type                             ?
_refine_ls_weighting_scheme                       ' ?'
_refine_ls_weighting_details                     
 ?                                                                                                                                                                                                      
_atom_sites_solution_primary                     ' ?'
_atom_sites_solution_secondary                   ' ?'
_atom_sites_solution_hydrogens                   ' .'


# Permitted for _refine_ls_hydrogen_treatment :
# refall            - refined all H-atom parameters
# refxyz            - refined H-atom coordinates only
# refU              - refined H-atom U only
# noref             - no refinement of H-atom parameters
# constr            - H-atom parameters constrained
# hetero            - H-atom parameters constrained for H on C,
#                     all H-atom parameters refined for H on
#                     heteroatoms
# heteroxyz         - H-atom parameters constrained for H on C,
#                     refined H-atom coordinates only for H
#                     on heteroatoms
# heteroU           - H-atom parameters constrained for H on C,
#                     refined H-atom U's only for H on
#                     heteroatoms
# heteronoref       - H-atom parameters constrained for H on C,
#                     no refinement of H-atom parameters for
#                     H on heteroatoms
# hetero-mixed      - H-atom parameters constrained for H on C
#                     and some heteroatoms, all H-atom
#                     parameters refined for H on remaining
#                     heteroatoms.
# heteroxyz-mixed   - H-atom parameters constrained for H on C
#                     and some heteroatoms, refined H-atom
#                     coordinates only for H on remaining
#                     heteroatoms.
# heteroU-mixed     - H-atom parameters constrained for H on C
#                     and some heteroatoms, refined H-atom
#                     U's only for H on remaining heteroatoms
# heteronoref-mixed - H-atom parameters constrained for H on C
#                     and some heteroatoms, no refinement of
#                     H-atom parameters for H on remaining
#                     heteroatoms
# mixed   - some constrained, some independent
# undef   - H-atom parameters not defined
_refine_ls_hydrogen_treatment                    ' .'

_refine_ls_extinction_method                      ' ?'
_refine_ls_extinction_coef                         ?                   
_refine_ls_extinction_expression                 
 ?                                                                                                                                                                                                      
_refine_ls_abs_structure_details                 
 'Flack (1983)' 
_refine_ls_abs_structure_Flack                    ?

# Permitted for _chemical_absolute_configuration:
# Absolute configuration details
# rm   = Det. by chiral ref. mol. with known abs.conf
# ad   = Det. by anomalous dispersion
# rmad = Det. by 'rm' and 'ad' 
# syn  = Det. with reference to synthesis
# unk  = Unknown/Arbitrary
_chemical_absolute_configuration                  ?

_refine_ls_number_reflns                          ?
_refine_ls_number_parameters                      ?
_refine_ls_number_restraints                              0
_refine_ls_number_constraints                     ?
_refine_ls_R_factor_all                           ?
_refine_ls_R_factor_gt                            ?
_refine_ls_wR_factor_ref                          ?
_refine_ls_wR_factor_gt                           ?
_refine_ls_goodness_of_fit_ref                    ?
_refine_ls_restrained_S_all                       ?
_refine_ls_shift/su_max                           ?
_refine_ls_shift/su_mean                          ?
_refine_diff_density_max                          ?
_refine_diff_density_min                          ?
_refine_diff_density_rms                          ?

#===============================================================================

# 9. ATOMIC COORDINATES AND DISPLACEMENT PARAMETERS

loop_
_atom_site_label                                 
_atom_site_type_symbol                           
_atom_site_thermal_displace_type                 
_atom_site_fract_x                               
_atom_site_fract_y                               
_atom_site_fract_z                               
_atom_site_occupancy                             
_atom_site_U_iso_or_equiv                        
_atom_site_calc_flag                             
_atom_site_refinement_flags                      
_atom_site_disorder_assembly                     
_atom_site_disorder_group                        
S1 S Uiso -0.04852 0.05870 0.11383 1.000 0.0500 . . . .                         
S2 S Uiso 0.40271 -0.03281 0.11152 1.000 0.0500 . . . .                         
S3 S Uiso 0.37996 0.29791 0.15365 1.000 0.0500 . . . .                          
N1 N Uiso 0.48130 0.17776 0.13494 1.000 0.0500 . . . .                          
N2 N Uiso -0.20760 -0.10755 -0.11031 1.000 0.0500 . . . .                       
N3 N Uiso 0.32429 -0.22674 -0.10552 1.000 0.0500 . . . .                        
N4 N Uiso -0.13725 0.38809 0.14822 1.000 0.0500 . . . .                         
C1 C Uiso 0.04068 -0.03854 0.02569 1.000 0.0500 . . . .                         
C2 C Uiso 0.22259 -0.07615 0.02554 1.000 0.0500 . . . .                         
C3 C Uiso 0.34248 0.10455 0.12601 1.000 0.0500 . . . .                          
C4 C Uiso 0.15086 0.14364 0.12769 1.000 0.0500 . . . .                          
C5 C Uiso 0.14870 0.25462 0.14241 1.000 0.0500 . . . .                          
C6 C Uiso -0.09563 -0.07817 -0.04928 1.000 0.0500 . . . .                       
C7 C Uiso 0.27985 -0.15813 -0.04785 1.000 0.0500 . . . .                        
C8 C Uiso -0.01096 0.32646 0.14772 1.000 0.0500 . . . .                         

#===============================================================================

# 10. MOLECULAR GEOMETRY

_geom_special_details                            
;
 Bond distances, angles etc. have been calculated using the
 rounded fractional coordinates. All su's are estimated
 from the variances of the (full) variance-covariance matrix.
 The cell esds are taken into account in the estimation of
 distances, angles and torsion angles
;

loop_
_geom_bond_atom_site_label_1                     
_geom_bond_atom_site_label_2                     
_geom_bond_distance                              
_geom_bond_site_symmetry_1                       
_geom_bond_site_symmetry_2                       
_geom_bond_publ_flag                             
 S1      C1           1.7568                     .       .                   yes
 S1      C4           1.7505                     .       .                   yes
 S2      C2           1.7527                     .       .                   yes
 S2      C3           1.7520                     .       .                   yes
 S3      N1           1.6568                     .       .                   yes
 S3      C5           1.7072                     .       .                   yes
 N1      C3           1.3287                     .       .                   yes
 N2      C6           1.1616                     .       .                   yes
 N3      C7           1.1624                     .       .                   yes
 N4      C8           1.1635                     .       .                   yes
 C1      C2           1.3525                     .       .                   no 
 C1      C6           1.4354                     .       .                   no 
 C2      C7           1.4337                     .       .                   no 
 C3      C4           1.4226                     .       .                   no 
 C4      C5           1.3789                     .       .                   no 
 C5      C8           1.4249                     .       .                   no 

loop_
_geom_angle_atom_site_label_1                    
_geom_angle_atom_site_label_2                    
_geom_angle_atom_site_label_3                    
_geom_angle                                      
_geom_angle_site_symmetry_1                      
_geom_angle_site_symmetry_2                      
_geom_angle_site_symmetry_3                      
_geom_angle_publ_flag                            
 C1      S1      C4           100.91             .       .       .           yes
 C2      S2      C3           100.80             .       .       .           yes
 N1      S3      C5            96.53             .       .       .           yes
 S3      N1      C3           107.81             .       .       .           yes
 S1      C1      C2           124.57             .       .       .           yes
 S1      C1      C6           115.03             .       .       .           yes
 C2      C1      C6           120.40             .       .       .           no 
 S2      C2      C1           124.71             .       .       .           yes
 S2      C2      C7           115.02             .       .       .           yes
 C1      C2      C7           120.26             .       .       .           no 
 S2      C3      N1           119.22             .       .       .           yes
 S2      C3      C4           123.64             .       .       .           yes
 N1      C3      C4           117.14             .       .       .           yes
 S1      C4      C3           123.04             .       .       .           yes
 S1      C4      C5           126.63             .       .       .           yes
 C3      C4      C5           110.33             .       .       .           no 
 S3      C5      C4           108.08             .       .       .           yes
 S3      C5      C8           122.89             .       .       .           yes
 C4      C5      C8           129.03             .       .       .           no 
 N2      C6      C1           178.25             .       .       .           yes
 N3      C7      C2           178.13             .       .       .           yes
 N4      C8      C5           176.68             .       .       .           yes

loop_
_geom_torsion_atom_site_label_1                  
_geom_torsion_atom_site_label_2                  
_geom_torsion_atom_site_label_3                  
_geom_torsion_atom_site_label_4                  
_geom_torsion                                    
_geom_torsion_site_symmetry_1                    
_geom_torsion_site_symmetry_2                    
_geom_torsion_site_symmetry_3                    
_geom_torsion_site_symmetry_4                    
_geom_torsion_publ_flag                          
 C1      S1      C4      C5           145.97     .       .       .       .   no 
 C4      S1      C1      C2            36.44     .       .       .       .   no 
 C4      S1      C1      C6          -143.81     .       .       .       .   no 
 C1      S1      C4      C3           -34.66     .       .       .       .   no 
 C3      S2      C2      C1           -34.83     .       .       .       .   no 
 C3      S2      C2      C7           145.76     .       .       .       .   no 
 C2      S2      C3      N1          -143.89     .       .       .       .   no 
 C2      S2      C3      C4            35.36     .       .       .       .   no 
 C5      S3      N1      C3            -3.33     .       .       .       .   no 
 N1      S3      C5      C8          -177.46     .       .       .       .   no 
 N1      S3      C5      C4             2.25     .       .       .       .   no 
 S3      N1      C3      C4             3.63     .       .       .       .   no 
 S3      N1      C3      S2          -177.06     .       .       .       .   no 
 C6      C1      C2      C7            -1.62     .       .       .       .   no 
 S1      C1      C2      C7           178.12     .       .       .       .   no 
 C6      C1      C2      S2           179.01     .       .       .       .   no 
 S1      C1      C2      S2            -1.26     .       .       .       .   no 
 S2      C3      C4      S1            -0.79     .       .       .       .   no 
 S2      C3      C4      C5           178.67     .       .       .       .   no 
 N1      C3      C4      C5            -2.06     .       .       .       .   no 
 N1      C3      C4      S1           178.49     .       .       .       .   no 
 S1      C4      C5      S3           178.88     .       .       .       .   no 
 C3      C4      C5      C8           179.14     .       .       .       .   no 
 S1      C4      C5      C8            -1.42     .       .       .       .   no 
 C3      C4      C5      S3            -0.55     .       .       .       .   no 

# Loop Mechanism for Extra Tables(s)

#loop_
#_publ_manuscript_incl_extra_item
#'_geom_extra_tableA_col_1'
#'_geom_extra_tableA_col_2'
#'_geom_extra_tableA_col_3'
#'_geom_extra_table_head_A'
#'_geom_table_footnote_A'
#'_geom_extra_tableB_col_1'
#'_geom_extra_tableB_col_2'
#'_geom_extra_tableB_col_3'
#'_geom_extra_table_head_B'
#'_geom_table_footnote_B'


#
#loop_
#_geom_extra_tableA_col_1
#_geom_extra_tableA_col_2
#_geom_extra_tableA_col_3
# ? ? ?


#
#loop_
#_geom_extra_tableB_col_1
#_geom_extra_tableB_col_2
#_geom_extra_tableB_col_3
# ? ? ?


#
#_geom_table_footnote_A
#;
# ?
#;


#
#_geom_table_footnote_B
#;
# ?
#;


#
#_geom_table_footnote_A
#;
# ?
#;


#
#_geom_table_footnote_B
#;
# ?
#;

_iucr_refine_instructions_details                
;
;

#===END
# CIF-file generated for E000002C02Pna21             New: Pna21  

#==============================================================================
data_global
#==============================================================================

# 0. AUDIT DETAILS

_audit_creation_date                              'Apr  2 18:34:59 2015'
_audit_creation_method                            'PLATON <TABLE ACC> option' 
_audit_update_record                             
;
;

#===============================================================================

# 1. SUBMISSION DETAILS

# Name of author for correspondence
_publ_contact_author_name                        
;
;
# address of author for correspondence
_publ_contact_author_address                     
;
;

_publ_contact_author_email                        ?
_publ_contact_author_fax                          ?
_publ_contact_author_phone                        ?

_publ_requested_journal                           'Acta Crystallographica C' 
# Publication choise FI, CI or EI for Inorganic
#                    FM, CM or EM for Metal-organic
#                    FO, CO or EO for Organic
_publ_requested_category                          ?
_publ_requested_coeditor_name                     ?

_publ_contact_letter                             # Include date of submission
;
Date of submission ?

Please consider this CIF submission for publication as a
Regular Structural Paper in Acta Crystallographica C. 
;

#===============================================================================

# 2. PROCESSING SUMMARY (JOURNAL OFFICE ONLY)

_journal_date_recd_electronic                     ?

_journal_date_to_coeditor                         ?
_journal_date_from_coeditor                       ?
_journal_date_accepted                            ?

_journal_date_printers_first                      ?
_journal_date_printers_final                      ?
_journal_date_proofs_out                          ?
_journal_date_proofs_in                           ?

_journal_coeditor_name                            ?
_journal_coeditor_code                            ?
_journal_coeditor_notes                          
;
;

_journal_techeditor_code                          ?
_journal_techeditor_notes                        
;
;

_journal_coden_ASTM                               ?
_journal_name_full                                ?
_journal_year                                     ?
_journal_volume                                   ?
_journal_issue                                    ?
_journal_page_first                               ?
_journal_page_last                                ?


_journal_suppl_publ_number                        ?
_journal_suppl_publ_pages                         ?


#===============================================================================

# 3. TITLE AND AUTHOR LIST

_publ_section_title                              
;
;
_publ_section_title_footnote                     
;
;

# The loop structure below should contain the names and adresses of all
# authors, in the required order of publication. Repeat as necessary.


loop_
_publ_author_name                                
_publ_author_footnote                            
_publ_author_address                             
'?' # author name
;   # author related footnote
;
;   # Address of this author
;

#===============================================================================

# 4. TEXT

_publ_section_synopsis                           
;
 ?
;
_publ_section_abstract                           
;
 ?
;

# Insert blank lines between paragraphs

_publ_section_comment                            
;
;
_publ_section_exptl_prep                         
;
 ?
;
_publ_section_exptl_refinement                   
;
 ?
;

# Insert blank lines between references

_publ_section_references                         
;
 Allen, F.H. (2002).
   Acta Cryst. B58, 380-388.

 Altomare, A., Burla, M.C., Camalli, M., Cascarano, G.L., Giacovazzo, C.
   Guagliardi, A., Moliterni, A.G.G., Polidori, G. & Spagna, R.
   (1999) J. Appl. Cryst. 32, 115-119.

 Beurskens, P.T., Beurskens, G., de Gelder, R., Garc\'ia-Granda, S.,
 Gould, R.O., Israel, R. & Smits, J.M.M. (1999) The DIRDIF99 Program System,
   Technical Report of the Crystallography Laboratory,
   University of Nijmegen, The Netherlands.

 Boer, J.L. de & Duisenberg, A.J.M. (1984). Acta Cryst. A40, C-410.

 Boeyens, J.C.A. (1978). J.Cryst.Mol.Struct. 8, 317-320.

 Cremer, D. & Pople, J.A. (1975). J. Am. Chem. Soc. 97, 1354-1358.

 Duisenberg, A.J.M. (1992). J. Appl. Cryst. 25, 92-96.

 Duisenberg, A.J.M., Kroon-Batenburg, L.M.J. & Schreurs, A.M.M. (2003).
   J. Appl. Cryst. 36, 220-229.

 Enraf-Nonius (1989). CAD-4 Software. Version 5. Enraf-Nonius, Delft,
   The Netherlands.

 Flack, H.D. (1983). Acta Cryst. A39, 876-881.

 Hooft, R.W.W. (1998). Collect Software, Nonius B.V., Delft, The Netherlands.

 LePage, Y. (1987). J. Appl. Cryst. 20, 264-269.

 Mackay, A.L. (1984). Acta Cryst. A40, 165-166.

 Meulenaer, J. de & Tompa, H. (1965). Acta Cryst. 19, 1014-1018.

 North, A.C.T., Phillips, D.C. & Mathews, F.S. (1968).
  Acta Cryst. A24, 351-359.

 Otwinowski, Z. & Minor, W. (1997). Methods in Enzymology, Vol. 276,
   Macromolecular Crystallography, Part A, edited by C.W. Carter &
    R.M. Sweet, pp. 307-326. London: Academic Press.

 Sheldrick, G.M. (1986). SHELXS86. University of G\"ottingen, Germany.

 Sheldrick, G.M. (1993). SHELXL93. University of G\"ottingen, Germany.

 Sheldrick, G.M. (1997). SHELXS97. University of G\"ottingen, Germany.

 Sheldrick, G.M. (1997). SHELXL97. University of G\"ottingen, Germany.

 Sluis, P. van der & Spek, A.L. (1990). Acta Cryst. A46, 194-201.

 Spek, A.L. (1987). Acta Cryst. C43, 1233-1235.

 Spek, A.L. (1988). J. Appl. Cryst. 21, 578-579.

 Spek, A.L. (1994). Am. Crystallogr. Assoc.-Abstracts, 22, 66.

 Spek, A.L. (1997). HELENA, Program for Datareduction, Utrecht
   University, The Netherlands.

 Spek, A.L. (2003). J. Appl. Cryst. 36, 7-13.

 Wilson, A.J.C. (1992). Ed. International Tables for Crystallography,
   Volume C, Kluwer Academic Publishers, Dordrecht, The Netherlands.
;
_publ_section_acknowledgements                   
;
;
_publ_section_figure_captions                    
; View of the title compound with the atom numbering scheme.
Displacement ellipsoids for non-H atoms are drawn at the 50% probability level.
;

#===============================================================================

data_XXII_R007

#===============================================================================

# 5. CHEMICAL DATA

_chemical_name_systematic                        
;
;
_chemical_name_common                             ?
_chemical_melting_point                           ?
_chemical_formula_moiety                         
'C8 N4 S3'
# Ex: 'C12 H16 N2 O6, H2 O' and '(Cd 2+)3, (C6 N6 Cr 3-)2, 2(H2 O)' 
_chemical_formula_structural                      ?
_chemical_formula_sum                            
'C8 N4 S3'
_chemical_formula_iupac                           ?
_chemical_formula_weight                             248.33
_chemical_compound_source                        'see text'

loop_
_atom_type_symbol                                
_atom_type_description                           
_atom_type_scat_dispersion_real                  
_atom_type_scat_dispersion_imag                  
_atom_type_scat_source                           
 C   C    0.0033    0.0016
' International Tables Vol C Tables 4.2.6.8 and 6.1.1.4'
 N   N    0.0061    0.0033
' International Tables Vol C Tables 4.2.6.8 and 6.1.1.4'
 S   S    0.1246    0.1234
' International Tables Vol C Tables 4.2.6.8 and 6.1.1.4'

#===============================================================================

# 6. CRYSTAL DATA

_symmetry_cell_setting                            orthorhombic
_symmetry_space_group_name_Hall                   'P 2c -2n'
_symmetry_space_group_name_H-M                    'P n a 21'
_symmetry_Int_Tables_number                              33

loop_
_symmetry_equiv_pos_site_id                      
_symmetry_equiv_pos_as_xyz                       
   1 x,y,z                         
   2 -x,-y,1/2+z                   
   3 1/2-x,1/2+y,1/2+z             
   4 1/2+x,1/2-y,z                 

_cell_length_a                                          8.90260
_cell_length_b                                         19.93930
_cell_length_c                                          6.26770
_cell_angle_alpha                                            90
_cell_angle_beta                                             90
_cell_angle_gamma                                            90
_cell_volume                                           1112.590
_cell_formula_units_Z                                 4
_cell_measurement_temperature                     ?
_cell_measurement_reflns_used                     ?
_cell_measurement_theta_min                       ?
_cell_measurement_theta_max                       ?
_cell_special_details                            
;
;

_exptl_crystal_description                       ' ?'
_exptl_crystal_colour                            ' ?'

_exptl_crystal_size_max                           ?
_exptl_crystal_size_mid                           ?
_exptl_crystal_size_min                           ?
_exptl_crystal_size_rad                           ?
_exptl_crystal_density_meas                       ?
_exptl_crystal_density_diffrn                         1.483
_exptl_crystal_density_method                    'Not Measured'
_exptl_crystal_F_000                                    496
_exptl_absorpt_coefficient_mu                         0.635
_exptl_crystal_density_meas_temp                  ?

# Permitted for _exptl_absorpt_correction_type :
# analytical     'analytical from crystal shape'
#                Example: de Meulenaer&Tompa: ABST
# cylinder       'cylindrical'
# gaussian       'Gaussian from crystal shape'
#                Example: PLATON/ABSG
# integration    'integration from crystal shape'
# multi-scan     'symmetry-related measurements'
#                Example: SADABS, MULABS
# none           'no absorption corr. applied'
# numerical      'numerical from crystal shape'
# psi-scan       'psi-scan corrections'
#                Example: PLATON/ABSP
# refdelf        'refined from delta-F'
#                Example: SHELXA, 
# sphere         'spherical'
#                Example: PLATON/ABSS
_exptl_absorpt_correction_type                   ' ?'
# Example: '(North et al., 1968)'
_exptl_absorpt_process_details                    ?
_exptl_absorpt_correction_T_min                   ?
_exptl_absorpt_correction_T_max                   ?

#===============================================================================

# 7. EXPERIMENTAL DATA

_exptl_special_details                           
;
;
_diffrn_ambient_temperature                       ?
_diffrn_radiation_wavelength                        0.71073
_diffrn_radiation_probe                           'x-ray'
_diffrn_radiation_type                            'MoK\a'
_diffrn_radiation_source                          ?
_diffrn_radiation_monochromator                   ?

_diffrn_measurement_device_type                   ?
_diffrn_measurement_method                        ?
_diffrn_detector_area_resol_mean                  ?

# number of measured reflections (redundant set)
_diffrn_reflns_number                             ?
_diffrn_reflns_av_R_equivalents                   ?
_diffrn_reflns_av_sigmaI/netI                     ?
_diffrn_reflns_limit_h_min                        ?
_diffrn_reflns_limit_h_max                        ?
_diffrn_reflns_limit_k_min                        ?
_diffrn_reflns_limit_k_max                        ?
_diffrn_reflns_limit_l_min                        ?
_diffrn_reflns_limit_l_max                        ?
_diffrn_reflns_theta_min                          ?
_diffrn_reflns_theta_max                          ?
_diffrn_reflns_theta_full                         ?
_diffrn_measured_fraction_theta_max               ?
_diffrn_measured_fraction_theta_full              ?
_diffrn_reflns_reduction_process                 
;
;

# number of unique reflections
_reflns_number_total                              ?
# number of observed reflections (> n sig(I))
_reflns_number_gt                                 ?
_reflns_threshold_expression                       ?

_computing_data_collection                        ?
_computing_cell_refinement                        ?
_computing_data_reduction                         ?
_computing_structure_solution                     ?
_computing_structure_refinement                   ?
_computing_molecular_graphics                     ?
_computing_publication_material                   'PLATON (Spek, 2003)' 

#===============================================================================

# 8. REFINEMENT DATA

_refine_special_details                           ?
_refine_ls_structure_factor_coef                   ?
_refine_ls_matrix_type                             ?
_refine_ls_weighting_scheme                       ' ?'
_refine_ls_weighting_details                     
 ?                                                                                                                                                                                                      
_atom_sites_solution_primary                     ' ?'
_atom_sites_solution_secondary                   ' ?'
_atom_sites_solution_hydrogens                   ' .'


# Permitted for _refine_ls_hydrogen_treatment :
# refall            - refined all H-atom parameters
# refxyz            - refined H-atom coordinates only
# refU              - refined H-atom U only
# noref             - no refinement of H-atom parameters
# constr            - H-atom parameters constrained
# hetero            - H-atom parameters constrained for H on C,
#                     all H-atom parameters refined for H on
#                     heteroatoms
# heteroxyz         - H-atom parameters constrained for H on C,
#                     refined H-atom coordinates only for H
#                     on heteroatoms
# heteroU           - H-atom parameters constrained for H on C,
#                     refined H-atom U's only for H on
#                     heteroatoms
# heteronoref       - H-atom parameters constrained for H on C,
#                     no refinement of H-atom parameters for
#                     H on heteroatoms
# hetero-mixed      - H-atom parameters constrained for H on C
#                     and some heteroatoms, all H-atom
#                     parameters refined for H on remaining
#                     heteroatoms.
# heteroxyz-mixed   - H-atom parameters constrained for H on C
#                     and some heteroatoms, refined H-atom
#                     coordinates only for H on remaining
#                     heteroatoms.
# heteroU-mixed     - H-atom parameters constrained for H on C
#                     and some heteroatoms, refined H-atom
#                     U's only for H on remaining heteroatoms
# heteronoref-mixed - H-atom parameters constrained for H on C
#                     and some heteroatoms, no refinement of
#                     H-atom parameters for H on remaining
#                     heteroatoms
# mixed   - some constrained, some independent
# undef   - H-atom parameters not defined
_refine_ls_hydrogen_treatment                    ' .'

_refine_ls_extinction_method                      ' ?'
_refine_ls_extinction_coef                         ?                   
_refine_ls_extinction_expression                 
 ?                                                                                                                                                                                                      
_refine_ls_abs_structure_details                 
 'Flack (1983)' 
_refine_ls_abs_structure_Flack                    ?

# Permitted for _chemical_absolute_configuration:
# Absolute configuration details
# rm   = Det. by chiral ref. mol. with known abs.conf
# ad   = Det. by anomalous dispersion
# rmad = Det. by 'rm' and 'ad' 
# syn  = Det. with reference to synthesis
# unk  = Unknown/Arbitrary
_chemical_absolute_configuration                  ?

_refine_ls_number_reflns                          ?
_refine_ls_number_parameters                      ?
_refine_ls_number_restraints                              0
_refine_ls_number_constraints                     ?
_refine_ls_R_factor_all                           ?
_refine_ls_R_factor_gt                            ?
_refine_ls_wR_factor_ref                          ?
_refine_ls_wR_factor_gt                           ?
_refine_ls_goodness_of_fit_ref                    ?
_refine_ls_restrained_S_all                       ?
_refine_ls_shift/su_max                           ?
_refine_ls_shift/su_mean                          ?
_refine_diff_density_max                          ?
_refine_diff_density_min                          ?
_refine_diff_density_rms                          ?

#===============================================================================

# 9. ATOMIC COORDINATES AND DISPLACEMENT PARAMETERS

loop_
_atom_site_label                                 
_atom_site_type_symbol                           
_atom_site_thermal_displace_type                 
_atom_site_fract_x                               
_atom_site_fract_y                               
_atom_site_fract_z                               
_atom_site_occupancy                             
_atom_site_U_iso_or_equiv                        
_atom_site_calc_flag                             
_atom_site_refinement_flags                      
_atom_site_disorder_assembly                     
_atom_site_disorder_group                        
S1 S Uiso 0.76008 0.08573 0.05340 1.000 0.0500 . . . .                          
S2 S Uiso 0.56154 0.11237 0.49900 1.000 0.0500 . . . .                          
S3 S Uiso 0.73260 -0.07928 0.47919 1.000 0.0500 . . . .                         
N1 N Uiso 0.63761 -0.01467 0.57831 1.000 0.0500 . . . .                         
N2 N Uiso 0.96856 0.24694 0.08930 1.000 0.0500 . . . .                          
N3 N Uiso 0.73870 0.27709 0.61246 1.000 0.0500 . . . .                          
N4 N Uiso 0.97066 -0.09102 -0.02645 1.000 0.0500 . . . .                        
C1 C Uiso 0.77231 0.15835 0.21147 1.000 0.0500 . . . .                          
C2 C Uiso 0.69353 0.16851 0.39335 1.000 0.0500 . . . .                          
C3 C Uiso 0.64834 0.03579 0.44040 1.000 0.0500 . . . .                          
C4 C Uiso 0.73302 0.02450 0.25162 1.000 0.0500 . . . .                          
C5 C Uiso 0.79063 -0.03963 0.25216 1.000 0.0500 . . . .                         
C6 C Uiso 0.87860 0.20773 0.13970 1.000 0.0500 . . . .                          
C7 C Uiso 0.71574 0.22864 0.51487 1.000 0.0500 . . . .                          
C8 C Uiso 0.88688 -0.06930 0.09789 1.000 0.0500 . . . .                         

#===============================================================================

# 10. MOLECULAR GEOMETRY

_geom_special_details                            
;
 Bond distances, angles etc. have been calculated using the
 rounded fractional coordinates. All su's are estimated
 from the variances of the (full) variance-covariance matrix.
 The cell esds are taken into account in the estimation of
 distances, angles and torsion angles
;

loop_
_geom_bond_atom_site_label_1                     
_geom_bond_atom_site_label_2                     
_geom_bond_distance                              
_geom_bond_site_symmetry_1                       
_geom_bond_site_symmetry_2                       
_geom_bond_publ_flag                             
 S1      C1           1.7579                     .       .                   yes
 S1      C4           1.7584                     .       .                   yes
 S2      C2           1.7528                     .       .                   yes
 S2      C3           1.7503                     .       .                   yes
 S3      N1           1.6616                     .       .                   yes
 S3      C5           1.7078                     .       .                   yes
 N1      C3           1.3299                     .       .                   yes
 N2      C6           1.1629                     .       .                   yes
 N3      C7           1.1615                     .       .                   yes
 N4      C8           1.1624                     .       .                   yes
 C1      C2           1.3537                     .       .                   no 
 C1      C6           1.4378                     .       .                   no 
 C2      C7           1.4341                     .       .                   no 
 C3      C4           1.4209                     .       .                   no 
 C4      C5           1.3777                     .       .                   no 
 C5      C8           1.4210                     .       .                   no 

loop_
_geom_angle_atom_site_label_1                    
_geom_angle_atom_site_label_2                    
_geom_angle_atom_site_label_3                    
_geom_angle                                      
_geom_angle_site_symmetry_1                      
_geom_angle_site_symmetry_2                      
_geom_angle_site_symmetry_3                      
_geom_angle_publ_flag                            
 C1      S1      C4           100.50             .       .       .           yes
 C2      S2      C3           100.48             .       .       .           yes
 N1      S3      C5            96.12             .       .       .           yes
 S3      N1      C3           107.88             .       .       .           yes
 S1      C1      C2           124.46             .       .       .           yes
 S1      C1      C6           115.37             .       .       .           yes
 C2      C1      C6           120.13             .       .       .           no 
 S2      C2      C1           124.74             .       .       .           yes
 S2      C2      C7           115.19             .       .       .           yes
 C1      C2      C7           120.06             .       .       .           no 
 S2      C3      N1           119.47             .       .       .           yes
 S2      C3      C4           123.17             .       .       .           yes
 N1      C3      C4           117.35             .       .       .           yes
 S1      C4      C3           123.44             .       .       .           yes
 S1      C4      C5           126.52             .       .       .           yes
 C3      C4      C5           110.03             .       .       .           no 
 S3      C5      C4           108.61             .       .       .           yes
 S3      C5      C8           123.82             .       .       .           yes
 C4      C5      C8           127.53             .       .       .           no 
 N2      C6      C1           176.97             .       .       .           yes
 N3      C7      C2           177.79             .       .       .           yes
 N4      C8      C5           176.61             .       .       .           yes

loop_
_geom_torsion_atom_site_label_1                  
_geom_torsion_atom_site_label_2                  
_geom_torsion_atom_site_label_3                  
_geom_torsion_atom_site_label_4                  
_geom_torsion                                    
_geom_torsion_site_symmetry_1                    
_geom_torsion_site_symmetry_2                    
_geom_torsion_site_symmetry_3                    
_geom_torsion_site_symmetry_4                    
_geom_torsion_publ_flag                          
 C1      S1      C4      C5          -143.07     .       .       .       .   no 
 C4      S1      C1      C2           -34.87     .       .       .       .   no 
 C4      S1      C1      C6           142.90     .       .       .       .   no 
 C1      S1      C4      C3            35.58     .       .       .       .   no 
 C3      S2      C2      C1            37.66     .       .       .       .   no 
 C3      S2      C2      C7          -142.14     .       .       .       .   no 
 C2      S2      C3      N1           143.41     .       .       .       .   no 
 C2      S2      C3      C4           -35.67     .       .       .       .   no 
 C5      S3      N1      C3             0.70     .       .       .       .   no 
 N1      S3      C5      C8           176.91     .       .       .       .   no 
 N1      S3      C5      C4            -1.06     .       .       .       .   no 
 S3      N1      C3      C4            -0.15     .       .       .       .   no 
 S3      N1      C3      S2          -179.29     .       .       .       .   no 
 C6      C1      C2      C7             0.09     .       .       .       .   no 
 S1      C1      C2      C7           177.76     .       .       .       .   no 
 C6      C1      C2      S2          -179.70     .       .       .       .   no 
 S1      C1      C2      S2            -2.03     .       .       .       .   no 
 S2      C3      C4      S1            -0.38     .       .       .       .   no 
 S2      C3      C4      C5           178.46     .       .       .       .   no 
 N1      C3      C4      C5            -0.64     .       .       .       .   no 
 N1      C3      C4      S1          -179.48     .       .       .       .   no 
 S1      C4      C5      S3           179.88     .       .       .       .   no 
 C3      C4      C5      C8          -176.79     .       .       .       .   no 
 S1      C4      C5      C8             2.01     .       .       .       .   no 
 C3      C4      C5      S3             1.09     .       .       .       .   no 

# Loop Mechanism for Extra Tables(s)

#loop_
#_publ_manuscript_incl_extra_item
#'_geom_extra_tableA_col_1'
#'_geom_extra_tableA_col_2'
#'_geom_extra_tableA_col_3'
#'_geom_extra_table_head_A'
#'_geom_table_footnote_A'
#'_geom_extra_tableB_col_1'
#'_geom_extra_tableB_col_2'
#'_geom_extra_tableB_col_3'
#'_geom_extra_table_head_B'
#'_geom_table_footnote_B'


#
#loop_
#_geom_extra_tableA_col_1
#_geom_extra_tableA_col_2
#_geom_extra_tableA_col_3
# ? ? ?


#
#loop_
#_geom_extra_tableB_col_1
#_geom_extra_tableB_col_2
#_geom_extra_tableB_col_3
# ? ? ?


#
#_geom_table_footnote_A
#;
# ?
#;


#
#_geom_table_footnote_B
#;
# ?
#;


#
#_geom_table_footnote_A
#;
# ?
#;


#
#_geom_table_footnote_B
#;
# ?
#;

_iucr_refine_instructions_details                
;
;

#===END
# CIF-file generated for E000001C03P212121           New: P212121

#==============================================================================
data_global
#==============================================================================

# 0. AUDIT DETAILS

_audit_creation_date                              'Apr  2 18:30:26 2015'
_audit_creation_method                            'PLATON <TABLE ACC> option' 
_audit_update_record                             
;
;

#===============================================================================

# 1. SUBMISSION DETAILS

# Name of author for correspondence
_publ_contact_author_name                        
;
;
# address of author for correspondence
_publ_contact_author_address                     
;
;

_publ_contact_author_email                        ?
_publ_contact_author_fax                          ?
_publ_contact_author_phone                        ?

_publ_requested_journal                           'Acta Crystallographica C' 
# Publication choise FI, CI or EI for Inorganic
#                    FM, CM or EM for Metal-organic
#                    FO, CO or EO for Organic
_publ_requested_category                          ?
_publ_requested_coeditor_name                     ?

_publ_contact_letter                             # Include date of submission
;
Date of submission ?

Please consider this CIF submission for publication as a
Regular Structural Paper in Acta Crystallographica C. 
;

#===============================================================================

# 2. PROCESSING SUMMARY (JOURNAL OFFICE ONLY)

_journal_date_recd_electronic                     ?

_journal_date_to_coeditor                         ?
_journal_date_from_coeditor                       ?
_journal_date_accepted                            ?

_journal_date_printers_first                      ?
_journal_date_printers_final                      ?
_journal_date_proofs_out                          ?
_journal_date_proofs_in                           ?

_journal_coeditor_name                            ?
_journal_coeditor_code                            ?
_journal_coeditor_notes                          
;
;

_journal_techeditor_code                          ?
_journal_techeditor_notes                        
;
;

_journal_coden_ASTM                               ?
_journal_name_full                                ?
_journal_year                                     ?
_journal_volume                                   ?
_journal_issue                                    ?
_journal_page_first                               ?
_journal_page_last                                ?


_journal_suppl_publ_number                        ?
_journal_suppl_publ_pages                         ?


#===============================================================================

# 3. TITLE AND AUTHOR LIST

_publ_section_title                              
;
;
_publ_section_title_footnote                     
;
;

# The loop structure below should contain the names and adresses of all
# authors, in the required order of publication. Repeat as necessary.


loop_
_publ_author_name                                
_publ_author_footnote                            
_publ_author_address                             
'?' # author name
;   # author related footnote
;
;   # Address of this author
;

#===============================================================================

# 4. TEXT

_publ_section_synopsis                           
;
 ?
;
_publ_section_abstract                           
;
 ?
;

# Insert blank lines between paragraphs

_publ_section_comment                            
;
;
_publ_section_exptl_prep                         
;
 ?
;
_publ_section_exptl_refinement                   
;
 ?
;

# Insert blank lines between references

_publ_section_references                         
;
 Allen, F.H. (2002).
   Acta Cryst. B58, 380-388.

 Altomare, A., Burla, M.C., Camalli, M., Cascarano, G.L., Giacovazzo, C.
   Guagliardi, A., Moliterni, A.G.G., Polidori, G. & Spagna, R.
   (1999) J. Appl. Cryst. 32, 115-119.

 Beurskens, P.T., Beurskens, G., de Gelder, R., Garc\'ia-Granda, S.,
 Gould, R.O., Israel, R. & Smits, J.M.M. (1999) The DIRDIF99 Program System,
   Technical Report of the Crystallography Laboratory,
   University of Nijmegen, The Netherlands.

 Boer, J.L. de & Duisenberg, A.J.M. (1984). Acta Cryst. A40, C-410.

 Boeyens, J.C.A. (1978). J.Cryst.Mol.Struct. 8, 317-320.

 Cremer, D. & Pople, J.A. (1975). J. Am. Chem. Soc. 97, 1354-1358.

 Duisenberg, A.J.M. (1992). J. Appl. Cryst. 25, 92-96.

 Duisenberg, A.J.M., Kroon-Batenburg, L.M.J. & Schreurs, A.M.M. (2003).
   J. Appl. Cryst. 36, 220-229.

 Enraf-Nonius (1989). CAD-4 Software. Version 5. Enraf-Nonius, Delft,
   The Netherlands.

 Flack, H.D. (1983). Acta Cryst. A39, 876-881.

 Hooft, R.W.W. (1998). Collect Software, Nonius B.V., Delft, The Netherlands.

 LePage, Y. (1987). J. Appl. Cryst. 20, 264-269.

 Mackay, A.L. (1984). Acta Cryst. A40, 165-166.

 Meulenaer, J. de & Tompa, H. (1965). Acta Cryst. 19, 1014-1018.

 North, A.C.T., Phillips, D.C. & Mathews, F.S. (1968).
  Acta Cryst. A24, 351-359.

 Otwinowski, Z. & Minor, W. (1997). Methods in Enzymology, Vol. 276,
   Macromolecular Crystallography, Part A, edited by C.W. Carter &
    R.M. Sweet, pp. 307-326. London: Academic Press.

 Sheldrick, G.M. (1986). SHELXS86. University of G\"ottingen, Germany.

 Sheldrick, G.M. (1993). SHELXL93. University of G\"ottingen, Germany.

 Sheldrick, G.M. (1997). SHELXS97. University of G\"ottingen, Germany.

 Sheldrick, G.M. (1997). SHELXL97. University of G\"ottingen, Germany.

 Sluis, P. van der & Spek, A.L. (1990). Acta Cryst. A46, 194-201.

 Spek, A.L. (1987). Acta Cryst. C43, 1233-1235.

 Spek, A.L. (1988). J. Appl. Cryst. 21, 578-579.

 Spek, A.L. (1994). Am. Crystallogr. Assoc.-Abstracts, 22, 66.

 Spek, A.L. (1997). HELENA, Program for Datareduction, Utrecht
   University, The Netherlands.

 Spek, A.L. (2003). J. Appl. Cryst. 36, 7-13.

 Wilson, A.J.C. (1992). Ed. International Tables for Crystallography,
   Volume C, Kluwer Academic Publishers, Dordrecht, The Netherlands.
;
_publ_section_acknowledgements                   
;
;
_publ_section_figure_captions                    
; View of the title compound with the atom numbering scheme.
Displacement ellipsoids for non-H atoms are drawn at the 50% probability level.
;

#===============================================================================

data_XXII_R008

#===============================================================================

# 5. CHEMICAL DATA

_chemical_name_systematic                        
;
;
_chemical_name_common                             ?
_chemical_melting_point                           ?
_chemical_formula_moiety                         
'C8 N4 S3'
# Ex: 'C12 H16 N2 O6, H2 O' and '(Cd 2+)3, (C6 N6 Cr 3-)2, 2(H2 O)' 
_chemical_formula_structural                      ?
_chemical_formula_sum                            
'C8 N4 S3'
_chemical_formula_iupac                           ?
_chemical_formula_weight                             248.33
_chemical_compound_source                        'see text'

loop_
_atom_type_symbol                                
_atom_type_description                           
_atom_type_scat_dispersion_real                  
_atom_type_scat_dispersion_imag                  
_atom_type_scat_source                           
 C   C    0.0033    0.0016
' International Tables Vol C Tables 4.2.6.8 and 6.1.1.4'
 N   N    0.0061    0.0033
' International Tables Vol C Tables 4.2.6.8 and 6.1.1.4'
 S   S    0.1246    0.1234
' International Tables Vol C Tables 4.2.6.8 and 6.1.1.4'

#===============================================================================

# 6. CRYSTAL DATA

_symmetry_cell_setting                            orthorhombic
_symmetry_space_group_name_Hall                   'P 2ac 2ab'
_symmetry_space_group_name_H-M                    'P 21 21 21'
_symmetry_Int_Tables_number                              19

loop_
_symmetry_equiv_pos_site_id                      
_symmetry_equiv_pos_as_xyz                       
   1 x,y,z                         
   2 1/2-x,-y,1/2+z                
   3 1/2+x,1/2-y,-z                
   4 -x,1/2+y,1/2-z                

_cell_length_a                                          6.57090
_cell_length_b                                          8.05480
_cell_length_c                                         20.87830
_cell_angle_alpha                                            90
_cell_angle_beta                                             90
_cell_angle_gamma                                            90
_cell_volume                                           1105.032
_cell_formula_units_Z                                 4
_cell_measurement_temperature                     ?
_cell_measurement_reflns_used                     ?
_cell_measurement_theta_min                       ?
_cell_measurement_theta_max                       ?
_cell_special_details                            
;
;

_exptl_crystal_description                       ' ?'
_exptl_crystal_colour                            ' ?'

_exptl_crystal_size_max                           ?
_exptl_crystal_size_mid                           ?
_exptl_crystal_size_min                           ?
_exptl_crystal_size_rad                           ?
_exptl_crystal_density_meas                       ?
_exptl_crystal_density_diffrn                         1.493
_exptl_crystal_density_method                    'Not Measured'
_exptl_crystal_F_000                                    496
_exptl_absorpt_coefficient_mu                         0.639
_exptl_crystal_density_meas_temp                  ?

# Permitted for _exptl_absorpt_correction_type :
# analytical     'analytical from crystal shape'
#                Example: de Meulenaer&Tompa: ABST
# cylinder       'cylindrical'
# gaussian       'Gaussian from crystal shape'
#                Example: PLATON/ABSG
# integration    'integration from crystal shape'
# multi-scan     'symmetry-related measurements'
#                Example: SADABS, MULABS
# none           'no absorption corr. applied'
# numerical      'numerical from crystal shape'
# psi-scan       'psi-scan corrections'
#                Example: PLATON/ABSP
# refdelf        'refined from delta-F'
#                Example: SHELXA, 
# sphere         'spherical'
#                Example: PLATON/ABSS
_exptl_absorpt_correction_type                   ' ?'
# Example: '(North et al., 1968)'
_exptl_absorpt_process_details                    ?
_exptl_absorpt_correction_T_min                   ?
_exptl_absorpt_correction_T_max                   ?

#===============================================================================

# 7. EXPERIMENTAL DATA

_exptl_special_details                           
;
;
_diffrn_ambient_temperature                       ?
_diffrn_radiation_wavelength                        0.71073
_diffrn_radiation_probe                           'x-ray'
_diffrn_radiation_type                            'MoK\a'
_diffrn_radiation_source                          ?
_diffrn_radiation_monochromator                   ?

_diffrn_measurement_device_type                   ?
_diffrn_measurement_method                        ?
_diffrn_detector_area_resol_mean                  ?

# number of measured reflections (redundant set)
_diffrn_reflns_number                             ?
_diffrn_reflns_av_R_equivalents                   ?
_diffrn_reflns_av_sigmaI/netI                     ?
_diffrn_reflns_limit_h_min                        ?
_diffrn_reflns_limit_h_max                        ?
_diffrn_reflns_limit_k_min                        ?
_diffrn_reflns_limit_k_max                        ?
_diffrn_reflns_limit_l_min                        ?
_diffrn_reflns_limit_l_max                        ?
_diffrn_reflns_theta_min                          ?
_diffrn_reflns_theta_max                          ?
_diffrn_reflns_theta_full                         ?
_diffrn_measured_fraction_theta_max               ?
_diffrn_measured_fraction_theta_full              ?
_diffrn_reflns_reduction_process                 
;
;

# number of unique reflections
_reflns_number_total                              ?
# number of observed reflections (> n sig(I))
_reflns_number_gt                                 ?
_reflns_threshold_expression                       ?

_computing_data_collection                        ?
_computing_cell_refinement                        ?
_computing_data_reduction                         ?
_computing_structure_solution                     ?
_computing_structure_refinement                   ?
_computing_molecular_graphics                     ?
_computing_publication_material                   'PLATON (Spek, 2003)' 

#===============================================================================

# 8. REFINEMENT DATA

_refine_special_details                           ?
_refine_ls_structure_factor_coef                   ?
_refine_ls_matrix_type                             ?
_refine_ls_weighting_scheme                       ' ?'
_refine_ls_weighting_details                     
 ?                                                                                                                                                                                                      
_atom_sites_solution_primary                     ' ?'
_atom_sites_solution_secondary                   ' ?'
_atom_sites_solution_hydrogens                   ' .'


# Permitted for _refine_ls_hydrogen_treatment :
# refall            - refined all H-atom parameters
# refxyz            - refined H-atom coordinates only
# refU              - refined H-atom U only
# noref             - no refinement of H-atom parameters
# constr            - H-atom parameters constrained
# hetero            - H-atom parameters constrained for H on C,
#                     all H-atom parameters refined for H on
#                     heteroatoms
# heteroxyz         - H-atom parameters constrained for H on C,
#                     refined H-atom coordinates only for H
#                     on heteroatoms
# heteroU           - H-atom parameters constrained for H on C,
#                     refined H-atom U's only for H on
#                     heteroatoms
# heteronoref       - H-atom parameters constrained for H on C,
#                     no refinement of H-atom parameters for
#                     H on heteroatoms
# hetero-mixed      - H-atom parameters constrained for H on C
#                     and some heteroatoms, all H-atom
#                     parameters refined for H on remaining
#                     heteroatoms.
# heteroxyz-mixed   - H-atom parameters constrained for H on C
#                     and some heteroatoms, refined H-atom
#                     coordinates only for H on remaining
#                     heteroatoms.
# heteroU-mixed     - H-atom parameters constrained for H on C
#                     and some heteroatoms, refined H-atom
#                     U's only for H on remaining heteroatoms
# heteronoref-mixed - H-atom parameters constrained for H on C
#                     and some heteroatoms, no refinement of
#                     H-atom parameters for H on remaining
#                     heteroatoms
# mixed   - some constrained, some independent
# undef   - H-atom parameters not defined
_refine_ls_hydrogen_treatment                    ' .'

_refine_ls_extinction_method                      ' ?'
_refine_ls_extinction_coef                         ?                   
_refine_ls_extinction_expression                 
 ?                                                                                                                                                                                                      
_refine_ls_abs_structure_details                 
 'Flack (1983)' 
_refine_ls_abs_structure_Flack                    ?

# Permitted for _chemical_absolute_configuration:
# Absolute configuration details
# rm   = Det. by chiral ref. mol. with known abs.conf
# ad   = Det. by anomalous dispersion
# rmad = Det. by 'rm' and 'ad' 
# syn  = Det. with reference to synthesis
# unk  = Unknown/Arbitrary
_chemical_absolute_configuration                  ?

_refine_ls_number_reflns                          ?
_refine_ls_number_parameters                      ?
_refine_ls_number_restraints                              0
_refine_ls_number_constraints                     ?
_refine_ls_R_factor_all                           ?
_refine_ls_R_factor_gt                            ?
_refine_ls_wR_factor_ref                          ?
_refine_ls_wR_factor_gt                           ?
_refine_ls_goodness_of_fit_ref                    ?
_refine_ls_restrained_S_all                       ?
_refine_ls_shift/su_max                           ?
_refine_ls_shift/su_mean                          ?
_refine_diff_density_max                          ?
_refine_diff_density_min                          ?
_refine_diff_density_rms                          ?

#===============================================================================

# 9. ATOMIC COORDINATES AND DISPLACEMENT PARAMETERS

loop_
_atom_site_label                                 
_atom_site_type_symbol                           
_atom_site_thermal_displace_type                 
_atom_site_fract_x                               
_atom_site_fract_y                               
_atom_site_fract_z                               
_atom_site_occupancy                             
_atom_site_U_iso_or_equiv                        
_atom_site_calc_flag                             
_atom_site_refinement_flags                      
_atom_site_disorder_assembly                     
_atom_site_disorder_group                        
S1 S Uiso 0.39014 0.20518 0.15168 1.000 0.0500 . . . .                          
S2 S Uiso -0.05028 -0.00456 0.12516 1.000 0.0500 . . . .                        
S3 S Uiso 0.10205 0.00567 0.31580 1.000 0.0500 . . . .                          
N1 N Uiso -0.03626 -0.03781 0.25135 1.000 0.0500 . . . .                        
N2 N Uiso 0.60349 0.11301 -0.00692 1.000 0.0500 . . . .                         
N3 N Uiso 0.12386 -0.16338 -0.03310 1.000 0.0500 . . . .                        
N4 N Uiso 0.60378 0.24102 0.33037 1.000 0.0500 . . . .                          
C1 C Uiso 0.33279 0.08750 0.08348 1.000 0.0500 . . . .                          
C2 C Uiso 0.15956 0.00051 0.07360 1.000 0.0500 . . . .                          
C3 C Uiso 0.06063 0.02232 0.20042 1.000 0.0500 . . . .                          
C4 C Uiso 0.24619 0.10784 0.21149 1.000 0.0500 . . . .                          
C5 C Uiso 0.29147 0.10717 0.27601 1.000 0.0500 . . . .                          
C6 C Uiso 0.48394 0.09663 0.03369 1.000 0.0500 . . . .                          
C7 C Uiso 0.13542 -0.09170 0.01510 1.000 0.0500 . . . .                         
C8 C Uiso 0.46281 0.17927 0.30677 1.000 0.0500 . . . .                          

#===============================================================================

# 10. MOLECULAR GEOMETRY

_geom_special_details                            
;
 Bond distances, angles etc. have been calculated using the
 rounded fractional coordinates. All su's are estimated
 from the variances of the (full) variance-covariance matrix.
 The cell esds are taken into account in the estimation of
 distances, angles and torsion angles
;

loop_
_geom_bond_atom_site_label_1                     
_geom_bond_atom_site_label_2                     
_geom_bond_distance                              
_geom_bond_site_symmetry_1                       
_geom_bond_site_symmetry_2                       
_geom_bond_publ_flag                             
 S1      C1           1.7516                     .       .                   yes
 S1      C4           1.7518                     .       .                   yes
 S2      C2           1.7498                     .       .                   yes
 S2      C3           1.7456                     .       .                   yes
 S3      N1           1.6611                     .       .                   yes
 S3      C5           1.7052                     .       .                   yes
 N1      C3           1.3306                     .       .                   yes
 N2      C6           1.1633                     .       .                   yes
 N3      C7           1.1627                     .       .                   yes
 N4      C8           1.1611                     .       .                   yes
 C1      C2           1.3525                     .       .                   no 
 C1      C6           1.4396                     .       .                   no 
 C2      C7           1.4383                     .       .                   no 
 C3      C4           1.4194                     .       .                   no 
 C4      C5           1.3795                     .       .                   no 
 C5      C8           1.4203                     .       .                   no 

loop_
_geom_angle_atom_site_label_1                    
_geom_angle_atom_site_label_2                    
_geom_angle_atom_site_label_3                    
_geom_angle                                      
_geom_angle_site_symmetry_1                      
_geom_angle_site_symmetry_2                      
_geom_angle_site_symmetry_3                      
_geom_angle_publ_flag                            
 C1      S1      C4           102.77             .       .       .           yes
 C2      S2      C3           102.82             .       .       .           yes
 N1      S3      C5            96.07             .       .       .           yes
 S3      N1      C3           107.99             .       .       .           yes
 S1      C1      C2           125.83             .       .       .           yes
 S1      C1      C6           114.26             .       .       .           yes
 C2      C1      C6           119.80             .       .       .           no 
 S2      C2      C1           125.55             .       .       .           yes
 S2      C2      C7           115.05             .       .       .           yes
 C1      C2      C7           119.33             .       .       .           no 
 S2      C3      N1           118.32             .       .       .           yes
 S2      C3      C4           124.43             .       .       .           yes
 N1      C3      C4           117.23             .       .       .           yes
 S1      C4      C3           124.40             .       .       .           yes
 S1      C4      C5           125.55             .       .       .           yes
 C3      C4      C5           110.02             .       .       .           no 
 S3      C5      C4           108.67             .       .       .           yes
 S3      C5      C8           123.67             .       .       .           yes
 C4      C5      C8           127.65             .       .       .           no 
 N2      C6      C1           176.31             .       .       .           yes
 N3      C7      C2           177.03             .       .       .           yes
 N4      C8      C5           178.03             .       .       .           yes

loop_
_geom_torsion_atom_site_label_1                  
_geom_torsion_atom_site_label_2                  
_geom_torsion_atom_site_label_3                  
_geom_torsion_atom_site_label_4                  
_geom_torsion                                    
_geom_torsion_site_symmetry_1                    
_geom_torsion_site_symmetry_2                    
_geom_torsion_site_symmetry_3                    
_geom_torsion_site_symmetry_4                    
_geom_torsion_publ_flag                          
 C1      S1      C4      C5           153.40     .       .       .       .   no 
 C4      S1      C1      C2            26.59     .       .       .       .   no 
 C4      S1      C1      C6          -157.14     .       .       .       .   no 
 C1      S1      C4      C3           -28.86     .       .       .       .   no 
 C3      S2      C2      C1           -30.72     .       .       .       .   no 
 C3      S2      C2      C7           152.09     .       .       .       .   no 
 C2      S2      C3      N1          -154.06     .       .       .       .   no 
 C2      S2      C3      C4            27.47     .       .       .       .   no 
 C5      S3      N1      C3             0.57     .       .       .       .   no 
 N1      S3      C5      C8           179.27     .       .       .       .   no 
 N1      S3      C5      C4             0.21     .       .       .       .   no 
 S3      N1      C3      C4            -1.24     .       .       .       .   no 
 S3      N1      C3      S2          -179.81     .       .       .       .   no 
 C6      C1      C2      C7             4.48     .       .       .       .   no 
 S1      C1      C2      C7          -179.44     .       .       .       .   no 
 C6      C1      C2      S2          -172.61     .       .       .       .   no 
 S1      C1      C2      S2             3.48     .       .       .       .   no 
 S2      C3      C4      S1             1.87     .       .       .       .   no 
 S2      C3      C4      C5           179.91     .       .       .       .   no 
 N1      C3      C4      C5             1.43     .       .       .       .   no 
 N1      C3      C4      S1          -176.61     .       .       .       .   no 
 S1      C4      C5      S3           177.14     .       .       .       .   no 
 C3      C4      C5      C8          -179.90     .       .       .       .   no 
 S1      C4      C5      C8            -1.88     .       .       .       .   no 
 C3      C4      C5      S3            -0.88     .       .       .       .   no 

# Loop Mechanism for Extra Tables(s)

#loop_
#_publ_manuscript_incl_extra_item
#'_geom_extra_tableA_col_1'
#'_geom_extra_tableA_col_2'
#'_geom_extra_tableA_col_3'
#'_geom_extra_table_head_A'
#'_geom_table_footnote_A'
#'_geom_extra_tableB_col_1'
#'_geom_extra_tableB_col_2'
#'_geom_extra_tableB_col_3'
#'_geom_extra_table_head_B'
#'_geom_table_footnote_B'


#
#loop_
#_geom_extra_tableA_col_1
#_geom_extra_tableA_col_2
#_geom_extra_tableA_col_3
# ? ? ?


#
#loop_
#_geom_extra_tableB_col_1
#_geom_extra_tableB_col_2
#_geom_extra_tableB_col_3
# ? ? ?


#
#_geom_table_footnote_A
#;
# ?
#;


#
#_geom_table_footnote_B
#;
# ?
#;


#
#_geom_table_footnote_A
#;
# ?
#;


#
#_geom_table_footnote_B
#;
# ?
#;

_iucr_refine_instructions_details                
;
;

#===END
# CIF-file generated for E000059C00P21/c             New: P21/c  

#==============================================================================
data_global
#==============================================================================

# 0. AUDIT DETAILS

_audit_creation_date                              'Apr  2 18:30:29 2015'
_audit_creation_method                            'PLATON <TABLE ACC> option' 
_audit_update_record                             
;
;

#===============================================================================

# 1. SUBMISSION DETAILS

# Name of author for correspondence
_publ_contact_author_name                        
;
;
# address of author for correspondence
_publ_contact_author_address                     
;
;

_publ_contact_author_email                        ?
_publ_contact_author_fax                          ?
_publ_contact_author_phone                        ?

_publ_requested_journal                           'Acta Crystallographica C' 
# Publication choise FI, CI or EI for Inorganic
#                    FM, CM or EM for Metal-organic
#                    FO, CO or EO for Organic
_publ_requested_category                          ?
_publ_requested_coeditor_name                     ?

_publ_contact_letter                             # Include date of submission
;
Date of submission ?

Please consider this CIF submission for publication as a
Regular Structural Paper in Acta Crystallographica C. 
;

#===============================================================================

# 2. PROCESSING SUMMARY (JOURNAL OFFICE ONLY)

_journal_date_recd_electronic                     ?

_journal_date_to_coeditor                         ?
_journal_date_from_coeditor                       ?
_journal_date_accepted                            ?

_journal_date_printers_first                      ?
_journal_date_printers_final                      ?
_journal_date_proofs_out                          ?
_journal_date_proofs_in                           ?

_journal_coeditor_name                            ?
_journal_coeditor_code                            ?
_journal_coeditor_notes                          
;
;

_journal_techeditor_code                          ?
_journal_techeditor_notes                        
;
;

_journal_coden_ASTM                               ?
_journal_name_full                                ?
_journal_year                                     ?
_journal_volume                                   ?
_journal_issue                                    ?
_journal_page_first                               ?
_journal_page_last                                ?


_journal_suppl_publ_number                        ?
_journal_suppl_publ_pages                         ?


#===============================================================================

# 3. TITLE AND AUTHOR LIST

_publ_section_title                              
;
;
_publ_section_title_footnote                     
;
;

# The loop structure below should contain the names and adresses of all
# authors, in the required order of publication. Repeat as necessary.


loop_
_publ_author_name                                
_publ_author_footnote                            
_publ_author_address                             
'?' # author name
;   # author related footnote
;
;   # Address of this author
;

#===============================================================================

# 4. TEXT

_publ_section_synopsis                           
;
 ?
;
_publ_section_abstract                           
;
 ?
;

# Insert blank lines between paragraphs

_publ_section_comment                            
;
;
_publ_section_exptl_prep                         
;
 ?
;
_publ_section_exptl_refinement                   
;
 ?
;

# Insert blank lines between references

_publ_section_references                         
;
 Allen, F.H. (2002).
   Acta Cryst. B58, 380-388.

 Altomare, A., Burla, M.C., Camalli, M., Cascarano, G.L., Giacovazzo, C.
   Guagliardi, A., Moliterni, A.G.G., Polidori, G. & Spagna, R.
   (1999) J. Appl. Cryst. 32, 115-119.

 Beurskens, P.T., Beurskens, G., de Gelder, R., Garc\'ia-Granda, S.,
 Gould, R.O., Israel, R. & Smits, J.M.M. (1999) The DIRDIF99 Program System,
   Technical Report of the Crystallography Laboratory,
   University of Nijmegen, The Netherlands.

 Boer, J.L. de & Duisenberg, A.J.M. (1984). Acta Cryst. A40, C-410.

 Boeyens, J.C.A. (1978). J.Cryst.Mol.Struct. 8, 317-320.

 Cremer, D. & Pople, J.A. (1975). J. Am. Chem. Soc. 97, 1354-1358.

 Duisenberg, A.J.M. (1992). J. Appl. Cryst. 25, 92-96.

 Duisenberg, A.J.M., Kroon-Batenburg, L.M.J. & Schreurs, A.M.M. (2003).
   J. Appl. Cryst. 36, 220-229.

 Enraf-Nonius (1989). CAD-4 Software. Version 5. Enraf-Nonius, Delft,
   The Netherlands.

 Flack, H.D. (1983). Acta Cryst. A39, 876-881.

 Hooft, R.W.W. (1998). Collect Software, Nonius B.V., Delft, The Netherlands.

 LePage, Y. (1987). J. Appl. Cryst. 20, 264-269.

 Mackay, A.L. (1984). Acta Cryst. A40, 165-166.

 Meulenaer, J. de & Tompa, H. (1965). Acta Cryst. 19, 1014-1018.

 North, A.C.T., Phillips, D.C. & Mathews, F.S. (1968).
  Acta Cryst. A24, 351-359.

 Otwinowski, Z. & Minor, W. (1997). Methods in Enzymology, Vol. 276,
   Macromolecular Crystallography, Part A, edited by C.W. Carter &
    R.M. Sweet, pp. 307-326. London: Academic Press.

 Sheldrick, G.M. (1986). SHELXS86. University of G\"ottingen, Germany.

 Sheldrick, G.M. (1993). SHELXL93. University of G\"ottingen, Germany.

 Sheldrick, G.M. (1997). SHELXS97. University of G\"ottingen, Germany.

 Sheldrick, G.M. (1997). SHELXL97. University of G\"ottingen, Germany.

 Sluis, P. van der & Spek, A.L. (1990). Acta Cryst. A46, 194-201.

 Spek, A.L. (1987). Acta Cryst. C43, 1233-1235.

 Spek, A.L. (1988). J. Appl. Cryst. 21, 578-579.

 Spek, A.L. (1994). Am. Crystallogr. Assoc.-Abstracts, 22, 66.

 Spek, A.L. (1997). HELENA, Program for Datareduction, Utrecht
   University, The Netherlands.

 Spek, A.L. (2003). J. Appl. Cryst. 36, 7-13.

 Wilson, A.J.C. (1992). Ed. International Tables for Crystallography,
   Volume C, Kluwer Academic Publishers, Dordrecht, The Netherlands.
;
_publ_section_acknowledgements                   
;
;
_publ_section_figure_captions                    
; View of the title compound with the atom numbering scheme.
Displacement ellipsoids for non-H atoms are drawn at the 50% probability level.
;

#===============================================================================

data_XXII_R009

#===============================================================================

# 5. CHEMICAL DATA

_chemical_name_systematic                        
;
;
_chemical_name_common                             ?
_chemical_melting_point                           ?
_chemical_formula_moiety                         
'C8 N4 S3'
# Ex: 'C12 H16 N2 O6, H2 O' and '(Cd 2+)3, (C6 N6 Cr 3-)2, 2(H2 O)' 
_chemical_formula_structural                      ?
_chemical_formula_sum                            
'C8 N4 S3'
_chemical_formula_iupac                           ?
_chemical_formula_weight                             248.33
_chemical_compound_source                        'see text'

loop_
_atom_type_symbol                                
_atom_type_description                           
_atom_type_scat_dispersion_real                  
_atom_type_scat_dispersion_imag                  
_atom_type_scat_source                           
 C   C    0.0033    0.0016
' International Tables Vol C Tables 4.2.6.8 and 6.1.1.4'
 N   N    0.0061    0.0033
' International Tables Vol C Tables 4.2.6.8 and 6.1.1.4'
 S   S    0.1246    0.1234
' International Tables Vol C Tables 4.2.6.8 and 6.1.1.4'

#===============================================================================

# 6. CRYSTAL DATA

_symmetry_cell_setting                              monoclinic
_symmetry_space_group_name_Hall                   '-P 2ybc'
_symmetry_space_group_name_H-M                    'P 21/c'
_symmetry_Int_Tables_number                              14

loop_
_symmetry_equiv_pos_site_id                      
_symmetry_equiv_pos_as_xyz                       
   1 x,y,z                         
   2 -x,1/2+y,1/2-z                
   3 -x,-y,-z                      
   4 x,1/2-y,1/2+z                 

_cell_length_a                                          5.96280
_cell_length_b                                          9.22410
_cell_length_c                                         19.87840
_cell_angle_alpha                                            90
_cell_angle_beta                                       100.2660
_cell_angle_gamma                                            90
_cell_volume                                           1075.838
_cell_formula_units_Z                                 4
_cell_measurement_temperature                     ?
_cell_measurement_reflns_used                     ?
_cell_measurement_theta_min                       ?
_cell_measurement_theta_max                       ?
_cell_special_details                            
;
;

_exptl_crystal_description                       ' ?'
_exptl_crystal_colour                            ' ?'

_exptl_crystal_size_max                           ?
_exptl_crystal_size_mid                           ?
_exptl_crystal_size_min                           ?
_exptl_crystal_size_rad                           ?
_exptl_crystal_density_meas                       ?
_exptl_crystal_density_diffrn                         1.533
_exptl_crystal_density_method                    'Not Measured'
_exptl_crystal_F_000                                    496
_exptl_absorpt_coefficient_mu                         0.657
_exptl_crystal_density_meas_temp                  ?

# Permitted for _exptl_absorpt_correction_type :
# analytical     'analytical from crystal shape'
#                Example: de Meulenaer&Tompa: ABST
# cylinder       'cylindrical'
# gaussian       'Gaussian from crystal shape'
#                Example: PLATON/ABSG
# integration    'integration from crystal shape'
# multi-scan     'symmetry-related measurements'
#                Example: SADABS, MULABS
# none           'no absorption corr. applied'
# numerical      'numerical from crystal shape'
# psi-scan       'psi-scan corrections'
#                Example: PLATON/ABSP
# refdelf        'refined from delta-F'
#                Example: SHELXA, 
# sphere         'spherical'
#                Example: PLATON/ABSS
_exptl_absorpt_correction_type                   ' ?'
# Example: '(North et al., 1968)'
_exptl_absorpt_process_details                    ?
_exptl_absorpt_correction_T_min                   ?
_exptl_absorpt_correction_T_max                   ?

#===============================================================================

# 7. EXPERIMENTAL DATA

_exptl_special_details                           
;
;
_diffrn_ambient_temperature                       ?
_diffrn_radiation_wavelength                        0.71073
_diffrn_radiation_probe                           'x-ray'
_diffrn_radiation_type                            'MoK\a'
_diffrn_radiation_source                          ?
_diffrn_radiation_monochromator                   ?

_diffrn_measurement_device_type                   ?
_diffrn_measurement_method                        ?
_diffrn_detector_area_resol_mean                  ?

# number of measured reflections (redundant set)
_diffrn_reflns_number                             ?
_diffrn_reflns_av_R_equivalents                   ?
_diffrn_reflns_av_sigmaI/netI                     ?
_diffrn_reflns_limit_h_min                        ?
_diffrn_reflns_limit_h_max                        ?
_diffrn_reflns_limit_k_min                        ?
_diffrn_reflns_limit_k_max                        ?
_diffrn_reflns_limit_l_min                        ?
_diffrn_reflns_limit_l_max                        ?
_diffrn_reflns_theta_min                          ?
_diffrn_reflns_theta_max                          ?
_diffrn_reflns_theta_full                         ?
_diffrn_measured_fraction_theta_max               ?
_diffrn_measured_fraction_theta_full              ?
_diffrn_reflns_reduction_process                 
;
;

# number of unique reflections
_reflns_number_total                              ?
# number of observed reflections (> n sig(I))
_reflns_number_gt                                 ?
_reflns_threshold_expression                       ?

_computing_data_collection                        ?
_computing_cell_refinement                        ?
_computing_data_reduction                         ?
_computing_structure_solution                     ?
_computing_structure_refinement                   ?
_computing_molecular_graphics                     ?
_computing_publication_material                   'PLATON (Spek, 2003)' 

#===============================================================================

# 8. REFINEMENT DATA

_refine_special_details                           ?
_refine_ls_structure_factor_coef                   ?
_refine_ls_matrix_type                             ?
_refine_ls_weighting_scheme                       ' ?'
_refine_ls_weighting_details                     
 ?                                                                                                                                                                                                      
_atom_sites_solution_primary                     ' ?'
_atom_sites_solution_secondary                   ' ?'
_atom_sites_solution_hydrogens                   ' .'


# Permitted for _refine_ls_hydrogen_treatment :
# refall            - refined all H-atom parameters
# refxyz            - refined H-atom coordinates only
# refU              - refined H-atom U only
# noref             - no refinement of H-atom parameters
# constr            - H-atom parameters constrained
# hetero            - H-atom parameters constrained for H on C,
#                     all H-atom parameters refined for H on
#                     heteroatoms
# heteroxyz         - H-atom parameters constrained for H on C,
#                     refined H-atom coordinates only for H
#                     on heteroatoms
# heteroU           - H-atom parameters constrained for H on C,
#                     refined H-atom U's only for H on
#                     heteroatoms
# heteronoref       - H-atom parameters constrained for H on C,
#                     no refinement of H-atom parameters for
#                     H on heteroatoms
# hetero-mixed      - H-atom parameters constrained for H on C
#                     and some heteroatoms, all H-atom
#                     parameters refined for H on remaining
#                     heteroatoms.
# heteroxyz-mixed   - H-atom parameters constrained for H on C
#                     and some heteroatoms, refined H-atom
#                     coordinates only for H on remaining
#                     heteroatoms.
# heteroU-mixed     - H-atom parameters constrained for H on C
#                     and some heteroatoms, refined H-atom
#                     U's only for H on remaining heteroatoms
# heteronoref-mixed - H-atom parameters constrained for H on C
#                     and some heteroatoms, no refinement of
#                     H-atom parameters for H on remaining
#                     heteroatoms
# mixed   - some constrained, some independent
# undef   - H-atom parameters not defined
_refine_ls_hydrogen_treatment                    ' .'

_refine_ls_extinction_method                      ' ?'
_refine_ls_extinction_coef                         ?                   
_refine_ls_extinction_expression                 
 ?                                                                                                                                                                                                      
_refine_ls_abs_structure_details                  ?
_refine_ls_abs_structure_Flack                   .
_refine_ls_number_reflns                          ?
_refine_ls_number_parameters                      ?
_refine_ls_number_restraints                              0
_refine_ls_number_constraints                     ?
_refine_ls_R_factor_all                           ?
_refine_ls_R_factor_gt                            ?
_refine_ls_wR_factor_ref                          ?
_refine_ls_wR_factor_gt                           ?
_refine_ls_goodness_of_fit_ref                    ?
_refine_ls_restrained_S_all                       ?
_refine_ls_shift/su_max                           ?
_refine_ls_shift/su_mean                          ?
_refine_diff_density_max                          ?
_refine_diff_density_min                          ?
_refine_diff_density_rms                          ?

#===============================================================================

# 9. ATOMIC COORDINATES AND DISPLACEMENT PARAMETERS

loop_
_atom_site_label                                 
_atom_site_type_symbol                           
_atom_site_thermal_displace_type                 
_atom_site_fract_x                               
_atom_site_fract_y                               
_atom_site_fract_z                               
_atom_site_occupancy                             
_atom_site_U_iso_or_equiv                        
_atom_site_calc_flag                             
_atom_site_refinement_flags                      
_atom_site_disorder_assembly                     
_atom_site_disorder_group                        
S1 S Uiso 0.35906 0.20780 0.09620 1.000 0.0500 . . . .                          
S2 S Uiso 0.82873 0.41585 0.11418 1.000 0.0500 . . . .                          
S3 S Uiso 0.62232 0.28193 -0.08475 1.000 0.0500 . . . .                         
N1 N Uiso 0.78226 0.36734 -0.01988 1.000 0.0500 . . . .                         
N2 N Uiso 0.54142 0.00222 0.25536 1.000 0.0500 . . . .                          
N3 N Uiso 1.09463 0.24411 0.27822 1.000 0.0500 . . . .                          
N4 N Uiso 0.11054 0.03314 -0.08793 1.000 0.0500 . . . .                         
C1 C Uiso 0.58713 0.19893 0.16514 1.000 0.0500 . . . .                          
C2 C Uiso 0.77662 0.28214 0.17213 1.000 0.0500 . . . .                          
C3 C Uiso 0.69636 0.34125 0.03621 1.000 0.0500 . . . .                          
C4 C Uiso 0.49734 0.25392 0.02862 1.000 0.0500 . . . .                          
C5 C Uiso 0.43245 0.21170 -0.03855 1.000 0.0500 . . . .                         
C6 C Uiso 0.56176 0.09244 0.21607 1.000 0.0500 . . . .                          
C7 C Uiso 0.95275 0.26419 0.23093 1.000 0.0500 . . . .                          
C8 C Uiso 0.24848 0.11865 -0.06661 1.000 0.0500 . . . .                         

#===============================================================================

# 10. MOLECULAR GEOMETRY

_geom_special_details                            
;
 Bond distances, angles etc. have been calculated using the
 rounded fractional coordinates. All su's are estimated
 from the variances of the (full) variance-covariance matrix.
 The cell esds are taken into account in the estimation of
 distances, angles and torsion angles
;

loop_
_geom_bond_atom_site_label_1                     
_geom_bond_atom_site_label_2                     
_geom_bond_distance                              
_geom_bond_site_symmetry_1                       
_geom_bond_site_symmetry_2                       
_geom_bond_publ_flag                             
 S1      C1           1.7521                     .       .                   yes
 S1      C4           1.7494                     .       .                   yes
 S2      C2           1.7528                     .       .                   yes
 S2      C3           1.7501                     .       .                   yes
 S3      N1           1.6597                     .       .                   yes
 S3      C5           1.7075                     .       .                   yes
 N1      C3           1.3293                     .       .                   yes
 N2      C6           1.1623                     .       .                   yes
 N3      C7           1.1620                     .       .                   yes
 N4      C8           1.1636                     .       .                   yes
 C1      C2           1.3524                     .       .                   no 
 C1      C6           1.4378                     .       .                   no 
 C2      C7           1.4349                     .       .                   no 
 C3      C4           1.4199                     .       .                   no 
 C4      C5           1.3784                     .       .                   no 
 C5      C8           1.4259                     .       .                   no 

loop_
_geom_angle_atom_site_label_1                    
_geom_angle_atom_site_label_2                    
_geom_angle_atom_site_label_3                    
_geom_angle                                      
_geom_angle_site_symmetry_1                      
_geom_angle_site_symmetry_2                      
_geom_angle_site_symmetry_3                      
_geom_angle_publ_flag                            
 C1      S1      C4           101.87             .       .       .           yes
 C2      S2      C3           101.57             .       .       .           yes
 N1      S3      C5            96.11             .       .       .           yes
 S3      N1      C3           108.17             .       .       .           yes
 S1      C1      C2           124.86             .       .       .           yes
 S1      C1      C6           114.72             .       .       .           yes
 C2      C1      C6           120.41             .       .       .           no 
 S2      C2      C1           125.07             .       .       .           yes
 S2      C2      C7           115.26             .       .       .           yes
 C1      C2      C7           119.67             .       .       .           no 
 S2      C3      N1           119.42             .       .       .           yes
 S2      C3      C4           123.62             .       .       .           yes
 N1      C3      C4           116.95             .       .       .           yes
 S1      C4      C3           123.76             .       .       .           yes
 S1      C4      C5           125.86             .       .       .           yes
 C3      C4      C5           110.38             .       .       .           no 
 S3      C5      C4           108.38             .       .       .           yes
 S3      C5      C8           123.75             .       .       .           yes
 C4      C5      C8           127.78             .       .       .           no 
 N2      C6      C1           177.36             .       .       .           yes
 N3      C7      C2           177.45             .       .       .           yes
 N4      C8      C5           174.33             .       .       .           yes

loop_
_geom_torsion_atom_site_label_1                  
_geom_torsion_atom_site_label_2                  
_geom_torsion_atom_site_label_3                  
_geom_torsion_atom_site_label_4                  
_geom_torsion                                    
_geom_torsion_site_symmetry_1                    
_geom_torsion_site_symmetry_2                    
_geom_torsion_site_symmetry_3                    
_geom_torsion_site_symmetry_4                    
_geom_torsion_publ_flag                          
 C1      S1      C4      C5           147.48     .       .       .       .   no 
 C4      S1      C1      C2            32.64     .       .       .       .   no 
 C4      S1      C1      C6          -146.82     .       .       .       .   no 
 C1      S1      C4      C3           -32.21     .       .       .       .   no 
 C3      S2      C2      C1           -33.84     .       .       .       .   no 
 C3      S2      C2      C7           146.59     .       .       .       .   no 
 C2      S2      C3      N1          -147.55     .       .       .       .   no 
 C2      S2      C3      C4            33.14     .       .       .       .   no 
 C5      S3      N1      C3             1.10     .       .       .       .   no 
 N1      S3      C5      C8          -177.61     .       .       .       .   no 
 N1      S3      C5      C4            -0.91     .       .       .       .   no 
 S3      N1      C3      C4            -1.03     .       .       .       .   no 
 S3      N1      C3      S2           179.62     .       .       .       .   no 
 C6      C1      C2      C7            -0.25     .       .       .       .   no 
 S1      C1      C2      C7          -179.68     .       .       .       .   no 
 C6      C1      C2      S2          -179.81     .       .       .       .   no 
 S1      C1      C2      S2             0.76     .       .       .       .   no 
 S2      C3      C4      S1            -0.58     .       .       .       .   no 
 S2      C3      C4      C5           179.70     .       .       .       .   no 
 N1      C3      C4      C5             0.37     .       .       .       .   no 
 N1      C3      C4      S1          -179.91     .       .       .       .   no 
 S1      C4      C5      S3          -179.26     .       .       .       .   no 
 C3      C4      C5      C8           176.98     .       .       .       .   no 
 S1      C4      C5      C8            -2.73     .       .       .       .   no 
 C3      C4      C5      S3             0.46     .       .       .       .   no 

# Loop Mechanism for Extra Tables(s)

#loop_
#_publ_manuscript_incl_extra_item
#'_geom_extra_tableA_col_1'
#'_geom_extra_tableA_col_2'
#'_geom_extra_tableA_col_3'
#'_geom_extra_table_head_A'
#'_geom_table_footnote_A'
#'_geom_extra_tableB_col_1'
#'_geom_extra_tableB_col_2'
#'_geom_extra_tableB_col_3'
#'_geom_extra_table_head_B'
#'_geom_table_footnote_B'


#
#loop_
#_geom_extra_tableA_col_1
#_geom_extra_tableA_col_2
#_geom_extra_tableA_col_3
# ? ? ?


#
#loop_
#_geom_extra_tableB_col_1
#_geom_extra_tableB_col_2
#_geom_extra_tableB_col_3
# ? ? ?


#
#_geom_table_footnote_A
#;
# ?
#;


#
#_geom_table_footnote_B
#;
# ?
#;


#
#_geom_table_footnote_A
#;
# ?
#;


#
#_geom_table_footnote_B
#;
# ?
#;

_iucr_refine_instructions_details                
;
;

#===END
# CIF-file generated for E000147C00P21/c             New: P21/c  

#==============================================================================
data_global
#==============================================================================

# 0. AUDIT DETAILS

_audit_creation_date                              'Apr  2 18:30:33 2015'
_audit_creation_method                            'PLATON <TABLE ACC> option' 
_audit_update_record                             
;
;

#===============================================================================

# 1. SUBMISSION DETAILS

# Name of author for correspondence
_publ_contact_author_name                        
;
;
# address of author for correspondence
_publ_contact_author_address                     
;
;

_publ_contact_author_email                        ?
_publ_contact_author_fax                          ?
_publ_contact_author_phone                        ?

_publ_requested_journal                           'Acta Crystallographica C' 
# Publication choise FI, CI or EI for Inorganic
#                    FM, CM or EM for Metal-organic
#                    FO, CO or EO for Organic
_publ_requested_category                          ?
_publ_requested_coeditor_name                     ?

_publ_contact_letter                             # Include date of submission
;
Date of submission ?

Please consider this CIF submission for publication as a
Regular Structural Paper in Acta Crystallographica C. 
;

#===============================================================================

# 2. PROCESSING SUMMARY (JOURNAL OFFICE ONLY)

_journal_date_recd_electronic                     ?

_journal_date_to_coeditor                         ?
_journal_date_from_coeditor                       ?
_journal_date_accepted                            ?

_journal_date_printers_first                      ?
_journal_date_printers_final                      ?
_journal_date_proofs_out                          ?
_journal_date_proofs_in                           ?

_journal_coeditor_name                            ?
_journal_coeditor_code                            ?
_journal_coeditor_notes                          
;
;

_journal_techeditor_code                          ?
_journal_techeditor_notes                        
;
;

_journal_coden_ASTM                               ?
_journal_name_full                                ?
_journal_year                                     ?
_journal_volume                                   ?
_journal_issue                                    ?
_journal_page_first                               ?
_journal_page_last                                ?


_journal_suppl_publ_number                        ?
_journal_suppl_publ_pages                         ?


#===============================================================================

# 3. TITLE AND AUTHOR LIST

_publ_section_title                              
;
;
_publ_section_title_footnote                     
;
;

# The loop structure below should contain the names and adresses of all
# authors, in the required order of publication. Repeat as necessary.


loop_
_publ_author_name                                
_publ_author_footnote                            
_publ_author_address                             
'?' # author name
;   # author related footnote
;
;   # Address of this author
;

#===============================================================================

# 4. TEXT

_publ_section_synopsis                           
;
 ?
;
_publ_section_abstract                           
;
 ?
;

# Insert blank lines between paragraphs

_publ_section_comment                            
;
;
_publ_section_exptl_prep                         
;
 ?
;
_publ_section_exptl_refinement                   
;
 ?
;

# Insert blank lines between references

_publ_section_references                         
;
 Allen, F.H. (2002).
   Acta Cryst. B58, 380-388.

 Altomare, A., Burla, M.C., Camalli, M., Cascarano, G.L., Giacovazzo, C.
   Guagliardi, A., Moliterni, A.G.G., Polidori, G. & Spagna, R.
   (1999) J. Appl. Cryst. 32, 115-119.

 Beurskens, P.T., Beurskens, G., de Gelder, R., Garc\'ia-Granda, S.,
 Gould, R.O., Israel, R. & Smits, J.M.M. (1999) The DIRDIF99 Program System,
   Technical Report of the Crystallography Laboratory,
   University of Nijmegen, The Netherlands.

 Boer, J.L. de & Duisenberg, A.J.M. (1984). Acta Cryst. A40, C-410.

 Boeyens, J.C.A. (1978). J.Cryst.Mol.Struct. 8, 317-320.

 Cremer, D. & Pople, J.A. (1975). J. Am. Chem. Soc. 97, 1354-1358.

 Duisenberg, A.J.M. (1992). J. Appl. Cryst. 25, 92-96.

 Duisenberg, A.J.M., Kroon-Batenburg, L.M.J. & Schreurs, A.M.M. (2003).
   J. Appl. Cryst. 36, 220-229.

 Enraf-Nonius (1989). CAD-4 Software. Version 5. Enraf-Nonius, Delft,
   The Netherlands.

 Flack, H.D. (1983). Acta Cryst. A39, 876-881.

 Hooft, R.W.W. (1998). Collect Software, Nonius B.V., Delft, The Netherlands.

 LePage, Y. (1987). J. Appl. Cryst. 20, 264-269.

 Mackay, A.L. (1984). Acta Cryst. A40, 165-166.

 Meulenaer, J. de & Tompa, H. (1965). Acta Cryst. 19, 1014-1018.

 North, A.C.T., Phillips, D.C. & Mathews, F.S. (1968).
  Acta Cryst. A24, 351-359.

 Otwinowski, Z. & Minor, W. (1997). Methods in Enzymology, Vol. 276,
   Macromolecular Crystallography, Part A, edited by C.W. Carter &
    R.M. Sweet, pp. 307-326. London: Academic Press.

 Sheldrick, G.M. (1986). SHELXS86. University of G\"ottingen, Germany.

 Sheldrick, G.M. (1993). SHELXL93. University of G\"ottingen, Germany.

 Sheldrick, G.M. (1997). SHELXS97. University of G\"ottingen, Germany.

 Sheldrick, G.M. (1997). SHELXL97. University of G\"ottingen, Germany.

 Sluis, P. van der & Spek, A.L. (1990). Acta Cryst. A46, 194-201.

 Spek, A.L. (1987). Acta Cryst. C43, 1233-1235.

 Spek, A.L. (1988). J. Appl. Cryst. 21, 578-579.

 Spek, A.L. (1994). Am. Crystallogr. Assoc.-Abstracts, 22, 66.

 Spek, A.L. (1997). HELENA, Program for Datareduction, Utrecht
   University, The Netherlands.

 Spek, A.L. (2003). J. Appl. Cryst. 36, 7-13.

 Wilson, A.J.C. (1992). Ed. International Tables for Crystallography,
   Volume C, Kluwer Academic Publishers, Dordrecht, The Netherlands.
;
_publ_section_acknowledgements                   
;
;
_publ_section_figure_captions                    
; View of the title compound with the atom numbering scheme.
Displacement ellipsoids for non-H atoms are drawn at the 50% probability level.
;

#===============================================================================

data_XXII_R010

#===============================================================================

# 5. CHEMICAL DATA

_chemical_name_systematic                        
;
;
_chemical_name_common                             ?
_chemical_melting_point                           ?
_chemical_formula_moiety                         
'C8 N4 S3'
# Ex: 'C12 H16 N2 O6, H2 O' and '(Cd 2+)3, (C6 N6 Cr 3-)2, 2(H2 O)' 
_chemical_formula_structural                      ?
_chemical_formula_sum                            
'C8 N4 S3'
_chemical_formula_iupac                           ?
_chemical_formula_weight                             248.33
_chemical_compound_source                        'see text'

loop_
_atom_type_symbol                                
_atom_type_description                           
_atom_type_scat_dispersion_real                  
_atom_type_scat_dispersion_imag                  
_atom_type_scat_source                           
 C   C    0.0033    0.0016
' International Tables Vol C Tables 4.2.6.8 and 6.1.1.4'
 N   N    0.0061    0.0033
' International Tables Vol C Tables 4.2.6.8 and 6.1.1.4'
 S   S    0.1246    0.1234
' International Tables Vol C Tables 4.2.6.8 and 6.1.1.4'

#===============================================================================

# 6. CRYSTAL DATA

_symmetry_cell_setting                              monoclinic
_symmetry_space_group_name_Hall                   '-P 2ybc'
_symmetry_space_group_name_H-M                    'P 21/c'
_symmetry_Int_Tables_number                              14

loop_
_symmetry_equiv_pos_site_id                      
_symmetry_equiv_pos_as_xyz                       
   1 x,y,z                         
   2 -x,1/2+y,1/2-z                
   3 -x,-y,-z                      
   4 x,1/2-y,1/2+z                 

_cell_length_a                                          8.64280
_cell_length_b                                          7.85580
_cell_length_c                                         16.23080
_cell_angle_alpha                                            90
_cell_angle_beta                                       101.9750
_cell_angle_gamma                                            90
_cell_volume                                           1078.027
_cell_formula_units_Z                                 4
_cell_measurement_temperature                     ?
_cell_measurement_reflns_used                     ?
_cell_measurement_theta_min                       ?
_cell_measurement_theta_max                       ?
_cell_special_details                            
;
;

_exptl_crystal_description                       ' ?'
_exptl_crystal_colour                            ' ?'

_exptl_crystal_size_max                           ?
_exptl_crystal_size_mid                           ?
_exptl_crystal_size_min                           ?
_exptl_crystal_size_rad                           ?
_exptl_crystal_density_meas                       ?
_exptl_crystal_density_diffrn                         1.530
_exptl_crystal_density_method                    'Not Measured'
_exptl_crystal_F_000                                    496
_exptl_absorpt_coefficient_mu                         0.655
_exptl_crystal_density_meas_temp                  ?

# Permitted for _exptl_absorpt_correction_type :
# analytical     'analytical from crystal shape'
#                Example: de Meulenaer&Tompa: ABST
# cylinder       'cylindrical'
# gaussian       'Gaussian from crystal shape'
#                Example: PLATON/ABSG
# integration    'integration from crystal shape'
# multi-scan     'symmetry-related measurements'
#                Example: SADABS, MULABS
# none           'no absorption corr. applied'
# numerical      'numerical from crystal shape'
# psi-scan       'psi-scan corrections'
#                Example: PLATON/ABSP
# refdelf        'refined from delta-F'
#                Example: SHELXA, 
# sphere         'spherical'
#                Example: PLATON/ABSS
_exptl_absorpt_correction_type                   ' ?'
# Example: '(North et al., 1968)'
_exptl_absorpt_process_details                    ?
_exptl_absorpt_correction_T_min                   ?
_exptl_absorpt_correction_T_max                   ?

#===============================================================================

# 7. EXPERIMENTAL DATA

_exptl_special_details                           
;
;
_diffrn_ambient_temperature                       ?
_diffrn_radiation_wavelength                        0.71073
_diffrn_radiation_probe                           'x-ray'
_diffrn_radiation_type                            'MoK\a'
_diffrn_radiation_source                          ?
_diffrn_radiation_monochromator                   ?

_diffrn_measurement_device_type                   ?
_diffrn_measurement_method                        ?
_diffrn_detector_area_resol_mean                  ?

# number of measured reflections (redundant set)
_diffrn_reflns_number                             ?
_diffrn_reflns_av_R_equivalents                   ?
_diffrn_reflns_av_sigmaI/netI                     ?
_diffrn_reflns_limit_h_min                        ?
_diffrn_reflns_limit_h_max                        ?
_diffrn_reflns_limit_k_min                        ?
_diffrn_reflns_limit_k_max                        ?
_diffrn_reflns_limit_l_min                        ?
_diffrn_reflns_limit_l_max                        ?
_diffrn_reflns_theta_min                          ?
_diffrn_reflns_theta_max                          ?
_diffrn_reflns_theta_full                         ?
_diffrn_measured_fraction_theta_max               ?
_diffrn_measured_fraction_theta_full              ?
_diffrn_reflns_reduction_process                 
;
;

# number of unique reflections
_reflns_number_total                              ?
# number of observed reflections (> n sig(I))
_reflns_number_gt                                 ?
_reflns_threshold_expression                       ?

_computing_data_collection                        ?
_computing_cell_refinement                        ?
_computing_data_reduction                         ?
_computing_structure_solution                     ?
_computing_structure_refinement                   ?
_computing_molecular_graphics                     ?
_computing_publication_material                   'PLATON (Spek, 2003)' 

#===============================================================================

# 8. REFINEMENT DATA

_refine_special_details                           ?
_refine_ls_structure_factor_coef                   ?
_refine_ls_matrix_type                             ?
_refine_ls_weighting_scheme                       ' ?'
_refine_ls_weighting_details                     
 ?                                                                                                                                                                                                      
_atom_sites_solution_primary                     ' ?'
_atom_sites_solution_secondary                   ' ?'
_atom_sites_solution_hydrogens                   ' .'


# Permitted for _refine_ls_hydrogen_treatment :
# refall            - refined all H-atom parameters
# refxyz            - refined H-atom coordinates only
# refU              - refined H-atom U only
# noref             - no refinement of H-atom parameters
# constr            - H-atom parameters constrained
# hetero            - H-atom parameters constrained for H on C,
#                     all H-atom parameters refined for H on
#                     heteroatoms
# heteroxyz         - H-atom parameters constrained for H on C,
#                     refined H-atom coordinates only for H
#                     on heteroatoms
# heteroU           - H-atom parameters constrained for H on C,
#                     refined H-atom U's only for H on
#                     heteroatoms
# heteronoref       - H-atom parameters constrained for H on C,
#                     no refinement of H-atom parameters for
#                     H on heteroatoms
# hetero-mixed      - H-atom parameters constrained for H on C
#                     and some heteroatoms, all H-atom
#                     parameters refined for H on remaining
#                     heteroatoms.
# heteroxyz-mixed   - H-atom parameters constrained for H on C
#                     and some heteroatoms, refined H-atom
#                     coordinates only for H on remaining
#                     heteroatoms.
# heteroU-mixed     - H-atom parameters constrained for H on C
#                     and some heteroatoms, refined H-atom
#                     U's only for H on remaining heteroatoms
# heteronoref-mixed - H-atom parameters constrained for H on C
#                     and some heteroatoms, no refinement of
#                     H-atom parameters for H on remaining
#                     heteroatoms
# mixed   - some constrained, some independent
# undef   - H-atom parameters not defined
_refine_ls_hydrogen_treatment                    ' .'

_refine_ls_extinction_method                      ' ?'
_refine_ls_extinction_coef                         ?                   
_refine_ls_extinction_expression                 
 ?                                                                                                                                                                                                      
_refine_ls_abs_structure_details                  ?
_refine_ls_abs_structure_Flack                   .
_refine_ls_number_reflns                          ?
_refine_ls_number_parameters                      ?
_refine_ls_number_restraints                              0
_refine_ls_number_constraints                     ?
_refine_ls_R_factor_all                           ?
_refine_ls_R_factor_gt                            ?
_refine_ls_wR_factor_ref                          ?
_refine_ls_wR_factor_gt                           ?
_refine_ls_goodness_of_fit_ref                    ?
_refine_ls_restrained_S_all                       ?
_refine_ls_shift/su_max                           ?
_refine_ls_shift/su_mean                          ?
_refine_diff_density_max                          ?
_refine_diff_density_min                          ?
_refine_diff_density_rms                          ?

#===============================================================================

# 9. ATOMIC COORDINATES AND DISPLACEMENT PARAMETERS

loop_
_atom_site_label                                 
_atom_site_type_symbol                           
_atom_site_thermal_displace_type                 
_atom_site_fract_x                               
_atom_site_fract_y                               
_atom_site_fract_z                               
_atom_site_occupancy                             
_atom_site_U_iso_or_equiv                        
_atom_site_calc_flag                             
_atom_site_refinement_flags                      
_atom_site_disorder_assembly                     
_atom_site_disorder_group                        
S1 S Uiso 0.49727 0.17191 0.27476 1.000 0.0500 . . . .                          
S2 S Uiso 0.25118 0.34935 0.38965 1.000 0.0500 . . . .                          
S3 S Uiso 0.66822 0.18769 0.53817 1.000 0.0500 . . . .                          
N1 N Uiso 0.48486 0.26261 0.51595 1.000 0.0500 . . . .                          
N2 N Uiso 0.17214 0.01550 0.10806 1.000 0.0500 . . . .                          
N3 N Uiso -0.11023 0.24864 0.23470 1.000 0.0500 . . . .                         
N4 N Uiso 0.91522 -0.01415 0.39505 1.000 0.0500 . . . .                         
C1 C Uiso 0.29048 0.17106 0.24837 1.000 0.0500 . . . .                          
C2 C Uiso 0.19320 0.24337 0.29366 1.000 0.0500 . . . .                          
C3 C Uiso 0.43606 0.26255 0.43254 1.000 0.0500 . . . .                          
C4 C Uiso 0.53950 0.18999 0.38460 1.000 0.0500 . . . .                          
C5 C Uiso 0.67849 0.13898 0.43723 1.000 0.0500 . . . .                          
C6 C Uiso 0.22494 0.08813 0.16983 1.000 0.0500 . . . .                          
C7 C Uiso 0.02537 0.24343 0.26124 1.000 0.0500 . . . .                          
C8 C Uiso 0.81128 0.05760 0.41513 1.000 0.0500 . . . .                          

#===============================================================================

# 10. MOLECULAR GEOMETRY

_geom_special_details                            
;
 Bond distances, angles etc. have been calculated using the
 rounded fractional coordinates. All su's are estimated
 from the variances of the (full) variance-covariance matrix.
 The cell esds are taken into account in the estimation of
 distances, angles and torsion angles
;

loop_
_geom_bond_atom_site_label_1                     
_geom_bond_atom_site_label_2                     
_geom_bond_distance                              
_geom_bond_site_symmetry_1                       
_geom_bond_site_symmetry_2                       
_geom_bond_publ_flag                             
 S1      C1           1.7493                     .       .                   yes
 S1      C4           1.7498                     .       .                   yes
 S2      C2           1.7457                     .       .                   yes
 S2      C3           1.7439                     .       .                   yes
 S3      N1           1.6585                     .       .                   yes
 S3      C5           1.7026                     .       .                   yes
 N1      C3           1.3318                     .       .                   yes
 N2      C6           1.1615                     .       .                   yes
 N3      C7           1.1624                     .       .                   yes
 N4      C8           1.1629                     .       .                   yes
 C1      C2           1.3514                     .       .                   no 
 C1      C6           1.4390                     .       .                   no 
 C2      C7           1.4367                     .       .                   no 
 C3      C4           1.4207                     .       .                   no 
 C4      C5           1.3811                     .       .                   no 
 C5      C8           1.4232                     .       .                   no 

loop_
_geom_angle_atom_site_label_1                    
_geom_angle_atom_site_label_2                    
_geom_angle_atom_site_label_3                    
_geom_angle                                      
_geom_angle_site_symmetry_1                      
_geom_angle_site_symmetry_2                      
_geom_angle_site_symmetry_3                      
_geom_angle_publ_flag                            
 C1      S1      C4           103.67             .       .       .           yes
 C2      S2      C3           103.85             .       .       .           yes
 N1      S3      C5            96.24             .       .       .           yes
 S3      N1      C3           107.92             .       .       .           yes
 S1      C1      C2           125.77             .       .       .           yes
 S1      C1      C6           114.40             .       .       .           yes
 C2      C1      C6           119.81             .       .       .           no 
 S2      C2      C1           126.17             .       .       .           yes
 S2      C2      C7           114.06             .       .       .           yes
 C1      C2      C7           119.72             .       .       .           no 
 S2      C3      N1           118.45             .       .       .           yes
 S2      C3      C4           124.53             .       .       .           yes
 N1      C3      C4           117.02             .       .       .           yes
 S1      C4      C3           124.66             .       .       .           yes
 S1      C4      C5           125.27             .       .       .           yes
 C3      C4      C5           110.06             .       .       .           no 
 S3      C5      C4           108.52             .       .       .           yes
 S3      C5      C8           123.32             .       .       .           yes
 C4      C5      C8           128.16             .       .       .           no 
 N2      C6      C1           177.44             .       .       .           yes
 N3      C7      C2           177.98             .       .       .           yes
 N4      C8      C5           176.96             .       .       .           yes

loop_
_geom_torsion_atom_site_label_1                  
_geom_torsion_atom_site_label_2                  
_geom_torsion_atom_site_label_3                  
_geom_torsion_atom_site_label_4                  
_geom_torsion                                    
_geom_torsion_site_symmetry_1                    
_geom_torsion_site_symmetry_2                    
_geom_torsion_site_symmetry_3                    
_geom_torsion_site_symmetry_4                    
_geom_torsion_publ_flag                          
 C1      S1      C4      C5           156.44     .       .       .       .   no 
 C4      S1      C1      C2            26.65     .       .       .       .   no 
 C4      S1      C1      C6          -155.04     .       .       .       .   no 
 C1      S1      C4      C3           -24.75     .       .       .       .   no 
 C3      S2      C2      C1           -25.01     .       .       .       .   no 
 C3      S2      C2      C7           157.75     .       .       .       .   no 
 C2      S2      C3      N1          -153.66     .       .       .       .   no 
 C2      S2      C3      C4            25.97     .       .       .       .   no 
 C5      S3      N1      C3            -4.48     .       .       .       .   no 
 N1      S3      C5      C8          -176.36     .       .       .       .   no 
 N1      S3      C5      C4             3.09     .       .       .       .   no 
 S3      N1      C3      C4             4.85     .       .       .       .   no 
 S3      N1      C3      S2          -175.49     .       .       .       .   no 
 C6      C1      C2      C7            -2.73     .       .       .       .   no 
 S1      C1      C2      C7           175.50     .       .       .       .   no 
 C6      C1      C2      S2          -179.83     .       .       .       .   no 
 S1      C1      C2      S2            -1.60     .       .       .       .   no 
 S2      C3      C4      S1            -1.27     .       .       .       .   no 
 S2      C3      C4      C5           177.69     .       .       .       .   no 
 N1      C3      C4      C5            -2.68     .       .       .       .   no 
 N1      C3      C4      S1           178.37     .       .       .       .   no 
 S1      C4      C5      S3           178.12     .       .       .       .   no 
 C3      C4      C5      C8           178.59     .       .       .       .   no 
 S1      C4      C5      C8            -2.46     .       .       .       .   no 
 C3      C4      C5      S3            -0.83     .       .       .       .   no 

# Loop Mechanism for Extra Tables(s)

#loop_
#_publ_manuscript_incl_extra_item
#'_geom_extra_tableA_col_1'
#'_geom_extra_tableA_col_2'
#'_geom_extra_tableA_col_3'
#'_geom_extra_table_head_A'
#'_geom_table_footnote_A'
#'_geom_extra_tableB_col_1'
#'_geom_extra_tableB_col_2'
#'_geom_extra_tableB_col_3'
#'_geom_extra_table_head_B'
#'_geom_table_footnote_B'


#
#loop_
#_geom_extra_tableA_col_1
#_geom_extra_tableA_col_2
#_geom_extra_tableA_col_3
# ? ? ?


#
#loop_
#_geom_extra_tableB_col_1
#_geom_extra_tableB_col_2
#_geom_extra_tableB_col_3
# ? ? ?


#
#_geom_table_footnote_A
#;
# ?
#;


#
#_geom_table_footnote_B
#;
# ?
#;


#
#_geom_table_footnote_A
#;
# ?
#;


#
#_geom_table_footnote_B
#;
# ?
#;

_iucr_refine_instructions_details                
;
;

#===END
# CIF-file generated for E000116C03P212121           New: P212121

#==============================================================================
data_global
#==============================================================================

# 0. AUDIT DETAILS

_audit_creation_date                              'Apr  2 18:30:32 2015'
_audit_creation_method                            'PLATON <TABLE ACC> option' 
_audit_update_record                             
;
;

#===============================================================================

# 1. SUBMISSION DETAILS

# Name of author for correspondence
_publ_contact_author_name                        
;
;
# address of author for correspondence
_publ_contact_author_address                     
;
;

_publ_contact_author_email                        ?
_publ_contact_author_fax                          ?
_publ_contact_author_phone                        ?

_publ_requested_journal                           'Acta Crystallographica C' 
# Publication choise FI, CI or EI for Inorganic
#                    FM, CM or EM for Metal-organic
#                    FO, CO or EO for Organic
_publ_requested_category                          ?
_publ_requested_coeditor_name                     ?

_publ_contact_letter                             # Include date of submission
;
Date of submission ?

Please consider this CIF submission for publication as a
Regular Structural Paper in Acta Crystallographica C. 
;

#===============================================================================

# 2. PROCESSING SUMMARY (JOURNAL OFFICE ONLY)

_journal_date_recd_electronic                     ?

_journal_date_to_coeditor                         ?
_journal_date_from_coeditor                       ?
_journal_date_accepted                            ?

_journal_date_printers_first                      ?
_journal_date_printers_final                      ?
_journal_date_proofs_out                          ?
_journal_date_proofs_in                           ?

_journal_coeditor_name                            ?
_journal_coeditor_code                            ?
_journal_coeditor_notes                          
;
;

_journal_techeditor_code                          ?
_journal_techeditor_notes                        
;
;

_journal_coden_ASTM                               ?
_journal_name_full                                ?
_journal_year                                     ?
_journal_volume                                   ?
_journal_issue                                    ?
_journal_page_first                               ?
_journal_page_last                                ?


_journal_suppl_publ_number                        ?
_journal_suppl_publ_pages                         ?


#===============================================================================

# 3. TITLE AND AUTHOR LIST

_publ_section_title                              
;
;
_publ_section_title_footnote                     
;
;

# The loop structure below should contain the names and adresses of all
# authors, in the required order of publication. Repeat as necessary.


loop_
_publ_author_name                                
_publ_author_footnote                            
_publ_author_address                             
'?' # author name
;   # author related footnote
;
;   # Address of this author
;

#===============================================================================

# 4. TEXT

_publ_section_synopsis                           
;
 ?
;
_publ_section_abstract                           
;
 ?
;

# Insert blank lines between paragraphs

_publ_section_comment                            
;
;
_publ_section_exptl_prep                         
;
 ?
;
_publ_section_exptl_refinement                   
;
 ?
;

# Insert blank lines between references

_publ_section_references                         
;
 Allen, F.H. (2002).
   Acta Cryst. B58, 380-388.

 Altomare, A., Burla, M.C., Camalli, M., Cascarano, G.L., Giacovazzo, C.
   Guagliardi, A., Moliterni, A.G.G., Polidori, G. & Spagna, R.
   (1999) J. Appl. Cryst. 32, 115-119.

 Beurskens, P.T., Beurskens, G., de Gelder, R., Garc\'ia-Granda, S.,
 Gould, R.O., Israel, R. & Smits, J.M.M. (1999) The DIRDIF99 Program System,
   Technical Report of the Crystallography Laboratory,
   University of Nijmegen, The Netherlands.

 Boer, J.L. de & Duisenberg, A.J.M. (1984). Acta Cryst. A40, C-410.

 Boeyens, J.C.A. (1978). J.Cryst.Mol.Struct. 8, 317-320.

 Cremer, D. & Pople, J.A. (1975). J. Am. Chem. Soc. 97, 1354-1358.

 Duisenberg, A.J.M. (1992). J. Appl. Cryst. 25, 92-96.

 Duisenberg, A.J.M., Kroon-Batenburg, L.M.J. & Schreurs, A.M.M. (2003).
   J. Appl. Cryst. 36, 220-229.

 Enraf-Nonius (1989). CAD-4 Software. Version 5. Enraf-Nonius, Delft,
   The Netherlands.

 Flack, H.D. (1983). Acta Cryst. A39, 876-881.

 Hooft, R.W.W. (1998). Collect Software, Nonius B.V., Delft, The Netherlands.

 LePage, Y. (1987). J. Appl. Cryst. 20, 264-269.

 Mackay, A.L. (1984). Acta Cryst. A40, 165-166.

 Meulenaer, J. de & Tompa, H. (1965). Acta Cryst. 19, 1014-1018.

 North, A.C.T., Phillips, D.C. & Mathews, F.S. (1968).
  Acta Cryst. A24, 351-359.

 Otwinowski, Z. & Minor, W. (1997). Methods in Enzymology, Vol. 276,
   Macromolecular Crystallography, Part A, edited by C.W. Carter &
    R.M. Sweet, pp. 307-326. London: Academic Press.

 Sheldrick, G.M. (1986). SHELXS86. University of G\"ottingen, Germany.

 Sheldrick, G.M. (1993). SHELXL93. University of G\"ottingen, Germany.

 Sheldrick, G.M. (1997). SHELXS97. University of G\"ottingen, Germany.

 Sheldrick, G.M. (1997). SHELXL97. University of G\"ottingen, Germany.

 Sluis, P. van der & Spek, A.L. (1990). Acta Cryst. A46, 194-201.

 Spek, A.L. (1987). Acta Cryst. C43, 1233-1235.

 Spek, A.L. (1988). J. Appl. Cryst. 21, 578-579.

 Spek, A.L. (1994). Am. Crystallogr. Assoc.-Abstracts, 22, 66.

 Spek, A.L. (1997). HELENA, Program for Datareduction, Utrecht
   University, The Netherlands.

 Spek, A.L. (2003). J. Appl. Cryst. 36, 7-13.

 Wilson, A.J.C. (1992). Ed. International Tables for Crystallography,
   Volume C, Kluwer Academic Publishers, Dordrecht, The Netherlands.
;
_publ_section_acknowledgements                   
;
;
_publ_section_figure_captions                    
; View of the title compound with the atom numbering scheme.
Displacement ellipsoids for non-H atoms are drawn at the 50% probability level.
;

#===============================================================================

data_XXII_R011

#===============================================================================

# 5. CHEMICAL DATA

_chemical_name_systematic                        
;
;
_chemical_name_common                             ?
_chemical_melting_point                           ?
_chemical_formula_moiety                         
'C8 N4 S3'
# Ex: 'C12 H16 N2 O6, H2 O' and '(Cd 2+)3, (C6 N6 Cr 3-)2, 2(H2 O)' 
_chemical_formula_structural                      ?
_chemical_formula_sum                            
'C8 N4 S3'
_chemical_formula_iupac                           ?
_chemical_formula_weight                             248.33
_chemical_compound_source                        'see text'

loop_
_atom_type_symbol                                
_atom_type_description                           
_atom_type_scat_dispersion_real                  
_atom_type_scat_dispersion_imag                  
_atom_type_scat_source                           
 C   C    0.0033    0.0016
' International Tables Vol C Tables 4.2.6.8 and 6.1.1.4'
 N   N    0.0061    0.0033
' International Tables Vol C Tables 4.2.6.8 and 6.1.1.4'
 S   S    0.1246    0.1234
' International Tables Vol C Tables 4.2.6.8 and 6.1.1.4'

#===============================================================================

# 6. CRYSTAL DATA

_symmetry_cell_setting                            orthorhombic
_symmetry_space_group_name_Hall                   'P 2ac 2ab'
_symmetry_space_group_name_H-M                    'P 21 21 21'
_symmetry_Int_Tables_number                              19

loop_
_symmetry_equiv_pos_site_id                      
_symmetry_equiv_pos_as_xyz                       
   1 x,y,z                         
   2 1/2-x,-y,1/2+z                
   3 1/2+x,1/2-y,-z                
   4 -x,1/2+y,1/2-z                

_cell_length_a                                          6.17120
_cell_length_b                                          9.41390
_cell_length_c                                         18.91330
_cell_angle_alpha                                            90
_cell_angle_beta                                             90
_cell_angle_gamma                                            90
_cell_volume                                           1098.769
_cell_formula_units_Z                                 4
_cell_measurement_temperature                     ?
_cell_measurement_reflns_used                     ?
_cell_measurement_theta_min                       ?
_cell_measurement_theta_max                       ?
_cell_special_details                            
;
;

_exptl_crystal_description                       ' ?'
_exptl_crystal_colour                            ' ?'

_exptl_crystal_size_max                           ?
_exptl_crystal_size_mid                           ?
_exptl_crystal_size_min                           ?
_exptl_crystal_size_rad                           ?
_exptl_crystal_density_meas                       ?
_exptl_crystal_density_diffrn                         1.501
_exptl_crystal_density_method                    'Not Measured'
_exptl_crystal_F_000                                    496
_exptl_absorpt_coefficient_mu                         0.643
_exptl_crystal_density_meas_temp                  ?

# Permitted for _exptl_absorpt_correction_type :
# analytical     'analytical from crystal shape'
#                Example: de Meulenaer&Tompa: ABST
# cylinder       'cylindrical'
# gaussian       'Gaussian from crystal shape'
#                Example: PLATON/ABSG
# integration    'integration from crystal shape'
# multi-scan     'symmetry-related measurements'
#                Example: SADABS, MULABS
# none           'no absorption corr. applied'
# numerical      'numerical from crystal shape'
# psi-scan       'psi-scan corrections'
#                Example: PLATON/ABSP
# refdelf        'refined from delta-F'
#                Example: SHELXA, 
# sphere         'spherical'
#                Example: PLATON/ABSS
_exptl_absorpt_correction_type                   ' ?'
# Example: '(North et al., 1968)'
_exptl_absorpt_process_details                    ?
_exptl_absorpt_correction_T_min                   ?
_exptl_absorpt_correction_T_max                   ?

#===============================================================================

# 7. EXPERIMENTAL DATA

_exptl_special_details                           
;
;
_diffrn_ambient_temperature                       ?
_diffrn_radiation_wavelength                        0.71073
_diffrn_radiation_probe                           'x-ray'
_diffrn_radiation_type                            'MoK\a'
_diffrn_radiation_source                          ?
_diffrn_radiation_monochromator                   ?

_diffrn_measurement_device_type                   ?
_diffrn_measurement_method                        ?
_diffrn_detector_area_resol_mean                  ?

# number of measured reflections (redundant set)
_diffrn_reflns_number                             ?
_diffrn_reflns_av_R_equivalents                   ?
_diffrn_reflns_av_sigmaI/netI                     ?
_diffrn_reflns_limit_h_min                        ?
_diffrn_reflns_limit_h_max                        ?
_diffrn_reflns_limit_k_min                        ?
_diffrn_reflns_limit_k_max                        ?
_diffrn_reflns_limit_l_min                        ?
_diffrn_reflns_limit_l_max                        ?
_diffrn_reflns_theta_min                          ?
_diffrn_reflns_theta_max                          ?
_diffrn_reflns_theta_full                         ?
_diffrn_measured_fraction_theta_max               ?
_diffrn_measured_fraction_theta_full              ?
_diffrn_reflns_reduction_process                 
;
;

# number of unique reflections
_reflns_number_total                              ?
# number of observed reflections (> n sig(I))
_reflns_number_gt                                 ?
_reflns_threshold_expression                       ?

_computing_data_collection                        ?
_computing_cell_refinement                        ?
_computing_data_reduction                         ?
_computing_structure_solution                     ?
_computing_structure_refinement                   ?
_computing_molecular_graphics                     ?
_computing_publication_material                   'PLATON (Spek, 2003)' 

#===============================================================================

# 8. REFINEMENT DATA

_refine_special_details                           ?
_refine_ls_structure_factor_coef                   ?
_refine_ls_matrix_type                             ?
_refine_ls_weighting_scheme                       ' ?'
_refine_ls_weighting_details                     
 ?                                                                                                                                                                                                      
_atom_sites_solution_primary                     ' ?'
_atom_sites_solution_secondary                   ' ?'
_atom_sites_solution_hydrogens                   ' .'


# Permitted for _refine_ls_hydrogen_treatment :
# refall            - refined all H-atom parameters
# refxyz            - refined H-atom coordinates only
# refU              - refined H-atom U only
# noref             - no refinement of H-atom parameters
# constr            - H-atom parameters constrained
# hetero            - H-atom parameters constrained for H on C,
#                     all H-atom parameters refined for H on
#                     heteroatoms
# heteroxyz         - H-atom parameters constrained for H on C,
#                     refined H-atom coordinates only for H
#                     on heteroatoms
# heteroU           - H-atom parameters constrained for H on C,
#                     refined H-atom U's only for H on
#                     heteroatoms
# heteronoref       - H-atom parameters constrained for H on C,
#                     no refinement of H-atom parameters for
#                     H on heteroatoms
# hetero-mixed      - H-atom parameters constrained for H on C
#                     and some heteroatoms, all H-atom
#                     parameters refined for H on remaining
#                     heteroatoms.
# heteroxyz-mixed   - H-atom parameters constrained for H on C
#                     and some heteroatoms, refined H-atom
#                     coordinates only for H on remaining
#                     heteroatoms.
# heteroU-mixed     - H-atom parameters constrained for H on C
#                     and some heteroatoms, refined H-atom
#                     U's only for H on remaining heteroatoms
# heteronoref-mixed - H-atom parameters constrained for H on C
#                     and some heteroatoms, no refinement of
#                     H-atom parameters for H on remaining
#                     heteroatoms
# mixed   - some constrained, some independent
# undef   - H-atom parameters not defined
_refine_ls_hydrogen_treatment                    ' .'

_refine_ls_extinction_method                      ' ?'
_refine_ls_extinction_coef                         ?                   
_refine_ls_extinction_expression                 
 ?                                                                                                                                                                                                      
_refine_ls_abs_structure_details                 
 'Flack (1983)' 
_refine_ls_abs_structure_Flack                    ?

# Permitted for _chemical_absolute_configuration:
# Absolute configuration details
# rm   = Det. by chiral ref. mol. with known abs.conf
# ad   = Det. by anomalous dispersion
# rmad = Det. by 'rm' and 'ad' 
# syn  = Det. with reference to synthesis
# unk  = Unknown/Arbitrary
_chemical_absolute_configuration                  ?

_refine_ls_number_reflns                          ?
_refine_ls_number_parameters                      ?
_refine_ls_number_restraints                              0
_refine_ls_number_constraints                     ?
_refine_ls_R_factor_all                           ?
_refine_ls_R_factor_gt                            ?
_refine_ls_wR_factor_ref                          ?
_refine_ls_wR_factor_gt                           ?
_refine_ls_goodness_of_fit_ref                    ?
_refine_ls_restrained_S_all                       ?
_refine_ls_shift/su_max                           ?
_refine_ls_shift/su_mean                          ?
_refine_diff_density_max                          ?
_refine_diff_density_min                          ?
_refine_diff_density_rms                          ?

#===============================================================================

# 9. ATOMIC COORDINATES AND DISPLACEMENT PARAMETERS

loop_
_atom_site_label                                 
_atom_site_type_symbol                           
_atom_site_thermal_displace_type                 
_atom_site_fract_x                               
_atom_site_fract_y                               
_atom_site_fract_z                               
_atom_site_occupancy                             
_atom_site_U_iso_or_equiv                        
_atom_site_calc_flag                             
_atom_site_refinement_flags                      
_atom_site_disorder_assembly                     
_atom_site_disorder_group                        
S1 S Uiso 0.55728 0.27562 0.43996 1.000 0.0500 . . . .                          
S2 S Uiso 0.13076 0.29200 0.32645 1.000 0.0500 . . . .                          
S3 S Uiso 0.28520 -0.11804 0.38022 1.000 0.0500 . . . .                         
N1 N Uiso 0.15095 0.01212 0.34062 1.000 0.0500 . . . .                          
N2 N Uiso 0.80541 0.60573 0.37562 1.000 0.0500 . . . .                          
N3 N Uiso 0.33704 0.62520 0.24287 1.000 0.0500 . . . .                          
N4 N Uiso 0.77676 -0.09674 0.50487 1.000 0.0500 . . . .                         
C1 C Uiso 0.51607 0.40517 0.37506 1.000 0.0500 . . . .                          
C2 C Uiso 0.34689 0.41125 0.32978 1.000 0.0500 . . . .                          
C3 C Uiso 0.24172 0.13467 0.35922 1.000 0.0500 . . . .                          
C4 C Uiso 0.42052 0.12760 0.40638 1.000 0.0500 . . . .                          
C5 C Uiso 0.46734 -0.01208 0.42270 1.000 0.0500 . . . .                         
C6 C Uiso 0.67590 0.51622 0.37454 1.000 0.0500 . . . .                          
C7 C Uiso 0.33362 0.52811 0.28090 1.000 0.0500 . . . .                          
C8 C Uiso 0.63649 -0.06339 0.46729 1.000 0.0500 . . . .                         

#===============================================================================

# 10. MOLECULAR GEOMETRY

_geom_special_details                            
;
 Bond distances, angles etc. have been calculated using the
 rounded fractional coordinates. All su's are estimated
 from the variances of the (full) variance-covariance matrix.
 The cell esds are taken into account in the estimation of
 distances, angles and torsion angles
;

loop_
_geom_bond_atom_site_label_1                     
_geom_bond_atom_site_label_2                     
_geom_bond_distance                              
_geom_bond_site_symmetry_1                       
_geom_bond_site_symmetry_2                       
_geom_bond_publ_flag                             
 S1      C1           1.7489                     .       .                   yes
 S1      C4           1.7485                     .       .                   yes
 S2      C2           1.7445                     .       .                   yes
 S2      C3           1.7455                     .       .                   yes
 S3      N1           1.6579                     .       .                   yes
 S3      C5           1.7041                     .       .                   yes
 N1      C3           1.3298                     .       .                   yes
 N2      C6           1.1616                     .       .                   yes
 N3      C7           1.1633                     .       .                   yes
 N4      C8           1.1632                     .       .                   yes
 C1      C2           1.3516                     .       .                   no 
 C1      C6           1.4373                     .       .                   no 
 C2      C7           1.4393                     .       .                   no 
 C3      C4           1.4204                     .       .                   no 
 C4      C5           1.3812                     .       .                   no 
 C5      C8           1.4262                     .       .                   no 

loop_
_geom_angle_atom_site_label_1                    
_geom_angle_atom_site_label_2                    
_geom_angle_atom_site_label_3                    
_geom_angle                                      
_geom_angle_site_symmetry_1                      
_geom_angle_site_symmetry_2                      
_geom_angle_site_symmetry_3                      
_geom_angle_publ_flag                            
 C1      S1      C4           103.33             .       .       .           yes
 C2      S2      C3           103.49             .       .       .           yes
 N1      S3      C5            96.31             .       .       .           yes
 S3      N1      C3           108.13             .       .       .           yes
 S1      C1      C2           125.91             .       .       .           yes
 S1      C1      C6           114.34             .       .       .           yes
 C2      C1      C6           119.67             .       .       .           no 
 S2      C2      C1           125.89             .       .       .           yes
 S2      C2      C7           115.16             .       .       .           yes
 C1      C2      C7           118.90             .       .       .           no 
 S2      C3      N1           118.49             .       .       .           yes
 S2      C3      C4           124.58             .       .       .           yes
 N1      C3      C4           116.92             .       .       .           yes
 S1      C4      C3           124.45             .       .       .           yes
 S1      C4      C5           125.21             .       .       .           yes
 C3      C4      C5           110.33             .       .       .           no 
 S3      C5      C4           108.30             .       .       .           yes
 S3      C5      C8           124.28             .       .       .           yes
 C4      C5      C8           127.42             .       .       .           no 
 N2      C6      C1           178.59             .       .       .           yes
 N3      C7      C2           175.32             .       .       .           yes
 N4      C8      C5           175.84             .       .       .           yes

loop_
_geom_torsion_atom_site_label_1                  
_geom_torsion_atom_site_label_2                  
_geom_torsion_atom_site_label_3                  
_geom_torsion_atom_site_label_4                  
_geom_torsion                                    
_geom_torsion_site_symmetry_1                    
_geom_torsion_site_symmetry_2                    
_geom_torsion_site_symmetry_3                    
_geom_torsion_site_symmetry_4                    
_geom_torsion_publ_flag                          
 C1      S1      C4      C5           154.59     .       .       .       .   no 
 C4      S1      C1      C2            26.62     .       .       .       .   no 
 C4      S1      C1      C6          -156.55     .       .       .       .   no 
 C1      S1      C4      C3           -26.70     .       .       .       .   no 
 C3      S2      C2      C1           -27.19     .       .       .       .   no 
 C3      S2      C2      C7           155.32     .       .       .       .   no 
 C2      S2      C3      N1          -155.64     .       .       .       .   no 
 C2      S2      C3      C4            26.13     .       .       .       .   no 
 C5      S3      N1      C3            -0.14     .       .       .       .   no 
 N1      S3      C5      C8          -179.41     .       .       .       .   no 
 N1      S3      C5      C4             0.81     .       .       .       .   no 
 S3      N1      C3      C4            -0.59     .       .       .       .   no 
 S3      N1      C3      S2          -178.95     .       .       .       .   no 
 C6      C1      C2      C7             1.28     .       .       .       .   no 
 S1      C1      C2      C7           177.95     .       .       .       .   no 
 C6      C1      C2      S2          -176.12     .       .       .       .   no 
 S1      C1      C2      S2             0.55     .       .       .       .   no 
 S2      C3      C4      S1             0.60     .       .       .       .   no 
 S2      C3      C4      C5           179.47     .       .       .       .   no 
 N1      C3      C4      C5             1.21     .       .       .       .   no 
 N1      C3      C4      S1          -177.66     .       .       .       .   no 
 S1      C4      C5      S3           177.66     .       .       .       .   no 
 C3      C4      C5      C8           179.02     .       .       .       .   no 
 S1      C4      C5      C8            -2.11     .       .       .       .   no 
 C3      C4      C5      S3            -1.20     .       .       .       .   no 

# Loop Mechanism for Extra Tables(s)

#loop_
#_publ_manuscript_incl_extra_item
#'_geom_extra_tableA_col_1'
#'_geom_extra_tableA_col_2'
#'_geom_extra_tableA_col_3'
#'_geom_extra_table_head_A'
#'_geom_table_footnote_A'
#'_geom_extra_tableB_col_1'
#'_geom_extra_tableB_col_2'
#'_geom_extra_tableB_col_3'
#'_geom_extra_table_head_B'
#'_geom_table_footnote_B'


#
#loop_
#_geom_extra_tableA_col_1
#_geom_extra_tableA_col_2
#_geom_extra_tableA_col_3
# ? ? ?


#
#loop_
#_geom_extra_tableB_col_1
#_geom_extra_tableB_col_2
#_geom_extra_tableB_col_3
# ? ? ?


#
#_geom_table_footnote_A
#;
# ?
#;


#
#_geom_table_footnote_B
#;
# ?
#;


#
#_geom_table_footnote_A
#;
# ?
#;


#
#_geom_table_footnote_B
#;
# ?
#;

_iucr_refine_instructions_details                
;
;

#===END
# CIF-file generated for E000040C02Pna21             New: Pna21  

#==============================================================================
data_global
#==============================================================================

# 0. AUDIT DETAILS

_audit_creation_date                              'Apr  2 18:35:00 2015'
_audit_creation_method                            'PLATON <TABLE ACC> option' 
_audit_update_record                             
;
;

#===============================================================================

# 1. SUBMISSION DETAILS

# Name of author for correspondence
_publ_contact_author_name                        
;
;
# address of author for correspondence
_publ_contact_author_address                     
;
;

_publ_contact_author_email                        ?
_publ_contact_author_fax                          ?
_publ_contact_author_phone                        ?

_publ_requested_journal                           'Acta Crystallographica C' 
# Publication choise FI, CI or EI for Inorganic
#                    FM, CM or EM for Metal-organic
#                    FO, CO or EO for Organic
_publ_requested_category                          ?
_publ_requested_coeditor_name                     ?

_publ_contact_letter                             # Include date of submission
;
Date of submission ?

Please consider this CIF submission for publication as a
Regular Structural Paper in Acta Crystallographica C. 
;

#===============================================================================

# 2. PROCESSING SUMMARY (JOURNAL OFFICE ONLY)

_journal_date_recd_electronic                     ?

_journal_date_to_coeditor                         ?
_journal_date_from_coeditor                       ?
_journal_date_accepted                            ?

_journal_date_printers_first                      ?
_journal_date_printers_final                      ?
_journal_date_proofs_out                          ?
_journal_date_proofs_in                           ?

_journal_coeditor_name                            ?
_journal_coeditor_code                            ?
_journal_coeditor_notes                          
;
;

_journal_techeditor_code                          ?
_journal_techeditor_notes                        
;
;

_journal_coden_ASTM                               ?
_journal_name_full                                ?
_journal_year                                     ?
_journal_volume                                   ?
_journal_issue                                    ?
_journal_page_first                               ?
_journal_page_last                                ?


_journal_suppl_publ_number                        ?
_journal_suppl_publ_pages                         ?


#===============================================================================

# 3. TITLE AND AUTHOR LIST

_publ_section_title                              
;
;
_publ_section_title_footnote                     
;
;

# The loop structure below should contain the names and adresses of all
# authors, in the required order of publication. Repeat as necessary.


loop_
_publ_author_name                                
_publ_author_footnote                            
_publ_author_address                             
'?' # author name
;   # author related footnote
;
;   # Address of this author
;

#===============================================================================

# 4. TEXT

_publ_section_synopsis                           
;
 ?
;
_publ_section_abstract                           
;
 ?
;

# Insert blank lines between paragraphs

_publ_section_comment                            
;
;
_publ_section_exptl_prep                         
;
 ?
;
_publ_section_exptl_refinement                   
;
 ?
;

# Insert blank lines between references

_publ_section_references                         
;
 Allen, F.H. (2002).
   Acta Cryst. B58, 380-388.

 Altomare, A., Burla, M.C., Camalli, M., Cascarano, G.L., Giacovazzo, C.
   Guagliardi, A., Moliterni, A.G.G., Polidori, G. & Spagna, R.
   (1999) J. Appl. Cryst. 32, 115-119.

 Beurskens, P.T., Beurskens, G., de Gelder, R., Garc\'ia-Granda, S.,
 Gould, R.O., Israel, R. & Smits, J.M.M. (1999) The DIRDIF99 Program System,
   Technical Report of the Crystallography Laboratory,
   University of Nijmegen, The Netherlands.

 Boer, J.L. de & Duisenberg, A.J.M. (1984). Acta Cryst. A40, C-410.

 Boeyens, J.C.A. (1978). J.Cryst.Mol.Struct. 8, 317-320.

 Cremer, D. & Pople, J.A. (1975). J. Am. Chem. Soc. 97, 1354-1358.

 Duisenberg, A.J.M. (1992). J. Appl. Cryst. 25, 92-96.

 Duisenberg, A.J.M., Kroon-Batenburg, L.M.J. & Schreurs, A.M.M. (2003).
   J. Appl. Cryst. 36, 220-229.

 Enraf-Nonius (1989). CAD-4 Software. Version 5. Enraf-Nonius, Delft,
   The Netherlands.

 Flack, H.D. (1983). Acta Cryst. A39, 876-881.

 Hooft, R.W.W. (1998). Collect Software, Nonius B.V., Delft, The Netherlands.

 LePage, Y. (1987). J. Appl. Cryst. 20, 264-269.

 Mackay, A.L. (1984). Acta Cryst. A40, 165-166.

 Meulenaer, J. de & Tompa, H. (1965). Acta Cryst. 19, 1014-1018.

 North, A.C.T., Phillips, D.C. & Mathews, F.S. (1968).
  Acta Cryst. A24, 351-359.

 Otwinowski, Z. & Minor, W. (1997). Methods in Enzymology, Vol. 276,
   Macromolecular Crystallography, Part A, edited by C.W. Carter &
    R.M. Sweet, pp. 307-326. London: Academic Press.

 Sheldrick, G.M. (1986). SHELXS86. University of G\"ottingen, Germany.

 Sheldrick, G.M. (1993). SHELXL93. University of G\"ottingen, Germany.

 Sheldrick, G.M. (1997). SHELXS97. University of G\"ottingen, Germany.

 Sheldrick, G.M. (1997). SHELXL97. University of G\"ottingen, Germany.

 Sluis, P. van der & Spek, A.L. (1990). Acta Cryst. A46, 194-201.

 Spek, A.L. (1987). Acta Cryst. C43, 1233-1235.

 Spek, A.L. (1988). J. Appl. Cryst. 21, 578-579.

 Spek, A.L. (1994). Am. Crystallogr. Assoc.-Abstracts, 22, 66.

 Spek, A.L. (1997). HELENA, Program for Datareduction, Utrecht
   University, The Netherlands.

 Spek, A.L. (2003). J. Appl. Cryst. 36, 7-13.

 Wilson, A.J.C. (1992). Ed. International Tables for Crystallography,
   Volume C, Kluwer Academic Publishers, Dordrecht, The Netherlands.
;
_publ_section_acknowledgements                   
;
;
_publ_section_figure_captions                    
; View of the title compound with the atom numbering scheme.
Displacement ellipsoids for non-H atoms are drawn at the 50% probability level.
;

#===============================================================================

data_XXII_R012

#===============================================================================

# 5. CHEMICAL DATA

_chemical_name_systematic                        
;
;
_chemical_name_common                             ?
_chemical_melting_point                           ?
_chemical_formula_moiety                         
'C8 N4 S3'
# Ex: 'C12 H16 N2 O6, H2 O' and '(Cd 2+)3, (C6 N6 Cr 3-)2, 2(H2 O)' 
_chemical_formula_structural                      ?
_chemical_formula_sum                            
'C8 N4 S3'
_chemical_formula_iupac                           ?
_chemical_formula_weight                             248.33
_chemical_compound_source                        'see text'

loop_
_atom_type_symbol                                
_atom_type_description                           
_atom_type_scat_dispersion_real                  
_atom_type_scat_dispersion_imag                  
_atom_type_scat_source                           
 C   C    0.0033    0.0016
' International Tables Vol C Tables 4.2.6.8 and 6.1.1.4'
 N   N    0.0061    0.0033
' International Tables Vol C Tables 4.2.6.8 and 6.1.1.4'
 S   S    0.1246    0.1234
' International Tables Vol C Tables 4.2.6.8 and 6.1.1.4'

#===============================================================================

# 6. CRYSTAL DATA

_symmetry_cell_setting                            orthorhombic
_symmetry_space_group_name_Hall                   'P 2c -2n'
_symmetry_space_group_name_H-M                    'P n a 21'
_symmetry_Int_Tables_number                              33

loop_
_symmetry_equiv_pos_site_id                      
_symmetry_equiv_pos_as_xyz                       
   1 x,y,z                         
   2 -x,-y,1/2+z                   
   3 1/2-x,1/2+y,1/2+z             
   4 1/2+x,1/2-y,z                 

_cell_length_a                                         20.39050
_cell_length_b                                          7.58150
_cell_length_c                                          7.03990
_cell_angle_alpha                                            90
_cell_angle_beta                                             90
_cell_angle_gamma                                            90
_cell_volume                                           1088.302
_cell_formula_units_Z                                 4
_cell_measurement_temperature                     ?
_cell_measurement_reflns_used                     ?
_cell_measurement_theta_min                       ?
_cell_measurement_theta_max                       ?
_cell_special_details                            
;
;

_exptl_crystal_description                       ' ?'
_exptl_crystal_colour                            ' ?'

_exptl_crystal_size_max                           ?
_exptl_crystal_size_mid                           ?
_exptl_crystal_size_min                           ?
_exptl_crystal_size_rad                           ?
_exptl_crystal_density_meas                       ?
_exptl_crystal_density_diffrn                         1.516
_exptl_crystal_density_method                    'Not Measured'
_exptl_crystal_F_000                                    496
_exptl_absorpt_coefficient_mu                         0.649
_exptl_crystal_density_meas_temp                  ?

# Permitted for _exptl_absorpt_correction_type :
# analytical     'analytical from crystal shape'
#                Example: de Meulenaer&Tompa: ABST
# cylinder       'cylindrical'
# gaussian       'Gaussian from crystal shape'
#                Example: PLATON/ABSG
# integration    'integration from crystal shape'
# multi-scan     'symmetry-related measurements'
#                Example: SADABS, MULABS
# none           'no absorption corr. applied'
# numerical      'numerical from crystal shape'
# psi-scan       'psi-scan corrections'
#                Example: PLATON/ABSP
# refdelf        'refined from delta-F'
#                Example: SHELXA, 
# sphere         'spherical'
#                Example: PLATON/ABSS
_exptl_absorpt_correction_type                   ' ?'
# Example: '(North et al., 1968)'
_exptl_absorpt_process_details                    ?
_exptl_absorpt_correction_T_min                   ?
_exptl_absorpt_correction_T_max                   ?

#===============================================================================

# 7. EXPERIMENTAL DATA

_exptl_special_details                           
;
;
_diffrn_ambient_temperature                       ?
_diffrn_radiation_wavelength                        0.71073
_diffrn_radiation_probe                           'x-ray'
_diffrn_radiation_type                            'MoK\a'
_diffrn_radiation_source                          ?
_diffrn_radiation_monochromator                   ?

_diffrn_measurement_device_type                   ?
_diffrn_measurement_method                        ?
_diffrn_detector_area_resol_mean                  ?

# number of measured reflections (redundant set)
_diffrn_reflns_number                             ?
_diffrn_reflns_av_R_equivalents                   ?
_diffrn_reflns_av_sigmaI/netI                     ?
_diffrn_reflns_limit_h_min                        ?
_diffrn_reflns_limit_h_max                        ?
_diffrn_reflns_limit_k_min                        ?
_diffrn_reflns_limit_k_max                        ?
_diffrn_reflns_limit_l_min                        ?
_diffrn_reflns_limit_l_max                        ?
_diffrn_reflns_theta_min                          ?
_diffrn_reflns_theta_max                          ?
_diffrn_reflns_theta_full                         ?
_diffrn_measured_fraction_theta_max               ?
_diffrn_measured_fraction_theta_full              ?
_diffrn_reflns_reduction_process                 
;
;

# number of unique reflections
_reflns_number_total                              ?
# number of observed reflections (> n sig(I))
_reflns_number_gt                                 ?
_reflns_threshold_expression                       ?

_computing_data_collection                        ?
_computing_cell_refinement                        ?
_computing_data_reduction                         ?
_computing_structure_solution                     ?
_computing_structure_refinement                   ?
_computing_molecular_graphics                     ?
_computing_publication_material                   'PLATON (Spek, 2003)' 

#===============================================================================

# 8. REFINEMENT DATA

_refine_special_details                           ?
_refine_ls_structure_factor_coef                   ?
_refine_ls_matrix_type                             ?
_refine_ls_weighting_scheme                       ' ?'
_refine_ls_weighting_details                     
 ?                                                                                                                                                                                                      
_atom_sites_solution_primary                     ' ?'
_atom_sites_solution_secondary                   ' ?'
_atom_sites_solution_hydrogens                   ' .'


# Permitted for _refine_ls_hydrogen_treatment :
# refall            - refined all H-atom parameters
# refxyz            - refined H-atom coordinates only
# refU              - refined H-atom U only
# noref             - no refinement of H-atom parameters
# constr            - H-atom parameters constrained
# hetero            - H-atom parameters constrained for H on C,
#                     all H-atom parameters refined for H on
#                     heteroatoms
# heteroxyz         - H-atom parameters constrained for H on C,
#                     refined H-atom coordinates only for H
#                     on heteroatoms
# heteroU           - H-atom parameters constrained for H on C,
#                     refined H-atom U's only for H on
#                     heteroatoms
# heteronoref       - H-atom parameters constrained for H on C,
#                     no refinement of H-atom parameters for
#                     H on heteroatoms
# hetero-mixed      - H-atom parameters constrained for H on C
#                     and some heteroatoms, all H-atom
#                     parameters refined for H on remaining
#                     heteroatoms.
# heteroxyz-mixed   - H-atom parameters constrained for H on C
#                     and some heteroatoms, refined H-atom
#                     coordinates only for H on remaining
#                     heteroatoms.
# heteroU-mixed     - H-atom parameters constrained for H on C
#                     and some heteroatoms, refined H-atom
#                     U's only for H on remaining heteroatoms
# heteronoref-mixed - H-atom parameters constrained for H on C
#                     and some heteroatoms, no refinement of
#                     H-atom parameters for H on remaining
#                     heteroatoms
# mixed   - some constrained, some independent
# undef   - H-atom parameters not defined
_refine_ls_hydrogen_treatment                    ' .'

_refine_ls_extinction_method                      ' ?'
_refine_ls_extinction_coef                         ?                   
_refine_ls_extinction_expression                 
 ?                                                                                                                                                                                                      
_refine_ls_abs_structure_details                 
 'Flack (1983)' 
_refine_ls_abs_structure_Flack                    ?

# Permitted for _chemical_absolute_configuration:
# Absolute configuration details
# rm   = Det. by chiral ref. mol. with known abs.conf
# ad   = Det. by anomalous dispersion
# rmad = Det. by 'rm' and 'ad' 
# syn  = Det. with reference to synthesis
# unk  = Unknown/Arbitrary
_chemical_absolute_configuration                  ?

_refine_ls_number_reflns                          ?
_refine_ls_number_parameters                      ?
_refine_ls_number_restraints                              0
_refine_ls_number_constraints                     ?
_refine_ls_R_factor_all                           ?
_refine_ls_R_factor_gt                            ?
_refine_ls_wR_factor_ref                          ?
_refine_ls_wR_factor_gt                           ?
_refine_ls_goodness_of_fit_ref                    ?
_refine_ls_restrained_S_all                       ?
_refine_ls_shift/su_max                           ?
_refine_ls_shift/su_mean                          ?
_refine_diff_density_max                          ?
_refine_diff_density_min                          ?
_refine_diff_density_rms                          ?

#===============================================================================

# 9. ATOMIC COORDINATES AND DISPLACEMENT PARAMETERS

loop_
_atom_site_label                                 
_atom_site_type_symbol                           
_atom_site_thermal_displace_type                 
_atom_site_fract_x                               
_atom_site_fract_y                               
_atom_site_fract_z                               
_atom_site_occupancy                             
_atom_site_U_iso_or_equiv                        
_atom_site_calc_flag                             
_atom_site_refinement_flags                      
_atom_site_disorder_assembly                     
_atom_site_disorder_group                        
S1 S Uiso 0.07584 0.69497 0.73886 1.000 0.0500 . . . .                          
S2 S Uiso 0.13272 0.66407 1.18467 1.000 0.0500 . . . .                          
S3 S Uiso -0.06209 0.80064 1.17271 1.000 0.0500 . . . .                         
N1 N Uiso 0.01001 0.75382 1.26937 1.000 0.0500 . . . .                          
N2 N Uiso 0.22319 0.91790 0.55126 1.000 0.0500 . . . .                          
N3 N Uiso 0.28924 0.89681 1.07491 1.000 0.0500 . . . .                          
N4 N Uiso -0.11386 0.84930 0.65726 1.000 0.0500 . . . .                         
C1 C Uiso 0.15304 0.76965 0.81461 1.000 0.0500 . . . .                          
C2 C Uiso 0.17549 0.76067 0.99511 1.000 0.0500 . . . .                          
C3 C Uiso 0.05190 0.72106 1.12889 1.000 0.0500 . . . .                          
C4 C Uiso 0.02766 0.73464 0.94016 1.000 0.0500 . . . .                          
C5 C Uiso -0.03770 0.78143 0.94179 1.000 0.0500 . . . .                         
C6 C Uiso 0.19278 0.84755 0.66847 1.000 0.0500 . . . .                          
C7 C Uiso 0.23859 0.83337 1.04180 1.000 0.0500 . . . .                          
C8 C Uiso -0.07998 0.81480 0.78471 1.000 0.0500 . . . .                         

#===============================================================================

# 10. MOLECULAR GEOMETRY

_geom_special_details                            
;
 Bond distances, angles etc. have been calculated using the
 rounded fractional coordinates. All su's are estimated
 from the variances of the (full) variance-covariance matrix.
 The cell esds are taken into account in the estimation of
 distances, angles and torsion angles
;

loop_
_geom_bond_atom_site_label_1                     
_geom_bond_atom_site_label_2                     
_geom_bond_distance                              
_geom_bond_site_symmetry_1                       
_geom_bond_site_symmetry_2                       
_geom_bond_publ_flag                             
 S1      C1           1.7558                     .       .                   yes
 S1      C4           1.7504                     .       .                   yes
 S2      C2           1.7544                     .       .                   yes
 S2      C3           1.7483                     .       .                   yes
 S3      N1           1.6584                     .       .                   yes
 S3      C5           1.7063                     .       .                   yes
 N1      C3           1.3302                     .       .                   yes
 N2      C6           1.1618                     .       .                   yes
 N3      C7           1.1629                     .       .                   yes
 N4      C8           1.1622                     .       .                   yes
 C1      C2           1.3524                     .       .                   no 
 C1      C6           1.4366                     .       .                   no 
 C2      C7           1.4378                     .       .                   no 
 C3      C4           1.4213                     .       .                   no 
 C4      C5           1.3792                     .       .                   no 
 C5      C8           1.4248                     .       .                   no 

loop_
_geom_angle_atom_site_label_1                    
_geom_angle_atom_site_label_2                    
_geom_angle_atom_site_label_3                    
_geom_angle                                      
_geom_angle_site_symmetry_1                      
_geom_angle_site_symmetry_2                      
_geom_angle_site_symmetry_3                      
_geom_angle_publ_flag                            
 C1      S1      C4           101.65             .       .       .           yes
 C2      S2      C3           101.22             .       .       .           yes
 N1      S3      C5            96.56             .       .       .           yes
 S3      N1      C3           107.71             .       .       .           yes
 S1      C1      C2           124.93             .       .       .           yes
 S1      C1      C6           114.88             .       .       .           yes
 C2      C1      C6           120.18             .       .       .           no 
 S2      C2      C1           124.58             .       .       .           yes
 S2      C2      C7           115.53             .       .       .           yes
 C1      C2      C7           119.90             .       .       .           no 
 S2      C3      N1           118.98             .       .       .           yes
 S2      C3      C4           123.76             .       .       .           yes
 N1      C3      C4           117.27             .       .       .           yes
 S1      C4      C3           123.31             .       .       .           yes
 S1      C4      C5           126.39             .       .       .           yes
 C3      C4      C5           110.30             .       .       .           no 
 S3      C5      C4           108.15             .       .       .           yes
 S3      C5      C8           123.23             .       .       .           yes
 C4      C5      C8           128.60             .       .       .           no 
 N2      C6      C1           176.73             .       .       .           yes
 N3      C7      C2           177.60             .       .       .           yes
 N4      C8      C5           177.20             .       .       .           yes

loop_
_geom_torsion_atom_site_label_1                  
_geom_torsion_atom_site_label_2                  
_geom_torsion_atom_site_label_3                  
_geom_torsion_atom_site_label_4                  
_geom_torsion                                    
_geom_torsion_site_symmetry_1                    
_geom_torsion_site_symmetry_2                    
_geom_torsion_site_symmetry_3                    
_geom_torsion_site_symmetry_4                    
_geom_torsion_publ_flag                          
 C1      S1      C4      C5           146.98     .       .       .       .   no 
 C4      S1      C1      C2            32.43     .       .       .       .   no 
 C4      S1      C1      C6          -146.49     .       .       .       .   no 
 C1      S1      C4      C3           -33.42     .       .       .       .   no 
 C3      S2      C2      C1           -36.05     .       .       .       .   no 
 C3      S2      C2      C7           144.02     .       .       .       .   no 
 C2      S2      C3      N1          -146.14     .       .       .       .   no 
 C2      S2      C3      C4            33.95     .       .       .       .   no 
 C5      S3      N1      C3            -1.01     .       .       .       .   no 
 N1      S3      C5      C8          -177.45     .       .       .       .   no 
 N1      S3      C5      C4             1.03     .       .       .       .   no 
 S3      N1      C3      C4             0.75     .       .       .       .   no 
 S3      N1      C3      S2          -179.17     .       .       .       .   no 
 C6      C1      C2      C7             1.60     .       .       .       .   no 
 S1      C1      C2      C7          -177.26     .       .       .       .   no 
 C6      C1      C2      S2          -178.32     .       .       .       .   no 
 S1      C1      C2      S2             2.82     .       .       .       .   no 
 S2      C3      C4      S1             0.26     .       .       .       .   no 
 S2      C3      C4      C5           179.91     .       .       .       .   no 
 N1      C3      C4      C5             0.02     .       .       .       .   no 
 N1      C3      C4      S1          -179.66     .       .       .       .   no 
 S1      C4      C5      S3           178.91     .       .       .       .   no 
 C3      C4      C5      C8           177.64     .       .       .       .   no 
 S1      C4      C5      C8            -2.71     .       .       .       .   no 
 C3      C4      C5      S3            -0.74     .       .       .       .   no 

# Loop Mechanism for Extra Tables(s)

#loop_
#_publ_manuscript_incl_extra_item
#'_geom_extra_tableA_col_1'
#'_geom_extra_tableA_col_2'
#'_geom_extra_tableA_col_3'
#'_geom_extra_table_head_A'
#'_geom_table_footnote_A'
#'_geom_extra_tableB_col_1'
#'_geom_extra_tableB_col_2'
#'_geom_extra_tableB_col_3'
#'_geom_extra_table_head_B'
#'_geom_table_footnote_B'


#
#loop_
#_geom_extra_tableA_col_1
#_geom_extra_tableA_col_2
#_geom_extra_tableA_col_3
# ? ? ?


#
#loop_
#_geom_extra_tableB_col_1
#_geom_extra_tableB_col_2
#_geom_extra_tableB_col_3
# ? ? ?


#
#_geom_table_footnote_A
#;
# ?
#;


#
#_geom_table_footnote_B
#;
# ?
#;


#
#_geom_table_footnote_A
#;
# ?
#;


#
#_geom_table_footnote_B
#;
# ?
#;

_iucr_refine_instructions_details                
;
;

#===END
# CIF-file generated for E000007C00P21/c             New: P21/c  

#==============================================================================
data_global
#==============================================================================

# 0. AUDIT DETAILS

_audit_creation_date                              'Apr  2 18:30:27 2015'
_audit_creation_method                            'PLATON <TABLE ACC> option' 
_audit_update_record                             
;
;

#===============================================================================

# 1. SUBMISSION DETAILS

# Name of author for correspondence
_publ_contact_author_name                        
;
;
# address of author for correspondence
_publ_contact_author_address                     
;
;

_publ_contact_author_email                        ?
_publ_contact_author_fax                          ?
_publ_contact_author_phone                        ?

_publ_requested_journal                           'Acta Crystallographica C' 
# Publication choise FI, CI or EI for Inorganic
#                    FM, CM or EM for Metal-organic
#                    FO, CO or EO for Organic
_publ_requested_category                          ?
_publ_requested_coeditor_name                     ?

_publ_contact_letter                             # Include date of submission
;
Date of submission ?

Please consider this CIF submission for publication as a
Regular Structural Paper in Acta Crystallographica C. 
;

#===============================================================================

# 2. PROCESSING SUMMARY (JOURNAL OFFICE ONLY)

_journal_date_recd_electronic                     ?

_journal_date_to_coeditor                         ?
_journal_date_from_coeditor                       ?
_journal_date_accepted                            ?

_journal_date_printers_first                      ?
_journal_date_printers_final                      ?
_journal_date_proofs_out                          ?
_journal_date_proofs_in                           ?

_journal_coeditor_name                            ?
_journal_coeditor_code                            ?
_journal_coeditor_notes                          
;
;

_journal_techeditor_code                          ?
_journal_techeditor_notes                        
;
;

_journal_coden_ASTM                               ?
_journal_name_full                                ?
_journal_year                                     ?
_journal_volume                                   ?
_journal_issue                                    ?
_journal_page_first                               ?
_journal_page_last                                ?


_journal_suppl_publ_number                        ?
_journal_suppl_publ_pages                         ?


#===============================================================================

# 3. TITLE AND AUTHOR LIST

_publ_section_title                              
;
;
_publ_section_title_footnote                     
;
;

# The loop structure below should contain the names and adresses of all
# authors, in the required order of publication. Repeat as necessary.


loop_
_publ_author_name                                
_publ_author_footnote                            
_publ_author_address                             
'?' # author name
;   # author related footnote
;
;   # Address of this author
;

#===============================================================================

# 4. TEXT

_publ_section_synopsis                           
;
 ?
;
_publ_section_abstract                           
;
 ?
;

# Insert blank lines between paragraphs

_publ_section_comment                            
;
;
_publ_section_exptl_prep                         
;
 ?
;
_publ_section_exptl_refinement                   
;
 ?
;

# Insert blank lines between references

_publ_section_references                         
;
 Allen, F.H. (2002).
   Acta Cryst. B58, 380-388.

 Altomare, A., Burla, M.C., Camalli, M., Cascarano, G.L., Giacovazzo, C.
   Guagliardi, A., Moliterni, A.G.G., Polidori, G. & Spagna, R.
   (1999) J. Appl. Cryst. 32, 115-119.

 Beurskens, P.T., Beurskens, G., de Gelder, R., Garc\'ia-Granda, S.,
 Gould, R.O., Israel, R. & Smits, J.M.M. (1999) The DIRDIF99 Program System,
   Technical Report of the Crystallography Laboratory,
   University of Nijmegen, The Netherlands.

 Boer, J.L. de & Duisenberg, A.J.M. (1984). Acta Cryst. A40, C-410.

 Boeyens, J.C.A. (1978). J.Cryst.Mol.Struct. 8, 317-320.

 Cremer, D. & Pople, J.A. (1975). J. Am. Chem. Soc. 97, 1354-1358.

 Duisenberg, A.J.M. (1992). J. Appl. Cryst. 25, 92-96.

 Duisenberg, A.J.M., Kroon-Batenburg, L.M.J. & Schreurs, A.M.M. (2003).
   J. Appl. Cryst. 36, 220-229.

 Enraf-Nonius (1989). CAD-4 Software. Version 5. Enraf-Nonius, Delft,
   The Netherlands.

 Flack, H.D. (1983). Acta Cryst. A39, 876-881.

 Hooft, R.W.W. (1998). Collect Software, Nonius B.V., Delft, The Netherlands.

 LePage, Y. (1987). J. Appl. Cryst. 20, 264-269.

 Mackay, A.L. (1984). Acta Cryst. A40, 165-166.

 Meulenaer, J. de & Tompa, H. (1965). Acta Cryst. 19, 1014-1018.

 North, A.C.T., Phillips, D.C. & Mathews, F.S. (1968).
  Acta Cryst. A24, 351-359.

 Otwinowski, Z. & Minor, W. (1997). Methods in Enzymology, Vol. 276,
   Macromolecular Crystallography, Part A, edited by C.W. Carter &
    R.M. Sweet, pp. 307-326. London: Academic Press.

 Sheldrick, G.M. (1986). SHELXS86. University of G\"ottingen, Germany.

 Sheldrick, G.M. (1993). SHELXL93. University of G\"ottingen, Germany.

 Sheldrick, G.M. (1997). SHELXS97. University of G\"ottingen, Germany.

 Sheldrick, G.M. (1997). SHELXL97. University of G\"ottingen, Germany.

 Sluis, P. van der & Spek, A.L. (1990). Acta Cryst. A46, 194-201.

 Spek, A.L. (1987). Acta Cryst. C43, 1233-1235.

 Spek, A.L. (1988). J. Appl. Cryst. 21, 578-579.

 Spek, A.L. (1994). Am. Crystallogr. Assoc.-Abstracts, 22, 66.

 Spek, A.L. (1997). HELENA, Program for Datareduction, Utrecht
   University, The Netherlands.

 Spek, A.L. (2003). J. Appl. Cryst. 36, 7-13.

 Wilson, A.J.C. (1992). Ed. International Tables for Crystallography,
   Volume C, Kluwer Academic Publishers, Dordrecht, The Netherlands.
;
_publ_section_acknowledgements                   
;
;
_publ_section_figure_captions                    
; View of the title compound with the atom numbering scheme.
Displacement ellipsoids for non-H atoms are drawn at the 50% probability level.
;

#===============================================================================

data_XXII_R013

#===============================================================================

# 5. CHEMICAL DATA

_chemical_name_systematic                        
;
;
_chemical_name_common                             ?
_chemical_melting_point                           ?
_chemical_formula_moiety                         
'C8 N4 S3'
# Ex: 'C12 H16 N2 O6, H2 O' and '(Cd 2+)3, (C6 N6 Cr 3-)2, 2(H2 O)' 
_chemical_formula_structural                      ?
_chemical_formula_sum                            
'C8 N4 S3'
_chemical_formula_iupac                           ?
_chemical_formula_weight                             248.33
_chemical_compound_source                        'see text'

loop_
_atom_type_symbol                                
_atom_type_description                           
_atom_type_scat_dispersion_real                  
_atom_type_scat_dispersion_imag                  
_atom_type_scat_source                           
 C   C    0.0033    0.0016
' International Tables Vol C Tables 4.2.6.8 and 6.1.1.4'
 N   N    0.0061    0.0033
' International Tables Vol C Tables 4.2.6.8 and 6.1.1.4'
 S   S    0.1246    0.1234
' International Tables Vol C Tables 4.2.6.8 and 6.1.1.4'

#===============================================================================

# 6. CRYSTAL DATA

_symmetry_cell_setting                              monoclinic
_symmetry_space_group_name_Hall                   '-P 2ybc'
_symmetry_space_group_name_H-M                    'P 21/c'
_symmetry_Int_Tables_number                              14

loop_
_symmetry_equiv_pos_site_id                      
_symmetry_equiv_pos_as_xyz                       
   1 x,y,z                         
   2 -x,1/2+y,1/2-z                
   3 -x,-y,-z                      
   4 x,1/2-y,1/2+z                 

_cell_length_a                                          6.51490
_cell_length_b                                          8.17390
_cell_length_c                                         21.04450
_cell_angle_alpha                                            90
_cell_angle_beta                                        98.5020
_cell_angle_gamma                                            90
_cell_volume                                           1108.349
_cell_formula_units_Z                                 4
_cell_measurement_temperature                     ?
_cell_measurement_reflns_used                     ?
_cell_measurement_theta_min                       ?
_cell_measurement_theta_max                       ?
_cell_special_details                            
;
;

_exptl_crystal_description                       ' ?'
_exptl_crystal_colour                            ' ?'

_exptl_crystal_size_max                           ?
_exptl_crystal_size_mid                           ?
_exptl_crystal_size_min                           ?
_exptl_crystal_size_rad                           ?
_exptl_crystal_density_meas                       ?
_exptl_crystal_density_diffrn                         1.488
_exptl_crystal_density_method                    'Not Measured'
_exptl_crystal_F_000                                    496
_exptl_absorpt_coefficient_mu                         0.637
_exptl_crystal_density_meas_temp                  ?

# Permitted for _exptl_absorpt_correction_type :
# analytical     'analytical from crystal shape'
#                Example: de Meulenaer&Tompa: ABST
# cylinder       'cylindrical'
# gaussian       'Gaussian from crystal shape'
#                Example: PLATON/ABSG
# integration    'integration from crystal shape'
# multi-scan     'symmetry-related measurements'
#                Example: SADABS, MULABS
# none           'no absorption corr. applied'
# numerical      'numerical from crystal shape'
# psi-scan       'psi-scan corrections'
#                Example: PLATON/ABSP
# refdelf        'refined from delta-F'
#                Example: SHELXA, 
# sphere         'spherical'
#                Example: PLATON/ABSS
_exptl_absorpt_correction_type                   ' ?'
# Example: '(North et al., 1968)'
_exptl_absorpt_process_details                    ?
_exptl_absorpt_correction_T_min                   ?
_exptl_absorpt_correction_T_max                   ?

#===============================================================================

# 7. EXPERIMENTAL DATA

_exptl_special_details                           
;
;
_diffrn_ambient_temperature                       ?
_diffrn_radiation_wavelength                        0.71073
_diffrn_radiation_probe                           'x-ray'
_diffrn_radiation_type                            'MoK\a'
_diffrn_radiation_source                          ?
_diffrn_radiation_monochromator                   ?

_diffrn_measurement_device_type                   ?
_diffrn_measurement_method                        ?
_diffrn_detector_area_resol_mean                  ?

# number of measured reflections (redundant set)
_diffrn_reflns_number                             ?
_diffrn_reflns_av_R_equivalents                   ?
_diffrn_reflns_av_sigmaI/netI                     ?
_diffrn_reflns_limit_h_min                        ?
_diffrn_reflns_limit_h_max                        ?
_diffrn_reflns_limit_k_min                        ?
_diffrn_reflns_limit_k_max                        ?
_diffrn_reflns_limit_l_min                        ?
_diffrn_reflns_limit_l_max                        ?
_diffrn_reflns_theta_min                          ?
_diffrn_reflns_theta_max                          ?
_diffrn_reflns_theta_full                         ?
_diffrn_measured_fraction_theta_max               ?
_diffrn_measured_fraction_theta_full              ?
_diffrn_reflns_reduction_process                 
;
;

# number of unique reflections
_reflns_number_total                              ?
# number of observed reflections (> n sig(I))
_reflns_number_gt                                 ?
_reflns_threshold_expression                       ?

_computing_data_collection                        ?
_computing_cell_refinement                        ?
_computing_data_reduction                         ?
_computing_structure_solution                     ?
_computing_structure_refinement                   ?
_computing_molecular_graphics                     ?
_computing_publication_material                   'PLATON (Spek, 2003)' 

#===============================================================================

# 8. REFINEMENT DATA

_refine_special_details                           ?
_refine_ls_structure_factor_coef                   ?
_refine_ls_matrix_type                             ?
_refine_ls_weighting_scheme                       ' ?'
_refine_ls_weighting_details                     
 ?                                                                                                                                                                                                      
_atom_sites_solution_primary                     ' ?'
_atom_sites_solution_secondary                   ' ?'
_atom_sites_solution_hydrogens                   ' .'


# Permitted for _refine_ls_hydrogen_treatment :
# refall            - refined all H-atom parameters
# refxyz            - refined H-atom coordinates only
# refU              - refined H-atom U only
# noref             - no refinement of H-atom parameters
# constr            - H-atom parameters constrained
# hetero            - H-atom parameters constrained for H on C,
#                     all H-atom parameters refined for H on
#                     heteroatoms
# heteroxyz         - H-atom parameters constrained for H on C,
#                     refined H-atom coordinates only for H
#                     on heteroatoms
# heteroU           - H-atom parameters constrained for H on C,
#                     refined H-atom U's only for H on
#                     heteroatoms
# heteronoref       - H-atom parameters constrained for H on C,
#                     no refinement of H-atom parameters for
#                     H on heteroatoms
# hetero-mixed      - H-atom parameters constrained for H on C
#                     and some heteroatoms, all H-atom
#                     parameters refined for H on remaining
#                     heteroatoms.
# heteroxyz-mixed   - H-atom parameters constrained for H on C
#                     and some heteroatoms, refined H-atom
#                     coordinates only for H on remaining
#                     heteroatoms.
# heteroU-mixed     - H-atom parameters constrained for H on C
#                     and some heteroatoms, refined H-atom
#                     U's only for H on remaining heteroatoms
# heteronoref-mixed - H-atom parameters constrained for H on C
#                     and some heteroatoms, no refinement of
#                     H-atom parameters for H on remaining
#                     heteroatoms
# mixed   - some constrained, some independent
# undef   - H-atom parameters not defined
_refine_ls_hydrogen_treatment                    ' .'

_refine_ls_extinction_method                      ' ?'
_refine_ls_extinction_coef                         ?                   
_refine_ls_extinction_expression                 
 ?                                                                                                                                                                                                      
_refine_ls_abs_structure_details                  ?
_refine_ls_abs_structure_Flack                   .
_refine_ls_number_reflns                          ?
_refine_ls_number_parameters                      ?
_refine_ls_number_restraints                              0
_refine_ls_number_constraints                     ?
_refine_ls_R_factor_all                           ?
_refine_ls_R_factor_gt                            ?
_refine_ls_wR_factor_ref                          ?
_refine_ls_wR_factor_gt                           ?
_refine_ls_goodness_of_fit_ref                    ?
_refine_ls_restrained_S_all                       ?
_refine_ls_shift/su_max                           ?
_refine_ls_shift/su_mean                          ?
_refine_diff_density_max                          ?
_refine_diff_density_min                          ?
_refine_diff_density_rms                          ?

#===============================================================================

# 9. ATOMIC COORDINATES AND DISPLACEMENT PARAMETERS

loop_
_atom_site_label                                 
_atom_site_type_symbol                           
_atom_site_thermal_displace_type                 
_atom_site_fract_x                               
_atom_site_fract_y                               
_atom_site_fract_z                               
_atom_site_occupancy                             
_atom_site_U_iso_or_equiv                        
_atom_site_calc_flag                             
_atom_site_refinement_flags                      
_atom_site_disorder_assembly                     
_atom_site_disorder_group                        
S1 S Uiso 0.56164 0.07209 0.15602 1.000 0.0500 . . . .                          
S2 S Uiso 0.99933 0.27164 0.13006 1.000 0.0500 . . . .                          
S3 S Uiso 0.92984 0.26872 0.32072 1.000 0.0500 . . . .                          
N1 N Uiso 1.03940 0.31100 0.25620 1.000 0.0500 . . . .                          
N2 N Uiso 0.28156 0.15467 -0.00527 1.000 0.0500 . . . .                         
N3 N Uiso 0.76207 0.41108 -0.03287 1.000 0.0500 . . . .                         
N4 N Uiso 0.43203 0.03411 0.33502 1.000 0.0500 . . . .                          
C1 C Uiso 0.59319 0.18288 0.08692 1.000 0.0500 . . . .                          
C2 C Uiso 0.76651 0.26387 0.07686 1.000 0.0500 . . . .                          
C3 C Uiso 0.91876 0.25027 0.20510 1.000 0.0500 . . . .                          
C4 C Uiso 0.73561 0.16765 0.21601 1.000 0.0500 . . . .                          
C5 C Uiso 0.72028 0.16818 0.28070 1.000 0.0500 . . . .                          
C6 C Uiso 0.41831 0.17365 0.03636 1.000 0.0500 . . . .                          
C7 C Uiso 0.76939 0.34725 0.01679 1.000 0.0500 . . . .                          
C8 C Uiso 0.56232 0.09623 0.31144 1.000 0.0500 . . . .                          

#===============================================================================

# 10. MOLECULAR GEOMETRY

_geom_special_details                            
;
 Bond distances, angles etc. have been calculated using the
 rounded fractional coordinates. All su's are estimated
 from the variances of the (full) variance-covariance matrix.
 The cell esds are taken into account in the estimation of
 distances, angles and torsion angles
;

loop_
_geom_bond_atom_site_label_1                     
_geom_bond_atom_site_label_2                     
_geom_bond_distance                              
_geom_bond_site_symmetry_1                       
_geom_bond_site_symmetry_2                       
_geom_bond_publ_flag                             
 S1      C1           1.7508                     .       .                   yes
 S1      C4           1.7508                     .       .                   yes
 S2      C2           1.7481                     .       .                   yes
 S2      C3           1.7450                     .       .                   yes
 S3      N1           1.6610                     .       .                   yes
 S3      C5           1.7055                     .       .                   yes
 N1      C3           1.3307                     .       .                   yes
 N2      C6           1.1638                     .       .                   yes
 N3      C7           1.1627                     .       .                   yes
 N4      C8           1.1615                     .       .                   yes
 C1      C2           1.3523                     .       .                   no 
 C1      C6           1.4413                     .       .                   no 
 C2      C7           1.4387                     .       .                   no 
 C3      C4           1.4190                     .       .                   no 
 C4      C5           1.3797                     .       .                   no 
 C5      C8           1.4214                     .       .                   no 

loop_
_geom_angle_atom_site_label_1                    
_geom_angle_atom_site_label_2                    
_geom_angle_atom_site_label_3                    
_geom_angle                                      
_geom_angle_site_symmetry_1                      
_geom_angle_site_symmetry_2                      
_geom_angle_site_symmetry_3                      
_geom_angle_publ_flag                            
 C1      S1      C4           103.01             .       .       .           yes
 C2      S2      C3           103.14             .       .       .           yes
 N1      S3      C5            96.08             .       .       .           yes
 S3      N1      C3           108.01             .       .       .           yes
 S1      C1      C2           125.91             .       .       .           yes
 S1      C1      C6           114.14             .       .       .           yes
 C2      C1      C6           119.82             .       .       .           no 
 S2      C2      C1           125.66             .       .       .           yes
 S2      C2      C7           115.01             .       .       .           yes
 C1      C2      C7           119.28             .       .       .           no 
 S2      C3      N1           118.25             .       .       .           yes
 S2      C3      C4           124.52             .       .       .           yes
 N1      C3      C4           117.20             .       .       .           yes
 S1      C4      C3           124.46             .       .       .           yes
 S1      C4      C5           125.40             .       .       .           yes
 C3      C4      C5           110.09             .       .       .           no 
 S3      C5      C4           108.62             .       .       .           yes
 S3      C5      C8           123.73             .       .       .           yes
 C4      C5      C8           127.64             .       .       .           no 
 N2      C6      C1           175.04             .       .       .           yes
 N3      C7      C2           176.55             .       .       .           yes
 N4      C8      C5           177.92             .       .       .           yes

loop_
_geom_torsion_atom_site_label_1                  
_geom_torsion_atom_site_label_2                  
_geom_torsion_atom_site_label_3                  
_geom_torsion_atom_site_label_4                  
_geom_torsion                                    
_geom_torsion_site_symmetry_1                    
_geom_torsion_site_symmetry_2                    
_geom_torsion_site_symmetry_3                    
_geom_torsion_site_symmetry_4                    
_geom_torsion_publ_flag                          
 C1      S1      C4      C5           155.38     .       .       .       .   no 
 C4      S1      C1      C2            26.85     .       .       .       .   no 
 C4      S1      C1      C6          -157.32     .       .       .       .   no 
 C1      S1      C4      C3           -27.47     .       .       .       .   no 
 C3      S2      C2      C1           -28.84     .       .       .       .   no 
 C3      S2      C2      C7           153.71     .       .       .       .   no 
 C2      S2      C3      N1          -154.83     .       .       .       .   no 
 C2      S2      C3      C4            27.26     .       .       .       .   no 
 C5      S3      N1      C3             0.17     .       .       .       .   no 
 N1      S3      C5      C8           178.81     .       .       .       .   no 
 N1      S3      C5      C4            -0.07     .       .       .       .   no 
 S3      N1      C3      C4            -0.22     .       .       .       .   no 
 S3      N1      C3      S2          -178.28     .       .       .       .   no 
 C6      C1      C2      C7             3.31     .       .       .       .   no 
 S1      C1      C2      C7           178.92     .       .       .       .   no 
 C6      C1      C2      S2          -174.04     .       .       .       .   no 
 S1      C1      C2      S2             1.57     .       .       .       .   no 
 S2      C3      C4      S1             0.58     .       .       .       .   no 
 S2      C3      C4      C5           178.10     .       .       .       .   no 
 N1      C3      C4      C5             0.17     .       .       .       .   no 
 N1      C3      C4      S1          -177.35     .       .       .       .   no 
 S1      C4      C5      S3           177.46     .       .       .       .   no 
 C3      C4      C5      C8          -178.86     .       .       .       .   no 
 S1      C4      C5      C8            -1.37     .       .       .       .   no 
 C3      C4      C5      S3            -0.03     .       .       .       .   no 

# Loop Mechanism for Extra Tables(s)

#loop_
#_publ_manuscript_incl_extra_item
#'_geom_extra_tableA_col_1'
#'_geom_extra_tableA_col_2'
#'_geom_extra_tableA_col_3'
#'_geom_extra_table_head_A'
#'_geom_table_footnote_A'
#'_geom_extra_tableB_col_1'
#'_geom_extra_tableB_col_2'
#'_geom_extra_tableB_col_3'
#'_geom_extra_table_head_B'
#'_geom_table_footnote_B'


#
#loop_
#_geom_extra_tableA_col_1
#_geom_extra_tableA_col_2
#_geom_extra_tableA_col_3
# ? ? ?


#
#loop_
#_geom_extra_tableB_col_1
#_geom_extra_tableB_col_2
#_geom_extra_tableB_col_3
# ? ? ?


#
#_geom_table_footnote_A
#;
# ?
#;


#
#_geom_table_footnote_B
#;
# ?
#;


#
#_geom_table_footnote_A
#;
# ?
#;


#
#_geom_table_footnote_B
#;
# ?
#;

_iucr_refine_instructions_details                
;
;

#===END
# CIF-file generated for E000158C00P21/c             New: P21/c  

#==============================================================================
data_global
#==============================================================================

# 0. AUDIT DETAILS

_audit_creation_date                              'Apr  2 18:30:33 2015'
_audit_creation_method                            'PLATON <TABLE ACC> option' 
_audit_update_record                             
;
;

#===============================================================================

# 1. SUBMISSION DETAILS

# Name of author for correspondence
_publ_contact_author_name                        
;
;
# address of author for correspondence
_publ_contact_author_address                     
;
;

_publ_contact_author_email                        ?
_publ_contact_author_fax                          ?
_publ_contact_author_phone                        ?

_publ_requested_journal                           'Acta Crystallographica C' 
# Publication choise FI, CI or EI for Inorganic
#                    FM, CM or EM for Metal-organic
#                    FO, CO or EO for Organic
_publ_requested_category                          ?
_publ_requested_coeditor_name                     ?

_publ_contact_letter                             # Include date of submission
;
Date of submission ?

Please consider this CIF submission for publication as a
Regular Structural Paper in Acta Crystallographica C. 
;

#===============================================================================

# 2. PROCESSING SUMMARY (JOURNAL OFFICE ONLY)

_journal_date_recd_electronic                     ?

_journal_date_to_coeditor                         ?
_journal_date_from_coeditor                       ?
_journal_date_accepted                            ?

_journal_date_printers_first                      ?
_journal_date_printers_final                      ?
_journal_date_proofs_out                          ?
_journal_date_proofs_in                           ?

_journal_coeditor_name                            ?
_journal_coeditor_code                            ?
_journal_coeditor_notes                          
;
;

_journal_techeditor_code                          ?
_journal_techeditor_notes                        
;
;

_journal_coden_ASTM                               ?
_journal_name_full                                ?
_journal_year                                     ?
_journal_volume                                   ?
_journal_issue                                    ?
_journal_page_first                               ?
_journal_page_last                                ?


_journal_suppl_publ_number                        ?
_journal_suppl_publ_pages                         ?


#===============================================================================

# 3. TITLE AND AUTHOR LIST

_publ_section_title                              
;
;
_publ_section_title_footnote                     
;
;

# The loop structure below should contain the names and adresses of all
# authors, in the required order of publication. Repeat as necessary.


loop_
_publ_author_name                                
_publ_author_footnote                            
_publ_author_address                             
'?' # author name
;   # author related footnote
;
;   # Address of this author
;

#===============================================================================

# 4. TEXT

_publ_section_synopsis                           
;
 ?
;
_publ_section_abstract                           
;
 ?
;

# Insert blank lines between paragraphs

_publ_section_comment                            
;
;
_publ_section_exptl_prep                         
;
 ?
;
_publ_section_exptl_refinement                   
;
 ?
;

# Insert blank lines between references

_publ_section_references                         
;
 Allen, F.H. (2002).
   Acta Cryst. B58, 380-388.

 Altomare, A., Burla, M.C., Camalli, M., Cascarano, G.L., Giacovazzo, C.
   Guagliardi, A., Moliterni, A.G.G., Polidori, G. & Spagna, R.
   (1999) J. Appl. Cryst. 32, 115-119.

 Beurskens, P.T., Beurskens, G., de Gelder, R., Garc\'ia-Granda, S.,
 Gould, R.O., Israel, R. & Smits, J.M.M. (1999) The DIRDIF99 Program System,
   Technical Report of the Crystallography Laboratory,
   University of Nijmegen, The Netherlands.

 Boer, J.L. de & Duisenberg, A.J.M. (1984). Acta Cryst. A40, C-410.

 Boeyens, J.C.A. (1978). J.Cryst.Mol.Struct. 8, 317-320.

 Cremer, D. & Pople, J.A. (1975). J. Am. Chem. Soc. 97, 1354-1358.

 Duisenberg, A.J.M. (1992). J. Appl. Cryst. 25, 92-96.

 Duisenberg, A.J.M., Kroon-Batenburg, L.M.J. & Schreurs, A.M.M. (2003).
   J. Appl. Cryst. 36, 220-229.

 Enraf-Nonius (1989). CAD-4 Software. Version 5. Enraf-Nonius, Delft,
   The Netherlands.

 Flack, H.D. (1983). Acta Cryst. A39, 876-881.

 Hooft, R.W.W. (1998). Collect Software, Nonius B.V., Delft, The Netherlands.

 LePage, Y. (1987). J. Appl. Cryst. 20, 264-269.

 Mackay, A.L. (1984). Acta Cryst. A40, 165-166.

 Meulenaer, J. de & Tompa, H. (1965). Acta Cryst. 19, 1014-1018.

 North, A.C.T., Phillips, D.C. & Mathews, F.S. (1968).
  Acta Cryst. A24, 351-359.

 Otwinowski, Z. & Minor, W. (1997). Methods in Enzymology, Vol. 276,
   Macromolecular Crystallography, Part A, edited by C.W. Carter &
    R.M. Sweet, pp. 307-326. London: Academic Press.

 Sheldrick, G.M. (1986). SHELXS86. University of G\"ottingen, Germany.

 Sheldrick, G.M. (1993). SHELXL93. University of G\"ottingen, Germany.

 Sheldrick, G.M. (1997). SHELXS97. University of G\"ottingen, Germany.

 Sheldrick, G.M. (1997). SHELXL97. University of G\"ottingen, Germany.

 Sluis, P. van der & Spek, A.L. (1990). Acta Cryst. A46, 194-201.

 Spek, A.L. (1987). Acta Cryst. C43, 1233-1235.

 Spek, A.L. (1988). J. Appl. Cryst. 21, 578-579.

 Spek, A.L. (1994). Am. Crystallogr. Assoc.-Abstracts, 22, 66.

 Spek, A.L. (1997). HELENA, Program for Datareduction, Utrecht
   University, The Netherlands.

 Spek, A.L. (2003). J. Appl. Cryst. 36, 7-13.

 Wilson, A.J.C. (1992). Ed. International Tables for Crystallography,
   Volume C, Kluwer Academic Publishers, Dordrecht, The Netherlands.
;
_publ_section_acknowledgements                   
;
;
_publ_section_figure_captions                    
; View of the title compound with the atom numbering scheme.
Displacement ellipsoids for non-H atoms are drawn at the 50% probability level.
;

#===============================================================================

data_XXII_R014

#===============================================================================

# 5. CHEMICAL DATA

_chemical_name_systematic                        
;
;
_chemical_name_common                             ?
_chemical_melting_point                           ?
_chemical_formula_moiety                         
'C8 N4 S3'
# Ex: 'C12 H16 N2 O6, H2 O' and '(Cd 2+)3, (C6 N6 Cr 3-)2, 2(H2 O)' 
_chemical_formula_structural                      ?
_chemical_formula_sum                            
'C8 N4 S3'
_chemical_formula_iupac                           ?
_chemical_formula_weight                             248.33
_chemical_compound_source                        'see text'

loop_
_atom_type_symbol                                
_atom_type_description                           
_atom_type_scat_dispersion_real                  
_atom_type_scat_dispersion_imag                  
_atom_type_scat_source                           
 C   C    0.0033    0.0016
' International Tables Vol C Tables 4.2.6.8 and 6.1.1.4'
 N   N    0.0061    0.0033
' International Tables Vol C Tables 4.2.6.8 and 6.1.1.4'
 S   S    0.1246    0.1234
' International Tables Vol C Tables 4.2.6.8 and 6.1.1.4'

#===============================================================================

# 6. CRYSTAL DATA

_symmetry_cell_setting                              monoclinic
_symmetry_space_group_name_Hall                   '-P 2ybc'
_symmetry_space_group_name_H-M                    'P 21/c'
_symmetry_Int_Tables_number                              14

loop_
_symmetry_equiv_pos_site_id                      
_symmetry_equiv_pos_as_xyz                       
   1 x,y,z                         
   2 -x,1/2+y,1/2-z                
   3 -x,-y,-z                      
   4 x,1/2-y,1/2+z                 

_cell_length_a                                          9.78700
_cell_length_b                                          7.29490
_cell_length_c                                         15.83380
_cell_angle_alpha                                            90
_cell_angle_beta                                        95.0290
_cell_angle_gamma                                            90
_cell_volume                                           1126.105
_cell_formula_units_Z                                 4
_cell_measurement_temperature                     ?
_cell_measurement_reflns_used                     ?
_cell_measurement_theta_min                       ?
_cell_measurement_theta_max                       ?
_cell_special_details                            
;
;

_exptl_crystal_description                       ' ?'
_exptl_crystal_colour                            ' ?'

_exptl_crystal_size_max                           ?
_exptl_crystal_size_mid                           ?
_exptl_crystal_size_min                           ?
_exptl_crystal_size_rad                           ?
_exptl_crystal_density_meas                       ?
_exptl_crystal_density_diffrn                         1.465
_exptl_crystal_density_method                    'Not Measured'
_exptl_crystal_F_000                                    496
_exptl_absorpt_coefficient_mu                         0.627
_exptl_crystal_density_meas_temp                  ?

# Permitted for _exptl_absorpt_correction_type :
# analytical     'analytical from crystal shape'
#                Example: de Meulenaer&Tompa: ABST
# cylinder       'cylindrical'
# gaussian       'Gaussian from crystal shape'
#                Example: PLATON/ABSG
# integration    'integration from crystal shape'
# multi-scan     'symmetry-related measurements'
#                Example: SADABS, MULABS
# none           'no absorption corr. applied'
# numerical      'numerical from crystal shape'
# psi-scan       'psi-scan corrections'
#                Example: PLATON/ABSP
# refdelf        'refined from delta-F'
#                Example: SHELXA, 
# sphere         'spherical'
#                Example: PLATON/ABSS
_exptl_absorpt_correction_type                   ' ?'
# Example: '(North et al., 1968)'
_exptl_absorpt_process_details                    ?
_exptl_absorpt_correction_T_min                   ?
_exptl_absorpt_correction_T_max                   ?

#===============================================================================

# 7. EXPERIMENTAL DATA

_exptl_special_details                           
;
;
_diffrn_ambient_temperature                       ?
_diffrn_radiation_wavelength                        0.71073
_diffrn_radiation_probe                           'x-ray'
_diffrn_radiation_type                            'MoK\a'
_diffrn_radiation_source                          ?
_diffrn_radiation_monochromator                   ?

_diffrn_measurement_device_type                   ?
_diffrn_measurement_method                        ?
_diffrn_detector_area_resol_mean                  ?

# number of measured reflections (redundant set)
_diffrn_reflns_number                             ?
_diffrn_reflns_av_R_equivalents                   ?
_diffrn_reflns_av_sigmaI/netI                     ?
_diffrn_reflns_limit_h_min                        ?
_diffrn_reflns_limit_h_max                        ?
_diffrn_reflns_limit_k_min                        ?
_diffrn_reflns_limit_k_max                        ?
_diffrn_reflns_limit_l_min                        ?
_diffrn_reflns_limit_l_max                        ?
_diffrn_reflns_theta_min                          ?
_diffrn_reflns_theta_max                          ?
_diffrn_reflns_theta_full                         ?
_diffrn_measured_fraction_theta_max               ?
_diffrn_measured_fraction_theta_full              ?
_diffrn_reflns_reduction_process                 
;
;

# number of unique reflections
_reflns_number_total                              ?
# number of observed reflections (> n sig(I))
_reflns_number_gt                                 ?
_reflns_threshold_expression                       ?

_computing_data_collection                        ?
_computing_cell_refinement                        ?
_computing_data_reduction                         ?
_computing_structure_solution                     ?
_computing_structure_refinement                   ?
_computing_molecular_graphics                     ?
_computing_publication_material                   'PLATON (Spek, 2003)' 

#===============================================================================

# 8. REFINEMENT DATA

_refine_special_details                           ?
_refine_ls_structure_factor_coef                   ?
_refine_ls_matrix_type                             ?
_refine_ls_weighting_scheme                       ' ?'
_refine_ls_weighting_details                     
 ?                                                                                                                                                                                                      
_atom_sites_solution_primary                     ' ?'
_atom_sites_solution_secondary                   ' ?'
_atom_sites_solution_hydrogens                   ' .'


# Permitted for _refine_ls_hydrogen_treatment :
# refall            - refined all H-atom parameters
# refxyz            - refined H-atom coordinates only
# refU              - refined H-atom U only
# noref             - no refinement of H-atom parameters
# constr            - H-atom parameters constrained
# hetero            - H-atom parameters constrained for H on C,
#                     all H-atom parameters refined for H on
#                     heteroatoms
# heteroxyz         - H-atom parameters constrained for H on C,
#                     refined H-atom coordinates only for H
#                     on heteroatoms
# heteroU           - H-atom parameters constrained for H on C,
#                     refined H-atom U's only for H on
#                     heteroatoms
# heteronoref       - H-atom parameters constrained for H on C,
#                     no refinement of H-atom parameters for
#                     H on heteroatoms
# hetero-mixed      - H-atom parameters constrained for H on C
#                     and some heteroatoms, all H-atom
#                     parameters refined for H on remaining
#                     heteroatoms.
# heteroxyz-mixed   - H-atom parameters constrained for H on C
#                     and some heteroatoms, refined H-atom
#                     coordinates only for H on remaining
#                     heteroatoms.
# heteroU-mixed     - H-atom parameters constrained for H on C
#                     and some heteroatoms, refined H-atom
#                     U's only for H on remaining heteroatoms
# heteronoref-mixed - H-atom parameters constrained for H on C
#                     and some heteroatoms, no refinement of
#                     H-atom parameters for H on remaining
#                     heteroatoms
# mixed   - some constrained, some independent
# undef   - H-atom parameters not defined
_refine_ls_hydrogen_treatment                    ' .'

_refine_ls_extinction_method                      ' ?'
_refine_ls_extinction_coef                         ?                   
_refine_ls_extinction_expression                 
 ?                                                                                                                                                                                                      
_refine_ls_abs_structure_details                  ?
_refine_ls_abs_structure_Flack                   .
_refine_ls_number_reflns                          ?
_refine_ls_number_parameters                      ?
_refine_ls_number_restraints                              0
_refine_ls_number_constraints                     ?
_refine_ls_R_factor_all                           ?
_refine_ls_R_factor_gt                            ?
_refine_ls_wR_factor_ref                          ?
_refine_ls_wR_factor_gt                           ?
_refine_ls_goodness_of_fit_ref                    ?
_refine_ls_restrained_S_all                       ?
_refine_ls_shift/su_max                           ?
_refine_ls_shift/su_mean                          ?
_refine_diff_density_max                          ?
_refine_diff_density_min                          ?
_refine_diff_density_rms                          ?

#===============================================================================

# 9. ATOMIC COORDINATES AND DISPLACEMENT PARAMETERS

loop_
_atom_site_label                                 
_atom_site_type_symbol                           
_atom_site_thermal_displace_type                 
_atom_site_fract_x                               
_atom_site_fract_y                               
_atom_site_fract_z                               
_atom_site_occupancy                             
_atom_site_U_iso_or_equiv                        
_atom_site_calc_flag                             
_atom_site_refinement_flags                      
_atom_site_disorder_assembly                     
_atom_site_disorder_group                        
S1 S Uiso 0.20528 1.00285 0.22581 1.000 0.0500 . . . .                          
S2 S Uiso 0.16017 0.55316 0.18482 1.000 0.0500 . . . .                          
S3 S Uiso 0.46060 0.64156 0.37796 1.000 0.0500 . . . .                          
N1 N Uiso 0.36263 0.52206 0.30714 1.000 0.0500 . . . .                          
N2 N Uiso 0.16039 1.13487 -0.00194 1.000 0.0500 . . . .                         
N3 N Uiso 0.12806 0.62351 -0.04993 1.000 0.0500 . . . .                         
N4 N Uiso 0.51230 1.14805 0.41152 1.000 0.0500 . . . .                          
C1 C Uiso 0.17541 0.90649 0.12436 1.000 0.0500 . . . .                          
C2 C Uiso 0.15878 0.72547 0.10787 1.000 0.0500 . . . .                          
C3 C Uiso 0.28194 0.63944 0.26215 1.000 0.0500 . . . .                          
C4 C Uiso 0.30154 0.82939 0.27966 1.000 0.0500 . . . .                          
C5 C Uiso 0.40328 0.85296 0.34471 1.000 0.0500 . . . .                          
C6 C Uiso 0.16820 1.03525 0.05552 1.000 0.0500 . . . .                          
C7 C Uiso 0.13960 0.66395 0.02138 1.000 0.0500 . . . .                          
C8 C Uiso 0.45838 1.01850 0.38143 1.000 0.0500 . . . .                          

#===============================================================================

# 10. MOLECULAR GEOMETRY

_geom_special_details                            
;
 Bond distances, angles etc. have been calculated using the
 rounded fractional coordinates. All su's are estimated
 from the variances of the (full) variance-covariance matrix.
 The cell esds are taken into account in the estimation of
 distances, angles and torsion angles
;

loop_
_geom_bond_atom_site_label_1                     
_geom_bond_atom_site_label_2                     
_geom_bond_distance                              
_geom_bond_site_symmetry_1                       
_geom_bond_site_symmetry_2                       
_geom_bond_publ_flag                             
 S1      C1           1.7543                     .       .                   yes
 S1      C4           1.7535                     .       .                   yes
 S2      C2           1.7498                     .       .                   yes
 S2      C3           1.7492                     .       .                   yes
 S3      N1           1.6578                     .       .                   yes
 S3      C5           1.7083                     .       .                   yes
 N1      C3           1.3288                     .       .                   yes
 N2      C6           1.1617                     .       .                   yes
 N3      C7           1.1629                     .       .                   yes
 N4      C8           1.1638                     .       .                   yes
 C1      C2           1.3531                     .       .                   no 
 C1      C6           1.4359                     .       .                   no 
 C2      C7           1.4377                     .       .                   no 
 C3      C4           1.4228                     .       .                   no 
 C4      C5           1.3792                     .       .                   no 
 C5      C8           1.4255                     .       .                   no 

loop_
_geom_angle_atom_site_label_1                    
_geom_angle_atom_site_label_2                    
_geom_angle_atom_site_label_3                    
_geom_angle                                      
_geom_angle_site_symmetry_1                      
_geom_angle_site_symmetry_2                      
_geom_angle_site_symmetry_3                      
_geom_angle_publ_flag                            
 C1      S1      C4           101.27             .       .       .           yes
 C2      S2      C3           101.08             .       .       .           yes
 N1      S3      C5            96.40             .       .       .           yes
 S3      N1      C3           107.76             .       .       .           yes
 S1      C1      C2           125.12             .       .       .           yes
 S1      C1      C6           115.22             .       .       .           yes
 C2      C1      C6           119.66             .       .       .           no 
 S2      C2      C1           124.98             .       .       .           yes
 S2      C2      C7           115.56             .       .       .           yes
 C1      C2      C7           119.46             .       .       .           no 
 S2      C3      N1           118.67             .       .       .           yes
 S2      C3      C4           123.97             .       .       .           yes
 N1      C3      C4           117.35             .       .       .           yes
 S1      C4      C3           123.40             .       .       .           yes
 S1      C4      C5           126.52             .       .       .           yes
 C3      C4      C5           110.07             .       .       .           no 
 S3      C5      C4           108.28             .       .       .           yes
 S3      C5      C8           122.46             .       .       .           yes
 C4      C5      C8           129.25             .       .       .           no 
 N2      C6      C1           177.71             .       .       .           yes
 N3      C7      C2           175.95             .       .       .           yes
 N4      C8      C5           175.25             .       .       .           yes

loop_
_geom_torsion_atom_site_label_1                  
_geom_torsion_atom_site_label_2                  
_geom_torsion_atom_site_label_3                  
_geom_torsion_atom_site_label_4                  
_geom_torsion                                    
_geom_torsion_site_symmetry_1                    
_geom_torsion_site_symmetry_2                    
_geom_torsion_site_symmetry_3                    
_geom_torsion_site_symmetry_4                    
_geom_torsion_publ_flag                          
 C1      S1      C4      C5           148.08     .       .       .       .   no 
 C4      S1      C1      C2            33.05     .       .       .       .   no 
 C4      S1      C1      C6          -147.28     .       .       .       .   no 
 C1      S1      C4      C3           -33.21     .       .       .       .   no 
 C3      S2      C2      C1           -34.91     .       .       .       .   no 
 C3      S2      C2      C7           144.44     .       .       .       .   no 
 C2      S2      C3      N1          -145.78     .       .       .       .   no 
 C2      S2      C3      C4            33.51     .       .       .       .   no 
 C5      S3      N1      C3            -3.53     .       .       .       .   no 
 N1      S3      C5      C8          -176.86     .       .       .       .   no 
 N1      S3      C5      C4             2.69     .       .       .       .   no 
 S3      N1      C3      C4             3.56     .       .       .       .   no 
 S3      N1      C3      S2          -177.10     .       .       .       .   no 
 C6      C1      C2      C7             2.49     .       .       .       .   no 
 S1      C1      C2      C7          -177.85     .       .       .       .   no 
 C6      C1      C2      S2          -178.18     .       .       .       .   no 
 S1      C1      C2      S2             1.47     .       .       .       .   no 
 S2      C3      C4      S1             0.15     .       .       .       .   no 
 S2      C3      C4      C5           179.05     .       .       .       .   no 
 N1      C3      C4      C5            -1.65     .       .       .       .   no 
 N1      C3      C4      S1           179.45     .       .       .       .   no 
 S1      C4      C5      S3           177.78     .       .       .       .   no 
 C3      C4      C5      C8           178.44     .       .       .       .   no 
 S1      C4      C5      C8            -2.71     .       .       .       .   no 
 C3      C4      C5      S3            -1.07     .       .       .       .   no 

# Loop Mechanism for Extra Tables(s)

#loop_
#_publ_manuscript_incl_extra_item
#'_geom_extra_tableA_col_1'
#'_geom_extra_tableA_col_2'
#'_geom_extra_tableA_col_3'
#'_geom_extra_table_head_A'
#'_geom_table_footnote_A'
#'_geom_extra_tableB_col_1'
#'_geom_extra_tableB_col_2'
#'_geom_extra_tableB_col_3'
#'_geom_extra_table_head_B'
#'_geom_table_footnote_B'


#
#loop_
#_geom_extra_tableA_col_1
#_geom_extra_tableA_col_2
#_geom_extra_tableA_col_3
# ? ? ?


#
#loop_
#_geom_extra_tableB_col_1
#_geom_extra_tableB_col_2
#_geom_extra_tableB_col_3
# ? ? ?


#
#_geom_table_footnote_A
#;
# ?
#;


#
#_geom_table_footnote_B
#;
# ?
#;


#
#_geom_table_footnote_A
#;
# ?
#;


#
#_geom_table_footnote_B
#;
# ?
#;

_iucr_refine_instructions_details                
;
;

#===END
# CIF-file generated for E000008C00P21/c             New: P21/c  

#==============================================================================
data_global
#==============================================================================

# 0. AUDIT DETAILS

_audit_creation_date                              'Apr  2 18:30:27 2015'
_audit_creation_method                            'PLATON <TABLE ACC> option' 
_audit_update_record                             
;
;

#===============================================================================

# 1. SUBMISSION DETAILS

# Name of author for correspondence
_publ_contact_author_name                        
;
;
# address of author for correspondence
_publ_contact_author_address                     
;
;

_publ_contact_author_email                        ?
_publ_contact_author_fax                          ?
_publ_contact_author_phone                        ?

_publ_requested_journal                           'Acta Crystallographica C' 
# Publication choise FI, CI or EI for Inorganic
#                    FM, CM or EM for Metal-organic
#                    FO, CO or EO for Organic
_publ_requested_category                          ?
_publ_requested_coeditor_name                     ?

_publ_contact_letter                             # Include date of submission
;
Date of submission ?

Please consider this CIF submission for publication as a
Regular Structural Paper in Acta Crystallographica C. 
;

#===============================================================================

# 2. PROCESSING SUMMARY (JOURNAL OFFICE ONLY)

_journal_date_recd_electronic                     ?

_journal_date_to_coeditor                         ?
_journal_date_from_coeditor                       ?
_journal_date_accepted                            ?

_journal_date_printers_first                      ?
_journal_date_printers_final                      ?
_journal_date_proofs_out                          ?
_journal_date_proofs_in                           ?

_journal_coeditor_name                            ?
_journal_coeditor_code                            ?
_journal_coeditor_notes                          
;
;

_journal_techeditor_code                          ?
_journal_techeditor_notes                        
;
;

_journal_coden_ASTM                               ?
_journal_name_full                                ?
_journal_year                                     ?
_journal_volume                                   ?
_journal_issue                                    ?
_journal_page_first                               ?
_journal_page_last                                ?


_journal_suppl_publ_number                        ?
_journal_suppl_publ_pages                         ?


#===============================================================================

# 3. TITLE AND AUTHOR LIST

_publ_section_title                              
;
;
_publ_section_title_footnote                     
;
;

# The loop structure below should contain the names and adresses of all
# authors, in the required order of publication. Repeat as necessary.


loop_
_publ_author_name                                
_publ_author_footnote                            
_publ_author_address                             
'?' # author name
;   # author related footnote
;
;   # Address of this author
;

#===============================================================================

# 4. TEXT

_publ_section_synopsis                           
;
 ?
;
_publ_section_abstract                           
;
 ?
;

# Insert blank lines between paragraphs

_publ_section_comment                            
;
;
_publ_section_exptl_prep                         
;
 ?
;
_publ_section_exptl_refinement                   
;
 ?
;

# Insert blank lines between references

_publ_section_references                         
;
 Allen, F.H. (2002).
   Acta Cryst. B58, 380-388.

 Altomare, A., Burla, M.C., Camalli, M., Cascarano, G.L., Giacovazzo, C.
   Guagliardi, A., Moliterni, A.G.G., Polidori, G. & Spagna, R.
   (1999) J. Appl. Cryst. 32, 115-119.

 Beurskens, P.T., Beurskens, G., de Gelder, R., Garc\'ia-Granda, S.,
 Gould, R.O., Israel, R. & Smits, J.M.M. (1999) The DIRDIF99 Program System,
   Technical Report of the Crystallography Laboratory,
   University of Nijmegen, The Netherlands.

 Boer, J.L. de & Duisenberg, A.J.M. (1984). Acta Cryst. A40, C-410.

 Boeyens, J.C.A. (1978). J.Cryst.Mol.Struct. 8, 317-320.

 Cremer, D. & Pople, J.A. (1975). J. Am. Chem. Soc. 97, 1354-1358.

 Duisenberg, A.J.M. (1992). J. Appl. Cryst. 25, 92-96.

 Duisenberg, A.J.M., Kroon-Batenburg, L.M.J. & Schreurs, A.M.M. (2003).
   J. Appl. Cryst. 36, 220-229.

 Enraf-Nonius (1989). CAD-4 Software. Version 5. Enraf-Nonius, Delft,
   The Netherlands.

 Flack, H.D. (1983). Acta Cryst. A39, 876-881.

 Hooft, R.W.W. (1998). Collect Software, Nonius B.V., Delft, The Netherlands.

 LePage, Y. (1987). J. Appl. Cryst. 20, 264-269.

 Mackay, A.L. (1984). Acta Cryst. A40, 165-166.

 Meulenaer, J. de & Tompa, H. (1965). Acta Cryst. 19, 1014-1018.

 North, A.C.T., Phillips, D.C. & Mathews, F.S. (1968).
  Acta Cryst. A24, 351-359.

 Otwinowski, Z. & Minor, W. (1997). Methods in Enzymology, Vol. 276,
   Macromolecular Crystallography, Part A, edited by C.W. Carter &
    R.M. Sweet, pp. 307-326. London: Academic Press.

 Sheldrick, G.M. (1986). SHELXS86. University of G\"ottingen, Germany.

 Sheldrick, G.M. (1993). SHELXL93. University of G\"ottingen, Germany.

 Sheldrick, G.M. (1997). SHELXS97. University of G\"ottingen, Germany.

 Sheldrick, G.M. (1997). SHELXL97. University of G\"ottingen, Germany.

 Sluis, P. van der & Spek, A.L. (1990). Acta Cryst. A46, 194-201.

 Spek, A.L. (1987). Acta Cryst. C43, 1233-1235.

 Spek, A.L. (1988). J. Appl. Cryst. 21, 578-579.

 Spek, A.L. (1994). Am. Crystallogr. Assoc.-Abstracts, 22, 66.

 Spek, A.L. (1997). HELENA, Program for Datareduction, Utrecht
   University, The Netherlands.

 Spek, A.L. (2003). J. Appl. Cryst. 36, 7-13.

 Wilson, A.J.C. (1992). Ed. International Tables for Crystallography,
   Volume C, Kluwer Academic Publishers, Dordrecht, The Netherlands.
;
_publ_section_acknowledgements                   
;
;
_publ_section_figure_captions                    
; View of the title compound with the atom numbering scheme.
Displacement ellipsoids for non-H atoms are drawn at the 50% probability level.
;

#===============================================================================

data_XXII_R015

#===============================================================================

# 5. CHEMICAL DATA

_chemical_name_systematic                        
;
;
_chemical_name_common                             ?
_chemical_melting_point                           ?
_chemical_formula_moiety                         
'C8 N4 S3'
# Ex: 'C12 H16 N2 O6, H2 O' and '(Cd 2+)3, (C6 N6 Cr 3-)2, 2(H2 O)' 
_chemical_formula_structural                      ?
_chemical_formula_sum                            
'C8 N4 S3'
_chemical_formula_iupac                           ?
_chemical_formula_weight                             248.33
_chemical_compound_source                        'see text'

loop_
_atom_type_symbol                                
_atom_type_description                           
_atom_type_scat_dispersion_real                  
_atom_type_scat_dispersion_imag                  
_atom_type_scat_source                           
 C   C    0.0033    0.0016
' International Tables Vol C Tables 4.2.6.8 and 6.1.1.4'
 N   N    0.0061    0.0033
' International Tables Vol C Tables 4.2.6.8 and 6.1.1.4'
 S   S    0.1246    0.1234
' International Tables Vol C Tables 4.2.6.8 and 6.1.1.4'

#===============================================================================

# 6. CRYSTAL DATA

_symmetry_cell_setting                              monoclinic
_symmetry_space_group_name_Hall                   '-P 2ybc'
_symmetry_space_group_name_H-M                    'P 21/c'
_symmetry_Int_Tables_number                              14

loop_
_symmetry_equiv_pos_site_id                      
_symmetry_equiv_pos_as_xyz                       
   1 x,y,z                         
   2 -x,1/2+y,1/2-z                
   3 -x,-y,-z                      
   4 x,1/2-y,1/2+z                 

_cell_length_a                                         10.22420
_cell_length_b                                          7.50360
_cell_length_c                                         14.29580
_cell_angle_alpha                                            90
_cell_angle_beta                                        98.7550
_cell_angle_gamma                                            90
_cell_volume                                           1083.971
_cell_formula_units_Z                                 4
_cell_measurement_temperature                     ?
_cell_measurement_reflns_used                     ?
_cell_measurement_theta_min                       ?
_cell_measurement_theta_max                       ?
_cell_special_details                            
;
;

_exptl_crystal_description                       ' ?'
_exptl_crystal_colour                            ' ?'

_exptl_crystal_size_max                           ?
_exptl_crystal_size_mid                           ?
_exptl_crystal_size_min                           ?
_exptl_crystal_size_rad                           ?
_exptl_crystal_density_meas                       ?
_exptl_crystal_density_diffrn                         1.522
_exptl_crystal_density_method                    'Not Measured'
_exptl_crystal_F_000                                    496
_exptl_absorpt_coefficient_mu                         0.652
_exptl_crystal_density_meas_temp                  ?

# Permitted for _exptl_absorpt_correction_type :
# analytical     'analytical from crystal shape'
#                Example: de Meulenaer&Tompa: ABST
# cylinder       'cylindrical'
# gaussian       'Gaussian from crystal shape'
#                Example: PLATON/ABSG
# integration    'integration from crystal shape'
# multi-scan     'symmetry-related measurements'
#                Example: SADABS, MULABS
# none           'no absorption corr. applied'
# numerical      'numerical from crystal shape'
# psi-scan       'psi-scan corrections'
#                Example: PLATON/ABSP
# refdelf        'refined from delta-F'
#                Example: SHELXA, 
# sphere         'spherical'
#                Example: PLATON/ABSS
_exptl_absorpt_correction_type                   ' ?'
# Example: '(North et al., 1968)'
_exptl_absorpt_process_details                    ?
_exptl_absorpt_correction_T_min                   ?
_exptl_absorpt_correction_T_max                   ?

#===============================================================================

# 7. EXPERIMENTAL DATA

_exptl_special_details                           
;
;
_diffrn_ambient_temperature                       ?
_diffrn_radiation_wavelength                        0.71073
_diffrn_radiation_probe                           'x-ray'
_diffrn_radiation_type                            'MoK\a'
_diffrn_radiation_source                          ?
_diffrn_radiation_monochromator                   ?

_diffrn_measurement_device_type                   ?
_diffrn_measurement_method                        ?
_diffrn_detector_area_resol_mean                  ?

# number of measured reflections (redundant set)
_diffrn_reflns_number                             ?
_diffrn_reflns_av_R_equivalents                   ?
_diffrn_reflns_av_sigmaI/netI                     ?
_diffrn_reflns_limit_h_min                        ?
_diffrn_reflns_limit_h_max                        ?
_diffrn_reflns_limit_k_min                        ?
_diffrn_reflns_limit_k_max                        ?
_diffrn_reflns_limit_l_min                        ?
_diffrn_reflns_limit_l_max                        ?
_diffrn_reflns_theta_min                          ?
_diffrn_reflns_theta_max                          ?
_diffrn_reflns_theta_full                         ?
_diffrn_measured_fraction_theta_max               ?
_diffrn_measured_fraction_theta_full              ?
_diffrn_reflns_reduction_process                 
;
;

# number of unique reflections
_reflns_number_total                              ?
# number of observed reflections (> n sig(I))
_reflns_number_gt                                 ?
_reflns_threshold_expression                       ?

_computing_data_collection                        ?
_computing_cell_refinement                        ?
_computing_data_reduction                         ?
_computing_structure_solution                     ?
_computing_structure_refinement                   ?
_computing_molecular_graphics                     ?
_computing_publication_material                   'PLATON (Spek, 2003)' 

#===============================================================================

# 8. REFINEMENT DATA

_refine_special_details                           ?
_refine_ls_structure_factor_coef                   ?
_refine_ls_matrix_type                             ?
_refine_ls_weighting_scheme                       ' ?'
_refine_ls_weighting_details                     
 ?                                                                                                                                                                                                      
_atom_sites_solution_primary                     ' ?'
_atom_sites_solution_secondary                   ' ?'
_atom_sites_solution_hydrogens                   ' .'


# Permitted for _refine_ls_hydrogen_treatment :
# refall            - refined all H-atom parameters
# refxyz            - refined H-atom coordinates only
# refU              - refined H-atom U only
# noref             - no refinement of H-atom parameters
# constr            - H-atom parameters constrained
# hetero            - H-atom parameters constrained for H on C,
#                     all H-atom parameters refined for H on
#                     heteroatoms
# heteroxyz         - H-atom parameters constrained for H on C,
#                     refined H-atom coordinates only for H
#                     on heteroatoms
# heteroU           - H-atom parameters constrained for H on C,
#                     refined H-atom U's only for H on
#                     heteroatoms
# heteronoref       - H-atom parameters constrained for H on C,
#                     no refinement of H-atom parameters for
#                     H on heteroatoms
# hetero-mixed      - H-atom parameters constrained for H on C
#                     and some heteroatoms, all H-atom
#                     parameters refined for H on remaining
#                     heteroatoms.
# heteroxyz-mixed   - H-atom parameters constrained for H on C
#                     and some heteroatoms, refined H-atom
#                     coordinates only for H on remaining
#                     heteroatoms.
# heteroU-mixed     - H-atom parameters constrained for H on C
#                     and some heteroatoms, refined H-atom
#                     U's only for H on remaining heteroatoms
# heteronoref-mixed - H-atom parameters constrained for H on C
#                     and some heteroatoms, no refinement of
#                     H-atom parameters for H on remaining
#                     heteroatoms
# mixed   - some constrained, some independent
# undef   - H-atom parameters not defined
_refine_ls_hydrogen_treatment                    ' .'

_refine_ls_extinction_method                      ' ?'
_refine_ls_extinction_coef                         ?                   
_refine_ls_extinction_expression                 
 ?                                                                                                                                                                                                      
_refine_ls_abs_structure_details                  ?
_refine_ls_abs_structure_Flack                   .
_refine_ls_number_reflns                          ?
_refine_ls_number_parameters                      ?
_refine_ls_number_restraints                              0
_refine_ls_number_constraints                     ?
_refine_ls_R_factor_all                           ?
_refine_ls_R_factor_gt                            ?
_refine_ls_wR_factor_ref                          ?
_refine_ls_wR_factor_gt                           ?
_refine_ls_goodness_of_fit_ref                    ?
_refine_ls_restrained_S_all                       ?
_refine_ls_shift/su_max                           ?
_refine_ls_shift/su_mean                          ?
_refine_diff_density_max                          ?
_refine_diff_density_min                          ?
_refine_diff_density_rms                          ?

#===============================================================================

# 9. ATOMIC COORDINATES AND DISPLACEMENT PARAMETERS

loop_
_atom_site_label                                 
_atom_site_type_symbol                           
_atom_site_thermal_displace_type                 
_atom_site_fract_x                               
_atom_site_fract_y                               
_atom_site_fract_z                               
_atom_site_occupancy                             
_atom_site_U_iso_or_equiv                        
_atom_site_calc_flag                             
_atom_site_refinement_flags                      
_atom_site_disorder_assembly                     
_atom_site_disorder_group                        
S1 S Uiso 0.18405 0.84703 0.22433 1.000 0.0500 . . . .                          
S2 S Uiso 0.26673 0.78983 0.00586 1.000 0.0500 . . . .                          
S3 S Uiso -0.13228 0.73384 0.00509 1.000 0.0500 . . . .                         
N1 N Uiso 0.00881 0.73672 -0.03889 1.000 0.0500 . . . .                         
N2 N Uiso 0.49823 0.63456 0.34223 1.000 0.0500 . . . .                          
N3 N Uiso 0.59273 0.58943 0.09805 1.000 0.0500 . . . .                          
N4 N Uiso -0.20453 0.86242 0.24974 1.000 0.0500 . . . .                         
C1 C Uiso 0.33041 0.74845 0.19936 1.000 0.0500 . . . .                          
C2 C Uiso 0.36323 0.72681 0.11192 1.000 0.0500 . . . .                          
C3 C Uiso 0.10615 0.76922 0.03192 1.000 0.0500 . . . .                          
C4 C Uiso 0.07072 0.79678 0.12312 1.000 0.0500 . . . .                          
C5 C Uiso -0.06501 0.78873 0.11822 1.000 0.0500 . . . .                         
C6 C Uiso 0.42157 0.68938 0.28039 1.000 0.0500 . . . .                          
C7 C Uiso 0.48944 0.65116 0.10199 1.000 0.0500 . . . .                          
C8 C Uiso -0.14198 0.82474 0.19119 1.000 0.0500 . . . .                         

#===============================================================================

# 10. MOLECULAR GEOMETRY

_geom_special_details                            
;
 Bond distances, angles etc. have been calculated using the
 rounded fractional coordinates. All su's are estimated
 from the variances of the (full) variance-covariance matrix.
 The cell esds are taken into account in the estimation of
 distances, angles and torsion angles
;

loop_
_geom_bond_atom_site_label_1                     
_geom_bond_atom_site_label_2                     
_geom_bond_distance                              
_geom_bond_site_symmetry_1                       
_geom_bond_site_symmetry_2                       
_geom_bond_publ_flag                             
 S1      C1           1.7540                     .       .                   yes
 S1      C4           1.7515                     .       .                   yes
 S2      C2           1.7437                     .       .                   yes
 S2      C3           1.7448                     .       .                   yes
 S3      N1           1.6591                     .       .                   yes
 S3      C5           1.7087                     .       .                   yes
 N1      C3           1.3297                     .       .                   yes
 N2      C6           1.1637                     .       .                   yes
 N3      C7           1.1624                     .       .                   yes
 N4      C8           1.1630                     .       .                   yes
 C1      C2           1.3525                     .       .                   no 
 C1      C6           1.4416                     .       .                   no 
 C2      C7           1.4364                     .       .                   no 
 C3      C4           1.4204                     .       .                   no 
 C4      C5           1.3801                     .       .                   no 
 C5      C8           1.4249                     .       .                   no 

loop_
_geom_angle_atom_site_label_1                    
_geom_angle_atom_site_label_2                    
_geom_angle_atom_site_label_3                    
_geom_angle                                      
_geom_angle_site_symmetry_1                      
_geom_angle_site_symmetry_2                      
_geom_angle_site_symmetry_3                      
_geom_angle_publ_flag                            
 C1      S1      C4           102.63             .       .       .           yes
 C2      S2      C3           102.51             .       .       .           yes
 N1      S3      C5            96.18             .       .       .           yes
 S3      N1      C3           107.88             .       .       .           yes
 S1      C1      C2           125.32             .       .       .           yes
 S1      C1      C6           115.68             .       .       .           yes
 C2      C1      C6           118.99             .       .       .           no 
 S2      C2      C1           125.73             .       .       .           yes
 S2      C2      C7           114.78             .       .       .           yes
 C1      C2      C7           119.46             .       .       .           no 
 S2      C3      N1           118.25             .       .       .           yes
 S2      C3      C4           124.25             .       .       .           yes
 N1      C3      C4           117.36             .       .       .           yes
 S1      C4      C3           124.09             .       .       .           yes
 S1      C4      C5           125.80             .       .       .           yes
 C3      C4      C5           110.00             .       .       .           no 
 S3      C5      C4           108.38             .       .       .           yes
 S3      C5      C8           123.44             .       .       .           yes
 C4      C5      C8           128.14             .       .       .           no 
 N2      C6      C1           175.90             .       .       .           yes
 N3      C7      C2           177.14             .       .       .           yes
 N4      C8      C5           176.85             .       .       .           yes

loop_
_geom_torsion_atom_site_label_1                  
_geom_torsion_atom_site_label_2                  
_geom_torsion_atom_site_label_3                  
_geom_torsion_atom_site_label_4                  
_geom_torsion                                    
_geom_torsion_site_symmetry_1                    
_geom_torsion_site_symmetry_2                    
_geom_torsion_site_symmetry_3                    
_geom_torsion_site_symmetry_4                    
_geom_torsion_publ_flag                          
 C1      S1      C4      C5           156.48     .       .       .       .   no 
 C4      S1      C1      C2            29.97     .       .       .       .   no 
 C4      S1      C1      C6          -150.89     .       .       .       .   no 
 C1      S1      C4      C3           -27.70     .       .       .       .   no 
 C3      S2      C2      C1           -29.90     .       .       .       .   no 
 C3      S2      C2      C7           152.19     .       .       .       .   no 
 C2      S2      C3      N1          -153.35     .       .       .       .   no 
 C2      S2      C3      C4            31.11     .       .       .       .   no 
 C5      S3      N1      C3             3.25     .       .       .       .   no 
 N1      S3      C5      C8           173.66     .       .       .       .   no 
 N1      S3      C5      C4            -4.32     .       .       .       .   no 
 S3      N1      C3      C4            -1.37     .       .       .       .   no 
 S3      N1      C3      S2          -177.23     .       .       .       .   no 
 C6      C1      C2      C7            -2.02     .       .       .       .   no 
 S1      C1      C2      C7           177.10     .       .       .       .   no 
 C6      C1      C2      S2          -179.85     .       .       .       .   no 
 S1      C1      C2      S2            -0.73     .       .       .       .   no 
 S2      C3      C4      S1            -2.65     .       .       .       .   no 
 S2      C3      C4      C5           173.74     .       .       .       .   no 
 N1      C3      C4      C5            -1.84     .       .       .       .   no 
 N1      C3      C4      S1          -178.23     .       .       .       .   no 
 S1      C4      C5      S3          -179.67     .       .       .       .   no 
 C3      C4      C5      C8          -173.84     .       .       .       .   no 
 S1      C4      C5      C8             2.47     .       .       .       .   no 
 C3      C4      C5      S3             4.02     .       .       .       .   no 

# Loop Mechanism for Extra Tables(s)

#loop_
#_publ_manuscript_incl_extra_item
#'_geom_extra_tableA_col_1'
#'_geom_extra_tableA_col_2'
#'_geom_extra_tableA_col_3'
#'_geom_extra_table_head_A'
#'_geom_table_footnote_A'
#'_geom_extra_tableB_col_1'
#'_geom_extra_tableB_col_2'
#'_geom_extra_tableB_col_3'
#'_geom_extra_table_head_B'
#'_geom_table_footnote_B'


#
#loop_
#_geom_extra_tableA_col_1
#_geom_extra_tableA_col_2
#_geom_extra_tableA_col_3
# ? ? ?


#
#loop_
#_geom_extra_tableB_col_1
#_geom_extra_tableB_col_2
#_geom_extra_tableB_col_3
# ? ? ?


#
#_geom_table_footnote_A
#;
# ?
#;


#
#_geom_table_footnote_B
#;
# ?
#;


#
#_geom_table_footnote_A
#;
# ?
#;


#
#_geom_table_footnote_B
#;
# ?
#;

_iucr_refine_instructions_details                
;
;

#===END
# CIF-file generated for E000035C00Pbca              New: Pbca   

#==============================================================================
data_global
#==============================================================================

# 0. AUDIT DETAILS

_audit_creation_date                              'Apr  2 18:35:00 2015'
_audit_creation_method                            'PLATON <TABLE ACC> option' 
_audit_update_record                             
;
;

#===============================================================================

# 1. SUBMISSION DETAILS

# Name of author for correspondence
_publ_contact_author_name                        
;
;
# address of author for correspondence
_publ_contact_author_address                     
;
;

_publ_contact_author_email                        ?
_publ_contact_author_fax                          ?
_publ_contact_author_phone                        ?

_publ_requested_journal                           'Acta Crystallographica C' 
# Publication choise FI, CI or EI for Inorganic
#                    FM, CM or EM for Metal-organic
#                    FO, CO or EO for Organic
_publ_requested_category                          ?
_publ_requested_coeditor_name                     ?

_publ_contact_letter                             # Include date of submission
;
Date of submission ?

Please consider this CIF submission for publication as a
Regular Structural Paper in Acta Crystallographica C. 
;

#===============================================================================

# 2. PROCESSING SUMMARY (JOURNAL OFFICE ONLY)

_journal_date_recd_electronic                     ?

_journal_date_to_coeditor                         ?
_journal_date_from_coeditor                       ?
_journal_date_accepted                            ?

_journal_date_printers_first                      ?
_journal_date_printers_final                      ?
_journal_date_proofs_out                          ?
_journal_date_proofs_in                           ?

_journal_coeditor_name                            ?
_journal_coeditor_code                            ?
_journal_coeditor_notes                          
;
;

_journal_techeditor_code                          ?
_journal_techeditor_notes                        
;
;

_journal_coden_ASTM                               ?
_journal_name_full                                ?
_journal_year                                     ?
_journal_volume                                   ?
_journal_issue                                    ?
_journal_page_first                               ?
_journal_page_last                                ?


_journal_suppl_publ_number                        ?
_journal_suppl_publ_pages                         ?


#===============================================================================

# 3. TITLE AND AUTHOR LIST

_publ_section_title                              
;
;
_publ_section_title_footnote                     
;
;

# The loop structure below should contain the names and adresses of all
# authors, in the required order of publication. Repeat as necessary.


loop_
_publ_author_name                                
_publ_author_footnote                            
_publ_author_address                             
'?' # author name
;   # author related footnote
;
;   # Address of this author
;

#===============================================================================

# 4. TEXT

_publ_section_synopsis                           
;
 ?
;
_publ_section_abstract                           
;
 ?
;

# Insert blank lines between paragraphs

_publ_section_comment                            
;
;
_publ_section_exptl_prep                         
;
 ?
;
_publ_section_exptl_refinement                   
;
 ?
;

# Insert blank lines between references

_publ_section_references                         
;
 Allen, F.H. (2002).
   Acta Cryst. B58, 380-388.

 Altomare, A., Burla, M.C., Camalli, M., Cascarano, G.L., Giacovazzo, C.
   Guagliardi, A., Moliterni, A.G.G., Polidori, G. & Spagna, R.
   (1999) J. Appl. Cryst. 32, 115-119.

 Beurskens, P.T., Beurskens, G., de Gelder, R., Garc\'ia-Granda, S.,
 Gould, R.O., Israel, R. & Smits, J.M.M. (1999) The DIRDIF99 Program System,
   Technical Report of the Crystallography Laboratory,
   University of Nijmegen, The Netherlands.

 Boer, J.L. de & Duisenberg, A.J.M. (1984). Acta Cryst. A40, C-410.

 Boeyens, J.C.A. (1978). J.Cryst.Mol.Struct. 8, 317-320.

 Cremer, D. & Pople, J.A. (1975). J. Am. Chem. Soc. 97, 1354-1358.

 Duisenberg, A.J.M. (1992). J. Appl. Cryst. 25, 92-96.

 Duisenberg, A.J.M., Kroon-Batenburg, L.M.J. & Schreurs, A.M.M. (2003).
   J. Appl. Cryst. 36, 220-229.

 Enraf-Nonius (1989). CAD-4 Software. Version 5. Enraf-Nonius, Delft,
   The Netherlands.

 Flack, H.D. (1983). Acta Cryst. A39, 876-881.
[truncated: 2,234,767 more chars]
