# Supplementary material for: Report on the sixth blind test of organic crystal structure prediction methods
Source: Acta Crystallogr B Struct Sci Cryst Eng Mater. 2016 Aug 1;72(Pt 4):439–59. doi: 10.1107/S2052520616007447 (PMC4971545; doi:10.1107/S2052520616007447)
Supplement: Supplementary file 2 [file b-72-00439-sup2.zip › Group_09_Goto_Obata/XXIII-2_Goto_Obata.cif]

# CIF-file generated for E000027C00P21/c             New: P21/c  

#==============================================================================
data_global
#==============================================================================

# 0. AUDIT DETAILS

_audit_creation_date                              'Aug  5 18:13:33 2015'
_audit_creation_method                            'PLATON <TABLE ACC> option' 
_audit_update_record                             
;
;

#===============================================================================

# 1. SUBMISSION DETAILS

# Name of author for correspondence
_publ_contact_author_name                        
;
;
# address of author for correspondence
_publ_contact_author_address                     
;
;

_publ_contact_author_email                        ?
_publ_contact_author_fax                          ?
_publ_contact_author_phone                        ?

_publ_requested_journal                           'Acta Crystallographica C' 
# Publication choise FI, CI or EI for Inorganic
#                    FM, CM or EM for Metal-organic
#                    FO, CO or EO for Organic
_publ_requested_category                          ?
_publ_requested_coeditor_name                     ?

_publ_contact_letter                             # Include date of submission
;
Date of submission ?

Please consider this CIF submission for publication as a
Regular Structural Paper in Acta Crystallographica C. 
;

#===============================================================================

# 2. PROCESSING SUMMARY (JOURNAL OFFICE ONLY)

_journal_date_recd_electronic                     ?

_journal_date_to_coeditor                         ?
_journal_date_from_coeditor                       ?
_journal_date_accepted                            ?

_journal_date_printers_first                      ?
_journal_date_printers_final                      ?
_journal_date_proofs_out                          ?
_journal_date_proofs_in                           ?

_journal_coeditor_name                            ?
_journal_coeditor_code                            ?
_journal_coeditor_notes                          
;
;

_journal_techeditor_code                          ?
_journal_techeditor_notes                        
;
;

_journal_coden_ASTM                               ?
_journal_name_full                                ?
_journal_year                                     ?
_journal_volume                                   ?
_journal_issue                                    ?
_journal_page_first                               ?
_journal_page_last                                ?


_journal_suppl_publ_number                        ?
_journal_suppl_publ_pages                         ?


#===============================================================================

# 3. TITLE AND AUTHOR LIST

_publ_section_title                              
;
;
_publ_section_title_footnote                     
;
;

# The loop structure below should contain the names and adresses of all
# authors, in the required order of publication. Repeat as necessary.


loop_
_publ_author_name                                
_publ_author_footnote                            
_publ_author_address                             
'?' # author name
;   # author related footnote
;
;   # Address of this author
;

#===============================================================================

# 4. TEXT

_publ_section_synopsis                           
;
 ?
;
_publ_section_abstract                           
;
 ?
;

# Insert blank lines between paragraphs

_publ_section_comment                            
;
;
_publ_section_exptl_prep                         
;
 ?
;
_publ_section_exptl_refinement                   
;
 ?
;

# Insert blank lines between references

_publ_section_references                         
;
 Allen, F.H. (2002).
   Acta Cryst. B58, 380-388.

 Altomare, A., Burla, M.C., Camalli, M., Cascarano, G.L., Giacovazzo, C.
   Guagliardi, A., Moliterni, A.G.G., Polidori, G. & Spagna, R.
   (1999) J. Appl. Cryst. 32, 115-119.

 Beurskens, P.T., Beurskens, G., de Gelder, R., Garc\'ia-Granda, S.,
 Gould, R.O., Israel, R. & Smits, J.M.M. (1999) The DIRDIF99 Program System,
   Technical Report of the Crystallography Laboratory,
   University of Nijmegen, The Netherlands.

 Boer, J.L. de & Duisenberg, A.J.M. (1984). Acta Cryst. A40, C-410.

 Boeyens, J.C.A. (1978). J.Cryst.Mol.Struct. 8, 317-320.

 Cremer, D. & Pople, J.A. (1975). J. Am. Chem. Soc. 97, 1354-1358.

 Duisenberg, A.J.M. (1992). J. Appl. Cryst. 25, 92-96.

 Duisenberg, A.J.M., Kroon-Batenburg, L.M.J. & Schreurs, A.M.M. (2003).
   J. Appl. Cryst. 36, 220-229.

 Enraf-Nonius (1989). CAD-4 Software. Version 5. Enraf-Nonius, Delft,
   The Netherlands.

 Flack, H.D. (1983). Acta Cryst. A39, 876-881.

 Hooft, R.W.W. (1998). Collect Software, Nonius B.V., Delft, The Netherlands.

 LePage, Y. (1987). J. Appl. Cryst. 20, 264-269.

 Mackay, A.L. (1984). Acta Cryst. A40, 165-166.

 Meulenaer, J. de & Tompa, H. (1965). Acta Cryst. 19, 1014-1018.

 North, A.C.T., Phillips, D.C. & Mathews, F.S. (1968).
  Acta Cryst. A24, 351-359.

 Otwinowski, Z. & Minor, W. (1997). Methods in Enzymology, Vol. 276,
   Macromolecular Crystallography, Part A, edited by C.W. Carter &
    R.M. Sweet, pp. 307-326. London: Academic Press.

 Sheldrick, G.M. (1986). SHELXS86. University of G\"ottingen, Germany.

 Sheldrick, G.M. (1993). SHELXL93. University of G\"ottingen, Germany.

 Sheldrick, G.M. (1997). SHELXS97. University of G\"ottingen, Germany.

 Sheldrick, G.M. (1997). SHELXL97. University of G\"ottingen, Germany.

 Sluis, P. van der & Spek, A.L. (1990). Acta Cryst. A46, 194-201.

 Spek, A.L. (1987). Acta Cryst. C43, 1233-1235.

 Spek, A.L. (1988). J. Appl. Cryst. 21, 578-579.

 Spek, A.L. (1994). Am. Crystallogr. Assoc.-Abstracts, 22, 66.

 Spek, A.L. (1997). HELENA, Program for Datareduction, Utrecht
   University, The Netherlands.

 Spek, A.L. (2003). J. Appl. Cryst. 36, 7-13.

 Wilson, A.J.C. (1992). Ed. International Tables for Crystallography,
   Volume C, Kluwer Academic Publishers, Dordrecht, The Netherlands.
;
_publ_section_acknowledgements                   
;
;
_publ_section_figure_captions                    
; View of the title compound with the atom numbering scheme.
Displacement ellipsoids for non-H atoms are drawn at the 50% probability level.
;

#===============================================================================

data_XXIII_R101

#===============================================================================

# 5. CHEMICAL DATA

_chemical_name_systematic                        
;
;
_chemical_name_common                             ?
_chemical_melting_point                           ?
_chemical_formula_moiety                         
'C21 H17 Cl2 N O2'
# Ex: 'C12 H16 N2 O6, H2 O' and '(Cd 2+)3, (C6 N6 Cr 3-)2, 2(H2 O)' 
_chemical_formula_structural                      ?
_chemical_formula_sum                            
'C21 H17 Cl2 N O2'
_chemical_formula_iupac                           ?
_chemical_formula_weight                             386.26
_chemical_compound_source                        'see text'

loop_
_atom_type_symbol                                
_atom_type_description                           
_atom_type_scat_dispersion_real                  
_atom_type_scat_dispersion_imag                  
_atom_type_scat_source                           
 C   C    0.0033    0.0016
' International Tables Vol C Tables 4.2.6.8 and 6.1.1.4'
 H   H    0.0000    0.0000
' International Tables Vol C Tables 4.2.6.8 and 6.1.1.4'
Cl  Cl    0.1484    0.1585
' International Tables Vol C Tables 4.2.6.8 and 6.1.1.4'
 N   N    0.0061    0.0033
' International Tables Vol C Tables 4.2.6.8 and 6.1.1.4'
 O   O    0.0106    0.0060
' International Tables Vol C Tables 4.2.6.8 and 6.1.1.4'

#===============================================================================

# 6. CRYSTAL DATA

_symmetry_cell_setting                              monoclinic
_symmetry_space_group_name_Hall                   '-P 2ybc'
_symmetry_space_group_name_H-M                    'P 21/c'
_symmetry_Int_Tables_number                              14

loop_
_symmetry_equiv_pos_site_id                      
_symmetry_equiv_pos_as_xyz                       
   1 x,y,z                         
   2 -x,1/2+y,1/2-z                
   3 -x,-y,-z                      
   4 x,1/2-y,1/2+z                 

_cell_length_a                                          8.04900
_cell_length_b                                         33.72010
_cell_length_c                                          7.88810
_cell_angle_alpha                                            90
_cell_angle_beta                                       106.0170
_cell_angle_gamma                                            90
_cell_volume                                           2057.822
_cell_formula_units_Z                                 4
_cell_measurement_temperature                     ?
_cell_measurement_reflns_used                     ?
_cell_measurement_theta_min                       ?
_cell_measurement_theta_max                       ?
_cell_special_details                            
;
;

_exptl_crystal_description                       ' ?'
_exptl_crystal_colour                            ' ?'

_exptl_crystal_size_max                           ?
_exptl_crystal_size_mid                           ?
_exptl_crystal_size_min                           ?
_exptl_crystal_size_rad                           ?
_exptl_crystal_density_meas                       ?
_exptl_crystal_density_diffrn                         1.247
_exptl_crystal_density_method                    'Not Measured'
_exptl_crystal_F_000                                    800
_exptl_absorpt_coefficient_mu                         0.329
_exptl_crystal_density_meas_temp                  ?

# Permitted for _exptl_absorpt_correction_type :
# analytical     'analytical from crystal shape'
#                Example: de Meulenaer&Tompa: ABST
# cylinder       'cylindrical'
# gaussian       'Gaussian from crystal shape'
#                Example: PLATON/ABSG
# integration    'integration from crystal shape'
# multi-scan     'symmetry-related measurements'
#                Example: SADABS, MULABS
# none           'no absorption corr. applied'
# numerical      'numerical from crystal shape'
# psi-scan       'psi-scan corrections'
#                Example: PLATON/ABSP
# refdelf        'refined from delta-F'
#                Example: SHELXA, 
# sphere         'spherical'
#                Example: PLATON/ABSS
_exptl_absorpt_correction_type                   ' ?'
# Example: '(North et al., 1968)'
_exptl_absorpt_process_details                    ?
_exptl_absorpt_correction_T_min                   ?
_exptl_absorpt_correction_T_max                   ?

#===============================================================================

# 7. EXPERIMENTAL DATA

_exptl_special_details                           
;
;
_diffrn_ambient_temperature                       ?
_diffrn_radiation_wavelength                        0.71073
_diffrn_radiation_probe                           'x-ray'
_diffrn_radiation_type                            'MoK\a'
_diffrn_radiation_source                          ?
_diffrn_radiation_monochromator                   ?

_diffrn_measurement_device_type                   ?
_diffrn_measurement_method                        ?
_diffrn_detector_area_resol_mean                  ?

# number of measured reflections (redundant set)
_diffrn_reflns_number                             ?
_diffrn_reflns_av_R_equivalents                   ?
_diffrn_reflns_av_sigmaI/netI                     ?
_diffrn_reflns_limit_h_min                        ?
_diffrn_reflns_limit_h_max                        ?
_diffrn_reflns_limit_k_min                        ?
_diffrn_reflns_limit_k_max                        ?
_diffrn_reflns_limit_l_min                        ?
_diffrn_reflns_limit_l_max                        ?
_diffrn_reflns_theta_min                          ?
_diffrn_reflns_theta_max                          ?
_diffrn_reflns_theta_full                         ?
_diffrn_measured_fraction_theta_max               ?
_diffrn_measured_fraction_theta_full              ?
_diffrn_reflns_reduction_process                 
;
;

# number of unique reflections
_reflns_number_total                              ?
# number of observed reflections (> n sig(I))
_reflns_number_gt                                 ?
_reflns_threshold_expression                       ?

_computing_data_collection                        ?
_computing_cell_refinement                        ?
_computing_data_reduction                         ?
_computing_structure_solution                     ?
_computing_structure_refinement                   ?
_computing_molecular_graphics                     ?
_computing_publication_material                   'PLATON (Spek, 2003)' 

#===============================================================================

# 8. REFINEMENT DATA

_refine_special_details                           ?
_refine_ls_structure_factor_coef                   ?
_refine_ls_matrix_type                             ?
_refine_ls_weighting_scheme                       ' ?'
_refine_ls_weighting_details                     
 ?                                                                                                                                                                                                      
_atom_sites_solution_primary                     ' ?'
_atom_sites_solution_secondary                   ' ?'
_atom_sites_solution_hydrogens                   ' ?'


# Permitted for _refine_ls_hydrogen_treatment :
# refall            - refined all H-atom parameters
# refxyz            - refined H-atom coordinates only
# refU              - refined H-atom U only
# noref             - no refinement of H-atom parameters
# constr            - H-atom parameters constrained
# hetero            - H-atom parameters constrained for H on C,
#                     all H-atom parameters refined for H on
#                     heteroatoms
# heteroxyz         - H-atom parameters constrained for H on C,
#                     refined H-atom coordinates only for H
#                     on heteroatoms
# heteroU           - H-atom parameters constrained for H on C,
#                     refined H-atom U's only for H on
#                     heteroatoms
# heteronoref       - H-atom parameters constrained for H on C,
#                     no refinement of H-atom parameters for
#                     H on heteroatoms
# hetero-mixed      - H-atom parameters constrained for H on C
#                     and some heteroatoms, all H-atom
#                     parameters refined for H on remaining
#                     heteroatoms.
# heteroxyz-mixed   - H-atom parameters constrained for H on C
#                     and some heteroatoms, refined H-atom
#                     coordinates only for H on remaining
#                     heteroatoms.
# heteroU-mixed     - H-atom parameters constrained for H on C
#                     and some heteroatoms, refined H-atom
#                     U's only for H on remaining heteroatoms
# heteronoref-mixed - H-atom parameters constrained for H on C
#                     and some heteroatoms, no refinement of
#                     H-atom parameters for H on remaining
#                     heteroatoms
# mixed   - some constrained, some independent
# undef   - H-atom parameters not defined
_refine_ls_hydrogen_treatment                    ' ?'

_refine_ls_extinction_method                      ' ?'
_refine_ls_extinction_coef                         ?                   
_refine_ls_extinction_expression                 
 ?                                                                                                                                                                                                      
_refine_ls_abs_structure_details                  ?
_refine_ls_abs_structure_Flack                   .
_refine_ls_number_reflns                          ?
_refine_ls_number_parameters                      ?
_refine_ls_number_restraints                              0
_refine_ls_number_constraints                     ?
_refine_ls_R_factor_all                           ?
_refine_ls_R_factor_gt                            ?
_refine_ls_wR_factor_ref                          ?
_refine_ls_wR_factor_gt                           ?
_refine_ls_goodness_of_fit_ref                    ?
_refine_ls_restrained_S_all                       ?
_refine_ls_shift/su_max                           ?
_refine_ls_shift/su_mean                          ?
_refine_diff_density_max                          ?
_refine_diff_density_min                          ?
_refine_diff_density_rms                          ?

#===============================================================================

# 9. ATOMIC COORDINATES AND DISPLACEMENT PARAMETERS

loop_
_atom_site_label                                 
_atom_site_type_symbol                           
_atom_site_thermal_displace_type                 
_atom_site_fract_x                               
_atom_site_fract_y                               
_atom_site_fract_z                               
_atom_site_occupancy                             
_atom_site_U_iso_or_equiv                        
_atom_site_calc_flag                             
_atom_site_refinement_flags                      
_atom_site_disorder_assembly                     
_atom_site_disorder_group                        
Cl1 Cl Uiso -0.56393 0.32859 0.88977 1.000 0.0500 . . . .                       
Cl2 Cl Uiso -0.91679 0.28265 0.88969 1.000 0.0500 . . . .                       
O1 O Uiso 0.69474 -0.00732 0.71111 1.000 0.0500 . . . .                         
O2 O Uiso 0.46578 0.03229 0.60764 1.000 0.0500 . . . .                          
N1 N Uiso 0.35994 0.07754 0.83285 1.000 0.0500 . . . .                          
C1 C Uiso -0.72342 0.21701 0.93085 1.000 0.0500 . . . .                         
C2 C Uiso -0.72388 0.25806 0.91219 1.000 0.0500 . . . .                         
C3 C Uiso -0.57083 0.27767 0.91297 1.000 0.0500 . . . .                         
C4 C Uiso -0.41772 0.25602 0.93310 1.000 0.0500 . . . .                         
C5 C Uiso -0.41639 0.21469 0.95306 1.000 0.0500 . . . .                         
C6 C Uiso -0.57107 0.19556 0.95094 1.000 0.0500 . . . .                         
C7 C Uiso -0.25213 0.19078 0.97864 1.000 0.0500 . . . .                         
C8 C Uiso -0.26201 0.16235 0.82445 1.000 0.0500 . . . .                         
C9 C Uiso -0.09881 0.13952 0.83241 1.000 0.0500 . . . .                         
C10 C Uiso -0.00928 0.11846 0.98240 1.000 0.0500 . . . .                        
C11 C Uiso 0.14092 0.09715 0.98446 1.000 0.0500 . . . .                         
C12 C Uiso 0.20539 0.09627 0.83739 1.000 0.0500 . . . .                         
C13 C Uiso 0.11290 0.11683 0.68627 1.000 0.0500 . . . .                         
C14 C Uiso -0.03764 0.13781 0.68293 1.000 0.0500 . . . .                        
C15 C Uiso 0.51040 0.06458 0.96044 1.000 0.0500 . . . .                         
C16 C Uiso 0.55361 0.07834 1.13506 1.000 0.0500 . . . .                         
C17 C Uiso 0.69941 0.06445 1.26259 1.000 0.0500 . . . .                         
C18 C Uiso 0.80651 0.03643 1.21781 1.000 0.0500 . . . .                         
C19 C Uiso 0.76868 0.02258 1.04494 1.000 0.0500 . . . .                         
C20 C Uiso 0.62262 0.03647 0.91587 1.000 0.0500 . . . .                         
C21 C Uiso 0.58478 0.02118 0.73175 1.000 0.0500 . . . .                         
H1 H Uiso -0.84089 0.20134 0.93184 1.000 0.0600 . . . .                         
H2 H Uiso -0.29910 0.27151 0.93353 1.000 0.0600 . . . .                         
H3 H Uiso -0.57388 0.16356 0.96716 1.000 0.0600 . . . .                         
H4 H Uiso -0.14184 0.21084 0.99354 1.000 0.0600 . . . .                         
H5 H Uiso -0.22918 0.17447 1.10326 1.000 0.0600 . . . .                         
H6 H Uiso -0.36730 0.14094 0.81076 1.000 0.0600 . . . .                         
H7 H Uiso -0.29423 0.18018 0.70401 1.000 0.0600 . . . .                         
H8 H Uiso -0.05551 0.11798 1.09955 1.000 0.0600 . . . .                         
H9 H Uiso 0.20332 0.08039 1.10241 1.000 0.0600 . . . .                          
H10 H Uiso 0.15897 0.11715 0.56891 1.000 0.0600 . . . .                         
H11 H Uiso -0.10545 0.15320 0.56249 1.000 0.0600 . . . .                        
H12 H Uiso 0.36109 0.07009 0.70748 1.000 0.0600 . . . .                         
H13 H Uiso 0.47534 0.10075 1.17483 1.000 0.0600 . . . .                         
H14 H Uiso 0.72837 0.07557 1.39706 1.000 0.0600 . . . .                         
H15 H Uiso 0.91954 0.02536 1.31653 1.000 0.0600 . . . .                         
H16 H Uiso 0.85344 0.00054 1.01236 1.000 0.0600 . . . .                         
H17 H Uiso 0.64804 -0.01703 0.58850 1.000 0.0750 . . . .                        

#===============================================================================

# 10. MOLECULAR GEOMETRY

_geom_special_details                            
;
 Bond distances, angles etc. have been calculated using the
 rounded fractional coordinates. All su's are estimated
 from the variances of the (full) variance-covariance matrix.
 The cell esds are taken into account in the estimation of
 distances, angles and torsion angles
;

loop_
_geom_bond_atom_site_label_1                     
_geom_bond_atom_site_label_2                     
_geom_bond_distance                              
_geom_bond_site_symmetry_1                       
_geom_bond_site_symmetry_2                       
_geom_bond_publ_flag                             
 Cl1     C3           1.7293                     .       .                   yes
 Cl2     C2           1.7257                     .       .                   yes
 O1      C21          1.3465                     .       .                   yes
 O2      C21          1.2242                     .       .                   yes
 O1      H17          0.9900                     .       .                   no 
 N1      C12          1.4044                     .       .                   yes
 N1      C15          1.4135                     .       .                   yes
 N1      H12          1.0200                     .       .                   no 
 C1      C6           1.3945                     .       .                   no 
 C1      C2           1.3919                     .       .                   no 
 C2      C3           1.3967                     .       .                   no 
 C3      C4           1.4032                     .       .                   no 
 C4      C5           1.4022                     .       .                   no 
 C5      C7           1.5138                     .       .                   no 
 C5      C6           1.3982                     .       .                   no 
 C7      C8           1.5334                     .       .                   no 
 C8      C9           1.5088                     .       .                   no 
 C9      C14          1.3987                     .       .                   no 
 C9      C10          1.3975                     .       .                   no 
 C10     C11          1.4026                     .       .                   no 
 C11     C12          1.3958                     .       .                   no 
 C12     C13          1.4022                     .       .                   no 
 C13     C14          1.3971                     .       .                   no 
 C15     C20          1.4189                     .       .                   no 
 C15     C16          1.4033                     .       .                   no 
 C16     C17          1.3990                     .       .                   no 
 C17     C18          1.3888                     .       .                   no 
 C18     C19          1.3932                     .       .                   no 
 C19     C20          1.4062                     .       .                   no 
 C20     C21          1.4912                     .       .                   no 
 C1      H1           1.0900                     .       .                   no 
 C4      H2           1.0900                     .       .                   no 
 C6      H3           1.0900                     .       .                   no 
 C7      H4           1.1000                     .       .                   no 
 C7      H5           1.1000                     .       .                   no 
 C8      H6           1.1000                     .       .                   no 
 C8      H7           1.0900                     .       .                   no 
 C10     H8           1.0900                     .       .                   no 
 C11     H9           1.0900                     .       .                   no 
 C13     H10          1.0900                     .       .                   no 
 C14     H11          1.0900                     .       .                   no 
 C16     H13          1.0800                     .       .                   no 
 C17     H14          1.0900                     .       .                   no 
 C18     H15          1.0900                     .       .                   no 
 C19     H16          1.0900                     .       .                   no 

loop_
_geom_angle_atom_site_label_1                    
_geom_angle_atom_site_label_2                    
_geom_angle_atom_site_label_3                    
_geom_angle                                      
_geom_angle_site_symmetry_1                      
_geom_angle_site_symmetry_2                      
_geom_angle_site_symmetry_3                      
_geom_angle_publ_flag                            
 C21     O1      H17          106.00             .       .       .           no 
 C12     N1      C15          135.38             .       .       .           yes
 C15     N1      H12          112.00             .       .       .           no 
 C12     N1      H12          112.00             .       .       .           no 
 C2      C1      C6           120.29             .       .       .           no 
 Cl2     C2      C3           122.72             .       .       .           yes
 Cl2     C2      C1           117.70             .       .       .           yes
 C1      C2      C3           119.59             .       .       .           no 
 Cl1     C3      C2           121.58             .       .       .           yes
 Cl1     C3      C4           118.41             .       .       .           yes
 C2      C3      C4           120.02             .       .       .           no 
 C3      C4      C5           120.60             .       .       .           no 
 C6      C5      C7           119.86             .       .       .           no 
 C4      C5      C6           118.56             .       .       .           no 
 C4      C5      C7           121.58             .       .       .           no 
 C1      C6      C5           120.95             .       .       .           no 
 C5      C7      C8           112.03             .       .       .           no 
 C7      C8      C9           115.59             .       .       .           no 
 C8      C9      C10          122.29             .       .       .           no 
 C8      C9      C14          119.40             .       .       .           no 
 C10     C9      C14          118.26             .       .       .           no 
 C9      C10     C11          120.77             .       .       .           no 
 C10     C11     C12          121.21             .       .       .           no 
 N1      C12     C11          124.46             .       .       .           yes
 N1      C12     C13          117.83             .       .       .           yes
 C11     C12     C13          117.65             .       .       .           no 
 C12     C13     C14          121.38             .       .       .           no 
 C9      C14     C13          120.68             .       .       .           no 
 C16     C15     C20          117.50             .       .       .           no 
 N1      C15     C20          120.60             .       .       .           yes
 N1      C15     C16          121.89             .       .       .           yes
 C15     C16     C17          121.78             .       .       .           no 
 C16     C17     C18          120.09             .       .       .           no 
 C17     C18     C19          119.58             .       .       .           no 
 C18     C19     C20          120.68             .       .       .           no 
 C19     C20     C21          119.69             .       .       .           no 
 C15     C20     C19          120.35             .       .       .           no 
 C15     C20     C21          119.96             .       .       .           no 
 O1      C21     O2           121.14             .       .       .           yes
 O1      C21     C20          113.58             .       .       .           yes
 O2      C21     C20          125.28             .       .       .           yes
 C2      C1      H1           121.00             .       .       .           no 
 C6      C1      H1           119.00             .       .       .           no 
 C3      C4      H2           120.00             .       .       .           no 
 C5      C4      H2           120.00             .       .       .           no 
 C1      C6      H3           119.00             .       .       .           no 
 C5      C6      H3           120.00             .       .       .           no 
 C5      C7      H4           110.00             .       .       .           no 
 C5      C7      H5           108.00             .       .       .           no 
 C8      C7      H4           110.00             .       .       .           no 
 C8      C7      H5           111.00             .       .       .           no 
 H4      C7      H5           106.00             .       .       .           no 
 C7      C8      H6           111.00             .       .       .           no 
 C7      C8      H7           107.00             .       .       .           no 
 C9      C8      H6           108.00             .       .       .           no 
 C9      C8      H7           108.00             .       .       .           no 
 H6      C8      H7           107.00             .       .       .           no 
 C9      C10     H8           121.00             .       .       .           no 
 C11     C10     H8           119.00             .       .       .           no 
 C10     C11     H9           118.00             .       .       .           no 
 C12     C11     H9           121.00             .       .       .           no 
 C12     C13     H10          120.00             .       .       .           no 
 C14     C13     H10          118.00             .       .       .           no 
 C9      C14     H11          121.00             .       .       .           no 
 C13     C14     H11          119.00             .       .       .           no 
 C15     C16     H13          121.00             .       .       .           no 
 C17     C16     H13          118.00             .       .       .           no 
 C16     C17     H14          120.00             .       .       .           no 
 C18     C17     H14          120.00             .       .       .           no 
 C17     C18     H15          120.00             .       .       .           no 
 C19     C18     H15          120.00             .       .       .           no 
 C18     C19     H16          119.00             .       .       .           no 
 C20     C19     H16          121.00             .       .       .           no 

loop_
_geom_torsion_atom_site_label_1                  
_geom_torsion_atom_site_label_2                  
_geom_torsion_atom_site_label_3                  
_geom_torsion_atom_site_label_4                  
_geom_torsion                                    
_geom_torsion_site_symmetry_1                    
_geom_torsion_site_symmetry_2                    
_geom_torsion_site_symmetry_3                    
_geom_torsion_site_symmetry_4                    
_geom_torsion_publ_flag                          
 C12     N1      C15     C20          161.51     .       .       .       .   no 
 C12     N1      C15     C16          -17.61     .       .       .       .   no 
 C15     N1      C12     C11          -19.46     .       .       .       .   no 
 C15     N1      C12     C13          157.89     .       .       .       .   no 
 C2      C1      C6      C5             0.11     .       .       .       .   no 
 C6      C1      C2      C3             0.26     .       .       .       .   no 
 C6      C1      C2      Cl2         -179.49     .       .       .       .   no 
 Cl2     C2      C3      Cl1           -0.42     .       .       .       .   no 
 C1      C2      C3      Cl1          179.85     .       .       .       .   no 
 C1      C2      C3      C4            -0.22     .       .       .       .   no 
 Cl2     C2      C3      C4           179.52     .       .       .       .   no 
 Cl1     C3      C4      C5           179.76     .       .       .       .   no 
 C2      C3      C4      C5            -0.18     .       .       .       .   no 
 C3      C4      C5      C6             0.54     .       .       .       .   no 
 C3      C4      C5      C7          -178.76     .       .       .       .   no 
 C6      C5      C7      C8            65.31     .       .       .       .   no 
 C4      C5      C7      C8          -115.40     .       .       .       .   no 
 C7      C5      C6      C1           178.80     .       .       .       .   no 
 C4      C5      C6      C1            -0.50     .       .       .       .   no 
 C5      C7      C8      C9           175.61     .       .       .       .   no 
 C7      C8      C9      C14         -132.33     .       .       .       .   no 
 C7      C8      C9      C10           50.37     .       .       .       .   no 
 C8      C9      C10     C11          179.21     .       .       .       .   no 
 C8      C9      C14     C13         -179.87     .       .       .       .   no 
 C10     C9      C14     C13           -2.45     .       .       .       .   no 
 C14     C9      C10     C11            1.88     .       .       .       .   no 
 C9      C10     C11     C12           -0.06     .       .       .       .   no 
 C10     C11     C12     N1           176.18     .       .       .       .   no 
 C10     C11     C12     C13           -1.18     .       .       .       .   no 
 N1      C12     C13     C14         -176.94     .       .       .       .   no 
 C11     C12     C13     C14            0.59     .       .       .       .   no 
 C12     C13     C14     C9             1.24     .       .       .       .   no 
 N1      C15     C16     C17          177.77     .       .       .       .   no 
 C20     C15     C16     C17           -1.38     .       .       .       .   no 
 N1      C15     C20     C19         -177.64     .       .       .       .   no 
 N1      C15     C20     C21            1.69     .       .       .       .   no 
 C16     C15     C20     C19            1.52     .       .       .       .   no 
 C16     C15     C20     C21         -179.16     .       .       .       .   no 
 C15     C16     C17     C18            0.32     .       .       .       .   no 
 C16     C17     C18     C19            0.62     .       .       .       .   no 
 C17     C18     C19     C20           -0.46     .       .       .       .   no 
 C18     C19     C20     C15           -0.64     .       .       .       .   no 
 C18     C19     C20     C21         -179.96     .       .       .       .   no 
 C15     C20     C21     O1          -175.54     .       .       .       .   no 
 C15     C20     C21     O2             3.76     .       .       .       .   no 
 C19     C20     C21     O1             3.78     .       .       .       .   no 
 C19     C20     C21     O2          -176.91     .       .       .       .   no 

loop_
_geom_hbond_atom_site_label_D
_geom_hbond_atom_site_label_H
_geom_hbond_atom_site_label_A
_geom_hbond_distance_DH
_geom_hbond_distance_HA
_geom_hbond_distance_DA
_geom_hbond_angle_DHA
_geom_hbond_site_symmetry_A
_geom_hbond_publ_flag
#
#D   H   A   D - H  H...A   D...A    D - H...A  symm(A)
#
N1      H12     O2          1.0200     1.8200     2.6542     136.00     .   yes 
O1      H17     O2          0.9900     1.6500     2.6282     169.00   3_656 yes 
C8      H7      Cl1         1.0900     2.8200     3.6273     130.00   4_554 yes 

# Loop Mechanism for Extra Tables(s)

#loop_
#_publ_manuscript_incl_extra_item
#'_geom_extra_tableA_col_1'
#'_geom_extra_tableA_col_2'
#'_geom_extra_tableA_col_3'
#'_geom_extra_table_head_A'
#'_geom_table_footnote_A'
#'_geom_extra_tableB_col_1'
#'_geom_extra_tableB_col_2'
#'_geom_extra_tableB_col_3'
#'_geom_extra_table_head_B'
#'_geom_table_footnote_B'


#
#loop_
#_geom_extra_tableA_col_1
#_geom_extra_tableA_col_2
#_geom_extra_tableA_col_3
# ? ? ?


#
#loop_
#_geom_extra_tableB_col_1
#_geom_extra_tableB_col_2
#_geom_extra_tableB_col_3
# ? ? ?


#
#_geom_table_footnote_A
#;
# ?
#;


#
#_geom_table_footnote_B
#;
# ?
#;


#
#_geom_table_footnote_A
#;
# ?
#;


#
#_geom_table_footnote_B
#;
# ?
#;

_iucr_refine_instructions_details                
;
;

#===END
# CIF-file generated for E000007C00P-18              New: P-1    

#==============================================================================
data_global
#==============================================================================

# 0. AUDIT DETAILS

_audit_creation_date                              'Aug 12 19:00:58 2015'
_audit_creation_method                            'PLATON <TABLE ACC> option' 
_audit_update_record                             
;
;

#===============================================================================

# 1. SUBMISSION DETAILS

# Name of author for correspondence
_publ_contact_author_name                        
;
;
# address of author for correspondence
_publ_contact_author_address                     
;
;

_publ_contact_author_email                        ?
_publ_contact_author_fax                          ?
_publ_contact_author_phone                        ?

_publ_requested_journal                           'Acta Crystallographica C' 
# Publication choise FI, CI or EI for Inorganic
#                    FM, CM or EM for Metal-organic
#                    FO, CO or EO for Organic
_publ_requested_category                          ?
_publ_requested_coeditor_name                     ?

_publ_contact_letter                             # Include date of submission
;
Date of submission ?

Please consider this CIF submission for publication as a
Regular Structural Paper in Acta Crystallographica C. 
;

#===============================================================================

# 2. PROCESSING SUMMARY (JOURNAL OFFICE ONLY)

_journal_date_recd_electronic                     ?

_journal_date_to_coeditor                         ?
_journal_date_from_coeditor                       ?
_journal_date_accepted                            ?

_journal_date_printers_first                      ?
_journal_date_printers_final                      ?
_journal_date_proofs_out                          ?
_journal_date_proofs_in                           ?

_journal_coeditor_name                            ?
_journal_coeditor_code                            ?
_journal_coeditor_notes                          
;
;

_journal_techeditor_code                          ?
_journal_techeditor_notes                        
;
;

_journal_coden_ASTM                               ?
_journal_name_full                                ?
_journal_year                                     ?
_journal_volume                                   ?
_journal_issue                                    ?
_journal_page_first                               ?
_journal_page_last                                ?


_journal_suppl_publ_number                        ?
_journal_suppl_publ_pages                         ?


#===============================================================================

# 3. TITLE AND AUTHOR LIST

_publ_section_title                              
;
;
_publ_section_title_footnote                     
;
;

# The loop structure below should contain the names and adresses of all
# authors, in the required order of publication. Repeat as necessary.


loop_
_publ_author_name                                
_publ_author_footnote                            
_publ_author_address                             
'?' # author name
;   # author related footnote
;
;   # Address of this author
;

#===============================================================================

# 4. TEXT

_publ_section_synopsis                           
;
 ?
;
_publ_section_abstract                           
;
 ?
;

# Insert blank lines between paragraphs

_publ_section_comment                            
;
;
_publ_section_exptl_prep                         
;
 ?
;
_publ_section_exptl_refinement                   
;
 ?
;

# Insert blank lines between references

_publ_section_references                         
;
 Allen, F.H. (2002).
   Acta Cryst. B58, 380-388.

 Altomare, A., Burla, M.C., Camalli, M., Cascarano, G.L., Giacovazzo, C.
   Guagliardi, A., Moliterni, A.G.G., Polidori, G. & Spagna, R.
   (1999) J. Appl. Cryst. 32, 115-119.

 Beurskens, P.T., Beurskens, G., de Gelder, R., Garc\'ia-Granda, S.,
 Gould, R.O., Israel, R. & Smits, J.M.M. (1999) The DIRDIF99 Program System,
   Technical Report of the Crystallography Laboratory,
   University of Nijmegen, The Netherlands.

 Boer, J.L. de & Duisenberg, A.J.M. (1984). Acta Cryst. A40, C-410.

 Boeyens, J.C.A. (1978). J.Cryst.Mol.Struct. 8, 317-320.

 Cremer, D. & Pople, J.A. (1975). J. Am. Chem. Soc. 97, 1354-1358.

 Duisenberg, A.J.M. (1992). J. Appl. Cryst. 25, 92-96.

 Duisenberg, A.J.M., Kroon-Batenburg, L.M.J. & Schreurs, A.M.M. (2003).
   J. Appl. Cryst. 36, 220-229.

 Enraf-Nonius (1989). CAD-4 Software. Version 5. Enraf-Nonius, Delft,
   The Netherlands.

 Flack, H.D. (1983). Acta Cryst. A39, 876-881.

 Hooft, R.W.W. (1998). Collect Software, Nonius B.V., Delft, The Netherlands.

 LePage, Y. (1987). J. Appl. Cryst. 20, 264-269.

 Mackay, A.L. (1984). Acta Cryst. A40, 165-166.

 Meulenaer, J. de & Tompa, H. (1965). Acta Cryst. 19, 1014-1018.

 North, A.C.T., Phillips, D.C. & Mathews, F.S. (1968).
  Acta Cryst. A24, 351-359.

 Otwinowski, Z. & Minor, W. (1997). Methods in Enzymology, Vol. 276,
   Macromolecular Crystallography, Part A, edited by C.W. Carter &
    R.M. Sweet, pp. 307-326. London: Academic Press.

 Sheldrick, G.M. (1986). SHELXS86. University of G\"ottingen, Germany.

 Sheldrick, G.M. (1993). SHELXL93. University of G\"ottingen, Germany.

 Sheldrick, G.M. (1997). SHELXS97. University of G\"ottingen, Germany.

 Sheldrick, G.M. (1997). SHELXL97. University of G\"ottingen, Germany.

 Sluis, P. van der & Spek, A.L. (1990). Acta Cryst. A46, 194-201.

 Spek, A.L. (1987). Acta Cryst. C43, 1233-1235.

 Spek, A.L. (1988). J. Appl. Cryst. 21, 578-579.

 Spek, A.L. (1994). Am. Crystallogr. Assoc.-Abstracts, 22, 66.

 Spek, A.L. (1997). HELENA, Program for Datareduction, Utrecht
   University, The Netherlands.

 Spek, A.L. (2003). J. Appl. Cryst. 36, 7-13.

 Wilson, A.J.C. (1992). Ed. International Tables for Crystallography,
   Volume C, Kluwer Academic Publishers, Dordrecht, The Netherlands.
;
_publ_section_acknowledgements                   
;
;
_publ_section_figure_captions                    
; View of the title compound with the atom numbering scheme.
Displacement ellipsoids for non-H atoms are drawn at the 50% probability level.
;

#===============================================================================

data_XXIII_R102

#===============================================================================

# 5. CHEMICAL DATA

_chemical_name_systematic                        
;
;
_chemical_name_common                             ?
_chemical_melting_point                           ?
_chemical_formula_moiety                         
'C21 H17 Cl2 N O2'
# Ex: 'C12 H16 N2 O6, H2 O' and '(Cd 2+)3, (C6 N6 Cr 3-)2, 2(H2 O)' 
_chemical_formula_structural                      ?
_chemical_formula_sum                            
'C21 H17 Cl2 N O2'
_chemical_formula_iupac                           ?
_chemical_formula_weight                             386.26
_chemical_compound_source                        'see text'

loop_
_atom_type_symbol                                
_atom_type_description                           
_atom_type_scat_dispersion_real                  
_atom_type_scat_dispersion_imag                  
_atom_type_scat_source                           
 C   C    0.0033    0.0016
' International Tables Vol C Tables 4.2.6.8 and 6.1.1.4'
 H   H    0.0000    0.0000
' International Tables Vol C Tables 4.2.6.8 and 6.1.1.4'
Cl  Cl    0.1484    0.1585
' International Tables Vol C Tables 4.2.6.8 and 6.1.1.4'
 N   N    0.0061    0.0033
' International Tables Vol C Tables 4.2.6.8 and 6.1.1.4'
 O   O    0.0106    0.0060
' International Tables Vol C Tables 4.2.6.8 and 6.1.1.4'

#===============================================================================

# 6. CRYSTAL DATA

_symmetry_cell_setting                               triclinic
_symmetry_space_group_name_Hall                   '-P 1'
_symmetry_space_group_name_H-M                    'P -1'
_symmetry_Int_Tables_number                               2

loop_
_symmetry_equiv_pos_site_id                      
_symmetry_equiv_pos_as_xyz                       
   1 x,y,z                         
   2 -x,-y,-z                      

_cell_length_a                                          7.23160
_cell_length_b                                          9.49330
_cell_length_c                                         15.63910
_cell_angle_alpha                                       94.3540
_cell_angle_beta                                        99.3370
_cell_angle_gamma                                      106.0130
_cell_volume                                           1010.045
_cell_formula_units_Z                                 2
_cell_measurement_temperature                     ?
_cell_measurement_reflns_used                     ?
_cell_measurement_theta_min                       ?
_cell_measurement_theta_max                       ?
_cell_special_details                            
;
;

_exptl_crystal_description                       ' ?'
_exptl_crystal_colour                            ' ?'

_exptl_crystal_size_max                           ?
_exptl_crystal_size_mid                           ?
_exptl_crystal_size_min                           ?
_exptl_crystal_size_rad                           ?
_exptl_crystal_density_meas                       ?
_exptl_crystal_density_diffrn                         1.270
_exptl_crystal_density_method                    'Not Measured'
_exptl_crystal_F_000                                    400
_exptl_absorpt_coefficient_mu                         0.335
_exptl_crystal_density_meas_temp                  ?

# Permitted for _exptl_absorpt_correction_type :
# analytical     'analytical from crystal shape'
#                Example: de Meulenaer&Tompa: ABST
# cylinder       'cylindrical'
# gaussian       'Gaussian from crystal shape'
#                Example: PLATON/ABSG
# integration    'integration from crystal shape'
# multi-scan     'symmetry-related measurements'
#                Example: SADABS, MULABS
# none           'no absorption corr. applied'
# numerical      'numerical from crystal shape'
# psi-scan       'psi-scan corrections'
#                Example: PLATON/ABSP
# refdelf        'refined from delta-F'
#                Example: SHELXA, 
# sphere         'spherical'
#                Example: PLATON/ABSS
_exptl_absorpt_correction_type                   ' ?'
# Example: '(North et al., 1968)'
_exptl_absorpt_process_details                    ?
_exptl_absorpt_correction_T_min                   ?
_exptl_absorpt_correction_T_max                   ?

#===============================================================================

# 7. EXPERIMENTAL DATA

_exptl_special_details                           
;
;
_diffrn_ambient_temperature                       ?
_diffrn_radiation_wavelength                        0.71073
_diffrn_radiation_probe                           'x-ray'
_diffrn_radiation_type                            'MoK\a'
_diffrn_radiation_source                          ?
_diffrn_radiation_monochromator                   ?

_diffrn_measurement_device_type                   ?
_diffrn_measurement_method                        ?
_diffrn_detector_area_resol_mean                  ?

# number of measured reflections (redundant set)
_diffrn_reflns_number                             ?
_diffrn_reflns_av_R_equivalents                   ?
_diffrn_reflns_av_sigmaI/netI                     ?
_diffrn_reflns_limit_h_min                        ?
_diffrn_reflns_limit_h_max                        ?
_diffrn_reflns_limit_k_min                        ?
_diffrn_reflns_limit_k_max                        ?
_diffrn_reflns_limit_l_min                        ?
_diffrn_reflns_limit_l_max                        ?
_diffrn_reflns_theta_min                          ?
_diffrn_reflns_theta_max                          ?
_diffrn_reflns_theta_full                         ?
_diffrn_measured_fraction_theta_max               ?
_diffrn_measured_fraction_theta_full              ?
_diffrn_reflns_reduction_process                 
;
;

# number of unique reflections
_reflns_number_total                              ?
# number of observed reflections (> n sig(I))
_reflns_number_gt                                 ?
_reflns_threshold_expression                       ?

_computing_data_collection                        ?
_computing_cell_refinement                        ?
_computing_data_reduction                         ?
_computing_structure_solution                     ?
_computing_structure_refinement                   ?
_computing_molecular_graphics                     ?
_computing_publication_material                   'PLATON (Spek, 2003)' 

#===============================================================================

# 8. REFINEMENT DATA

_refine_special_details                           ?
_refine_ls_structure_factor_coef                   ?
_refine_ls_matrix_type                             ?
_refine_ls_weighting_scheme                       ' ?'
_refine_ls_weighting_details                     
 ?                                                                                                                                                                                                      
_atom_sites_solution_primary                     ' ?'
_atom_sites_solution_secondary                   ' ?'
_atom_sites_solution_hydrogens                   ' ?'


# Permitted for _refine_ls_hydrogen_treatment :
# refall            - refined all H-atom parameters
# refxyz            - refined H-atom coordinates only
# refU              - refined H-atom U only
# noref             - no refinement of H-atom parameters
# constr            - H-atom parameters constrained
# hetero            - H-atom parameters constrained for H on C,
#                     all H-atom parameters refined for H on
#                     heteroatoms
# heteroxyz         - H-atom parameters constrained for H on C,
#                     refined H-atom coordinates only for H
#                     on heteroatoms
# heteroU           - H-atom parameters constrained for H on C,
#                     refined H-atom U's only for H on
#                     heteroatoms
# heteronoref       - H-atom parameters constrained for H on C,
#                     no refinement of H-atom parameters for
#                     H on heteroatoms
# hetero-mixed      - H-atom parameters constrained for H on C
#                     and some heteroatoms, all H-atom
#                     parameters refined for H on remaining
#                     heteroatoms.
# heteroxyz-mixed   - H-atom parameters constrained for H on C
#                     and some heteroatoms, refined H-atom
#                     coordinates only for H on remaining
#                     heteroatoms.
# heteroU-mixed     - H-atom parameters constrained for H on C
#                     and some heteroatoms, refined H-atom
#                     U's only for H on remaining heteroatoms
# heteronoref-mixed - H-atom parameters constrained for H on C
#                     and some heteroatoms, no refinement of
#                     H-atom parameters for H on remaining
#                     heteroatoms
# mixed   - some constrained, some independent
# undef   - H-atom parameters not defined
_refine_ls_hydrogen_treatment                    ' ?'

_refine_ls_extinction_method                      ' ?'
_refine_ls_extinction_coef                         ?                   
_refine_ls_extinction_expression                 
 ?                                                                                                                                                                                                      
_refine_ls_abs_structure_details                  ?
_refine_ls_abs_structure_Flack                   .
_refine_ls_number_reflns                          ?
_refine_ls_number_parameters                      ?
_refine_ls_number_restraints                              0
_refine_ls_number_constraints                     ?
_refine_ls_R_factor_all                           ?
_refine_ls_R_factor_gt                            ?
_refine_ls_wR_factor_ref                          ?
_refine_ls_wR_factor_gt                           ?
_refine_ls_goodness_of_fit_ref                    ?
_refine_ls_restrained_S_all                       ?
_refine_ls_shift/su_max                           ?
_refine_ls_shift/su_mean                          ?
_refine_diff_density_max                          ?
_refine_diff_density_min                          ?
_refine_diff_density_rms                          ?

#===============================================================================

# 9. ATOMIC COORDINATES AND DISPLACEMENT PARAMETERS

loop_
_atom_site_label                                 
_atom_site_type_symbol                           
_atom_site_thermal_displace_type                 
_atom_site_fract_x                               
_atom_site_fract_y                               
_atom_site_fract_z                               
_atom_site_occupancy                             
_atom_site_U_iso_or_equiv                        
_atom_site_calc_flag                             
_atom_site_refinement_flags                      
_atom_site_disorder_assembly                     
_atom_site_disorder_group                        
Cl1 Cl Uiso 1.86901 0.74087 0.71943 1.000 0.0500 . . . .                        
Cl2 Cl Uiso 1.86737 1.02686 0.84692 1.000 0.0500 . . . .                        
O1 O Uiso 0.19013 0.51119 0.10654 1.000 0.0500 . . . .                          
O2 O Uiso 0.08867 0.39335 -0.02977 1.000 0.0500 . . . .                         
N1 N Uiso 0.52188 0.51372 0.19992 1.000 0.0500 . . . .                          
C1 C Uiso 1.52312 1.00322 0.74343 1.000 0.0500 . . . .                          
C2 C Uiso 1.68041 0.94430 0.75910 1.000 0.0500 . . . .                          
C3 C Uiso 1.68076 0.82085 0.70471 1.000 0.0500 . . . .                          
C4 C Uiso 1.52357 0.75677 0.63542 1.000 0.0500 . . . .                          
C5 C Uiso 1.36500 0.81519 0.61872 1.000 0.0500 . . . .                          
C6 C Uiso 1.36597 0.93842 0.67422 1.000 0.0500 . . . .                          
C7 C Uiso 1.19519 0.73786 0.54498 1.000 0.0500 . . . .                          
C8 C Uiso 1.10326 0.84198 0.49469 1.000 0.0500 . . . .                          
C9 C Uiso 0.95093 0.76087 0.41580 1.000 0.0500 . . . .                          
C10 C Uiso 1.00739 0.72001 0.33861 1.000 0.0500 . . . .                         
C11 C Uiso 0.86658 0.64144 0.26624 1.000 0.0500 . . . .                         
C12 C Uiso 0.66671 0.60156 0.26880 1.000 0.0500 . . . .                         
C13 C Uiso 0.61110 0.64532 0.34588 1.000 0.0500 . . . .                         
C14 C Uiso 0.75122 0.72360 0.41866 1.000 0.0500 . . . .                         
C15 C Uiso 0.52291 0.40365 0.13408 1.000 0.0500 . . . .                         
C16 C Uiso 0.67245 0.33445 0.14202 1.000 0.0500 . . . .                         
C17 C Uiso 0.68295 0.23138 0.07581 1.000 0.0500 . . . .                         
C18 C Uiso 0.54234 0.19419 -0.00033 1.000 0.0500 . . . .                        
C19 C Uiso 0.38921 0.25745 -0.00935 1.000 0.0500 . . . .                        
C20 C Uiso 0.37703 0.36103 0.05726 1.000 0.0500 . . . .                         
C21 C Uiso 0.20678 0.42095 0.03915 1.000 0.0500 . . . .                         
H1 H Uiso 1.51972 1.09880 0.78544 1.000 0.0600 . . . .                          
H2 H Uiso 1.52316 0.65848 0.59476 1.000 0.0600 . . . .                          
H3 H Uiso 1.24365 0.98513 0.66579 1.000 0.0600 . . . .                          
H4 H Uiso 1.24647 0.67102 0.49891 1.000 0.0600 . . . .                          
H5 H Uiso 1.08390 0.65969 0.57191 1.000 0.0600 . . . .                          
H6 H Uiso 1.03489 0.89996 0.53762 1.000 0.0600 . . . .                          
H7 H Uiso 1.21644 0.92791 0.47351 1.000 0.0600 . . . .                          
H8 H Uiso 1.16138 0.74858 0.33389 1.000 0.0600 . . . .                          
H9 H Uiso 0.91576 0.61377 0.20683 1.000 0.0600 . . . .                          
H10 H Uiso 0.45689 0.61555 0.35030 1.000 0.0600 . . . .                         
H11 H Uiso 0.70309 0.75484 0.47763 1.000 0.0600 . . . .                         
H12 H Uiso 0.38875 0.53382 0.19422 1.000 0.0600 . . . .                         
H13 H Uiso 0.78283 0.35846 0.20143 1.000 0.0600 . . . .                         
H14 H Uiso 0.80156 0.18082 0.08391 1.000 0.0600 . . . .                         
H15 H Uiso 0.55109 0.11523 -0.05237 1.000 0.0600 . . . .                        
H16 H Uiso 0.27980 0.22669 -0.06944 1.000 0.0600 . . . .                        
H17 H Uiso 0.07896 0.54874 0.08278 1.000 0.0750 . . . .                         

#===============================================================================

# 10. MOLECULAR GEOMETRY

_geom_special_details                            
;
 Bond distances, angles etc. have been calculated using the
 rounded fractional coordinates. All su's are estimated
 from the variances of the (full) variance-covariance matrix.
 The cell esds are taken into account in the estimation of
 distances, angles and torsion angles
;

loop_
_geom_bond_atom_site_label_1                     
_geom_bond_atom_site_label_2                     
_geom_bond_distance                              
_geom_bond_site_symmetry_1                       
_geom_bond_site_symmetry_2                       
_geom_bond_publ_flag                             
 Cl1     C3           1.7257                     .       .                   yes
 Cl2     C2           1.7257                     .       .                   yes
 O1      C21          1.3491                     .       .                   yes
 O2      C21          1.2226                     .       .                   yes
 O1      H17          1.0000                     .       .                   no 
 N1      C12          1.4030                     .       .                   yes
 N1      C15          1.4127                     .       .                   yes
 N1      H12          1.0200                     .       .                   no 
 C1      C6           1.3984                     .       .                   no 
 C1      C2           1.3957                     .       .                   no 
 C2      C3           1.3957                     .       .                   no 
 C3      C4           1.3983                     .       .                   no 
 C4      C5           1.4023                     .       .                   no 
 C5      C7           1.5137                     .       .                   no 
 C5      C6           1.4005                     .       .                   no 
 C7      C8           1.5325                     .       .                   no 
 C8      C9           1.5084                     .       .                   no 
 C9      C14          1.3980                     .       .                   no 
 C9      C10          1.3967                     .       .                   no 
 C10     C11          1.3975                     .       .                   no 
 C11     C12          1.3976                     .       .                   no 
 C12     C13          1.4003                     .       .                   no 
 C13     C14          1.3987                     .       .                   no 
 C15     C20          1.4140                     .       .                   no 
 C15     C16          1.4061                     .       .                   no 
 C16     C17          1.3957                     .       .                   no 
 C17     C18          1.3863                     .       .                   no 
 C18     C19          1.3914                     .       .                   no 
 C19     C20          1.4078                     .       .                   no 
 C20     C21          1.4891                     .       .                   no 
 C1      H1           1.0900                     .       .                   no 
 C4      H2           1.0900                     .       .                   no 
 C6      H3           1.0900                     .       .                   no 
 C7      H4           1.1000                     .       .                   no 
 C7      H5           1.1000                     .       .                   no 
 C8      H6           1.1000                     .       .                   no 
 C8      H7           1.1000                     .       .                   no 
 C10     H8           1.0900                     .       .                   no 
 C11     H9           1.0900                     .       .                   no 
 C13     H10          1.0900                     .       .                   no 
 C14     H11          1.0900                     .       .                   no 
 C16     H13          1.0900                     .       .                   no 
 C17     H14          1.0900                     .       .                   no 
 C18     H15          1.0900                     .       .                   no 
 C19     H16          1.0900                     .       .                   no 

loop_
_geom_angle_atom_site_label_1                    
_geom_angle_atom_site_label_2                    
_geom_angle_atom_site_label_3                    
_geom_angle                                      
_geom_angle_site_symmetry_1                      
_geom_angle_site_symmetry_2                      
_geom_angle_site_symmetry_3                      
_geom_angle_publ_flag                            
 C21     O1      H17          105.00             .       .       .           no 
 C12     N1      C15          132.86             .       .       .           yes
 C15     N1      H12          112.00             .       .       .           no 
 C12     N1      H12          115.00             .       .       .           no 
 C2      C1      C6           120.33             .       .       .           no 
 Cl2     C2      C3           122.33             .       .       .           yes
 Cl2     C2      C1           118.12             .       .       .           yes
 C1      C2      C3           119.55             .       .       .           no 
 Cl1     C3      C2           122.59             .       .       .           yes
 Cl1     C3      C4           117.52             .       .       .           yes
 C2      C3      C4           119.89             .       .       .           no 
 C3      C4      C5           121.15             .       .       .           no 
 C6      C5      C7           122.71             .       .       .           no 
 C4      C5      C6           118.31             .       .       .           no 
 C4      C5      C7           118.88             .       .       .           no 
 C1      C6      C5           120.75             .       .       .           no 
 C5      C7      C8           114.43             .       .       .           no 
 C7      C8      C9           112.21             .       .       .           no 
 C8      C9      C10          120.40             .       .       .           no 
 C8      C9      C14          120.88             .       .       .           no 
 C10     C9      C14          118.71             .       .       .           no 
 C9      C10     C11          120.44             .       .       .           no 
 C10     C11     C12          121.35             .       .       .           no 
 N1      C12     C11          123.08             .       .       .           yes
 N1      C12     C13          118.96             .       .       .           yes
 C11     C12     C13          117.86             .       .       .           no 
 C12     C13     C14          121.10             .       .       .           no 
 C9      C14     C13          120.52             .       .       .           no 
 C16     C15     C20          117.52             .       .       .           no 
 N1      C15     C20          121.61             .       .       .           yes
 N1      C15     C16          120.85             .       .       .           yes
 C15     C16     C17          121.99             .       .       .           no 
 C16     C17     C18          119.81             .       .       .           no 
 C17     C18     C19          119.71             .       .       .           no 
 C18     C19     C20          120.84             .       .       .           no 
 C19     C20     C21          115.45             .       .       .           no 
 C15     C20     C19          120.07             .       .       .           no 
 C15     C20     C21          124.47             .       .       .           no 
 O1      C21     O2           120.95             .       .       .           yes
 O1      C21     C20          114.24             .       .       .           yes
 O2      C21     C20          124.81             .       .       .           yes
 C2      C1      H1           121.00             .       .       .           no 
 C6      C1      H1           119.00             .       .       .           no 
 C3      C4      H2           119.00             .       .       .           no 
 C5      C4      H2           120.00             .       .       .           no 
 C1      C6      H3           118.00             .       .       .           no 
 C5      C6      H3           121.00             .       .       .           no 
 C5      C7      H4           109.00             .       .       .           no 
 C5      C7      H5           108.00             .       .       .           no 
 C8      C7      H4           109.00             .       .       .           no 
 C8      C7      H5           110.00             .       .       .           no 
 H4      C7      H5           106.00             .       .       .           no 
 C7      C8      H6           110.00             .       .       .           no 
 C7      C8      H7           111.00             .       .       .           no 
 C9      C8      H6           109.00             .       .       .           no 
 C9      C8      H7           109.00             .       .       .           no 
 H6      C8      H7           106.00             .       .       .           no 
 C9      C10     H8           121.00             .       .       .           no 
 C11     C10     H8           119.00             .       .       .           no 
 C10     C11     H9           118.00             .       .       .           no 
 C12     C11     H9           120.00             .       .       .           no 
 C12     C13     H10          120.00             .       .       .           no 
 C14     C13     H10          119.00             .       .       .           no 
 C9      C14     H11          120.00             .       .       .           no 
 C13     C14     H11          119.00             .       .       .           no 
 C15     C16     H13          120.00             .       .       .           no 
 C17     C16     H13          118.00             .       .       .           no 
 C16     C17     H14          120.00             .       .       .           no 
 C18     C17     H14          120.00             .       .       .           no 
 C17     C18     H15          120.00             .       .       .           no 
 C19     C18     H15          120.00             .       .       .           no 
 C18     C19     H16          119.00             .       .       .           no 
 C20     C19     H16          120.00             .       .       .           no 

loop_
_geom_torsion_atom_site_label_1                  
_geom_torsion_atom_site_label_2                  
_geom_torsion_atom_site_label_3                  
_geom_torsion_atom_site_label_4                  
_geom_torsion                                    
_geom_torsion_site_symmetry_1                    
_geom_torsion_site_symmetry_2                    
_geom_torsion_site_symmetry_3                    
_geom_torsion_site_symmetry_4                    
_geom_torsion_publ_flag                          
 C12     N1      C15     C20         -161.14     .       .       .       .   no 
 C12     N1      C15     C16           17.54     .       .       .       .   no 
 C15     N1      C12     C11           27.73     .       .       .       .   no 
 C15     N1      C12     C13         -148.70     .       .       .       .   no 
 C2      C1      C6      C5            -1.04     .       .       .       .   no 
 C6      C1      C2      C3             0.56     .       .       .       .   no 
 C6      C1      C2      Cl2         -178.63     .       .       .       .   no 
 Cl2     C2      C3      Cl1           -0.78     .       .       .       .   no 
 C1      C2      C3      Cl1         -179.93     .       .       .       .   no 
 C1      C2      C3      C4            -0.35     .       .       .       .   no 
 Cl2     C2      C3      C4           178.81     .       .       .       .   no 
 Cl1     C3      C4      C5          -179.78     .       .       .       .   no 
 C2      C3      C4      C5             0.62     .       .       .       .   no 
 C3      C4      C5      C6            -1.07     .       .       .       .   no 
 C3      C4      C5      C7          -177.68     .       .       .       .   no 
 C6      C5      C7      C8            39.93     .       .       .       .   no 
 C4      C5      C7      C8          -143.62     .       .       .       .   no 
 C7      C5      C6      C1           177.75     .       .       .       .   no 
 C4      C5      C6      C1             1.28     .       .       .       .   no 
 C5      C7      C8      C9           173.38     .       .       .       .   no 
 C7      C8      C9      C14           99.62     .       .       .       .   no 
 C7      C8      C9      C10          -79.62     .       .       .       .   no 
 C8      C9      C10     C11          178.30     .       .       .       .   no 
 C8      C9      C14     C13         -178.48     .       .       .       .   no 
 C10     C9      C14     C13            0.77     .       .       .       .   no 
 C14     C9      C10     C11           -0.96     .       .       .       .   no 
 C9      C10     C11     C12           -0.03     .       .       .       .   no 
 C10     C11     C12     N1          -175.27     .       .       .       .   no 
 C10     C11     C12     C13            1.20     .       .       .       .   no 
 N1      C12     C13     C14          175.23     .       .       .       .   no 
 C11     C12     C13     C14           -1.38     .       .       .       .   no 
 C12     C13     C14     C9             0.41     .       .       .       .   no 
 N1      C15     C16     C17         -176.37     .       .       .       .   no 
 C20     C15     C16     C17            2.36     .       .       .       .   no 
 N1      C15     C20     C19          176.14     .       .       .       .   no 
 N1      C15     C20     C21           -2.49     .       .       .       .   no 
 C16     C15     C20     C19           -2.58     .       .       .       .   no 
 C16     C15     C20     C21          178.78     .       .       .       .   no 
 C15     C16     C17     C18           -0.36     .       .       .       .   no 
 C16     C17     C18     C19           -1.45     .       .       .       .   no 
 C17     C18     C19     C20            1.19     .       .       .       .   no 
 C18     C19     C20     C15            0.88     .       .       .       .   no 
 C18     C19     C20     C21          179.63     .       .       .       .   no 
 C15     C20     C21     O1            -6.13     .       .       .       .   no 
 C15     C20     C21     O2           174.02     .       .       .       .   no 
 C19     C20     C21     O1           175.18     .       .       .       .   no 
 C19     C20     C21     O2            -4.67     .       .       .       .   no 

loop_
_geom_hbond_atom_site_label_D
_geom_hbond_atom_site_label_H
_geom_hbond_atom_site_label_A
_geom_hbond_distance_DH
_geom_hbond_distance_HA
_geom_hbond_distance_DA
_geom_hbond_angle_DHA
_geom_hbond_site_symmetry_A
_geom_hbond_publ_flag
#
#D   H   A   D - H  H...A   D...A    D - H...A  symm(A)
#
N1      H12     O1          1.0200     1.7700     2.5913     134.00     .   yes 
O1      H17     O2          1.0000     1.6000     2.5914     171.00   2_565 yes 

# Loop Mechanism for Extra Tables(s)

#loop_
#_publ_manuscript_incl_extra_item
#'_geom_extra_tableA_col_1'
#'_geom_extra_tableA_col_2'
#'_geom_extra_tableA_col_3'
#'_geom_extra_table_head_A'
#'_geom_table_footnote_A'
#'_geom_extra_tableB_col_1'
#'_geom_extra_tableB_col_2'
#'_geom_extra_tableB_col_3'
#'_geom_extra_table_head_B'
#'_geom_table_footnote_B'


#
#loop_
#_geom_extra_tableA_col_1
#_geom_extra_tableA_col_2
#_geom_extra_tableA_col_3
# ? ? ?


#
#loop_
#_geom_extra_tableB_col_1
#_geom_extra_tableB_col_2
#_geom_extra_tableB_col_3
# ? ? ?


#
#_geom_table_footnote_A
#;
# ?
#;


#
#_geom_table_footnote_B
#;
# ?
#;


#
#_geom_table_footnote_A
#;
# ?
#;


#
#_geom_table_footnote_B
#;
# ?
#;

_iucr_refine_instructions_details                
;
;

#===END
# CIF-file generated for E000003C00P21/c             New: P21/c  

#==============================================================================
data_global
#==============================================================================

# 0. AUDIT DETAILS

_audit_creation_date                              'Aug  5 10:52:39 2015'
_audit_creation_method                            'PLATON <TABLE ACC> option' 
_audit_update_record                             
;
;

#===============================================================================

# 1. SUBMISSION DETAILS

# Name of author for correspondence
_publ_contact_author_name                        
;
;
# address of author for correspondence
_publ_contact_author_address                     
;
;

_publ_contact_author_email                        ?
_publ_contact_author_fax                          ?
_publ_contact_author_phone                        ?

_publ_requested_journal                           'Acta Crystallographica C' 
# Publication choise FI, CI or EI for Inorganic
#                    FM, CM or EM for Metal-organic
#                    FO, CO or EO for Organic
_publ_requested_category                          ?
_publ_requested_coeditor_name                     ?

_publ_contact_letter                             # Include date of submission
;
Date of submission ?

Please consider this CIF submission for publication as a
Regular Structural Paper in Acta Crystallographica C. 
;

#===============================================================================

# 2. PROCESSING SUMMARY (JOURNAL OFFICE ONLY)

_journal_date_recd_electronic                     ?

_journal_date_to_coeditor                         ?
_journal_date_from_coeditor                       ?
_journal_date_accepted                            ?

_journal_date_printers_first                      ?
_journal_date_printers_final                      ?
_journal_date_proofs_out                          ?
_journal_date_proofs_in                           ?

_journal_coeditor_name                            ?
_journal_coeditor_code                            ?
_journal_coeditor_notes                          
;
;

_journal_techeditor_code                          ?
_journal_techeditor_notes                        
;
;

_journal_coden_ASTM                               ?
_journal_name_full                                ?
_journal_year                                     ?
_journal_volume                                   ?
_journal_issue                                    ?
_journal_page_first                               ?
_journal_page_last                                ?


_journal_suppl_publ_number                        ?
_journal_suppl_publ_pages                         ?


#===============================================================================

# 3. TITLE AND AUTHOR LIST

_publ_section_title                              
;
;
_publ_section_title_footnote                     
;
;

# The loop structure below should contain the names and adresses of all
# authors, in the required order of publication. Repeat as necessary.


loop_
_publ_author_name                                
_publ_author_footnote                            
_publ_author_address                             
'?' # author name
;   # author related footnote
;
;   # Address of this author
;

#===============================================================================

# 4. TEXT

_publ_section_synopsis                           
;
 ?
;
_publ_section_abstract                           
;
 ?
;

# Insert blank lines between paragraphs

_publ_section_comment                            
;
;
_publ_section_exptl_prep                         
;
 ?
;
_publ_section_exptl_refinement                   
;
 ?
;

# Insert blank lines between references

_publ_section_references                         
;
 Allen, F.H. (2002).
   Acta Cryst. B58, 380-388.

 Altomare, A., Burla, M.C., Camalli, M., Cascarano, G.L., Giacovazzo, C.
   Guagliardi, A., Moliterni, A.G.G., Polidori, G. & Spagna, R.
   (1999) J. Appl. Cryst. 32, 115-119.

 Beurskens, P.T., Beurskens, G., de Gelder, R., Garc\'ia-Granda, S.,
 Gould, R.O., Israel, R. & Smits, J.M.M. (1999) The DIRDIF99 Program System,
   Technical Report of the Crystallography Laboratory,
   University of Nijmegen, The Netherlands.

 Boer, J.L. de & Duisenberg, A.J.M. (1984). Acta Cryst. A40, C-410.

 Boeyens, J.C.A. (1978). J.Cryst.Mol.Struct. 8, 317-320.

 Cremer, D. & Pople, J.A. (1975). J. Am. Chem. Soc. 97, 1354-1358.

 Duisenberg, A.J.M. (1992). J. Appl. Cryst. 25, 92-96.

 Duisenberg, A.J.M., Kroon-Batenburg, L.M.J. & Schreurs, A.M.M. (2003).
   J. Appl. Cryst. 36, 220-229.

 Enraf-Nonius (1989). CAD-4 Software. Version 5. Enraf-Nonius, Delft,
   The Netherlands.

 Flack, H.D. (1983). Acta Cryst. A39, 876-881.

 Hooft, R.W.W. (1998). Collect Software, Nonius B.V., Delft, The Netherlands.

 LePage, Y. (1987). J. Appl. Cryst. 20, 264-269.

 Mackay, A.L. (1984). Acta Cryst. A40, 165-166.

 Meulenaer, J. de & Tompa, H. (1965). Acta Cryst. 19, 1014-1018.

 North, A.C.T., Phillips, D.C. & Mathews, F.S. (1968).
  Acta Cryst. A24, 351-359.

 Otwinowski, Z. & Minor, W. (1997). Methods in Enzymology, Vol. 276,
   Macromolecular Crystallography, Part A, edited by C.W. Carter &
    R.M. Sweet, pp. 307-326. London: Academic Press.

 Sheldrick, G.M. (1986). SHELXS86. University of G\"ottingen, Germany.

 Sheldrick, G.M. (1993). SHELXL93. University of G\"ottingen, Germany.

 Sheldrick, G.M. (1997). SHELXS97. University of G\"ottingen, Germany.

 Sheldrick, G.M. (1997). SHELXL97. University of G\"ottingen, Germany.

 Sluis, P. van der & Spek, A.L. (1990). Acta Cryst. A46, 194-201.

 Spek, A.L. (1987). Acta Cryst. C43, 1233-1235.

 Spek, A.L. (1988). J. Appl. Cryst. 21, 578-579.

 Spek, A.L. (1994). Am. Crystallogr. Assoc.-Abstracts, 22, 66.

 Spek, A.L. (1997). HELENA, Program for Datareduction, Utrecht
   University, The Netherlands.

 Spek, A.L. (2003). J. Appl. Cryst. 36, 7-13.

 Wilson, A.J.C. (1992). Ed. International Tables for Crystallography,
   Volume C, Kluwer Academic Publishers, Dordrecht, The Netherlands.
;
_publ_section_acknowledgements                   
;
;
_publ_section_figure_captions                    
; View of the title compound with the atom numbering scheme.
Displacement ellipsoids for non-H atoms are drawn at the 50% probability level.
;

#===============================================================================

data_XXIII_R103

#===============================================================================

# 5. CHEMICAL DATA

_chemical_name_systematic                        
;
;
_chemical_name_common                             ?
_chemical_melting_point                           ?
_chemical_formula_moiety                         
'C21 H17 Cl2 N O2'
# Ex: 'C12 H16 N2 O6, H2 O' and '(Cd 2+)3, (C6 N6 Cr 3-)2, 2(H2 O)' 
_chemical_formula_structural                      ?
_chemical_formula_sum                            
'C21 H17 Cl2 N O2'
_chemical_formula_iupac                           ?
_chemical_formula_weight                             386.26
_chemical_compound_source                        'see text'

loop_
_atom_type_symbol                                
_atom_type_description                           
_atom_type_scat_dispersion_real                  
_atom_type_scat_dispersion_imag                  
_atom_type_scat_source                           
 C   C    0.0033    0.0016
' International Tables Vol C Tables 4.2.6.8 and 6.1.1.4'
 H   H    0.0000    0.0000
' International Tables Vol C Tables 4.2.6.8 and 6.1.1.4'
Cl  Cl    0.1484    0.1585
' International Tables Vol C Tables 4.2.6.8 and 6.1.1.4'
 N   N    0.0061    0.0033
' International Tables Vol C Tables 4.2.6.8 and 6.1.1.4'
 O   O    0.0106    0.0060
' International Tables Vol C Tables 4.2.6.8 and 6.1.1.4'

#===============================================================================

# 6. CRYSTAL DATA

_symmetry_cell_setting                              monoclinic
_symmetry_space_group_name_Hall                   '-P 2ybc'
_symmetry_space_group_name_H-M                    'P 21/c'
_symmetry_Int_Tables_number                              14

loop_
_symmetry_equiv_pos_site_id                      
_symmetry_equiv_pos_as_xyz                       
   1 x,y,z                         
   2 -x,1/2+y,1/2-z                
   3 -x,-y,-z                      
   4 x,1/2-y,1/2+z                 

_cell_length_a                                         11.65320
_cell_length_b                                         14.35450
_cell_length_c                                         12.75620
_cell_angle_alpha                                            90
_cell_angle_beta                                       107.5130
_cell_angle_gamma                                            90
_cell_volume                                           2034.900
_cell_formula_units_Z                                 4
_cell_measurement_temperature                     ?
_cell_measurement_reflns_used                     ?
_cell_measurement_theta_min                       ?
_cell_measurement_theta_max                       ?
_cell_special_details                            
;
;

_exptl_crystal_description                       ' ?'
_exptl_crystal_colour                            ' ?'

_exptl_crystal_size_max                           ?
_exptl_crystal_size_mid                           ?
_exptl_crystal_size_min                           ?
_exptl_crystal_size_rad                           ?
_exptl_crystal_density_meas                       ?
_exptl_crystal_density_diffrn                         1.261
_exptl_crystal_density_method                    'Not Measured'
_exptl_crystal_F_000                                    800
_exptl_absorpt_coefficient_mu                         0.333
_exptl_crystal_density_meas_temp                  ?

# Permitted for _exptl_absorpt_correction_type :
# analytical     'analytical from crystal shape'
#                Example: de Meulenaer&Tompa: ABST
# cylinder       'cylindrical'
# gaussian       'Gaussian from crystal shape'
#                Example: PLATON/ABSG
# integration    'integration from crystal shape'
# multi-scan     'symmetry-related measurements'
#                Example: SADABS, MULABS
# none           'no absorption corr. applied'
# numerical      'numerical from crystal shape'
# psi-scan       'psi-scan corrections'
#                Example: PLATON/ABSP
# refdelf        'refined from delta-F'
#                Example: SHELXA, 
# sphere         'spherical'
#                Example: PLATON/ABSS
_exptl_absorpt_correction_type                   ' ?'
# Example: '(North et al., 1968)'
_exptl_absorpt_process_details                    ?
_exptl_absorpt_correction_T_min                   ?
_exptl_absorpt_correction_T_max                   ?

#===============================================================================

# 7. EXPERIMENTAL DATA

_exptl_special_details                           
;
;
_diffrn_ambient_temperature                       ?
_diffrn_radiation_wavelength                        0.71073
_diffrn_radiation_probe                           'x-ray'
_diffrn_radiation_type                            'MoK\a'
_diffrn_radiation_source                          ?
_diffrn_radiation_monochromator                   ?

_diffrn_measurement_device_type                   ?
_diffrn_measurement_method                        ?
_diffrn_detector_area_resol_mean                  ?

# number of measured reflections (redundant set)
_diffrn_reflns_number                             ?
_diffrn_reflns_av_R_equivalents                   ?
_diffrn_reflns_av_sigmaI/netI                     ?
_diffrn_reflns_limit_h_min                        ?
_diffrn_reflns_limit_h_max                        ?
_diffrn_reflns_limit_k_min                        ?
_diffrn_reflns_limit_k_max                        ?
_diffrn_reflns_limit_l_min                        ?
_diffrn_reflns_limit_l_max                        ?
_diffrn_reflns_theta_min                          ?
_diffrn_reflns_theta_max                          ?
_diffrn_reflns_theta_full                         ?
_diffrn_measured_fraction_theta_max               ?
_diffrn_measured_fraction_theta_full              ?
_diffrn_reflns_reduction_process                 
;
;

# number of unique reflections
_reflns_number_total                              ?
# number of observed reflections (> n sig(I))
_reflns_number_gt                                 ?
_reflns_threshold_expression                       ?

_computing_data_collection                        ?
_computing_cell_refinement                        ?
_computing_data_reduction                         ?
_computing_structure_solution                     ?
_computing_structure_refinement                   ?
_computing_molecular_graphics                     ?
_computing_publication_material                   'PLATON (Spek, 2003)' 

#===============================================================================

# 8. REFINEMENT DATA

_refine_special_details                           ?
_refine_ls_structure_factor_coef                   ?
_refine_ls_matrix_type                             ?
_refine_ls_weighting_scheme                       ' ?'
_refine_ls_weighting_details                     
 ?                                                                                                                                                                                                      
_atom_sites_solution_primary                     ' ?'
_atom_sites_solution_secondary                   ' ?'
_atom_sites_solution_hydrogens                   ' ?'


# Permitted for _refine_ls_hydrogen_treatment :
# refall            - refined all H-atom parameters
# refxyz            - refined H-atom coordinates only
# refU              - refined H-atom U only
# noref             - no refinement of H-atom parameters
# constr            - H-atom parameters constrained
# hetero            - H-atom parameters constrained for H on C,
#                     all H-atom parameters refined for H on
#                     heteroatoms
# heteroxyz         - H-atom parameters constrained for H on C,
#                     refined H-atom coordinates only for H
#                     on heteroatoms
# heteroU           - H-atom parameters constrained for H on C,
#                     refined H-atom U's only for H on
#                     heteroatoms
# heteronoref       - H-atom parameters constrained for H on C,
#                     no refinement of H-atom parameters for
#                     H on heteroatoms
# hetero-mixed      - H-atom parameters constrained for H on C
#                     and some heteroatoms, all H-atom
#                     parameters refined for H on remaining
#                     heteroatoms.
# heteroxyz-mixed   - H-atom parameters constrained for H on C
#                     and some heteroatoms, refined H-atom
#                     coordinates only for H on remaining
#                     heteroatoms.
# heteroU-mixed     - H-atom parameters constrained for H on C
#                     and some heteroatoms, refined H-atom
#                     U's only for H on remaining heteroatoms
# heteronoref-mixed - H-atom parameters constrained for H on C
#                     and some heteroatoms, no refinement of
#                     H-atom parameters for H on remaining
#                     heteroatoms
# mixed   - some constrained, some independent
# undef   - H-atom parameters not defined
_refine_ls_hydrogen_treatment                    ' ?'

_refine_ls_extinction_method                      ' ?'
_refine_ls_extinction_coef                         ?                   
_refine_ls_extinction_expression                 
 ?                                                                                                                                                                                                      
_refine_ls_abs_structure_details                  ?
_refine_ls_abs_structure_Flack                   .
_refine_ls_number_reflns                          ?
_refine_ls_number_parameters                      ?
_refine_ls_number_restraints                              0
_refine_ls_number_constraints                     ?
_refine_ls_R_factor_all                           ?
_refine_ls_R_factor_gt                            ?
_refine_ls_wR_factor_ref                          ?
_refine_ls_wR_factor_gt                           ?
_refine_ls_goodness_of_fit_ref                    ?
_refine_ls_restrained_S_all                       ?
_refine_ls_shift/su_max                           ?
_refine_ls_shift/su_mean                          ?
_refine_diff_density_max                          ?
_refine_diff_density_min                          ?
_refine_diff_density_rms                          ?

#===============================================================================

# 9. ATOMIC COORDINATES AND DISPLACEMENT PARAMETERS

loop_
_atom_site_label                                 
_atom_site_type_symbol                           
_atom_site_thermal_displace_type                 
_atom_site_fract_x                               
_atom_site_fract_y                               
_atom_site_fract_z                               
_atom_site_occupancy                             
_atom_site_U_iso_or_equiv                        
_atom_site_calc_flag                             
_atom_site_refinement_flags                      
_atom_site_disorder_assembly                     
_atom_site_disorder_group                        
Cl1 Cl Uiso 0.21590 0.85668 0.12265 1.000 0.0500 . . . .                        
Cl2 Cl Uiso 0.31891 0.91547 0.38058 1.000 0.0500 . . . .                        
O1 O Uiso 0.10479 0.10177 0.48646 1.000 0.0500 . . . .                          
O2 O Uiso -0.04987 0.07293 0.55146 1.000 0.0500 . . . .                         
N1 N Uiso 0.17900 0.27099 0.47845 1.000 0.0500 . . . .                          
C1 C Uiso 0.42661 0.74848 0.40680 1.000 0.0500 . . . .                          
C2 C Uiso 0.35218 0.80988 0.33159 1.000 0.0500 . . . .                          
C3 C Uiso 0.30880 0.78504 0.22073 1.000 0.0500 . . . .                          
C4 C Uiso 0.34133 0.69943 0.18574 1.000 0.0500 . . . .                          
C5 C Uiso 0.41771 0.63805 0.26066 1.000 0.0500 . . . .                          
C6 C Uiso 0.45946 0.66318 0.37163 1.000 0.0500 . . . .                          
C7 C Uiso 0.45657 0.54721 0.22188 1.000 0.0500 . . . .                          
C8 C Uiso 0.35363 0.47869 0.17252 1.000 0.0500 . . . .                          
C9 C Uiso 0.31087 0.42672 0.25665 1.000 0.0500 . . . .                          
C10 C Uiso 0.23526 0.46902 0.30929 1.000 0.0500 . . . .                         
C11 C Uiso 0.19098 0.41902 0.38312 1.000 0.0500 . . . .                         
C12 C Uiso 0.22092 0.32559 0.40636 1.000 0.0500 . . . .                         
C13 C Uiso 0.29845 0.28412 0.35460 1.000 0.0500 . . . .                         
C14 C Uiso 0.34277 0.33368 0.28074 1.000 0.0500 . . . .                         
C15 C Uiso 0.12186 0.29011 0.55907 1.000 0.0500 . . . .                         
C16 C Uiso 0.13539 0.37652 0.61299 1.000 0.0500 . . . .                         
C17 C Uiso 0.07532 0.39729 0.68987 1.000 0.0500 . . . .                         
C18 C Uiso 0.00050 0.33147 0.71522 1.000 0.0500 . . . .                         
C19 C Uiso -0.01341 0.24466 0.66445 1.000 0.0500 . . . .                        
C20 C Uiso 0.04687 0.22312 0.58719 1.000 0.0500 . . . .                         
C21 C Uiso 0.02688 0.12712 0.54093 1.000 0.0500 . . . .                         
H1 H Uiso 0.46072 0.76668 0.49329 1.000 0.0600 . . . .                          
H2 H Uiso 0.30743 0.68069 0.09924 1.000 0.0600 . . . .                          
H3 H Uiso 0.51866 0.61678 0.43164 1.000 0.0600 . . . .                          
H4 H Uiso 0.49958 0.56498 0.15886 1.000 0.0600 . . . .                          
H5 H Uiso 0.52645 0.51374 0.28880 1.000 0.0600 . . . .                          
H6 H Uiso 0.27653 0.51375 0.11510 1.000 0.0600 . . . .                          
H7 H Uiso 0.38454 0.42773 0.12275 1.000 0.0600 . . . .                          
H8 H Uiso 0.20800 0.54114 0.29201 1.000 0.0600 . . . .                          
H9 H Uiso 0.12873 0.45415 0.41830 1.000 0.0600 . . . .                          
H10 H Uiso 0.32310 0.21116 0.36961 1.000 0.0600 . . . .                         
H11 H Uiso 0.39947 0.29781 0.23996 1.000 0.0600 . . . .                         
H12 H Uiso 0.18131 0.20098 0.46380 1.000 0.0600 . . . .                         
H13 H Uiso 0.19631 0.42854 0.59807 1.000 0.0600 . . . .                         
H14 H Uiso 0.08815 0.46480 0.73046 1.000 0.0600 . . . .                         
H15 H Uiso -0.04484 0.34660 0.77622 1.000 0.0600 . . . .                        
H16 H Uiso -0.06926 0.19273 0.68752 1.000 0.0600 . . . .                        
H17 H Uiso 0.08724 0.03523 0.46598 1.000 0.0750 . . . .                         

#===============================================================================

# 10. MOLECULAR GEOMETRY

_geom_special_details                            
;
 Bond distances, angles etc. have been calculated using the
 rounded fractional coordinates. All su's are estimated
 from the variances of the (full) variance-covariance matrix.
 The cell esds are taken into account in the estimation of
 distances, angles and torsion angles
;

loop_
_geom_bond_atom_site_label_1                     
_geom_bond_atom_site_label_2                     
_geom_bond_distance                              
_geom_bond_site_symmetry_1                       
_geom_bond_site_symmetry_2                       
_geom_bond_publ_flag                             
 Cl1     C3           1.7262                     .       .                   yes
 Cl2     C2           1.7274                     .       .                   yes
 O1      C21          1.3488                     .       .                   yes
 O2      C21          1.2228                     .       .                   yes
 O1      H17          1.0000                     .       .                   no 
 N1      C12          1.4032                     .       .                   yes
 N1      C15          1.4101                     .       .                   yes
 N1      H12          1.0200                     .       .                   no 
 C1      C6           1.3966                     .       .                   no 
 C1      C2           1.3960                     .       .                   no 
 C2      C3           1.3972                     .       .                   no 
 C3      C4           1.3982                     .       .                   no 
 C4      C5           1.4035                     .       .                   no 
 C5      C7           1.5116                     .       .                   no 
 C5      C6           1.3986                     .       .                   no 
 C7      C8           1.5324                     .       .                   no 
 C8      C9           1.5094                     .       .                   no 
 C9      C14          1.3955                     .       .                   no 
 C9      C10          1.3971                     .       .                   no 
 C10     C11          1.4003                     .       .                   no 
 C11     C12          1.3950                     .       .                   no 
 C12     C13          1.4020                     .       .                   no 
 C13     C14          1.3976                     .       .                   no 
 C15     C20          1.4162                     .       .                   no 
 C15     C16          1.4040                     .       .                   no 
 C16     C17          1.3978                     .       .                   no 
 C17     C18          1.3882                     .       .                   no 
 C18     C19          1.3912                     .       .                   no 
 C19     C20          1.4061                     .       .                   no 
 C20     C21          1.4895                     .       .                   no 
 C1      H1           1.0900                     .       .                   no 
 C4      H2           1.0900                     .       .                   no 
 C6      H3           1.0900                     .       .                   no 
 C7      H4           1.1000                     .       .                   no 
 C7      H5           1.1000                     .       .                   no 
 C8      H6           1.1000                     .       .                   no 
 C8      H7           1.1000                     .       .                   no 
 C10     H8           1.0900                     .       .                   no 
 C11     H9           1.0900                     .       .                   no 
 C13     H10          1.0900                     .       .                   no 
 C14     H11          1.0900                     .       .                   no 
 C16     H13          1.0900                     .       .                   no 
 C17     H14          1.0900                     .       .                   no 
 C18     H15          1.0900                     .       .                   no 
 C19     H16          1.0900                     .       .                   no 

loop_
_geom_angle_atom_site_label_1                    
_geom_angle_atom_site_label_2                    
_geom_angle_atom_site_label_3                    
_geom_angle                                      
_geom_angle_site_symmetry_1                      
_geom_angle_site_symmetry_2                      
_geom_angle_site_symmetry_3                      
_geom_angle_publ_flag                            
 C21     O1      H17          106.00             .       .       .           no 
 C12     N1      C15          134.68             .       .       .           yes
 C15     N1      H12          112.00             .       .       .           no 
 C12     N1      H12          113.00             .       .       .           no 
 C2      C1      C6           120.43             .       .       .           no 
 Cl2     C2      C3           122.54             .       .       .           yes
 Cl2     C2      C1           117.78             .       .       .           yes
 C1      C2      C3           119.68             .       .       .           no 
 Cl1     C3      C2           122.58             .       .       .           yes
 Cl1     C3      C4           117.61             .       .       .           yes
 C2      C3      C4           119.81             .       .       .           no 
 C3      C4      C5           120.78             .       .       .           no 
 C6      C5      C7           120.43             .       .       .           no 
 C4      C5      C6           118.91             .       .       .           no 
 C4      C5      C7           120.65             .       .       .           no 
 C1      C6      C5           120.38             .       .       .           no 
 C5      C7      C8           114.43             .       .       .           no 
 C7      C8      C9           114.22             .       .       .           no 
 C8      C9      C10          121.18             .       .       .           no 
 C8      C9      C14          120.43             .       .       .           no 
 C10     C9      C14          118.35             .       .       .           no 
 C9      C10     C11          120.92             .       .       .           no 
 C10     C11     C12          121.10             .       .       .           no 
 N1      C12     C11          124.20             .       .       .           yes
 N1      C12     C13          118.18             .       .       .           yes
 C11     C12     C13          117.62             .       .       .           no 
 C12     C13     C14          121.51             .       .       .           no 
 C9      C14     C13          120.50             .       .       .           no 
 C16     C15     C20          117.56             .       .       .           no 
 N1      C15     C20          121.02             .       .       .           yes
 N1      C15     C16          121.41             .       .       .           yes
 C15     C16     C17          121.74             .       .       .           no 
 C16     C17     C18          120.03             .       .       .           no 
 C17     C18     C19          119.64             .       .       .           no 
 C18     C19     C20          120.70             .       .       .           no 
 C19     C20     C21          115.44             .       .       .           no 
 C15     C20     C19          120.31             .       .       .           no 
 C15     C20     C21          124.24             .       .       .           no 
 O1      C21     O2           120.86             .       .       .           yes
 O1      C21     C20          113.85             .       .       .           yes
 O2      C21     C20          125.26             .       .       .           yes
 C2      C1      H1           121.00             .       .       .           no 
 C6      C1      H1           119.00             .       .       .           no 
 C3      C4      H2           119.00             .       .       .           no 
 C5      C4      H2           120.00             .       .       .           no 
 C1      C6      H3           119.00             .       .       .           no 
 C5      C6      H3           120.00             .       .       .           no 
 C5      C7      H4           107.00             .       .       .           no 
 C5      C7      H5           110.00             .       .       .           no 
 C8      C7      H4           109.00             .       .       .           no 
 C8      C7      H5           110.00             .       .       .           no 
 H4      C7      H5           106.00             .       .       .           no 
 C7      C8      H6           111.00             .       .       .           no 
 C7      C8      H7           108.00             .       .       .           no 
 C9      C8      H6           109.00             .       .       .           no 
 C9      C8      H7           109.00             .       .       .           no 
 H6      C8      H7           105.00             .       .       .           no 
 C9      C10     H8           120.00             .       .       .           no 
 C11     C10     H8           119.00             .       .       .           no 
 C10     C11     H9           118.00             .       .       .           no 
 C12     C11     H9           121.00             .       .       .           no 
 C12     C13     H10          120.00             .       .       .           no 
 C14     C13     H10          119.00             .       .       .           no 
 C9      C14     H11          121.00             .       .       .           no 
 C13     C14     H11          119.00             .       .       .           no 
 C15     C16     H13          120.00             .       .       .           no 
 C17     C16     H13          118.00             .       .       .           no 
 C16     C17     H14          120.00             .       .       .           no 
 C18     C17     H14          120.00             .       .       .           no 
 C17     C18     H15          120.00             .       .       .           no 
 C19     C18     H15          120.00             .       .       .           no 
 C18     C19     H16          119.00             .       .       .           no 
 C20     C19     H16          120.00             .       .       .           no 

loop_
_geom_torsion_atom_site_label_1                  
_geom_torsion_atom_site_label_2                  
_geom_torsion_atom_site_label_3                  
_geom_torsion_atom_site_label_4                  
_geom_torsion                                    
_geom_torsion_site_symmetry_1                    
_geom_torsion_site_symmetry_2                    
_geom_torsion_site_symmetry_3                    
_geom_torsion_site_symmetry_4                    
_geom_torsion_publ_flag                          
 C12     N1      C15     C20          153.63     .       .       .       .   no 
 C12     N1      C15     C16          -25.26     .       .       .       .   no 
 C15     N1      C12     C11          -14.16     .       .       .       .   no 
 C15     N1      C12     C13          165.46     .       .       .       .   no 
 C2      C1      C6      C5            -0.30     .       .       .       .   no 
 C6      C1      C2      C3             1.04     .       .       .       .   no 
 C6      C1      C2      Cl2         -178.19     .       .       .       .   no 
 Cl2     C2      C3      Cl1           -1.09     .       .       .       .   no 
 C1      C2      C3      Cl1          179.72     .       .       .       .   no 
 C1      C2      C3      C4            -0.74     .       .       .       .   no 
 Cl2     C2      C3      C4           178.46     .       .       .       .   no 
 Cl1     C3      C4      C5           179.27     .       .       .       .   no 
 C2      C3      C4      C5            -0.30     .       .       .       .   no 
 C3      C4      C5      C6             1.03     .       .       .       .   no 
 C3      C4      C5      C7          -177.62     .       .       .       .   no 
 C6      C5      C7      C8           117.53     .       .       .       .   no 
 C4      C5      C7      C8           -63.84     .       .       .       .   no 
 C7      C5      C6      C1           177.92     .       .       .       .   no 
 C4      C5      C6      C1            -0.73     .       .       .       .   no 
 C5      C7      C8      C9           -78.08     .       .       .       .   no 
 C7      C8      C9      C14         -104.16     .       .       .       .   no 
 C7      C8      C9      C10           78.18     .       .       .       .   no 
 C8      C9      C10     C11          176.74     .       .       .       .   no 
 C8      C9      C14     C13         -176.84     .       .       .       .   no 
 C10     C9      C14     C13            0.89     .       .       .       .   no 
 C14     C9      C10     C11           -0.98     .       .       .       .   no 
 C9      C10     C11     C12           -0.02     .       .       .       .   no 
 C10     C11     C12     N1          -179.33     .       .       .       .   no 
 C10     C11     C12     C13            1.05     .       .       .       .   no 
 N1      C12     C13     C14          179.22     .       .       .       .   no 
 C11     C12     C13     C14           -1.14     .       .       .       .   no 
 C12     C13     C14     C9             0.17     .       .       .       .   no 
 N1      C15     C16     C17          177.46     .       .       .       .   no 
 C20     C15     C16     C17           -1.47     .       .       .       .   no 
 N1      C15     C20     C19         -177.36     .       .       .       .   no 
 N1      C15     C20     C21            3.54     .       .       .       .   no 
 C16     C15     C20     C19            1.57     .       .       .       .   no 
 C16     C15     C20     C21         -177.52     .       .       .       .   no 
 C15     C16     C17     C18            0.41     .       .       .       .   no 
 C16     C17     C18     C19            0.56     .       .       .       .   no 
 C17     C18     C19     C20           -0.43     .       .       .       .   no 
 C18     C19     C20     C15           -0.66     .       .       .       .   no 
 C18     C19     C20     C21          178.51     .       .       .       .   no 
 C15     C20     C21     O1            12.83     .       .       .       .   no 
 C15     C20     C21     O2          -168.89     .       .       .       .   no 
 C19     C20     C21     O1          -166.31     .       .       .       .   no 
 C19     C20     C21     O2            11.97     .       .       .       .   no 

loop_
_geom_hbond_atom_site_label_D
_geom_hbond_atom_site_label_H
_geom_hbond_atom_site_label_A
_geom_hbond_distance_DH
_geom_hbond_distance_HA
_geom_hbond_distance_DA
_geom_hbond_angle_DHA
_geom_hbond_site_symmetry_A
_geom_hbond_publ_flag
#
#D   H   A   D - H  H...A   D...A    D - H...A  symm(A)
#
N1      H12     O1          1.0200     1.7500     2.5907     137.00     .   yes 
O1      H17     O2          1.0000     1.6100     2.5973     171.00   3_556 yes 

# Loop Mechanism for Extra Tables(s)

#loop_
#_publ_manuscript_incl_extra_item
#'_geom_extra_tableA_col_1'
#'_geom_extra_tableA_col_2'
#'_geom_extra_tableA_col_3'
#'_geom_extra_table_head_A'
#'_geom_table_footnote_A'
#'_geom_extra_tableB_col_1'
#'_geom_extra_tableB_col_2'
#'_geom_extra_tableB_col_3'
#'_geom_extra_table_head_B'
#'_geom_table_footnote_B'


#
#loop_
#_geom_extra_tableA_col_1
#_geom_extra_tableA_col_2
#_geom_extra_tableA_col_3
# ? ? ?


#
#loop_
#_geom_extra_tableB_col_1
#_geom_extra_tableB_col_2
#_geom_extra_tableB_col_3
# ? ? ?


#
#_geom_table_footnote_A
#;
# ?
#;


#
#_geom_table_footnote_B
#;
# ?
#;


#
#_geom_table_footnote_A
#;
# ?
#;


#
#_geom_table_footnote_B
#;
# ?
#;

_iucr_refine_instructions_details                
;
;

#===END
# CIF-file generated for E000011C00C2/c              New: C2/c   

#==============================================================================
data_global
#==============================================================================

# 0. AUDIT DETAILS

_audit_creation_date                              'Aug  6 08:38:25 2015'
_audit_creation_method                            'PLATON <TABLE ACC> option' 
_audit_update_record                             
;
;

#===============================================================================

# 1. SUBMISSION DETAILS

# Name of author for correspondence
_publ_contact_author_name                        
;
;
# address of author for correspondence
_publ_contact_author_address                     
;
;

_publ_contact_author_email                        ?
_publ_contact_author_fax                          ?
_publ_contact_author_phone                        ?

_publ_requested_journal                           'Acta Crystallographica C' 
# Publication choise FI, CI or EI for Inorganic
#                    FM, CM or EM for Metal-organic
#                    FO, CO or EO for Organic
_publ_requested_category                          ?
_publ_requested_coeditor_name                     ?

_publ_contact_letter                             # Include date of submission
;
Date of submission ?

Please consider this CIF submission for publication as a
Regular Structural Paper in Acta Crystallographica C. 
;

#===============================================================================

# 2. PROCESSING SUMMARY (JOURNAL OFFICE ONLY)

_journal_date_recd_electronic                     ?

_journal_date_to_coeditor                         ?
_journal_date_from_coeditor                       ?
_journal_date_accepted                            ?

_journal_date_printers_first                      ?
_journal_date_printers_final                      ?
_journal_date_proofs_out                          ?
_journal_date_proofs_in                           ?

_journal_coeditor_name                            ?
_journal_coeditor_code                            ?
_journal_coeditor_notes                          
;
;

_journal_techeditor_code                          ?
_journal_techeditor_notes                        
;
;

_journal_coden_ASTM                               ?
_journal_name_full                                ?
_journal_year                                     ?
_journal_volume                                   ?
_journal_issue                                    ?
_journal_page_first                               ?
_journal_page_last                                ?


_journal_suppl_publ_number                        ?
_journal_suppl_publ_pages                         ?


#===============================================================================

# 3. TITLE AND AUTHOR LIST

_publ_section_title                              
;
;
_publ_section_title_footnote                     
;
;

# The loop structure below should contain the names and adresses of all
# authors, in the required order of publication. Repeat as necessary.


loop_
_publ_author_name                                
_publ_author_footnote                            
_publ_author_address                             
'?' # author name
;   # author related footnote
;
;   # Address of this author
;

#===============================================================================

# 4. TEXT

_publ_section_synopsis                           
;
 ?
;
_publ_section_abstract                           
;
 ?
;

# Insert blank lines between paragraphs

_publ_section_comment                            
;
;
_publ_section_exptl_prep                         
;
 ?
;
_publ_section_exptl_refinement                   
;
 ?
;

# Insert blank lines between references

_publ_section_references                         
;
 Allen, F.H. (2002).
   Acta Cryst. B58, 380-388.

 Altomare, A., Burla, M.C., Camalli, M., Cascarano, G.L., Giacovazzo, C.
   Guagliardi, A., Moliterni, A.G.G., Polidori, G. & Spagna, R.
   (1999) J. Appl. Cryst. 32, 115-119.

 Beurskens, P.T., Beurskens, G., de Gelder, R., Garc\'ia-Granda, S.,
 Gould, R.O., Israel, R. & Smits, J.M.M. (1999) The DIRDIF99 Program System,
   Technical Report of the Crystallography Laboratory,
   University of Nijmegen, The Netherlands.

 Boer, J.L. de & Duisenberg, A.J.M. (1984). Acta Cryst. A40, C-410.

 Boeyens, J.C.A. (1978). J.Cryst.Mol.Struct. 8, 317-320.

 Cremer, D. & Pople, J.A. (1975). J. Am. Chem. Soc. 97, 1354-1358.

 Duisenberg, A.J.M. (1992). J. Appl. Cryst. 25, 92-96.

 Duisenberg, A.J.M., Kroon-Batenburg, L.M.J. & Schreurs, A.M.M. (2003).
   J. Appl. Cryst. 36, 220-229.

 Enraf-Nonius (1989). CAD-4 Software. Version 5. Enraf-Nonius, Delft,
   The Netherlands.

 Flack, H.D. (1983). Acta Cryst. A39, 876-881.

 Hooft, R.W.W. (1998). Collect Software, Nonius B.V., Delft, The Netherlands.

 LePage, Y. (1987). J. Appl. Cryst. 20, 264-269.

 Mackay, A.L. (1984). Acta Cryst. A40, 165-166.

 Meulenaer, J. de & Tompa, H. (1965). Acta Cryst. 19, 1014-1018.

 North, A.C.T., Phillips, D.C. & Mathews, F.S. (1968).
  Acta Cryst. A24, 351-359.

 Otwinowski, Z. & Minor, W. (1997). Methods in Enzymology, Vol. 276,
   Macromolecular Crystallography, Part A, edited by C.W. Carter &
    R.M. Sweet, pp. 307-326. London: Academic Press.

 Sheldrick, G.M. (1986). SHELXS86. University of G\"ottingen, Germany.

 Sheldrick, G.M. (1993). SHELXL93. University of G\"ottingen, Germany.

 Sheldrick, G.M. (1997). SHELXS97. University of G\"ottingen, Germany.

 Sheldrick, G.M. (1997). SHELXL97. University of G\"ottingen, Germany.

 Sluis, P. van der & Spek, A.L. (1990). Acta Cryst. A46, 194-201.

 Spek, A.L. (1987). Acta Cryst. C43, 1233-1235.

 Spek, A.L. (1988). J. Appl. Cryst. 21, 578-579.

 Spek, A.L. (1994). Am. Crystallogr. Assoc.-Abstracts, 22, 66.

 Spek, A.L. (1997). HELENA, Program for Datareduction, Utrecht
   University, The Netherlands.

 Spek, A.L. (2003). J. Appl. Cryst. 36, 7-13.

 Wilson, A.J.C. (1992). Ed. International Tables for Crystallography,
   Volume C, Kluwer Academic Publishers, Dordrecht, The Netherlands.
;
_publ_section_acknowledgements                   
;
;
_publ_section_figure_captions                    
; View of the title compound with the atom numbering scheme.
Displacement ellipsoids for non-H atoms are drawn at the 50% probability level.
;

#===============================================================================

data_XXIII_R104

#===============================================================================

# 5. CHEMICAL DATA

_chemical_name_systematic                        
;
;
_chemical_name_common                             ?
_chemical_melting_point                           ?
_chemical_formula_moiety                         
'C21 H17 Cl2 N O2'
# Ex: 'C12 H16 N2 O6, H2 O' and '(Cd 2+)3, (C6 N6 Cr 3-)2, 2(H2 O)' 
_chemical_formula_structural                      ?
_chemical_formula_sum                            
'C21 H17 Cl2 N O2'
_chemical_formula_iupac                           ?
_chemical_formula_weight                             386.26
_chemical_compound_source                        'see text'

loop_
_atom_type_symbol                                
_atom_type_description                           
_atom_type_scat_dispersion_real                  
_atom_type_scat_dispersion_imag                  
_atom_type_scat_source                           
 C   C    0.0033    0.0016
' International Tables Vol C Tables 4.2.6.8 and 6.1.1.4'
 H   H    0.0000    0.0000
' International Tables Vol C Tables 4.2.6.8 and 6.1.1.4'
Cl  Cl    0.1484    0.1585
' International Tables Vol C Tables 4.2.6.8 and 6.1.1.4'
 N   N    0.0061    0.0033
' International Tables Vol C Tables 4.2.6.8 and 6.1.1.4'
 O   O    0.0106    0.0060
' International Tables Vol C Tables 4.2.6.8 and 6.1.1.4'

#===============================================================================

# 6. CRYSTAL DATA

_symmetry_cell_setting                              monoclinic
_symmetry_space_group_name_Hall                   '-C 2yc'
_symmetry_space_group_name_H-M                    'C 2/c'
_symmetry_Int_Tables_number                              15

loop_
_symmetry_equiv_pos_site_id                      
_symmetry_equiv_pos_as_xyz                       
   1 x,y,z                         
   2 -x,y,1/2-z                    
   3 -x,-y,-z                      
   4 x,-y,1/2+z                    
   5 1/2+x,1/2+y,z                 
   6 1/2-x,1/2+y,1/2-z             
   7 1/2-x,1/2-y,-z                
   8 1/2+x,1/2-y,1/2+z             

_cell_length_a                                         14.48350
_cell_length_b                                          7.85160
_cell_length_c                                         36.30050
_cell_angle_alpha                                            90
_cell_angle_beta                                        96.3660
_cell_angle_gamma                                            90
_cell_volume                                           4102.590
_cell_formula_units_Z                                 8
_cell_measurement_temperature                     ?
_cell_measurement_reflns_used                     ?
_cell_measurement_theta_min                       ?
_cell_measurement_theta_max                       ?
_cell_special_details                            
;
;

_exptl_crystal_description                       ' ?'
_exptl_crystal_colour                            ' ?'

_exptl_crystal_size_max                           ?
_exptl_crystal_size_mid                           ?
_exptl_crystal_size_min                           ?
_exptl_crystal_size_rad                           ?
_exptl_crystal_density_meas                       ?
_exptl_crystal_density_diffrn                         1.251
_exptl_crystal_density_method                    'Not Measured'
_exptl_crystal_F_000                                   1600
_exptl_absorpt_coefficient_mu                         0.330
_exptl_crystal_density_meas_temp                  ?

# Permitted for _exptl_absorpt_correction_type :
# analytical     'analytical from crystal shape'
#                Example: de Meulenaer&Tompa: ABST
# cylinder       'cylindrical'
# gaussian       'Gaussian from crystal shape'
#                Example: PLATON/ABSG
# integration    'integration from crystal shape'
# multi-scan     'symmetry-related measurements'
#                Example: SADABS, MULABS
# none           'no absorption corr. applied'
# numerical      'numerical from crystal shape'
# psi-scan       'psi-scan corrections'
#                Example: PLATON/ABSP
# refdelf        'refined from delta-F'
#                Example: SHELXA, 
# sphere         'spherical'
#                Example: PLATON/ABSS
_exptl_absorpt_correction_type                   ' ?'
# Example: '(North et al., 1968)'
_exptl_absorpt_process_details                    ?
_exptl_absorpt_correction_T_min                   ?
_exptl_absorpt_correction_T_max                   ?

#===============================================================================

# 7. EXPERIMENTAL DATA

_exptl_special_details                           
;
;
_diffrn_ambient_temperature                       ?
_diffrn_radiation_wavelength                        0.71073
_diffrn_radiation_probe                           'x-ray'
_diffrn_radiation_type                            'MoK\a'
_diffrn_radiation_source                          ?
_diffrn_radiation_monochromator                   ?

_diffrn_measurement_device_type                   ?
_diffrn_measurement_method                        ?
_diffrn_detector_area_resol_mean                  ?

# number of measured reflections (redundant set)
_diffrn_reflns_number                             ?
_diffrn_reflns_av_R_equivalents                   ?
_diffrn_reflns_av_sigmaI/netI                     ?
_diffrn_reflns_limit_h_min                        ?
_diffrn_reflns_limit_h_max                        ?
_diffrn_reflns_limit_k_min                        ?
_diffrn_reflns_limit_k_max                        ?
_diffrn_reflns_limit_l_min                        ?
_diffrn_reflns_limit_l_max                        ?
_diffrn_reflns_theta_min                          ?
_diffrn_reflns_theta_max                          ?
_diffrn_reflns_theta_full                         ?
_diffrn_measured_fraction_theta_max               ?
_diffrn_measured_fraction_theta_full              ?
_diffrn_reflns_reduction_process                 
;
;

# number of unique reflections
_reflns_number_total                              ?
# number of observed reflections (> n sig(I))
_reflns_number_gt                                 ?
_reflns_threshold_expression                       ?

_computing_data_collection                        ?
_computing_cell_refinement                        ?
_computing_data_reduction                         ?
_computing_structure_solution                     ?
_computing_structure_refinement                   ?
_computing_molecular_graphics                     ?
_computing_publication_material                   'PLATON (Spek, 2003)' 

#===============================================================================

# 8. REFINEMENT DATA

_refine_special_details                           ?
_refine_ls_structure_factor_coef                   ?
_refine_ls_matrix_type                             ?
_refine_ls_weighting_scheme                       ' ?'
_refine_ls_weighting_details                     
 ?                                                                                                                                                                                                      
_atom_sites_solution_primary                     ' ?'
_atom_sites_solution_secondary                   ' ?'
_atom_sites_solution_hydrogens                   ' ?'


# Permitted for _refine_ls_hydrogen_treatment :
# refall            - refined all H-atom parameters
# refxyz            - refined H-atom coordinates only
# refU              - refined H-atom U only
# noref             - no refinement of H-atom parameters
# constr            - H-atom parameters constrained
# hetero            - H-atom parameters constrained for H on C,
#                     all H-atom parameters refined for H on
#                     heteroatoms
# heteroxyz         - H-atom parameters constrained for H on C,
#                     refined H-atom coordinates only for H
#                     on heteroatoms
# heteroU           - H-atom parameters constrained for H on C,
#                     refined H-atom U's only for H on
#                     heteroatoms
# heteronoref       - H-atom parameters constrained for H on C,
#                     no refinement of H-atom parameters for
#                     H on heteroatoms
# hetero-mixed      - H-atom parameters constrained for H on C
#                     and some heteroatoms, all H-atom
#                     parameters refined for H on remaining
#                     heteroatoms.
# heteroxyz-mixed   - H-atom parameters constrained for H on C
#                     and some heteroatoms, refined H-atom
#                     coordinates only for H on remaining
#                     heteroatoms.
# heteroU-mixed     - H-atom parameters constrained for H on C
#                     and some heteroatoms, refined H-atom
#                     U's only for H on remaining heteroatoms
# heteronoref-mixed - H-atom parameters constrained for H on C
#                     and some heteroatoms, no refinement of
#                     H-atom parameters for H on remaining
#                     heteroatoms
# mixed   - some constrained, some independent
# undef   - H-atom parameters not defined
_refine_ls_hydrogen_treatment                    ' ?'

_refine_ls_extinction_method                      ' ?'
_refine_ls_extinction_coef                         ?                   
_refine_ls_extinction_expression                 
 ?                                                                                                                                                                                                      
_refine_ls_abs_structure_details                  ?
_refine_ls_abs_structure_Flack                   .
_refine_ls_number_reflns                          ?
_refine_ls_number_parameters                      ?
_refine_ls_number_restraints                              0
_refine_ls_number_constraints                     ?
_refine_ls_R_factor_all                           ?
_refine_ls_R_factor_gt                            ?
_refine_ls_wR_factor_ref                          ?
_refine_ls_wR_factor_gt                           ?
_refine_ls_goodness_of_fit_ref                    ?
_refine_ls_restrained_S_all                       ?
_refine_ls_shift/su_max                           ?
_refine_ls_shift/su_mean                          ?
_refine_diff_density_max                          ?
_refine_diff_density_min                          ?
_refine_diff_density_rms                          ?

#===============================================================================

# 9. ATOMIC COORDINATES AND DISPLACEMENT PARAMETERS

loop_
_atom_site_label                                 
_atom_site_type_symbol                           
_atom_site_thermal_displace_type                 
_atom_site_fract_x                               
_atom_site_fract_y                               
_atom_site_fract_z                               
_atom_site_occupancy                             
_atom_site_U_iso_or_equiv                        
_atom_site_calc_flag                             
_atom_site_refinement_flags                      
_atom_site_disorder_assembly                     
_atom_site_disorder_group                        
Cl1 Cl Uiso 0.39242 1.21568 0.32209 1.000 0.0500 . . . .                        
Cl2 Cl Uiso 0.38135 1.59077 0.28361 1.000 0.0500 . . . .                        
O1 O Uiso 0.45894 0.12802 0.04163 1.000 0.0500 . . . .                          
O2 O Uiso 0.40285 -0.04178 -0.00510 1.000 0.0500 . . . .                        
N1 N Uiso 0.34816 0.31298 0.07667 1.000 0.0500 . . . .                          
C1 C Uiso 0.36159 1.41851 0.21959 1.000 0.0500 . . . .                          
C2 C Uiso 0.37342 1.40481 0.25812 1.000 0.0500 . . . .                          
C3 C Uiso 0.37992 1.24395 0.27461 1.000 0.0500 . . . .                          
C4 C Uiso 0.37701 1.09819 0.25237 1.000 0.0500 . . . .                          
C5 C Uiso 0.36762 1.11042 0.21352 1.000 0.0500 . . . .                          
C6 C Uiso 0.35854 1.27247 0.19749 1.000 0.0500 . . . .                          
C7 C Uiso 0.36830 0.94724 0.19134 1.000 0.0500 . . . .                          
C8 C Uiso 0.36023 0.96540 0.14902 1.000 0.0500 . . . .                          
C9 C Uiso 0.35707 0.79533 0.12954 1.000 0.0500 . . . .                          
C10 C Uiso 0.43406 0.68713 0.13266 1.000 0.0500 . . . .                         
C11 C Uiso 0.42934 0.52847 0.11501 1.000 0.0500 . . . .                         
C12 C Uiso 0.34879 0.47507 0.09306 1.000 0.0500 . . . .                         
C13 C Uiso 0.27282 0.58560 0.08969 1.000 0.0500 . . . .                         
C14 C Uiso 0.27652 0.74316 0.10776 1.000 0.0500 . . . .                         
C15 C Uiso 0.27740 0.20391 0.06054 1.000 0.0500 . . . .                         
C16 C Uiso 0.18599 0.21578 0.06993 1.000 0.0500 . . . .                         
C17 C Uiso 0.11391 0.11700 0.05228 1.000 0.0500 . . . .                         
C18 C Uiso 0.13180 0.00112 0.02515 1.000 0.0500 . . . .                         
C19 C Uiso 0.22192 -0.01601 0.01582 1.000 0.0500 . . . .                        
C20 C Uiso 0.29514 0.08255 0.03336 1.000 0.0500 . . . .                         
C21 C Uiso 0.38824 0.04974 0.02091 1.000 0.0500 . . . .                         
H1 H Uiso 0.35551 1.54264 0.20627 1.000 0.0600 . . . .                          
H2 H Uiso 0.38308 0.97333 0.26541 1.000 0.0600 . . . .                          
H3 H Uiso 0.34979 1.28921 0.16758 1.000 0.0600 . . . .                          
H4 H Uiso 0.43299 0.87968 0.20078 1.000 0.0600 . . . .                          
H5 H Uiso 0.31115 0.86710 0.19873 1.000 0.0600 . . . .                          
H6 H Uiso 0.29716 1.03734 0.13951 1.000 0.0600 . . . .                          
H7 H Uiso 0.41875 1.03873 0.14052 1.000 0.0600 . . . .                          
H8 H Uiso 0.49834 0.72485 0.14895 1.000 0.0600 . . . .                          
H9 H Uiso 0.49004 0.44604 0.11858 1.000 0.0600 . . . .                          
H10 H Uiso 0.20952 0.55413 0.07215 1.000 0.0600 . . . .                         
H11 H Uiso 0.21553 0.82496 0.10443 1.000 0.0600 . . . .                         
H12 H Uiso 0.41289 0.26854 0.07283 1.000 0.0600 . . . .                         
H13 H Uiso 0.16947 0.30128 0.09181 1.000 0.0600 . . . .                         
H14 H Uiso 0.04374 0.13185 0.05973 1.000 0.0600 . . . .                         
H15 H Uiso 0.07628 -0.07635 0.01128 1.000 0.0600 . . . .                        
H16 H Uiso 0.23460 -0.10625 -0.00575 1.000 0.0600 . . . .                       
H17 H Uiso 0.51577 0.09655 0.03008 1.000 0.0750 . . . .                         

#===============================================================================

# 10. MOLECULAR GEOMETRY

_geom_special_details                            
;
 Bond distances, angles etc. have been calculated using the
 rounded fractional coordinates. All su's are estimated
 from the variances of the (full) variance-covariance matrix.
 The cell esds are taken into account in the estimation of
 distances, angles and torsion angles
;

loop_
_geom_bond_atom_site_label_1                     
_geom_bond_atom_site_label_2                     
_geom_bond_distance                              
_geom_bond_site_symmetry_1                       
_geom_bond_site_symmetry_2                       
_geom_bond_publ_flag                             
 Cl1     C3           1.7273                     .       .                   yes
 Cl2     C2           1.7256                     .       .                   yes
 O1      C21          1.3495                     .       .                   yes
 O2      C21          1.2235                     .       .                   yes
 O1      H17          1.0000                     .       .                   no 
 N1      C12          1.4045                     .       .                   yes
 N1      C15          1.4119                     .       .                   yes
 N1      H12          1.0200                     .       .                   no 
 C1      C6           1.3973                     .       .                   no 
 C1      C2           1.3943                     .       .                   no 
 C2      C3           1.3964                     .       .                   no 
 C3      C4           1.3985                     .       .                   no 
 C4      C5           1.4050                     .       .                   no 
 C5      C7           1.5138                     .       .                   no 
 C5      C6           1.3992                     .       .                   no 
 C7      C8           1.5343                     .       .                   no 
 C8      C9           1.5093                     .       .                   no 
 C9      C14          1.3962                     .       .                   no 
 C9      C10          1.3964                     .       .                   no 
 C10     C11          1.3990                     .       .                   no 
 C11     C12          1.4020                     .       .                   no 
 C12     C13          1.3960                     .       .                   no 
 C13     C14          1.3985                     .       .                   no 
 C15     C20          1.4155                     .       .                   no 
 C15     C16          1.4063                     .       .                   no 
 C16     C17          1.3977                     .       .                   no 
 C17     C18          1.3862                     .       .                   no 
 C18     C19          1.3909                     .       .                   no 
 C19     C20          1.4068                     .       .                   no 
 C20     C21          1.4913                     .       .                   no 
 C1      H1           1.0900                     .       .                   no 
 C4      H2           1.0900                     .       .                   no 
 C6      H3           1.0900                     .       .                   no 
 C7      H4           1.1000                     .       .                   no 
 C7      H5           1.1000                     .       .                   no 
 C8      H6           1.1000                     .       .                   no 
 C8      H7           1.1000                     .       .                   no 
 C10     H8           1.0900                     .       .                   no 
 C11     H9           1.0900                     .       .                   no 
 C13     H10          1.0900                     .       .                   no 
 C14     H11          1.0900                     .       .                   no 
 C16     H13          1.0900                     .       .                   no 
 C17     H14          1.0900                     .       .                   no 
 C18     H15          1.0900                     .       .                   no 
 C19     H16          1.0900                     .       .                   no 

loop_
_geom_angle_atom_site_label_1                    
_geom_angle_atom_site_label_2                    
_geom_angle_atom_site_label_3                    
_geom_angle                                      
_geom_angle_site_symmetry_1                      
_geom_angle_site_symmetry_2                      
_geom_angle_site_symmetry_3                      
_geom_angle_publ_flag                            
 C21     O1      H17          105.00             .       .       .           no 
 C12     N1      C15          134.08             .       .       .           yes
 C15     N1      H12          112.00             .       .       .           no 
 C12     N1      H12          114.00             .       .       .           no 
 C2      C1      C6           120.34             .       .       .           no 
 Cl2     C2      C3           122.56             .       .       .           yes
 Cl2     C2      C1           117.78             .       .       .           yes
 C1      C2      C3           119.65             .       .       .           no 
 Cl1     C3      C2           122.59             .       .       .           yes
 Cl1     C3      C4           117.65             .       .       .           yes
 C2      C3      C4           119.76             .       .       .           no 
 C3      C4      C5           121.12             .       .       .           no 
 C6      C5      C7           123.66             .       .       .           no 
 C4      C5      C6           118.28             .       .       .           no 
 C4      C5      C7           118.06             .       .       .           no 
 C1      C6      C5           120.79             .       .       .           no 
 C5      C7      C8           116.72             .       .       .           no 
 C7      C8      C9           112.45             .       .       .           no 
 C8      C9      C10          121.18             .       .       .           no 
 C8      C9      C14          120.32             .       .       .           no 
 C10     C9      C14          118.49             .       .       .           no 
 C9      C10     C11          120.43             .       .       .           no 
 C10     C11     C12          121.46             .       .       .           no 
 N1      C12     C11          118.53             .       .       .           yes
 N1      C12     C13          123.93             .       .       .           yes
 C11     C12     C13          117.52             .       .       .           no 
 C12     C13     C14          121.33             .       .       .           no 
 C9      C14     C13          120.75             .       .       .           no 
 C16     C15     C20          117.52             .       .       .           no 
 N1      C15     C20          121.19             .       .       .           yes
 N1      C15     C16          121.26             .       .       .           yes
 C15     C16     C17          121.84             .       .       .           no 
 C16     C17     C18          120.06             .       .       .           no 
 C17     C18     C19          119.40             .       .       .           no 
 C18     C19     C20          121.15             .       .       .           no 
 C19     C20     C21          115.43             .       .       .           no 
 C15     C20     C19          119.99             .       .       .           no 
 C15     C20     C21          124.58             .       .       .           no 
 O1      C21     O2           120.81             .       .       .           yes
 O1      C21     C20          114.09             .       .       .           yes
 O2      C21     C20          125.09             .       .       .           yes
 C2      C1      H1           121.00             .       .       .           no 
 C6      C1      H1           119.00             .       .       .           no 
 C3      C4      H2           119.00             .       .       .           no 
 C5      C4      H2           120.00             .       .       .           no 
 C1      C6      H3           118.00             .       .       .           no 
 C5      C6      H3           121.00             .       .       .           no 
 C5      C7      H4           107.00             .       .       .           no 
 C5      C7      H5           108.00             .       .       .           no 
 C8      C7      H4           109.00             .       .       .           no 
 C8      C7      H5           109.00             .       .       .           no 
 H4      C7      H5           107.00             .       .       .           no 
 C7      C8      H6           109.00             .       .       .           no 
 C7      C8      H7           111.00             .       .       .           no 
 C9      C8      H6           109.00             .       .       .           no 
 C9      C8      H7           108.00             .       .       .           no 
 H6      C8      H7           106.00             .       .       .           no 
 C9      C10     H8           120.00             .       .       .           no 
 C11     C10     H8           119.00             .       .       .           no 
 C10     C11     H9           119.00             .       .       .           no 
 C12     C11     H9           120.00             .       .       .           no 
 C12     C13     H10          121.00             .       .       .           no 
 C14     C13     H10          118.00             .       .       .           no 
 C9      C14     H11          120.00             .       .       .           no 
 C13     C14     H11          119.00             .       .       .           no 
 C15     C16     H13          121.00             .       .       .           no 
 C17     C16     H13          118.00             .       .       .           no 
 C16     C17     H14          120.00             .       .       .           no 
 C18     C17     H14          120.00             .       .       .           no 
 C17     C18     H15          121.00             .       .       .           no 
 C19     C18     H15          120.00             .       .       .           no 
 C18     C19     H16          118.00             .       .       .           no 
 C20     C19     H16          120.00             .       .       .           no 

loop_
_geom_torsion_atom_site_label_1                  
_geom_torsion_atom_site_label_2                  
_geom_torsion_atom_site_label_3                  
_geom_torsion_atom_site_label_4                  
_geom_torsion                                    
_geom_torsion_site_symmetry_1                    
_geom_torsion_site_symmetry_2                    
_geom_torsion_site_symmetry_3                    
_geom_torsion_site_symmetry_4                    
_geom_torsion_publ_flag                          
 C12     N1      C15     C20          153.89     .       .       .       .   no 
 C12     N1      C15     C16          -23.88     .       .       .       .   no 
 C15     N1      C12     C11          163.39     .       .       .       .   no 
 C15     N1      C12     C13          -14.79     .       .       .       .   no 
 C2      C1      C6      C5            -0.25     .       .       .       .   no 
 C6      C1      C2      C3            -1.59     .       .       .       .   no 
 C6      C1      C2      Cl2          177.37     .       .       .       .   no 
 Cl2     C2      C3      Cl1            2.34     .       .       .       .   no 
 C1      C2      C3      Cl1         -178.76     .       .       .       .   no 
 C1      C2      C3      C4             1.70     .       .       .       .   no 
 Cl2     C2      C3      C4          -177.20     .       .       .       .   no 
 Cl1     C3      C4      C5          -179.56     .       .       .       .   no 
 C2      C3      C4      C5             0.00     .       .       .       .   no 
 C3      C4      C5      C6            -1.80     .       .       .       .   no 
 C3      C4      C5      C7           177.95     .       .       .       .   no 
 C6      C5      C7      C8             1.15     .       .       .       .   no 
 C4      C5      C7      C8          -178.59     .       .       .       .   no 
 C7      C5      C6      C1          -177.82     .       .       .       .   no 
 C4      C5      C6      C1             1.92     .       .       .       .   no 
 C5      C7      C8      C9          -177.32     .       .       .       .   no 
 C7      C8      C9      C14          113.10     .       .       .       .   no 
 C7      C8      C9      C10          -67.16     .       .       .       .   no 
 C8      C9      C10     C11          178.73     .       .       .       .   no 
 C8      C9      C14     C13         -179.81     .       .       .       .   no 
 C10     C9      C14     C13            0.44     .       .       .       .   no 
 C14     C9      C10     C11           -1.52     .       .       .       .   no 
 C9      C10     C11     C12            1.62     .       .       .       .   no 
 C10     C11     C12     N1          -178.87     .       .       .       .   no 
 C10     C11     C12     C13           -0.57     .       .       .       .   no 
 N1      C12     C13     C14          177.68     .       .       .       .   no 
 C11     C12     C13     C14           -0.52     .       .       .       .   no 
 C12     C13     C14     C9             0.59     .       .       .       .   no 
 N1      C15     C16     C17          175.38     .       .       .       .   no 
 C20     C15     C16     C17           -2.47     .       .       .       .   no 
 N1      C15     C20     C19         -175.42     .       .       .       .   no 
 N1      C15     C20     C21            3.95     .       .       .       .   no 
 C16     C15     C20     C19            2.43     .       .       .       .   no 
 C16     C15     C20     C21         -178.20     .       .       .       .   no 
 C15     C16     C17     C18            1.18     .       .       .       .   no 
 C16     C17     C18     C19            0.19     .       .       .       .   no 
 C17     C18     C19     C20           -0.18     .       .       .       .   no 
 C18     C19     C20     C15           -1.17     .       .       .       .   no 
 C18     C19     C20     C21          179.40     .       .       .       .   no 
 C15     C20     C21     O1             9.38     .       .       .       .   no 
 C15     C20     C21     O2          -172.10     .       .       .       .   no 
 C19     C20     C21     O1          -171.23     .       .       .       .   no 
 C19     C20     C21     O2             7.30     .       .       .       .   no 

loop_
_geom_hbond_atom_site_label_D
_geom_hbond_atom_site_label_H
_geom_hbond_atom_site_label_A
_geom_hbond_distance_DH
_geom_hbond_distance_HA
_geom_hbond_distance_DA
_geom_hbond_angle_DHA
_geom_hbond_site_symmetry_A
_geom_hbond_publ_flag
#
#D   H   A   D - H  H...A   D...A    D - H...A  symm(A)
#
N1      H12     O1          1.0200     1.7600     2.5988     136.00     .   yes 
O1      H17     O2          1.0000     1.6200     2.6101     171.00   3_655 yes 

# Loop Mechanism for Extra Tables(s)

#loop_
#_publ_manuscript_incl_extra_item
#'_geom_extra_tableA_col_1'
#'_geom_extra_tableA_col_2'
#'_geom_extra_tableA_col_3'
#'_geom_extra_table_head_A'
#'_geom_table_footnote_A'
#'_geom_extra_tableB_col_1'
#'_geom_extra_tableB_col_2'
#'_geom_extra_tableB_col_3'
#'_geom_extra_table_head_B'
#'_geom_table_footnote_B'


#
#loop_
#_geom_extra_tableA_col_1
#_geom_extra_tableA_col_2
#_geom_extra_tableA_col_3
# ? ? ?


#
#loop_
#_geom_extra_tableB_col_1
#_geom_extra_tableB_col_2
#_geom_extra_tableB_col_3
# ? ? ?


#
#_geom_table_footnote_A
#;
# ?
#;


#
#_geom_table_footnote_B
#;
# ?
#;


#
#_geom_table_footnote_A
#;
# ?
#;


#
#_geom_table_footnote_B
#;
# ?
#;

_iucr_refine_instructions_details                
;
;

#===END
# CIF-file generated for E000003C00P21/c             New: P21/c  

#==============================================================================
data_global
#==============================================================================

# 0. AUDIT DETAILS

_audit_creation_date                              'Aug  5 18:41:27 2015'
_audit_creation_method                            'PLATON <TABLE ACC> option' 
_audit_update_record                             
;
;

#===============================================================================

# 1. SUBMISSION DETAILS

# Name of author for correspondence
_publ_contact_author_name                        
;
;
# address of author for correspondence
_publ_contact_author_address                     
;
;

_publ_contact_author_email                        ?
_publ_contact_author_fax                          ?
_publ_contact_author_phone                        ?

_publ_requested_journal                           'Acta Crystallographica C' 
# Publication choise FI, CI or EI for Inorganic
#                    FM, CM or EM for Metal-organic
#                    FO, CO or EO for Organic
_publ_requested_category                          ?
_publ_requested_coeditor_name                     ?

_publ_contact_letter                             # Include date of submission
;
Date of submission ?

Please consider this CIF submission for publication as a
Regular Structural Paper in Acta Crystallographica C. 
;

#===============================================================================

# 2. PROCESSING SUMMARY (JOURNAL OFFICE ONLY)

_journal_date_recd_electronic                     ?

_journal_date_to_coeditor                         ?
_journal_date_from_coeditor                       ?
_journal_date_accepted                            ?

_journal_date_printers_first                      ?
_journal_date_printers_final                      ?
_journal_date_proofs_out                          ?
_journal_date_proofs_in                           ?

_journal_coeditor_name                            ?
_journal_coeditor_code                            ?
_journal_coeditor_notes                          
;
;

_journal_techeditor_code                          ?
_journal_techeditor_notes                        
;
;

_journal_coden_ASTM                               ?
_journal_name_full                                ?
_journal_year                                     ?
_journal_volume                                   ?
_journal_issue                                    ?
_journal_page_first                               ?
_journal_page_last                                ?


_journal_suppl_publ_number                        ?
_journal_suppl_publ_pages                         ?


#===============================================================================

# 3. TITLE AND AUTHOR LIST

_publ_section_title                              
;
;
_publ_section_title_footnote                     
;
;

# The loop structure below should contain the names and adresses of all
# authors, in the required order of publication. Repeat as necessary.


loop_
_publ_author_name                                
_publ_author_footnote                            
_publ_author_address                             
'?' # author name
;   # author related footnote
;
;   # Address of this author
;

#===============================================================================

# 4. TEXT

_publ_section_synopsis                           
;
 ?
;
_publ_section_abstract                           
;
 ?
;

# Insert blank lines between paragraphs

_publ_section_comment                            
;
;
_publ_section_exptl_prep                         
;
 ?
;
_publ_section_exptl_refinement                   
;
 ?
;

# Insert blank lines between references

_publ_section_references                         
;
 Allen, F.H. (2002).
   Acta Cryst. B58, 380-388.

 Altomare, A., Burla, M.C., Camalli, M., Cascarano, G.L., Giacovazzo, C.
   Guagliardi, A., Moliterni, A.G.G., Polidori, G. & Spagna, R.
   (1999) J. Appl. Cryst. 32, 115-119.

 Beurskens, P.T., Beurskens, G., de Gelder, R., Garc\'ia-Granda, S.,
 Gould, R.O., Israel, R. & Smits, J.M.M. (1999) The DIRDIF99 Program System,
   Technical Report of the Crystallography Laboratory,
   University of Nijmegen, The Netherlands.

 Boer, J.L. de & Duisenberg, A.J.M. (1984). Acta Cryst. A40, C-410.

 Boeyens, J.C.A. (1978). J.Cryst.Mol.Struct. 8, 317-320.

 Cremer, D. & Pople, J.A. (1975). J. Am. Chem. Soc. 97, 1354-1358.

 Duisenberg, A.J.M. (1992). J. Appl. Cryst. 25, 92-96.

 Duisenberg, A.J.M., Kroon-Batenburg, L.M.J. & Schreurs, A.M.M. (2003).
   J. Appl. Cryst. 36, 220-229.

 Enraf-Nonius (1989). CAD-4 Software. Version 5. Enraf-Nonius, Delft,
   The Netherlands.

 Flack, H.D. (1983). Acta Cryst. A39, 876-881.

 Hooft, R.W.W. (1998). Collect Software, Nonius B.V., Delft, The Netherlands.

 LePage, Y. (1987). J. Appl. Cryst. 20, 264-269.

 Mackay, A.L. (1984). Acta Cryst. A40, 165-166.

 Meulenaer, J. de & Tompa, H. (1965). Acta Cryst. 19, 1014-1018.

 North, A.C.T., Phillips, D.C. & Mathews, F.S. (1968).
  Acta Cryst. A24, 351-359.

 Otwinowski, Z. & Minor, W. (1997). Methods in Enzymology, Vol. 276,
   Macromolecular Crystallography, Part A, edited by C.W. Carter &
    R.M. Sweet, pp. 307-326. London: Academic Press.

 Sheldrick, G.M. (1986). SHELXS86. University of G\"ottingen, Germany.

 Sheldrick, G.M. (1993). SHELXL93. University of G\"ottingen, Germany.

 Sheldrick, G.M. (1997). SHELXS97. University of G\"ottingen, Germany.

 Sheldrick, G.M. (1997). SHELXL97. University of G\"ottingen, Germany.

 Sluis, P. van der & Spek, A.L. (1990). Acta Cryst. A46, 194-201.

 Spek, A.L. (1987). Acta Cryst. C43, 1233-1235.

 Spek, A.L. (1988). J. Appl. Cryst. 21, 578-579.

 Spek, A.L. (1994). Am. Crystallogr. Assoc.-Abstracts, 22, 66.

 Spek, A.L. (1997). HELENA, Program for Datareduction, Utrecht
   University, The Netherlands.

 Spek, A.L. (2003). J. Appl. Cryst. 36, 7-13.

 Wilson, A.J.C. (1992). Ed. International Tables for Crystallography,
   Volume C, Kluwer Academic Publishers, Dordrecht, The Netherlands.
;
_publ_section_acknowledgements                   
;
;
_publ_section_figure_captions                    
; View of the title compound with the atom numbering scheme.
Displacement ellipsoids for non-H atoms are drawn at the 50% probability level.
;

#===============================================================================

data_XXIII_R105

#===============================================================================

# 5. CHEMICAL DATA

_chemical_name_systematic                        
;
;
_chemical_name_common                             ?
_chemical_melting_point                           ?
_chemical_formula_moiety                         
'C21 H17 Cl2 N O2'
# Ex: 'C12 H16 N2 O6, H2 O' and '(Cd 2+)3, (C6 N6 Cr 3-)2, 2(H2 O)' 
_chemical_formula_structural                      ?
_chemical_formula_sum                            
'C21 H17 Cl2 N O2'
_chemical_formula_iupac                           ?
_chemical_formula_weight                             386.26
_chemical_compound_source                        'see text'

loop_
_atom_type_symbol                                
_atom_type_description                           
_atom_type_scat_dispersion_real                  
_atom_type_scat_dispersion_imag                  
_atom_type_scat_source                           
 C   C    0.0033    0.0016
' International Tables Vol C Tables 4.2.6.8 and 6.1.1.4'
 H   H    0.0000    0.0000
' International Tables Vol C Tables 4.2.6.8 and 6.1.1.4'
Cl  Cl    0.1484    0.1585
' International Tables Vol C Tables 4.2.6.8 and 6.1.1.4'
 N   N    0.0061    0.0033
' International Tables Vol C Tables 4.2.6.8 and 6.1.1.4'
 O   O    0.0106    0.0060
' International Tables Vol C Tables 4.2.6.8 and 6.1.1.4'

#===============================================================================

# 6. CRYSTAL DATA

_symmetry_cell_setting                              monoclinic
_symmetry_space_group_name_Hall                   '-P 2ybc'
_symmetry_space_group_name_H-M                    'P 21/c'
_symmetry_Int_Tables_number                              14

loop_
_symmetry_equiv_pos_site_id                      
_symmetry_equiv_pos_as_xyz                       
   1 x,y,z                         
   2 -x,1/2+y,1/2-z                
   3 -x,-y,-z                      
   4 x,1/2-y,1/2+z                 

_cell_length_a                                         10.09430
_cell_length_b                                         27.89850
_cell_length_c                                          7.60080
_cell_angle_alpha                                            90
_cell_angle_beta                                       111.5830
_cell_angle_gamma                                            90
_cell_volume                                           1990.426
_cell_formula_units_Z                                 4
_cell_measurement_temperature                     ?
_cell_measurement_reflns_used                     ?
_cell_measurement_theta_min                       ?
_cell_measurement_theta_max                       ?
_cell_special_details                            
;
;

_exptl_crystal_description                       ' ?'
_exptl_crystal_colour                            ' ?'

_exptl_crystal_size_max                           ?
_exptl_crystal_size_mid                           ?
_exptl_crystal_size_min                           ?
_exptl_crystal_size_rad                           ?
_exptl_crystal_density_meas                       ?
_exptl_crystal_density_diffrn                         1.289
_exptl_crystal_density_method                    'Not Measured'
_exptl_crystal_F_000                                    800
_exptl_absorpt_coefficient_mu                         0.340
_exptl_crystal_density_meas_temp                  ?

# Permitted for _exptl_absorpt_correction_type :
# analytical     'analytical from crystal shape'
#                Example: de Meulenaer&Tompa: ABST
# cylinder       'cylindrical'
# gaussian       'Gaussian from crystal shape'
#                Example: PLATON/ABSG
# integration    'integration from crystal shape'
# multi-scan     'symmetry-related measurements'
#                Example: SADABS, MULABS
# none           'no absorption corr. applied'
# numerical      'numerical from crystal shape'
# psi-scan       'psi-scan corrections'
#                Example: PLATON/ABSP
# refdelf        'refined from delta-F'
#                Example: SHELXA, 
# sphere         'spherical'
#                Example: PLATON/ABSS
_exptl_absorpt_correction_type                   ' ?'
# Example: '(North et al., 1968)'
_exptl_absorpt_process_details                    ?
_exptl_absorpt_correction_T_min                   ?
_exptl_absorpt_correction_T_max                   ?

#===============================================================================

# 7. EXPERIMENTAL DATA

_exptl_special_details                           
;
;
_diffrn_ambient_temperature                       ?
_diffrn_radiation_wavelength                        0.71073
_diffrn_radiation_probe                           'x-ray'
_diffrn_radiation_type                            'MoK\a'
_diffrn_radiation_source                          ?
_diffrn_radiation_monochromator                   ?

_diffrn_measurement_device_type                   ?
_diffrn_measurement_method                        ?
_diffrn_detector_area_resol_mean                  ?

# number of measured reflections (redundant set)
_diffrn_reflns_number                             ?
_diffrn_reflns_av_R_equivalents                   ?
_diffrn_reflns_av_sigmaI/netI                     ?
_diffrn_reflns_limit_h_min                        ?
_diffrn_reflns_limit_h_max                        ?
_diffrn_reflns_limit_k_min                        ?
_diffrn_reflns_limit_k_max                        ?
_diffrn_reflns_limit_l_min                        ?
_diffrn_reflns_limit_l_max                        ?
_diffrn_reflns_theta_min                          ?
_diffrn_reflns_theta_max                          ?
_diffrn_reflns_theta_full                         ?
_diffrn_measured_fraction_theta_max               ?
_diffrn_measured_fraction_theta_full              ?
_diffrn_reflns_reduction_process                 
;
;

# number of unique reflections
_reflns_number_total                              ?
# number of observed reflections (> n sig(I))
_reflns_number_gt                                 ?
_reflns_threshold_expression                       ?

_computing_data_collection                        ?
_computing_cell_refinement                        ?
_computing_data_reduction                         ?
_computing_structure_solution                     ?
_computing_structure_refinement                   ?
_computing_molecular_graphics                     ?
_computing_publication_material                   'PLATON (Spek, 2003)' 

#===============================================================================

# 8. REFINEMENT DATA

_refine_special_details                           ?
_refine_ls_structure_factor_coef                   ?
_refine_ls_matrix_type                             ?
_refine_ls_weighting_scheme                       ' ?'
_refine_ls_weighting_details                     
 ?                                                                                                                                                                                                      
_atom_sites_solution_primary                     ' ?'
_atom_sites_solution_secondary                   ' ?'
_atom_sites_solution_hydrogens                   ' ?'


# Permitted for _refine_ls_hydrogen_treatment :
# refall            - refined all H-atom parameters
# refxyz            - refined H-atom coordinates only
# refU              - refined H-atom U only
# noref             - no refinement of H-atom parameters
# constr            - H-atom parameters constrained
# hetero            - H-atom parameters constrained for H on C,
#                     all H-atom parameters refined for H on
#                     heteroatoms
# heteroxyz         - H-atom parameters constrained for H on C,
#                     refined H-atom coordinates only for H
#                     on heteroatoms
# heteroU           - H-atom parameters constrained for H on C,
#                     refined H-atom U's only for H on
#                     heteroatoms
# heteronoref       - H-atom parameters constrained for H on C,
#                     no refinement of H-atom parameters for
#                     H on heteroatoms
# hetero-mixed      - H-atom parameters constrained for H on C
#                     and some heteroatoms, all H-atom
#                     parameters refined for H on remaining
#                     heteroatoms.
# heteroxyz-mixed   - H-atom parameters constrained for H on C
#                     and some heteroatoms, refined H-atom
#                     coordinates only for H on remaining
#                     heteroatoms.
# heteroU-mixed     - H-atom parameters constrained for H on C
#                     and some heteroatoms, refined H-atom
#                     U's only for H on remaining heteroatoms
# heteronoref-mixed - H-atom parameters constrained for H on C
#                     and some heteroatoms, no refinement of
#                     H-atom parameters for H on remaining
#                     heteroatoms
# mixed   - some constrained, some independent
# undef   - H-atom parameters not defined
_refine_ls_hydrogen_treatment                    ' ?'

_refine_ls_extinction_method                      ' ?'
_refine_ls_extinction_coef                         ?                   
_refine_ls_extinction_expression                 
 ?                                                                                                                                                                                                      
_refine_ls_abs_structure_details                  ?
_refine_ls_abs_structure_Flack                   .
_refine_ls_number_reflns                          ?
_refine_ls_number_parameters                      ?
_refine_ls_number_restraints                              0
_refine_ls_number_constraints                     ?
_refine_ls_R_factor_all                           ?
_refine_ls_R_factor_gt                            ?
_refine_ls_wR_factor_ref                          ?
_refine_ls_wR_factor_gt                           ?
_refine_ls_goodness_of_fit_ref                    ?
_refine_ls_restrained_S_all                       ?
_refine_ls_shift/su_max                           ?
_refine_ls_shift/su_mean                          ?
_refine_diff_density_max                          ?
_refine_diff_density_min                          ?
_refine_diff_density_rms                          ?

#===============================================================================

# 9. ATOMIC COORDINATES AND DISPLACEMENT PARAMETERS

loop_
_atom_site_label                                 
_atom_site_type_symbol                           
_atom_site_thermal_displace_type                 
_atom_site_fract_x                               
_atom_site_fract_y                               
_atom_site_fract_z                               
_atom_site_occupancy                             
_atom_site_U_iso_or_equiv                        
_atom_site_calc_flag                             
_atom_site_refinement_flags                      
_atom_site_disorder_assembly                     
_atom_site_disorder_group                        
Cl1 Cl Uiso 0.44935 -0.01370 -0.26773 1.000 0.0500 . . . .                      
Cl2 Cl Uiso 0.79494 -0.01327 -0.05631 1.000 0.0500 . . . .                      
O1 O Uiso 0.09899 0.05151 0.42378 1.000 0.0500 . . . .                          
O2 O Uiso -0.09200 0.03909 0.50153 1.000 0.0500 . . . .                         
N1 N Uiso 0.12714 0.12953 0.25794 1.000 0.0500 . . . .                          
C1 C Uiso 0.77150 0.08174 -0.10513 1.000 0.0500 . . . .                         
C2 C Uiso 0.69710 0.03845 -0.13423 1.000 0.0500 . . . .                         
C3 C Uiso 0.54870 0.03843 -0.22167 1.000 0.0500 . . . .                         
C4 C Uiso 0.47563 0.08184 -0.27644 1.000 0.0500 . . . .                         
C5 C Uiso 0.54961 0.12550 -0.24690 1.000 0.0500 . . . .                         
C6 C Uiso 0.69827 0.12501 -0.16031 1.000 0.0500 . . . .                         
C7 C Uiso 0.46960 0.17221 -0.30663 1.000 0.0500 . . . .                         
C8 C Uiso 0.46806 0.20330 -0.14143 1.000 0.0500 . . . .                         
C9 C Uiso 0.37586 0.18326 -0.04152 1.000 0.0500 . . . .                         
C10 C Uiso 0.43093 0.15057 0.10629 1.000 0.0500 . . . .                         
C11 C Uiso 0.34565 0.13278 0.20003 1.000 0.0500 . . . .                         
C12 C Uiso 0.20320 0.14680 0.14932 1.000 0.0500 . . . .                         
C13 C Uiso 0.14767 0.17840 -0.00230 1.000 0.0500 . . . .                        
C14 C Uiso 0.23254 0.19620 -0.09769 1.000 0.0500 . . . .                        
C15 C Uiso 0.01720 0.14761 0.31190 1.000 0.0500 . . . .                         
C16 C Uiso -0.02657 0.19565 0.27968 1.000 0.0500 . . . .                        
C17 C Uiso -0.13687 0.21391 0.32968 1.000 0.0500 . . . .                        
C18 C Uiso -0.20679 0.18431 0.41378 1.000 0.0500 . . . .                        
C19 C Uiso -0.16606 0.13648 0.44770 1.000 0.0500 . . . .                        
C20 C Uiso -0.05424 0.11789 0.39956 1.000 0.0500 . . . .                        
C21 C Uiso -0.02091 0.06629 0.44596 1.000 0.0500 . . . .                        
H1 H Uiso 0.88718 0.08194 -0.03958 1.000 0.0600 . . . .                         
H2 H Uiso 0.35992 0.08167 -0.34165 1.000 0.0600 . . . .                         
H3 H Uiso 0.75866 0.15824 -0.13502 1.000 0.0600 . . . .                         
H4 H Uiso 0.51993 0.19240 -0.38923 1.000 0.0600 . . . .                         
H5 H Uiso 0.36010 0.16520 -0.40299 1.000 0.0600 . . . .                         
H6 H Uiso 0.57635 0.20903 -0.03853 1.000 0.0600 . . . .                         
H7 H Uiso 0.42833 0.23908 -0.19528 1.000 0.0600 . . . .                         
H8 H Uiso 0.54019 0.13809 0.14883 1.000 0.0600 . . . .                          
H9 H Uiso 0.39222 0.10743 0.31485 1.000 0.0600 . . . .                          
H10 H Uiso 0.03619 0.18846 -0.05268 1.000 0.0600 . . . .                        
H11 H Uiso 0.18601 0.22006 -0.21762 1.000 0.0600 . . . .                        
H12 H Uiso 0.15934 0.09595 0.31216 1.000 0.0600 . . . .                         
H13 H Uiso 0.02663 0.22013 0.21665 1.000 0.0600 . . . .                         
H14 H Uiso -0.16790 0.25127 0.30200 1.000 0.0600 . . . .                        
H15 H Uiso -0.29382 0.19803 0.45095 1.000 0.0600 . . . .                        
H16 H Uiso -0.22292 0.11321 0.51086 1.000 0.0600 . . . .                        
H17 H Uiso 0.10738 0.01659 0.45381 1.000 0.0750 . . . .                         

#===============================================================================

# 10. MOLECULAR GEOMETRY

_geom_special_details                            
;
 Bond distances, angles etc. have been calculated using the
 rounded fractional coordinates. All su's are estimated
 from the variances of the (full) variance-covariance matrix.
 The cell esds are taken into account in the estimation of
 distances, angles and torsion angles
;

loop_
_geom_bond_atom_site_label_1                     
_geom_bond_atom_site_label_2                     
_geom_bond_distance                              
_geom_bond_site_symmetry_1                       
_geom_bond_site_symmetry_2                       
_geom_bond_publ_flag                             
 Cl1     C3           1.7278                     .       .                   yes
 Cl2     C2           1.7256                     .       .                   yes
 O1      C21          1.3466                     .       .                   yes
 O2      C21          1.2215                     .       .                   yes
 O1      H17          1.0000                     .       .                   no 
 N1      C12          1.4034                     .       .                   yes
 N1      C15          1.4103                     .       .                   yes
 N1      H12          1.0300                     .       .                   no 
 C1      C6           1.3970                     .       .                   no 
 C1      C2           1.3962                     .       .                   no 
 C2      C3           1.3976                     .       .                   no 
 C3      C4           1.3993                     .       .                   no 
 C4      C5           1.4030                     .       .                   no 
 C5      C7           1.5122                     .       .                   no 
 C5      C6           1.3995                     .       .                   no 
 C7      C8           1.5309                     .       .                   no 
 C8      C9           1.5084                     .       .                   no 
 C9      C14          1.3968                     .       .                   no 
 C9      C10          1.3941                     .       .                   no 
 C10     C11          1.3951                     .       .                   no 
 C11     C12          1.4005                     .       .                   no 
 C12     C13          1.3944                     .       .                   no 
 C13     C14          1.4011                     .       .                   no 
 C15     C20          1.4160                     .       .                   no 
 C15     C16          1.4042                     .       .                   no 
 C16     C17          1.3982                     .       .                   no 
 C17     C18          1.3859                     .       .                   no 
 C18     C19          1.3922                     .       .                   no 
 C19     C20          1.4074                     .       .                   no 
 C20     C21          1.4908                     .       .                   no 
 C1      H1           1.0900                     .       .                   no 
 C4      H2           1.0900                     .       .                   no 
 C6      H3           1.0900                     .       .                   no 
 C7      H4           1.1000                     .       .                   no 
 C7      H5           1.1000                     .       .                   no 
 C8      H6           1.1000                     .       .                   no 
 C8      H7           1.1000                     .       .                   no 
 C10     H8           1.0900                     .       .                   no 
 C11     H9           1.0900                     .       .                   no 
 C13     H10          1.0800                     .       .                   no 
 C14     H11          1.0900                     .       .                   no 
 C16     H13          1.0800                     .       .                   no 
 C17     H14          1.0900                     .       .                   no 
 C18     H15          1.0900                     .       .                   no 
 C19     H16          1.0900                     .       .                   no 

loop_
_geom_angle_atom_site_label_1                    
_geom_angle_atom_site_label_2                    
_geom_angle_atom_site_label_3                    
_geom_angle                                      
_geom_angle_site_symmetry_1                      
_geom_angle_site_symmetry_2                      
_geom_angle_site_symmetry_3                      
_geom_angle_publ_flag                            
 C21     O1      H17          106.00             .       .       .           no 
 C12     N1      C15          135.04             .       .       .           yes
 C15     N1      H12          112.00             .       .       .           no 
 C12     N1      H12          113.00             .       .       .           no 
 C2      C1      C6           120.37             .       .       .           no 
 Cl2     C2      C3           122.74             .       .       .           yes
 Cl2     C2      C1           117.54             .       .       .           yes
 C1      C2      C3           119.71             .       .       .           no 
 Cl1     C3      C2           122.51             .       .       .           yes
 Cl1     C3      C4           117.72             .       .       .           yes
 C2      C3      C4           119.78             .       .       .           no 
 C3      C4      C5           120.83             .       .       .           no 
 C6      C5      C7           120.76             .       .       .           no 
 C4      C5      C6           118.84             .       .       .           no 
 C4      C5      C7           120.40             .       .       .           no 
 C1      C6      C5           120.47             .       .       .           no 
 C5      C7      C8           114.04             .       .       .           no 
 C7      C8      C9           113.40             .       .       .           no 
 C8      C9      C10          120.74             .       .       .           no 
 C8      C9      C14          120.78             .       .       .           no 
 C10     C9      C14          118.46             .       .       .           no 
 C9      C10     C11          120.42             .       .       .           no 
 C10     C11     C12          121.60             .       .       .           no 
 N1      C12     C11          118.08             .       .       .           yes
 N1      C12     C13          124.24             .       .       .           yes
 C11     C12     C13          117.64             .       .       .           no 
 C12     C13     C14          121.02             .       .       .           no 
 C9      C14     C13          120.79             .       .       .           no 
 C16     C15     C20          117.32             .       .       .           no 
 N1      C15     C20          121.25             .       .       .           yes
 N1      C15     C16          121.43             .       .       .           yes
 C15     C16     C17          122.09             .       .       .           no 
 C16     C17     C18          119.99             .       .       .           no 
 C17     C18     C19          119.39             .       .       .           no 
 C18     C19     C20          121.03             .       .       .           no 
 C19     C20     C21          115.28             .       .       .           no 
 C15     C20     C19          120.17             .       .       .           no 
 C15     C20     C21          124.55             .       .       .           no 
 O1      C21     O2           121.50             .       .       .           yes
 O1      C21     C20          113.64             .       .       .           yes
 O2      C21     C20          124.85             .       .       .           yes
 C2      C1      H1           120.00             .       .       .           no 
 C6      C1      H1           120.00             .       .       .           no 
 C3      C4      H2           119.00             .       .       .           no 
 C5      C4      H2           120.00             .       .       .           no 
 C1      C6      H3           119.00             .       .       .           no 
 C5      C6      H3           121.00             .       .       .           no 
 C5      C7      H4           108.00             .       .       .           no 
 C5      C7      H5           110.00             .       .       .           no 
 C8      C7      H4           109.00             .       .       .           no 
 C8      C7      H5           110.00             .       .       .           no 
 H4      C7      H5           106.00             .       .       .           no 
 C7      C8      H6           111.00             .       .       .           no 
 C7      C8      H7           109.00             .       .       .           no 
 C9      C8      H6           109.00             .       .       .           no 
 C9      C8      H7           108.00             .       .       .           no 
 H6      C8      H7           105.00             .       .       .           no 
 C9      C10     H8           121.00             .       .       .           no 
 C11     C10     H8           119.00             .       .       .           no 
 C10     C11     H9           118.00             .       .       .           no 
 C12     C11     H9           120.00             .       .       .           no 
 C12     C13     H10          120.00             .       .       .           no 
 C14     C13     H10          119.00             .       .       .           no 
 C9      C14     H11          120.00             .       .       .           no 
 C13     C14     H11          120.00             .       .       .           no 
 C15     C16     H13          120.00             .       .       .           no 
 C17     C16     H13          118.00             .       .       .           no 
 C16     C17     H14          120.00             .       .       .           no 
 C18     C17     H14          120.00             .       .       .           no 
 C17     C18     H15          121.00             .       .       .           no 
 C19     C18     H15          120.00             .       .       .           no 
 C18     C19     H16          119.00             .       .       .           no 
 C20     C19     H16          120.00             .       .       .           no 

loop_
_geom_torsion_atom_site_label_1                  
_geom_torsion_atom_site_label_2                  
_geom_torsion_atom_site_label_3                  
_geom_torsion_atom_site_label_4                  
_geom_torsion                                    
_geom_torsion_site_symmetry_1                    
_geom_torsion_site_symmetry_2                    
_geom_torsion_site_symmetry_3                    
_geom_torsion_site_symmetry_4                    
_geom_torsion_publ_flag                          
 C12     N1      C15     C20          169.65     .       .       .       .   no 
 C12     N1      C15     C16           -9.87     .       .       .       .   no 
 C15     N1      C12     C11          147.34     .       .       .       .   no 
 C15     N1      C12     C13          -30.37     .       .       .       .   no 
 C2      C1      C6      C5            -0.56     .       .       .       .   no 
 C6      C1      C2      C3             0.97     .       .       .       .   no 
 C6      C1      C2      Cl2         -178.28     .       .       .       .   no 
 Cl2     C2      C3      Cl1           -2.35     .       .       .       .   no 
 C1      C2      C3      Cl1          178.44     .       .       .       .   no 
 C1      C2      C3      C4            -1.09     .       .       .       .   no 
 Cl2     C2      C3      C4           178.12     .       .       .       .   no 
 Cl1     C3      C4      C5          -178.74     .       .       .       .   no 
 C2      C3      C4      C5             0.82     .       .       .       .   no 
 C3      C4      C5      C6            -0.40     .       .       .       .   no 
 C3      C4      C5      C7           180.00     .       .       .       .   no 
 C6      C5      C7      C8           -70.97     .       .       .       .   no 
 C4      C5      C7      C8           108.63     .       .       .       .   no 
 C7      C5      C6      C1           179.87     .       .       .       .   no 
 C4      C5      C6      C1             0.27     .       .       .       .   no 
 C5      C7      C8      C9           -71.06     .       .       .       .   no 
 C7      C8      C9      C14          -91.04     .       .       .       .   no 
 C7      C8      C9      C10           87.52     .       .       .       .   no 
 C8      C9      C10     C11          178.96     .       .       .       .   no 
 C8      C9      C14     C13         -178.61     .       .       .       .   no 
 C10     C9      C14     C13            2.79     .       .       .       .   no 
 C14     C9      C10     C11           -2.44     .       .       .       .   no 
 C9      C10     C11     C12            0.22     .       .       .       .   no 
 C10     C11     C12     N1          -176.21     .       .       .       .   no 
 C10     C11     C12     C13            1.65     .       .       .       .   no 
 N1      C12     C13     C14          176.42     .       .       .       .   no 
 C11     C12     C13     C14           -1.30     .       .       .       .   no 
 C12     C13     C14     C9            -0.93     .       .       .       .   no 
 N1      C15     C16     C17          178.98     .       .       .       .   no 
 C20     C15     C16     C17           -0.55     .       .       .       .   no 
 N1      C15     C20     C19         -178.38     .       .       .       .   no 
 N1      C15     C20     C21            1.06     .       .       .       .   no 
 C16     C15     C20     C19            1.16     .       .       .       .   no 
 C16     C15     C20     C21         -179.41     .       .       .       .   no 
 C15     C16     C17     C18           -0.04     .       .       .       .   no 
 C16     C17     C18     C19            0.03     .       .       .       .   no 
 C17     C18     C19     C20            0.60     .       .       .       .   no 
 C18     C19     C20     C15           -1.22     .       .       .       .   no 
 C18     C19     C20     C21          179.30     .       .       .       .   no 
 C15     C20     C21     O1             9.67     .       .       .       .   no 
 C15     C20     C21     O2          -171.25     .       .       .       .   no 
 C19     C20     C21     O1          -170.87     .       .       .       .   no 
 C19     C20     C21     O2             8.21     .       .       .       .   no 

loop_
_geom_hbond_atom_site_label_D
_geom_hbond_atom_site_label_H
_geom_hbond_atom_site_label_A
_geom_hbond_distance_DH
_geom_hbond_distance_HA
_geom_hbond_distance_DA
_geom_hbond_angle_DHA
_geom_hbond_site_symmetry_A
_geom_hbond_publ_flag
#
#D   H   A   D - H  H...A   D...A    D - H...A  symm(A)
#
N1      H12     O1          1.0300     1.7300     2.5828     137.00     .   yes 
O1      H17     O2          1.0000     1.6100     2.5972     170.00   3_556 yes 

# Loop Mechanism for Extra Tables(s)

#loop_
#_publ_manuscript_incl_extra_item
#'_geom_extra_tableA_col_1'
#'_geom_extra_tableA_col_2'
#'_geom_extra_tableA_col_3'
#'_geom_extra_table_head_A'
#'_geom_table_footnote_A'
#'_geom_extra_tableB_col_1'
#'_geom_extra_tableB_col_2'
#'_geom_extra_tableB_col_3'
#'_geom_extra_table_head_B'
#'_geom_table_footnote_B'


#
#loop_
#_geom_extra_tableA_col_1
#_geom_extra_tableA_col_2
#_geom_extra_tableA_col_3
# ? ? ?


#
#loop_
#_geom_extra_tableB_col_1
#_geom_extra_tableB_col_2
#_geom_extra_tableB_col_3
# ? ? ?


#
#_geom_table_footnote_A
#;
# ?
#;


#
#_geom_table_footnote_B
#;
# ?
#;


#
#_geom_table_footnote_A
#;
# ?
#;


#
#_geom_table_footnote_B
#;
# ?
#;

_iucr_refine_instructions_details                
;
;

#===END
# CIF-file generated for E000025C00P21/c             New: P21/c  

#==============================================================================
data_global
#==============================================================================

# 0. AUDIT DETAILS

_audit_creation_date                              'Aug  5 14:40:57 2015'
_audit_creation_method                            'PLATON <TABLE ACC> option' 
_audit_update_record                             
;
;

#===============================================================================

# 1. SUBMISSION DETAILS

# Name of author for correspondence
_publ_contact_author_name                        
;
;
# address of author for correspondence
_publ_contact_author_address                     
;
;

_publ_contact_author_email                        ?
_publ_contact_author_fax                          ?
_publ_contact_author_phone                        ?

_publ_requested_journal                           'Acta Crystallographica C' 
# Publication choise FI, CI or EI for Inorganic
#                    FM, CM or EM for Metal-organic
#                    FO, CO or EO for Organic
_publ_requested_category                          ?
_publ_requested_coeditor_name                     ?

_publ_contact_letter                             # Include date of submission
;
Date of submission ?

Please consider this CIF submission for publication as a
Regular Structural Paper in Acta Crystallographica C. 
;

#===============================================================================

# 2. PROCESSING SUMMARY (JOURNAL OFFICE ONLY)

_journal_date_recd_electronic                     ?

_journal_date_to_coeditor                         ?
_journal_date_from_coeditor                       ?
_journal_date_accepted                            ?

_journal_date_printers_first                      ?
_journal_date_printers_final                      ?
_journal_date_proofs_out                          ?
_journal_date_proofs_in                           ?

_journal_coeditor_name                            ?
_journal_coeditor_code                            ?
_journal_coeditor_notes                          
;
;

_journal_techeditor_code                          ?
_journal_techeditor_notes                        
;
;

_journal_coden_ASTM                               ?
_journal_name_full                                ?
_journal_year                                     ?
_journal_volume                                   ?
_journal_issue                                    ?
_journal_page_first                               ?
_journal_page_last                                ?


_journal_suppl_publ_number                        ?
_journal_suppl_publ_pages                         ?


#===============================================================================

# 3. TITLE AND AUTHOR LIST

_publ_section_title                              
;
;
_publ_section_title_footnote                     
;
;

# The loop structure below should contain the names and adresses of all
# authors, in the required order of publication. Repeat as necessary.


loop_
_publ_author_name                                
_publ_author_footnote                            
_publ_author_address                             
'?' # author name
;   # author related footnote
;
;   # Address of this author
;

#===============================================================================

# 4. TEXT

_publ_section_synopsis                           
;
 ?
;
_publ_section_abstract                           
;
 ?
;

# Insert blank lines between paragraphs

_publ_section_comment                            
;
;
_publ_section_exptl_prep                         
;
 ?
;
_publ_section_exptl_refinement                   
;
 ?
;

# Insert blank lines between references

_publ_section_references                         
;
 Allen, F.H. (2002).
   Acta Cryst. B58, 380-388.

 Altomare, A., Burla, M.C., Camalli, M., Cascarano, G.L., Giacovazzo, C.
   Guagliardi, A., Moliterni, A.G.G., Polidori, G. & Spagna, R.
   (1999) J. Appl. Cryst. 32, 115-119.

 Beurskens, P.T., Beurskens, G., de Gelder, R., Garc\'ia-Granda, S.,
 Gould, R.O., Israel, R. & Smits, J.M.M. (1999) The DIRDIF99 Program System,
   Technical Report of the Crystallography Laboratory,
   University of Nijmegen, The Netherlands.

 Boer, J.L. de & Duisenberg, A.J.M. (1984). Acta Cryst. A40, C-410.

 Boeyens, J.C.A. (1978). J.Cryst.Mol.Struct. 8, 317-320.

 Cremer, D. & Pople, J.A. (1975). J. Am. Chem. Soc. 97, 1354-1358.

 Duisenberg, A.J.M. (1992). J. Appl. Cryst. 25, 92-96.

 Duisenberg, A.J.M., Kroon-Batenburg, L.M.J. & Schreurs, A.M.M. (2003).
   J. Appl. Cryst. 36, 220-229.

 Enraf-Nonius (1989). CAD-4 Software. Version 5. Enraf-Nonius, Delft,
   The Netherlands.

 Flack, H.D. (1983). Acta Cryst. A39, 876-881.

 Hooft, R.W.W. (1998). Collect Software, Nonius B.V., Delft, The Netherlands.

 LePage, Y. (1987). J. Appl. Cryst. 20, 264-269.

 Mackay, A.L. (1984). Acta Cryst. A40, 165-166.

 Meulenaer, J. de & Tompa, H. (1965). Acta Cryst. 19, 1014-1018.

 North, A.C.T., Phillips, D.C. & Mathews, F.S. (1968).
  Acta Cryst. A24, 351-359.

 Otwinowski, Z. & Minor, W. (1997). Methods in Enzymology, Vol. 276,
   Macromolecular Crystallography, Part A, edited by C.W. Carter &
    R.M. Sweet, pp. 307-326. London: Academic Press.

 Sheldrick, G.M. (1986). SHELXS86. University of G\"ottingen, Germany.

 Sheldrick, G.M. (1993). SHELXL93. University of G\"ottingen, Germany.

 Sheldrick, G.M. (1997). SHELXS97. University of G\"ottingen, Germany.

 Sheldrick, G.M. (1997). SHELXL97. University of G\"ottingen, Germany.

 Sluis, P. van der & Spek, A.L. (1990). Acta Cryst. A46, 194-201.

 Spek, A.L. (1987). Acta Cryst. C43, 1233-1235.

 Spek, A.L. (1988). J. Appl. Cryst. 21, 578-579.

 Spek, A.L. (1994). Am. Crystallogr. Assoc.-Abstracts, 22, 66.

 Spek, A.L. (1997). HELENA, Program for Datareduction, Utrecht
   University, The Netherlands.

 Spek, A.L. (2003). J. Appl. Cryst. 36, 7-13.

 Wilson, A.J.C. (1992). Ed. International Tables for Crystallography,
   Volume C, Kluwer Academic Publishers, Dordrecht, The Netherlands.
;
_publ_section_acknowledgements                   
;
;
_publ_section_figure_captions                    
; View of the title compound with the atom numbering scheme.
Displacement ellipsoids for non-H atoms are drawn at the 50% probability level.
;

#===============================================================================

data_XXIII_R106

#===============================================================================

# 5. CHEMICAL DATA

_chemical_name_systematic                        
;
;
_chemical_name_common                             ?
_chemical_melting_point                           ?
_chemical_formula_moiety                         
'C21 H17 Cl2 N O2'
# Ex: 'C12 H16 N2 O6, H2 O' and '(Cd 2+)3, (C6 N6 Cr 3-)2, 2(H2 O)' 
_chemical_formula_structural                      ?
_chemical_formula_sum                            
'C21 H17 Cl2 N O2'
_chemical_formula_iupac                           ?
_chemical_formula_weight                             386.26
_chemical_compound_source                        'see text'

loop_
_atom_type_symbol                                
_atom_type_description                           
_atom_type_scat_dispersion_real                  
_atom_type_scat_dispersion_imag                  
_atom_type_scat_source                           
 C   C    0.0033    0.0016
' International Tables Vol C Tables 4.2.6.8 and 6.1.1.4'
 H   H    0.0000    0.0000
' International Tables Vol C Tables 4.2.6.8 and 6.1.1.4'
Cl  Cl    0.1484    0.1585
' International Tables Vol C Tables 4.2.6.8 and 6.1.1.4'
 N   N    0.0061    0.0033
' International Tables Vol C Tables 4.2.6.8 and 6.1.1.4'
 O   O    0.0106    0.0060
' International Tables Vol C Tables 4.2.6.8 and 6.1.1.4'

#===============================================================================

# 6. CRYSTAL DATA

_symmetry_cell_setting                              monoclinic
_symmetry_space_group_name_Hall                   '-P 2ybc'
_symmetry_space_group_name_H-M                    'P 21/c'
_symmetry_Int_Tables_number                              14

loop_
_symmetry_equiv_pos_site_id                      
_symmetry_equiv_pos_as_xyz                       
   1 x,y,z                         
   2 -x,1/2+y,1/2-z                
   3 -x,-y,-z                      
   4 x,1/2-y,1/2+z                 

_cell_length_a                                          7.56520
_cell_length_b                                         38.46190
_cell_length_c                                          7.78910
_cell_angle_alpha                                            90
_cell_angle_beta                                       110.7550
_cell_angle_gamma                                            90
_cell_volume                                           2119.330
_cell_formula_units_Z                                 4
_cell_measurement_temperature                     ?
_cell_measurement_reflns_used                     ?
_cell_measurement_theta_min                       ?
_cell_measurement_theta_max                       ?
_cell_special_details                            
;
;

_exptl_crystal_description                       ' ?'
_exptl_crystal_colour                            ' ?'

_exptl_crystal_size_max                           ?
_exptl_crystal_size_mid                           ?
_exptl_crystal_size_min                           ?
_exptl_crystal_size_rad                           ?
_exptl_crystal_density_meas                       ?
_exptl_crystal_density_diffrn                         1.211
_exptl_crystal_density_method                    'Not Measured'
_exptl_crystal_F_000                                    800
_exptl_absorpt_coefficient_mu                         0.319
_exptl_crystal_density_meas_temp                  ?

# Permitted for _exptl_absorpt_correction_type :
# analytical     'analytical from crystal shape'
#                Example: de Meulenaer&Tompa: ABST
# cylinder       'cylindrical'
# gaussian       'Gaussian from crystal shape'
#                Example: PLATON/ABSG
# integration    'integration from crystal shape'
# multi-scan     'symmetry-related measurements'
#                Example: SADABS, MULABS
# none           'no absorption corr. applied'
# numerical      'numerical from crystal shape'
# psi-scan       'psi-scan corrections'
#                Example: PLATON/ABSP
# refdelf        'refined from delta-F'
#                Example: SHELXA, 
# sphere         'spherical'
#                Example: PLATON/ABSS
_exptl_absorpt_correction_type                   ' ?'
# Example: '(North et al., 1968)'
_exptl_absorpt_process_details                    ?
_exptl_absorpt_correction_T_min                   ?
_exptl_absorpt_correction_T_max                   ?

#===============================================================================

# 7. EXPERIMENTAL DATA

_exptl_special_details                           
;
;
_diffrn_ambient_temperature                       ?
_diffrn_radiation_wavelength                        0.71073
_diffrn_radiation_probe                           'x-ray'
_diffrn_radiation_type                            'MoK\a'
_diffrn_radiation_source                          ?
_diffrn_radiation_monochromator                   ?

_diffrn_measurement_device_type                   ?
_diffrn_measurement_method                        ?
_diffrn_detector_area_resol_mean                  ?

# number of measured reflections (redundant set)
_diffrn_reflns_number                             ?
_diffrn_reflns_av_R_equivalents                   ?
_diffrn_reflns_av_sigmaI/netI                     ?
_diffrn_reflns_limit_h_min                        ?
_diffrn_reflns_limit_h_max                        ?
_diffrn_reflns_limit_k_min                        ?
_diffrn_reflns_limit_k_max                        ?
_diffrn_reflns_limit_l_min                        ?
_diffrn_reflns_limit_l_max                        ?
_diffrn_reflns_theta_min                          ?
_diffrn_reflns_theta_max                          ?
_diffrn_reflns_theta_full                         ?
_diffrn_measured_fraction_theta_max               ?
_diffrn_measured_fraction_theta_full              ?
_diffrn_reflns_reduction_process                 
;
;

# number of unique reflections
_reflns_number_total                              ?
# number of observed reflections (> n sig(I))
_reflns_number_gt                                 ?
_reflns_threshold_expression                       ?

_computing_data_collection                        ?
_computing_cell_refinement                        ?
_computing_data_reduction                         ?
_computing_structure_solution                     ?
_computing_structure_refinement                   ?
_computing_molecular_graphics                     ?
_computing_publication_material                   'PLATON (Spek, 2003)' 

#===============================================================================

# 8. REFINEMENT DATA

_refine_special_details                           ?
_refine_ls_structure_factor_coef                   ?
_refine_ls_matrix_type                             ?
_refine_ls_weighting_scheme                       ' ?'
_refine_ls_weighting_details                     
 ?                                                                                                                                                                                                      
_atom_sites_solution_primary                     ' ?'
_atom_sites_solution_secondary                   ' ?'
_atom_sites_solution_hydrogens                   ' ?'


# Permitted for _refine_ls_hydrogen_treatment :
# refall            - refined all H-atom parameters
# refxyz            - refined H-atom coordinates only
# refU              - refined H-atom U only
# noref             - no refinement of H-atom parameters
# constr            - H-atom parameters constrained
# hetero            - H-atom parameters constrained for H on C,
#                     all H-atom parameters refined for H on
#                     heteroatoms
# heteroxyz         - H-atom parameters constrained for H on C,
#                     refined H-atom coordinates only for H
#                     on heteroatoms
# heteroU           - H-atom parameters constrained for H on C,
#                     refined H-atom U's only for H on
#                     heteroatoms
# heteronoref       - H-atom parameters constrained for H on C,
#                     no refinement of H-atom parameters for
#                     H on heteroatoms
# hetero-mixed      - H-atom parameters constrained for H on C
#                     and some heteroatoms, all H-atom
#                     parameters refined for H on remaining
#                     heteroatoms.
# heteroxyz-mixed   - H-atom parameters constrained for H on C
#                     and some heteroatoms, refined H-atom
#                     coordinates only for H on remaining
#                     heteroatoms.
# heteroU-mixed     - H-atom parameters constrained for H on C
#                     and some heteroatoms, refined H-atom
#                     U's only for H on remaining heteroatoms
# heteronoref-mixed - H-atom parameters constrained for H on C
#                     and some heteroatoms, no refinement of
#                     H-atom parameters for H on remaining
#                     heteroatoms
# mixed   - some constrained, some independent
# undef   - H-atom parameters not defined
_refine_ls_hydrogen_treatment                    ' ?'

_refine_ls_extinction_method                      ' ?'
_refine_ls_extinction_coef                         ?                   
_refine_ls_extinction_expression                 
 ?                                                                                                                                                                                                      
_refine_ls_abs_structure_details                  ?
_refine_ls_abs_structure_Flack                   .
_refine_ls_number_reflns                          ?
_refine_ls_number_parameters                      ?
_refine_ls_number_restraints                              0
_refine_ls_number_constraints                     ?
_refine_ls_R_factor_all                           ?
_refine_ls_R_factor_gt                            ?
_refine_ls_wR_factor_ref                          ?
_refine_ls_wR_factor_gt                           ?
_refine_ls_goodness_of_fit_ref                    ?
_refine_ls_restrained_S_all                       ?
_refine_ls_shift/su_max                           ?
_refine_ls_shift/su_mean                          ?
_refine_diff_density_max                          ?
_refine_diff_density_min                          ?
_refine_diff_density_rms                          ?

#===============================================================================

# 9. ATOMIC COORDINATES AND DISPLACEMENT PARAMETERS

loop_
_atom_site_label                                 
_atom_site_type_symbol                           
_atom_site_thermal_displace_type                 
_atom_site_fract_x                               
_atom_site_fract_y                               
_atom_site_fract_z                               
_atom_site_occupancy                             
_atom_site_U_iso_or_equiv                        
_atom_site_calc_flag                             
_atom_site_refinement_flags                      
_atom_site_disorder_assembly                     
_atom_site_disorder_group                        
Cl1 Cl Uiso 0.63369 0.19256 0.60370 1.000 0.0500 . . . .                        
Cl2 Cl Uiso 0.34363 0.21813 0.80285 1.000 0.0500 . . . .                        
O1 O Uiso 1.26582 -0.00499 0.29304 1.000 0.0500 . . . .                         
O2 O Uiso 1.39455 0.02965 0.53686 1.000 0.0500 . . . .                          
N1 N Uiso 1.16917 0.07215 0.63685 1.000 0.0500 . . . .                          
C1 C Uiso 0.64322 0.21218 1.11455 1.000 0.0500 . . . .                          
C2 C Uiso 0.57847 0.20881 0.92380 1.000 0.0500 . . . .                          
C3 C Uiso 0.70315 0.19809 0.83809 1.000 0.0500 . . . .                          
C4 C Uiso 0.89164 0.19101 0.94343 1.000 0.0500 . . . .                          
C5 C Uiso 0.95671 0.19388 1.13521 1.000 0.0500 . . . .                          
C6 C Uiso 0.83102 0.20469 1.21978 1.000 0.0500 . . . .                          
C7 C Uiso 1.15811 0.18454 1.24972 1.000 0.0500 . . . .                          
C8 C Uiso 1.18863 0.14535 1.28628 1.000 0.0500 . . . .                          
C9 C Uiso 1.18540 0.12489 1.11966 1.000 0.0500 . . . .                          
C10 C Uiso 1.03151 0.10367 1.02616 1.000 0.0500 . . . .                         
C11 C Uiso 1.02548 0.08564 0.86828 1.000 0.0500 . . . .                         
C12 C Uiso 1.17174 0.08847 0.79900 1.000 0.0500 . . . .                         
C13 C Uiso 1.32596 0.10973 0.89375 1.000 0.0500 . . . .                         
C14 C Uiso 1.33362 0.12756 1.05273 1.000 0.0500 . . . .                         
C15 C Uiso 1.02293 0.05939 0.48015 1.000 0.0500 . . . .                         
C16 C Uiso 0.83623 0.07135 0.43306 1.000 0.0500 . . . .                         
C17 C Uiso 0.68970 0.05802 0.28202 1.000 0.0500 . . . .                         
C18 C Uiso 0.72698 0.03275 0.17226 1.000 0.0500 . . . .                         
C19 C Uiso 0.91081 0.02055 0.21416 1.000 0.0500 . . . .                         
C20 C Uiso 1.05917 0.03365 0.36660 1.000 0.0500 . . . .                         
C21 C Uiso 1.25458 0.02006 0.40944 1.000 0.0500 . . . .                         
H1 H Uiso 0.54775 0.22048 1.18290 1.000 0.0600 . . . .                          
H2 H Uiso 0.98808 0.18261 0.87591 1.000 0.0600 . . . .                          
H3 H Uiso 0.87875 0.20729 1.36847 1.000 0.0600 . . . .                          
H4 H Uiso 1.19613 0.19807 1.38177 1.000 0.0600 . . . .                          
H5 H Uiso 1.25296 0.19488 1.18359 1.000 0.0600 . . . .                          
H6 H Uiso 1.08299 0.13506 1.33962 1.000 0.0600 . . . .                          
H7 H Uiso 1.32621 0.14094 1.39476 1.000 0.0600 . . . .                          
H8 H Uiso 0.91386 0.10110 1.07463 1.000 0.0600 . . . .                          
H9 H Uiso 0.90562 0.06868 0.80297 1.000 0.0600 . . . .                          
H10 H Uiso 1.44206 0.11281 0.84341 1.000 0.0600 . . . .                         
H11 H Uiso 1.45595 0.14366 1.12325 1.000 0.0600 . . . .                         
H12 H Uiso 1.30106 0.06631 0.63722 1.000 0.0600 . . . .                         
H13 H Uiso 0.80219 0.09190 0.51198 1.000 0.0600 . . . .                         
H14 H Uiso 0.54627 0.06751 0.25036 1.000 0.0600 . . . .                         
H15 H Uiso 0.61357 0.02263 0.05366 1.000 0.0600 . . . .                         
H16 H Uiso 0.93661 0.00060 0.12700 1.000 0.0600 . . . .                         
H17 H Uiso 1.39672 -0.01412 0.34388 1.000 0.0750 . . . .                        

#===============================================================================

# 10. MOLECULAR GEOMETRY

_geom_special_details                            
;
 Bond distances, angles etc. have been calculated using the
 rounded fractional coordinates. All su's are estimated
 from the variances of the (full) variance-covariance matrix.
 The cell esds are taken into account in the estimation of
 distances, angles and torsion angles
;

loop_
_geom_bond_atom_site_label_1                     
_geom_bond_atom_site_label_2                     
_geom_bond_distance                              
_geom_bond_site_symmetry_1                       
_geom_bond_site_symmetry_2                       
_geom_bond_publ_flag                             
 Cl1     C3           1.7247                     .       .                   yes
 Cl2     C2           1.7280                     .       .                   yes
 O1      C21          1.3462                     .       .                   yes
 O2      C21          1.2237                     .       .                   yes
 O1      H17          0.9900                     .       .                   no 
 N1      C12          1.4043                     .       .                   yes
 N1      C15          1.4133                     .       .                   yes
 N1      H12          1.0200                     .       .                   no 
 C1      C6           1.3957                     .       .                   no 
 C1      C2           1.3959                     .       .                   no 
 C2      C3           1.3970                     .       .                   no 
 C3      C4           1.3970                     .       .                   no 
 C4      C5           1.4017                     .       .                   no 
 C5      C7           1.5109                     .       .                   no 
 C5      C6           1.3982                     .       .                   no 
 C7      C8           1.5362                     .       .                   no 
 C8      C9           1.5105                     .       .                   no 
 C9      C14          1.3978                     .       .                   no 
 C9      C10          1.3968                     .       .                   no 
 C10     C11          1.3984                     .       .                   no 
 C11     C12          1.3966                     .       .                   no 
 C12     C13          1.4015                     .       .                   no 
 C13     C14          1.3986                     .       .                   no 
 C15     C20          1.4175                     .       .                   no 
 C15     C16          1.4050                     .       .                   no 
 C16     C17          1.3969                     .       .                   no 
 C17     C18          1.3878                     .       .                   no 
 C18     C19          1.3925                     .       .                   no 
 C19     C20          1.4067                     .       .                   no 
 C20     C21          1.4901                     .       .                   no 
 C1      H1           1.0900                     .       .                   no 
 C4      H2           1.0900                     .       .                   no 
 C6      H3           1.0900                     .       .                   no 
 C7      H4           1.1000                     .       .                   no 
 C7      H5           1.1000                     .       .                   no 
 C8      H6           1.1000                     .       .                   no 
 C8      H7           1.1000                     .       .                   no 
 C10     H8           1.0900                     .       .                   no 
 C11     H9           1.0900                     .       .                   no 
 C13     H10          1.0900                     .       .                   no 
 C14     H11          1.0900                     .       .                   no 
 C16     H13          1.0900                     .       .                   no 
 C17     H14          1.0900                     .       .                   no 
 C18     H15          1.0900                     .       .                   no 
 C19     H16          1.0900                     .       .                   no 

loop_
_geom_angle_atom_site_label_1                    
_geom_angle_atom_site_label_2                    
_geom_angle_atom_site_label_3                    
_geom_angle                                      
_geom_angle_site_symmetry_1                      
_geom_angle_site_symmetry_2                      
_geom_angle_site_symmetry_3                      
_geom_angle_publ_flag                            
 C21     O1      H17          106.00             .       .       .           no 
 C12     N1      C15          133.55             .       .       .           yes
 C15     N1      H12          113.00             .       .       .           no 
 C12     N1      H12          113.00             .       .       .           no 
 C2      C1      C6           120.41             .       .       .           no 
 Cl2     C2      C3           122.58             .       .       .           yes
 Cl2     C2      C1           117.79             .       .       .           yes
 C1      C2      C3           119.63             .       .       .           no 
 Cl1     C3      C2           122.56             .       .       .           yes
 Cl1     C3      C4           117.54             .       .       .           yes
 C2      C3      C4           119.89             .       .       .           no 
 C3      C4      C5           120.70             .       .       .           no 
 C6      C5      C7           120.30             .       .       .           no 
 C4      C5      C6           119.00             .       .       .           no 
 C4      C5      C7           120.68             .       .       .           no 
 C1      C6      C5           120.36             .       .       .           no 
 C5      C7      C8           113.37             .       .       .           no 
 C7      C8      C9           113.35             .       .       .           no 
 C8      C9      C10          120.60             .       .       .           no 
 C8      C9      C14          120.75             .       .       .           no 
 C10     C9      C14          118.62             .       .       .           no 
 C9      C10     C11          120.64             .       .       .           no 
 C10     C11     C12          121.18             .       .       .           no 
 N1      C12     C11          123.52             .       .       .           yes
 N1      C12     C13          118.55             .       .       .           yes
 C11     C12     C13          117.88             .       .       .           no 
 C12     C13     C14          121.19             .       .       .           no 
 C9      C14     C13          120.47             .       .       .           no 
 C16     C15     C20          117.68             .       .       .           no 
 N1      C15     C20          121.07             .       .       .           yes
 N1      C15     C16          121.24             .       .       .           yes
 C15     C16     C17          121.60             .       .       .           no 
 C16     C17     C18          120.13             .       .       .           no 
 C17     C18     C19          119.72             .       .       .           no 
 C18     C19     C20          120.59             .       .       .           no 
 C19     C20     C21          119.66             .       .       .           no 
 C15     C20     C19          120.26             .       .       .           no 
 C15     C20     C21          120.08             .       .       .           no 
 O1      C21     O2           121.26             .       .       .           yes
 O1      C21     C20          113.25             .       .       .           yes
 O2      C21     C20          125.49             .       .       .           yes
 C2      C1      H1           120.00             .       .       .           no 
 C6      C1      H1           119.00             .       .       .           no 
 C3      C4      H2           120.00             .       .       .           no 
 C5      C4      H2           120.00             .       .       .           no 
 C1      C6      H3           119.00             .       .       .           no 
 C5      C6      H3           120.00             .       .       .           no 
 C5      C7      H4           108.00             .       .       .           no 
 C5      C7      H5           109.00             .       .       .           no 
 C8      C7      H4           109.00             .       .       .           no 
 C8      C7      H5           111.00             .       .       .           no 
 H4      C7      H5           106.00             .       .       .           no 
 C7      C8      H6           110.00             .       .       .           no 
 C7      C8      H7           110.00             .       .       .           no 
 C9      C8      H6           110.00             .       .       .           no 
 C9      C8      H7           108.00             .       .       .           no 
 H6      C8      H7           106.00             .       .       .           no 
 C9      C10     H8           120.00             .       .       .           no 
 C11     C10     H8           119.00             .       .       .           no 
 C10     C11     H9           118.00             .       .       .           no 
 C12     C11     H9           121.00             .       .       .           no 
 C12     C13     H10          120.00             .       .       .           no 
 C14     C13     H10          119.00             .       .       .           no 
 C9      C14     H11          120.00             .       .       .           no 
 C13     C14     H11          119.00             .       .       .           no 
 C15     C16     H13          121.00             .       .       .           no 
 C17     C16     H13          118.00             .       .       .           no 
 C16     C17     H14          120.00             .       .       .           no 
 C18     C17     H14          120.00             .       .       .           no 
 C17     C18     H15          120.00             .       .       .           no 
 C19     C18     H15          120.00             .       .       .           no 
 C18     C19     H16          118.00             .       .       .           no 
 C20     C19     H16          121.00             .       .       .           no 

loop_
_geom_torsion_atom_site_label_1                  
_geom_torsion_atom_site_label_2                  
_geom_torsion_atom_site_label_3                  
_geom_torsion_atom_site_label_4                  
_geom_torsion                                    
_geom_torsion_site_symmetry_1                    
_geom_torsion_site_symmetry_2                    
_geom_torsion_site_symmetry_3                    
_geom_torsion_site_symmetry_4                    
_geom_torsion_publ_flag                          
 C12     N1      C15     C20         -157.53     .       .       .       .   no 
 C12     N1      C15     C16           21.47     .       .       .       .   no 
 C15     N1      C12     C11           22.35     .       .       .       .   no 
 C15     N1      C12     C13         -155.40     .       .       .       .   no 
 C2      C1      C6      C5             0.30     .       .       .       .   no 
 C6      C1      C2      C3            -0.43     .       .       .       .   no 
 C6      C1      C2      Cl2          179.37     .       .       .       .   no 
 Cl2     C2      C3      Cl1           -0.93     .       .       .       .   no 
 C1      C2      C3      Cl1          178.87     .       .       .       .   no 
 C1      C2      C3      C4            -0.35     .       .       .       .   no 
 Cl2     C2      C3      C4           179.86     .       .       .       .   no 
 Cl1     C3      C4      C5          -177.99     .       .       .       .   no 
 C2      C3      C4      C5             1.26     .       .       .       .   no 
 C3      C4      C5      C6            -1.37     .       .       .       .   no 
 C3      C4      C5      C7           177.00     .       .       .       .   no 
 C6      C5      C7      C8            96.30     .       .       .       .   no 
 C4      C5      C7      C8           -82.06     .       .       .       .   no 
 C7      C5      C6      C1          -177.80     .       .       .       .   no 
 C4      C5      C6      C1             0.59     .       .       .       .   no 
 C5      C7      C8      C9            73.00     .       .       .       .   no 
 C7      C8      C9      C14           71.06     .       .       .       .   no 
 C7      C8      C9      C10         -107.09     .       .       .       .   no 
 C8      C9      C10     C11          177.82     .       .       .       .   no 
 C8      C9      C14     C13         -177.20     .       .       .       .   no 
 C10     C9      C14     C13            0.98     .       .       .       .   no 
 C14     C9      C10     C11           -0.36     .       .       .       .   no 
 C9      C10     C11     C12           -0.43     .       .       .       .   no 
 C10     C11     C12     N1          -177.17     .       .       .       .   no 
 C10     C11     C12     C13            0.59     .       .       .       .   no 
 N1      C12     C13     C14          177.91     .       .       .       .   no 
 C11     C12     C13     C14            0.05     .       .       .       .   no 
 C12     C13     C14     C9            -0.84     .       .       .       .   no 
 N1      C15     C16     C17         -177.78     .       .       .       .   no 
 C20     C15     C16     C17            1.25     .       .       .       .   no 
 N1      C15     C20     C19          178.19     .       .       .       .   no 
 N1      C15     C20     C21           -1.16     .       .       .       .   no 
 C16     C15     C20     C19           -0.84     .       .       .       .   no 
 C16     C15     C20     C21          179.81     .       .       .       .   no 
 C15     C16     C17     C18           -1.09     .       .       .       .   no 
 C16     C17     C18     C19            0.49     .       .       .       .   no 
 C17     C18     C19     C20           -0.10     .       .       .       .   no 
 C18     C19     C20     C15            0.29     .       .       .       .   no 
 C18     C19     C20     C21          179.64     .       .       .       .   no 
 C15     C20     C21     O1           178.02     .       .       .       .   no 
 C15     C20     C21     O2            -1.32     .       .       .       .   no 
 C19     C20     C21     O1            -1.33     .       .       .       .   no 
 C19     C20     C21     O2           179.32     .       .       .       .   no 

loop_
_geom_hbond_atom_site_label_D
_geom_hbond_atom_site_label_H
_geom_hbond_atom_site_label_A
_geom_hbond_distance_DH
_geom_hbond_distance_HA
_geom_hbond_distance_DA
_geom_hbond_angle_DHA
_geom_hbond_site_symmetry_A
_geom_hbond_publ_flag
#
#D   H   A   D - H  H...A   D...A    D - H...A  symm(A)
#
N1      H12     O2          1.0200     1.8700     2.6696     133.00     .   yes 
O1      H17     O2          0.9900     1.6400     2.6161     169.00   3_856 yes 

# Loop Mechanism for Extra Tables(s)

#loop_
#_publ_manuscript_incl_extra_item
#'_geom_extra_tableA_col_1'
#'_geom_extra_tableA_col_2'
#'_geom_extra_tableA_col_3'
#'_geom_extra_table_head_A'
#'_geom_table_footnote_A'
#'_geom_extra_tableB_col_1'
#'_geom_extra_tableB_col_2'
#'_geom_extra_tableB_col_3'
#'_geom_extra_table_head_B'
#'_geom_table_footnote_B'


#
#loop_
#_geom_extra_tableA_col_1
#_geom_extra_tableA_col_2
#_geom_extra_tableA_col_3
# ? ? ?


#
#loop_
#_geom_extra_tableB_col_1
#_geom_extra_tableB_col_2
#_geom_extra_tableB_col_3
# ? ? ?


#
#_geom_table_footnote_A
#;
# ?
#;


#
#_geom_table_footnote_B
#;
# ?
#;


#
#_geom_table_footnote_A
#;
# ?
#;


#
#_geom_table_footnote_B
#;
# ?
#;

_iucr_refine_instructions_details                
;
;

#===END
# CIF-file generated for E000006C00P-15              New: P-1    

#==============================================================================
data_global
#==============================================================================

# 0. AUDIT DETAILS

_audit_creation_date                              'Aug  5 08:35:49 2015'
_audit_creation_method                            'PLATON <TABLE ACC> option' 
_audit_update_record                             
;
;

#===============================================================================

# 1. SUBMISSION DETAILS

# Name of author for correspondence
_publ_contact_author_name                        
;
;
# address of author for correspondence
_publ_contact_author_address                     
;
;

_publ_contact_author_email                        ?
_publ_contact_author_fax                          ?
_publ_contact_author_phone                        ?

_publ_requested_journal                           'Acta Crystallographica C' 
# Publication choise FI, CI or EI for Inorganic
#                    FM, CM or EM for Metal-organic
#                    FO, CO or EO for Organic
_publ_requested_category                          ?
_publ_requested_coeditor_name                     ?

_publ_contact_letter                             # Include date of submission
;
Date of submission ?

Please consider this CIF submission for publication as a
Regular Structural Paper in Acta Crystallographica C. 
;

#===============================================================================

# 2. PROCESSING SUMMARY (JOURNAL OFFICE ONLY)

_journal_date_recd_electronic                     ?

_journal_date_to_coeditor                         ?
_journal_date_from_coeditor                       ?
_journal_date_accepted                            ?

_journal_date_printers_first                      ?
_journal_date_printers_final                      ?
_journal_date_proofs_out                          ?
_journal_date_proofs_in                           ?

_journal_coeditor_name                            ?
_journal_coeditor_code                            ?
_journal_coeditor_notes                          
;
;

_journal_techeditor_code                          ?
_journal_techeditor_notes                        
;
;

_journal_coden_ASTM                               ?
_journal_name_full                                ?
_journal_year                                     ?
_journal_volume                                   ?
_journal_issue                                    ?
_journal_page_first                               ?
_journal_page_last                                ?


_journal_suppl_publ_number                        ?
_journal_suppl_publ_pages                         ?


#===============================================================================

# 3. TITLE AND AUTHOR LIST

_publ_section_title                              
;
;
_publ_section_title_footnote                     
;
;

# The loop structure below should contain the names and adresses of all
# authors, in the required order of publication. Repeat as necessary.


loop_
_publ_author_name                                
_publ_author_footnote                            
_publ_author_address                             
'?' # author name
;   # author related footnote
;
;   # Address of this author
;

#===============================================================================

# 4. TEXT

_publ_section_synopsis                           
;
 ?
;
_publ_section_abstract                           
;
 ?
;

# Insert blank lines between paragraphs

_publ_section_comment                            
;
;
_publ_section_exptl_prep                         
;
 ?
;
_publ_section_exptl_refinement                   
;
 ?
;

# Insert blank lines between references

_publ_section_references                         
;
 Allen, F.H. (2002).
   Acta Cryst. B58, 380-388.

 Altomare, A., Burla, M.C., Camalli, M., Cascarano, G.L., Giacovazzo, C.
   Guagliardi, A., Moliterni, A.G.G., Polidori, G. & Spagna, R.
   (1999) J. Appl. Cryst. 32, 115-119.

 Beurskens, P.T., Beurskens, G., de Gelder, R., Garc\'ia-Granda, S.,
 Gould, R.O., Israel, R. & Smits, J.M.M. (1999) The DIRDIF99 Program System,
   Technical Report of the Crystallography Laboratory,
   University of Nijmegen, The Netherlands.

 Boer, J.L. de & Duisenberg, A.J.M. (1984). Acta Cryst. A40, C-410.

 Boeyens, J.C.A. (1978). J.Cryst.Mol.Struct. 8, 317-320.

 Cremer, D. & Pople, J.A. (1975). J. Am. Chem. Soc. 97, 1354-1358.

 Duisenberg, A.J.M. (1992). J. Appl. Cryst. 25, 92-96.

 Duisenberg, A.J.M., Kroon-Batenburg, L.M.J. & Schreurs, A.M.M. (2003).
   J. Appl. Cryst. 36, 220-229.

 Enraf-Nonius (1989). CAD-4 Software. Version 5. Enraf-Nonius, Delft,
   The Netherlands.

 Flack, H.D. (1983). Acta Cryst. A39, 876-881.

 Hooft, R.W.W. (1998). Collect Software, Nonius B.V., Delft, The Netherlands.

 LePage, Y. (1987). J. Appl. Cryst. 20, 264-269.

 Mackay, A.L. (1984). Acta Cryst. A40, 165-166.

 Meulenaer, J. de & Tompa, H. (1965). Acta Cryst. 19, 1014-1018.

 North, A.C.T., Phillips, D.C. & Mathews, F.S. (1968).
  Acta Cryst. A24, 351-359.

 Otwinowski, Z. & Minor, W. (1997). Methods in Enzymology, Vol. 276,
   Macromolecular Crystallography, Part A, edited by C.W. Carter &
    R.M. Sweet, pp. 307-326. London: Academic Press.

 Sheldrick, G.M. (1986). SHELXS86. University of G\"ottingen, Germany.

 Sheldrick, G.M. (1993). SHELXL93. University of G\"ottingen, Germany.

 Sheldrick, G.M. (1997). SHELXS97. University of G\"ottingen, Germany.

 Sheldrick, G.M. (1997). SHELXL97. University of G\"ottingen, Germany.

 Sluis, P. van der & Spek, A.L. (1990). Acta Cryst. A46, 194-201.

 Spek, A.L. (1987). Acta Cryst. C43, 1233-1235.

 Spek, A.L. (1988). J. Appl. Cryst. 21, 578-579.

 Spek, A.L. (1994). Am. Crystallogr. Assoc.-Abstracts, 22, 66.

 Spek, A.L. (1997). HELENA, Program for Datareduction, Utrecht
   University, The Netherlands.

 Spek, A.L. (2003). J. Appl. Cryst. 36, 7-13.

 Wilson, A.J.C. (1992). Ed. International Tables for Crystallography,
   Volume C, Kluwer Academic Publishers, Dordrecht, The Netherlands.
;
_publ_section_acknowledgements                   
;
;
_publ_section_figure_captions                    
; View of the title compound with the atom numbering scheme.
Displacement ellipsoids for non-H atoms are drawn at the 50% probability level.
;

#===============================================================================

data_XXIII_R107

#===============================================================================

# 5. CHEMICAL DATA

_chemical_name_systematic                        
;
;
_chemical_name_common                             ?
_chemical_melting_point                           ?
_chemical_formula_moiety                         
'C21 H17 Cl2 N O2'
# Ex: 'C12 H16 N2 O6, H2 O' and '(Cd 2+)3, (C6 N6 Cr 3-)2, 2(H2 O)' 
_chemical_formula_structural                      ?
_chemical_formula_sum                            
'C21 H17 Cl2 N O2'
_chemical_formula_iupac                           ?
_chemical_formula_weight                             386.26
_chemical_compound_source                        'see text'

loop_
_atom_type_symbol                                
_atom_type_description                           
_atom_type_scat_dispersion_real                  
_atom_type_scat_dispersion_imag                  
_atom_type_scat_source                           
 C   C    0.0033    0.0016
' International Tables Vol C Tables 4.2.6.8 and 6.1.1.4'
 H   H    0.0000    0.0000
' International Tables Vol C Tables 4.2.6.8 and 6.1.1.4'
Cl  Cl    0.1484    0.1585
' International Tables Vol C Tables 4.2.6.8 and 6.1.1.4'
 N   N    0.0061    0.0033
' International Tables Vol C Tables 4.2.6.8 and 6.1.1.4'
 O   O    0.0106    0.0060
' International Tables Vol C Tables 4.2.6.8 and 6.1.1.4'

#===============================================================================

# 6. CRYSTAL DATA

_symmetry_cell_setting                               triclinic
_symmetry_space_group_name_Hall                   '-P 1'
_symmetry_space_group_name_H-M                    'P -1'
_symmetry_Int_Tables_number                               2

loop_
_symmetry_equiv_pos_site_id                      
_symmetry_equiv_pos_as_xyz                       
   1 x,y,z                         
   2 -x,-y,-z                      

_cell_length_a                                          8.84050
_cell_length_b                                          9.36750
_cell_length_c                                         13.08970
_cell_angle_alpha                                       79.7200
_cell_angle_beta                                        73.0710
_cell_angle_gamma                                       86.6920
_cell_volume                                           1020.363
_cell_formula_units_Z                                 2
_cell_measurement_temperature                     ?
_cell_measurement_reflns_used                     ?
_cell_measurement_theta_min                       ?
_cell_measurement_theta_max                       ?
_cell_special_details                            
;
;

_exptl_crystal_description                       ' ?'
_exptl_crystal_colour                            ' ?'

_exptl_crystal_size_max                           ?
_exptl_crystal_size_mid                           ?
_exptl_crystal_size_min                           ?
_exptl_crystal_size_rad                           ?
_exptl_crystal_density_meas                       ?
_exptl_crystal_density_diffrn                         1.257
_exptl_crystal_density_method                    'Not Measured'
_exptl_crystal_F_000                                    400
_exptl_absorpt_coefficient_mu                         0.332
_exptl_crystal_density_meas_temp                  ?

# Permitted for _exptl_absorpt_correction_type :
# analytical     'analytical from crystal shape'
#                Example: de Meulenaer&Tompa: ABST
# cylinder       'cylindrical'
# gaussian       'Gaussian from crystal shape'
#                Example: PLATON/ABSG
# integration    'integration from crystal shape'
# multi-scan     'symmetry-related measurements'
#                Example: SADABS, MULABS
# none           'no absorption corr. applied'
# numerical      'numerical from crystal shape'
# psi-scan       'psi-scan corrections'
#                Example: PLATON/ABSP
# refdelf        'refined from delta-F'
#                Example: SHELXA, 
# sphere         'spherical'
#                Example: PLATON/ABSS
_exptl_absorpt_correction_type                   ' ?'
# Example: '(North et al., 1968)'
_exptl_absorpt_process_details                    ?
_exptl_absorpt_correction_T_min                   ?
_exptl_absorpt_correction_T_max                   ?

#===============================================================================

# 7. EXPERIMENTAL DATA

_exptl_special_details                           
;
;
_diffrn_ambient_temperature                       ?
_diffrn_radiation_wavelength                        0.71073
_diffrn_radiation_probe                           'x-ray'
_diffrn_radiation_type                            'MoK\a'
_diffrn_radiation_source                          ?
_diffrn_radiation_monochromator                   ?

_diffrn_measurement_device_type                   ?
_diffrn_measurement_method                        ?
_diffrn_detector_area_resol_mean                  ?

# number of measured reflections (redundant set)
_diffrn_reflns_number                             ?
_diffrn_reflns_av_R_equivalents                   ?
_diffrn_reflns_av_sigmaI/netI                     ?
_diffrn_reflns_limit_h_min                        ?
_diffrn_reflns_limit_h_max                        ?
_diffrn_reflns_limit_k_min                        ?
_diffrn_reflns_limit_k_max                        ?
_diffrn_reflns_limit_l_min                        ?
_diffrn_reflns_limit_l_max                        ?
_diffrn_reflns_theta_min                          ?
_diffrn_reflns_theta_max                          ?
_diffrn_reflns_theta_full                         ?
_diffrn_measured_fraction_theta_max               ?
_diffrn_measured_fraction_theta_full              ?
_diffrn_reflns_reduction_process                 
;
;

# number of unique reflections
_reflns_number_total                              ?
# number of observed reflections (> n sig(I))
_reflns_number_gt                                 ?
_reflns_threshold_expression                       ?

_computing_data_collection                        ?
_computing_cell_refinement                        ?
_computing_data_reduction                         ?
_computing_structure_solution                     ?
_computing_structure_refinement                   ?
_computing_molecular_graphics                     ?
_computing_publication_material                   'PLATON (Spek, 2003)' 

#===============================================================================

# 8. REFINEMENT DATA

_refine_special_details                           ?
_refine_ls_structure_factor_coef                   ?
_refine_ls_matrix_type                             ?
_refine_ls_weighting_scheme                       ' ?'
_refine_ls_weighting_details                     
 ?                                                                                                                                                                                                      
_atom_sites_solution_primary                     ' ?'
_atom_sites_solution_secondary                   ' ?'
_atom_sites_solution_hydrogens                   ' ?'


# Permitted for _refine_ls_hydrogen_treatment :
# refall            - refined all H-atom parameters
# refxyz            - refined H-atom coordinates only
# refU              - refined H-atom U only
# noref             - no refinement of H-atom parameters
# constr            - H-atom parameters constrained
# hetero            - H-atom parameters constrained for H on C,
#                     all H-atom parameters refined for H on
#                     heteroatoms
# heteroxyz         - H-atom parameters constrained for H on C,
#                     refined H-atom coordinates only for H
#                     on heteroatoms
# heteroU           - H-atom parameters constrained for H on C,
#                     refined H-atom U's only for H on
#                     heteroatoms
# heteronoref       - H-atom parameters constrained for H on C,
#                     no refinement of H-atom parameters for
#                     H on heteroatoms
# hetero-mixed      - H-atom parameters constrained for H on C
#                     and some heteroatoms, all H-atom
#                     parameters refined for H on remaining
#                     heteroatoms.
# heteroxyz-mixed   - H-atom parameters constrained for H on C
#                     and some heteroatoms, refined H-atom
#                     coordinates only for H on remaining
#                     heteroatoms.
# heteroU-mixed     - H-atom parameters constrained for H on C
#                     and some heteroatoms, refined H-atom
#                     U's only for H on remaining heteroatoms
# heteronoref-mixed - H-atom parameters constrained for H on C
#                     and some heteroatoms, no refinement of
#                     H-atom parameters for H on remaining
#                     heteroatoms
# mixed   - some constrained, some independent
# undef   - H-atom parameters not defined
_refine_ls_hydrogen_treatment                    ' ?'

_refine_ls_extinction_method                      ' ?'
_refine_ls_extinction_coef                         ?                   
_refine_ls_extinction_expression                 
 ?                                                                                                                                                                                                      
_refine_ls_abs_structure_details                  ?
_refine_ls_abs_structure_Flack                   .
_refine_ls_number_reflns                          ?
_refine_ls_number_parameters                      ?
_refine_ls_number_restraints                              0
_refine_ls_number_constraints                     ?
_refine_ls_R_factor_all                           ?
_refine_ls_R_factor_gt                            ?
_refine_ls_wR_factor_ref                          ?
_refine_ls_wR_factor_gt                           ?
_refine_ls_goodness_of_fit_ref                    ?
_refine_ls_restrained_S_all                       ?
_refine_ls_shift/su_max                           ?
_refine_ls_shift/su_mean                          ?
_refine_diff_density_max                          ?
_refine_diff_density_min                          ?
_refine_diff_density_rms                          ?

#===============================================================================

# 9. ATOMIC COORDINATES AND DISPLACEMENT PARAMETERS

loop_
_atom_site_label                                 
_atom_site_type_symbol                           
_atom_site_thermal_displace_type                 
_atom_site_fract_x                               
_atom_site_fract_y                               
_atom_site_fract_z                               
_atom_site_occupancy                             
_atom_site_U_iso_or_equiv                        
_atom_site_calc_flag                             
_atom_site_refinement_flags                      
_atom_site_disorder_assembly                     
_atom_site_disorder_group                        
Cl1 Cl Uiso 0.36165 0.80068 -0.20721 1.000 0.0500 . . . .                       
Cl2 Cl Uiso 0.39526 0.58156 -0.37868 1.000 0.0500 . . . .                       
O1 O Uiso 0.27914 0.94957 0.52773 1.000 0.0500 . . . .                          
O2 O Uiso 0.51360 0.92583 0.40694 1.000 0.0500 . . . .                          
N1 N Uiso 0.51668 0.83709 0.22079 1.000 0.0500 . . . .                          
C1 C Uiso 0.70175 0.56872 -0.38612 1.000 0.0500 . . . .                         
C2 C Uiso 0.55475 0.62988 -0.34177 1.000 0.0500 . . . .                         
C3 C Uiso 0.54005 0.72374 -0.26755 1.000 0.0500 . . . .                         
C4 C Uiso 0.67225 0.75551 -0.23788 1.000 0.0500 . . . .                         
C5 C Uiso 0.81938 0.69188 -0.28033 1.000 0.0500 . . . .                         
C6 C Uiso 0.83316 0.59891 -0.35521 1.000 0.0500 . . . .                         
C7 C Uiso 0.95991 0.71797 -0.24256 1.000 0.0500 . . . .                         
C8 C Uiso 0.95990 0.62006 -0.13500 1.000 0.0500 . . . .                         
C9 C Uiso 0.84533 0.67099 -0.03784 1.000 0.0500 . . . .                         
C10 C Uiso 0.70209 0.59962 0.01525 1.000 0.0500 . . . .                         
C11 C Uiso 0.59261 0.65293 0.10100 1.000 0.0500 . . . .                         
C12 C Uiso 0.62415 0.77633 0.13733 1.000 0.0500 . . . .                         
C13 C Uiso 0.76909 0.84576 0.08451 1.000 0.0500 . . . .                         
C14 C Uiso 0.87849 0.79421 -0.00190 1.000 0.0500 . . . .                        
C15 C Uiso 0.35051 0.83222 0.26410 1.000 0.0500 . . . .                         
C16 C Uiso 0.25374 0.79553 0.20452 1.000 0.0500 . . . .                         
C17 C Uiso 0.08973 0.78456 0.24797 1.000 0.0500 . . . .                         
C18 C Uiso 0.01804 0.81092 0.35230 1.000 0.0500 . . . .                         
C19 C Uiso 0.11034 0.85033 0.41267 1.000 0.0500 . . . .                         
C20 C Uiso 0.27552 0.86262 0.36946 1.000 0.0500 . . . .                         
C21 C Uiso 0.36992 0.91235 0.43420 1.000 0.0500 . . . .                         
H1 H Uiso 0.71461 0.49454 -0.44313 1.000 0.0600 . . . .                         
H2 H Uiso 0.66002 0.82784 -0.17935 1.000 0.0600 . . . .                         
H3 H Uiso 0.94600 0.54754 -0.38887 1.000 0.0600 . . . .                         
H4 H Uiso 1.06783 0.69669 -0.30499 1.000 0.0600 . . . .                         
H5 H Uiso 0.96443 0.83321 -0.23749 1.000 0.0600 . . . .                         
H6 H Uiso 0.93506 0.50727 -0.13678 1.000 0.0600 . . . .                         
H7 H Uiso 1.07828 0.61863 -0.12421 1.000 0.0600 . . . .                         
H8 H Uiso 0.67341 0.50296 -0.01049 1.000 0.0600 . . . .                         
H9 H Uiso 0.48308 0.59410 0.14035 1.000 0.0600 . . . .                          
H10 H Uiso 0.79758 0.94288 0.10956 1.000 0.0600 . . . .                         
H11 H Uiso 0.98888 0.85206 -0.04182 1.000 0.0600 . . . .                        
H12 H Uiso 0.57075 0.89180 0.26125 1.000 0.0600 . . . .                         
H13 H Uiso 0.30486 0.77805 0.12148 1.000 0.0600 . . . .                         
H14 H Uiso 0.01846 0.75507 0.19995 1.000 0.0600 . . . .                         
H15 H Uiso -0.10959 0.80255 0.38634 1.000 0.0600 . . . .                        
H16 H Uiso 0.05156 0.87229 0.49372 1.000 0.0600 . . . .                         
H17 H Uiso 0.35127 0.98877 0.56137 1.000 0.0750 . . . .                         

#===============================================================================

# 10. MOLECULAR GEOMETRY

_geom_special_details                            
;
 Bond distances, angles etc. have been calculated using the
 rounded fractional coordinates. All su's are estimated
 from the variances of the (full) variance-covariance matrix.
 The cell esds are taken into account in the estimation of
 distances, angles and torsion angles
;

loop_
_geom_bond_atom_site_label_1                     
_geom_bond_atom_site_label_2                     
_geom_bond_distance                              
_geom_bond_site_symmetry_1                       
_geom_bond_site_symmetry_2                       
_geom_bond_publ_flag                             
 Cl1     C3           1.7255                     .       .                   yes
 Cl2     C2           1.7247                     .       .                   yes
 O1      C21          1.3462                     .       .                   yes
 O2      C21          1.2228                     .       .                   yes
 O1      H17          0.9900                     .       .                   no 
 N1      C12          1.4054                     .       .                   yes
 N1      C15          1.4124                     .       .                   yes
 N1      H12          1.0200                     .       .                   no 
 C1      C6           1.3949                     .       .                   no 
 C1      C2           1.3955                     .       .                   no 
 C2      C3           1.3971                     .       .                   no 
 C3      C4           1.3968                     .       .                   no 
 C4      C5           1.4013                     .       .                   no 
 C5      C7           1.5111                     .       .                   no 
 C5      C6           1.3989                     .       .                   no 
 C7      C8           1.5370                     .       .                   no 
 C8      C9           1.5105                     .       .                   no 
 C9      C14          1.3974                     .       .                   no 
 C9      C10          1.3974                     .       .                   no 
 C10     C11          1.3991                     .       .                   no 
 C11     C12          1.3967                     .       .                   no 
 C12     C13          1.4009                     .       .                   no 
 C13     C14          1.3971                     .       .                   no 
 C15     C20          1.4172                     .       .                   no 
 C15     C16          1.4058                     .       .                   no 
 C16     C17          1.3973                     .       .                   no 
 C17     C18          1.3878                     .       .                   no 
 C18     C19          1.3932                     .       .                   no 
 C19     C20          1.4074                     .       .                   no 
 C20     C21          1.4931                     .       .                   no 
 C1      H1           1.0900                     .       .                   no 
 C4      H2           1.0900                     .       .                   no 
 C6      H3           1.0900                     .       .                   no 
 C7      H4           1.1000                     .       .                   no 
 C7      H5           1.1000                     .       .                   no 
 C8      H6           1.1000                     .       .                   no 
 C8      H7           1.1000                     .       .                   no 
 C10     H8           1.0900                     .       .                   no 
 C11     H9           1.0800                     .       .                   no 
 C13     H10          1.0900                     .       .                   no 
 C14     H11          1.0900                     .       .                   no 
 C16     H13          1.0900                     .       .                   no 
 C17     H14          1.0900                     .       .                   no 
 C18     H15          1.0900                     .       .                   no 
 C19     H16          1.0900                     .       .                   no 

loop_
_geom_angle_atom_site_label_1                    
_geom_angle_atom_site_label_2                    
_geom_angle_atom_site_label_3                    
_geom_angle                                      
_geom_angle_site_symmetry_1                      
_geom_angle_site_symmetry_2                      
_geom_angle_site_symmetry_3                      
_geom_angle_publ_flag                            
 C21     O1      H17          107.00             .       .       .           no 
 C12     N1      C15          133.56             .       .       .           yes
 C15     N1      H12          113.00             .       .       .           no 
 C12     N1      H12          113.00             .       .       .           no 
 C2      C1      C6           120.28             .       .       .           no 
 Cl2     C2      C3           122.29             .       .       .           yes
 Cl2     C2      C1           117.95             .       .       .           yes
 C1      C2      C3           119.74             .       .       .           no 
 Cl1     C3      C2           122.45             .       .       .           yes
 Cl1     C3      C4           117.64             .       .       .           yes
 C2      C3      C4           119.89             .       .       .           no 
 C3      C4      C5           120.60             .       .       .           no 
 C6      C5      C7           120.20             .       .       .           no 
 C4      C5      C6           119.06             .       .       .           no 
 C4      C5      C7           120.68             .       .       .           no 
 C1      C6      C5           120.40             .       .       .           no 
 C5      C7      C8           112.69             .       .       .           no 
 C7      C8      C9           112.89             .       .       .           no 
 C8      C9      C10          120.94             .       .       .           no 
 C8      C9      C14          120.29             .       .       .           no 
 C10     C9      C14          118.73             .       .       .           no 
 C9      C10     C11          120.45             .       .       .           no 
 C10     C11     C12          121.32             .       .       .           no 
 N1      C12     C11          123.70             .       .       .           yes
 N1      C12     C13          118.54             .       .       .           yes
 C11     C12     C13          117.72             .       .       .           no 
 C12     C13     C14          121.39             .       .       .           no 
 C9      C14     C13          120.38             .       .       .           no 
 C16     C15     C20          117.64             .       .       .           no 
 N1      C15     C20          121.25             .       .       .           yes
 N1      C15     C16          121.10             .       .       .           yes
 C15     C16     C17          121.73             .       .       .           no 
 C16     C17     C18          120.08             .       .       .           no 
 C17     C18     C19          119.59             .       .       .           no 
 C18     C19     C20          120.81             .       .       .           no 
 C19     C20     C21          119.38             .       .       .           no 
 C15     C20     C19          120.11             .       .       .           no 
 C15     C20     C21          120.48             .       .       .           no 
 O1      C21     O2           121.13             .       .       .           yes
 O1      C21     C20          112.81             .       .       .           yes
 O2      C21     C20          125.99             .       .       .           yes
 C2      C1      H1           121.00             .       .       .           no 
 C6      C1      H1           119.00             .       .       .           no 
 C3      C4      H2           120.00             .       .       .           no 
 C5      C4      H2           120.00             .       .       .           no 
 C1      C6      H3           119.00             .       .       .           no 
 C5      C6      H3           120.00             .       .       .           no 
 C5      C7      H4           108.00             .       .       .           no 
 C5      C7      H5           109.00             .       .       .           no 
 C8      C7      H4           109.00             .       .       .           no 
 C8      C7      H5           112.00             .       .       .           no 
 H4      C7      H5           106.00             .       .       .           no 
 C7      C8      H6           111.00             .       .       .           no 
 C7      C8      H7           109.00             .       .       .           no 
 C9      C8      H6           110.00             .       .       .           no 
 C9      C8      H7           108.00             .       .       .           no 
 H6      C8      H7           106.00             .       .       .           no 
 C9      C10     H8           120.00             .       .       .           no 
 C11     C10     H8           119.00             .       .       .           no 
 C10     C11     H9           118.00             .       .       .           no 
 C12     C11     H9           120.00             .       .       .           no 
 C12     C13     H10          120.00             .       .       .           no 
 C14     C13     H10          119.00             .       .       .           no 
 C9      C14     H11          120.00             .       .       .           no 
 C13     C14     H11          119.00             .       .       .           no 
 C15     C16     H13          120.00             .       .       .           no 
 C17     C16     H13          118.00             .       .       .           no 
 C16     C17     H14          120.00             .       .       .           no 
 C18     C17     H14          120.00             .       .       .           no 
 C17     C18     H15          120.00             .       .       .           no 
 C19     C18     H15          120.00             .       .       .           no 
 C18     C19     H16          118.00             .       .       .           no 
 C20     C19     H16          121.00             .       .       .           no 

loop_
_geom_torsion_atom_site_label_1                  
_geom_torsion_atom_site_label_2                  
_geom_torsion_atom_site_label_3                  
_geom_torsion_atom_site_label_4                  
_geom_torsion                                    
_geom_torsion_site_symmetry_1                    
_geom_torsion_site_symmetry_2                    
_geom_torsion_site_symmetry_3                    
_geom_torsion_site_symmetry_4                    
_geom_torsion_publ_flag                          
 C12     N1      C15     C20          159.04     .       .       .       .   no 
 C12     N1      C15     C16          -20.29     .       .       .       .   no 
 C15     N1      C12     C11          -23.58     .       .       .       .   no 
 C15     N1      C12     C13          154.01     .       .       .       .   no 
 C2      C1      C6      C5            -0.65     .       .       .       .   no 
 C6      C1      C2      C3             1.13     .       .       .       .   no 
 C6      C1      C2      Cl2         -177.06     .       .       .       .   no 
 Cl2     C2      C3      Cl1           -0.55     .       .       .       .   no 
 C1      C2      C3      Cl1         -178.67     .       .       .       .   no 
 C1      C2      C3      C4            -0.20     .       .       .       .   no 
 Cl2     C2      C3      C4           177.91     .       .       .       .   no 
 Cl1     C3      C4      C5           177.32     .       .       .       .   no 
 C2      C3      C4      C5            -1.22     .       .       .       .   no 
 C3      C4      C5      C6             1.70     .       .       .       .   no 
 C3      C4      C5      C7          -175.77     .       .       .       .   no 
 C6      C5      C7      C8           -95.99     .       .       .       .   no 
 C4      C5      C7      C8            81.45     .       .       .       .   no 
 C7      C5      C6      C1           176.72     .       .       .       .   no 
 C4      C5      C6      C1            -0.76     .       .       .       .   no 
 C5      C7      C8      C9           -77.39     .       .       .       .   no 
 C7      C8      C9      C14          -72.98     .       .       .       .   no 
 C7      C8      C9      C10          104.62     .       .       .       .   no 
 C8      C9      C10     C11         -176.08     .       .       .       .   no 
 C8      C9      C14     C13          176.75     .       .       .       .   no 
 C10     C9      C14     C13           -0.90     .       .       .       .   no 
 C14     C9      C10     C11            1.55     .       .       .       .   no 
 C9      C10     C11     C12           -1.31     .       .       .       .   no 
 C10     C11     C12     N1           177.99     .       .       .       .   no 
 C10     C11     C12     C13            0.38     .       .       .       .   no 
 N1      C12     C13     C14         -177.46     .       .       .       .   no 
 C11     C12     C13     C14            0.28     .       .       .       .   no 
 C12     C13     C14     C9            -0.03     .       .       .       .   no 
 N1      C15     C16     C17          177.37     .       .       .       .   no 
 C20     C15     C16     C17           -1.99     .       .       .       .   no 
 N1      C15     C20     C19         -176.99     .       .       .       .   no 
 N1      C15     C20     C21            4.94     .       .       .       .   no 
 C16     C15     C20     C19            2.36     .       .       .       .   no 
 C16     C15     C20     C21         -175.70     .       .       .       .   no 
 C15     C16     C17     C18            0.36     .       .       .       .   no 
 C16     C17     C18     C19            0.91     .       .       .       .   no 
 C17     C18     C19     C20           -0.50     .       .       .       .   no 
 C18     C19     C20     C15           -1.17     .       .       .       .   no 
 C18     C19     C20     C21          176.92     .       .       .       .   no 
 C15     C20     C21     O1           174.03     .       .       .       .   no 
 C15     C20     C21     O2            -2.94     .       .       .       .   no 
 C19     C20     C21     O1            -4.05     .       .       .       .   no 
 C19     C20     C21     O2           178.98     .       .       .       .   no 

loop_
_geom_hbond_atom_site_label_D
_geom_hbond_atom_site_label_H
_geom_hbond_atom_site_label_A
_geom_hbond_distance_DH
_geom_hbond_distance_HA
_geom_hbond_distance_DA
_geom_hbond_angle_DHA
_geom_hbond_site_symmetry_A
_geom_hbond_publ_flag
#
#D   H   A   D - H  H...A   D...A    D - H...A  symm(A)
#
N1      H12     O2          1.0200     1.9100     2.7038     133.00     .   yes 
O1      H17     O2          0.9900     1.6600     2.6394     168.00   2_676 yes 

# Loop Mechanism for Extra Tables(s)

#loop_
#_publ_manuscript_incl_extra_item
#'_geom_extra_tableA_col_1'
#'_geom_extra_tableA_col_2'
#'_geom_extra_tableA_col_3'
#'_geom_extra_table_head_A'
#'_geom_table_footnote_A'
#'_geom_extra_tableB_col_1'
#'_geom_extra_tableB_col_2'
#'_geom_extra_tableB_col_3'
#'_geom_extra_table_head_B'
#'_geom_table_footnote_B'


#
#loop_
#_geom_extra_tableA_col_1
#_geom_extra_tableA_col_2
#_geom_extra_tableA_col_3
# ? ? ?


#
#loop_
#_geom_extra_tableB_col_1
#_geom_extra_tableB_col_2
#_geom_extra_tableB_col_3
# ? ? ?


#
#_geom_table_footnote_A
#;
# ?
#;


#
#_geom_table_footnote_B
#;
# ?
#;


#
#_geom_table_footnote_A
#;
# ?
#;


#
#_geom_table_footnote_B
#;
# ?
#;

_iucr_refine_instructions_details                
;
;

#===END
# CIF-file generated for E000011C00P-11              New: P-1    

#==============================================================================
data_global
#==============================================================================

# 0. AUDIT DETAILS

_audit_creation_date                              'Aug  5 08:35:50 2015'
_audit_creation_method                            'PLATON <TABLE ACC> option' 
_audit_update_record                             
;
;

#===============================================================================

# 1. SUBMISSION DETAILS

# Name of author for correspondence
_publ_contact_author_name                        
;
;
# address of author for correspondence
_publ_contact_author_address                     
;
;

_publ_contact_author_email                        ?
_publ_contact_author_fax                          ?
_publ_contact_author_phone                        ?

_publ_requested_journal                           'Acta Crystallographica C' 
# Publication choise FI, CI or EI for Inorganic
#                    FM, CM or EM for Metal-organic
#                    FO, CO or EO for Organic
_publ_requested_category                          ?
_publ_requested_coeditor_name                     ?

_publ_contact_letter                             # Include date of submission
;
Date of submission ?

Please consider this CIF submission for publication as a
Regular Structural Paper in Acta Crystallographica C. 
;

#===============================================================================

# 2. PROCESSING SUMMARY (JOURNAL OFFICE ONLY)

_journal_date_recd_electronic                     ?

_journal_date_to_coeditor                         ?
_journal_date_from_coeditor                       ?
_journal_date_accepted                            ?

_journal_date_printers_first                      ?
_journal_date_printers_final                      ?
_journal_date_proofs_out                          ?
_journal_date_proofs_in                           ?

_journal_coeditor_name                            ?
_journal_coeditor_code                            ?
_journal_coeditor_notes                          
;
;

_journal_techeditor_code                          ?
_journal_techeditor_notes                        
;
;

_journal_coden_ASTM                               ?
_journal_name_full                                ?
_journal_year                                     ?
_journal_volume                                   ?
_journal_issue                                    ?
_journal_page_first                               ?
_journal_page_last                                ?


_journal_suppl_publ_number                        ?
_journal_suppl_publ_pages                         ?


#===============================================================================

# 3. TITLE AND AUTHOR LIST

_publ_section_title                              
;
;
_publ_section_title_footnote                     
;
;

# The loop structure below should contain the names and adresses of all
# authors, in the required order of publication. Repeat as necessary.


loop_
_publ_author_name                                
_publ_author_footnote                            
_publ_author_address                             
'?' # author name
;   # author related footnote
;
;   # Address of this author
;

#===============================================================================

# 4. TEXT

_publ_section_synopsis                           
;
 ?
;
_publ_section_abstract                           
;
 ?
;

# Insert blank lines between paragraphs

_publ_section_comment                            
;
;
_publ_section_exptl_prep                         
;
 ?
;
_publ_section_exptl_refinement                   
;
 ?
;

# Insert blank lines between references

_publ_section_references                         
;
 Allen, F.H. (2002).
   Acta Cryst. B58, 380-388.

 Altomare, A., Burla, M.C., Camalli, M., Cascarano, G.L., Giacovazzo, C.
   Guagliardi, A., Moliterni, A.G.G., Polidori, G. & Spagna, R.
   (1999) J. Appl. Cryst. 32, 115-119.

 Beurskens, P.T., Beurskens, G., de Gelder, R., Garc\'ia-Granda, S.,
 Gould, R.O., Israel, R. & Smits, J.M.M. (1999) The DIRDIF99 Program System,
   Technical Report of the Crystallography Laboratory,
   University of Nijmegen, The Netherlands.

 Boer, J.L. de & Duisenberg, A.J.M. (1984). Acta Cryst. A40, C-410.

 Boeyens, J.C.A. (1978). J.Cryst.Mol.Struct. 8, 317-320.

 Cremer, D. & Pople, J.A. (1975). J. Am. Chem. Soc. 97, 1354-1358.

 Duisenberg, A.J.M. (1992). J. Appl. Cryst. 25, 92-96.

 Duisenberg, A.J.M., Kroon-Batenburg, L.M.J. & Schreurs, A.M.M. (2003).
   J. Appl. Cryst. 36, 220-229.

 Enraf-Nonius (1989). CAD-4 Software. Version 5. Enraf-Nonius, Delft,
   The Netherlands.

 Flack, H.D. (1983). Acta Cryst. A39, 876-881.

 Hooft, R.W.W. (1998). Collect Software, Nonius B.V., Delft, The Netherlands.

 LePage, Y. (1987). J. Appl. Cryst. 20, 264-269.

 Mackay, A.L. (1984). Acta Cryst. A40, 165-166.

 Meulenaer, J. de & Tompa, H. (1965). Acta Cryst. 19, 1014-1018.

 North, A.C.T., Phillips, D.C. & Mathews, F.S. (1968).
  Acta Cryst. A24, 351-359.

 Otwinowski, Z. & Minor, W. (1997). Methods in Enzymology, Vol. 276,
   Macromolecular Crystallography, Part A, edited by C.W. Carter &
    R.M. Sweet, pp. 307-326. London: Academic Press.

 Sheldrick, G.M. (1986). SHELXS86. University of G\"ottingen, Germany.

 Sheldrick, G.M. (1993). SHELXL93. University of G\"ottingen, Germany.

 Sheldrick, G.M. (1997). SHELXS97. University of G\"ottingen, Germany.

 Sheldrick, G.M. (1997). SHELXL97. University of G\"ottingen, Germany.

 Sluis, P. van der & Spek, A.L. (1990). Acta Cryst. A46, 194-201.

 Spek, A.L. (1987). Acta Cryst. C43, 1233-1235.

 Spek, A.L. (1988). J. Appl. Cryst. 21, 578-579.

 Spek, A.L. (1994). Am. Crystallogr. Assoc.-Abstracts, 22, 66.

 Spek, A.L. (1997). HELENA, Program for Datareduction, Utrecht
   University, The Netherlands.

 Spek, A.L. (2003). J. Appl. Cryst. 36, 7-13.

 Wilson, A.J.C. (1992). Ed. International Tables for Crystallography,
   Volume C, Kluwer Academic Publishers, Dordrecht, The Netherlands.
;
_publ_section_acknowledgements                   
;
;
_publ_section_figure_captions                    
; View of the title compound with the atom numbering scheme.
Displacement ellipsoids for non-H atoms are drawn at the 50% probability level.
;

#===============================================================================

data_XXIII_R108

#===============================================================================

# 5. CHEMICAL DATA

_chemical_name_systematic                        
;
;
_chemical_name_common                             ?
_chemical_melting_point                           ?
_chemical_formula_moiety                         
'C21 H17 Cl2 N O2'
# Ex: 'C12 H16 N2 O6, H2 O' and '(Cd 2+)3, (C6 N6 Cr 3-)2, 2(H2 O)' 
_chemical_formula_structural                      ?
_chemical_formula_sum                            
'C21 H17 Cl2 N O2'
_chemical_formula_iupac                           ?
_chemical_formula_weight                             386.26
_chemical_compound_source                        'see text'

loop_
_atom_type_symbol                                
_atom_type_description                           
_atom_type_scat_dispersion_real                  
_atom_type_scat_dispersion_imag                  
_atom_type_scat_source                           
 C   C    0.0033    0.0016
' International Tables Vol C Tables 4.2.6.8 and 6.1.1.4'
 H   H    0.0000    0.0000
' International Tables Vol C Tables 4.2.6.8 and 6.1.1.4'
Cl  Cl    0.1484    0.1585
' International Tables Vol C Tables 4.2.6.8 and 6.1.1.4'
 N   N    0.0061    0.0033
' International Tables Vol C Tables 4.2.6.8 and 6.1.1.4'
 O   O    0.0106    0.0060
' International Tables Vol C Tables 4.2.6.8 and 6.1.1.4'

#===============================================================================

# 6. CRYSTAL DATA

_symmetry_cell_setting                               triclinic
_symmetry_space_group_name_Hall                   '-P 1'
_symmetry_space_group_name_H-M                    'P -1'
_symmetry_Int_Tables_number                               2

loop_
_symmetry_equiv_pos_site_id                      
_symmetry_equiv_pos_as_xyz                       
   1 x,y,z                         
   2 -x,-y,-z                      

_cell_length_a                                          7.66990
_cell_length_b                                          7.79720
_cell_length_c                                         19.43650
_cell_angle_alpha                                      100.0070
_cell_angle_beta                                        92.4400
_cell_angle_gamma                                      111.3100
_cell_volume                                           1059.322
_cell_formula_units_Z                                 2
_cell_measurement_temperature                     ?
_cell_measurement_reflns_used                     ?
_cell_measurement_theta_min                       ?
_cell_measurement_theta_max                       ?
_cell_special_details                            
;
;

_exptl_crystal_description                       ' ?'
_exptl_crystal_colour                            ' ?'

_exptl_crystal_size_max                           ?
_exptl_crystal_size_mid                           ?
_exptl_crystal_size_min                           ?
_exptl_crystal_size_rad                           ?
_exptl_crystal_density_meas                       ?
_exptl_crystal_density_diffrn                         1.211
_exptl_crystal_density_method                    'Not Measured'
_exptl_crystal_F_000                                    400
_exptl_absorpt_coefficient_mu                         0.320
_exptl_crystal_density_meas_temp                  ?

# Permitted for _exptl_absorpt_correction_type :
# analytical     'analytical from crystal shape'
#                Example: de Meulenaer&Tompa: ABST
# cylinder       'cylindrical'
# gaussian       'Gaussian from crystal shape'
#                Example: PLATON/ABSG
# integration    'integration from crystal shape'
# multi-scan     'symmetry-related measurements'
#                Example: SADABS, MULABS
# none           'no absorption corr. applied'
# numerical      'numerical from crystal shape'
# psi-scan       'psi-scan corrections'
#                Example: PLATON/ABSP
# refdelf        'refined from delta-F'
#                Example: SHELXA, 
# sphere         'spherical'
#                Example: PLATON/ABSS
_exptl_absorpt_correction_type                   ' ?'
# Example: '(North et al., 1968)'
_exptl_absorpt_process_details                    ?
_exptl_absorpt_correction_T_min                   ?
_exptl_absorpt_correction_T_max                   ?

#===============================================================================

# 7. EXPERIMENTAL DATA

_exptl_special_details                           
;
;
_diffrn_ambient_temperature                       ?
_diffrn_radiation_wavelength                        0.71073
_diffrn_radiation_probe                           'x-ray'
_diffrn_radiation_type                            'MoK\a'
_diffrn_radiation_source                          ?
_diffrn_radiation_monochromator                   ?

_diffrn_measurement_device_type                   ?
_diffrn_measurement_method                        ?
_diffrn_detector_area_resol_mean                  ?

# number of measured reflections (redundant set)
_diffrn_reflns_number                             ?
_diffrn_reflns_av_R_equivalents                   ?
_diffrn_reflns_av_sigmaI/netI                     ?
_diffrn_reflns_limit_h_min                        ?
_diffrn_reflns_limit_h_max                        ?
_diffrn_reflns_limit_k_min                        ?
_diffrn_reflns_limit_k_max                        ?
_diffrn_reflns_limit_l_min                        ?
_diffrn_reflns_limit_l_max                        ?
_diffrn_reflns_theta_min                          ?
_diffrn_reflns_theta_max                          ?
_diffrn_reflns_theta_full                         ?
_diffrn_measured_fraction_theta_max               ?
_diffrn_measured_fraction_theta_full              ?
_diffrn_reflns_reduction_process                 
;
;

# number of unique reflections
_reflns_number_total                              ?
# number of observed reflections (> n sig(I))
_reflns_number_gt                                 ?
_reflns_threshold_expression                       ?

_computing_data_collection                        ?
_computing_cell_refinement                        ?
_computing_data_reduction                         ?
_computing_structure_solution                     ?
_computing_structure_refinement                   ?
_computing_molecular_graphics                     ?
_computing_publication_material                   'PLATON (Spek, 2003)' 

#===============================================================================

# 8. REFINEMENT DATA

_refine_special_details                           ?
_refine_ls_structure_factor_coef                   ?
_refine_ls_matrix_type                             ?
_refine_ls_weighting_scheme                       ' ?'
_refine_ls_weighting_details                     
 ?                                                                                                                                                                                                      
_atom_sites_solution_primary                     ' ?'
_atom_sites_solution_secondary                   ' ?'
_atom_sites_solution_hydrogens                   ' ?'


# Permitted for _refine_ls_hydrogen_treatment :
# refall            - refined all H-atom parameters
# refxyz            - refined H-atom coordinates only
# refU              - refined H-atom U only
# noref             - no refinement of H-atom parameters
# constr            - H-atom parameters constrained
# hetero            - H-atom parameters constrained for H on C,
#                     all H-atom parameters refined for H on
#                     heteroatoms
# heteroxyz         - H-atom parameters constrained for H on C,
#                     refined H-atom coordinates only for H
#                     on heteroatoms
# heteroU           - H-atom parameters constrained for H on C,
#                     refined H-atom U's only for H on
#                     heteroatoms
# heteronoref       - H-atom parameters constrained for H on C,
#                     no refinement of H-atom parameters for
#                     H on heteroatoms
# hetero-mixed      - H-atom parameters constrained for H on C
#                     and some heteroatoms, all H-atom
#                     parameters refined for H on remaining
#                     heteroatoms.
# heteroxyz-mixed   - H-atom parameters constrained for H on C
#                     and some heteroatoms, refined H-atom
#                     coordinates only for H on remaining
#                     heteroatoms.
# heteroU-mixed     - H-atom parameters constrained for H on C
#                     and some heteroatoms, refined H-atom
#                     U's only for H on remaining heteroatoms
# heteronoref-mixed - H-atom parameters constrained for H on C
#                     and some heteroatoms, no refinement of
#                     H-atom parameters for H on remaining
#                     heteroatoms
# mixed   - some constrained, some independent
# undef   - H-atom parameters not defined
_refine_ls_hydrogen_treatment                    ' ?'

_refine_ls_extinction_method                      ' ?'
_refine_ls_extinction_coef                         ?                   
_refine_ls_extinction_expression                 
 ?                                                                                                                                                                                                      
_refine_ls_abs_structure_details                  ?
_refine_ls_abs_structure_Flack                   .
_refine_ls_number_reflns                          ?
_refine_ls_number_parameters                      ?
_refine_ls_number_restraints                              0
_refine_ls_number_constraints                     ?
_refine_ls_R_factor_all                           ?
_refine_ls_R_factor_gt                            ?
_refine_ls_wR_factor_ref                          ?
_refine_ls_wR_factor_gt                           ?
_refine_ls_goodness_of_fit_ref                    ?
_refine_ls_restrained_S_all                       ?
_refine_ls_shift/su_max                           ?
_refine_ls_shift/su_mean                          ?
_refine_diff_density_max                          ?
_refine_diff_density_min                          ?
_refine_diff_density_rms                          ?

#===============================================================================

# 9. ATOMIC COORDINATES AND DISPLACEMENT PARAMETERS

loop_
_atom_site_label                                 
_atom_site_type_symbol                           
_atom_site_thermal_displace_type                 
_atom_site_fract_x                               
_atom_site_fract_y                               
_atom_site_fract_z                               
_atom_site_occupancy                             
_atom_site_U_iso_or_equiv                        
_atom_site_calc_flag                             
_atom_site_refinement_flags                      
_atom_site_disorder_assembly                     
_atom_site_disorder_group                        
Cl1 Cl Uiso 0.02133 -0.10980 0.11231 1.000 0.0500 . . . .                       
Cl2 Cl Uiso -0.28180 0.06388 0.06624 1.000 0.0500 . . . .                       
O1 O Uiso 0.76956 -0.20045 0.51071 1.000 0.0500 . . . .                         
O2 O Uiso 0.87691 0.00521 0.44034 1.000 0.0500 . . . .                          
N1 N Uiso 0.62771 0.05988 0.35516 1.000 0.0500 . . . .                          
C1 C Uiso 0.01963 0.38276 0.07642 1.000 0.0500 . . . .                          
C2 C Uiso -0.04279 0.19483 0.08272 1.000 0.0500 . . . .                         
C3 C Uiso 0.08741 0.11995 0.10225 1.000 0.0500 . . . .                          
C4 C Uiso 0.27904 0.23321 0.11522 1.000 0.0500 . . . .                          
C5 C Uiso 0.34221 0.42278 0.11008 1.000 0.0500 . . . .                          
C6 C Uiso 0.21090 0.49641 0.09033 1.000 0.0500 . . . .                          
C7 C Uiso 0.54825 0.54773 0.12780 1.000 0.0500 . . . .                          
C8 C Uiso 0.60535 0.62942 0.20691 1.000 0.0500 . . . .                          
C9 C Uiso 0.61410 0.48579 0.24864 1.000 0.0500 . . . .                          
C10 C Uiso 0.47435 0.41448 0.29138 1.000 0.0500 . . . .                         
C11 C Uiso 0.47859 0.27613 0.32784 1.000 0.0500 . . . .                         
C12 C Uiso 0.62116 0.20459 0.32230 1.000 0.0500 . . . .                         
C13 C Uiso 0.76138 0.27743 0.27959 1.000 0.0500 . . . .                         
C14 C Uiso 0.75890 0.41711 0.24357 1.000 0.0500 . . . .                         
C15 C Uiso 0.49032 -0.08378 0.38092 1.000 0.0500 . . . .                        
C16 C Uiso 0.29800 -0.14446 0.35695 1.000 0.0500 . . . .                        
C17 C Uiso 0.16067 -0.28129 0.38408 1.000 0.0500 . . . .                        
C18 C Uiso 0.21276 -0.36345 0.43509 1.000 0.0500 . . . .                        
C19 C Uiso 0.40238 -0.30798 0.45941 1.000 0.0500 . . . .                        
C20 C Uiso 0.54170 -0.16940 0.43281 1.000 0.0500 . . . .                        
C21 C Uiso 0.74365 -0.11158 0.46000 1.000 0.0500 . . . .                        
H1 H Uiso -0.08038 0.44252 0.06125 1.000 0.0600 . . . .                         
H2 H Uiso 0.37990 0.17429 0.13060 1.000 0.0600 . . . .                          
H3 H Uiso 0.25708 0.64329 0.08600 1.000 0.0600 . . . .                          
H4 H Uiso 0.57755 0.66399 0.09983 1.000 0.0600 . . . .                          
H5 H Uiso 0.63398 0.46938 0.10671 1.000 0.0600 . . . .                          
H6 H Uiso 0.50889 0.69493 0.22796 1.000 0.0600 . . . .                          
H7 H Uiso 0.74499 0.74279 0.21517 1.000 0.0600 . . . .                          
H8 H Uiso 0.35966 0.46488 0.29633 1.000 0.0600 . . . .                          
H9 H Uiso 0.36987 0.22843 0.36191 1.000 0.0600 . . . .                          
H10 H Uiso 0.87414 0.22453 0.27351 1.000 0.0600 . . . .                         
H11 H Uiso 0.87048 0.47097 0.21120 1.000 0.0600 . . . .                         
H12 H Uiso 0.76158 0.06676 0.36674 1.000 0.0600 . . . .                         
H13 H Uiso 0.25185 -0.08794 0.31551 1.000 0.0600 . . . .                        
H14 H Uiso 0.01276 -0.32339 0.36517 1.000 0.0600 . . . .                        
H15 H Uiso 0.10643 -0.47106 0.45582 1.000 0.0600 . . . .                        
H16 H Uiso 0.43984 -0.37340 0.49969 1.000 0.0600 . . . .                        
H17 H Uiso 0.90512 -0.14019 0.52891 1.000 0.0750 . . . .                        

#===============================================================================

# 10. MOLECULAR GEOMETRY

_geom_special_details                            
;
 Bond distances, angles etc. have been calculated using the
 rounded fractional coordinates. All su's are estimated
 from the variances of the (full) variance-covariance matrix.
 The cell esds are taken into account in the estimation of
 distances, angles and torsion angles
;

loop_
_geom_bond_atom_site_label_1                     
_geom_bond_atom_site_label_2                     
_geom_bond_distance                              
_geom_bond_site_symmetry_1                       
_geom_bond_site_symmetry_2                       
_geom_bond_publ_flag                             
 Cl1     C3           1.7247                     .       .                   yes
 Cl2     C2           1.7267                     .       .                   yes
 O1      C21          1.3461                     .       .                   yes
 O2      C21          1.2238                     .       .                   yes
 O1      H17          0.9900                     .       .                   no 
 N1      C12          1.4045                     .       .                   yes
 N1      C15          1.4134                     .       .                   yes
 N1      H12          1.0200                     .       .                   no 
 C1      C6           1.3959                     .       .                   no 
 C1      C2           1.3960                     .       .                   no 
 C2      C3           1.3967                     .       .                   no 
 C3      C4           1.3969                     .       .                   no 
 C4      C5           1.4016                     .       .                   no 
 C5      C7           1.5110                     .       .                   no 
 C5      C6           1.3983                     .       .                   no 
 C7      C8           1.5367                     .       .                   no 
 C8      C9           1.5107                     .       .                   no 
 C9      C14          1.3976                     .       .                   no 
 C9      C10          1.3969                     .       .                   no 
 C10     C11          1.3986                     .       .                   no 
 C11     C12          1.3968                     .       .                   no 
 C12     C13          1.4015                     .       .                   no 
 C13     C14          1.3984                     .       .                   no 
 C15     C20          1.4176                     .       .                   no 
 C15     C16          1.4051                     .       .                   no 
 C16     C17          1.3971                     .       .                   no 
 C17     C18          1.3878                     .       .                   no 
 C18     C19          1.3924                     .       .                   no 
 C19     C20          1.4067                     .       .                   no 
 C20     C21          1.4905                     .       .                   no 
 C1      H1           1.0900                     .       .                   no 
 C4      H2           1.0900                     .       .                   no 
 C6      H3           1.0900                     .       .                   no 
 C7      H4           1.1000                     .       .                   no 
 C7      H5           1.1000                     .       .                   no 
 C8      H6           1.1000                     .       .                   no 
 C8      H7           1.1000                     .       .                   no 
 C10     H8           1.0900                     .       .                   no 
 C11     H9           1.0900                     .       .                   no 
 C13     H10          1.0900                     .       .                   no 
 C14     H11          1.0900                     .       .                   no 
 C16     H13          1.0900                     .       .                   no 
 C17     H14          1.0900                     .       .                   no 
 C18     H15          1.0900                     .       .                   no 
 C19     H16          1.0900                     .       .                   no 

loop_
_geom_angle_atom_site_label_1                    
_geom_angle_atom_site_label_2                    
_geom_angle_atom_site_label_3                    
_geom_angle                                      
_geom_angle_site_symmetry_1                      
_geom_angle_site_symmetry_2                      
_geom_angle_site_symmetry_3                      
_geom_angle_publ_flag                            
 C21     O1      H17          106.00             .       .       .           no 
 C12     N1      C15          133.61             .       .       .           yes
 C15     N1      H12          113.00             .       .       .           no 
 C12     N1      H12          113.00             .       .       .           no 
 C2      C1      C6           120.34             .       .       .           no 
 Cl2     C2      C3           122.52             .       .       .           yes
 Cl2     C2      C1           117.79             .       .       .           yes
 C1      C2      C3           119.69             .       .       .           no 
 Cl1     C3      C2           122.51             .       .       .           yes
 Cl1     C3      C4           117.61             .       .       .           yes
 C2      C3      C4           119.88             .       .       .           no 
 C3      C4      C5           120.68             .       .       .           no 
 C6      C5      C7           120.31             .       .       .           no 
 C4      C5      C6           119.03             .       .       .           no 
 C4      C5      C7           120.63             .       .       .           no 
 C1      C6      C5           120.36             .       .       .           no 
 C5      C7      C8           113.16             .       .       .           no 
 C7      C8      C9           113.24             .       .       .           no 
 C8      C9      C10          120.67             .       .       .           no 
 C8      C9      C14          120.69             .       .       .           no 
 C10     C9      C14          118.61             .       .       .           no 
 C9      C10     C11          120.63             .       .       .           no 
 C10     C11     C12          121.20             .       .       .           no 
 N1      C12     C11          123.59             .       .       .           yes
 N1      C12     C13          118.51             .       .       .           yes
 C11     C12     C13          117.86             .       .       .           no 
 C12     C13     C14          121.19             .       .       .           no 
 C9      C14     C13          120.51             .       .       .           no 
 C16     C15     C20          117.68             .       .       .           no 
 N1      C15     C20          121.05             .       .       .           yes
 N1      C15     C16          121.26             .       .       .           yes
 C15     C16     C17          121.61             .       .       .           no 
 C16     C17     C18          120.13             .       .       .           no 
 C17     C18     C19          119.69             .       .       .           no 
 C18     C19     C20          120.65             .       .       .           no 
 C19     C20     C21          119.65             .       .       .           no 
 C15     C20     C19          120.22             .       .       .           no 
 C15     C20     C21          120.13             .       .       .           no 
 O1      C21     O2           121.25             .       .       .           yes
 O1      C21     C20          113.21             .       .       .           yes
 O2      C21     C20          125.54             .       .       .           yes
 C2      C1      H1           120.00             .       .       .           no 
 C6      C1      H1           119.00             .       .       .           no 
 C3      C4      H2           120.00             .       .       .           no 
 C5      C4      H2           120.00             .       .       .           no 
 C1      C6      H3           119.00             .       .       .           no 
 C5      C6      H3           120.00             .       .       .           no 
 C5      C7      H4           108.00             .       .       .           no 
 C5      C7      H5           109.00             .       .       .           no 
 C8      C7      H4           109.00             .       .       .           no 
 C8      C7      H5           111.00             .       .       .           no 
 H4      C7      H5           106.00             .       .       .           no 
 C7      C8      H6           110.00             .       .       .           no 
 C7      C8      H7           110.00             .       .       .           no 
 C9      C8      H6           110.00             .       .       .           no 
 C9      C8      H7           108.00             .       .       .           no 
 H6      C8      H7           106.00             .       .       .           no 
 C9      C10     H8           120.00             .       .       .           no 
 C11     C10     H8           119.00             .       .       .           no 
 C10     C11     H9           118.00             .       .       .           no 
 C12     C11     H9           121.00             .       .       .           no 
 C12     C13     H10          120.00             .       .       .           no 
 C14     C13     H10          119.00             .       .       .           no 
 C9      C14     H11          120.00             .       .       .           no 
 C13     C14     H11          119.00             .       .       .           no 
 C15     C16     H13          121.00             .       .       .           no 
 C17     C16     H13          118.00             .       .       .           no 
 C16     C17     H14          120.00             .       .       .           no 
 C18     C17     H14          120.00             .       .       .           no 
 C17     C18     H15          120.00             .       .       .           no 
 C19     C18     H15          120.00             .       .       .           no 
 C18     C19     H16          118.00             .       .       .           no 
 C20     C19     H16          121.00             .       .       .           no 

loop_
_geom_torsion_atom_site_label_1                  
_geom_torsion_atom_site_label_2                  
_geom_torsion_atom_site_label_3                  
_geom_torsion_atom_site_label_4                  
_geom_torsion                                    
_geom_torsion_site_symmetry_1                    
_geom_torsion_site_symmetry_2                    
_geom_torsion_site_symmetry_3                    
_geom_torsion_site_symmetry_4                    
_geom_torsion_publ_flag                          
 C12     N1      C15     C20         -157.58     .       .       .       .   no 
 C12     N1      C15     C16           21.31     .       .       .       .   no 
 C15     N1      C12     C11           22.02     .       .       .       .   no 
 C15     N1      C12     C13         -155.71     .       .       .       .   no 
 C2      C1      C6      C5             0.60     .       .       .       .   no 
 C6      C1      C2      C3            -0.75     .       .       .       .   no 
 C6      C1      C2      Cl2          178.84     .       .       .       .   no 
 Cl2     C2      C3      Cl1           -0.46     .       .       .       .   no 
 C1      C2      C3      Cl1          179.11     .       .       .       .   no 
 C1      C2      C3      C4            -0.12     .       .       .       .   no 
 Cl2     C2      C3      C4          -179.70     .       .       .       .   no 
 Cl1     C3      C4      C5          -178.12     .       .       .       .   no 
 C2      C3      C4      C5             1.15     .       .       .       .   no 
 C3      C4      C5      C6            -1.30     .       .       .       .   no 
 C3      C4      C5      C7           176.79     .       .       .       .   no 
 C6      C5      C7      C8            94.55     .       .       .       .   no 
 C4      C5      C7      C8           -83.51     .       .       .       .   no 
 C7      C5      C6      C1          -177.67     .       .       .       .   no 
 C4      C5      C6      C1             0.42     .       .       .       .   no 
 C5      C7      C8      C9            72.93     .       .       .       .   no 
 C7      C8      C9      C14           71.89     .       .       .       .   no 
 C7      C8      C9      C10         -106.07     .       .       .       .   no 
 C8      C9      C10     C11          177.48     .       .       .       .   no 
 C8      C9      C14     C13         -176.84     .       .       .       .   no 
 C10     C9      C14     C13            1.17     .       .       .       .   no 
 C14     C9      C10     C11           -0.52     .       .       .       .   no 
 C9      C10     C11     C12           -0.42     .       .       .       .   no 
 C10     C11     C12     N1          -177.04     .       .       .       .   no 
 C10     C11     C12     C13            0.71     .       .       .       .   no 
 N1      C12     C13     C14          177.81     .       .       .       .   no 
 C11     C12     C13     C14           -0.05     .       .       .       .   no 
 C12     C13     C14     C9            -0.89     .       .       .       .   no 
 N1      C15     C16     C17         -177.52     .       .       .       .   no 
 C20     C15     C16     C17            1.41     .       .       .       .   no 
 N1      C15     C20     C19          177.99     .       .       .       .   no 
 N1      C15     C20     C21           -1.39     .       .       .       .   no 
 C16     C15     C20     C19           -0.94     .       .       .       .   no 
 C16     C15     C20     C21          179.68     .       .       .       .   no 
 C15     C16     C17     C18           -1.16     .       .       .       .   no 
 C16     C17     C18     C19            0.42     .       .       .       .   no 
 C17     C18     C19     C20            0.03     .       .       .       .   no 
 C18     C19     C20     C15            0.25     .       .       .       .   no 
 C18     C19     C20     C21          179.63     .       .       .       .   no 
 C15     C20     C21     O1           177.79     .       .       .       .   no 
 C15     C20     C21     O2            -1.59     .       .       .       .   no 
 C19     C20     C21     O1            -1.59     .       .       .       .   no 
 C19     C20     C21     O2           179.03     .       .       .       .   no 

loop_
_geom_hbond_atom_site_label_D
_geom_hbond_atom_site_label_H
_geom_hbond_atom_site_label_A
_geom_hbond_distance_DH
_geom_hbond_distance_HA
_geom_hbond_distance_DA
_geom_hbond_angle_DHA
_geom_hbond_site_symmetry_A
_geom_hbond_publ_flag
#
#D   H   A   D - H  H...A   D...A    D - H...A  symm(A)
#
N1      H12     O2          1.0200     1.8700     2.6728     133.00     .   yes 
O1      H17     O2          0.9900     1.6400     2.6176     170.00   2_756 yes 

# Loop Mechanism for Extra Tables(s)

#loop_
#_publ_manuscript_incl_extra_item
#'_geom_extra_tableA_col_1'
#'_geom_extra_tableA_col_2'
#'_geom_extra_tableA_col_3'
#'_geom_extra_table_head_A'
#'_geom_table_footnote_A'
#'_geom_extra_tableB_col_1'
#'_geom_extra_tableB_col_2'
#'_geom_extra_tableB_col_3'
#'_geom_extra_table_head_B'
#'_geom_table_footnote_B'


#
#loop_
#_geom_extra_tableA_col_1
#_geom_extra_tableA_col_2
#_geom_extra_tableA_col_3
# ? ? ?


#
#loop_
#_geom_extra_tableB_col_1
#_geom_extra_tableB_col_2
#_geom_extra_tableB_col_3
# ? ? ?


#
#_geom_table_footnote_A
#;
# ?
#;


#
#_geom_table_footnote_B
#;
# ?
#;


#
#_geom_table_footnote_A
#;
# ?
#;


#
#_geom_table_footnote_B
#;
# ?
#;

_iucr_refine_instructions_details                
;
;

#===END
# CIF-file generated for E000001C00P-17              New: P-1    

#==============================================================================
data_global
#==============================================================================

# 0. AUDIT DETAILS

_audit_creation_date                              'Aug  5 11:00:41 2015'
_audit_creation_method                            'PLATON <TABLE ACC> option' 
_audit_update_record                             
;
;

#===============================================================================

# 1. SUBMISSION DETAILS

# Name of author for correspondence
_publ_contact_author_name                        
;
;
# address of author for correspondence
_publ_contact_author_address                     
;
;

_publ_contact_author_email                        ?
_publ_contact_author_fax                          ?
_publ_contact_author_phone                        ?

_publ_requested_journal                           'Acta Crystallographica C' 
# Publication choise FI, CI or EI for Inorganic
#                    FM, CM or EM for Metal-organic
#                    FO, CO or EO for Organic
_publ_requested_category                          ?
_publ_requested_coeditor_name                     ?

_publ_contact_letter                             # Include date of submission
;
Date of submission ?

Please consider this CIF submission for publication as a
Regular Structural Paper in Acta Crystallographica C. 
;

#===============================================================================

# 2. PROCESSING SUMMARY (JOURNAL OFFICE ONLY)

_journal_date_recd_electronic                     ?

_journal_date_to_coeditor                         ?
_journal_date_from_coeditor                       ?
_journal_date_accepted                            ?

_journal_date_printers_first                      ?
_journal_date_printers_final                      ?
_journal_date_proofs_out                          ?
_journal_date_proofs_in                           ?

_journal_coeditor_name                            ?
_journal_coeditor_code                            ?
_journal_coeditor_notes                          
;
;

_journal_techeditor_code                          ?
_journal_techeditor_notes                        
;
;

_journal_coden_ASTM                               ?
_journal_name_full                                ?
_journal_year                                     ?
_journal_volume                                   ?
_journal_issue                                    ?
_journal_page_first                               ?
_journal_page_last                                ?


_journal_suppl_publ_number                        ?
_journal_suppl_publ_pages                         ?


#===============================================================================

# 3. TITLE AND AUTHOR LIST

_publ_section_title                              
;
;
_publ_section_title_footnote                     
;
;

# The loop structure below should contain the names and adresses of all
# authors, in the required order of publication. Repeat as necessary.


loop_
_publ_author_name                                
_publ_author_footnote                            
_publ_author_address                             
'?' # author name
;   # author related footnote
;
;   # Address of this author
;

#===============================================================================

# 4. TEXT

_publ_section_synopsis                           
;
 ?
;
_publ_section_abstract                           
;
 ?
;

# Insert blank lines between paragraphs

_publ_section_comment                            
;
;
_publ_section_exptl_prep                         
;
 ?
;
_publ_section_exptl_refinement                   
;
 ?
;

# Insert blank lines between references

_publ_section_references                         
;
 Allen, F.H. (2002).
   Acta Cryst. B58, 380-388.

 Altomare, A., Burla, M.C., Camalli, M., Cascarano, G.L., Giacovazzo, C.
   Guagliardi, A., Moliterni, A.G.G., Polidori, G. & Spagna, R.
   (1999) J. Appl. Cryst. 32, 115-119.

 Beurskens, P.T., Beurskens, G., de Gelder, R., Garc\'ia-Granda, S.,
 Gould, R.O., Israel, R. & Smits, J.M.M. (1999) The DIRDIF99 Program System,
   Technical Report of the Crystallography Laboratory,
   University of Nijmegen, The Netherlands.

 Boer, J.L. de & Duisenberg, A.J.M. (1984). Acta Cryst. A40, C-410.

 Boeyens, J.C.A. (1978). J.Cryst.Mol.Struct. 8, 317-320.

 Cremer, D. & Pople, J.A. (1975). J. Am. Chem. Soc. 97, 1354-1358.

 Duisenberg, A.J.M. (1992). J. Appl. Cryst. 25, 92-96.

 Duisenberg, A.J.M., Kroon-Batenburg, L.M.J. & Schreurs, A.M.M. (2003).
   J. Appl. Cryst. 36, 220-229.

 Enraf-Nonius (1989). CAD-4 Software. Version 5. Enraf-Nonius, Delft,
   The Netherlands.

 Flack, H.D. (1983). Acta Cryst. A39, 876-881.

 Hooft, R.W.W. (1998). Collect Software, Nonius B.V., Delft, The Netherlands.

 LePage, Y. (1987). J. Appl. Cryst. 20, 264-269.

 Mackay, A.L. (1984). Acta Cryst. A40, 165-166.

 Meulenaer, J. de & Tompa, H. (1965). Acta Cryst. 19, 1014-1018.

 North, A.C.T., Phillips, D.C. & Mathews, F.S. (1968).
  Acta Cryst. A24, 351-359.

 Otwinowski, Z. & Minor, W. (1997). Methods in Enzymology, Vol. 276,
   Macromolecular Crystallography, Part A, edited by C.W. Carter &
    R.M. Sweet, pp. 307-326. London: Academic Press.

 Sheldrick, G.M. (1986). SHELXS86. University of G\"ottingen, Germany.

 Sheldrick, G.M. (1993). SHELXL93. University of G\"ottingen, Germany.

 Sheldrick, G.M. (1997). SHELXS97. University of G\"ottingen, Germany.

 Sheldrick, G.M. (1997). SHELXL97. University of G\"ottingen, Germany.

 Sluis, P. van der & Spek, A.L. (1990). Acta Cryst. A46, 194-201.

 Spek, A.L. (1987). Acta Cryst. C43, 1233-1235.

 Spek, A.L. (1988). J. Appl. Cryst. 21, 578-579.

 Spek, A.L. (1994). Am. Crystallogr. Assoc.-Abstracts, 22, 66.

 Spek, A.L. (1997). HELENA, Program for Datareduction, Utrecht
   University, The Netherlands.

 Spek, A.L. (2003). J. Appl. Cryst. 36, 7-13.

 Wilson, A.J.C. (1992). Ed. International Tables for Crystallography,
   Volume C, Kluwer Academic Publishers, Dordrecht, The Netherlands.
;
_publ_section_acknowledgements                   
;
;
_publ_section_figure_captions                    
; View of the title compound with the atom numbering scheme.
Displacement ellipsoids for non-H atoms are drawn at the 50% probability level.
;

#===============================================================================

data_XXIII_R109

#===============================================================================

# 5. CHEMICAL DATA

_chemical_name_systematic                        
;
;
_chemical_name_common                             ?
_chemical_melting_point                           ?
_chemical_formula_moiety                         
'C21 H17 Cl2 N O2'
# Ex: 'C12 H16 N2 O6, H2 O' and '(Cd 2+)3, (C6 N6 Cr 3-)2, 2(H2 O)' 
_chemical_formula_structural                      ?
_chemical_formula_sum                            
'C21 H17 Cl2 N O2'
_chemical_formula_iupac                           ?
_chemical_formula_weight                             386.26
_chemical_compound_source                        'see text'

loop_
_atom_type_symbol                                
_atom_type_description                           
_atom_type_scat_dispersion_real                  
_atom_type_scat_dispersion_imag                  
_atom_type_scat_source                           
 C   C    0.0033    0.0016
' International Tables Vol C Tables 4.2.6.8 and 6.1.1.4'
 H   H    0.0000    0.0000
' International Tables Vol C Tables 4.2.6.8 and 6.1.1.4'
Cl  Cl    0.1484    0.1585
' International Tables Vol C Tables 4.2.6.8 and 6.1.1.4'
 N   N    0.0061    0.0033
' International Tables Vol C Tables 4.2.6.8 and 6.1.1.4'
 O   O    0.0106    0.0060
' International Tables Vol C Tables 4.2.6.8 and 6.1.1.4'

#===============================================================================

# 6. CRYSTAL DATA

_symmetry_cell_setting                               triclinic
_symmetry_space_group_name_Hall                   '-P 1'
_symmetry_space_group_name_H-M                    'P -1'
_symmetry_Int_Tables_number                               2

loop_
_symmetry_equiv_pos_site_id                      
_symmetry_equiv_pos_as_xyz                       
   1 x,y,z                         
   2 -x,-y,-z                      

_cell_length_a                                          7.72820
_cell_length_b                                          7.83540
_cell_length_c                                         18.94670
_cell_angle_alpha                                       82.8960
_cell_angle_beta                                        82.9150
_cell_angle_gamma                                       62.6570
_cell_volume                                           1008.397
_cell_formula_units_Z                                 2
_cell_measurement_temperature                     ?
_cell_measurement_reflns_used                     ?
_cell_measurement_theta_min                       ?
_cell_measurement_theta_max                       ?
_cell_special_details                            
;
;

_exptl_crystal_description                       ' ?'
_exptl_crystal_colour                            ' ?'

_exptl_crystal_size_max                           ?
_exptl_crystal_size_mid                           ?
_exptl_crystal_size_min                           ?
_exptl_crystal_size_rad                           ?
_exptl_crystal_density_meas                       ?
_exptl_crystal_density_diffrn                         1.272
_exptl_crystal_density_method                    'Not Measured'
_exptl_crystal_F_000                                    400
_exptl_absorpt_coefficient_mu                         0.336
_exptl_crystal_density_meas_temp                  ?

# Permitted for _exptl_absorpt_correction_type :
# analytical     'analytical from crystal shape'
#                Example: de Meulenaer&Tompa: ABST
# cylinder       'cylindrical'
# gaussian       'Gaussian from crystal shape'
#                Example: PLATON/ABSG
# integration    'integration from crystal shape'
# multi-scan     'symmetry-related measurements'
#                Example: SADABS, MULABS
# none           'no absorption corr. applied'
# numerical      'numerical from crystal shape'
# psi-scan       'psi-scan corrections'
#                Example: PLATON/ABSP
# refdelf        'refined from delta-F'
#                Example: SHELXA, 
# sphere         'spherical'
#                Example: PLATON/ABSS
_exptl_absorpt_correction_type                   ' ?'
# Example: '(North et al., 1968)'
_exptl_absorpt_process_details                    ?
_exptl_absorpt_correction_T_min                   ?
_exptl_absorpt_correction_T_max                   ?

#===============================================================================

# 7. EXPERIMENTAL DATA

_exptl_special_details                           
;
;
_diffrn_ambient_temperature                       ?
_diffrn_radiation_wavelength                        0.71073
_diffrn_radiation_probe                           'x-ray'
_diffrn_radiation_type                            'MoK\a'
_diffrn_radiation_source                          ?
_diffrn_radiation_monochromator                   ?

_diffrn_measurement_device_type                   ?
_diffrn_measurement_method                        ?
_diffrn_detector_area_resol_mean                  ?

# number of measured reflections (redundant set)
_diffrn_reflns_number                             ?
_diffrn_reflns_av_R_equivalents                   ?
_diffrn_reflns_av_sigmaI/netI                     ?
_diffrn_reflns_limit_h_min                        ?
_diffrn_reflns_limit_h_max                        ?
_diffrn_reflns_limit_k_min                        ?
_diffrn_reflns_limit_k_max                        ?
_diffrn_reflns_limit_l_min                        ?
_diffrn_reflns_limit_l_max                        ?
_diffrn_reflns_theta_min                          ?
_diffrn_reflns_theta_max                          ?
_diffrn_reflns_theta_full                         ?
_diffrn_measured_fraction_theta_max               ?
_diffrn_measured_fraction_theta_full              ?
_diffrn_reflns_reduction_process                 
;
;

# number of unique reflections
_reflns_number_total                              ?
# number of observed reflections (> n sig(I))
_reflns_number_gt                                 ?
_reflns_threshold_expression                       ?

_computing_data_collection                        ?
_computing_cell_refinement                        ?
_computing_data_reduction                         ?
_computing_structure_solution                     ?
_computing_structure_refinement                   ?
_computing_molecular_graphics                     ?
_computing_publication_material                   'PLATON (Spek, 2003)' 

#===============================================================================

# 8. REFINEMENT DATA

_refine_special_details                           ?
_refine_ls_structure_factor_coef                   ?
_refine_ls_matrix_type                             ?
_refine_ls_weighting_scheme                       ' ?'
_refine_ls_weighting_details                     
 ?                                                                                                                                                                                                      
_atom_sites_solution_primary                     ' ?'
_atom_sites_solution_secondary                   ' ?'
_atom_sites_solution_hydrogens                   ' ?'


# Permitted for _refine_ls_hydrogen_treatment :
# refall            - refined all H-atom parameters
# refxyz            - refined H-atom coordinates only
# refU              - refined H-atom U only
# noref             - no refinement of H-atom parameters
# constr            - H-atom parameters constrained
# hetero            - H-atom parameters constrained for H on C,
#                     all H-atom parameters refined for H on
#                     heteroatoms
# heteroxyz         - H-atom parameters constrained for H on C,
#                     refined H-atom coordinates only for H
#                     on heteroatoms
# heteroU           - H-atom parameters constrained for H on C,
#                     refined H-atom U's only for H on
#                     heteroatoms
# heteronoref       - H-atom parameters constrained for H on C,
#                     no refinement of H-atom parameters for
#                     H on heteroatoms
# hetero-mixed      - H-atom parameters constrained for H on C
#                     and some heteroatoms, all H-atom
#                     parameters refined for H on remaining
#                     heteroatoms.
# heteroxyz-mixed   - H-atom parameters constrained for H on C
#                     and some heteroatoms, refined H-atom
#                     coordinates only for H on remaining
#                     heteroatoms.
# heteroU-mixed     - H-atom parameters constrained for H on C
#                     and some heteroatoms, refined H-atom
#                     U's only for H on remaining heteroatoms
# heteronoref-mixed - H-atom parameters constrained for H on C
#                     and some heteroatoms, no refinement of
#                     H-atom parameters for H on remaining
#                     heteroatoms
# mixed   - some constrained, some independent
# undef   - H-atom parameters not defined
_refine_ls_hydrogen_treatment                    ' ?'

_refine_ls_extinction_method                      ' ?'
_refine_ls_extinction_coef                         ?                   
_refine_ls_extinction_expression                 
 ?                                                                                                                                                                                                      
_refine_ls_abs_structure_details                  ?
_refine_ls_abs_structure_Flack                   .
_refine_ls_number_reflns                          ?
_refine_ls_number_parameters                      ?
_refine_ls_number_restraints                              0
_refine_ls_number_constraints                     ?
_refine_ls_R_factor_all                           ?
_refine_ls_R_factor_gt                            ?
_refine_ls_wR_factor_ref                          ?
_refine_ls_wR_factor_gt                           ?
_refine_ls_goodness_of_fit_ref                    ?
_refine_ls_restrained_S_all                       ?
_refine_ls_shift/su_max                           ?
_refine_ls_shift/su_mean                          ?
_refine_diff_density_max                          ?
_refine_diff_density_min                          ?
_refine_diff_density_rms                          ?

#===============================================================================

# 9. ATOMIC COORDINATES AND DISPLACEMENT PARAMETERS

loop_
_atom_site_label                                 
_atom_site_type_symbol                           
_atom_site_thermal_displace_type                 
_atom_site_fract_x                               
_atom_site_fract_y                               
_atom_site_fract_z                               
_atom_site_occupancy                             
_atom_site_U_iso_or_equiv                        
_atom_site_calc_flag                             
_atom_site_refinement_flags                      
_atom_site_disorder_assembly                     
_atom_site_disorder_group                        
Cl1 Cl Uiso 0.47109 -0.28446 0.54284 1.000 0.0500 . . . .                       
Cl2 Cl Uiso 0.85313 -0.28280 0.45063 1.000 0.0500 . . . .                       
O1 O Uiso 0.37847 0.90606 0.08186 1.000 0.0500 . . . .                          
O2 O Uiso 0.30173 1.14572 -0.00456 1.000 0.0500 . . . .                         
N1 N Uiso 0.11094 0.81854 0.14864 1.000 0.0500 . . . .                          
C1 C Uiso 0.61920 -0.12701 0.34320 1.000 0.0500 . . . .                         
C2 C Uiso 0.63148 -0.19882 0.41457 1.000 0.0500 . . . .                         
C3 C Uiso 0.46600 -0.19632 0.45454 1.000 0.0500 . . . .                         
C4 C Uiso 0.28819 -0.11854 0.42318 1.000 0.0500 . . . .                         
C5 C Uiso 0.27459 -0.04402 0.35172 1.000 0.0500 . . . .                         
C6 C Uiso 0.44211 -0.05100 0.31180 1.000 0.0500 . . . .                         
C7 C Uiso 0.08069 0.04675 0.31892 1.000 0.0500 . . . .                          
C8 C Uiso -0.04438 0.25909 0.33318 1.000 0.0500 . . . .                         
C9 C Uiso 0.00585 0.39649 0.28202 1.000 0.0500 . . . .                          
C10 C Uiso -0.09736 0.48192 0.22125 1.000 0.0500 . . . .                        
C11 C Uiso -0.05979 0.61753 0.17571 1.000 0.0500 . . . .                        
C12 C Uiso 0.08284 0.66952 0.18912 1.000 0.0500 . . . .                         
C13 C Uiso 0.19084 0.57826 0.24855 1.000 0.0500 . . . .                         
C14 C Uiso 0.15201 0.44431 0.29482 1.000 0.0500 . . . .                         
C15 C Uiso -0.02220 1.00148 0.12006 1.000 0.0500 . . . .                        
C16 C Uiso -0.22384 1.07594 0.13965 1.000 0.0500 . . . .                        
C17 C Uiso -0.35903 1.25534 0.11168 1.000 0.0500 . . . .                        
C18 C Uiso -0.29527 1.36504 0.06272 1.000 0.0500 . . . .                        
C19 C Uiso -0.09713 1.29462 0.04158 1.000 0.0500 . . . .                        
C20 C Uiso 0.04051 1.11538 0.07030 1.000 0.0500 . . . .                         
C21 C Uiso 0.24795 1.06029 0.04467 1.000 0.0500 . . . .                         
H1 H Uiso 0.74749 -0.12888 0.31178 1.000 0.0600 . . . .                         
H2 H Uiso 0.15905 -0.11469 0.45470 1.000 0.0600 . . . .                         
H3 H Uiso 0.43435 0.00599 0.25632 1.000 0.0600 . . . .                          
H4 H Uiso 0.00023 -0.03440 0.34123 1.000 0.0600 . . . .                         
H5 H Uiso 0.10467 0.02897 0.26156 1.000 0.0600 . . . .                          
H6 H Uiso -0.03806 0.28466 0.38824 1.000 0.0600 . . . .                         
H7 H Uiso -0.19760 0.29560 0.32795 1.000 0.0600 . . . .                         
H8 H Uiso -0.21148 0.44705 0.20984 1.000 0.0600 . . . .                         
H9 H Uiso -0.14426 0.68289 0.12945 1.000 0.0600 . . . .                         
H10 H Uiso 0.30172 0.61630 0.26118 1.000 0.0600 . . . .                         
H11 H Uiso 0.23344 0.38149 0.34203 1.000 0.0600 . . . .                         
H12 H Uiso 0.25212 0.79885 0.14275 1.000 0.0600 . . . .                         
H13 H Uiso -0.27905 0.99597 0.17877 1.000 0.0600 . . . .                        
H14 H Uiso -0.51352 1.30880 0.12861 1.000 0.0600 . . . .                        
H15 H Uiso -0.39858 1.50578 0.04125 1.000 0.0600 . . . .                        
H16 H Uiso -0.05038 1.38145 0.00234 1.000 0.0600 . . . .                        
H17 H Uiso 0.50834 0.88253 0.05752 1.000 0.0750 . . . .                         

#===============================================================================

# 10. MOLECULAR GEOMETRY

_geom_special_details                            
;
 Bond distances, angles etc. have been calculated using the
 rounded fractional coordinates. All su's are estimated
 from the variances of the (full) variance-covariance matrix.
 The cell esds are taken into account in the estimation of
 distances, angles and torsion angles
;

loop_
_geom_bond_atom_site_label_1                     
_geom_bond_atom_site_label_2                     
_geom_bond_distance                              
_geom_bond_site_symmetry_1                       
_geom_bond_site_symmetry_2                       
_geom_bond_publ_flag                             
 Cl1     C3           1.7271                     .       .                   yes
 Cl2     C2           1.7251                     .       .                   yes
 O1      C21          1.3488                     .       .                   yes
 O2      C21          1.2232                     .       .                   yes
 O1      H17          1.0000                     .       .                   no 
 N1      C12          1.4032                     .       .                   yes
 N1      C15          1.4132                     .       .                   yes
 N1      H12          1.0200                     .       .                   no 
 C1      C6           1.3950                     .       .                   no 
 C1      C2           1.3959                     .       .                   no 
 C2      C3           1.3968                     .       .                   no 
 C3      C4           1.3983                     .       .                   no 
 C4      C5           1.4030                     .       .                   no 
 C5      C7           1.5096                     .       .                   no 
 C5      C6           1.3981                     .       .                   no 
 C7      C8           1.5313                     .       .                   no 
 C8      C9           1.5107                     .       .                   no 
 C9      C14          1.3978                     .       .                   no 
 C9      C10          1.3984                     .       .                   no 
 C10     C11          1.3974                     .       .                   no 
 C11     C12          1.3974                     .       .                   no 
 C12     C13          1.4001                     .       .                   no 
 C13     C14          1.3989                     .       .                   no 
 C15     C20          1.4130                     .       .                   no 
 C15     C16          1.4079                     .       .                   no 
 C16     C17          1.3970                     .       .                   no 
 C17     C18          1.3861                     .       .                   no 
 C18     C19          1.3917                     .       .                   no 
 C19     C20          1.4076                     .       .                   no 
 C20     C21          1.4887                     .       .                   no 
 C1      H1           1.0900                     .       .                   no 
 C4      H2           1.0900                     .       .                   no 
 C6      H3           1.0900                     .       .                   no 
 C7      H4           1.1000                     .       .                   no 
 C7      H5           1.0900                     .       .                   no 
 C8      H6           1.1000                     .       .                   no 
 C8      H7           1.1000                     .       .                   no 
 C10     H8           1.0900                     .       .                   no 
 C11     H9           1.0900                     .       .                   no 
 C13     H10          1.0900                     .       .                   no 
 C14     H11          1.0900                     .       .                   no 
 C16     H13          1.0800                     .       .                   no 
 C17     H14          1.0900                     .       .                   no 
 C18     H15          1.0900                     .       .                   no 
 C19     H16          1.0900                     .       .                   no 

loop_
_geom_angle_atom_site_label_1                    
_geom_angle_atom_site_label_2                    
_geom_angle_atom_site_label_3                    
_geom_angle                                      
_geom_angle_site_symmetry_1                      
_geom_angle_site_symmetry_2                      
_geom_angle_site_symmetry_3                      
_geom_angle_publ_flag                            
 C21     O1      H17          105.00             .       .       .           no 
 C12     N1      C15          131.94             .       .       .           yes
 C15     N1      H12          113.00             .       .       .           no 
 C12     N1      H12          115.00             .       .       .           no 
 C2      C1      C6           120.35             .       .       .           no 
 Cl2     C2      C3           122.42             .       .       .           yes
 Cl2     C2      C1           117.75             .       .       .           yes
 C1      C2      C3           119.81             .       .       .           no 
 Cl1     C3      C2           122.28             .       .       .           yes
 Cl1     C3      C4           117.94             .       .       .           yes
 C2      C3      C4           119.78             .       .       .           no 
 C3      C4      C5           120.61             .       .       .           no 
 C6      C5      C7           120.46             .       .       .           no 
 C4      C5      C6           119.10             .       .       .           no 
 C4      C5      C7           120.42             .       .       .           no 
 C1      C6      C5           120.33             .       .       .           no 
 C5      C7      C8           113.53             .       .       .           no 
 C7      C8      C9           113.92             .       .       .           no 
 C8      C9      C10          120.08             .       .       .           no 
 C8      C9      C14          121.27             .       .       .           no 
 C10     C9      C14          118.64             .       .       .           no 
 C9      C10     C11          120.58             .       .       .           no 
 C10     C11     C12          121.07             .       .       .           no 
 N1      C12     C11          122.46             .       .       .           yes
 N1      C12     C13          119.23             .       .       .           yes
 C11     C12     C13          118.13             .       .       .           no 
 C12     C13     C14          120.98             .       .       .           no 
 C9      C14     C13          120.53             .       .       .           no 
 C16     C15     C20          117.45             .       .       .           no 
 N1      C15     C20          121.68             .       .       .           yes
 N1      C15     C16          120.86             .       .       .           yes
 C15     C16     C17          122.12             .       .       .           no 
 C16     C17     C18          119.74             .       .       .           no 
 C17     C18     C19          119.59             .       .       .           no 
 C18     C19     C20          121.07             .       .       .           no 
 C19     C20     C21          115.48             .       .       .           no 
 C15     C20     C19          120.01             .       .       .           no 
 C15     C20     C21          124.51             .       .       .           no 
 O1      C21     O2           121.00             .       .       .           yes
 O1      C21     C20          114.12             .       .       .           yes
 O2      C21     C20          124.87             .       .       .           yes
 C2      C1      H1           120.00             .       .       .           no 
 C6      C1      H1           119.00             .       .       .           no 
 C3      C4      H2           120.00             .       .       .           no 
 C5      C4      H2           120.00             .       .       .           no 
 C1      C6      H3           120.00             .       .       .           no 
 C5      C6      H3           120.00             .       .       .           no 
 C5      C7      H4           108.00             .       .       .           no 
 C5      C7      H5           110.00             .       .       .           no 
 C8      C7      H4           109.00             .       .       .           no 
 C8      C7      H5           111.00             .       .       .           no 
 H4      C7      H5           106.00             .       .       .           no 
 C7      C8      H6           111.00             .       .       .           no 
 C7      C8      H7           108.00             .       .       .           no 
 C9      C8      H6           110.00             .       .       .           no 
 C9      C8      H7           108.00             .       .       .           no 
 H6      C8      H7           106.00             .       .       .           no 
 C9      C10     H8           120.00             .       .       .           no 
 C11     C10     H8           119.00             .       .       .           no 
 C10     C11     H9           119.00             .       .       .           no 
 C12     C11     H9           120.00             .       .       .           no 
 C12     C13     H10          120.00             .       .       .           no 
 C14     C13     H10          119.00             .       .       .           no 
 C9      C14     H11          120.00             .       .       .           no 
 C13     C14     H11          119.00             .       .       .           no 
 C15     C16     H13          120.00             .       .       .           no 
 C17     C16     H13          118.00             .       .       .           no 
 C16     C17     H14          120.00             .       .       .           no 
 C18     C17     H14          120.00             .       .       .           no 
 C17     C18     H15          120.00             .       .       .           no 
 C19     C18     H15          120.00             .       .       .           no 
 C18     C19     H16          118.00             .       .       .           no 
 C20     C19     H16          120.00             .       .       .           no 

loop_
_geom_torsion_atom_site_label_1                  
_geom_torsion_atom_site_label_2                  
_geom_torsion_atom_site_label_3                  
_geom_torsion_atom_site_label_4                  
_geom_torsion                                    
_geom_torsion_site_symmetry_1                    
_geom_torsion_site_symmetry_2                    
_geom_torsion_site_symmetry_3                    
_geom_torsion_site_symmetry_4                    
_geom_torsion_publ_flag                          
 C12     N1      C15     C20         -168.84     .       .       .       .   no 
 C12     N1      C15     C16           10.30     .       .       .       .   no 
 C15     N1      C12     C11           39.87     .       .       .       .   no 
 C15     N1      C12     C13         -135.21     .       .       .       .   no 
 C2      C1      C6      C5             0.71     .       .       .       .   no 
 C6      C1      C2      C3             0.65     .       .       .       .   no 
 C6      C1      C2      Cl2         -177.78     .       .       .       .   no 
 Cl2     C2      C3      Cl1           -2.16     .       .       .       .   no 
 C1      C2      C3      Cl1          179.48     .       .       .       .   no 
 C1      C2      C3      C4            -1.21     .       .       .       .   no 
 Cl2     C2      C3      C4           177.15     .       .       .       .   no 
 Cl1     C3      C4      C5           179.76     .       .       .       .   no 
 C2      C3      C4      C5             0.42     .       .       .       .   no 
 C3      C4      C5      C6             0.92     .       .       .       .   no 
 C3      C4      C5      C7          -177.63     .       .       .       .   no 
 C6      C5      C7      C8           -94.20     .       .       .       .   no 
 C4      C5      C7      C8            84.33     .       .       .       .   no 
 C7      C5      C6      C1           177.07     .       .       .       .   no 
 C4      C5      C6      C1            -1.48     .       .       .       .   no 
 C5      C7      C8      C9            83.53     .       .       .       .   no 
 C7      C8      C9      C14          -87.08     .       .       .       .   no 
 C7      C8      C9      C10           94.33     .       .       .       .   no 
 C8      C9      C10     C11          176.34     .       .       .       .   no 
 C8      C9      C14     C13         -177.17     .       .       .       .   no 
 C10     C9      C14     C13            1.44     .       .       .       .   no 
 C14     C9      C10     C11           -2.29     .       .       .       .   no 
 C9      C10     C11     C12            0.77     .       .       .       .   no 
 C10     C11     C12     N1          -173.52     .       .       .       .   no 
 C10     C11     C12     C13            1.61     .       .       .       .   no 
 N1      C12     C13     C14          172.83     .       .       .       .   no 
 C11     C12     C13     C14           -2.46     .       .       .       .   no 
 C12     C13     C14     C9             0.96     .       .       .       .   no 
 N1      C15     C16     C17         -179.29     .       .       .       .   no 
 C20     C15     C16     C17           -0.12     .       .       .       .   no 
 N1      C15     C20     C19          178.29     .       .       .       .   no 
 N1      C15     C20     C21           -1.85     .       .       .       .   no 
 C16     C15     C20     C19           -0.87     .       .       .       .   no 
 C16     C15     C20     C21          178.98     .       .       .       .   no 
 C15     C16     C17     C18            0.35     .       .       .       .   no 
 C16     C17     C18     C19            0.41     .       .       .       .   no 
 C17     C18     C19     C20           -1.42     .       .       .       .   no 
 C18     C19     C20     C15            1.66     .       .       .       .   no 
 C18     C19     C20     C21         -178.21     .       .       .       .   no 
 C15     C20     C21     O1           -10.95     .       .       .       .   no 
 C15     C20     C21     O2           170.51     .       .       .       .   no 
 C19     C20     C21     O1           168.92     .       .       .       .   no 
 C19     C20     C21     O2            -9.62     .       .       .       .   no 

loop_
_geom_hbond_atom_site_label_D
_geom_hbond_atom_site_label_H
_geom_hbond_atom_site_label_A
_geom_hbond_distance_DH
_geom_hbond_distance_HA
_geom_hbond_distance_DA
_geom_hbond_angle_DHA
_geom_hbond_site_symmetry_A
_geom_hbond_publ_flag
#
#D   H   A   D - H  H...A   D...A    D - H...A  symm(A)
#
N1      H12     O1          1.0200     1.8000     2.6054     133.00     .   yes 
O1      H17     O2          1.0000     1.6100     2.5982     169.00   2_675 yes 

# Loop Mechanism for Extra Tables(s)

#loop_
#_publ_manuscript_incl_extra_item
#'_geom_extra_tableA_col_1'
#'_geom_extra_tableA_col_2'
#'_geom_extra_tableA_col_3'
#'_geom_extra_table_head_A'
#'_geom_table_footnote_A'
#'_geom_extra_tableB_col_1'
#'_geom_extra_tableB_col_2'
#'_geom_extra_tableB_col_3'
#'_geom_extra_table_head_B'
#'_geom_table_footnote_B'


#
#loop_
#_geom_extra_tableA_col_1
#_geom_extra_tableA_col_2
#_geom_extra_tableA_col_3
# ? ? ?


#
#loop_
#_geom_extra_tableB_col_1
#_geom_extra_tableB_col_2
#_geom_extra_tableB_col_3
# ? ? ?


#
#_geom_table_footnote_A
#;
# ?
#;


#
#_geom_table_footnote_B
#;
# ?
#;


#
#_geom_table_footnote_A
#;
# ?
#;


#
#_geom_table_footnote_B
#;
# ?
#;

_iucr_refine_instructions_details                
;
;

#===END
# CIF-file generated for E000001C00P-13              New: P-1    

#==============================================================================
data_global
#==============================================================================

# 0. AUDIT DETAILS

_audit_creation_date                              'Aug  5 13:34:26 2015'
_audit_creation_method                            'PLATON <TABLE ACC> option' 
_audit_update_record                             
;
;

#===============================================================================

# 1. SUBMISSION DETAILS

# Name of author for correspondence
_publ_contact_author_name                        
;
;
# address of author for correspondence
_publ_contact_author_address                     
;
;

_publ_contact_author_email                        ?
_publ_contact_author_fax                          ?
_publ_contact_author_phone                        ?

_publ_requested_journal                           'Acta Crystallographica C' 
# Publication choise FI, CI or EI for Inorganic
#                    FM, CM or EM for Metal-organic
#                    FO, CO or EO for Organic
_publ_requested_category                          ?
_publ_requested_coeditor_name                     ?

_publ_contact_letter                             # Include date of submission
;
Date of submission ?

Please consider this CIF submission for publication as a
Regular Structural Paper in Acta Crystallographica C. 
;

#===============================================================================

# 2. PROCESSING SUMMARY (JOURNAL OFFICE ONLY)

_journal_date_recd_electronic                     ?

_journal_date_to_coeditor                         ?
_journal_date_from_coeditor                       ?
_journal_date_accepted                            ?

_journal_date_printers_first                      ?
_journal_date_printers_final                      ?
_journal_date_proofs_out                          ?
_journal_date_proofs_in                           ?

_journal_coeditor_name                            ?
_journal_coeditor_code                            ?
_journal_coeditor_notes                          
;
;

_journal_techeditor_code                          ?
_journal_techeditor_notes                        
;
;

_journal_coden_ASTM                               ?
_journal_name_full                                ?
_journal_year                                     ?
_journal_volume                                   ?
_journal_issue                                    ?
_journal_page_first                               ?
_journal_page_last                                ?


_journal_suppl_publ_number                        ?
_journal_suppl_publ_pages                         ?


#===============================================================================

# 3. TITLE AND AUTHOR LIST

_publ_section_title                              
;
;
_publ_section_title_footnote                     
;
;

# The loop structure below should contain the names and adresses of all
# authors, in the required order of publication. Repeat as necessary.


loop_
_publ_author_name                                
_publ_author_footnote                            
_publ_author_address                             
'?' # author name
;   # author related footnote
;
;   # Address of this author
;

#===============================================================================

# 4. TEXT

_publ_section_synopsis                           
;
 ?
;
_publ_section_abstract                           
;
 ?
;

# Insert blank lines between paragraphs

_publ_section_comment                            
;
;
_publ_section_exptl_prep                         
;
 ?
;
_publ_section_exptl_refinement                   
;
 ?
;

# Insert blank lines between references

_publ_section_references                         
;
 Allen, F.H. (2002).
   Acta Cryst. B58, 380-388.

 Altomare, A., Burla, M.C., Camalli, M., Cascarano, G.L., Giacovazzo, C.
   Guagliardi, A., Moliterni, A.G.G., Polidori, G. & Spagna, R.
   (1999) J. Appl. Cryst. 32, 115-119.

 Beurskens, P.T., Beurskens, G., de Gelder, R., Garc\'ia-Granda, S.,
 Gould, R.O., Israel, R. & Smits, J.M.M. (1999) The DIRDIF99 Program System,
   Technical Report of the Crystallography Laboratory,
   University of Nijmegen, The Netherlands.

 Boer, J.L. de & Duisenberg, A.J.M. (1984). Acta Cryst. A40, C-410.

 Boeyens, J.C.A. (1978). J.Cryst.Mol.Struct. 8, 317-320.

 Cremer, D. & Pople, J.A. (1975). J. Am. Chem. Soc. 97, 1354-1358.

 Duisenberg, A.J.M. (1992). J. Appl. Cryst. 25, 92-96.

 Duisenberg, A.J.M., Kroon-Batenburg, L.M.J. & Schreurs, A.M.M. (2003).
   J. Appl. Cryst. 36, 220-229.

 Enraf-Nonius (1989). CAD-4 Software. Version 5. Enraf-Nonius, Delft,
   The Netherlands.

 Flack, H.D. (1983). Acta Cryst. A39, 876-881.

 Hooft, R.W.W. (1998). Collect Software, Nonius B.V., Delft, The Netherlands.

 LePage, Y. (1987). J. Appl. Cryst. 20, 264-269.

 Mackay, A.L. (1984). Acta Cryst. A40, 165-166.

 Meulenaer, J. de & Tompa, H. (1965). Acta Cryst. 19, 1014-1018.

 North, A.C.T., Phillips, D.C. & Mathews, F.S. (1968).
  Acta Cryst. A24, 351-359.

 Otwinowski, Z. & Minor, W. (1997). Methods in Enzymology, Vol. 276,
   Macromolecular Crystallography, Part A, edited by C.W. Carter &
    R.M. Sweet, pp. 307-326. London: Academic Press.

 Sheldrick, G.M. (1986). SHELXS86. University of G\"ottingen, Germany.

 Sheldrick, G.M. (1993). SHELXL93. University of G\"ottingen, Germany.

 Sheldrick, G.M. (1997). SHELXS97. University of G\"ottingen, Germany.

 Sheldrick, G.M. (1997). SHELXL97. University of G\"ottingen, Germany.

 Sluis, P. van der & Spek, A.L. (1990). Acta Cryst. A46, 194-201.

 Spek, A.L. (1987). Acta Cryst. C43, 1233-1235.

 Spek, A.L. (1988). J. Appl. Cryst. 21, 578-579.

 Spek, A.L. (1994). Am. Crystallogr. Assoc.-Abstracts, 22, 66.

 Spek, A.L. (1997). HELENA, Program for Datareduction, Utrecht
   University, The Netherlands.

 Spek, A.L. (2003). J. Appl. Cryst. 36, 7-13.

 Wilson, A.J.C. (1992). Ed. International Tables for Crystallography,
   Volume C, Kluwer Academic Publishers, Dordrecht, The Netherlands.
;
_publ_section_acknowledgements                   
;
;
_publ_section_figure_captions                    
; View of the title compound with the atom numbering scheme.
Displacement ellipsoids for non-H atoms are drawn at the 50% probability level.
;

#===============================================================================

data_XXIII_R110

#===============================================================================

# 5. CHEMICAL DATA

_chemical_name_systematic                        
;
;
_chemical_name_common                             ?
_chemical_melting_point                           ?
_chemical_formula_moiety                         
'C21 H17 Cl2 N O2'
# Ex: 'C12 H16 N2 O6, H2 O' and '(Cd 2+)3, (C6 N6 Cr 3-)2, 2(H2 O)' 
_chemical_formula_structural                      ?
_chemical_formula_sum                            
'C21 H17 Cl2 N O2'
_chemical_formula_iupac                           ?
_chemical_formula_weight                             386.26
_chemical_compound_source                        'see text'

loop_
_atom_type_symbol                                
_atom_type_description                           
_atom_type_scat_dispersion_real                  
_atom_type_scat_dispersion_imag                  
_atom_type_scat_source                           
 C   C    0.0033    0.0016
' International Tables Vol C Tables 4.2.6.8 and 6.1.1.4'
 H   H    0.0000    0.0000
' International Tables Vol C Tables 4.2.6.8 and 6.1.1.4'
Cl  Cl    0.1484    0.1585
' International Tables Vol C Tables 4.2.6.8 and 6.1.1.4'
 N   N    0.0061    0.0033
' International Tables Vol C Tables 4.2.6.8 and 6.1.1.4'
 O   O    0.0106    0.0060
' International Tables Vol C Tables 4.2.6.8 and 6.1.1.4'

#===============================================================================

# 6. CRYSTAL DATA

_symmetry_cell_setting                               triclinic
_symmetry_space_group_name_Hall                   '-P 1'
_symmetry_space_group_name_H-M                    'P -1'
_symmetry_Int_Tables_number                               2

loop_
_symmetry_equiv_pos_site_id                      
_symmetry_equiv_pos_as_xyz                       
   1 x,y,z                         
   2 -x,-y,-z                      

_cell_length_a                                          7.81750
_cell_length_b                                          7.94170
_cell_length_c                                         18.97960
_cell_angle_alpha                                       89.8590
_cell_angle_beta                                        78.2390
_cell_angle_gamma                                       63.5230
_cell_volume                                           1027.331
_cell_formula_units_Z                                 2
_cell_measurement_temperature                     ?
_cell_measurement_reflns_used                     ?
_cell_measurement_theta_min                       ?
_cell_measurement_theta_max                       ?
_cell_special_details                            
;
;

_exptl_crystal_description                       ' ?'
_exptl_crystal_colour                            ' ?'

_exptl_crystal_size_max                           ?
_exptl_crystal_size_mid                           ?
_exptl_crystal_size_min                           ?
_exptl_crystal_size_rad                           ?
_exptl_crystal_density_meas                       ?
_exptl_crystal_density_diffrn                         1.249
_exptl_crystal_density_method                    'Not Measured'
_exptl_crystal_F_000                                    400
_exptl_absorpt_coefficient_mu                         0.330
_exptl_crystal_density_meas_temp                  ?

# Permitted for _exptl_absorpt_correction_type :
# analytical     'analytical from crystal shape'
#                Example: de Meulenaer&Tompa: ABST
# cylinder       'cylindrical'
# gaussian       'Gaussian from crystal shape'
#                Example: PLATON/ABSG
# integration    'integration from crystal shape'
# multi-scan     'symmetry-related measurements'
#                Example: SADABS, MULABS
# none           'no absorption corr. applied'
# numerical      'numerical from crystal shape'
# psi-scan       'psi-scan corrections'
#                Example: PLATON/ABSP
# refdelf        'refined from delta-F'
#                Example: SHELXA, 
# sphere         'spherical'
#                Example: PLATON/ABSS
_exptl_absorpt_correction_type                   ' ?'
# Example: '(North et al., 1968)'
_exptl_absorpt_process_details                    ?
_exptl_absorpt_correction_T_min                   ?
_exptl_absorpt_correction_T_max                   ?

#===============================================================================

# 7. EXPERIMENTAL DATA

_exptl_special_details                           
;
;
_diffrn_ambient_temperature                       ?
_diffrn_radiation_wavelength                        0.71073
_diffrn_radiation_probe                           'x-ray'
_diffrn_radiation_type                            'MoK\a'
_diffrn_radiation_source                          ?
_diffrn_radiation_monochromator                   ?

_diffrn_measurement_device_type                   ?
_diffrn_measurement_method                        ?
_diffrn_detector_area_resol_mean                  ?

# number of measured reflections (redundant set)
_diffrn_reflns_number                             ?
_diffrn_reflns_av_R_equivalents                   ?
_diffrn_reflns_av_sigmaI/netI                     ?
_diffrn_reflns_limit_h_min                        ?
_diffrn_reflns_limit_h_max                        ?
_diffrn_reflns_limit_k_min                        ?
_diffrn_reflns_limit_k_max                        ?
_diffrn_reflns_limit_l_min                        ?
_diffrn_reflns_limit_l_max                        ?
_diffrn_reflns_theta_min                          ?
_diffrn_reflns_theta_max                          ?
_diffrn_reflns_theta_full                         ?
_diffrn_measured_fraction_theta_max               ?
_diffrn_measured_fraction_theta_full              ?
_diffrn_reflns_reduction_process                 
;
;

# number of unique reflections
_reflns_number_total                              ?
# number of observed reflections (> n sig(I))
_reflns_number_gt                                 ?
_reflns_threshold_expression                       ?

_computing_data_collection                        ?
_computing_cell_refinement                        ?
_computing_data_reduction                         ?
_computing_structure_solution                     ?
_computing_structure_refinement                   ?
_computing_molecular_graphics                     ?
_computing_publication_material                   'PLATON (Spek, 2003)' 

#===============================================================================

# 8. REFINEMENT DATA

_refine_special_details                           ?
_refine_ls_structure_factor_coef                   ?
_refine_ls_matrix_type                             ?
_refine_ls_weighting_scheme                       ' ?'
_refine_ls_weighting_details                     
 ?                                                                                                                                                                                                      
_atom_sites_solution_primary                     ' ?'
_atom_sites_solution_secondary                   ' ?'
_atom_sites_solution_hydrogens                   ' ?'


# Permitted for _refine_ls_hydrogen_treatment :
# refall            - refined all H-atom parameters
# refxyz            - refined H-atom coordinates only
# refU              - refined H-atom U only
# noref             - no refinement of H-atom parameters
# constr            - H-atom parameters constrained
# hetero            - H-atom parameters constrained for H on C,
#                     all H-atom parameters refined for H on
#                     heteroatoms
# heteroxyz         - H-atom parameters constrained for H on C,
#                     refined H-atom coordinates only for H
#                     on heteroatoms
# heteroU           - H-atom parameters constrained for H on C,
#                     refined H-atom U's only for H on
#                     heteroatoms
# heteronoref       - H-atom parameters constrained for H on C,
#                     no refinement of H-atom parameters for
#                     H on heteroatoms
# hetero-mixed      - H-atom parameters constrained for H on C
#                     and some heteroatoms, all H-atom
#                     parameters refined for H on remaining
#                     heteroatoms.
# heteroxyz-mixed   - H-atom parameters constrained for H on C
#                     and some heteroatoms, refined H-atom
#                     coordinates only for H on remaining
#                     heteroatoms.
# heteroU-mixed     - H-atom parameters constrained for H on C
#                     and some heteroatoms, refined H-atom
#                     U's only for H on remaining heteroatoms
# heteronoref-mixed - H-atom parameters constrained for H on C
#                     and some heteroatoms, no refinement of
#                     H-atom parameters for H on remaining
#                     heteroatoms
# mixed   - some constrained, some independent
# undef   - H-atom parameters not defined
_refine_ls_hydrogen_treatment                    ' ?'

_refine_ls_extinction_method                      ' ?'
_refine_ls_extinction_coef                         ?                   
_refine_ls_extinction_expression                 
 ?                                                                                                                                                                                                      
_refine_ls_abs_structure_details                  ?
_refine_ls_abs_structure_Flack                   .
_refine_ls_number_reflns                          ?
_refine_ls_number_parameters                      ?
_refine_ls_number_restraints                              0
_refine_ls_number_constraints                     ?
_refine_ls_R_factor_all                           ?
_refine_ls_R_factor_gt                            ?
_refine_ls_wR_factor_ref                          ?
_refine_ls_wR_factor_gt                           ?
_refine_ls_goodness_of_fit_ref                    ?
_refine_ls_restrained_S_all                       ?
_refine_ls_shift/su_max                           ?
_refine_ls_shift/su_mean                          ?
_refine_diff_density_max                          ?
_refine_diff_density_min                          ?
_refine_diff_density_rms                          ?

#===============================================================================

# 9. ATOMIC COORDINATES AND DISPLACEMENT PARAMETERS

loop_
_atom_site_label                                 
_atom_site_type_symbol                           
_atom_site_thermal_displace_type                 
_atom_site_fract_x                               
_atom_site_fract_y                               
_atom_site_fract_z                               
_atom_site_occupancy                             
_atom_site_U_iso_or_equiv                        
_atom_site_calc_flag                             
_atom_site_refinement_flags                      
_atom_site_disorder_assembly                     
_atom_site_disorder_group                        
Cl1 Cl Uiso 0.68252 0.14838 0.61487 1.000 0.0500 . . . .                        
Cl2 Cl Uiso 0.76404 -0.25618 0.53884 1.000 0.0500 . . . .                       
O1 O Uiso 1.34524 0.94980 0.08254 1.000 0.0500 . . . .                          
O2 O Uiso 1.30622 1.14455 -0.00494 1.000 0.0500 . . . .                         
N1 N Uiso 1.05945 0.88997 0.15017 1.000 0.0500 . . . .                          
C1 C Uiso 0.78307 -0.09612 0.41525 1.000 0.0500 . . . .                         
C2 C Uiso 0.75702 -0.07029 0.49003 1.000 0.0500 . . . .                         
C3 C Uiso 0.72666 0.10175 0.52232 1.000 0.0500 . . . .                          
C4 C Uiso 0.73003 0.24414 0.47927 1.000 0.0500 . . . .                          
C5 C Uiso 0.76095 0.21710 0.40388 1.000 0.0500 . . . .                          
C6 C Uiso 0.78307 0.04716 0.37258 1.000 0.0500 . . . .                          
C7 C Uiso 0.76961 0.36874 0.35718 1.000 0.0500 . . . .                          
C8 C Uiso 0.96607 0.29929 0.30188 1.000 0.0500 . . . .                          
C9 C Uiso 0.98820 0.45494 0.26162 1.000 0.0500 . . . .                          
C10 C Uiso 1.13288 0.50636 0.26971 1.000 0.0500 . . . .                         
C11 C Uiso 1.15415 0.64961 0.23189 1.000 0.0500 . . . .                         
C12 C Uiso 1.03366 0.74383 0.18460 1.000 0.0500 . . . .                         
C13 C Uiso 0.88979 0.69127 0.17678 1.000 0.0500 . . . .                         
C14 C Uiso 0.86682 0.54881 0.21483 1.000 0.0500 . . . .                         
C15 C Uiso 0.93754 1.05266 0.12130 1.000 0.0500 . . . .                         
C16 C Uiso 0.73216 1.12816 0.14071 1.000 0.0500 . . . .                         
C17 C Uiso 0.61069 1.28630 0.11084 1.000 0.0500 . . . .                         
C18 C Uiso 0.69181 1.37476 0.06147 1.000 0.0500 . . . .                         
C19 C Uiso 0.89464 1.30347 0.04119 1.000 0.0500 . . . .                         
C20 C Uiso 1.01841 1.14435 0.07085 1.000 0.0500 . . . .                         
C21 C Uiso 1.23271 1.08281 0.04500 1.000 0.0500 . . . .                         
H1 H Uiso 0.80342 -0.22763 0.38943 1.000 0.0600 . . . .                         
H2 H Uiso 0.70964 0.37645 0.50468 1.000 0.0600 . . . .                          
H3 H Uiso 0.80266 0.02382 0.31441 1.000 0.0600 . . . .                          
H4 H Uiso 0.74528 0.49159 0.39164 1.000 0.0600 . . . .                          
H5 H Uiso 0.64745 0.41729 0.32980 1.000 0.0600 . . . .                          
H6 H Uiso 0.98433 0.18934 0.26213 1.000 0.0600 . . . .                          
H7 H Uiso 1.08706 0.23156 0.32926 1.000 0.0600 . . . .                          
H8 H Uiso 1.22965 0.43668 0.30581 1.000 0.0600 . . . .                          
H9 H Uiso 1.26613 0.68848 0.24017 1.000 0.0600 . . . .                          
H10 H Uiso 0.79607 0.75659 0.13944 1.000 0.0600 . . . .                         
H11 H Uiso 0.75383 0.51092 0.20706 1.000 0.0600 . . . .                         
H12 H Uiso 1.19983 0.87361 0.14215 1.000 0.0600 . . . .                         
H13 H Uiso 0.66227 1.06705 0.18090 1.000 0.0600 . . . .                         
H14 H Uiso 0.45236 1.34013 0.12652 1.000 0.0600 . . . .                         
H15 H Uiso 0.59816 1.49962 0.03898 1.000 0.0600 . . . .                         
H16 H Uiso 0.95597 1.37296 0.00176 1.000 0.0600 . . . .                         
H17 H Uiso 1.48336 0.91484 0.05778 1.000 0.0750 . . . .                         

#===============================================================================

# 10. MOLECULAR GEOMETRY

_geom_special_details                            
;
 Bond distances, angles etc. have been calculated using the
 rounded fractional coordinates. All su's are estimated
 from the variances of the (full) variance-covariance matrix.
 The cell esds are taken into account in the estimation of
 distances, angles and torsion angles
;

loop_
_geom_bond_atom_site_label_1                     
_geom_bond_atom_site_label_2                     
_geom_bond_distance                              
_geom_bond_site_symmetry_1                       
_geom_bond_site_symmetry_2                       
_geom_bond_publ_flag                             
 Cl1     C3           1.7274                     .       .                   yes
 Cl2     C2           1.7270                     .       .                   yes
 O1      C21          1.3493                     .       .                   yes
 O2      C21          1.2231                     .       .                   yes
 O1      H17          1.0000                     .       .                   no 
 N1      C12          1.4021                     .       .                   yes
 N1      C15          1.4104                     .       .                   yes
 N1      H12          1.0200                     .       .                   no 
 C1      C6           1.3950                     .       .                   no 
 C1      C2           1.3944                     .       .                   no 
 C2      C3           1.3980                     .       .                   no 
 C3      C4           1.4001                     .       .                   no 
 C4      C5           1.4022                     .       .                   no 
 C5      C7           1.5111                     .       .                   no 
 C5      C6           1.3994                     .       .                   no 
 C7      C8           1.5346                     .       .                   no 
 C8      C9           1.5080                     .       .                   no 
 C9      C14          1.3980                     .       .                   no 
 C9      C10          1.3973                     .       .                   no 
 C10     C11          1.3975                     .       .                   no 
 C11     C12          1.4020                     .       .                   no 
 C12     C13          1.3958                     .       .                   no 
 C13     C14          1.3993                     .       .                   no 
 C15     C20          1.4167                     .       .                   no 
 C15     C16          1.4052                     .       .                   no 
 C16     C17          1.3975                     .       .                   no 
 C17     C18          1.3876                     .       .                   no 
 C18     C19          1.3909                     .       .                   no 
 C19     C20          1.4065                     .       .                   no 
 C20     C21          1.4907                     .       .                   no 
 C1      H1           1.0900                     .       .                   no 
 C4      H2           1.0900                     .       .                   no 
 C6      H3           1.0900                     .       .                   no 
 C7      H4           1.1000                     .       .                   no 
 C7      H5           1.1000                     .       .                   no 
 C8      H6           1.1000                     .       .                   no 
 C8      H7           1.1000                     .       .                   no 
 C10     H8           1.0900                     .       .                   no 
 C11     H9           1.0900                     .       .                   no 
 C13     H10          1.0900                     .       .                   no 
 C14     H11          1.0900                     .       .                   no 
 C16     H13          1.0900                     .       .                   no 
 C17     H14          1.0900                     .       .                   no 
 C18     H15          1.0900                     .       .                   no 
 C19     H16          1.0900                     .       .                   no 

loop_
_geom_angle_atom_site_label_1                    
_geom_angle_atom_site_label_2                    
_geom_angle_atom_site_label_3                    
_geom_angle                                      
_geom_angle_site_symmetry_1                      
_geom_angle_site_symmetry_2                      
_geom_angle_site_symmetry_3                      
_geom_angle_publ_flag                            
 C21     O1      H17          106.00             .       .       .           no 
 C12     N1      C15          134.63             .       .       .           yes
 C15     N1      H12          112.00             .       .       .           no 
 C12     N1      H12          114.00             .       .       .           no 
 C2      C1      C6           120.32             .       .       .           no 
 Cl2     C2      C3           122.85             .       .       .           yes
 Cl2     C2      C1           117.52             .       .       .           yes
 C1      C2      C3           119.63             .       .       .           no 
 Cl1     C3      C2           122.38             .       .       .           yes
 Cl1     C3      C4           117.70             .       .       .           yes
 C2      C3      C4           119.92             .       .       .           no 
 C3      C4      C5           120.64             .       .       .           no 
 C6      C5      C7           120.50             .       .       .           no 
 C4      C5      C6           118.79             .       .       .           no 
 C4      C5      C7           120.71             .       .       .           no 
 C1      C6      C5           120.62             .       .       .           no 
 C5      C7      C8           112.41             .       .       .           no 
 C7      C8      C9           113.19             .       .       .           no 
 C8      C9      C10          120.42             .       .       .           no 
 C8      C9      C14          120.91             .       .       .           no 
 C10     C9      C14          118.67             .       .       .           no 
 C9      C10     C11          120.32             .       .       .           no 
 C10     C11     C12          121.38             .       .       .           no 
 N1      C12     C11          118.23             .       .       .           yes
 N1      C12     C13          123.84             .       .       .           yes
 C11     C12     C13          117.89             .       .       .           no 
 C12     C13     C14          121.05             .       .       .           no 
 C9      C14     C13          120.70             .       .       .           no 
 C16     C15     C20          117.63             .       .       .           no 
 N1      C15     C20          121.00             .       .       .           yes
 N1      C15     C16          121.36             .       .       .           yes
 C15     C16     C17          121.65             .       .       .           no 
 C16     C17     C18          120.12             .       .       .           no 
 C17     C18     C19          119.59             .       .       .           no 
 C18     C19     C20          120.80             .       .       .           no 
 C19     C20     C21          115.54             .       .       .           no 
 C15     C20     C19          120.19             .       .       .           no 
 C15     C20     C21          124.27             .       .       .           no 
 O1      C21     O2           120.97             .       .       .           yes
 O1      C21     C20          113.92             .       .       .           yes
 O2      C21     C20          125.11             .       .       .           yes
 C2      C1      H1           121.00             .       .       .           no 
 C6      C1      H1           119.00             .       .       .           no 
 C3      C4      H2           120.00             .       .       .           no 
 C5      C4      H2           120.00             .       .       .           no 
 C1      C6      H3           119.00             .       .       .           no 
 C5      C6      H3           120.00             .       .       .           no 
 C5      C7      H4           109.00             .       .       .           no 
 C5      C7      H5           108.00             .       .       .           no 
 C8      C7      H4           109.00             .       .       .           no 
 C8      C7      H5           111.00             .       .       .           no 
 H4      C7      H5           106.00             .       .       .           no 
 C7      C8      H6           111.00             .       .       .           no 
 C7      C8      H7           110.00             .       .       .           no 
 C9      C8      H6           108.00             .       .       .           no 
 C9      C8      H7           109.00             .       .       .           no 
 H6      C8      H7           105.00             .       .       .           no 
 C9      C10     H8           121.00             .       .       .           no 
 C11     C10     H8           119.00             .       .       .           no 
 C10     C11     H9           119.00             .       .       .           no 
 C12     C11     H9           120.00             .       .       .           no 
 C12     C13     H10          121.00             .       .       .           no 
 C14     C13     H10          118.00             .       .       .           no 
 C9      C14     H11          120.00             .       .       .           no 
 C13     C14     H11          119.00             .       .       .           no 
 C15     C16     H13          121.00             .       .       .           no 
 C17     C16     H13          118.00             .       .       .           no 
 C16     C17     H14          120.00             .       .       .           no 
 C18     C17     H14          120.00             .       .       .           no 
 C17     C18     H15          121.00             .       .       .           no 
 C19     C18     H15          120.00             .       .       .           no 
 C18     C19     H16          119.00             .       .       .           no 
 C20     C19     H16          121.00             .       .       .           no 

loop_
_geom_torsion_atom_site_label_1                  
_geom_torsion_atom_site_label_2                  
_geom_torsion_atom_site_label_3                  
_geom_torsion_atom_site_label_4                  
_geom_torsion                                    
_geom_torsion_site_symmetry_1                    
_geom_torsion_site_symmetry_2                    
_geom_torsion_site_symmetry_3                    
_geom_torsion_site_symmetry_4                    
_geom_torsion_publ_flag                          
 C12     N1      C15     C20         -160.86     .       .       .       .   no 
 C12     N1      C15     C16           18.31     .       .       .       .   no 
 C15     N1      C12     C11         -154.00     .       .       .       .   no 
 C15     N1      C12     C13           23.40     .       .       .       .   no 
 C2      C1      C6      C5             1.29     .       .       .       .   no 
 C6      C1      C2      C3             1.36     .       .       .       .   no 
 C6      C1      C2      Cl2         -178.66     .       .       .       .   no 
 Cl2     C2      C3      Cl1           -2.89     .       .       .       .   no 
 C1      C2      C3      Cl1          177.09     .       .       .       .   no 
 C1      C2      C3      C4            -2.43     .       .       .       .   no 
 Cl2     C2      C3      C4           177.59     .       .       .       .   no 
 Cl1     C3      C4      C5          -178.65     .       .       .       .   no 
 C2      C3      C4      C5             0.89     .       .       .       .   no 
 C3      C4      C5      C6             1.72     .       .       .       .   no 
 C3      C4      C5      C7          -178.48     .       .       .       .   no 
 C6      C5      C7      C8           -59.67     .       .       .       .   no 
 C4      C5      C7      C8           120.53     .       .       .       .   no 
 C7      C5      C6      C1           177.40     .       .       .       .   no 
 C4      C5      C6      C1            -2.81     .       .       .       .   no 
 C5      C7      C8      C9          -172.31     .       .       .       .   no 
 C7      C8      C9      C14          -65.47     .       .       .       .   no 
 C7      C8      C9      C10          115.41     .       .       .       .   no 
 C8      C9      C10     C11          179.48     .       .       .       .   no 
 C8      C9      C14     C13         -179.06     .       .       .       .   no 
 C10     C9      C14     C13            0.07     .       .       .       .   no 
 C14     C9      C10     C11            0.34     .       .       .       .   no 
 C9      C10     C11     C12           -0.66     .       .       .       .   no 
 C10     C11     C12     N1           178.09     .       .       .       .   no 
 C10     C11     C12     C13            0.54     .       .       .       .   no 
 N1      C12     C13     C14         -177.53     .       .       .       .   no 
 C11     C12     C13     C14           -0.12     .       .       .       .   no 
 C12     C13     C14     C9            -0.18     .       .       .       .   no 
 N1      C15     C16     C17         -178.26     .       .       .       .   no 
 C20     C15     C16     C17            0.94     .       .       .       .   no 
 N1      C15     C20     C19          178.31     .       .       .       .   no 
 N1      C15     C20     C21           -1.13     .       .       .       .   no 
 C16     C15     C20     C19           -0.89     .       .       .       .   no 
 C16     C15     C20     C21          179.68     .       .       .       .   no 
 C15     C16     C17     C18           -0.95     .       .       .       .   no 
 C16     C17     C18     C19            0.89     .       .       .       .   no 
 C17     C18     C19     C20           -0.86     .       .       .       .   no 
 C18     C19     C20     C15            0.88     .       .       .       .   no 
 C18     C19     C20     C21         -179.64     .       .       .       .   no 
 C15     C20     C21     O1           -10.46     .       .       .       .   no 
 C15     C20     C21     O2           170.21     .       .       .       .   no 
 C19     C20     C21     O1           170.08     .       .       .       .   no 
 C19     C20     C21     O2            -9.25     .       .       .       .   no 

loop_
_geom_hbond_atom_site_label_D
_geom_hbond_atom_site_label_H
_geom_hbond_atom_site_label_A
_geom_hbond_distance_DH
_geom_hbond_distance_HA
_geom_hbond_distance_DA
_geom_hbond_angle_DHA
_geom_hbond_site_symmetry_A
_geom_hbond_publ_flag
#
#D   H   A   D - H  H...A   D...A    D - H...A  symm(A)
#
N1      H12     O1          1.0200     1.7400     2.5767     136.00     .   yes 
O1      H17     O2          1.0000     1.6000     2.5892     170.00   2_875 yes 

# Loop Mechanism for Extra Tables(s)

#loop_
#_publ_manuscript_incl_extra_item
#'_geom_extra_tableA_col_1'
#'_geom_extra_tableA_col_2'
#'_geom_extra_tableA_col_3'
#'_geom_extra_table_head_A'
#'_geom_table_footnote_A'
#'_geom_extra_tableB_col_1'
#'_geom_extra_tableB_col_2'
#'_geom_extra_tableB_col_3'
#'_geom_extra_table_head_B'
#'_geom_table_footnote_B'


#
#loop_
#_geom_extra_tableA_col_1
#_geom_extra_tableA_col_2
#_geom_extra_tableA_col_3
# ? ? ?


#
#loop_
#_geom_extra_tableB_col_1
#_geom_extra_tableB_col_2
#_geom_extra_tableB_col_3
# ? ? ?


#
#_geom_table_footnote_A
#;
# ?
#;


#
#_geom_table_footnote_B
#;
# ?
#;


#
#_geom_table_footnote_A
#;
# ?
#;


#
#_geom_table_footnote_B
#;
# ?
#;

_iucr_refine_instructions_details                
;
;

#===END
# CIF-file generated for E000016C00P21/c             New: P21/c  

#==============================================================================
data_global
#==============================================================================

# 0. AUDIT DETAILS

_audit_creation_date                              'Aug  5 13:28:35 2015'
_audit_creation_method                            'PLATON <TABLE ACC> option' 
_audit_update_record                             
;
;

#===============================================================================

# 1. SUBMISSION DETAILS

# Name of author for correspondence
_publ_contact_author_name                        
;
;
# address of author for correspondence
_publ_contact_author_address                     
;
;

_publ_contact_author_email                        ?
_publ_contact_author_fax                          ?
_publ_contact_author_phone                        ?

_publ_requested_journal                           'Acta Crystallographica C' 
# Publication choise FI, CI or EI for Inorganic
#                    FM, CM or EM for Metal-organic
#                    FO, CO or EO for Organic
_publ_requested_category                          ?
_publ_requested_coeditor_name                     ?

_publ_contact_letter                             # Include date of submission
;
Date of submission ?

Please consider this CIF submission for publication as a
Regular Structural Paper in Acta Crystallographica C. 
;

#===============================================================================

# 2. PROCESSING SUMMARY (JOURNAL OFFICE ONLY)

_journal_date_recd_electronic                     ?

_journal_date_to_coeditor                         ?
_journal_date_from_coeditor                       ?
_journal_date_accepted                            ?

_journal_date_printers_first                      ?
_journal_date_printers_final                      ?
_journal_date_proofs_out                          ?
_journal_date_proofs_in                           ?

_journal_coeditor_name                            ?
_journal_coeditor_code                            ?
_journal_coeditor_notes                          
;
;

_journal_techeditor_code                          ?
_journal_techeditor_notes                        
;
;

_journal_coden_ASTM                               ?
_journal_name_full                                ?
_journal_year                                     ?
_journal_volume                                   ?
_journal_issue                                    ?
_journal_page_first                               ?
_journal_page_last                                ?


_journal_suppl_publ_number                        ?
_journal_suppl_publ_pages                         ?


#===============================================================================

# 3. TITLE AND AUTHOR LIST

_publ_section_title                              
;
;
_publ_section_title_footnote                     
;
;

# The loop structure below should contain the names and adresses of all
# authors, in the required order of publication. Repeat as necessary.


loop_
_publ_author_name                                
_publ_author_footnote                            
_publ_author_address                             
'?' # author name
;   # author related footnote
;
;   # Address of this author
;

#===============================================================================

# 4. TEXT

_publ_section_synopsis                           
;
 ?
;
_publ_section_abstract                           
;
 ?
;

# Insert blank lines between paragraphs

_publ_section_comment                            
;
;
_publ_section_exptl_prep                         
;
 ?
;
_publ_section_exptl_refinement                   
;
 ?
;

# Insert blank lines between references

_publ_section_references                         
;
 Allen, F.H. (2002).
   Acta Cryst. B58, 380-388.

 Altomare, A., Burla, M.C., Camalli, M., Cascarano, G.L., Giacovazzo, C.
   Guagliardi, A., Moliterni, A.G.G., Polidori, G. & Spagna, R.
   (1999) J. Appl. Cryst. 32, 115-119.

 Beurskens, P.T., Beurskens, G., de Gelder, R., Garc\'ia-Granda, S.,
 Gould, R.O., Israel, R. & Smits, J.M.M. (1999) The DIRDIF99 Program System,
   Technical Report of the Crystallography Laboratory,
   University of Nijmegen, The Netherlands.

 Boer, J.L. de & Duisenberg, A.J.M. (1984). Acta Cryst. A40, C-410.

 Boeyens, J.C.A. (1978). J.Cryst.Mol.Struct. 8, 317-320.

 Cremer, D. & Pople, J.A. (1975). J. Am. Chem. Soc. 97, 1354-1358.

 Duisenberg, A.J.M. (1992). J. Appl. Cryst. 25, 92-96.

 Duisenberg, A.J.M., Kroon-Batenburg, L.M.J. & Schreurs, A.M.M. (2003).
   J. Appl. Cryst. 36, 220-229.

 Enraf-Nonius (1989). CAD-4 Software. Version 5. Enraf-Nonius, Delft,
   The Netherlands.

 Flack, H.D. (1983). Acta Cryst. A39, 876-881.

 Hooft, R.W.W. (1998). Collect Software, Nonius B.V., Delft, The Netherlands.

 LePage, Y. (1987). J. Appl. Cryst. 20, 264-269.

 Mackay, A.L. (1984). Acta Cryst. A40, 165-166.

 Meulenaer, J. de & Tompa, H. (1965). Acta Cryst. 19, 1014-1018.

 North, A.C.T., Phillips, D.C. & Mathews, F.S. (1968).
  Acta Cryst. A24, 351-359.

 Otwinowski, Z. & Minor, W. (1997). Methods in Enzymology, Vol. 276,
   Macromolecular Crystallography, Part A, edited by C.W. Carter &
    R.M. Sweet, pp. 307-326. London: Academic Press.

 Sheldrick, G.M. (1986). SHELXS86. University of G\"ottingen, Germany.

 Sheldrick, G.M. (1993). SHELXL93. University of G\"ottingen, Germany.

 Sheldrick, G.M. (1997). SHELXS97. University of G\"ottingen, Germany.

 Sheldrick, G.M. (1997). SHELXL97. University of G\"ottingen, Germany.

 Sluis, P. van der & Spek, A.L. (1990). Acta Cryst. A46, 194-201.

 Spek, A.L. (1987). Acta Cryst. C43, 1233-1235.

 Spek, A.L. (1988). J. Appl. Cryst. 21, 578-579.

 Spek, A.L. (1994). Am. Crystallogr. Assoc.-Abstracts, 22, 66.

 Spek, A.L. (1997). HELENA, Program for Datareduction, Utrecht
   University, The Netherlands.

 Spek, A.L. (2003). J. Appl. Cryst. 36, 7-13.

 Wilson, A.J.C. (1992). Ed. International Tables for Crystallography,
   Volume C, Kluwer Academic Publishers, Dordrecht, The Netherlands.
;
_publ_section_acknowledgements                   
;
;
_publ_section_figure_captions                    
; View of the title compound with the atom numbering scheme.
Displacement ellipsoids for non-H atoms are drawn at the 50% probability level.
;

#===============================================================================

data_XXIII_R111

#===============================================================================

# 5. CHEMICAL DATA

_chemical_name_systematic                        
;
;
_chemical_name_common                             ?
_chemical_melting_point                           ?
_chemical_formula_moiety                         
'C21 H17 Cl2 N O2'
# Ex: 'C12 H16 N2 O6, H2 O' and '(Cd 2+)3, (C6 N6 Cr 3-)2, 2(H2 O)' 
_chemical_formula_structural                      ?
_chemical_formula_sum                            
'C21 H17 Cl2 N O2'
_chemical_formula_iupac                           ?
_chemical_formula_weight                             386.26
_chemical_compound_source                        'see text'

loop_
_atom_type_symbol                                
_atom_type_description                           
_atom_type_scat_dispersion_real                  
_atom_type_scat_dispersion_imag                  
_atom_type_scat_source                           
 C   C    0.0033    0.0016
' International Tables Vol C Tables 4.2.6.8 and 6.1.1.4'
 H   H    0.0000    0.0000
' International Tables Vol C Tables 4.2.6.8 and 6.1.1.4'
Cl  Cl    0.1484    0.1585
' International Tables Vol C Tables 4.2.6.8 and 6.1.1.4'
 N   N    0.0061    0.0033
' International Tables Vol C Tables 4.2.6.8 and 6.1.1.4'
 O   O    0.0106    0.0060
' International Tables Vol C Tables 4.2.6.8 and 6.1.1.4'

#===============================================================================

# 6. CRYSTAL DATA

_symmetry_cell_setting                              monoclinic
_symmetry_space_group_name_Hall                   '-P 2ybc'
_symmetry_space_group_name_H-M                    'P 21/c'
_symmetry_Int_Tables_number                              14

loop_
_symmetry_equiv_pos_site_id                      
_symmetry_equiv_pos_as_xyz                       
   1 x,y,z                         
   2 -x,1/2+y,1/2-z                
   3 -x,-y,-z                      
   4 x,1/2-y,1/2+z                 

_cell_length_a                                         17.99950
_cell_length_b                                         13.53120
_cell_length_c                                          8.35670
_cell_angle_alpha                                            90
_cell_angle_beta                                       103.1770
_cell_angle_gamma                                            90
_cell_volume                                           1981.726
_cell_formula_units_Z                                 4
_cell_measurement_temperature                     ?
_cell_measurement_reflns_used                     ?
_cell_measurement_theta_min                       ?
_cell_measurement_theta_max                       ?
_cell_special_details                            
;
;

_exptl_crystal_description                       ' ?'
_exptl_crystal_colour                            ' ?'

_exptl_crystal_size_max                           ?
_exptl_crystal_size_mid                           ?
_exptl_crystal_size_min                           ?
_exptl_crystal_size_rad                           ?
_exptl_crystal_density_meas                       ?
_exptl_crystal_density_diffrn                         1.295
_exptl_crystal_density_method                    'Not Measured'
_exptl_crystal_F_000                                    800
_exptl_absorpt_coefficient_mu                         0.342
_exptl_crystal_density_meas_temp                  ?

# Permitted for _exptl_absorpt_correction_type :
# analytical     'analytical from crystal shape'
#                Example: de Meulenaer&Tompa: ABST
# cylinder       'cylindrical'
# gaussian       'Gaussian from crystal shape'
#                Example: PLATON/ABSG
# integration    'integration from crystal shape'
# multi-scan     'symmetry-related measurements'
#                Example: SADABS, MULABS
# none           'no absorption corr. applied'
# numerical      'numerical from crystal shape'
# psi-scan       'psi-scan corrections'
#                Example: PLATON/ABSP
# refdelf        'refined from delta-F'
#                Example: SHELXA, 
# sphere         'spherical'
#                Example: PLATON/ABSS
_exptl_absorpt_correction_type                   ' ?'
# Example: '(North et al., 1968)'
_exptl_absorpt_process_details                    ?
_exptl_absorpt_correction_T_min                   ?
_exptl_absorpt_correction_T_max                   ?

#===============================================================================

# 7. EXPERIMENTAL DATA

_exptl_special_details                           
;
;
_diffrn_ambient_temperature                       ?
_diffrn_radiation_wavelength                        0.71073
_diffrn_radiation_probe                           'x-ray'
_diffrn_radiation_type                            'MoK\a'
_diffrn_radiation_source                          ?
_diffrn_radiation_monochromator                   ?

_diffrn_measurement_device_type                   ?
_diffrn_measurement_method                        ?
_diffrn_detector_area_resol_mean                  ?

# number of measured reflections (redundant set)
_diffrn_reflns_number                             ?
_diffrn_reflns_av_R_equivalents                   ?
_diffrn_reflns_av_sigmaI/netI                     ?
_diffrn_reflns_limit_h_min                        ?
_diffrn_reflns_limit_h_max                        ?
_diffrn_reflns_limit_k_min                        ?
_diffrn_reflns_limit_k_max                        ?
_diffrn_reflns_limit_l_min                        ?
_diffrn_reflns_limit_l_max                        ?
_diffrn_reflns_theta_min                          ?
_diffrn_reflns_theta_max                          ?
_diffrn_reflns_theta_full                         ?
_diffrn_measured_fraction_theta_max               ?
_diffrn_measured_fraction_theta_full              ?
_diffrn_reflns_reduction_process                 
;
;

# number of unique reflections
_reflns_number_total                              ?
# number of observed reflections (> n sig(I))
_reflns_number_gt                                 ?
_reflns_threshold_expression                       ?

_computing_data_collection                        ?
_computing_cell_refinement                        ?
_computing_data_reduction                         ?
_computing_structure_solution                     ?
_computing_structure_refinement                   ?
_computing_molecular_graphics                     ?
_computing_publication_material                   'PLATON (Spek, 2003)' 

#===============================================================================

# 8. REFINEMENT DATA

_refine_special_details                           ?
_refine_ls_structure_factor_coef                   ?
_refine_ls_matrix_type                             ?
_refine_ls_weighting_scheme                       ' ?'
_refine_ls_weighting_details                     
 ?                                                                                                                                                                                                      
_atom_sites_solution_primary                     ' ?'
_atom_sites_solution_secondary                   ' ?'
_atom_sites_solution_hydrogens                   ' ?'


# Permitted for _refine_ls_hydrogen_treatment :
# refall            - refined all H-atom parameters
# refxyz            - refined H-atom coordinates only
# refU              - refined H-atom U only
# noref             - no refinement of H-atom parameters
# constr            - H-atom parameters constrained
# hetero            - H-atom parameters constrained for H on C,
#                     all H-atom parameters refined for H on
#                     heteroatoms
# heteroxyz         - H-atom parameters constrained for H on C,
#                     refined H-atom coordinates only for H
#                     on heteroatoms
# heteroU           - H-atom parameters constrained for H on C,
#                     refined H-atom U's only for H on
#                     heteroatoms
# heteronoref       - H-atom parameters constrained for H on C,
#                     no refinement of H-atom parameters for
#                     H on heteroatoms
# hetero-mixed      - H-atom parameters constrained for H on C
#                     and some heteroatoms, all H-atom
#                     parameters refined for H on remaining
#                     heteroatoms.
# heteroxyz-mixed   - H-atom parameters constrained for H on C
#                     and some heteroatoms, refined H-atom
#                     coordinates only for H on remaining
#                     heteroatoms.
# heteroU-mixed     - H-atom parameters constrained for H on C
#                     and some heteroatoms, refined H-atom
#                     U's only for H on remaining heteroatoms
# heteronoref-mixed - H-atom parameters constrained for H on C
#                     and some heteroatoms, no refinement of
#                     H-atom parameters for H on remaining
#                     heteroatoms
# mixed   - some constrained, some independent
# undef   - H-atom parameters not defined
_refine_ls_hydrogen_treatment                    ' ?'

_refine_ls_extinction_method                      ' ?'
_refine_ls_extinction_coef                         ?                   
_refine_ls_extinction_expression                 
 ?                                                                                                                                                                                                      
_refine_ls_abs_structure_details                  ?
_refine_ls_abs_structure_Flack                   .
_refine_ls_number_reflns                          ?
_refine_ls_number_parameters                      ?
_refine_ls_number_restraints                              0
_refine_ls_number_constraints                     ?
_refine_ls_R_factor_all                           ?
_refine_ls_R_factor_gt                            ?
_refine_ls_wR_factor_ref                          ?
_refine_ls_wR_factor_gt                           ?
_refine_ls_goodness_of_fit_ref                    ?
_refine_ls_restrained_S_all                       ?
_refine_ls_shift/su_max                           ?
_refine_ls_shift/su_mean                          ?
_refine_diff_density_max                          ?
_refine_diff_density_min                          ?
_refine_diff_density_rms                          ?

#===============================================================================

# 9. ATOMIC COORDINATES AND DISPLACEMENT PARAMETERS

loop_
_atom_site_label                                 
_atom_site_type_symbol                           
_atom_site_thermal_displace_type                 
_atom_site_fract_x                               
_atom_site_fract_y                               
_atom_site_fract_z                               
_atom_site_occupancy                             
_atom_site_U_iso_or_equiv                        
_atom_site_calc_flag                             
_atom_site_refinement_flags                      
_atom_site_disorder_assembly                     
_atom_site_disorder_group                        
Cl1 Cl Uiso 0.13567 1.40692 0.28636 1.000 0.0500 . . . .                        
Cl2 Cl Uiso -0.03106 1.35508 0.05794 1.000 0.0500 . . . .                       
O1 O Uiso 0.48153 0.57063 0.78903 1.000 0.0500 . . . .                          
O2 O Uiso 0.46505 0.42156 0.89314 1.000 0.0500 . . . .                          
N1 N Uiso 0.37812 0.61783 0.52219 1.000 0.0500 . . . .                          
C1 C Uiso 0.00893 1.16660 0.12392 1.000 0.0500 . . . .                          
C2 C Uiso 0.03218 1.26481 0.14875 1.000 0.0500 . . . .                          
C3 C Uiso 0.10458 1.28683 0.24465 1.000 0.0500 . . . .                          
C4 C Uiso 0.15409 1.21022 0.31241 1.000 0.0500 . . . .                          
C5 C Uiso 0.13158 1.11118 0.28613 1.000 0.0500 . . . .                          
C6 C Uiso 0.05813 1.09041 0.19296 1.000 0.0500 . . . .                          
C7 C Uiso 0.18441 1.02858 0.36295 1.000 0.0500 . . . .                          
C8 C Uiso 0.20256 0.95514 0.23718 1.000 0.0500 . . . .                          
C9 C Uiso 0.24668 0.86614 0.31643 1.000 0.0500 . . . .                          
C10 C Uiso 0.31934 0.87637 0.41832 1.000 0.0500 . . . .                         
C11 C Uiso 0.36084 0.79326 0.48645 1.000 0.0500 . . . .                         
C12 C Uiso 0.33140 0.69758 0.45507 1.000 0.0500 . . . .                         
C13 C Uiso 0.25831 0.68793 0.35489 1.000 0.0500 . . . .                         
C14 C Uiso 0.21638 0.77096 0.28627 1.000 0.0500 . . . .                         
C15 C Uiso 0.38067 0.51662 0.48457 1.000 0.0500 . . . .                         
C16 C Uiso 0.34433 0.47896 0.33025 1.000 0.0500 . . . .                         
C17 C Uiso 0.34412 0.37790 0.29527 1.000 0.0500 . . . .                         
C18 C Uiso 0.38119 0.31189 0.41406 1.000 0.0500 . . . .                         
C19 C Uiso 0.41914 0.34699 0.56721 1.000 0.0500 . . . .                         
C20 C Uiso 0.41859 0.44834 0.60363 1.000 0.0500 . . . .                         
C21 C Uiso 0.45654 0.47655 0.77422 1.000 0.0500 . . . .                         
H1 H Uiso -0.04780 1.14865 0.05228 1.000 0.0600 . . . .                         
H2 H Uiso 0.21018 1.22806 0.38749 1.000 0.0600 . . . .                          
H3 H Uiso 0.03811 1.01448 0.17449 1.000 0.0600 . . . .                          
H4 H Uiso 0.15865 0.99051 0.45257 1.000 0.0600 . . . .                          
H5 H Uiso 0.23785 1.06033 0.43404 1.000 0.0600 . . . .                          
H6 H Uiso 0.23557 0.99209 0.15918 1.000 0.0600 . . . .                          
H7 H Uiso 0.14986 0.93002 0.15365 1.000 0.0600 . . . .                          
H8 H Uiso 0.34484 0.94896 0.44500 1.000 0.0600 . . . .                          
H9 H Uiso 0.41730 0.80376 0.56502 1.000 0.0600 . . . .                          
H10 H Uiso 0.23161 0.61593 0.33069 1.000 0.0600 . . . .                         
H11 H Uiso 0.15992 0.75992 0.20772 1.000 0.0600 . . . .                         
H12 H Uiso 0.41869 0.63677 0.62469 1.000 0.0600 . . . .                         
H13 H Uiso 0.31608 0.52849 0.23319 1.000 0.0600 . . . .                         
H14 H Uiso 0.31499 0.35115 0.17471 1.000 0.0600 . . . .                         
H15 H Uiso 0.38093 0.23334 0.38756 1.000 0.0600 . . . .                         
H16 H Uiso 0.44940 0.29497 0.65836 1.000 0.0600 . . . .                         
H17 H Uiso 0.50471 0.58041 0.90770 1.000 0.0750 . . . .                         

#===============================================================================

# 10. MOLECULAR GEOMETRY

_geom_special_details                            
;
 Bond distances, angles etc. have been calculated using the
 rounded fractional coordinates. All su's are estimated
 from the variances of the (full) variance-covariance matrix.
 The cell esds are taken into account in the estimation of
 distances, angles and torsion angles
;

loop_
_geom_bond_atom_site_label_1                     
_geom_bond_atom_site_label_2                     
_geom_bond_distance                              
_geom_bond_site_symmetry_1                       
_geom_bond_site_symmetry_2                       
_geom_bond_publ_flag                             
 Cl1     C3           1.7281                     .       .                   yes
 Cl2     C2           1.7233                     .       .                   yes
 O1      C21          1.3464                     .       .                   yes
 O2      C21          1.2228                     .       .                   yes
 O1      H17          0.9900                     .       .                   no 
 N1      C12          1.4040                     .       .                   yes
 N1      C15          1.4082                     .       .                   yes
 N1      H12          1.0200                     .       .                   no 
 C1      C6           1.3954                     .       .                   no 
 C1      C2           1.3945                     .       .                   no 
 C2      C3           1.3975                     .       .                   no 
 C3      C4           1.3998                     .       .                   no 
 C4      C5           1.4028                     .       .                   no 
 C5      C7           1.5124                     .       .                   no 
 C5      C6           1.4013                     .       .                   no 
 C7      C8           1.5347                     .       .                   no 
 C8      C9           1.5099                     .       .                   no 
 C9      C14          1.3989                     .       .                   no 
 C9      C10          1.3953                     .       .                   no 
 C10     C11          1.3975                     .       .                   no 
 C11     C12          1.4008                     .       .                   no 
 C12     C13          1.3952                     .       .                   no 
 C13     C14          1.4012                     .       .                   no 
 C15     C20          1.4141                     .       .                   no 
 C15     C16          1.4022                     .       .                   no 
 C16     C17          1.3982                     .       .                   no 
 C17     C18          1.3880                     .       .                   no 
 C18     C19          1.3898                     .       .                   no 
 C19     C20          1.4053                     .       .                   no 
 C20     C21          1.4834                     .       .                   no 
 C1      H1           1.0900                     .       .                   no 
 C4      H2           1.0900                     .       .                   no 
 C6      H3           1.0900                     .       .                   no 
 C7      H4           1.1000                     .       .                   no 
 C7      H5           1.1000                     .       .                   no 
 C8      H6           1.1000                     .       .                   no 
 C8      H7           1.1000                     .       .                   no 
 C10     H8           1.0900                     .       .                   no 
 C11     H9           1.0900                     .       .                   no 
 C13     H10          1.0800                     .       .                   no 
 C14     H11          1.0900                     .       .                   no 
 C16     H13          1.0900                     .       .                   no 
 C17     H14          1.0900                     .       .                   no 
 C18     H15          1.0900                     .       .                   no 
 C19     H16          1.0900                     .       .                   no 

loop_
_geom_angle_atom_site_label_1                    
_geom_angle_atom_site_label_2                    
_geom_angle_atom_site_label_3                    
_geom_angle                                      
_geom_angle_site_symmetry_1                      
_geom_angle_site_symmetry_2                      
_geom_angle_site_symmetry_3                      
_geom_angle_publ_flag                            
 C21     O1      H17          106.00             .       .       .           no 
 C12     N1      C15          134.86             .       .       .           yes
 C15     N1      H12          112.00             .       .       .           no 
 C12     N1      H12          113.00             .       .       .           no 
 C2      C1      C6           120.13             .       .       .           no 
 Cl2     C2      C3           122.51             .       .       .           yes
 Cl2     C2      C1           117.66             .       .       .           yes
 C1      C2      C3           119.83             .       .       .           no
[truncated: 3,336,205 more chars]
