# Supplementary material for: Report on the sixth blind test of organic crystal structure prediction methods
Source: Acta Crystallogr B Struct Sci Cryst Eng Mater. 2016 Aug 1;72(Pt 4):439–59. doi: 10.1107/S2052520616007447 (PMC4971545; doi:10.1107/S2052520616007447)
Supplement: Supplementary file 2 [file b-72-00439-sup2.zip › Group_09_Goto_Obata/XXV-1_Goto_Obata.cif]

# CIF-file generated for E000002C00P-12              New: P-1    

#==============================================================================
data_global
#==============================================================================

# 0. AUDIT DETAILS

_audit_creation_date                              'Aug  4 10:18:29 2015'
_audit_creation_method                            'PLATON <TABLE ACC> option' 
_audit_update_record                             
;
;

#===============================================================================

# 1. SUBMISSION DETAILS

# Name of author for correspondence
_publ_contact_author_name                        
;
;
# address of author for correspondence
_publ_contact_author_address                     
;
;

_publ_contact_author_email                        ?
_publ_contact_author_fax                          ?
_publ_contact_author_phone                        ?

_publ_requested_journal                           'Acta Crystallographica C' 
# Publication choise FI, CI or EI for Inorganic
#                    FM, CM or EM for Metal-organic
#                    FO, CO or EO for Organic
_publ_requested_category                          ?
_publ_requested_coeditor_name                     ?

_publ_contact_letter                             # Include date of submission
;
Date of submission ?

Please consider this CIF submission for publication as a
Regular Structural Paper in Acta Crystallographica C. 
;

#===============================================================================

# 2. PROCESSING SUMMARY (JOURNAL OFFICE ONLY)

_journal_date_recd_electronic                     ?

_journal_date_to_coeditor                         ?
_journal_date_from_coeditor                       ?
_journal_date_accepted                            ?

_journal_date_printers_first                      ?
_journal_date_printers_final                      ?
_journal_date_proofs_out                          ?
_journal_date_proofs_in                           ?

_journal_coeditor_name                            ?
_journal_coeditor_code                            ?
_journal_coeditor_notes                          
;
;

_journal_techeditor_code                          ?
_journal_techeditor_notes                        
;
;

_journal_coden_ASTM                               ?
_journal_name_full                                ?
_journal_year                                     ?
_journal_volume                                   ?
_journal_issue                                    ?
_journal_page_first                               ?
_journal_page_last                                ?


_journal_suppl_publ_number                        ?
_journal_suppl_publ_pages                         ?


#===============================================================================

# 3. TITLE AND AUTHOR LIST

_publ_section_title                              
;
;
_publ_section_title_footnote                     
;
;

# The loop structure below should contain the names and adresses of all
# authors, in the required order of publication. Repeat as necessary.


loop_
_publ_author_name                                
_publ_author_footnote                            
_publ_author_address                             
'?' # author name
;   # author related footnote
;
;   # Address of this author
;

#===============================================================================

# 4. TEXT

_publ_section_synopsis                           
;
 ?
;
_publ_section_abstract                           
;
 ?
;

# Insert blank lines between paragraphs

_publ_section_comment                            
;
;
_publ_section_exptl_prep                         
;
 ?
;
_publ_section_exptl_refinement                   
;
 ?
;

# Insert blank lines between references

_publ_section_references                         
;
 Allen, F.H. (2002).
   Acta Cryst. B58, 380-388.

 Altomare, A., Burla, M.C., Camalli, M., Cascarano, G.L., Giacovazzo, C.
   Guagliardi, A., Moliterni, A.G.G., Polidori, G. & Spagna, R.
   (1999) J. Appl. Cryst. 32, 115-119.

 Beurskens, P.T., Beurskens, G., de Gelder, R., Garc\'ia-Granda, S.,
 Gould, R.O., Israel, R. & Smits, J.M.M. (1999) The DIRDIF99 Program System,
   Technical Report of the Crystallography Laboratory,
   University of Nijmegen, The Netherlands.

 Boer, J.L. de & Duisenberg, A.J.M. (1984). Acta Cryst. A40, C-410.

 Boeyens, J.C.A. (1978). J.Cryst.Mol.Struct. 8, 317-320.

 Cremer, D. & Pople, J.A. (1975). J. Am. Chem. Soc. 97, 1354-1358.

 Duisenberg, A.J.M. (1992). J. Appl. Cryst. 25, 92-96.

 Duisenberg, A.J.M., Kroon-Batenburg, L.M.J. & Schreurs, A.M.M. (2003).
   J. Appl. Cryst. 36, 220-229.

 Enraf-Nonius (1989). CAD-4 Software. Version 5. Enraf-Nonius, Delft,
   The Netherlands.

 Flack, H.D. (1983). Acta Cryst. A39, 876-881.

 Hooft, R.W.W. (1998). Collect Software, Nonius B.V., Delft, The Netherlands.

 LePage, Y. (1987). J. Appl. Cryst. 20, 264-269.

 Mackay, A.L. (1984). Acta Cryst. A40, 165-166.

 Meulenaer, J. de & Tompa, H. (1965). Acta Cryst. 19, 1014-1018.

 North, A.C.T., Phillips, D.C. & Mathews, F.S. (1968).
  Acta Cryst. A24, 351-359.

 Otwinowski, Z. & Minor, W. (1997). Methods in Enzymology, Vol. 276,
   Macromolecular Crystallography, Part A, edited by C.W. Carter &
    R.M. Sweet, pp. 307-326. London: Academic Press.

 Sheldrick, G.M. (1986). SHELXS86. University of G\"ottingen, Germany.

 Sheldrick, G.M. (1993). SHELXL93. University of G\"ottingen, Germany.

 Sheldrick, G.M. (1997). SHELXS97. University of G\"ottingen, Germany.

 Sheldrick, G.M. (1997). SHELXL97. University of G\"ottingen, Germany.

 Sluis, P. van der & Spek, A.L. (1990). Acta Cryst. A46, 194-201.

 Spek, A.L. (1987). Acta Cryst. C43, 1233-1235.

 Spek, A.L. (1988). J. Appl. Cryst. 21, 578-579.

 Spek, A.L. (1994). Am. Crystallogr. Assoc.-Abstracts, 22, 66.

 Spek, A.L. (1997). HELENA, Program for Datareduction, Utrecht
   University, The Netherlands.

 Spek, A.L. (2003). J. Appl. Cryst. 36, 7-13.

 Wilson, A.J.C. (1992). Ed. International Tables for Crystallography,
   Volume C, Kluwer Academic Publishers, Dordrecht, The Netherlands.
;
_publ_section_acknowledgements                   
;
;
_publ_section_figure_captions                    
; View of the title compound with the atom numbering scheme.
Displacement ellipsoids for non-H atoms are drawn at the 50% probability level.
;

#===============================================================================

data_XXV_R001

#===============================================================================

# 5. CHEMICAL DATA

_chemical_name_systematic                        
;
;
_chemical_name_common                             ?
_chemical_melting_point                           ?
_chemical_formula_moiety                         
'C17 H18 N2, C7 H4 N2 O6'
# Ex: 'C12 H16 N2 O6, H2 O' and '(Cd 2+)3, (C6 N6 Cr 3-)2, 2(H2 O)' 
_chemical_formula_structural                      ?
_chemical_formula_sum                            
', C7 H4 N2 O6'
_chemical_formula_iupac                           ?
_chemical_formula_weight                             462.46
_chemical_compound_source                        'see text'

loop_
_atom_type_symbol                                
_atom_type_description                           
_atom_type_scat_dispersion_real                  
_atom_type_scat_dispersion_imag                  
_atom_type_scat_source                           
 C   C    0.0033    0.0016
' International Tables Vol C Tables 4.2.6.8 and 6.1.1.4'
 H   H    0.0000    0.0000
' International Tables Vol C Tables 4.2.6.8 and 6.1.1.4'
 N   N    0.0061    0.0033
' International Tables Vol C Tables 4.2.6.8 and 6.1.1.4'
 O   O    0.0106    0.0060
' International Tables Vol C Tables 4.2.6.8 and 6.1.1.4'

#===============================================================================

# 6. CRYSTAL DATA

_symmetry_cell_setting                               triclinic
_symmetry_space_group_name_Hall                   '-P 1'
_symmetry_space_group_name_H-M                    'P -1'
_symmetry_Int_Tables_number                               2

loop_
_symmetry_equiv_pos_site_id                      
_symmetry_equiv_pos_as_xyz                       
   1 x,y,z                         
   2 -x,-y,-z                      

_cell_length_a                                          6.48440
_cell_length_b                                         13.98490
_cell_length_c                                         14.97850
_cell_angle_alpha                                      112.2470
_cell_angle_beta                                        97.2670
_cell_angle_gamma                                      103.1850
_cell_volume                                           1189.418
_cell_formula_units_Z                                 2
_cell_measurement_temperature                     ?
_cell_measurement_reflns_used                     ?
_cell_measurement_theta_min                       ?
_cell_measurement_theta_max                       ?
_cell_special_details                            
;
;

_exptl_crystal_description                       ' ?'
_exptl_crystal_colour                            ' ?'

_exptl_crystal_size_max                           ?
_exptl_crystal_size_mid                           ?
_exptl_crystal_size_min                           ?
_exptl_crystal_size_rad                           ?
_exptl_crystal_density_meas                       ?
_exptl_crystal_density_diffrn                         1.291
_exptl_crystal_density_method                    'Not Measured'
_exptl_crystal_F_000                                    484
_exptl_absorpt_coefficient_mu                         0.095
_exptl_crystal_density_meas_temp                  ?

# Permitted for _exptl_absorpt_correction_type :
# analytical     'analytical from crystal shape'
#                Example: de Meulenaer&Tompa: ABST
# cylinder       'cylindrical'
# gaussian       'Gaussian from crystal shape'
#                Example: PLATON/ABSG
# integration    'integration from crystal shape'
# multi-scan     'symmetry-related measurements'
#                Example: SADABS, MULABS
# none           'no absorption corr. applied'
# numerical      'numerical from crystal shape'
# psi-scan       'psi-scan corrections'
#                Example: PLATON/ABSP
# refdelf        'refined from delta-F'
#                Example: SHELXA, 
# sphere         'spherical'
#                Example: PLATON/ABSS
_exptl_absorpt_correction_type                   ' ?'
# Example: '(North et al., 1968)'
_exptl_absorpt_process_details                    ?
_exptl_absorpt_correction_T_min                   ?
_exptl_absorpt_correction_T_max                   ?

#===============================================================================

# 7. EXPERIMENTAL DATA

_exptl_special_details                           
;
;
_diffrn_ambient_temperature                       ?
_diffrn_radiation_wavelength                        0.71073
_diffrn_radiation_probe                           'x-ray'
_diffrn_radiation_type                            'MoK\a'
_diffrn_radiation_source                          ?
_diffrn_radiation_monochromator                   ?

_diffrn_measurement_device_type                   ?
_diffrn_measurement_method                        ?
_diffrn_detector_area_resol_mean                  ?

# number of measured reflections (redundant set)
_diffrn_reflns_number                             ?
_diffrn_reflns_av_R_equivalents                   ?
_diffrn_reflns_av_sigmaI/netI                     ?
_diffrn_reflns_limit_h_min                        ?
_diffrn_reflns_limit_h_max                        ?
_diffrn_reflns_limit_k_min                        ?
_diffrn_reflns_limit_k_max                        ?
_diffrn_reflns_limit_l_min                        ?
_diffrn_reflns_limit_l_max                        ?
_diffrn_reflns_theta_min                          ?
_diffrn_reflns_theta_max                          ?
_diffrn_reflns_theta_full                         ?
_diffrn_measured_fraction_theta_max               ?
_diffrn_measured_fraction_theta_full              ?
_diffrn_reflns_reduction_process                 
;
;

# number of unique reflections
_reflns_number_total                              ?
# number of observed reflections (> n sig(I))
_reflns_number_gt                                 ?
_reflns_threshold_expression                       ?

_computing_data_collection                        ?
_computing_cell_refinement                        ?
_computing_data_reduction                         ?
_computing_structure_solution                     ?
_computing_structure_refinement                   ?
_computing_molecular_graphics                     ?
_computing_publication_material                   'PLATON (Spek, 2003)' 

#===============================================================================

# 8. REFINEMENT DATA

_refine_special_details                           ?
_refine_ls_structure_factor_coef                   ?
_refine_ls_matrix_type                             ?
_refine_ls_weighting_scheme                       ' ?'
_refine_ls_weighting_details                     
 ?                                                                                                                                                                                                      
_atom_sites_solution_primary                     ' ?'
_atom_sites_solution_secondary                   ' ?'
_atom_sites_solution_hydrogens                   ' ?'


# Permitted for _refine_ls_hydrogen_treatment :
# refall            - refined all H-atom parameters
# refxyz            - refined H-atom coordinates only
# refU              - refined H-atom U only
# noref             - no refinement of H-atom parameters
# constr            - H-atom parameters constrained
# hetero            - H-atom parameters constrained for H on C,
#                     all H-atom parameters refined for H on
#                     heteroatoms
# heteroxyz         - H-atom parameters constrained for H on C,
#                     refined H-atom coordinates only for H
#                     on heteroatoms
# heteroU           - H-atom parameters constrained for H on C,
#                     refined H-atom U's only for H on
#                     heteroatoms
# heteronoref       - H-atom parameters constrained for H on C,
#                     no refinement of H-atom parameters for
#                     H on heteroatoms
# hetero-mixed      - H-atom parameters constrained for H on C
#                     and some heteroatoms, all H-atom
#                     parameters refined for H on remaining
#                     heteroatoms.
# heteroxyz-mixed   - H-atom parameters constrained for H on C
#                     and some heteroatoms, refined H-atom
#                     coordinates only for H on remaining
#                     heteroatoms.
# heteroU-mixed     - H-atom parameters constrained for H on C
#                     and some heteroatoms, refined H-atom
#                     U's only for H on remaining heteroatoms
# heteronoref-mixed - H-atom parameters constrained for H on C
#                     and some heteroatoms, no refinement of
#                     H-atom parameters for H on remaining
#                     heteroatoms
# mixed   - some constrained, some independent
# undef   - H-atom parameters not defined
_refine_ls_hydrogen_treatment                    ' ?'

_refine_ls_extinction_method                      ' ?'
_refine_ls_extinction_coef                         ?                   
_refine_ls_extinction_expression                 
 ?                                                                                                                                                                                                      
_refine_ls_abs_structure_details                  ?
_refine_ls_abs_structure_Flack                   .
_refine_ls_number_reflns                          ?
_refine_ls_number_parameters                      ?
_refine_ls_number_restraints                              0
_refine_ls_number_constraints                     ?
_refine_ls_R_factor_all                           ?
_refine_ls_R_factor_gt                            ?
_refine_ls_wR_factor_ref                          ?
_refine_ls_wR_factor_gt                           ?
_refine_ls_goodness_of_fit_ref                    ?
_refine_ls_restrained_S_all                       ?
_refine_ls_shift/su_max                           ?
_refine_ls_shift/su_mean                          ?
_refine_diff_density_max                          ?
_refine_diff_density_min                          ?
_refine_diff_density_rms                          ?

#===============================================================================

# 9. ATOMIC COORDINATES AND DISPLACEMENT PARAMETERS

loop_
_atom_site_label                                 
_atom_site_type_symbol                           
_atom_site_thermal_displace_type                 
_atom_site_fract_x                               
_atom_site_fract_y                               
_atom_site_fract_z                               
_atom_site_occupancy                             
_atom_site_U_iso_or_equiv                        
_atom_site_calc_flag                             
_atom_site_refinement_flags                      
_atom_site_disorder_assembly                     
_atom_site_disorder_group                        
N1 N Uiso 0.59777 0.37411 0.67849 1.000 0.0500 . . . .                          
N2 N Uiso 0.26801 0.32454 0.56419 1.000 0.0500 . . . .                          
C1 C Uiso 0.56160 0.26570 0.66645 1.000 0.0500 . . . .                          
C2 C Uiso 0.72696 0.23463 0.70698 1.000 0.0500 . . . .                          
C3 C Uiso 0.69334 0.12727 0.69352 1.000 0.0500 . . . .                          
C4 C Uiso 0.49252 0.04919 0.64047 1.000 0.0500 . . . .                          
C5 C Uiso 0.32598 0.07967 0.60019 1.000 0.0500 . . . .                          
C6 C Uiso 0.36055 0.18640 0.61070 1.000 0.0500 . . . .                          
C7 C Uiso 0.18318 0.21609 0.56030 1.000 0.0500 . . . .                          
C8 C Uiso 0.45301 -0.06532 0.62853 1.000 0.0500 . . . .                         
C9 C Uiso 0.37669 0.32640 0.48871 1.000 0.0500 . . . .                          
C10 C Uiso 0.39511 0.40140 0.66314 1.000 0.0500 . . . .                         
C11 C Uiso 0.60636 0.36342 0.51040 1.000 0.0500 . . . .                         
C12 C Uiso 0.73680 0.40302 0.61567 1.000 0.0500 . . . .                         
C13 C Uiso 0.25967 0.28564 0.39043 1.000 0.0500 . . . .                         
C14 C Uiso 0.36753 0.28291 0.31492 1.000 0.0500 . . . .                         
C15 C Uiso 0.59513 0.32105 0.33634 1.000 0.0500 . . . .                         
C16 C Uiso 0.71376 0.36198 0.43453 1.000 0.0500 . . . .                         
C17 C Uiso 0.71146 0.31683 0.25521 1.000 0.0500 . . . .                         
O1 O Uiso 0.49994 1.05199 0.10981 1.000 0.0500 . . . .                          
O2 O Uiso 0.14705 1.01497 0.09805 1.000 0.0500 . . . .                          
O3 O Uiso -0.10809 0.50490 -0.14186 1.000 0.0500 . . . .                        
O4 O Uiso -0.29249 0.62690 -0.12321 1.000 0.0500 . . . .                        
O5 O Uiso 0.57601 0.60741 0.10055 1.000 0.0500 . . . .                          
O6 O Uiso 0.80371 0.76739 0.14058 1.000 0.0500 . . . .                          
N3 N Uiso 0.31557 0.98815 0.09000 1.000 0.0500 . . . .                          
N4 N Uiso 0.62036 0.69982 0.10387 1.000 0.0500 . . . .                          
C18 C Uiso 0.44513 0.73250 0.06309 1.000 0.0500 . . . .                         
C19 C Uiso 0.47098 0.84287 0.09080 1.000 0.0500 . . . .                         
C20 C Uiso 0.29677 0.87313 0.05642 1.000 0.0500 . . . .                         
C21 C Uiso 0.10282 0.79554 -0.00708 1.000 0.0500 . . . .                        
C22 C Uiso 0.08131 0.68531 -0.03563 1.000 0.0500 . . . .                        
C23 C Uiso 0.25221 0.65338 -0.00021 1.000 0.0500 . . . .                        
C24 C Uiso -0.12646 0.60520 -0.10269 1.000 0.0500 . . . .                       
H1 H Uiso 0.88450 0.29382 0.74922 1.000 0.0600 . . . .                          
H2 H Uiso 0.82582 0.10520 0.72497 1.000 0.0600 . . . .                          
H3 H Uiso 0.16994 0.01928 0.55820 1.000 0.0600 . . . .                          
H4 H Uiso 0.05231 0.21585 0.59969 1.000 0.0600 . . . .                          
H5 H Uiso 0.11305 0.15481 0.48373 1.000 0.0600 . . . .                          
H6 H Uiso 0.35490 -0.12222 0.55417 1.000 0.0750 . . . .                         
H7 H Uiso 0.36701 -0.07777 0.68339 1.000 0.0750 . . . .                         
H8 H Uiso 0.60721 -0.08361 0.63852 1.000 0.0750 . . . .                         
H9 H Uiso 0.42945 0.48471 0.67061 1.000 0.0600 . . . .                          
H10 H Uiso 0.30531 0.39749 0.71969 1.000 0.0600 . . . .                         
H11 H Uiso 0.87618 0.37122 0.61623 1.000 0.0600 . . . .                         
H12 H Uiso 0.80182 0.49153 0.64687 1.000 0.0600 . . . .                         
H13 H Uiso 0.08311 0.25452 0.37205 1.000 0.0600 . . . .                         
H14 H Uiso 0.27245 0.25009 0.23896 1.000 0.0600 . . . .                         
H15 H Uiso 0.89097 0.39124 0.45220 1.000 0.0600 . . . .                         
H16 H Uiso 0.81818 0.39740 0.27212 1.000 0.0750 . . . .                         
H17 H Uiso 0.59660 0.28892 0.18396 1.000 0.0750 . . . .                         
H18 H Uiso 0.80888 0.26095 0.24668 1.000 0.0750 . . . .                         
H19 H Uiso 0.62054 0.90409 0.14071 1.000 0.0600 . . . .                         
H20 H Uiso -0.03115 0.82012 -0.03393 1.000 0.0600 . . . .                       
H21 H Uiso 0.23447 0.56779 -0.02159 1.000 0.0600 . . . .                        
H22 H Uiso -0.24598 0.45817 -0.19242 1.000 0.0750 . . . .                       

#===============================================================================

# 10. MOLECULAR GEOMETRY

_geom_special_details                            
;
 Bond distances, angles etc. have been calculated using the
 rounded fractional coordinates. All su's are estimated
 from the variances of the (full) variance-covariance matrix.
 The cell esds are taken into account in the estimation of
 distances, angles and torsion angles
;

loop_
_geom_bond_atom_site_label_1                     
_geom_bond_atom_site_label_2                     
_geom_bond_distance                              
_geom_bond_site_symmetry_1                       
_geom_bond_site_symmetry_2                       
_geom_bond_publ_flag                             
 O1      N3           1.2398                     .       .                   yes
 O2      N3           1.2391                     .       .                   yes
 O3      C24          1.3404                     .       .                   yes
 O4      C24          1.2172                     .       .                   yes
 O5      N4           1.2383                     .       .                   yes
 O6      N4           1.2399                     .       .                   yes
 O3      H22          0.9900                     .       .                   no 
 N1      C10          1.4643                     .       .                   yes
 N1      C12          1.4826                     .       .                   yes
 N1      C1           1.4164                     .       .                   yes
 N2      C9           1.4110                     .       .                   yes
 N2      C7           1.4665                     .       .                   yes
 N2      C10          1.4532                     .       .                   yes
 N3      C20          1.4621                     .       .                   yes
 N4      C18          1.4648                     .       .                   yes
 C1      C2           1.3981                     .       .                   no 
 C1      C6           1.4109                     .       .                   no 
 C2      C3           1.3974                     .       .                   no 
 C3      C4           1.3971                     .       .                   no 
 C4      C5           1.3971                     .       .                   no 
 C4      C8           1.4988                     .       .                   no 
 C5      C6           1.4012                     .       .                   no 
 C6      C7           1.5168                     .       .                   no 
 C9      C11          1.4107                     .       .                   no 
 C9      C13          1.3973                     .       .                   no 
 C11     C12          1.5153                     .       .                   no 
 C11     C16          1.4022                     .       .                   no 
 C13     C14          1.3962                     .       .                   no 
 C14     C15          1.3990                     .       .                   no 
 C15     C16          1.3993                     .       .                   no 
 C15     C17          1.4990                     .       .                   no 
 C2      H1           1.0900                     .       .                   no 
 C3      H2           1.0900                     .       .                   no 
 C5      H3           1.0900                     .       .                   no 
 C7      H5           1.1000                     .       .                   no 
 C7      H4           1.0900                     .       .                   no 
 C8      H7           1.0900                     .       .                   no 
 C8      H8           1.0900                     .       .                   no 
 C8      H6           1.0900                     .       .                   no 
 C10     H10          1.1000                     .       .                   no 
 C10     H9           1.0900                     .       .                   no 
 C12     H12          1.1000                     .       .                   no 
 C12     H11          1.0900                     .       .                   no 
 C13     H13          1.0900                     .       .                   no 
 C14     H14          1.0900                     .       .                   no 
 C16     H15          1.0900                     .       .                   no 
 C17     H18          1.0900                     .       .                   no 
 C17     H16          1.0900                     .       .                   no 
 C17     H17          1.0900                     .       .                   no 
 C18     C23          1.4008                     .       .                   no 
 C18     C19          1.4007                     .       .                   no 
 C19     C20          1.3987                     .       .                   no 
 C20     C21          1.3990                     .       .                   no 
 C21     C22          1.4023                     .       .                   no 
 C22     C23          1.4019                     .       .                   no 
 C22     C24          1.4819                     .       .                   no 
 C19     H19          1.0900                     .       .                   no 
 C21     H20          1.0900                     .       .                   no 
 C23     H21          1.0900                     .       .                   no 

loop_
_geom_angle_atom_site_label_1                    
_geom_angle_atom_site_label_2                    
_geom_angle_atom_site_label_3                    
_geom_angle                                      
_geom_angle_site_symmetry_1                      
_geom_angle_site_symmetry_2                      
_geom_angle_site_symmetry_3                      
_geom_angle_publ_flag                            
 C24     O3      H22          107.00             .       .       .           no 
 C1      N1      C12          113.61             .       .       .           yes
 C10     N1      C12          109.66             .       .       .           yes
 C1      N1      C10          112.86             .       .       .           yes
 C7      N2      C9           113.84             .       .       .           yes
 C7      N2      C10          111.07             .       .       .           yes
 C9      N2      C10          113.37             .       .       .           yes
 O1      N3      O2           124.75             .       .       .           yes
 O1      N3      C20          117.47             .       .       .           yes
 O2      N3      C20          117.77             .       .       .           yes
 O5      N4      C18          118.23             .       .       .           yes
 O6      N4      C18          117.53             .       .       .           yes
 O5      N4      O6           124.23             .       .       .           yes
 N1      C1      C2           120.55             .       .       .           yes
 N1      C1      C6           120.63             .       .       .           yes
 C2      C1      C6           118.79             .       .       .           no 
 C1      C2      C3           120.71             .       .       .           no 
 C2      C3      C4           120.58             .       .       .           no 
 C3      C4      C5           119.08             .       .       .           no 
 C5      C4      C8           120.05             .       .       .           no 
 C3      C4      C8           120.86             .       .       .           no 
 C4      C5      C6           120.69             .       .       .           no 
 C5      C6      C7           119.90             .       .       .           no 
 C1      C6      C7           120.01             .       .       .           no 
 C1      C6      C5           120.08             .       .       .           no 
 N2      C7      C6           110.64             .       .       .           yes
 N2      C9      C11          120.36             .       .       .           yes
 N2      C9      C13          120.61             .       .       .           yes
 C11     C9      C13          118.91             .       .       .           no 
 N1      C10     N2           106.75             .       .       .           yes
 C9      C11     C12          119.78             .       .       .           no 
 C12     C11     C16          120.09             .       .       .           no 
 C9      C11     C16          120.13             .       .       .           no 
 N1      C12     C11          111.20             .       .       .           yes
 C9      C13     C14          120.72             .       .       .           no 
 C13     C14     C15          120.54             .       .       .           no 
 C16     C15     C17          120.19             .       .       .           no 
 C14     C15     C16          119.16             .       .       .           no 
 C14     C15     C17          120.64             .       .       .           no 
 C11     C16     C15          120.51             .       .       .           no 
 C1      C2      H1           120.00             .       .       .           no 
 C3      C2      H1           119.00             .       .       .           no 
 C2      C3      H2           119.00             .       .       .           no 
 C4      C3      H2           120.00             .       .       .           no 
 C4      C5      H3           120.00             .       .       .           no 
 C6      C5      H3           120.00             .       .       .           no 
 N2      C7      H4           109.00             .       .       .           no 
 N2      C7      H5           112.00             .       .       .           no 
 C6      C7      H5           110.00             .       .       .           no 
 H4      C7      H5           107.00             .       .       .           no 
 C6      C7      H4           108.00             .       .       .           no 
 H6      C8      H8           108.00             .       .       .           no 
 H7      C8      H8           109.00             .       .       .           no 
 C4      C8      H6           111.00             .       .       .           no 
 C4      C8      H7           110.00             .       .       .           no 
 H6      C8      H7           109.00             .       .       .           no 
 C4      C8      H8           111.00             .       .       .           no 
 N1      C10     H9           111.00             .       .       .           no 
 N1      C10     H10          111.00             .       .       .           no 
 N2      C10     H9           111.00             .       .       .           no 
 N2      C10     H10          111.00             .       .       .           no 
 H9      C10     H10          106.00             .       .       .           no 
 N1      C12     H11          111.00             .       .       .           no 
 N1      C12     H12          108.00             .       .       .           no 
 H11     C12     H12          107.00             .       .       .           no 
 C11     C12     H11          111.00             .       .       .           no 
 C11     C12     H12          108.00             .       .       .           no 
 C9      C13     H13          120.00             .       .       .           no 
 C14     C13     H13          119.00             .       .       .           no 
 C13     C14     H14          119.00             .       .       .           no 
 C15     C14     H14          120.00             .       .       .           no 
 C11     C16     H15          119.00             .       .       .           no 
 C15     C16     H15          120.00             .       .       .           no 
 C15     C17     H16          110.00             .       .       .           no 
 C15     C17     H17          111.00             .       .       .           no 
 C15     C17     H18          110.00             .       .       .           no 
 H16     C17     H17          108.00             .       .       .           no 
 H16     C17     H18          109.00             .       .       .           no 
 H17     C17     H18          108.00             .       .       .           no 
 N4      C18     C23          119.61             .       .       .           yes
 C19     C18     C23          121.14             .       .       .           no 
 N4      C18     C19          119.22             .       .       .           yes
 C18     C19     C20          118.55             .       .       .           no 
 N3      C20     C19          119.26             .       .       .           yes
 C19     C20     C21          121.29             .       .       .           no 
 N3      C20     C21          119.43             .       .       .           yes
 C20     C21     C22          119.38             .       .       .           no 
 C21     C22     C24          118.04             .       .       .           no 
 C23     C22     C24          121.75             .       .       .           no 
 C21     C22     C23          120.21             .       .       .           no 
 C18     C23     C22          119.40             .       .       .           no 
 O3      C24     C22          111.64             .       .       .           yes
 O4      C24     C22          124.94             .       .       .           yes
 O3      C24     O4           123.37             .       .       .           yes
 C18     C19     H19          121.00             .       .       .           no 
 C20     C19     H19          121.00             .       .       .           no 
 C20     C21     H20          121.00             .       .       .           no 
 C22     C21     H20          120.00             .       .       .           no 
 C18     C23     H21          120.00             .       .       .           no 
 C22     C23     H21          120.00             .       .       .           no 

loop_
_geom_torsion_atom_site_label_1                  
_geom_torsion_atom_site_label_2                  
_geom_torsion_atom_site_label_3                  
_geom_torsion_atom_site_label_4                  
_geom_torsion                                    
_geom_torsion_site_symmetry_1                    
_geom_torsion_site_symmetry_2                    
_geom_torsion_site_symmetry_3                    
_geom_torsion_site_symmetry_4                    
_geom_torsion_publ_flag                          
 C10     N1      C1      C2          -160.07     .       .       .       .   no 
 C12     N1      C1      C2            74.29     .       .       .       .   no 
 C10     N1      C1      C6            21.97     .       .       .       .   no 
 C12     N1      C1      C6          -103.68     .       .       .       .   no 
 C12     N1      C10     N2            70.83     .       .       .       .   no 
 C1      N1      C12     C11           80.51     .       .       .       .   no 
 C10     N1      C12     C11          -46.82     .       .       .       .   no 
 C1      N1      C10     N2           -56.92     .       .       .       .   no 
 C10     N2      C7      C6           -46.40     .       .       .       .   no 
 C7      N2      C9      C11         -103.79     .       .       .       .   no 
 C9      N2      C7      C6            83.00     .       .       .       .   no 
 C7      N2      C10     N1            71.11     .       .       .       .   no 
 C9      N2      C10     N1           -58.54     .       .       .       .   no 
 C10     N2      C9      C11           24.46     .       .       .       .   no 
 C10     N2      C9      C13         -159.43     .       .       .       .   no 
 C7      N2      C9      C13           72.33     .       .       .       .   no 
 O2      N3      C20     C19         -148.31     .       .       .       .   no 
 O2      N3      C20     C21           29.83     .       .       .       .   no 
 O1      N3      C20     C19           30.62     .       .       .       .   no 
 O1      N3      C20     C21         -151.24     .       .       .       .   no 
 O6      N4      C18     C23          164.22     .       .       .       .   no 
 O5      N4      C18     C19          161.40     .       .       .       .   no 
 O5      N4      C18     C23          -16.54     .       .       .       .   no 
 O6      N4      C18     C19          -17.84     .       .       .       .   no 
 N1      C1      C6      C5          -179.34     .       .       .       .   no 
 N1      C1      C2      C3          -178.68     .       .       .       .   no 
 C6      C1      C2      C3            -0.68     .       .       .       .   no 
 C2      C1      C6      C5             2.66     .       .       .       .   no 
 N1      C1      C6      C7             1.91     .       .       .       .   no 
 C2      C1      C6      C7          -176.09     .       .       .       .   no 
 C1      C2      C3      C4            -0.94     .       .       .       .   no 
 C2      C3      C4      C8          -178.02     .       .       .       .   no 
 C2      C3      C4      C5             0.57     .       .       .       .   no 
 C8      C4      C5      C6          -179.95     .       .       .       .   no 
 C3      C4      C5      C6             1.43     .       .       .       .   no 
 C4      C5      C6      C7           175.68     .       .       .       .   no 
 C4      C5      C6      C1            -3.07     .       .       .       .   no 
 C5      C6      C7      N2          -168.65     .       .       .       .   no 
 C1      C6      C7      N2            10.10     .       .       .       .   no 
 C11     C9      C13     C14           -0.92     .       .       .       .   no 
 C13     C9      C11     C12         -177.14     .       .       .       .   no 
 N2      C9      C13     C14         -177.10     .       .       .       .   no 
 N2      C9      C11     C16          178.04     .       .       .       .   no 
 C13     C9      C11     C16            1.85     .       .       .       .   no 
 N2      C9      C11     C12           -0.95     .       .       .       .   no 
 C12     C11     C16     C15          177.13     .       .       .       .   no 
 C16     C11     C12     N1          -166.60     .       .       .       .   no 
 C9      C11     C16     C15           -1.86     .       .       .       .   no 
 C9      C11     C12     N1            12.39     .       .       .       .   no 
 C9      C13     C14     C15           -0.03     .       .       .       .   no 
 C13     C14     C15     C17          179.17     .       .       .       .   no 
 C13     C14     C15     C16            0.05     .       .       .       .   no 
 C17     C15     C16     C11         -178.23     .       .       .       .   no 
 C14     C15     C16     C11            0.89     .       .       .       .   no 
 N4      C18     C19     C20         -175.88     .       .       .       .   no 
 C23     C18     C19     C20            2.02     .       .       .       .   no 
 C19     C18     C23     C22           -0.63     .       .       .       .   no 
 N4      C18     C23     C22          177.26     .       .       .       .   no 
 C18     C19     C20     N3           175.90     .       .       .       .   no 
 C18     C19     C20     C21           -2.20     .       .       .       .   no 
 N3      C20     C21     C22         -177.11     .       .       .       .   no 
 C19     C20     C21     C22            0.99     .       .       .       .   no 
 C20     C21     C22     C23            0.45     .       .       .       .   no 
 C20     C21     C22     C24          179.80     .       .       .       .   no 
 C21     C22     C23     C18           -0.62     .       .       .       .   no 
 C24     C22     C23     C18         -179.95     .       .       .       .   no 
 C21     C22     C24     O3           165.75     .       .       .       .   no 
 C21     C22     C24     O4           -11.83     .       .       .       .   no 
 C23     C22     C24     O3           -14.91     .       .       .       .   no 
 C23     C22     C24     O4           167.51     .       .       .       .   no 

loop_
_geom_hbond_atom_site_label_D
_geom_hbond_atom_site_label_H
_geom_hbond_atom_site_label_A
_geom_hbond_distance_DH
_geom_hbond_distance_HA
_geom_hbond_distance_DA
_geom_hbond_angle_DHA
_geom_hbond_site_symmetry_A
_geom_hbond_publ_flag
#
#D   H   A   D - H  H...A   D...A    D - H...A  symm(A)
#
O3      H22     N1          0.9900     1.8400     2.7582     152.00   1_454 yes 

# Loop Mechanism for Extra Tables(s)

#loop_
#_publ_manuscript_incl_extra_item
#'_geom_extra_tableA_col_1'
#'_geom_extra_tableA_col_2'
#'_geom_extra_tableA_col_3'
#'_geom_extra_table_head_A'
#'_geom_table_footnote_A'
#'_geom_extra_tableB_col_1'
#'_geom_extra_tableB_col_2'
#'_geom_extra_tableB_col_3'
#'_geom_extra_table_head_B'
#'_geom_table_footnote_B'


#
#loop_
#_geom_extra_tableA_col_1
#_geom_extra_tableA_col_2
#_geom_extra_tableA_col_3
# ? ? ?


#
#loop_
#_geom_extra_tableB_col_1
#_geom_extra_tableB_col_2
#_geom_extra_tableB_col_3
# ? ? ?


#
#_geom_table_footnote_A
#;
# ?
#;


#
#_geom_table_footnote_B
#;
# ?
#;


#
#_geom_table_footnote_A
#;
# ?
#;


#
#_geom_table_footnote_B
#;
# ?
#;

_iucr_refine_instructions_details                
;
;

#===END
# CIF-file generated for E000007C00Pbcn              New: Pbcn   

#==============================================================================
data_global
#==============================================================================

# 0. AUDIT DETAILS

_audit_creation_date                              'Aug  4 09:38:41 2015'
_audit_creation_method                            'PLATON <TABLE ACC> option' 
_audit_update_record                             
;
;

#===============================================================================

# 1. SUBMISSION DETAILS

# Name of author for correspondence
_publ_contact_author_name                        
;
;
# address of author for correspondence
_publ_contact_author_address                     
;
;

_publ_contact_author_email                        ?
_publ_contact_author_fax                          ?
_publ_contact_author_phone                        ?

_publ_requested_journal                           'Acta Crystallographica C' 
# Publication choise FI, CI or EI for Inorganic
#                    FM, CM or EM for Metal-organic
#                    FO, CO or EO for Organic
_publ_requested_category                          ?
_publ_requested_coeditor_name                     ?

_publ_contact_letter                             # Include date of submission
;
Date of submission ?

Please consider this CIF submission for publication as a
Regular Structural Paper in Acta Crystallographica C. 
;

#===============================================================================

# 2. PROCESSING SUMMARY (JOURNAL OFFICE ONLY)

_journal_date_recd_electronic                     ?

_journal_date_to_coeditor                         ?
_journal_date_from_coeditor                       ?
_journal_date_accepted                            ?

_journal_date_printers_first                      ?
_journal_date_printers_final                      ?
_journal_date_proofs_out                          ?
_journal_date_proofs_in                           ?

_journal_coeditor_name                            ?
_journal_coeditor_code                            ?
_journal_coeditor_notes                          
;
;

_journal_techeditor_code                          ?
_journal_techeditor_notes                        
;
;

_journal_coden_ASTM                               ?
_journal_name_full                                ?
_journal_year                                     ?
_journal_volume                                   ?
_journal_issue                                    ?
_journal_page_first                               ?
_journal_page_last                                ?


_journal_suppl_publ_number                        ?
_journal_suppl_publ_pages                         ?


#===============================================================================

# 3. TITLE AND AUTHOR LIST

_publ_section_title                              
;
;
_publ_section_title_footnote                     
;
;

# The loop structure below should contain the names and adresses of all
# authors, in the required order of publication. Repeat as necessary.


loop_
_publ_author_name                                
_publ_author_footnote                            
_publ_author_address                             
'?' # author name
;   # author related footnote
;
;   # Address of this author
;

#===============================================================================

# 4. TEXT

_publ_section_synopsis                           
;
 ?
;
_publ_section_abstract                           
;
 ?
;

# Insert blank lines between paragraphs

_publ_section_comment                            
;
;
_publ_section_exptl_prep                         
;
 ?
;
_publ_section_exptl_refinement                   
;
 ?
;

# Insert blank lines between references

_publ_section_references                         
;
 Allen, F.H. (2002).
   Acta Cryst. B58, 380-388.

 Altomare, A., Burla, M.C., Camalli, M., Cascarano, G.L., Giacovazzo, C.
   Guagliardi, A., Moliterni, A.G.G., Polidori, G. & Spagna, R.
   (1999) J. Appl. Cryst. 32, 115-119.

 Beurskens, P.T., Beurskens, G., de Gelder, R., Garc\'ia-Granda, S.,
 Gould, R.O., Israel, R. & Smits, J.M.M. (1999) The DIRDIF99 Program System,
   Technical Report of the Crystallography Laboratory,
   University of Nijmegen, The Netherlands.

 Boer, J.L. de & Duisenberg, A.J.M. (1984). Acta Cryst. A40, C-410.

 Boeyens, J.C.A. (1978). J.Cryst.Mol.Struct. 8, 317-320.

 Cremer, D. & Pople, J.A. (1975). J. Am. Chem. Soc. 97, 1354-1358.

 Duisenberg, A.J.M. (1992). J. Appl. Cryst. 25, 92-96.

 Duisenberg, A.J.M., Kroon-Batenburg, L.M.J. & Schreurs, A.M.M. (2003).
   J. Appl. Cryst. 36, 220-229.

 Enraf-Nonius (1989). CAD-4 Software. Version 5. Enraf-Nonius, Delft,
   The Netherlands.

 Flack, H.D. (1983). Acta Cryst. A39, 876-881.

 Hooft, R.W.W. (1998). Collect Software, Nonius B.V., Delft, The Netherlands.

 LePage, Y. (1987). J. Appl. Cryst. 20, 264-269.

 Mackay, A.L. (1984). Acta Cryst. A40, 165-166.

 Meulenaer, J. de & Tompa, H. (1965). Acta Cryst. 19, 1014-1018.

 North, A.C.T., Phillips, D.C. & Mathews, F.S. (1968).
  Acta Cryst. A24, 351-359.

 Otwinowski, Z. & Minor, W. (1997). Methods in Enzymology, Vol. 276,
   Macromolecular Crystallography, Part A, edited by C.W. Carter &
    R.M. Sweet, pp. 307-326. London: Academic Press.

 Sheldrick, G.M. (1986). SHELXS86. University of G\"ottingen, Germany.

 Sheldrick, G.M. (1993). SHELXL93. University of G\"ottingen, Germany.

 Sheldrick, G.M. (1997). SHELXS97. University of G\"ottingen, Germany.

 Sheldrick, G.M. (1997). SHELXL97. University of G\"ottingen, Germany.

 Sluis, P. van der & Spek, A.L. (1990). Acta Cryst. A46, 194-201.

 Spek, A.L. (1987). Acta Cryst. C43, 1233-1235.

 Spek, A.L. (1988). J. Appl. Cryst. 21, 578-579.

 Spek, A.L. (1994). Am. Crystallogr. Assoc.-Abstracts, 22, 66.

 Spek, A.L. (1997). HELENA, Program for Datareduction, Utrecht
   University, The Netherlands.

 Spek, A.L. (2003). J. Appl. Cryst. 36, 7-13.

 Wilson, A.J.C. (1992). Ed. International Tables for Crystallography,
   Volume C, Kluwer Academic Publishers, Dordrecht, The Netherlands.
;
_publ_section_acknowledgements                   
;
;
_publ_section_figure_captions                    
; View of the title compound with the atom numbering scheme.
Displacement ellipsoids for non-H atoms are drawn at the 50% probability level.
;

#===============================================================================

data_XXV_R002

#===============================================================================

# 5. CHEMICAL DATA

_chemical_name_systematic                        
;
;
_chemical_name_common                             ?
_chemical_melting_point                           ?
_chemical_formula_moiety                         
'C17 H18 N2, C7 H4 N2 O6'
# Ex: 'C12 H16 N2 O6, H2 O' and '(Cd 2+)3, (C6 N6 Cr 3-)2, 2(H2 O)' 
_chemical_formula_structural                      ?
_chemical_formula_sum                            
', C7 H4 N2 O6'
_chemical_formula_iupac                           ?
_chemical_formula_weight                             462.46
_chemical_compound_source                        'see text'

loop_
_atom_type_symbol                                
_atom_type_description                           
_atom_type_scat_dispersion_real                  
_atom_type_scat_dispersion_imag                  
_atom_type_scat_source                           
 C   C    0.0033    0.0016
' International Tables Vol C Tables 4.2.6.8 and 6.1.1.4'
 H   H    0.0000    0.0000
' International Tables Vol C Tables 4.2.6.8 and 6.1.1.4'
 N   N    0.0061    0.0033
' International Tables Vol C Tables 4.2.6.8 and 6.1.1.4'
 O   O    0.0106    0.0060
' International Tables Vol C Tables 4.2.6.8 and 6.1.1.4'

#===============================================================================

# 6. CRYSTAL DATA

_symmetry_cell_setting                            orthorhombic
_symmetry_space_group_name_Hall                   '-P 2n 2ab'
_symmetry_space_group_name_H-M                    'P b c n'
_symmetry_Int_Tables_number                              60

loop_
_symmetry_equiv_pos_site_id                      
_symmetry_equiv_pos_as_xyz                       
   1 x,y,z                         
   2 1/2-x,1/2-y,1/2+z             
   3 1/2+x,1/2-y,-z                
   4 -x,y,1/2-z                    
   5 -x,-y,-z                      
   6 1/2+x,1/2+y,1/2-z             
   7 1/2-x,1/2+y,z                 
   8 x,-y,1/2+z                    

_cell_length_a                                         27.61570
_cell_length_b                                         10.51400
_cell_length_c                                         16.32100
_cell_angle_alpha                                            90
_cell_angle_beta                                             90
_cell_angle_gamma                                            90
_cell_volume                                           4738.826
_cell_formula_units_Z                                 8
_cell_measurement_temperature                     ?
_cell_measurement_reflns_used                     ?
_cell_measurement_theta_min                       ?
_cell_measurement_theta_max                       ?
_cell_special_details                            
;
;

_exptl_crystal_description                       ' ?'
_exptl_crystal_colour                            ' ?'

_exptl_crystal_size_max                           ?
_exptl_crystal_size_mid                           ?
_exptl_crystal_size_min                           ?
_exptl_crystal_size_rad                           ?
_exptl_crystal_density_meas                       ?
_exptl_crystal_density_diffrn                         1.296
_exptl_crystal_density_method                    'Not Measured'
_exptl_crystal_F_000                                   1936
_exptl_absorpt_coefficient_mu                         0.095
_exptl_crystal_density_meas_temp                  ?

# Permitted for _exptl_absorpt_correction_type :
# analytical     'analytical from crystal shape'
#                Example: de Meulenaer&Tompa: ABST
# cylinder       'cylindrical'
# gaussian       'Gaussian from crystal shape'
#                Example: PLATON/ABSG
# integration    'integration from crystal shape'
# multi-scan     'symmetry-related measurements'
#                Example: SADABS, MULABS
# none           'no absorption corr. applied'
# numerical      'numerical from crystal shape'
# psi-scan       'psi-scan corrections'
#                Example: PLATON/ABSP
# refdelf        'refined from delta-F'
#                Example: SHELXA, 
# sphere         'spherical'
#                Example: PLATON/ABSS
_exptl_absorpt_correction_type                   ' ?'
# Example: '(North et al., 1968)'
_exptl_absorpt_process_details                    ?
_exptl_absorpt_correction_T_min                   ?
_exptl_absorpt_correction_T_max                   ?

#===============================================================================

# 7. EXPERIMENTAL DATA

_exptl_special_details                           
;
;
_diffrn_ambient_temperature                       ?
_diffrn_radiation_wavelength                        0.71073
_diffrn_radiation_probe                           'x-ray'
_diffrn_radiation_type                            'MoK\a'
_diffrn_radiation_source                          ?
_diffrn_radiation_monochromator                   ?

_diffrn_measurement_device_type                   ?
_diffrn_measurement_method                        ?
_diffrn_detector_area_resol_mean                  ?

# number of measured reflections (redundant set)
_diffrn_reflns_number                             ?
_diffrn_reflns_av_R_equivalents                   ?
_diffrn_reflns_av_sigmaI/netI                     ?
_diffrn_reflns_limit_h_min                        ?
_diffrn_reflns_limit_h_max                        ?
_diffrn_reflns_limit_k_min                        ?
_diffrn_reflns_limit_k_max                        ?
_diffrn_reflns_limit_l_min                        ?
_diffrn_reflns_limit_l_max                        ?
_diffrn_reflns_theta_min                          ?
_diffrn_reflns_theta_max                          ?
_diffrn_reflns_theta_full                         ?
_diffrn_measured_fraction_theta_max               ?
_diffrn_measured_fraction_theta_full              ?
_diffrn_reflns_reduction_process                 
;
;

# number of unique reflections
_reflns_number_total                              ?
# number of observed reflections (> n sig(I))
_reflns_number_gt                                 ?
_reflns_threshold_expression                       ?

_computing_data_collection                        ?
_computing_cell_refinement                        ?
_computing_data_reduction                         ?
_computing_structure_solution                     ?
_computing_structure_refinement                   ?
_computing_molecular_graphics                     ?
_computing_publication_material                   'PLATON (Spek, 2003)' 

#===============================================================================

# 8. REFINEMENT DATA

_refine_special_details                           ?
_refine_ls_structure_factor_coef                   ?
_refine_ls_matrix_type                             ?
_refine_ls_weighting_scheme                       ' ?'
_refine_ls_weighting_details                     
 ?                                                                                                                                                                                                      
_atom_sites_solution_primary                     ' ?'
_atom_sites_solution_secondary                   ' ?'
_atom_sites_solution_hydrogens                   ' ?'


# Permitted for _refine_ls_hydrogen_treatment :
# refall            - refined all H-atom parameters
# refxyz            - refined H-atom coordinates only
# refU              - refined H-atom U only
# noref             - no refinement of H-atom parameters
# constr            - H-atom parameters constrained
# hetero            - H-atom parameters constrained for H on C,
#                     all H-atom parameters refined for H on
#                     heteroatoms
# heteroxyz         - H-atom parameters constrained for H on C,
#                     refined H-atom coordinates only for H
#                     on heteroatoms
# heteroU           - H-atom parameters constrained for H on C,
#                     refined H-atom U's only for H on
#                     heteroatoms
# heteronoref       - H-atom parameters constrained for H on C,
#                     no refinement of H-atom parameters for
#                     H on heteroatoms
# hetero-mixed      - H-atom parameters constrained for H on C
#                     and some heteroatoms, all H-atom
#                     parameters refined for H on remaining
#                     heteroatoms.
# heteroxyz-mixed   - H-atom parameters constrained for H on C
#                     and some heteroatoms, refined H-atom
#                     coordinates only for H on remaining
#                     heteroatoms.
# heteroU-mixed     - H-atom parameters constrained for H on C
#                     and some heteroatoms, refined H-atom
#                     U's only for H on remaining heteroatoms
# heteronoref-mixed - H-atom parameters constrained for H on C
#                     and some heteroatoms, no refinement of
#                     H-atom parameters for H on remaining
#                     heteroatoms
# mixed   - some constrained, some independent
# undef   - H-atom parameters not defined
_refine_ls_hydrogen_treatment                    ' ?'

_refine_ls_extinction_method                      ' ?'
_refine_ls_extinction_coef                         ?                   
_refine_ls_extinction_expression                 
 ?                                                                                                                                                                                                      
_refine_ls_abs_structure_details                  ?
_refine_ls_abs_structure_Flack                   .
_refine_ls_number_reflns                          ?
_refine_ls_number_parameters                      ?
_refine_ls_number_restraints                              0
_refine_ls_number_constraints                     ?
_refine_ls_R_factor_all                           ?
_refine_ls_R_factor_gt                            ?
_refine_ls_wR_factor_ref                          ?
_refine_ls_wR_factor_gt                           ?
_refine_ls_goodness_of_fit_ref                    ?
_refine_ls_restrained_S_all                       ?
_refine_ls_shift/su_max                           ?
_refine_ls_shift/su_mean                          ?
_refine_diff_density_max                          ?
_refine_diff_density_min                          ?
_refine_diff_density_rms                          ?

#===============================================================================

# 9. ATOMIC COORDINATES AND DISPLACEMENT PARAMETERS

loop_
_atom_site_label                                 
_atom_site_type_symbol                           
_atom_site_thermal_displace_type                 
_atom_site_fract_x                               
_atom_site_fract_y                               
_atom_site_fract_z                               
_atom_site_occupancy                             
_atom_site_U_iso_or_equiv                        
_atom_site_calc_flag                             
_atom_site_refinement_flags                      
_atom_site_disorder_assembly                     
_atom_site_disorder_group                        
N1 N Uiso 0.06294 0.35784 0.16971 1.000 0.0500 . . . .                          
N2 N Uiso 0.11506 0.18506 0.15394 1.000 0.0500 . . . .                          
C1 C Uiso 0.09887 0.44458 0.14549 1.000 0.0500 . . . .                          
C2 C Uiso 0.08704 0.57146 0.13002 1.000 0.0500 . . . .                          
C3 C Uiso 0.12259 0.65797 0.10615 1.000 0.0500 . . . .                          
C4 C Uiso 0.17085 0.61933 0.09893 1.000 0.0500 . . . .                          
C5 C Uiso 0.18291 0.49170 0.11293 1.000 0.0500 . . . .                          
C6 C Uiso 0.14700 0.40338 0.13413 1.000 0.0500 . . . .                          
C7 C Uiso 0.15921 0.26330 0.14410 1.000 0.0500 . . . .                          
C8 C Uiso 0.20950 0.71361 0.07777 1.000 0.0500 . . . .                          
C9 C Uiso 0.09235 0.15311 0.07859 1.000 0.0500 . . . .                          
C10 C Uiso 0.08154 0.24658 0.21119 1.000 0.0500 . . . .                         
C11 C Uiso 0.04975 0.21619 0.05326 1.000 0.0500 . . . .                         
C12 C Uiso 0.02873 0.32328 0.10459 1.000 0.0500 . . . .                         
C13 C Uiso 0.11201 0.05863 0.02822 1.000 0.0500 . . . .                         
C14 C Uiso 0.08860 0.02273 -0.04407 1.000 0.0500 . . . .                        
C15 C Uiso 0.04526 0.08126 -0.06744 1.000 0.0500 . . . .                        
C16 C Uiso 0.02645 0.17931 -0.01911 1.000 0.0500 . . . .                        
C17 C Uiso 0.01985 0.04343 -0.14479 1.000 0.0500 . . . .                        
O1 O Uiso 0.26958 0.49906 0.43531 1.000 0.0500 . . . .                          
O2 O Uiso 0.30239 0.66656 0.37794 1.000 0.0500 . . . .                          
O3 O Uiso 0.12246 0.94913 0.22943 1.000 0.0500 . . . .                          
O4 O Uiso 0.20329 0.97449 0.22471 1.000 0.0500 . . . .                          
O5 O Uiso 0.04961 0.58171 0.36245 1.000 0.0500 . . . .                          
O6 O Uiso 0.09566 0.42091 0.39762 1.000 0.0500 . . . .                          
N3 N Uiso 0.26717 0.59817 0.39445 1.000 0.0500 . . . .                          
N4 N Uiso 0.08964 0.53152 0.37332 1.000 0.0500 . . . .                          
C18 C Uiso 0.13305 0.60777 0.35622 1.000 0.0500 . . . .                         
C19 C Uiso 0.17837 0.56493 0.38307 1.000 0.0500 . . . .                         
C20 C Uiso 0.21935 0.63837 0.36523 1.000 0.0500 . . . .                         
C21 C Uiso 0.21544 0.75157 0.32058 1.000 0.0500 . . . .                         
C22 C Uiso 0.16996 0.79383 0.29444 1.000 0.0500 . . . .                         
C23 C Uiso 0.12864 0.72188 0.31243 1.000 0.0500 . . . .                         
C24 C Uiso 0.16795 0.91384 0.24660 1.000 0.0500 . . . .                         
H1 H Uiso 0.04984 0.60345 0.13749 1.000 0.0600 . . . .                          
H2 H Uiso 0.11217 0.75613 0.09451 1.000 0.0600 . . . .                          
H3 H Uiso 0.22039 0.46114 0.10663 1.000 0.0600 . . . .                          
H4 H Uiso 0.18144 0.25251 0.19933 1.000 0.0600 . . . .                          
H5 H Uiso 0.18078 0.23050 0.09183 1.000 0.0600 . . . .                          
H6 H Uiso 0.23429 0.72437 0.12950 1.000 0.0750 . . . .                          
H7 H Uiso 0.19421 0.80721 0.06407 1.000 0.0750 . . . .                          
H8 H Uiso 0.22983 0.68227 0.02405 1.000 0.0750 . . . .                          
H9 H Uiso 0.05224 0.18143 0.22857 1.000 0.0600 . . . .                          
H10 H Uiso 0.10013 0.27143 0.26837 1.000 0.0600 . . . .                         
H11 H Uiso 0.01960 0.40464 0.06548 1.000 0.0600 . . . .                         
H12 H Uiso -0.00492 0.28957 0.13284 1.000 0.0600 . . . .                        
H13 H Uiso 0.14527 0.01049 0.04556 1.000 0.0600 . . . .                         
H14 H Uiso 0.10420 -0.05244 -0.08156 1.000 0.0600 . . . .                       
H15 H Uiso -0.00668 0.22740 -0.03774 1.000 0.0600 . . . .                       
H16 H Uiso 0.03251 0.10145 -0.19596 1.000 0.0750 . . . .                        
H17 H Uiso -0.01935 0.05598 -0.13898 1.000 0.0750 . . . .                       
H18 H Uiso 0.02646 -0.05670 -0.15894 1.000 0.0750 . . . .                       
H19 H Uiso 0.18141 0.47644 0.41728 1.000 0.0600 . . . .                         
H20 H Uiso 0.24745 0.80773 0.30624 1.000 0.0600 . . . .                         
H21 H Uiso 0.09335 0.75323 0.29089 1.000 0.0600 . . . .                         
H22 H Uiso 0.12449 1.02926 0.19739 1.000 0.0750 . . . .                         

#===============================================================================

# 10. MOLECULAR GEOMETRY

_geom_special_details                            
;
 Bond distances, angles etc. have been calculated using the
 rounded fractional coordinates. All su's are estimated
 from the variances of the (full) variance-covariance matrix.
 The cell esds are taken into account in the estimation of
 distances, angles and torsion angles
;

loop_
_geom_bond_atom_site_label_1                     
_geom_bond_atom_site_label_2                     
_geom_bond_distance                              
_geom_bond_site_symmetry_1                       
_geom_bond_site_symmetry_2                       
_geom_bond_publ_flag                             
 O1      N3           1.2390                     .       .                   yes
 O2      N3           1.2392                     .       .                   yes
 O3      C24          1.3395                     .       .                   yes
 O4      C24          1.2193                     .       .                   yes
 O5      N4           1.2377                     .       .                   yes
 O6      N4           1.2399                     .       .                   yes
 O3      H22          0.9900                     .       .                   no 
 N1      C10          1.4459                     .       .                   yes
 N1      C12          1.4677                     .       .                   yes
 N1      C1           1.4045                     .       .                   yes
 N2      C9           1.4208                     .       .                   yes
 N2      C7           1.4795                     .       .                   yes
 N2      C10          1.4657                     .       .                   yes
 N3      C20          1.4663                     .       .                   yes
 N4      C18          1.4689                     .       .                   yes
 C1      C2           1.3965                     .       .                   no 
 C1      C6           1.4102                     .       .                   no 
 C2      C3           1.3939                     .       .                   no 
 C3      C4           1.3983                     .       .                   no 
 C4      C5           1.4014                     .       .                   no 
 C4      C8           1.4970                     .       .                   no 
 C5      C6           1.4019                     .       .                   no 
 C6      C7           1.5196                     .       .                   no 
 C9      C11          1.4124                     .       .                   no 
 C9      C13          1.3991                     .       .                   no 
 C11     C12          1.5187                     .       .                   no 
 C11     C16          1.3998                     .       .                   no 
 C13     C14          1.3973                     .       .                   no 
 C14     C15          1.3988                     .       .                   no 
 C15     C16          1.3981                     .       .                   no 
 C15     C17          1.4981                     .       .                   no 
 C2      H1           1.0900                     .       .                   no 
 C3      H2           1.0900                     .       .                   no 
 C5      H3           1.0900                     .       .                   no 
 C7      H5           1.1000                     .       .                   no 
 C7      H4           1.1000                     .       .                   no 
 C8      H7           1.0900                     .       .                   no 
 C8      H8           1.0900                     .       .                   no 
 C8      H6           1.0900                     .       .                   no 
 C10     H10          1.1000                     .       .                   no 
 C10     H9           1.1000                     .       .                   no 
 C12     H12          1.1000                     .       .                   no 
 C12     H11          1.1000                     .       .                   no 
 C13     H13          1.0900                     .       .                   no 
 C14     H14          1.0900                     .       .                   no 
 C16     H15          1.0900                     .       .                   no 
 C17     H18          1.0900                     .       .                   no 
 C17     H16          1.0900                     .       .                   no 
 C17     H17          1.0900                     .       .                   no 
 C18     C23          1.4018                     .       .                   no 
 C18     C19          1.4005                     .       .                   no 
 C19     C20          1.4006                     .       .                   no 
 C20     C21          1.3997                     .       .                   no 
 C21     C22          1.3989                     .       .                   no 
 C22     C23          1.4002                     .       .                   no 
 C22     C24          1.4849                     .       .                   no 
 C19     H19          1.0900                     .       .                   no 
 C21     H20          1.0900                     .       .                   no 
 C23     H21          1.0900                     .       .                   no 

loop_
_geom_angle_atom_site_label_1                    
_geom_angle_atom_site_label_2                    
_geom_angle_atom_site_label_3                    
_geom_angle                                      
_geom_angle_site_symmetry_1                      
_geom_angle_site_symmetry_2                      
_geom_angle_site_symmetry_3                      
_geom_angle_publ_flag                            
 C24     O3      H22          107.00             .       .       .           no 
 C1      N1      C12          114.31             .       .       .           yes
 C10     N1      C12          111.56             .       .       .           yes
 C1      N1      C10          113.96             .       .       .           yes
 C7      N2      C9           113.66             .       .       .           yes
 C7      N2      C10          110.14             .       .       .           yes
 C9      N2      C10          112.17             .       .       .           yes
 O1      N3      O2           124.26             .       .       .           yes
 O1      N3      C20          117.77             .       .       .           yes
 O2      N3      C20          117.96             .       .       .           yes
 O5      N4      C18          117.97             .       .       .           yes
 O6      N4      C18          117.60             .       .       .           yes
 O5      N4      O6           124.44             .       .       .           yes
 N1      C1      C2           120.39             .       .       .           yes
 N1      C1      C6           120.23             .       .       .           yes
 C2      C1      C6           119.35             .       .       .           no 
 C1      C2      C3           120.61             .       .       .           no 
 C2      C3      C4           120.35             .       .       .           no 
 C3      C4      C5           119.41             .       .       .           no 
 C5      C4      C8           120.15             .       .       .           no 
 C3      C4      C8           120.44             .       .       .           no 
 C4      C5      C6           120.42             .       .       .           no 
 C5      C6      C7           120.76             .       .       .           no 
 C1      C6      C7           119.52             .       .       .           no 
 C1      C6      C5           119.72             .       .       .           no 
 N2      C7      C6           111.57             .       .       .           yes
 N2      C9      C11          120.67             .       .       .           yes
 N2      C9      C13          120.34             .       .       .           yes
 C11     C9      C13          118.99             .       .       .           no 
 N1      C10     N2           106.43             .       .       .           yes
 C9      C11     C12          120.33             .       .       .           no 
 C12     C11     C16          119.68             .       .       .           no 
 C9      C11     C16          119.99             .       .       .           no 
 N1      C12     C11          109.69             .       .       .           yes
 C9      C13     C14          120.56             .       .       .           no 
 C13     C14     C15          120.48             .       .       .           no 
 C16     C15     C17          119.81             .       .       .           no 
 C14     C15     C16          119.24             .       .       .           no 
 C14     C15     C17          120.91             .       .       .           no 
 C11     C16     C15          120.63             .       .       .           no 
 C1      C2      H1           120.00             .       .       .           no 
 C3      C2      H1           120.00             .       .       .           no 
 C2      C3      H2           119.00             .       .       .           no 
 C4      C3      H2           121.00             .       .       .           no 
 C4      C5      H3           120.00             .       .       .           no 
 C6      C5      H3           120.00             .       .       .           no 
 N2      C7      H4           108.00             .       .       .           no 
 N2      C7      H5           111.00             .       .       .           no 
 C6      C7      H5           110.00             .       .       .           no 
 H4      C7      H5           108.00             .       .       .           no 
 C6      C7      H4           108.00             .       .       .           no 
 H6      C8      H8           109.00             .       .       .           no 
 H7      C8      H8           108.00             .       .       .           no 
 C4      C8      H6           110.00             .       .       .           no 
 C4      C8      H7           112.00             .       .       .           no 
 H6      C8      H7           108.00             .       .       .           no 
 C4      C8      H8           111.00             .       .       .           no 
 N1      C10     H9           111.00             .       .       .           no 
 N1      C10     H10          112.00             .       .       .           no 
 N2      C10     H9           111.00             .       .       .           no 
 N2      C10     H10          111.00             .       .       .           no 
 H9      C10     H10          106.00             .       .       .           no 
 N1      C12     H11          112.00             .       .       .           no 
 N1      C12     H12          109.00             .       .       .           no 
 H11     C12     H12          108.00             .       .       .           no 
 C11     C12     H11          110.00             .       .       .           no 
 C11     C12     H12          108.00             .       .       .           no 
 C9      C13     H13          120.00             .       .       .           no 
 C14     C13     H13          119.00             .       .       .           no 
 C13     C14     H14          119.00             .       .       .           no 
 C15     C14     H14          120.00             .       .       .           no 
 C11     C16     H15          120.00             .       .       .           no 
 C15     C16     H15          120.00             .       .       .           no 
 C15     C17     H16          110.00             .       .       .           no 
 C15     C17     H17          111.00             .       .       .           no 
 C15     C17     H18          111.00             .       .       .           no 
 H16     C17     H17          108.00             .       .       .           no 
 H16     C17     H18          109.00             .       .       .           no 
 H17     C17     H18          107.00             .       .       .           no 
 N4      C18     C23          119.54             .       .       .           yes
 C19     C18     C23          120.83             .       .       .           no 
 N4      C18     C19          119.63             .       .       .           yes
 C18     C19     C20          118.67             .       .       .           no 
 N3      C20     C19          120.08             .       .       .           yes
 C19     C20     C21          120.97             .       .       .           no 
 N3      C20     C21          118.94             .       .       .           yes
 C20     C21     C22          119.88             .       .       .           no 
 C21     C22     C24          117.64             .       .       .           no 
 C23     C22     C24          122.61             .       .       .           no 
 C21     C22     C23          119.74             .       .       .           no 
 C18     C23     C22          119.90             .       .       .           no 
 O3      C24     C22          112.36             .       .       .           yes
 O4      C24     C22          124.65             .       .       .           yes
 O3      C24     O4           122.99             .       .       .           yes
 C18     C19     H19          120.00             .       .       .           no 
 C20     C19     H19          121.00             .       .       .           no 
 C20     C21     H20          121.00             .       .       .           no 
 C22     C21     H20          119.00             .       .       .           no 
 C18     C23     H21          120.00             .       .       .           no 
 C22     C23     H21          120.00             .       .       .           no 

loop_
_geom_torsion_atom_site_label_1                  
_geom_torsion_atom_site_label_2                  
_geom_torsion_atom_site_label_3                  
_geom_torsion_atom_site_label_4                  
_geom_torsion                                    
_geom_torsion_site_symmetry_1                    
_geom_torsion_site_symmetry_2                    
_geom_torsion_site_symmetry_3                    
_geom_torsion_site_symmetry_4                    
_geom_torsion_publ_flag                          
 C10     N1      C1      C2          -158.86     .       .       .       .   no 
 C12     N1      C1      C2            71.20     .       .       .       .   no 
 C10     N1      C1      C6            23.10     .       .       .       .   no 
 C12     N1      C1      C6          -106.84     .       .       .       .   no 
 C12     N1      C10     N2            72.50     .       .       .       .   no 
 C1      N1      C12     C11           84.48     .       .       .       .   no 
 C10     N1      C12     C11          -46.65     .       .       .       .   no 
 C1      N1      C10     N2           -58.81     .       .       .       .   no 
 C10     N2      C7      C6           -44.18     .       .       .       .   no 
 C7      N2      C9      C11         -103.87     .       .       .       .   no 
 C9      N2      C7      C6            82.65     .       .       .       .   no 
 C7      N2      C10     N1            70.18     .       .       .       .   no 
 C9      N2      C10     N1           -57.48     .       .       .       .   no 
 C10     N2      C9      C11           21.89     .       .       .       .   no 
 C10     N2      C9      C13         -158.26     .       .       .       .   no 
 C7      N2      C9      C13           75.98     .       .       .       .   no 
 O2      N3      C20     C19         -179.34     .       .       .       .   no 
 O2      N3      C20     C21           -0.25     .       .       .       .   no 
 O1      N3      C20     C19           -0.58     .       .       .       .   no 
 O1      N3      C20     C21          178.51     .       .       .       .   no 
 O6      N4      C18     C23          166.30     .       .       .       .   no 
 O5      N4      C18     C19          167.08     .       .       .       .   no 
 O5      N4      C18     C23          -13.61     .       .       .       .   no 
 O6      N4      C18     C19          -13.02     .       .       .       .   no 
 N1      C1      C6      C5          -177.62     .       .       .       .   no 
 N1      C1      C2      C3           179.85     .       .       .       .   no 
 C6      C1      C2      C3            -2.08     .       .       .       .   no 
 C2      C1      C6      C5             4.31     .       .       .       .   no 
 N1      C1      C6      C7             3.06     .       .       .       .   no 
 C2      C1      C6      C7          -175.00     .       .       .       .   no 
 C1      C2      C3      C4            -1.27     .       .       .       .   no 
 C2      C3      C4      C8          -176.65     .       .       .       .   no 
 C2      C3      C4      C5             2.37     .       .       .       .   no 
 C8      C4      C5      C6           178.91     .       .       .       .   no 
 C3      C4      C5      C6            -0.11     .       .       .       .   no 
 C4      C5      C6      C7           176.07     .       .       .       .   no 
 C4      C5      C6      C1            -3.23     .       .       .       .   no 
 C5      C6      C7      N2          -171.30     .       .       .       .   no 
 C1      C6      C7      N2             8.00     .       .       .       .   no 
 C11     C9      C13     C14           -3.14     .       .       .       .   no 
 C13     C9      C11     C12         -177.23     .       .       .       .   no 
 N2      C9      C13     C14          177.01     .       .       .       .   no 
 N2      C9      C11     C16         -176.81     .       .       .       .   no 
 C13     C9      C11     C16            3.34     .       .       .       .   no 
 N2      C9      C11     C12            2.62     .       .       .       .   no 
 C12     C11     C16     C15          179.78     .       .       .       .   no 
 C16     C11     C12     N1          -171.32     .       .       .       .   no 
 C9      C11     C16     C15           -0.79     .       .       .       .   no 
 C9      C11     C12     N1             9.25     .       .       .       .   no 
 C9      C13     C14     C15            0.37     .       .       .       .   no 
 C13     C14     C15     C17         -179.96     .       .       .       .   no 
 C13     C14     C15     C16            2.22     .       .       .       .   no 
 C17     C15     C16     C11         -179.84     .       .       .       .   no 
 C14     C15     C16     C11           -1.99     .       .       .       .   no 
 N4      C18     C19     C20          179.23     .       .       .       .   no 
 C23     C18     C19     C20           -0.07     .       .       .       .   no 
 C19     C18     C23     C22            0.59     .       .       .       .   no 
 N4      C18     C23     C22         -178.71     .       .       .       .   no 
 C18     C19     C20     N3           178.25     .       .       .       .   no 
 C18     C19     C20     C21           -0.81     .       .       .       .   no 
 N3      C20     C21     C22         -177.90     .       .       .       .   no 
 C19     C20     C21     C22            1.17     .       .       .       .   no 
 C20     C21     C22     C23           -0.63     .       .       .       .   no 
 C20     C21     C22     C24         -179.42     .       .       .       .   no 
 C21     C22     C23     C18           -0.24     .       .       .       .   no 
 C24     C22     C23     C18          178.48     .       .       .       .   no 
 C21     C22     C24     O3          -176.02     .       .       .       .   no 
 C21     C22     C24     O4             4.16     .       .       .       .   no 
 C23     C22     C24     O3             5.24     .       .       .       .   no 
 C23     C22     C24     O4          -174.59     .       .       .       .   no 

loop_
_geom_hbond_atom_site_label_D
_geom_hbond_atom_site_label_H
_geom_hbond_atom_site_label_A
_geom_hbond_distance_DH
_geom_hbond_distance_HA
_geom_hbond_distance_DA
_geom_hbond_angle_DHA
_geom_hbond_site_symmetry_A
_geom_hbond_publ_flag
#
#D   H   A   D - H  H...A   D...A    D - H...A  symm(A)
#
O3      H22     N2          0.9900     1.8000     2.7772     166.00   1_565 yes 

# Loop Mechanism for Extra Tables(s)

#loop_
#_publ_manuscript_incl_extra_item
#'_geom_extra_tableA_col_1'
#'_geom_extra_tableA_col_2'
#'_geom_extra_tableA_col_3'
#'_geom_extra_table_head_A'
#'_geom_table_footnote_A'
#'_geom_extra_tableB_col_1'
#'_geom_extra_tableB_col_2'
#'_geom_extra_tableB_col_3'
#'_geom_extra_table_head_B'
#'_geom_table_footnote_B'


#
#loop_
#_geom_extra_tableA_col_1
#_geom_extra_tableA_col_2
#_geom_extra_tableA_col_3
# ? ? ?


#
#loop_
#_geom_extra_tableB_col_1
#_geom_extra_tableB_col_2
#_geom_extra_tableB_col_3
# ? ? ?


#
#_geom_table_footnote_A
#;
# ?
#;


#
#_geom_table_footnote_B
#;
# ?
#;


#
#_geom_table_footnote_A
#;
# ?
#;


#
#_geom_table_footnote_B
#;
# ?
#;

_iucr_refine_instructions_details                
;
;

#===END
# CIF-file generated for E000032C00P-11              New: P-1    

#==============================================================================
data_global
#==============================================================================

# 0. AUDIT DETAILS

_audit_creation_date                              'Aug  4 09:22:51 2015'
_audit_creation_method                            'PLATON <TABLE ACC> option' 
_audit_update_record                             
;
;

#===============================================================================

# 1. SUBMISSION DETAILS

# Name of author for correspondence
_publ_contact_author_name                        
;
;
# address of author for correspondence
_publ_contact_author_address                     
;
;

_publ_contact_author_email                        ?
_publ_contact_author_fax                          ?
_publ_contact_author_phone                        ?

_publ_requested_journal                           'Acta Crystallographica C' 
# Publication choise FI, CI or EI for Inorganic
#                    FM, CM or EM for Metal-organic
#                    FO, CO or EO for Organic
_publ_requested_category                          ?
_publ_requested_coeditor_name                     ?

_publ_contact_letter                             # Include date of submission
;
Date of submission ?

Please consider this CIF submission for publication as a
Regular Structural Paper in Acta Crystallographica C. 
;

#===============================================================================

# 2. PROCESSING SUMMARY (JOURNAL OFFICE ONLY)

_journal_date_recd_electronic                     ?

_journal_date_to_coeditor                         ?
_journal_date_from_coeditor                       ?
_journal_date_accepted                            ?

_journal_date_printers_first                      ?
_journal_date_printers_final                      ?
_journal_date_proofs_out                          ?
_journal_date_proofs_in                           ?

_journal_coeditor_name                            ?
_journal_coeditor_code                            ?
_journal_coeditor_notes                          
;
;

_journal_techeditor_code                          ?
_journal_techeditor_notes                        
;
;

_journal_coden_ASTM                               ?
_journal_name_full                                ?
_journal_year                                     ?
_journal_volume                                   ?
_journal_issue                                    ?
_journal_page_first                               ?
_journal_page_last                                ?


_journal_suppl_publ_number                        ?
_journal_suppl_publ_pages                         ?


#===============================================================================

# 3. TITLE AND AUTHOR LIST

_publ_section_title                              
;
;
_publ_section_title_footnote                     
;
;

# The loop structure below should contain the names and adresses of all
# authors, in the required order of publication. Repeat as necessary.


loop_
_publ_author_name                                
_publ_author_footnote                            
_publ_author_address                             
'?' # author name
;   # author related footnote
;
;   # Address of this author
;

#===============================================================================

# 4. TEXT

_publ_section_synopsis                           
;
 ?
;
_publ_section_abstract                           
;
 ?
;

# Insert blank lines between paragraphs

_publ_section_comment                            
;
;
_publ_section_exptl_prep                         
;
 ?
;
_publ_section_exptl_refinement                   
;
 ?
;

# Insert blank lines between references

_publ_section_references                         
;
 Allen, F.H. (2002).
   Acta Cryst. B58, 380-388.

 Altomare, A., Burla, M.C., Camalli, M., Cascarano, G.L., Giacovazzo, C.
   Guagliardi, A., Moliterni, A.G.G., Polidori, G. & Spagna, R.
   (1999) J. Appl. Cryst. 32, 115-119.

 Beurskens, P.T., Beurskens, G., de Gelder, R., Garc\'ia-Granda, S.,
 Gould, R.O., Israel, R. & Smits, J.M.M. (1999) The DIRDIF99 Program System,
   Technical Report of the Crystallography Laboratory,
   University of Nijmegen, The Netherlands.

 Boer, J.L. de & Duisenberg, A.J.M. (1984). Acta Cryst. A40, C-410.

 Boeyens, J.C.A. (1978). J.Cryst.Mol.Struct. 8, 317-320.

 Cremer, D. & Pople, J.A. (1975). J. Am. Chem. Soc. 97, 1354-1358.

 Duisenberg, A.J.M. (1992). J. Appl. Cryst. 25, 92-96.

 Duisenberg, A.J.M., Kroon-Batenburg, L.M.J. & Schreurs, A.M.M. (2003).
   J. Appl. Cryst. 36, 220-229.

 Enraf-Nonius (1989). CAD-4 Software. Version 5. Enraf-Nonius, Delft,
   The Netherlands.

 Flack, H.D. (1983). Acta Cryst. A39, 876-881.

 Hooft, R.W.W. (1998). Collect Software, Nonius B.V., Delft, The Netherlands.

 LePage, Y. (1987). J. Appl. Cryst. 20, 264-269.

 Mackay, A.L. (1984). Acta Cryst. A40, 165-166.

 Meulenaer, J. de & Tompa, H. (1965). Acta Cryst. 19, 1014-1018.

 North, A.C.T., Phillips, D.C. & Mathews, F.S. (1968).
  Acta Cryst. A24, 351-359.

 Otwinowski, Z. & Minor, W. (1997). Methods in Enzymology, Vol. 276,
   Macromolecular Crystallography, Part A, edited by C.W. Carter &
    R.M. Sweet, pp. 307-326. London: Academic Press.

 Sheldrick, G.M. (1986). SHELXS86. University of G\"ottingen, Germany.

 Sheldrick, G.M. (1993). SHELXL93. University of G\"ottingen, Germany.

 Sheldrick, G.M. (1997). SHELXS97. University of G\"ottingen, Germany.

 Sheldrick, G.M. (1997). SHELXL97. University of G\"ottingen, Germany.

 Sluis, P. van der & Spek, A.L. (1990). Acta Cryst. A46, 194-201.

 Spek, A.L. (1987). Acta Cryst. C43, 1233-1235.

 Spek, A.L. (1988). J. Appl. Cryst. 21, 578-579.

 Spek, A.L. (1994). Am. Crystallogr. Assoc.-Abstracts, 22, 66.

 Spek, A.L. (1997). HELENA, Program for Datareduction, Utrecht
   University, The Netherlands.

 Spek, A.L. (2003). J. Appl. Cryst. 36, 7-13.

 Wilson, A.J.C. (1992). Ed. International Tables for Crystallography,
   Volume C, Kluwer Academic Publishers, Dordrecht, The Netherlands.
;
_publ_section_acknowledgements                   
;
;
_publ_section_figure_captions                    
; View of the title compound with the atom numbering scheme.
Displacement ellipsoids for non-H atoms are drawn at the 50% probability level.
;

#===============================================================================

data_XXV_R003

#===============================================================================

# 5. CHEMICAL DATA

_chemical_name_systematic                        
;
;
_chemical_name_common                             ?
_chemical_melting_point                           ?
_chemical_formula_moiety                         
'C17 H18 N2, C7 H4 N2 O6'
# Ex: 'C12 H16 N2 O6, H2 O' and '(Cd 2+)3, (C6 N6 Cr 3-)2, 2(H2 O)' 
_chemical_formula_structural                      ?
_chemical_formula_sum                            
', C7 H4 N2 O6'
_chemical_formula_iupac                           ?
_chemical_formula_weight                             462.46
_chemical_compound_source                        'see text'

loop_
_atom_type_symbol                                
_atom_type_description                           
_atom_type_scat_dispersion_real                  
_atom_type_scat_dispersion_imag                  
_atom_type_scat_source                           
 C   C    0.0033    0.0016
' International Tables Vol C Tables 4.2.6.8 and 6.1.1.4'
 H   H    0.0000    0.0000
' International Tables Vol C Tables 4.2.6.8 and 6.1.1.4'
 N   N    0.0061    0.0033
' International Tables Vol C Tables 4.2.6.8 and 6.1.1.4'
 O   O    0.0106    0.0060
' International Tables Vol C Tables 4.2.6.8 and 6.1.1.4'

#===============================================================================

# 6. CRYSTAL DATA

_symmetry_cell_setting                               triclinic
_symmetry_space_group_name_Hall                   '-P 1'
_symmetry_space_group_name_H-M                    'P -1'
_symmetry_Int_Tables_number                               2

loop_
_symmetry_equiv_pos_site_id                      
_symmetry_equiv_pos_as_xyz                       
   1 x,y,z                         
   2 -x,-y,-z                      

_cell_length_a                                          6.78480
_cell_length_b                                         11.67500
_cell_length_c                                         16.27150
_cell_angle_alpha                                      105.3970
_cell_angle_beta                                        93.6820
_cell_angle_gamma                                      105.6020
_cell_volume                                           1184.024
_cell_formula_units_Z                                 2
_cell_measurement_temperature                     ?
_cell_measurement_reflns_used                     ?
_cell_measurement_theta_min                       ?
_cell_measurement_theta_max                       ?
_cell_special_details                            
;
;

_exptl_crystal_description                       ' ?'
_exptl_crystal_colour                            ' ?'

_exptl_crystal_size_max                           ?
_exptl_crystal_size_mid                           ?
_exptl_crystal_size_min                           ?
_exptl_crystal_size_rad                           ?
_exptl_crystal_density_meas                       ?
_exptl_crystal_density_diffrn                         1.297
_exptl_crystal_density_method                    'Not Measured'
_exptl_crystal_F_000                                    484
_exptl_absorpt_coefficient_mu                         0.095
_exptl_crystal_density_meas_temp                  ?

# Permitted for _exptl_absorpt_correction_type :
# analytical     'analytical from crystal shape'
#                Example: de Meulenaer&Tompa: ABST
# cylinder       'cylindrical'
# gaussian       'Gaussian from crystal shape'
#                Example: PLATON/ABSG
# integration    'integration from crystal shape'
# multi-scan     'symmetry-related measurements'
#                Example: SADABS, MULABS
# none           'no absorption corr. applied'
# numerical      'numerical from crystal shape'
# psi-scan       'psi-scan corrections'
#                Example: PLATON/ABSP
# refdelf        'refined from delta-F'
#                Example: SHELXA, 
# sphere         'spherical'
#                Example: PLATON/ABSS
_exptl_absorpt_correction_type                   ' ?'
# Example: '(North et al., 1968)'
_exptl_absorpt_process_details                    ?
_exptl_absorpt_correction_T_min                   ?
_exptl_absorpt_correction_T_max                   ?

#===============================================================================

# 7. EXPERIMENTAL DATA

_exptl_special_details                           
;
;
_diffrn_ambient_temperature                       ?
_diffrn_radiation_wavelength                        0.71073
_diffrn_radiation_probe                           'x-ray'
_diffrn_radiation_type                            'MoK\a'
_diffrn_radiation_source                          ?
_diffrn_radiation_monochromator                   ?

_diffrn_measurement_device_type                   ?
_diffrn_measurement_method                        ?
_diffrn_detector_area_resol_mean                  ?

# number of measured reflections (redundant set)
_diffrn_reflns_number                             ?
_diffrn_reflns_av_R_equivalents                   ?
_diffrn_reflns_av_sigmaI/netI                     ?
_diffrn_reflns_limit_h_min                        ?
_diffrn_reflns_limit_h_max                        ?
_diffrn_reflns_limit_k_min                        ?
_diffrn_reflns_limit_k_max                        ?
_diffrn_reflns_limit_l_min                        ?
_diffrn_reflns_limit_l_max                        ?
_diffrn_reflns_theta_min                          ?
_diffrn_reflns_theta_max                          ?
_diffrn_reflns_theta_full                         ?
_diffrn_measured_fraction_theta_max               ?
_diffrn_measured_fraction_theta_full              ?
_diffrn_reflns_reduction_process                 
;
;

# number of unique reflections
_reflns_number_total                              ?
# number of observed reflections (> n sig(I))
_reflns_number_gt                                 ?
_reflns_threshold_expression                       ?

_computing_data_collection                        ?
_computing_cell_refinement                        ?
_computing_data_reduction                         ?
_computing_structure_solution                     ?
_computing_structure_refinement                   ?
_computing_molecular_graphics                     ?
_computing_publication_material                   'PLATON (Spek, 2003)' 

#===============================================================================

# 8. REFINEMENT DATA

_refine_special_details                           ?
_refine_ls_structure_factor_coef                   ?
_refine_ls_matrix_type                             ?
_refine_ls_weighting_scheme                       ' ?'
_refine_ls_weighting_details                     
 ?                                                                                                                                                                                                      
_atom_sites_solution_primary                     ' ?'
_atom_sites_solution_secondary                   ' ?'
_atom_sites_solution_hydrogens                   ' ?'


# Permitted for _refine_ls_hydrogen_treatment :
# refall            - refined all H-atom parameters
# refxyz            - refined H-atom coordinates only
# refU              - refined H-atom U only
# noref             - no refinement of H-atom parameters
# constr            - H-atom parameters constrained
# hetero            - H-atom parameters constrained for H on C,
#                     all H-atom parameters refined for H on
#                     heteroatoms
# heteroxyz         - H-atom parameters constrained for H on C,
#                     refined H-atom coordinates only for H
#                     on heteroatoms
# heteroU           - H-atom parameters constrained for H on C,
#                     refined H-atom U's only for H on
#                     heteroatoms
# heteronoref       - H-atom parameters constrained for H on C,
#                     no refinement of H-atom parameters for
#                     H on heteroatoms
# hetero-mixed      - H-atom parameters constrained for H on C
#                     and some heteroatoms, all H-atom
#                     parameters refined for H on remaining
#                     heteroatoms.
# heteroxyz-mixed   - H-atom parameters constrained for H on C
#                     and some heteroatoms, refined H-atom
#                     coordinates only for H on remaining
#                     heteroatoms.
# heteroU-mixed     - H-atom parameters constrained for H on C
#                     and some heteroatoms, refined H-atom
#                     U's only for H on remaining heteroatoms
# heteronoref-mixed - H-atom parameters constrained for H on C
#                     and some heteroatoms, no refinement of
#                     H-atom parameters for H on remaining
#                     heteroatoms
# mixed   - some constrained, some independent
# undef   - H-atom parameters not defined
_refine_ls_hydrogen_treatment                    ' ?'

_refine_ls_extinction_method                      ' ?'
_refine_ls_extinction_coef                         ?                   
_refine_ls_extinction_expression                 
 ?                                                                                                                                                                                                      
_refine_ls_abs_structure_details                  ?
_refine_ls_abs_structure_Flack                   .
_refine_ls_number_reflns                          ?
_refine_ls_number_parameters                      ?
_refine_ls_number_restraints                              0
_refine_ls_number_constraints                     ?
_refine_ls_R_factor_all                           ?
_refine_ls_R_factor_gt                            ?
_refine_ls_wR_factor_ref                          ?
_refine_ls_wR_factor_gt                           ?
_refine_ls_goodness_of_fit_ref                    ?
_refine_ls_restrained_S_all                       ?
_refine_ls_shift/su_max                           ?
_refine_ls_shift/su_mean                          ?
_refine_diff_density_max                          ?
_refine_diff_density_min                          ?
_refine_diff_density_rms                          ?

#===============================================================================

# 9. ATOMIC COORDINATES AND DISPLACEMENT PARAMETERS

loop_
_atom_site_label                                 
_atom_site_type_symbol                           
_atom_site_thermal_displace_type                 
_atom_site_fract_x                               
_atom_site_fract_y                               
_atom_site_fract_z                               
_atom_site_occupancy                             
_atom_site_U_iso_or_equiv                        
_atom_site_calc_flag                             
_atom_site_refinement_flags                      
_atom_site_disorder_assembly                     
_atom_site_disorder_group                        
N1 N Uiso 0.89993 0.89340 0.22204 1.000 0.0500 . . . .                          
N2 N Uiso 0.68517 1.00786 0.28551 1.000 0.0500 . . . .                          
C1 C Uiso 0.73566 0.78226 0.19561 1.000 0.0500 . . . .                          
C2 C Uiso 0.76248 0.67360 0.14237 1.000 0.0500 . . . .                          
C3 C Uiso 0.59884 0.56337 0.11505 1.000 0.0500 . . . .                          
C4 C Uiso 0.40406 0.56033 0.13928 1.000 0.0500 . . . .                          
C5 C Uiso 0.37590 0.66919 0.19183 1.000 0.0500 . . . .                          
C6 C Uiso 0.53961 0.77997 0.22003 1.000 0.0500 . . . .                          
C7 C Uiso 0.50534 0.89744 0.27618 1.000 0.0500 . . . .                          
C8 C Uiso 0.22461 0.44409 0.10738 1.000 0.0500 . . . .                          
C9 C Uiso 0.68066 1.05885 0.21550 1.000 0.0500 . . . .                          
C10 C Uiso 0.88061 0.98061 0.30126 1.000 0.0500 . . . .                         
C11 C Uiso 0.80533 1.03588 0.15059 1.000 0.0500 . . . .                         
C12 C Uiso 0.94541 0.95532 0.15487 1.000 0.0500 . . . .                         
C13 C Uiso 0.54771 1.12984 0.20855 1.000 0.0500 . . . .                         
C14 C Uiso 0.54004 1.17910 0.13942 1.000 0.0500 . . . .                         
C15 C Uiso 0.66409 1.15724 0.07519 1.000 0.0500 . . . .                         
C16 C Uiso 0.79868 1.08694 0.08189 1.000 0.0500 . . . .                         
C17 C Uiso 0.65676 1.21066 0.00122 1.000 0.0500 . . . .                         
O1 O Uiso 0.95192 0.53963 0.29007 1.000 0.0500 . . . .                          
O2 O Uiso 1.06947 0.73667 0.36320 1.000 0.0500 . . . .                          
O3 O Uiso 0.34196 0.80312 0.57491 1.000 0.0500 . . . .                          
O4 O Uiso 0.65947 0.92673 0.57274 1.000 0.0500 . . . .                          
O5 O Uiso 0.09507 0.37667 0.40804 1.000 0.0500 . . . .                          
O6 O Uiso 0.23095 0.30923 0.29259 1.000 0.0500 . . . .                          
N3 N Uiso 0.93221 0.63546 0.33962 1.000 0.0500 . . . .                          
N4 N Uiso 0.22653 0.38958 0.35902 1.000 0.0500 . . . .                          
C18 C Uiso 0.39518 0.50683 0.38457 1.000 0.0500 . . . .                         
C19 C Uiso 0.57648 0.51471 0.34729 1.000 0.0500 . . . .                         
C20 C Uiso 0.73780 0.62664 0.37532 1.000 0.0500 . . . .                         
C21 C Uiso 0.71893 0.72919 0.43904 1.000 0.0500 . . . .                         
C22 C Uiso 0.53643 0.71984 0.47566 1.000 0.0500 . . . .                         
C23 C Uiso 0.37481 0.60811 0.44892 1.000 0.0500 . . . .                         
C24 C Uiso 0.52270 0.82860 0.54458 1.000 0.0500 . . . .                         
H1 H Uiso 0.91236 0.67438 0.12229 1.000 0.0600 . . . .                          
H2 H Uiso 0.62465 0.48027 0.07388 1.000 0.0600 . . . .                          
H3 H Uiso 0.22443 0.66873 0.21010 1.000 0.0600 . . . .                          
H4 H Uiso 0.48767 0.88605 0.34031 1.000 0.0600 . . . .                          
H5 H Uiso 0.36185 0.91011 0.25053 1.000 0.0600 . . . .                          
H6 H Uiso 0.11020 0.45761 0.06325 1.000 0.0750 . . . .                          
H7 H Uiso 0.15201 0.42080 0.16127 1.000 0.0750 . . . .                          
H8 H Uiso 0.27304 0.36458 0.07274 1.000 0.0750 . . . .                          
H9 H Uiso 1.01117 1.06630 0.31953 1.000 0.0600 . . . .                          
H10 H Uiso 0.88131 0.94156 0.35557 1.000 0.0600 . . . .                         
H11 H Uiso 0.93090 0.88769 0.09174 1.000 0.0600 . . . .                         
H12 H Uiso 1.10557 1.01535 0.17071 1.000 0.0600 . . . .                         
H13 H Uiso 0.44820 1.14727 0.25713 1.000 0.0600 . . . .                         
H14 H Uiso 0.43489 1.23397 0.13607 1.000 0.0600 . . . .                         
H15 H Uiso 0.89640 1.06983 0.03253 1.000 0.0600 . . . .                         
H16 H Uiso 0.68701 1.14950 -0.05716 1.000 0.0750 . . . .                        
H17 H Uiso 0.77255 1.30174 0.01670 1.000 0.0750 . . . .                         
H18 H Uiso 0.50400 1.22132 -0.01305 1.000 0.0750 . . . .                        
H19 H Uiso 0.59267 0.43530 0.29800 1.000 0.0600 . . . .                         
H20 H Uiso 0.84582 0.81552 0.46140 1.000 0.0600 . . . .                         
H21 H Uiso 0.23377 0.60084 0.47821 1.000 0.0600 . . . .                         
H22 H Uiso 0.34413 0.87543 0.62413 1.000 0.0750 . . . .                         

#===============================================================================

# 10. MOLECULAR GEOMETRY

_geom_special_details                            
;
 Bond distances, angles etc. have been calculated using the
 rounded fractional coordinates. All su's are estimated
 from the variances of the (full) variance-covariance matrix.
 The cell esds are taken into account in the estimation of
 distances, angles and torsion angles
;

loop_
_geom_bond_atom_site_label_1                     
_geom_bond_atom_site_label_2                     
_geom_bond_distance                              
_geom_bond_site_symmetry_1                       
_geom_bond_site_symmetry_2                       
_geom_bond_publ_flag                             
 O1      N3           1.2390                     .       .                   yes
 O2      N3           1.2378                     .       .                   yes
 O3      C24          1.3399                     .       .                   yes
 O4      C24          1.2159                     .       .                   yes
 O5      N4           1.2399                     .       .                   yes
 O6      N4           1.2370                     .       .                   yes
 O3      H22          0.9900                     .       .                   no 
 N1      C10          1.4533                     .       .                   yes
 N1      C12          1.4681                     .       .                   yes
 N1      C1           1.4054                     .       .                   yes
 N2      C9           1.4207                     .       .                   yes
 N2      C7           1.4832                     .       .                   yes
 N2      C10          1.4669                     .       .                   yes
 N3      C20          1.4646                     .       .                   yes
 N4      C18          1.4663                     .       .                   yes
 C1      C2           1.3978                     .       .                   no 
 C1      C6           1.4079                     .       .                   no 
 C2      C3           1.3967                     .       .                   no 
 C3      C4           1.3972                     .       .                   no 
 C4      C5           1.3991                     .       .                   no 
 C4      C8           1.4998                     .       .                   no 
 C5      C6           1.4013                     .       .                   no 
 C6      C7           1.5176                     .       .                   no 
 C9      C11          1.4104                     .       .                   no 
 C9      C13          1.3972                     .       .                   no 
 C11     C12          1.5165                     .       .                   no 
 C11     C16          1.4032                     .       .                   no 
 C13     C14          1.3967                     .       .                   no 
 C14     C15          1.3974                     .       .                   no 
 C15     C16          1.3990                     .       .                   no 
 C15     C17          1.4992                     .       .                   no 
 C2      H1           1.0900                     .       .                   no 
 C3      H2           1.0900                     .       .                   no 
 C5      H3           1.0900                     .       .                   no 
 C7      H5           1.1000                     .       .                   no 
 C7      H4           1.1000                     .       .                   no 
 C8      H7           1.0900                     .       .                   no 
 C8      H8           1.0900                     .       .                   no 
 C8      H6           1.0900                     .       .                   no 
 C10     H10          1.1000                     .       .                   no 
 C10     H9           1.1000                     .       .                   no 
 C12     H12          1.0900                     .       .                   no 
 C12     H11          1.1000                     .       .                   no 
 C13     H13          1.0900                     .       .                   no 
 C14     H14          1.0900                     .       .                   no 
 C16     H15          1.0900                     .       .                   no 
 C17     H18          1.0900                     .       .                   no 
 C17     H16          1.0900                     .       .                   no 
 C17     H17          1.0900                     .       .                   no 
 C18     C23          1.4010                     .       .                   no 
 C18     C19          1.3979                     .       .                   no 
 C19     C20          1.4013                     .       .                   no 
 C20     C21          1.4018                     .       .                   no 
 C21     C22          1.3988                     .       .                   no 
 C22     C23          1.4004                     .       .                   no 
 C22     C24          1.4831                     .       .                   no 
 C19     H19          1.0900                     .       .                   no 
 C21     H20          1.0900                     .       .                   no 
 C23     H21          1.0900                     .       .                   no 

loop_
_geom_angle_atom_site_label_1                    
_geom_angle_atom_site_label_2                    
_geom_angle_atom_site_label_3                    
_geom_angle                                      
_geom_angle_site_symmetry_1                      
_geom_angle_site_symmetry_2                      
_geom_angle_site_symmetry_3                      
_geom_angle_publ_flag                            
 C24     O3      H22          108.00             .       .       .           no 
 C1      N1      C12          114.37             .       .       .           yes
 C10     N1      C12          110.84             .       .       .           yes
 C1      N1      C10          113.70             .       .       .           yes
 C7      N2      C9           113.13             .       .       .           yes
 C7      N2      C10          111.10             .       .       .           yes
 C9      N2      C10          111.86             .       .       .           yes
 O1      N3      O2           123.99             .       .       .           yes
 O1      N3      C20          117.77             .       .       .           yes
 O2      N3      C20          118.18             .       .       .           yes
 O5      N4      C18          117.11             .       .       .           yes
 O6      N4      C18          117.82             .       .       .           yes
 O5      N4      O6           124.98             .       .       .           yes
 N1      C1      C2           120.56             .       .       .           yes
 N1      C1      C6           120.35             .       .       .           yes
 C2      C1      C6           119.06             .       .       .           no 
 C1      C2      C3           120.73             .       .       .           no 
 C2      C3      C4           120.50             .       .       .           no 
 C3      C4      C5           118.97             .       .       .           no 
 C5      C4      C8           119.89             .       .       .           no 
 C3      C4      C8           121.10             .       .       .           no 
 C4      C5      C6           120.90             .       .       .           no 
 C5      C6      C7           120.11             .       .       .           no 
 C1      C6      C7           120.06             .       .       .           no 
 C1      C6      C5           119.83             .       .       .           no 
 N2      C7      C6           111.26             .       .       .           yes
 N2      C9      C11          120.79             .       .       .           yes
 N2      C9      C13          120.36             .       .       .           yes
 C11     C9      C13          118.82             .       .       .           no 
 N1      C10     N2           106.62             .       .       .           yes
 C9      C11     C12          119.92             .       .       .           no 
 C12     C11     C16          120.09             .       .       .           no 
 C9      C11     C16          119.98             .       .       .           no 
 N1      C12     C11          110.80             .       .       .           yes
 C9      C13     C14          120.87             .       .       .           no 
 C13     C14     C15          120.55             .       .       .           no 
 C16     C15     C17          120.42             .       .       .           no 
 C14     C15     C16          118.99             .       .       .           no 
 C14     C15     C17          120.57             .       .       .           no 
 C11     C16     C15          120.75             .       .       .           no 
 C1      C2      H1           120.00             .       .       .           no 
 C3      C2      H1           119.00             .       .       .           no 
 C2      C3      H2           119.00             .       .       .           no 
 C4      C3      H2           120.00             .       .       .           no 
 C4      C5      H3           120.00             .       .       .           no 
 C6      C5      H3           119.00             .       .       .           no 
 N2      C7      H4           108.00             .       .       .           no 
 N2      C7      H5           111.00             .       .       .           no 
 C6      C7      H5           111.00             .       .       .           no 
 H4      C7      H5           108.00             .       .       .           no 
 C6      C7      H4           108.00             .       .       .           no 
 H6      C8      H8           108.00             .       .       .           no 
 H7      C8      H8           108.00             .       .       .           no 
 C4      C8      H6           110.00             .       .       .           no 
 C4      C8      H7           111.00             .       .       .           no 
 H6      C8      H7           109.00             .       .       .           no 
 C4      C8      H8           112.00             .       .       .           no 
 N1      C10     H9           112.00             .       .       .           no 
 N1      C10     H10          111.00             .       .       .           no 
 N2      C10     H9           111.00             .       .       .           no 
 N2      C10     H10          111.00             .       .       .           no 
 H9      C10     H10          106.00             .       .       .           no 
 N1      C12     H11          111.00             .       .       .           no 
 N1      C12     H12          109.00             .       .       .           no 
 H11     C12     H12          107.00             .       .       .           no 
 C11     C12     H11          110.00             .       .       .           no 
 C11     C12     H12          108.00             .       .       .           no 
 C9      C13     H13          120.00             .       .       .           no 
 C14     C13     H13          119.00             .       .       .           no 
 C13     C14     H14          119.00             .       .       .           no 
 C15     C14     H14          121.00             .       .       .           no 
 C11     C16     H15          120.00             .       .       .           no 
 C15     C16     H15          120.00             .       .       .           no 
 C15     C17     H16          111.00             .       .       .           no 
 C15     C17     H17          110.00             .       .       .           no 
 C15     C17     H18          111.00             .       .       .           no 
 H16     C17     H17          109.00             .       .       .           no 
 H16     C17     H18          107.00             .       .       .           no 
 H17     C17     H18          109.00             .       .       .           no 
 N4      C18     C23          119.08             .       .       .           yes
 C19     C18     C23          120.96             .       .       .           no 
 N4      C18     C19          119.91             .       .       .           yes
 C18     C19     C20          118.56             .       .       .           no 
 N3      C20     C19          119.50             .       .       .           yes
 C19     C20     C21          121.15             .       .       .           no 
 N3      C20     C21          119.32             .       .       .           yes
 C20     C21     C22          119.60             .       .       .           no 
 C21     C22     C24          118.49             .       .       .           no 
 C23     C22     C24          121.62             .       .       .           no 
 C21     C22     C23          119.86             .       .       .           no 
 C18     C23     C22          119.87             .       .       .           no 
 O3      C24     C22          111.08             .       .       .           yes
 O4      C24     C22          125.00             .       .       .           yes
 O3      C24     O4           123.86             .       .       .           yes
 C18     C19     H19          121.00             .       .       .           no 
 C20     C19     H19          121.00             .       .       .           no 
 C20     C21     H20          121.00             .       .       .           no 
 C22     C21     H20          120.00             .       .       .           no 
 C18     C23     H21          121.00             .       .       .           no 
 C22     C23     H21          120.00             .       .       .           no 

loop_
_geom_torsion_atom_site_label_1                  
_geom_torsion_atom_site_label_2                  
_geom_torsion_atom_site_label_3                  
_geom_torsion_atom_site_label_4                  
_geom_torsion                                    
_geom_torsion_site_symmetry_1                    
_geom_torsion_site_symmetry_2                    
_geom_torsion_site_symmetry_3                    
_geom_torsion_site_symmetry_4                    
_geom_torsion_publ_flag                          
 C10     N1      C1      C2          -156.21     .       .       .       .   no 
 C12     N1      C1      C2            75.08     .       .       .       .   no 
 C10     N1      C1      C6            25.99     .       .       .       .   no 
 C12     N1      C1      C6          -102.71     .       .       .       .   no 
 C12     N1      C10     N2            71.72     .       .       .       .   no 
 C1      N1      C12     C11           84.20     .       .       .       .   no 
 C10     N1      C12     C11          -45.93     .       .       .       .   no 
 C1      N1      C10     N2           -58.76     .       .       .       .   no 
 C10     N2      C7      C6           -43.66     .       .       .       .   no 
 C7      N2      C9      C11         -102.12     .       .       .       .   no 
 C9      N2      C7      C6            83.14     .       .       .       .   no 
 C7      N2      C10     N1            68.71     .       .       .       .   no 
 C9      N2      C10     N1           -58.78     .       .       .       .   no 
 C10     N2      C9      C11           24.28     .       .       .       .   no 
 C10     N2      C9      C13         -157.58     .       .       .       .   no 
 C7      N2      C9      C13           76.02     .       .       .       .   no 
 O2      N3      C20     C19          177.48     .       .       .       .   no 
 O2      N3      C20     C21           -4.59     .       .       .       .   no 
 O1      N3      C20     C19           -5.20     .       .       .       .   no 
 O1      N3      C20     C21          172.73     .       .       .       .   no 
 O6      N4      C18     C23          167.55     .       .       .       .   no 
 O5      N4      C18     C19          161.82     .       .       .       .   no 
 O5      N4      C18     C23          -15.58     .       .       .       .   no 
 O6      N4      C18     C19          -15.05     .       .       .       .   no 
 N1      C1      C6      C5           178.70     .       .       .       .   no 
 N1      C1      C2      C3          -179.16     .       .       .       .   no 
 C6      C1      C2      C3            -1.33     .       .       .       .   no 
 C2      C1      C6      C5             0.87     .       .       .       .   no 
 N1      C1      C6      C7            -0.83     .       .       .       .   no 
 C2      C1      C6      C7          -178.66     .       .       .       .   no 
 C1      C2      C3      C4             1.13     .       .       .       .   no 
 C2      C3      C4      C8           177.37     .       .       .       .   no 
 C2      C3      C4      C5            -0.45     .       .       .       .   no 
 C8      C4      C5      C6          -177.84     .       .       .       .   no 
 C3      C4      C5      C6            -0.00     .       .       .       .   no 
 C4      C5      C6      C7           179.31     .       .       .       .   no 
 C4      C5      C6      C1            -0.22     .       .       .       .   no 
 C5      C6      C7      N2          -169.70     .       .       .       .   no 
 C1      C6      C7      N2             9.83     .       .       .       .   no 
 C11     C9      C13     C14           -1.00     .       .       .       .   no 
 C13     C9      C11     C12         -177.84     .       .       .       .   no 
 N2      C9      C13     C14         -179.18     .       .       .       .   no 
 N2      C9      C11     C16          179.94     .       .       .       .   no 
 C13     C9      C11     C16            1.78     .       .       .       .   no 
 N2      C9      C11     C12            0.33     .       .       .       .   no 
 C12     C11     C16     C15          177.39     .       .       .       .   no 
 C16     C11     C12     N1          -169.43     .       .       .       .   no 
 C9      C11     C16     C15           -2.23     .       .       .       .   no 
 C9      C11     C12     N1            10.18     .       .       .       .   no 
 C9      C13     C14     C15            0.64     .       .       .       .   no 
 C13     C14     C15     C17         -179.67     .       .       .       .   no 
 C13     C14     C15     C16           -1.04     .       .       .       .   no 
 C17     C15     C16     C11         -179.53     .       .       .       .   no 
 C14     C15     C16     C11            1.84     .       .       .       .   no 
 N4      C18     C19     C20         -177.70     .       .       .       .   no 
 C23     C18     C19     C20           -0.35     .       .       .       .   no 
 C19     C18     C23     C22            1.04     .       .       .       .   no 
 N4      C18     C23     C22          178.41     .       .       .       .   no 
 C18     C19     C20     N3           177.61     .       .       .       .   no 
 C18     C19     C20     C21           -0.29     .       .       .       .   no 
 N3      C20     C21     C22         -177.66     .       .       .       .   no 
 C19     C20     C21     C22            0.24     .       .       .       .   no 
 C20     C21     C22     C23            0.45     .       .       .       .   no 
 C20     C21     C22     C24          178.39     .       .       .       .   no 
 C21     C22     C23     C18           -1.08     .       .       .       .   no 
 C24     C22     C23     C18         -178.95     .       .       .       .   no 
 C21     C22     C24     O3          -177.70     .       .       .       .   no 
 C21     C22     C24     O4            -0.39     .       .       .       .   no 
 C23     C22     C24     O3             0.21     .       .       .       .   no 
 C23     C22     C24     O4           177.51     .       .       .       .   no 

loop_
_geom_hbond_atom_site_label_D
_geom_hbond_atom_site_label_H
_geom_hbond_atom_site_label_A
_geom_hbond_distance_DH
_geom_hbond_distance_HA
_geom_hbond_distance_DA
_geom_hbond_angle_DHA
_geom_hbond_site_symmetry_A
_geom_hbond_publ_flag
#
#D   H   A   D - H  H...A   D...A    D - H...A  symm(A)
#
O3      H22     N2          0.9900     1.7800     2.7700     172.00   2_676 yes 

# Loop Mechanism for Extra Tables(s)

#loop_
#_publ_manuscript_incl_extra_item
#'_geom_extra_tableA_col_1'
#'_geom_extra_tableA_col_2'
#'_geom_extra_tableA_col_3'
#'_geom_extra_table_head_A'
#'_geom_table_footnote_A'
#'_geom_extra_tableB_col_1'
#'_geom_extra_tableB_col_2'
#'_geom_extra_tableB_col_3'
#'_geom_extra_table_head_B'
#'_geom_table_footnote_B'


#
#loop_
#_geom_extra_tableA_col_1
#_geom_extra_tableA_col_2
#_geom_extra_tableA_col_3
# ? ? ?


#
#loop_
#_geom_extra_tableB_col_1
#_geom_extra_tableB_col_2
#_geom_extra_tableB_col_3
# ? ? ?


#
#_geom_table_footnote_A
#;
# ?
#;


#
#_geom_table_footnote_B
#;
# ?
#;


#
#_geom_table_footnote_A
#;
# ?
#;


#
#_geom_table_footnote_B
#;
# ?
#;

_iucr_refine_instructions_details                
;
;

#===END
# CIF-file generated for E000015C00P21/c             New: P21/c  

#==============================================================================
data_global
#==============================================================================

# 0. AUDIT DETAILS

_audit_creation_date                              'Aug  4 09:55:50 2015'
_audit_creation_method                            'PLATON <TABLE ACC> option' 
_audit_update_record                             
;
;

#===============================================================================

# 1. SUBMISSION DETAILS

# Name of author for correspondence
_publ_contact_author_name                        
;
;
# address of author for correspondence
_publ_contact_author_address                     
;
;

_publ_contact_author_email                        ?
_publ_contact_author_fax                          ?
_publ_contact_author_phone                        ?

_publ_requested_journal                           'Acta Crystallographica C' 
# Publication choise FI, CI or EI for Inorganic
#                    FM, CM or EM for Metal-organic
#                    FO, CO or EO for Organic
_publ_requested_category                          ?
_publ_requested_coeditor_name                     ?

_publ_contact_letter                             # Include date of submission
;
Date of submission ?

Please consider this CIF submission for publication as a
Regular Structural Paper in Acta Crystallographica C. 
;

#===============================================================================

# 2. PROCESSING SUMMARY (JOURNAL OFFICE ONLY)

_journal_date_recd_electronic                     ?

_journal_date_to_coeditor                         ?
_journal_date_from_coeditor                       ?
_journal_date_accepted                            ?

_journal_date_printers_first                      ?
_journal_date_printers_final                      ?
_journal_date_proofs_out                          ?
_journal_date_proofs_in                           ?

_journal_coeditor_name                            ?
_journal_coeditor_code                            ?
_journal_coeditor_notes                          
;
;

_journal_techeditor_code                          ?
_journal_techeditor_notes                        
;
;

_journal_coden_ASTM                               ?
_journal_name_full                                ?
_journal_year                                     ?
_journal_volume                                   ?
_journal_issue                                    ?
_journal_page_first                               ?
_journal_page_last                                ?


_journal_suppl_publ_number                        ?
_journal_suppl_publ_pages                         ?


#===============================================================================

# 3. TITLE AND AUTHOR LIST

_publ_section_title                              
;
;
_publ_section_title_footnote                     
;
;

# The loop structure below should contain the names and adresses of all
# authors, in the required order of publication. Repeat as necessary.


loop_
_publ_author_name                                
_publ_author_footnote                            
_publ_author_address                             
'?' # author name
;   # author related footnote
;
;   # Address of this author
;

#===============================================================================

# 4. TEXT

_publ_section_synopsis                           
;
 ?
;
_publ_section_abstract                           
;
 ?
;

# Insert blank lines between paragraphs

_publ_section_comment                            
;
;
_publ_section_exptl_prep                         
;
 ?
;
_publ_section_exptl_refinement                   
;
 ?
;

# Insert blank lines between references

_publ_section_references                         
;
 Allen, F.H. (2002).
   Acta Cryst. B58, 380-388.

 Altomare, A., Burla, M.C., Camalli, M., Cascarano, G.L., Giacovazzo, C.
   Guagliardi, A., Moliterni, A.G.G., Polidori, G. & Spagna, R.
   (1999) J. Appl. Cryst. 32, 115-119.

 Beurskens, P.T., Beurskens, G., de Gelder, R., Garc\'ia-Granda, S.,
 Gould, R.O., Israel, R. & Smits, J.M.M. (1999) The DIRDIF99 Program System,
   Technical Report of the Crystallography Laboratory,
   University of Nijmegen, The Netherlands.

 Boer, J.L. de & Duisenberg, A.J.M. (1984). Acta Cryst. A40, C-410.

 Boeyens, J.C.A. (1978). J.Cryst.Mol.Struct. 8, 317-320.

 Cremer, D. & Pople, J.A. (1975). J. Am. Chem. Soc. 97, 1354-1358.

 Duisenberg, A.J.M. (1992). J. Appl. Cryst. 25, 92-96.

 Duisenberg, A.J.M., Kroon-Batenburg, L.M.J. & Schreurs, A.M.M. (2003).
   J. Appl. Cryst. 36, 220-229.

 Enraf-Nonius (1989). CAD-4 Software. Version 5. Enraf-Nonius, Delft,
   The Netherlands.

 Flack, H.D. (1983). Acta Cryst. A39, 876-881.

 Hooft, R.W.W. (1998). Collect Software, Nonius B.V., Delft, The Netherlands.

 LePage, Y. (1987). J. Appl. Cryst. 20, 264-269.

 Mackay, A.L. (1984). Acta Cryst. A40, 165-166.

 Meulenaer, J. de & Tompa, H. (1965). Acta Cryst. 19, 1014-1018.

 North, A.C.T., Phillips, D.C. & Mathews, F.S. (1968).
  Acta Cryst. A24, 351-359.

 Otwinowski, Z. & Minor, W. (1997). Methods in Enzymology, Vol. 276,
   Macromolecular Crystallography, Part A, edited by C.W. Carter &
    R.M. Sweet, pp. 307-326. London: Academic Press.

 Sheldrick, G.M. (1986). SHELXS86. University of G\"ottingen, Germany.

 Sheldrick, G.M. (1993). SHELXL93. University of G\"ottingen, Germany.

 Sheldrick, G.M. (1997). SHELXS97. University of G\"ottingen, Germany.

 Sheldrick, G.M. (1997). SHELXL97. University of G\"ottingen, Germany.

 Sluis, P. van der & Spek, A.L. (1990). Acta Cryst. A46, 194-201.

 Spek, A.L. (1987). Acta Cryst. C43, 1233-1235.

 Spek, A.L. (1988). J. Appl. Cryst. 21, 578-579.

 Spek, A.L. (1994). Am. Crystallogr. Assoc.-Abstracts, 22, 66.

 Spek, A.L. (1997). HELENA, Program for Datareduction, Utrecht
   University, The Netherlands.

 Spek, A.L. (2003). J. Appl. Cryst. 36, 7-13.

 Wilson, A.J.C. (1992). Ed. International Tables for Crystallography,
   Volume C, Kluwer Academic Publishers, Dordrecht, The Netherlands.
;
_publ_section_acknowledgements                   
;
;
_publ_section_figure_captions                    
; View of the title compound with the atom numbering scheme.
Displacement ellipsoids for non-H atoms are drawn at the 50% probability level.
;

#===============================================================================

data_XXV_R004

#===============================================================================

# 5. CHEMICAL DATA

_chemical_name_systematic                        
;
;
_chemical_name_common                             ?
_chemical_melting_point                           ?
_chemical_formula_moiety                         
'C17 H18 N2, C7 H4 N2 O6'
# Ex: 'C12 H16 N2 O6, H2 O' and '(Cd 2+)3, (C6 N6 Cr 3-)2, 2(H2 O)' 
_chemical_formula_structural                      ?
_chemical_formula_sum                            
', C7 H4 N2 O6'
_chemical_formula_iupac                           ?
_chemical_formula_weight                             462.46
_chemical_compound_source                        'see text'

loop_
_atom_type_symbol                                
_atom_type_description                           
_atom_type_scat_dispersion_real                  
_atom_type_scat_dispersion_imag                  
_atom_type_scat_source                           
 C   C    0.0033    0.0016
' International Tables Vol C Tables 4.2.6.8 and 6.1.1.4'
 H   H    0.0000    0.0000
' International Tables Vol C Tables 4.2.6.8 and 6.1.1.4'
 N   N    0.0061    0.0033
' International Tables Vol C Tables 4.2.6.8 and 6.1.1.4'
 O   O    0.0106    0.0060
' International Tables Vol C Tables 4.2.6.8 and 6.1.1.4'

#===============================================================================

# 6. CRYSTAL DATA

_symmetry_cell_setting                              monoclinic
_symmetry_space_group_name_Hall                   '-P 2ybc'
_symmetry_space_group_name_H-M                    'P 21/c'
_symmetry_Int_Tables_number                              14

loop_
_symmetry_equiv_pos_site_id                      
_symmetry_equiv_pos_as_xyz                       
   1 x,y,z                         
   2 -x,1/2+y,1/2-z                
   3 -x,-y,-z                      
   4 x,1/2-y,1/2+z                 

_cell_length_a                                         16.72940
_cell_length_b                                          6.77280
_cell_length_c                                         22.39160
_cell_angle_alpha                                            90
_cell_angle_beta                                       107.1180
_cell_angle_gamma                                            90
_cell_volume                                           2424.687
_cell_formula_units_Z                                 4
_cell_measurement_temperature                     ?
_cell_measurement_reflns_used                     ?
_cell_measurement_theta_min                       ?
_cell_measurement_theta_max                       ?
_cell_special_details                            
;
;

_exptl_crystal_description                       ' ?'
_exptl_crystal_colour                            ' ?'

_exptl_crystal_size_max                           ?
_exptl_crystal_size_mid                           ?
_exptl_crystal_size_min                           ?
_exptl_crystal_size_rad                           ?
_exptl_crystal_density_meas                       ?
_exptl_crystal_density_diffrn                         1.267
_exptl_crystal_density_method                    'Not Measured'
_exptl_crystal_F_000                                    968
_exptl_absorpt_coefficient_mu                         0.093
_exptl_crystal_density_meas_temp                  ?

# Permitted for _exptl_absorpt_correction_type :
# analytical     'analytical from crystal shape'
#                Example: de Meulenaer&Tompa: ABST
# cylinder       'cylindrical'
# gaussian       'Gaussian from crystal shape'
#                Example: PLATON/ABSG
# integration    'integration from crystal shape'
# multi-scan     'symmetry-related measurements'
#                Example: SADABS, MULABS
# none           'no absorption corr. applied'
# numerical      'numerical from crystal shape'
# psi-scan       'psi-scan corrections'
#                Example: PLATON/ABSP
# refdelf        'refined from delta-F'
#                Example: SHELXA, 
# sphere         'spherical'
#                Example: PLATON/ABSS
_exptl_absorpt_correction_type                   ' ?'
# Example: '(North et al., 1968)'
_exptl_absorpt_process_details                    ?
_exptl_absorpt_correction_T_min                   ?
_exptl_absorpt_correction_T_max                   ?

#===============================================================================

# 7. EXPERIMENTAL DATA

_exptl_special_details                           
;
;
_diffrn_ambient_temperature                       ?
_diffrn_radiation_wavelength                        0.71073
_diffrn_radiation_probe                           'x-ray'
_diffrn_radiation_type                            'MoK\a'
_diffrn_radiation_source                          ?
_diffrn_radiation_monochromator                   ?

_diffrn_measurement_device_type                   ?
_diffrn_measurement_method                        ?
_diffrn_detector_area_resol_mean                  ?

# number of measured reflections (redundant set)
_diffrn_reflns_number                             ?
_diffrn_reflns_av_R_equivalents                   ?
_diffrn_reflns_av_sigmaI/netI                     ?
_diffrn_reflns_limit_h_min                        ?
_diffrn_reflns_limit_h_max                        ?
_diffrn_reflns_limit_k_min                        ?
_diffrn_reflns_limit_k_max                        ?
_diffrn_reflns_limit_l_min                        ?
_diffrn_reflns_limit_l_max                        ?
_diffrn_reflns_theta_min                          ?
_diffrn_reflns_theta_max                          ?
_diffrn_reflns_theta_full                         ?
_diffrn_measured_fraction_theta_max               ?
_diffrn_measured_fraction_theta_full              ?
_diffrn_reflns_reduction_process                 
;
;

# number of unique reflections
_reflns_number_total                              ?
# number of observed reflections (> n sig(I))
_reflns_number_gt                                 ?
_reflns_threshold_expression                       ?

_computing_data_collection                        ?
_computing_cell_refinement                        ?
_computing_data_reduction                         ?
_computing_structure_solution                     ?
_computing_structure_refinement                   ?
_computing_molecular_graphics                     ?
_computing_publication_material                   'PLATON (Spek, 2003)' 

#===============================================================================

# 8. REFINEMENT DATA

_refine_special_details                           ?
_refine_ls_structure_factor_coef                   ?
_refine_ls_matrix_type                             ?
_refine_ls_weighting_scheme                       ' ?'
_refine_ls_weighting_details                     
 ?                                                                                                                                                                                                      
_atom_sites_solution_primary                     ' ?'
_atom_sites_solution_secondary                   ' ?'
_atom_sites_solution_hydrogens                   ' ?'


# Permitted for _refine_ls_hydrogen_treatment :
# refall            - refined all H-atom parameters
# refxyz            - refined H-atom coordinates only
# refU              - refined H-atom U only
# noref             - no refinement of H-atom parameters
# constr            - H-atom parameters constrained
# hetero            - H-atom parameters constrained for H on C,
#                     all H-atom parameters refined for H on
#                     heteroatoms
# heteroxyz         - H-atom parameters constrained for H on C,
#                     refined H-atom coordinates only for H
#                     on heteroatoms
# heteroU           - H-atom parameters constrained for H on C,
#                     refined H-atom U's only for H on
#                     heteroatoms
# heteronoref       - H-atom parameters constrained for H on C,
#                     no refinement of H-atom parameters for
#                     H on heteroatoms
# hetero-mixed      - H-atom parameters constrained for H on C
#                     and some heteroatoms, all H-atom
#                     parameters refined for H on remaining
#                     heteroatoms.
# heteroxyz-mixed   - H-atom parameters constrained for H on C
#                     and some heteroatoms, refined H-atom
#                     coordinates only for H on remaining
#                     heteroatoms.
# heteroU-mixed     - H-atom parameters constrained for H on C
#                     and some heteroatoms, refined H-atom
#                     U's only for H on remaining heteroatoms
# heteronoref-mixed - H-atom parameters constrained for H on C
#                     and some heteroatoms, no refinement of
#                     H-atom parameters for H on remaining
#                     heteroatoms
# mixed   - some constrained, some independent
# undef   - H-atom parameters not defined
_refine_ls_hydrogen_treatment                    ' ?'

_refine_ls_extinction_method                      ' ?'
_refine_ls_extinction_coef                         ?                   
_refine_ls_extinction_expression                 
 ?                                                                                                                                                                                                      
_refine_ls_abs_structure_details                  ?
_refine_ls_abs_structure_Flack                   .
_refine_ls_number_reflns                          ?
_refine_ls_number_parameters                      ?
_refine_ls_number_restraints                              0
_refine_ls_number_constraints                     ?
_refine_ls_R_factor_all                           ?
_refine_ls_R_factor_gt                            ?
_refine_ls_wR_factor_ref                          ?
_refine_ls_wR_factor_gt                           ?
_refine_ls_goodness_of_fit_ref                    ?
_refine_ls_restrained_S_all                       ?
_refine_ls_shift/su_max                           ?
_refine_ls_shift/su_mean                          ?
_refine_diff_density_max                          ?
_refine_diff_density_min                          ?
_refine_diff_density_rms                          ?

#===============================================================================

# 9. ATOMIC COORDINATES AND DISPLACEMENT PARAMETERS

loop_
_atom_site_label                                 
_atom_site_type_symbol                           
_atom_site_thermal_displace_type                 
_atom_site_fract_x                               
_atom_site_fract_y                               
_atom_site_fract_z                               
_atom_site_occupancy                             
_atom_site_U_iso_or_equiv                        
_atom_site_calc_flag                             
_atom_site_refinement_flags                      
_atom_site_disorder_assembly                     
_atom_site_disorder_group                        
N1 N Uiso 0.21423 0.32444 -0.00810 1.000 0.0500 . . . .                         
N2 N Uiso 0.28299 0.05662 0.05159 1.000 0.0500 . . . .                          
C1 C Uiso 0.28100 0.34831 -0.03479 1.000 0.0500 . . . .                         
C2 C Uiso 0.28403 0.51405 -0.07133 1.000 0.0500 . . . .                         
C3 C Uiso 0.35105 0.54285 -0.09571 1.000 0.0500 . . . .                         
C4 C Uiso 0.41628 0.40583 -0.08428 1.000 0.0500 . . . .                         
C5 C Uiso 0.41366 0.23947 -0.04781 1.000 0.0500 . . . .                         
C6 C Uiso 0.34716 0.21071 -0.02246 1.000 0.0500 . . . .                         
C7 C Uiso 0.34679 0.03343 0.01887 1.000 0.0500 . . . .                          
C8 C Uiso 0.49036 0.44064 -0.10771 1.000 0.0500 . . . .                         
C9 C Uiso 0.30895 0.17313 0.10588 1.000 0.0500 . . . .                          
C10 C Uiso 0.20384 0.11841 0.00855 1.000 0.0500 . . . .                         
C11 C Uiso 0.28197 0.37028 0.10528 1.000 0.0500 . . . .                         
C12 C Uiso 0.22265 0.45683 0.04625 1.000 0.0500 . . . .                         
C13 C Uiso 0.36421 0.09719 0.16052 1.000 0.0500 . . . .                         
C14 C Uiso 0.39120 0.21317 0.21428 1.000 0.0500 . . . .                         
C15 C Uiso 0.36495 0.40903 0.21400 1.000 0.0500 . . . .                         
C16 C Uiso 0.31005 0.48620 0.15926 1.000 0.0500 . . . .                         
C17 C Uiso 0.39240 0.53311 0.27192 1.000 0.0500 . . . .                         
O1 O Uiso 0.24350 -0.10558 0.24165 1.000 0.0500 . . . .                         
O2 O Uiso 0.15339 -0.16801 0.15078 1.000 0.0500 . . . .                         
O3 O Uiso -0.07242 0.59153 0.10316 1.000 0.0500 . . . .                         
O4 O Uiso -0.06764 0.31328 0.04891 1.000 0.0500 . . . .                         
O5 O Uiso 0.11496 0.71645 0.30439 1.000 0.0500 . . . .                          
O6 O Uiso 0.21549 0.51103 0.35011 1.000 0.0500 . . . .                          
N3 N Uiso 0.18348 -0.05942 0.19642 1.000 0.0500 . . . .                         
N4 N Uiso 0.15515 0.56161 0.30596 1.000 0.0500 . . . .                          
C18 C Uiso 0.12839 0.43031 0.25166 1.000 0.0500 . . . .                         
C19 C Uiso 0.17011 0.25190 0.25088 1.000 0.0500 . . . .                         
C20 C Uiso 0.14273 0.13105 0.19802 1.000 0.0500 . . . .                         
C21 C Uiso 0.07511 0.18639 0.14685 1.000 0.0500 . . . .                         
C22 C Uiso 0.03392 0.36505 0.14845 1.000 0.0500 . . . .                         
C23 C Uiso 0.06031 0.48671 0.20107 1.000 0.0500 . . . .                         
C24 C Uiso -0.03924 0.41678 0.09471 1.000 0.0500 . . . .                        
H1 H Uiso 0.23446 0.62373 -0.08068 1.000 0.0600 . . . .                         
H2 H Uiso 0.35180 0.67427 -0.12347 1.000 0.0600 . . . .                         
H3 H Uiso 0.46456 0.13339 -0.03798 1.000 0.0600 . . . .                         
H4 H Uiso 0.33214 -0.09813 -0.01076 1.000 0.0600 . . . .                        
H5 H Uiso 0.40903 0.01129 0.05199 1.000 0.0600 . . . .                          
H6 H Uiso 0.54392 0.48886 -0.06938 1.000 0.0750 . . . .                         
H7 H Uiso 0.50732 0.30515 -0.12767 1.000 0.0750 . . . .                         
H8 H Uiso 0.47707 0.55397 -0.14416 1.000 0.0750 . . . .                         
H9 H Uiso 0.15283 0.10512 0.02993 1.000 0.0600 . . . .                          
H10 H Uiso 0.18587 0.02457 -0.03327 1.000 0.0600 . . . .                        
H11 H Uiso 0.24302 0.60510 0.03749 1.000 0.0600 . . . .                         
H12 H Uiso 0.16096 0.47170 0.05365 1.000 0.0600 . . . .                         
H13 H Uiso 0.38565 -0.05458 0.16167 1.000 0.0600 . . . .                        
H14 H Uiso 0.43309 0.14857 0.25633 1.000 0.0600 . . . .                         
H15 H Uiso 0.28959 0.63880 0.15815 1.000 0.0600 . . . .                         
H16 H Uiso 0.40535 0.68457 0.26043 1.000 0.0750 . . . .                         
H17 H Uiso 0.34373 0.53528 0.29545 1.000 0.0750 . . . .                         
H18 H Uiso 0.44971 0.47505 0.30456 1.000 0.0750 . . . .                         
H19 H Uiso 0.22263 0.20808 0.29046 1.000 0.0600 . . . .                         
H20 H Uiso 0.05361 0.09134 0.10597 1.000 0.0600 . . . .                         
H21 H Uiso 0.02765 0.62490 0.20214 1.000 0.0600 . . . .                         
H22 H Uiso -0.12436 0.60693 0.06770 1.000 0.0750 . . . .                        

#===============================================================================

# 10. MOLECULAR GEOMETRY

_geom_special_details                            
;
 Bond distances, angles etc. have been calculated using the
 rounded fractional coordinates. All su's are estimated
 from the variances of the (full) variance-covariance matrix.
 The cell esds are taken into account in the estimation of
 distances, angles and torsion angles
;

loop_
_geom_bond_atom_site_label_1                     
_geom_bond_atom_site_label_2                     
_geom_bond_distance                              
_geom_bond_site_symmetry_1                       
_geom_bond_site_symmetry_2                       
_geom_bond_publ_flag                             
 O1      N3           1.2382                     .       .                   yes
 O2      N3           1.2393                     .       .                   yes
 O3      C24          1.3441                     .       .                   yes
 O4      C24          1.2174                     .       .                   yes
 O5      N4           1.2406                     .       .                   yes
 O6      N4           1.2354                     .       .                   yes
 O3      H22          1.0000                     .       .                   no 
 N1      C10          1.4678                     .       .                   yes
 N1      C12          1.4846                     .       .                   yes
 N1      C1           1.4227                     .       .                   yes
 N2      C9           1.4065                     .       .                   yes
 N2      C7           1.4700                     .       .                   yes
 N2      C10          1.4512                     .       .                   yes
 N3      C20          1.4644                     .       .                   yes
 N4      C18          1.4660                     .       .                   yes
 C1      C2           1.3987                     .       .                   no 
 C1      C6           1.4106                     .       .                   no 
 C2      C3           1.3977                     .       .                   no 
 C3      C4           1.3975                     .       .                   no 
 C4      C5           1.3998                     .       .                   no 
 C4      C8           1.4998                     .       .                   no 
 C5      C6           1.4034                     .       .                   no 
 C6      C7           1.5171                     .       .                   no 
 C9      C11          1.4083                     .       .                   no 
 C9      C13          1.3965                     .       .                   no 
 C11     C12          1.5177                     .       .                   no 
 C11     C16          1.4013                     .       .                   no 
 C13     C14          1.3964                     .       .                   no 
 C14     C15          1.3968                     .       .                   no 
 C15     C16          1.3987                     .       .                   no 
 C15     C17          1.4995                     .       .                   no 
 C2      H1           1.0900                     .       .                   no 
 C3      H2           1.0900                     .       .                   no 
 C5      H3           1.0900                     .       .                   no 
 C7      H5           1.1000                     .       .                   no 
 C7      H4           1.0900                     .       .                   no 
 C8      H7           1.0900                     .       .                   no 
 C8      H8           1.0900                     .       .                   no 
 C8      H6           1.0900                     .       .                   no 
 C10     H10          1.1000                     .       .                   no 
 C10     H9           1.1000                     .       .                   no 
 C12     H12          1.1000                     .       .                   no 
 C12     H11          1.1000                     .       .                   no 
 C13     H13          1.0900                     .       .                   no 
 C14     H14          1.0900                     .       .                   no 
 C16     H15          1.0900                     .       .                   no 
 C17     H18          1.0900                     .       .                   no 
 C17     H16          1.0900                     .       .                   no 
 C17     H17          1.0900                     .       .                   no 
 C18     C23          1.4024                     .       .                   no 
 C18     C19          1.3981                     .       .                   no 
 C19     C20          1.4005                     .       .                   no 
 C20     C21          1.4036                     .       .                   no 
 C21     C22          1.3981                     .       .                   no 
 C22     C23          1.3985                     .       .                   no 
 C22     C24          1.4838                     .       .                   no 
 C19     H19          1.0900                     .       .                   no 
 C21     H20          1.0900                     .       .                   no 
 C23     H21          1.0900                     .       .                   no 

loop_
_geom_angle_atom_site_label_1                    
_geom_angle_atom_site_label_2                    
_geom_angle_atom_site_label_3                    
_geom_angle                                      
_geom_angle_site_symmetry_1                      
_geom_angle_site_symmetry_2                      
_geom_angle_site_symmetry_3                      
_geom_angle_publ_flag                            
 C24     O3      H22          106.00             .       .       .           no 
 C1      N1      C12          112.27             .       .       .           yes
 C10     N1      C12          110.84             .       .       .           yes
 C1      N1      C10          112.40             .       .       .           yes
 C7      N2      C9           113.95             .       .       .           yes
 C7      N2      C10          110.75             .       .       .           yes
 C9      N2      C10          113.67             .       .       .           yes
 O1      N3      O2           124.02             .       .       .           yes
 O1      N3      C20          118.27             .       .       .           yes
 O2      N3      C20          117.64             .       .       .           yes
 O5      N4      C18          117.30             .       .       .           yes
 O6      N4      C18          118.27             .       .       .           yes
 O5      N4      O6           124.43             .       .       .           yes
 N1      C1      C2           120.33             .       .       .           yes
 N1      C1      C6           120.70             .       .       .           yes
 C2      C1      C6           118.90             .       .       .           no 
 C1      C2      C3           120.79             .       .       .           no 
 C2      C3      C4           120.58             .       .       .           no 
 C3      C4      C5           118.98             .       .       .           no 
 C5      C4      C8           120.11             .       .       .           no 
 C3      C4      C8           120.84             .       .       .           no 
 C4      C5      C6           120.82             .       .       .           no 
 C5      C6      C7           120.17             .       .       .           no 
 C1      C6      C7           119.90             .       .       .           no 
 C1      C6      C5           119.93             .       .       .           no 
 N2      C7      C6           110.70             .       .       .           yes
 N2      C9      C11          120.47             .       .       .           yes
 N2      C9      C13          120.46             .       .       .           yes
 C11     C9      C13          119.03             .       .       .           no 
 N1      C10     N2           106.84             .       .       .           yes
 C9      C11     C12          120.01             .       .       .           no 
 C12     C11     C16          120.14             .       .       .           no 
 C9      C11     C16          119.86             .       .       .           no 
 N1      C12     C11          111.14             .       .       .           yes
 C9      C13     C14          120.71             .       .       .           no 
 C13     C14     C15          120.59             .       .       .           no 
 C16     C15     C17          120.23             .       .       .           no 
 C14     C15     C16          118.90             .       .       .           no 
 C14     C15     C17          120.83             .       .       .           no 
 C11     C16     C15          120.89             .       .       .           no 
 C1      C2      H1           120.00             .       .       .           no 
 C3      C2      H1           119.00             .       .       .           no 
 C2      C3      H2           119.00             .       .       .           no 
 C4      C3      H2           121.00             .       .       .           no 
 C4      C5      H3           120.00             .       .       .           no 
 C6      C5      H3           120.00             .       .       .           no 
 N2      C7      H4           109.00             .       .       .           no 
 N2      C7      H5           111.00             .       .       .           no 
 C6      C7      H5           110.00             .       .       .           no 
 H4      C7      H5           107.00             .       .       .           no 
 C6      C7      H4           108.00             .       .       .           no 
 H6      C8      H8           108.00             .       .       .           no 
 H7      C8      H8           108.00             .       .       .           no 
 C4      C8      H6           110.00             .       .       .           no 
 C4      C8      H7           111.00             .       .       .           no 
 H6      C8      H7           109.00             .       .       .           no 
 C4      C8      H8           111.00             .       .       .           no 
 N1      C10     H9           111.00             .       .       .           no 
 N1      C10     H10          111.00             .       .       .           no 
 N2      C10     H9           111.00             .       .       .           no 
 N2      C10     H10          112.00             .       .       .           no 
 H9      C10     H10          106.00             .       .       .           no 
 N1      C12     H11          111.00             .       .       .           no 
 N1      C12     H12          108.00             .       .       .           no 
 H11     C12     H12          107.00             .       .       .           no 
 C11     C12     H11          111.00             .       .       .           no 
 C11     C12     H12          108.00             .       .       .           no 
 C9      C13     H13          120.00             .       .       .           no 
 C14     C13     H13          119.00             .       .       .           no 
 C13     C14     H14          119.00             .       .       .           no 
 C15     C14     H14          121.00             .       .       .           no 
 C11     C16     H15          119.00             .       .       .           no 
 C15     C16     H15          120.00             .       .       .           no 
 C15     C17     H16          111.00             .       .       .           no 
 C15     C17     H17          110.00             .       .       .           no 
 C15     C17     H18          111.00             .       .       .           no 
 H16     C17     H17          109.00             .       .       .           no 
 H16     C17     H18          107.00             .       .       .           no 
 H17     C17     H18          108.00             .       .       .           no 
 N4      C18     C23          118.81             .       .       .           yes
 C19     C18     C23          121.00             .       .       .           no 
 N4      C18     C19          120.19             .       .       .           yes
 C18     C19     C20          118.38             .       .       .           no 
 N3      C20     C19          119.78             .       .       .           yes
 C19     C20     C21          121.22             .       .       .           no 
 N3      C20     C21          118.97             .       .       .           yes
 C20     C21     C22          119.67             .       .       .           no 
 C21     C22     C24          118.60             .       .       .           no 
 C23     C22     C24          121.64             .       .       .           no 
 C21     C22     C23          119.72             .       .       .           no 
 C18     C23     C22          120.00             .       .       .           no 
 O3      C24     C22          111.72             .       .       .           yes
 O4      C24     C22          124.85             .       .       .           yes
 O3      C24     O4           123.41             .       .       .           yes
 C18     C19     H19          121.00             .       .       .           no 
 C20     C19     H19          121.00             .       .       .           no 
 C20     C21     H20          121.00             .       .       .           no 
 C22     C21     H20          119.00             .       .       .           no 
 C18     C23     H21          121.00             .       .       .           no 
 C22     C23     H21          119.00             .       .       .           no 

loop_
_geom_torsion_atom_site_label_1                  
_geom_torsion_atom_site_label_2                  
_geom_torsion_atom_site_label_3                  
_geom_torsion_atom_site_label_4                  
_geom_torsion                                    
_geom_torsion_site_symmetry_1                    
_geom_torsion_site_symmetry_2                    
_geom_torsion_site_symmetry_3                    
_geom_torsion_site_symmetry_4                    
_geom_torsion_publ_flag                          
 C10     N1      C1      C2           159.30     .       .       .       .   no 
 C12     N1      C1      C2           -74.93     .       .       .       .   no 
 C10     N1      C1      C6           -23.77     .       .       .       .   no 
 C12     N1      C1      C6           102.00     .       .       .       .   no 
 C12     N1      C10     N2           -68.96     .       .       .       .   no 
 C1      N1      C12     C11          -82.02     .       .       .       .   no 
 C10     N1      C12     C11           44.60     .       .       .       .   no 
 C1      N1      C10     N2            57.58     .       .       .       .   no 
 C10     N2      C7      C6            47.43     .       .       .       .   no 
 C7      N2      C9      C11          102.34     .       .       .       .   no 
 C9      N2      C7      C6           -82.21     .       .       .       .   no 
 C7      N2      C10     N1           -71.41     .       .       .       .   no 
 C9      N2      C10     N1            58.38     .       .       .       .   no 
 C10     N2      C9      C11          -25.82     .       .       .       .   no 
 C10     N2      C9      C13          156.47     .       .       .       .   no 
 C7      N2      C9      C13          -75.37     .       .       .       .   no 
 O2      N3      C20     C19          174.80     .       .       .       .   no 
 O2      N3      C20     C21           -3.47     .       .       .       .   no 
 O1      N3      C20     C19           -2.34     .       .       .       .   no 
 O1      N3      C20     C21          179.40     .       .       .       .   no 
 O6      N4      C18     C23         -179.59     .       .       .       .   no 
 O5      N4      C18     C19         -178.92     .       .       .       .   no 
 O5      N4      C18     C23            0.76     .       .       .       .   no 
 O6      N4      C18     C19            0.73     .       .       .       .   no 
 N1      C1      C6      C5          -178.27     .       .       .       .   no 
 N1      C1      C2      C3           177.45     .       .       .       .   no 
 C6      C1      C2      C3             0.45     .       .       .       .   no 
 C2      C1      C6      C5            -1.29     .       .       .       .   no 
 N1      C1      C6      C7             0.93     .       .       .       .   no 
 C2      C1      C6      C7           177.91     .       .       .       .   no 
 C1      C2      C3      C4             0.31     .       .       .       .   no 
 C2      C3      C4      C8          -177.05     .       .       .       .   no 
 C2      C3      C4      C5            -0.24     .       .       .       .   no 
 C8      C4      C5      C6           176.23     .       .       .       .   no 
 C3      C4      C5      C6            -0.61     .       .       .       .   no 
 C4      C5      C6      C7          -177.82     .       .       .       .   no 
 C4      C5      C6      C1             1.38     .       .       .       .   no 
 C5      C6      C7      N2           166.82     .       .       .       .   no 
 C1      C6      C7      N2           -12.38     .       .       .       .   no 
 C11     C9      C13     C14            1.27     .       .       .       .   no 
 C13     C9      C11     C12          179.35     .       .       .       .   no 
 N2      C9      C13     C14          179.01     .       .       .       .   no 
 N2      C9      C11     C16         -178.36     .       .       .       .   no 
 C13     C9      C11     C16           -0.61     .       .       .       .   no 
 N2      C9      C11     C12            1.61     .       .       .       .   no 
 C12     C11     C16     C15         -179.78     .       .       .       .   no 
 C16     C11     C12     N1           168.78     .       .       .       .   no 
 C9      C11     C16     C15            0.19     .       .       .       .   no 
 C9      C11     C12     N1           -11.18     .       .       .       .   no 
 C9      C13     C14     C15           -1.51     .       .       .       .   no 
 C13     C14     C15     C17          178.82     .       .       .       .   no 
 C13     C14     C15     C16            1.05     .       .       .       .   no 
 C17     C15     C16     C11         -178.18     .       .       .       .   no 
 C14     C15     C16     C11           -0.39     .       .       .       .   no 
 N4      C18     C19     C20         -179.80     .       .       .       .   no 
 C23     C18     C19     C20            0.53     .       .       .       .   no 
 C19     C18     C23     C22           -0.87     .       .       .       .   no 
 N4      C18     C23     C22          179.45     .       .       .       .   no 
 C18     C19     C20     N3          -178.24     .       .       .       .   no 
 C18     C19     C20     C21           -0.00     .       .       .       .   no 
 N3      C20     C21     C22          178.08     .       .       .       .   no 
 C19     C20     C21     C22           -0.16     .       .       .       .   no 
 C20     C21     C22     C23           -0.17     .       .       .       .   no 
 C20     C21     C22     C24         -177.88     .       .       .       .   no 
 C21     C22     C23     C18            0.68     .       .       .       .   no 
 C24     C22     C23     C18          178.31     .       .       .       .   no 
 C21     C22     C24     O3           179.60     .       .       .       .   no 
 C21     C22     C24     O4             1.16     .       .       .       .   no 
 C23     C22     C24     O3             1.95     .       .       .       .   no 
 C23     C22     C24     O4          -176.50     .       .       .       .   no 

loop_
_geom_hbond_atom_site_label_D
_geom_hbond_atom_site_label_H
_geom_hbond_atom_site_label_A
_geom_hbond_distance_DH
_geom_hbond_distance_HA
_geom_hbond_distance_DA
_geom_hbond_angle_DHA
_geom_hbond_site_symmetry_A
_geom_hbond_publ_flag
#
#D   H   A   D - H  H...A   D...A    D - H...A  symm(A)
#
O3      H22     N1          1.0000     1.7500     2.7405     171.00   3_565 yes 
C16     H15     O2          1.0900     2.5900     3.4780     138.00   1_565 yes 

# Loop Mechanism for Extra Tables(s)

#loop_
#_publ_manuscript_incl_extra_item
#'_geom_extra_tableA_col_1'
#'_geom_extra_tableA_col_2'
#'_geom_extra_tableA_col_3'
#'_geom_extra_table_head_A'
#'_geom_table_footnote_A'
#'_geom_extra_tableB_col_1'
#'_geom_extra_tableB_col_2'
#'_geom_extra_tableB_col_3'
#'_geom_extra_table_head_B'
#'_geom_table_footnote_B'


#
#loop_
#_geom_extra_tableA_col_1
#_geom_extra_tableA_col_2
#_geom_extra_tableA_col_3
# ? ? ?


#
#loop_
#_geom_extra_tableB_col_1
#_geom_extra_tableB_col_2
#_geom_extra_tableB_col_3
# ? ? ?


#
#_geom_table_footnote_A
#;
# ?
#;


#
#_geom_table_footnote_B
#;
# ?
#;


#
#_geom_table_footnote_A
#;
# ?
#;


#
#_geom_table_footnote_B
#;
# ?
#;

_iucr_refine_instructions_details                
;
;

#===END
# CIF-file generated for E000045C00P21/c             New: P21/c  

#==============================================================================
data_global
#==============================================================================

# 0. AUDIT DETAILS

_audit_creation_date                              'Aug  4 09:55:57 2015'
_audit_creation_method                            'PLATON <TABLE ACC> option' 
_audit_update_record                             
;
;

#===============================================================================

# 1. SUBMISSION DETAILS

# Name of author for correspondence
_publ_contact_author_name                        
;
;
# address of author for correspondence
_publ_contact_author_address                     
;
;

_publ_contact_author_email                        ?
_publ_contact_author_fax                          ?
_publ_contact_author_phone                        ?

_publ_requested_journal                           'Acta Crystallographica C' 
# Publication choise FI, CI or EI for Inorganic
#                    FM, CM or EM for Metal-organic
#                    FO, CO or EO for Organic
_publ_requested_category                          ?
_publ_requested_coeditor_name                     ?

_publ_contact_letter                             # Include date of submission
;
Date of submission ?

Please consider this CIF submission for publication as a
Regular Structural Paper in Acta Crystallographica C. 
;

#===============================================================================

# 2. PROCESSING SUMMARY (JOURNAL OFFICE ONLY)

_journal_date_recd_electronic                     ?

_journal_date_to_coeditor                         ?
_journal_date_from_coeditor                       ?
_journal_date_accepted                            ?

_journal_date_printers_first                      ?
_journal_date_printers_final                      ?
_journal_date_proofs_out                          ?
_journal_date_proofs_in                           ?

_journal_coeditor_name                            ?
_journal_coeditor_code                            ?
_journal_coeditor_notes                          
;
;

_journal_techeditor_code                          ?
_journal_techeditor_notes                        
;
;

_journal_coden_ASTM                               ?
_journal_name_full                                ?
_journal_year                                     ?
_journal_volume                                   ?
_journal_issue                                    ?
_journal_page_first                               ?
_journal_page_last                                ?


_journal_suppl_publ_number                        ?
_journal_suppl_publ_pages                         ?


#===============================================================================

# 3. TITLE AND AUTHOR LIST

_publ_section_title                              
;
;
_publ_section_title_footnote                     
;
;

# The loop structure below should contain the names and adresses of all
# authors, in the required order of publication. Repeat as necessary.


loop_
_publ_author_name                                
_publ_author_footnote                            
_publ_author_address                             
'?' # author name
;   # author related footnote
;
;   # Address of this author
;

#===============================================================================

# 4. TEXT

_publ_section_synopsis                           
;
 ?
;
_publ_section_abstract                           
;
 ?
;

# Insert blank lines between paragraphs

_publ_section_comment                            
;
;
_publ_section_exptl_prep                         
;
 ?
;
_publ_section_exptl_refinement                   
;
 ?
;

# Insert blank lines between references

_publ_section_references                         
;
 Allen, F.H. (2002).
   Acta Cryst. B58, 380-388.

 Altomare, A., Burla, M.C., Camalli, M., Cascarano, G.L., Giacovazzo, C.
   Guagliardi, A., Moliterni, A.G.G., Polidori, G. & Spagna, R.
   (1999) J. Appl. Cryst. 32, 115-119.

 Beurskens, P.T., Beurskens, G., de Gelder, R., Garc\'ia-Granda, S.,
 Gould, R.O., Israel, R. & Smits, J.M.M. (1999) The DIRDIF99 Program System,
   Technical Report of the Crystallography Laboratory,
   University of Nijmegen, The Netherlands.

 Boer, J.L. de & Duisenberg, A.J.M. (1984). Acta Cryst. A40, C-410.

 Boeyens, J.C.A. (1978). J.Cryst.Mol.Struct. 8, 317-320.

 Cremer, D. & Pople, J.A. (1975). J. Am. Chem. Soc. 97, 1354-1358.

 Duisenberg, A.J.M. (1992). J. Appl. Cryst. 25, 92-96.

 Duisenberg, A.J.M., Kroon-Batenburg, L.M.J. & Schreurs, A.M.M. (2003).
   J. Appl. Cryst. 36, 220-229.

 Enraf-Nonius (1989). CAD-4 Software. Version 5. Enraf-Nonius, Delft,
   The Netherlands.

 Flack, H.D. (1983). Acta Cryst. A39, 876-881.

 Hooft, R.W.W. (1998). Collect Software, Nonius B.V., Delft, The Netherlands.

 LePage, Y. (1987). J. Appl. Cryst. 20, 264-269.

 Mackay, A.L. (1984). Acta Cryst. A40, 165-166.

 Meulenaer, J. de & Tompa, H. (1965). Acta Cryst. 19, 1014-1018.

 North, A.C.T., Phillips, D.C. & Mathews, F.S. (1968).
  Acta Cryst. A24, 351-359.

 Otwinowski, Z. & Minor, W. (1997). Methods in Enzymology, Vol. 276,
   Macromolecular Crystallography, Part A, edited by C.W. Carter &
    R.M. Sweet, pp. 307-326. London: Academic Press.

 Sheldrick, G.M. (1986). SHELXS86. University of G\"ottingen, Germany.

 Sheldrick, G.M. (1993). SHELXL93. University of G\"ottingen, Germany.

 Sheldrick, G.M. (1997). SHELXS97. University of G\"ottingen, Germany.

 Sheldrick, G.M. (1997). SHELXL97. University of G\"ottingen, Germany.

 Sluis, P. van der & Spek, A.L. (1990). Acta Cryst. A46, 194-201.

 Spek, A.L. (1987). Acta Cryst. C43, 1233-1235.

 Spek, A.L. (1988). J. Appl. Cryst. 21, 578-579.

 Spek, A.L. (1994). Am. Crystallogr. Assoc.-Abstracts, 22, 66.

 Spek, A.L. (1997). HELENA, Program for Datareduction, Utrecht
   University, The Netherlands.

 Spek, A.L. (2003). J. Appl. Cryst. 36, 7-13.

 Wilson, A.J.C. (1992). Ed. International Tables for Crystallography,
   Volume C, Kluwer Academic Publishers, Dordrecht, The Netherlands.
;
_publ_section_acknowledgements                   
;
;
_publ_section_figure_captions                    
; View of the title compound with the atom numbering scheme.
Displacement ellipsoids for non-H atoms are drawn at the 50% probability level.
;

#===============================================================================

data_XXV_R005

#===============================================================================

# 5. CHEMICAL DATA

_chemical_name_systematic                        
;
;
_chemical_name_common                             ?
_chemical_melting_point                           ?
_chemical_formula_moiety                         
'C17 H18 N2, C7 H4 N2 O6'
# Ex: 'C12 H16 N2 O6, H2 O' and '(Cd 2+)3, (C6 N6 Cr 3-)2, 2(H2 O)' 
_chemical_formula_structural                      ?
_chemical_formula_sum                            
', C7 H4 N2 O6'
_chemical_formula_iupac                           ?
_chemical_formula_weight                             462.46
_chemical_compound_source                        'see text'

loop_
_atom_type_symbol                                
_atom_type_description                           
_atom_type_scat_dispersion_real                  
_atom_type_scat_dispersion_imag                  
_atom_type_scat_source                           
 C   C    0.0033    0.0016
' International Tables Vol C Tables 4.2.6.8 and 6.1.1.4'
 H   H    0.0000    0.0000
' International Tables Vol C Tables 4.2.6.8 and 6.1.1.4'
 N   N    0.0061    0.0033
' International Tables Vol C Tables 4.2.6.8 and 6.1.1.4'
 O   O    0.0106    0.0060
' International Tables Vol C Tables 4.2.6.8 and 6.1.1.4'

#===============================================================================

# 6. CRYSTAL DATA

_symmetry_cell_setting                              monoclinic
_symmetry_space_group_name_Hall                   '-P 2ybc'
_symmetry_space_group_name_H-M                    'P 21/c'
_symmetry_Int_Tables_number                              14

loop_
_symmetry_equiv_pos_site_id                      
_symmetry_equiv_pos_as_xyz                       
   1 x,y,z                         
   2 -x,1/2+y,1/2-z                
   3 -x,-y,-z                      
   4 x,1/2-y,1/2+z                 

_cell_length_a                                          8.38790
_cell_length_b                                         20.46640
_cell_length_c                                         13.77170
_cell_angle_alpha                                            90
_cell_angle_beta                                        90.2190
_cell_angle_gamma                                            90
_cell_volume                                           2364.172
_cell_formula_units_Z                                 4
_cell_measurement_temperature                     ?
_cell_measurement_reflns_used                     ?
_cell_measurement_theta_min                       ?
_cell_measurement_theta_max                       ?
_cell_special_details                            
;
;

_exptl_crystal_description                       ' ?'
_exptl_crystal_colour                            ' ?'

_exptl_crystal_size_max                           ?
_exptl_crystal_size_mid                           ?
_exptl_crystal_size_min                           ?
_exptl_crystal_size_rad                           ?
_exptl_crystal_density_meas                       ?
_exptl_crystal_density_diffrn                         1.299
_exptl_crystal_density_method                    'Not Measured'
_exptl_crystal_F_000                                    968
_exptl_absorpt_coefficient_mu                         0.095
_exptl_crystal_density_meas_temp                  ?

# Permitted for _exptl_absorpt_correction_type :
# analytical     'analytical from crystal shape'
#                Example: de Meulenaer&Tompa: ABST
# cylinder       'cylindrical'
# gaussian       'Gaussian from crystal shape'
#                Example: PLATON/ABSG
# integration    'integration from crystal shape'
# multi-scan     'symmetry-related measurements'
#                Example: SADABS, MULABS
# none           'no absorption corr. applied'
# numerical      'numerical from crystal shape'
# psi-scan       'psi-scan corrections'
#                Example: PLATON/ABSP
# refdelf        'refined from delta-F'
#                Example: SHELXA, 
# sphere         'spherical'
#                Example: PLATON/ABSS
_exptl_absorpt_correction_type                   ' ?'
# Example: '(North et al., 1968)'
_exptl_absorpt_process_details                    ?
_exptl_absorpt_correction_T_min                   ?
_exptl_absorpt_correction_T_max                   ?

#===============================================================================

# 7. EXPERIMENTAL DATA

_exptl_special_details                           
;
;
_diffrn_ambient_temperature                       ?
_diffrn_radiation_wavelength                        0.71073
_diffrn_radiation_probe                           'x-ray'
_diffrn_radiation_type                            'MoK\a'
_diffrn_radiation_source                          ?
_diffrn_radiation_monochromator                   ?

_diffrn_measurement_device_type                   ?
_diffrn_measurement_method                        ?
_diffrn_detector_area_resol_mean                  ?

# number of measured reflections (redundant set)
_diffrn_reflns_number                             ?
_diffrn_reflns_av_R_equivalents                   ?
_diffrn_reflns_av_sigmaI/netI                     ?
_diffrn_reflns_limit_h_min                        ?
_diffrn_reflns_limit_h_max                        ?
_diffrn_reflns_limit_k_min                        ?
_diffrn_reflns_limit_k_max                        ?
_diffrn_reflns_limit_l_min                        ?
_diffrn_reflns_limit_l_max                        ?
_diffrn_reflns_theta_min                          ?
_diffrn_reflns_theta_max                          ?
_diffrn_reflns_theta_full                         ?
_diffrn_measured_fraction_theta_max               ?
_diffrn_measured_fraction_theta_full              ?
_diffrn_reflns_reduction_process                 
;
;

# number of unique reflections
_reflns_number_total                              ?
# number of observed reflections (> n sig(I))
_reflns_number_gt                                 ?
_reflns_threshold_expression                       ?

_computing_data_collection                        ?
_computing_cell_refinement                        ?
_computing_data_reduction                         ?
_computing_structure_solution                     ?
_computing_structure_refinement                   ?
_computing_molecular_graphics                     ?
_computing_publication_material                   'PLATON (Spek, 2003)' 

#===============================================================================

# 8. REFINEMENT DATA

_refine_special_details                           ?
_refine_ls_structure_factor_coef                   ?
_refine_ls_matrix_type                             ?
_refine_ls_weighting_scheme                       ' ?'
_refine_ls_weighting_details                     
 ?                                                                                                                                                                                                      
_atom_sites_solution_primary                     ' ?'
_atom_sites_solution_secondary                   ' ?'
_atom_sites_solution_hydrogens                   ' ?'


# Permitted for _refine_ls_hydrogen_treatment :
# refall            - refined all H-atom parameters
# refxyz            - refined H-atom coordinates only
# refU              - refined H-atom U only
# noref             - no refinement of H-atom parameters
# constr            - H-atom parameters constrained
# hetero            - H-atom parameters constrained for H on C,
#                     all H-atom parameters refined for H on
#                     heteroatoms
# heteroxyz         - H-atom parameters constrained for H on C,
#                     refined H-atom coordinates only for H
#                     on heteroatoms
# heteroU           - H-atom parameters constrained for H on C,
#                     refined H-atom U's only for H on
#                     heteroatoms
# heteronoref       - H-atom parameters constrained for H on C,
#                     no refinement of H-atom parameters for
#                     H on heteroatoms
# hetero-mixed      - H-atom parameters constrained for H on C
#                     and some heteroatoms, all H-atom
#                     parameters refined for H on remaining
#                     heteroatoms.
# heteroxyz-mixed   - H-atom parameters constrained for H on C
#                     and some heteroatoms, refined H-atom
#                     coordinates only for H on remaining
#                     heteroatoms.
# heteroU-mixed     - H-atom parameters constrained for H on C
#                     and some heteroatoms, refined H-atom
#                     U's only for H on remaining heteroatoms
# heteronoref-mixed - H-atom parameters constrained for H on C
#                     and some heteroatoms, no refinement of
#                     H-atom parameters for H on remaining
#                     heteroatoms
# mixed   - some constrained, some independent
# undef   - H-atom parameters not defined
_refine_ls_hydrogen_treatment                    ' ?'

_refine_ls_extinction_method                      ' ?'
_refine_ls_extinction_coef                         ?                   
_refine_ls_extinction_expression                 
 ?                                                                                                                                                                                                      
_refine_ls_abs_structure_details                  ?
_refine_ls_abs_structure_Flack                   .
_refine_ls_number_reflns                          ?
_refine_ls_number_parameters                      ?
_refine_ls_number_restraints                              0
_refine_ls_number_constraints                     ?
_refine_ls_R_factor_all                           ?
_refine_ls_R_factor_gt                            ?
_refine_ls_wR_factor_ref                          ?
_refine_ls_wR_factor_gt                           ?
_refine_ls_goodness_of_fit_ref                    ?
_refine_ls_restrained_S_all                       ?
_refine_ls_shift/su_max                           ?
_refine_ls_shift/su_mean                          ?
_refine_diff_density_max                          ?
_refine_diff_density_min                          ?
_refine_diff_density_rms                          ?

#===============================================================================

# 9. ATOMIC COORDINATES AND DISPLACEMENT PARAMETERS

loop_
_atom_site_label                                 
_atom_site_type_symbol                           
_atom_site_thermal_displace_type                 
_atom_site_fract_x                               
_atom_site_fract_y                               
_atom_site_fract_z                               
_atom_site_occupancy                             
_atom_site_U_iso_or_equiv                        
_atom_site_calc_flag                             
_atom_site_refinement_flags                      
_atom_site_disorder_assembly                     
_atom_site_disorder_group                        
N1 N Uiso 0.74422 0.46808 0.12811 1.000 0.0500 . . . .                          
N2 N Uiso 0.62388 0.40163 0.24533 1.000 0.0500 . . . .                          
C1 C Uiso 0.87247 0.48145 0.19317 1.000 0.0500 . . . .                          
C2 C Uiso 1.00928 0.51312 0.15995 1.000 0.0500 . . . .                          
C3 C Uiso 1.14010 0.52339 0.22091 1.000 0.0500 . . . .                          
C4 C Uiso 1.13619 0.50221 0.31724 1.000 0.0500 . . . .                          
C5 C Uiso 0.99942 0.47089 0.35178 1.000 0.0500 . . . .                          
C6 C Uiso 0.86857 0.45966 0.29029 1.000 0.0500 . . . .                          
C7 C Uiso 0.72457 0.42250 0.32741 1.000 0.0500 . . . .                          
C8 C Uiso 1.28102 0.50837 0.38061 1.000 0.0500 . . . .                          
C9 C Uiso 0.67757 0.34417 0.19990 1.000 0.0500 . . . .                          
C10 C Uiso 0.59510 0.45608 0.18008 1.000 0.0500 . . . .                         
C11 C Uiso 0.75475 0.34753 0.10950 1.000 0.0500 . . . .                         
C12 C Uiso 0.77919 0.41321 0.06133 1.000 0.0500 . . . .                         
C13 C Uiso 0.66479 0.28358 0.24607 1.000 0.0500 . . . .                         
C14 C Uiso 0.72722 0.22723 0.20334 1.000 0.0500 . . . .                         
C15 C Uiso 0.80410 0.23055 0.11347 1.000 0.0500 . . . .                         
C16 C Uiso 0.81440 0.29070 0.06584 1.000 0.0500 . . . .                         
C17 C Uiso 0.87494 0.17034 0.06920 1.000 0.0500 . . . .                         
O1 O Uiso 0.33283 0.08917 0.09899 1.000 0.0500 . . . .                          
O2 O Uiso 0.48426 0.13411 -0.01186 1.000 0.0500 . . . .                         
O3 O Uiso 0.25007 0.42635 0.00568 1.000 0.0500 . . . .                          
O4 O Uiso 0.40248 0.36705 -0.09470 1.000 0.0500 . . . .                         
O5 O Uiso 0.16620 0.33315 0.34257 1.000 0.0500 . . . .                          
O6 O Uiso 0.07233 0.23345 0.33655 1.000 0.0500 . . . .                          
N3 N Uiso 0.38666 0.13708 0.05513 1.000 0.0500 . . . .                          
N4 N Uiso 0.14348 0.28063 0.30040 1.000 0.0500 . . . .                          
C18 C Uiso 0.21265 0.27223 0.20393 1.000 0.0500 . . . .                         
C19 C Uiso 0.26236 0.20966 0.17644 1.000 0.0500 . . . .                         
C20 C Uiso 0.33313 0.20186 0.08561 1.000 0.0500 . . . .                         
C21 C Uiso 0.35475 0.25515 0.02332 1.000 0.0500 . . . .                         
C22 C Uiso 0.30202 0.31738 0.05088 1.000 0.0500 . . . .                         
C23 C Uiso 0.23105 0.32629 0.14206 1.000 0.0500 . . . .                         
C24 C Uiso 0.32557 0.37127 -0.02006 1.000 0.0500 . . . .                        
H1 H Uiso 1.01561 0.52885 0.08514 1.000 0.0600 . . . .                          
H2 H Uiso 1.24595 0.54706 0.19222 1.000 0.0600 . . . .                          
H3 H Uiso 0.99687 0.45284 0.42609 1.000 0.0600 . . . .                          
H4 H Uiso 0.65555 0.45501 0.37443 1.000 0.0600 . . . .                          
H5 H Uiso 0.76307 0.38074 0.37137 1.000 0.0600 . . . .                          
H6 H Uiso 1.35420 0.46444 0.37411 1.000 0.0750 . . . .                          
H7 H Uiso 1.24768 0.51502 0.45665 1.000 0.0750 . . . .                          
H8 H Uiso 1.35232 0.55065 0.35910 1.000 0.0750 . . . .                          
H9 H Uiso 0.49827 0.44509 0.12905 1.000 0.0600 . . . .                          
H10 H Uiso 0.55713 0.50001 0.21957 1.000 0.0600 . . . .                         
H11 H Uiso 0.90164 0.41610 0.03469 1.000 0.0600 . . . .                         
H12 H Uiso 0.69902 0.41668 -0.00152 1.000 0.0600 . . . .                        
H13 H Uiso 0.60812 0.28038 0.31675 1.000 0.0600 . . . .                         
H14 H Uiso 0.71815 0.18090 0.24172 1.000 0.0600 . . . .                         
H15 H Uiso 0.87347 0.29388 -0.00431 1.000 0.0600 . . . .                        
H16 H Uiso 0.94588 0.14380 0.12308 1.000 0.0750 . . . .                         
H17 H Uiso 0.95387 0.18241 0.00873 1.000 0.0750 . . . .                         
H18 H Uiso 0.78082 0.13846 0.04194 1.000 0.0750 . . . .                         
H19 H Uiso 0.24795 0.16819 0.22524 1.000 0.0600 . . . .                         
H20 H Uiso 0.41161 0.24851 -0.04691 1.000 0.0600 . . . .                        
H21 H Uiso 0.19141 0.37453 0.16483 1.000 0.0600 . . . .                         
H22 H Uiso 0.26307 0.45714 -0.04957 1.000 0.0750 . . . .                        

#===============================================================================

# 10. MOLECULAR GEOMETRY

_geom_special_details                            
;
 Bond distances, angles etc. have been calculated using the
 rounded fractional coordinates. All su's are estimated
 from the variances of the (full) variance-covariance matrix.
 The cell esds are taken into account in the estimation of
 distances, angles and torsion angles
;

loop_
_geom_bond_atom_site_label_1                     
_geom_bond_atom_site_label_2                     
_geom_bond_distance                              
_geom_bond_site_symmetry_1                       
_geom_bond_site_symmetry_2                       
_geom_bond_publ_flag                             
 O1      N3           1.2378                     .       .                   yes
 O2      N3           1.2373                     .       .                   yes
 O3      C24          1.3413                     .       .                   yes
 O4      C24          1.2187                     .       .                   yes
 O5      N4           1.2362                     .       .                   yes
 O6      N4           1.2404                     .       .                   yes
 O3      H22          0.9900                     .       .                   no 
 N1      C10          1.4642                     .       .                   yes
 N1      C12          1.4816                     .       .                   yes
 N1      C1           1.4239                     .       .                   yes
 N2      C9           1.4069                     .       .                   yes
 N2      C7           1.4718                     .       .                   yes
 N2      C10          1.4512                     .       .                   yes
 N3      C20          1.4619                     .       .                   yes
 N4      C18          1.4619                     .       .                   yes
 C1      C2           1.3965                     .       .                   no 
 C1      C6           1.4104                     .       .                   no 
 C2      C3           1.3950                     .       .                   no 
 C3      C4           1.3962                     .       .                   no 
 C4      C5           1.3991                     .       .                   no 
 C4      C8           1.4984                     .       .                   no 
 C5      C6           1.4027                     .       .                   no 
 C6      C7           1.5177                     .       .                   no 
 C9      C11          1.4071                     .       .                   no 
 C9      C13          1.3979                     .       .                   no 
 C11     C12          1.5133                     .       .                   no 
 C11     C16          1.4025                     .       .                   no 
 C13     C14          1.3975                     .       .                   no 
 C14     C15          1.3994                     .       .                   no 
 C15     C16          1.3977                     .       .                   no 
 C15     C17          1.4987                     .       .                   no 
 C2      H1           1.0800                     .       .                   no 
 C3      H2           1.0900                     .       .                   no 
 C5      H3           1.0900                     .       .                   no 
 C7      H5           1.1000                     .       .                   no 
 C7      H4           1.1000                     .       .                   no 
 C8      H7           1.0900                     .       .                   no 
 C8      H8           1.0900                     .       .                   no 
 C8      H6           1.0900                     .       .                   no 
 C10     H10          1.1000                     .       .                   no 
 C10     H9           1.1000                     .       .                   no 
 C12     H12          1.1000                     .       .                   no 
 C12     H11          1.0900                     .       .                   no 
 C13     H13          1.0900                     .       .                   no 
 C14     H14          1.0900                     .       .                   no 
 C16     H15          1.0900                     .       .                   no 
 C17     H18          1.0900                     .       .                   no 
 C17     H16          1.0900                     .       .                   no 
 C17     H17          1.0900                     .       .                   no 
 C18     C23          1.4053                     .       .                   no 
 C18     C19          1.3994                     .       .                   no 
 C19     C20          1.3958                     .       .                   no 
 C20     C21          1.3998                     .       .                   no 
 C21     C22          1.4011                     .       .                   no 
 C22     C23          1.4036                     .       .                   no 
 C22     C24          1.4871                     .       .                   no 
 C19     H19          1.0900                     .       .                   no 
 C21     H20          1.0900                     .       .                   no 
 C23     H21          1.0900                     .       .                   no 

loop_
_geom_angle_atom_site_label_1                    
_geom_angle_atom_site_label_2                    
_geom_angle_atom_site_label_3                    
_geom_angle                                      
_geom_angle_site_symmetry_1                      
_geom_angle_site_symmetry_2                      
_geom_angle_site_symmetry_3                      
_geom_angle_publ_flag                            
 C24     O3      H22          106.00             .       .       .           no 
 C1      N1      C12          112.67             .       .       .           yes
 C10     N1      C12          110.35             .       .       .           yes
 C1      N1      C10          111.68             .       .       .           yes
 C7      N2      C9           113.60             .       .       .           yes
 C7      N2      C10          110.26             .       .       .           yes
 C9      N2      C10          114.79             .       .       .           yes
 O1      N3      O2           124.65             .       .       .           yes
 O1      N3      C20          117.73             .       .       .           yes
 O2      N3      C20          117.61             .       .       .           yes
 O5      N4      C18          117.92             .       .       .           yes
 O6      N4      C18          117.80             .       .       .           yes
 O5      N4      O6           124.18             .       .       .           yes
 N1      C1      C2           120.19             .       .       .           yes
 N1      C1      C6           121.05             .       .       .           yes
 C2      C1      C6           118.65             .       .       .           no 
 C1      C2      C3           121.21             .       .       .           no 
 C2      C3      C4           120.25             .       .       .           no 
 C3      C4      C5           119.18             .       .       .           no 
 C5      C4      C8           120.30             .       .       .           no 
 C3      C4      C8           120.36             .       .       .           no 
 C4      C5      C6           120.70             .       .       .           no 
 C5      C6      C7           120.04             .       .       .           no 
 C1      C6      C7           119.95             .       .       .           no 
 C1      C6      C5           119.99             .       .       .           no 
 N2      C7      C6           109.99             .       .       .           yes
 N2      C9      C11          120.12             .       .       .           yes
 N2      C9      C13          120.93             .       .       .           yes
 C11     C9      C13          118.83             .       .       .           no 
 N1      C10     N2           106.92             .       .       .           yes
 C9      C11     C12          119.66             .       .       .           no 
 C12     C11     C16          119.97             .       .       .           no 
 C9      C11     C16          120.32             .       .       .           no 
 N1      C12     C11          111.94             .       .       .           yes
 C9      C13     C14          120.73             .       .       .           no 
 C13     C14     C15          120.47             .       .       .           no 
 C16     C15     C17          120.53             .       .       .           no 
 C14     C15     C16          119.17             .       .       .           no 
 C14     C15     C17          120.31             .       .       .           no 
 C11     C16     C15          120.43             .       .       .           no 
 C1      C2      H1           120.00             .       .       .           no 
 C3      C2      H1           119.00             .       .       .           no 
 C2      C3      H2           119.00             .       .       .           no 
 C4      C3      H2           120.00             .       .       .           no 
 C4      C5      H3           120.00             .       .       .           no 
 C6      C5      H3           120.00             .       .       .           no 
 N2      C7      H4           109.00             .       .       .           no 
 N2      C7      H5           111.00             .       .       .           no 
 C6      C7      H5           110.00             .       .       .           no 
 H4      C7      H5           108.00             .       .       .           no 
 C6      C7      H4           109.00             .       .       .           no 
 H6      C8      H8           109.00             .       .       .           no 
 H7      C8      H8           108.00             .       .       .           no 
 C4      C8      H6           110.00             .       .       .           no 
 C4      C8      H7           111.00             .       .       .           no 
 H6      C8      H7           109.00             .       .       .           no 
 C4      C8      H8           111.00             .       .       .           no 
 N1      C10     H9           111.00             .       .       .           no 
 N1      C10     H10          111.00             .       .       .           no 
 N2      C10     H9           111.00             .       .       .           no 
 N2      C10     H10          112.00             .       .       .           no 
 H9      C10     H10          106.00             .       .       .           no 
 N1      C12     H11          111.00             .       .       .           no 
 N1      C12     H12          109.00             .       .       .           no 
 H11     C12     H12          108.00             .       .       .           no 
 C11     C12     H11          109.00             .       .       .           no 
 C11     C12     H12          109.00             .       .       .           no 
 C9      C13     H13          120.00             .       .       .           no 
 C14     C13     H13          120.00             .       .       .           no 
 C13     C14     H14          119.00             .       .       .           no 
 C15     C14     H14          120.00             .       .       .           no 
 C11     C16     H15          120.00             .       .       .           no 
 C15     C16     H15          120.00             .       .       .           no 
 C15     C17     H16          110.00             .       .       .           no 
 C15     C17     H17          111.00             .       .       .           no 
 C15     C17     H18          110.00             .       .       .           no 
 H16     C17     H17          107.00             .       .       .           no 
 H16     C17     H18          109.00             .       .       .           no 
 H17     C17     H18          108.00             .       .       .           no 
 N4      C18     C23          120.22             .       .       .           yes
 C19     C18     C23          121.53             .       .       .           no 
 N4      C18     C19          118.24             .       .       .           yes
 C18     C19     C20          118.38             .       .       .           no 
 N3      C20     C19          119.55             .       .       .           yes
 C19     C20     C21          121.11             .       .       .           no 
 N3      C20     C21          119.34             .       .       .           yes
 C20     C21     C22          120.03             .       .       .           no 
 C21     C22     C24          116.96             .       .       .           no 
 C23     C22     C24          123.31             .       .       .           no 
 C21     C22     C23          119.73             .       .       .           no 
 C18     C23     C22          119.21             .       .       .           no 
 O3      C24     C22          112.68             .       .       .           yes
 O4      C24     C22          125.00             .       .       .           yes
 O3      C24     O4           122.30             .       .       .           yes
 C18     C19     H19          121.00             .       .       .           no 
 C20     C19     H19          121.00             .       .       .           no 
 C20     C21     H20          120.00             .       .       .           no 
 C22     C21     H20          120.00             .       .       .           no 
 C18     C23     H21          120.00             .       .       .           no 
 C22     C23     H21          120.00             .       .       .           no 

loop_
_geom_torsion_atom_site_label_1                  
_geom_torsion_atom_site_label_2                  
_geom_torsion_atom_site_label_3                  
_geom_torsion_atom_site_label_4                  
_geom_torsion                                    
_geom_torsion_site_symmetry_1                    
_geom_torsion_site_symmetry_2                    
_geom_torsion_site_symmetry_3                    
_geom_torsion_site_symmetry_4                    
_geom_torsion_publ_flag                          
 C10     N1      C1      C2          -160.42     .       .       .       .   no 
 C12     N1      C1      C2            74.72     .       .       .       .   no 
 C10     N1      C1      C6            23.51     .       .       .       .   no 
 C12     N1      C1      C6          -101.35     .       .       .       .   no 
 C12     N1      C10     N2            68.29     .       .       .       .   no 
 C1      N1      C12     C11           80.19     .       .       .       .   no 
 C10     N1      C12     C11          -45.40     .       .       .       .   no 
 C1      N1      C10     N2           -57.85     .       .       .       .   no 
 C10     N2      C7      C6           -48.77     .       .       .       .   no 
 C7      N2      C9      C11         -104.60     .       .       .       .   no 
 C9      N2      C7      C6            81.70     .       .       .       .   no 
 C7      N2      C10     N1            72.97     .       .       .       .   no 
 C9      N2      C10     N1           -56.87     .       .       .       .   no 
 C10     N2      C9      C11           23.58     .       .       .       .   no 
 C10     N2      C9      C13         -160.59     .       .       .       .   no 
 C7      N2      C9      C13           71.23     .       .       .       .   no 
 O2      N3      C20     C19         -161.30     .       .       .       .   no 
 O2      N3      C20     C21           18.28     .       .       .       .   no 
 O1      N3      C20     C19           17.75     .       .       .       .   no 
 O1      N3      C20     C21         -162.67     .       .       .       .   no 
 O6      N4      C18     C23          152.11     .       .       .       .   no 
 O5      N4      C18     C19          147.39     .       .       .       .   no 
 O5      N4      C18     C23          -31.29     .       .       .       .   no 
 O6      N4      C18     C19          -29.21     .       .       .       .   no 
 N1      C1      C6      C5           177.14     .       .       .       .   no 
 N1      C1      C2      C3          -176.27     .       .       .       .   no 
 C6      C1      C2      C3            -0.11     .       .       .       .   no 
 C2      C1      C6      C5             1.01     .       .       .       .   no 
 N1      C1      C6      C7            -1.24     .       .       .       .   no 
 C2      C1      C6      C7          -177.37     .       .       .       .   no 
 C1      C2      C3      C4            -0.27     .       .       .       .   no 
 C2      C3      C4      C8           175.13     .       .       .       .   no 
 C2      C3      C4      C5            -0.27     .       .       .       .   no 
 C8      C4      C5      C6          -174.21     .       .       .       .   no 
 C3      C4      C5      C6             1.18     .       .       .       .   no 
 C4      C5      C6      C7           176.81     .       .       .       .   no 
 C4      C5      C6      C1            -1.57     .       .       .       .   no 
 C5      C6      C7      N2          -164.92     .       .       .       .   no 
 C1      C6      C7      N2            13.46     .       .       .       .   no 
 C11     C9      C13     C14           -0.09     .       .       .       .   no 
 C13     C9      C11     C12         -176.11     .       .       .       .   no 
 N2      C9      C13     C14         -175.98     .       .       .       .   no 
 N2      C9      C11     C16          177.33     .       .       .       .   no 
 C13     C9      C11     C16            1.41     .       .       .       .   no 
 N2      C9      C11     C12           -0.19     .       .       .       .   no 
 C12     C11     C16     C15          174.71     .       .       .       .   no 
 C16     C11     C12     N1          -166.06     .       .       .       .   no 
 C9      C11     C16     C15           -2.80     .       .       .       .   no 
 C9      C11     C12     N1            11.47     .       .       .       .   no 
 C9      C13     C14     C15            0.15     .       .       .       .   no 
 C13     C14     C15     C17          178.27     .       .       .       .   no 
 C13     C14     C15     C16           -1.50     .       .       .       .   no 
 C17     C15     C16     C11         -176.95     .       .       .       .   no 
 C14     C15     C16     C11            2.81     .       .       .       .   no 
 N4      C18     C19     C20         -177.98     .       .       .       .   no 
 C23     C18     C19     C20            0.69     .       .       .       .   no 
 C19     C18     C23     C22           -0.48     .       .       .       .   no 
 N4      C18     C23     C22          178.15     .       .       .       .   no 
 C18     C19     C20     N3           179.81     .       .       .       .   no 
 C18     C19     C20     C21            0.23     .       .       .       .   no 
 N3      C20     C21     C22          179.08     .       .       .       .   no 
 C19     C20     C21     C22           -1.34     .       .       .       .   no 
 C20     C21     C22     C23            1.54     .       .       .       .   no 
 C20     C21     C22     C24         -178.55     .       .       .       .   no 
 C21     C22     C23     C18           -0.64     .       .       .       .   no 
 C24     C22     C23     C18          179.46     .       .       .       .   no 
 C21     C22     C24     O3           170.27     .       .       .       .   no 
 C21     C22     C24     O4            -8.74     .       .       .       .   no 
 C23     C22     C24     O3            -9.83     .       .       .       .   no 
 C23     C22     C24     O4           171.16     .       .       .       .   no 

loop_
_geom_hbond_atom_site_label_D
_geom_hbond_atom_site_label_H
_geom_hbond_atom_site_label_A
_geom_hbond_distance_DH
_geom_hbond_distance_HA
_geom_hbond_distance_DA
_geom_hbond_angle_DHA
_geom_hbond_site_symmetry_A
_geom_hbond_publ_flag
#
#D   H   A   D - H  H...A   D...A    D - H...A  symm(A)
#
O3      H22     N1          0.9900     1.8700     2.8401     163.00   3_665 yes 
C17     H18     O2          1.0900     2.5900     3.5365     144.00     .   yes 

# Loop Mechanism for Extra Tables(s)

#loop_
#_publ_manuscript_incl_extra_item
#'_geom_extra_tableA_col_1'
#'_geom_extra_tableA_col_2'
#'_geom_extra_tableA_col_3'
#'_geom_extra_table_head_A'
#'_geom_table_footnote_A'
#'_geom_extra_tableB_col_1'
#'_geom_extra_tableB_col_2'
#'_geom_extra_tableB_col_3'
#'_geom_extra_table_head_B'
#'_geom_table_footnote_B'


#
#loop_
#_geom_extra_tableA_col_1
#_geom_extra_tableA_col_2
#_geom_extra_tableA_col_3
# ? ? ?


#
#loop_
#_geom_extra_tableB_col_1
#_geom_extra_tableB_col_2
#_geom_extra_tableB_col_3
# ? ? ?


#
#_geom_table_footnote_A
#;
# ?
#;


#
#_geom_table_footnote_B
#;
# ?
#;


#
#_geom_table_footnote_A
#;
# ?
#;


#
#_geom_table_footnote_B
#;
# ?
#;

_iucr_refine_instructions_details                
;
;

#===END
# CIF-file generated for E000008C00P-18              New: P-1    

#==============================================================================
data_global
#==============================================================================

# 0. AUDIT DETAILS

_audit_creation_date                              'Aug  4 08:59:35 2015'
_audit_creation_method                            'PLATON <TABLE ACC> option' 
_audit_update_record                             
;
;

#===============================================================================

# 1. SUBMISSION DETAILS

# Name of author for correspondence
_publ_contact_author_name                        
;
;
# address of author for correspondence
_publ_contact_author_address                     
;
;

_publ_contact_author_email                        ?
_publ_contact_author_fax                          ?
_publ_contact_author_phone                        ?

_publ_requested_journal                           'Acta Crystallographica C' 
# Publication choise FI, CI or EI for Inorganic
#                    FM, CM or EM for Metal-organic
#                    FO, CO or EO for Organic
_publ_requested_category                          ?
_publ_requested_coeditor_name                     ?

_publ_contact_letter                             # Include date of submission
;
Date of submission ?

Please consider this CIF submission for publication as a
Regular Structural Paper in Acta Crystallographica C. 
;

#===============================================================================

# 2. PROCESSING SUMMARY (JOURNAL OFFICE ONLY)

_journal_date_recd_electronic                     ?

_journal_date_to_coeditor                         ?
_journal_date_from_coeditor                       ?
_journal_date_accepted                            ?

_journal_date_printers_first                      ?
_journal_date_printers_final                      ?
_journal_date_proofs_out                          ?
_journal_date_proofs_in                           ?

_journal_coeditor_name                            ?
_journal_coeditor_code                            ?
_journal_coeditor_notes                          
;
;

_journal_techeditor_code                          ?
_journal_techeditor_notes                        
;
;

_journal_coden_ASTM                               ?
_journal_name_full                                ?
_journal_year                                     ?
_journal_volume                                   ?
_journal_issue                                    ?
_journal_page_first                               ?
_journal_page_last                                ?


_journal_suppl_publ_number                        ?
_journal_suppl_publ_pages                         ?


#===============================================================================

# 3. TITLE AND AUTHOR LIST

_publ_section_title                              
;
;
_publ_section_title_footnote                     
;
;

# The loop structure below should contain the names and adresses of all
# authors, in the required order of publication. Repeat as necessary.


loop_
_publ_author_name                                
_publ_author_footnote                            
_publ_author_address                             
'?' # author name
;   # author related footnote
;
;   # Address of this author
;

#===============================================================================

# 4. TEXT

_publ_section_synopsis                           
;
 ?
;
_publ_section_abstract                           
;
 ?
;

# Insert blank lines between paragraphs

_publ_section_comment                            
;
;
_publ_section_exptl_prep                         
;
 ?
;
_publ_section_exptl_refinement                   
;
 ?
;

# Insert blank lines between references

_publ_section_references                         
;
 Allen, F.H. (2002).
   Acta Cryst. B58, 380-388.

 Altomare, A., Burla, M.C., Camalli, M., Cascarano, G.L., Giacovazzo, C.
   Guagliardi, A., Moliterni, A.G.G., Polidori, G. & Spagna, R.
   (1999) J. Appl. Cryst. 32, 115-119.

 Beurskens, P.T., Beurskens, G., de Gelder, R., Garc\'ia-Granda, S.,
 Gould, R.O., Israel, R. & Smits, J.M.M. (1999) The DIRDIF99 Program System,
   Technical Report of the Crystallography Laboratory,
   University of Nijmegen, The Netherlands.

 Boer, J.L. de & Duisenberg, A.J.M. (1984). Acta Cryst. A40, C-410.

 Boeyens, J.C.A. (1978). J.Cryst.Mol.Struct. 8, 317-320.

 Cremer, D. & Pople, J.A. (1975). J. Am. Chem. Soc. 97, 1354-1358.

 Duisenberg, A.J.M. (1992). J. Appl. Cryst. 25, 92-96.

 Duisenberg, A.J.M., Kroon-Batenburg, L.M.J. & Schreurs, A.M.M. (2003).
   J. Appl. Cryst. 36, 220-229.

 Enraf-Nonius (1989). CAD-4 Software. Version 5. Enraf-Nonius, Delft,
   The Netherlands.

 Flack, H.D. (1983). Acta Cryst. A39, 876-881.

 Hooft, R.W.W. (1998). Collect Software, Nonius B.V., Delft, The Netherlands.

 LePage, Y. (1987). J. Appl. Cryst. 20, 264-269.

 Mackay, A.L. (1984). Acta Cryst. A40, 165-166.

 Meulenaer, J. de & Tompa, H. (1965). Acta Cryst. 19, 1014-1018.

 North, A.C.T., Phillips, D.C. & Mathews, F.S. (1968).
  Acta Cryst. A24, 351-359.

 Otwinowski, Z. & Minor, W. (1997). Methods in Enzymology, Vol. 276,
   Macromolecular Crystallography, Part A, edited by C.W. Carter &
    R.M. Sweet, pp. 307-326. London: Academic Press.

 Sheldrick, G.M. (1986). SHELXS86. University of G\"ottingen, Germany.

 Sheldrick, G.M. (1993). SHELXL93. University of G\"ottingen, Germany.

 Sheldrick, G.M. (1997). SHELXS97. University of G\"ottingen, Germany.

 Sheldrick, G.M. (1997). SHELXL97. University of G\"ottingen, Germany.

 Sluis, P. van der & Spek, A.L. (1990). Acta Cryst. A46, 194-201.

 Spek, A.L. (1987). Acta Cryst. C43, 1233-1235.

 Spek, A.L. (1988). J. Appl. Cryst. 21, 578-579.

 Spek, A.L. (1994). Am. Crystallogr. Assoc.-Abstracts, 22, 66.

 Spek, A.L. (1997). HELENA, Program for Datareduction, Utrecht
   University, The Netherlands.

 Spek, A.L. (2003). J. Appl. Cryst. 36, 7-13.

 Wilson, A.J.C. (1992). Ed. International Tables for Crystallography,
   Volume C, Kluwer Academic Publishers, Dordrecht, The Netherlands.
;
_publ_section_acknowledgements                   
;
;
_publ_section_figure_captions                    
; View of the title compound with the atom numbering scheme.
Displacement ellipsoids for non-H atoms are drawn at the 50% probability level.
;

#===============================================================================

data_XXV_R006

#===============================================================================

# 5. CHEMICAL DATA

_chemical_name_systematic                        
;
;
_chemical_name_common                             ?
_chemical_melting_point                           ?
_chemical_formula_moiety                         
'C17 H18 N2, C7 H4 N2 O6'
# Ex: 'C12 H16 N2 O6, H2 O' and '(Cd 2+)3, (C6 N6 Cr 3-)2, 2(H2 O)' 
_chemical_formula_structural                      ?
_chemical_formula_sum                            
', C7 H4 N2 O6'
_chemical_formula_iupac                           ?
_chemical_formula_weight                             462.46
_chemical_compound_source                        'see text'

loop_
_atom_type_symbol                                
_atom_type_description                           
_atom_type_scat_dispersion_real                  
_atom_type_scat_dispersion_imag                  
_atom_type_scat_source                           
 C   C    0.0033    0.0016
' International Tables Vol C Tables 4.2.6.8 and 6.1.1.4'
 H   H    0.0000    0.0000
' International Tables Vol C Tables 4.2.6.8 and 6.1.1.4'
 N   N    0.0061    0.0033
' International Tables Vol C Tables 4.2.6.8 and 6.1.1.4'
 O   O    0.0106    0.0060
' International Tables Vol C Tables 4.2.6.8 and 6.1.1.4'

#===============================================================================

# 6. CRYSTAL DATA

_symmetry_cell_setting                               triclinic
_symmetry_space_group_name_Hall                   '-P 1'
_symmetry_space_group_name_H-M                    'P -1'
_symmetry_Int_Tables_number                               2

loop_
_symmetry_equiv_pos_site_id                      
_symmetry_equiv_pos_as_xyz                       
   1 x,y,z                         
   2 -x,-y,-z                      

_cell_length_a                                          6.45000
_cell_length_b                                         14.07040
_cell_length_c                                         15.06230
_cell_angle_alpha                                      112.7930
_cell_angle_beta                                        98.2670
_cell_angle_gamma                                      100.3580
_cell_volume                                           1204.859
_cell_formula_units_Z                                 2
_cell_measurement_temperature                     ?
_cell_measurement_reflns_used                     ?
_cell_measurement_theta_min                       ?
_cell_measurement_theta_max                       ?
_cell_special_details                            
;
;

_exptl_crystal_description                       ' ?'
_exptl_crystal_colour                            ' ?'

_exptl_crystal_size_max                           ?
_exptl_crystal_size_mid                           ?
_exptl_crystal_size_min                           ?
_exptl_crystal_size_rad                           ?
_exptl_crystal_density_meas                       ?
_exptl_crystal_density_diffrn                         1.275
_exptl_crystal_density_method                    'Not Measured'
_exptl_crystal_F_000                                    484
_exptl_absorpt_coefficient_mu                         0.093
_exptl_crystal_density_meas_temp                  ?

# Permitted for _exptl_absorpt_correction_type :
# analytical     'analytical from crystal shape'
#                Example: de Meulenaer&Tompa: ABST
# cylinder       'cylindrical'
# gaussian       'Gaussian from crystal shape'
#                Example: PLATON/ABSG
# integration    'integration from crystal shape'
# multi-scan     'symmetry-related measurements'
#                Example: SADABS, MULABS
# none           'no absorption corr. applied'
# numerical      'numerical from crystal shape'
# psi-scan       'psi-scan corrections'
#                Example: PLATON/ABSP
# refdelf        'refined from delta-F'
#                Example: SHELXA, 
# sphere         'spherical'
#                Example: PLATON/ABSS
_exptl_absorpt_correction_type                   ' ?'
# Example: '(North et al., 1968)'
_exptl_absorpt_process_details                    ?
_exptl_absorpt_correction_T_min                   ?
_exptl_absorpt_correction_T_max                   ?

#===============================================================================

# 7. EXPERIMENTAL DATA

_exptl_special_details                           
;
;
_diffrn_ambient_temperature                       ?
_diffrn_radiation_wavelength                        0.71073
_diffrn_radiation_probe                           'x-ray'
_diffrn_radiation_type                            'MoK\a'
_diffrn_radiation_source                          ?
_diffrn_radiation_monochromator                   ?

_diffrn_measurement_device_type                   ?
_diffrn_measurement_method                        ?
_diffrn_detector_area_resol_mean                  ?

# number of measured reflections (redundant set)
_diffrn_reflns_number                             ?
_diffrn_reflns_av_R_equivalents                   ?
_diffrn_reflns_av_sigmaI/netI                     ?
_diffrn_reflns_limit_h_min                        ?
_diffrn_reflns_limit_h_max                        ?
_diffrn_reflns_limit_k_min                        ?
_diffrn_reflns_limit_k_max                        ?
_diffrn_reflns_limit_l_min                        ?
_diffrn_reflns_limit_l_max                        ?
_diffrn_reflns_theta_min                          ?
_diffrn_reflns_theta_max                          ?
_diffrn_reflns_theta_full                         ?
_diffrn_measured_fraction_theta_max               ?
_diffrn_measured_fraction_theta_full              ?
_diffrn_reflns_reduction_process                 
;
;

# number of unique reflections
_reflns_number_total                              ?
# number of observed reflections (> n sig(I))
_reflns_number_gt                                 ?
_reflns_threshold_expression                       ?

_computing_data_collection                        ?
_computing_cell_refinement                        ?
_computing_data_reduction                         ?
_computing_structure_solution                     ?
_computing_structure_refinement                   ?
_computing_molecular_graphics                     ?
_computing_publication_material                   'PLATON (Spek, 2003)' 

#===============================================================================

# 8. REFINEMENT DATA

_refine_special_details                           ?
_refine_ls_structure_factor_coef                   ?
_refine_ls_matrix_type                             ?
_refine_ls_weighting_scheme                       ' ?'
_refine_ls_weighting_details                     
 ?                                                                                                                                                                                                      
_atom_sites_solution_primary                     ' ?'
_atom_sites_solution_secondary                   ' ?'
_atom_sites_solution_hydrogens                   ' ?'


# Permitted for _refine_ls_hydrogen_treatment :
# refall            - refined all H-atom parameters
# refxyz            - refined H-atom coordinates only
# refU              - refined H-atom U only
# noref             - no refinement of H-atom parameters
# constr            - H-atom parameters constrained
# hetero            - H-atom parameters constrained for H on C,
#                     all H-atom parameters refined for H on
#                     heteroatoms
# heteroxyz         - H-atom parameters constrained for H on C,
#                     refined H-atom coordinates only for H
#                     on heteroatoms
# heteroU           - H-atom parameters constrained for H on C,
#                     refined H-atom U's only for H on
#                     heteroatoms
# heteronoref       - H-atom parameters constrained for H on C,
#                     no refinement of H-atom parameters for
#                     H on heteroatoms
# hetero-mixed      - H-atom parameters constrained for H on C
#                     and some heteroatoms, all H-atom
#                     parameters refined for H on remaining
#                     heteroatoms.
# heteroxyz-mixed   - H-atom parameters constrained for H on C
#                     and some heteroatoms, refined H-atom
#                     coordinates only for H on remaining
#                     heteroatoms.
# heteroU-mixed     - H-atom parameters constrained for H on C
#                     and some heteroatoms, refined H-atom
#                     U's only for H on remaining heteroatoms
# heteronoref-mixed - H-atom parameters constrained for H on C
#                     and some heteroatoms, no refinement of
#                     H-atom parameters for H on remaining
#                     heteroatoms
# mixed   - some constrained, some independent
# undef   - H-atom parameters not defined
_refine_ls_hydrogen_treatment                    ' ?'

_refine_ls_extinction_method                      ' ?'
_refine_ls_extinction_coef                         ?                   
_refine_ls_extinction_expression                 
 ?                                                                                                                                                                                                      
_refine_ls_abs_structure_details                  ?
_refine_ls_abs_structure_Flack                   .
_refine_ls_number_reflns                          ?
_refine_ls_number_parameters                      ?
_refine_ls_number_restraints                              0
_refine_ls_number_constraints                     ?
_refine_ls_R_factor_all                           ?
_refine_ls_R_factor_gt                            ?
_refine_ls_wR_factor_ref                          ?
_refine_ls_wR_factor_gt                           ?
_refine_ls_goodness_of_fit_ref                    ?
_refine_ls_restrained_S_all                       ?
_refine_ls_shift/su_max                           ?
_refine_ls_shift/su_mean                          ?
_refine_diff_density_max                          ?
_refine_diff_density_min                          ?
_refine_diff_density_rms                          ?

#===============================================================================

# 9. ATOMIC COORDINATES AND DISPLACEMENT PARAMETERS

loop_
_atom_site_label                                 
_atom_site_type_symbol                           
_atom_site_thermal_displace_type                 
_atom_site_fract_x                               
_atom_site_fract_y                               
_atom_site_fract_z                               
_atom_site_occupancy                             
_atom_site_U_iso_or_equiv                        
_atom_site_calc_flag                             
_atom_site_refinement_flags                      
_atom_site_disorder_assembly                     
_atom_site_disorder_group                        
N1 N Uiso 0.26008 0.32549 0.06569 1.000 0.0500 . . . .                          
N2 N Uiso 0.58524 0.37150 0.18253 1.000 0.0500 . . . .                          
C1 C Uiso 0.37235 0.32755 -0.00764 1.000 0.0500 . . . .                         
C2 C Uiso 0.26101 0.28846 -0.10652 1.000 0.0500 . . . .                         
C3 C Uiso 0.37303 0.28566 -0.17987 1.000 0.0500 . . . .                         
C4 C Uiso 0.59908 0.32241 -0.15569 1.000 0.0500 . . . .                         
C5 C Uiso 0.71203 0.36164 -0.05692 1.000 0.0500 . . . .                         
C6 C Uiso 0.60058 0.36300 0.01674 1.000 0.0500 . . . .                          
C7 C Uiso 0.72571 0.40036 0.12244 1.000 0.0500 . . . .                          
C8 C Uiso 0.71963 0.31380 -0.23530 1.000 0.0500 . . . .                         
C9 C Uiso 0.55509 0.26423 0.16936 1.000 0.0500 . . . .                          
C10 C Uiso 0.38039 0.39996 0.16555 1.000 0.0500 . . . .                         
C11 C Uiso 0.35841 0.18745 0.11193 1.000 0.0500 . . . .                         
C12 C Uiso 0.18033 0.21833 0.06011 1.000 0.0500 . . . .                         
C13 C Uiso 0.72163 0.23202 0.21116 1.000 0.0500 . . . .                         
C14 C Uiso 0.69238 0.12630 0.19836 1.000 0.0500 . . . .                         
C15 C Uiso 0.49559 0.05084 0.14380 1.000 0.0500 . . . .                         
C16 C Uiso 0.32864 0.08216 0.10137 1.000 0.0500 . . . .                         
C17 C Uiso 0.46036 -0.06201 0.13220 1.000 0.0500 . . . .                        
O1 O Uiso 0.61884 -0.04199 0.36858 1.000 0.0500 . . . .                         
O2 O Uiso 0.78844 0.01234 0.52352 1.000 0.0500 . . . .                          
O3 O Uiso 1.12244 0.50243 0.63848 1.000 0.0500 . . . .                          
O4 O Uiso 1.31353 0.38080 0.62727 1.000 0.0500 . . . .                          
O5 O Uiso 0.42568 0.39018 0.39811 1.000 0.0500 . . . .                          
O6 O Uiso 0.21162 0.23573 0.36762 1.000 0.0500 . . . .                          
N3 N Uiso 0.71329 0.02873 0.45181 1.000 0.0500 . . . .                          
N4 N Uiso 0.39122 0.30155 0.39999 1.000 0.0500 . . . .                          
C18 C Uiso 0.57363 0.27229 0.44372 1.000 0.0500 . . . .                         
C19 C Uiso 0.55481 0.16533 0.42571 1.000 0.0500 . . . .                         
C20 C Uiso 0.73070 0.13908 0.46795 1.000 0.0500 . . . .                         
C21 C Uiso 0.92225 0.21647 0.52675 1.000 0.0500 . . . .                         
C22 C Uiso 0.93854 0.32301 0.54374 1.000 0.0500 . . . .                         
C23 C Uiso 0.76401 0.35150 0.50265 1.000 0.0500 . . . .                         
C24 C Uiso 1.14479 0.40260 0.60544 1.000 0.0500 . . . .                         
H1 H Uiso 0.08593 0.25804 -0.12710 1.000 0.0600 . . . .                         
H2 H Uiso 0.28286 0.25299 -0.25650 1.000 0.0600 . . . .                         
H3 H Uiso 0.88817 0.38925 -0.03697 1.000 0.0600 . . . .                         
H4 H Uiso 0.78508 0.48752 0.15486 1.000 0.0600 . . . .                          
H5 H Uiso 0.86778 0.36814 0.12433 1.000 0.0600 . . . .                          
H6 H Uiso 0.77456 0.24058 -0.25771 1.000 0.0750 . . . .                         
H7 H Uiso 0.86022 0.38240 -0.20920 1.000 0.0750 . . . .                         
H8 H Uiso 0.61680 0.31202 -0.30060 1.000 0.0750 . . . .                         
H9 H Uiso 0.28835 0.39585 0.22044 1.000 0.0600 . . . .                          
H10 H Uiso 0.40950 0.48249 0.17411 1.000 0.0600 . . . .                         
H11 H Uiso 0.11582 0.15853 -0.01680 1.000 0.0600 . . . .                        
H12 H Uiso 0.04699 0.21858 0.09758 1.000 0.0600 . . . .                         
H13 H Uiso 0.87621 0.28909 0.25435 1.000 0.0600 . . . .                         
H14 H Uiso 0.82487 0.10344 0.23155 1.000 0.0600 . . . .                         
H15 H Uiso 0.17601 0.02360 0.05806 1.000 0.0600 . . . .                         
H16 H Uiso 0.36629 -0.07372 0.18375 1.000 0.0750 . . . .                        
H17 H Uiso 0.61532 -0.08084 0.14697 1.000 0.0750 . . . .                        
H18 H Uiso 0.37254 -0.11785 0.05655 1.000 0.0750 . . . .                        
H19 H Uiso 0.40727 0.10373 0.37970 1.000 0.0600 . . . .                         
H20 H Uiso 1.05815 0.19444 0.55858 1.000 0.0600 . . . .                         
H21 H Uiso 0.77707 0.43453 0.51654 1.000 0.0600 . . . .                         
H22 H Uiso 1.26040 0.54869 0.68733 1.000 0.0750 . . . .                         

#===============================================================================

# 10. MOLECULAR GEOMETRY

_geom_special_details                            
;
 Bond distances, angles etc. have been calculated using the
 rounded fractional coordinates. All su's are estimated
 from the variances of the (full) variance-covariance matrix.
 The cell esds are taken into account in the estimation of
 distances, angles and torsion angles
;

loop_
_geom_bond_atom_site_label_1                     
_geom_bond_atom_site_label_2                     
_geom_bond_distance                              
_geom_bond_site_symmetry_1                       
_geom_bond_site_symmetry_2                       
_geom_bond_publ_flag                             
 O1      N3           1.2364                     .       .                   yes
 O2      N3           1.2399                     .       .                   yes
 O3      C24          1.3391                     .       .                   yes
 O4      C24          1.2174                     .       .                   yes
 O5      N4           1.2389                     .       .                   yes
 O6      N4           1.2407                     .       .                   yes
 O3      H22          0.9900                     .       .                   no 
 N1      C10          1.4537                     .       .                   yes
 N1      C12          1.4682                     .       .                   yes
 N1      C1           1.4115                     .       .                   yes
 N2      C9           1.4166                     .       .                   yes
 N2      C7           1.4810                     .       .                   yes
 N2      C10          1.4642                     .       .                   yes
 N3      C20          1.4558                     .       .                   yes
 N4      C18          1.4660                     .       .                   yes
 C1      C2           1.3972                     .       .                   no 
 C1      C6           1.4104                     .       .                   no 
 C2      C3           1.3965                     .       .                   no 
 C3      C4           1.3986                     .       .                   no 
 C4      C5           1.3986                     .       .                   no 
 C4      C8           1.4989                     .       .                   no 
 C5      C6           1.4021                     .       .                   no 
 C6      C7           1.5139                     .       .                   no 
 C9      C11          1.4115                     .       .                   no 
 C9      C13          1.3990                     .       .                   no 
 C11     C12          1.5171                     .       .                   no 
 C11     C16          1.4012                     .       .                   no 
 C13     C14          1.3971                     .       .                   no 
 C14     C15          1.3975                     .       .                   no 
 C15     C16          1.3976                     .       .                   no 
 C15     C17          1.4991                     .       .                   no 
 C2      H1           1.0900                     .       .                   no 
 C3      H2           1.0900                     .       .                   no 
 C5      H3           1.0900                     .       .                   no 
 C7      H5           1.0900                     .       .                   no 
 C7      H4           1.1000                     .       .                   no 
 C8      H7           1.0900                     .       .                   no 
 C8      H8           1.0900                     .       .                   no 
 C8      H6           1.0900                     .       .                   no 
 C10     H10          1.0900                     .       .                   no 
 C10     H9           1.1000                     .       .                   no 
 C12     H12          1.0900                     .       .                   no 
 C12     H11          1.1000                     .       .                   no 
 C13     H13          1.0900                     .       .                   no 
 C14     H14          1.0900                     .       .                   no 
 C16     H15          1.0900                     .       .                   no 
 C17     H18          1.0900                     .       .                   no 
 C17     H16          1.0900                     .       .                   no 
 C17     H17          1.0900                     .       .                   no 
 C18     C23          1.4021                     .       .                   no 
 C18     C19          1.4006                     .       .                   no 
 C19     C20          1.3977                     .       .                   no 
 C20     C21          1.3967                     .       .                   no 
 C21     C22          1.4008                     .       .                   no 
 C22     C23          1.4018                     .       .                   no 
 C22     C24          1.4798                     .       .                   no 
 C19     H19          1.0900                     .       .                   no 
 C21     H20          1.0900                     .       .                   no 
 C23     H21          1.0900                     .       .                   no 

loop_
_geom_angle_atom_site_label_1                    
_geom_angle_atom_site_label_2                    
_geom_angle_atom_site_label_3                    
_geom_angle                                      
_geom_angle_site_symmetry_1                      
_geom_angle_site_symmetry_2                      
_geom_angle_site_symmetry_3                      
_geom_angle_publ_flag                            
 C24     O3      H22          106.00             .       .       .           no 
 C1      N1      C12          113.96             .       .       .           yes
 C10     N1      C12          111.00             .       .       .           yes
 C1      N1      C10          113.29             .       .       .           yes
 C7      N2      C9           113.81             .       .       .           yes
 C7      N2      C10          109.67             .       .       .           yes
 C9      N2      C10          112.83             .       .       .           yes
 O1      N3      O2           124.67             .       .       .           yes
 O1      N3      C20          117.77             .       .       .           yes
 O2      N3      C20          117.52             .       .       .           yes
 O5      N4      C18          118.15             .       .       .           yes
 O6      N4      C18          117.57             .       .       .           yes
 O5      N4      O6           124.27             .       .       .           yes
 N1      C1      C2           120.70             .       .       .           yes
 N1      C1      C6           120.39             .       .       .           yes
 C2      C1      C6           118.80             .       .       .           no 
 C1      C2      C3           120.73             .       .       .           no 
 C2      C3      C4           120.61             .       .       .           no 
 C3      C4      C5           119.09             .       .       .           no 
 C5      C4      C8           120.38             .       .       .           no 
 C3      C4      C8           120.43             .       .       .           no 
 C4      C5      C6           120.51             .       .       .           no 
 C5      C6      C7           119.94             .       .       .           no 
 C1      C6      C7           119.81             .       .       .           no 
 C1      C6      C5           120.24             .       .       .           no 
 N2      C7      C6           111.16             .       .       .           yes
 N2      C9      C11          120.60             .       .       .           yes
 N2      C9      C13          120.55             .       .       .           yes
 C11     C9      C13          118.83             .       .       .           no 
 N1      C10     N2           106.73             .       .       .           yes
 C9      C11     C12          120.06             .       .       .           no 
 C12     C11     C16          119.88             .       .       .           no 
 C9      C11     C16          120.06             .       .       .           no 
 N1      C12     C11          110.59             .       .       .           yes
 C9      C13     C14          120.70             .       .       .           no 
 C13     C14     C15          120.52             .       .       .           no 
 C16     C15     C17          119.89             .       .       .           no 
 C14     C15     C16          119.19             .       .       .           no 
 C14     C15     C17          120.90             .       .       .           no 
 C11     C16     C15          120.64             .       .       .           no 
 C1      C2      H1           120.00             .       .       .           no 
 C3      C2      H1           119.00             .       .       .           no 
 C2      C3      H2           119.00             .       .       .           no 
 C4      C3      H2           120.00             .       .       .           no 
 C4      C5      H3           120.00             .       .       .           no 
 C6      C5      H3           119.00             .       .       .           no 
 N2      C7      H4           108.00             .       .       .           no 
 N2      C7      H5           111.00             .       .       .           no 
 C6      C7      H5           111.00             .       .       .           no 
 H4      C7      H5           107.00             .       .       .           no 
 C6      C7      H4           108.00             .       .       .           no 
 H6      C8      H8           108.00             .       .       .           no 
 H7      C8      H8           107.00             .       .       .           no 
 C4      C8      H6           110.00             .       .       .           no 
 C4      C8      H7           111.00             .       .       .           no 
 H6      C8      H7           109.00             .       .       .           no 
 C4      C8      H8           111.00             .       .       .           no 
 N1      C10     H9           111.00             .       .       .           no 
 N1      C10     H10          111.00             .       .       .           no 
 N2      C10     H9           111.00             .       .       .           no 
 N2      C10     H10          111.00             .       .       .           no 
 H9      C10     H10          106.00             .       .       .           no 
 N1      C12     H11          112.00             .       .       .           no 
 N1      C12     H12          109.00             .       .       .           no 
 H11     C12     H12          107.00             .       .       .           no 
 C11     C12     H11          110.00             .       .       .           no 
 C11     C12     H12          108.00             .       .       .           no 
 C9      C13     H13          120.00             .       .       .           no 
 C14     C13     H13          119.00             .       .       .           no 
 C13     C14     H14          119.00             .       .       .           no 
 C15     C14     H14          120.00             .       .       .           no 
 C11     C16     H15          120.00             .       .       .           no 
 C15     C16     H15          120.00             .       .       .           no 
 C15     C17     H16          110.00             .       .       .           no 
 C15     C17     H17          111.00             .       .       .           no 
 C15     C17     H18          111.00             .       .       .           no 
 H16     C17     H17          109.00             .       .       .           no 
 H16     C17     H18          109.00             .       .       .           no 
 H17     C17     H18          108.00             .       .       .           no 
 N4      C18     C23          119.64             .       .       .           yes
 C19     C18     C23          121.04             .       .       .           no 
 N4      C18     C19          119.33             .       .       .           yes
 C18     C19     C20          118.43             .       .       .           no 
 N3      C20     C19          119.39             .       .       .           yes
 C19     C20     C21          121.63             .       .       .           no 
 N3      C20     C21          118.98             .       .       .           yes
 C20     C21     C22          119.19             .       .       .           no 
 C21     C22     C24          117.68             .       .       .           no 
 C23     C22     C24          122.02             .       .       .           no 
 C21     C22     C23          120.30             .       .       .           no 
 C18     C23     C22          119.42             .       .       .           no 
 O3      C24     C22          111.90             .       .       .           yes
 O4      C24     C22          124.62             .       .       .           yes
 O3      C24     O4           123.42             .       .       .           yes
 C18     C19     H19          121.00             .       .       .           no 
 C20     C19     H19          120.00             .       .       .           no 
 C20     C21     H20          121.00             .       .       .           no 
 C22     C21     H20          120.00             .       .       .           no 
 C18     C23     H21          121.00             .       .       .           no 
 C22     C23     H21          120.00             .       .       .           no 

loop_
_geom_torsion_atom_site_label_1                  
_geom_torsion_atom_site_label_2                  
_geom_torsion_atom_site_label_3                  
_geom_torsion_atom_site_label_4                  
_geom_torsion                                    
_geom_torsion_site_symmetry_1                    
_geom_torsion_site_symmetry_2                    
_geom_torsion_site_symmetry_3                    
_geom_torsion_site_symmetry_4                    
_geom_torsion_publ_flag                          
 C10     N1      C1      C2          -159.77     .       .       .       .   no 
 C12     N1      C1      C2            72.05     .       .       .       .   no 
 C10     N1      C1      C6            24.22     .       .       .       .   no 
 C12     N1      C1      C6          -103.96     .       .       .       .   no 
 C12     N1      C10     N2            71.28     .       .       .       .   no 
 C1      N1      C12     C11           83.11     .       .       .       .   no 
 C10     N1      C12     C11          -46.24     .       .       .       .   no 
 C1      N1      C10     N2           -58.42     .       .       .       .   no 
 C10     N2      C7      C6           -46.97     .       .       .       .   no 
 C7      N2      C9      C11         -104.14     .       .       .       .   no 
 C9      N2      C7      C6            80.48     .       .       .       .   no 
 C7      N2      C10     N1            70.98     .       .       .       .   no 
 C9      N2      C10     N1           -57.02     .       .       .       .   no 
 C10     N2      C9      C11           21.66     .       .       .       .   no 
 C10     N2      C9      C13         -159.83     .       .       .       .   no 
 C7      N2      C9      C13           74.37     .       .       .       .   no 
 O2      N3      C20     C19         -138.27     .       .       .       .   no 
 O2      N3      C20     C21           40.73     .       .       .       .   no 
 O1      N3      C20     C19           39.52     .       .       .       .   no 
 O1      N3      C20     C21         -141.48     .       .       .       .   no 
 O6      N4      C18     C23         -164.22     .       .       .       .   no 
 O5      N4      C18     C19         -164.44     .       .       .       .   no 
 O5      N4      C18     C23           15.44     .       .       .       .   no 
 O6      N4      C18     C19           15.89     .       .       .       .   no 
 N1      C1      C6      C5           177.90     .       .       .       .   no 
 N1      C1      C2      C3          -176.85     .       .       .       .   no 
 C6      C1      C2      C3            -0.78     .       .       .       .   no 
 C2      C1      C6      C5             1.81     .       .       .       .   no 
 N1      C1      C6      C7            -0.76     .       .       .       .   no 
 C2      C1      C6      C7          -176.85     .       .       .       .   no 
 C1      C2      C3      C4            -0.28     .       .       .       .   no 
 C2      C3      C4      C8           176.67     .       .       .       .   no 
 C2      C3      C4      C5             0.31     .       .       .       .   no 
 C8      C4      C5      C6          -175.63     .       .       .       .   no 
 C3      C4      C5      C6             0.74     .       .       .       .   no 
 C4      C5      C6      C7           176.85     .       .       .       .   no 
 C4      C5      C6      C1            -1.81     .       .       .       .   no 
 C5      C6      C7      N2          -166.28     .       .       .       .   no 
 C1      C6      C7      N2            12.39     .       .       .       .   no 
 C11     C9      C13     C14           -1.50     .       .       .       .   no 
 C13     C9      C11     C12         -176.00     .       .       .       .   no 
 N2      C9      C13     C14          179.96     .       .       .       .   no 
 N2      C9      C11     C16         -178.50     .       .       .       .   no 
 C13     C9      C11     C16            2.97     .       .       .       .   no 
 N2      C9      C11     C12            2.53     .       .       .       .   no 
 C12     C11     C16     C15          176.25     .       .       .       .   no 
 C16     C11     C12     N1          -169.38     .       .       .       .   no 
 C9      C11     C16     C15           -2.72     .       .       .       .   no 
 C9      C11     C12     N1             9.59     .       .       .       .   no 
 C9      C13     C14     C15           -0.25     .       .       .       .   no 
 C13     C14     C15     C17         -178.16     .       .       .       .   no 
 C13     C14     C15     C16            0.55     .       .       .       .   no 
 C17     C15     C16     C11          179.66     .       .       .       .   no 
 C14     C15     C16     C11            0.94     .       .       .       .   no 
 N4      C18     C19     C20          179.90     .       .       .       .   no 
 C23     C18     C19     C20            0.00     .       .       .       .   no 
 C19     C18     C23     C22            0.32     .       .       .       .   no 
 N4      C18     C23     C22         -179.56     .       .       .       .   no 
 C18     C19     C20     N3           178.83     .       .       .       .   no 
 C18     C19     C20     C21           -0.15     .       .       .       .   no 
 N3      C20     C21     C22         -179.03     .       .       .       .   no 
 C19     C20     C21     C22           -0.06     .       .       .       .   no 
 C20     C21     C22     C23            0.39     .       .       .       .   no 
 C20     C21     C22     C24         -179.31     .       .       .       .   no 
 C21     C22     C23     C18           -0.52     .       .       .       .   no 
 C24     C22     C23     C18          179.17     .       .       .       .   no 
 C21     C22     C24     O3          -163.10     .       .       .       .   no 
 C21     C22     C24     O4            14.23     .       .       .       .   no 
 C23     C22     C24     O3            17.21     .       .       .       .   no 
 C23     C22     C24     O4          -165.47     .       .       .       .   no 

loop_
_geom_hbond_atom_site_label_D
_geom_hbond_atom_site_label_H
_geom_hbond_atom_site_label_A
_geom_hbond_distance_DH
_geom_hbond_distance_HA
_geom_hbond_distance_DA
_geom_hbond_angle_DHA
_geom_hbond_site_symmetry_A
_geom_hbond_publ_flag
#
#D   H   A   D - H  H...A   D...A    D - H...A  symm(A)
#
O3      H22     N2          0.9900     1.8500     2.7568     150.00   2_766 yes 

# Loop Mechanism for Extra Tables(s)

#loop_
#_publ_manuscript_incl_extra_item
#'_geom_extra_tableA_col_1'
#'_geom_extra_tableA_col_2'
#'_geom_extra_tableA_col_3'
#'_geom_extra_table_head_A'
#'_geom_table_footnote_A'
#'_geom_extra_tableB_col_1'
#'_geom_extra_tableB_col_2'
#'_geom_extra_tableB_col_3'
#'_geom_extra_table_head_B'
#'_geom_table_footnote_B'


#
#loop_
#_geom_extra_tableA_col_1
#_geom_extra_tableA_col_2
#_geom_extra_tableA_col_3
# ? ? ?


#
#loop_
#_geom_extra_tableB_col_1
#_geom_extra_tableB_col_2
#_geom_extra_tableB_col_3
# ? ? ?


#
#_geom_table_footnote_A
#;
# ?
#;


#
#_geom_table_footnote_B
#;
# ?
#;


#
#_geom_table_footnote_A
#;
# ?
#;


#
#_geom_table_footnote_B
#;
# ?
#;

_iucr_refine_instructions_details                
;
;

#===END
# CIF-file generated for E000036C00Cc64              New: Cc     

#==============================================================================
data_global
#==============================================================================

# 0. AUDIT DETAILS

_audit_creation_date                              'Aug  4 08:59:40 2015'
_audit_creation_method                            'PLATON <TABLE ACC> option' 
_audit_update_record                             
;
;

#===============================================================================

# 1. SUBMISSION DETAILS

# Name of author for correspondence
_publ_contact_author_name                        
;
;
# address of author for correspondence
_publ_contact_author_address                     
;
;

_publ_contact_author_email                        ?
_publ_contact_author_fax                          ?
_publ_contact_author_phone                        ?

_publ_requested_journal                           'Acta Crystallographica C' 
# Publication choise FI, CI or EI for Inorganic
#                    FM, CM or EM for Metal-organic
#                    FO, CO or EO for Organic
_publ_requested_category                          ?
_publ_requested_coeditor_name                     ?

_publ_contact_letter                             # Include date of submission
;
Date of submission ?

Please consider this CIF submission for publication as a
Regular Structural Paper in Acta Crystallographica C. 
;

#===============================================================================

# 2. PROCESSING SUMMARY (JOURNAL OFFICE ONLY)

_journal_date_recd_electronic                     ?

_journal_date_to_coeditor                         ?
_journal_date_from_coeditor                       ?
_journal_date_accepted                            ?

_journal_date_printers_first                      ?
_journal_date_printers_final                      ?
_journal_date_proofs_out                          ?
_journal_date_proofs_in                           ?

_journal_coeditor_name                            ?
_journal_coeditor_code                            ?
_journal_coeditor_notes                          
;
;

_journal_techeditor_code                          ?
_journal_techeditor_notes                        
;
;

_journal_coden_ASTM                               ?
_journal_name_full                                ?
_journal_year                                     ?
_journal_volume                                   ?
_journal_issue                                    ?
_journal_page_first                               ?
_journal_page_last                                ?


_journal_suppl_publ_number                        ?
_journal_suppl_publ_pages                         ?


#===============================================================================

# 3. TITLE AND AUTHOR LIST

_publ_section_title                              
;
;
_publ_section_title_footnote                     
;
;

# The loop structure below should contain the names and adresses of all
# authors, in the required order of publication. Repeat as necessary.


loop_
_publ_author_name                                
_publ_author_footnote                            
_publ_author_address                             
'?' # author name
;   # author related footnote
;
;   # Address of this author
;

#===============================================================================

# 4. TEXT

_publ_section_synopsis                           
;
 ?
;
_publ_section_abstract                           
;
 ?
;

# Insert blank lines between paragraphs

_publ_section_comment                            
;
;
_publ_section_exptl_prep                         
;
 ?
;
_publ_section_exptl_refinement                   
;
 ?
;

# Insert blank lines between references

_publ_section_references                         
;
 Allen, F.H. (2002).
   Acta Cryst. B58, 380-388.

 Altomare, A., Burla, M.C., Camalli, M., Cascarano, G.L., Giacovazzo, C.
   Guagliardi, A., Moliterni, A.G.G., Polidori, G. & Spagna, R.
   (1999) J. Appl. Cryst. 32, 115-119.

 Beurskens, P.T., Beurskens, G., de Gelder, R., Garc\'ia-Granda, S.,
 Gould, R.O., Israel, R. & Smits, J.M.M. (1999) The DIRDIF99 Program System,
   Technical Report of the Crystallography Laboratory,
   University of Nijmegen, The Netherlands.

 Boer, J.L. de & Duisenberg, A.J.M. (1984). Acta Cryst. A40, C-410.

 Boeyens, J.C.A. (1978). J.Cryst.Mol.Struct. 8, 317-320.

 Cremer, D. & Pople, J.A. (1975). J. Am. Chem. Soc. 97, 1354-1358.

 Duisenberg, A.J.M. (1992). J. Appl. Cryst. 25, 92-96.

 Duisenberg, A.J.M., Kroon-Batenburg, L.M.J. & Schreurs, A.M.M. (2003).
   J. Appl. Cryst. 36, 220-229.

 Enraf-Nonius (1989). CAD-4 Software. Version 5. Enraf-Nonius, Delft,
   The Netherlands.

 Flack, H.D. (1983). Acta Cryst. A39, 876-881.

 Hooft, R.W.W. (1998). Collect Software, Nonius B.V., Delft, The Netherlands.

 LePage, Y. (1987). J. Appl. Cryst. 20, 264-269.

 Mackay, A.L. (1984). Acta Cryst. A40, 165-166.

 Meulenaer, J. de & Tompa, H. (1965). Acta Cryst. 19, 1014-1018.

 North, A.C.T., Phillips, D.C. & Mathews, F.S. (1968).
  Acta Cryst. A24, 351-359.

 Otwinowski, Z. & Minor, W. (1997). Methods in Enzymology, Vol. 276,
   Macromolecular Crystallography, Part A, edited by C.W. Carter &
    R.M. Sweet, pp. 307-326. London: Academic Press.

 Sheldrick, G.M. (1986). SHELXS86. University of G\"ottingen, Germany.

 Sheldrick, G.M. (1993). SHELXL93. University of G\"ottingen, Germany.

 Sheldrick, G.M. (1997). SHELXS97. University of G\"ottingen, Germany.

 Sheldrick, G.M. (1997). SHELXL97. University of G\"ottingen, Germany.

 Sluis, P. van der & Spek, A.L. (1990). Acta Cryst. A46, 194-201.

 Spek, A.L. (1987). Acta Cryst. C43, 1233-1235.

 Spek, A.L. (1988). J. Appl. Cryst. 21, 578-579.

 Spek, A.L. (1994). Am. Crystallogr. Assoc.-Abstracts, 22, 66.

 Spek, A.L. (1997). HELENA, Program for Datareduction, Utrecht
   University, The Netherlands.

 Spek, A.L. (2003). J. Appl. Cryst. 36, 7-13.

 Wilson, A.J.C. (1992). Ed. International Tables for Crystallography,
   Volume C, Kluwer Academic Publishers, Dordrecht, The Netherlands.
;
_publ_section_acknowledgements                   
;
;
_publ_section_figure_captions                    
; View of the title compound with the atom numbering scheme.
Displacement ellipsoids for non-H atoms are drawn at the 50% probability level.
;

#===============================================================================

data_XXV_R007

#===============================================================================

# 5. CHEMICAL DATA

_chemical_name_systematic                        
;
;
_chemical_name_common                             ?
_chemical_melting_point                           ?
_chemical_formula_moiety                         
'C17 H18 N2, C7 H4 N2 O6'
# Ex: 'C12 H16 N2 O6, H2 O' and '(Cd 2+)3, (C6 N6 Cr 3-)2, 2(H2 O)' 
_chemical_formula_structural                      ?
_chemical_formula_sum                            
', C7 H4 N2 O6'
_chemical_formula_iupac                           ?
_chemical_formula_weight                             462.46
_chemical_compound_source                        'see text'

loop_
_atom_type_symbol                                
_atom_type_description                           
_atom_type_scat_dispersion_real                  
_atom_type_scat_dispersion_imag                  
_atom_type_scat_source                           
 C   C    0.0033    0.0016
' International Tables Vol C Tables 4.2.6.8 and 6.1.1.4'
 H   H    0.0000    0.0000
' International Tables Vol C Tables 4.2.6.8 and 6.1.1.4'
 N   N    0.0061    0.0033
' International Tables Vol C Tables 4.2.6.8 and 6.1.1.4'
 O   O    0.0106    0.0060
' International Tables Vol C Tables 4.2.6.8 and 6.1.1.4'

#===============================================================================

# 6. CRYSTAL DATA

_symmetry_cell_setting                              monoclinic
_symmetry_space_group_name_Hall                   'C -2yc'
_symmetry_space_group_name_H-M                    'C c'
_symmetry_Int_Tables_number                               9

loop_
_symmetry_equiv_pos_site_id                      
_symmetry_equiv_pos_as_xyz                       
   1 x,y,z                         
   2 x,-y,1/2+z                    
   3 1/2+x,1/2+y,z                 
   4 1/2+x,1/2-y,1/2+z             

_cell_length_a                                         11.57800
_cell_length_b                                         10.38850
_cell_length_c                                         20.21870
_cell_angle_alpha                                            90
_cell_angle_beta                                        92.0720
_cell_angle_gamma                                            90
_cell_volume                                           2430.276
_cell_formula_units_Z                                 4
_cell_measurement_temperature                     ?
_cell_measurement_reflns_used                     ?
_cell_measurement_theta_min                       ?
_cell_measurement_theta_max                       ?
_cell_special_details                            
;
;

_exptl_crystal_description                       ' ?'
_exptl_crystal_colour                            ' ?'

_exptl_crystal_size_max                           ?
_exptl_crystal_size_mid                           ?
_exptl_crystal_size_min                           ?
_exptl_crystal_size_rad                           ?
_exptl_crystal_density_meas                       ?
_exptl_crystal_density_diffrn                         1.264
_exptl_crystal_density_method                    'Not Measured'
_exptl_crystal_F_000                                    968
_exptl_absorpt_coefficient_mu                         0.093
_exptl_crystal_density_meas_temp                  ?

# Permitted for _exptl_absorpt_correction_type :
# analytical     'analytical from crystal shape'
#                Example: de Meulenaer&Tompa: ABST
# cylinder       'cylindrical'
# gaussian       'Gaussian from crystal shape'
#                Example: PLATON/ABSG
# integration    'integration from crystal shape'
# multi-scan     'symmetry-related measurements'
#                Example: SADABS, MULABS
# none           'no absorption corr. applied'
# numerical      'numerical from crystal shape'
# psi-scan       'psi-scan corrections'
#                Example: PLATON/ABSP
# refdelf        'refined from delta-F'
#                Example: SHELXA, 
# sphere         'spherical'
#                Example: PLATON/ABSS
_exptl_absorpt_correction_type                   ' ?'
# Example: '(North et al., 1968)'
_exptl_absorpt_process_details                    ?
_exptl_absorpt_correction_T_min                   ?
_exptl_absorpt_correction_T_max                   ?

#===============================================================================

# 7. EXPERIMENTAL DATA

_exptl_special_details                           
;
;
_diffrn_ambient_temperature                       ?
_diffrn_radiation_wavelength                        0.71073
_diffrn_radiation_probe                           'x-ray'
_diffrn_radiation_type                            'MoK\a'
_diffrn_radiation_source                          ?
_diffrn_radiation_monochromator                   ?

_diffrn_measurement_device_type                   ?
_diffrn_measurement_method                        ?
_diffrn_detector_area_resol_mean                  ?

# number of measured reflections (redundant set)
_diffrn_reflns_number                             ?
_diffrn_reflns_av_R_equivalents                   ?
_diffrn_reflns_av_sigmaI/netI                     ?
_diffrn_reflns_limit_h_min                        ?
_diffrn_reflns_limit_h_max                        ?
_diffrn_reflns_limit_k_min                        ?
_diffrn_reflns_limit_k_max                        ?
_diffrn_reflns_limit_l_min                        ?
_diffrn_reflns_limit_l_max                        ?
_diffrn_reflns_theta_min                          ?
_diffrn_reflns_theta_max                          ?
_diffrn_reflns_theta_full                         ?
_diffrn_measured_fraction_theta_max               ?
_diffrn_measured_fraction_theta_full              ?
_diffrn_reflns_reduction_process                 
;
;

# number of unique reflections
_reflns_number_total                              ?
# number of observed reflections (> n sig(I))
_reflns_number_gt                                 ?
_reflns_threshold_expression                       ?

_computing_data_collection                        ?
_computing_cell_refinement                        ?
_computing_data_reduction                         ?
_computing_structure_solution                     ?
_computing_structure_refinement                   ?
_computing_molecular_graphics                     ?
_computing_publication_material                   'PLATON (Spek, 2003)' 

#===============================================================================

# 8. REFINEMENT DATA

_refine_special_details                           ?
_refine_ls_structure_factor_coef                   ?
_refine_ls_matrix_type                             ?
_refine_ls_weighting_scheme                       ' ?'
_refine_ls_weighting_details                     
 ?                                                                                                                                                                                                      
_atom_sites_solution_primary                     ' ?'
_atom_sites_solution_secondary                   ' ?'
_atom_sites_solution_hydrogens                   ' ?'


# Permitted for _refine_ls_hydrogen_treatment :
# refall            - refined all H-atom parameters
# refxyz            - refined H-atom coordinates only
# refU              - refined H-atom U only
# noref             - no refinement of H-atom parameters
# constr            - H-atom parameters constrained
# hetero            - H-atom parameters constrained for H on C,
#                     all H-atom parameters refined for H on
#                     heteroatoms
# heteroxyz         - H-atom parameters constrained for H on C,
#                     refined H-atom coordinates only for H
#                     on heteroatoms
# heteroU           - H-atom parameters constrained for H on C,
#                     refined H-atom U's only for H on
#                     heteroatoms
# heteronoref       - H-atom parameters constrained for H on C,
#                     no refinement of H-atom parameters for
#                     H on heteroatoms
# hetero-mixed      - H-atom parameters constrained for H on C
#                     and some heteroatoms, all H-atom
#                     parameters refined for H on remaining
#                     heteroatoms.
# heteroxyz-mixed   - H-atom parameters constrained for H on C
#                     and some heteroatoms, refined H-atom
#                     coordinates only for H on remaining
#                     heteroatoms.
# heteroU-mixed     - H-atom parameters constrained for H on C
#                     and some heteroatoms, refined H-atom
#                     U's only for H on remaining heteroatoms
# heteronoref-mixed - H-atom parameters constrained for H on C
#                     and some heteroatoms, no refinement of
#                     H-atom parameters for H on remaining
#                     heteroatoms
# mixed   - some constrained, some independent
# undef   - H-atom parameters not defined
_refine_ls_hydrogen_treatment                    ' ?'

_refine_ls_extinction_method                      ' ?'
_refine_ls_extinction_coef                         ?                   
_refine_ls_extinction_expression                 
 ?                                                                                                                                                                                                      
_refine_ls_abs_structure_details                 
 'Flack (1983)' 
_refine_ls_abs_structure_Flack                    ?

# Permitted for _chemical_absolute_configuration:
# Absolute configuration details
# rm   = Det. by chiral ref. mol. with known abs.conf
# ad   = Det. by anomalous dispersion
# rmad = Det. by 'rm' and 'ad' 
# syn  = Det. with reference to synthesis
# unk  = Unknown/Arbitrary
_chemical_absolute_configuration                  ?

_refine_ls_number_reflns                          ?
_refine_ls_number_parameters                      ?
_refine_ls_number_restraints                              0
_refine_ls_number_constraints                     ?
_refine_ls_R_factor_all                           ?
_refine_ls_R_factor_gt                            ?
_refine_ls_wR_factor_ref                          ?
_refine_ls_wR_factor_gt                           ?
_refine_ls_goodness_of_fit_ref                    ?
_refine_ls_restrained_S_all                       ?
_refine_ls_shift/su_max                           ?
_refine_ls_shift/su_mean                          ?
_refine_diff_density_max                          ?
_refine_diff_density_min                          ?
_refine_diff_density_rms                          ?

#===============================================================================

# 9. ATOMIC COORDINATES AND DISPLACEMENT PARAMETERS

loop_
_atom_site_label                                 
_atom_site_type_symbol                           
_atom_site_thermal_displace_type                 
_atom_site_fract_x                               
_atom_site_fract_y                               
_atom_site_fract_z                               
_atom_site_occupancy                             
_atom_site_U_iso_or_equiv                        
_atom_site_calc_flag                             
_atom_site_refinement_flags                      
_atom_site_disorder_assembly                     
_atom_site_disorder_group                        
N1 N Uiso 0.34236 0.62485 0.02120 1.000 0.0500 . . . .                          
N2 N Uiso 0.38096 0.44056 0.08437 1.000 0.0500 . . . .                          
C1 C Uiso 0.33944 0.55334 -0.03797 1.000 0.0500 . . . .                         
C2 C Uiso 0.29940 0.60856 -0.09759 1.000 0.0500 . . . .                         
C3 C Uiso 0.29977 0.53885 -0.15667 1.000 0.0500 . . . .                         
C4 C Uiso 0.34036 0.41212 -0.15711 1.000 0.0500 . . . .                         
C5 C Uiso 0.37852 0.35525 -0.09745 1.000 0.0500 . . . .                         
C6 C Uiso 0.37489 0.42363 -0.03776 1.000 0.0500 . . . .                         
C7 C Uiso 0.40829 0.35841 0.02726 1.000 0.0500 . . . .                          
C8 C Uiso 0.34759 0.33982 -0.22095 1.000 0.0500 . . . .                         
C9 C Uiso 0.26369 0.43593 0.10289 1.000 0.0500 . . . .                          
C10 C Uiso 0.41906 0.57279 0.07310 1.000 0.0500 . . . .                         
C11 C Uiso 0.18744 0.53873 0.08732 1.000 0.0500 . . . .                         
C12 C Uiso 0.22812 0.65236 0.04706 1.000 0.0500 . . . .                         
C13 C Uiso 0.22114 0.32980 0.13691 1.000 0.0500 . . . .                         
C14 C Uiso 0.10708 0.32766 0.15752 1.000 0.0500 . . . .                         
C15 C Uiso 0.03203 0.43005 0.14300 1.000 0.0500 . . . .                         
C16 C Uiso 0.07335 0.53576 0.10832 1.000 0.0500 . . . .                         
C17 C Uiso -0.08988 0.42941 0.16564 1.000 0.0500 . . . .                        
O1 O Uiso 0.71590 0.40618 0.51447 1.000 0.0500 . . . .                          
O2 O Uiso 0.69357 0.56977 0.44692 1.000 0.0500 . . . .                          
O3 O Uiso 0.48472 0.31331 0.19055 1.000 0.0500 . . . .                          
O4 O Uiso 0.59367 0.48924 0.20861 1.000 0.0500 . . . .                          
O5 O Uiso 0.41908 -0.00460 0.35430 1.000 0.0500 . . . .                         
O6 O Uiso 0.50746 0.00168 0.45152 1.000 0.0500 . . . .                          
N3 N Uiso 0.68539 0.45392 0.46062 1.000 0.0500 . . . .                          
N4 N Uiso 0.48444 0.04773 0.39627 1.000 0.0500 . . . .                          
C18 C Uiso 0.53622 0.17169 0.37901 1.000 0.0500 . . . .                         
C19 C Uiso 0.59023 0.24796 0.42814 1.000 0.0500 . . . .                         
C20 C Uiso 0.63371 0.36852 0.41005 1.000 0.0500 . . . .                         
C21 C Uiso 0.62478 0.41209 0.34444 1.000 0.0500 . . . .                         
C22 C Uiso 0.57037 0.33495 0.29605 1.000 0.0500 . . . .                         
C23 C Uiso 0.52673 0.21409 0.31312 1.000 0.0500 . . . .                         
C24 C Uiso 0.55484 0.38795 0.22821 1.000 0.0500 . . . .                         
H1 H Uiso 0.26914 0.70759 -0.09827 1.000 0.0600 . . . .                         
H2 H Uiso 0.26987 0.58511 -0.20247 1.000 0.0600 . . . .                         
H3 H Uiso 0.41052 0.25667 -0.09707 1.000 0.0600 . . . .                         
H4 H Uiso 0.50186 0.34175 0.02855 1.000 0.0600 . . . .                          
H5 H Uiso 0.36676 0.26434 0.03069 1.000 0.0600 . . . .                          
H6 H Uiso 0.43317 0.35228 -0.24107 1.000 0.0750 . . . .                         
H7 H Uiso 0.28238 0.37368 -0.25746 1.000 0.0750 . . . .                         
H8 H Uiso 0.33257 0.23703 -0.21338 1.000 0.0750 . . . .                         
H9 H Uiso 0.41579 0.62928 0.11881 1.000 0.0600 . . . .                          
H10 H Uiso 0.50928 0.57522 0.05883 1.000 0.0600 . . . .                         
H11 H Uiso 0.16450 0.67544 0.00738 1.000 0.0600 . . . .                         
H12 H Uiso 0.23475 0.73673 0.07959 1.000 0.0600 . . . .                         
H13 H Uiso 0.27645 0.24772 0.14861 1.000 0.0600 . . . .                         
H14 H Uiso 0.07791 0.24457 0.18507 1.000 0.0600 . . . .                         
H15 H Uiso 0.01562 0.61566 0.09642 1.000 0.0600 . . . .                         
H16 H Uiso -0.09245 0.46429 0.21655 1.000 0.0750 . . . .                        
H17 H Uiso -0.12622 0.33237 0.16328 1.000 0.0750 . . . .                        
H18 H Uiso -0.14563 0.49074 0.13413 1.000 0.0750 . . . .                        
H19 H Uiso 0.59609 0.21547 0.47938 1.000 0.0600 . . . .                         
H20 H Uiso 0.65769 0.50640 0.33096 1.000 0.0600 . . . .                         
H21 H Uiso 0.48382 0.15470 0.27534 1.000 0.0600 . . . .                         
H22 H Uiso 0.45998 0.36633 0.15174 1.000 0.0750 . . . .                         

#===============================================================================

# 10. MOLECULAR GEOMETRY

_geom_special_details                            
;
 Bond distances, angles etc. have been calculated using the
 rounded fractional coordinates. All su's are estimated
 from the variances of the (full) variance-covariance matrix.
 The cell esds are taken into account in the estimation of
 distances, angles and torsion angles
;

loop_
_geom_bond_atom_site_label_1                     
_geom_bond_atom_site_label_2                     
_geom_bond_distance                              
_geom_bond_site_symmetry_1                       
_geom_bond_site_symmetry_2                       
_geom_bond_publ_flag                             
 O1      N3           1.2363                     .       .                   yes
 O2      N3           1.2394                     .       .                   yes
 O3      C24          1.3399                     .       .                   yes
 O4      C24          1.2163                     .       .                   yes
 O5      N4           1.2417                     .       .                   yes
 O6      N4           1.2354                     .       .                   yes
 O3      H22          0.9900                     .       .                   no 
 N1      C10          1.4543                     .       .                   yes
 N1      C12          1.4678                     .       .                   yes
 N1      C1           1.4076                     .       .                   yes
 N2      C9           1.4222                     .       .                   yes
 N2      C7           1.4792                     .       .                   yes
 N2      C10          1.4631                     .       .                   yes
 N3      C20          1.4650                     .       .                   yes
 N4      C18          1.4679                     .       .                   yes
 C1      C2           1.3988                     .       .                   no 
 C1      C6           1.4086                     .       .                   no 
 C2      C3           1.3970                     .       .                   no 
 C3      C4           1.3980                     .       .                   no 
 C4      C5           1.4003                     .       .                   no 
 C4      C8           1.4983                     .       .                   no 
 C5      C6           1.4023                     .       .                   no 
 C6      C7           1.5166                     .       .                   no 
 C9      C11          1.4138                     .       .                   no 
 C9      C13          1.3985                     .       .                   no 
 C11     C12          1.5184                     .       .                   no 
 C11     C16          1.4024                     .       .                   no 
 C13     C14          1.3992                     .       .                   no 
 C14     C15          1.3979                     .       .                   no 
 C15     C16          1.3967                     .       .                   no 
 C15     C17          1.4995                     .       .                   no 
 C2      H1           1.0900                     .       .                   no 
 C3      H2           1.0900                     .       .                   no 
 C5      H3           1.0900                     .       .                   no 
 C7      H5           1.0900                     .       .                   no 
 C7      H4           1.1000                     .       .                   no 
 C8      H7           1.0900                     .       .                   no 
 C8      H8           1.0900                     .       .                   no 
 C8      H6           1.0900                     .       .                   no 
 C10     H10          1.0900                     .       .                   no 
 C10     H9           1.1000                     .       .                   no 
 C12     H12          1.1000                     .       .                   no 
 C12     H11          1.1000                     .       .                   no 
 C13     H13          1.0900                     .       .                   no 
 C14     H14          1.0900                     .       .                   no 
 C16     H15          1.0900                     .       .                   no 
 C17     H18          1.0900                     .       .                   no 
 C17     H16          1.0900                     .       .                   no 
 C17     H17          1.0900                     .       .                   no 
 C18     C23          1.4037                     .       .                   no 
 C18     C19          1.4002                     .       .                   no 
 C19     C20          1.4033                     .       .                   no 
 C20     C21          1.4019                     .       .                   no 
 C21     C22          1.3970                     .       .                   no 
 C22     C23          1.4012                     .       .                   no 
 C22     C24          1.4829                     .       .                   no 
 C19     H19          1.0900                     .       .                   no 
 C21     H20          1.0900                     .       .                   no 
 C23     H21          1.0900                     .       .                   no 

loop_
_geom_angle_atom_site_label_1                    
_geom_angle_atom_site_label_2                    
_geom_angle_atom_site_label_3                    
_geom_angle                                      
_geom_angle_site_symmetry_1                      
_geom_angle_site_symmetry_2                      
_geom_angle_site_symmetry_3                      
_geom_angle_publ_flag                            
 C24     O3      H22          106.00             .       .       .           no 
 C1      N1      C12          114.28             .       .       .           yes
 C10     N1      C12          110.49             .       .       .           yes
 C1      N1      C10          114.35             .       .       .           yes
 C7      N2      C9           114.78             .       .       .           yes
 C7      N2      C10          110.24             .       .       .           yes
 C9      N2      C10          111.64             .       .       .           yes
 O1      N3      O2           124.38             .       .       .           yes
 O1      N3      C20          117.92             .       .       .           yes
 O2      N3      C20          117.69             .       .       .           yes
 O5      N4      C18          117.75             .       .       .           yes
 O6      N4      C18          118.56             .       .       .           yes
 O5      N4      O6           123.69             .       .       .           yes
 N1      C1      C2           120.87             .       .       .           yes
 N1      C1      C6           120.28             .       .       .           yes
 C2      C1      C6           118.84             .       .       .           no 
 C1      C2      C3           120.87             .       .       .           no 
 C2      C3      C4           120.33             .       .       .           no 
 C3      C4      C5           119.18             .       .       .           no 
 C5      C4      C8           120.32             .       .       .           no 
 C3      C4      C8           120.45             .       .       .           no 
 C4      C5      C6           120.62             .       .       .           no 
 C5      C6      C7           120.33             .       .       .           no 
 C1      C6      C7           119.68             .       .       .           no 
 C1      C6      C5           119.99             .       .       .           no 
 N2      C7      C6           111.34             .       .       .           yes
 N2      C9      C11          120.68             .       .       .           yes
 N2      C9      C13          120.85             .       .       .           yes
 C11     C9      C13          118.47             .       .       .           no 
 N1      C10     N2           106.37             .       .       .           yes
 C9      C11     C12          120.22             .       .       .           no 
 C12     C11     C16          119.55             .       .       .           no 
 C9      C11     C16          120.22             .       .       .           no 
 N1      C12     C11          109.91             .       .       .           yes
 C9      C13     C14          120.80             .       .       .           no 
 C13     C14     C15          120.77             .       .       .           no 
 C16     C15     C17          120.00             .       .       .           no 
 C14     C15     C16          118.82             .       .       .           no 
 C14     C15     C17          121.15             .       .       .           no 
 C11     C16     C15          120.85             .       .       .           no 
 C1      C2      H1           120.00             .       .       .           no 
 C3      C2      H1           119.00             .       .       .           no 
 C2      C3      H2           119.00             .       .       .           no 
 C4      C3      H2           120.00             .       .       .           no 
 C4      C5      H3           120.00             .       .       .           no 
 C6      C5      H3           119.00             .       .       .           no 
 N2      C7      H4           108.00             .       .       .           no 
 N2      C7      H5           111.00             .       .       .           no 
 C6      C7      H5           111.00             .       .       .           no 
 H4      C7      H5           107.00             .       .       .           no 
 C6      C7      H4           108.00             .       .       .           no 
 H6      C8      H8           109.00             .       .       .           no 
 H7      C8      H8           107.00             .       .       .           no 
 C4      C8      H6           110.00             .       .       .           no 
 C4      C8      H7           111.00             .       .       .           no 
 H6      C8      H7           109.00             .       .       .           no 
 C4      C8      H8           111.00             .       .       .           no 
 N1      C10     H9           112.00             .       .       .           no 
 N1      C10     H10          111.00             .       .       .           no 
 N2      C10     H9           111.00             .       .       .           no 
 N2      C10     H10          111.00             .       .       .           no 
 H9      C10     H10          106.00             .       .       .           no 
 N1      C12     H11          112.00             .       .       .           no 
 N1      C12     H12          109.00             .       .       .           no 
 H11     C12     H12          107.00             .       .       .           no 
 C11     C12     H11          110.00             .       .       .           no 
 C11     C12     H12          108.00             .       .       .           no 
 C9      C13     H13          121.00             .       .       .           no 
 C14     C13     H13          119.00             .       .       .           no 
 C13     C14     H14          119.00             .       .       .           no 
 C15     C14     H14          121.00             .       .       .           no 
 C11     C16     H15          120.00             .       .       .           no 
 C15     C16     H15          119.00             .       .       .           no 
 C15     C17     H16          110.00             .       .       .           no 
 C15     C17     H17          111.00             .       .       .           no 
 C15     C17     H18          111.00             .       .       .           no 
 H16     C17     H17          109.00             .       .       .           no 
 H16     C17     H18          109.00             .       .       .           no 
 H17     C17     H18          107.00             .       .       .           no 
 N4      C18     C23          118.84             .       .       .           yes
 C19     C18     C23          120.89             .       .       .           no 
 N4      C18     C19          120.23             .       .       .           yes
 C18     C19     C20          118.38             .       .       .           no 
 N3      C20     C19          119.99             .       .       .           yes
 C19     C20     C21          121.33             .       .       .           no 
 N3      C20     C21          118.63             .       .       .           yes
 C20     C21     C22          119.57             .       .       .           no 
 C21     C22     C24          118.12             .       .       .           no 
 C23     C22     C24          121.86             .       .       .           no 
 C21     C22     C23          119.93             .       .       .           no 
 C18     C23     C22          119.89             .       .       .           no 
 O3      C24     C22          111.19             .       .       .           yes
 O4      C24     C22          126.07             .       .       .           yes
 O3      C24     O4           122.62             .       .       .           yes
 C18     C19     H19          121.00             .       .       .           no 
 C20     C19     H19          121.00             .       .       .           no 
 C20     C21     H20          121.00             .       .       .           no 
 C22     C21     H20          120.00             .       .       .           no 
 C18     C23     H21          120.00             .       .       .           no 
 C22     C23     H21          120.00             .       .       .           no 

loop_
_geom_torsion_atom_site_label_1                  
_geom_torsion_atom_site_label_2                  
_geom_torsion_atom_site_label_3                  
_geom_torsion_atom_site_label_4                  
_geom_torsion                                    
_geom_torsion_site_symmetry_1                    
_geom_torsion_site_symmetry_2                    
_geom_torsion_site_symmetry_3                    
_geom_torsion_site_symmetry_4                    
_geom_torsion_publ_flag                          
 C10     N1      C1      C2          -160.58     .       .       .       .   no 
 C12     N1      C1      C2            70.69     .       .       .       .   no 
 C10     N1      C1      C6            20.67     .       .       .       .   no 
 C12     N1      C1      C6          -108.06     .       .       .       .   no 
 C12     N1      C10     N2            73.72     .       .       .       .   no 
 C1      N1      C12     C11           83.76     .       .       .       .   no 
 C10     N1      C12     C11          -46.88     .       .       .       .   no 
 C1      N1      C10     N2           -56.89     .       .       .       .   no 
 C10     N2      C7      C6           -45.61     .       .       .       .   no 
 C7      N2      C9      C11         -104.66     .       .       .       .   no 
 C9      N2      C7      C6            81.49     .       .       .       .   no 
 C7      N2      C10     N1            70.27     .       .       .       .   no 
 C9      N2      C10     N1           -58.55     .       .       .       .   no 
 C10     N2      C9      C11           21.72     .       .       .       .   no 
 C10     N2      C9      C13         -158.25     .       .       .       .   no 
 C7      N2      C9      C13           75.38     .       .       .       .   no 
 O2      N3      C20     C19         -160.68     .       .       .       .   no 
 O2      N3      C20     C21           16.80     .       .       .       .   no 
 O1      N3      C20     C19           17.99     .       .       .       .   no 
 O1      N3      C20     C21         -164.53     .       .       .       .   no 
 O6      N4      C18     C23          169.31     .       .       .       .   no 
 O5      N4      C18     C19          166.54     .       .       .       .   no 
 O5      N4      C18     C23          -11.12     .       .       .       .   no 
 O6      N4      C18     C19          -13.04     .       .       .       .   no 
 N1      C1      C6      C5          -176.08     .       .       .       .   no 
 N1      C1      C2      C3           178.04     .       .       .       .   no 
 C6      C1      C2      C3            -3.18     .       .       .       .   no 
 C2      C1      C6      C5             5.14     .       .       .       .   no 
 N1      C1      C6      C7             4.29     .       .       .       .   no 
 C2      C1      C6      C7          -174.49     .       .       .       .   no 
 C1      C2      C3      C4             0.02     .       .       .       .   no 
 C2      C3      C4      C8          -176.28     .       .       .       .   no 
 C2      C3      C4      C5             1.21     .       .       .       .   no 
 C8      C4      C5      C6           178.27     .       .       .       .   no 
 C3      C4      C5      C6             0.79     .       .       .       .   no 
 C4      C5      C6      C7           175.63     .       .       .       .   no 
 C4      C5      C6      C1            -3.99     .       .       .       .   no 
 C5      C6      C7      N2          -171.06     .       .       .       .   no 
 C1      C6      C7      N2             8.57     .       .       .       .   no 
 C11     C9      C13     C14           -2.64     .       .       .       .   no 
 C13     C9      C11     C12         -176.53     .       .       .       .   no 
 N2      C9      C13     C14          177.33     .       .       .       .   no 
 N2      C9      C11     C16         -177.21     .       .       .       .   no 
 C13     C9      C11     C16            2.75     .       .       .       .   no 
 N2      C9      C11     C12            3.51     .       .       .       .   no 
 C12     C11     C16     C15          177.27     .       .       .       .   no 
 C16     C11     C12     N1          -170.37     .       .       .       .   no 
 C9      C11     C16     C15           -2.02     .       .       .       .   no 
 C9      C11     C12     N1             8.92     .       .       .       .   no 
 C9      C13     C14     C15            1.77     .       .       .       .   no 
 C13     C14     C15     C17         -179.19     .       .       .       .   no 
 C13     C14     C15     C16           -0.94     .       .       .       .   no 
 C17     C15     C16     C11          179.35     .       .       .       .   no 
 C14     C15     C16     C11            1.08     .       .       .       .   no 
 N4      C18     C19     C20         -176.99     .       .       .       .   no 
 C23     C18     C19     C20            0.62     .       .       .       .   no 
 C19     C18     C23     C22           -0.82     .       .       .       .   no 
 N4      C18     C23     C22          176.82     .       .       .       .   no 
 C18     C19     C20     N3           176.82     .       .       .       .   no 
 C18     C19     C20     C21           -0.59     .       .       .       .   no 
 N3      C20     C21     C22         -176.68     .       .       .       .   no 
 C19     C20     C21     C22            0.76     .       .       .       .   no 
 C20     C21     C22     C23           -0.95     .       .       .       .   no 
 C20     C21     C22     C24          175.62     .       .       .       .   no 
 C21     C22     C23     C18            0.98     .       .       .       .   no 
 C24     C22     C23     C18         -175.45     .       .       .       .   no 
 C21     C22     C24     O3          -169.35     .       .       .       .   no 
 C21     C22     C24     O4             6.61     .       .       .       .   no 
 C23     C22     C24     O3             7.15     .       .       .       .   no 
 C23     C22     C24     O4          -176.90     .       .       .       .   no 

loop_
_geom_hbond_atom_site_label_D
_geom_hbond_atom_site_label_H
_geom_hbond_atom_site_label_A
_geom_hbond_distance_DH
_geom_hbond_distance_HA
_geom_hbond_distance_DA
_geom_hbond_angle_DHA
_geom_hbond_site_symmetry_A
_geom_hbond_publ_flag
#
#D   H   A   D - H  H...A   D...A    D - H...A  symm(A)
#
O3      H22     N2          0.9900     1.7900     2.7592     165.00     .   yes 
C7      H5      O1          1.0900     2.5000     3.5415     159.00   4_454 yes 
C10     H10     O1          1.0900     2.5900     3.6823     174.00   2_564 yes 

# Loop Mechanism for Extra Tables(s)

#loop_
#_publ_manuscript_incl_extra_item
#'_geom_extra_tableA_col_1'
#'_geom_extra_tableA_col_2'
#'_geom_extra_tableA_col_3'
#'_geom_extra_table_head_A'
#'_geom_table_footnote_A'
#'_geom_extra_tableB_col_1'
#'_geom_extra_tableB_col_2'
#'_geom_extra_tableB_col_3'
#'_geom_extra_table_head_B'
#'_geom_table_footnote_B'


#
#loop_
#_geom_extra_tableA_col_1
#_geom_extra_tableA_col_2
#_geom_extra_tableA_col_3
# ? ? ?


#
#loop_
#_geom_extra_tableB_col_1
#_geom_extra_tableB_col_2
#_geom_extra_tableB_col_3
# ? ? ?


#
#_geom_table_footnote_A
#;
# ?
#;


#
#_geom_table_footnote_B
#;
# ?
#;


#
#_geom_table_footnote_A
#;
# ?
#;


#
#_geom_table_footnote_B
#;
# ?
#;

_iucr_refine_instructions_details                
;
;

#===END
# CIF-file generated for E000009C00P21/c             New: P21/c  

#==============================================================================
data_global
#==============================================================================

# 0. AUDIT DETAILS

_audit_creation_date                              'Aug  4 09:55:49 2015'
_audit_creation_method                            'PLATON <TABLE ACC> option' 
_audit_update_record                             
;
;

#===============================================================================

# 1. SUBMISSION DETAILS

# Name of author for correspondence
_publ_contact_author_name                        
;
;
# address of author for correspondence
_publ_contact_author_address                     
;
;

_publ_contact_author_email                        ?
_publ_contact_author_fax                          ?
_publ_contact_author_phone                        ?

_publ_requested_journal                           'Acta Crystallographica C' 
# Publication choise FI, CI or EI for Inorganic
#                    FM, CM or EM for Metal-organic
#                    FO, CO or EO for Organic
_publ_requested_category                          ?
_publ_requested_coeditor_name                     ?

_publ_contact_letter                             # Include date of submission
;
Date of submission ?

Please consider this CIF submission for publication as a
Regular Structural Paper in Acta Crystallographica C. 
;

#===============================================================================

# 2. PROCESSING SUMMARY (JOURNAL OFFICE ONLY)

_journal_date_recd_electronic                     ?

_journal_date_to_coeditor                         ?
_journal_date_from_coeditor                       ?
_journal_date_accepted                            ?

_journal_date_printers_first                      ?
_journal_date_printers_final                      ?
_journal_date_proofs_out                          ?
_journal_date_proofs_in                           ?

_journal_coeditor_name                            ?
_journal_coeditor_code                            ?
_journal_coeditor_notes                          
;
;

_journal_techeditor_code                          ?
_journal_techeditor_notes                        
;
;

_journal_coden_ASTM                               ?
_journal_name_full                                ?
_journal_year                                     ?
_journal_volume                                   ?
_journal_issue                                    ?
_journal_page_first                               ?
_journal_page_last                                ?


_journal_suppl_publ_number                        ?
_journal_suppl_publ_pages                         ?


#===============================================================================

# 3. TITLE AND AUTHOR LIST

_publ_section_title                              
;
;
_publ_section_title_footnote                     
;
;

# The loop structure below should contain the names and adresses of all
# authors, in the required order of publication. Repeat as necessary.


loop_
_publ_author_name                                
_publ_author_footnote                            
_publ_author_address                             
'?' # author name
;   # author related footnote
;
;   # Address of this author
;

#===============================================================================

# 4. TEXT

_publ_section_synopsis                           
;
 ?
;
_publ_section_abstract                           
;
 ?
;

# Insert blank lines between paragraphs

_publ_section_comment                            
;
;
_publ_section_exptl_prep                         
;
 ?
;
_publ_section_exptl_refinement                   
;
 ?
;

# Insert blank lines between references

_publ_section_references                         
;
 Allen, F.H. (2002).
   Acta Cryst. B58, 380-388.

 Altomare, A., Burla, M.C., Camalli, M., Cascarano, G.L., Giacovazzo, C.
   Guagliardi, A., Moliterni, A.G.G., Polidori, G. & Spagna, R.
   (1999) J. Appl. Cryst. 32, 115-119.

 Beurskens, P.T., Beurskens, G., de Gelder, R., Garc\'ia-Granda, S.,
 Gould, R.O., Israel, R. & Smits, J.M.M. (1999) The DIRDIF99 Program System,
   Technical Report of the Crystallography Laboratory,
   University of Nijmegen, The Netherlands.

 Boer, J.L. de & Duisenberg, A.J.M. (1984). Acta Cryst. A40, C-410.

 Boeyens, J.C.A. (1978). J.Cryst.Mol.Struct. 8, 317-320.

 Cremer, D. & Pople, J.A. (1975). J. Am. Chem. Soc. 97, 1354-1358.

 Duisenberg, A.J.M. (1992). J. Appl. Cryst. 25, 92-96.

 Duisenberg, A.J.M., Kroon-Batenburg, L.M.J. & Schreurs, A.M.M. (2003).
   J. Appl. Cryst. 36, 220-229.

 Enraf-Nonius (1989). CAD-4 Software. Version 5. Enraf-Nonius, Delft,
   The Netherlands.

 Flack, H.D. (1983). Acta Cryst. A39, 876-881.

 Hooft, R.W.W. (1998). Collect Software, Nonius B.V., Delft, The Netherlands.

 LePage, Y. (1987). J. Appl. Cryst. 20, 264-269.

 Mackay, A.L. (1984). Acta Cryst. A40, 165-166.

 Meulenaer, J. de & Tompa, H. (1965). Acta Cryst. 19, 1014-1018.

 North, A.C.T., Phillips, D.C. & Mathews, F.S. (1968).
  Acta Cryst. A24, 351-359.

 Otwinowski, Z. & Minor, W. (1997). Methods in Enzymology, Vol. 276,
   Macromolecular Crystallography, Part A, edited by C.W. Carter &
    R.M. Sweet, pp. 307-326. London: Academic Press.

 Sheldrick, G.M. (1986). SHELXS86. University of G\"ottingen, Germany.

 Sheldrick, G.M. (1993). SHELXL93. University of G\"ottingen, Germany.

 Sheldrick, G.M. (1997). SHELXS97. University of G\"ottingen, Germany.

 Sheldrick, G.M. (1997). SHELXL97. University of G\"ottingen, Germany.

 Sluis, P. van der & Spek, A.L. (1990). Acta Cryst. A46, 194-201.

 Spek, A.L. (1987). Acta Cryst. C43, 1233-1235.

 Spek, A.L. (1988). J. Appl. Cryst. 21, 578-579.

 Spek, A.L. (1994). Am. Crystallogr. Assoc.-Abstracts, 22, 66.

 Spek, A.L. (1997). HELENA, Program for Datareduction, Utrecht
   University, The Netherlands.

 Spek, A.L. (2003). J. Appl. Cryst. 36, 7-13.

 Wilson, A.J.C. (1992). Ed. International Tables for Crystallography,
   Volume C, Kluwer Academic Publishers, Dordrecht, The Netherlands.
;
_publ_section_acknowledgements                   
;
;
_publ_section_figure_captions                    
; View of the title compound with the atom numbering scheme.
Displacement ellipsoids for non-H atoms are drawn at the 50% probability level.
;

#===============================================================================

data_XXV_R008

#===============================================================================

# 5. CHEMICAL DATA

_chemical_name_systematic                        
;
;
_chemical_name_common                             ?
_chemical_melting_point                           ?
_chemical_formula_moiety                         
'C17 H18 N2, C7 H4 N2 O6'
# Ex: 'C12 H16 N2 O6, H2 O' and '(Cd 2+)3, (C6 N6 Cr 3-)2, 2(H2 O)' 
_chemical_formula_structural                      ?
_chemical_formula_sum                            
', C7 H4 N2 O6'
_chemical_formula_iupac                           ?
_chemical_formula_weight                             462.46
_chemical_compound_source                        'see text'

loop_
_atom_type_symbol                                
_atom_type_description                           
_atom_type_scat_dispersion_real                  
_atom_type_scat_dispersion_imag                  
_atom_type_scat_source                           
 C   C    0.0033    0.0016
' International Tables Vol C Tables 4.2.6.8 and 6.1.1.4'
 H   H    0.0000    0.0000
' International Tables Vol C Tables 4.2.6.8 and 6.1.1.4'
 N   N    0.0061    0.0033
' International Tables Vol C Tables 4.2.6.8 and 6.1.1.4'
 O   O    0.0106    0.0060
' International Tables Vol C Tables 4.2.6.8 and 6.1.1.4'

#===============================================================================

# 6. CRYSTAL DATA

_symmetry_cell_setting                              monoclinic
_symmetry_space_group_name_Hall                   '-P 2ybc'
_symmetry_space_group_name_H-M                    'P 21/c'
_symmetry_Int_Tables_number                              14

loop_
_symmetry_equiv_pos_site_id                      
_symmetry_equiv_pos_as_xyz                       
   1 x,y,z                         
   2 -x,1/2+y,1/2-z                
   3 -x,-y,-z                      
   4 x,1/2-y,1/2+z                 

_cell_length_a                                          7.31290
_cell_length_b                                         19.05160
_cell_length_c                                         17.27640
_cell_angle_alpha                                            90
_cell_angle_beta                                       101.1890
_cell_angle_gamma                                            90
_cell_volume                                           2361.239
_cell_formula_units_Z                                 4
_cell_measurement_temperature                     ?
_cell_measurement_reflns_used                     ?
_cell_measurement_theta_min                       ?
_cell_measurement_theta_max                       ?
_cell_special_details                            
;
;

_exptl_crystal_description                       ' ?'
_exptl_crystal_colour                            ' ?'

_exptl_crystal_size_max                           ?
_exptl_crystal_size_mid                           ?
_exptl_crystal_size_min                           ?
_exptl_crystal_size_rad                           ?
_exptl_crystal_density_meas                       ?
_exptl_crystal_density_diffrn                         1.301
_exptl_crystal_density_method                    'Not Measured'
_exptl_crystal_F_000                                    968
_exptl_absorpt_coefficient_mu                         0.095
_exptl_crystal_density_meas_temp                  ?

# Permitted for _exptl_absorpt_correction_type :
# analytical     'analytical from crystal shape'
#                Example: de Meulenaer&Tompa: ABST
# cylinder       'cylindrical'
# gaussian       'Gaussian from crystal shape'
#                Example: PLATON/ABSG
# integration    'integration from crystal shape'
# multi-scan     'symmetry-related measurements'
#                Example: SADABS, MULABS
# none           'no absorption corr. applied'
# numerical      'numerical from crystal shape'
# psi-scan       'psi-scan corrections'
#                Example: PLATON/ABSP
# refdelf        'refined from delta-F'
#                Example: SHELXA, 
# sphere         'spherical'
#                Example: PLATON/ABSS
_exptl_absorpt_correction_type                   ' ?'
# Example: '(North et al., 1968)'
_exptl_absorpt_process_details                    ?
_exptl_absorpt_correction_T_min                   ?
_exptl_absorpt_correction_T_max                   ?

#===============================================================================

# 7. EXPERIMENTAL DATA

_exptl_special_details                           
;
;
_diffrn_ambient_temperature                       ?
_diffrn_radiation_wavelength                        0.71073
_diffrn_radiation_probe                           'x-ray'
_diffrn_radiation_type                            'MoK\a'
_diffrn_radiation_source                          ?
_diffrn_radiation_monochromator                   ?

_diffrn_measurement_device_type                   ?
_diffrn_measurement_method                        ?
_diffrn_detector_area_resol_mean                  ?

# number of measured reflections (redundant set)
_diffrn_reflns_number                             ?
_diffrn_reflns_av_R_equivalents                   ?
_diffrn_reflns_av_sigmaI/netI                     ?
_diffrn_reflns_limit_h_min                        ?
_diffrn_reflns_limit_h_max                        ?
_diffrn_reflns_limit_k_min                        ?
_diffrn_reflns_limit_k_max                        ?
_diffrn_reflns_limit_l_min                        ?
_diffrn_reflns_limit_l_max                        ?
_diffrn_reflns_theta_min                          ?
_diffrn_reflns_theta_max                          ?
_diffrn_reflns_theta_full                         ?
_diffrn_measured_fraction_theta_max               ?
_diffrn_measured_fraction_theta_full              ?
_diffrn_reflns_reduction_process                 
;
;

# number of unique reflections
_reflns_number_total                              ?
# number of observed reflections (> n sig(I))
_reflns_number_gt                                 ?
_reflns_threshold_expression                       ?

_computing_data_collection                        ?
_computing_cell_refinement                        ?
_computing_data_reduction                         ?
_computing_structure_solution                     ?
_computing_structure_refinement                   ?
_computing_molecular_graphics                     ?
_computing_publication_material                   'PLATON (Spek, 2003)' 

#===============================================================================

# 8. REFINEMENT DATA

_refine_special_details                           ?
_refine_ls_structure_factor_coef                   ?
_refine_ls_matrix_type                             ?
_refine_ls_weighting_scheme                       ' ?'
_refine_ls_weighting_details                     
 ?                                                                                                                                                                                                      
_atom_sites_solution_primary                     ' ?'
_atom_sites_solution_secondary                   ' ?'
_atom_sites_solution_hydrogens                   ' ?'


# Permitted for _refine_ls_hydrogen_treatment :
# refall            - refined all H-atom parameters
# refxyz            - refined H-atom coordinates only
# refU              - refined H-atom U only
# noref             - no refinement of H-atom parameters
# constr            - H-atom parameters constrained
# hetero            - H-atom parameters constrained for H on C,
#                     all H-atom parameters refined for H on
#                     heteroatoms
# heteroxyz         - H-atom parameters constrained for H on C,
#                     refined H-atom coordinates only for H
#                     on heteroatoms
# heteroU           - H-atom parameters constrained for H on C,
#                     refined H-atom U's only for H on
#                     heteroatoms
# heteronoref       - H-atom parameters constrained for H on C,
#                     no refinement of H-atom parameters for
#                     H on heteroatoms
# hetero-mixed      - H-atom parameters constrained for H on C
#                     and some heteroatoms, all H-atom
#                     parameters refined for H on remaining
#                     heteroatoms.
# heteroxyz-mixed   - H-atom parameters constrained for H on C
#                     and some heteroatoms, refined H-atom
#                     coordinates only for H on remaining
#                     heteroatoms.
# heteroU-mixed     - H-atom parameters constrained for H on C
#                     and some heteroatoms, refined H-atom
#                     U's only for H on remaining heteroatoms
# heteronoref-mixed - H-atom parameters constrained for H on C
#                     and some heteroatoms, no refinement of
#                     H-atom parameters for H on remaining
#                     heteroatoms
# mixed   - some constrained, some independent
# undef   - H-atom parameters not defined
_refine_ls_hydrogen_treatment                    ' ?'

_refine_ls_extinction_method                      ' ?'
_refine_ls_extinction_coef                         ?                   
_refine_ls_extinction_expression                 
 ?                                                                                                                                                                                                      
_refine_ls_abs_structure_details                  ?
_refine_ls_abs_structure_Flack                   .
_refine_ls_number_reflns                          ?
_refine_ls_number_parameters                      ?
_refine_ls_number_restraints                              0
_refine_ls_number_constraints                     ?
_refine_ls_R_factor_all                           ?
_refine_ls_R_factor_gt                            ?
_refine_ls_wR_factor_ref                          ?
_refine_ls_wR_factor_gt                           ?
_refine_ls_goodness_of_fit_ref                    ?
_refine_ls_restrained_S_all                       ?
_refine_ls_shift/su_max                           ?
_refine_ls_shift/su_mean                          ?
_refine_diff_density_max                          ?
_refine_diff_density_min                          ?
_refine_diff_density_rms                          ?

#===============================================================================

# 9. ATOMIC COORDINATES AND DISPLACEMENT PARAMETERS

loop_
_atom_site_label                                 
_atom_site_type_symbol                           
_atom_site_thermal_displace_type                 
_atom_site_fract_x                               
_atom_site_fract_y                               
_atom_site_fract_z                               
_atom_site_occupancy                             
_atom_site_U_iso_or_equiv                        
_atom_site_calc_flag                             
_atom_site_refinement_flags                      
_atom_site_disorder_assembly                     
_atom_site_disorder_group                        
N1 N Uiso 0.58349 0.19770 0.37024 1.000 0.0500 . . . .                          
N2 N Uiso 0.78906 0.24655 0.29735 1.000 0.0500 . . . .                          
C1 C Uiso 0.66870 0.13156 0.37303 1.000 0.0500 . . . .                          
C2 C Uiso 0.59600 0.07431 0.40748 1.000 0.0500 . . . .                          
C3 C Uiso 0.68777 0.00961 0.41408 1.000 0.0500 . . . .                          
C4 C Uiso 0.85378 0.00109 0.38625 1.000 0.0500 . . . .                          
C5 C Uiso 0.92301 0.05750 0.34886 1.000 0.0500 . . . .                          
C6 C Uiso 0.83071 0.12240 0.34150 1.000 0.0500 . . . .                          
C7 C Uiso 0.90812 0.18346 0.30189 1.000 0.0500 . . . .                          
C8 C Uiso 0.95380 -0.06807 0.39564 1.000 0.0500 . . . .                         
C9 C Uiso 0.64678 0.25022 0.22905 1.000 0.0500 . . . .                          
C10 C Uiso 0.71341 0.25519 0.36941 1.000 0.0500 . . . .                         
C11 C Uiso 0.46186 0.23139 0.23250 1.000 0.0500 . . . .                         
C12 C Uiso 0.41493 0.20676 0.30982 1.000 0.0500 . . . .                         
C13 C Uiso 0.68728 0.27301 0.15740 1.000 0.0500 . . . .                         
C14 C Uiso 0.54586 0.27913 0.09062 1.000 0.0500 . . . .                         
C15 C Uiso 0.36180 0.26166 0.09391 1.000 0.0500 . . . .                         
C16 C Uiso 0.32088 0.23719 0.16498 1.000 0.0500 . . . .                         
C17 C Uiso 0.21215 0.26627 0.02122 1.000 0.0500 . . . .                         
O1 O Uiso 0.46392 0.62775 0.51413 1.000 0.0500 . . . .                          
O2 O Uiso 0.17272 0.64954 0.45652 1.000 0.0500 . . . .                          
O3 O Uiso 0.05400 0.34857 0.29247 1.000 0.0500 . . . .                          
O4 O Uiso -0.07982 0.40102 0.38410 1.000 0.0500 . . . .                         
O5 O Uiso 0.63365 0.44197 0.23027 1.000 0.0500 . . . .                          
O6 O Uiso 0.75378 0.53884 0.28685 1.000 0.0500 . . . .                          
N3 N Uiso 0.32126 0.61676 0.46391 1.000 0.0500 . . . .                          
N4 N Uiso 0.63316 0.49206 0.27580 1.000 0.0500 . . . .                          
C18 C Uiso 0.48131 0.49683 0.32004 1.000 0.0500 . . . .                         
C19 C Uiso 0.47674 0.55391 0.37067 1.000 0.0500 . . . .                         
C20 C Uiso 0.32828 0.55879 0.41029 1.000 0.0500 . . . .                         
C21 C Uiso 0.18755 0.50847 0.40161 1.000 0.0500 . . . .                         
C22 C Uiso 0.19548 0.45099 0.35200 1.000 0.0500 . . . .                         
C23 C Uiso 0.34261 0.44483 0.31098 1.000 0.0500 . . . .                         
C24 C Uiso 0.04372 0.39869 0.34586 1.000 0.0500 . . . .                         
H1 H Uiso 0.46969 0.08032 0.43115 1.000 0.0600 . . . .                          
H2 H Uiso 0.62956 -0.03417 0.44172 1.000 0.0600 . . . .                         
H3 H Uiso 1.05088 0.05117 0.32623 1.000 0.0600 . . . .                          
H4 H Uiso 1.04333 0.19692 0.33826 1.000 0.0600 . . . .                          
H5 H Uiso 0.93180 0.16796 0.24350 1.000 0.0600 . . . .                          
H6 H Uiso 1.09366 -0.06372 0.38224 1.000 0.0750 . . . .                         
H7 H Uiso 0.96942 -0.08669 0.45647 1.000 0.0750 . . . .                         
H8 H Uiso 0.87576 -0.10709 0.35609 1.000 0.0750 . . . .                         
H9 H Uiso 0.64372 0.30615 0.36943 1.000 0.0600 . . . .                          
H10 H Uiso 0.82511 0.25440 0.42191 1.000 0.0600 . . . .                         
H11 H Uiso 0.33245 0.15842 0.30082 1.000 0.0600 . . . .                         
H12 H Uiso 0.32923 0.24731 0.33029 1.000 0.0600 . . . .                         
H13 H Uiso 0.82847 0.28767 0.15298 1.000 0.0600 . . . .                         
H14 H Uiso 0.58105 0.29757 0.03569 1.000 0.0600 . . . .                         
H15 H Uiso 0.17829 0.22287 0.16787 1.000 0.0600 . . . .                         
H16 H Uiso 0.07632 0.27641 0.03668 1.000 0.0750 . . . .                         
H17 H Uiso 0.23988 0.30943 -0.01674 1.000 0.0750 . . . .                        
H18 H Uiso 0.20442 0.21714 -0.01205 1.000 0.0750 . . . .                        
H19 H Uiso 0.58442 0.59408 0.37879 1.000 0.0600 . . . .                         
H20 H Uiso 0.07316 0.51369 0.43322 1.000 0.0600 . . . .                         
H21 H Uiso 0.34827 0.40011 0.27228 1.000 0.0600 . . . .                         
H22 H Uiso -0.05974 0.31949 0.29036 1.000 0.0750 . . . .                        

#===============================================================================

# 10. MOLECULAR GEOMETRY

_geom_special_details                            
;
 Bond distances, angles etc. have been calculated using the
 rounded fractional coordinates. All su's are estimated
 from the variances of the (full) variance-covariance matrix.
 The cell esds are taken into account in the estimation of
 distances, angles and torsion angles
;

loop_
_geom_bond_atom_site_label_1                     
_geom_bond_atom_site_label_2                     
_geom_bond_distance                              
_geom_bond_site_symmetry_1                       
_geom_bond_site_symmetry_2                       
_geom_bond_publ_flag                             
 O1      N3           1.2384                     .       .                   yes
 O2      N3           1.2379                     .       .                   yes
 O3      C24          1.3398                     .       .                   yes
 O4      C24          1.2191                     .       .                   yes
 O5      N4           1.2371                     .       .                   yes
 O6      N4           1.2424                     .       .                   yes
 O3      H22          0.9900                     .       .                   no 
 N1      C10          1.4518                     .       .                   yes
 N1      C12          1.4627                     .       .                   yes
 N1      C1           1.4024                     .       .                   yes
 N2      C9           1.4154                     .       .                   yes
 N2      C7           1.4773                     .       .                   yes
 N2      C10          1.4664                     .       .                   yes
 N3      C20          1.4488                     .       .                   yes
 N4      C18          1.4680                     .       .                   yes
 C1      C2           1.3962                     .       .                   no 
 C1      C6           1.4076                     .       .                   no 
 C2      C3           1.3975                     .       .                   no 
 C3      C4           1.3992                     .       .                   no 
 C4      C5           1.3984                     .       .                   no 
 C4      C8           1.5005                     .       .                   no 
 C5      C6           1.4026                     .       .                   no 
 C6      C7           1.5140                     .       .                   no 
 C9      C11          1.4115                     .       .                   no 
 C9      C13          1.3967                     .       .                   no 
 C11     C12          1.5167                     .       .                   no 
 C11     C16          1.4033                     .       .                   no 
 C13     C14          1.3968                     .       .                   no 
 C14     C15          1.3984                     .       .                   no 
 C15     C16          1.3989                     .       .                   no 
 C15     C17          1.4997                     .       .                   no 
 C2      H1           1.0900                     .       .                   no 
 C3      H2           1.0900                     .       .                   no 
 C5      H3           1.0900                     .       .                   no 
 C7      H5           1.1000                     .       .                   no 
 C7      H4           1.0900                     .       .                   no 
 C8      H7           1.0900                     .       .                   no 
 C8      H8           1.0900                     .       .                   no 
 C8      H6           1.0900                     .       .                   no 
 C10     H10          1.1000                     .       .                   no 
 C10     H9           1.1000                     .       .                   no 
 C12     H12          1.1000                     .       .                   no 
 C12     H11          1.1000                     .       .                   no 
 C13     H13          1.0900                     .       .                   no 
 C14     H14          1.0900                     .       .                   no 
 C16     H15          1.0900                     .       .                   no 
 C17     H18          1.0900                     .       .                   no 
 C17     H16          1.0900                     .       .                   no 
 C17     H17          1.0900                     .       .                   no 
 C18     C23          1.4047                     .       .                   no 
 C18     C19          1.4001                     .       .                   no 
 C19     C20          1.3944                     .       .                   no 
 C20     C21          1.3931                     .       .                   no 
 C21     C22          1.3987                     .       .                   no 
 C22     C23          1.4034                     .       .                   no 
 C22     C24          1.4799                     .       .                   no 
 C19     H19          1.0900                     .       .                   no 
 C21     H20          1.0900                     .       .                   no 
 C23     H21          1.0900                     .       .                   no 

loop_
_geom_angle_atom_site_label_1                    
_geom_angle_atom_site_label_2                    
_geom_angle_atom_site_label_3                    
_geom_angle                                      
_geom_angle_site_symmetry_1                      
_geom_angle_site_symmetry_2                      
_geom_angle_site_symmetry_3                      
_geom_angle_publ_flag                            
 C24     O3      H22          105.00             .       .       .           no 
 C1      N1      C12          115.97             .       .       .           yes
 C10     N1      C12          111.49             .       .       .           yes
 C1      N1      C10          113.01             .       .       .           yes
 C7      N2      C9           114.51             .       .       .           yes
 C7      N2      C10          111.21             .       .       .           yes
 C9      N2      C10          111.40             .       .       .           yes
 O1      N3      O2           126.16             .       .       .           yes
 O1      N3      C20          116.57             .       .       .           yes
 O2      N3      C20          117.25             .       .       .           yes
 O5      N4      C18          118.33             .       .       .           yes
 O6      N4      C18          117.51             .       .       .           yes
 O5      N4      O6           124.16             .       .       .           yes
 N1      C1      C2           120.87             .       .       .           yes
 N1      C1      C6           119.99             .       .       .           yes
 C2      C1      C6           119.13             .       .       .           no 
 C1      C2      C3           120.48             .       .       .           no 
 C2      C3      C4           120.61             .       .       .           no 
 C3      C4      C5           119.05             .       .       .           no 
 C5      C4      C8           120.81             .       .       .           no 
 C3      C4      C8           120.13             .       .       .           no 
 C4      C5      C6           120.56             .       .       .           no 
 C5      C6      C7           120.18             .       .       .           no 
 C1      C6      C7           119.75             .       .       .           no 
 C1      C6      C5           120.04             .       .       .           no 
 N2      C7      C6           112.39             .       .       .           yes
 N2      C9      C11          120.50             .       .       .           yes
 N2      C9      C13          120.41             .       .       .           yes
 C11     C9      C13          119.08             .       .       .           no 
 N1      C10     N2           106.21             .       .       .           yes
 C9      C11     C12          119.88             .       .       .           no 
 C12     C11     C16          120.08             .       .       .           no 
 C9      C11     C16          120.02             .       .       .           no 
 N1      C12     C11          111.20             .       .       .           yes
 C9      C13     C14          120.51             .       .       .           no 
 C13     C14     C15          120.72             .       .       .           no 
 C16     C15     C17          120.59             .       .       .           no 
 C14     C15     C16          119.11             .       .       .           no 
 C14     C15     C17          120.25             .       .       .           no 
 C11     C16     C15          120.54             .       .       .           no 
 C1      C2      H1           120.00             .       .       .           no 
 C3      C2      H1           119.00             .       .       .           no 
 C2      C3      H2           119.00             .       .       .           no 
 C4      C3      H2           120.00             .       .       .           no 
 C4      C5      H3           120.00             .       .       .           no 
 C6      C5      H3           120.00             .       .       .           no 
 N2      C7      H4           107.00             .       .       .           no 
 N2      C7      H5           112.00             .       .       .           no 
 C6      C7      H5           110.00             .       .       .           no 
 H4      C7      H5           108.00             .       .       .           no 
 C6      C7      H4           107.00             .       .       .           no 
 H6      C8      H8           108.00             .       .       .           no 
 H7      C8      H8           109.00             .       .       .           no 
 C4      C8      H6           111.00             .       .       .           no 
 C4      C8      H7           110.00             .       .       .           no 
 H6      C8      H7           107.00             .       .       .           no 
 C4      C8      H8           110.00             .       .       .           no 
 N1      C10     H9           111.00             .       .       .           no 
 N1      C10     H10          111.00             .       .       .           no 
 N2      C10     H9           111.00             .       .       .           no 
 N2      C10     H10          111.00             .       .       .           no 
 H9      C10     H10          106.00             .       .       .           no 
 N1      C12     H11          112.00             .       .       .           no 
 N1      C12     H12          108.00             .       .       .           no 
 H11     C12     H12          108.00             .       .       .           no 
 C11     C12     H11          110.00             .       .       .           no 
 C11     C12     H12          108.00             .       .       .           no 
 C9      C13     H13          121.00             .       .       .           no 
 C14     C13     H13          119.00             .       .       .           no 
 C13     C14     H14          119.00             .       .       .           no 
 C15     C14     H14          120.00             .       .       .           no 
 C11     C16     H15          120.00             .       .       .           no 
 C15     C16     H15          120.00             .       .       .           no 
 C15     C17     H16          111.00             .       .       .           no 
 C15     C17     H17          111.00             .       .       .           no 
 C15     C17     H18          110.00             .       .       .           no 
 H16     C17     H17          107.00             .       .       .           no 
 H16     C17     H18          109.00             .       .       .           no 
 H17     C17     H18          109.00             .       .       .           no 
 N4      C18     C23          120.08             .       .       .           yes
 C19     C18     C23          120.87             .       .       .           no 
 N4      C18     C19          119.05             .       .       .           yes
 C18     C19     C20          118.28             .       .       .           no 
 N3      C20     C19          119.49             .       .       .           yes
 C19     C20     C21          122.04             .       .       .           no 
 N3      C20     C21          118.44             .       .       .           yes
 C20     C21     C22          119.15             .       .       .           no 
 C21     C22     C24          116.83             .       .       .           no 
 C23     C22     C24          123.04             .       .       .           no 
 C21     C22     C23          120.13             .       .       .           no 
 C18     C23     C22          119.51             .       .       .           no 
 O3      C24     C22          112.81             .       .       .           yes
 O4      C24     C22          124.12             .       .       .           yes
 O3      C24     O4           123.06             .       .       .           yes
 C18     C19     H19          122.00             .       .       .           no 
 C20     C19     H19          120.00             .       .       .           no 
 C20     C21     H20          120.00             .       .       .           no 
 C22     C21     H20          120.00             .       .       .           no 
 C18     C23     H21          121.00             .       .       .           no 
 C22     C23     H21          120.00             .       .       .           no 

loop_
_geom_torsion_atom_site_label_1                  
_geom_torsion_atom_site_label_2                  
_geom_torsion_atom_site_label_3                  
_geom_torsion_atom_site_label_4                  
_geom_torsion                                    
_geom_torsion_site_symmetry_1                    
_geom_torsion_site_symmetry_2                    
_geom_torsion_site_symmetry_3                    
_geom_torsion_site_symmetry_4                    
_geom_torsion_publ_flag                          
 C10     N1      C1      C2           151.92     .       .       .       .   no 
 C12     N1      C1      C2           -77.56     .       .       .       .   no 
 C10     N1      C1      C6           -27.48     .       .       .       .   no 
 C12     N1      C1      C6           103.04     .       .       .       .   no 
 C12     N1      C10     N2           -71.04     .       .       .       .   no 
 C1      N1      C12     C11          -88.29     .       .       .       .   no 
 C10     N1      C12     C11           42.95     .       .       .       .   no 
 C1      N1      C10     N2            61.69     .       .       .       .   no 
 C10     N2      C7      C6            38.88     .       .       .       .   no 
 C7      N2      C9      C11          100.29     .       .       .       .   no 
 C9      N2      C7      C6           -88.50     .       .       .       .   no 
 C7      N2      C10     N1           -68.01     .       .       .       .   no 
 C9      N2      C10     N1            61.04     .       .       .       .   no 
 C10     N2      C9      C11          -26.99     .       .       .       .   no 
 C10     N2      C9      C13          152.56     .       .       .       .   no 
 C7      N2      C9      C13          -80.16     .       .       .       .   no 
 O2      N3      C20     C19          131.11     .       .       .       .   no 
 O2      N3      C20     C21          -50.51     .       .       .       .   no 
 O1      N3      C20     C19          -50.49     .       .       .       .   no 
 O1      N3      C20     C21          127.89     .       .       .       .   no 
 O6      N4      C18     C23         -178.94     .       .       .       .   no 
 O5      N4      C18     C19         -178.79     .       .       .       .   no 
 O5      N4      C18     C23            0.85     .       .       .       .   no 
 O6      N4      C18     C19            1.42     .       .       .       .   no 
 N1      C1      C6      C5           175.81     .       .       .       .   no 
 N1      C1      C2      C3          -176.30     .       .       .       .   no 
 C6      C1      C2      C3             3.10     .       .       .       .   no 
 C2      C1      C6      C5            -3.60     .       .       .       .   no 
 N1      C1      C6      C7            -2.32     .       .       .       .   no 
 C2      C1      C6      C7           178.27     .       .       .       .   no 
 C1      C2      C3      C4            -0.06     .       .       .       .   no 
 C2      C3      C4      C8           178.34     .       .       .       .   no 
 C2      C3      C4      C5            -2.50     .       .       .       .   no 
 C8      C4      C5      C6          -178.86     .       .       .       .   no 
 C3      C4      C5      C6             1.98     .       .       .       .   no 
 C4      C5      C6      C7           179.18     .       .       .       .   no 
 C4      C5      C6      C1             1.07     .       .       .       .   no 
 C5      C6      C7      N2           178.15     .       .       .       .   no 
 C1      C6      C7      N2            -3.73     .       .       .       .   no 
 C11     C9      C13     C14            1.92     .       .       .       .   no 
 C13     C9      C11     C12         -179.78     .       .       .       .   no 
 N2      C9      C13     C14         -177.64     .       .       .       .   no 
 N2      C9      C11     C16          178.13     .       .       .       .   no 
 C13     C9      C11     C16           -1.43     .       .       .       .   no 
 N2      C9      C11     C12           -0.23     .       .       .       .   no 
 C12     C11     C16     C15          178.26     .       .       .       .   no 
 C16     C11     C12     N1           174.28     .       .       .       .   no 
 C9      C11     C16     C15           -0.09     .       .       .       .   no 
 C9      C11     C12     N1            -7.36     .       .       .       .   no 
 C9      C13     C14     C15           -0.90     .       .       .       .   no 
 C13     C14     C15     C17         -178.07     .       .       .       .   no 
 C13     C14     C15     C16           -0.63     .       .       .       .   no 
 C17     C15     C16     C11          178.54     .       .       .       .   no 
 C14     C15     C16     C11            1.12     .       .       .       .   no 
 N4      C18     C19     C20          177.97     .       .       .       .   no 
 C23     C18     C19     C20           -1.66     .       .       .       .   no 
 C19     C18     C23     C22            1.33     .       .       .       .   no 
 N4      C18     C23     C22         -178.30     .       .       .       .   no 
 C18     C19     C20     N3           179.14     .       .       .       .   no 
 C18     C19     C20     C21            0.82     .       .       .       .   no 
 N3      C20     C21     C22         -177.98     .       .       .       .   no 
 C19     C20     C21     C22            0.36     .       .       .       .   no 
 C20     C21     C22     C23           -0.71     .       .       .       .   no 
 C20     C21     C22     C24          179.19     .       .       .       .   no 
 C21     C22     C23     C18           -0.12     .       .       .       .   no 
 C24     C22     C23     C18          179.98     .       .       .       .   no 
 C21     C22     C24     O3           174.95     .       .       .       .   no 
 C21     C22     C24     O4            -3.98     .       .       .       .   no 
 C23     C22     C24     O3            -5.15     .       .       .       .   no 
 C23     C22     C24     O4           175.91     .       .       .       .   no 

loop_
_geom_hbond_atom_site_label_D
_geom_hbond_atom_site_label_H
_geom_hbond_atom_site_label_A
_geom_hbond_distance_DH
_geom_hbond_distance_HA
_geom_hbond_distance_DA
_geom_hbond_angle_DHA
_geom_hbond_site_symmetry_A
_geom_hbond_publ_flag
#
#D   H   A   D - H  H...A   D...A    D - H...A  symm(A)
#
O3      H22     N2          0.9900     1.7900     2.7572     162.00   1_455 yes 

# Loop Mechanism for Extra Tables(s)

#loop_
#_publ_manuscript_incl_extra_item
#'_geom_extra_tableA_col_1'
#'_geom_extra_tableA_col_2'
#'_geom_extra_tableA_col_3'
#'_geom_extra_table_head_A'
#'_geom_table_footnote_A'
#'_geom_extra_tableB_col_1'
#'_geom_extra_tableB_col_2'
#'_geom_extra_tableB_col_3'
#'_geom_extra_table_head_B'
#'_geom_table_footnote_B'


#
#loop_
#_geom_extra_tableA_col_1
#_geom_extra_tableA_col_2
#_geom_extra_tableA_col_3
# ? ? ?


#
#loop_
#_geom_extra_tableB_col_1
#_geom_extra_tableB_col_2
#_geom_extra_tableB_col_3
# ? ? ?


#
#_geom_table_footnote_A
#;
# ?
#;


#
#_geom_table_footnote_B
#;
# ?
#;


#
#_geom_table_footnote_A
#;
# ?
#;


#
#_geom_table_footnote_B
#;
# ?
#;

_iucr_refine_instructions_details                
;
;

#===END
# CIF-file generated for E000010C00P21/c             New: P21/c  

#==============================================================================
data_global
#==============================================================================

# 0. AUDIT DETAILS

_audit_creation_date                              'Aug  4 16:44:02 2015'
_audit_creation_method                            'PLATON <TABLE ACC> option' 
_audit_update_record                             
;
;

#===============================================================================

# 1. SUBMISSION DETAILS

# Name of author for correspondence
_publ_contact_author_name                        
;
;
# address of author for correspondence
_publ_contact_author_address                     
;
;

_publ_contact_author_email                        ?
_publ_contact_author_fax                          ?
_publ_contact_author_phone                        ?

_publ_requested_journal                           'Acta Crystallographica C' 
# Publication choise FI, CI or EI for Inorganic
#                    FM, CM or EM for Metal-organic
#                    FO, CO or EO for Organic
_publ_requested_category                          ?
_publ_requested_coeditor_name                     ?

_publ_contact_letter                             # Include date of submission
;
Date of submission ?

Please consider this CIF submission for publication as a
Regular Structural Paper in Acta Crystallographica C. 
;

#===============================================================================

# 2. PROCESSING SUMMARY (JOURNAL OFFICE ONLY)

_journal_date_recd_electronic                     ?

_journal_date_to_coeditor                         ?
_journal_date_from_coeditor                       ?
_journal_date_accepted                            ?

_journal_date_printers_first                      ?
_journal_date_printers_final                      ?
_journal_date_proofs_out                          ?
_journal_date_proofs_in                           ?

_journal_coeditor_name                            ?
_journal_coeditor_code                            ?
_journal_coeditor_notes                          
;
;

_journal_techeditor_code                          ?
_journal_techeditor_notes                        
;
;

_journal_coden_ASTM                               ?
_journal_name_full                                ?
_journal_year                                     ?
_journal_volume                                   ?
_journal_issue                                    ?
_journal_page_first                               ?
_journal_page_last                                ?


_journal_suppl_publ_number                        ?
_journal_suppl_publ_pages                         ?


#===============================================================================

# 3. TITLE AND AUTHOR LIST

_publ_section_title                              
;
;
_publ_section_title_footnote                     
;
;

# The loop structure below should contain the names and adresses of all
# authors, in the required order of publication. Repeat as necessary.


loop_
_publ_author_name                                
_publ_author_footnote                            
_publ_author_address                             
'?' # author name
;   # author related footnote
;
;   # Address of this author
;

#===============================================================================

# 4. TEXT

_publ_section_synopsis                           
;
 ?
;
_publ_section_abstract                           
;
 ?
;

# Insert blank lines between paragraphs

_publ_section_comment                            
;
;
_publ_section_exptl_prep                         
;
 ?
;
_publ_section_exptl_refinement                   
;
 ?
;

# Insert blank lines between references

_publ_section_references                         
;
 Allen, F.H. (2002).
   Acta Cryst. B58, 380-388.

 Altomare, A., Burla, M.C., Camalli, M., Cascarano, G.L., Giacovazzo, C.
   Guagliardi, A., Moliterni, A.G.G., Polidori, G. & Spagna, R.
   (1999) J. Appl. Cryst. 32, 115-119.

 Beurskens, P.T., Beurskens, G., de Gelder, R., Garc\'ia-Granda, S.,
 Gould, R.O., Israel, R. & Smits, J.M.M. (1999) The DIRDIF99 Program System,
   Technical Report of the Crystallography Laboratory,
   University of Nijmegen, The Netherlands.

 Boer, J.L. de & Duisenberg, A.J.M. (1984). Acta Cryst. A40, C-410.

 Boeyens, J.C.A. (1978). J.Cryst.Mol.Struct. 8, 317-320.

 Cremer, D. & Pople, J.A. (1975). J. Am. Chem. Soc. 97, 1354-1358.

 Duisenberg, A.J.M. (1992). J. Appl. Cryst. 25, 92-96.

 Duisenberg, A.J.M., Kroon-Batenburg, L.M.J. & Schreurs, A.M.M. (2003).
   J. Appl. Cryst. 36, 220-229.

 Enraf-Nonius (1989). CAD-4 Software. Version 5. Enraf-Nonius, Delft,
   The Netherlands.

 Flack, H.D. (1983). Acta Cryst. A39, 876-881.

 Hooft, R.W.W. (1998). Collect Software, Nonius B.V., Delft, The Netherlands.

 LePage, Y. (1987). J. Appl. Cryst. 20, 264-269.

 Mackay, A.L. (1984). Acta Cryst. A40, 165-166.

 Meulenaer, J. de & Tompa, H. (1965). Acta Cryst. 19, 1014-1018.

 North, A.C.T., Phillips, D.C. & Mathews, F.S. (1968).
  Acta Cryst. A24, 351-359.

 Otwinowski, Z. & Minor, W. (1997). Methods in Enzymology, Vol. 276,
   Macromolecular Crystallography, Part A, edited by C.W. Carter &
    R.M. Sweet, pp. 307-326. London: Academic Press.

 Sheldrick, G.M. (1986). SHELXS86. University of G\"ottingen, Germany.

 Sheldrick, G.M. (1993). SHELXL93. University of G\"ottingen, Germany.

 Sheldrick, G.M. (1997). SHELXS97. University of G\"ottingen, Germany.

 Sheldrick, G.M. (1997). SHELXL97. University of G\"ottingen, Germany.

 Sluis, P. van der & Spek, A.L. (1990). Acta Cryst. A46, 194-201.

 Spek, A.L. (1987). Acta Cryst. C43, 1233-1235.

 Spek, A.L. (1988). J. Appl. Cryst. 21, 578-579.

 Spek, A.L. (1994). Am. Crystallogr. Assoc.-Abstracts, 22, 66.

 Spek, A.L. (1997). HELENA, Program for Datareduction, Utrecht
   University, The Netherlands.

 Spek, A.L. (2003). J. Appl. Cryst. 36, 7-13.

 Wilson, A.J.C. (1992). Ed. International Tables for Crystallography,
   Volume C, Kluwer Academic Publishers, Dordrecht, The Netherlands.
;
_publ_section_acknowledgements                   
;
;
_publ_section_figure_captions                    
; View of the title compound with the atom numbering scheme.
Displacement ellipsoids for non-H atoms are drawn at the 50% probability level.
;

#===============================================================================

data_XXV_R009

#===============================================================================

# 5. CHEMICAL DATA

_chemical_name_systematic                        
;
;
_chemical_name_common                             ?
_chemical_melting_point                           ?
_chemical_formula_moiety                         
'C17 H18 N2, C7 H4 N2 O6'
# Ex: 'C12 H16 N2 O6, H2 O' and '(Cd 2+)3, (C6 N6 Cr 3-)2, 2(H2 O)' 
_chemical_formula_structural                      ?
_chemical_formula_sum                            
', C7 H4 N2 O6'
_chemical_formula_iupac                           ?
_chemical_formula_weight                             462.46
_chemical_compound_source                        'see text'

loop_
_atom_type_symbol                                
_atom_type_description                           
_atom_type_scat_dispersion_real                  
_atom_type_scat_dispersion_imag                  
_atom_type_scat_source                           
 C   C    0.0033    0.0016
' International Tables Vol C Tables 4.2.6.8 and 6.1.1.4'
 H   H    0.0000    0.0000
' International Tables Vol C Tables 4.2.6.8 and 6.1.1.4'
 N   N    0.0061    0.0033
' International Tables Vol C Tables 4.2.6.8 and 6.1.1.4'
 O   O    0.0106    0.0060
' International Tables Vol C Tables 4.2.6.8 and 6.1.1.4'

#===============================================================================

# 6. CRYSTAL DATA

_symmetry_cell_setting                              monoclinic
_symmetry_space_group_name_Hall                   '-P 2ybc'
_symmetry_space_group_name_H-M                    'P 21/c'
_symmetry_Int_Tables_number                              14

loop_
_symmetry_equiv_pos_site_id                      
_symmetry_equiv_pos_as_xyz                       
   1 x,y,z                         
   2 -x,1/2+y,1/2-z                
   3 -x,-y,-z                      
   4 x,1/2-y,1/2+z                 

_cell_length_a                                         16.28740
_cell_length_b                                          6.86340
_cell_length_c                                         22.88470
_cell_angle_alpha                                            90
_cell_angle_beta                                       105.0930
_cell_angle_gamma                                            90
_cell_volume                                           2469.964
_cell_formula_units_Z                                 4
_cell_measurement_temperature                     ?
_cell_measurement_reflns_used                     ?
_cell_measurement_theta_min                       ?
_cell_measurement_theta_max                       ?
_cell_special_details                            
;
;

_exptl_crystal_description                       ' ?'
_exptl_crystal_colour                            ' ?'

_exptl_crystal_size_max                           ?
_exptl_crystal_size_mid                           ?
_exptl_crystal_size_min                           ?
_exptl_crystal_size_rad                           ?
_exptl_crystal_density_meas                       ?
_exptl_crystal_density_diffrn                         1.244
_exptl_crystal_density_method                    'Not Measured'
_exptl_crystal_F_000                                    968
_exptl_absorpt_coefficient_mu                         0.091
_exptl_crystal_density_meas_temp                  ?

# Permitted for _exptl_absorpt_correction_type :
# analytical     'analytical from crystal shape'
#                Example: de Meulenaer&Tompa: ABST
# cylinder       'cylindrical'
# gaussian       'Gaussian from crystal shape'
#                Example: PLATON/ABSG
# integration    'integration from crystal shape'
# multi-scan     'symmetry-related measurements'
#                Example: SADABS, MULABS
# none           'no absorption corr. applied'
# numerical      'numerical from crystal shape'
# psi-scan       'psi-scan corrections'
#                Example: PLATON/ABSP
# refdelf        'refined from delta-F'
#                Example: SHELXA, 
# sphere         'spherical'
#                Example: PLATON/ABSS
_exptl_absorpt_correction_type                   ' ?'
# Example: '(North et al., 1968)'
_exptl_absorpt_process_details                    ?
_exptl_absorpt_correction_T_min                   ?
_exptl_absorpt_correction_T_max                   ?

#===============================================================================

# 7. EXPERIMENTAL DATA

_exptl_special_details                           
;
;
_diffrn_ambient_temperature                       ?
_diffrn_radiation_wavelength                        0.71073
_diffrn_radiation_probe                           'x-ray'
_diffrn_radiation_type                            'MoK\a'
_diffrn_radiation_source                          ?
_diffrn_radiation_monochromator                   ?

_diffrn_measurement_device_type                   ?
_diffrn_measurement_method                        ?
_diffrn_detector_area_resol_mean                  ?

# number of measured reflections (redundant set)
_diffrn_reflns_number                             ?
_diffrn_reflns_av_R_equivalents                   ?
_diffrn_reflns_av_sigmaI/netI                     ?
_diffrn_reflns_limit_h_min                        ?
_diffrn_reflns_limit_h_max                        ?
_diffrn_reflns_limit_k_min                        ?
_diffrn_reflns_limit_k_max                        ?
_diffrn_reflns_limit_l_min                        ?
_diffrn_reflns_limit_l_max                        ?
_diffrn_reflns_theta_min                          ?
_diffrn_reflns_theta_max                          ?
_diffrn_reflns_theta_full                         ?
_diffrn_measured_fraction_theta_max               ?
_diffrn_measured_fraction_theta_full              ?
_diffrn_reflns_reduction_process                 
;
;

# number of unique reflections
_reflns_number_total                              ?
# number of observed reflections (> n sig(I))
_reflns_number_gt                                 ?
_reflns_threshold_expression                       ?

_computing_data_collection                        ?
_computing_cell_refinement                        ?
_computing_data_reduction                         ?
_computing_structure_solution                     ?
_computing_structure_refinement                   ?
_computing_molecular_graphics                     ?
_computing_publication_material                   'PLATON (Spek, 2003)' 

#===============================================================================

# 8. REFINEMENT DATA

_refine_special_details                           ?
_refine_ls_structure_factor_coef                   ?
_refine_ls_matrix_type                             ?
_refine_ls_weighting_scheme                       ' ?'
_refine_ls_weighting_details                     
 ?                                                                                                                                                                                                      
_atom_sites_solution_primary                     ' ?'
_atom_sites_solution_secondary                   ' ?'
_atom_sites_solution_hydrogens                   ' ?'


# Permitted for _refine_ls_hydrogen_treatment :
# refall            - refined all H-atom parameters
# refxyz            - refined H-atom coordinates only
# refU              - refined H-atom U only
# noref             - no refinement of H-atom parameters
# constr            - H-atom parameters constrained
# hetero            - H-atom parameters constrained for H on C,
#                     all H-atom parameters refined for H on
#                     heteroatoms
# heteroxyz         - H-atom parameters constrained for H on C,
#                     refined H-atom coordinates only for H
#                     on heteroatoms
# heteroU           - H-atom parameters constrained for H on C,
#                     refined H-atom U's only for H on
#                     heteroatoms
# heteronoref       - H-atom parameters constrained for H on C,
#                     no refinement of H-atom parameters for
#                     H on heteroatoms
# hetero-mixed      - H-atom parameters constrained for H on C
#                     and some heteroatoms, all H-atom
#                     parameters refined for H on remaining
#                     heteroatoms.
# heteroxyz-mixed   - H-atom parameters constrained for H on C
#                     and some heteroatoms, refined H-atom
#                     coordinates only for H on remaining
#                     heteroatoms.
# heteroU-mixed     - H-atom parameters constrained for H on C
#                     and some heteroatoms, refined H-atom
#                     U's only for H on remaining heteroatoms
# heteronoref-mixed - H-atom parameters constrained for H on C
#                     and some heteroatoms, no refinement of
#                     H-atom parameters for H on remaining
#                     heteroatoms
# mixed   - some constrained, some independent
# undef   - H-atom parameters not defined
_refine_ls_hydrogen_treatment                    ' ?'

_refine_ls_extinction_method                      ' ?'
_refine_ls_extinction_coef                         ?                   
_refine_ls_extinction_expression                 
 ?                                                                                                                                                                                                      
_refine_ls_abs_structure_details                  ?
_refine_ls_abs_structure_Flack                   .
_refine_ls_number_reflns                          ?
_refine_ls_number_parameters                      ?
_refine_ls_number_restraints                              0
_refine_ls_number_constraints                     ?
_refine_ls_R_factor_all                           ?
_refine_ls_R_factor_gt                            ?
_refine_ls_wR_factor_ref                          ?
_refine_ls_wR_factor_gt                           ?
_refine_ls_goodness_of_fit_ref                    ?
_refine_ls_restrained_S_all                       ?
_refine_ls_shift/su_max                           ?
_refine_ls_shift/su_mean                          ?
_refine_diff_density_max                          ?
_refine_diff_density_min                          ?
_refine_diff_density_rms                          ?

#===============================================================================

# 9. ATOMIC COORDINATES AND DISPLACEMENT PARAMETERS

loop_
_atom_site_label                                 
_atom_site_type_symbol                           
_atom_site_thermal_displace_type                 
_atom_site_fract_x                               
_atom_site_fract_y                               
_atom_site_fract_z                               
_atom_site_occupancy                             
_atom_site_U_iso_or_equiv                        
_atom_site_calc_flag                             
_atom_site_refinement_flags                      
_atom_site_disorder_assembly                     
_atom_site_disorder_group                        
N1 N Uiso 0.21254 0.87143 -0.00121 1.000 0.0500 . . . .                         
N2 N Uiso 0.27354 0.59784 0.05489 1.000 0.0500 . . . .                          
C1 C Uiso 0.28263 0.88599 -0.02721 1.000 0.0500 . . . .                         
C2 C Uiso 0.29060 1.04709 -0.06270 1.000 0.0500 . . . .                         
C3 C Uiso 0.36046 1.06562 -0.08709 1.000 0.0500 . . . .                         
C4 C Uiso 0.42429 0.92386 -0.07595 1.000 0.0500 . . . .                         
C5 C Uiso 0.41652 0.76127 -0.04087 1.000 0.0500 . . . .                         
C6 C Uiso 0.34694 0.74257 -0.01577 1.000 0.0500 . . . .                         
C7 C Uiso 0.34071 0.56813 0.02350 1.000 0.0500 . . . .                          
C8 C Uiso 0.49934 0.94239 -0.10209 1.000 0.0500 . . . .                         
C9 C Uiso 0.29936 0.70811 0.10838 1.000 0.0500 . . . .                          
C10 C Uiso 0.19619 0.66949 0.01326 1.000 0.0500 . . . .                         
C11 C Uiso 0.27595 0.90553 0.10901 1.000 0.0500 . . . .                         
C12 C Uiso 0.22147 0.99982 0.05215 1.000 0.0500 . . . .                         
C13 C Uiso 0.35119 0.62574 0.16099 1.000 0.0500 . . . .                         
C14 C Uiso 0.37811 0.73600 0.21383 1.000 0.0500 . . . .                         
C15 C Uiso 0.35476 0.93167 0.21483 1.000 0.0500 . . . .                         
C16 C Uiso 0.30379 1.01550 0.16207 1.000 0.0500 . . . .                         
C17 C Uiso 0.38686 1.05363 0.27047 1.000 0.0500 . . . .                         
O1 O Uiso 0.24901 0.96802 0.35063 1.000 0.0500 . . . .                          
O2 O Uiso 0.13606 1.15216 0.34047 1.000 0.0500 . . . .                          
O3 O Uiso -0.06925 0.96065 0.07428 1.000 0.0500 . . . .                         
O4 O Uiso -0.06612 1.20548 0.14036 1.000 0.0500 . . . .                         
O5 O Uiso 0.12304 0.40703 0.12804 1.000 0.0500 . . . .                          
O6 O Uiso 0.19913 0.37502 0.22168 1.000 0.0500 . . . .                          
N3 N Uiso 0.17680 1.02166 0.32310 1.000 0.0500 . . . .                          
N4 N Uiso 0.15183 0.46956 0.18015 1.000 0.0500 . . . .                          
C18 C Uiso 0.12571 0.66391 0.19472 1.000 0.0500 . . . .                         
C19 C Uiso 0.16531 0.74726 0.25093 1.000 0.0500 . . . .                         
C20 C Uiso 0.13710 0.92909 0.26500 1.000 0.0500 . . . .                         
C21 C Uiso 0.07038 1.02553 0.22434 1.000 0.0500 . . . .                         
C22 C Uiso 0.03225 0.94220 0.16806 1.000 0.0500 . . . .                         
C23 C Uiso 0.05979 0.76038 0.15299 1.000 0.0500 . . . .                         
C24 C Uiso -0.03827 1.05142 0.12724 1.000 0.0500 . . . .                        
H1 H Uiso 0.24229 1.16014 -0.07159 1.000 0.0600 . . . .                         
H2 H Uiso 0.36469 1.19284 -0.11448 1.000 0.0600 . . . .                         
H3 H Uiso 0.46551 0.64960 -0.03232 1.000 0.0600 . . . .                         
H4 H Uiso 0.32459 0.44009 -0.00581 1.000 0.0600 . . . .                         
H5 H Uiso 0.40238 0.53919 0.05559 1.000 0.0600 . . . .                          
H6 H Uiso 0.49008 0.85210 -0.14262 1.000 0.0750 . . . .                         
H7 H Uiso 0.50850 1.09363 -0.11419 1.000 0.0750 . . . .                         
H8 H Uiso 0.55759 0.89539 -0.06925 1.000 0.0750 . . . .                         
H9 H Uiso 0.14207 0.66214 0.03346 1.000 0.0600 . . . .                          
H10 H Uiso 0.17821 0.58012 -0.02795 1.000 0.0600 . . . .                        
H11 H Uiso 0.24733 1.14259 0.04480 1.000 0.0600 . . . .                         
H12 H Uiso 0.15795 1.02456 0.05879 1.000 0.0600 . . . .                         
H13 H Uiso 0.37069 0.47434 0.16105 1.000 0.0600 . . . .                         
H14 H Uiso 0.41802 0.66757 0.25412 1.000 0.0600 . . . .                         
H15 H Uiso 0.28634 1.16849 0.16177 1.000 0.0600 . . . .                         
H16 H Uiso 0.43982 1.14415 0.26555 1.000 0.0750 . . . .                         
H17 H Uiso 0.33664 1.14907 0.27763 1.000 0.0750 . . . .                         
H18 H Uiso 0.40857 0.96312 0.31093 1.000 0.0750 . . . .                         
H19 H Uiso 0.21648 0.67235 0.28333 1.000 0.0600 . . . .                         
H20 H Uiso 0.04857 1.16666 0.23588 1.000 0.0600 . . . .                         
H21 H Uiso 0.02872 0.69369 0.10971 1.000 0.0600 . . . .                         
H22 H Uiso -0.12135 1.03381 0.05351 1.000 0.0750 . . . .                        

#===============================================================================

# 10. MOLECULAR GEOMETRY

_geom_special_details                            
;
 Bond distances, angles etc. have been calculated using the
 rounded fractional coordinates. All su's are estimated
 from the variances of the (full) variance-covariance matrix.
 The cell esds are taken into account in the estimation of
 distances, angles and torsion angles
;

loop_
_geom_bond_atom_site_label_1                     
_geom_bond_atom_site_label_2                     
_geom_bond_distance                              
_geom_bond_site_symmetry_1                       
_geom_bond_site_symmetry_2                       
_geom_bond_publ_flag                             
 O1      N3           1.2369                     .       .                   yes
 O2      N3           1.2401                     .       .                   yes
 O3      C24          1.3391                     .       .                   yes
 O4      C24          1.2186                     .       .                   yes
 O5      N4           1.2389                     .       .                   yes
 O6      N4           1.2396                     .       .                   yes
 O3      H22          0.9900                     .       .                   no 
 N1      C10          1.4654                     .       .                   yes
 N1      C12          1.4820                     .       .                   yes
 N1      C1           1.4216                     .       .                   yes
 N2      C9           1.4071                     .       .                   yes
 N2      C7           1.4710                     .       .                   yes
 N2      C10          1.4531                     .       .                   yes
 N3      C20          1.4635                     .       .                   yes
 N4      C18          1.4647                     .       .                   yes
 C1      C2           1.3978                     .       .                   no 
 C1      C6           1.4113                     .       .                   no 
 C2      C3           1.3975                     .       .                   no 
 C3      C4           1.3980                     .       .                   no 
 C4      C5           1.3995                     .       .                   no 
 C4      C8           1.4997                     .       .                   no 
 C5      C6           1.4035                     .       .                   no 
 C6      C7           1.5162                     .       .                   no 
 C9      C11          1.4087                     .       .                   no 
 C9      C13          1.3973                     .       .                   no 
 C11     C12          1.5159                     .       .                   no 
 C11     C16          1.4011                     .       .                   no 
 C13     C14          1.3968                     .       .                   no 
 C14     C15          1.3976                     .       .                   no 
 C15     C16          1.3986                     .       .                   no 
 C15     C17          1.4995                     .       .                   no 
 C2      H1           1.0900                     .       .                   no 
 C3      H2           1.0900                     .       .                   no 
 C5      H3           1.0900                     .       .                   no 
 C7      H5           1.1000                     .       .                   no 
 C7      H4           1.1000                     .       .                   no 
 C8      H7           1.0900                     .       .                   no 
 C8      H8           1.0900                     .       .                   no 
 C8      H6           1.0900                     .       .                   no 
 C10     H10          1.1000                     .       .                   no 
 C10     H9           1.1000                     .       .                   no 
 C12     H12          1.1000                     .       .                   no 
 C12     H11          1.1000                     .       .                   no 
 C13     H13          1.0900                     .       .                   no 
 C14     H14          1.0900                     .       .                   no 
 C16     H15          1.0900                     .       .                   no 
 C17     H18          1.0900                     .       .                   no 
 C17     H16          1.0900                     .       .                   no 
 C17     H17          1.0900                     .       .                   no 
 C18     C23          1.4033                     .       .                   no 
 C18     C19          1.4021                     .       .                   no 
 C19     C20          1.3962                     .       .                   no 
 C20     C21          1.3994                     .       .                   no 
 C21     C22          1.3982                     .       .                   no 
 C22     C23          1.3993                     .       .                   no 
 C22     C24          1.4816                     .       .                   no 
 C19     H19          1.0900                     .       .                   no 
 C21     H20          1.0900                     .       .                   no 
 C23     H21          1.0900                     .       .                   no 

loop_
_geom_angle_atom_site_label_1                    
_geom_angle_atom_site_label_2                    
_geom_angle_atom_site_label_3                    
_geom_angle                                      
_geom_angle_site_symmetry_1                      
_geom_angle_site_symmetry_2                      
_geom_angle_site_symmetry_3                      
_geom_angle_publ_flag                            
 C24     O3      H22          106.00             .       .       .           no 
 C1      N1      C12          112.70             .       .       .           yes
 C10     N1      C12          111.15             .       .       .           yes
 C1      N1      C10          111.97             .       .       .           yes
 C7      N2      C9           114.05             .       .       .           yes
 C7      N2      C10          110.78             .       .       .           yes
 C9      N2      C10          113.58             .       .       .           yes
 O1      N3      O2           124.67             .       .       .           yes
 O1      N3      C20          118.04             .       .       .           yes
 O2      N3      C20          117.26             .       .       .           yes
 O5      N4      C18          118.36             .       .       .           yes
 O6      N4      C18          117.49             .       .       .           yes
 O5      N4      O6           124.10             .       .       .           yes
 N1      C1      C2           120.33             .       .       .           yes
 N1      C1      C6           120.76             .       .       .           yes
 C2      C1      C6           118.87             .       .       .           no 
 C1      C2      C3           120.83             .       .       .           no 
 C2      C3      C4           120.53             .       .       .           no 
 C3      C4      C5           119.05             .       .       .           no 
 C5      C4      C8           120.08             .       .       .           no 
 C3      C4      C8           120.86             .       .       .           no 
 C4      C5      C6           120.73             .       .       .           no 
 C5      C6      C7           120.04             .       .       .           no 
 C1      C6      C7           119.98             .       .       .           no 
 C1      C6      C5           119.98             .       .       .           no 
 N2      C7      C6           110.67             .       .       .           yes
 N2      C9      C11          120.39             .       .       .           yes
 N2      C9      C13          120.57             .       .       .           yes
 C11     C9      C13          119.00             .       .       .           no 
 N1      C10     N2           106.90             .       .       .           yes
 C9      C11     C12          120.09             .       .       .           no 
 C12     C11     C16          119.93             .       .       .           no 
 C9      C11     C16          119.98             .       .       .           no 
 N1      C12     C11          111.31             .       .       .           yes
 C9      C13     C14          120.65             .       .       .           no 
 C13     C14     C15          120.62             .       .       .           no 
 C16     C15     C17          120.05             .       .       .           no 
 C14     C15     C16          118.95             .       .       .           no 
 C14     C15     C17          120.94             .       .       .           no 
 C11     C16     C15          120.80             .       .       .           no 
 C1      C2      H1           120.00             .       .       .           no 
 C3      C2      H1           119.00             .       .       .           no 
 C2      C3      H2           119.00             .       .       .           no 
 C4      C3      H2           121.00             .       .       .           no 
 C4      C5      H3           120.00             .       .       .           no 
 C6      C5      H3           120.00             .       .       .           no 
 N2      C7      H4           109.00             .       .       .           no 
 N2      C7      H5           111.00             .       .       .           no 
 C6      C7      H5           110.00             .       .       .           no 
 H4      C7      H5           107.00             .       .       .           no 
 C6      C7      H4           108.00             .       .       .           no 
 H6      C8      H8           109.00             .       .       .           no 
 H7      C8      H8           108.00             .       .       .           no 
 C4      C8      H6           110.00             .       .       .           no 
 C4      C8      H7           111.00             .       .       .           no 
 H6      C8      H7           109.00             .       .       .           no 
 C4      C8      H8           111.00             .       .       .           no 
 N1      C10     H9           111.00             .       .       .           no 
 N1      C10     H10          111.00             .       .       .           no 
 N2      C10     H9           111.00             .       .       .           no 
 N2      C10     H10          111.00             .       .       .           no 
 H9      C10     H10          106.00             .       .       .           no 
 N1      C12     H11          111.00             .       .       .           no 
 N1      C12     H12          108.00             .       .       .           no 
 H11     C12     H12          107.00             .       .       .           no 
 C11     C12     H11          111.00             .       .       .           no 
 C11     C12     H12          108.00             .       .       .           no 
 C9      C13     H13          120.00             .       .       .           no 
 C14     C13     H13          119.00             .       .       .           no 
 C13     C14     H14          119.00             .       .       .           no 
 C15     C14     H14          120.00             .       .       .           no 
 C11     C16     H15          119.00             .       .       .           no 
 C15     C16     H15          120.00             .       .       .           no 
 C15     C17     H16          110.00             .       .       .           no 
 C15     C17     H17          111.00             .       .       .           no 
 C15     C17     H18          111.00             .       .       .           no 
 H16     C17     H17          108.00             .       .       .           no 
 H16     C17     H18          109.00             .       .       .           no 
 H17     C17     H18          108.00             .       .       .           no 
 N4      C18     C23          119.40             .       .       .           yes
 C19     C18     C23          121.30             .       .       .           no 
 N4      C18     C19          119.27             .       .       .           yes
 C18     C19     C20          118.42             .       .       .           no 
 N3      C20     C19          120.23             .       .       .           yes
 C19     C20     C21          120.97             .       .       .           no 
 N3      C20     C21          118.79             .       .       .           yes
 C20     C21     C22          120.05             .       .       .           no 
 C21     C22     C24          117.34             .       .       .           no 
 C23     C22     C24          122.78             .       .       .           no 
 C21     C22     C23          119.86             .       .       .           no 
 C18     C23     C22          119.38             .       .       .           no 
 O3      C24     C22          112.51             .       .       .           yes
 O4      C24     C22          124.12             .       .       .           yes
 O3      C24     O4           123.37             .       .       .           yes
 C18     C19     H19          121.00             .       .       .           no 
 C20     C19     H19          120.00             .       .       .           no 
 C20     C21     H20          120.00             .       .       .           no 
 C22     C21     H20          120.00             .       .       .           no 
 C18     C23     H21          121.00             .       .       .           no 
 C22     C23     H21          120.00             .       .       .           no 

loop_
_geom_torsion_atom_site_label_1                  
_geom_torsion_atom_site_label_2                  
_geom_torsion_atom_site_label_3                  
_geom_torsion_atom_site_label_4                  
_geom_torsion                                    
_geom_torsion_site_symmetry_1                    
_geom_torsion_site_symmetry_2                    
_geom_torsion_site_symmetry_3                    
_geom_torsion_site_symmetry_4                    
_geom_torsion_publ_flag                          
 C10     N1      C1      C2           157.65     .       .       .       .   no 
 C12     N1      C1      C2           -76.16     .       .       .       .   no 
 C10     N1      C1      C6           -24.86     .       .       .       .   no 
 C12     N1      C1      C6           101.32     .       .       .       .   no 
 C12     N1      C10     N2           -68.56     .       .       .       .   no 
 C1      N1      C12     C11          -82.96     .       .       .       .   no 
 C10     N1      C12     C11           43.66     .       .       .       .   no 
 C1      N1      C10     N2            58.46     .       .       .       .   no 
 C10     N2      C7      C6            46.63     .       .       .       .   no 
 C7      N2      C9      C11          102.45     .       .       .       .   no 
 C9      N2      C7      C6           -83.01     .       .       .       .   no 
 C7      N2      C10     N1           -71.46     .       .       .       .   no 
 C9      N2      C10     N1            58.43     .       .       .       .   no 
 C10     N2      C9      C11          -25.77     .       .       .       .   no 
 C10     N2      C9      C13          156.65     .       .       .       .   no 
 C7      N2      C9      C13          -75.12     .       .       .       .   no 
 O2      N3      C20     C19         -160.63     .       .       .       .   no 
 O2      N3      C20     C21           18.95     .       .       .       .   no 
 O1      N3      C20     C19           21.05     .       .       .       .   no 
 O1      N3      C20     C21         -159.36     .       .       .       .   no 
 O6      N4      C18     C23         -167.60     .       .       .       .   no 
 O5      N4      C18     C19         -172.22     .       .       .       .   no 
 O5      N4      C18     C23            9.77     .       .       .       .   no 
 O6      N4      C18     C19           10.41     .       .       .       .   no 
 N1      C1      C6      C5          -178.76     .       .       .       .   no 
 N1      C1      C2      C3           178.20     .       .       .       .   no 
 C6      C1      C2      C3             0.66     .       .       .       .   no 
 C2      C1      C6      C5            -1.24     .       .       .       .   no 
 N1      C1      C6      C7             1.39     .       .       .       .   no 
 C2      C1      C6      C7           178.91     .       .       .       .   no 
 C1      C2      C3      C4            -0.61     .       .       .       .   no 
 C2      C3      C4      C8           179.83     .       .       .       .   no 
 C2      C3      C4      C5             1.10     .       .       .       .   no 
 C8      C4      C5      C6           179.56     .       .       .       .   no 
 C3      C4      C5      C6            -1.69     .       .       .       .   no 
 C4      C5      C6      C7          -178.37     .       .       .       .   no 
 C4      C5      C6      C1             1.78     .       .       .       .   no 
 C5      C6      C7      N2           168.25     .       .       .       .   no 
 C1      C6      C7      N2           -11.91     .       .       .       .   no 
 C11     C9      C13     C14            1.26     .       .       .       .   no 
 C13     C9      C11     C12          178.58     .       .       .       .   no 
 N2      C9      C13     C14          178.86     .       .       .       .   no 
 N2      C9      C11     C16         -178.36     .       .       .       .   no 
 C13     C9      C11     C16           -0.74     .       .       .       .   no 
 N2      C9      C11     C12            0.97     .       .       .       .   no 
 C12     C11     C16     C15         -179.39     .       .       .       .   no 
 C16     C11     C12     N1           169.28     .       .       .       .   no 
 C9      C11     C16     C15           -0.07     .       .       .       .   no 
 C9      C11     C12     N1           -10.04     .       .       .       .   no 
 C9      C13     C14     C15           -0.96     .       .       .       .   no 
 C13     C14     C15     C17         -177.00     .       .       .       .   no 
 C13     C14     C15     C16            0.13     .       .       .       .   no 
 C17     C15     C16     C11          177.54     .       .       .       .   no 
 C14     C15     C16     C11            0.38     .       .       .       .   no 
 N4      C18     C19     C20         -177.36     .       .       .       .   no 
 C23     C18     C19     C20            0.61     .       .       .       .   no 
 C19     C18     C23     C22           -0.85     .       .       .       .   no 
 N4      C18     C23     C22          177.12     .       .       .       .   no 
 C18     C19     C20     N3          -179.83     .       .       .       .   no 
 C18     C19     C20     C21            0.59     .       .       .       .   no 
 N3      C20     C21     C22          178.87     .       .       .       .   no 
 C19     C20     C21     C22           -1.55     .       .       .       .   no 
 C20     C21     C22     C23            1.30     .       .       .       .   no 
 C20     C21     C22     C24          179.76     .       .       .       .   no 
 C21     C22     C23     C18           -0.12     .       .       .       .   no 
 C24     C22     C23     C18         -178.49     .       .       .       .   no 
 C21     C22     C24     O3           178.94     .       .       .       .   no 
 C21     C22     C24     O4            -1.98     .       .       .       .   no 
 C23     C22     C24     O3            -2.65     .       .       .       .   no 
 C23     C22     C24     O4           176.43     .       .       .       .   no 

loop_
_geom_hbond_atom_site_label_D
_geom_hbond_atom_site_label_H
_geom_hbond_atom_site_label_A
_geom_hbond_distance_DH
_geom_hbond_distance_HA
_geom_hbond_distance_DA
_geom_hbond_angle_DHA
_geom_hbond_site_symmetry_A
_geom_hbond_publ_flag
#
#D   H   A   D - H  H...A   D...A    D - H...A  symm(A)
#
O3      H22     N1          0.9900     1.7700     2.7457     166.00   3_575 yes 

# Loop Mechanism for Extra Tables(s)

#loop_
#_publ_manuscript_incl_extra_item
#'_geom_extra_tableA_col_1'
#'_geom_extra_tableA_col_2'
#'_geom_extra_tableA_col_3'
#'_geom_extra_table_head_A'
#'_geom_table_footnote_A'
#'_geom_extra_tableB_col_1'
#'_geom_extra_tableB_col_2'
#'_geom_extra_tableB_col_3'
#'_geom_extra_table_head_B'
#'_geom_table_footnote_B'


#
#loop_
#_geom_extra_tableA_col_1
#_geom_extra_tableA_col_2
#_geom_extra_tableA_col_3
# ? ? ?


#
#loop_
#_geom_extra_tableB_col_1
#_geom_extra_tableB_col_2
#_geom_extra_tableB_col_3
# ? ? ?


#
#_geom_table_footnote_A
#;
# ?
#;


#
#_geom_table_footnote_B
#;
# ?
#;


#
#_geom_table_footnote_A
#;
# ?
#;


#
#_geom_table_footnote_B
#;
# ?
#;

_iucr_refine_instructions_details                
;
;

#===END
# CIF-file generated for E000002C00Pna21             New: Pna21  

#==============================================================================
data_global
#==============================================================================

# 0. AUDIT DETAILS

_audit_creation_date                              'Aug  4 10:58:47 2015'
_audit_creation_method                            'PLATON <TABLE ACC> option' 
_audit_update_record                             
;
;

#===============================================================================

# 1. SUBMISSION DETAILS

# Name of author for correspondence
_publ_contact_author_name                        
;
;
# address of author for correspondence
_publ_contact_author_address                     
;
;

_publ_contact_author_email                        ?
_publ_contact_author_fax                          ?
_publ_contact_author_phone                        ?

_publ_requested_journal                           'Acta Crystallographica C' 
# Publication choise FI, CI or EI for Inorganic
#                    FM, CM or EM for Metal-organic
#                    FO, CO or EO for Organic
_publ_requested_category                          ?
_publ_requested_coeditor_name                     ?

_publ_contact_letter                             # Include date of submission
;
Date of submission ?

Please consider this CIF submission for publication as a
Regular Structural Paper in Acta Crystallographica C. 
;

#===============================================================================

# 2. PROCESSING SUMMARY (JOURNAL OFFICE ONLY)

_journal_date_recd_electronic                     ?

_journal_date_to_coeditor                         ?
_journal_date_from_coeditor                       ?
_journal_date_accepted                            ?

_journal_date_printers_first                      ?
_journal_date_printers_final                      ?
_journal_date_proofs_out                          ?
_journal_date_proofs_in                           ?

_journal_coeditor_name                            ?
_journal_coeditor_code                            ?
_journal_coeditor_notes                          
;
;

_journal_techeditor_code                          ?
_journal_techeditor_notes                        
;
;

_journal_coden_ASTM                               ?
_journal_name_full                                ?
_journal_year                                     ?
_journal_volume                                   ?
_journal_issue                                    ?
_journal_page_first                               ?
_journal_page_last                                ?


_journal_suppl_publ_number                        ?
_journal_suppl_publ_pages                         ?


#===============================================================================

# 3. TITLE AND AUTHOR LIST

_publ_section_title                              
;
;
_publ_section_title_footnote                     
;
;

# The loop structure below should contain the names and adresses of all
# authors, in the required order of publication. Repeat as necessary.


loop_
_publ_author_name                                
_publ_author_footnote                            
_publ_author_address                             
'?' # author name
;   # author related footnote
;
;   # Address of this author
;

#===============================================================================

# 4. TEXT

_publ_section_synopsis                           
;
 ?
;
_publ_section_abstract                           
;
 ?
;

# Insert blank lines between paragraphs

_publ_section_comment                            
;
;
_publ_section_exptl_prep                         
;
 ?
;
_publ_section_exptl_refinement                   
;
 ?
;

# Insert blank lines between references

_publ_section_references                         
;
 Allen, F.H. (2002).
   Acta Cryst. B58, 380-388.

 Altomare, A., Burla, M.C., Camalli, M., Cascarano, G.L., Giacovazzo, C.
   Guagliardi, A., Moliterni, A.G.G., Polidori, G. & Spagna, R.
   (1999) J. Appl. Cryst. 32, 115-119.

 Beurskens, P.T., Beurskens, G., de Gelder, R., Garc\'ia-Granda, S.,
 Gould, R.O., Israel, R. & Smits, J.M.M. (1999) The DIRDIF99 Program System,
   Technical Report of the Crystallography Laboratory,
   University of Nijmegen, The Netherlands.

 Boer, J.L. de & Duisenberg, A.J.M. (1984). Acta Cryst. A40, C-410.

 Boeyens, J.C.A. (1978). J.Cryst.Mol.Struct. 8, 317-320.

 Cremer, D. & Pople, J.A. (1975). J. Am. Chem. Soc. 97, 1354-1358.

 Duisenberg, A.J.M. (1992). J. Appl. Cryst. 25, 92-96.

 Duisenberg, A.J.M., Kroon-Batenburg, L.M.J. & Schreurs, A.M.M. (2003).
   J. Appl. Cryst. 36, 220-229.

 Enraf-Nonius (1989). CAD-4 Software. Version 5. Enraf-Nonius, Delft,
   The Netherlands.

 Flack, H.D. (1983). Acta Cryst. A39, 876-881.

 Hooft, R.W.W. (1998). Collect Software, Nonius B.V., Delft, The Netherlands.

 LePage, Y. (1987). J. Appl. Cryst. 20, 264-269.

 Mackay, A.L. (1984). Acta Cryst. A40, 165-166.

 Meulenaer, J. de & Tompa, H. (1965). Acta Cryst. 19, 1014-1018.

 North, A.C.T., Phillips, D.C. & Mathews, F.S. (1968).
  Acta Cryst. A24, 351-359.

 Otwinowski, Z. & Minor, W. (1997). Methods in Enzymology, Vol. 276,
   Macromolecular Crystallography, Part A, edited by C.W. Carter &
    R.M. Sweet, pp. 307-326. London: Academic Press.

 Sheldrick, G.M. (1986). SHELXS86. University of G\"ottingen, Germany.

 Sheldrick, G.M. (1993). SHELXL93. University of G\"ottingen, Germany.

 Sheldrick, G.M. (1997). SHELXS97. University of G\"ottingen, Germany.

 Sheldrick, G.M. (1997). SHELXL97. University of G\"ottingen, Germany.

 Sluis, P. van der & Spek, A.L. (1990). Acta Cryst. A46, 194-201.

 Spek, A.L. (1987). Acta Cryst. C43, 1233-1235.

 Spek, A.L. (1988). J. Appl. Cryst. 21, 578-579.

 Spek, A.L. (1994). Am. Crystallogr. Assoc.-Abstracts, 22, 66.

 Spek, A.L. (1997). HELENA, Program for Datareduction, Utrecht
   University, The Netherlands.

 Spek, A.L. (2003). J. Appl. Cryst. 36, 7-13.

 Wilson, A.J.C. (1992). Ed. International Tables for Crystallography,
   Volume C, Kluwer Academic Publishers, Dordrecht, The Netherlands.
;
_publ_section_acknowledgements                   
;
;
_publ_section_figure_captions                    
; View of the title compound with the atom numbering scheme.
Displacement ellipsoids for non-H atoms are drawn at the 50% probability level.
;

#===============================================================================

data_XXV_R010

#===============================================================================

# 5. CHEMICAL DATA

_chemical_name_systematic                        
;
;
_chemical_name_common                             ?
_chemical_melting_point                           ?
_chemical_formula_moiety                         
'C17 H18 N2, C7 H4 N2 O6'
# Ex: 'C12 H16 N2 O6, H2 O' and '(Cd 2+)3, (C6 N6 Cr 3-)2, 2(H2 O)' 
_chemical_formula_structural                      ?
_chemical_formula_sum                            
', C7 H4 N2 O6'
_chemical_formula_iupac                           ?
_chemical_formula_weight                             462.46
_chemical_compound_source                        'see text'

loop_
_atom_type_symbol                                
_atom_type_description                           
_atom_type_scat_dispersion_real                  
_atom_type_scat_dispersion_imag                  
_atom_type_scat_source                           
 C   C    0.0033    0.0016
' International Tables Vol C Tables 4.2.6.8 and 6.1.1.4'
 H   H    0.0000    0.0000
' International Tables Vol C Tables 4.2.6.8 and 6.1.1.4'
 N   N    0.0061    0.0033
' International Tables Vol C Tables 4.2.6.8 and 6.1.1.4'
 O   O    0.0106    0.0060
' International Tables Vol C Tables 4.2.6.8 and 6.1.1.4'

#===============================================================================

# 6. CRYSTAL DATA

_symmetry_cell_setting                            orthorhombic
_symmetry_space_group_name_Hall                   'P 2c -2n'
_symmetry_space_group_name_H-M                    'P n a 21'
_symmetry_Int_Tables_number                              33

loop_
_symmetry_equiv_pos_site_id                      
_symmetry_equiv_pos_as_xyz                       
   1 x,y,z                         
   2 -x,-y,1/2+z                   
   3 1/2-x,1/2+y,1/2+z             
   4 1/2+x,1/2-y,z                 

_cell_length_a                                         10.21080
_cell_length_b                                         14.14160
[truncated: 3,959,859 more chars]
