# Supplementary material for: Report on the sixth blind test of organic crystal structure prediction methods
Source: Acta Crystallogr B Struct Sci Cryst Eng Mater. 2016 Aug 1;72(Pt 4):439–59. doi: 10.1107/S2052520616007447 (PMC4971545; doi:10.1107/S2052520616007447)
Supplement: Supplementary file 2 [file b-72-00439-sup2.zip › Group_09_Goto_Obata/XXV-2_Goto_Obata.cif]

# CIF-file generated for E000002C00P21/c             New: P21/c  

#==============================================================================
data_global
#==============================================================================

# 0. AUDIT DETAILS

_audit_creation_date                              'Aug  4 11:16:52 2015'
_audit_creation_method                            'PLATON <TABLE ACC> option' 
_audit_update_record                             
;
;

#===============================================================================

# 1. SUBMISSION DETAILS

# Name of author for correspondence
_publ_contact_author_name                        
;
;
# address of author for correspondence
_publ_contact_author_address                     
;
;

_publ_contact_author_email                        ?
_publ_contact_author_fax                          ?
_publ_contact_author_phone                        ?

_publ_requested_journal                           'Acta Crystallographica C' 
# Publication choise FI, CI or EI for Inorganic
#                    FM, CM or EM for Metal-organic
#                    FO, CO or EO for Organic
_publ_requested_category                          ?
_publ_requested_coeditor_name                     ?

_publ_contact_letter                             # Include date of submission
;
Date of submission ?

Please consider this CIF submission for publication as a
Regular Structural Paper in Acta Crystallographica C. 
;

#===============================================================================

# 2. PROCESSING SUMMARY (JOURNAL OFFICE ONLY)

_journal_date_recd_electronic                     ?

_journal_date_to_coeditor                         ?
_journal_date_from_coeditor                       ?
_journal_date_accepted                            ?

_journal_date_printers_first                      ?
_journal_date_printers_final                      ?
_journal_date_proofs_out                          ?
_journal_date_proofs_in                           ?

_journal_coeditor_name                            ?
_journal_coeditor_code                            ?
_journal_coeditor_notes                          
;
;

_journal_techeditor_code                          ?
_journal_techeditor_notes                        
;
;

_journal_coden_ASTM                               ?
_journal_name_full                                ?
_journal_year                                     ?
_journal_volume                                   ?
_journal_issue                                    ?
_journal_page_first                               ?
_journal_page_last                                ?


_journal_suppl_publ_number                        ?
_journal_suppl_publ_pages                         ?


#===============================================================================

# 3. TITLE AND AUTHOR LIST

_publ_section_title                              
;
;
_publ_section_title_footnote                     
;
;

# The loop structure below should contain the names and adresses of all
# authors, in the required order of publication. Repeat as necessary.


loop_
_publ_author_name                                
_publ_author_footnote                            
_publ_author_address                             
'?' # author name
;   # author related footnote
;
;   # Address of this author
;

#===============================================================================

# 4. TEXT

_publ_section_synopsis                           
;
 ?
;
_publ_section_abstract                           
;
 ?
;

# Insert blank lines between paragraphs

_publ_section_comment                            
;
;
_publ_section_exptl_prep                         
;
 ?
;
_publ_section_exptl_refinement                   
;
 ?
;

# Insert blank lines between references

_publ_section_references                         
;
 Allen, F.H. (2002).
   Acta Cryst. B58, 380-388.

 Altomare, A., Burla, M.C., Camalli, M., Cascarano, G.L., Giacovazzo, C.
   Guagliardi, A., Moliterni, A.G.G., Polidori, G. & Spagna, R.
   (1999) J. Appl. Cryst. 32, 115-119.

 Beurskens, P.T., Beurskens, G., de Gelder, R., Garc\'ia-Granda, S.,
 Gould, R.O., Israel, R. & Smits, J.M.M. (1999) The DIRDIF99 Program System,
   Technical Report of the Crystallography Laboratory,
   University of Nijmegen, The Netherlands.

 Boer, J.L. de & Duisenberg, A.J.M. (1984). Acta Cryst. A40, C-410.

 Boeyens, J.C.A. (1978). J.Cryst.Mol.Struct. 8, 317-320.

 Cremer, D. & Pople, J.A. (1975). J. Am. Chem. Soc. 97, 1354-1358.

 Duisenberg, A.J.M. (1992). J. Appl. Cryst. 25, 92-96.

 Duisenberg, A.J.M., Kroon-Batenburg, L.M.J. & Schreurs, A.M.M. (2003).
   J. Appl. Cryst. 36, 220-229.

 Enraf-Nonius (1989). CAD-4 Software. Version 5. Enraf-Nonius, Delft,
   The Netherlands.

 Flack, H.D. (1983). Acta Cryst. A39, 876-881.

 Hooft, R.W.W. (1998). Collect Software, Nonius B.V., Delft, The Netherlands.

 LePage, Y. (1987). J. Appl. Cryst. 20, 264-269.

 Mackay, A.L. (1984). Acta Cryst. A40, 165-166.

 Meulenaer, J. de & Tompa, H. (1965). Acta Cryst. 19, 1014-1018.

 North, A.C.T., Phillips, D.C. & Mathews, F.S. (1968).
  Acta Cryst. A24, 351-359.

 Otwinowski, Z. & Minor, W. (1997). Methods in Enzymology, Vol. 276,
   Macromolecular Crystallography, Part A, edited by C.W. Carter &
    R.M. Sweet, pp. 307-326. London: Academic Press.

 Sheldrick, G.M. (1986). SHELXS86. University of G\"ottingen, Germany.

 Sheldrick, G.M. (1993). SHELXL93. University of G\"ottingen, Germany.

 Sheldrick, G.M. (1997). SHELXS97. University of G\"ottingen, Germany.

 Sheldrick, G.M. (1997). SHELXL97. University of G\"ottingen, Germany.

 Sluis, P. van der & Spek, A.L. (1990). Acta Cryst. A46, 194-201.

 Spek, A.L. (1987). Acta Cryst. C43, 1233-1235.

 Spek, A.L. (1988). J. Appl. Cryst. 21, 578-579.

 Spek, A.L. (1994). Am. Crystallogr. Assoc.-Abstracts, 22, 66.

 Spek, A.L. (1997). HELENA, Program for Datareduction, Utrecht
   University, The Netherlands.

 Spek, A.L. (2003). J. Appl. Cryst. 36, 7-13.

 Wilson, A.J.C. (1992). Ed. International Tables for Crystallography,
   Volume C, Kluwer Academic Publishers, Dordrecht, The Netherlands.
;
_publ_section_acknowledgements                   
;
;
_publ_section_figure_captions                    
; View of the title compound with the atom numbering scheme.
Displacement ellipsoids for non-H atoms are drawn at the 50% probability level.
;

#===============================================================================

data_XXV_R101

#===============================================================================

# 5. CHEMICAL DATA

_chemical_name_systematic                        
;
;
_chemical_name_common                             ?
_chemical_melting_point                           ?
_chemical_formula_moiety                         
'C17 H18 N2, C7 H4 N2 O6'
# Ex: 'C12 H16 N2 O6, H2 O' and '(Cd 2+)3, (C6 N6 Cr 3-)2, 2(H2 O)' 
_chemical_formula_structural                      ?
_chemical_formula_sum                            
', C7 H4 N2 O6'
_chemical_formula_iupac                           ?
_chemical_formula_weight                             462.46
_chemical_compound_source                        'see text'

loop_
_atom_type_symbol                                
_atom_type_description                           
_atom_type_scat_dispersion_real                  
_atom_type_scat_dispersion_imag                  
_atom_type_scat_source                           
 C   C    0.0033    0.0016
' International Tables Vol C Tables 4.2.6.8 and 6.1.1.4'
 H   H    0.0000    0.0000
' International Tables Vol C Tables 4.2.6.8 and 6.1.1.4'
 N   N    0.0061    0.0033
' International Tables Vol C Tables 4.2.6.8 and 6.1.1.4'
 O   O    0.0106    0.0060
' International Tables Vol C Tables 4.2.6.8 and 6.1.1.4'

#===============================================================================

# 6. CRYSTAL DATA

_symmetry_cell_setting                              monoclinic
_symmetry_space_group_name_Hall                   '-P 2ybc'
_symmetry_space_group_name_H-M                    'P 21/c'
_symmetry_Int_Tables_number                              14

loop_
_symmetry_equiv_pos_site_id                      
_symmetry_equiv_pos_as_xyz                       
   1 x,y,z                         
   2 -x,1/2+y,1/2-z                
   3 -x,-y,-z                      
   4 x,1/2-y,1/2+z                 

_cell_length_a                                          6.67860
_cell_length_b                                         20.57560
_cell_length_c                                         18.15750
_cell_angle_alpha                                            90
_cell_angle_beta                                        90.5690
_cell_angle_gamma                                            90
_cell_volume                                           2495.011
_cell_formula_units_Z                                 4
_cell_measurement_temperature                     ?
_cell_measurement_reflns_used                     ?
_cell_measurement_theta_min                       ?
_cell_measurement_theta_max                       ?
_cell_special_details                            
;
;

_exptl_crystal_description                       ' ?'
_exptl_crystal_colour                            ' ?'

_exptl_crystal_size_max                           ?
_exptl_crystal_size_mid                           ?
_exptl_crystal_size_min                           ?
_exptl_crystal_size_rad                           ?
_exptl_crystal_density_meas                       ?
_exptl_crystal_density_diffrn                         1.231
_exptl_crystal_density_method                    'Not Measured'
_exptl_crystal_F_000                                    968
_exptl_absorpt_coefficient_mu                         0.090
_exptl_crystal_density_meas_temp                  ?

# Permitted for _exptl_absorpt_correction_type :
# analytical     'analytical from crystal shape'
#                Example: de Meulenaer&Tompa: ABST
# cylinder       'cylindrical'
# gaussian       'Gaussian from crystal shape'
#                Example: PLATON/ABSG
# integration    'integration from crystal shape'
# multi-scan     'symmetry-related measurements'
#                Example: SADABS, MULABS
# none           'no absorption corr. applied'
# numerical      'numerical from crystal shape'
# psi-scan       'psi-scan corrections'
#                Example: PLATON/ABSP
# refdelf        'refined from delta-F'
#                Example: SHELXA, 
# sphere         'spherical'
#                Example: PLATON/ABSS
_exptl_absorpt_correction_type                   ' ?'
# Example: '(North et al., 1968)'
_exptl_absorpt_process_details                    ?
_exptl_absorpt_correction_T_min                   ?
_exptl_absorpt_correction_T_max                   ?

#===============================================================================

# 7. EXPERIMENTAL DATA

_exptl_special_details                           
;
;
_diffrn_ambient_temperature                       ?
_diffrn_radiation_wavelength                        0.71073
_diffrn_radiation_probe                           'x-ray'
_diffrn_radiation_type                            'MoK\a'
_diffrn_radiation_source                          ?
_diffrn_radiation_monochromator                   ?

_diffrn_measurement_device_type                   ?
_diffrn_measurement_method                        ?
_diffrn_detector_area_resol_mean                  ?

# number of measured reflections (redundant set)
_diffrn_reflns_number                             ?
_diffrn_reflns_av_R_equivalents                   ?
_diffrn_reflns_av_sigmaI/netI                     ?
_diffrn_reflns_limit_h_min                        ?
_diffrn_reflns_limit_h_max                        ?
_diffrn_reflns_limit_k_min                        ?
_diffrn_reflns_limit_k_max                        ?
_diffrn_reflns_limit_l_min                        ?
_diffrn_reflns_limit_l_max                        ?
_diffrn_reflns_theta_min                          ?
_diffrn_reflns_theta_max                          ?
_diffrn_reflns_theta_full                         ?
_diffrn_measured_fraction_theta_max               ?
_diffrn_measured_fraction_theta_full              ?
_diffrn_reflns_reduction_process                 
;
;

# number of unique reflections
_reflns_number_total                              ?
# number of observed reflections (> n sig(I))
_reflns_number_gt                                 ?
_reflns_threshold_expression                       ?

_computing_data_collection                        ?
_computing_cell_refinement                        ?
_computing_data_reduction                         ?
_computing_structure_solution                     ?
_computing_structure_refinement                   ?
_computing_molecular_graphics                     ?
_computing_publication_material                   'PLATON (Spek, 2003)' 

#===============================================================================

# 8. REFINEMENT DATA

_refine_special_details                           ?
_refine_ls_structure_factor_coef                   ?
_refine_ls_matrix_type                             ?
_refine_ls_weighting_scheme                       ' ?'
_refine_ls_weighting_details                     
 ?                                                                                                                                                                                                      
_atom_sites_solution_primary                     ' ?'
_atom_sites_solution_secondary                   ' ?'
_atom_sites_solution_hydrogens                   ' ?'


# Permitted for _refine_ls_hydrogen_treatment :
# refall            - refined all H-atom parameters
# refxyz            - refined H-atom coordinates only
# refU              - refined H-atom U only
# noref             - no refinement of H-atom parameters
# constr            - H-atom parameters constrained
# hetero            - H-atom parameters constrained for H on C,
#                     all H-atom parameters refined for H on
#                     heteroatoms
# heteroxyz         - H-atom parameters constrained for H on C,
#                     refined H-atom coordinates only for H
#                     on heteroatoms
# heteroU           - H-atom parameters constrained for H on C,
#                     refined H-atom U's only for H on
#                     heteroatoms
# heteronoref       - H-atom parameters constrained for H on C,
#                     no refinement of H-atom parameters for
#                     H on heteroatoms
# hetero-mixed      - H-atom parameters constrained for H on C
#                     and some heteroatoms, all H-atom
#                     parameters refined for H on remaining
#                     heteroatoms.
# heteroxyz-mixed   - H-atom parameters constrained for H on C
#                     and some heteroatoms, refined H-atom
#                     coordinates only for H on remaining
#                     heteroatoms.
# heteroU-mixed     - H-atom parameters constrained for H on C
#                     and some heteroatoms, refined H-atom
#                     U's only for H on remaining heteroatoms
# heteronoref-mixed - H-atom parameters constrained for H on C
#                     and some heteroatoms, no refinement of
#                     H-atom parameters for H on remaining
#                     heteroatoms
# mixed   - some constrained, some independent
# undef   - H-atom parameters not defined
_refine_ls_hydrogen_treatment                    ' ?'

_refine_ls_extinction_method                      ' ?'
_refine_ls_extinction_coef                         ?                   
_refine_ls_extinction_expression                 
 ?                                                                                                                                                                                                      
_refine_ls_abs_structure_details                  ?
_refine_ls_abs_structure_Flack                   .
_refine_ls_number_reflns                          ?
_refine_ls_number_parameters                      ?
_refine_ls_number_restraints                              0
_refine_ls_number_constraints                     ?
_refine_ls_R_factor_all                           ?
_refine_ls_R_factor_gt                            ?
_refine_ls_wR_factor_ref                          ?
_refine_ls_wR_factor_gt                           ?
_refine_ls_goodness_of_fit_ref                    ?
_refine_ls_restrained_S_all                       ?
_refine_ls_shift/su_max                           ?
_refine_ls_shift/su_mean                          ?
_refine_diff_density_max                          ?
_refine_diff_density_min                          ?
_refine_diff_density_rms                          ?

#===============================================================================

# 9. ATOMIC COORDINATES AND DISPLACEMENT PARAMETERS

loop_
_atom_site_label                                 
_atom_site_type_symbol                           
_atom_site_thermal_displace_type                 
_atom_site_fract_x                               
_atom_site_fract_y                               
_atom_site_fract_z                               
_atom_site_occupancy                             
_atom_site_U_iso_or_equiv                        
_atom_site_calc_flag                             
_atom_site_refinement_flags                      
_atom_site_disorder_assembly                     
_atom_site_disorder_group                        
N1 N Uiso 0.34010 0.14626 0.51988 1.000 0.0500 . . . .                          
N2 N Uiso 0.59057 0.10968 0.44176 1.000 0.0500 . . . .                          
C1 C Uiso 0.33570 0.20753 0.48533 1.000 0.0500 . . . .                          
C2 C Uiso 0.18247 0.25188 0.49996 1.000 0.0500 . . . .                          
C3 C Uiso 0.17656 0.31226 0.46479 1.000 0.0500 . . . .                          
C4 C Uiso 0.32737 0.33000 0.41579 1.000 0.0500 . . . .                          
C5 C Uiso 0.48011 0.28559 0.40034 1.000 0.0500 . . . .                          
C6 C Uiso 0.48172 0.22390 0.43301 1.000 0.0500 . . . .                          
C7 C Uiso 0.63633 0.17379 0.41037 1.000 0.0500 . . . .                          
C8 C Uiso 0.32094 0.39418 0.37672 1.000 0.0500 . . . .                          
C9 C Uiso 0.45225 0.07236 0.40061 1.000 0.0500 . . . .                          
C10 C Uiso 0.53583 0.11501 0.51877 1.000 0.0500 . . . .                         
C11 C Uiso 0.25158 0.06693 0.42356 1.000 0.0500 . . . .                         
C12 C Uiso 0.18443 0.10129 0.49313 1.000 0.0500 . . . .                         
C13 C Uiso 0.51084 0.04075 0.33626 1.000 0.0500 . . . .                         
C14 C Uiso 0.37567 0.00196 0.29687 1.000 0.0500 . . . .                         
C15 C Uiso 0.17791 -0.00485 0.32033 1.000 0.0500 . . . .                        
C16 C Uiso 0.11591 0.02884 0.38305 1.000 0.0500 . . . .                         
C17 C Uiso 0.03188 -0.04595 0.27774 1.000 0.0500 . . . .                        
O1 O Uiso -0.00837 0.21017 0.29771 1.000 0.0500 . . . .                         
O2 O Uiso -0.10077 0.12428 0.23493 1.000 0.0500 . . . .                         
O3 O Uiso 0.65730 0.07300 0.03892 1.000 0.0500 . . . .                          
O4 O Uiso 0.35954 0.02388 0.05397 1.000 0.0500 . . . .                          
O5 O Uiso 0.80874 0.27913 0.15326 1.000 0.0500 . . . .                          
O6 O Uiso 0.57905 0.33133 0.21533 1.000 0.0500 . . . .                          
N3 N Uiso 0.02081 0.16777 0.25061 1.000 0.0500 . . . .                          
N4 N Uiso 0.64034 0.28333 0.18111 1.000 0.0500 . . . .                          
C18 C Uiso 0.50621 0.22729 0.17388 1.000 0.0500 . . . .                         
C19 C Uiso 0.33090 0.22501 0.21531 1.000 0.0500 . . . .                         
C20 C Uiso 0.20643 0.17067 0.20850 1.000 0.0500 . . . .                         
C21 C Uiso 0.25426 0.11961 0.16072 1.000 0.0500 . . . .                         
C22 C Uiso 0.43036 0.12258 0.11962 1.000 0.0500 . . . .                         
C23 C Uiso 0.55661 0.17662 0.12591 1.000 0.0500 . . . .                         
C24 C Uiso 0.47429 0.06834 0.06859 1.000 0.0500 . . . .                         
H1 H Uiso 0.06585 0.23915 0.53869 1.000 0.0600 . . . .                          
H2 H Uiso 0.05366 0.34537 0.47621 1.000 0.0600 . . . .                          
H3 H Uiso 0.59621 0.29843 0.36129 1.000 0.0600 . . . .                          
H4 H Uiso 0.78296 0.18973 0.43098 1.000 0.0600 . . . .                          
H5 H Uiso 0.64281 0.17140 0.35019 1.000 0.0600 . . . .                          
H6 H Uiso 0.47110 0.41527 0.37385 1.000 0.0750 . . . .                          
H7 H Uiso 0.22548 0.42900 0.40545 1.000 0.0750 . . . .                          
H8 H Uiso 0.26234 0.38756 0.32076 1.000 0.0750 . . . .                          
H9 H Uiso 0.53158 0.06722 0.54532 1.000 0.0600 . . . .                          
H10 H Uiso 0.64777 0.14331 0.54943 1.000 0.0600 . . . .                         
H11 H Uiso 0.04120 0.12596 0.48375 1.000 0.0600 . . . .                         
H12 H Uiso 0.16025 0.06442 0.53561 1.000 0.0600 . . . .                         
H13 H Uiso 0.66406 0.04505 0.31747 1.000 0.0600 . . . .                         
H14 H Uiso 0.42674 -0.02357 0.24808 1.000 0.0600 . . . .                        
H15 H Uiso -0.03881 0.02548 0.40090 1.000 0.0600 . . . .                        
H16 H Uiso -0.06333 -0.01518 0.24294 1.000 0.0750 . . . .                       
H17 H Uiso -0.06255 -0.07394 0.31515 1.000 0.0750 . . . .                       
H18 H Uiso 0.10909 -0.08073 0.24231 1.000 0.0750 . . . .                        
H19 H Uiso 0.29115 0.26483 0.25178 1.000 0.0600 . . . .                         
H20 H Uiso 0.15599 0.07762 0.15516 1.000 0.0600 . . . .                         
H21 H Uiso 0.69171 0.17920 0.09304 1.000 0.0600 . . . .                         
H22 H Uiso 0.66883 0.03664 0.00322 1.000 0.0750 . . . .                         

#===============================================================================

# 10. MOLECULAR GEOMETRY

_geom_special_details                            
;
 Bond distances, angles etc. have been calculated using the
 rounded fractional coordinates. All su's are estimated
 from the variances of the (full) variance-covariance matrix.
 The cell esds are taken into account in the estimation of
 distances, angles and torsion angles
;

loop_
_geom_bond_atom_site_label_1                     
_geom_bond_atom_site_label_2                     
_geom_bond_distance                              
_geom_bond_site_symmetry_1                       
_geom_bond_site_symmetry_2                       
_geom_bond_publ_flag                             
 O1      N3           1.2385                     .       .                   yes
 O2      N3           1.2396                     .       .                   yes
 O3      C24          1.3440                     .       .                   yes
 O4      C24          1.2209                     .       .                   yes
 O5      N4           1.2407                     .       .                   yes
 O6      N4           1.2386                     .       .                   yes
 O3      H22          0.9900                     .       .                   no 
 N1      C10          1.4571                     .       .                   yes
 N1      C12          1.4707                     .       .                   yes
 N1      C1           1.4083                     .       .                   yes
 N2      C9           1.4098                     .       .                   yes
 N2      C7           1.4703                     .       .                   yes
 N2      C10          1.4530                     .       .                   yes
 N3      C20          1.4642                     .       .                   yes
 N4      C18          1.4652                     .       .                   yes
 C1      C2           1.3985                     .       .                   no 
 C1      C6           1.4090                     .       .                   no 
 C2      C3           1.3973                     .       .                   no 
 C3      C4           1.3990                     .       .                   no 
 C4      C5           1.4000                     .       .                   no 
 C4      C8           1.4994                     .       .                   no 
 C5      C6           1.4011                     .       .                   no 
 C6      C7           1.5188                     .       .                   no 
 C9      C11          1.4119                     .       .                   no 
 C9      C13          1.3966                     .       .                   no 
 C11     C12          1.5192                     .       .                   no 
 C11     C16          1.4011                     .       .                   no 
 C13     C14          1.3967                     .       .                   no 
 C14     C15          1.3988                     .       .                   no 
 C15     C16          1.3994                     .       .                   no 
 C15     C17          1.4998                     .       .                   no 
 C2      H1           1.0900                     .       .                   no 
 C3      H2           1.0900                     .       .                   no 
 C5      H3           1.0900                     .       .                   no 
 C7      H5           1.1000                     .       .                   no 
 C7      H4           1.1000                     .       .                   no 
 C8      H7           1.0900                     .       .                   no 
 C8      H8           1.0900                     .       .                   no 
 C8      H6           1.0900                     .       .                   no 
 C10     H10          1.1000                     .       .                   no 
 C10     H9           1.1000                     .       .                   no 
 C12     H12          1.0900                     .       .                   no 
 C12     H11          1.0900                     .       .                   no 
 C13     H13          1.0900                     .       .                   no 
 C14     H14          1.0900                     .       .                   no 
 C16     H15          1.0900                     .       .                   no 
 C17     H18          1.0900                     .       .                   no 
 C17     H16          1.0900                     .       .                   no 
 C17     H17          1.1000                     .       .                   no 
 C18     C23          1.4017                     .       .                   no 
 C18     C19          1.3987                     .       .                   no 
 C19     C20          1.3980                     .       .                   no 
 C20     C21          1.4014                     .       .                   no 
 C21     C22          1.4005                     .       .                   no 
 C22     C23          1.3994                     .       .                   no 
 C22     C24          1.4817                     .       .                   no 
 C19     H19          1.0900                     .       .                   no 
 C21     H20          1.0900                     .       .                   no 
 C23     H21          1.0900                     .       .                   no 

loop_
_geom_angle_atom_site_label_1                    
_geom_angle_atom_site_label_2                    
_geom_angle_atom_site_label_3                    
_geom_angle                                      
_geom_angle_site_symmetry_1                      
_geom_angle_site_symmetry_2                      
_geom_angle_site_symmetry_3                      
_geom_angle_publ_flag                            
 C24     O3      H22          107.00             .       .       .           no 
 C1      N1      C12          113.86             .       .       .           yes
 C10     N1      C12          110.44             .       .       .           yes
 C1      N1      C10          113.80             .       .       .           yes
 C7      N2      C9           114.89             .       .       .           yes
 C7      N2      C10          111.14             .       .       .           yes
 C9      N2      C10          112.42             .       .       .           yes
 O1      N3      O2           124.05             .       .       .           yes
 O1      N3      C20          118.15             .       .       .           yes
 O2      N3      C20          117.75             .       .       .           yes
 O5      N4      C18          117.68             .       .       .           yes
 O6      N4      C18          117.88             .       .       .           yes
 O5      N4      O6           124.43             .       .       .           yes
 N1      C1      C2           120.77             .       .       .           yes
 N1      C1      C6           120.19             .       .       .           yes
 C2      C1      C6           119.00             .       .       .           no 
 C1      C2      C3           120.71             .       .       .           no 
 C2      C3      C4           120.36             .       .       .           no 
 C3      C4      C5           119.19             .       .       .           no 
 C5      C4      C8           119.84             .       .       .           no 
 C3      C4      C8           120.88             .       .       .           no 
 C4      C5      C6           120.60             .       .       .           no 
 C5      C6      C7           120.19             .       .       .           no 
 C1      C6      C7           119.81             .       .       .           no 
 C1      C6      C5           119.97             .       .       .           no 
 N2      C7      C6           111.08             .       .       .           yes
 N2      C9      C11          120.37             .       .       .           yes
 N2      C9      C13          120.63             .       .       .           yes
 C11     C9      C13          119.00             .       .       .           no 
 N1      C10     N2           106.32             .       .       .           yes
 C9      C11     C12          119.84             .       .       .           no 
 C12     C11     C16          120.14             .       .       .           no 
 C9      C11     C16          120.01             .       .       .           no 
 N1      C12     C11          110.72             .       .       .           yes
 C9      C13     C14          120.63             .       .       .           no 
 C13     C14     C15          120.58             .       .       .           no 
 C16     C15     C17          120.18             .       .       .           no 
 C14     C15     C16          119.09             .       .       .           no 
 C14     C15     C17          120.70             .       .       .           no 
 C11     C16     C15          120.62             .       .       .           no 
 C1      C2      H1           120.00             .       .       .           no 
 C3      C2      H1           120.00             .       .       .           no 
 C2      C3      H2           119.00             .       .       .           no 
 C4      C3      H2           120.00             .       .       .           no 
 C4      C5      H3           120.00             .       .       .           no 
 C6      C5      H3           120.00             .       .       .           no 
 N2      C7      H4           109.00             .       .       .           no 
 N2      C7      H5           111.00             .       .       .           no 
 C6      C7      H5           110.00             .       .       .           no 
 H4      C7      H5           108.00             .       .       .           no 
 C6      C7      H4           108.00             .       .       .           no 
 H6      C8      H8           109.00             .       .       .           no 
 H7      C8      H8           109.00             .       .       .           no 
 C4      C8      H6           110.00             .       .       .           no 
 C4      C8      H7           111.00             .       .       .           no 
 H6      C8      H7           108.00             .       .       .           no 
 C4      C8      H8           110.00             .       .       .           no 
 N1      C10     H9           111.00             .       .       .           no 
 N1      C10     H10          111.00             .       .       .           no 
 N2      C10     H9           111.00             .       .       .           no 
 N2      C10     H10          111.00             .       .       .           no 
 H9      C10     H10          106.00             .       .       .           no 
 N1      C12     H11          112.00             .       .       .           no 
 N1      C12     H12          108.00             .       .       .           no 
 H11     C12     H12          107.00             .       .       .           no 
 C11     C12     H11          111.00             .       .       .           no 
 C11     C12     H12          108.00             .       .       .           no 
 C9      C13     H13          120.00             .       .       .           no 
 C14     C13     H13          119.00             .       .       .           no 
 C13     C14     H14          119.00             .       .       .           no 
 C15     C14     H14          120.00             .       .       .           no 
 C11     C16     H15          119.00             .       .       .           no 
 C15     C16     H15          120.00             .       .       .           no 
 C15     C17     H16          110.00             .       .       .           no 
 C15     C17     H17          111.00             .       .       .           no 
 C15     C17     H18          111.00             .       .       .           no 
 H16     C17     H17          109.00             .       .       .           no 
 H16     C17     H18          108.00             .       .       .           no 
 H17     C17     H18          107.00             .       .       .           no 
 N4      C18     C23          119.38             .       .       .           yes
 C19     C18     C23          121.11             .       .       .           no 
 N4      C18     C19          119.50             .       .       .           yes
 C18     C19     C20          118.65             .       .       .           no 
 N3      C20     C19          119.49             .       .       .           yes
 C19     C20     C21          121.02             .       .       .           no 
 N3      C20     C21          119.48             .       .       .           yes
 C20     C21     C22          119.67             .       .       .           no 
 C21     C22     C24          118.22             .       .       .           no 
 C23     C22     C24          121.78             .       .       .           no 
 C21     C22     C23          119.98             .       .       .           no 
 C18     C23     C22          119.57             .       .       .           no 
 O3      C24     C22          112.55             .       .       .           yes
 O4      C24     C22          124.93             .       .       .           yes
 O3      C24     O4           122.53             .       .       .           yes
 C18     C19     H19          121.00             .       .       .           no 
 C20     C19     H19          121.00             .       .       .           no 
 C20     C21     H20          121.00             .       .       .           no 
 C22     C21     H20          120.00             .       .       .           no 
 C18     C23     H21          121.00             .       .       .           no 
 C22     C23     H21          120.00             .       .       .           no 

loop_
_geom_torsion_atom_site_label_1                  
_geom_torsion_atom_site_label_2                  
_geom_torsion_atom_site_label_3                  
_geom_torsion_atom_site_label_4                  
_geom_torsion                                    
_geom_torsion_site_symmetry_1                    
_geom_torsion_site_symmetry_2                    
_geom_torsion_site_symmetry_3                    
_geom_torsion_site_symmetry_4                    
_geom_torsion_publ_flag                          
 C10     N1      C1      C2          -160.78     .       .       .       .   no 
 C12     N1      C1      C2            71.46     .       .       .       .   no 
 C10     N1      C1      C6            21.90     .       .       .       .   no 
 C12     N1      C1      C6          -105.86     .       .       .       .   no 
 C12     N1      C10     N2            71.89     .       .       .       .   no 
 C1      N1      C12     C11           83.83     .       .       .       .   no 
 C10     N1      C12     C11          -45.65     .       .       .       .   no 
 C1      N1      C10     N2           -57.62     .       .       .       .   no 
 C10     N2      C7      C6           -44.60     .       .       .       .   no 
 C7      N2      C9      C11         -102.86     .       .       .       .   no 
 C9      N2      C7      C6            84.45     .       .       .       .   no 
 C7      N2      C10     N1            70.29     .       .       .       .   no 
 C9      N2      C10     N1           -60.07     .       .       .       .   no 
 C10     N2      C9      C11           25.56     .       .       .       .   no 
 C10     N2      C9      C13         -155.06     .       .       .       .   no 
 C7      N2      C9      C13           76.52     .       .       .       .   no 
 O2      N3      C20     C19          168.95     .       .       .       .   no 
 O2      N3      C20     C21           -9.60     .       .       .       .   no 
 O1      N3      C20     C19           -8.47     .       .       .       .   no 
 O1      N3      C20     C21          172.98     .       .       .       .   no 
 O6      N4      C18     C23          169.77     .       .       .       .   no 
 O5      N4      C18     C19          168.45     .       .       .       .   no 
 O5      N4      C18     C23          -11.09     .       .       .       .   no 
 O6      N4      C18     C19          -10.69     .       .       .       .   no 
 N1      C1      C6      C5          -178.18     .       .       .       .   no 
 N1      C1      C2      C3          -179.01     .       .       .       .   no 
 C6      C1      C2      C3            -1.65     .       .       .       .   no 
 C2      C1      C6      C5             4.46     .       .       .       .   no 
 N1      C1      C6      C7             3.82     .       .       .       .   no 
 C2      C1      C6      C7          -173.55     .       .       .       .   no 
 C1      C2      C3      C4            -1.77     .       .       .       .   no 
 C2      C3      C4      C8           178.95     .       .       .       .   no 
 C2      C3      C4      C5             2.37     .       .       .       .   no 
 C8      C4      C5      C6          -176.16     .       .       .       .   no 
 C3      C4      C5      C6             0.46     .       .       .       .   no 
 C4      C5      C6      C7           174.10     .       .       .       .   no 
 C4      C5      C6      C1            -3.90     .       .       .       .   no 
 C5      C6      C7      N2          -170.43     .       .       .       .   no 
 C1      C6      C7      N2             7.57     .       .       .       .   no 
 C11     C9      C13     C14           -2.83     .       .       .       .   no 
 C13     C9      C11     C12         -179.61     .       .       .       .   no 
 N2      C9      C13     C14          177.78     .       .       .       .   no 
 N2      C9      C11     C16         -178.90     .       .       .       .   no 
 C13     C9      C11     C16            1.71     .       .       .       .   no 
 N2      C9      C11     C12           -0.22     .       .       .       .   no 
 C12     C11     C16     C15         -177.75     .       .       .       .   no 
 C16     C11     C12     N1          -171.05     .       .       .       .   no 
 C9      C11     C16     C15            0.93     .       .       .       .   no 
 C9      C11     C12     N1            10.26     .       .       .       .   no 
 C9      C13     C14     C15            1.34     .       .       .       .   no 
 C13     C14     C15     C17          179.40     .       .       .       .   no 
 C13     C14     C15     C16            1.32     .       .       .       .   no 
 C17     C15     C16     C11          179.47     .       .       .       .   no 
 C14     C15     C16     C11           -2.44     .       .       .       .   no 
 N4      C18     C19     C20         -179.02     .       .       .       .   no 
 C23     C18     C19     C20            0.51     .       .       .       .   no 
 C19     C18     C23     C22           -0.43     .       .       .       .   no 
 N4      C18     C23     C22          179.10     .       .       .       .   no 
 C18     C19     C20     N3          -179.14     .       .       .       .   no 
 C18     C19     C20     C21           -0.62     .       .       .       .   no 
 N3      C20     C21     C22          179.17     .       .       .       .   no 
 C19     C20     C21     C22            0.65     .       .       .       .   no 
 C20     C21     C22     C23           -0.56     .       .       .       .   no 
 C20     C21     C22     C24         -178.85     .       .       .       .   no 
 C21     C22     C23     C18            0.46     .       .       .       .   no 
 C24     C22     C23     C18          178.68     .       .       .       .   no 
 C21     C22     C24     O3          -172.74     .       .       .       .   no 
 C21     C22     C24     O4             7.48     .       .       .       .   no 
 C23     C22     C24     O3             9.01     .       .       .       .   no 
 C23     C22     C24     O4          -170.77     .       .       .       .   no 

loop_
_geom_hbond_atom_site_label_D
_geom_hbond_atom_site_label_H
_geom_hbond_atom_site_label_A
_geom_hbond_distance_DH
_geom_hbond_distance_HA
_geom_hbond_distance_DA
_geom_hbond_angle_DHA
_geom_hbond_site_symmetry_A
_geom_hbond_publ_flag
#
#D   H   A   D - H  H...A   D...A    D - H...A  symm(A)
#
O3      H22     O4          0.9900     1.6300     2.6129     169.00   3_655 yes 

# Loop Mechanism for Extra Tables(s)

#loop_
#_publ_manuscript_incl_extra_item
#'_geom_extra_tableA_col_1'
#'_geom_extra_tableA_col_2'
#'_geom_extra_tableA_col_3'
#'_geom_extra_table_head_A'
#'_geom_table_footnote_A'
#'_geom_extra_tableB_col_1'
#'_geom_extra_tableB_col_2'
#'_geom_extra_tableB_col_3'
#'_geom_extra_table_head_B'
#'_geom_table_footnote_B'


#
#loop_
#_geom_extra_tableA_col_1
#_geom_extra_tableA_col_2
#_geom_extra_tableA_col_3
# ? ? ?


#
#loop_
#_geom_extra_tableB_col_1
#_geom_extra_tableB_col_2
#_geom_extra_tableB_col_3
# ? ? ?


#
#_geom_table_footnote_A
#;
# ?
#;


#
#_geom_table_footnote_B
#;
# ?
#;


#
#_geom_table_footnote_A
#;
# ?
#;


#
#_geom_table_footnote_B
#;
# ?
#;

_iucr_refine_instructions_details                
;
;

#===END
# CIF-file generated for E000026C00Pbca              New: Pbca   

#==============================================================================
data_global
#==============================================================================

# 0. AUDIT DETAILS

_audit_creation_date                              'Aug  4 08:59:38 2015'
_audit_creation_method                            'PLATON <TABLE ACC> option' 
_audit_update_record                             
;
;

#===============================================================================

# 1. SUBMISSION DETAILS

# Name of author for correspondence
_publ_contact_author_name                        
;
;
# address of author for correspondence
_publ_contact_author_address                     
;
;

_publ_contact_author_email                        ?
_publ_contact_author_fax                          ?
_publ_contact_author_phone                        ?

_publ_requested_journal                           'Acta Crystallographica C' 
# Publication choise FI, CI or EI for Inorganic
#                    FM, CM or EM for Metal-organic
#                    FO, CO or EO for Organic
_publ_requested_category                          ?
_publ_requested_coeditor_name                     ?

_publ_contact_letter                             # Include date of submission
;
Date of submission ?

Please consider this CIF submission for publication as a
Regular Structural Paper in Acta Crystallographica C. 
;

#===============================================================================

# 2. PROCESSING SUMMARY (JOURNAL OFFICE ONLY)

_journal_date_recd_electronic                     ?

_journal_date_to_coeditor                         ?
_journal_date_from_coeditor                       ?
_journal_date_accepted                            ?

_journal_date_printers_first                      ?
_journal_date_printers_final                      ?
_journal_date_proofs_out                          ?
_journal_date_proofs_in                           ?

_journal_coeditor_name                            ?
_journal_coeditor_code                            ?
_journal_coeditor_notes                          
;
;

_journal_techeditor_code                          ?
_journal_techeditor_notes                        
;
;

_journal_coden_ASTM                               ?
_journal_name_full                                ?
_journal_year                                     ?
_journal_volume                                   ?
_journal_issue                                    ?
_journal_page_first                               ?
_journal_page_last                                ?


_journal_suppl_publ_number                        ?
_journal_suppl_publ_pages                         ?


#===============================================================================

# 3. TITLE AND AUTHOR LIST

_publ_section_title                              
;
;
_publ_section_title_footnote                     
;
;

# The loop structure below should contain the names and adresses of all
# authors, in the required order of publication. Repeat as necessary.


loop_
_publ_author_name                                
_publ_author_footnote                            
_publ_author_address                             
'?' # author name
;   # author related footnote
;
;   # Address of this author
;

#===============================================================================

# 4. TEXT

_publ_section_synopsis                           
;
 ?
;
_publ_section_abstract                           
;
 ?
;

# Insert blank lines between paragraphs

_publ_section_comment                            
;
;
_publ_section_exptl_prep                         
;
 ?
;
_publ_section_exptl_refinement                   
;
 ?
;

# Insert blank lines between references

_publ_section_references                         
;
 Allen, F.H. (2002).
   Acta Cryst. B58, 380-388.

 Altomare, A., Burla, M.C., Camalli, M., Cascarano, G.L., Giacovazzo, C.
   Guagliardi, A., Moliterni, A.G.G., Polidori, G. & Spagna, R.
   (1999) J. Appl. Cryst. 32, 115-119.

 Beurskens, P.T., Beurskens, G., de Gelder, R., Garc\'ia-Granda, S.,
 Gould, R.O., Israel, R. & Smits, J.M.M. (1999) The DIRDIF99 Program System,
   Technical Report of the Crystallography Laboratory,
   University of Nijmegen, The Netherlands.

 Boer, J.L. de & Duisenberg, A.J.M. (1984). Acta Cryst. A40, C-410.

 Boeyens, J.C.A. (1978). J.Cryst.Mol.Struct. 8, 317-320.

 Cremer, D. & Pople, J.A. (1975). J. Am. Chem. Soc. 97, 1354-1358.

 Duisenberg, A.J.M. (1992). J. Appl. Cryst. 25, 92-96.

 Duisenberg, A.J.M., Kroon-Batenburg, L.M.J. & Schreurs, A.M.M. (2003).
   J. Appl. Cryst. 36, 220-229.

 Enraf-Nonius (1989). CAD-4 Software. Version 5. Enraf-Nonius, Delft,
   The Netherlands.

 Flack, H.D. (1983). Acta Cryst. A39, 876-881.

 Hooft, R.W.W. (1998). Collect Software, Nonius B.V., Delft, The Netherlands.

 LePage, Y. (1987). J. Appl. Cryst. 20, 264-269.

 Mackay, A.L. (1984). Acta Cryst. A40, 165-166.

 Meulenaer, J. de & Tompa, H. (1965). Acta Cryst. 19, 1014-1018.

 North, A.C.T., Phillips, D.C. & Mathews, F.S. (1968).
  Acta Cryst. A24, 351-359.

 Otwinowski, Z. & Minor, W. (1997). Methods in Enzymology, Vol. 276,
   Macromolecular Crystallography, Part A, edited by C.W. Carter &
    R.M. Sweet, pp. 307-326. London: Academic Press.

 Sheldrick, G.M. (1986). SHELXS86. University of G\"ottingen, Germany.

 Sheldrick, G.M. (1993). SHELXL93. University of G\"ottingen, Germany.

 Sheldrick, G.M. (1997). SHELXS97. University of G\"ottingen, Germany.

 Sheldrick, G.M. (1997). SHELXL97. University of G\"ottingen, Germany.

 Sluis, P. van der & Spek, A.L. (1990). Acta Cryst. A46, 194-201.

 Spek, A.L. (1987). Acta Cryst. C43, 1233-1235.

 Spek, A.L. (1988). J. Appl. Cryst. 21, 578-579.

 Spek, A.L. (1994). Am. Crystallogr. Assoc.-Abstracts, 22, 66.

 Spek, A.L. (1997). HELENA, Program for Datareduction, Utrecht
   University, The Netherlands.

 Spek, A.L. (2003). J. Appl. Cryst. 36, 7-13.

 Wilson, A.J.C. (1992). Ed. International Tables for Crystallography,
   Volume C, Kluwer Academic Publishers, Dordrecht, The Netherlands.
;
_publ_section_acknowledgements                   
;
;
_publ_section_figure_captions                    
; View of the title compound with the atom numbering scheme.
Displacement ellipsoids for non-H atoms are drawn at the 50% probability level.
;

#===============================================================================

data_XXV_R102

#===============================================================================

# 5. CHEMICAL DATA

_chemical_name_systematic                        
;
;
_chemical_name_common                             ?
_chemical_melting_point                           ?
_chemical_formula_moiety                         
'C17 H18 N2, C7 H4 N2 O6'
# Ex: 'C12 H16 N2 O6, H2 O' and '(Cd 2+)3, (C6 N6 Cr 3-)2, 2(H2 O)' 
_chemical_formula_structural                      ?
_chemical_formula_sum                            
', C7 H4 N2 O6'
_chemical_formula_iupac                           ?
_chemical_formula_weight                             462.46
_chemical_compound_source                        'see text'

loop_
_atom_type_symbol                                
_atom_type_description                           
_atom_type_scat_dispersion_real                  
_atom_type_scat_dispersion_imag                  
_atom_type_scat_source                           
 C   C    0.0033    0.0016
' International Tables Vol C Tables 4.2.6.8 and 6.1.1.4'
 H   H    0.0000    0.0000
' International Tables Vol C Tables 4.2.6.8 and 6.1.1.4'
 N   N    0.0061    0.0033
' International Tables Vol C Tables 4.2.6.8 and 6.1.1.4'
 O   O    0.0106    0.0060
' International Tables Vol C Tables 4.2.6.8 and 6.1.1.4'

#===============================================================================

# 6. CRYSTAL DATA

_symmetry_cell_setting                            orthorhombic
_symmetry_space_group_name_Hall                   '-P 2ac 2ab'
_symmetry_space_group_name_H-M                    'P b c a'
_symmetry_Int_Tables_number                              61

loop_
_symmetry_equiv_pos_site_id                      
_symmetry_equiv_pos_as_xyz                       
   1 x,y,z                         
   2 1/2-x,-y,1/2+z                
   3 1/2+x,1/2-y,-z                
   4 -x,1/2+y,1/2-z                
   5 -x,-y,-z                      
   6 1/2+x,y,1/2-z                 
   7 1/2-x,1/2+y,z                 
   8 x,1/2-y,1/2+z                 

_cell_length_a                                          8.73240
_cell_length_b                                         21.59750
_cell_length_c                                         25.64370
_cell_angle_alpha                                            90
_cell_angle_beta                                             90
_cell_angle_gamma                                            90
_cell_volume                                           4836.350
_cell_formula_units_Z                                 8
_cell_measurement_temperature                     ?
_cell_measurement_reflns_used                     ?
_cell_measurement_theta_min                       ?
_cell_measurement_theta_max                       ?
_cell_special_details                            
;
;

_exptl_crystal_description                       ' ?'
_exptl_crystal_colour                            ' ?'

_exptl_crystal_size_max                           ?
_exptl_crystal_size_mid                           ?
_exptl_crystal_size_min                           ?
_exptl_crystal_size_rad                           ?
_exptl_crystal_density_meas                       ?
_exptl_crystal_density_diffrn                         1.270
_exptl_crystal_density_method                    'Not Measured'
_exptl_crystal_F_000                                   1936
_exptl_absorpt_coefficient_mu                         0.093
_exptl_crystal_density_meas_temp                  ?

# Permitted for _exptl_absorpt_correction_type :
# analytical     'analytical from crystal shape'
#                Example: de Meulenaer&Tompa: ABST
# cylinder       'cylindrical'
# gaussian       'Gaussian from crystal shape'
#                Example: PLATON/ABSG
# integration    'integration from crystal shape'
# multi-scan     'symmetry-related measurements'
#                Example: SADABS, MULABS
# none           'no absorption corr. applied'
# numerical      'numerical from crystal shape'
# psi-scan       'psi-scan corrections'
#                Example: PLATON/ABSP
# refdelf        'refined from delta-F'
#                Example: SHELXA, 
# sphere         'spherical'
#                Example: PLATON/ABSS
_exptl_absorpt_correction_type                   ' ?'
# Example: '(North et al., 1968)'
_exptl_absorpt_process_details                    ?
_exptl_absorpt_correction_T_min                   ?
_exptl_absorpt_correction_T_max                   ?

#===============================================================================

# 7. EXPERIMENTAL DATA

_exptl_special_details                           
;
;
_diffrn_ambient_temperature                       ?
_diffrn_radiation_wavelength                        0.71073
_diffrn_radiation_probe                           'x-ray'
_diffrn_radiation_type                            'MoK\a'
_diffrn_radiation_source                          ?
_diffrn_radiation_monochromator                   ?

_diffrn_measurement_device_type                   ?
_diffrn_measurement_method                        ?
_diffrn_detector_area_resol_mean                  ?

# number of measured reflections (redundant set)
_diffrn_reflns_number                             ?
_diffrn_reflns_av_R_equivalents                   ?
_diffrn_reflns_av_sigmaI/netI                     ?
_diffrn_reflns_limit_h_min                        ?
_diffrn_reflns_limit_h_max                        ?
_diffrn_reflns_limit_k_min                        ?
_diffrn_reflns_limit_k_max                        ?
_diffrn_reflns_limit_l_min                        ?
_diffrn_reflns_limit_l_max                        ?
_diffrn_reflns_theta_min                          ?
_diffrn_reflns_theta_max                          ?
_diffrn_reflns_theta_full                         ?
_diffrn_measured_fraction_theta_max               ?
_diffrn_measured_fraction_theta_full              ?
_diffrn_reflns_reduction_process                 
;
;

# number of unique reflections
_reflns_number_total                              ?
# number of observed reflections (> n sig(I))
_reflns_number_gt                                 ?
_reflns_threshold_expression                       ?

_computing_data_collection                        ?
_computing_cell_refinement                        ?
_computing_data_reduction                         ?
_computing_structure_solution                     ?
_computing_structure_refinement                   ?
_computing_molecular_graphics                     ?
_computing_publication_material                   'PLATON (Spek, 2003)' 

#===============================================================================

# 8. REFINEMENT DATA

_refine_special_details                           ?
_refine_ls_structure_factor_coef                   ?
_refine_ls_matrix_type                             ?
_refine_ls_weighting_scheme                       ' ?'
_refine_ls_weighting_details                     
 ?                                                                                                                                                                                                      
_atom_sites_solution_primary                     ' ?'
_atom_sites_solution_secondary                   ' ?'
_atom_sites_solution_hydrogens                   ' ?'


# Permitted for _refine_ls_hydrogen_treatment :
# refall            - refined all H-atom parameters
# refxyz            - refined H-atom coordinates only
# refU              - refined H-atom U only
# noref             - no refinement of H-atom parameters
# constr            - H-atom parameters constrained
# hetero            - H-atom parameters constrained for H on C,
#                     all H-atom parameters refined for H on
#                     heteroatoms
# heteroxyz         - H-atom parameters constrained for H on C,
#                     refined H-atom coordinates only for H
#                     on heteroatoms
# heteroU           - H-atom parameters constrained for H on C,
#                     refined H-atom U's only for H on
#                     heteroatoms
# heteronoref       - H-atom parameters constrained for H on C,
#                     no refinement of H-atom parameters for
#                     H on heteroatoms
# hetero-mixed      - H-atom parameters constrained for H on C
#                     and some heteroatoms, all H-atom
#                     parameters refined for H on remaining
#                     heteroatoms.
# heteroxyz-mixed   - H-atom parameters constrained for H on C
#                     and some heteroatoms, refined H-atom
#                     coordinates only for H on remaining
#                     heteroatoms.
# heteroU-mixed     - H-atom parameters constrained for H on C
#                     and some heteroatoms, refined H-atom
#                     U's only for H on remaining heteroatoms
# heteronoref-mixed - H-atom parameters constrained for H on C
#                     and some heteroatoms, no refinement of
#                     H-atom parameters for H on remaining
#                     heteroatoms
# mixed   - some constrained, some independent
# undef   - H-atom parameters not defined
_refine_ls_hydrogen_treatment                    ' ?'

_refine_ls_extinction_method                      ' ?'
_refine_ls_extinction_coef                         ?                   
_refine_ls_extinction_expression                 
 ?                                                                                                                                                                                                      
_refine_ls_abs_structure_details                  ?
_refine_ls_abs_structure_Flack                   .
_refine_ls_number_reflns                          ?
_refine_ls_number_parameters                      ?
_refine_ls_number_restraints                              0
_refine_ls_number_constraints                     ?
_refine_ls_R_factor_all                           ?
_refine_ls_R_factor_gt                            ?
_refine_ls_wR_factor_ref                          ?
_refine_ls_wR_factor_gt                           ?
_refine_ls_goodness_of_fit_ref                    ?
_refine_ls_restrained_S_all                       ?
_refine_ls_shift/su_max                           ?
_refine_ls_shift/su_mean                          ?
_refine_diff_density_max                          ?
_refine_diff_density_min                          ?
_refine_diff_density_rms                          ?

#===============================================================================

# 9. ATOMIC COORDINATES AND DISPLACEMENT PARAMETERS

loop_
_atom_site_label                                 
_atom_site_type_symbol                           
_atom_site_thermal_displace_type                 
_atom_site_fract_x                               
_atom_site_fract_y                               
_atom_site_fract_z                               
_atom_site_occupancy                             
_atom_site_U_iso_or_equiv                        
_atom_site_calc_flag                             
_atom_site_refinement_flags                      
_atom_site_disorder_assembly                     
_atom_site_disorder_group                        
N1 N Uiso 0.57738 0.22112 0.11640 1.000 0.0500 . . . .                          
N2 N Uiso 0.76170 0.28545 0.15372 1.000 0.0500 . . . .                          
C1 C Uiso 0.56690 0.18542 0.16235 1.000 0.0500 . . . .                          
C2 C Uiso 0.47967 0.13122 0.16354 1.000 0.0500 . . . .                          
C3 C Uiso 0.46461 0.09737 0.20969 1.000 0.0500 . . . .                          
C4 C Uiso 0.53816 0.11666 0.25530 1.000 0.0500 . . . .                          
C5 C Uiso 0.62889 0.16988 0.25390 1.000 0.0500 . . . .                          
C6 C Uiso 0.64519 0.20398 0.20783 1.000 0.0500 . . . .                          
C7 C Uiso 0.74511 0.26140 0.20719 1.000 0.0500 . . . .                          
C8 C Uiso 0.51357 0.08278 0.30562 1.000 0.0500 . . . .                          
C9 C Uiso 0.87885 0.25668 0.12454 1.000 0.0500 . . . .                          
C10 C Uiso 0.61444 0.28552 0.12699 1.000 0.0500 . . . .                         
C11 C Uiso 0.84299 0.21385 0.08486 1.000 0.0500 . . . .                         
C12 C Uiso 0.67766 0.19483 0.07605 1.000 0.0500 . . . .                         
C13 C Uiso 1.03268 0.26857 0.13540 1.000 0.0500 . . . .                         
C14 C Uiso 1.14877 0.24234 0.10521 1.000 0.0500 . . . .                         
C15 C Uiso 1.11344 0.20275 0.06387 1.000 0.0500 . . . .                         
C16 C Uiso 0.96012 0.18769 0.05450 1.000 0.0500 . . . .                         
C17 C Uiso 1.23917 0.17400 0.03235 1.000 0.0500 . . . .                         
O1 O Uiso 1.29793 0.39726 0.09907 1.000 0.0500 . . . .                          
O2 O Uiso 1.19339 0.40683 0.02178 1.000 0.0500 . . . .                          
O3 O Uiso 0.53985 0.50854 0.07469 1.000 0.0500 . . . .                          
O4 O Uiso 0.64970 0.46951 0.00232 1.000 0.0500 . . . .                          
O5 O Uiso 0.75711 0.46222 0.24691 1.000 0.0500 . . . .                          
O6 O Uiso 0.94294 0.39395 0.24951 1.000 0.0500 . . . .                          
N3 N Uiso 1.18849 0.40929 0.07005 1.000 0.0500 . . . .                          
N4 N Uiso 0.85961 0.43121 0.22609 1.000 0.0500 . . . .                          
C18 C Uiso 0.88262 0.43860 0.16990 1.000 0.0500 . . . .                         
C19 C Uiso 1.02590 0.42512 0.14823 1.000 0.0500 . . . .                         
C20 C Uiso 1.04271 0.42759 0.09406 1.000 0.0500 . . . .                         
C21 C Uiso 0.92018 0.44540 0.06207 1.000 0.0500 . . . .                         
C22 C Uiso 0.77886 0.46069 0.08450 1.000 0.0500 . . . .                         
C23 C Uiso 0.75914 0.45680 0.13856 1.000 0.0500 . . . .                         
C24 C Uiso 0.65215 0.47884 0.04926 1.000 0.0500 . . . .                         
H1 H Uiso 0.41831 0.11634 0.12897 1.000 0.0600 . . . .                          
H2 H Uiso 0.39055 0.05694 0.21034 1.000 0.0600 . . . .                          
H3 H Uiso 0.68765 0.18516 0.28898 1.000 0.0600 . . . .                          
H4 H Uiso 0.68888 0.29699 0.23097 1.000 0.0600 . . . .                          
H5 H Uiso 0.85638 0.25189 0.22518 1.000 0.0600 . . . .                          
H6 H Uiso 0.60098 0.09481 0.33450 1.000 0.0750 . . . .                          
H7 H Uiso 0.40116 0.09428 0.32179 1.000 0.0750 . . . .                          
H8 H Uiso 0.52034 0.03281 0.29935 1.000 0.0750 . . . .                          
H9 H Uiso 0.61981 0.31265 0.09086 1.000 0.0600 . . . .                          
H10 H Uiso 0.52544 0.30767 0.15087 1.000 0.0600 . . . .                         
H11 H Uiso 0.66859 0.14421 0.07487 1.000 0.0600 . . . .                         
H12 H Uiso 0.64098 0.21253 0.03799 1.000 0.0600 . . . .                         
H13 H Uiso 1.06354 0.29809 0.16799 1.000 0.0600 . . . .                         
H14 H Uiso 1.26755 0.25262 0.11457 1.000 0.0600 . . . .                         
H15 H Uiso 0.93127 0.15487 0.02384 1.000 0.0600 . . . .                         
H16 H Uiso 1.27806 0.13119 0.05082 1.000 0.0750 . . . .                         
H17 H Uiso 1.19965 0.16334 -0.00709 1.000 0.0750 . . . .                        
H18 H Uiso 1.33635 0.20568 0.02858 1.000 0.0750 . . . .                         
H19 H Uiso 1.12079 0.41101 0.17303 1.000 0.0600 . . . .                         
H20 H Uiso 0.93282 0.44702 0.01987 1.000 0.0600 . . . .                         
H21 H Uiso 0.64773 0.46634 0.15575 1.000 0.0600 . . . .                         
H22 H Uiso 0.46238 0.52027 0.04816 1.000 0.0750 . . . .                         

#===============================================================================

# 10. MOLECULAR GEOMETRY

_geom_special_details                            
;
 Bond distances, angles etc. have been calculated using the
 rounded fractional coordinates. All su's are estimated
 from the variances of the (full) variance-covariance matrix.
 The cell esds are taken into account in the estimation of
 distances, angles and torsion angles
;

loop_
_geom_bond_atom_site_label_1                     
_geom_bond_atom_site_label_2                     
_geom_bond_distance                              
_geom_bond_site_symmetry_1                       
_geom_bond_site_symmetry_2                       
_geom_bond_publ_flag                             
 O1      N3           1.2388                     .       .                   yes
 O2      N3           1.2397                     .       .                   yes
 O3      C24          1.3410                     .       .                   yes
 O4      C24          1.2207                     .       .                   yes
 O5      N4           1.2389                     .       .                   yes
 O6      N4           1.2401                     .       .                   yes
 O3      H22          0.9900                     .       .                   no 
 N1      C10          1.4536                     .       .                   yes
 N1      C12          1.4697                     .       .                   yes
 N1      C1           1.4111                     .       .                   yes
 N2      C9           1.4116                     .       .                   yes
 N2      C7           1.4734                     .       .                   yes
 N2      C10          1.4572                     .       .                   yes
 N3      C20          1.4683                     .       .                   yes
 N4      C18          1.4636                     .       .                   yes
 C1      C2           1.3969                     .       .                   no 
 C1      C6           1.4101                     .       .                   no 
 C2      C3           1.3973                     .       .                   no 
 C3      C4           1.3979                     .       .                   no 
 C4      C5           1.3965                     .       .                   no 
 C4      C8           1.4989                     .       .                   no 
 C5      C6           1.3994                     .       .                   no 
 C6      C7           1.5164                     .       .                   no 
 C9      C11          1.4104                     .       .                   no 
 C9      C13          1.3957                     .       .                   no 
 C11     C12          1.5179                     .       .                   no 
 C11     C16          1.4041                     .       .                   no 
 C13     C14          1.3957                     .       .                   no 
 C14     C15          1.3965                     .       .                   no 
 C15     C16          1.3986                     .       .                   no 
 C15     C17          1.4981                     .       .                   no 
 C2      H1           1.0800                     .       .                   no 
 C3      H2           1.0900                     .       .                   no 
 C5      H3           1.0900                     .       .                   no 
 C7      H5           1.1000                     .       .                   no 
 C7      H4           1.1000                     .       .                   no 
 C8      H7           1.0900                     .       .                   no 
 C8      H8           1.0900                     .       .                   no 
 C8      H6           1.0900                     .       .                   no 
 C10     H10          1.1000                     .       .                   no 
 C10     H9           1.1000                     .       .                   no 
 C12     H12          1.1000                     .       .                   no 
 C12     H11          1.1000                     .       .                   no 
 C13     H13          1.0900                     .       .                   no 
 C14     H14          1.0900                     .       .                   no 
 C16     H15          1.0900                     .       .                   no 
 C17     H18          1.0900                     .       .                   no 
 C17     H16          1.0900                     .       .                   no 
 C17     H17          1.0900                     .       .                   no 
 C18     C23          1.4011                     .       .                   no 
 C18     C19          1.3996                     .       .                   no 
 C19     C20          1.3979                     .       .                   no 
 C20     C21          1.4021                     .       .                   no 
 C21     C22          1.4010                     .       .                   no 
 C22     C23          1.3995                     .       .                   no 
 C22     C24          1.4814                     .       .                   no 
 C19     H19          1.0900                     .       .                   no 
 C21     H20          1.0900                     .       .                   no 
 C23     H21          1.0900                     .       .                   no 

loop_
_geom_angle_atom_site_label_1                    
_geom_angle_atom_site_label_2                    
_geom_angle_atom_site_label_3                    
_geom_angle                                      
_geom_angle_site_symmetry_1                      
_geom_angle_site_symmetry_2                      
_geom_angle_site_symmetry_3                      
_geom_angle_publ_flag                            
 C24     O3      H22          107.00             .       .       .           no 
 C1      N1      C12          114.55             .       .       .           yes
 C10     N1      C12          111.63             .       .       .           yes
 C1      N1      C10          112.41             .       .       .           yes
 C7      N2      C9           114.17             .       .       .           yes
 C7      N2      C10          110.57             .       .       .           yes
 C9      N2      C10          112.99             .       .       .           yes
 O1      N3      O2           124.35             .       .       .           yes
 O1      N3      C20          118.26             .       .       .           yes
 O2      N3      C20          117.40             .       .       .           yes
 O5      N4      C18          117.68             .       .       .           yes
 O6      N4      C18          117.84             .       .       .           yes
 O5      N4      O6           124.48             .       .       .           yes
 N1      C1      C2           120.76             .       .       .           yes
 N1      C1      C6           120.26             .       .       .           yes
 C2      C1      C6           118.98             .       .       .           no 
 C1      C2      C3           120.55             .       .       .           no 
 C2      C3      C4           120.63             .       .       .           no 
 C3      C4      C5           118.98             .       .       .           no 
 C5      C4      C8           120.35             .       .       .           no 
 C3      C4      C8           120.60             .       .       .           no 
 C4      C5      C6           120.84             .       .       .           no 
 C5      C6      C7           119.87             .       .       .           no 
 C1      C6      C7           120.17             .       .       .           no 
 C1      C6      C5           119.96             .       .       .           no 
 N2      C7      C6           110.79             .       .       .           yes
 N2      C9      C11          120.68             .       .       .           yes
 N2      C9      C13          120.71             .       .       .           yes
 C11     C9      C13          118.58             .       .       .           no 
 N1      C10     N2           106.46             .       .       .           yes
 C9      C11     C12          119.74             .       .       .           no 
 C12     C11     C16          120.09             .       .       .           no 
 C9      C11     C16          120.15             .       .       .           no 
 N1      C12     C11          110.94             .       .       .           yes
 C9      C13     C14          120.91             .       .       .           no 
 C13     C14     C15          120.61             .       .       .           no 
 C16     C15     C17          120.83             .       .       .           no 
 C14     C15     C16          118.97             .       .       .           no 
 C14     C15     C17          120.10             .       .       .           no 
 C11     C16     C15          120.56             .       .       .           no 
 C1      C2      H1           120.00             .       .       .           no 
 C3      C2      H1           119.00             .       .       .           no 
 C2      C3      H2           119.00             .       .       .           no 
 C4      C3      H2           120.00             .       .       .           no 
 C4      C5      H3           120.00             .       .       .           no 
 C6      C5      H3           119.00             .       .       .           no 
 N2      C7      H4           108.00             .       .       .           no 
 N2      C7      H5           112.00             .       .       .           no 
 C6      C7      H5           111.00             .       .       .           no 
 H4      C7      H5           107.00             .       .       .           no 
 C6      C7      H4           108.00             .       .       .           no 
 H6      C8      H8           107.00             .       .       .           no 
 H7      C8      H8           109.00             .       .       .           no 
 C4      C8      H6           112.00             .       .       .           no 
 C4      C8      H7           110.00             .       .       .           no 
 H6      C8      H7           108.00             .       .       .           no 
 C4      C8      H8           110.00             .       .       .           no 
 N1      C10     H9           111.00             .       .       .           no 
 N1      C10     H10          111.00             .       .       .           no 
 N2      C10     H9           111.00             .       .       .           no 
 N2      C10     H10          111.00             .       .       .           no 
 H9      C10     H10          106.00             .       .       .           no 
 N1      C12     H11          111.00             .       .       .           no 
 N1      C12     H12          109.00             .       .       .           no 
 H11     C12     H12          108.00             .       .       .           no 
 C11     C12     H11          110.00             .       .       .           no 
 C11     C12     H12          108.00             .       .       .           no 
 C9      C13     H13          120.00             .       .       .           no 
 C14     C13     H13          119.00             .       .       .           no 
 C13     C14     H14          119.00             .       .       .           no 
 C15     C14     H14          120.00             .       .       .           no 
 C11     C16     H15          120.00             .       .       .           no 
 C15     C16     H15          120.00             .       .       .           no 
 C15     C17     H16          110.00             .       .       .           no 
 C15     C17     H17          111.00             .       .       .           no 
 C15     C17     H18          111.00             .       .       .           no 
 H16     C17     H17          109.00             .       .       .           no 
 H16     C17     H18          109.00             .       .       .           no 
 H17     C17     H18          107.00             .       .       .           no 
 N4      C18     C23          119.32             .       .       .           yes
 C19     C18     C23          121.24             .       .       .           no 
 N4      C18     C19          119.40             .       .       .           yes
 C18     C19     C20          118.72             .       .       .           no 
 N3      C20     C19          119.83             .       .       .           yes
 C19     C20     C21          120.78             .       .       .           no 
 N3      C20     C21          119.35             .       .       .           yes
 C20     C21     C22          119.78             .       .       .           no 
 C21     C22     C24          118.02             .       .       .           no 
 C23     C22     C24          121.89             .       .       .           no 
 C21     C22     C23          120.06             .       .       .           no 
 C18     C23     C22          119.36             .       .       .           no 
 O3      C24     C22          112.09             .       .       .           yes
 O4      C24     C22          124.82             .       .       .           yes
 O3      C24     O4           123.07             .       .       .           yes
 C18     C19     H19          120.00             .       .       .           no 
 C20     C19     H19          121.00             .       .       .           no 
 C20     C21     H20          121.00             .       .       .           no 
 C22     C21     H20          119.00             .       .       .           no 
 C18     C23     H21          121.00             .       .       .           no 
 C22     C23     H21          120.00             .       .       .           no 

loop_
_geom_torsion_atom_site_label_1                  
_geom_torsion_atom_site_label_2                  
_geom_torsion_atom_site_label_3                  
_geom_torsion_atom_site_label_4                  
_geom_torsion                                    
_geom_torsion_site_symmetry_1                    
_geom_torsion_site_symmetry_2                    
_geom_torsion_site_symmetry_3                    
_geom_torsion_site_symmetry_4                    
_geom_torsion_publ_flag                          
 C10     N1      C1      C2           155.72     .       .       .       .   no 
 C12     N1      C1      C2           -75.48     .       .       .       .   no 
 C10     N1      C1      C6           -24.51     .       .       .       .   no 
 C12     N1      C1      C6           104.29     .       .       .       .   no 
 C12     N1      C10     N2           -70.37     .       .       .       .   no 
 C1      N1      C12     C11          -85.73     .       .       .       .   no 
 C10     N1      C12     C11           43.46     .       .       .       .   no 
 C1      N1      C10     N2            59.94     .       .       .       .   no 
 C10     N2      C7      C6            44.29     .       .       .       .   no 
 C7      N2      C9      C11          105.48     .       .       .       .   no 
 C9      N2      C7      C6           -84.45     .       .       .       .   no 
 C7      N2      C10     N1           -71.50     .       .       .       .   no 
 C9      N2      C10     N1            57.87     .       .       .       .   no 
 C10     N2      C9      C11          -22.02     .       .       .       .   no 
 C10     N2      C9      C13          159.96     .       .       .       .   no 
 C7      N2      C9      C13          -72.54     .       .       .       .   no 
 O2      N3      C20     C19          173.55     .       .       .       .   no 
 O2      N3      C20     C21           -4.33     .       .       .       .   no 
 O1      N3      C20     C19           -6.32     .       .       .       .   no 
 O1      N3      C20     C21          175.80     .       .       .       .   no 
 O6      N4      C18     C23          152.32     .       .       .       .   no 
 O5      N4      C18     C19          155.38     .       .       .       .   no 
 O5      N4      C18     C23          -27.00     .       .       .       .   no 
 O6      N4      C18     C19          -25.29     .       .       .       .   no 
 N1      C1      C6      C5           177.17     .       .       .       .   no 
 N1      C1      C2      C3          -177.40     .       .       .       .   no 
 C6      C1      C2      C3             2.82     .       .       .       .   no 
 C2      C1      C6      C5            -3.05     .       .       .       .   no 
 N1      C1      C6      C7            -1.87     .       .       .       .   no 
 C2      C1      C6      C7           177.91     .       .       .       .   no 
 C1      C2      C3      C4            -0.86     .       .       .       .   no 
 C2      C3      C4      C8           175.88     .       .       .       .   no 
 C2      C3      C4      C5            -0.91     .       .       .       .   no 
 C8      C4      C5      C6          -176.13     .       .       .       .   no 
 C3      C4      C5      C6             0.66     .       .       .       .   no 
 C4      C5      C6      C7          -179.63     .       .       .       .   no 
 C4      C5      C6      C1             1.33     .       .       .       .   no 
 C5      C6      C7      N2           172.85     .       .       .       .   no 
 C1      C6      C7      N2            -8.11     .       .       .       .   no 
 C11     C9      C13     C14            4.74     .       .       .       .   no 
 C13     C9      C11     C12          173.50     .       .       .       .   no 
 N2      C9      C13     C14         -177.19     .       .       .       .   no 
 N2      C9      C11     C16          177.07     .       .       .       .   no 
 C13     C9      C11     C16           -4.87     .       .       .       .   no 
 N2      C9      C11     C12           -4.57     .       .       .       .   no 
 C12     C11     C16     C15         -177.07     .       .       .       .   no 
 C16     C11     C12     N1           172.26     .       .       .       .   no 
 C9      C11     C16     C15            1.29     .       .       .       .   no 
 C9      C11     C12     N1            -6.11     .       .       .       .   no 
 C9      C13     C14     C15           -1.01     .       .       .       .   no 
 C13     C14     C15     C17         -178.92     .       .       .       .   no 
 C13     C14     C15     C16           -2.65     .       .       .       .   no 
 C17     C15     C16     C11          178.72     .       .       .       .   no 
 C14     C15     C16     C11            2.48     .       .       .       .   no 
 N4      C18     C19     C20          174.92     .       .       .       .   no 
 C23     C18     C19     C20           -2.65     .       .       .       .   no 
 C19     C18     C23     C22            0.95     .       .       .       .   no 
 N4      C18     C23     C22         -176.62     .       .       .       .   no 
 C18     C19     C20     N3          -175.55     .       .       .       .   no 
 C18     C19     C20     C21            2.30     .       .       .       .   no 
 N3      C20     C21     C22          177.59     .       .       .       .   no 
 C19     C20     C21     C22           -0.27     .       .       .       .   no 
 C20     C21     C22     C23           -1.48     .       .       .       .   no 
 C20     C21     C22     C24         -179.59     .       .       .       .   no 
 C21     C22     C23     C18            1.14     .       .       .       .   no 
 C24     C22     C23     C18          179.17     .       .       .       .   no 
 C21     C22     C24     O3          -162.44     .       .       .       .   no 
 C21     C22     C24     O4            16.02     .       .       .       .   no 
 C23     C22     C24     O3            19.49     .       .       .       .   no 
 C23     C22     C24     O4          -162.05     .       .       .       .   no 

loop_
_geom_hbond_atom_site_label_D
_geom_hbond_atom_site_label_H
_geom_hbond_atom_site_label_A
_geom_hbond_distance_DH
_geom_hbond_distance_HA
_geom_hbond_distance_DA
_geom_hbond_angle_DHA
_geom_hbond_site_symmetry_A
_geom_hbond_publ_flag
#
#D   H   A   D - H  H...A   D...A    D - H...A  symm(A)
#
O3      H22     O4          0.9900     1.6400     2.6200     170.00   5_665 yes 

# Loop Mechanism for Extra Tables(s)

#loop_
#_publ_manuscript_incl_extra_item
#'_geom_extra_tableA_col_1'
#'_geom_extra_tableA_col_2'
#'_geom_extra_tableA_col_3'
#'_geom_extra_table_head_A'
#'_geom_table_footnote_A'
#'_geom_extra_tableB_col_1'
#'_geom_extra_tableB_col_2'
#'_geom_extra_tableB_col_3'
#'_geom_extra_table_head_B'
#'_geom_table_footnote_B'


#
#loop_
#_geom_extra_tableA_col_1
#_geom_extra_tableA_col_2
#_geom_extra_tableA_col_3
# ? ? ?


#
#loop_
#_geom_extra_tableB_col_1
#_geom_extra_tableB_col_2
#_geom_extra_tableB_col_3
# ? ? ?


#
#_geom_table_footnote_A
#;
# ?
#;


#
#_geom_table_footnote_B
#;
# ?
#;


#
#_geom_table_footnote_A
#;
# ?
#;


#
#_geom_table_footnote_B
#;
# ?
#;

_iucr_refine_instructions_details                
;
;

#===END
# CIF-file generated for E000044C00P21/c             New: P21/c  

#==============================================================================
data_global
#==============================================================================

# 0. AUDIT DETAILS

_audit_creation_date                              'Aug  4 09:38:49 2015'
_audit_creation_method                            'PLATON <TABLE ACC> option' 
_audit_update_record                             
;
;

#===============================================================================

# 1. SUBMISSION DETAILS

# Name of author for correspondence
_publ_contact_author_name                        
;
;
# address of author for correspondence
_publ_contact_author_address                     
;
;

_publ_contact_author_email                        ?
_publ_contact_author_fax                          ?
_publ_contact_author_phone                        ?

_publ_requested_journal                           'Acta Crystallographica C' 
# Publication choise FI, CI or EI for Inorganic
#                    FM, CM or EM for Metal-organic
#                    FO, CO or EO for Organic
_publ_requested_category                          ?
_publ_requested_coeditor_name                     ?

_publ_contact_letter                             # Include date of submission
;
Date of submission ?

Please consider this CIF submission for publication as a
Regular Structural Paper in Acta Crystallographica C. 
;

#===============================================================================

# 2. PROCESSING SUMMARY (JOURNAL OFFICE ONLY)

_journal_date_recd_electronic                     ?

_journal_date_to_coeditor                         ?
_journal_date_from_coeditor                       ?
_journal_date_accepted                            ?

_journal_date_printers_first                      ?
_journal_date_printers_final                      ?
_journal_date_proofs_out                          ?
_journal_date_proofs_in                           ?

_journal_coeditor_name                            ?
_journal_coeditor_code                            ?
_journal_coeditor_notes                          
;
;

_journal_techeditor_code                          ?
_journal_techeditor_notes                        
;
;

_journal_coden_ASTM                               ?
_journal_name_full                                ?
_journal_year                                     ?
_journal_volume                                   ?
_journal_issue                                    ?
_journal_page_first                               ?
_journal_page_last                                ?


_journal_suppl_publ_number                        ?
_journal_suppl_publ_pages                         ?


#===============================================================================

# 3. TITLE AND AUTHOR LIST

_publ_section_title                              
;
;
_publ_section_title_footnote                     
;
;

# The loop structure below should contain the names and adresses of all
# authors, in the required order of publication. Repeat as necessary.


loop_
_publ_author_name                                
_publ_author_footnote                            
_publ_author_address                             
'?' # author name
;   # author related footnote
;
;   # Address of this author
;

#===============================================================================

# 4. TEXT

_publ_section_synopsis                           
;
 ?
;
_publ_section_abstract                           
;
 ?
;

# Insert blank lines between paragraphs

_publ_section_comment                            
;
;
_publ_section_exptl_prep                         
;
 ?
;
_publ_section_exptl_refinement                   
;
 ?
;

# Insert blank lines between references

_publ_section_references                         
;
 Allen, F.H. (2002).
   Acta Cryst. B58, 380-388.

 Altomare, A., Burla, M.C., Camalli, M., Cascarano, G.L., Giacovazzo, C.
   Guagliardi, A., Moliterni, A.G.G., Polidori, G. & Spagna, R.
   (1999) J. Appl. Cryst. 32, 115-119.

 Beurskens, P.T., Beurskens, G., de Gelder, R., Garc\'ia-Granda, S.,
 Gould, R.O., Israel, R. & Smits, J.M.M. (1999) The DIRDIF99 Program System,
   Technical Report of the Crystallography Laboratory,
   University of Nijmegen, The Netherlands.

 Boer, J.L. de & Duisenberg, A.J.M. (1984). Acta Cryst. A40, C-410.

 Boeyens, J.C.A. (1978). J.Cryst.Mol.Struct. 8, 317-320.

 Cremer, D. & Pople, J.A. (1975). J. Am. Chem. Soc. 97, 1354-1358.

 Duisenberg, A.J.M. (1992). J. Appl. Cryst. 25, 92-96.

 Duisenberg, A.J.M., Kroon-Batenburg, L.M.J. & Schreurs, A.M.M. (2003).
   J. Appl. Cryst. 36, 220-229.

 Enraf-Nonius (1989). CAD-4 Software. Version 5. Enraf-Nonius, Delft,
   The Netherlands.

 Flack, H.D. (1983). Acta Cryst. A39, 876-881.

 Hooft, R.W.W. (1998). Collect Software, Nonius B.V., Delft, The Netherlands.

 LePage, Y. (1987). J. Appl. Cryst. 20, 264-269.

 Mackay, A.L. (1984). Acta Cryst. A40, 165-166.

 Meulenaer, J. de & Tompa, H. (1965). Acta Cryst. 19, 1014-1018.

 North, A.C.T., Phillips, D.C. & Mathews, F.S. (1968).
  Acta Cryst. A24, 351-359.

 Otwinowski, Z. & Minor, W. (1997). Methods in Enzymology, Vol. 276,
   Macromolecular Crystallography, Part A, edited by C.W. Carter &
    R.M. Sweet, pp. 307-326. London: Academic Press.

 Sheldrick, G.M. (1986). SHELXS86. University of G\"ottingen, Germany.

 Sheldrick, G.M. (1993). SHELXL93. University of G\"ottingen, Germany.

 Sheldrick, G.M. (1997). SHELXS97. University of G\"ottingen, Germany.

 Sheldrick, G.M. (1997). SHELXL97. University of G\"ottingen, Germany.

 Sluis, P. van der & Spek, A.L. (1990). Acta Cryst. A46, 194-201.

 Spek, A.L. (1987). Acta Cryst. C43, 1233-1235.

 Spek, A.L. (1988). J. Appl. Cryst. 21, 578-579.

 Spek, A.L. (1994). Am. Crystallogr. Assoc.-Abstracts, 22, 66.

 Spek, A.L. (1997). HELENA, Program for Datareduction, Utrecht
   University, The Netherlands.

 Spek, A.L. (2003). J. Appl. Cryst. 36, 7-13.

 Wilson, A.J.C. (1992). Ed. International Tables for Crystallography,
   Volume C, Kluwer Academic Publishers, Dordrecht, The Netherlands.
;
_publ_section_acknowledgements                   
;
;
_publ_section_figure_captions                    
; View of the title compound with the atom numbering scheme.
Displacement ellipsoids for non-H atoms are drawn at the 50% probability level.
;

#===============================================================================

data_XXV_R103

#===============================================================================

# 5. CHEMICAL DATA

_chemical_name_systematic                        
;
;
_chemical_name_common                             ?
_chemical_melting_point                           ?
_chemical_formula_moiety                         
'C17 H18 N2, C7 H4 N2 O6'
# Ex: 'C12 H16 N2 O6, H2 O' and '(Cd 2+)3, (C6 N6 Cr 3-)2, 2(H2 O)' 
_chemical_formula_structural                      ?
_chemical_formula_sum                            
', C7 H4 N2 O6'
_chemical_formula_iupac                           ?
_chemical_formula_weight                             462.46
_chemical_compound_source                        'see text'

loop_
_atom_type_symbol                                
_atom_type_description                           
_atom_type_scat_dispersion_real                  
_atom_type_scat_dispersion_imag                  
_atom_type_scat_source                           
 C   C    0.0033    0.0016
' International Tables Vol C Tables 4.2.6.8 and 6.1.1.4'
 H   H    0.0000    0.0000
' International Tables Vol C Tables 4.2.6.8 and 6.1.1.4'
 N   N    0.0061    0.0033
' International Tables Vol C Tables 4.2.6.8 and 6.1.1.4'
 O   O    0.0106    0.0060
' International Tables Vol C Tables 4.2.6.8 and 6.1.1.4'

#===============================================================================

# 6. CRYSTAL DATA

_symmetry_cell_setting                              monoclinic
_symmetry_space_group_name_Hall                   '-P 2ybc'
_symmetry_space_group_name_H-M                    'P 21/c'
_symmetry_Int_Tables_number                              14

loop_
_symmetry_equiv_pos_site_id                      
_symmetry_equiv_pos_as_xyz                       
   1 x,y,z                         
   2 -x,1/2+y,1/2-z                
   3 -x,-y,-z                      
   4 x,1/2-y,1/2+z                 

_cell_length_a                                          7.82680
_cell_length_b                                         30.59180
_cell_length_c                                         10.66970
_cell_angle_alpha                                            90
_cell_angle_beta                                        96.8260
_cell_angle_gamma                                            90
_cell_volume                                           2536.601
_cell_formula_units_Z                                 4
_cell_measurement_temperature                     ?
_cell_measurement_reflns_used                     ?
_cell_measurement_theta_min                       ?
_cell_measurement_theta_max                       ?
_cell_special_details                            
;
;

_exptl_crystal_description                       ' ?'
_exptl_crystal_colour                            ' ?'

_exptl_crystal_size_max                           ?
_exptl_crystal_size_mid                           ?
_exptl_crystal_size_min                           ?
_exptl_crystal_size_rad                           ?
_exptl_crystal_density_meas                       ?
_exptl_crystal_density_diffrn                         1.211
_exptl_crystal_density_method                    'Not Measured'
_exptl_crystal_F_000                                    968
_exptl_absorpt_coefficient_mu                         0.089
_exptl_crystal_density_meas_temp                  ?

# Permitted for _exptl_absorpt_correction_type :
# analytical     'analytical from crystal shape'
#                Example: de Meulenaer&Tompa: ABST
# cylinder       'cylindrical'
# gaussian       'Gaussian from crystal shape'
#                Example: PLATON/ABSG
# integration    'integration from crystal shape'
# multi-scan     'symmetry-related measurements'
#                Example: SADABS, MULABS
# none           'no absorption corr. applied'
# numerical      'numerical from crystal shape'
# psi-scan       'psi-scan corrections'
#                Example: PLATON/ABSP
# refdelf        'refined from delta-F'
#                Example: SHELXA, 
# sphere         'spherical'
#                Example: PLATON/ABSS
_exptl_absorpt_correction_type                   ' ?'
# Example: '(North et al., 1968)'
_exptl_absorpt_process_details                    ?
_exptl_absorpt_correction_T_min                   ?
_exptl_absorpt_correction_T_max                   ?

#===============================================================================

# 7. EXPERIMENTAL DATA

_exptl_special_details                           
;
;
_diffrn_ambient_temperature                       ?
_diffrn_radiation_wavelength                        0.71073
_diffrn_radiation_probe                           'x-ray'
_diffrn_radiation_type                            'MoK\a'
_diffrn_radiation_source                          ?
_diffrn_radiation_monochromator                   ?

_diffrn_measurement_device_type                   ?
_diffrn_measurement_method                        ?
_diffrn_detector_area_resol_mean                  ?

# number of measured reflections (redundant set)
_diffrn_reflns_number                             ?
_diffrn_reflns_av_R_equivalents                   ?
_diffrn_reflns_av_sigmaI/netI                     ?
_diffrn_reflns_limit_h_min                        ?
_diffrn_reflns_limit_h_max                        ?
_diffrn_reflns_limit_k_min                        ?
_diffrn_reflns_limit_k_max                        ?
_diffrn_reflns_limit_l_min                        ?
_diffrn_reflns_limit_l_max                        ?
_diffrn_reflns_theta_min                          ?
_diffrn_reflns_theta_max                          ?
_diffrn_reflns_theta_full                         ?
_diffrn_measured_fraction_theta_max               ?
_diffrn_measured_fraction_theta_full              ?
_diffrn_reflns_reduction_process                 
;
;

# number of unique reflections
_reflns_number_total                              ?
# number of observed reflections (> n sig(I))
_reflns_number_gt                                 ?
_reflns_threshold_expression                       ?

_computing_data_collection                        ?
_computing_cell_refinement                        ?
_computing_data_reduction                         ?
_computing_structure_solution                     ?
_computing_structure_refinement                   ?
_computing_molecular_graphics                     ?
_computing_publication_material                   'PLATON (Spek, 2003)' 

#===============================================================================

# 8. REFINEMENT DATA

_refine_special_details                           ?
_refine_ls_structure_factor_coef                   ?
_refine_ls_matrix_type                             ?
_refine_ls_weighting_scheme                       ' ?'
_refine_ls_weighting_details                     
 ?                                                                                                                                                                                                      
_atom_sites_solution_primary                     ' ?'
_atom_sites_solution_secondary                   ' ?'
_atom_sites_solution_hydrogens                   ' ?'


# Permitted for _refine_ls_hydrogen_treatment :
# refall            - refined all H-atom parameters
# refxyz            - refined H-atom coordinates only
# refU              - refined H-atom U only
# noref             - no refinement of H-atom parameters
# constr            - H-atom parameters constrained
# hetero            - H-atom parameters constrained for H on C,
#                     all H-atom parameters refined for H on
#                     heteroatoms
# heteroxyz         - H-atom parameters constrained for H on C,
#                     refined H-atom coordinates only for H
#                     on heteroatoms
# heteroU           - H-atom parameters constrained for H on C,
#                     refined H-atom U's only for H on
#                     heteroatoms
# heteronoref       - H-atom parameters constrained for H on C,
#                     no refinement of H-atom parameters for
#                     H on heteroatoms
# hetero-mixed      - H-atom parameters constrained for H on C
#                     and some heteroatoms, all H-atom
#                     parameters refined for H on remaining
#                     heteroatoms.
# heteroxyz-mixed   - H-atom parameters constrained for H on C
#                     and some heteroatoms, refined H-atom
#                     coordinates only for H on remaining
#                     heteroatoms.
# heteroU-mixed     - H-atom parameters constrained for H on C
#                     and some heteroatoms, refined H-atom
#                     U's only for H on remaining heteroatoms
# heteronoref-mixed - H-atom parameters constrained for H on C
#                     and some heteroatoms, no refinement of
#                     H-atom parameters for H on remaining
#                     heteroatoms
# mixed   - some constrained, some independent
# undef   - H-atom parameters not defined
_refine_ls_hydrogen_treatment                    ' ?'

_refine_ls_extinction_method                      ' ?'
_refine_ls_extinction_coef                         ?                   
_refine_ls_extinction_expression                 
 ?                                                                                                                                                                                                      
_refine_ls_abs_structure_details                  ?
_refine_ls_abs_structure_Flack                   .
_refine_ls_number_reflns                          ?
_refine_ls_number_parameters                      ?
_refine_ls_number_restraints                              0
_refine_ls_number_constraints                     ?
_refine_ls_R_factor_all                           ?
_refine_ls_R_factor_gt                            ?
_refine_ls_wR_factor_ref                          ?
_refine_ls_wR_factor_gt                           ?
_refine_ls_goodness_of_fit_ref                    ?
_refine_ls_restrained_S_all                       ?
_refine_ls_shift/su_max                           ?
_refine_ls_shift/su_mean                          ?
_refine_diff_density_max                          ?
_refine_diff_density_min                          ?
_refine_diff_density_rms                          ?

#===============================================================================

# 9. ATOMIC COORDINATES AND DISPLACEMENT PARAMETERS

loop_
_atom_site_label                                 
_atom_site_type_symbol                           
_atom_site_thermal_displace_type                 
_atom_site_fract_x                               
_atom_site_fract_y                               
_atom_site_fract_z                               
_atom_site_occupancy                             
_atom_site_U_iso_or_equiv                        
_atom_site_calc_flag                             
_atom_site_refinement_flags                      
_atom_site_disorder_assembly                     
_atom_site_disorder_group                        
N1 N Uiso 0.37489 0.09425 0.12918 1.000 0.0500 . . . .                          
N2 N Uiso 0.33765 0.14613 0.28431 1.000 0.0500 . . . .                          
C1 C Uiso 0.29838 0.12178 0.03304 1.000 0.0500 . . . .                          
C2 C Uiso 0.25681 0.10595 -0.08966 1.000 0.0500 . . . .                         
C3 C Uiso 0.18193 0.13335 -0.18532 1.000 0.0500 . . . .                         
C4 C Uiso 0.14687 0.17707 -0.15951 1.000 0.0500 . . . .                         
C5 C Uiso 0.18829 0.19321 -0.03695 1.000 0.0500 . . . .                         
C6 C Uiso 0.25910 0.16554 0.06015 1.000 0.0500 . . . .                          
C7 C Uiso 0.29097 0.18228 0.19504 1.000 0.0500 . . . .                          
C8 C Uiso 0.06871 0.20651 -0.26282 1.000 0.0500 . . . .                         
C9 C Uiso 0.19413 0.12258 0.31906 1.000 0.0500 . . . .                          
C10 C Uiso 0.46475 0.11755 0.23559 1.000 0.0500 . . . .                         
C11 C Uiso 0.15532 0.08040 0.26998 1.000 0.0500 . . . .                         
C12 C Uiso 0.25982 0.06094 0.17252 1.000 0.0500 . . . .                         
C13 C Uiso 0.08923 0.14072 0.40296 1.000 0.0500 . . . .                         
C14 C Uiso -0.04578 0.11652 0.44317 1.000 0.0500 . . . .                        
C15 C Uiso -0.07930 0.07391 0.39948 1.000 0.0500 . . . .                        
C16 C Uiso 0.02092 0.05624 0.31187 1.000 0.0500 . . . .                         
C17 C Uiso -0.21496 0.04641 0.44920 1.000 0.0500 . . . .                        
O1 O Uiso 0.75266 0.21016 1.15683 1.000 0.0500 . . . .                          
O2 O Uiso 0.79982 0.25665 1.00785 1.000 0.0500 . . . .                          
O3 O Uiso 0.51428 0.14710 0.52836 1.000 0.0500 . . . .                          
O4 O Uiso 0.44433 0.21498 0.58501 1.000 0.0500 . . . .                          
O5 O Uiso 0.81002 0.04416 0.81643 1.000 0.0500 . . . .                          
O6 O Uiso 0.80022 0.05403 1.01916 1.000 0.0500 . . . .                          
N3 N Uiso 0.75690 0.22033 1.04487 1.000 0.0500 . . . .                          
N4 N Uiso 0.78408 0.06690 0.90844 1.000 0.0500 . . . .                          
C18 C Uiso 0.73052 0.11216 0.88354 1.000 0.0500 . . . .                         
C19 C Uiso 0.76389 0.14352 0.97819 1.000 0.0500 . . . .                         
C20 C Uiso 0.71431 0.18666 0.94986 1.000 0.0500 . . . .                         
C21 C Uiso 0.63179 0.19868 0.83104 1.000 0.0500 . . . .                         
C22 C Uiso 0.59947 0.16679 0.73735 1.000 0.0500 . . . .                         
C23 C Uiso 0.64921 0.12337 0.76360 1.000 0.0500 . . . .                         
C24 C Uiso 0.51147 0.17979 0.61178 1.000 0.0500 . . . .                         
H1 H Uiso 0.28399 0.07208 -0.11122 1.000 0.0600 . . . .                         
H2 H Uiso 0.15195 0.12031 -0.28031 1.000 0.0600 . . . .                         
H3 H Uiso 0.16310 0.22732 -0.01623 1.000 0.0600 . . . .                         
H4 H Uiso 0.39796 0.20557 0.20171 1.000 0.0600 . . . .                          
H5 H Uiso 0.17740 0.19980 0.21942 1.000 0.0600 . . . .                          
H6 H Uiso 0.00138 0.23382 -0.22429 1.000 0.0750 . . . .                         
H7 H Uiso 0.16802 0.21963 -0.31577 1.000 0.0750 . . . .                         
H8 H Uiso -0.02518 0.18858 -0.32733 1.000 0.0750 . . . .                        
H9 H Uiso 0.52012 0.09485 0.30880 1.000 0.0600 . . . .                          
H10 H Uiso 0.57327 0.13645 0.20806 1.000 0.0600 . . . .                         
H11 H Uiso 0.17482 0.04685 0.09377 1.000 0.0600 . . . .                         
H12 H Uiso 0.33921 0.03445 0.21748 1.000 0.0600 . . . .                         
H13 H Uiso 0.11387 0.17353 0.43983 1.000 0.0600 . . . .                         
H14 H Uiso -0.12363 0.13116 0.50993 1.000 0.0600 . . . .                        
H15 H Uiso -0.00565 0.02337 0.27536 1.000 0.0600 . . . .                        
H16 H Uiso -0.28622 0.02749 0.37302 1.000 0.0750 . . . .                        
H17 H Uiso -0.15531 0.02393 0.52122 1.000 0.0750 . . . .                        
H18 H Uiso -0.30804 0.06661 0.49164 1.000 0.0750 . . . .                        
H19 H Uiso 0.83018 0.13480 1.07037 1.000 0.0600 . . . .                         
H20 H Uiso 0.59434 0.23248 0.81114 1.000 0.0600 . . . .                         
H21 H Uiso 0.62302 0.09837 0.69131 1.000 0.0600 . . . .                         
H22 H Uiso 0.44550 0.15652 0.44886 1.000 0.0750 . . . .                         

#===============================================================================

# 10. MOLECULAR GEOMETRY

_geom_special_details                            
;
 Bond distances, angles etc. have been calculated using the
 rounded fractional coordinates. All su's are estimated
 from the variances of the (full) variance-covariance matrix.
 The cell esds are taken into account in the estimation of
 distances, angles and torsion angles
;

loop_
_geom_bond_atom_site_label_1                     
_geom_bond_atom_site_label_2                     
_geom_bond_distance                              
_geom_bond_site_symmetry_1                       
_geom_bond_site_symmetry_2                       
_geom_bond_publ_flag                             
 O1      N3           1.2387                     .       .                   yes
 O2      N3           1.2389                     .       .                   yes
 O3      C24          1.3407                     .       .                   yes
 O4      C24          1.2169                     .       .                   yes
 O5      N4           1.2395                     .       .                   yes
 O6      N4           1.2374                     .       .                   yes
 O3      H22          0.9900                     .       .                   no 
 N1      C10          1.4498                     .       .                   yes
 N1      C12          1.4705                     .       .                   yes
 N1      C1           1.4050                     .       .                   yes
 N2      C9           1.4203                     .       .                   yes
 N2      C7           1.4768                     .       .                   yes
 N2      C10          1.4653                     .       .                   yes
 N3      C20          1.4558                     .       .                   yes
 N4      C18          1.4618                     .       .                   yes
 C1      C2           1.3975                     .       .                   no 
 C1      C6           1.4112                     .       .                   no 
 C2      C3           1.3949                     .       .                   no 
 C3      C4           1.3993                     .       .                   no 
 C4      C5           1.3993                     .       .                   no 
 C4      C8           1.4967                     .       .                   no 
 C5      C6           1.4002                     .       .                   no 
 C6      C7           1.5200                     .       .                   no 
 C9      C11          1.4120                     .       .                   no 
 C9      C13          1.3993                     .       .                   no 
 C11     C12          1.5188                     .       .                   no 
 C11     C16          1.4015                     .       .                   no 
 C13     C14          1.3988                     .       .                   no 
 C14     C15          1.3986                     .       .                   no 
 C15     C16          1.3984                     .       .                   no 
 C15     C17          1.5002                     .       .                   no 
 C2      H1           1.0900                     .       .                   no 
 C3      H2           1.0900                     .       .                   no 
 C5      H3           1.0900                     .       .                   no 
 C7      H5           1.1000                     .       .                   no 
 C7      H4           1.1000                     .       .                   no 
 C8      H7           1.0900                     .       .                   no 
 C8      H8           1.0900                     .       .                   no 
 C8      H6           1.0900                     .       .                   no 
 C10     H10          1.1000                     .       .                   no 
 C10     H9           1.1000                     .       .                   no 
 C12     H12          1.1000                     .       .                   no 
 C12     H11          1.1000                     .       .                   no 
 C13     H13          1.0900                     .       .                   no 
 C14     H14          1.0900                     .       .                   no 
 C16     H15          1.0900                     .       .                   no 
 C17     H18          1.0900                     .       .                   no 
 C17     H16          1.0900                     .       .                   no 
 C17     H17          1.0900                     .       .                   no 
 C18     C23          1.4024                     .       .                   no 
 C18     C19          1.3949                     .       .                   no 
 C19     C20          1.3985                     .       .                   no 
 C20     C21          1.4018                     .       .                   no 
 C21     C22          1.3982                     .       .                   no 
 C22     C23          1.4030                     .       .                   no 
 C22     C24          1.4860                     .       .                   no 
 C19     H19          1.0900                     .       .                   no 
 C21     H20          1.0900                     .       .                   no 
 C23     H21          1.0900                     .       .                   no 

loop_
_geom_angle_atom_site_label_1                    
_geom_angle_atom_site_label_2                    
_geom_angle_atom_site_label_3                    
_geom_angle                                      
_geom_angle_site_symmetry_1                      
_geom_angle_site_symmetry_2                      
_geom_angle_site_symmetry_3                      
_geom_angle_publ_flag                            
 C24     O3      H22          108.00             .       .       .           no 
 C1      N1      C12          114.91             .       .       .           yes
 C10     N1      C12          110.65             .       .       .           yes
 C1      N1      C10          113.71             .       .       .           yes
 C7      N2      C9           113.92             .       .       .           yes
 C7      N2      C10          110.14             .       .       .           yes
 C9      N2      C10          112.41             .       .       .           yes
 O1      N3      O2           124.90             .       .       .           yes
 O1      N3      C20          117.62             .       .       .           yes
 O2      N3      C20          117.44             .       .       .           yes
 O5      N4      C18          117.26             .       .       .           yes
 O6      N4      C18          118.00             .       .       .           yes
 O5      N4      O6           124.74             .       .       .           yes
 N1      C1      C2           120.52             .       .       .           yes
 N1      C1      C6           120.22             .       .       .           yes
 C2      C1      C6           119.25             .       .       .           no 
 C1      C2      C3           120.53             .       .       .           no 
 C2      C3      C4           120.37             .       .       .           no 
 C3      C4      C5           119.48             .       .       .           no 
 C5      C4      C8           120.33             .       .       .           no 
 C3      C4      C8           120.18             .       .       .           no 
 C4      C5      C6           120.36             .       .       .           no 
 C5      C6      C7           120.19             .       .       .           no 
 C1      C6      C7           119.90             .       .       .           no 
 C1      C6      C5           119.90             .       .       .           no 
 N2      C7      C6           111.01             .       .       .           yes
 N2      C9      C11          120.58             .       .       .           yes
 N2      C9      C13          120.55             .       .       .           yes
 C11     C9      C13          118.88             .       .       .           no 
 N1      C10     N2           106.53             .       .       .           yes
 C9      C11     C12          120.17             .       .       .           no 
 C12     C11     C16          119.82             .       .       .           no 
 C9      C11     C16          120.01             .       .       .           no 
 N1      C12     C11          110.09             .       .       .           yes
 C9      C13     C14          120.56             .       .       .           no 
 C13     C14     C15          120.64             .       .       .           no 
 C16     C15     C17          119.76             .       .       .           no 
 C14     C15     C16          119.02             .       .       .           no 
 C14     C15     C17          121.16             .       .       .           no 
 C11     C16     C15          120.74             .       .       .           no 
 C1      C2      H1           120.00             .       .       .           no 
 C3      C2      H1           120.00             .       .       .           no 
 C2      C3      H2           119.00             .       .       .           no 
 C4      C3      H2           121.00             .       .       .           no 
 C4      C5      H3           120.00             .       .       .           no 
 C6      C5      H3           120.00             .       .       .           no 
 N2      C7      H4           108.00             .       .       .           no 
 N2      C7      H5           111.00             .       .       .           no 
 C6      C7      H5           110.00             .       .       .           no 
 H4      C7      H5           108.00             .       .       .           no 
 C6      C7      H4           109.00             .       .       .           no 
 H6      C8      H8           108.00             .       .       .           no 
 H7      C8      H8           109.00             .       .       .           no 
 C4      C8      H6           111.00             .       .       .           no 
 C4      C8      H7           110.00             .       .       .           no 
 H6      C8      H7           109.00             .       .       .           no 
 C4      C8      H8           110.00             .       .       .           no 
 N1      C10     H9           111.00             .       .       .           no 
 N1      C10     H10          112.00             .       .       .           no 
 N2      C10     H9           111.00             .       .       .           no 
 N2      C10     H10          111.00             .       .       .           no 
 H9      C10     H10          106.00             .       .       .           no 
 N1      C12     H11          112.00             .       .       .           no 
 N1      C12     H12          108.00             .       .       .           no 
 H11     C12     H12          108.00             .       .       .           no 
 C11     C12     H11          111.00             .       .       .           no 
 C11     C12     H12          108.00             .       .       .           no 
 C9      C13     H13          120.00             .       .       .           no 
 C14     C13     H13          119.00             .       .       .           no 
 C13     C14     H14          119.00             .       .       .           no 
 C15     C14     H14          120.00             .       .       .           no 
 C11     C16     H15          119.00             .       .       .           no 
 C15     C16     H15          120.00             .       .       .           no 
 C15     C17     H16          111.00             .       .       .           no 
 C15     C17     H17          110.00             .       .       .           no 
 C15     C17     H18          111.00             .       .       .           no 
 H16     C17     H17          109.00             .       .       .           no 
 H16     C17     H18          107.00             .       .       .           no 
 H17     C17     H18          108.00             .       .       .           no 
 N4      C18     C23          119.12             .       .       .           yes
 C19     C18     C23          121.20             .       .       .           no 
 N4      C18     C19          119.66             .       .       .           yes
 C18     C19     C20          117.99             .       .       .           no 
 N3      C20     C19          118.85             .       .       .           yes
 C19     C20     C21          121.95             .       .       .           no 
 N3      C20     C21          119.14             .       .       .           yes
 C20     C21     C22          119.23             .       .       .           no 
 C21     C22     C24          118.88             .       .       .           no 
 C23     C22     C24          121.41             .       .       .           no 
 C21     C22     C23          119.70             .       .       .           no 
 C18     C23     C22          119.92             .       .       .           no 
 O3      C24     C22          110.89             .       .       .           yes
 O4      C24     C22          126.11             .       .       .           yes
 O3      C24     O4           123.01             .       .       .           yes
 C18     C19     H19          121.00             .       .       .           no 
 C20     C19     H19          121.00             .       .       .           no 
 C20     C21     H20          121.00             .       .       .           no 
 C22     C21     H20          120.00             .       .       .           no 
 C18     C23     H21          120.00             .       .       .           no 
 C22     C23     H21          120.00             .       .       .           no 

loop_
_geom_torsion_atom_site_label_1                  
_geom_torsion_atom_site_label_2                  
_geom_torsion_atom_site_label_3                  
_geom_torsion_atom_site_label_4                  
_geom_torsion                                    
_geom_torsion_site_symmetry_1                    
_geom_torsion_site_symmetry_2                    
_geom_torsion_site_symmetry_3                    
_geom_torsion_site_symmetry_4                    
_geom_torsion_publ_flag                          
 C10     N1      C1      C2           159.14     .       .       .       .   no 
 C12     N1      C1      C2           -71.92     .       .       .       .   no 
 C10     N1      C1      C6           -22.30     .       .       .       .   no 
 C12     N1      C1      C6           106.64     .       .       .       .   no 
 C12     N1      C10     N2           -72.79     .       .       .       .   no 
 C1      N1      C12     C11          -83.45     .       .       .       .   no 
 C10     N1      C12     C11           47.00     .       .       .       .   no 
 C1      N1      C10     N2            58.28     .       .       .       .   no 
 C10     N2      C7      C6            45.12     .       .       .       .   no 
 C7      N2      C9      C11          105.71     .       .       .       .   no 
 C9      N2      C7      C6           -82.26     .       .       .       .   no 
 C7      N2      C10     N1           -70.89     .       .       .       .   no 
 C9      N2      C10     N1            57.32     .       .       .       .   no 
 C10     N2      C9      C11          -20.48     .       .       .       .   no 
 C10     N2      C9      C13          159.24     .       .       .       .   no 
 C7      N2      C9      C13          -74.57     .       .       .       .   no 
 O2      N3      C20     C19          142.18     .       .       .       .   no 
 O2      N3      C20     C21          -35.03     .       .       .       .   no 
 O1      N3      C20     C19          -35.65     .       .       .       .   no 
 O1      N3      C20     C21          147.14     .       .       .       .   no 
 O6      N4      C18     C23         -155.94     .       .       .       .   no 
 O5      N4      C18     C19         -154.73     .       .       .       .   no 
 O5      N4      C18     C23           24.04     .       .       .       .   no 
 O6      N4      C18     C19           25.29     .       .       .       .   no 
 N1      C1      C6      C5           177.82     .       .       .       .   no 
 N1      C1      C2      C3          -179.56     .       .       .       .   no 
 C6      C1      C2      C3             1.86     .       .       .       .   no 
 C2      C1      C6      C5            -3.60     .       .       .       .   no 
 N1      C1      C6      C7            -3.22     .       .       .       .   no 
 C2      C1      C6      C7           175.36     .       .       .       .   no 
 C1      C2      C3      C4            -0.22     .       .       .       .   no 
 C2      C3      C4      C8           179.17     .       .       .       .   no 
 C2      C3      C4      C5             0.31     .       .       .       .   no 
 C8      C4      C5      C6           179.07     .       .       .       .   no 
 C3      C4      C5      C6            -2.07     .       .       .       .   no 
 C4      C5      C6      C7          -175.23     .       .       .       .   no 
 C4      C5      C6      C1             3.73     .       .       .       .   no 
 C5      C6      C7      N2           170.34     .       .       .       .   no 
 C1      C6      C7      N2            -8.63     .       .       .       .   no 
 C11     C9      C13     C14            3.63     .       .       .       .   no 
 C13     C9      C11     C12          176.19     .       .       .       .   no 
 N2      C9      C13     C14         -176.10     .       .       .       .   no 
 N2      C9      C11     C16          175.44     .       .       .       .   no 
 C13     C9      C11     C16           -4.29     .       .       .       .   no 
 N2      C9      C11     C12           -4.08     .       .       .       .   no 
 C12     C11     C16     C15         -178.60     .       .       .       .   no 
 C16     C11     C12     N1           171.51     .       .       .       .   no 
 C9      C11     C16     C15            1.88     .       .       .       .   no 
 C9      C11     C12     N1            -8.97     .       .       .       .   no 
 C9      C13     C14     C15           -0.54     .       .       .       .   no 
 C13     C14     C15     C17          175.35     .       .       .       .   no 
 C13     C14     C15     C16           -1.92     .       .       .       .   no 
 C17     C15     C16     C11         -176.07     .       .       .       .   no 
 C14     C15     C16     C11            1.24     .       .       .       .   no 
 N4      C18     C19     C20          178.53     .       .       .       .   no 
 C23     C18     C19     C20           -0.22     .       .       .       .   no 
 C19     C18     C23     C22           -0.20     .       .       .       .   no 
 N4      C18     C23     C22         -178.95     .       .       .       .   no 
 C18     C19     C20     N3          -176.46     .       .       .       .   no 
 C18     C19     C20     C21            0.67     .       .       .       .   no 
 N3      C20     C21     C22          176.43     .       .       .       .   no 
 C19     C20     C21     C22           -0.70     .       .       .       .   no 
 C20     C21     C22     C23            0.26     .       .       .       .   no 
 C20     C21     C22     C24          179.82     .       .       .       .   no 
 C21     C22     C23     C18            0.17     .       .       .       .   no 
 C24     C22     C23     C18         -179.38     .       .       .       .   no 
 C21     C22     C24     O3           170.58     .       .       .       .   no 
 C21     C22     C24     O4            -9.55     .       .       .       .   no 
 C23     C22     C24     O3            -9.86     .       .       .       .   no 
 C23     C22     C24     O4           170.01     .       .       .       .   no 

loop_
_geom_hbond_atom_site_label_D
_geom_hbond_atom_site_label_H
_geom_hbond_atom_site_label_A
_geom_hbond_distance_DH
_geom_hbond_distance_HA
_geom_hbond_distance_DA
_geom_hbond_angle_DHA
_geom_hbond_site_symmetry_A
_geom_hbond_publ_flag
#
#D   H   A   D - H  H...A   D...A    D - H...A  symm(A)
#
O3      H22     N2          0.9900     1.8800     2.7994     152.00     .   yes 
C8      H7      O4          1.0900     2.5200     3.5328     154.00   1_554 yes 

# Loop Mechanism for Extra Tables(s)

#loop_
#_publ_manuscript_incl_extra_item
#'_geom_extra_tableA_col_1'
#'_geom_extra_tableA_col_2'
#'_geom_extra_tableA_col_3'
#'_geom_extra_table_head_A'
#'_geom_table_footnote_A'
#'_geom_extra_tableB_col_1'
#'_geom_extra_tableB_col_2'
#'_geom_extra_tableB_col_3'
#'_geom_extra_table_head_B'
#'_geom_table_footnote_B'


#
#loop_
#_geom_extra_tableA_col_1
#_geom_extra_tableA_col_2
#_geom_extra_tableA_col_3
# ? ? ?


#
#loop_
#_geom_extra_tableB_col_1
#_geom_extra_tableB_col_2
#_geom_extra_tableB_col_3
# ? ? ?


#
#_geom_table_footnote_A
#;
# ?
#;


#
#_geom_table_footnote_B
#;
# ?
#;


#
#_geom_table_footnote_A
#;
# ?
#;


#
#_geom_table_footnote_B
#;
# ?
#;

_iucr_refine_instructions_details                
;
;

#===END
# CIF-file generated for E000035C00P-14              New: P-1    

#==============================================================================
data_global
#==============================================================================

# 0. AUDIT DETAILS

_audit_creation_date                              'Aug  4 08:59:40 2015'
_audit_creation_method                            'PLATON <TABLE ACC> option' 
_audit_update_record                             
;
;

#===============================================================================

# 1. SUBMISSION DETAILS

# Name of author for correspondence
_publ_contact_author_name                        
;
;
# address of author for correspondence
_publ_contact_author_address                     
;
;

_publ_contact_author_email                        ?
_publ_contact_author_fax                          ?
_publ_contact_author_phone                        ?

_publ_requested_journal                           'Acta Crystallographica C' 
# Publication choise FI, CI or EI for Inorganic
#                    FM, CM or EM for Metal-organic
#                    FO, CO or EO for Organic
_publ_requested_category                          ?
_publ_requested_coeditor_name                     ?

_publ_contact_letter                             # Include date of submission
;
Date of submission ?

Please consider this CIF submission for publication as a
Regular Structural Paper in Acta Crystallographica C. 
;

#===============================================================================

# 2. PROCESSING SUMMARY (JOURNAL OFFICE ONLY)

_journal_date_recd_electronic                     ?

_journal_date_to_coeditor                         ?
_journal_date_from_coeditor                       ?
_journal_date_accepted                            ?

_journal_date_printers_first                      ?
_journal_date_printers_final                      ?
_journal_date_proofs_out                          ?
_journal_date_proofs_in                           ?

_journal_coeditor_name                            ?
_journal_coeditor_code                            ?
_journal_coeditor_notes                          
;
;

_journal_techeditor_code                          ?
_journal_techeditor_notes                        
;
;

_journal_coden_ASTM                               ?
_journal_name_full                                ?
_journal_year                                     ?
_journal_volume                                   ?
_journal_issue                                    ?
_journal_page_first                               ?
_journal_page_last                                ?


_journal_suppl_publ_number                        ?
_journal_suppl_publ_pages                         ?


#===============================================================================

# 3. TITLE AND AUTHOR LIST

_publ_section_title                              
;
;
_publ_section_title_footnote                     
;
;

# The loop structure below should contain the names and adresses of all
# authors, in the required order of publication. Repeat as necessary.


loop_
_publ_author_name                                
_publ_author_footnote                            
_publ_author_address                             
'?' # author name
;   # author related footnote
;
;   # Address of this author
;

#===============================================================================

# 4. TEXT

_publ_section_synopsis                           
;
 ?
;
_publ_section_abstract                           
;
 ?
;

# Insert blank lines between paragraphs

_publ_section_comment                            
;
;
_publ_section_exptl_prep                         
;
 ?
;
_publ_section_exptl_refinement                   
;
 ?
;

# Insert blank lines between references

_publ_section_references                         
;
 Allen, F.H. (2002).
   Acta Cryst. B58, 380-388.

 Altomare, A., Burla, M.C., Camalli, M., Cascarano, G.L., Giacovazzo, C.
   Guagliardi, A., Moliterni, A.G.G., Polidori, G. & Spagna, R.
   (1999) J. Appl. Cryst. 32, 115-119.

 Beurskens, P.T., Beurskens, G., de Gelder, R., Garc\'ia-Granda, S.,
 Gould, R.O., Israel, R. & Smits, J.M.M. (1999) The DIRDIF99 Program System,
   Technical Report of the Crystallography Laboratory,
   University of Nijmegen, The Netherlands.

 Boer, J.L. de & Duisenberg, A.J.M. (1984). Acta Cryst. A40, C-410.

 Boeyens, J.C.A. (1978). J.Cryst.Mol.Struct. 8, 317-320.

 Cremer, D. & Pople, J.A. (1975). J. Am. Chem. Soc. 97, 1354-1358.

 Duisenberg, A.J.M. (1992). J. Appl. Cryst. 25, 92-96.

 Duisenberg, A.J.M., Kroon-Batenburg, L.M.J. & Schreurs, A.M.M. (2003).
   J. Appl. Cryst. 36, 220-229.

 Enraf-Nonius (1989). CAD-4 Software. Version 5. Enraf-Nonius, Delft,
   The Netherlands.

 Flack, H.D. (1983). Acta Cryst. A39, 876-881.

 Hooft, R.W.W. (1998). Collect Software, Nonius B.V., Delft, The Netherlands.

 LePage, Y. (1987). J. Appl. Cryst. 20, 264-269.

 Mackay, A.L. (1984). Acta Cryst. A40, 165-166.

 Meulenaer, J. de & Tompa, H. (1965). Acta Cryst. 19, 1014-1018.

 North, A.C.T., Phillips, D.C. & Mathews, F.S. (1968).
  Acta Cryst. A24, 351-359.

 Otwinowski, Z. & Minor, W. (1997). Methods in Enzymology, Vol. 276,
   Macromolecular Crystallography, Part A, edited by C.W. Carter &
    R.M. Sweet, pp. 307-326. London: Academic Press.

 Sheldrick, G.M. (1986). SHELXS86. University of G\"ottingen, Germany.

 Sheldrick, G.M. (1993). SHELXL93. University of G\"ottingen, Germany.

 Sheldrick, G.M. (1997). SHELXS97. University of G\"ottingen, Germany.

 Sheldrick, G.M. (1997). SHELXL97. University of G\"ottingen, Germany.

 Sluis, P. van der & Spek, A.L. (1990). Acta Cryst. A46, 194-201.

 Spek, A.L. (1987). Acta Cryst. C43, 1233-1235.

 Spek, A.L. (1988). J. Appl. Cryst. 21, 578-579.

 Spek, A.L. (1994). Am. Crystallogr. Assoc.-Abstracts, 22, 66.

 Spek, A.L. (1997). HELENA, Program for Datareduction, Utrecht
   University, The Netherlands.

 Spek, A.L. (2003). J. Appl. Cryst. 36, 7-13.

 Wilson, A.J.C. (1992). Ed. International Tables for Crystallography,
   Volume C, Kluwer Academic Publishers, Dordrecht, The Netherlands.
;
_publ_section_acknowledgements                   
;
;
_publ_section_figure_captions                    
; View of the title compound with the atom numbering scheme.
Displacement ellipsoids for non-H atoms are drawn at the 50% probability level.
;

#===============================================================================

data_XXV_R104

#===============================================================================

# 5. CHEMICAL DATA

_chemical_name_systematic                        
;
;
_chemical_name_common                             ?
_chemical_melting_point                           ?
_chemical_formula_moiety                         
'C17 H18 N2, C7 H4 N2 O6'
# Ex: 'C12 H16 N2 O6, H2 O' and '(Cd 2+)3, (C6 N6 Cr 3-)2, 2(H2 O)' 
_chemical_formula_structural                      ?
_chemical_formula_sum                            
', C7 H4 N2 O6'
_chemical_formula_iupac                           ?
_chemical_formula_weight                             462.46
_chemical_compound_source                        'see text'

loop_
_atom_type_symbol                                
_atom_type_description                           
_atom_type_scat_dispersion_real                  
_atom_type_scat_dispersion_imag                  
_atom_type_scat_source                           
 C   C    0.0033    0.0016
' International Tables Vol C Tables 4.2.6.8 and 6.1.1.4'
 H   H    0.0000    0.0000
' International Tables Vol C Tables 4.2.6.8 and 6.1.1.4'
 N   N    0.0061    0.0033
' International Tables Vol C Tables 4.2.6.8 and 6.1.1.4'
 O   O    0.0106    0.0060
' International Tables Vol C Tables 4.2.6.8 and 6.1.1.4'

#===============================================================================

# 6. CRYSTAL DATA

_symmetry_cell_setting                               triclinic
_symmetry_space_group_name_Hall                   '-P 1'
_symmetry_space_group_name_H-M                    'P -1'
_symmetry_Int_Tables_number                               2

loop_
_symmetry_equiv_pos_site_id                      
_symmetry_equiv_pos_as_xyz                       
   1 x,y,z                         
   2 -x,-y,-z                      

_cell_length_a                                          7.96340
_cell_length_b                                          9.88880
_cell_length_c                                         16.76410
_cell_angle_alpha                                       95.0300
_cell_angle_beta                                        92.1490
_cell_angle_gamma                                      113.5930
_cell_volume                                           1201.323
_cell_formula_units_Z                                 2
_cell_measurement_temperature                     ?
_cell_measurement_reflns_used                     ?
_cell_measurement_theta_min                       ?
_cell_measurement_theta_max                       ?
_cell_special_details                            
;
;

_exptl_crystal_description                       ' ?'
_exptl_crystal_colour                            ' ?'

_exptl_crystal_size_max                           ?
_exptl_crystal_size_mid                           ?
_exptl_crystal_size_min                           ?
_exptl_crystal_size_rad                           ?
_exptl_crystal_density_meas                       ?
_exptl_crystal_density_diffrn                         1.278
_exptl_crystal_density_method                    'Not Measured'
_exptl_crystal_F_000                                    484
_exptl_absorpt_coefficient_mu                         0.094
_exptl_crystal_density_meas_temp                  ?

# Permitted for _exptl_absorpt_correction_type :
# analytical     'analytical from crystal shape'
#                Example: de Meulenaer&Tompa: ABST
# cylinder       'cylindrical'
# gaussian       'Gaussian from crystal shape'
#                Example: PLATON/ABSG
# integration    'integration from crystal shape'
# multi-scan     'symmetry-related measurements'
#                Example: SADABS, MULABS
# none           'no absorption corr. applied'
# numerical      'numerical from crystal shape'
# psi-scan       'psi-scan corrections'
#                Example: PLATON/ABSP
# refdelf        'refined from delta-F'
#                Example: SHELXA, 
# sphere         'spherical'
#                Example: PLATON/ABSS
_exptl_absorpt_correction_type                   ' ?'
# Example: '(North et al., 1968)'
_exptl_absorpt_process_details                    ?
_exptl_absorpt_correction_T_min                   ?
_exptl_absorpt_correction_T_max                   ?

#===============================================================================

# 7. EXPERIMENTAL DATA

_exptl_special_details                           
;
;
_diffrn_ambient_temperature                       ?
_diffrn_radiation_wavelength                        0.71073
_diffrn_radiation_probe                           'x-ray'
_diffrn_radiation_type                            'MoK\a'
_diffrn_radiation_source                          ?
_diffrn_radiation_monochromator                   ?

_diffrn_measurement_device_type                   ?
_diffrn_measurement_method                        ?
_diffrn_detector_area_resol_mean                  ?

# number of measured reflections (redundant set)
_diffrn_reflns_number                             ?
_diffrn_reflns_av_R_equivalents                   ?
_diffrn_reflns_av_sigmaI/netI                     ?
_diffrn_reflns_limit_h_min                        ?
_diffrn_reflns_limit_h_max                        ?
_diffrn_reflns_limit_k_min                        ?
_diffrn_reflns_limit_k_max                        ?
_diffrn_reflns_limit_l_min                        ?
_diffrn_reflns_limit_l_max                        ?
_diffrn_reflns_theta_min                          ?
_diffrn_reflns_theta_max                          ?
_diffrn_reflns_theta_full                         ?
_diffrn_measured_fraction_theta_max               ?
_diffrn_measured_fraction_theta_full              ?
_diffrn_reflns_reduction_process                 
;
;

# number of unique reflections
_reflns_number_total                              ?
# number of observed reflections (> n sig(I))
_reflns_number_gt                                 ?
_reflns_threshold_expression                       ?

_computing_data_collection                        ?
_computing_cell_refinement                        ?
_computing_data_reduction                         ?
_computing_structure_solution                     ?
_computing_structure_refinement                   ?
_computing_molecular_graphics                     ?
_computing_publication_material                   'PLATON (Spek, 2003)' 

#===============================================================================

# 8. REFINEMENT DATA

_refine_special_details                           ?
_refine_ls_structure_factor_coef                   ?
_refine_ls_matrix_type                             ?
_refine_ls_weighting_scheme                       ' ?'
_refine_ls_weighting_details                     
 ?                                                                                                                                                                                                      
_atom_sites_solution_primary                     ' ?'
_atom_sites_solution_secondary                   ' ?'
_atom_sites_solution_hydrogens                   ' ?'


# Permitted for _refine_ls_hydrogen_treatment :
# refall            - refined all H-atom parameters
# refxyz            - refined H-atom coordinates only
# refU              - refined H-atom U only
# noref             - no refinement of H-atom parameters
# constr            - H-atom parameters constrained
# hetero            - H-atom parameters constrained for H on C,
#                     all H-atom parameters refined for H on
#                     heteroatoms
# heteroxyz         - H-atom parameters constrained for H on C,
#                     refined H-atom coordinates only for H
#                     on heteroatoms
# heteroU           - H-atom parameters constrained for H on C,
#                     refined H-atom U's only for H on
#                     heteroatoms
# heteronoref       - H-atom parameters constrained for H on C,
#                     no refinement of H-atom parameters for
#                     H on heteroatoms
# hetero-mixed      - H-atom parameters constrained for H on C
#                     and some heteroatoms, all H-atom
#                     parameters refined for H on remaining
#                     heteroatoms.
# heteroxyz-mixed   - H-atom parameters constrained for H on C
#                     and some heteroatoms, refined H-atom
#                     coordinates only for H on remaining
#                     heteroatoms.
# heteroU-mixed     - H-atom parameters constrained for H on C
#                     and some heteroatoms, refined H-atom
#                     U's only for H on remaining heteroatoms
# heteronoref-mixed - H-atom parameters constrained for H on C
#                     and some heteroatoms, no refinement of
#                     H-atom parameters for H on remaining
#                     heteroatoms
# mixed   - some constrained, some independent
# undef   - H-atom parameters not defined
_refine_ls_hydrogen_treatment                    ' ?'

_refine_ls_extinction_method                      ' ?'
_refine_ls_extinction_coef                         ?                   
_refine_ls_extinction_expression                 
 ?                                                                                                                                                                                                      
_refine_ls_abs_structure_details                  ?
_refine_ls_abs_structure_Flack                   .
_refine_ls_number_reflns                          ?
_refine_ls_number_parameters                      ?
_refine_ls_number_restraints                              0
_refine_ls_number_constraints                     ?
_refine_ls_R_factor_all                           ?
_refine_ls_R_factor_gt                            ?
_refine_ls_wR_factor_ref                          ?
_refine_ls_wR_factor_gt                           ?
_refine_ls_goodness_of_fit_ref                    ?
_refine_ls_restrained_S_all                       ?
_refine_ls_shift/su_max                           ?
_refine_ls_shift/su_mean                          ?
_refine_diff_density_max                          ?
_refine_diff_density_min                          ?
_refine_diff_density_rms                          ?

#===============================================================================

# 9. ATOMIC COORDINATES AND DISPLACEMENT PARAMETERS

loop_
_atom_site_label                                 
_atom_site_type_symbol                           
_atom_site_thermal_displace_type                 
_atom_site_fract_x                               
_atom_site_fract_y                               
_atom_site_fract_z                               
_atom_site_occupancy                             
_atom_site_U_iso_or_equiv                        
_atom_site_calc_flag                             
_atom_site_refinement_flags                      
_atom_site_disorder_assembly                     
_atom_site_disorder_group                        
N1 N Uiso 1.16569 0.72439 0.27044 1.000 0.0500 . . . .                          
N2 N Uiso 1.06879 0.66255 0.39634 1.000 0.0500 . . . .                          
C1 C Uiso 1.03825 0.58513 0.23381 1.000 0.0500 . . . .                          
C2 C Uiso 1.00369 0.55757 0.15022 1.000 0.0500 . . . .                          
C3 C Uiso 0.88276 0.41768 0.11377 1.000 0.0500 . . . .                          
C4 C Uiso 0.79316 0.30285 0.16031 1.000 0.0500 . . . .                          
C5 C Uiso 0.82377 0.33071 0.24401 1.000 0.0500 . . . .                          
C6 C Uiso 0.94128 0.47164 0.28116 1.000 0.0500 . . . .                          
C7 C Uiso 0.96336 0.50359 0.37237 1.000 0.0500 . . . .                          
C8 C Uiso 0.66938 0.15115 0.12079 1.000 0.0500 . . . .                          
C9 C Uiso 0.96901 0.75240 0.39745 1.000 0.0500 . . . .                          
C10 C Uiso 1.23131 0.72055 0.35233 1.000 0.0500 . . . .                         
C11 C Uiso 0.98733 0.84823 0.33745 1.000 0.0500 . . . .                         
C12 C Uiso 1.10399 0.84586 0.26816 1.000 0.0500 . . . .                         
C13 C Uiso 0.85153 0.74925 0.45760 1.000 0.0500 . . . .                         
C14 C Uiso 0.76218 0.84559 0.46136 1.000 0.0500 . . . .                         
C15 C Uiso 0.78823 0.94653 0.40478 1.000 0.0500 . . . .                         
C16 C Uiso 0.89913 0.94584 0.34217 1.000 0.0500 . . . .                         
C17 C Uiso 0.70064 1.05543 0.41093 1.000 0.0500 . . . .                         
O1 O Uiso 0.44462 0.46935 0.39070 1.000 0.0500 . . . .                          
O2 O Uiso 0.44538 0.25324 0.34760 1.000 0.0500 . . . .                          
O3 O Uiso 0.12102 0.21401 -0.00865 1.000 0.0500 . . . .                         
O4 O Uiso 0.10124 0.04611 0.07729 1.000 0.0500 . . . .                          
O5 O Uiso 0.47312 0.73704 0.06471 1.000 0.0500 . . . .                          
O6 O Uiso 0.66306 0.81662 0.17314 1.000 0.0500 . . . .                          
N3 N Uiso 0.43757 0.37308 0.33693 1.000 0.0500 . . . .                          
N4 N Uiso 0.53842 0.71780 0.12892 1.000 0.0500 . . . .                          
C18 C Uiso 0.46361 0.56739 0.15317 1.000 0.0500 . . . .                         
C19 C Uiso 0.49515 0.54512 0.23263 1.000 0.0500 . . . .                         
C20 C Uiso 0.41391 0.40080 0.25414 1.000 0.0500 . . . .                         
C21 C Uiso 0.30620 0.28055 0.19824 1.000 0.0500 . . . .                         
C22 C Uiso 0.27752 0.30452 0.11897 1.000 0.0500 . . . .                         
C23 C Uiso 0.35635 0.44807 0.09609 1.000 0.0500 . . . .                         
C24 C Uiso 0.16015 0.17468 0.06209 1.000 0.0500 . . . .                         
H1 H Uiso 1.07379 0.64477 0.11289 1.000 0.0600 . . . .                          
H2 H Uiso 0.86071 0.39807 0.04859 1.000 0.0600 . . . .                          
H3 H Uiso 0.75335 0.24267 0.28078 1.000 0.0600 . . . .                          
H4 H Uiso 1.03888 0.44230 0.39603 1.000 0.0600 . . . .                          
H5 H Uiso 0.82898 0.46347 0.39728 1.000 0.0600 . . . .                          
H6 H Uiso 0.58471 0.08247 0.16408 1.000 0.0750 . . . .                          
H7 H Uiso 0.75123 0.09526 0.09417 1.000 0.0750 . . . .                          
H8 H Uiso 0.57567 0.15897 0.07384 1.000 0.0750 . . . .                          
H9 H Uiso 1.32619 0.83118 0.37973 1.000 0.0600 . . . .                          
H10 H Uiso 1.30893 0.65111 0.35334 1.000 0.0600 . . . .                         
H11 H Uiso 1.02852 0.83818 0.21071 1.000 0.0600 . . . .                         
H12 H Uiso 1.22599 0.95108 0.27449 1.000 0.0600 . . . .                         
H13 H Uiso 0.83218 0.67423 0.50332 1.000 0.0600 . . . .                         
H14 H Uiso 0.67529 0.84324 0.51018 1.000 0.0600 . . . .                         
H15 H Uiso 0.91650 1.02126 0.29666 1.000 0.0600 . . . .                         
H16 H Uiso 0.60272 1.03360 0.35892 1.000 0.0750 . . . .                         
H17 H Uiso 0.80573 1.16878 0.41347 1.000 0.0750 . . . .                         
H18 H Uiso 0.62731 1.04874 0.46525 1.000 0.0750 . . . .                         
H19 H Uiso 0.57823 0.63741 0.27699 1.000 0.0600 . . . .                         
H20 H Uiso 0.24299 0.16920 0.21620 1.000 0.0600 . . . .                         
H21 H Uiso 0.33139 0.46652 0.03458 1.000 0.0600 . . . .                         
H22 H Uiso 0.03993 0.12015 -0.04177 1.000 0.0750 . . . .                        

#===============================================================================

# 10. MOLECULAR GEOMETRY

_geom_special_details                            
;
 Bond distances, angles etc. have been calculated using the
 rounded fractional coordinates. All su's are estimated
 from the variances of the (full) variance-covariance matrix.
 The cell esds are taken into account in the estimation of
 distances, angles and torsion angles
;

loop_
_geom_bond_atom_site_label_1                     
_geom_bond_atom_site_label_2                     
_geom_bond_distance                              
_geom_bond_site_symmetry_1                       
_geom_bond_site_symmetry_2                       
_geom_bond_publ_flag                             
 O1      N3           1.2349                     .       .                   yes
 O2      N3           1.2392                     .       .                   yes
 O3      C24          1.3435                     .       .                   yes
 O4      C24          1.2206                     .       .                   yes
 O5      N4           1.2403                     .       .                   yes
 O6      N4           1.2373                     .       .                   yes
 O3      H22          0.9900                     .       .                   no 
 N1      C10          1.4596                     .       .                   yes
 N1      C12          1.4713                     .       .                   yes
 N1      C1           1.4106                     .       .                   yes
 N2      C9           1.4087                     .       .                   yes
 N2      C7           1.4645                     .       .                   yes
 N2      C10          1.4491                     .       .                   yes
 N3      C20          1.4579                     .       .                   yes
 N4      C18          1.4654                     .       .                   yes
 C1      C2           1.3992                     .       .                   no 
 C1      C6           1.4122                     .       .                   no 
 C2      C3           1.3985                     .       .                   no 
 C3      C4           1.3985                     .       .                   no 
 C4      C5           1.3989                     .       .                   no 
 C4      C8           1.5013                     .       .                   no 
 C5      C6           1.4021                     .       .                   no 
 C6      C7           1.5230                     .       .                   no 
 C9      C11          1.4137                     .       .                   no 
 C9      C13          1.3950                     .       .                   no 
 C11     C12          1.5187                     .       .                   no 
 C11     C16          1.4017                     .       .                   no 
 C13     C14          1.3976                     .       .                   no 
 C14     C15          1.3979                     .       .                   no 
 C15     C16          1.3981                     .       .                   no 
 C15     C17          1.4980                     .       .                   no 
 C2      H1           1.0900                     .       .                   no 
 C3      H2           1.0900                     .       .                   no 
 C5      H3           1.0900                     .       .                   no 
 C7      H5           1.1000                     .       .                   no 
 C7      H4           1.1000                     .       .                   no 
 C8      H7           1.0900                     .       .                   no 
 C8      H8           1.0900                     .       .                   no 
 C8      H6           1.1000                     .       .                   no 
 C10     H10          1.0900                     .       .                   no 
 C10     H9           1.1000                     .       .                   no 
 C12     H12          1.1000                     .       .                   no 
 C12     H11          1.1000                     .       .                   no 
 C13     H13          1.0900                     .       .                   no 
 C14     H14          1.0900                     .       .                   no 
 C16     H15          1.0900                     .       .                   no 
 C17     H18          1.0900                     .       .                   no 
 C17     H16          1.0900                     .       .                   no 
 C17     H17          1.0900                     .       .                   no 
 C18     C23          1.4041                     .       .                   no 
 C18     C19          1.3988                     .       .                   no 
 C19     C20          1.3979                     .       .                   no 
 C20     C21          1.3985                     .       .                   no 
 C21     C22          1.3965                     .       .                   no 
 C22     C23          1.3987                     .       .                   no 
 C22     C24          1.4796                     .       .                   no 
 C19     H19          1.0900                     .       .                   no 
 C21     H20          1.0900                     .       .                   no 
 C23     H21          1.0900                     .       .                   no 

loop_
_geom_angle_atom_site_label_1                    
_geom_angle_atom_site_label_2                    
_geom_angle_atom_site_label_3                    
_geom_angle                                      
_geom_angle_site_symmetry_1                      
_geom_angle_site_symmetry_2                      
_geom_angle_site_symmetry_3                      
_geom_angle_publ_flag                            
 C24     O3      H22          106.00             .       .       .           no 
 C1      N1      C12          114.71             .       .       .           yes
 C10     N1      C12          109.93             .       .       .           yes
 C1      N1      C10          113.48             .       .       .           yes
 C7      N2      C9           116.36             .       .       .           yes
 C7      N2      C10          111.27             .       .       .           yes
 C9      N2      C10          112.36             .       .       .           yes
 O1      N3      O2           125.30             .       .       .           yes
 O1      N3      C20          117.51             .       .       .           yes
 O2      N3      C20          117.17             .       .       .           yes
 O5      N4      C18          117.46             .       .       .           yes
 O6      N4      C18          118.18             .       .       .           yes
 O5      N4      O6           124.35             .       .       .           yes
 N1      C1      C2           120.75             .       .       .           yes
 N1      C1      C6           120.40             .       .       .           yes
 C2      C1      C6           118.84             .       .       .           no 
 C1      C2      C3           120.71             .       .       .           no 
 C2      C3      C4           120.55             .       .       .           no 
 C3      C4      C5           119.01             .       .       .           no 
 C5      C4      C8           120.62             .       .       .           no 
 C3      C4      C8           120.36             .       .       .           no 
 C4      C5      C6           120.83             .       .       .           no 
 C5      C6      C7           120.35             .       .       .           no 
 C1      C6      C7           119.76             .       .       .           no 
 C1      C6      C5           119.89             .       .       .           no 
 N2      C7      C6           110.18             .       .       .           yes
 N2      C9      C11          120.26             .       .       .           yes
 N2      C9      C13          120.91             .       .       .           yes
 C11     C9      C13          118.83             .       .       .           no 
 N1      C10     N2           105.98             .       .       .           yes
 C9      C11     C12          119.79             .       .       .           no 
 C12     C11     C16          120.09             .       .       .           no 
 C9      C11     C16          120.12             .       .       .           no 
 N1      C12     C11          110.68             .       .       .           yes
 C9      C13     C14          120.60             .       .       .           no 
 C13     C14     C15          120.67             .       .       .           no 
 C16     C15     C17          119.96             .       .       .           no 
 C14     C15     C16          119.10             .       .       .           no 
 C14     C15     C17          120.94             .       .       .           no 
 C11     C16     C15          120.49             .       .       .           no 
 C1      C2      H1           120.00             .       .       .           no 
 C3      C2      H1           119.00             .       .       .           no 
 C2      C3      H2           119.00             .       .       .           no 
 C4      C3      H2           120.00             .       .       .           no 
 C4      C5      H3           120.00             .       .       .           no 
 C6      C5      H3           120.00             .       .       .           no 
 N2      C7      H4           109.00             .       .       .           no 
 N2      C7      H5           112.00             .       .       .           no 
 C6      C7      H5           111.00             .       .       .           no 
 H4      C7      H5           107.00             .       .       .           no 
 C6      C7      H4           108.00             .       .       .           no 
 H6      C8      H8           107.00             .       .       .           no 
 H7      C8      H8           109.00             .       .       .           no 
 C4      C8      H6           111.00             .       .       .           no 
 C4      C8      H7           110.00             .       .       .           no 
 H6      C8      H7           109.00             .       .       .           no 
 C4      C8      H8           111.00             .       .       .           no 
 N1      C10     H9           112.00             .       .       .           no 
 N1      C10     H10          111.00             .       .       .           no 
 N2      C10     H9           111.00             .       .       .           no 
 N2      C10     H10          111.00             .       .       .           no 
 H9      C10     H10          106.00             .       .       .           no 
 N1      C12     H11          112.00             .       .       .           no 
 N1      C12     H12          108.00             .       .       .           no 
 H11     C12     H12          107.00             .       .       .           no 
 C11     C12     H11          110.00             .       .       .           no 
 C11     C12     H12          108.00             .       .       .           no 
 C9      C13     H13          120.00             .       .       .           no 
 C14     C13     H13          119.00             .       .       .           no 
 C13     C14     H14          119.00             .       .       .           no 
 C15     C14     H14          120.00             .       .       .           no 
 C11     C16     H15          120.00             .       .       .           no 
 C15     C16     H15          120.00             .       .       .           no 
 C15     C17     H16          110.00             .       .       .           no 
 C15     C17     H17          110.00             .       .       .           no 
 C15     C17     H18          112.00             .       .       .           no 
 H16     C17     H17          109.00             .       .       .           no 
 H16     C17     H18          108.00             .       .       .           no 
 H17     C17     H18          107.00             .       .       .           no 
 N4      C18     C23          118.89             .       .       .           yes
 C19     C18     C23          121.12             .       .       .           no 
 N4      C18     C19          119.97             .       .       .           yes
 C18     C19     C20          118.11             .       .       .           no 
 N3      C20     C19          120.03             .       .       .           yes
 C19     C20     C21          121.64             .       .       .           no 
 N3      C20     C21          118.32             .       .       .           yes
 C20     C21     C22          119.52             .       .       .           no 
 C21     C22     C24          117.78             .       .       .           no 
 C23     C22     C24          122.29             .       .       .           no 
 C21     C22     C23          119.92             .       .       .           no 
 C18     C23     C22          119.69             .       .       .           no 
 O3      C24     C22          112.30             .       .       .           yes
 O4      C24     C22          124.61             .       .       .           yes
 O3      C24     O4           123.07             .       .       .           yes
 C18     C19     H19          121.00             .       .       .           no 
 C20     C19     H19          121.00             .       .       .           no 
 C20     C21     H20          121.00             .       .       .           no 
 C22     C21     H20          120.00             .       .       .           no 
 C18     C23     H21          121.00             .       .       .           no 
 C22     C23     H21          120.00             .       .       .           no 

loop_
_geom_torsion_atom_site_label_1                  
_geom_torsion_atom_site_label_2                  
_geom_torsion_atom_site_label_3                  
_geom_torsion_atom_site_label_4                  
_geom_torsion                                    
_geom_torsion_site_symmetry_1                    
_geom_torsion_site_symmetry_2                    
_geom_torsion_site_symmetry_3                    
_geom_torsion_site_symmetry_4                    
_geom_torsion_publ_flag                          
 C10     N1      C1      C2          -160.62     .       .       .       .   no 
 C12     N1      C1      C2            71.85     .       .       .       .   no 
 C10     N1      C1      C6            20.29     .       .       .       .   no 
 C12     N1      C1      C6          -107.25     .       .       .       .   no 
 C12     N1      C10     N2            73.09     .       .       .       .   no 
 C1      N1      C12     C11           84.47     .       .       .       .   no 
 C10     N1      C12     C11          -44.84     .       .       .       .   no 
 C1      N1      C10     N2           -56.88     .       .       .       .   no 
 C10     N2      C7      C6           -46.64     .       .       .       .   no 
 C7      N2      C9      C11         -107.03     .       .       .       .   no 
 C9      N2      C7      C6            83.79     .       .       .       .   no 
 C7      N2      C10     N1            72.08     .       .       .       .   no 
 C9      N2      C10     N1           -60.40     .       .       .       .   no 
 C10     N2      C9      C11           22.89     .       .       .       .   no 
 C10     N2      C9      C13         -156.80     .       .       .       .   no 
 C7      N2      C9      C13           73.29     .       .       .       .   no 
 O2      N3      C20     C19         -146.43     .       .       .       .   no 
 O2      N3      C20     C21           34.71     .       .       .       .   no 
 O1      N3      C20     C19           34.94     .       .       .       .   no 
 O1      N3      C20     C21         -143.92     .       .       .       .   no 
 O6      N4      C18     C23         -164.65     .       .       .       .   no 
 O5      N4      C18     C19         -163.48     .       .       .       .   no 
 O5      N4      C18     C23           14.71     .       .       .       .   no 
 O6      N4      C18     C19           17.17     .       .       .       .   no 
 N1      C1      C6      C5          -175.93     .       .       .       .   no 
 N1      C1      C2      C3           177.47     .       .       .       .   no 
 C6      C1      C2      C3            -3.42     .       .       .       .   no 
 C2      C1      C6      C5             4.95     .       .       .       .   no 
 N1      C1      C6      C7             4.74     .       .       .       .   no 
 C2      C1      C6      C7          -174.37     .       .       .       .   no 
 C1      C2      C3      C4             0.39     .       .       .       .   no 
 C2      C3      C4      C8          -177.52     .       .       .       .   no 
 C2      C3      C4      C5             1.12     .       .       .       .   no 
 C8      C4      C5      C6           179.09     .       .       .       .   no 
 C3      C4      C5      C6             0.46     .       .       .       .   no 
 C4      C5      C6      C7           175.79     .       .       .       .   no 
 C4      C5      C6      C1            -3.53     .       .       .       .   no 
 C5      C6      C7      N2          -171.05     .       .       .       .   no 
 C1      C6      C7      N2             8.26     .       .       .       .   no 
 C11     C9      C13     C14           -3.87     .       .       .       .   no 
 C13     C9      C11     C12         -175.77     .       .       .       .   no 
 N2      C9      C13     C14          175.81     .       .       .       .   no 
 N2      C9      C11     C16         -175.03     .       .       .       .   no 
 C13     C9      C11     C16            4.66     .       .       .       .   no 
 N2      C9      C11     C12            4.54     .       .       .       .   no 
 C12     C11     C16     C15          178.60     .       .       .       .   no 
 C16     C11     C12     N1          -173.65     .       .       .       .   no 
 C9      C11     C16     C15           -1.83     .       .       .       .   no 
 C9      C11     C12     N1             6.78     .       .       .       .   no 
 C9      C13     C14     C15            0.24     .       .       .       .   no 
 C13     C14     C15     C17         -176.81     .       .       .       .   no 
 C13     C14     C15     C16            2.64     .       .       .       .   no 
 C17     C15     C16     C11          177.63     .       .       .       .   no 
 C14     C15     C16     C11           -1.82     .       .       .       .   no 
 N4      C18     C19     C20          176.96     .       .       .       .   no 
 C23     C18     C19     C20           -1.18     .       .       .       .   no 
 C19     C18     C23     C22            0.79     .       .       .       .   no 
 N4      C18     C23     C22         -177.38     .       .       .       .   no 
 C18     C19     C20     N3          -177.82     .       .       .       .   no 
 C18     C19     C20     C21            1.00     .       .       .       .   no 
 N3      C20     C21     C22          178.43     .       .       .       .   no 
 C19     C20     C21     C22           -0.41     .       .       .       .   no 
 C20     C21     C22     C23           -0.00     .       .       .       .   no 
 C20     C21     C22     C24         -178.99     .       .       .       .   no 
 C21     C22     C23     C18           -0.17     .       .       .       .   no 
 C24     C22     C23     C18          178.76     .       .       .       .   no 
 C21     C22     C24     O3           171.01     .       .       .       .   no 
 C21     C22     C24     O4            -7.53     .       .       .       .   no 
 C23     C22     C24     O3            -7.93     .       .       .       .   no 
 C23     C22     C24     O4           173.52     .       .       .       .   no 

loop_
_geom_hbond_atom_site_label_D
_geom_hbond_atom_site_label_H
_geom_hbond_atom_site_label_A
_geom_hbond_distance_DH
_geom_hbond_distance_HA
_geom_hbond_distance_DA
_geom_hbond_angle_DHA
_geom_hbond_site_symmetry_A
_geom_hbond_publ_flag
#
#D   H   A   D - H  H...A   D...A    D - H...A  symm(A)
#
O3      H22     O4          0.9900     1.6200     2.5995     168.00   2_555 yes 
C10     H10     O1          1.0900     2.5500     3.6119     164.00   1_655 yes 

# Loop Mechanism for Extra Tables(s)

#loop_
#_publ_manuscript_incl_extra_item
#'_geom_extra_tableA_col_1'
#'_geom_extra_tableA_col_2'
#'_geom_extra_tableA_col_3'
#'_geom_extra_table_head_A'
#'_geom_table_footnote_A'
#'_geom_extra_tableB_col_1'
#'_geom_extra_tableB_col_2'
#'_geom_extra_tableB_col_3'
#'_geom_extra_table_head_B'
#'_geom_table_footnote_B'


#
#loop_
#_geom_extra_tableA_col_1
#_geom_extra_tableA_col_2
#_geom_extra_tableA_col_3
# ? ? ?


#
#loop_
#_geom_extra_tableB_col_1
#_geom_extra_tableB_col_2
#_geom_extra_tableB_col_3
# ? ? ?


#
#_geom_table_footnote_A
#;
# ?
#;


#
#_geom_table_footnote_B
#;
# ?
#;


#
#_geom_table_footnote_A
#;
# ?
#;


#
#_geom_table_footnote_B
#;
# ?
#;

_iucr_refine_instructions_details                
;
;

#===END
# CIF-file generated for E000046C00P21/c             New: P21/c  

#==============================================================================
data_global
#==============================================================================

# 0. AUDIT DETAILS

_audit_creation_date                              'Aug 13 18:04:26 2015'
_audit_creation_method                            'PLATON <TABLE ACC> option' 
_audit_update_record                             
;
;

#===============================================================================

# 1. SUBMISSION DETAILS

# Name of author for correspondence
_publ_contact_author_name                        
;
;
# address of author for correspondence
_publ_contact_author_address                     
;
;

_publ_contact_author_email                        ?
_publ_contact_author_fax                          ?
_publ_contact_author_phone                        ?

_publ_requested_journal                           'Acta Crystallographica C' 
# Publication choise FI, CI or EI for Inorganic
#                    FM, CM or EM for Metal-organic
#                    FO, CO or EO for Organic
_publ_requested_category                          ?
_publ_requested_coeditor_name                     ?

_publ_contact_letter                             # Include date of submission
;
Date of submission ?

Please consider this CIF submission for publication as a
Regular Structural Paper in Acta Crystallographica C. 
;

#===============================================================================

# 2. PROCESSING SUMMARY (JOURNAL OFFICE ONLY)

_journal_date_recd_electronic                     ?

_journal_date_to_coeditor                         ?
_journal_date_from_coeditor                       ?
_journal_date_accepted                            ?

_journal_date_printers_first                      ?
_journal_date_printers_final                      ?
_journal_date_proofs_out                          ?
_journal_date_proofs_in                           ?

_journal_coeditor_name                            ?
_journal_coeditor_code                            ?
_journal_coeditor_notes                          
;
;

_journal_techeditor_code                          ?
_journal_techeditor_notes                        
;
;

_journal_coden_ASTM                               ?
_journal_name_full                                ?
_journal_year                                     ?
_journal_volume                                   ?
_journal_issue                                    ?
_journal_page_first                               ?
_journal_page_last                                ?


_journal_suppl_publ_number                        ?
_journal_suppl_publ_pages                         ?


#===============================================================================

# 3. TITLE AND AUTHOR LIST

_publ_section_title                              
;
;
_publ_section_title_footnote                     
;
;

# The loop structure below should contain the names and adresses of all
# authors, in the required order of publication. Repeat as necessary.


loop_
_publ_author_name                                
_publ_author_footnote                            
_publ_author_address                             
'?' # author name
;   # author related footnote
;
;   # Address of this author
;

#===============================================================================

# 4. TEXT

_publ_section_synopsis                           
;
 ?
;
_publ_section_abstract                           
;
 ?
;

# Insert blank lines between paragraphs

_publ_section_comment                            
;
;
_publ_section_exptl_prep                         
;
 ?
;
_publ_section_exptl_refinement                   
;
 ?
;

# Insert blank lines between references

_publ_section_references                         
;
 Allen, F.H. (2002).
   Acta Cryst. B58, 380-388.

 Altomare, A., Burla, M.C., Camalli, M., Cascarano, G.L., Giacovazzo, C.
   Guagliardi, A., Moliterni, A.G.G., Polidori, G. & Spagna, R.
   (1999) J. Appl. Cryst. 32, 115-119.

 Beurskens, P.T., Beurskens, G., de Gelder, R., Garc\'ia-Granda, S.,
 Gould, R.O., Israel, R. & Smits, J.M.M. (1999) The DIRDIF99 Program System,
   Technical Report of the Crystallography Laboratory,
   University of Nijmegen, The Netherlands.

 Boer, J.L. de & Duisenberg, A.J.M. (1984). Acta Cryst. A40, C-410.

 Boeyens, J.C.A. (1978). J.Cryst.Mol.Struct. 8, 317-320.

 Cremer, D. & Pople, J.A. (1975). J. Am. Chem. Soc. 97, 1354-1358.

 Duisenberg, A.J.M. (1992). J. Appl. Cryst. 25, 92-96.

 Duisenberg, A.J.M., Kroon-Batenburg, L.M.J. & Schreurs, A.M.M. (2003).
   J. Appl. Cryst. 36, 220-229.

 Enraf-Nonius (1989). CAD-4 Software. Version 5. Enraf-Nonius, Delft,
   The Netherlands.

 Flack, H.D. (1983). Acta Cryst. A39, 876-881.

 Hooft, R.W.W. (1998). Collect Software, Nonius B.V., Delft, The Netherlands.

 LePage, Y. (1987). J. Appl. Cryst. 20, 264-269.

 Mackay, A.L. (1984). Acta Cryst. A40, 165-166.

 Meulenaer, J. de & Tompa, H. (1965). Acta Cryst. 19, 1014-1018.

 North, A.C.T., Phillips, D.C. & Mathews, F.S. (1968).
  Acta Cryst. A24, 351-359.

 Otwinowski, Z. & Minor, W. (1997). Methods in Enzymology, Vol. 276,
   Macromolecular Crystallography, Part A, edited by C.W. Carter &
    R.M. Sweet, pp. 307-326. London: Academic Press.

 Sheldrick, G.M. (1986). SHELXS86. University of G\"ottingen, Germany.

 Sheldrick, G.M. (1993). SHELXL93. University of G\"ottingen, Germany.

 Sheldrick, G.M. (1997). SHELXS97. University of G\"ottingen, Germany.

 Sheldrick, G.M. (1997). SHELXL97. University of G\"ottingen, Germany.

 Sluis, P. van der & Spek, A.L. (1990). Acta Cryst. A46, 194-201.

 Spek, A.L. (1987). Acta Cryst. C43, 1233-1235.

 Spek, A.L. (1988). J. Appl. Cryst. 21, 578-579.

 Spek, A.L. (1994). Am. Crystallogr. Assoc.-Abstracts, 22, 66.

 Spek, A.L. (1997). HELENA, Program for Datareduction, Utrecht
   University, The Netherlands.

 Spek, A.L. (2003). J. Appl. Cryst. 36, 7-13.

 Wilson, A.J.C. (1992). Ed. International Tables for Crystallography,
   Volume C, Kluwer Academic Publishers, Dordrecht, The Netherlands.
;
_publ_section_acknowledgements                   
;
;
_publ_section_figure_captions                    
; View of the title compound with the atom numbering scheme.
Displacement ellipsoids for non-H atoms are drawn at the 50% probability level.
;

#===============================================================================

data_XXV_R105

#===============================================================================

# 5. CHEMICAL DATA

_chemical_name_systematic                        
;
;
_chemical_name_common                             ?
_chemical_melting_point                           ?
_chemical_formula_moiety                         
'C17 H18 N2, C7 H4 N2 O6'
# Ex: 'C12 H16 N2 O6, H2 O' and '(Cd 2+)3, (C6 N6 Cr 3-)2, 2(H2 O)' 
_chemical_formula_structural                      ?
_chemical_formula_sum                            
', C7 H4 N2 O6'
_chemical_formula_iupac                           ?
_chemical_formula_weight                             462.46
_chemical_compound_source                        'see text'

loop_
_atom_type_symbol                                
_atom_type_description                           
_atom_type_scat_dispersion_real                  
_atom_type_scat_dispersion_imag                  
_atom_type_scat_source                           
 C   C    0.0033    0.0016
' International Tables Vol C Tables 4.2.6.8 and 6.1.1.4'
 H   H    0.0000    0.0000
' International Tables Vol C Tables 4.2.6.8 and 6.1.1.4'
 N   N    0.0061    0.0033
' International Tables Vol C Tables 4.2.6.8 and 6.1.1.4'
 O   O    0.0106    0.0060
' International Tables Vol C Tables 4.2.6.8 and 6.1.1.4'

#===============================================================================

# 6. CRYSTAL DATA

_symmetry_cell_setting                              monoclinic
_symmetry_space_group_name_Hall                   '-P 2ybc'
_symmetry_space_group_name_H-M                    'P 21/c'
_symmetry_Int_Tables_number                              14

loop_
_symmetry_equiv_pos_site_id                      
_symmetry_equiv_pos_as_xyz                       
   1 x,y,z                         
   2 -x,1/2+y,1/2-z                
   3 -x,-y,-z                      
   4 x,1/2-y,1/2+z                 

_cell_length_a                                         15.00770
_cell_length_b                                         11.35950
_cell_length_c                                         15.97490
_cell_angle_alpha                                            90
_cell_angle_beta                                       116.7430
_cell_angle_gamma                                            90
_cell_volume                                           2432.089
_cell_formula_units_Z                                 4
_cell_measurement_temperature                     ?
_cell_measurement_reflns_used                     ?
_cell_measurement_theta_min                       ?
_cell_measurement_theta_max                       ?
_cell_special_details                            
;
;

_exptl_crystal_description                       ' ?'
_exptl_crystal_colour                            ' ?'

_exptl_crystal_size_max                           ?
_exptl_crystal_size_mid                           ?
_exptl_crystal_size_min                           ?
_exptl_crystal_size_rad                           ?
_exptl_crystal_density_meas                       ?
_exptl_crystal_density_diffrn                         1.263
_exptl_crystal_density_method                    'Not Measured'
_exptl_crystal_F_000                                    968
_exptl_absorpt_coefficient_mu                         0.093
_exptl_crystal_density_meas_temp                  ?

# Permitted for _exptl_absorpt_correction_type :
# analytical     'analytical from crystal shape'
#                Example: de Meulenaer&Tompa: ABST
# cylinder       'cylindrical'
# gaussian       'Gaussian from crystal shape'
#                Example: PLATON/ABSG
# integration    'integration from crystal shape'
# multi-scan     'symmetry-related measurements'
#                Example: SADABS, MULABS
# none           'no absorption corr. applied'
# numerical      'numerical from crystal shape'
# psi-scan       'psi-scan corrections'
#                Example: PLATON/ABSP
# refdelf        'refined from delta-F'
#                Example: SHELXA, 
# sphere         'spherical'
#                Example: PLATON/ABSS
_exptl_absorpt_correction_type                   ' ?'
# Example: '(North et al., 1968)'
_exptl_absorpt_process_details                    ?
_exptl_absorpt_correction_T_min                   ?
_exptl_absorpt_correction_T_max                   ?

#===============================================================================

# 7. EXPERIMENTAL DATA

_exptl_special_details                           
;
;
_diffrn_ambient_temperature                       ?
_diffrn_radiation_wavelength                        0.71073
_diffrn_radiation_probe                           'x-ray'
_diffrn_radiation_type                            'MoK\a'
_diffrn_radiation_source                          ?
_diffrn_radiation_monochromator                   ?

_diffrn_measurement_device_type                   ?
_diffrn_measurement_method                        ?
_diffrn_detector_area_resol_mean                  ?

# number of measured reflections (redundant set)
_diffrn_reflns_number                             ?
_diffrn_reflns_av_R_equivalents                   ?
_diffrn_reflns_av_sigmaI/netI                     ?
_diffrn_reflns_limit_h_min                        ?
_diffrn_reflns_limit_h_max                        ?
_diffrn_reflns_limit_k_min                        ?
_diffrn_reflns_limit_k_max                        ?
_diffrn_reflns_limit_l_min                        ?
_diffrn_reflns_limit_l_max                        ?
_diffrn_reflns_theta_min                          ?
_diffrn_reflns_theta_max                          ?
_diffrn_reflns_theta_full                         ?
_diffrn_measured_fraction_theta_max               ?
_diffrn_measured_fraction_theta_full              ?
_diffrn_reflns_reduction_process                 
;
;

# number of unique reflections
_reflns_number_total                              ?
# number of observed reflections (> n sig(I))
_reflns_number_gt                                 ?
_reflns_threshold_expression                       ?

_computing_data_collection                        ?
_computing_cell_refinement                        ?
_computing_data_reduction                         ?
_computing_structure_solution                     ?
_computing_structure_refinement                   ?
_computing_molecular_graphics                     ?
_computing_publication_material                   'PLATON (Spek, 2003)' 

#===============================================================================

# 8. REFINEMENT DATA

_refine_special_details                           ?
_refine_ls_structure_factor_coef                   ?
_refine_ls_matrix_type                             ?
_refine_ls_weighting_scheme                       ' ?'
_refine_ls_weighting_details                     
 ?                                                                                                                                                                                                      
_atom_sites_solution_primary                     ' ?'
_atom_sites_solution_secondary                   ' ?'
_atom_sites_solution_hydrogens                   ' ?'


# Permitted for _refine_ls_hydrogen_treatment :
# refall            - refined all H-atom parameters
# refxyz            - refined H-atom coordinates only
# refU              - refined H-atom U only
# noref             - no refinement of H-atom parameters
# constr            - H-atom parameters constrained
# hetero            - H-atom parameters constrained for H on C,
#                     all H-atom parameters refined for H on
#                     heteroatoms
# heteroxyz         - H-atom parameters constrained for H on C,
#                     refined H-atom coordinates only for H
#                     on heteroatoms
# heteroU           - H-atom parameters constrained for H on C,
#                     refined H-atom U's only for H on
#                     heteroatoms
# heteronoref       - H-atom parameters constrained for H on C,
#                     no refinement of H-atom parameters for
#                     H on heteroatoms
# hetero-mixed      - H-atom parameters constrained for H on C
#                     and some heteroatoms, all H-atom
#                     parameters refined for H on remaining
#                     heteroatoms.
# heteroxyz-mixed   - H-atom parameters constrained for H on C
#                     and some heteroatoms, refined H-atom
#                     coordinates only for H on remaining
#                     heteroatoms.
# heteroU-mixed     - H-atom parameters constrained for H on C
#                     and some heteroatoms, refined H-atom
#                     U's only for H on remaining heteroatoms
# heteronoref-mixed - H-atom parameters constrained for H on C
#                     and some heteroatoms, no refinement of
#                     H-atom parameters for H on remaining
#                     heteroatoms
# mixed   - some constrained, some independent
# undef   - H-atom parameters not defined
_refine_ls_hydrogen_treatment                    ' ?'

_refine_ls_extinction_method                      ' ?'
_refine_ls_extinction_coef                         ?                   
_refine_ls_extinction_expression                 
 ?                                                                                                                                                                                                      
_refine_ls_abs_structure_details                  ?
_refine_ls_abs_structure_Flack                   .
_refine_ls_number_reflns                          ?
_refine_ls_number_parameters                      ?
_refine_ls_number_restraints                              0
_refine_ls_number_constraints                     ?
_refine_ls_R_factor_all                           ?
_refine_ls_R_factor_gt                            ?
_refine_ls_wR_factor_ref                          ?
_refine_ls_wR_factor_gt                           ?
_refine_ls_goodness_of_fit_ref                    ?
_refine_ls_restrained_S_all                       ?
_refine_ls_shift/su_max                           ?
_refine_ls_shift/su_mean                          ?
_refine_diff_density_max                          ?
_refine_diff_density_min                          ?
_refine_diff_density_rms                          ?

#===============================================================================

# 9. ATOMIC COORDINATES AND DISPLACEMENT PARAMETERS

loop_
_atom_site_label                                 
_atom_site_type_symbol                           
_atom_site_thermal_displace_type                 
_atom_site_fract_x                               
_atom_site_fract_y                               
_atom_site_fract_z                               
_atom_site_occupancy                             
_atom_site_U_iso_or_equiv                        
_atom_site_calc_flag                             
_atom_site_refinement_flags                      
_atom_site_disorder_assembly                     
_atom_site_disorder_group                        
N1 N Uiso 0.57139 0.22506 0.28445 1.000 0.0500 . . . .                          
N2 N Uiso 0.57505 0.14461 0.15189 1.000 0.0500 . . . .                          
C1 C Uiso 0.46616 0.22851 0.23969 1.000 0.0500 . . . .                          
C2 C Uiso 0.41442 0.28640 0.28161 1.000 0.0500 . . . .                          
C3 C Uiso 0.31053 0.29209 0.23709 1.000 0.0500 . . . .                          
C4 C Uiso 0.25606 0.23997 0.14933 1.000 0.0500 . . . .                          
C5 C Uiso 0.30702 0.18178 0.10645 1.000 0.0500 . . . .                          
C6 C Uiso 0.41173 0.17739 0.15030 1.000 0.0500 . . . .                          
C7 C Uiso 0.46721 0.11942 0.10161 1.000 0.0500 . . . .                          
C8 C Uiso 0.14446 0.24669 0.10351 1.000 0.0500 . . . .                          
C9 C Uiso 0.60155 0.25456 0.12836 1.000 0.0500 . . . .                          
C10 C Uiso 0.61181 0.12834 0.25243 1.000 0.0500 . . . .                         
C11 C Uiso 0.62292 0.35145 0.18960 1.000 0.0500 . . . .                         
C12 C Uiso 0.61886 0.33720 0.28215 1.000 0.0500 . . . .                         
C13 C Uiso 0.60236 0.27074 0.04211 1.000 0.0500 . . . .                         
C14 C Uiso 0.62317 0.38096 0.01636 1.000 0.0500 . . . .                         
C15 C Uiso 0.64566 0.47677 0.07731 1.000 0.0500 . . . .                         
C16 C Uiso 0.64595 0.46114 0.16420 1.000 0.0500 . . . .                         
C17 C Uiso 0.66701 0.59554 0.04971 1.000 0.0500 . . . .                         
O1 O Uiso 0.13314 0.91858 0.52497 1.000 0.0500 . . . .                          
O2 O Uiso 0.07707 1.06610 0.42601 1.000 0.0500 . . . .                          
O3 O Uiso 0.08746 0.86925 0.06735 1.000 0.0500 . . . .                          
O4 O Uiso -0.00382 1.01037 0.09079 1.000 0.0500 . . . .                         
O5 O Uiso 0.15277 0.51324 0.27086 1.000 0.0500 . . . .                          
O6 O Uiso 0.22193 0.54995 0.42173 1.000 0.0500 . . . .                          
N3 N Uiso 0.10499 0.96270 0.44622 1.000 0.0500 . . . .                          
N4 N Uiso 0.17533 0.58037 0.33855 1.000 0.0500 . . . .                          
C18 C Uiso 0.14081 0.70282 0.31880 1.000 0.0500 . . . .                         
C19 C Uiso 0.13726 0.77086 0.39045 1.000 0.0500 . . . .                         
C20 C Uiso 0.10585 0.88798 0.37157 1.000 0.0500 . . . .                         
C21 C Uiso 0.07777 0.93639 0.28259 1.000 0.0500 . . . .                         
C22 C Uiso 0.08068 0.86725 0.21133 1.000 0.0500 . . . .                         
C23 C Uiso 0.11213 0.74984 0.22901 1.000 0.0500 . . . .                         
C24 C Uiso 0.04902 0.92310 0.11849 1.000 0.0500 . . . .                         
H1 H Uiso 0.45479 0.32745 0.34972 1.000 0.0600 . . . .                          
H2 H Uiso 0.27239 0.33769 0.27157 1.000 0.0600 . . . .                          
H3 H Uiso 0.26548 0.14161 0.03780 1.000 0.0600 . . . .                          
H4 H Uiso 0.45638 0.02399 0.10131 1.000 0.0600 . . . .                          
H5 H Uiso 0.43548 0.14731 0.02812 1.000 0.0600 . . . .                          
H6 H Uiso 0.12005 0.33793 0.10106 1.000 0.0750 . . . .                          
H7 H Uiso 0.11232 0.21335 0.03166 1.000 0.0750 . . . .                          
H8 H Uiso 0.11539 0.19443 0.14326 1.000 0.0750 . . . .                          
H9 H Uiso 0.69372 0.12802 0.28859 1.000 0.0600 . . . .                          
H10 H Uiso 0.58848 0.04318 0.26845 1.000 0.0600 . . . .                         
H11 H Uiso 0.57983 0.41192 0.29392 1.000 0.0600 . . . .                         
H12 H Uiso 0.69540 0.33756 0.33880 1.000 0.0600 . . . .                         
H13 H Uiso 0.58630 0.19717 -0.00588 1.000 0.0600 . . . .                        
H14 H Uiso 0.62064 0.39147 -0.05231 1.000 0.0600 . . . .                        
H15 H Uiso 0.66144 0.53555 0.21147 1.000 0.0600 . . . .                         
H16 H Uiso 0.61105 0.65900 0.04681 1.000 0.0750 . . . .                         
H17 H Uiso 0.74079 0.62623 0.10053 1.000 0.0750 . . . .                         
H18 H Uiso 0.66589 0.59272 -0.01921 1.000 0.0750 . . . .                        
H19 H Uiso 0.16084 0.73412 0.46013 1.000 0.0600 . . . .                         
H20 H Uiso 0.05505 1.02811 0.26856 1.000 0.0600 . . . .                         
H21 H Uiso 0.11450 0.69633 0.17344 1.000 0.0600 . . . .                         
H22 H Uiso 0.06310 0.91366 0.00762 1.000 0.0750 . . . .                         

#===============================================================================

# 10. MOLECULAR GEOMETRY

_geom_special_details                            
;
 Bond distances, angles etc. have been calculated using the
 rounded fractional coordinates. All su's are estimated
 from the variances of the (full) variance-covariance matrix.
 The cell esds are taken into account in the estimation of
 distances, angles and torsion angles
;

loop_
_geom_bond_atom_site_label_1                     
_geom_bond_atom_site_label_2                     
_geom_bond_distance                              
_geom_bond_site_symmetry_1                       
_geom_bond_site_symmetry_2                       
_geom_bond_publ_flag                             
 O1      N3           1.2385                     .       .                   yes
 O2      N3           1.2400                     .       .                   yes
 O3      C24          1.3411                     .       .                   yes
 O4      C24          1.2213                     .       .                   yes
 O5      N4           1.2393                     .       .                   yes
 O6      N4           1.2401                     .       .                   yes
 O3      H22          0.9900                     .       .                   no 
 N1      C10          1.4546                     .       .                   yes
 N1      C12          1.4680                     .       .                   yes
 N1      C1           1.4109                     .       .                   yes
 N2      C9           1.4121                     .       .                   yes
 N2      C7           1.4753                     .       .                   yes
 N2      C10          1.4563                     .       .                   yes
 N3      C20          1.4685                     .       .                   yes
 N4      C18          1.4682                     .       .                   yes
 C1      C2           1.3971                     .       .                   no 
 C1      C6           1.4120                     .       .                   no 
 C2      C3           1.3939                     .       .                   no 
 C3      C4           1.3974                     .       .                   no 
 C4      C5           1.4009                     .       .                   no 
 C4      C8           1.4978                     .       .                   no 
 C5      C6           1.4043                     .       .                   no 
 C6      C7           1.5214                     .       .                   no 
 C9      C11          1.4103                     .       .                   no 
 C9      C13          1.3955                     .       .                   no 
 C11     C12          1.5155                     .       .                   no 
 C11     C16          1.4010                     .       .                   no 
 C13     C14          1.3964                     .       .                   no 
 C14     C15          1.3967                     .       .                   no 
 C15     C16          1.3974                     .       .                   no 
 C15     C17          1.4982                     .       .                   no 
 C2      H1           1.0800                     .       .                   no 
 C3      H2           1.0900                     .       .                   no 
 C5      H3           1.0900                     .       .                   no 
 C7      H5           1.1000                     .       .                   no 
 C7      H4           1.1000                     .       .                   no 
 C8      H7           1.0900                     .       .                   no 
 C8      H8           1.0900                     .       .                   no 
 C8      H6           1.0900                     .       .                   no 
 C10     H10          1.1000                     .       .                   no 
 C10     H9           1.1000                     .       .                   no 
 C12     H12          1.1000                     .       .                   no 
 C12     H11          1.0900                     .       .                   no 
 C13     H13          1.0900                     .       .                   no 
 C14     H14          1.0900                     .       .                   no 
 C16     H15          1.0900                     .       .                   no 
 C17     H18          1.0900                     .       .                   no 
 C17     H16          1.0900                     .       .                   no 
 C17     H17          1.0900                     .       .                   no 
 C18     C23          1.4044                     .       .                   no 
 C18     C19          1.4019                     .       .                   no 
 C19     C20          1.3983                     .       .                   no 
 C20     C21          1.4005                     .       .                   no 
 C21     C22          1.3998                     .       .                   no 
 C22     C23          1.4005                     .       .                   no 
 C22     C24          1.4811                     .       .                   no 
 C19     H19          1.0900                     .       .                   no 
 C21     H20          1.0900                     .       .                   no 
 C23     H21          1.0900                     .       .                   no 

loop_
_geom_angle_atom_site_label_1                    
_geom_angle_atom_site_label_2                    
_geom_angle_atom_site_label_3                    
_geom_angle                                      
_geom_angle_site_symmetry_1                      
_geom_angle_site_symmetry_2                      
_geom_angle_site_symmetry_3                      
_geom_angle_publ_flag                            
 C24     O3      H22          106.00             .       .       .           no 
 C1      N1      C12          114.10             .       .       .           yes
 C10     N1      C12          111.27             .       .       .           yes
 C1      N1      C10          113.05             .       .       .           yes
 C7      N2      C9           113.45             .       .       .           yes
 C7      N2      C10          110.74             .       .       .           yes
 C9      N2      C10          113.18             .       .       .           yes
 O1      N3      O2           124.65             .       .       .           yes
 O1      N3      C20          117.86             .       .       .           yes
 O2      N3      C20          117.48             .       .       .           yes
 O5      N4      C18          117.65             .       .       .           yes
 O6      N4      C18          117.94             .       .       .           yes
 O5      N4      O6           124.36             .       .       .           yes
 N1      C1      C2           120.46             .       .       .           yes
 N1      C1      C6           120.49             .       .       .           yes
 C2      C1      C6           119.01             .       .       .           no 
 C1      C2      C3           120.84             .       .       .           no 
 C2      C3      C4           120.48             .       .       .           no 
 C3      C4      C5           119.26             .       .       .           no 
 C5      C4      C8           121.44             .       .       .           no 
 C3      C4      C8           119.30             .       .       .           no 
 C4      C5      C6           120.49             .       .       .           no 
 C5      C6      C7           120.49             .       .       .           no 
 C1      C6      C7           119.63             .       .       .           no 
 C1      C6      C5           119.88             .       .       .           no 
 N2      C7      C6           110.88             .       .       .           yes
 N2      C9      C11          120.60             .       .       .           yes
 N2      C9      C13          120.53             .       .       .           yes
 C11     C9      C13          118.80             .       .       .           no 
 N1      C10     N2           106.32             .       .       .           yes
 C9      C11     C12          119.80             .       .       .           no 
 C12     C11     C16          120.06             .       .       .           no 
 C9      C11     C16          120.13             .       .       .           no 
 N1      C12     C11          110.49             .       .       .           yes
 C9      C13     C14          120.76             .       .       .           no 
 C13     C14     C15          120.61             .       .       .           no 
 C16     C15     C17          120.08             .       .       .           no 
 C14     C15     C16          119.03             .       .       .           no 
 C14     C15     C17          120.88             .       .       .           no 
 C11     C16     C15          120.65             .       .       .           no 
 C1      C2      H1           120.00             .       .       .           no 
 C3      C2      H1           119.00             .       .       .           no 
 C2      C3      H2           119.00             .       .       .           no 
 C4      C3      H2           120.00             .       .       .           no 
 C4      C5      H3           120.00             .       .       .           no 
 C6      C5      H3           120.00             .       .       .           no 
 N2      C7      H4           109.00             .       .       .           no 
 N2      C7      H5           112.00             .       .       .           no 
 C6      C7      H5           110.00             .       .       .           no 
 H4      C7      H5           107.00             .       .       .           no 
 C6      C7      H4           108.00             .       .       .           no 
 H6      C8      H8           109.00             .       .       .           no 
 H7      C8      H8           109.00             .       .       .           no 
 C4      C8      H6           110.00             .       .       .           no 
 C4      C8      H7           111.00             .       .       .           no 
 H6      C8      H7           108.00             .       .       .           no 
 C4      C8      H8           110.00             .       .       .           no 
 N1      C10     H9           111.00             .       .       .           no 
 N1      C10     H10          111.00             .       .       .           no 
 N2      C10     H9           111.00             .       .       .           no 
 N2      C10     H10          112.00             .       .       .           no 
 H9      C10     H10          106.00             .       .       .           no 
 N1      C12     H11          111.00             .       .       .           no 
 N1      C12     H12          109.00             .       .       .           no 
 H11     C12     H12          107.00             .       .       .           no 
 C11     C12     H11          110.00             .       .       .           no 
 C11     C12     H12          109.00             .       .       .           no 
 C9      C13     H13          120.00             .       .       .           no 
 C14     C13     H13          119.00             .       .       .           no 
 C13     C14     H14          119.00             .       .       .           no 
 C15     C14     H14          120.00             .       .       .           no 
 C11     C16     H15          120.00             .       .       .           no 
 C15     C16     H15          120.00             .       .       .           no 
 C15     C17     H16          110.00             .       .       .           no 
 C15     C17     H17          110.00             .       .       .           no 
 C15     C17     H18          111.00             .       .       .           no 
 H16     C17     H17          109.00             .       .       .           no 
 H16     C17     H18          108.00             .       .       .           no 
 H17     C17     H18          108.00             .       .       .           no 
 N4      C18     C23          119.74             .       .       .           yes
 C19     C18     C23          121.16             .       .       .           no 
 N4      C18     C19          119.09             .       .       .           yes
 C18     C19     C20          118.78             .       .       .           no 
 N3      C20     C19          120.00             .       .       .           yes
 C19     C20     C21          120.72             .       .       .           no 
 N3      C20     C21          119.25             .       .       .           yes
 C20     C21     C22          119.99             .       .       .           no 
 C21     C22     C24          117.43             .       .       .           no 
 C23     C22     C24          122.48             .       .       .           no 
 C21     C22     C23          120.09             .       .       .           no 
 C18     C23     C22          119.26             .       .       .           no 
 O3      C24     C22          112.49             .       .       .           yes
 O4      C24     C22          125.02             .       .       .           yes
 O3      C24     O4           122.46             .       .       .           yes
 C18     C19     H19          121.00             .       .       .           no 
 C20     C19     H19          121.00             .       .       .           no 
 C20     C21     H20          121.00             .       .       .           no 
 C22     C21     H20          119.00             .       .       .           no 
 C18     C23     H21          121.00             .       .       .           no 
 C22     C23     H21          120.00             .       .       .           no 

loop_
_geom_torsion_atom_site_label_1                  
_geom_torsion_atom_site_label_2                  
_geom_torsion_atom_site_label_3                  
_geom_torsion_atom_site_label_4                  
_geom_torsion                                    
_geom_torsion_site_symmetry_1                    
_geom_torsion_site_symmetry_2                    
_geom_torsion_site_symmetry_3                    
_geom_torsion_site_symmetry_4                    
_geom_torsion_publ_flag                          
 C10     N1      C1      C2           157.97     .       .       .       .   no 
 C12     N1      C1      C2           -73.55     .       .       .       .   no 
 C10     N1      C1      C6           -24.44     .       .       .       .   no 
 C12     N1      C1      C6           104.04     .       .       .       .   no 
 C12     N1      C10     N2           -70.92     .       .       .       .   no 
 C1      N1      C12     C11          -82.40     .       .       .       .   no 
 C10     N1      C12     C11           46.98     .       .       .       .   no 
 C1      N1      C10     N2            59.01     .       .       .       .   no 
 C10     N2      C7      C6            45.51     .       .       .       .   no 
 C7      N2      C9      C11          103.01     .       .       .       .   no 
 C9      N2      C7      C6           -83.02     .       .       .       .   no 
 C7      N2      C10     N1           -71.12     .       .       .       .   no 
 C9      N2      C10     N1            57.57     .       .       .       .   no 
 C10     N2      C9      C11          -24.27     .       .       .       .   no 
 C10     N2      C9      C13          158.84     .       .       .       .   no 
 C7      N2      C9      C13          -73.88     .       .       .       .   no 
 O2      N3      C20     C19          179.57     .       .       .       .   no 
 O2      N3      C20     C21            1.43     .       .       .       .   no 
 O1      N3      C20     C19            0.34     .       .       .       .   no 
 O1      N3      C20     C21         -177.80     .       .       .       .   no 
 O6      N4      C18     C23          163.06     .       .       .       .   no 
 O5      N4      C18     C19          160.62     .       .       .       .   no 
 O5      N4      C18     C23          -19.46     .       .       .       .   no 
 O6      N4      C18     C19          -16.85     .       .       .       .   no 
 N1      C1      C6      C5          -179.81     .       .       .       .   no 
 N1      C1      C2      C3           178.81     .       .       .       .   no 
 C6      C1      C2      C3             1.19     .       .       .       .   no 
 C2      C1      C6      C5            -2.19     .       .       .       .   no 
 N1      C1      C6      C7            -0.68     .       .       .       .   no 
 C2      C1      C6      C7           176.94     .       .       .       .   no 
 C1      C2      C3      C4            -0.10     .       .       .       .   no 
 C2      C3      C4      C8           179.53     .       .       .       .   no 
 C2      C3      C4      C5             0.00     .       .       .       .   no 
 C8      C4      C5      C6           179.46     .       .       .       .   no 
 C3      C4      C5      C6            -1.04     .       .       .       .   no 
 C4      C5      C6      C7          -176.99     .       .       .       .   no 
 C4      C5      C6      C1             2.13     .       .       .       .   no 
 C5      C6      C7      N2           169.29     .       .       .       .   no 
 C1      C6      C7      N2            -9.84     .       .       .       .   no 
 C11     C9      C13     C14           -0.49     .       .       .       .   no 
 C13     C9      C11     C12          177.81     .       .       .       .   no 
 N2      C9      C13     C14          176.46     .       .       .       .   no 
 N2      C9      C11     C16         -177.91     .       .       .       .   no 
 C13     C9      C11     C16           -0.96     .       .       .       .   no 
 N2      C9      C11     C12            0.86     .       .       .       .   no 
 C12     C11     C16     C15         -177.18     .       .       .       .   no 
 C16     C11     C12     N1           166.82     .       .       .       .   no 
 C9      C11     C16     C15            1.59     .       .       .       .   no 
 C9      C11     C12     N1           -11.95     .       .       .       .   no 
 C9      C13     C14     C15            1.34     .       .       .       .   no 
 C13     C14     C15     C17         -179.36     .       .       .       .   no 
 C13     C14     C15     C16           -0.72     .       .       .       .   no 
 C17     C15     C16     C11          177.91     .       .       .       .   no 
 C14     C15     C16     C11           -0.74     .       .       .       .   no 
 N4      C18     C19     C20          178.97     .       .       .       .   no 
 C23     C18     C19     C20           -0.94     .       .       .       .   no 
 C19     C18     C23     C22            0.82     .       .       .       .   no 
 N4      C18     C23     C22         -179.09     .       .       .       .   no 
 C18     C19     C20     N3          -177.68     .       .       .       .   no 
 C18     C19     C20     C21            0.43     .       .       .       .   no 
 N3      C20     C21     C22          178.32     .       .       .       .   no 
 C19     C20     C21     C22            0.20     .       .       .       .   no 
 C20     C21     C22     C23           -0.33     .       .       .       .   no 
 C20     C21     C22     C24          179.34     .       .       .       .   no 
 C21     C22     C23     C18           -0.18     .       .       .       .   no 
 C24     C22     C23     C18         -179.82     .       .       .       .   no 
 C21     C22     C24     O3           156.93     .       .       .       .   no 
 C21     C22     C24     O4           -21.14     .       .       .       .   no 
 C23     C22     C24     O3           -23.41     .       .       .       .   no 
 C23     C22     C24     O4           158.52     .       .       .       .   no 

loop_
_geom_hbond_atom_site_label_D
_geom_hbond_atom_site_label_H
_geom_hbond_atom_site_label_A
_geom_hbond_distance_DH
_geom_hbond_distance_HA
_geom_hbond_distance_DA
_geom_hbond_angle_DHA
_geom_hbond_site_symmetry_A
_geom_hbond_publ_flag
#
#D   H   A   D - H  H...A   D...A    D - H...A  symm(A)
#
O3      H22     O4          0.9900     1.6600     2.6408     170.00   3_575 yes 

# Loop Mechanism for Extra Tables(s)

#loop_
#_publ_manuscript_incl_extra_item
#'_geom_extra_tableA_col_1'
#'_geom_extra_tableA_col_2'
#'_geom_extra_tableA_col_3'
#'_geom_extra_table_head_A'
#'_geom_table_footnote_A'
#'_geom_extra_tableB_col_1'
#'_geom_extra_tableB_col_2'
#'_geom_extra_tableB_col_3'
#'_geom_extra_table_head_B'
#'_geom_table_footnote_B'


#
#loop_
#_geom_extra_tableA_col_1
#_geom_extra_tableA_col_2
#_geom_extra_tableA_col_3
# ? ? ?


#
#loop_
#_geom_extra_tableB_col_1
#_geom_extra_tableB_col_2
#_geom_extra_tableB_col_3
# ? ? ?


#
#_geom_table_footnote_A
#;
# ?
#;


#
#_geom_table_footnote_B
#;
# ?
#;


#
#_geom_table_footnote_A
#;
# ?
#;


#
#_geom_table_footnote_B
#;
# ?
#;

_iucr_refine_instructions_details                
;
;

#===END
# CIF-file generated for E000013C00P21/c             New: P21/c  

#==============================================================================
data_global
#==============================================================================

# 0. AUDIT DETAILS

_audit_creation_date                              'Aug 14 18:51:12 2015'
_audit_creation_method                            'PLATON <TABLE ACC> option' 
_audit_update_record                             
;
;

#===============================================================================

# 1. SUBMISSION DETAILS

# Name of author for correspondence
_publ_contact_author_name                        
;
;
# address of author for correspondence
_publ_contact_author_address                     
;
;

_publ_contact_author_email                        ?
_publ_contact_author_fax                          ?
_publ_contact_author_phone                        ?

_publ_requested_journal                           'Acta Crystallographica C' 
# Publication choise FI, CI or EI for Inorganic
#                    FM, CM or EM for Metal-organic
#                    FO, CO or EO for Organic
_publ_requested_category                          ?
_publ_requested_coeditor_name                     ?

_publ_contact_letter                             # Include date of submission
;
Date of submission ?

Please consider this CIF submission for publication as a
Regular Structural Paper in Acta Crystallographica C. 
;

#===============================================================================

# 2. PROCESSING SUMMARY (JOURNAL OFFICE ONLY)

_journal_date_recd_electronic                     ?

_journal_date_to_coeditor                         ?
_journal_date_from_coeditor                       ?
_journal_date_accepted                            ?

_journal_date_printers_first                      ?
_journal_date_printers_final                      ?
_journal_date_proofs_out                          ?
_journal_date_proofs_in                           ?

_journal_coeditor_name                            ?
_journal_coeditor_code                            ?
_journal_coeditor_notes                          
;
;

_journal_techeditor_code                          ?
_journal_techeditor_notes                        
;
;

_journal_coden_ASTM                               ?
_journal_name_full                                ?
_journal_year                                     ?
_journal_volume                                   ?
_journal_issue                                    ?
_journal_page_first                               ?
_journal_page_last                                ?


_journal_suppl_publ_number                        ?
_journal_suppl_publ_pages                         ?


#===============================================================================

# 3. TITLE AND AUTHOR LIST

_publ_section_title                              
;
;
_publ_section_title_footnote                     
;
;

# The loop structure below should contain the names and adresses of all
# authors, in the required order of publication. Repeat as necessary.


loop_
_publ_author_name                                
_publ_author_footnote                            
_publ_author_address                             
'?' # author name
;   # author related footnote
;
;   # Address of this author
;

#===============================================================================

# 4. TEXT

_publ_section_synopsis                           
;
 ?
;
_publ_section_abstract                           
;
 ?
;

# Insert blank lines between paragraphs

_publ_section_comment                            
;
;
_publ_section_exptl_prep                         
;
 ?
;
_publ_section_exptl_refinement                   
;
 ?
;

# Insert blank lines between references

_publ_section_references                         
;
 Allen, F.H. (2002).
   Acta Cryst. B58, 380-388.

 Altomare, A., Burla, M.C., Camalli, M., Cascarano, G.L., Giacovazzo, C.
   Guagliardi, A., Moliterni, A.G.G., Polidori, G. & Spagna, R.
   (1999) J. Appl. Cryst. 32, 115-119.

 Beurskens, P.T., Beurskens, G., de Gelder, R., Garc\'ia-Granda, S.,
 Gould, R.O., Israel, R. & Smits, J.M.M. (1999) The DIRDIF99 Program System,
   Technical Report of the Crystallography Laboratory,
   University of Nijmegen, The Netherlands.

 Boer, J.L. de & Duisenberg, A.J.M. (1984). Acta Cryst. A40, C-410.

 Boeyens, J.C.A. (1978). J.Cryst.Mol.Struct. 8, 317-320.

 Cremer, D. & Pople, J.A. (1975). J. Am. Chem. Soc. 97, 1354-1358.

 Duisenberg, A.J.M. (1992). J. Appl. Cryst. 25, 92-96.

 Duisenberg, A.J.M., Kroon-Batenburg, L.M.J. & Schreurs, A.M.M. (2003).
   J. Appl. Cryst. 36, 220-229.

 Enraf-Nonius (1989). CAD-4 Software. Version 5. Enraf-Nonius, Delft,
   The Netherlands.

 Flack, H.D. (1983). Acta Cryst. A39, 876-881.

 Hooft, R.W.W. (1998). Collect Software, Nonius B.V., Delft, The Netherlands.

 LePage, Y. (1987). J. Appl. Cryst. 20, 264-269.

 Mackay, A.L. (1984). Acta Cryst. A40, 165-166.

 Meulenaer, J. de & Tompa, H. (1965). Acta Cryst. 19, 1014-1018.

 North, A.C.T., Phillips, D.C. & Mathews, F.S. (1968).
  Acta Cryst. A24, 351-359.

 Otwinowski, Z. & Minor, W. (1997). Methods in Enzymology, Vol. 276,
   Macromolecular Crystallography, Part A, edited by C.W. Carter &
    R.M. Sweet, pp. 307-326. London: Academic Press.

 Sheldrick, G.M. (1986). SHELXS86. University of G\"ottingen, Germany.

 Sheldrick, G.M. (1993). SHELXL93. University of G\"ottingen, Germany.

 Sheldrick, G.M. (1997). SHELXS97. University of G\"ottingen, Germany.

 Sheldrick, G.M. (1997). SHELXL97. University of G\"ottingen, Germany.

 Sluis, P. van der & Spek, A.L. (1990). Acta Cryst. A46, 194-201.

 Spek, A.L. (1987). Acta Cryst. C43, 1233-1235.

 Spek, A.L. (1988). J. Appl. Cryst. 21, 578-579.

 Spek, A.L. (1994). Am. Crystallogr. Assoc.-Abstracts, 22, 66.

 Spek, A.L. (1997). HELENA, Program for Datareduction, Utrecht
   University, The Netherlands.

 Spek, A.L. (2003). J. Appl. Cryst. 36, 7-13.

 Wilson, A.J.C. (1992). Ed. International Tables for Crystallography,
   Volume C, Kluwer Academic Publishers, Dordrecht, The Netherlands.
;
_publ_section_acknowledgements                   
;
;
_publ_section_figure_captions                    
; View of the title compound with the atom numbering scheme.
Displacement ellipsoids for non-H atoms are drawn at the 50% probability level.
;

#===============================================================================

data_XXV_R106

#===============================================================================

# 5. CHEMICAL DATA

_chemical_name_systematic                        
;
;
_chemical_name_common                             ?
_chemical_melting_point                           ?
_chemical_formula_moiety                         
'C17 H18 N2, C7 H4 N2 O6'
# Ex: 'C12 H16 N2 O6, H2 O' and '(Cd 2+)3, (C6 N6 Cr 3-)2, 2(H2 O)' 
_chemical_formula_structural                      ?
_chemical_formula_sum                            
', C7 H4 N2 O6'
_chemical_formula_iupac                           ?
_chemical_formula_weight                             462.46
_chemical_compound_source                        'see text'

loop_
_atom_type_symbol                                
_atom_type_description                           
_atom_type_scat_dispersion_real                  
_atom_type_scat_dispersion_imag                  
_atom_type_scat_source                           
 C   C    0.0033    0.0016
' International Tables Vol C Tables 4.2.6.8 and 6.1.1.4'
 H   H    0.0000    0.0000
' International Tables Vol C Tables 4.2.6.8 and 6.1.1.4'
 N   N    0.0061    0.0033
' International Tables Vol C Tables 4.2.6.8 and 6.1.1.4'
 O   O    0.0106    0.0060
' International Tables Vol C Tables 4.2.6.8 and 6.1.1.4'

#===============================================================================

# 6. CRYSTAL DATA

_symmetry_cell_setting                              monoclinic
_symmetry_space_group_name_Hall                   '-P 2ybc'
_symmetry_space_group_name_H-M                    'P 21/c'
_symmetry_Int_Tables_number                              14

loop_
_symmetry_equiv_pos_site_id                      
_symmetry_equiv_pos_as_xyz                       
   1 x,y,z                         
   2 -x,1/2+y,1/2-z                
   3 -x,-y,-z                      
   4 x,1/2-y,1/2+z                 

_cell_length_a                                         10.30550
_cell_length_b                                         15.42170
_cell_length_c                                         16.61960
_cell_angle_alpha                                            90
_cell_angle_beta                                       110.0550
_cell_angle_gamma                                            90
_cell_volume                                           2481.166
_cell_formula_units_Z                                 4
_cell_measurement_temperature                     ?
_cell_measurement_reflns_used                     ?
_cell_measurement_theta_min                       ?
_cell_measurement_theta_max                       ?
_cell_special_details                            
;
;

_exptl_crystal_description                       ' ?'
_exptl_crystal_colour                            ' ?'

_exptl_crystal_size_max                           ?
_exptl_crystal_size_mid                           ?
_exptl_crystal_size_min                           ?
_exptl_crystal_size_rad                           ?
_exptl_crystal_density_meas                       ?
_exptl_crystal_density_diffrn                         1.238
_exptl_crystal_density_method                    'Not Measured'
_exptl_crystal_F_000                                    968
_exptl_absorpt_coefficient_mu                         0.091
_exptl_crystal_density_meas_temp                  ?

# Permitted for _exptl_absorpt_correction_type :
# analytical     'analytical from crystal shape'
#                Example: de Meulenaer&Tompa: ABST
# cylinder       'cylindrical'
# gaussian       'Gaussian from crystal shape'
#                Example: PLATON/ABSG
# integration    'integration from crystal shape'
# multi-scan     'symmetry-related measurements'
#                Example: SADABS, MULABS
# none           'no absorption corr. applied'
# numerical      'numerical from crystal shape'
# psi-scan       'psi-scan corrections'
#                Example: PLATON/ABSP
# refdelf        'refined from delta-F'
#                Example: SHELXA, 
# sphere         'spherical'
#                Example: PLATON/ABSS
_exptl_absorpt_correction_type                   ' ?'
# Example: '(North et al., 1968)'
_exptl_absorpt_process_details                    ?
_exptl_absorpt_correction_T_min                   ?
_exptl_absorpt_correction_T_max                   ?

#===============================================================================

# 7. EXPERIMENTAL DATA

_exptl_special_details                           
;
;
_diffrn_ambient_temperature                       ?
_diffrn_radiation_wavelength                        0.71073
_diffrn_radiation_probe                           'x-ray'
_diffrn_radiation_type                            'MoK\a'
_diffrn_radiation_source                          ?
_diffrn_radiation_monochromator                   ?

_diffrn_measurement_device_type                   ?
_diffrn_measurement_method                        ?
_diffrn_detector_area_resol_mean                  ?

# number of measured reflections (redundant set)
_diffrn_reflns_number                             ?
_diffrn_reflns_av_R_equivalents                   ?
_diffrn_reflns_av_sigmaI/netI                     ?
_diffrn_reflns_limit_h_min                        ?
_diffrn_reflns_limit_h_max                        ?
_diffrn_reflns_limit_k_min                        ?
_diffrn_reflns_limit_k_max                        ?
_diffrn_reflns_limit_l_min                        ?
_diffrn_reflns_limit_l_max                        ?
_diffrn_reflns_theta_min                          ?
_diffrn_reflns_theta_max                          ?
_diffrn_reflns_theta_full                         ?
_diffrn_measured_fraction_theta_max               ?
_diffrn_measured_fraction_theta_full              ?
_diffrn_reflns_reduction_process                 
;
;

# number of unique reflections
_reflns_number_total                              ?
# number of observed reflections (> n sig(I))
_reflns_number_gt                                 ?
_reflns_threshold_expression                       ?

_computing_data_collection                        ?
_computing_cell_refinement                        ?
_computing_data_reduction                         ?
_computing_structure_solution                     ?
_computing_structure_refinement                   ?
_computing_molecular_graphics                     ?
_computing_publication_material                   'PLATON (Spek, 2003)' 

#===============================================================================

# 8. REFINEMENT DATA

_refine_special_details                           ?
_refine_ls_structure_factor_coef                   ?
_refine_ls_matrix_type                             ?
_refine_ls_weighting_scheme                       ' ?'
_refine_ls_weighting_details                     
 ?                                                                                                                                                                                                      
_atom_sites_solution_primary                     ' ?'
_atom_sites_solution_secondary                   ' ?'
_atom_sites_solution_hydrogens                   ' ?'


# Permitted for _refine_ls_hydrogen_treatment :
# refall            - refined all H-atom parameters
# refxyz            - refined H-atom coordinates only
# refU              - refined H-atom U only
# noref             - no refinement of H-atom parameters
# constr            - H-atom parameters constrained
# hetero            - H-atom parameters constrained for H on C,
#                     all H-atom parameters refined for H on
#                     heteroatoms
# heteroxyz         - H-atom parameters constrained for H on C,
#                     refined H-atom coordinates only for H
#                     on heteroatoms
# heteroU           - H-atom parameters constrained for H on C,
#                     refined H-atom U's only for H on
#                     heteroatoms
# heteronoref       - H-atom parameters constrained for H on C,
#                     no refinement of H-atom parameters for
#                     H on heteroatoms
# hetero-mixed      - H-atom parameters constrained for H on C
#                     and some heteroatoms, all H-atom
#                     parameters refined for H on remaining
#                     heteroatoms.
# heteroxyz-mixed   - H-atom parameters constrained for H on C
#                     and some heteroatoms, refined H-atom
#                     coordinates only for H on remaining
#                     heteroatoms.
# heteroU-mixed     - H-atom parameters constrained for H on C
#                     and some heteroatoms, refined H-atom
#                     U's only for H on remaining heteroatoms
# heteronoref-mixed - H-atom parameters constrained for H on C
#                     and some heteroatoms, no refinement of
#                     H-atom parameters for H on remaining
#                     heteroatoms
# mixed   - some constrained, some independent
# undef   - H-atom parameters not defined
_refine_ls_hydrogen_treatment                    ' ?'

_refine_ls_extinction_method                      ' ?'
_refine_ls_extinction_coef                         ?                   
_refine_ls_extinction_expression                 
 ?                                                                                                                                                                                                      
_refine_ls_abs_structure_details                  ?
_refine_ls_abs_structure_Flack                   .
_refine_ls_number_reflns                          ?
_refine_ls_number_parameters                      ?
_refine_ls_number_restraints                              0
_refine_ls_number_constraints                     ?
_refine_ls_R_factor_all                           ?
_refine_ls_R_factor_gt                            ?
_refine_ls_wR_factor_ref                          ?
_refine_ls_wR_factor_gt                           ?
_refine_ls_goodness_of_fit_ref                    ?
_refine_ls_restrained_S_all                       ?
_refine_ls_shift/su_max                           ?
_refine_ls_shift/su_mean                          ?
_refine_diff_density_max                          ?
_refine_diff_density_min                          ?
_refine_diff_density_rms                          ?

#===============================================================================

# 9. ATOMIC COORDINATES AND DISPLACEMENT PARAMETERS

loop_
_atom_site_label                                 
_atom_site_type_symbol                           
_atom_site_thermal_displace_type                 
_atom_site_fract_x                               
_atom_site_fract_y                               
_atom_site_fract_z                               
_atom_site_occupancy                             
_atom_site_U_iso_or_equiv                        
_atom_site_calc_flag                             
_atom_site_refinement_flags                      
_atom_site_disorder_assembly                     
_atom_site_disorder_group                        
N1 N Uiso 0.09135 0.33541 0.10093 1.000 0.0500 . . . .                          
N2 N Uiso 0.16900 0.34936 0.24965 1.000 0.0500 . . . .                          
C1 C Uiso 0.04927 0.24879 0.10671 1.000 0.0500 . . . .                          
C2 C Uiso 0.00163 0.19687 0.03345 1.000 0.0500 . . . .                          
C3 C Uiso -0.04860 0.11361 0.03773 1.000 0.0500 . . . .                         
C4 C Uiso -0.04781 0.07983 0.11583 1.000 0.0500 . . . .                         
C5 C Uiso 0.00385 0.13035 0.18983 1.000 0.0500 . . . .                          
C6 C Uiso 0.05349 0.21420 0.18616 1.000 0.0500 . . . .                          
C7 C Uiso 0.11005 0.26787 0.26727 1.000 0.0500 . . . .                          
C8 C Uiso -0.10363 -0.00882 0.12099 1.000 0.0500 . . . .                        
C9 C Uiso 0.30807 0.34535 0.25554 1.000 0.0500 . . . .                          
C10 C Uiso 0.08027 0.38903 0.17098 1.000 0.0500 . . . .                         
C11 C Uiso 0.34301 0.34205 0.18063 1.000 0.0500 . . . .                         
C12 C Uiso 0.22963 0.34276 0.09327 1.000 0.0500 . . . .                         
C13 C Uiso 0.41320 0.34436 0.33549 1.000 0.0500 . . . .                         
C14 C Uiso 0.55161 0.34227 0.34144 1.000 0.0500 . . . .                         
C15 C Uiso 0.58721 0.33954 0.26742 1.000 0.0500 . . . .                         
C16 C Uiso 0.48230 0.33969 0.18709 1.000 0.0500 . . . .                         
C17 C Uiso 0.73624 0.34046 0.27447 1.000 0.0500 . . . .                         
O1 O Uiso 0.34375 0.05663 0.07748 1.000 0.0500 . . . .                          
O2 O Uiso 0.51668 0.14278 0.08403 1.000 0.0500 . . . .                          
O3 O Uiso 0.86048 0.09907 0.47919 1.000 0.0500 . . . .                          
O4 O Uiso 0.91552 0.14622 0.36701 1.000 0.0500 . . . .                          
O5 O Uiso 0.38587 0.08027 0.46260 1.000 0.0500 . . . .                          
O6 O Uiso 0.24221 0.01990 0.34682 1.000 0.0500 . . . .                          
N3 N Uiso 0.44930 0.09778 0.11742 1.000 0.0500 . . . .                          
N4 N Uiso 0.35174 0.05727 0.38665 1.000 0.0500 . . . .                          
C18 C Uiso 0.44830 0.07485 0.34143 1.000 0.0500 . . . .                         
C19 C Uiso 0.40107 0.07763 0.25194 1.000 0.0500 . . . .                         
C20 C Uiso 0.49689 0.09375 0.21097 1.000 0.0500 . . . .                         
C21 C Uiso 0.63716 0.10671 0.25773 1.000 0.0500 . . . .                         
C22 C Uiso 0.68229 0.10365 0.34727 1.000 0.0500 . . . .                         
C23 C Uiso 0.58779 0.08806 0.38932 1.000 0.0500 . . . .                         
C24 C Uiso 0.83031 0.11897 0.39632 1.000 0.0500 . . . .                         
H1 H Uiso 0.00053 0.22143 -0.02801 1.000 0.0600 . . . .                         
H2 H Uiso -0.08910 0.07524 -0.02049 1.000 0.0600 . . . .                        
H3 H Uiso 0.00543 0.10407 0.25090 1.000 0.0600 . . . .                          
H4 H Uiso 0.02476 0.28343 0.29000 1.000 0.0600 . . . .                          
H5 H Uiso 0.18614 0.23037 0.31777 1.000 0.0600 . . . .                          
H6 H Uiso -0.02772 -0.04616 0.17134 1.000 0.0750 . . . .                        
H7 H Uiso -0.19991 -0.00379 0.13464 1.000 0.0750 . . . .                        
H8 H Uiso -0.12466 -0.04471 0.06123 1.000 0.0750 . . . .                        
H9 H Uiso 0.11144 0.45606 0.16531 1.000 0.0600 . . . .                          
H10 H Uiso -0.02721 0.39268 0.16908 1.000 0.0600 . . . .                        
H11 H Uiso 0.24732 0.29151 0.05245 1.000 0.0600 . . . .                         
H12 H Uiso 0.23393 0.40511 0.06268 1.000 0.0600 . . . .                         
H13 H Uiso 0.38776 0.34754 0.39379 1.000 0.0600 . . . .                         
H14 H Uiso 0.63141 0.34378 0.40461 1.000 0.0600 . . . .                         
H15 H Uiso 0.50877 0.33776 0.12902 1.000 0.0600 . . . .                         
H16 H Uiso 0.75010 0.31234 0.21747 1.000 0.0750 . . . .                         
H17 H Uiso 0.77539 0.40690 0.28250 1.000 0.0750 . . . .                         
H18 H Uiso 0.79856 0.30250 0.32971 1.000 0.0750 . . . .                         
H19 H Uiso 0.29243 0.06784 0.21472 1.000 0.0600 . . . .                         
H20 H Uiso 0.71074 0.11928 0.22519 1.000 0.0600 . . . .                         
H21 H Uiso 0.62330 0.08625 0.45900 1.000 0.0600 . . . .                         
H22 H Uiso 0.95416 0.12240 0.51016 1.000 0.0750 . . . .                         

#===============================================================================

# 10. MOLECULAR GEOMETRY

_geom_special_details                            
;
 Bond distances, angles etc. have been calculated using the
 rounded fractional coordinates. All su's are estimated
 from the variances of the (full) variance-covariance matrix.
 The cell esds are taken into account in the estimation of
 distances, angles and torsion angles
;

loop_
_geom_bond_atom_site_label_1                     
_geom_bond_atom_site_label_2                     
_geom_bond_distance                              
_geom_bond_site_symmetry_1                       
_geom_bond_site_symmetry_2                       
_geom_bond_publ_flag                             
 O1      N3           1.2375                     .       .                   yes
 O2      N3           1.2394                     .       .                   yes
 O3      C24          1.3394                     .       .                   yes
 O4      C24          1.2159                     .       .                   yes
 O5      N4           1.2403                     .       .                   yes
 O6      N4           1.2377                     .       .                   yes
 O3      H22          0.9900                     .       .                   no 
 N1      C10          1.4640                     .       .                   yes
 N1      C12          1.4779                     .       .                   yes
 N1      C1           1.4178                     .       .                   yes
 N2      C9           1.4040                     .       .                   yes
 N2      C7           1.4684                     .       .                   yes
 N2      C10          1.4491                     .       .                   yes
 N3      C20          1.4624                     .       .                   yes
 N4      C18          1.4634                     .       .                   yes
 C1      C2           1.3981                     .       .                   no 
 C1      C6           1.4109                     .       .                   no 
 C2      C3           1.3953                     .       .                   no 
 C3      C4           1.3961                     .       .                   no 
 C4      C5           1.3978                     .       .                   no 
 C4      C8           1.4970                     .       .                   no 
 C5      C6           1.3996                     .       .                   no 
 C6      C7           1.5176                     .       .                   no 
 C9      C11          1.4106                     .       .                   no 
 C9      C13          1.3972                     .       .                   no 
 C11     C12          1.5198                     .       .                   no 
 C11     C16          1.4027                     .       .                   no 
 C13     C14          1.3959                     .       .                   no 
 C14     C15          1.3997                     .       .                   no 
 C15     C16          1.4005                     .       .                   no 
 C15     C17          1.4998                     .       .                   no 
 C2      H1           1.0900                     .       .                   no 
 C3      H2           1.0900                     .       .                   no 
 C5      H3           1.0900                     .       .                   no 
 C7      H5           1.1000                     .       .                   no 
 C7      H4           1.1000                     .       .                   no 
 C8      H7           1.0900                     .       .                   no 
 C8      H8           1.0900                     .       .                   no 
 C8      H6           1.0900                     .       .                   no 
 C10     H10          1.1000                     .       .                   no 
 C10     H9           1.1000                     .       .                   no 
 C12     H12          1.1000                     .       .                   no 
 C12     H11          1.1000                     .       .                   no 
 C13     H13          1.0900                     .       .                   no 
 C14     H14          1.0900                     .       .                   no 
 C16     H15          1.0900                     .       .                   no 
 C17     H18          1.0900                     .       .                   no 
 C17     H16          1.0900                     .       .                   no 
 C17     H17          1.0900                     .       .                   no 
 C18     C23          1.3988                     .       .                   no 
 C18     C19          1.3980                     .       .                   no 
 C19     C20          1.4006                     .       .                   no 
 C20     C21          1.4011                     .       .                   no 
 C21     C22          1.3994                     .       .                   no 
 C22     C23          1.4005                     .       .                   no 
 C22     C24          1.4814                     .       .                   no 
 C19     H19          1.0900                     .       .                   no 
 C21     H20          1.0900                     .       .                   no 
 C23     H21          1.0900                     .       .                   no 

loop_
_geom_angle_atom_site_label_1                    
_geom_angle_atom_site_label_2                    
_geom_angle_atom_site_label_3                    
_geom_angle                                      
_geom_angle_site_symmetry_1                      
_geom_angle_site_symmetry_2                      
_geom_angle_site_symmetry_3                      
_geom_angle_publ_flag                            
 C24     O3      H22          107.00             .       .       .           no 
 C1      N1      C12          113.86             .       .       .           yes
 C10     N1      C12          111.45             .       .       .           yes
 C1      N1      C10          111.67             .       .       .           yes
 C7      N2      C9           115.51             .       .       .           yes
 C7      N2      C10          111.41             .       .       .           yes
 C9      N2      C10          113.25             .       .       .           yes
 O1      N3      O2           124.85             .       .       .           yes
 O1      N3      C20          117.46             .       .       .           yes
 O2      N3      C20          117.69             .       .       .           yes
 O5      N4      C18          117.66             .       .       .           yes
 O6      N4      C18          117.88             .       .       .           yes
 O5      N4      O6           124.46             .       .       .           yes
 N1      C1      C2           120.32             .       .       .           yes
 N1      C1      C6           120.51             .       .       .           yes
 C2      C1      C6           119.17             .       .       .           no 
 C1      C2      C3           120.55             .       .       .           no 
 C2      C3      C4           120.45             .       .       .           no 
 C3      C4      C5           119.28             .       .       .           no 
 C5      C4      C8           119.77             .       .       .           no 
 C3      C4      C8           120.94             .       .       .           no 
 C4      C5      C6           120.75             .       .       .           no 
 C5      C6      C7           120.00             .       .       .           no 
 C1      C6      C7           120.28             .       .       .           no 
 C1      C6      C5           119.71             .       .       .           no 
 N2      C7      C6           110.41             .       .       .           yes
 N2      C9      C11          120.23             .       .       .           yes
 N2      C9      C13          120.46             .       .       .           yes
 C11     C9      C13          119.31             .       .       .           no 
 N1      C10     N2           106.37             .       .       .           yes
 C9      C11     C12          119.84             .       .       .           no 
 C12     C11     C16          120.31             .       .       .           no 
 C9      C11     C16          119.84             .       .       .           no 
 N1      C12     C11          111.43             .       .       .           yes
 C9      C13     C14          120.52             .       .       .           no 
 C13     C14     C15          120.52             .       .       .           no 
 C16     C15     C17          120.64             .       .       .           no 
 C14     C15     C16          119.24             .       .       .           no 
 C14     C15     C17          120.07             .       .       .           no 
 C11     C16     C15          120.54             .       .       .           no 
 C1      C2      H1           120.00             .       .       .           no 
 C3      C2      H1           119.00             .       .       .           no 
 C2      C3      H2           119.00             .       .       .           no 
 C4      C3      H2           120.00             .       .       .           no 
 C4      C5      H3           120.00             .       .       .           no 
 C6      C5      H3           120.00             .       .       .           no 
 N2      C7      H4           108.00             .       .       .           no 
 N2      C7      H5           112.00             .       .       .           no 
 C6      C7      H5           110.00             .       .       .           no 
 H4      C7      H5           107.00             .       .       .           no 
 C6      C7      H4           108.00             .       .       .           no 
 H6      C8      H8           107.00             .       .       .           no 
 H7      C8      H8           108.00             .       .       .           no 
 C4      C8      H6           110.00             .       .       .           no 
 C4      C8      H7           110.00             .       .       .           no 
 H6      C8      H7           110.00             .       .       .           no 
 C4      C8      H8           112.00             .       .       .           no 
 N1      C10     H9           111.00             .       .       .           no 
 N1      C10     H10          111.00             .       .       .           no 
 N2      C10     H9           111.00             .       .       .           no 
 N2      C10     H10          111.00             .       .       .           no 
 H9      C10     H10          106.00             .       .       .           no 
 N1      C12     H11          112.00             .       .       .           no 
 N1      C12     H12          108.00             .       .       .           no 
 H11     C12     H12          108.00             .       .       .           no 
 C11     C12     H11          110.00             .       .       .           no 
 C11     C12     H12          108.00             .       .       .           no 
 C9      C13     H13          120.00             .       .       .           no 
 C14     C13     H13          119.00             .       .       .           no 
 C13     C14     H14          119.00             .       .       .           no 
 C15     C14     H14          121.00             .       .       .           no 
 C11     C16     H15          120.00             .       .       .           no 
 C15     C16     H15          120.00             .       .       .           no 
 C15     C17     H16          111.00             .       .       .           no 
 C15     C17     H17          110.00             .       .       .           no 
 C15     C17     H18          111.00             .       .       .           no 
 H16     C17     H17          109.00             .       .       .           no 
 H16     C17     H18          108.00             .       .       .           no 
 H17     C17     H18          108.00             .       .       .           no 
 N4      C18     C23          118.81             .       .       .           yes
 C19     C18     C23          121.05             .       .       .           no 
 N4      C18     C19          120.14             .       .       .           yes
 C18     C19     C20          118.45             .       .       .           no 
 N3      C20     C19          119.28             .       .       .           yes
 C19     C20     C21          121.40             .       .       .           no 
 N3      C20     C21          119.32             .       .       .           yes
 C20     C21     C22          119.24             .       .       .           no 
 C21     C22     C24          118.93             .       .       .           no 
 C23     C22     C24          120.92             .       .       .           no 
 C21     C22     C23          120.13             .       .       .           no 
 C18     C23     C22          119.73             .       .       .           no 
 O3      C24     C22          111.19             .       .       .           yes
 O4      C24     C22          125.70             .       .       .           yes
 O3      C24     O4           123.11             .       .       .           yes
 C18     C19     H19          121.00             .       .       .           no 
 C20     C19     H19          121.00             .       .       .           no 
 C20     C21     H20          121.00             .       .       .           no 
 C22     C21     H20          120.00             .       .       .           no 
 C18     C23     H21          120.00             .       .       .           no 
 C22     C23     H21          120.00             .       .       .           no 

loop_
_geom_torsion_atom_site_label_1                  
_geom_torsion_atom_site_label_2                  
_geom_torsion_atom_site_label_3                  
_geom_torsion_atom_site_label_4                  
_geom_torsion                                    
_geom_torsion_site_symmetry_1                    
_geom_torsion_site_symmetry_2                    
_geom_torsion_site_symmetry_3                    
_geom_torsion_site_symmetry_4                    
_geom_torsion_publ_flag                          
 C10     N1      C1      C2           155.46     .       .       .       .   no 
 C12     N1      C1      C2           -77.25     .       .       .       .   no 
 C10     N1      C1      C6           -23.85     .       .       .       .   no 
 C12     N1      C1      C6           103.44     .       .       .       .   no 
 C12     N1      C10     N2           -68.88     .       .       .       .   no 
 C1      N1      C12     C11          -85.52     .       .       .       .   no 
 C10     N1      C12     C11           41.88     .       .       .       .   no 
 C1      N1      C10     N2            59.70     .       .       .       .   no 
 C10     N2      C7      C6            43.79     .       .       .       .   no 
 C7      N2      C9      C11          103.09     .       .       .       .   no 
 C9      N2      C7      C6           -87.27     .       .       .       .   no 
 C7      N2      C10     N1           -71.92     .       .       .       .   no 
 C9      N2      C10     N1            60.30     .       .       .       .   no 
 C10     N2      C9      C11          -27.09     .       .       .       .   no 
 C10     N2      C9      C13          153.07     .       .       .       .   no 
 C7      N2      C9      C13          -76.75     .       .       .       .   no 
 O2      N3      C20     C19          152.72     .       .       .       .   no 
 O2      N3      C20     C21          -26.82     .       .       .       .   no 
 O1      N3      C20     C19          -26.55     .       .       .       .   no 
 O1      N3      C20     C21          153.91     .       .       .       .   no 
 O6      N4      C18     C23         -157.88     .       .       .       .   no 
 O5      N4      C18     C19         -158.91     .       .       .       .   no 
 O5      N4      C18     C23           21.55     .       .       .       .   no 
 O6      N4      C18     C19           21.66     .       .       .       .   no 
 N1      C1      C6      C5           176.20     .       .       .       .   no 
 N1      C1      C2      C3          -175.67     .       .       .       .   no 
 C6      C1      C2      C3             3.65     .       .       .       .   no 
 C2      C1      C6      C5            -3.12     .       .       .       .   no 
 N1      C1      C6      C7            -3.12     .       .       .       .   no 
 C2      C1      C6      C7           177.56     .       .       .       .   no 
 C1      C2      C3      C4            -2.12     .       .       .       .   no 
 C2      C3      C4      C8           178.95     .       .       .       .   no 
 C2      C3      C4      C5             0.03     .       .       .       .   no 
 C8      C4      C5      C6          -178.46     .       .       .       .   no 
 C3      C4      C5      C6             0.48     .       .       .       .   no 
 C4      C5      C6      C7          -179.60     .       .       .       .   no 
 C4      C5      C6      C1             1.08     .       .       .       .   no 
 C5      C6      C7      N2           174.14     .       .       .       .   no 
 C1      C6      C7      N2            -6.55     .       .       .       .   no 
 C11     C9      C13     C14            1.56     .       .       .       .   no 
 C13     C9      C11     C12          179.78     .       .       .       .   no 
 N2      C9      C13     C14         -178.61     .       .       .       .   no 
 N2      C9      C11     C16          178.81     .       .       .       .   no 
 C13     C9      C11     C16           -1.35     .       .       .       .   no 
 N2      C9      C11     C12           -0.06     .       .       .       .   no 
 C12     C11     C16     C15          179.62     .       .       .       .   no 
 C16     C11     C12     N1           173.63     .       .       .       .   no 
 C9      C11     C16     C15            0.76     .       .       .       .   no 
 C9      C11     C12     N1            -7.51     .       .       .       .   no 
 C9      C13     C14     C15           -1.17     .       .       .       .   no 
 C13     C14     C15     C17          177.85     .       .       .       .   no 
 C13     C14     C15     C16            0.55     .       .       .       .   no 
 C17     C15     C16     C11         -177.64     .       .       .       .   no 
 C14     C15     C16     C11           -0.36     .       .       .       .   no 
 N4      C18     C19     C20         -179.35     .       .       .       .   no 
 C23     C18     C19     C20            0.19     .       .       .       .   no 
 C19     C18     C23     C22           -0.52     .       .       .       .   no 
 N4      C18     C23     C22          179.02     .       .       .       .   no 
 C18     C19     C20     N3          -179.39     .       .       .       .   no 
 C18     C19     C20     C21            0.15     .       .       .       .   no 
 N3      C20     C21     C22          179.40     .       .       .       .   no 
 C19     C20     C21     C22           -0.14     .       .       .       .   no 
 C20     C21     C22     C23           -0.20     .       .       .       .   no 
 C20     C21     C22     C24         -178.92     .       .       .       .   no 
 C21     C22     C23     C18            0.53     .       .       .       .   no 
 C24     C22     C23     C18          179.22     .       .       .       .   no 
 C21     C22     C24     O3          -169.22     .       .       .       .   no 
 C21     C22     C24     O4            10.99     .       .       .       .   no 
 C23     C22     C24     O3            12.07     .       .       .       .   no 
 C23     C22     C24     O4          -167.72     .       .       .       .   no 

loop_
_geom_hbond_atom_site_label_D
_geom_hbond_atom_site_label_H
_geom_hbond_atom_site_label_A
_geom_hbond_distance_DH
_geom_hbond_distance_HA
_geom_hbond_distance_DA
_geom_hbond_angle_DHA
_geom_hbond_site_symmetry_A
_geom_hbond_publ_flag
#
#D   H   A   D - H  H...A   D...A    D - H...A  symm(A)
#
O3      H22     N1          0.9900     1.8000     2.7338     156.00   4_655 yes 
C5      H3      O4          1.0900     2.5000     3.3761     137.00   1_455 yes 

# Loop Mechanism for Extra Tables(s)

#loop_
#_publ_manuscript_incl_extra_item
#'_geom_extra_tableA_col_1'
#'_geom_extra_tableA_col_2'
#'_geom_extra_tableA_col_3'
#'_geom_extra_table_head_A'
#'_geom_table_footnote_A'
#'_geom_extra_tableB_col_1'
#'_geom_extra_tableB_col_2'
#'_geom_extra_tableB_col_3'
#'_geom_extra_table_head_B'
#'_geom_table_footnote_B'


#
#loop_
#_geom_extra_tableA_col_1
#_geom_extra_tableA_col_2
#_geom_extra_tableA_col_3
# ? ? ?


#
#loop_
#_geom_extra_tableB_col_1
#_geom_extra_tableB_col_2
#_geom_extra_tableB_col_3
# ? ? ?


#
#_geom_table_footnote_A
#;
# ?
#;


#
#_geom_table_footnote_B
#;
# ?
#;


#
#_geom_table_footnote_A
#;
# ?
#;


#
#_geom_table_footnote_B
#;
# ?
#;

_iucr_refine_instructions_details                
;
;

#===END
# CIF-file generated for E000012C00P-14              New: P-1    

#==============================================================================
data_global
#==============================================================================

# 0. AUDIT DETAILS

_audit_creation_date                              'Aug  4 09:22:48 2015'
_audit_creation_method                            'PLATON <TABLE ACC> option' 
_audit_update_record                             
;
;

#===============================================================================

# 1. SUBMISSION DETAILS

# Name of author for correspondence
_publ_contact_author_name                        
;
;
# address of author for correspondence
_publ_contact_author_address                     
;
;

_publ_contact_author_email                        ?
_publ_contact_author_fax                          ?
_publ_contact_author_phone                        ?

_publ_requested_journal                           'Acta Crystallographica C' 
# Publication choise FI, CI or EI for Inorganic
#                    FM, CM or EM for Metal-organic
#                    FO, CO or EO for Organic
_publ_requested_category                          ?
_publ_requested_coeditor_name                     ?

_publ_contact_letter                             # Include date of submission
;
Date of submission ?

Please consider this CIF submission for publication as a
Regular Structural Paper in Acta Crystallographica C. 
;

#===============================================================================

# 2. PROCESSING SUMMARY (JOURNAL OFFICE ONLY)

_journal_date_recd_electronic                     ?

_journal_date_to_coeditor                         ?
_journal_date_from_coeditor                       ?
_journal_date_accepted                            ?

_journal_date_printers_first                      ?
_journal_date_printers_final                      ?
_journal_date_proofs_out                          ?
_journal_date_proofs_in                           ?

_journal_coeditor_name                            ?
_journal_coeditor_code                            ?
_journal_coeditor_notes                          
;
;

_journal_techeditor_code                          ?
_journal_techeditor_notes                        
;
;

_journal_coden_ASTM                               ?
_journal_name_full                                ?
_journal_year                                     ?
_journal_volume                                   ?
_journal_issue                                    ?
_journal_page_first                               ?
_journal_page_last                                ?


_journal_suppl_publ_number                        ?
_journal_suppl_publ_pages                         ?


#===============================================================================

# 3. TITLE AND AUTHOR LIST

_publ_section_title                              
;
;
_publ_section_title_footnote                     
;
;

# The loop structure below should contain the names and adresses of all
# authors, in the required order of publication. Repeat as necessary.


loop_
_publ_author_name                                
_publ_author_footnote                            
_publ_author_address                             
'?' # author name
;   # author related footnote
;
;   # Address of this author
;

#===============================================================================

# 4. TEXT

_publ_section_synopsis                           
;
 ?
;
_publ_section_abstract                           
;
 ?
;

# Insert blank lines between paragraphs

_publ_section_comment                            
;
;
_publ_section_exptl_prep                         
;
 ?
;
_publ_section_exptl_refinement                   
;
 ?
;

# Insert blank lines between references

_publ_section_references                         
;
 Allen, F.H. (2002).
   Acta Cryst. B58, 380-388.

 Altomare, A., Burla, M.C., Camalli, M., Cascarano, G.L., Giacovazzo, C.
   Guagliardi, A., Moliterni, A.G.G., Polidori, G. & Spagna, R.
   (1999) J. Appl. Cryst. 32, 115-119.

 Beurskens, P.T., Beurskens, G., de Gelder, R., Garc\'ia-Granda, S.,
 Gould, R.O., Israel, R. & Smits, J.M.M. (1999) The DIRDIF99 Program System,
   Technical Report of the Crystallography Laboratory,
   University of Nijmegen, The Netherlands.

 Boer, J.L. de & Duisenberg, A.J.M. (1984). Acta Cryst. A40, C-410.

 Boeyens, J.C.A. (1978). J.Cryst.Mol.Struct. 8, 317-320.

 Cremer, D. & Pople, J.A. (1975). J. Am. Chem. Soc. 97, 1354-1358.

 Duisenberg, A.J.M. (1992). J. Appl. Cryst. 25, 92-96.

 Duisenberg, A.J.M., Kroon-Batenburg, L.M.J. & Schreurs, A.M.M. (2003).
   J. Appl. Cryst. 36, 220-229.

 Enraf-Nonius (1989). CAD-4 Software. Version 5. Enraf-Nonius, Delft,
   The Netherlands.

 Flack, H.D. (1983). Acta Cryst. A39, 876-881.

 Hooft, R.W.W. (1998). Collect Software, Nonius B.V., Delft, The Netherlands.

 LePage, Y. (1987). J. Appl. Cryst. 20, 264-269.

 Mackay, A.L. (1984). Acta Cryst. A40, 165-166.

 Meulenaer, J. de & Tompa, H. (1965). Acta Cryst. 19, 1014-1018.

 North, A.C.T., Phillips, D.C. & Mathews, F.S. (1968).
  Acta Cryst. A24, 351-359.

 Otwinowski, Z. & Minor, W. (1997). Methods in Enzymology, Vol. 276,
   Macromolecular Crystallography, Part A, edited by C.W. Carter &
    R.M. Sweet, pp. 307-326. London: Academic Press.

 Sheldrick, G.M. (1986). SHELXS86. University of G\"ottingen, Germany.

 Sheldrick, G.M. (1993). SHELXL93. University of G\"ottingen, Germany.

 Sheldrick, G.M. (1997). SHELXS97. University of G\"ottingen, Germany.

 Sheldrick, G.M. (1997). SHELXL97. University of G\"ottingen, Germany.

 Sluis, P. van der & Spek, A.L. (1990). Acta Cryst. A46, 194-201.

 Spek, A.L. (1987). Acta Cryst. C43, 1233-1235.

 Spek, A.L. (1988). J. Appl. Cryst. 21, 578-579.

 Spek, A.L. (1994). Am. Crystallogr. Assoc.-Abstracts, 22, 66.

 Spek, A.L. (1997). HELENA, Program for Datareduction, Utrecht
   University, The Netherlands.

 Spek, A.L. (2003). J. Appl. Cryst. 36, 7-13.

 Wilson, A.J.C. (1992). Ed. International Tables for Crystallography,
   Volume C, Kluwer Academic Publishers, Dordrecht, The Netherlands.
;
_publ_section_acknowledgements                   
;
;
_publ_section_figure_captions                    
; View of the title compound with the atom numbering scheme.
Displacement ellipsoids for non-H atoms are drawn at the 50% probability level.
;

#===============================================================================

data_XXV_R107

#===============================================================================

# 5. CHEMICAL DATA

_chemical_name_systematic                        
;
;
_chemical_name_common                             ?
_chemical_melting_point                           ?
_chemical_formula_moiety                         
'C17 H18 N2, C7 H4 N2 O6'
# Ex: 'C12 H16 N2 O6, H2 O' and '(Cd 2+)3, (C6 N6 Cr 3-)2, 2(H2 O)' 
_chemical_formula_structural                      ?
_chemical_formula_sum                            
', C7 H4 N2 O6'
_chemical_formula_iupac                           ?
_chemical_formula_weight                             462.46
_chemical_compound_source                        'see text'

loop_
_atom_type_symbol                                
_atom_type_description                           
_atom_type_scat_dispersion_real                  
_atom_type_scat_dispersion_imag                  
_atom_type_scat_source                           
 C   C    0.0033    0.0016
' International Tables Vol C Tables 4.2.6.8 and 6.1.1.4'
 H   H    0.0000    0.0000
' International Tables Vol C Tables 4.2.6.8 and 6.1.1.4'
 N   N    0.0061    0.0033
' International Tables Vol C Tables 4.2.6.8 and 6.1.1.4'
 O   O    0.0106    0.0060
' International Tables Vol C Tables 4.2.6.8 and 6.1.1.4'

#===============================================================================

# 6. CRYSTAL DATA

_symmetry_cell_setting                               triclinic
_symmetry_space_group_name_Hall                   '-P 1'
_symmetry_space_group_name_H-M                    'P -1'
_symmetry_Int_Tables_number                               2

loop_
_symmetry_equiv_pos_site_id                      
_symmetry_equiv_pos_as_xyz                       
   1 x,y,z                         
   2 -x,-y,-z                      

_cell_length_a                                          7.99580
_cell_length_b                                          8.63370
_cell_length_c                                         19.66160
_cell_angle_alpha                                       81.8210
_cell_angle_beta                                        81.3910
_cell_angle_gamma                                       63.9210
_cell_volume                                           1200.905
_cell_formula_units_Z                                 2
_cell_measurement_temperature                     ?
_cell_measurement_reflns_used                     ?
_cell_measurement_theta_min                       ?
_cell_measurement_theta_max                       ?
_cell_special_details                            
;
;

_exptl_crystal_description                       ' ?'
_exptl_crystal_colour                            ' ?'

_exptl_crystal_size_max                           ?
_exptl_crystal_size_mid                           ?
_exptl_crystal_size_min                           ?
_exptl_crystal_size_rad                           ?
_exptl_crystal_density_meas                       ?
_exptl_crystal_density_diffrn                         1.279
_exptl_crystal_density_method                    'Not Measured'
_exptl_crystal_F_000                                    484
_exptl_absorpt_coefficient_mu                         0.094
_exptl_crystal_density_meas_temp                  ?

# Permitted for _exptl_absorpt_correction_type :
# analytical     'analytical from crystal shape'
#                Example: de Meulenaer&Tompa: ABST
# cylinder       'cylindrical'
# gaussian       'Gaussian from crystal shape'
#                Example: PLATON/ABSG
# integration    'integration from crystal shape'
# multi-scan     'symmetry-related measurements'
#                Example: SADABS, MULABS
# none           'no absorption corr. applied'
# numerical      'numerical from crystal shape'
# psi-scan       'psi-scan corrections'
#                Example: PLATON/ABSP
# refdelf        'refined from delta-F'
#                Example: SHELXA, 
# sphere         'spherical'
#                Example: PLATON/ABSS
_exptl_absorpt_correction_type                   ' ?'
# Example: '(North et al., 1968)'
_exptl_absorpt_process_details                    ?
_exptl_absorpt_correction_T_min                   ?
_exptl_absorpt_correction_T_max                   ?

#===============================================================================

# 7. EXPERIMENTAL DATA

_exptl_special_details                           
;
;
_diffrn_ambient_temperature                       ?
_diffrn_radiation_wavelength                        0.71073
_diffrn_radiation_probe                           'x-ray'
_diffrn_radiation_type                            'MoK\a'
_diffrn_radiation_source                          ?
_diffrn_radiation_monochromator                   ?

_diffrn_measurement_device_type                   ?
_diffrn_measurement_method                        ?
_diffrn_detector_area_resol_mean                  ?

# number of measured reflections (redundant set)
_diffrn_reflns_number                             ?
_diffrn_reflns_av_R_equivalents                   ?
_diffrn_reflns_av_sigmaI/netI                     ?
_diffrn_reflns_limit_h_min                        ?
_diffrn_reflns_limit_h_max                        ?
_diffrn_reflns_limit_k_min                        ?
_diffrn_reflns_limit_k_max                        ?
_diffrn_reflns_limit_l_min                        ?
_diffrn_reflns_limit_l_max                        ?
_diffrn_reflns_theta_min                          ?
_diffrn_reflns_theta_max                          ?
_diffrn_reflns_theta_full                         ?
_diffrn_measured_fraction_theta_max               ?
_diffrn_measured_fraction_theta_full              ?
_diffrn_reflns_reduction_process                 
;
;

# number of unique reflections
_reflns_number_total                              ?
# number of observed reflections (> n sig(I))
_reflns_number_gt                                 ?
_reflns_threshold_expression                       ?

_computing_data_collection                        ?
_computing_cell_refinement                        ?
_computing_data_reduction                         ?
_computing_structure_solution                     ?
_computing_structure_refinement                   ?
_computing_molecular_graphics                     ?
_computing_publication_material                   'PLATON (Spek, 2003)' 

#===============================================================================

# 8. REFINEMENT DATA

_refine_special_details                           ?
_refine_ls_structure_factor_coef                   ?
_refine_ls_matrix_type                             ?
_refine_ls_weighting_scheme                       ' ?'
_refine_ls_weighting_details                     
 ?                                                                                                                                                                                                      
_atom_sites_solution_primary                     ' ?'
_atom_sites_solution_secondary                   ' ?'
_atom_sites_solution_hydrogens                   ' ?'


# Permitted for _refine_ls_hydrogen_treatment :
# refall            - refined all H-atom parameters
# refxyz            - refined H-atom coordinates only
# refU              - refined H-atom U only
# noref             - no refinement of H-atom parameters
# constr            - H-atom parameters constrained
# hetero            - H-atom parameters constrained for H on C,
#                     all H-atom parameters refined for H on
#                     heteroatoms
# heteroxyz         - H-atom parameters constrained for H on C,
#                     refined H-atom coordinates only for H
#                     on heteroatoms
# heteroU           - H-atom parameters constrained for H on C,
#                     refined H-atom U's only for H on
#                     heteroatoms
# heteronoref       - H-atom parameters constrained for H on C,
#                     no refinement of H-atom parameters for
#                     H on heteroatoms
# hetero-mixed      - H-atom parameters constrained for H on C
#                     and some heteroatoms, all H-atom
#                     parameters refined for H on remaining
#                     heteroatoms.
# heteroxyz-mixed   - H-atom parameters constrained for H on C
#                     and some heteroatoms, refined H-atom
#                     coordinates only for H on remaining
#                     heteroatoms.
# heteroU-mixed     - H-atom parameters constrained for H on C
#                     and some heteroatoms, refined H-atom
#                     U's only for H on remaining heteroatoms
# heteronoref-mixed - H-atom parameters constrained for H on C
#                     and some heteroatoms, no refinement of
#                     H-atom parameters for H on remaining
#                     heteroatoms
# mixed   - some constrained, some independent
# undef   - H-atom parameters not defined
_refine_ls_hydrogen_treatment                    ' ?'

_refine_ls_extinction_method                      ' ?'
_refine_ls_extinction_coef                         ?                   
_refine_ls_extinction_expression                 
 ?                                                                                                                                                                                                      
_refine_ls_abs_structure_details                  ?
_refine_ls_abs_structure_Flack                   .
_refine_ls_number_reflns                          ?
_refine_ls_number_parameters                      ?
_refine_ls_number_restraints                              0
_refine_ls_number_constraints                     ?
_refine_ls_R_factor_all                           ?
_refine_ls_R_factor_gt                            ?
_refine_ls_wR_factor_ref                          ?
_refine_ls_wR_factor_gt                           ?
_refine_ls_goodness_of_fit_ref                    ?
_refine_ls_restrained_S_all                       ?
_refine_ls_shift/su_max                           ?
_refine_ls_shift/su_mean                          ?
_refine_diff_density_max                          ?
_refine_diff_density_min                          ?
_refine_diff_density_rms                          ?

#===============================================================================

# 9. ATOMIC COORDINATES AND DISPLACEMENT PARAMETERS

loop_
_atom_site_label                                 
_atom_site_type_symbol                           
_atom_site_thermal_displace_type                 
_atom_site_fract_x                               
_atom_site_fract_y                               
_atom_site_fract_z                               
_atom_site_occupancy                             
_atom_site_U_iso_or_equiv                        
_atom_site_calc_flag                             
_atom_site_refinement_flags                      
_atom_site_disorder_assembly                     
_atom_site_disorder_group                        
N1 N Uiso 0.54628 0.25796 0.13035 1.000 0.0500 . . . .                          
N2 N Uiso 0.32301 0.54441 0.12942 1.000 0.0500 . . . .                          
C1 C Uiso 0.52637 0.23597 0.20287 1.000 0.0500 . . . .                          
C2 C Uiso 0.64525 0.08333 0.23792 1.000 0.0500 . . . .                          
C3 C Uiso 0.62752 0.06206 0.30986 1.000 0.0500 . . . .                          
C4 C Uiso 0.49010 0.19344 0.34801 1.000 0.0500 . . . .                          
C5 C Uiso 0.37235 0.34787 0.31335 1.000 0.0500 . . . .                          
C6 C Uiso 0.38944 0.37008 0.24109 1.000 0.0500 . . . .                          
C7 C Uiso 0.26069 0.53751 0.20344 1.000 0.0500 . . . .                          
C8 C Uiso 0.47471 0.16893 0.42519 1.000 0.0500 . . . .                          
C9 C Uiso 0.46192 0.60625 0.11237 1.000 0.0500 . . . .                          
C10 C Uiso 0.37471 0.38054 0.10142 1.000 0.0500 . . . .                         
C11 C Uiso 0.65158 0.48950 0.09911 1.000 0.0500 . . . .                         
C12 C Uiso 0.70447 0.29726 0.10041 1.000 0.0500 . . . .                         
C13 C Uiso 0.41435 0.78293 0.11040 1.000 0.0500 . . . .                         
C14 C Uiso 0.55200 0.84397 0.09400 1.000 0.0500 . . . .                         
C15 C Uiso 0.73986 0.72960 0.07971 1.000 0.0500 . . . .                         
C16 C Uiso 0.78914 0.55194 0.08327 1.000 0.0500 . . . .                         
C17 C Uiso 0.88607 0.79743 0.06332 1.000 0.0500 . . . .                         
O1 O Uiso 1.09169 0.10299 0.53107 1.000 0.0500 . . . .                          
O2 O Uiso 0.93206 0.37255 0.55575 1.000 0.0500 . . . .                          
O3 O Uiso 0.49940 0.71858 0.29449 1.000 0.0500 . . . .                          
O4 O Uiso 0.41207 0.74617 0.40833 1.000 0.0500 . . . .                          
O5 O Uiso 1.04933 0.22375 0.21088 1.000 0.0500 . . . .                          
O6 O Uiso 1.17119 -0.00314 0.28437 1.000 0.0500 . . . .                         
N3 N Uiso 0.98272 0.25560 0.51675 1.000 0.0500 . . . .                          
N4 N Uiso 1.06716 0.15166 0.27011 1.000 0.0500 . . . .                          
C18 C Uiso 0.95963 0.25609 0.32756 1.000 0.0500 . . . .                         
C19 C Uiso 1.01950 0.20140 0.39380 1.000 0.0500 . . . .                         
C20 C Uiso 0.91634 0.30359 0.44795 1.000 0.0500 . . . .                         
C21 C Uiso 0.75385 0.45529 0.43694 1.000 0.0500 . . . .                         
C22 C Uiso 0.69556 0.50823 0.37046 1.000 0.0500 . . . .                         
C23 C Uiso 0.79954 0.40952 0.31526 1.000 0.0500 . . . .                         
C24 C Uiso 0.52125 0.66844 0.36139 1.000 0.0500 . . . .                         
H1 H Uiso 0.75092 -0.02070 0.20891 1.000 0.0600 . . . .                         
H2 H Uiso 0.72149 -0.05826 0.33594 1.000 0.0600 . . . .                         
H3 H Uiso 0.26744 0.45262 0.34229 1.000 0.0600 . . . .                          
H4 H Uiso 0.12007 0.54182 0.20962 1.000 0.0600 . . . .                          
H5 H Uiso 0.25013 0.64947 0.22710 1.000 0.0600 . . . .                          
H6 H Uiso 0.34044 0.26224 0.44752 1.000 0.0750 . . . .                          
H7 H Uiso 0.48404 0.03951 0.44237 1.000 0.0750 . . . .                          
H8 H Uiso 0.58613 0.18529 0.44487 1.000 0.0750 . . . .                          
H9 H Uiso 0.39536 0.39351 0.04496 1.000 0.0600 . . . .                          
H10 H Uiso 0.26356 0.33632 0.11445 1.000 0.0600 . . . .                         
H11 H Uiso 0.82867 0.22039 0.12788 1.000 0.0600 . . . .                         
H12 H Uiso 0.74074 0.26185 0.04698 1.000 0.0600 . . . .                         
H13 H Uiso 0.26938 0.87424 0.12111 1.000 0.0600 . . . .                         
H14 H Uiso 0.51139 0.98217 0.09253 1.000 0.0600 . . . .                         
H15 H Uiso 0.93500 0.46119 0.07355 1.000 0.0600 . . . .                         
H16 H Uiso 1.01225 0.70515 0.03593 1.000 0.0750 . . . .                         
H17 H Uiso 0.83511 0.91834 0.02989 1.000 0.0750 . . . .                         
H18 H Uiso 0.92371 0.82068 0.11086 1.000 0.0750 . . . .                         
H19 H Uiso 1.14498 0.08276 0.40283 1.000 0.0600 . . . .                         
H20 H Uiso 0.67259 0.53249 0.47952 1.000 0.0600 . . . .                         
H21 H Uiso 0.75335 0.45020 0.26357 1.000 0.0600 . . . .                         
H22 H Uiso 0.38153 0.82491 0.29066 1.000 0.0750 . . . .                         

#===============================================================================

# 10. MOLECULAR GEOMETRY

_geom_special_details                            
;
 Bond distances, angles etc. have been calculated using the
 rounded fractional coordinates. All su's are estimated
 from the variances of the (full) variance-covariance matrix.
 The cell esds are taken into account in the estimation of
 distances, angles and torsion angles
;

loop_
_geom_bond_atom_site_label_1                     
_geom_bond_atom_site_label_2                     
_geom_bond_distance                              
_geom_bond_site_symmetry_1                       
_geom_bond_site_symmetry_2                       
_geom_bond_publ_flag                             
 O1      N3           1.2381                     .       .                   yes
 O2      N3           1.2407                     .       .                   yes
 O3      C24          1.3373                     .       .                   yes
 O4      C24          1.2183                     .       .                   yes
 O5      N4           1.2367                     .       .                   yes
 O6      N4           1.2420                     .       .                   yes
 O3      H22          0.9900                     .       .                   no 
 N1      C10          1.4531                     .       .                   yes
 N1      C12          1.4694                     .       .                   yes
 N1      C1           1.4057                     .       .                   yes
 N2      C9           1.4107                     .       .                   yes
 N2      C7           1.4677                     .       .                   yes
 N2      C10          1.4543                     .       .                   yes
 N3      C20          1.4647                     .       .                   yes
 N4      C18          1.4648                     .       .                   yes
 C1      C2           1.3970                     .       .                   no 
 C1      C6           1.4109                     .       .                   no 
 C2      C3           1.3941                     .       .                   no 
 C3      C4           1.3986                     .       .                   no 
 C4      C5           1.3994                     .       .                   no 
 C4      C8           1.4961                     .       .                   no 
 C5      C6           1.4005                     .       .                   no 
 C6      C7           1.5207                     .       .                   no 
 C9      C11          1.4129                     .       .                   no 
 C9      C13          1.3966                     .       .                   no 
 C11     C12          1.5193                     .       .                   no 
 C11     C16          1.4030                     .       .                   no 
 C13     C14          1.3959                     .       .                   no 
 C14     C15          1.3996                     .       .                   no 
 C15     C16          1.3997                     .       .                   no 
 C15     C17          1.4997                     .       .                   no 
 C2      H1           1.0900                     .       .                   no 
 C3      H2           1.0900                     .       .                   no 
 C5      H3           1.0900                     .       .                   no 
 C7      H5           1.1000                     .       .                   no 
 C7      H4           1.1000                     .       .                   no 
 C8      H7           1.0900                     .       .                   no 
 C8      H8           1.0900                     .       .                   no 
 C8      H6           1.0900                     .       .                   no 
 C10     H10          1.1000                     .       .                   no 
 C10     H9           1.0900                     .       .                   no 
 C12     H12          1.1000                     .       .                   no 
 C12     H11          1.0900                     .       .                   no 
 C13     H13          1.0900                     .       .                   no 
 C14     H14          1.0900                     .       .                   no 
 C16     H15          1.0900                     .       .                   no 
 C17     H18          1.0900                     .       .                   no 
 C17     H16          1.0900                     .       .                   no 
 C17     H17          1.0900                     .       .                   no 
 C18     C23          1.4009                     .       .                   no 
 C18     C19          1.4005                     .       .                   no 
 C19     C20          1.3989                     .       .                   no 
 C20     C21          1.3992                     .       .                   no 
 C21     C22          1.3999                     .       .                   no 
 C22     C23          1.4020                     .       .                   no 
 C22     C24          1.4822                     .       .                   no 
 C19     H19          1.0900                     .       .                   no 
 C21     H20          1.0900                     .       .                   no 
 C23     H21          1.0900                     .       .                   no 

loop_
_geom_angle_atom_site_label_1                    
_geom_angle_atom_site_label_2                    
_geom_angle_atom_site_label_3                    
_geom_angle                                      
_geom_angle_site_symmetry_1                      
_geom_angle_site_symmetry_2                      
_geom_angle_site_symmetry_3                      
_geom_angle_publ_flag                            
 C24     O3      H22          109.00             .       .       .           no 
 C1      N1      C12          114.78             .       .       .           yes
 C10     N1      C12          110.86             .       .       .           yes
 C1      N1      C10          113.13             .       .       .           yes
 C7      N2      C9           113.90             .       .       .           yes
 C7      N2      C10          111.46             .       .       .           yes
 C9      N2      C10          112.71             .       .       .           yes
 O1      N3      O2           124.33             .       .       .           yes
 O1      N3      C20          118.01             .       .       .           yes
 O2      N3      C20          117.58             .       .       .           yes
 O5      N4      C18          117.88             .       .       .           yes
 O6      N4      C18          117.60             .       .       .           yes
 O5      N4      O6           124.52             .       .       .           yes
 N1      C1      C2           120.44             .       .       .           yes
 N1      C1      C6           120.25             .       .       .           yes
 C2      C1      C6           119.28             .       .       .           no 
 C1      C2      C3           120.58             .       .       .           no 
 C2      C3      C4           120.40             .       .       .           no 
 C3      C4      C5           119.40             .       .       .           no 
 C5      C4      C8           120.99             .       .       .           no 
 C3      C4      C8           119.59             .       .       .           no 
 C4      C5      C6           120.48             .       .       .           no 
 C5      C6      C7           120.46             .       .       .           no 
 C1      C6      C7           119.70             .       .       .           no 
 C1      C6      C5           119.84             .       .       .           no 
 N2      C7      C6           111.10             .       .       .           yes
 N2      C9      C11          120.32             .       .       .           yes
 N2      C9      C13          120.42             .       .       .           yes
 C11     C9      C13          119.24             .       .       .           no 
 N1      C10     N2           106.39             .       .       .           yes
 C9      C11     C12          119.62             .       .       .           no 
 C12     C11     C16          120.44             .       .       .           no 
 C9      C11     C16          119.92             .       .       .           no 
 N1      C12     C11          110.87             .       .       .           yes
 C9      C13     C14          120.41             .       .       .           no 
 C13     C14     C15          120.76             .       .       .           no 
 C16     C15     C17          120.89             .       .       .           no 
 C14     C15     C16          119.13             .       .       .           no 
 C14     C15     C17          119.95             .       .       .           no 
 C11     C16     C15          120.51             .       .       .           no 
 C1      C2      H1           120.00             .       .       .           no 
 C3      C2      H1           120.00             .       .       .           no 
 C2      C3      H2           119.00             .       .       .           no 
 C4      C3      H2           120.00             .       .       .           no 
 C4      C5      H3           120.00             .       .       .           no 
 C6      C5      H3           119.00             .       .       .           no 
 N2      C7      H4           108.00             .       .       .           no 
 N2      C7      H5           112.00             .       .       .           no 
 C6      C7      H5           110.00             .       .       .           no 
 H4      C7      H5           107.00             .       .       .           no 
 C6      C7      H4           108.00             .       .       .           no 
 H6      C8      H8           108.00             .       .       .           no 
 H7      C8      H8           110.00             .       .       .           no 
 C4      C8      H6           111.00             .       .       .           no 
 C4      C8      H7           110.00             .       .       .           no 
 H6      C8      H7           107.00             .       .       .           no 
 C4      C8      H8           110.00             .       .       .           no 
 N1      C10     H9           111.00             .       .       .           no 
 N1      C10     H10          111.00             .       .       .           no 
 N2      C10     H9           111.00             .       .       .           no 
 N2      C10     H10          111.00             .       .       .           no 
 H9      C10     H10          106.00             .       .       .           no 
 N1      C12     H11          111.00             .       .       .           no 
 N1      C12     H12          108.00             .       .       .           no 
 H11     C12     H12          107.00             .       .       .           no 
 C11     C12     H11          111.00             .       .       .           no 
 C11     C12     H12          108.00             .       .       .           no 
 C9      C13     H13          120.00             .       .       .           no 
 C14     C13     H13          119.00             .       .       .           no 
 C13     C14     H14          119.00             .       .       .           no 
 C15     C14     H14          120.00             .       .       .           no 
 C11     C16     H15          120.00             .       .       .           no 
 C15     C16     H15          120.00             .       .       .           no 
 C15     C17     H16          111.00             .       .       .           no 
 C15     C17     H17          111.00             .       .       .           no 
 C15     C17     H18          110.00             .       .       .           no 
 H16     C17     H17          107.00             .       .       .           no 
 H16     C17     H18          109.00             .       .       .           no 
 H17     C17     H18          109.00             .       .       .           no 
 N4      C18     C23          119.49             .       .       .           yes
 C19     C18     C23          121.12             .       .       .           no 
 N4      C18     C19          119.38             .       .       .           yes
 C18     C19     C20          118.66             .       .       .           no 
 N3      C20     C19          119.78             .       .       .           yes
 C19     C20     C21          121.02             .       .       .           no 
 N3      C20     C21          119.15             .       .       .           yes
 C20     C21     C22          119.66             .       .       .           no 
 C21     C22     C24          117.80             .       .       .           no 
 C23     C22     C24          122.09             .       .       .           no 
 C21     C22     C23          120.10             .       .       .           no 
 C18     C23     C22          119.41             .       .       .           no 
 O3      C24     C22          111.13             .       .       .           yes
 O4      C24     C22          124.92             .       .       .           yes
 O3      C24     O4           123.94             .       .       .           yes
 C18     C19     H19          121.00             .       .       .           no 
 C20     C19     H19          121.00             .       .       .           no 
 C20     C21     H20          121.00             .       .       .           no 
 C22     C21     H20          120.00             .       .       .           no 
 C18     C23     H21          121.00             .       .       .           no 
 C22     C23     H21          120.00             .       .       .           no 

loop_
_geom_torsion_atom_site_label_1                  
_geom_torsion_atom_site_label_2                  
_geom_torsion_atom_site_label_3                  
_geom_torsion_atom_site_label_4                  
_geom_torsion                                    
_geom_torsion_site_symmetry_1                    
_geom_torsion_site_symmetry_2                    
_geom_torsion_site_symmetry_3                    
_geom_torsion_site_symmetry_4                    
_geom_torsion_publ_flag                          
 C10     N1      C1      C2           155.27     .       .       .       .   no 
 C12     N1      C1      C2           -76.15     .       .       .       .   no 
 C10     N1      C1      C6           -26.59     .       .       .       .   no 
 C12     N1      C1      C6           102.00     .       .       .       .   no 
 C12     N1      C10     N2           -71.07     .       .       .       .   no 
 C1      N1      C12     C11          -83.61     .       .       .       .   no 
 C10     N1      C12     C11           46.10     .       .       .       .   no 
 C1      N1      C10     N2            59.51     .       .       .       .   no 
 C10     N2      C7      C6            44.19     .       .       .       .   no 
 C7      N2      C9      C11          101.51     .       .       .       .   no 
 C9      N2      C7      C6           -84.71     .       .       .       .   no 
 C7      N2      C10     N1           -69.85     .       .       .       .   no 
 C9      N2      C10     N1            59.67     .       .       .       .   no 
 C10     N2      C9      C11          -26.76     .       .       .       .   no 
 C10     N2      C9      C13          155.14     .       .       .       .   no 
 C7      N2      C9      C13          -76.59     .       .       .       .   no 
 O2      N3      C20     C19          154.89     .       .       .       .   no 
 O2      N3      C20     C21          -22.66     .       .       .       .   no 
 O1      N3      C20     C19          -22.09     .       .       .       .   no 
 O1      N3      C20     C21          160.37     .       .       .       .   no 
 O6      N4      C18     C23         -159.21     .       .       .       .   no 
 O5      N4      C18     C19         -158.21     .       .       .       .   no 
 O5      N4      C18     C23           21.33     .       .       .       .   no 
 O6      N4      C18     C19           21.26     .       .       .       .   no 
 N1      C1      C6      C5          -179.13     .       .       .       .   no 
 N1      C1      C2      C3           179.12     .       .       .       .   no 
 C6      C1      C2      C3             0.96     .       .       .       .   no 
 C2      C1      C6      C5            -0.96     .       .       .       .   no 
 N1      C1      C6      C7             1.19     .       .       .       .   no 
 C2      C1      C6      C7           179.35     .       .       .       .   no 
 C1      C2      C3      C4             0.05     .       .       .       .   no 
 C2      C3      C4      C8          -179.32     .       .       .       .   no 
 C2      C3      C4      C5            -1.06     .       .       .       .   no 
 C8      C4      C5      C6           179.28     .       .       .       .   no 
 C3      C4      C5      C6             1.06     .       .       .       .   no 
 C4      C5      C6      C7           179.64     .       .       .       .   no 
 C4      C5      C6      C1            -0.04     .       .       .       .   no 
 C5      C6      C7      N2           170.46     .       .       .       .   no 
 C1      C6      C7      N2            -9.86     .       .       .       .   no 
 C11     C9      C13     C14            1.43     .       .       .       .   no 
 C13     C9      C11     C12         -179.37     .       .       .       .   no 
 N2      C9      C13     C14          179.55     .       .       .       .   no 
 N2      C9      C11     C16         -178.98     .       .       .       .   no 
 C13     C9      C11     C16           -0.86     .       .       .       .   no 
 N2      C9      C11     C12            2.50     .       .       .       .   no 
 C12     C11     C16     C15          177.78     .       .       .       .   no 
 C16     C11     C12     N1           169.53     .       .       .       .   no 
 C9      C11     C16     C15           -0.72     .       .       .       .   no 
 C9      C11     C12     N1           -11.96     .       .       .       .   no 
 C9      C13     C14     C15           -0.42     .       .       .       .   no 
 C13     C14     C15     C17         -179.01     .       .       .       .   no 
 C13     C14     C15     C16           -1.15     .       .       .       .   no 
 C17     C15     C16     C11          179.55     .       .       .       .   no 
 C14     C15     C16     C11            1.72     .       .       .       .   no 
 N4      C18     C19     C20          179.33     .       .       .       .   no 
 C23     C18     C19     C20           -0.20     .       .       .       .   no 
 C19     C18     C23     C22           -1.23     .       .       .       .   no 
 N4      C18     C23     C22          179.25     .       .       .       .   no 
 C18     C19     C20     N3          -175.92     .       .       .       .   no 
 C18     C19     C20     C21            1.58     .       .       .       .   no 
 N3      C20     C21     C22          176.00     .       .       .       .   no 
 C19     C20     C21     C22           -1.52     .       .       .       .   no 
 C20     C21     C22     C23            0.05     .       .       .       .   no 
 C20     C21     C22     C24          179.19     .       .       .       .   no 
 C21     C22     C23     C18            1.29     .       .       .       .   no 
 C24     C22     C23     C18         -177.80     .       .       .       .   no 
 C21     C22     C24     O3           169.74     .       .       .       .   no 
 C21     C22     C24     O4            -9.65     .       .       .       .   no 
 C23     C22     C24     O3           -11.15     .       .       .       .   no 
 C23     C22     C24     O4           169.46     .       .       .       .   no 

loop_
_geom_hbond_atom_site_label_D
_geom_hbond_atom_site_label_H
_geom_hbond_atom_site_label_A
_geom_hbond_distance_DH
_geom_hbond_distance_HA
_geom_hbond_distance_DA
_geom_hbond_angle_DHA
_geom_hbond_site_symmetry_A
_geom_hbond_publ_flag
#
#D   H   A   D - H  H...A   D...A    D - H...A  symm(A)
#
O3      H22     O6          0.9900     1.6900     2.6787     176.00   1_465 yes 
C5      H3      O2          1.0900     2.5700     3.6196     161.00   2_666 yes 
C12     H11     O5          1.0900     2.5900     3.5477     146.00     .   yes 

# Loop Mechanism for Extra Tables(s)

#loop_
#_publ_manuscript_incl_extra_item
#'_geom_extra_tableA_col_1'
#'_geom_extra_tableA_col_2'
#'_geom_extra_tableA_col_3'
#'_geom_extra_table_head_A'
#'_geom_table_footnote_A'
#'_geom_extra_tableB_col_1'
#'_geom_extra_tableB_col_2'
#'_geom_extra_tableB_col_3'
#'_geom_extra_table_head_B'
#'_geom_table_footnote_B'


#
#loop_
#_geom_extra_tableA_col_1
#_geom_extra_tableA_col_2
#_geom_extra_tableA_col_3
# ? ? ?


#
#loop_
#_geom_extra_tableB_col_1
#_geom_extra_tableB_col_2
#_geom_extra_tableB_col_3
# ? ? ?


#
#_geom_table_footnote_A
#;
# ?
#;


#
#_geom_table_footnote_B
#;
# ?
#;


#
#_geom_table_footnote_A
#;
# ?
#;


#
#_geom_table_footnote_B
#;
# ?
#;

_iucr_refine_instructions_details                
;
;

#===END
# CIF-file generated for E000020C00P212121           New: P212121

#==============================================================================
data_global
#==============================================================================

# 0. AUDIT DETAILS

_audit_creation_date                              'Aug  4 09:55:52 2015'
_audit_creation_method                            'PLATON <TABLE ACC> option' 
_audit_update_record                             
;
;

#===============================================================================

# 1. SUBMISSION DETAILS

# Name of author for correspondence
_publ_contact_author_name                        
;
;
# address of author for correspondence
_publ_contact_author_address                     
;
;

_publ_contact_author_email                        ?
_publ_contact_author_fax                          ?
_publ_contact_author_phone                        ?

_publ_requested_journal                           'Acta Crystallographica C' 
# Publication choise FI, CI or EI for Inorganic
#                    FM, CM or EM for Metal-organic
#                    FO, CO or EO for Organic
_publ_requested_category                          ?
_publ_requested_coeditor_name                     ?

_publ_contact_letter                             # Include date of submission
;
Date of submission ?

Please consider this CIF submission for publication as a
Regular Structural Paper in Acta Crystallographica C. 
;

#===============================================================================

# 2. PROCESSING SUMMARY (JOURNAL OFFICE ONLY)

_journal_date_recd_electronic                     ?

_journal_date_to_coeditor                         ?
_journal_date_from_coeditor                       ?
_journal_date_accepted                            ?

_journal_date_printers_first                      ?
_journal_date_printers_final                      ?
_journal_date_proofs_out                          ?
_journal_date_proofs_in                           ?

_journal_coeditor_name                            ?
_journal_coeditor_code                            ?
_journal_coeditor_notes                          
;
;

_journal_techeditor_code                          ?
_journal_techeditor_notes                        
;
;

_journal_coden_ASTM                               ?
_journal_name_full                                ?
_journal_year                                     ?
_journal_volume                                   ?
_journal_issue                                    ?
_journal_page_first                               ?
_journal_page_last                                ?


_journal_suppl_publ_number                        ?
_journal_suppl_publ_pages                         ?


#===============================================================================

# 3. TITLE AND AUTHOR LIST

_publ_section_title                              
;
;
_publ_section_title_footnote                     
;
;

# The loop structure below should contain the names and adresses of all
# authors, in the required order of publication. Repeat as necessary.


loop_
_publ_author_name                                
_publ_author_footnote                            
_publ_author_address                             
'?' # author name
;   # author related footnote
;
;   # Address of this author
;

#===============================================================================

# 4. TEXT

_publ_section_synopsis                           
;
 ?
;
_publ_section_abstract                           
;
 ?
;

# Insert blank lines between paragraphs

_publ_section_comment                            
;
;
_publ_section_exptl_prep                         
;
 ?
;
_publ_section_exptl_refinement                   
;
 ?
;

# Insert blank lines between references

_publ_section_references                         
;
 Allen, F.H. (2002).
   Acta Cryst. B58, 380-388.

 Altomare, A., Burla, M.C., Camalli, M., Cascarano, G.L., Giacovazzo, C.
   Guagliardi, A., Moliterni, A.G.G., Polidori, G. & Spagna, R.
   (1999) J. Appl. Cryst. 32, 115-119.

 Beurskens, P.T., Beurskens, G., de Gelder, R., Garc\'ia-Granda, S.,
 Gould, R.O., Israel, R. & Smits, J.M.M. (1999) The DIRDIF99 Program System,
   Technical Report of the Crystallography Laboratory,
   University of Nijmegen, The Netherlands.

 Boer, J.L. de & Duisenberg, A.J.M. (1984). Acta Cryst. A40, C-410.

 Boeyens, J.C.A. (1978). J.Cryst.Mol.Struct. 8, 317-320.

 Cremer, D. & Pople, J.A. (1975). J. Am. Chem. Soc. 97, 1354-1358.

 Duisenberg, A.J.M. (1992). J. Appl. Cryst. 25, 92-96.

 Duisenberg, A.J.M., Kroon-Batenburg, L.M.J. & Schreurs, A.M.M. (2003).
   J. Appl. Cryst. 36, 220-229.

 Enraf-Nonius (1989). CAD-4 Software. Version 5. Enraf-Nonius, Delft,
   The Netherlands.

 Flack, H.D. (1983). Acta Cryst. A39, 876-881.

 Hooft, R.W.W. (1998). Collect Software, Nonius B.V., Delft, The Netherlands.

 LePage, Y. (1987). J. Appl. Cryst. 20, 264-269.

 Mackay, A.L. (1984). Acta Cryst. A40, 165-166.

 Meulenaer, J. de & Tompa, H. (1965). Acta Cryst. 19, 1014-1018.

 North, A.C.T., Phillips, D.C. & Mathews, F.S. (1968).
  Acta Cryst. A24, 351-359.

 Otwinowski, Z. & Minor, W. (1997). Methods in Enzymology, Vol. 276,
   Macromolecular Crystallography, Part A, edited by C.W. Carter &
    R.M. Sweet, pp. 307-326. London: Academic Press.

 Sheldrick, G.M. (1986). SHELXS86. University of G\"ottingen, Germany.

 Sheldrick, G.M. (1993). SHELXL93. University of G\"ottingen, Germany.

 Sheldrick, G.M. (1997). SHELXS97. University of G\"ottingen, Germany.

 Sheldrick, G.M. (1997). SHELXL97. University of G\"ottingen, Germany.

 Sluis, P. van der & Spek, A.L. (1990). Acta Cryst. A46, 194-201.

 Spek, A.L. (1987). Acta Cryst. C43, 1233-1235.

 Spek, A.L. (1988). J. Appl. Cryst. 21, 578-579.

 Spek, A.L. (1994). Am. Crystallogr. Assoc.-Abstracts, 22, 66.

 Spek, A.L. (1997). HELENA, Program for Datareduction, Utrecht
   University, The Netherlands.

 Spek, A.L. (2003). J. Appl. Cryst. 36, 7-13.

 Wilson, A.J.C. (1992). Ed. International Tables for Crystallography,
   Volume C, Kluwer Academic Publishers, Dordrecht, The Netherlands.
;
_publ_section_acknowledgements                   
;
;
_publ_section_figure_captions                    
; View of the title compound with the atom numbering scheme.
Displacement ellipsoids for non-H atoms are drawn at the 50% probability level.
;

#===============================================================================

data_XXV_R108

#===============================================================================

# 5. CHEMICAL DATA

_chemical_name_systematic                        
;
;
_chemical_name_common                             ?
_chemical_melting_point                           ?
_chemical_formula_moiety                         
'C17 H18 N2, C7 H4 N2 O6'
# Ex: 'C12 H16 N2 O6, H2 O' and '(Cd 2+)3, (C6 N6 Cr 3-)2, 2(H2 O)' 
_chemical_formula_structural                      ?
_chemical_formula_sum                            
', C7 H4 N2 O6'
_chemical_formula_iupac                           ?
_chemical_formula_weight                             462.46
_chemical_compound_source                        'see text'

loop_
_atom_type_symbol                                
_atom_type_description                           
_atom_type_scat_dispersion_real                  
_atom_type_scat_dispersion_imag                  
_atom_type_scat_source                           
 C   C    0.0033    0.0016
' International Tables Vol C Tables 4.2.6.8 and 6.1.1.4'
 H   H    0.0000    0.0000
' International Tables Vol C Tables 4.2.6.8 and 6.1.1.4'
 N   N    0.0061    0.0033
' International Tables Vol C Tables 4.2.6.8 and 6.1.1.4'
 O   O    0.0106    0.0060
' International Tables Vol C Tables 4.2.6.8 and 6.1.1.4'

#===============================================================================

# 6. CRYSTAL DATA

_symmetry_cell_setting                            orthorhombic
_symmetry_space_group_name_Hall                   'P 2ac 2ab'
_symmetry_space_group_name_H-M                    'P 21 21 21'
_symmetry_Int_Tables_number                              19

loop_
_symmetry_equiv_pos_site_id                      
_symmetry_equiv_pos_as_xyz                       
   1 x,y,z                         
   2 1/2-x,-y,1/2+z                
   3 1/2+x,1/2-y,-z                
   4 -x,1/2+y,1/2-z                

_cell_length_a                                          7.33500
_cell_length_b                                         15.19640
_cell_length_c                                         21.01420
_cell_angle_alpha                                            90
_cell_angle_beta                                             90
_cell_angle_gamma                                            90
_cell_volume                                           2342.360
_cell_formula_units_Z                                 4
_cell_measurement_temperature                     ?
_cell_measurement_reflns_used                     ?
_cell_measurement_theta_min                       ?
_cell_measurement_theta_max                       ?
_cell_special_details                            
;
;

_exptl_crystal_description                       ' ?'
_exptl_crystal_colour                            ' ?'

_exptl_crystal_size_max                           ?
_exptl_crystal_size_mid                           ?
_exptl_crystal_size_min                           ?
_exptl_crystal_size_rad                           ?
_exptl_crystal_density_meas                       ?
_exptl_crystal_density_diffrn                         1.311
_exptl_crystal_density_method                    'Not Measured'
_exptl_crystal_F_000                                    968
_exptl_absorpt_coefficient_mu                         0.096
_exptl_crystal_density_meas_temp                  ?

# Permitted for _exptl_absorpt_correction_type :
# analytical     'analytical from crystal shape'
#                Example: de Meulenaer&Tompa: ABST
# cylinder       'cylindrical'
# gaussian       'Gaussian from crystal shape'
#                Example: PLATON/ABSG
# integration    'integration from crystal shape'
# multi-scan     'symmetry-related measurements'
#                Example: SADABS, MULABS
# none           'no absorption corr. applied'
# numerical      'numerical from crystal shape'
# psi-scan       'psi-scan corrections'
#                Example: PLATON/ABSP
# refdelf        'refined from delta-F'
#                Example: SHELXA, 
# sphere         'spherical'
#                Example: PLATON/ABSS
_exptl_absorpt_correction_type                   ' ?'
# Example: '(North et al., 1968)'
_exptl_absorpt_process_details                    ?
_exptl_absorpt_correction_T_min                   ?
_exptl_absorpt_correction_T_max                   ?

#===============================================================================

# 7. EXPERIMENTAL DATA

_exptl_special_details                           
;
;
_diffrn_ambient_temperature                       ?
_diffrn_radiation_wavelength                        0.71073
_diffrn_radiation_probe                           'x-ray'
_diffrn_radiation_type                            'MoK\a'
_diffrn_radiation_source                          ?
_diffrn_radiation_monochromator                   ?

_diffrn_measurement_device_type                   ?
_diffrn_measurement_method                        ?
_diffrn_detector_area_resol_mean                  ?

# number of measured reflections (redundant set)
_diffrn_reflns_number                             ?
_diffrn_reflns_av_R_equivalents                   ?
_diffrn_reflns_av_sigmaI/netI                     ?
_diffrn_reflns_limit_h_min                        ?
_diffrn_reflns_limit_h_max                        ?
_diffrn_reflns_limit_k_min                        ?
_diffrn_reflns_limit_k_max                        ?
_diffrn_reflns_limit_l_min                        ?
_diffrn_reflns_limit_l_max                        ?
_diffrn_reflns_theta_min                          ?
_diffrn_reflns_theta_max                          ?
_diffrn_reflns_theta_full                         ?
_diffrn_measured_fraction_theta_max               ?
_diffrn_measured_fraction_theta_full              ?
_diffrn_reflns_reduction_process                 
;
;

# number of unique reflections
_reflns_number_total                              ?
# number of observed reflections (> n sig(I))
_reflns_number_gt                                 ?
_reflns_threshold_expression                       ?

_computing_data_collection                        ?
_computing_cell_refinement                        ?
_computing_data_reduction                         ?
_computing_structure_solution                     ?
_computing_structure_refinement                   ?
_computing_molecular_graphics                     ?
_computing_publication_material                   'PLATON (Spek, 2003)' 

#===============================================================================

# 8. REFINEMENT DATA

_refine_special_details                           ?
_refine_ls_structure_factor_coef                   ?
_refine_ls_matrix_type                             ?
_refine_ls_weighting_scheme                       ' ?'
_refine_ls_weighting_details                     
 ?                                                                                                                                                                                                      
_atom_sites_solution_primary                     ' ?'
_atom_sites_solution_secondary                   ' ?'
_atom_sites_solution_hydrogens                   ' ?'


# Permitted for _refine_ls_hydrogen_treatment :
# refall            - refined all H-atom parameters
# refxyz            - refined H-atom coordinates only
# refU              - refined H-atom U only
# noref             - no refinement of H-atom parameters
# constr            - H-atom parameters constrained
# hetero            - H-atom parameters constrained for H on C,
#                     all H-atom parameters refined for H on
#                     heteroatoms
# heteroxyz         - H-atom parameters constrained for H on C,
#                     refined H-atom coordinates only for H
#                     on heteroatoms
# heteroU           - H-atom parameters constrained for H on C,
#                     refined H-atom U's only for H on
#                     heteroatoms
# heteronoref       - H-atom parameters constrained for H on C,
#                     no refinement of H-atom parameters for
#                     H on heteroatoms
# hetero-mixed      - H-atom parameters constrained for H on C
#                     and some heteroatoms, all H-atom
#                     parameters refined for H on remaining
#                     heteroatoms.
# heteroxyz-mixed   - H-atom parameters constrained for H on C
#                     and some heteroatoms, refined H-atom
#                     coordinates only for H on remaining
#                     heteroatoms.
# heteroU-mixed     - H-atom parameters constrained for H on C
#                     and some heteroatoms, refined H-atom
#                     U's only for H on remaining heteroatoms
# heteronoref-mixed - H-atom parameters constrained for H on C
#                     and some heteroatoms, no refinement of
#                     H-atom parameters for H on remaining
#                     heteroatoms
# mixed   - some constrained, some independent
# undef   - H-atom parameters not defined
_refine_ls_hydrogen_treatment                    ' ?'

_refine_ls_extinction_method                      ' ?'
_refine_ls_extinction_coef                         ?                   
_refine_ls_extinction_expression                 
 ?                                                                                                                                                                                                      
_refine_ls_abs_structure_details                 
 'Flack (1983)' 
_refine_ls_abs_structure_Flack                    ?

# Permitted for _chemical_absolute_configuration:
# Absolute configuration details
# rm   = Det. by chiral ref. mol. with known abs.conf
# ad   = Det. by anomalous dispersion
# rmad = Det. by 'rm' and 'ad' 
# syn  = Det. with reference to synthesis
# unk  = Unknown/Arbitrary
_chemical_absolute_configuration                  ?

_refine_ls_number_reflns                          ?
_refine_ls_number_parameters                      ?
_refine_ls_number_restraints                              0
_refine_ls_number_constraints                     ?
_refine_ls_R_factor_all                           ?
_refine_ls_R_factor_gt                            ?
_refine_ls_wR_factor_ref                          ?
_refine_ls_wR_factor_gt                           ?
_refine_ls_goodness_of_fit_ref                    ?
_refine_ls_restrained_S_all                       ?
_refine_ls_shift/su_max                           ?
_refine_ls_shift/su_mean                          ?
_refine_diff_density_max                          ?
_refine_diff_density_min                          ?
_refine_diff_density_rms                          ?

#===============================================================================

# 9. ATOMIC COORDINATES AND DISPLACEMENT PARAMETERS

loop_
_atom_site_label                                 
_atom_site_type_symbol                           
_atom_site_thermal_displace_type                 
_atom_site_fract_x                               
_atom_site_fract_y                               
_atom_site_fract_z                               
_atom_site_occupancy                             
_atom_site_U_iso_or_equiv                        
_atom_site_calc_flag                             
_atom_site_refinement_flags                      
_atom_site_disorder_assembly                     
_atom_site_disorder_group                        
N1 N Uiso 0.53265 0.28017 0.37316 1.000 0.0500 . . . .                          
N2 N Uiso 0.75280 0.27512 0.29406 1.000 0.0500 . . . .                          
C1 C Uiso 0.62222 0.21635 0.41004 1.000 0.0500 . . . .                          
C2 C Uiso 0.54344 0.18349 0.46569 1.000 0.0500 . . . .                          
C3 C Uiso 0.63916 0.12471 0.50433 1.000 0.0500 . . . .                          
C4 C Uiso 0.81500 0.09772 0.48758 1.000 0.0500 . . . .                          
C5 C Uiso 0.89006 0.12646 0.43004 1.000 0.0500 . . . .                          
C6 C Uiso 0.79440 0.18508 0.39101 1.000 0.0500 . . . .                          
C7 C Uiso 0.87779 0.21759 0.32938 1.000 0.0500 . . . .                          
C8 C Uiso 0.92347 0.03876 0.53033 1.000 0.0500 . . . .                          
C9 C Uiso 0.63330 0.23183 0.25208 1.000 0.0500 . . . .                          
C10 C Uiso 0.65742 0.33485 0.33681 1.000 0.0500 . . . .                         
C11 C Uiso 0.44999 0.21716 0.26938 1.000 0.0500 . . . .                         
C12 C Uiso 0.38270 0.24696 0.33421 1.000 0.0500 . . . .                         
C13 C Uiso 0.69467 0.20176 0.19318 1.000 0.0500 . . . .                         
C14 C Uiso 0.57503 0.16087 0.15079 1.000 0.0500 . . . .                         
C15 C Uiso 0.39199 0.14822 0.16684 1.000 0.0500 . . . .                         
C16 C Uiso 0.33101 0.17542 0.22673 1.000 0.0500 . . . .                         
C17 C Uiso 0.26581 0.10161 0.12190 1.000 0.0500 . . . .                         
O1 O Uiso 0.72983 0.51538 0.14425 1.000 0.0500 . . . .                          
O2 O Uiso 0.68194 0.46423 0.04826 1.000 0.0500 . . . .                          
O3 O Uiso -0.09473 0.29768 0.07034 1.000 0.0500 . . . .                         
O4 O Uiso 0.14938 0.26988 0.00760 1.000 0.0500 . . . .                          
O5 O Uiso -0.03395 0.47843 0.26373 1.000 0.0500 . . . .                         
O6 O Uiso 0.23835 0.47206 0.30632 1.000 0.0500 . . . .                          
N3 N Uiso 0.63529 0.47660 0.10425 1.000 0.0500 . . . .                          
N4 N Uiso 0.13235 0.46556 0.26081 1.000 0.0500 . . . .                          
C18 C Uiso 0.20991 0.43971 0.19963 1.000 0.0500 . . . .                         
C19 C Uiso 0.38451 0.46907 0.18321 1.000 0.0500 . . . .                         
C20 C Uiso 0.45653 0.44360 0.12437 1.000 0.0500 . . . .                         
C21 C Uiso 0.35809 0.38849 0.08337 1.000 0.0500 . . . .                         
C22 C Uiso 0.18318 0.35992 0.10056 1.000 0.0500 . . . .                         
C23 C Uiso 0.10818 0.38569 0.15897 1.000 0.0500 . . . .                         
C24 C Uiso 0.08196 0.30392 0.05463 1.000 0.0500 . . . .                         
H1 H Uiso 0.40910 0.20593 0.48030 1.000 0.0600 . . . .                          
H2 H Uiso 0.57722 0.10209 0.54844 1.000 0.0600 . . . .                          
H3 H Uiso 1.02612 0.10507 0.41658 1.000 0.0600 . . . .                          
H4 H Uiso 0.99819 0.25647 0.34162 1.000 0.0600 . . . .                          
H5 H Uiso 0.92239 0.16158 0.30049 1.000 0.0600 . . . .                          
H6 H Uiso 0.91883 -0.02894 0.51312 1.000 0.0750 . . . .                         
H7 H Uiso 1.06572 0.06036 0.53234 1.000 0.0750 . . . .                          
H8 H Uiso 0.87061 0.04017 0.57891 1.000 0.0750 . . . .                          
H9 H Uiso 0.58468 0.38622 0.31026 1.000 0.0600 . . . .                          
H10 H Uiso 0.75336 0.36959 0.36813 1.000 0.0600 . . . .                         
H11 H Uiso 0.30915 0.19356 0.35801 1.000 0.0600 . . . .                         
H12 H Uiso 0.28603 0.30079 0.32680 1.000 0.0600 . . . .                         
H13 H Uiso 0.83617 0.21075 0.17956 1.000 0.0600 . . . .                         
H14 H Uiso 0.62692 0.13820 0.10520 1.000 0.0600 . . . .                         
H15 H Uiso 0.19063 0.16284 0.24051 1.000 0.0600 . . . .                         
H16 H Uiso 0.12425 0.12184 0.12956 1.000 0.0750 . . . .                         
H17 H Uiso 0.30023 0.11717 0.07249 1.000 0.0750 . . . .                         
H18 H Uiso 0.27581 0.03051 0.12882 1.000 0.0750 . . . .                         
H19 H Uiso 0.46081 0.51174 0.21518 1.000 0.0600 . . . .                         
H20 H Uiso 0.41542 0.36898 0.03771 1.000 0.0600 . . . .                         
H21 H Uiso -0.02768 0.36408 0.17276 1.000 0.0600 . . . .                        
H22 H Uiso -0.16526 0.26898 0.03588 1.000 0.0750 . . . .                        

#===============================================================================

# 10. MOLECULAR GEOMETRY

_geom_special_details                            
;
 Bond distances, angles etc. have been calculated using the
 rounded fractional coordinates. All su's are estimated
 from the variances of the (full) variance-covariance matrix.
 The cell esds are taken into account in the estimation of
 distances, angles and torsion angles
;

loop_
_geom_bond_atom_site_label_1                     
_geom_bond_atom_site_label_2                     
_geom_bond_distance                              
_geom_bond_site_symmetry_1                       
_geom_bond_site_symmetry_2                       
_geom_bond_publ_flag                             
 O1      N3           1.2388                     .       .                   yes
 O2      N3           1.2397                     .       .                   yes
 O3      C24          1.3408                     .       .                   yes
 O4      C24          1.2202                     .       .                   yes
 O5      N4           1.2369                     .       .                   yes
 O6      N4           1.2365                     .       .                   yes
 O3      H22          0.9900                     .       .                   no 
 N1      C10          1.4531                     .       .                   yes
 N1      C12          1.4610                     .       .                   yes
 N1      C1           1.4046                     .       .                   yes
 N2      C9           1.4069                     .       .                   yes
 N2      C7           1.4682                     .       .                   yes
 N2      C10          1.4562                     .       .                   yes
 N3      C20          1.4661                     .       .                   yes
 N4      C18          1.4597                     .       .                   yes
 C1      C2           1.3967                     .       .                   no 
 C1      C6           1.4074                     .       .                   no 
 C2      C3           1.3965                     .       .                   no 
 C3      C4           1.3985                     .       .                   no 
 C4      C5           1.3985                     .       .                   no 
 C4      C8           1.4976                     .       .                   no 
 C5      C6           1.3995                     .       .                   no 
 C6      C7           1.5151                     .       .                   no 
 C9      C11          1.4106                     .       .                   no 
 C9      C13          1.3941                     .       .                   no 
 C11     C12          1.5181                     .       .                   no 
 C11     C16          1.4026                     .       .                   no 
 C13     C14          1.3963                     .       .                   no 
 C14     C15          1.3976                     .       .                   no 
 C15     C16          1.3982                     .       .                   no 
 C15     C17          1.5001                     .       .                   no 
 C2      H1           1.0900                     .       .                   no 
 C3      H2           1.0900                     .       .                   no 
 C5      H3           1.0900                     .       .                   no 
 C7      H5           1.1000                     .       .                   no 
 C7      H4           1.0900                     .       .                   no 
 C8      H7           1.0900                     .       .                   no 
 C8      H8           1.0900                     .       .                   no 
 C8      H6           1.0900                     .       .                   no 
 C10     H10          1.1000                     .       .                   no 
 C10     H9           1.1000                     .       .                   no 
 C12     H12          1.0900                     .       .                   no 
 C12     H11          1.1000                     .       .                   no 
 C13     H13          1.0900                     .       .                   no 
 C14     H14          1.0900                     .       .                   no 
 C16     H15          1.0900                     .       .                   no 
 C17     H18          1.0900                     .       .                   no 
 C17     H16          1.0900                     .       .                   no 
 C17     H17          1.0900                     .       .                   no 
 C18     C23          1.4003                     .       .                   no 
 C18     C19          1.3994                     .       .                   no 
 C19     C20          1.3992                     .       .                   no 
 C20     C21          1.4018                     .       .                   no 
 C21     C22          1.4018                     .       .                   no 
 C22     C23          1.4009                     .       .                   no 
 C22     C24          1.4856                     .       .                   no 
 C19     H19          1.0900                     .       .                   no 
 C21     H20          1.0900                     .       .                   no 
 C23     H21          1.0900                     .       .                   no 

loop_
_geom_angle_atom_site_label_1                    
_geom_angle_atom_site_label_2                    
_geom_angle_atom_site_label_3                    
_geom_angle                                      
_geom_angle_site_symmetry_1                      
_geom_angle_site_symmetry_2                      
_geom_angle_site_symmetry_3                      
_geom_angle_publ_flag                            
 C24     O3      H22          111.00             .       .       .           no 
 C1      N1      C12          115.01             .       .       .           yes
 C10     N1      C12          112.16             .       .       .           yes
 C1      N1      C10          112.97             .       .       .           yes
 C7      N2      C9           115.31             .       .       .           yes
 C7      N2      C10          111.06             .       .       .           yes
 C9      N2      C10          112.27             .       .       .           yes
 O1      N3      O2           124.17             .       .       .           yes
 O1      N3      C20          117.88             .       .       .           yes
 O2      N3      C20          117.95             .       .       .           yes
 O5      N4      C18          118.07             .       .       .           yes
 O6      N4      C18          117.23             .       .       .           yes
 O5      N4      O6           124.69             .       .       .           yes
 N1      C1      C2           121.02             .       .       .           yes
 N1      C1      C6           119.74             .       .       .           yes
 C2      C1      C6           119.24             .       .       .           no 
 C1      C2      C3           120.50             .       .       .           no 
 C2      C3      C4           120.33             .       .       .           no 
 C3      C4      C5           119.28             .       .       .           no 
 C5      C4      C8           119.76             .       .       .           no 
 C3      C4      C8           120.96             .       .       .           no 
 C4      C5      C6           120.54             .       .       .           no 
 C5      C6      C7           120.40             .       .       .           no 
 C1      C6      C7           119.67             .       .       .           no 
 C1      C6      C5           119.89             .       .       .           no 
 N2      C7      C6           111.97             .       .       .           yes
 N2      C9      C11          120.41             .       .       .           yes
 N2      C9      C13          120.59             .       .       .           yes
 C11     C9      C13          119.00             .       .       .           no 
 N1      C10     N2           105.69             .       .       .           yes
 C9      C11     C12          119.61             .       .       .           no 
 C12     C11     C16          120.40             .       .       .           no 
 C9      C11     C16          119.99             .       .       .           no 
 N1      C12     C11          111.16             .       .       .           yes
 C9      C13     C14          120.62             .       .       .           no 
 C13     C14     C15          120.73             .       .       .           no 
 C16     C15     C17          120.59             .       .       .           no 
 C14     C15     C16          118.94             .       .       .           no 
 C14     C15     C17          120.38             .       .       .           no 
 C11     C16     C15          120.65             .       .       .           no 
 C1      C2      H1           120.00             .       .       .           no 
 C3      C2      H1           119.00             .       .       .           no 
 C2      C3      H2           119.00             .       .       .           no 
 C4      C3      H2           120.00             .       .       .           no 
 C4      C5      H3           120.00             .       .       .           no 
 C6      C5      H3           120.00             .       .       .           no 
 N2      C7      H4           108.00             .       .       .           no 
 N2      C7      H5           112.00             .       .       .           no 
 C6      C7      H5           110.00             .       .       .           no 
 H4      C7      H5           108.00             .       .       .           no 
 C6      C7      H4           108.00             .       .       .           no 
 H6      C8      H8           108.00             .       .       .           no 
 H7      C8      H8           107.00             .       .       .           no 
 C4      C8      H6           110.00             .       .       .           no 
 C4      C8      H7           110.00             .       .       .           no 
 H6      C8      H7           109.00             .       .       .           no 
 C4      C8      H8           111.00             .       .       .           no 
 N1      C10     H9           112.00             .       .       .           no 
 N1      C10     H10          111.00             .       .       .           no 
 N2      C10     H9           111.00             .       .       .           no 
 N2      C10     H10          111.00             .       .       .           no 
 H9      C10     H10          106.00             .       .       .           no 
 N1      C12     H11          112.00             .       .       .           no 
 N1      C12     H12          108.00             .       .       .           no 
 H11     C12     H12          107.00             .       .       .           no 
 C11     C12     H11          110.00             .       .       .           no 
 C11     C12     H12          108.00             .       .       .           no 
 C9      C13     H13          120.00             .       .       .           no 
 C14     C13     H13          119.00             .       .       .           no 
 C13     C14     H14          119.00             .       .       .           no 
 C15     C14     H14          120.00             .       .       .           no 
 C11     C16     H15          120.00             .       .       .           no 
 C15     C16     H15          119.00             .       .       .           no 
 C15     C17     H16          111.00             .       .       .           no 
 C15     C17     H17          111.00             .       .       .           no 
 C15     C17     H18          110.00             .       .       .           no 
 H16     C17     H17          107.00             .       .       .           no 
 H16     C17     H18          109.00             .       .       .           no 
 H17     C17     H18          109.00             .       .       .           no 
 N4      C18     C23          119.18             .       .       .           yes
 C19     C18     C23          121.61             .       .       .           no 
 N4      C18     C19          119.21             .       .       .           yes
 C18     C19     C20          118.37             .       .       .           no 
 N3      C20     C19          119.86             .       .       .           yes
 C19     C20     C21          120.93             .       .       .           no 
 N3      C20     C21          119.19             .       .       .           yes
 C20     C21     C22          119.87             .       .       .           no 
 C21     C22     C24          117.87             .       .       .           no 
 C23     C22     C24          122.22             .       .       .           no 
 C21     C22     C23          119.91             .       .       .           no 
 C18     C23     C22          119.29             .       .       .           no 
 O3      C24     C22          111.32             .       .       .           yes
 O4      C24     C22          124.51             .       .       .           yes
 O3      C24     O4           124.14             .       .       .           yes
 C18     C19     H19          121.00             .       .       .           no 
 C20     C19     H19          121.00             .       .       .           no 
 C20     C21     H20          120.00             .       .       .           no 
 C22     C21     H20          120.00             .       .       .           no 
 C18     C23     H21          120.00             .       .       .           no 
 C22     C23     H21          121.00             .       .       .           no 

loop_
_geom_torsion_atom_site_label_1                  
_geom_torsion_atom_site_label_2                  
_geom_torsion_atom_site_label_3                  
_geom_torsion_atom_site_label_4                  
_geom_torsion                                    
_geom_torsion_site_symmetry_1                    
_geom_torsion_site_symmetry_2                    
_geom_torsion_site_symmetry_3                    
_geom_torsion_site_symmetry_4                    
_geom_torsion_publ_flag                          
 C10     N1      C1      C2           153.16     .       .       .       .   no 
 C12     N1      C1      C2           -76.32     .       .       .       .   no 
 C10     N1      C1      C6           -26.55     .       .       .       .   no 
 C12     N1      C1      C6           103.98     .       .       .       .   no 
 C12     N1      C10     N2           -70.25     .       .       .       .   no 
 C1      N1      C12     C11          -88.95     .       .       .       .   no 
 C10     N1      C12     C11           41.97     .       .       .       .   no 
 C1      N1      C10     N2            61.70     .       .       .       .   no 
 C10     N2      C7      C6            41.06     .       .       .       .   no 
 C7      N2      C9      C11          101.42     .       .       .       .   no 
 C9      N2      C7      C6           -88.09     .       .       .       .   no 
 C7      N2      C10     N1           -69.81     .       .       .       .   no 
 C9      N2      C10     N1            60.95     .       .       .       .   no 
 C10     N2      C9      C11          -27.13     .       .       .       .   no 
 C10     N2      C9      C13          153.73     .       .       .       .   no 
 C7      N2      C9      C13          -77.72     .       .       .       .   no 
 O2      N3      C20     C19         -168.82     .       .       .       .   no 
 O2      N3      C20     C21            9.59     .       .       .       .   no 
 O1      N3      C20     C19           10.92     .       .       .       .   no 
 O1      N3      C20     C21         -170.68     .       .       .       .   no 
 O6      N4      C18     C23          144.34     .       .       .       .   no 
 O5      N4      C18     C19          145.50     .       .       .       .   no 
 O5      N4      C18     C23          -34.89     .       .       .       .   no 
 O6      N4      C18     C19          -35.27     .       .       .       .   no 
 N1      C1      C6      C5           175.23     .       .       .       .   no 
 N1      C1      C2      C3          -175.47     .       .       .       .   no 
 C6      C1      C2      C3             4.24     .       .       .       .   no 
 C2      C1      C6      C5            -4.48     .       .       .       .   no 
 N1      C1      C6      C7            -2.69     .       .       .       .   no 
 C2      C1      C6      C7           177.59     .       .       .       .   no 
 C1      C2      C3      C4            -0.28     .       .       .       .   no 
 C2      C3      C4      C8           176.51     .       .       .       .   no 
 C2      C3      C4      C5            -3.43     .       .       .       .   no 
 C8      C4      C5      C6          -176.78     .       .       .       .   no 
 C3      C4      C5      C6             3.17     .       .       .       .   no 
 C4      C5      C6      C7           178.70     .       .       .       .   no 
 C4      C5      C6      C1             0.79     .       .       .       .   no 
 C5      C6      C7      N2           177.36     .       .       .       .   no 
 C1      C6      C7      N2            -4.73     .       .       .       .   no 
 C11     C9      C13     C14            2.56     .       .       .       .   no 
 C13     C9      C11     C12          178.08     .       .       .       .   no 
 N2      C9      C13     C14         -178.29     .       .       .       .   no 
 N2      C9      C11     C16          178.80     .       .       .       .   no 
 C13     C9      C11     C16           -2.05     .       .       .       .   no 
 N2      C9      C11     C12           -1.07     .       .       .       .   no 
 C12     C11     C16     C15          179.69     .       .       .       .   no 
 C16     C11     C12     N1           174.02     .       .       .       .   no 
 C9      C11     C16     C15           -0.19     .       .       .       .   no 
 C9      C11     C12     N1            -6.10     .       .       .       .   no 
 C9      C13     C14     C15           -0.84     .       .       .       .   no 
 C13     C14     C15     C17         -178.00     .       .       .       .   no 
 C13     C14     C15     C16           -1.41     .       .       .       .   no 
 C17     C15     C16     C11          178.49     .       .       .       .   no 
 C14     C15     C16     C11            1.91     .       .       .       .   no 
 N4      C18     C19     C20          180.00     .       .       .       .   no 
 C23     C18     C19     C20            0.39     .       .       .       .   no 
 C19     C18     C23     C22            0.37     .       .       .       .   no 
 N4      C18     C23     C22         -179.24     .       .       .       .   no 
 C18     C19     C20     N3           177.03     .       .       .       .   no 
 C18     C19     C20     C21           -1.34     .       .       .       .   no 
 N3      C20     C21     C22         -176.85     .       .       .       .   no 
 C19     C20     C21     C22            1.53     .       .       .       .   no 
 C20     C21     C22     C23           -0.74     .       .       .       .   no 
 C20     C21     C22     C24          178.10     .       .       .       .   no 
 C21     C22     C23     C18           -0.19     .       .       .       .   no 
 C24     C22     C23     C18         -178.98     .       .       .       .   no 
 C21     C22     C24     O3          -166.30     .       .       .       .   no 
 C21     C22     C24     O4            11.79     .       .       .       .   no 
 C23     C22     C24     O3            12.52     .       .       .       .   no 
 C23     C22     C24     O4          -169.40     .       .       .       .   no 

loop_
_geom_hbond_atom_site_label_D
_geom_hbond_atom_site_label_H
_geom_hbond_atom_site_label_A
_geom_hbond_distance_DH
_geom_hbond_distance_HA
_geom_hbond_distance_DA
_geom_hbond_angle_DHA
_geom_hbond_site_symmetry_A
_geom_hbond_publ_flag
#
#D   H   A   D - H  H...A   D...A    D - H...A  symm(A)
#
O3      H22     O4          0.9900     1.7400     2.6944     160.00   3_455 yes 
C5      H3      O1          1.0900     2.5900     3.6139     157.00   4_745 yes 

# Loop Mechanism for Extra Tables(s)

#loop_
#_publ_manuscript_incl_extra_item
#'_geom_extra_tableA_col_1'
#'_geom_extra_tableA_col_2'
#'_geom_extra_tableA_col_3'
#'_geom_extra_table_head_A'
#'_geom_table_footnote_A'
#'_geom_extra_tableB_col_1'
#'_geom_extra_tableB_col_2'
#'_geom_extra_tableB_col_3'
#'_geom_extra_table_head_B'
#'_geom_table_footnote_B'


#
#loop_
#_geom_extra_tableA_col_1
#_geom_extra_tableA_col_2
#_geom_extra_tableA_col_3
# ? ? ?


#
#loop_
#_geom_extra_tableB_col_1
#_geom_extra_tableB_col_2
#_geom_extra_tableB_col_3
# ? ? ?


#
#_geom_table_footnote_A
#;
# ?
#;


#
#_geom_table_footnote_B
#;
# ?
#;


#
#_geom_table_footnote_A
#;
# ?
#;


#
#_geom_table_footnote_B
#;
# ?
#;

_iucr_refine_instructions_details                
;
;

#===END
# CIF-file generated for E000013C00P21/c             New: P21/c  

#==============================================================================
data_global
#==============================================================================

# 0. AUDIT DETAILS

_audit_creation_date                              'Aug  4 11:34:55 2015'
_audit_creation_method                            'PLATON <TABLE ACC> option' 
_audit_update_record                             
;
;

#===============================================================================

# 1. SUBMISSION DETAILS

# Name of author for correspondence
_publ_contact_author_name                        
;
;
# address of author for correspondence
_publ_contact_author_address                     
;
;

_publ_contact_author_email                        ?
_publ_contact_author_fax                          ?
_publ_contact_author_phone                        ?

_publ_requested_journal                           'Acta Crystallographica C' 
# Publication choise FI, CI or EI for Inorganic
#                    FM, CM or EM for Metal-organic
#                    FO, CO or EO for Organic
_publ_requested_category                          ?
_publ_requested_coeditor_name                     ?

_publ_contact_letter                             # Include date of submission
;
Date of submission ?

Please consider this CIF submission for publication as a
Regular Structural Paper in Acta Crystallographica C. 
;

#===============================================================================

# 2. PROCESSING SUMMARY (JOURNAL OFFICE ONLY)

_journal_date_recd_electronic                     ?

_journal_date_to_coeditor                         ?
_journal_date_from_coeditor                       ?
_journal_date_accepted                            ?

_journal_date_printers_first                      ?
_journal_date_printers_final                      ?
_journal_date_proofs_out                          ?
_journal_date_proofs_in                           ?

_journal_coeditor_name                            ?
_journal_coeditor_code                            ?
_journal_coeditor_notes                          
;
;

_journal_techeditor_code                          ?
_journal_techeditor_notes                        
;
;

_journal_coden_ASTM                               ?
_journal_name_full                                ?
_journal_year                                     ?
_journal_volume                                   ?
_journal_issue                                    ?
_journal_page_first                               ?
_journal_page_last                                ?


_journal_suppl_publ_number                        ?
_journal_suppl_publ_pages                         ?


#===============================================================================

# 3. TITLE AND AUTHOR LIST

_publ_section_title                              
;
;
_publ_section_title_footnote                     
;
;

# The loop structure below should contain the names and adresses of all
# authors, in the required order of publication. Repeat as necessary.


loop_
_publ_author_name                                
_publ_author_footnote                            
_publ_author_address                             
'?' # author name
;   # author related footnote
;
;   # Address of this author
;

#===============================================================================

# 4. TEXT

_publ_section_synopsis                           
;
 ?
;
_publ_section_abstract                           
;
 ?
;

# Insert blank lines between paragraphs

_publ_section_comment                            
;
;
_publ_section_exptl_prep                         
;
 ?
;
_publ_section_exptl_refinement                   
;
 ?
;

# Insert blank lines between references

_publ_section_references                         
;
 Allen, F.H. (2002).
   Acta Cryst. B58, 380-388.

 Altomare, A., Burla, M.C., Camalli, M., Cascarano, G.L., Giacovazzo, C.
   Guagliardi, A., Moliterni, A.G.G., Polidori, G. & Spagna, R.
   (1999) J. Appl. Cryst. 32, 115-119.

 Beurskens, P.T., Beurskens, G., de Gelder, R., Garc\'ia-Granda, S.,
 Gould, R.O., Israel, R. & Smits, J.M.M. (1999) The DIRDIF99 Program System,
   Technical Report of the Crystallography Laboratory,
   University of Nijmegen, The Netherlands.

 Boer, J.L. de & Duisenberg, A.J.M. (1984). Acta Cryst. A40, C-410.

 Boeyens, J.C.A. (1978). J.Cryst.Mol.Struct. 8, 317-320.

 Cremer, D. & Pople, J.A. (1975). J. Am. Chem. Soc. 97, 1354-1358.

 Duisenberg, A.J.M. (1992). J. Appl. Cryst. 25, 92-96.

 Duisenberg, A.J.M., Kroon-Batenburg, L.M.J. & Schreurs, A.M.M. (2003).
   J. Appl. Cryst. 36, 220-229.

 Enraf-Nonius (1989). CAD-4 Software. Version 5. Enraf-Nonius, Delft,
   The Netherlands.

 Flack, H.D. (1983). Acta Cryst. A39, 876-881.

 Hooft, R.W.W. (1998). Collect Software, Nonius B.V., Delft, The Netherlands.

 LePage, Y. (1987). J. Appl. Cryst. 20, 264-269.

 Mackay, A.L. (1984). Acta Cryst. A40, 165-166.

 Meulenaer, J. de & Tompa, H. (1965). Acta Cryst. 19, 1014-1018.

 North, A.C.T., Phillips, D.C. & Mathews, F.S. (1968).
  Acta Cryst. A24, 351-359.

 Otwinowski, Z. & Minor, W. (1997). Methods in Enzymology, Vol. 276,
   Macromolecular Crystallography, Part A, edited by C.W. Carter &
    R.M. Sweet, pp. 307-326. London: Academic Press.

 Sheldrick, G.M. (1986). SHELXS86. University of G\"ottingen, Germany.

 Sheldrick, G.M. (1993). SHELXL93. University of G\"ottingen, Germany.

 Sheldrick, G.M. (1997). SHELXS97. University of G\"ottingen, Germany.

 Sheldrick, G.M. (1997). SHELXL97. University of G\"ottingen, Germany.

 Sluis, P. van der & Spek, A.L. (1990). Acta Cryst. A46, 194-201.

 Spek, A.L. (1987). Acta Cryst. C43, 1233-1235.

 Spek, A.L. (1988). J. Appl. Cryst. 21, 578-579.

 Spek, A.L. (1994). Am. Crystallogr. Assoc.-Abstracts, 22, 66.

 Spek, A.L. (1997). HELENA, Program for Datareduction, Utrecht
   University, The Netherlands.

 Spek, A.L. (2003). J. Appl. Cryst. 36, 7-13.

 Wilson, A.J.C. (1992). Ed. International Tables for Crystallography,
   Volume C, Kluwer Academic Publishers, Dordrecht, The Netherlands.
;
_publ_section_acknowledgements                   
;
;
_publ_section_figure_captions                    
; View of the title compound with the atom numbering scheme.
Displacement ellipsoids for non-H atoms are drawn at the 50% probability level.
;

#===============================================================================

data_XXV_R109

#===============================================================================

# 5. CHEMICAL DATA

_chemical_name_systematic                        
;
;
_chemical_name_common                             ?
_chemical_melting_point                           ?
_chemical_formula_moiety                         
'C17 H18 N2, C7 H4 N2 O6'
# Ex: 'C12 H16 N2 O6, H2 O' and '(Cd 2+)3, (C6 N6 Cr 3-)2, 2(H2 O)' 
_chemical_formula_structural                      ?
_chemical_formula_sum                            
', C7 H4 N2 O6'
_chemical_formula_iupac                           ?
_chemical_formula_weight                             462.46
_chemical_compound_source                        'see text'

loop_
_atom_type_symbol                                
_atom_type_description                           
_atom_type_scat_dispersion_real                  
_atom_type_scat_dispersion_imag                  
_atom_type_scat_source                           
 C   C    0.0033    0.0016
' International Tables Vol C Tables 4.2.6.8 and 6.1.1.4'
 H   H    0.0000    0.0000
' International Tables Vol C Tables 4.2.6.8 and 6.1.1.4'
 N   N    0.0061    0.0033
' International Tables Vol C Tables 4.2.6.8 and 6.1.1.4'
 O   O    0.0106    0.0060
' International Tables Vol C Tables 4.2.6.8 and 6.1.1.4'

#===============================================================================

# 6. CRYSTAL DATA

_symmetry_cell_setting                              monoclinic
_symmetry_space_group_name_Hall                   '-P 2ybc'
_symmetry_space_group_name_H-M                    'P 21/c'
_symmetry_Int_Tables_number                              14

loop_
_symmetry_equiv_pos_site_id                      
_symmetry_equiv_pos_as_xyz                       
   1 x,y,z                         
   2 -x,1/2+y,1/2-z                
   3 -x,-y,-z                      
   4 x,1/2-y,1/2+z                 

_cell_length_a                                         10.81850
_cell_length_b                                         14.51910
_cell_length_c                                         15.70330
_cell_angle_alpha                                            90
_cell_angle_beta                                        95.8470
_cell_angle_gamma                                            90
_cell_volume                                           2453.762
_cell_formula_units_Z                                 4
_cell_measurement_temperature                     ?
_cell_measurement_reflns_used                     ?
_cell_measurement_theta_min                       ?
_cell_measurement_theta_max                       ?
_cell_special_details                            
;
;

_exptl_crystal_description                       ' ?'
_exptl_crystal_colour                            ' ?'

_exptl_crystal_size_max                           ?
_exptl_crystal_size_mid                           ?
_exptl_crystal_size_min                           ?
_exptl_crystal_size_rad                           ?
_exptl_crystal_density_meas                       ?
_exptl_crystal_density_diffrn                         1.252
_exptl_crystal_density_method                    'Not Measured'
_exptl_crystal_F_000                                    968
_exptl_absorpt_coefficient_mu                         0.092
_exptl_crystal_density_meas_temp                  ?

# Permitted for _exptl_absorpt_correction_type :
# analytical     'analytical from crystal shape'
#                Example: de Meulenaer&Tompa: ABST
# cylinder       'cylindrical'
# gaussian       'Gaussian from crystal shape'
#                Example: PLATON/ABSG
# integration    'integration from crystal shape'
# multi-scan     'symmetry-related measurements'
#                Example: SADABS, MULABS
# none           'no absorption corr. applied'
# numerical      'numerical from crystal shape'
# psi-scan       'psi-scan corrections'
#                Example: PLATON/ABSP
# refdelf        'refined from delta-F'
#                Example: SHELXA, 
# sphere         'spherical'
#                Example: PLATON/ABSS
_exptl_absorpt_correction_type                   ' ?'
# Example: '(North et al., 1968)'
_exptl_absorpt_process_details                    ?
_exptl_absorpt_correction_T_min                   ?
_exptl_absorpt_correction_T_max                   ?

#===============================================================================

# 7. EXPERIMENTAL DATA

_exptl_special_details                           
;
;
_diffrn_ambient_temperature                       ?
_diffrn_radiation_wavelength                        0.71073
_diffrn_radiation_probe                           'x-ray'
_diffrn_radiation_type                            'MoK\a'
_diffrn_radiation_source                          ?
_diffrn_radiation_monochromator                   ?

_diffrn_measurement_device_type                   ?
_diffrn_measurement_method                        ?
_diffrn_detector_area_resol_mean                  ?

# number of measured reflections (redundant set)
_diffrn_reflns_number                             ?
_diffrn_reflns_av_R_equivalents                   ?
_diffrn_reflns_av_sigmaI/netI                     ?
_diffrn_reflns_limit_h_min                        ?
_diffrn_reflns_limit_h_max                        ?
_diffrn_reflns_limit_k_min                        ?
_diffrn_reflns_limit_k_max                        ?
_diffrn_reflns_limit_l_min                        ?
_diffrn_reflns_limit_l_max                        ?
_diffrn_reflns_theta_min                          ?
_diffrn_reflns_theta_max                          ?
_diffrn_reflns_theta_full                         ?
_diffrn_measured_fraction_theta_max               ?
_diffrn_measured_fraction_theta_full              ?
_diffrn_reflns_reduction_process                 
;
;

# number of unique reflections
_reflns_number_total                              ?
# number of observed reflections (> n sig(I))
_reflns_number_gt                                 ?
_reflns_threshold_expression                       ?

_computing_data_collection                        ?
_computing_cell_refinement                        ?
_computing_data_reduction                         ?
_computing_structure_solution                     ?
_computing_structure_refinement                   ?
_computing_molecular_graphics                     ?
_computing_publication_material                   'PLATON (Spek, 2003)' 

#===============================================================================

# 8. REFINEMENT DATA

_refine_special_details                           ?
_refine_ls_structure_factor_coef                   ?
_refine_ls_matrix_type                             ?
_refine_ls_weighting_scheme                       ' ?'
_refine_ls_weighting_details                     
 ?                                                                                                                                                                                                      
_atom_sites_solution_primary                     ' ?'
_atom_sites_solution_secondary                   ' ?'
_atom_sites_solution_hydrogens                   ' ?'


# Permitted for _refine_ls_hydrogen_treatment :
# refall            - refined all H-atom parameters
# refxyz            - refined H-atom coordinates only
# refU              - refined H-atom U only
# noref             - no refinement of H-atom parameters
# constr            - H-atom parameters constrained
# hetero            - H-atom parameters constrained for H on C,
#                     all H-atom parameters refined for H on
#                     heteroatoms
# heteroxyz         - H-atom parameters constrained for H on C,
#                     refined H-atom coordinates only for H
#                     on heteroatoms
# heteroU           - H-atom parameters constrained for H on C,
#                     refined H-atom U's only for H on
#                     heteroatoms
# heteronoref       - H-atom parameters constrained for H on C,
#                     no refinement of H-atom parameters for
#                     H on heteroatoms
# hetero-mixed      - H-atom parameters constrained for H on C
#                     and some heteroatoms, all H-atom
#                     parameters refined for H on remaining
#                     heteroatoms.
# heteroxyz-mixed   - H-atom parameters constrained for H on C
#                     and some heteroatoms, refined H-atom
#                     coordinates only for H on remaining
#                     heteroatoms.
# heteroU-mixed     - H-atom parameters constrained for H on C
#                     and some heteroatoms, refined H-atom
#                     U's only for H on remaining heteroatoms
# heteronoref-mixed - H-atom parameters constrained for H on C
#                     and some heteroatoms, no refinement of
#                     H-atom parameters for H on remaining
#                     heteroatoms
# mixed   - some constrained, some independent
# undef   - H-atom parameters not defined
_refine_ls_hydrogen_treatment                    ' ?'

_refine_ls_extinction_method                      ' ?'
_refine_ls_extinction_coef                         ?                   
_refine_ls_extinction_expression                 
 ?                                                                                                                                                                                                      
_refine_ls_abs_structure_details                  ?
_refine_ls_abs_structure_Flack                   .
_refine_ls_number_reflns                          ?
_refine_ls_number_parameters                      ?
_refine_ls_number_restraints                              0
_refine_ls_number_constraints                     ?
_refine_ls_R_factor_all                           ?
_refine_ls_R_factor_gt                            ?
_refine_ls_wR_factor_ref                          ?
_refine_ls_wR_factor_gt                           ?
_refine_ls_goodness_of_fit_ref                    ?
_refine_ls_restrained_S_all                       ?
_refine_ls_shift/su_max                           ?
_refine_ls_shift/su_mean                          ?
_refine_diff_density_max                          ?
_refine_diff_density_min                          ?
_refine_diff_density_rms                          ?

#===============================================================================

# 9. ATOMIC COORDINATES AND DISPLACEMENT PARAMETERS

loop_
_atom_site_label                                 
_atom_site_type_symbol                           
_atom_site_thermal_displace_type                 
_atom_site_fract_x                               
_atom_site_fract_y                               
_atom_site_fract_z                               
_atom_site_occupancy                             
_atom_site_U_iso_or_equiv                        
_atom_site_calc_flag                             
_atom_site_refinement_flags                      
_atom_site_disorder_assembly                     
_atom_site_disorder_group                        
N1 N Uiso 0.28879 -0.04852 0.12712 1.000 0.0500 . . . .                         
N2 N Uiso 0.14730 -0.02755 0.22684 1.000 0.0500 . . . .                         
C1 C Uiso 0.38524 -0.00918 0.18244 1.000 0.0500 . . . .                         
C2 C Uiso 0.50145 0.00751 0.15410 1.000 0.0500 . . . .                          
C3 C Uiso 0.59709 0.04655 0.20895 1.000 0.0500 . . . .                          
C4 C Uiso 0.57829 0.06949 0.29323 1.000 0.0500 . . . .                          
C5 C Uiso 0.46172 0.05378 0.32182 1.000 0.0500 . . . .                          
C6 C Uiso 0.36490 0.01553 0.26691 1.000 0.0500 . . . .                          
C7 C Uiso 0.23779 0.00056 0.29787 1.000 0.0500 . . . .                          
C8 C Uiso 0.67879 0.11519 0.35134 1.000 0.0500 . . . .                          
C9 C Uiso 0.08805 0.04500 0.17944 1.000 0.0500 . . . .                          
C10 C Uiso 0.19787 -0.09636 0.17307 1.000 0.0500 . . . .                        
C11 C Uiso 0.12190 0.06668 0.09743 1.000 0.0500 . . . .                         
C12 C Uiso 0.22793 0.01478 0.06248 1.000 0.0500 . . . .                         
C13 C Uiso -0.00498 0.09625 0.21275 1.000 0.0500 . . . .                        
C14 C Uiso -0.06871 0.16485 0.16396 1.000 0.0500 . . . .                        
C15 C Uiso -0.03969 0.18404 0.08106 1.000 0.0500 . . . .                        
C16 C Uiso 0.05646 0.13499 0.04836 1.000 0.0500 . . . .                         
C17 C Uiso -0.11611 0.25235 0.02670 1.000 0.0500 . . . .                        
O1 O Uiso 0.62179 0.26179 0.15799 1.000 0.0500 . . . .                          
O2 O Uiso 0.56104 0.34719 0.04665 1.000 0.0500 . . . .                          
O3 O Uiso 0.01389 0.44407 0.10890 1.000 0.0500 . . . .                          
O4 O Uiso 0.12403 0.45396 -0.00445 1.000 0.0500 . . . .                         
O5 O Uiso 0.15250 0.25989 0.35790 1.000 0.0500 . . . .                          
O6 O Uiso 0.35302 0.25986 0.39542 1.000 0.0500 . . . .                          
N3 N Uiso 0.54229 0.30713 0.11384 1.000 0.0500 . . . .                          
N4 N Uiso 0.26146 0.27100 0.34227 1.000 0.0500 . . . .                          
C18 C Uiso 0.28325 0.30017 0.25582 1.000 0.0500 . . . .                         
C19 C Uiso 0.40009 0.28692 0.22684 1.000 0.0500 . . . .                         
C20 C Uiso 0.41917 0.31645 0.14431 1.000 0.0500 . . . .                         
C21 C Uiso 0.32377 0.35909 0.09163 1.000 0.0500 . . . .                         
C22 C Uiso 0.20856 0.37394 0.12245 1.000 0.0500 . . . .                         
C23 C Uiso 0.18738 0.34373 0.20442 1.000 0.0500 . . . .                         
C24 C Uiso 0.11360 0.42622 0.06775 1.000 0.0500 . . . .                         
H1 H Uiso 0.51795 -0.01032 0.08900 1.000 0.0600 . . . .                         
H2 H Uiso 0.68609 0.06003 0.18478 1.000 0.0600 . . . .                          
H3 H Uiso 0.44579 0.07274 0.38692 1.000 0.0600 . . . .                          
H4 H Uiso 0.24557 -0.05450 0.34584 1.000 0.0600 . . . .                         
H5 H Uiso 0.20793 0.06288 0.32938 1.000 0.0600 . . . .                          
H6 H Uiso 0.68419 0.08509 0.41547 1.000 0.0750 . . . .                          
H7 H Uiso 0.76973 0.10611 0.32788 1.000 0.0750 . . . .                          
H8 H Uiso 0.66034 0.18904 0.35570 1.000 0.0750 . . . .                          
H9 H Uiso 0.12438 -0.12762 0.12900 1.000 0.0600 . . . .                         
H10 H Uiso 0.24062 -0.15354 0.21113 1.000 0.0600 . . . .                        
H11 H Uiso 0.29446 0.06374 0.03970 1.000 0.0600 . . . .                         
H12 H Uiso 0.18980 -0.02584 0.00715 1.000 0.0600 . . . .                        
H13 H Uiso -0.03000 0.08131 0.27651 1.000 0.0600 . . . .                        
H14 H Uiso -0.14279 0.20238 0.19064 1.000 0.0600 . . . .                        
H15 H Uiso 0.07966 0.14903 -0.01611 1.000 0.0600 . . . .                        
H16 H Uiso -0.06280 0.28235 -0.02204 1.000 0.0750 . . . .                       
H17 H Uiso -0.19855 0.21851 -0.00523 1.000 0.0750 . . . .                       
H18 H Uiso -0.14656 0.30883 0.06568 1.000 0.0750 . . . .                        
H19 H Uiso 0.47520 0.25573 0.26826 1.000 0.0600 . . . .                         
H20 H Uiso 0.33912 0.38306 0.02786 1.000 0.0600 . . . .                         
H21 H Uiso 0.09752 0.35552 0.22818 1.000 0.0600 . . . .                         
H22 H Uiso -0.04472 0.48247 0.07149 1.000 0.0750 . . . .                        

#===============================================================================

# 10. MOLECULAR GEOMETRY

_geom_special_details                            
;
 Bond distances, angles etc. have been calculated using the
 rounded fractional coordinates. All su's are estimated
 from the variances of the (full) variance-covariance matrix.
 The cell esds are taken into account in the estimation of
 distances, angles and torsion angles
;

loop_
_geom_bond_atom_site_label_1                     
_geom_bond_atom_site_label_2                     
_geom_bond_distance                              
_geom_bond_site_symmetry_1                       
_geom_bond_site_symmetry_2                       
_geom_bond_publ_flag                             
 O1      N3           1.2378                     .       .                   yes
 O2      N3           1.2395                     .       .                   yes
 O3      C24          1.3380                     .       .                   yes
 O4      C24          1.2192                     .       .                   yes
 O5      N4           1.2388                     .       .                   yes
 O6      N4           1.2392                     .       .                   yes
 O3      H22          0.9900                     .       .                   no 
 N1      C10          1.4544                     .       .                   yes
 N1      C12          1.4739                     .       .                   yes
 N1      C1           1.4089                     .       .                   yes
 N2      C9           1.4062                     .       .                   yes
 N2      C7           1.4651                     .       .                   yes
 N2      C10          1.4507                     .       .                   yes
 N3      C20          1.4667                     .       .                   yes
 N4      C18          1.4639                     .       .                   yes
 C1      C2           1.3969                     .       .                   no 
 C1      C6           1.4128                     .       .                   no 
 C2      C3           1.3972                     .       .                   no 
 C3      C4           1.3995                     .       .                   no 
 C4      C5           1.3998                     .       .                   no 
 C4      C8           1.5010                     .       .                   no 
 C5      C6           1.4018                     .       .                   no 
 C6      C7           1.5201                     .       .                   no 
 C9      C11          1.4099                     .       .                   no 
 C9      C13          1.3955                     .       .                   no 
 C11     C12          1.5209                     .       .                   no 
 C11     C16          1.4027                     .       .                   no 
 C13     C14          1.3953                     .       .                   no 
 C14     C15          1.3979                     .       .                   no 
 C15     C16          1.4006                     .       .                   no 
 C15     C17          1.5007                     .       .                   no 
 C2      H1           1.0900                     .       .                   no 
 C3      H2           1.0900                     .       .                   no 
 C5      H3           1.0900                     .       .                   no 
 C7      H5           1.1000                     .       .                   no 
 C7      H4           1.1000                     .       .                   no 
 C8      H7           1.0900                     .       .                   no 
 C8      H8           1.0900                     .       .                   no 
 C8      H6           1.0900                     .       .                   no 
 C10     H10          1.1000                     .       .                   no 
 C10     H9           1.1000                     .       .                   no 
 C12     H12          1.1000                     .       .                   no 
 C12     H11          1.1000                     .       .                   no 
 C13     H13          1.0900                     .       .                   no 
 C14     H14          1.0900                     .       .                   no 
 C16     H15          1.0900                     .       .                   no 
 C17     H18          1.0900                     .       .                   no 
 C17     H16          1.0900                     .       .                   no 
 C17     H17          1.0900                     .       .                   no 
 C18     C23          1.3988                     .       .                   no 
 C18     C19          1.3997                     .       .                   no 
 C19     C20          1.4002                     .       .                   no 
 C20     C21          1.3996                     .       .                   no 
 C21     C22          1.3990                     .       .                   no 
 C22     C23          1.4007                     .       .                   no 
 C22     C24          1.4797                     .       .                   no 
 C19     H19          1.0900                     .       .                   no 
 C21     H20          1.0900                     .       .                   no 
 C23     H21          1.0900                     .       .                   no 

loop_
_geom_angle_atom_site_label_1                    
_geom_angle_atom_site_label_2                    
_geom_angle_atom_site_label_3                    
_geom_angle                                      
_geom_angle_site_symmetry_1                      
_geom_angle_site_symmetry_2                      
_geom_angle_site_symmetry_3                      
_geom_angle_publ_flag                            
 C24     O3      H22          109.00             .       .       .           no 
 C1      N1      C12          115.00             .       .       .           yes
 C10     N1      C12          111.24             .       .       .           yes
 C1      N1      C10          112.55             .       .       .           yes
 C7      N2      C9           115.31             .       .       .           yes
 C7      N2      C10          111.88             .       .       .           yes
 C9      N2      C10          112.73             .       .       .           yes
 O1      N3      O2           124.17             .       .       .           yes
 O1      N3      C20          117.94             .       .       .           yes
 O2      N3      C20          117.85             .       .       .           yes
 O5      N4      C18          117.89             .       .       .           yes
 O6      N4      C18          117.98             .       .       .           yes
 O5      N4      O6           124.13             .       .       .           yes
 N1      C1      C2           120.53             .       .       .           yes
 N1      C1      C6           120.36             .       .       .           yes
 C2      C1      C6           119.10             .       .       .           no 
 C1      C2      C3           120.53             .       .       .           no 
 C2      C3      C4           120.64             .       .       .           no 
 C3      C4      C5           119.14             .       .       .           no 
 C5      C4      C8           119.84             .       .       .           no 
 C3      C4      C8           120.93             .       .       .           no 
 C4      C5      C6           120.56             .       .       .           no 
 C5      C6      C7           120.23             .       .       .           no 
 C1      C6      C7           119.77             .       .       .           no 
 C1      C6      C5           120.00             .       .       .           no 
 N2      C7      C6           110.63             .       .       .           yes
 N2      C9      C11          120.26             .       .       .           yes
 N2      C9      C13          120.55             .       .       .           yes
 C11     C9      C13          119.19             .       .       .           no 
 N1      C10     N2           105.91             .       .       .           yes
 C9      C11     C12          119.65             .       .       .           no 
 C12     C11     C16          120.60             .       .       .           no 
 C9      C11     C16          119.74             .       .       .           no 
 N1      C12     C11          111.15             .       .       .           yes
 C9      C13     C14          120.64             .       .       .           no 
 C13     C14     C15          120.55             .       .       .           no 
 C16     C15     C17          120.94             .       .       .           no 
 C14     C15     C16          119.06             .       .       .           no 
 C14     C15     C17          119.90             .       .       .           no 
 C11     C16     C15          120.68             .       .       .           no 
 C1      C2      H1           120.00             .       .       .           no 
 C3      C2      H1           120.00             .       .       .           no 
 C2      C3      H2           119.00             .       .       .           no 
 C4      C3      H2           120.00             .       .       .           no 
 C4      C5      H3           120.00             .       .       .           no 
 C6      C5      H3           120.00             .       .       .           no 
 N2      C7      H4           109.00             .       .       .           no 
 N2      C7      H5           112.00             .       .       .           no 
 C6      C7      H5           110.00             .       .       .           no 
 H4      C7      H5           107.00             .       .       .           no 
 C6      C7      H4           108.00             .       .       .           no 
 H6      C8      H8           109.00             .       .       .           no 
 H7      C8      H8           108.00             .       .       .           no 
 C4      C8      H6           111.00             .       .       .           no 
 C4      C8      H7           111.00             .       .       .           no 
 H6      C8      H7           107.00             .       .       .           no 
 C4      C8      H8           110.00             .       .       .           no 
 N1      C10     H9           112.00             .       .       .           no 
 N1      C10     H10          111.00             .       .       .           no 
 N2      C10     H9           111.00             .       .       .           no 
 N2      C10     H10          112.00             .       .       .           no 
 H9      C10     H10          106.00             .       .       .           no 
 N1      C12     H11          112.00             .       .       .           no 
 N1      C12     H12          108.00             .       .       .           no 
 H11     C12     H12          107.00             .       .       .           no 
 C11     C12     H11          110.00             .       .       .           no 
 C11     C12     H12          108.00             .       .       .           no 
 C9      C13     H13          120.00             .       .       .           no 
 C14     C13     H13          120.00             .       .       .           no 
 C13     C14     H14          119.00             .       .       .           no 
 C15     C14     H14          120.00             .       .       .           no 
 C11     C16     H15          120.00             .       .       .           no 
 C15     C16     H15          120.00             .       .       .           no 
 C15     C17     H16          111.00             .       .       .           no 
 C15     C17     H17          110.00             .       .       .           no 
 C15     C17     H18          111.00             .       .       .           no 
 H16     C17     H17          109.00             .       .       .           no 
 H16     C17     H18          108.00             .       .       .           no 
 H17     C17     H18          108.00             .       .       .           no 
 N4      C18     C23          119.07             .       .       .           yes
 C19     C18     C23          121.04             .       .       .           no 
 N4      C18     C19          119.86             .       .       .           yes
 C18     C19     C20          118.82             .       .       .           no 
 N3      C20     C19          119.87             .       .       .           yes
 C19     C20     C21          120.87             .       .       .           no 
 N3      C20     C21          119.18             .       .       .           yes
 C20     C21     C22          119.54             .       .       .           no 
 C21     C22     C24          117.94             .       .       .           no 
 C23     C22     C24          121.68             .       .       .           no 
 C21     C22     C23          120.30             .       .       .           no 
 C18     C23     C22          119.39             .       .       .           no 
 O3      C24     C22          111.42             .       .       .           yes
 O4      C24     C22          125.78             .       .       .           yes
 O3      C24     O4           122.73             .       .       .           yes
 C18     C19     H19          121.00             .       .       .           no 
 C20     C19     H19          121.00             .       .       .           no 
 C20     C21     H20          121.00             .       .       .           no 
 C22     C21     H20          120.00             .       .       .           no 
 C18     C23     H21          121.00             .       .       .           no 
 C22     C23     H21          120.00             .       .       .           no 

loop_
_geom_torsion_atom_site_label_1                  
_geom_torsion_atom_site_label_2                  
_geom_torsion_atom_site_label_3                  
_geom_torsion_atom_site_label_4                  
_geom_torsion                                    
_geom_torsion_site_symmetry_1                    
_geom_torsion_site_symmetry_2                    
_geom_torsion_site_symmetry_3                    
_geom_torsion_site_symmetry_4                    
_geom_torsion_publ_flag                          
 C10     N1      C1      C2           155.21     .       .       .       .   no 
 C12     N1      C1      C2           -76.00     .       .       .       .   no 
 C10     N1      C1      C6           -25.99     .       .       .       .   no 
 C12     N1      C1      C6           102.80     .       .       .       .   no 
 C12     N1      C10     N2           -70.69     .       .       .       .   no 
 C1      N1      C12     C11          -87.46     .       .       .       .   no 
 C10     N1      C12     C11           41.98     .       .       .       .   no 
 C1      N1      C10     N2            60.03     .       .       .       .   no 
 C10     N2      C7      C6            43.87     .       .       .       .   no 
 C7      N2      C9      C11          105.01     .       .       .       .   no 
 C9      N2      C7      C6           -86.71     .       .       .       .   no 
 C7      N2      C10     N1           -70.99     .       .       .       .   no 
 C9      N2      C10     N1            60.90     .       .       .       .   no 
 C10     N2      C9      C11          -25.16     .       .       .       .   no 
 C10     N2      C9      C13          154.70     .       .       .       .   no 
 C7      N2      C9      C13          -75.13     .       .       .       .   no 
 O2      N3      C20     C19         -168.48     .       .       .       .   no 
 O2      N3      C20     C21            8.39     .       .       .       .   no 
 O1      N3      C20     C19            9.67     .       .       .       .   no 
 O1      N3      C20     C21         -173.46     .       .       .       .   no 
 O6      N4      C18     C23         -157.78     .       .       .       .   no 
 O5      N4      C18     C19         -160.53     .       .       .       .   no 
 O5      N4      C18     C23           21.52     .       .       .       .   no 
 O6      N4      C18     C19           20.17     .       .       .       .   no 
 N1      C1      C6      C5           179.36     .       .       .       .   no 
 N1      C1      C2      C3           180.00     .       .       .       .   no 
 C6      C1      C2      C3             1.17     .       .       .       .   no 
 C2      C1      C6      C5            -1.83     .       .       .       .   no 
 N1      C1      C6      C7            -0.70     .       .       .       .   no 
 C2      C1      C6      C7           178.12     .       .       .       .   no 
 C1      C2      C3      C4             0.10     .       .       .       .   no 
 C2      C3      C4      C8          -177.33     .       .       .       .   no 
 C2      C3      C4      C5            -0.71     .       .       .       .   no 
 C8      C4      C5      C6           176.69     .       .       .       .   no 
 C3      C4      C5      C6             0.04     .       .       .       .   no 
 C4      C5      C6      C7          -178.71     .       .       .       .   no 
 C4      C5      C6      C1             1.24     .       .       .       .   no 
 C5      C6      C7      N2           171.98     .       .       .       .   no 
 C1      C6      C7      N2            -7.96     .       .       .       .   no 
 C11     C9      C13     C14            3.47     .       .       .       .   no 
 C13     C9      C11     C12          176.68     .       .       .       .   no 
 N2      C9      C13     C14         -176.39     .       .       .       .   no 
 N2      C9      C11     C16          175.67     .       .       .       .   no 
 C13     C9      C11     C16           -4.19     .       .       .       .   no 
 N2      C9      C11     C12           -3.46     .       .       .       .   no 
 C12     C11     C16     C15         -178.81     .       .       .       .   no 
 C16     C11     C12     N1           175.83     .       .       .       .   no 
 C9      C11     C16     C15            2.06     .       .       .       .   no 
 C9      C11     C12     N1            -5.04     .       .       .       .   no 
 C9      C13     C14     C15           -0.59     .       .       .       .   no 
 C13     C14     C15     C17          174.84     .       .       .       .   no 
 C13     C14     C15     C16           -1.58     .       .       .       .   no 
 C17     C15     C16     C11         -175.55     .       .       .       .   no 
 C14     C15     C16     C11            0.83     .       .       .       .   no 
 N4      C18     C19     C20         -179.19     .       .       .       .   no 
 C23     C18     C19     C20           -1.28     .       .       .       .   no 
 C19     C18     C23     C22            0.45     .       .       .       .   no 
 N4      C18     C23     C22          178.38     .       .       .       .   no 
 C18     C19     C20     N3           177.27     .       .       .       .   no 
 C18     C19     C20     C21            0.45     .       .       .       .   no 
 N3      C20     C21     C22         -175.64     .       .       .       .   no 
 C19     C20     C21     C22            1.20     .       .       .       .   no 
 C20     C21     C22     C23           -2.05     .       .       .       .   no 
 C20     C21     C22     C24          174.90     .       .       .       .   no 
 C21     C22     C23     C18            1.23     .       .       .       .   no 
 C24     C22     C23     C18         -175.60     .       .       .       .   no 
 C21     C22     C24     O3          -173.01     .       .       .       .   no 
 C21     C22     C24     O4             4.03     .       .       .       .   no 
 C23     C22     C24     O3             3.89     .       .       .       .   no 
 C23     C22     C24     O4          -179.07     .       .       .       .   no 

loop_
_geom_hbond_atom_site_label_D
_geom_hbond_atom_site_label_H
_geom_hbond_atom_site_label_A
_geom_hbond_distance_DH
_geom_hbond_distance_HA
_geom_hbond_distance_DA
_geom_hbond_angle_DHA
_geom_hbond_site_symmetry_A
_geom_hbond_publ_flag
#
#D   H   A   D - H  H...A   D...A    D - H...A  symm(A)
#
O3      H22     O4          0.9900     1.5900     2.5710     173.00   3_565 yes 
C16     H15     O5          1.0900     2.5700     3.6038     159.00   4_554 yes 

# Loop Mechanism for Extra Tables(s)

#loop_
#_publ_manuscript_incl_extra_item
#'_geom_extra_tableA_col_1'
#'_geom_extra_tableA_col_2'
#'_geom_extra_tableA_col_3'
#'_geom_extra_table_head_A'
#'_geom_table_footnote_A'
#'_geom_extra_tableB_col_1'
#'_geom_extra_tableB_col_2'
#'_geom_extra_tableB_col_3'
#'_geom_extra_table_head_B'
#'_geom_table_footnote_B'


#
#loop_
#_geom_extra_tableA_col_1
#_geom_extra_tableA_col_2
#_geom_extra_tableA_col_3
# ? ? ?


#
#loop_
#_geom_extra_tableB_col_1
#_geom_extra_tableB_col_2
#_geom_extra_tableB_col_3
# ? ? ?


#
#_geom_table_footnote_A
#;
# ?
#;


#
#_geom_table_footnote_B
#;
# ?
#;


#
#_geom_table_footnote_A
#;
# ?
#;


#
#_geom_table_footnote_B
#;
# ?
#;

_iucr_refine_instructions_details                
;
;

#===END
# CIF-file generated for E000012C00P-19              New: P-1    

#==============================================================================
data_global
#==============================================================================

# 0. AUDIT DETAILS

_audit_creation_date                              'Aug  4 09:38:42 2015'
_audit_creation_method                            'PLATON <TABLE ACC> option' 
_audit_update_record                             
;
;

#===============================================================================

# 1. SUBMISSION DETAILS

# Name of author for correspondence
_publ_contact_author_name                        
;
;
# address of author for correspondence
_publ_contact_author_address                     
;
;

_publ_contact_author_email                        ?
_publ_contact_author_fax                          ?
_publ_contact_author_phone                        ?

_publ_requested_journal                           'Acta Crystallographica C' 
# Publication choise FI, CI or EI for Inorganic
#                    FM, CM or EM for Metal-organic
#                    FO, CO or EO for Organic
_publ_requested_category                          ?
_publ_requested_coeditor_name                     ?

_publ_contact_letter                             # Include date of submission
;
Date of submission ?

Please consider this CIF submission for publication as a
Regular Structural Paper in Acta Crystallographica C. 
;

#===============================================================================

# 2. PROCESSING SUMMARY (JOURNAL OFFICE ONLY)

_journal_date_recd_electronic                     ?

_journal_date_to_coeditor                         ?
_journal_date_from_coeditor                       ?
_journal_date_accepted                            ?

_journal_date_printers_first                      ?
_journal_date_printers_final                      ?
_journal_date_proofs_out                          ?
_journal_date_proofs_in                           ?

_journal_coeditor_name                            ?
_journal_coeditor_code                            ?
_journal_coeditor_notes                          
;
;

_journal_techeditor_code                          ?
_journal_techeditor_notes                        
;
;

_journal_coden_ASTM                               ?
_journal_name_full                                ?
_journal_year                                     ?
_journal_volume                                   ?
_journal_issue                                    ?
_journal_page_first                               ?
_journal_page_last                                ?


_journal_suppl_publ_number                        ?
_journal_suppl_publ_pages                         ?


#===============================================================================

# 3. TITLE AND AUTHOR LIST

_publ_section_title                              
;
;
_publ_section_title_footnote                     
;
;

# The loop structure below should contain the names and adresses of all
# authors, in the required order of publication. Repeat as necessary.


loop_
_publ_author_name                                
_publ_author_footnote                            
_publ_author_address                             
'?' # author name
;   # author related footnote
;
;   # Address of this author
;

#===============================================================================

# 4. TEXT

_publ_section_synopsis                           
;
 ?
;
_publ_section_abstract                           
;
 ?
;

# Insert blank lines between paragraphs

_publ_section_comment                            
;
;
_publ_section_exptl_prep                         
;
 ?
;
_publ_section_exptl_refinement                   
;
 ?
;

# Insert blank lines between references

_publ_section_references                         
;
 Allen, F.H. (2002).
   Acta Cryst. B58, 380-388.

 Altomare, A., Burla, M.C., Camalli, M., Cascarano, G.L., Giacovazzo, C.
   Guagliardi, A., Moliterni, A.G.G., Polidori, G. & Spagna, R.
   (1999) J. Appl. Cryst. 32, 115-119.

 Beurskens, P.T., Beurskens, G., de Gelder, R., Garc\'ia-Granda, S.,
 Gould, R.O., Israel, R. & Smits, J.M.M. (1999) The DIRDIF99 Program System,
   Technical Report of the Crystallography Laboratory,
   University of Nijmegen, The Netherlands.

 Boer, J.L. de & Duisenberg, A.J.M. (1984). Acta Cryst. A40, C-410.

 Boeyens, J.C.A. (1978). J.Cryst.Mol.Struct. 8, 317-320.

 Cremer, D. & Pople, J.A. (1975). J. Am. Chem. Soc. 97, 1354-1358.

 Duisenberg, A.J.M. (1992). J. Appl. Cryst. 25, 92-96.

 Duisenberg, A.J.M., Kroon-Batenburg, L.M.J. & Schreurs, A.M.M. (2003).
   J. Appl. Cryst. 36, 220-229.

 Enraf-Nonius (1989). CAD-4 Software. Version 5. Enraf-Nonius, Delft,
   The Netherlands.

 Flack, H.D. (1983). Acta Cryst. A39, 876-881.

 Hooft, R.W.W. (1998). Collect Software, Nonius B.V., Delft, The Netherlands.

 LePage, Y. (1987). J. Appl. Cryst. 20, 264-269.

 Mackay, A.L. (1984). Acta Cryst. A40, 165-166.

 Meulenaer, J. de & Tompa, H. (1965). Acta Cryst. 19, 1014-1018.

 North, A.C.T., Phillips, D.C. & Mathews, F.S. (1968).
  Acta Cryst. A24, 351-359.

 Otwinowski, Z. & Minor, W. (1997). Methods in Enzymology, Vol. 276,
   Macromolecular Crystallography, Part A, edited by C.W. Carter &
    R.M. Sweet, pp. 307-326. London: Academic Press.

 Sheldrick, G.M. (1986). SHELXS86. University of G\"ottingen, Germany.

 Sheldrick, G.M. (1993). SHELXL93. University of G\"ottingen, Germany.

 Sheldrick, G.M. (1997). SHELXS97. University of G\"ottingen, Germany.

 Sheldrick, G.M. (1997). SHELXL97. University of G\"ottingen, Germany.

 Sluis, P. van der & Spek, A.L. (1990). Acta Cryst. A46, 194-201.

 Spek, A.L. (1987). Acta Cryst. C43, 1233-1235.

 Spek, A.L. (1988). J. Appl. Cryst. 21, 578-579.

 Spek, A.L. (1994). Am. Crystallogr. Assoc.-Abstracts, 22, 66.

 Spek, A.L. (1997). HELENA, Program for Datareduction, Utrecht
   University, The Netherlands.

 Spek, A.L. (2003). J. Appl. Cryst. 36, 7-13.

 Wilson, A.J.C. (1992). Ed. International Tables for Crystallography,
   Volume C, Kluwer Academic Publishers, Dordrecht, The Netherlands.
;
_publ_section_acknowledgements                   
;
;
_publ_section_figure_captions                    
; View of the title compound with the atom numbering scheme.
Displacement ellipsoids for non-H atoms are drawn at the 50% probability level.
;

#===============================================================================

data_XXV_R110

#===============================================================================

# 5. CHEMICAL DATA

_chemical_name_systematic                        
;
;
_chemical_name_common                             ?
_chemical_melting_point                           ?
_chemical_formula_moiety                         
'C17 H18 N2, C7 H4 N2 O6'
# Ex: 'C12 H16 N2 O6, H2 O' and '(Cd 2+)3, (C6 N6 Cr 3-)2, 2(H2 O)' 
_chemical_formula_structural                      ?
_chemical_formula_sum                            
', C7 H4 N2 O6'
_chemical_formula_iupac                           ?
_chemical_formula_weight                             462.46
_chemical_compound_source                        'see text'

loop_
_atom_type_symbol                                
_atom_type_description                           
_atom_type_scat_dispersion_real                  
_atom_type_scat_dispersion_imag                  
_atom_type_scat_source                           
 C   C    0.0033    0.0016
' International Tables Vol C Tables 4.2.6.8 and 6.1.1.4'
 H   H    0.0000    0.0000
' International Tables Vol C Tables 4.2.6.8 and 6.1.1.4'
 N   N    0.0061    0.0033
' International Tables Vol C Tables 4.2.6.8 and 6.1.1.4'
 O   O    0.0106    0.0060
' International Tables Vol C Tables 4.2.6.8 and 6.1.1.4'

#===============================================================================

# 6. CRYSTAL DATA

_symmetry_cell_setting                               triclinic
_symmetry_space_group_name_Hall                   '-P 1'
_symmetry_space_group_name_H-M                    'P -1'
_symmetry_Int_Tables_number                               2

loop_
_symmetry_equiv_pos_site_id
[truncated: 3,952,582 more chars]
