# Supplementary material for: Report on the sixth blind test of organic crystal structure prediction methods
Source: Acta Crystallogr B Struct Sci Cryst Eng Mater. 2016 Aug 1;72(Pt 4):439–59. doi: 10.1107/S2052520616007447 (PMC4971545; doi:10.1107/S2052520616007447)
Supplement: Supplementary file 2 [file b-72-00439-sup2.zip › Group_10_Hofmann/XXII-1_Hofmann.cif]

data_1_E-803.277_____d_____1.73
#  no.  1              rank    1 energy -803.277     density         1.73
_symmetry_cell_setting        orthorhombic
_symmetry_space_group_name_H-M  'P n a 21'
_symmetry_Int_Tables_number  33
loop_
_symmetry_equiv_pos_site_id
_symmetry_equiv_pos_as_xyz
1 x,y,z
2 -x,-y,1/2+z
3 1/2+x,1/2-y,z
4 1/2-x,1/2+y,1/2+z
_cell_length_a      10.374
_cell_length_b      10.135
_cell_length_c      9.069
_cell_angle_alpha   90.0
_cell_angle_beta    90.0
_cell_angle_gamma   90.0
_cell_volume        953.5191
loop_
_atom_site_label
_atom_site_type_symbol
_atom_site_fract_x
_atom_site_fract_y
_atom_site_fract_z
C1 C  1.10123 0.35621 0.93843
S2 S  0.96783 0.44365 0.86387
C3 C  0.97505 0.60784 0.91603
C4 C  1.07237 0.66208 1.01185
S5 S  1.19727 0.57327 1.09084
C6 C  1.19184 0.40725 1.02835
C7 C  1.29497 0.32690 1.08203
C8 C  1.10697 0.22078 0.89473
C9 C  1.05877 0.79653 1.03814
C10 C  1.13494 0.88074 1.12423
N11 N  1.11159 0.11113 0.85927
N12 N  1.37852 0.26190 1.12551
N13 N  1.19794 0.95034 1.19533
N14 N  0.89134 0.70265 0.87333
S15 S  0.92363 0.85347 0.94194
data_2_E-800.030_____d_____1.73
#  no.  2              rank    2 energy -800.030     density         1.73
_symmetry_cell_setting        monoclinic
_symmetry_space_group_name_H-M  'C c'
_symmetry_Int_Tables_number  9
loop_
_symmetry_equiv_pos_site_id
_symmetry_equiv_pos_as_xyz
1 x,y,z
2 x,-y,1/2+z
3 1/2+x,1/2+y,z
4 1/2+x,1/2-y,1/2+z
_cell_length_a      18.772
_cell_length_b      9.348
_cell_length_c      10.71
_cell_angle_alpha   90.0
_cell_angle_beta    30.504002
_cell_angle_gamma   90.0
_cell_volume        953.97943
loop_
_atom_site_label
_atom_site_type_symbol
_atom_site_fract_x
_atom_site_fract_y
_atom_site_fract_z
C1 C  1.18830 0.57304 0.87903
S2 S  1.26827 0.65282 0.89100
C3 C  1.20411 0.82445 1.00895
C4 C  1.10552 0.89291 1.07516
S5 S  1.03529 0.81632 1.04779
C6 C  1.09641 0.63761 0.94051
C7 C  1.03903 0.56250 0.92265
C8 C  1.22964 0.42798 0.79562
C9 C  1.06884 1.03090 1.16641
C10 C  0.97671 1.12760 1.24837
N11 N  1.26312 0.31050 0.72812
N12 N  0.99252 0.50173 0.90827
N13 N  0.90051 1.20747 1.31622
N14 N  1.23871 0.91263 1.05189
S15 S  1.15875 1.07320 1.16814
data_3_E-798.780_____d_____1.73
#  no.  3              rank    3 energy -798.780     density         1.73
_symmetry_cell_setting        triclinic
_symmetry_space_group_name_H-M  'P -1'
_symmetry_Int_Tables_number  2
loop_
_symmetry_equiv_pos_site_id
_symmetry_equiv_pos_as_xyz
1 x,y,z
2 -x,-y,-z
_cell_length_a      14.132
_cell_length_b      8.259
_cell_length_c      6.556
_cell_angle_alpha   92.759
_cell_angle_beta    42.281002
_cell_angle_gamma   77.294
_cell_volume        475.5622
loop_
_atom_site_label
_atom_site_type_symbol
_atom_site_fract_x
_atom_site_fract_y
_atom_site_fract_z
C1 C  0.33161 1.36679 1.19909
S2 S  0.40276 1.13480 1.04885
C3 C  0.33671 1.07617 0.92754
C4 C  0.23331 1.19940 0.96040
S5 S  0.15776 1.42490 1.12596
C6 C  0.23457 1.48158 1.23024
C7 C  0.18459 1.66614 1.35557
C8 C  0.38671 1.42776 1.28996
C9 C  0.19626 1.12195 0.84562
C10 C  0.10078 1.20042 0.83793
N11 N  0.43139 1.47706 1.36341
N12 N  0.14410 1.81562 1.45701
N13 N  0.02193 1.26531 0.83145
N14 N  0.37416 0.91025 0.78987
S15 S  0.29200 0.89466 0.69720
data_4_E-797.779_____d_____1.82
#  no.  4              rank    4 energy -797.779     density         1.82
_symmetry_cell_setting        monoclinic
_symmetry_space_group_name_H-M  'P 21/c'
_symmetry_Int_Tables_number  14
loop_
_symmetry_equiv_pos_site_id
_symmetry_equiv_pos_as_xyz
1 x,y,z
2 -x,1/2+y,1/2-z
3 -x,-y,-z
4 x,1/2-y,1/2+z
_cell_length_a      8.379
_cell_length_b      10.374
_cell_length_c      10.627
_cell_angle_alpha   90.0
_cell_angle_beta    78.921
_cell_angle_gamma   90.0
_cell_volume        906.523
loop_
_atom_site_label
_atom_site_type_symbol
_atom_site_fract_x
_atom_site_fract_y
_atom_site_fract_z
C1 C  0.97853 0.73133 0.97285
S2 S  0.86619 0.59266 0.94427
C3 C  0.71448 0.56185 1.07619
C4 C  0.69019 0.63539 1.19335
S5 S  0.80758 0.76560 1.22224
C6 C  0.95569 0.79963 1.08273
C7 C  1.05427 0.90976 1.09476
C8 C  1.10152 0.76818 0.86616
C9 C  0.56051 0.59298 1.28607
C10 C  0.50208 0.64116 1.40947
N11 N  1.20107 0.79800 0.77973
N12 N  1.13404 0.99897 1.10456
N13 N  0.45375 0.68103 1.51143
N14 N  0.60293 0.46655 1.08419
S15 S  0.47027 0.46094 1.22489
data_5_E-796.537_____d_____1.71
#  no.  5              rank    5 energy -796.537     density         1.71
_symmetry_cell_setting        monoclinic
_symmetry_space_group_name_H-M  'P 21/c'
_symmetry_Int_Tables_number  14
loop_
_symmetry_equiv_pos_site_id
_symmetry_equiv_pos_as_xyz
1 x,y,z
2 -x,1/2+y,1/2-z
3 -x,-y,-z
4 x,1/2-y,1/2+z
_cell_length_a      7.069
_cell_length_b      9.335
_cell_length_c      14.912
_cell_angle_alpha   90.0
_cell_angle_beta    101.529
_cell_angle_gamma   90.0
_cell_volume        964.17554
loop_
_atom_site_label
_atom_site_type_symbol
_atom_site_fract_x
_atom_site_fract_y
_atom_site_fract_z
C1 C  0.75617 1.02390 1.17296
S2 S  0.53700 0.93834 1.12108
C3 C  0.58092 0.81202 1.04269
C4 C  0.76744 0.78674 1.02059
S5 S  0.97740 0.87764 1.06791
C6 C  0.93024 1.00021 1.15190
C7 C  1.09708 1.07607 1.19827
C8 C  0.73550 1.12508 1.24235
C9 C  0.76790 0.67980 0.95572
C10 C  0.92138 0.62724 0.91868
N11 N  0.71870 1.20698 1.29856
N12 N  1.23225 1.13745 1.23581
N13 N  1.04827 0.58377 0.88811
N14 N  0.44700 0.72383 0.99393
S15 S  0.53354 0.61198 0.92317
data_6_E-795.334_____d_____1.74
#  no.  6              rank    6 energy -795.334     density         1.74
_symmetry_cell_setting        triclinic
_symmetry_space_group_name_H-M  'P -1'
_symmetry_Int_Tables_number  2
loop_
_symmetry_equiv_pos_site_id
_symmetry_equiv_pos_as_xyz
1 x,y,z
2 -x,-y,-z
_cell_length_a      5.905
_cell_length_b      19.764
_cell_length_c      10.912
_cell_angle_alpha   151.059
_cell_angle_beta    129.55
_cell_angle_gamma   57.282005
_cell_volume        474.69965
loop_
_atom_site_label
_atom_site_type_symbol
_atom_site_fract_x
_atom_site_fract_y
_atom_site_fract_z
C1 C  0.41148 0.79169 1.36546
S2 S  0.19528 0.90655 1.38680
C3 C  0.23659 0.87479 1.19556
C4 C  0.43019 0.77419 1.05283
S5 S  0.65316 0.66915 1.04871
C6 C  0.59292 0.69800 1.23234
C7 C  0.75718 0.61109 1.22994
C8 C  0.37938 0.80541 1.50589
C9 C  0.42651 0.76668 0.91240
C10 C  0.58379 0.68152 0.75311
N11 N  0.35324 0.81655 1.61959
N12 N  0.89021 0.54066 1.22788
N13 N  0.71371 0.61107 0.62135
N14 N  0.09370 0.93988 1.15875
S15 S  0.17921 0.88629 0.96119
data_7_E-795.302_____d_____1.72
#  no.  7              rank    7 energy -795.302     density         1.72
_symmetry_cell_setting        monoclinic
_symmetry_space_group_name_H-M  'P 21/c'
_symmetry_Int_Tables_number  14
loop_
_symmetry_equiv_pos_site_id
_symmetry_equiv_pos_as_xyz
1 x,y,z
2 -x,1/2+y,1/2-z
3 -x,-y,-z
4 x,1/2-y,1/2+z
_cell_length_a      8.423
_cell_length_b      10.29
_cell_length_c      16.325
_cell_angle_alpha   90.0
_cell_angle_beta    137.476
_cell_angle_gamma   90.0
_cell_volume        956.3508
loop_
_atom_site_label
_atom_site_type_symbol
_atom_site_fract_x
_atom_site_fract_y
_atom_site_fract_z
C1 C  1.13897 1.03487 1.24292
S2 S  1.37295 1.14776 1.32062
C3 C  1.32263 1.24651 1.21740
C4 C  1.12466 1.23318 1.08777
S5 S  0.90571 1.11712 1.01368
C6 C  0.95443 1.02250 1.12163
C7 C  0.77642 0.92750 1.06918
C8 C  1.15942 0.95339 1.32128
C9 C  1.12077 1.32362 1.02302
C10 C  0.95660 1.33955 0.89747
N11 N  1.17604 0.88746 1.38479
N12 N  0.63219 0.85060 1.02666
N13 N  0.82084 1.35274 0.79370
N14 N  1.46149 1.34610 1.24629
S15 S  1.36632 1.42468 1.12592
data_8_E-793.637_____d_____1.72
#  no.  8              rank    8 energy -793.637     density         1.72
_symmetry_cell_setting        triclinic
_symmetry_space_group_name_H-M  'P -1'
_symmetry_Int_Tables_number  2
loop_
_symmetry_equiv_pos_site_id
_symmetry_equiv_pos_as_xyz
1 x,y,z
2 -x,-y,-z
_cell_length_a      7.232
_cell_length_b      9.891
_cell_length_c      17.379
_cell_angle_alpha   66.86799
_cell_angle_beta    106.641
_cell_angle_gamma   71.967
_cell_volume        961.47345
loop_
_atom_site_label
_atom_site_type_symbol
_atom_site_fract_x
_atom_site_fract_y
_atom_site_fract_z
C1 C  1.09733 0.87882 0.19208
S2 S  0.99756 0.77297 0.14309
C3 C  0.86941 0.68549 0.20196
C4 C  0.85691 0.69210 0.28179
S5 S  0.96729 0.78720 0.33223
C6 C  1.08583 0.88429 0.26692
C7 C  1.17269 0.97339 0.30035
C8 C  1.19604 0.96263 0.14457
C9 C  0.74556 0.61335 0.31742
C10 C  0.70194 0.59605 0.39331
N11 N  1.27589 1.03051 0.10606
N12 N  1.24297 1.04554 0.32744
N13 N  0.66580 0.58184 0.45600
N14 N  0.76771 0.60215 0.18002
S15 S  0.65749 0.53177 0.25008
C16 C  0.66290 0.57507 0.91252
S17 S  0.75699 0.48565 0.85131
C18 C  0.61590 0.63226 0.73093
C19 C  0.44098 0.79900 0.68784
S20 S  0.34237 0.88044 0.74834
C21 C  0.49880 0.73096 0.87190
C22 C  0.43679 0.78929 0.92861
C23 C  0.77841 0.46545 1.01315
C24 C  0.35220 0.89464 0.58999
C25 C  0.18283 1.05994 0.52581
N26 N  0.87204 0.37665 1.09463
N27 N  0.38652 0.83661 0.97449
N28 N  0.04292 1.19660 0.47279
N29 N  0.65331 0.60735 0.66450
S30 S  0.48982 0.77382 0.55312
data_9_E-793.482_____d_____1.77
#  no.  9              rank    9 energy -793.482     density         1.77
_symmetry_cell_setting        triclinic
_symmetry_space_group_name_H-M  'P -1'
_symmetry_Int_Tables_number  2
loop_
_symmetry_equiv_pos_site_id
_symmetry_equiv_pos_as_xyz
1 x,y,z
2 -x,-y,-z
_cell_length_a      14.257
_cell_length_b      6.202
_cell_length_c      10.464
_cell_angle_alpha   118.804
_cell_angle_beta    64.154
_cell_angle_gamma   144.895
_cell_volume        464.64883
loop_
_atom_site_label
_atom_site_type_symbol
_atom_site_fract_x
_atom_site_fract_y
_atom_site_fract_z
C1 C  1.35194 2.15383 0.71013
S2 S  1.35672 1.83739 0.59940
C3 C  1.17132 1.37487 0.62447
C4 C  1.03736 1.27220 0.72613
S5 S  1.03886 1.59048 0.83984
C6 C  1.22652 2.05681 0.80539
C7 C  1.23683 2.33756 0.88923
C8 C  1.49738 2.53934 0.69092
C9 C  0.90053 0.88311 0.72721
C10 C  0.75002 0.68400 0.81072
N11 N  1.61518 2.85146 0.67529
N12 N  1.24510 2.56476 0.95714
N13 N  0.62560 0.51947 0.87970
N14 N  1.13161 1.06138 0.55243
S15 S  0.94173 0.64995 0.60017
data_10_E-793.266_____d_____1.75
#  no.  10             rank   10 energy -793.266     density         1.75
_symmetry_cell_setting        monoclinic
_symmetry_space_group_name_H-M  'P 21/c'
_symmetry_Int_Tables_number  14
loop_
_symmetry_equiv_pos_site_id
_symmetry_equiv_pos_as_xyz
1 x,y,z
2 -x,1/2+y,1/2-z
3 -x,-y,-z
4 x,1/2-y,1/2+z
_cell_length_a      13.752
_cell_length_b      10.67
_cell_length_c      8.162
_cell_angle_alpha   90.0
_cell_angle_beta    51.737
_cell_angle_gamma   90.0
_cell_volume        940.3599
loop_
_atom_site_label
_atom_site_type_symbol
_atom_site_fract_x
_atom_site_fract_y
_atom_site_fract_z
C1 C  0.70553 1.08756 0.50030
S2 S  0.60336 0.99648 0.48463
C3 C  0.63611 0.83867 0.47442
C4 C  0.73592 0.79067 0.46923
S5 S  0.83943 0.88157 0.47165
C6 C  0.79900 1.04230 0.49481
C7 C  0.87567 1.12502 0.50814
C8 C  0.68116 1.21922 0.52030
C9 C  0.74423 0.66062 0.46154
C10 C  0.82844 0.58290 0.45566
N11 N  0.66137 1.32582 0.53656
N12 N  0.93777 1.19196 0.51897
N13 N  0.89801 0.51867 0.45091
N14 N  0.57257 0.74372 0.47027
S15 S  0.62626 0.59993 0.46101
data_11_E-793.219_____d_____1.76
#  no.  11             rank   11 energy -793.219     density         1.76
_symmetry_cell_setting        monoclinic
_symmetry_space_group_name_H-M  'P 21/c'
_symmetry_Int_Tables_number  14
loop_
_symmetry_equiv_pos_site_id
_symmetry_equiv_pos_as_xyz
1 x,y,z
2 -x,1/2+y,1/2-z
3 -x,-y,-z
4 x,1/2-y,1/2+z
_cell_length_a      8.95
_cell_length_b      5.834
_cell_length_c      18.679998
_cell_angle_alpha   90.0
_cell_angle_beta    73.35
_cell_angle_gamma   90.0
_cell_volume        934.46893
loop_
_atom_site_label
_atom_site_type_symbol
_atom_site_fract_x
_atom_site_fract_y
_atom_site_fract_z
C1 C  0.16364 0.69293 1.10733
S2 S  0.09069 0.65495 1.02910
C3 C  0.16391 0.86622 0.96328
C4 C  0.26316 1.05066 0.97325
S5 S  0.32525 1.09272 1.05202
C6 C  0.25612 0.86608 1.11652
C7 C  0.30739 0.87921 1.18220
C8 C  0.11564 0.51878 1.16307
C9 C  0.30777 1.19974 0.91278
C10 C  0.40283 1.39473 0.90307
N11 N  0.07677 0.37768 1.20818
N12 N  0.34898 0.88992 1.23538
N13 N  0.48146 1.55582 0.89505
N14 N  0.13672 0.88199 0.89590
S15 S  0.22443 1.10631 0.84388
data_12_E-792.852_____d_____1.77
#  no.  12             rank   12 energy -792.852     density         1.77
_symmetry_cell_setting        monoclinic
_symmetry_space_group_name_H-M  'C 2/c'
_symmetry_Int_Tables_number  15
loop_
_symmetry_equiv_pos_site_id
_symmetry_equiv_pos_as_xyz
1 x,y,z
2 -x,y,1/2-z
3 -x,-y,-z
4 x,-y,1/2+z
5 1/2+x,1/2+y,z
6 1/2-x,1/2+y,1/2-z
7 1/2-x,1/2-y,-z
8 1/2+x,1/2-y,1/2+z
_cell_length_a      20.334
_cell_length_b      5.994
_cell_length_c      19.443
_cell_angle_alpha   90.0
_cell_angle_beta    51.772
_cell_angle_gamma   90.0
_cell_volume        1861.5693
loop_
_atom_site_label
_atom_site_type_symbol
_atom_site_fract_x
_atom_site_fract_y
_atom_site_fract_z
C1 C  1.11450 1.52183 0.53128
S2 S  1.22135 1.57604 0.48129
C3 C  1.28431 1.37562 0.40261
C4 C  1.25301 1.18773 0.38443
S5 S  1.14818 1.13026 0.43776
C6 C  1.08548 1.34552 0.51426
C7 C  0.99774 1.31895 0.55895
C8 C  1.05798 1.68591 0.59420
C9 C  1.31531 1.04897 0.31832
C10 C  1.30795 0.85416 0.28375
N11 N  1.01223 1.81886 0.64512
N12 N  0.92671 1.29736 0.59512
N13 N  1.30185 0.69321 0.25515
N14 N  1.36890 1.37262 0.34992
S15 S  1.41274 1.15636 0.27960
data_13_E-792.406_____d_____1.75
#  no.  13             rank   13 energy -792.406     density         1.75
_symmetry_cell_setting        orthorhombic
_symmetry_space_group_name_H-M  'P 21 21 21'
_symmetry_Int_Tables_number  19
loop_
_symmetry_equiv_pos_site_id
_symmetry_equiv_pos_as_xyz
1 x,y,z
2 1/2-x,-y,1/2+z
3 -x,1/2+y,1/2-z
4 1/2+x,1/2-y,-z
_cell_length_a      12.192
_cell_length_b      6.325
_cell_length_c      12.223
_cell_angle_alpha   90.0
_cell_angle_beta    90.0
_cell_angle_gamma   90.0
_cell_volume        942.56934
loop_
_atom_site_label
_atom_site_type_symbol
_atom_site_fract_x
_atom_site_fract_y
_atom_site_fract_z
C1 C  1.22047 0.74584 0.61384
S2 S  1.07604 0.72954 0.63139
C3 C  1.04386 0.73150 0.76937
C4 C  1.12406 0.73537 0.85594
S5 S  1.26491 0.73805 0.83710
C6 C  1.29522 0.74883 0.69506
C7 C  1.40978 0.76172 0.67092
C8 C  1.25452 0.75626 0.50203
C9 C  1.07895 0.73660 0.96043
C10 C  1.13155 0.74080 1.06230
N11 N  1.28204 0.76476 0.41146
N12 N  1.50256 0.77219 0.65142
N13 N  1.17504 0.74438 1.14648
N14 N  0.94117 0.72971 0.81108
S15 S  0.93597 0.73299 0.94874
data_14_E-792.081_____d_____1.74
#  no.  14             rank   14 energy -792.081     density         1.74
_symmetry_cell_setting        monoclinic
_symmetry_space_group_name_H-M  'P 21/c'
_symmetry_Int_Tables_number  14
loop_
_symmetry_equiv_pos_site_id
_symmetry_equiv_pos_as_xyz
1 x,y,z
2 -x,1/2+y,1/2-z
3 -x,-y,-z
4 x,1/2-y,1/2+z
_cell_length_a      9.247
_cell_length_b      6.248
_cell_length_c      19.251
_cell_angle_alpha   90.0
_cell_angle_beta    58.672997
_cell_angle_gamma   90.0
_cell_volume        950.08356
loop_
_atom_site_label
_atom_site_type_symbol
_atom_site_fract_x
_atom_site_fract_y
_atom_site_fract_z
C1 C  1.26090 0.26433 0.39567
S2 S  1.04598 0.18046 0.45123
C3 C  0.92180 0.35808 0.43564
C4 C  0.98486 0.55029 0.38762
S5 S  1.19336 0.63617 0.33796
C6 C  1.31927 0.44457 0.35101
C7 C  1.49562 0.49592 0.30895
C8 C  1.37458 0.12086 0.40153
C9 C  0.86174 0.66795 0.38362
C10 C  0.87740 0.86014 0.34279
N11 N  1.46659 0.00459 0.40627
N12 N  1.63841 0.53757 0.27487
N13 N  0.89039 1.01893 0.30901
N14 N  0.75371 0.33693 0.46632
S15 S  0.66768 0.53547 0.44033
data_15_E-792.014_____d_____1.74
#  no.  15             rank   15 energy -792.014     density         1.74
_symmetry_cell_setting        monoclinic
_symmetry_space_group_name_H-M  'P 21/c'
_symmetry_Int_Tables_number  14
loop_
_symmetry_equiv_pos_site_id
_symmetry_equiv_pos_as_xyz
1 x,y,z
2 -x,1/2+y,1/2-z
3 -x,-y,-z
4 x,1/2-y,1/2+z
_cell_length_a      18.673
_cell_length_b      9.425
_cell_length_c      10.714
_cell_angle_alpha   90.0
_cell_angle_beta    149.814
_cell_angle_gamma   90.0
_cell_volume        948.0909
loop_
_atom_site_label
_atom_site_type_symbol
_atom_site_fract_x
_atom_site_fract_y
_atom_site_fract_z
C1 C  0.29790 1.43573 1.14257
S2 S  0.19599 1.36340 1.11347
C3 C  0.15031 1.18948 1.01128
C4 C  0.18501 1.11825 0.94851
S5 S  0.27702 1.19363 0.96359
C6 C  0.32978 1.36886 1.08299
C7 C  0.41260 1.43818 1.11380
C8 C  0.34685 1.57715 1.23854
C9 C  0.13750 0.97867 0.87118
C10 C  0.15241 0.87893 0.79758
N11 N  0.38649 1.69166 1.31634
N12 N  0.47967 1.49426 1.13875
N13 N  0.16480 0.79649 0.73688
N14 N  0.07786 1.10182 0.97922
S15 S  0.04962 0.93832 0.87830
data_16_E-791.517_____d_____1.77
#  no.  16             rank   16 energy -791.517     density         1.77
_symmetry_cell_setting        triclinic
_symmetry_space_group_name_H-M  'P -1'
_symmetry_Int_Tables_number  2
loop_
_symmetry_equiv_pos_site_id
_symmetry_equiv_pos_as_xyz
1 x,y,z
2 -x,-y,-z
_cell_length_a      7.269
_cell_length_b      9.858
_cell_length_c      7.1179996
_cell_angle_alpha   77.89
_cell_angle_beta    91.122
_cell_angle_gamma   70.266
_cell_volume        467.14966
loop_
_atom_site_label
_atom_site_type_symbol
_atom_site_fract_x
_atom_site_fract_y
_atom_site_fract_z
C1 C  0.67409 0.83105 1.34461
S2 S  0.69045 0.91267 1.10092
C3 C  0.93048 0.84603 1.04481
C4 C  1.09254 0.74483 1.18079
S5 S  1.07544 0.67354 1.42129
C6 C  0.82615 0.73674 1.47148
C7 C  0.79509 0.67826 1.66483
C8 C  0.47878 0.87385 1.40114
C9 C  1.27188 0.70649 1.10286
C10 C  1.45770 0.61171 1.19148
N11 N  0.32058 0.90852 1.44682
N12 N  0.77002 0.63084 1.82141
N13 N  1.61124 0.53331 1.26473
N14 N  0.99241 0.88086 0.86930
S15 S  1.23486 0.79813 0.85906
data_17_E-791.406_____d_____1.75
#  no.  17             rank   17 energy -791.406     density         1.75
_symmetry_cell_setting        monoclinic
_symmetry_space_group_name_H-M  'P 21/c'
_symmetry_Int_Tables_number  14
loop_
_symmetry_equiv_pos_site_id
_symmetry_equiv_pos_as_xyz
1 x,y,z
2 -x,1/2+y,1/2-z
3 -x,-y,-z
4 x,1/2-y,1/2+z
_cell_length_a      11.31
_cell_length_b      10.554
_cell_length_c      8.509
_cell_angle_alpha   90.0
_cell_angle_beta    68.103
_cell_angle_gamma   90.0
_cell_volume        942.4074
loop_
_atom_site_label
_atom_site_type_symbol
_atom_site_fract_x
_atom_site_fract_y
_atom_site_fract_z
C1 C  0.20026 0.89067 0.43808
S2 S  0.10380 0.98038 0.61658
C3 C  0.14129 1.13970 0.58294
C4 C  0.24077 1.18944 0.43453
S5 S  0.33916 1.09938 0.26632
C6 C  0.29346 0.93754 0.29971
C7 C  0.36532 0.85579 0.16358
C8 C  0.17135 0.75828 0.45081
C9 C  0.25335 1.32048 0.43525
C10 C  0.33851 1.39995 0.31332
N11 N  0.14787 0.65109 0.46118
N12 N  0.42353 0.78963 0.05329
N13 N  0.40887 1.46562 0.21248
N14 N  0.08225 1.23437 0.69064
S15 S  0.13977 1.37991 0.62273
data_18_E-790.842_____d_____1.74
#  no.  18             rank   18 energy -790.842     density         1.74
_symmetry_cell_setting        monoclinic
_symmetry_space_group_name_H-M  'P 21/c'
_symmetry_Int_Tables_number  14
loop_
_symmetry_equiv_pos_site_id
_symmetry_equiv_pos_as_xyz
1 x,y,z
2 -x,1/2+y,1/2-z
3 -x,-y,-z
4 x,1/2-y,1/2+z
_cell_length_a      7.209
_cell_length_b      8.661
_cell_length_c      15.898
_cell_angle_alpha   90.0
_cell_angle_beta    106.851
_cell_angle_gamma   90.0
_cell_volume        950.00433
loop_
_atom_site_label
_atom_site_type_symbol
_atom_site_fract_x
_atom_site_fract_y
_atom_site_fract_z
C1 C  1.30139 0.74607 0.50265
S2 S  1.51965 0.84249 0.55895
C3 C  1.47669 0.97115 0.63456
C4 C  1.28853 0.99951 0.64600
S5 S  1.07518 0.91110 0.58656
C6 C  1.12557 0.77327 0.51338
C7 C  0.95949 0.68841 0.46403
C8 C  1.32491 0.63137 0.44187
C9 C  1.28936 1.10761 0.71078
C10 C  1.13513 1.16237 0.73943
N11 N  1.34406 0.53846 0.39267
N12 N  0.82495 0.61971 0.42410
N13 N  1.00765 1.20756 0.76313
N14 N  1.61301 1.05851 0.69077
S15 S  1.52703 1.17252 0.75674
data_19_E-790.437_____d_____1.80
#  no.  19             rank   19 energy -790.437     density         1.80
_symmetry_cell_setting        monoclinic
_symmetry_space_group_name_H-M  'P 21/c'
_symmetry_Int_Tables_number  14
loop_
_symmetry_equiv_pos_site_id
_symmetry_equiv_pos_as_xyz
1 x,y,z
2 -x,1/2+y,1/2-z
3 -x,-y,-z
4 x,1/2-y,1/2+z
_cell_length_a      8.33
_cell_length_b      9.536
_cell_length_c      12.814
_cell_angle_alpha   90.0
_cell_angle_beta    115.66999
_cell_angle_gamma   90.0
_cell_volume        917.41797
loop_
_atom_site_label
_atom_site_type_symbol
_atom_site_fract_x
_atom_site_fract_y
_atom_site_fract_z
C1 C  0.53748 0.70949 0.96193
S2 S  0.64825 0.59008 0.90873
C3 C  0.79932 0.49049 1.02151
C4 C  0.83418 0.50833 1.14111
S5 S  0.73250 0.63142 1.19214
C6 C  0.57086 0.72611 1.07393
C7 C  0.47313 0.82621 1.10660
C8 C  0.40315 0.79145 0.87375
C9 C  0.96078 0.41618 1.21641
C10 C  1.02628 0.40343 1.33677
N11 N  0.29435 0.85777 0.80229
N12 N  0.39401 0.90724 1.13311
N13 N  1.08034 0.39287 1.43625
N14 N  0.90043 0.38595 1.01037
S15 S  1.03471 0.30784 1.13595
data_20_E-790.431_____d_____1.77
#  no.  20             rank   20 energy -790.431     density         1.77
_symmetry_cell_setting        orthorhombic
_symmetry_space_group_name_H-M  'P 21 21 21'
_symmetry_Int_Tables_number  19
loop_
_symmetry_equiv_pos_site_id
_symmetry_equiv_pos_as_xyz
1 x,y,z
2 1/2-x,-y,1/2+z
3 -x,1/2+y,1/2-z
4 1/2+x,1/2-y,-z
_cell_length_a      9.939
_cell_length_b      21.036
_cell_length_c      4.459
_cell_angle_alpha   90.0
_cell_angle_beta    90.0
_cell_angle_gamma   90.0
_cell_volume        932.27344
loop_
_atom_site_label
_atom_site_type_symbol
_atom_site_fract_x
_atom_site_fract_y
_atom_site_fract_z
C1 C  0.38071 0.90909 0.78360
S2 S  0.52195 0.95258 0.91622
C3 C  0.66665 0.92681 0.73732
C4 C  0.67056 0.87543 0.52377
S5 S  0.53278 0.83096 0.41116
C6 C  0.38487 0.86094 0.58442
C7 C  0.26416 0.82922 0.49471
C8 C  0.25528 0.92943 0.90791
C9 C  0.79805 0.86325 0.40892
C10 C  0.83872 0.81758 0.19900
N11 N  0.15373 0.94593 1.00859
N12 N  0.16643 0.80352 0.42194
N13 N  0.87230 0.77986 0.02537
N14 N  0.79084 0.95164 0.77699
S15 S  0.91186 0.91661 0.57070
data_21_E-789.996_____d_____1.75
#  no.  21             rank   21 energy -789.996     density         1.75
_symmetry_cell_setting        monoclinic
_symmetry_space_group_name_H-M  'C 2/c'
_symmetry_Int_Tables_number  15
loop_
_symmetry_equiv_pos_site_id
_symmetry_equiv_pos_as_xyz
1 x,y,z
2 -x,y,1/2-z
3 -x,-y,-z
4 x,-y,1/2+z
5 1/2+x,1/2+y,z
6 1/2-x,1/2+y,1/2-z
7 1/2-x,1/2-y,-z
8 1/2+x,1/2-y,1/2+z
_cell_length_a      37.431
_cell_length_b      12.112
_cell_length_c      12.255
_cell_angle_alpha   90.0
_cell_angle_beta    160.12799
_cell_angle_gamma   90.0
_cell_volume        1888.588
loop_
_atom_site_label
_atom_site_type_symbol
_atom_site_fract_x
_atom_site_fract_y
_atom_site_fract_z
C1 C  0.12231 0.88443 0.43298
S2 S  0.12098 0.86497 0.57288
C3 C  0.12449 0.72537 0.61324
C4 C  0.12339 0.63897 0.52928
S5 S  0.11812 0.65963 0.37432
C6 C  0.12098 0.80336 0.35387
C7 C  0.12194 0.82911 0.24275
C8 C  0.12506 0.99770 0.40813
C9 C  0.12688 0.53302 0.58284
C10 C  0.12733 0.43085 0.53056
N11 N  0.12732 1.08944 0.38815
N12 N  0.12273 0.84991 0.15280
N13 N  0.12776 0.34643 0.48748
N14 N  0.12864 0.68208 0.72674
S15 S  0.13156 0.54313 0.73859
data_22_E-789.776_____d_____1.75
#  no.  22             rank   22 energy -789.776     density         1.75
_symmetry_cell_setting        triclinic
_symmetry_space_group_name_H-M  'P -1'
_symmetry_Int_Tables_number  2
loop_
_symmetry_equiv_pos_site_id
_symmetry_equiv_pos_as_xyz
1 x,y,z
2 -x,-y,-z
_cell_length_a      10.752
_cell_length_b      6.997
_cell_length_c      7.841
_cell_angle_alpha   80.784
_cell_angle_beta    125.237
_cell_angle_gamma   88.695
_cell_volume        470.71008
loop_
_atom_site_label
_atom_site_type_symbol
_atom_site_fract_x
_atom_site_fract_y
_atom_site_fract_z
C1 C  1.41679 1.29252 0.24532
S2 S  1.32385 1.50134 0.25223
C3 C  1.17140 1.43938 0.25871
C4 C  1.12424 1.24793 0.24916
S5 S  1.21068 1.04915 0.22914
C6 C  1.37203 1.11382 0.23581
C7 C  1.45597 0.95636 0.23035
C8 C  1.54947 1.32749 0.25088
C9 C  0.99892 1.23247 0.25718
C10 C  0.92359 1.07048 0.25236
N11 N  1.65693 1.35589 0.25544
N12 N  1.52391 0.82879 0.22596
N13 N  0.86139 0.93656 0.24849
N14 N  1.08045 1.56193 0.27334
S15 S  0.94162 1.45907 0.27678
data_23_E-789.739_____d_____1.72
#  no.  23             rank   23 energy -789.739     density         1.72
_symmetry_cell_setting        monoclinic
_symmetry_space_group_name_H-M  'C 2/c'
_symmetry_Int_Tables_number  15
loop_
_symmetry_equiv_pos_site_id
_symmetry_equiv_pos_as_xyz
1 x,y,z
2 -x,y,1/2-z
3 -x,-y,-z
4 x,-y,1/2+z
5 1/2+x,1/2+y,z
6 1/2-x,1/2+y,1/2-z
7 1/2-x,1/2-y,-z
8 1/2+x,1/2-y,1/2+z
_cell_length_a      19.457
_cell_length_b      6.216
_cell_length_c      18.772
_cell_angle_alpha   90.0
_cell_angle_beta    122.45899
_cell_angle_gamma   90.0
_cell_volume        1915.6866
loop_
_atom_site_label
_atom_site_type_symbol
_atom_site_fract_x
_atom_site_fract_y
_atom_site_fract_z
C1 C  0.72502 1.49110 0.37111
S2 S  0.77709 1.57005 0.47883
C3 C  0.85435 1.38900 0.54052
C4 C  0.87039 1.19775 0.50840
S5 S  0.81561 1.11657 0.40374
C6 C  0.74008 1.31174 0.34136
C7 C  0.69386 1.26447 0.25301
C8 C  0.66267 1.63771 0.31470
C9 C  0.93567 1.07685 0.56972
C10 C  0.96822 0.88450 0.56134
N11 N  0.61221 1.75652 0.26905
N12 N  0.65646 1.22612 0.18148
N13 N  0.99514 0.72558 0.55439
N14 N  0.90775 1.40623 0.62475
S15 S  0.97629 1.20510 0.66727
data_24_E-789.484_____d_____1.68
#  no.  24             rank   24 energy -789.484     density         1.68
_symmetry_cell_setting        monoclinic
_symmetry_space_group_name_H-M  'P 21/c'
_symmetry_Int_Tables_number  14
loop_
_symmetry_equiv_pos_site_id
_symmetry_equiv_pos_as_xyz
1 x,y,z
2 -x,1/2+y,1/2-z
3 -x,-y,-z
4 x,1/2-y,1/2+z
_cell_length_a      7.233
_cell_length_b      14.756
_cell_length_c      10.925
_cell_angle_alpha   90.0
_cell_angle_beta    122.831
_cell_angle_gamma   90.0
_cell_volume        979.7813
loop_
_atom_site_label
_atom_site_type_symbol
_atom_site_fract_x
_atom_site_fract_y
_atom_site_fract_z
C1 C  0.69674 0.67356 0.46792
S2 S  0.57335 0.62031 0.55235
C3 C  0.75428 0.54286 0.68094
C4 C  0.96854 0.52247 0.70856
S5 S  1.08053 0.57117 0.61857
C6 C  0.89699 0.65410 0.49379
C7 C  0.97913 0.70146 0.41863
C8 C  0.56321 0.74222 0.36510
C9 C  1.08485 0.45809 0.81703
C10 C  1.29538 0.42259 0.87196
N11 N  0.45504 0.79783 0.28188
N12 N  1.04576 0.73980 0.35782
N13 N  1.46943 0.39329 0.91740
N14 N  0.71569 0.49336 0.76898
S15 S  0.92346 0.42384 0.88334
data_25_E-789.465_____d_____1.71
#  no.  25             rank   25 energy -789.465     density         1.71
_symmetry_cell_setting        orthorhombic
_symmetry_space_group_name_H-M  'P n a 21'
_symmetry_Int_Tables_number  33
loop_
_symmetry_equiv_pos_site_id
_symmetry_equiv_pos_as_xyz
1 x,y,z
2 -x,-y,1/2+z
3 1/2+x,1/2-y,z
4 1/2-x,1/2+y,1/2+z
_cell_length_a      9.446
_cell_length_b      15.581
_cell_length_c      6.557
_cell_angle_alpha   90.0
_cell_angle_beta    90.0
_cell_angle_gamma   90.0
_cell_volume        965.04706
loop_
_atom_site_label
_atom_site_type_symbol
_atom_site_fract_x
_atom_site_fract_y
_atom_site_fract_z
C1 C  0.22366 0.51560 1.36413
S2 S  0.27450 0.58690 1.56257
C3 C  0.40712 0.65478 1.47757
C4 C  0.47025 0.65019 1.27781
S5 S  0.42513 0.57663 1.09057
C6 C  0.28326 0.51137 1.17766
C7 C  0.23351 0.45096 1.02998
C8 C  0.10918 0.45987 1.41723
C9 C  0.57469 0.71141 1.24360
C10 C  0.65698 0.72584 1.06921
N11 N  0.01645 0.41478 1.46029
N12 N  0.19325 0.40206 0.91031
N13 N  0.72493 0.73777 0.92502
N14 N  0.46578 0.71900 1.58747
S15 S  0.59243 0.77424 1.46321
data_26_E-789.440_____d_____1.73
#  no.  26             rank   26 energy -789.440     density         1.73
_symmetry_cell_setting        triclinic
_symmetry_space_group_name_H-M  'P -1'
_symmetry_Int_Tables_number  2
loop_
_symmetry_equiv_pos_site_id
_symmetry_equiv_pos_as_xyz
1 x,y,z
2 -x,-y,-z
_cell_length_a      13.391
_cell_length_b      10.833
_cell_length_c      9.291
_cell_angle_alpha   102.687
_cell_angle_beta    133.551
_cell_angle_gamma   79.407
_cell_volume        951.973
loop_
_atom_site_label
_atom_site_type_symbol
_atom_site_fract_x
_atom_site_fract_y
_atom_site_fract_z
C1 C  0.55975 0.61319 1.35439
S2 S  0.67357 0.71767 1.57796
C3 C  0.64242 0.87024 1.52224
C4 C  0.54292 0.90422 1.32202
S5 S  0.43877 0.79940 1.10495
C6 C  0.46709 0.64531 1.16734
C7 C  0.38094 0.55262 0.99807
C8 C  0.57315 0.48579 1.38678
C9 C  0.53572 1.03254 1.31400
C10 C  0.45157 1.09830 1.14719
N11 N  0.58401 0.38264 1.41310
N12 N  0.31113 0.47760 0.86094
N13 N  0.38195 1.15263 1.00930
N14 N  0.70703 0.97354 1.65846
S15 S  0.65424 1.10928 1.55861
C16 C  0.95850 0.72223 1.16880
S17 S  0.84648 0.61727 0.94496
C18 C  0.86992 0.46675 1.00186
C19 C  0.97082 0.43240 1.20187
S20 S  1.08506 0.53454 1.41741
C21 C  1.05300 0.68962 1.35557
C22 C  1.13800 0.78262 1.52501
C23 C  0.94130 0.85064 1.13698
C24 C  0.97062 0.30604 1.21103
C25 C  1.05317 0.24073 1.37809
N26 N  0.92729 0.95461 1.11112
N27 N  1.20684 0.85790 1.66228
N28 N  1.12136 0.18678 1.51620
N29 N  0.79715 0.36561 0.86689
S30 S  0.84336 0.23163 0.96775
data_27_E-789.425_____d_____1.71
#  no.  27             rank   27 energy -789.425     density         1.71
_symmetry_cell_setting        orthorhombic
_symmetry_space_group_name_H-M  'P 21 21 21'
_symmetry_Int_Tables_number  19
loop_
_symmetry_equiv_pos_site_id
_symmetry_equiv_pos_as_xyz
1 x,y,z
2 1/2-x,-y,1/2+z
3 -x,1/2+y,1/2-z
4 1/2+x,1/2-y,-z
_cell_length_a      9.498
_cell_length_b      6.491
_cell_length_c      15.666
_cell_angle_alpha   90.0
_cell_angle_beta    90.0
_cell_angle_gamma   90.0
_cell_volume        965.8327
loop_
_atom_site_label
_atom_site_type_symbol
_atom_site_fract_x
_atom_site_fract_y
_atom_site_fract_z
C1 C  1.27702 0.86585 0.73546
S2 S  1.22608 0.66466 0.66501
C3 C  1.09406 0.74996 0.59747
C4 C  1.03146 0.95192 0.60170
S5 S  1.07670 1.14183 0.67442
C6 C  1.21791 1.05437 0.73936
C7 C  1.26769 1.20417 0.79909
C8 C  1.39098 0.81266 0.79088
C9 C  0.92745 0.98594 0.54084
C10 C  0.84571 1.16209 0.52623
N11 N  1.48330 0.76952 0.83572
N12 N  1.30797 1.32555 0.84743
N13 N  0.77821 1.30772 0.51414
N14 N  1.03545 0.63830 0.53389
S15 S  0.90943 0.76340 0.47883
data_28_E-789.404_____d_____1.70
#  no.  28             rank   28 energy -789.404     density         1.70
_symmetry_cell_setting        triclinic
_symmetry_space_group_name_H-M  'P -1'
_symmetry_Int_Tables_number  2
loop_
_symmetry_equiv_pos_site_id
_symmetry_equiv_pos_as_xyz
1 x,y,z
2 -x,-y,-z
_cell_length_a      11.797
_cell_length_b      7.642
_cell_length_c      10.258
_cell_angle_alpha   78.802
_cell_angle_beta    147.606
_cell_angle_gamma   96.58201
_cell_volume        483.8632
loop_
_atom_site_label
_atom_site_type_symbol
_atom_site_fract_x
_atom_site_fract_y
_atom_site_fract_z
C1 C  0.62188 0.95660 0.29642
S2 S  0.85295 1.04270 0.44435
C3 C  0.91615 1.22395 0.57151
C4 C  0.79145 1.29737 0.54807
S5 S  0.55905 1.21817 0.38977
C6 C  0.50536 1.02600 0.27432
C7 C  0.32138 0.94514 0.15019
C8 C  0.56380 0.80036 0.19670
C9 C  0.87343 1.44279 0.66598
C10 C  0.79547 1.54556 0.68208
N11 N  0.51689 0.67382 0.11605
N12 N  0.17241 0.87971 0.04972
N13 N  0.73106 1.63043 0.69546
N14 N  1.08751 1.31603 0.70561
S15 S  1.10685 1.48574 0.80542
data_29_E-789.069_____d_____1.81
#  no.  29             rank   29 energy -789.069     density         1.81
_symmetry_cell_setting        triclinic
_symmetry_space_group_name_H-M  'P -1'
_symmetry_Int_Tables_number  2
loop_
_symmetry_equiv_pos_site_id
_symmetry_equiv_pos_as_xyz
1 x,y,z
2 -x,-y,-z
_cell_length_a      9.924
_cell_length_b      4.472
_cell_length_c      10.683
_cell_angle_alpha   87.528
_cell_angle_beta    104.536
_cell_angle_gamma   95.700005
_cell_volume        456.58588
loop_
_atom_site_label
_atom_site_type_symbol
_atom_site_fract_x
_atom_site_fract_y
_atom_site_fract_z
C1 C  1.37325 1.19387 0.18300
S2 S  1.24969 0.91179 0.09761
C3 C  1.09696 0.89426 0.14917
C4 C  1.07767 1.07400 0.25099
S5 S  1.20270 1.33502 0.33864
C6 C  1.35492 1.36092 0.27843
C7 C  1.46239 1.58160 0.34062
C8 C  1.50047 1.23533 0.14198
C9 C  0.94614 1.02162 0.27555
C10 C  0.89143 1.15452 0.36615
N11 N  1.60345 1.26886 0.10870
N12 N  1.54937 1.76038 0.39100
N13 N  0.84621 1.26450 0.44100
N14 N  0.97990 0.71239 0.10039
S15 S  0.84789 0.74665 0.17020
data_30_E-788.998_____d_____1.71
#  no.  30             rank   30 energy -788.998     density         1.71
_symmetry_cell_setting        monoclinic
_symmetry_space_group_name_H-M  'P 21/c'
_symmetry_Int_Tables_number  14
loop_
_symmetry_equiv_pos_site_id
_symmetry_equiv_pos_as_xyz
1 x,y,z
2 -x,1/2+y,1/2-z
3 -x,-y,-z
4 x,1/2-y,1/2+z
_cell_length_a      10.508
_cell_length_b      10.291
_cell_length_c      14.256
_cell_angle_alpha   90.0
_cell_angle_beta    38.717
_cell_angle_gamma   90.0
_cell_volume        964.2391
loop_
_atom_site_label
_atom_site_type_symbol
_atom_site_fract_x
_atom_site_fract_y
_atom_site_fract_z
C1 C  0.87185 0.70580 1.08284
S2 S  0.68050 0.59833 1.23455
C3 C  0.77907 0.49904 1.26476
C4 C  0.98854 0.50065 1.17411
S5 S  1.17590 0.60082 1.02071
C6 C  1.06777 0.70674 0.99806
C7 C  1.20869 0.79790 0.87817
C8 C  0.80139 0.79638 1.05459
C9 C  1.03261 0.41239 1.21976
C10 C  1.21752 0.38801 1.15901
N11 N  0.74423 0.86973 1.03179
N12 N  1.32288 0.87170 0.78108
N13 N  1.37034 0.36793 1.10882
N14 N  0.67212 0.40986 1.37544
S15 S  0.80990 0.32819 1.37647
data_31_E-788.887_____d_____1.69
#  no.  31             rank   31 energy -788.887     density         1.69
_symmetry_cell_setting        orthorhombic
_symmetry_space_group_name_H-M  'P 21 21 21'
_symmetry_Int_Tables_number  19
loop_
_symmetry_equiv_pos_site_id
_symmetry_equiv_pos_as_xyz
1 x,y,z
2 1/2-x,-y,1/2+z
3 -x,1/2+y,1/2-z
4 1/2+x,1/2-y,-z
_cell_length_a      11.31
_cell_length_b      6.818
_cell_length_c      12.621
_cell_angle_alpha   90.0
_cell_angle_beta    90.0
_cell_angle_gamma   90.0
_cell_volume        973.2253
loop_
_atom_site_label
_atom_site_type_symbol
_atom_site_fract_x
_atom_site_fract_y
_atom_site_fract_z
C1 C  0.74373 0.85721 0.26644
S2 S  0.80786 0.65313 0.33252
C3 C  0.93116 0.72744 0.40326
C4 C  0.97684 0.92473 0.40322
S5 S  0.91714 1.11927 0.33292
C6 C  0.78694 1.04143 0.26637
C7 C  0.72763 1.19425 0.20984
C8 C  0.63748 0.81160 0.21020
C9 C  1.07666 0.94992 0.46609
C10 C  1.14335 1.11955 0.48482
N11 N  0.55143 0.77459 0.16469
N12 N  0.67964 1.31807 0.16409
N13 N  1.19842 1.25979 0.50033
N14 N  0.99775 0.61036 0.46582
S15 S  1.11208 0.72501 0.52473
data_32_E-788.748_____d_____1.70
#  no.  32             rank   32 energy -788.748     density         1.70
_symmetry_cell_setting        triclinic
_symmetry_space_group_name_H-M  'P -1'
_symmetry_Int_Tables_number  2
loop_
_symmetry_equiv_pos_site_id
_symmetry_equiv_pos_as_xyz
1 x,y,z
2 -x,-y,-z
_cell_length_a      19.865
_cell_length_b      8.974
_cell_length_c      5.355
_cell_angle_alpha   90.245
_cell_angle_beta    100.167
_cell_angle_gamma   147.29
_cell_volume        486.36517
loop_
_atom_site_label
_atom_site_type_symbol
_atom_site_fract_x
_atom_site_fract_y
_atom_site_fract_z
C1 C  0.82399 1.11104 1.45231
S2 S  0.90861 1.35790 1.75898
C3 C  0.84729 1.42194 1.76163
C4 C  0.74684 1.30138 1.54049
S5 S  0.67125 1.07483 1.23699
C6 C  0.73034 0.99941 1.24569
C7 C  0.66916 0.80250 1.00762
C8 C  0.86346 1.03354 1.43722
C9 C  0.71308 1.38277 1.58867
C10 C  0.62033 1.30697 1.42147
N11 N  0.89543 0.97079 1.42514
N12 N  0.61956 0.64299 0.81479
N13 N  0.54362 1.24419 1.28328
N14 N  0.88611 1.59008 1.96881
S15 S  0.80805 1.61022 1.91201
data_33_E-788.671_____d_____1.74
#  no.  33             rank   33 energy -788.671     density         1.74
_symmetry_cell_setting        triclinic
_symmetry_space_group_name_H-M  'P -1'
_symmetry_Int_Tables_number  2
loop_
_symmetry_equiv_pos_site_id
_symmetry_equiv_pos_as_xyz
1 x,y,z
2 -x,-y,-z
_cell_length_a      15.966
_cell_length_b      13.681001
_cell_length_c      9.058
_cell_angle_alpha   154.67099
_cell_angle_beta    132.851
_cell_angle_gamma   65.672005
_cell_volume        473.4559
loop_
_atom_site_label
_atom_site_type_symbol
_atom_site_fract_x
_atom_site_fract_y
_atom_site_fract_z
C1 C  1.25680 0.39680 1.68802
S2 S  1.43427 0.57497 2.22629
C3 C  1.43531 0.67714 2.54675
C4 C  1.31160 0.63491 2.40896
S5 S  1.14257 0.47724 1.90578
C6 C  1.14152 0.35851 1.56157
C7 C  1.00358 0.21193 1.11862
C8 C  1.24289 0.29040 1.37958
C9 C  1.33801 0.73387 2.72110
C10 C  1.24398 0.72747 2.69858
N11 N  1.23168 0.20421 1.12985
N12 N  0.89185 0.09320 0.75990
N13 N  1.16623 0.72202 2.67969
N14 N  1.55078 0.80641 2.95729
S15 S  1.51832 0.87906 3.18507
data_34_E-788.086_____d_____1.71
#  no.  34             rank   34 energy -788.086     density         1.71
_symmetry_cell_setting        orthorhombic
_symmetry_space_group_name_H-M  'P 21 21 21'
_symmetry_Int_Tables_number  19
loop_
_symmetry_equiv_pos_site_id
_symmetry_equiv_pos_as_xyz
1 x,y,z
2 1/2-x,-y,1/2+z
3 -x,1/2+y,1/2-z
4 1/2+x,1/2-y,-z
_cell_length_a      9.62
_cell_length_b      10.455
_cell_length_c      9.601
_cell_angle_alpha   90.0
_cell_angle_beta    90.0
_cell_angle_gamma   90.0
_cell_volume        965.6407
loop_
_atom_site_label
_atom_site_type_symbol
_atom_site_fract_x
_atom_site_fract_y
_atom_site_fract_z
C1 C  0.44983 0.86062 0.44758
S2 S  0.51070 0.77350 0.59433
C3 C  0.46931 0.61316 0.57640
C4 C  0.39096 0.56114 0.46172
S5 S  0.32506 0.64913 0.32377
C6 C  0.37624 0.81164 0.34071
C7 C  0.33236 0.89145 0.22804
C8 C  0.48572 0.99332 0.44985
C9 C  0.37061 0.42965 0.46942
C10 C  0.30062 0.34815 0.37725
N11 N  0.51486 1.10077 0.45172
N12 N  0.29682 0.95603 0.13676
N13 N  0.24283 0.28080 0.30102
N14 N  0.50535 0.51969 0.66676
S15 S  0.45035 0.37268 0.62094
data_35_E-787.970_____d_____1.83
#  no.  35             rank   35 energy -787.970     density         1.83
_symmetry_cell_setting        monoclinic
_symmetry_space_group_name_H-M  'P 21/c'
_symmetry_Int_Tables_number  14
loop_
_symmetry_equiv_pos_site_id
_symmetry_equiv_pos_as_xyz
1 x,y,z
2 -x,1/2+y,1/2-z
3 -x,-y,-z
4 x,1/2-y,1/2+z
_cell_length_a      11.07
_cell_length_b      4.273
_cell_length_c      19.747
_cell_angle_alpha   90.0
_cell_angle_beta    105.472
_cell_angle_gamma   90.0
_cell_volume        900.2247
loop_
_atom_site_label
_atom_site_type_symbol
_atom_site_fract_x
_atom_site_fract_y
_atom_site_fract_z
C1 C  0.68491 1.37470 1.18692
S2 S  0.59554 1.64126 1.12416
C3 C  0.64577 1.63231 1.04831
C4 C  0.74911 1.44565 1.03977
S5 S  0.84014 1.20149 1.10328
C6 C  0.78174 1.20119 1.17879
C7 C  0.84712 0.99454 1.23324
C8 C  0.64561 1.35419 1.25013
C9 C  0.77219 1.47596 0.97422
C10 C  0.86364 1.33080 0.94784
N11 N  0.61373 1.33761 1.30130
N12 N  0.90010 0.82711 1.27731
N13 N  0.93919 1.21069 0.92603
N14 N  0.59440 1.79719 0.98921
S15 S  0.66354 1.73905 0.92392
data_36_E-787.947_____d_____1.71
#  no.  36             rank   36 energy -787.947     density         1.71
_symmetry_cell_setting        monoclinic
_symmetry_space_group_name_H-M  'P 21/c'
_symmetry_Int_Tables_number  14
loop_
_symmetry_equiv_pos_site_id
_symmetry_equiv_pos_as_xyz
1 x,y,z
2 -x,1/2+y,1/2-z
3 -x,-y,-z
4 x,1/2-y,1/2+z
_cell_length_a      9.443
_cell_length_b      9.852
_cell_length_c      11.65
_cell_angle_alpha   90.0
_cell_angle_beta    117.354004
_cell_angle_gamma   90.0
_cell_volume        962.6392
loop_
_atom_site_label
_atom_site_type_symbol
_atom_site_fract_x
_atom_site_fract_y
_atom_site_fract_z
C1 C  1.11660 0.71635 1.20342
S2 S  1.27790 0.79008 1.34026
C3 C  1.36394 0.91816 1.29153
C4 C  1.31499 0.95355 1.15858
S5 S  1.16362 0.87468 1.02606
C6 C  1.07149 0.74951 1.07919
C7 C  0.93953 0.68268 0.97670
C8 C  1.03279 0.61396 1.23487
C9 C  1.40126 1.05996 1.14283
C10 C  1.38611 1.12063 1.02899
N11 N  0.96493 0.53109 1.26039
N12 N  0.83267 0.62862 0.89366
N13 N  1.37352 1.17081 0.93489
N14 N  1.48525 0.99854 1.37161
S15 S  1.54320 1.11453 1.29556
data_37_E-787.623_____d_____1.74
#  no.  37             rank   37 energy -787.623     density         1.74
_symmetry_cell_setting        monoclinic
_symmetry_space_group_name_H-M  'C 2/c'
_symmetry_Int_Tables_number  15
loop_
_symmetry_equiv_pos_site_id
_symmetry_equiv_pos_as_xyz
1 x,y,z
2 -x,y,1/2-z
3 -x,-y,-z
4 x,-y,1/2+z
5 1/2+x,1/2+y,z
6 1/2-x,1/2+y,1/2-z
7 1/2-x,1/2-y,-z
8 1/2+x,1/2-y,1/2+z
_cell_length_a      16.776
_cell_length_b      12.305
_cell_length_c      12.082
_cell_angle_alpha   90.0
_cell_angle_beta    130.548
_cell_angle_gamma   90.0
_cell_volume        1895.1488
loop_
_atom_site_label
_atom_site_type_symbol
_atom_site_fract_x
_atom_site_fract_y
_atom_site_fract_z
C1 C  0.12268 0.61724 1.10918
S2 S  0.11817 0.63594 0.95935
C3 C  0.12307 0.77318 0.93246
C4 C  0.12526 0.85850 1.01610
S5 S  0.12307 0.83871 1.15609
C6 C  0.12443 0.69730 1.18686
C7 C  0.12775 0.67231 1.30539
C8 C  0.12449 0.50582 1.14437
C9 C  0.12930 0.96257 0.97510
C10 C  0.13262 1.06329 1.03204
N11 N  0.12599 0.41558 1.17285
N12 N  0.13046 0.65213 1.40140
N13 N  0.13541 1.14652 1.07916
N14 N  0.12540 0.81538 0.83129
S15 S  0.13036 0.95208 0.83168
data_38_E-786.727_____d_____1.81
#  no.  38             rank   38 energy -786.727     density         1.81
_symmetry_cell_setting        orthorhombic
_symmetry_space_group_name_H-M  'P n a 21'
_symmetry_Int_Tables_number  33
loop_
_symmetry_equiv_pos_site_id
_symmetry_equiv_pos_as_xyz
1 x,y,z
2 -x,-y,1/2+z
3 1/2+x,1/2-y,z
4 1/2-x,1/2+y,1/2+z
_cell_length_a      9.865
_cell_length_b      21.692
_cell_length_c      4.264
_cell_angle_alpha   90.0
_cell_angle_beta    90.0
_cell_angle_gamma   90.0
_cell_volume        912.46
loop_
_atom_site_label
_atom_site_type_symbol
_atom_site_fract_x
_atom_site_fract_y
_atom_site_fract_z
C1 C  0.63171 0.90919 0.94694
S2 S  0.77564 0.95250 1.06635
C3 C  0.91891 0.92612 0.87392
C4 C  0.92004 0.87456 0.66081
S5 S  0.77990 0.83048 0.56224
C6 C  0.63329 0.86089 0.74818
C7 C  0.51060 0.82936 0.66973
C8 C  0.50709 0.92988 1.08202
C9 C  1.04684 0.86187 0.53385
C10 C  1.08501 0.81590 0.32066
N11 N  0.40619 0.94665 1.19141
N12 N  0.41128 0.80381 0.60607
N13 N  1.11652 0.77792 0.14434
N14 N  1.04441 0.95056 0.90123
S15 S  1.16349 0.91497 0.68378
data_39_E-786.657_____d_____1.73
#  no.  39             rank   39 energy -786.657     density         1.73
_symmetry_cell_setting        triclinic
_symmetry_space_group_name_H-M  'P -1'
_symmetry_Int_Tables_number  2
loop_
_symmetry_equiv_pos_site_id
_symmetry_equiv_pos_as_xyz
1 x,y,z
2 -x,-y,-z
_cell_length_a      5.487
_cell_length_b      9.692
_cell_length_c      10.5720005
_cell_angle_alpha   117.217995
_cell_angle_beta    107.093
_cell_angle_gamma   85.03001
_cell_volume        477.12576
loop_
_atom_site_label
_atom_site_type_symbol
_atom_site_fract_x
_atom_site_fract_y
_atom_site_fract_z
C1 C  1.47740 0.63363 0.71588
S2 S  1.15642 0.62057 0.60689
C3 C  1.06002 0.80373 0.63100
C4 C  1.21615 0.94520 0.73093
S5 S  1.52348 0.95632 0.84324
C6 C  1.62252 0.76626 0.80953
C7 C  1.87918 0.76240 0.89208
C8 C  1.57810 0.48661 0.69710
C9 C  1.09852 1.07838 0.73151
C10 C  1.19245 1.23375 0.81344
N11 N  1.65958 0.36751 0.68182
N12 N  2.08705 0.75935 0.95895
N13 N  1.27016 1.36215 0.88110
N14 N  0.83030 0.83450 0.55972
S15 S  0.79245 1.02431 0.60619
data_40_E-786.642_____d_____1.77
#  no.  40             rank   40 energy -786.642     density         1.77
_symmetry_cell_setting        monoclinic
_symmetry_space_group_name_H-M  'P 21/c'
_symmetry_Int_Tables_number  14
loop_
_symmetry_equiv_pos_site_id
_symmetry_equiv_pos_as_xyz
1 x,y,z
2 -x,1/2+y,1/2-z
3 -x,-y,-z
4 x,1/2-y,1/2+z
_cell_length_a      4.083
_cell_length_b      13.481
_cell_length_c      16.921
_cell_angle_alpha   90.0
_cell_angle_beta    89.04299
_cell_angle_gamma   90.0
_cell_volume        931.25146
loop_
_atom_site_label
_atom_site_type_symbol
_atom_site_fract_x
_atom_site_fract_y
_atom_site_fract_z
C1 C  0.60288 0.90267 1.18025
S2 S  0.79220 0.78477 1.19040
C3 C  0.72933 0.71418 1.10651
C4 C  0.53726 0.74604 1.04050
S5 S  0.33756 0.85908 1.03387
C6 C  0.42264 0.93207 1.11849
C7 C  0.28098 1.02903 1.11695
C8 C  0.65646 0.96817 1.24523
C9 C  0.52157 0.67691 0.97969
C10 C  0.36000 0.68286 0.90746
N11 N  0.70000 1.02120 1.29785
N12 N  0.16623 1.10756 1.11566
N13 N  0.22657 0.68782 0.84775
N14 N  0.85178 0.62233 1.09353
S15 S  0.74893 0.57243 1.00614
data_41_E-786.634_____d_____1.68
#  no.  41             rank   41 energy -786.634     density         1.68
_symmetry_cell_setting        monoclinic
_symmetry_space_group_name_H-M  'P 21/c'
_symmetry_Int_Tables_number  14
loop_
_symmetry_equiv_pos_site_id
_symmetry_equiv_pos_as_xyz
1 x,y,z
2 -x,1/2+y,1/2-z
3 -x,-y,-z
4 x,1/2-y,1/2+z
_cell_length_a      6.776
_cell_length_b      17.315
_cell_length_c      10.614
_cell_angle_alpha   90.0
_cell_angle_beta    128.03502
_cell_angle_gamma   90.0
_cell_volume        980.84357
loop_
_atom_site_label
_atom_site_type_symbol
_atom_site_fract_x
_atom_site_fract_y
_atom_site_fract_z
C1 C  0.64891 0.99485 0.29408
S2 S  0.53826 0.95805 0.39661
C3 C  0.69083 0.87256 0.49241
C4 C  0.87145 0.83575 0.48237
S5 S  0.96547 0.87017 0.37354
C6 C  0.81739 0.96011 0.28463
C7 C  0.89199 0.99527 0.19798
C8 C  0.54245 1.06766 0.21798
C9 C  0.96969 0.76759 0.56959
C10 C  1.14756 0.71741 0.58742
N11 N  0.45622 1.12664 0.15642
N12 N  0.95250 1.02371 0.12785
N13 N  1.29467 0.67597 0.60219
N14 N  0.65838 0.83115 0.58639
S15 S  0.83389 0.75048 0.66355
data_42_E-786.618_____d_____1.75
#  no.  42             rank   42 energy -786.618     density         1.75
_symmetry_cell_setting        monoclinic
_symmetry_space_group_name_H-M  'P 21/c'
_symmetry_Int_Tables_number  14
loop_
_symmetry_equiv_pos_site_id
_symmetry_equiv_pos_as_xyz
1 x,y,z
2 -x,1/2+y,1/2-z
3 -x,-y,-z
4 x,1/2-y,1/2+z
_cell_length_a      10.745
_cell_length_b      10.27
_cell_length_c      10.705
_cell_angle_alpha   90.0
_cell_angle_beta    52.770996
_cell_angle_gamma   90.0
_cell_volume        940.58636
loop_
_atom_site_label
_atom_site_type_symbol
_atom_site_fract_x
_atom_site_fract_y
_atom_site_fract_z
C1 C  0.17155 0.68038 0.34166
S2 S  0.09401 0.81601 0.30637
C3 C  0.15996 0.95955 0.33284
C4 C  0.25718 0.96586 0.38355
S5 S  0.32370 0.83244 0.42675
C6 C  0.26210 0.68673 0.38950
C7 C  0.31749 0.57050 0.41460
C8 C  0.12975 0.55715 0.31462
C9 C  0.29575 1.09186 0.39633
C10 C  0.38737 1.13412 0.44129
N11 N  0.09590 0.45738 0.29267
N12 N  0.36241 0.47642 0.43491
N13 N  0.46317 1.16902 0.47837
N14 N  0.12821 1.08049 0.30921
S15 S  0.20935 1.20125 0.34431
data_43_E-786.592_____d_____1.76
#  no.  43             rank   43 energy -786.592     density         1.76
_symmetry_cell_setting        orthorhombic
_symmetry_space_group_name_H-M  'P 21 21 21'
_symmetry_Int_Tables_number  19
loop_
_symmetry_equiv_pos_site_id
_symmetry_equiv_pos_as_xyz
1 x,y,z
2 1/2-x,-y,1/2+z
3 -x,1/2+y,1/2-z
4 1/2+x,1/2-y,-z
_cell_length_a      20.032
_cell_length_b      10.841
_cell_length_c      4.325
_cell_angle_alpha   90.0
_cell_angle_beta    90.0
_cell_angle_gamma   90.0
_cell_volume        939.2468
loop_
_atom_site_label
_atom_site_type_symbol
_atom_site_fract_x
_atom_site_fract_y
_atom_site_fract_z
C1 C  0.56160 0.35615 1.04784
S2 S  0.63256 0.43188 1.20521
C3 C  0.70486 0.37031 1.04915
C4 C  0.70622 0.26855 0.83490
S5 S  0.63656 0.19091 0.69879
C6 C  0.56311 0.26076 0.84812
C7 C  0.50252 0.20683 0.73743
C8 C  0.49928 0.40535 1.15168
C9 C  0.77005 0.23509 0.74043
C10 C  0.78996 0.14190 0.53588
N11 N  0.44883 0.44525 1.23579
N12 N  0.45346 0.16312 0.64767
N13 N  0.80639 0.06490 0.36669
N14 N  0.76745 0.41020 1.10963
S15 S  0.82778 0.33209 0.92206
data_44_E-785.051_____d_____1.74
#  no.  44             rank   44 energy -785.051     density         1.74
_symmetry_cell_setting        triclinic
_symmetry_space_group_name_H-M  'P -1'
_symmetry_Int_Tables_number  2
loop_
_symmetry_equiv_pos_site_id
_symmetry_equiv_pos_as_xyz
1 x,y,z
2 -x,-y,-z
_cell_length_a      13.465
_cell_length_b      13.049
_cell_length_c      10.451
_cell_angle_alpha   125.543
_cell_angle_beta    104.911
_cell_angle_gamma   116.25
_cell_volume        950.4907
loop_
_atom_site_label
_atom_site_type_symbol
_atom_site_fract_x
_atom_site_fract_y
_atom_site_fract_z
C1 C  0.92028 1.79996 1.66892
S2 S  0.78681 1.67146 1.66146
C3 C  0.72182 1.76190 1.74118
C4 C  0.77549 1.92376 1.81285
S5 S  0.91310 2.05466 1.83202
C6 C  0.97050 1.95164 1.73667
C7 C  1.07885 2.04427 1.73600
C8 C  0.97416 1.72863 1.59441
C9 C  0.70660 1.97036 1.86845
C10 C  0.73005 2.11668 1.94304
N11 N  1.01771 1.67077 1.53399
N12 N  1.16656 2.11932 1.73546
N13 N  0.74940 2.23757 2.00458
N14 N  0.61466 1.69185 1.74516
S15 S  0.57479 1.80991 1.82989
C16 C  0.48719 1.21318 1.85652
S17 S  0.43218 1.07527 1.87615
C18 C  0.32065 0.84350 1.62678
C19 C  0.27425 0.77340 1.43092
S20 S  0.32112 0.90728 1.41122
C21 C  0.44316 1.14690 1.67279
C22 C  0.49460 1.27172 1.67669
C23 C  0.58667 1.40986 2.05891
C24 C  0.18511 0.58240 1.25033
C25 C  0.12115 0.46876 1.03647
N26 N  0.66726 1.56913 2.22287
N27 N  0.53623 1.37273 1.67975
N28 N  0.06837 0.37489 0.85977
N29 N  0.26516 0.70370 1.58792
S30 S  0.16058 0.49280 1.32875
data_45_E-785.007_____d_____1.76
#  no.  45             rank   45 energy -785.007     density         1.76
_symmetry_cell_setting        monoclinic
_symmetry_space_group_name_H-M  'P 21/c'
_symmetry_Int_Tables_number  14
loop_
_symmetry_equiv_pos_site_id
_symmetry_equiv_pos_as_xyz
1 x,y,z
2 -x,1/2+y,1/2-z
3 -x,-y,-z
4 x,1/2-y,1/2+z
_cell_length_a      10.378
_cell_length_b      15.222
_cell_length_c      17.737
_cell_angle_alpha   90.0
_cell_angle_beta    42.103
_cell_angle_gamma   90.0
_cell_volume        1878.6332
loop_
_atom_site_label
_atom_site_type_symbol
_atom_site_fract_x
_atom_site_fract_y
_atom_site_fract_z
C1 C  1.42157 1.10950 0.46598
S2 S  1.19829 1.15589 0.53499
C3 C  1.14056 1.12181 0.46970
C4 C  1.26236 1.06730 0.37069
S5 S  1.48529 1.02714 0.30051
C6 C  1.53530 1.05873 0.37319
C7 C  1.71285 1.02518 0.32473
C8 C  1.47633 1.13043 0.51780
C9 C  1.18587 1.04824 0.33334
C10 C  1.26314 0.99762 0.24121
N11 N  1.52057 1.14738 0.55983
N12 N  1.85663 0.99799 0.28545
N13 N  1.32700 0.95574 0.16510
N14 N  0.97675 1.14217 0.50374
S15 S  0.96125 1.09907 0.42324
C16 C  2.30485 0.65617 0.50378
S17 S  2.30223 0.60357 0.41548
C18 C  2.07618 0.61231 0.47348
C19 C  1.91363 0.65283 0.58045
S20 S  1.91619 0.69901 0.66862
C21 C  2.15232 0.69378 0.60393
C22 C  2.17168 0.73409 0.66795
C23 C  2.48899 0.65623 0.45963
C24 C  1.74680 0.65232 0.60971
C25 C  1.56432 0.68570 0.70604
N26 N  2.63816 0.65627 0.42382
N27 N  2.18728 0.76675 0.71982
N28 N  1.41354 0.71332 0.78563
N29 N  2.02705 0.58255 0.42564
S30 S  1.79610 0.60089 0.50227
data_46_E-784.547_____d_____1.75
#  no.  46             rank   46 energy -784.547     density         1.75
_symmetry_cell_setting        orthorhombic
_symmetry_space_group_name_H-M  'P n a 21'
_symmetry_Int_Tables_number  33
loop_
_symmetry_equiv_pos_site_id
_symmetry_equiv_pos_as_xyz
1 x,y,z
2 -x,-y,1/2+z
3 1/2+x,1/2-y,z
4 1/2-x,1/2+y,1/2+z
_cell_length_a      11.509
_cell_length_b      20.047
_cell_length_c      4.082
_cell_angle_alpha   90.0
_cell_angle_beta    90.0
_cell_angle_gamma   90.0
_cell_volume        941.8028
loop_
_atom_site_label
_atom_site_type_symbol
_atom_site_fract_x
_atom_site_fract_y
_atom_site_fract_z
C1 C  0.83140 0.31469 1.39936
S2 S  0.92231 0.38336 1.49963
C3 C  0.86504 0.45619 1.33851
C4 C  0.76175 0.45905 1.13946
S5 S  0.67822 0.39085 1.02750
C6 C  0.73503 0.31755 1.21232
C7 C  0.66871 0.25871 1.14727
C8 C  0.86876 0.25270 1.53700
C9 C  0.73221 0.52306 1.03808
C10 C  0.63847 0.54427 0.84557
N11 N  0.89904 0.20253 1.64861
N12 N  0.61497 0.21107 1.09455
N13 N  0.56095 0.56179 0.68658
N14 N  0.91008 0.51788 1.38061
S15 S  0.83470 0.57908 1.19439
data_47_E-784.500_____d_____1.73
#  no.  47             rank   47 energy -784.500     density         1.73
_symmetry_cell_setting        monoclinic
_symmetry_space_group_name_H-M  'C 2/c'
_symmetry_Int_Tables_number  15
loop_
_symmetry_equiv_pos_site_id
_symmetry_equiv_pos_as_xyz
1 x,y,z
2 -x,y,1/2-z
3 -x,-y,-z
4 x,-y,1/2+z
5 1/2+x,1/2+y,z
6 1/2-x,1/2+y,1/2-z
7 1/2-x,1/2-y,-z
8 1/2+x,1/2-y,1/2+z
_cell_length_a      10.632
_cell_length_b      9.624
_cell_length_c      21.042002
_cell_angle_alpha   90.0
_cell_angle_beta    62.292
_cell_angle_gamma   90.0
_cell_volume        1906.1722
loop_
_atom_site_label
_atom_site_type_symbol
_atom_site_fract_x
_atom_site_fract_y
_atom_site_fract_z
C1 C  1.05667 0.62993 0.37726
S2 S  0.97069 0.69837 0.46582
C3 C  0.90941 0.86460 0.46471
C4 C  0.93212 0.93733 0.40038
S5 S  1.02398 0.87187 0.31402
C6 C  1.07803 0.69846 0.31721
C7 C  1.14921 0.63257 0.24857
C8 C  1.10447 0.48981 0.37335
C9 C  0.87290 1.06965 0.41269
C10 C  0.87375 1.16817 0.36349
N11 N  1.14311 0.37633 0.37022
N12 N  1.20683 0.57925 0.19297
N13 N  0.87441 1.24956 0.32282
N14 N  0.83420 0.94407 0.52330
S15 S  0.78910 1.10131 0.50515
data_48_E-783.930_____d_____1.73
#  no.  48             rank   48 energy -783.930     density         1.73
_symmetry_cell_setting        triclinic
_symmetry_space_group_name_H-M  'P -1'
_symmetry_Int_Tables_number  2
loop_
_symmetry_equiv_pos_site_id
_symmetry_equiv_pos_as_xyz
1 x,y,z
2 -x,-y,-z
_cell_length_a      8.165
_cell_length_b      8.549999
_cell_length_c      13.895
_cell_angle_alpha   92.135
_cell_angle_beta    91.58499
_cell_angle_gamma   80.269
_cell_volume        955.1754
loop_
_atom_site_label
_atom_site_type_symbol
_atom_site_fract_x
_atom_site_fract_y
_atom_site_fract_z
C1 C  1.39704 0.86495 0.61426
S2 S  1.48720 0.78033 0.50531
C3 C  1.63833 0.61792 0.52973
C4 C  1.68741 0.56588 0.62530
S5 S  1.60496 0.65610 0.73106
C6 C  1.44365 0.81616 0.70354
C7 C  1.36193 0.89406 0.78624
C8 C  1.26450 0.99526 0.60073
C9 C  1.81114 0.43247 0.62720
C10 C  1.88752 0.35015 0.70626
N11 N  1.15716 1.10075 0.58973
N12 N  1.29578 0.95707 0.85324
N13 N  1.95057 0.28209 0.77162
N14 N  1.72632 0.52264 0.46279
S15 S  1.86451 0.37369 0.50866
C16 C  0.88875 0.86034 0.88611
S17 S  0.96889 0.77044 0.99470
C18 C  1.12890 0.61498 0.96965
C19 C  1.18180 0.56322 0.87389
S20 S  1.09505 0.64638 0.76848
C21 C  0.93828 0.81126 0.79665
C22 C  0.86408 0.89309 0.71427
C23 C  0.76139 0.99558 0.90017
C24 C  1.31294 0.43618 0.87147
C25 C  1.39533 0.35658 0.79210
N26 N  0.65829 1.10511 0.91161
N27 N  0.80406 0.95931 0.64754
N28 N  1.46346 0.29086 0.72649
N29 N  1.22130 0.52562 1.03622
S30 S  1.36853 0.38307 0.98979
data_49_E-783.779_____d_____1.72
#  no.  49             rank   49 energy -783.779     density         1.72
_symmetry_cell_setting        orthorhombic
_symmetry_space_group_name_H-M  'P n a 21'
_symmetry_Int_Tables_number  33
loop_
_symmetry_equiv_pos_site_id
_symmetry_equiv_pos_as_xyz
1 x,y,z
2 -x,-y,1/2+z
3 1/2+x,1/2-y,z
4 1/2-x,1/2+y,1/2+z
_cell_length_a      16.949
_cell_length_b      13.863
_cell_length_c      4.082
_cell_angle_alpha   90.0
_cell_angle_beta    90.0
_cell_angle_gamma   90.0
_cell_volume        959.12286
loop_
_atom_site_label
_atom_site_type_symbol
_atom_site_fract_x
_atom_site_fract_y
_atom_site_fract_z
C1 C  0.68319 0.89485 0.50053
S2 S  0.69296 0.77648 0.33847
C3 C  0.60874 0.71008 0.42098
C4 C  0.54273 0.74556 0.60797
S5 S  0.53643 0.85939 0.78136
C6 C  0.62142 0.92765 0.67610
C7 C  0.62020 1.02465 0.79508
C8 C  0.74849 0.95668 0.42924
C9 C  0.48162 0.67938 0.64212
C10 C  0.40931 0.68915 0.80492
N11 N  0.80138 1.00673 0.37136
N12 N  0.61917 1.10320 0.89146
N13 N  0.34952 0.69727 0.93936
N14 N  0.59546 0.61857 0.32059
S15 S  0.50781 0.57310 0.43834
data_50_E-783.698_____d_____1.68
#  no.  50             rank   50 energy -783.698     density         1.68
_symmetry_cell_setting        triclinic
_symmetry_space_group_name_H-M  'P 1'
_symmetry_Int_Tables_number  1
loop_
_symmetry_equiv_pos_site_id
_symmetry_equiv_pos_as_xyz
1 x,y,z
_cell_length_a      17.123
_cell_length_b      6.103
_cell_length_c      9.278001
_cell_angle_alpha   83.866
_cell_angle_beta    99.321
_cell_angle_gamma   34.51
_cell_volume        489.42075
loop_
_atom_site_label
_atom_site_type_symbol
_atom_site_fract_x
_atom_site_fract_y
_atom_site_fract_z
C1 C  0.92283 2.45206 0.84737
S2 S  0.84669 2.61541 0.99047
C3 C  0.91683 2.21452 1.12453
C4 C  1.01626 1.81778 1.11443
S5 S  1.08165 1.67568 0.96778
C6 C  1.01547 2.08112 0.83809
C7 C  1.06944 1.98456 0.71697
C8 C  0.87734 2.75500 0.73646
C9 C  1.05809 1.54397 1.23555
C10 C  1.15247 1.13689 1.26320
N11 N  0.84051 3.00039 0.64670
N12 N  1.11321 1.90615 0.61893
N13 N  1.23054 0.80036 1.28607
N14 N  0.88674 2.22777 1.25233
S15 S  0.97194 1.78835 1.36111
C16 C  1.53995 2.84966 1.95656
S17 S  1.65171 2.33886 2.04200
C18 C  1.62541 2.28602 2.20670
C19 C  1.53197 2.60527 2.26814
S20 S  1.43134 3.09098 2.18901
C21 C  1.45303 3.14689 2.01469
C22 C  1.36806 3.54774 1.93563
C23 C  1.54824 2.93092 1.81431
C24 C  1.52778 2.49269 2.40137
C25 C  1.44940 2.72238 2.49075
N26 N  1.55496 2.99660 1.69910
N27 N  1.29921 3.87244 1.87164
N28 N  1.38455 2.91237 2.56456
N29 N  1.68868 1.94372 2.29524
S30 S  1.64146 1.98598 2.44804
data_51_E-782.914_____d_____1.67
#  no.  51             rank   51 energy -782.914     density         1.67
_symmetry_cell_setting        monoclinic
_symmetry_space_group_name_H-M  'P 21/c'
_symmetry_Int_Tables_number  14
loop_
_symmetry_equiv_pos_site_id
_symmetry_equiv_pos_as_xyz
1 x,y,z
2 -x,1/2+y,1/2-z
3 -x,-y,-z
4 x,1/2-y,1/2+z
_cell_length_a      9.959
_cell_length_b      12.508
_cell_length_c      11.205
_cell_angle_alpha   90.0
_cell_angle_beta    44.902
_cell_angle_gamma   90.0
_cell_volume        985.27246
loop_
_atom_site_label
_atom_site_type_symbol
_atom_site_fract_x
_atom_site_fract_y
_atom_site_fract_z
C1 C  0.62900 1.17222 1.29719
S2 S  0.65017 1.03273 1.25689
C3 C  0.79814 1.01043 1.04272
C4 C  0.88268 1.09408 0.91875
S5 S  0.85074 1.22984 0.96219
C6 C  0.70790 1.25021 1.18090
C7 C  0.68046 1.36018 1.22847
C8 C  0.51692 1.19819 1.47022
C9 C  0.99666 1.05701 0.75439
C10 C  1.10012 1.11482 0.60409
N11 N  0.42620 1.21916 1.61034
N12 N  0.65832 1.44926 1.26690
N13 N  1.18571 1.16262 0.47988
N14 N  0.85060 0.91327 0.96835
S15 S  0.99645 0.91719 0.75739
data_52_E-782.525_____d_____1.68
#  no.  52             rank   52 energy -782.525     density         1.68
_symmetry_cell_setting        monoclinic
_symmetry_space_group_name_H-M  'C 2/c'
_symmetry_Int_Tables_number  15
loop_
_symmetry_equiv_pos_site_id
_symmetry_equiv_pos_as_xyz
1 x,y,z
2 -x,y,1/2-z
3 -x,-y,-z
4 x,-y,1/2+z
5 1/2+x,1/2+y,z
6 1/2-x,1/2+y,1/2-z
7 1/2-x,1/2-y,-z
8 1/2+x,1/2-y,1/2+z
_cell_length_a      15.857
_cell_length_b      6.774
_cell_length_c      19.301
_cell_angle_alpha   90.0
_cell_angle_beta    108.663
_cell_angle_gamma   90.0
_cell_volume        1964.2072
loop_
_atom_site_label
_atom_site_type_symbol
_atom_site_fract_x
_atom_site_fract_y
_atom_site_fract_z
C1 C  0.63910 0.90965 0.37677
S2 S  0.63820 0.84756 0.28709
C3 C  0.74603 0.84060 0.28383
C4 C  0.82379 0.88818 0.34467
S5 S  0.82277 0.96032 0.43053
C6 C  0.71197 0.95459 0.43348
C7 C  0.70446 1.00296 0.50338
C8 C  0.55297 0.90892 0.38565
C9 C  0.90336 0.87191 0.32924
C10 C  0.99068 0.90562 0.37475
N11 N  0.48320 0.90825 0.39281
N12 N  0.69841 1.04212 0.56000
N13 N  1.06285 0.93339 0.41238
N14 N  0.76928 0.79032 0.22462
S15 S  0.87959 0.79674 0.23829
data_53_E-782.397_____d_____1.70
#  no.  53             rank   53 energy -782.397     density         1.70
_symmetry_cell_setting        orthorhombic
_symmetry_space_group_name_H-M  'P 21 21 21'
_symmetry_Int_Tables_number  19
loop_
_symmetry_equiv_pos_site_id
_symmetry_equiv_pos_as_xyz
1 x,y,z
2 1/2-x,-y,1/2+z
3 -x,1/2+y,1/2-z
4 1/2+x,1/2-y,-z
_cell_length_a      11.907
_cell_length_b      7.846
_cell_length_c      10.373
_cell_angle_alpha   90.0
_cell_angle_beta    90.0
_cell_angle_gamma   90.0
_cell_volume        969.0697
loop_
_atom_site_label
_atom_site_type_symbol
_atom_site_fract_x
_atom_site_fract_y
_atom_site_fract_z
C1 C  0.89344 0.09272 0.62988
S2 S  1.01140 0.01661 0.71763
C3 C  0.99687 0.06639 0.87941
C4 C  0.90463 0.16280 0.93203
S5 S  0.79380 0.24503 0.84344
C6 C  0.80749 0.18327 0.67943
C7 C  0.71694 0.23828 0.59903
C8 C  0.89532 0.04959 0.49597
C9 C  0.91073 0.18682 1.06466
C10 C  0.83657 0.27264 1.14699
N11 N  0.89687 0.01458 0.38754
N12 N  0.64357 0.28285 0.53396
N13 N  0.77524 0.34351 1.21502
N14 N  1.06944 0.02103 0.97358
S15 S  1.03250 0.08775 1.12194
data_54_E-782.367_____d_____1.69
#  no.  54             rank   54 energy -782.367     density         1.69
_symmetry_cell_setting        triclinic
_symmetry_space_group_name_H-M  'P -1'
_symmetry_Int_Tables_number  2
loop_
_symmetry_equiv_pos_site_id
_symmetry_equiv_pos_as_xyz
1 x,y,z
2 -x,-y,-z
_cell_length_a      7.858
_cell_length_b      18.069
_cell_length_c      10.816
_cell_angle_alpha   58.201992
_cell_angle_beta    113.945
_cell_angle_gamma   76.68101
_cell_volume        978.5597
loop_
_atom_site_label
_atom_site_type_symbol
_atom_site_fract_x
_atom_site_fract_y
_atom_site_fract_z
C1 C  0.77154 0.96214 1.47537
S2 S  0.85007 0.85058 1.50381
C3 C  0.83324 0.88260 1.31567
C4 C  0.75579 0.98647 1.15636
S5 S  0.66652 1.09607 1.12567
C6 C  0.69858 1.05925 1.32585
C7 C  0.63931 1.14334 1.31829
C8 C  0.79167 0.94146 1.62945
C9 C  0.75716 0.99336 1.02256
C10 C  0.69461 1.08063 0.85258
N11 N  0.80806 0.92466 1.75428
N12 N  0.59132 1.21147 1.31209
N13 N  0.64300 1.15276 0.71214
N14 N  0.89017 0.81467 1.29706
S15 S  0.85607 0.86899 1.09856
C16 C  1.20142 1.63882 1.95845
S17 S  1.29156 1.61161 1.85226
C18 C  1.10697 1.59768 1.72378
C19 C  0.91575 1.60258 1.71398
S20 S  0.83885 1.62270 1.82822
C21 C  1.02280 1.64304 1.94935
C22 C  0.96667 1.66541 2.04130
C23 C  1.33750 1.65704 2.05980
C24 C  0.79138 1.58937 1.60185
C25 C  0.59727 1.58983 1.56032
N26 N  1.44772 1.67182 2.14181
N27 N  0.92110 1.68355 2.11570
N28 N  0.43678 1.59027 1.52594
N29 N  1.12098 1.58088 1.61933
S30 S  0.91622 1.57095 1.50968
data_55_E-782.255_____d_____1.72
#  no.  55             rank   55 energy -782.255     density         1.72
_symmetry_cell_setting        monoclinic
_symmetry_space_group_name_H-M  'P 21/c'
_symmetry_Int_Tables_number  14
loop_
_symmetry_equiv_pos_site_id
_symmetry_equiv_pos_as_xyz
1 x,y,z
2 -x,1/2+y,1/2-z
3 -x,-y,-z
4 x,1/2-y,1/2+z
_cell_length_a      20.465
_cell_length_b      9.171
_cell_length_c      11.77
_cell_angle_alpha   90.0
_cell_angle_beta    119.89
_cell_angle_gamma   90.0
_cell_volume        1915.2076
loop_
_atom_site_label
_atom_site_type_symbol
_atom_site_fract_x
_atom_site_fract_y
_atom_site_fract_z
C1 C  0.90140 1.56504 0.32696
S2 S  0.85841 1.65475 0.40679
C3 C  0.83076 1.82871 0.34365
C4 C  0.84449 1.89178 0.24535
S5 S  0.89071 1.80556 0.17448
C6 C  0.91432 1.62459 0.23531
C7 C  0.94968 1.54160 0.17799
C8 C  0.92262 1.41750 0.36814
C9 C  0.81704 2.03295 0.20953
C10 C  0.82003 2.12615 0.11794
N11 N  0.93977 1.29802 0.40149
N12 N  0.97829 1.47443 0.13152
N13 N  0.82248 2.20314 0.04219
N14 N  0.79359 1.92394 0.37889
S15 S  0.77414 2.08500 0.29989
C16 C  0.66743 1.35709 0.15069
S17 S  0.65347 1.19573 0.05770
C18 C  0.61349 1.06165 0.10730
C19 C  0.59774 1.07850 0.21303
S20 S  0.61610 1.23391 0.30795
C21 C  0.65281 1.37225 0.24977
C22 C  0.66656 1.50781 0.31801
C23 C  0.69673 1.47664 0.11181
C24 C  0.56544 0.95617 0.23505
C25 C  0.54277 0.93416 0.32813
N26 N  0.72044 1.57342 0.08026
N27 N  0.67767 1.61756 0.37329
N28 N  0.52402 0.91602 0.40502
N29 N  0.59273 0.92762 0.05316
S30 S  0.55514 0.82105 0.12239
data_56_E-781.984_____d_____1.73
#  no.  56             rank   56 energy -781.984     density         1.73
_symmetry_cell_setting        triclinic
_symmetry_space_group_name_H-M  'P -1'
_symmetry_Int_Tables_number  2
loop_
_symmetry_equiv_pos_site_id
_symmetry_equiv_pos_as_xyz
1 x,y,z
2 -x,-y,-z
_cell_length_a      3.536
_cell_length_b      14.203
_cell_length_c      10.863
_cell_angle_alpha   106.212
_cell_angle_beta    114.77301
_cell_angle_gamma   81.305
_cell_volume        475.291
loop_
_atom_site_label
_atom_site_type_symbol
_atom_site_fract_x
_atom_site_fract_y
_atom_site_fract_z
C1 C  1.10810 0.33233 0.81532
S2 S  1.25995 0.41055 0.98606
C3 C  1.54177 0.34347 1.10924
C4 C  1.62034 0.23881 1.07610
S5 S  1.44726 0.16288 0.90921
C6 C  1.18126 0.23442 0.78481
C7 C  1.04255 0.17884 0.64287
C8 C  0.89152 0.38238 0.70610
C9 C  1.85454 0.20097 1.19218
C10 C  1.98911 0.10390 1.19909
N11 N  0.71625 0.42296 0.61770
N12 N  0.93037 0.13380 0.52795
N13 N  2.10048 0.02367 1.20477
N14 N  1.71805 0.38114 1.24873
S15 S  1.97392 0.29749 1.34201
data_57_E-781.854_____d_____1.70
#  no.  57             rank   57 energy -781.854     density         1.70
_symmetry_cell_setting        triclinic
_symmetry_space_group_name_H-M  'P -1'
_symmetry_Int_Tables_number  2
loop_
_symmetry_equiv_pos_site_id
_symmetry_equiv_pos_as_xyz
1 x,y,z
2 -x,-y,-z
_cell_length_a      6.63
_cell_length_b      13.003
_cell_length_c      14.631
_cell_angle_alpha   56.901997
_cell_angle_beta    107.46901
_cell_angle_gamma   86.613
_cell_volume        967.8909
loop_
_atom_site_label
_atom_site_type_symbol
_atom_site_fract_x
_atom_site_fract_y
_atom_site_fract_z
C1 C  1.52962 0.65044 0.88082
S2 S  1.81991 0.58540 0.95913
C3 C  1.92427 0.66171 1.02182
C4 C  1.79332 0.76658 1.00666
S5 S  1.51217 0.83387 0.92374
C6 C  1.40784 0.74877 0.86658
C7 C  1.17450 0.79328 0.80119
C8 C  1.42725 0.58860 0.83106
C9 C  1.91289 0.81247 1.06552
C10 C  1.84040 0.91187 1.07069
N11 N  1.34444 0.53846 0.79081
N12 N  0.98552 0.82936 0.74826
N13 N  1.78042 0.99398 1.07500
N14 N  2.13773 0.63198 1.09126
S15 S  2.18910 0.72315 1.13948
C16 C  0.62141 0.29875 0.47346
S17 S  0.69286 0.39158 0.52661
C18 C  0.97556 0.34693 0.60214
C19 C  1.12662 0.24494 0.62282
S20 S  1.05219 0.15021 0.57651
C21 C  0.76319 0.20319 0.49329
C22 C  0.68621 0.13469 0.44608
C23 C  0.39142 0.33358 0.40443
C24 C  1.34616 0.22654 0.68539
C25 C  1.53493 0.13760 0.72048
N26 N  0.20516 0.36186 0.34851
N27 N  0.62399 0.07921 0.40786
N28 N  1.69094 0.06412 0.74942
N29 N  1.08539 0.40199 0.64968
S30 S  1.36045 0.33786 0.71758
data_58_E-781.810_____d_____1.74
#  no.  58             rank   58 energy -781.810     density         1.74
_symmetry_cell_setting        monoclinic
_symmetry_space_group_name_H-M  'P 21/c'
_symmetry_Int_Tables_number  14
loop_
_symmetry_equiv_pos_site_id
_symmetry_equiv_pos_as_xyz
1 x,y,z
2 -x,1/2+y,1/2-z
3 -x,-y,-z
4 x,1/2-y,1/2+z
_cell_length_a      20.015
_cell_length_b      12.382
_cell_length_c      10.867
_cell_angle_alpha   90.0
_cell_angle_beta    44.759
_cell_angle_gamma   90.0
_cell_volume        1896.298
loop_
_atom_site_label
_atom_site_type_symbol
_atom_site_fract_x
_atom_site_fract_y
_atom_site_fract_z
C1 C  0.63290 0.51140 2.09439
S2 S  0.72776 0.57820 1.89410
C3 C  0.68467 0.65131 1.82665
C4 C  0.58663 0.65240 1.91724
S5 S  0.49605 0.58129 2.10683
C6 C  0.54132 0.51239 2.17844
C7 C  0.47094 0.45512 2.33922
C8 C  0.66119 0.45328 2.16501
C9 C  0.56865 0.71714 1.83883
C10 C  0.48277 0.73735 1.89047
N11 N  0.68413 0.40626 2.22217
N12 N  0.41391 0.40878 2.46944
N13 N  0.41177 0.75409 1.93322
N14 N  0.73739 0.71491 1.68320
S15 S  0.67532 0.77611 1.65180
C16 C  0.82209 0.44177 1.30630
S17 S  0.83569 0.58104 1.25321
C18 C  0.89949 0.59582 1.03463
C19 C  0.93906 0.50722 0.91390
S20 S  0.92997 0.37218 0.96594
C21 C  0.85945 0.35915 1.19284
C22 C  0.84388 0.24991 1.25079
C23 C  0.76589 0.42151 1.48688
C24 C  0.98736 0.53862 0.74505
C25 C  1.03383 0.47506 0.59630
N26 N  0.72036 0.40515 1.63315
N27 N  0.83128 0.16143 1.29764
N28 N  1.07220 0.42250 0.47339
N29 N  0.91917 0.69092 0.95338
S30 S  0.98247 0.67941 0.73981
data_59_E-781.663_____d_____1.66
#  no.  59             rank   59 energy -781.663     density         1.66
_symmetry_cell_setting        triclinic
_symmetry_space_group_name_H-M  'P -1'
_symmetry_Int_Tables_number  2
loop_
_symmetry_equiv_pos_site_id
_symmetry_equiv_pos_as_xyz
1 x,y,z
2 -x,-y,-z
_cell_length_a      7.252
_cell_length_b      13.416999
_cell_length_c      10.55
_cell_angle_alpha   84.507
_cell_angle_beta    102.196
_cell_angle_gamma   95.899
_cell_volume        995.139
loop_
_atom_site_label
_atom_site_type_symbol
_atom_site_fract_x
_atom_site_fract_y
_atom_site_fract_z
C1 C  0.62799 1.00366 1.24609
S2 S  0.86380 1.04314 1.32149
C3 C  0.86202 1.12117 1.44274
C4 C  0.69251 1.15246 1.47220
S5 S  0.46389 1.11803 1.39203
C6 C  0.46982 1.03334 1.27370
C7 C  0.28691 0.99660 1.20608
C8 C  0.61549 0.93457 1.14888
C9 C  0.72594 1.21508 1.57376
C10 C  0.59651 1.25897 1.62812
N11 N  0.60544 0.87860 1.07021
N12 N  0.13874 0.96686 1.15137
N13 N  0.48951 1.29519 1.67308
N14 N  1.01741 1.16109 1.52258
S15 S  0.97048 1.23397 1.63130
C16 C  1.93307 0.53845 1.25113
S17 S  1.84371 0.64908 1.16366
C18 C  1.98016 0.69413 1.05082
C19 C  2.14663 0.64998 1.03609
S20 S  2.23825 0.54558 1.12798
C21 C  2.08916 0.49757 1.23730
C22 C  2.14791 0.40815 1.31364
C23 C  1.82309 0.49283 1.34219
C24 C  2.23309 0.69897 0.93894
C25 C  2.39496 0.67694 0.89797
N26 N  1.73394 0.45590 1.41589
N27 N  2.19554 0.33573 1.37541
N28 N  2.52870 0.65868 0.86409
N29 N  1.94647 0.77478 0.96476
S30 S  2.10397 0.80015 0.86695
data_60_E-781.590_____d_____1.72
#  no.  60             rank   60 energy -781.590     density         1.72
_symmetry_cell_setting        orthorhombic
_symmetry_space_group_name_H-M  'P 21 21 21'
_symmetry_Int_Tables_number  19
loop_
_symmetry_equiv_pos_site_id
_symmetry_equiv_pos_as_xyz
1 x,y,z
2 1/2-x,-y,1/2+z
3 -x,1/2+y,1/2-z
4 1/2+x,1/2-y,-z
_cell_length_a      8.46
_cell_length_b      6.702
_cell_length_c      16.923
_cell_angle_alpha   90.0
_cell_angle_beta    90.0
_cell_angle_gamma   90.0
_cell_volume        959.51587
loop_
_atom_site_label
_atom_site_type_symbol
_atom_site_fract_x
_atom_site_fract_y
_atom_site_fract_z
C1 C  0.78657 0.64477 1.24534
S2 S  0.89403 0.44554 1.20159
C3 C  0.99383 0.52989 1.11872
C4 C  0.98335 0.73049 1.08854
S5 S  0.87001 0.91957 1.12936
C6 C  0.77674 0.83207 1.21679
C7 C  0.68594 0.98037 1.25715
C8 C  0.70669 0.59132 1.31673
C9 C  1.07420 0.76392 1.02136
C10 C  1.09272 0.93872 0.97692
N11 N  0.64207 0.54798 1.37455
N12 N  0.61245 1.10054 1.28982
N13 N  1.10806 1.08324 0.94023
N14 N  1.09172 0.41862 1.07350
S15 S  1.17206 0.54251 0.99681
data_61_E-781.343_____d_____1.74
#  no.  61             rank   61 energy -781.343     density         1.74
_symmetry_cell_setting        monoclinic
_symmetry_space_group_name_H-M  'P 21/c'
_symmetry_Int_Tables_number  14
loop_
_symmetry_equiv_pos_site_id
_symmetry_equiv_pos_as_xyz
1 x,y,z
2 -x,1/2+y,1/2-z
3 -x,-y,-z
4 x,1/2-y,1/2+z
_cell_length_a      8.647
_cell_length_b      10.558
_cell_length_c      10.402
_cell_angle_alpha   90.0
_cell_angle_beta    91.594
_cell_angle_gamma   90.0
_cell_volume        949.28345
loop_
_atom_site_label
_atom_site_type_symbol
_atom_site_fract_x
_atom_site_fract_y
_atom_site_fract_z
C1 C  0.30692 0.66338 0.95643
S2 S  0.40317 0.57065 0.84063
C3 C  0.35813 0.41214 0.86022
C4 C  0.26246 0.36398 0.96038
S5 S  0.17734 0.45530 1.07737
C6 C  0.21787 0.61791 1.05018
C7 C  0.14637 0.70200 1.13842
C8 C  0.33099 0.79670 0.94334
C9 C  0.24211 0.23336 0.95695
C10 C  0.15713 0.15540 1.03797
N11 N  0.35047 0.90465 0.93268
N12 N  0.08841 0.77005 1.20989
N13 N  0.08682 0.09099 1.10492
N14 N  0.40692 0.31672 0.78474
S15 S  0.34355 0.17236 0.82761
data_62_E-780.773_____d_____1.77
#  no.  62             rank   62 energy -780.773     density         1.77
_symmetry_cell_setting        monoclinic
_symmetry_space_group_name_H-M  'P 21'
_symmetry_Int_Tables_number  4
loop_
_symmetry_equiv_pos_site_id
_symmetry_equiv_pos_as_xyz
1 x,y,z
2 -x,1/2+y,-z
_cell_length_a      7.012
_cell_length_b      6.254
_cell_length_c      10.602
_cell_angle_alpha   90.0
_cell_angle_beta    90.346
_cell_angle_gamma   90.0
_cell_volume        464.92157
loop_
_atom_site_label
_atom_site_type_symbol
_atom_site_fract_x
_atom_site_fract_y
_atom_site_fract_z
C1 C  1.33034 0.95242 1.18174
S2 S  1.53770 0.96523 1.27862
C3 C  1.47383 0.96325 1.43614
C4 C  1.27974 0.96196 1.48001
S5 S  1.07910 0.96281 1.38381
C6 C  1.14901 0.95184 1.22317
C7 C  0.99293 0.94165 1.13596
C8 C  1.36972 0.94209 1.04971
C9 C  1.26321 0.96017 1.61064
C10 C  1.09890 0.95792 1.68514
N11 N  1.40170 0.93366 0.94280
N12 N  0.86647 0.93337 1.06539
N13 N  0.96307 0.95595 1.74669
N14 N  1.59717 0.96263 1.53464
S15 S  1.49217 0.96001 1.67706
data_63_E-780.592_____d_____1.73
#  no.  63             rank   63 energy -780.592     density         1.73
_symmetry_cell_setting        triclinic
_symmetry_space_group_name_H-M  'P -1'
_symmetry_Int_Tables_number  2
loop_
_symmetry_equiv_pos_site_id
_symmetry_equiv_pos_as_xyz
1 x,y,z
2 -x,-y,-z
_cell_length_a      12.959
_cell_length_b      9.681
_cell_length_c      11.298
_cell_angle_alpha   83.278
_cell_angle_beta    97.946
_cell_angle_gamma   137.213
_cell_volume        953.3055
loop_
_atom_site_label
_atom_site_type_symbol
_atom_site_fract_x
_atom_site_fract_y
_atom_site_fract_z
C1 C  0.85979 1.57865 1.21490
S2 S  0.72578 1.30996 1.21164
C3 C  0.72244 1.23983 1.07586
C4 C  0.81085 1.38043 0.97882
S5 S  0.93401 1.64086 0.98113
C6 C  0.94195 1.70956 1.12379
C7 C  1.04643 1.92351 1.13675
C8 C  0.87614 1.65168 1.32633
C9 C  0.78978 1.28921 0.87851
C10 C  0.85657 1.37793 0.76940
N11 N  0.88937 1.71074 1.41660
N12 N  1.13108 2.09678 1.14720
N13 N  0.91184 1.45131 0.67925
N14 N  0.63763 1.04768 1.04580
S15 S  0.65889 1.02725 0.90728
C16 C  0.50038 1.44342 1.25864
S17 S  0.50719 1.26582 1.28888
C18 C  0.39777 1.10423 1.40638
C19 C  0.31969 1.12051 1.47246
S20 S  0.32219 1.30289 1.44626
C21 C  0.42754 1.45848 1.32089
C22 C  0.43037 1.60842 1.28832
C23 C  0.58136 1.57686 1.15858
C24 C  0.23861 0.97366 1.56291
C25 C  0.15022 0.94343 1.64357
N26 N  0.64693 1.68485 1.07752
N27 N  0.43260 1.72980 1.26197
N28 N  0.07711 0.91841 1.71020
N29 N  0.37339 0.94638 1.44895
S30 S  0.26133 0.81633 1.56391
data_64_E-780.451_____d_____1.72
#  no.  64             rank   64 energy -780.451     density         1.72
_symmetry_cell_setting        monoclinic
_symmetry_space_group_name_H-M  'P 21'
_symmetry_Int_Tables_number  4
loop_
_symmetry_equiv_pos_site_id
_symmetry_equiv_pos_as_xyz
1 x,y,z
2 -x,1/2+y,-z
_cell_length_a      13.719
_cell_length_b      4.714
_cell_length_c      9.842
_cell_angle_alpha   90.0
_cell_angle_beta    48.92
_cell_angle_gamma   90.0
_cell_volume        479.78583
loop_
_atom_site_label
_atom_site_type_symbol
_atom_site_fract_x
_atom_site_fract_y
_atom_site_fract_z
C1 C  0.69071 0.98070 1.70006
S2 S  0.59108 0.86900 1.65428
C3 C  0.63759 1.03854 1.46344
C4 C  0.73842 1.24896 1.36363
S5 S  0.82919 1.36786 1.41707
C6 C  0.78469 1.17819 1.60663
C7 C  0.85863 1.25158 1.65652
C8 C  0.66365 0.84037 1.85046
C9 C  0.75896 1.35555 1.21486
C10 C  0.84810 1.55915 1.08875
N11 N  0.64173 0.72660 1.97224
N12 N  0.91856 1.31108 1.69683
N13 N  0.92182 1.72732 0.98448
N14 N  0.58533 0.99336 1.38728
S15 S  0.65119 1.18980 1.20191
data_65_E-779.697_____d_____1.70
#  no.  65             rank   65 energy -779.697     density         1.70
_symmetry_cell_setting        triclinic
_symmetry_space_group_name_H-M  'P -1'
_symmetry_Int_Tables_number  2
loop_
_symmetry_equiv_pos_site_id
_symmetry_equiv_pos_as_xyz
1 x,y,z
2 -x,-y,-z
_cell_length_a      10.173
_cell_length_b      9.948
_cell_length_c      9.736
_cell_angle_alpha   91.633
_cell_angle_beta    91.4
_cell_angle_gamma   98.77901
_cell_volume        972.9411
loop_
_atom_site_label
_atom_site_type_symbol
_atom_site_fract_x
_atom_site_fract_y
_atom_site_fract_z
C1 C  1.58510 1.20305 0.40067
S2 S  1.56816 1.15474 0.57442
C3 C  1.44823 1.23513 0.65144
C4 C  1.37834 1.33178 0.58451
S5 S  1.40228 1.38393 0.41746
C6 C  1.51979 1.29379 0.33858
C7 C  1.54191 1.32497 0.19776
C8 C  1.67739 1.13599 0.32651
C9 C  1.28630 1.38297 0.66658
C10 C  1.20150 1.47712 0.63561
N11 N  1.75211 1.08163 0.26650
N12 N  1.55976 1.35025 0.08371
N13 N  1.13137 1.55489 0.60998
N14 N  1.40700 1.21661 0.78144
S15 S  1.28851 1.30891 0.82727
C16 C  0.91599 1.29937 0.90441
S17 S  0.93296 1.34179 1.08316
C18 C  1.05251 1.25843 1.15812
C19 C  1.12210 1.16381 1.08555
S20 S  1.09813 1.11737 0.91282
C21 C  0.98102 1.21052 0.83701
C22 C  0.95891 1.18414 0.69249
C23 C  0.82401 1.36920 0.83233
C24 C  1.21388 1.10957 1.16699
C25 C  1.29836 1.01620 1.13125
N26 N  0.74955 1.42580 0.77402
N27 N  0.94107 1.16275 0.57546
N28 N  1.36822 0.93908 1.10167
N29 N  1.09368 1.27245 1.29155
S30 S  1.21179 1.17823 1.33420
data_66_E-779.532_____d_____1.73
#  no.  66             rank   66 energy -779.532     density         1.73
_symmetry_cell_setting        orthorhombic
_symmetry_space_group_name_H-M  'P n a 21'
_symmetry_Int_Tables_number  33
loop_
_symmetry_equiv_pos_site_id
_symmetry_equiv_pos_as_xyz
1 x,y,z
2 -x,-y,1/2+z
3 1/2+x,1/2-y,z
4 1/2-x,1/2+y,1/2+z
_cell_length_a      20.034
_cell_length_b      3.631
_cell_length_c      13.117
_cell_angle_alpha   90.0
_cell_angle_beta    90.0
_cell_angle_gamma   90.0
_cell_volume        954.17584
loop_
_atom_site_label
_atom_site_type_symbol
_atom_site_fract_x
_atom_site_fract_y
_atom_site_fract_z
C1 C  0.67965 0.41516 1.21626
S2 S  0.63756 0.52945 1.33123
C3 C  0.55585 0.65307 1.30518
C4 C  0.52805 0.67550 1.20405
S5 S  0.57118 0.58474 1.09234
C6 C  0.65352 0.43752 1.12178
C7 C  0.69238 0.33873 1.03453
C8 C  0.74670 0.29088 1.23086
C9 C  0.46130 0.78001 1.20185
C10 C  0.41876 0.82809 1.11814
N11 N  0.80098 0.19016 1.24274
N12 N  0.72383 0.25871 0.96385
N13 N  0.38360 0.86764 1.04894
N14 N  0.50939 0.74139 1.37583
S15 S  0.43410 0.84892 1.32712
data_67_E-779.500_____d_____1.75
#  no.  67             rank   67 energy -779.500     density         1.75
_symmetry_cell_setting        triclinic
_symmetry_space_group_name_H-M  'P -1'
_symmetry_Int_Tables_number  2
loop_
_symmetry_equiv_pos_site_id
_symmetry_equiv_pos_as_xyz
1 x,y,z
2 -x,-y,-z
_cell_length_a      8.085
_cell_length_b      7.289
_cell_length_c      8.292
_cell_angle_alpha   94.113
_cell_angle_beta    98.27
_cell_angle_gamma   101.313
_cell_volume        471.66162
loop_
_atom_site_label
_atom_site_type_symbol
_atom_site_fract_x
_atom_site_fract_y
_atom_site_fract_z
C1 C  1.01388 0.79177 0.75877
S2 S  1.12739 1.00045 0.88186
C3 C  1.27695 0.94688 1.03266
C4 C  1.29826 0.75869 1.05744
S5 S  1.17891 0.55585 0.94222
C6 C  1.03389 0.61595 0.78266
C7 C  0.93458 0.45809 0.67543
C8 C  0.89325 0.82348 0.62527
C9 C  1.42666 0.75009 1.18592
C10 C  1.48232 0.59301 1.24377
N11 N  0.79563 0.84925 0.51715
N12 N  0.85422 0.33020 0.58863
N13 N  1.52836 0.46317 1.29151
N14 N  1.38937 1.07385 1.14289
S15 S  1.51948 0.97901 1.27433
data_68_E-779.474_____d_____1.68
#  no.  68             rank   68 energy -779.474     density         1.68
_symmetry_cell_setting        monoclinic
_symmetry_space_group_name_H-M  'P 21'
_symmetry_Int_Tables_number  4
loop_
_symmetry_equiv_pos_site_id
_symmetry_equiv_pos_as_xyz
1 x,y,z
2 -x,1/2+y,-z
_cell_length_a      28.499
_cell_length_b      9.683
_cell_length_c      5.2299995
_cell_angle_alpha   90.0
_cell_angle_beta    137.239
_cell_angle_gamma   90.0
_cell_volume        979.8819
loop_
_atom_site_label
_atom_site_type_symbol
_atom_site_fract_x
_atom_site_fract_y
_atom_site_fract_z
C1 C  0.60421 1.41614 0.60503
S2 S  0.55380 1.55641 0.51835
C3 C  0.56939 1.70234 0.39824
C4 C  0.61874 1.70855 0.38965
S5 S  0.67054 1.57273 0.49789
C6 C  0.65045 1.42250 0.59771
C7 C  0.68829 1.30242 0.67347
C8 C  0.59202 1.28890 0.68752
C9 C  0.62230 1.83664 0.28440
C10 C  0.66374 1.87932 0.24523
N11 N  0.58212 1.18588 0.75420
N12 N  0.71895 1.20520 0.73475
N13 N  0.69797 1.91456 0.21269
N14 N  0.53745 1.82548 0.29999
S15 S  0.56347 1.94809 0.19700
C16 C  0.89581 1.31772 1.27193
S17 S  0.94619 1.17745 1.58863
C18 C  0.93065 1.03152 1.34391
C19 C  0.88135 1.02529 0.94050
S20 S  0.82957 1.16111 0.63415
C21 C  0.84961 1.31135 0.89462
C22 C  0.81178 1.43142 0.66751
C23 C  0.90795 1.44495 1.45180
C24 C  0.87782 0.89721 0.80688
C25 C  0.83644 0.85452 0.43624
N26 N  0.91783 1.54797 1.59762
N27 N  0.78114 1.52863 0.48346
N28 N  0.80226 0.81928 0.12991
N29 N  0.96259 0.90838 1.50137
S30 S  0.93663 0.78577 1.19034
data_69_E-779.432_____d_____1.76
#  no.  69             rank   69 energy -779.432     density         1.76
_symmetry_cell_setting        orthorhombic
_symmetry_space_group_name_H-M  'P 21 21 21'
_symmetry_Int_Tables_number  19
loop_
_symmetry_equiv_pos_site_id
_symmetry_equiv_pos_as_xyz
1 x,y,z
2 1/2-x,-y,1/2+z
3 -x,1/2+y,1/2-z
4 1/2+x,1/2-y,-z
_cell_length_a      12.775
_cell_length_b      12.354
_cell_length_c      11.884
_cell_angle_alpha   90.0
_cell_angle_beta    90.0
_cell_angle_gamma   90.0
_cell_volume        1875.5607
loop_
_atom_site_label
_atom_site_type_symbol
_atom_site_fract_x
_atom_site_fract_y
_atom_site_fract_z
C1 C  1.23967 1.11978 0.33825
S2 S  1.23273 1.13796 0.19011
C3 C  1.24656 1.27373 0.15712
C4 C  1.25693 1.35873 0.23939
S5 S  1.25703 1.33997 0.38389
C6 C  1.24908 1.19956 0.41494
C7 C  1.25360 1.17507 0.53243
C8 C  1.23441 1.00915 0.37314
C9 C  1.26720 1.46157 0.19313
C10 C  1.27907 1.56163 0.24710
N11 N  1.23017 0.91954 0.40134
N12 N  1.25729 1.15530 0.62760
N13 N  1.28893 1.64432 0.29172
N14 N  1.24921 1.31494 0.05177
S15 S  1.26377 1.45033 0.04645
C16 C  1.01177 1.04753 0.86692
S17 S  1.01453 1.19002 0.88716
C18 C  1.00260 1.21997 1.02893
C19 C  0.98755 1.14001 1.11572
S20 S  0.97860 1.00172 1.09338
C21 C  0.99739 0.97303 0.94831
C22 C  0.99635 0.86014 0.92181
C23 C  1.02661 1.01485 0.75260
C24 C  0.98023 1.18308 1.22353
C25 C  0.96604 1.13005 1.32660
N26 N  1.03866 0.98843 0.66002
N27 N  0.99551 0.76870 0.90040
N28 N  0.95436 1.08619 1.41178
N29 N  1.00602 1.32047 1.07379
S30 S  0.99240 1.32386 1.21469
data_70_E-779.193_____d_____1.74
#  no.  70             rank   70 energy -779.193     density         1.74
_symmetry_cell_setting        orthorhombic
_symmetry_space_group_name_H-M  'P n a 21'
_symmetry_Int_Tables_number  33
loop_
_symmetry_equiv_pos_site_id
_symmetry_equiv_pos_as_xyz
1 x,y,z
2 -x,-y,1/2+z
3 1/2+x,1/2-y,z
4 1/2-x,1/2+y,1/2+z
_cell_length_a      9.577
_cell_length_b      20.991
_cell_length_c      4.714
_cell_angle_alpha   90.0
_cell_angle_beta    90.0
_cell_angle_gamma   90.0
_cell_volume        947.6592
loop_
_atom_site_label
_atom_site_type_symbol
_atom_site_fract_x
_atom_site_fract_y
_atom_site_fract_z
C1 C  1.01037 0.84289 0.80215
S2 S  1.09937 0.79768 1.06460
C3 C  1.26914 0.82491 1.10022
C4 C  1.32929 0.87489 0.92999
S5 S  1.24319 0.91576 0.66279
C6 C  1.06714 0.88949 0.64284
C7 C  0.98504 0.92258 0.43676
C8 C  0.86674 0.82590 0.76838
C9 C  1.46737 0.88877 0.99702
C10 C  1.55729 0.93405 0.87751
N11 N  0.75044 0.81213 0.74117
N12 N  0.91860 0.94941 0.26987
N13 N  1.63157 0.97150 0.77879
N14 N  1.36340 0.80269 1.28939
S15 S  1.52023 0.83880 1.27387
data_71_E-779.186_____d_____1.77
#  no.  71             rank   71 energy -779.186     density         1.77
_symmetry_cell_setting        monoclinic
_symmetry_space_group_name_H-M  'P 21'
_symmetry_Int_Tables_number  4
loop_
_symmetry_equiv_pos_site_id
_symmetry_equiv_pos_as_xyz
1 x,y,z
2 -x,1/2+y,-z
_cell_length_a      10.644
_cell_length_b      3.712
_cell_length_c      11.882
_cell_angle_alpha   90.0
_cell_angle_beta    96.196
_cell_angle_gamma   90.0
_cell_volume        466.72174
loop_
_atom_site_label
_atom_site_type_symbol
_atom_site_fract_x
_atom_site_fract_y
_atom_site_fract_z
C1 C  0.92892 0.40247 0.79282
S2 S  1.03463 0.51742 0.91356
C3 C  1.18900 0.43984 0.88661
C4 C  1.22404 0.28763 0.78290
S5 S  1.11892 0.15648 0.66869
C6 C  0.96208 0.25920 0.69608
C7 C  0.86826 0.17650 0.60434
C8 C  0.79922 0.47542 0.80521
C9 C  1.35371 0.25075 0.78037
C10 C  1.42068 0.11588 0.69429
N11 N  0.69421 0.53464 0.81527
N12 N  0.79233 0.10952 0.53002
N13 N  1.47601 0.00456 0.62311
N14 N  1.29290 0.51240 0.95886
S15 S  1.43036 0.40821 0.90858
data_72_E-779.057_____d_____1.78
#  no.  72             rank   72 energy -779.057     density         1.78
_symmetry_cell_setting        monoclinic
_symmetry_space_group_name_H-M  'P 21'
_symmetry_Int_Tables_number  4
loop_
_symmetry_equiv_pos_site_id
_symmetry_equiv_pos_as_xyz
1 x,y,z
2 -x,1/2+y,-z
_cell_length_a      11.228
_cell_length_b      9.966
_cell_length_c      4.1639996
_cell_angle_alpha   90.0
_cell_angle_beta    85.421
_cell_angle_gamma   90.0
_cell_volume        464.45703
loop_
_atom_site_label
_atom_site_type_symbol
_atom_site_fract_x
_atom_site_fract_y
_atom_site_fract_z
C1 C  0.80242 0.53287 1.69649
S2 S  0.90780 0.65905 1.77722
C3 C  0.86678 0.81060 1.61511
C4 C  0.76499 0.82805 1.42929
S5 S  0.66741 0.70175 1.33629
C6 C  0.70751 0.54955 1.52179
C7 C  0.62871 0.44010 1.47198
C8 C  0.82571 0.40540 1.83608
C9 C  0.74954 0.95889 1.32429
C10 C  0.66117 1.01182 1.14158
N11 N  0.84459 0.30220 1.94926
N12 N  0.56486 0.35152 1.43161
N13 N  0.58808 1.05556 0.99071
N14 N  0.92479 0.92831 1.64408
S15 S  0.86328 1.05879 1.46059
data_73_E-778.906_____d_____1.77
#  no.  73             rank   73 energy -778.906     density         1.77
_symmetry_cell_setting        monoclinic
_symmetry_space_group_name_H-M  'C c'
_symmetry_Int_Tables_number  9
loop_
_symmetry_equiv_pos_site_id
_symmetry_equiv_pos_as_xyz
1 x,y,z
2 x,-y,1/2+z
3 1/2+x,1/2+y,z
4 1/2+x,1/2-y,1/2+z
_cell_length_a      10.56
_cell_length_b      22.112
_cell_length_c      9.975
_cell_angle_alpha   90.0
_cell_angle_beta    23.645998
_cell_angle_gamma   90.0
_cell_volume        934.2022
loop_
_atom_site_label
_atom_site_type_symbol
_atom_site_fract_x
_atom_site_fract_y
_atom_site_fract_z
C1 C  0.80699 0.15709 1.23783
S2 S  0.69374 0.20186 1.48755
C3 C  0.88709 0.17706 1.44279
C4 C  1.09624 0.12570 1.24371
S5 S  1.18850 0.08029 1.01819
C6 C  1.00204 0.10897 1.05270
C7 C  1.07566 0.07617 0.86178
C8 C  0.67109 0.17630 1.24551
C9 C  1.22484 0.11437 1.24477
C10 C  1.43527 0.06895 1.08072
N11 N  0.56104 0.19189 1.25175
N12 N  1.13540 0.04960 0.70709
N13 N  1.60931 0.03142 0.94497
N14 N  0.86427 0.20275 1.58753
S15 S  1.08143 0.16852 1.49626
data_74_E-778.825_____d_____1.72
#  no.  74             rank   74 energy -778.825     density         1.72
_symmetry_cell_setting        monoclinic
_symmetry_space_group_name_H-M  'P 21/c'
_symmetry_Int_Tables_number  14
loop_
_symmetry_equiv_pos_site_id
_symmetry_equiv_pos_as_xyz
1 x,y,z
2 -x,1/2+y,1/2-z
3 -x,-y,-z
4 x,1/2-y,1/2+z
_cell_length_a      6.453
_cell_length_b      11.482
_cell_length_c      13.55
_cell_angle_alpha   90.0
_cell_angle_beta    107.21
_cell_angle_gamma   90.0
_cell_volume        959.01404
loop_
_atom_site_label
_atom_site_type_symbol
_atom_site_fract_x
_atom_site_fract_y
_atom_site_fract_z
C1 C  1.32587 1.27579 0.97814
S2 S  1.06031 1.22965 0.90792
C3 C  1.07294 1.09939 0.84555
C4 C  1.27201 1.04139 0.84728
S5 S  1.53014 1.09161 0.91109
C6 C  1.51170 1.22144 0.97931
C7 C  1.71685 1.26707 1.03873
C8 C  1.33074 1.37992 1.03665
C9 C  1.24207 0.93777 0.79173
C10 C  1.39677 0.85944 0.77706
N11 N  1.33459 1.46423 1.08405
N12 N  1.88303 1.30398 1.08684
N13 N  1.52466 0.79469 0.76500
N14 N  0.89973 1.03802 0.78888
S15 S  0.96354 0.91424 0.73785
data_75_E-778.292_____d_____1.76
#  no.  75             rank   75 energy -778.292     density         1.76
_symmetry_cell_setting        monoclinic
_symmetry_space_group_name_H-M  'P 21'
_symmetry_Int_Tables_number  4
loop_
_symmetry_equiv_pos_site_id
_symmetry_equiv_pos_as_xyz
1 x,y,z
2 -x,1/2+y,-z
_cell_length_a      17.323
_cell_length_b      6.483
_cell_length_c      8.669
_cell_angle_alpha   90.0
_cell_angle_beta    151.14798
_cell_angle_gamma   90.0
_cell_volume        469.7961
loop_
_atom_site_label
_atom_site_type_symbol
_atom_site_fract_x
_atom_site_fract_y
_atom_site_fract_z
C1 C  0.71564 0.30675 0.81439
S2 S  0.75784 0.36692 0.69247
C3 C  0.95792 0.32161 1.00352
C4 C  1.07286 0.25461 1.31798
S5 S  1.03125 0.20897 1.43797
C6 C  0.82362 0.24467 1.10907
C7 C  0.77553 0.20106 1.17982
C8 C  0.55086 0.32937 0.56691
C9 C  1.22651 0.22799 1.52874
C10 C  1.36606 0.16450 1.84882
N11 N  0.41740 0.34767 0.36639
N12 N  0.73667 0.16568 1.23725
N13 N  1.48136 0.11193 2.11332
N14 N  1.02819 0.34356 0.98702
S15 S  1.22488 0.28744 1.32907
data_76_E-778.292_____d_____1.69
#  no.  76             rank   76 energy -778.292     density         1.69
_symmetry_cell_setting        monoclinic
_symmetry_space_group_name_H-M  'P 21/c'
_symmetry_Int_Tables_number  14
loop_
_symmetry_equiv_pos_site_id
_symmetry_equiv_pos_as_xyz
1 x,y,z
2 -x,1/2+y,1/2-z
3 -x,-y,-z
4 x,1/2-y,1/2+z
_cell_length_a      10.185
_cell_length_b      10.781
_cell_length_c      12.066
_cell_angle_alpha   90.0
_cell_angle_beta    132.59499
_cell_angle_gamma   90.0
_cell_volume        975.3339
loop_
_atom_site_label
_atom_site_type_symbol
_atom_site_fract_x
_atom_site_fract_y
_atom_site_fract_z
C1 C  0.28981 0.60326 0.94143
S2 S  0.37928 0.51664 1.10482
C3 C  0.35484 0.35939 1.06583
C4 C  0.26661 0.30845 0.91959
S5 S  0.17040 0.39478 0.75928
C6 C  0.20694 0.55524 0.80474
C7 C  0.13965 0.63447 0.68094
C8 C  0.31240 0.73441 0.96509
C9 C  0.26338 0.17952 0.91528
C10 C  0.19044 0.09972 0.79399
N11 N  0.33078 0.84060 0.98434
N12 N  0.08515 0.69858 0.58066
N13 N  0.13021 0.03378 0.69373
N14 N  0.41501 0.26768 1.16684
S15 S  0.37154 0.12358 1.09540
data_77_E-778.186_____d_____1.71
#  no.  77             rank   77 energy -778.186     density         1.71
_symmetry_cell_setting        monoclinic
_symmetry_space_group_name_H-M  'P 21'
_symmetry_Int_Tables_number  4
loop_
_symmetry_equiv_pos_site_id
_symmetry_equiv_pos_as_xyz
1 x,y,z
2 -x,1/2+y,-z
_cell_length_a      12.581
_cell_length_b      7.021
_cell_length_c      10.946
_cell_angle_alpha   90.0
_cell_angle_beta    90.55599
_cell_angle_gamma   90.0
_cell_volume        966.8278
loop_
_atom_site_label
_atom_site_type_symbol
_atom_site_fract_x
_atom_site_fract_y
_atom_site_fract_z
C1 C  0.99646 0.45555 0.26875
S2 S  0.95091 0.24674 0.34356
C3 C  0.86445 0.30753 0.45936
C4 C  0.83846 0.50051 0.49249
S5 S  0.88892 0.70267 0.42319
C6 C  0.97219 0.63583 0.30026
C7 C  1.01399 0.79327 0.23321
C8 C  1.06423 0.41866 0.16734
C9 C  0.76704 0.51455 0.58822
C10 C  0.72442 0.67720 0.64337
N11 N  1.11908 0.38870 0.08520
N12 N  1.04780 0.92083 0.17894
N13 N  0.68916 0.81165 0.68889
N14 N  0.81212 0.18252 0.53093
S15 S  0.73320 0.28467 0.63563
C16 C  0.65589 1.08785 1.01967
S17 S  0.56160 0.92195 0.96127
C18 C  0.49585 1.01805 0.83598
C19 C  0.51270 1.20840 0.79093
S20 S  0.60044 1.37228 0.85388
C21 C  0.67119 1.26598 0.97746
C22 C  0.74953 1.38730 1.03220
C23 C  0.71810 1.01689 1.11976
C24 C  0.45101 1.25420 0.68901
C25 C  0.44693 1.42385 0.62177
N26 N  0.76847 0.95933 1.20080
N27 N  0.81297 1.48561 1.07648
N28 N  0.44361 1.56406 0.56618
N29 N  0.42218 0.92661 0.76700
S30 S  0.37237 1.05716 0.65077
data_78_E-778.020_____d_____1.76
#  no.  78             rank   78 energy -778.020     density         1.76
_symmetry_cell_setting        triclinic
_symmetry_space_group_name_H-M  'P -1'
_symmetry_Int_Tables_number  2
loop_
_symmetry_equiv_pos_site_id
_symmetry_equiv_pos_as_xyz
1 x,y,z
2 -x,-y,-z
_cell_length_a      3.54
_cell_length_b      10.775
_cell_length_c      26.018
_cell_angle_alpha   91.037994
_cell_angle_beta    80.796
_cell_angle_gamma   73.343994
_cell_volume        936.3884
loop_
_atom_site_label
_atom_site_type_symbol
_atom_site_fract_x
_atom_site_fract_y
_atom_site_fract_z
C1 C  0.65858 0.90627 0.64630
S2 S  0.58409 1.00252 0.70530
C3 C  0.53365 1.16278 0.69196
C4 C  0.56775 1.20812 0.64015
S5 S  0.66520 1.11113 0.58290
C6 C  0.69141 0.94901 0.59790
C7 C  0.75235 0.86211 0.55312
C8 C  0.68278 0.77322 0.65370
C9 C  0.51542 1.34090 0.63903
C10 C  0.52680 1.41730 0.59614
N11 N  0.70224 0.66549 0.65972
N12 N  0.80163 0.79180 0.51685
N13 N  0.53602 1.48044 0.56069
N14 N  0.45739 1.26235 0.72818
S15 S  0.42353 1.40750 0.70323
C16 C  0.89199 2.06360 0.85176
S17 S  1.01952 1.96288 0.79299
C18 C  1.03231 1.80532 0.80690
C19 C  0.96737 1.76294 0.85892
S20 S  0.86763 1.86113 0.91588
C21 C  0.83259 2.02348 0.90035
C22 C  0.73190 2.11372 0.94491
C23 C  0.85389 2.19735 0.84394
C24 C  0.99157 1.63200 0.86049
C25 C  0.94413 1.55873 0.90369
N26 N  0.82296 2.30565 0.83758
N27 N  0.65029 2.18675 0.98101
N28 N  0.90471 1.49820 0.93940
N29 N  1.10361 1.70540 0.77099
S30 S  1.09566 1.56342 0.79646
data_79_E-777.821_____d_____1.67
#  no.  79             rank   79 energy -777.821     density         1.67
_symmetry_cell_setting        monoclinic
_symmetry_space_group_name_H-M  'C 2/c'
_symmetry_Int_Tables_number  15
loop_
_symmetry_equiv_pos_site_id
_symmetry_equiv_pos_as_xyz
1 x,y,z
2 -x,y,1/2-z
3 -x,-y,-z
4 x,-y,1/2+z
5 1/2+x,1/2+y,z
6 1/2-x,1/2+y,1/2-z
7 1/2-x,1/2-y,-z
8 1/2+x,1/2-y,1/2+z
_cell_length_a      13.679
_cell_length_b      12.696
_cell_length_c      11.507
_cell_angle_alpha   90.0
_cell_angle_beta    81.321
_cell_angle_gamma   90.0
_cell_volume        1975.5211
loop_
_atom_site_label
_atom_site_type_symbol
_atom_site_fract_x
_atom_site_fract_y
_atom_site_fract_z
C1 C  0.80951 0.72311 0.73418
S2 S  0.90696 0.65823 0.64181
C3 C  0.86044 0.59171 0.53070
C4 C  0.75698 0.58653 0.51981
S5 S  0.66235 0.64504 0.61514
C6 C  0.71279 0.71781 0.72387
C7 C  0.64072 0.77340 0.80392
C8 C  0.84174 0.78479 0.82522
C9 C  0.73711 0.52872 0.42342
C10 C  0.64630 0.50772 0.38590
N11 N  0.86789 0.83475 0.89890
N12 N  0.58231 0.81842 0.86870
N13 N  0.57125 0.49042 0.35487
N14 N  0.91516 0.53777 0.44261
S15 S  0.84887 0.48145 0.34733
data_80_E-777.712_____d_____1.70
#  no.  80             rank   80 energy -777.712     density         1.70
_symmetry_cell_setting        monoclinic
_symmetry_space_group_name_H-M  'P 21/c'
_symmetry_Int_Tables_number  14
loop_
_symmetry_equiv_pos_site_id
_symmetry_equiv_pos_as_xyz
1 x,y,z
2 -x,1/2+y,1/2-z
3 -x,-y,-z
4 x,1/2-y,1/2+z
_cell_length_a      8.893
_cell_length_b      8.225
_cell_length_c      16.462
_cell_angle_alpha   90.0
_cell_angle_beta    126.15501
_cell_angle_gamma   90.0
_cell_volume        972.2287
loop_
_atom_site_label
_atom_site_type_symbol
_atom_site_fract_x
_atom_site_fract_y
_atom_site_fract_z
C1 C  0.82520 0.27770 0.92624
S2 S  0.67951 0.38809 0.81219
C3 C  0.81350 0.48458 0.78192
C4 C  1.01408 0.48077 0.84379
S5 S  1.15417 0.38051 0.95798
C6 C  1.01280 0.27483 0.98402
C7 C  1.11566 0.18155 1.07476
C8 C  0.72572 0.18693 0.95457
C9 C  1.09146 0.56694 0.80409
C10 C  1.27899 0.58876 0.84308
N11 N  0.64509 0.11340 0.97746
N12 N  1.19903 0.10601 1.14825
N13 N  1.43399 0.60670 0.87530
N14 N  0.74610 0.57330 0.69787
S15 S  0.91100 0.65193 0.68920
data_81_E-777.622_____d_____1.69
#  no.  81             rank   81 energy -777.622     density         1.69
_symmetry_cell_setting        triclinic
_symmetry_space_group_name_H-M  'P -1'
_symmetry_Int_Tables_number  2
loop_
_symmetry_equiv_pos_site_id
_symmetry_equiv_pos_as_xyz
1 x,y,z
2 -x,-y,-z
_cell_length_a      10.846
_cell_length_b      11.895
_cell_length_c      7.019
_cell_angle_alpha   59.525
_cell_angle_beta    55.306
_cell_angle_gamma   99.861
_cell_volume        488.15442
loop_
_atom_site_label
_atom_site_type_symbol
_atom_site_fract_x
_atom_site_fract_y
_atom_site_fract_z
C1 C  0.19024 0.48230 1.15892
S2 S  0.11798 0.56848 0.99084
C3 C  0.16880 0.74750 0.89352
C4 C  0.24900 0.81013 0.95755
S5 S  0.30718 0.71786 1.14183
C6 C  0.26469 0.54101 1.21931
C7 C  0.31723 0.46065 1.35660
C8 C  0.16315 0.33883 1.23010
C9 C  0.27775 0.95609 0.85755
C10 C  0.35267 1.05082 0.87973
N11 N  0.14123 0.22269 1.28760
N12 N  0.35984 0.39565 1.46773
N13 N  0.41468 1.12914 0.89793
N14 N  0.13948 0.84765 0.74815
S15 S  0.20367 1.01322 0.68365
data_82_E-777.496_____d_____1.72
#  no.  82             rank   82 energy -777.496     density         1.72
_symmetry_cell_setting        triclinic
_symmetry_space_group_name_H-M  'P -1'
_symmetry_Int_Tables_number  2
loop_
_symmetry_equiv_pos_site_id
_symmetry_equiv_pos_as_xyz
1 x,y,z
2 -x,-y,-z
_cell_length_a      10.185
_cell_length_b      17.451
_cell_length_c      11.493
_cell_angle_alpha   137.76999
_cell_angle_beta    118.947
_cell_angle_gamma   89.75
_cell_volume        959.3995
loop_
_atom_site_label
_atom_site_type_symbol
_atom_site_fract_x
_atom_site_fract_y
_atom_site_fract_z
C1 C  0.79348 1.10481 0.59591
S2 S  0.75605 0.94574 0.35219
C3 C  0.82957 0.96560 0.26312
C4 C  0.90155 1.09110 0.36577
S5 S  0.92612 1.24189 0.59292
C6 C  0.86036 1.22183 0.69092
C7 C  0.88414 1.34389 0.88720
C8 C  0.74573 1.10096 0.69053
C9 C  0.95213 1.08285 0.26580
C10 C  1.02669 1.18370 0.32125
N11 N  0.70709 1.09779 0.76714
N12 N  0.90345 1.44278 1.04618
N13 N  1.08840 1.26710 0.36719
N14 N  0.82792 0.86692 0.08942
S15 S  0.90871 0.91719 0.04354
C16 C  0.29394 0.60497 1.59555
S17 S  0.25796 0.44653 1.35287
C18 C  0.33092 0.46682 1.26385
C19 C  0.40143 0.59214 1.36578
S20 S  0.42456 0.74226 1.59189
C21 C  0.35945 0.72182 1.68989
C22 C  0.38213 0.84336 1.88537
C23 C  0.24658 0.60078 1.69011
C24 C  0.45181 0.58432 1.26602
C25 C  0.52510 0.68515 1.32094
N26 N  0.20826 0.59734 1.76666
N27 N  0.40056 0.94183 2.04370
N28 N  0.58577 0.76852 1.36644
N29 N  0.33012 0.36869 1.09088
S30 S  0.41005 0.41927 1.04486
data_83_E-777.443_____d_____1.69
#  no.  83             rank   83 energy -777.443     density         1.69
_symmetry_cell_setting        monoclinic
_symmetry_space_group_name_H-M  'P 21/c'
_symmetry_Int_Tables_number  14
loop_
_symmetry_equiv_pos_site_id
_symmetry_equiv_pos_as_xyz
1 x,y,z
2 -x,1/2+y,1/2-z
3 -x,-y,-z
4 x,1/2-y,1/2+z
_cell_length_a      6.974
_cell_length_b      11.399
_cell_length_c      12.443
_cell_angle_alpha   90.0
_cell_angle_beta    100.336
_cell_angle_gamma   90.0
_cell_volume        973.1247
loop_
_atom_site_label
_atom_site_type_symbol
_atom_site_fract_x
_atom_site_fract_y
_atom_site_fract_z
C1 C  0.78593 0.22260 1.00936
S2 S  0.56084 0.26866 0.93007
C3 C  0.43364 0.35351 1.00896
C4 C  0.49915 0.37735 1.12339
S5 S  0.71377 0.32551 1.20095
C6 C  0.84640 0.24482 1.11646
C7 C  1.03098 0.20277 1.17195
C8 C  0.90583 0.15685 0.94925
C9 C  0.37294 0.44781 1.16968
C10 C  0.38989 0.48843 1.27722
N11 N  1.00289 0.10365 0.90053
N12 N  1.18046 0.16876 1.21692
N13 N  0.40398 0.52204 1.36610
N14 N  0.26065 0.40641 0.97267
S15 S  0.17296 0.48347 1.06871
data_84_E-777.434_____d_____1.70
#  no.  84             rank   84 energy -777.434     density         1.70
_symmetry_cell_setting        triclinic
_symmetry_space_group_name_H-M  'P -1'
_symmetry_Int_Tables_number  2
loop_
_symmetry_equiv_pos_site_id
_symmetry_equiv_pos_as_xyz
1 x,y,z
2 -x,-y,-z
_cell_length_a      10.478
_cell_length_b      5.9869995
_cell_length_c      10.932
_cell_angle_alpha   69.734
_cell_angle_beta    72.113
_cell_angle_gamma   115.953
_cell_volume        485.4292
loop_
_atom_site_label
_atom_site_type_symbol
_atom_site_fract_x
_atom_site_fract_y
_atom_site_fract_z
C1 C  1.16058 0.33950 0.81932
S2 S  1.27493 0.40904 0.90961
C3 C  1.42579 0.35387 0.85124
C4 C  1.44761 0.25219 0.75017
S5 S  1.32767 0.16769 0.67090
C6 C  1.18108 0.24359 0.72519
C7 C  1.08102 0.19434 0.65933
C8 C  1.03866 0.39468 0.85452
C9 C  1.57706 0.22467 0.71911
C10 C  1.63343 0.13393 0.62656
N11 N  0.93999 0.43949 0.88303
N12 N  1.00005 0.15447 0.60594
N13 N  1.68005 0.05906 0.54999
N14 N  1.53889 0.39940 0.89324
S15 S  1.67021 0.32722 0.81737
data_85_E-777.259_____d_____1.73
#  no.  85             rank   85 energy -777.259     density         1.73
_symmetry_cell_setting        triclinic
_symmetry_space_group_name_H-M  'P 1'
_symmetry_Int_Tables_number  1
loop_
_symmetry_equiv_pos_site_id
_symmetry_equiv_pos_as_xyz
1 x,y,z
_cell_length_a      18.868
_cell_length_b      5.773
_cell_length_c      8.724
_cell_angle_alpha   96.09699
_cell_angle_beta    88.611
_cell_angle_gamma   149.314
_cell_volume        477.97226
loop_
_atom_site_label
_atom_site_type_symbol
_atom_site_fract_x
_atom_site_fract_y
_atom_site_fract_z
C1 C  1.05765 1.07126 0.79278
S2 S  0.94753 0.54303 0.84359
C3 C  0.89637 0.48244 1.02417
C4 C  0.94307 0.82482 1.12044
S5 S  1.05749 1.35076 1.07283
C6 C  1.10139 1.39116 0.88337
C7 C  1.19057 1.80544 0.83003
C8 C  1.09935 1.14020 0.64139
C9 C  0.88789 0.70006 1.26061
C10 C  0.90968 0.94401 1.38073
N11 N  1.13306 1.19578 0.51876
N12 N  1.26277 2.14096 0.78690
N13 N  0.92764 1.14560 1.47997
N14 N  0.80790 0.11177 1.09451
S15 S  0.77766 0.15271 1.26992
C16 C  1.45046 1.40784 2.17639
S17 S  1.56553 1.94597 2.12956
C18 C  1.61056 1.99749 1.94517
C19 C  1.56559 1.65909 1.84894
S20 S  1.46025 1.14875 1.90075
C21 C  1.40897 1.09282 2.08620
C22 C  1.31601 0.67081 2.13650
C23 C  1.40176 1.32446 2.32385
C24 C  1.61466 1.77441 1.70521
C25 C  1.59181 1.52970 1.58367
N26 N  1.36232 1.25708 2.44325
N27 N  1.24071 0.32896 2.17716
N28 N  1.57285 1.32727 1.48319
N29 N  1.69195 2.35634 1.87140
S30 S  1.71692 2.30776 1.69247
data_86_E-777.104_____d_____1.66
#  no.  86             rank   86 energy -777.104     density         1.66
_symmetry_cell_setting        monoclinic
_symmetry_space_group_name_H-M  'P 21/c'
_symmetry_Int_Tables_number  14
loop_
_symmetry_equiv_pos_site_id
_symmetry_equiv_pos_as_xyz
1 x,y,z
2 -x,1/2+y,1/2-z
3 -x,-y,-z
4 x,1/2-y,1/2+z
_cell_length_a      10.531
_cell_length_b      14.475
_cell_length_c      8.174
_cell_angle_alpha   90.0
_cell_angle_beta    127.267
_cell_angle_gamma   90.0
_cell_volume        991.60565
loop_
_atom_site_label
_atom_site_type_symbol
_atom_site_fract_x
_atom_site_fract_y
_atom_site_fract_z
C1 C  0.53717 1.06343 0.27528
S2 S  0.66660 0.99360 0.25643
C3 C  0.81535 1.06106 0.28677
C4 C  0.82578 1.15989 0.31317
S5 S  0.69251 1.22751 0.31842
C6 C  0.54709 1.15589 0.29940
C7 C  0.43545 1.20493 0.31209
C8 C  0.41499 1.01271 0.26267
C9 C  0.95567 1.19929 0.33491
C10 C  1.00275 1.29204 0.36363
N11 N  0.31610 0.97160 0.25251
N12 N  0.34509 1.24468 0.32241
N13 N  1.04168 1.36870 0.38747
N14 N  0.93711 1.02913 0.28919
S15 S  1.06356 1.11155 0.32203
data_87_E-777.011_____d_____1.72
#  no.  87             rank   87 energy -777.011     density         1.72
_symmetry_cell_setting        triclinic
_symmetry_space_group_name_H-M  'P -1'
_symmetry_Int_Tables_number  2
loop_
_symmetry_equiv_pos_site_id
_symmetry_equiv_pos_as_xyz
1 x,y,z
2 -x,-y,-z
_cell_length_a      15.964
_cell_length_b      22.177
_cell_length_c      5.559
_cell_angle_alpha   31.489014
_cell_angle_beta    69.69
_cell_angle_gamma   69.613
_cell_volume        958.555
loop_
_atom_site_label
_atom_site_type_symbol
_atom_site_fract_x
_atom_site_fract_y
_atom_site_fract_z
C1 C  0.71341 1.58058 1.85064
S2 S  0.69063 1.73400 1.33132
C3 C  0.61889 1.77073 1.03913
C4 C  0.58674 1.68783 1.18993
S5 S  0.61422 1.53883 1.68328
C6 C  0.68339 1.50336 1.98975
C7 C  0.70642 1.38145 2.41558
C8 C  0.76861 1.54182 2.12776
C9 C  0.52965 1.73752 0.89997
C10 C  0.48621 1.68402 0.93926
N11 N  0.81328 1.51048 2.35209
N12 N  0.72502 1.28273 2.76042
N13 N  0.45028 1.63978 0.97193
N14 N  0.58527 1.87994 0.64145
S15 S  0.51693 1.88817 0.44018
C16 C  0.84854 1.05756 2.20231
S17 S  0.96420 1.06262 2.13570
C18 C  1.00978 1.15652 1.57450
C19 C  0.96093 1.21645 1.22486
S20 S  0.84952 1.20475 1.30524
C21 C  0.80318 1.11351 1.87469
C22 C  0.70988 1.10259 1.96895
C23 C  0.80399 0.98655 2.64976
C24 C  1.01141 1.28747 0.79921
C25 C  0.98607 1.35789 0.38630
N26 N  0.76794 0.92907 3.01211
N27 N  0.63433 1.09379 2.04505
N28 N  0.96509 1.41612 0.04499
N29 N  1.09526 1.18399 1.40254
S30 S  1.11990 1.27820 0.84291
data_88_E-776.877_____d_____1.76
#  no.  88             rank   88 energy -776.877     density         1.76
_symmetry_cell_setting        triclinic
_symmetry_space_group_name_H-M  'P -1'
_symmetry_Int_Tables_number  2
loop_
_symmetry_equiv_pos_site_id
_symmetry_equiv_pos_as_xyz
1 x,y,z
2 -x,-y,-z
_cell_length_a      10.363
_cell_length_b      16.258
_cell_length_c      10.983
_cell_angle_alpha   56.558994
_cell_angle_beta    56.240997
_cell_angle_gamma   99.68099
_cell_volume        936.6864
loop_
_atom_site_label
_atom_site_type_symbol
_atom_site_fract_x
_atom_site_fract_y
_atom_site_fract_z
C1 C  1.44383 0.16194 1.53385
S2 S  1.55117 0.10362 1.45029
C3 C  1.81256 0.19927 1.27980
C4 C  1.92638 0.31319 1.20856
S5 S  1.82269 0.37366 1.27982
C6 C  1.55105 0.26879 1.46626
C7 C  1.44768 0.30661 1.54448
C8 C  1.22440 0.08422 1.68579
C9 C  2.13459 0.37436 1.07236
C10 C  2.28917 0.48570 0.97436
N11 N  1.04668 0.02122 1.80888
N12 N  1.36405 0.33728 1.60779
N13 N  2.41688 0.57768 0.89348
N14 N  1.93801 0.17822 1.19525
S15 S  2.18516 0.28786 1.03530
C16 C  1.32040 0.57820 1.26633
S17 S  1.54315 0.72124 0.95131
C18 C  1.66454 0.86708 0.85112
C19 C  1.58736 0.87025 1.00393
S20 S  1.36199 0.73030 1.31075
C21 C  1.24840 0.58165 1.40860
C22 C  1.06646 0.45948 1.66078
C23 C  1.21634 0.45210 1.36535
C24 C  1.71113 0.99893 0.88351
C25 C  1.68453 1.03936 0.97363
N26 N  1.13218 0.35001 1.44543
N27 N  0.91916 0.36058 1.86501
N28 N  1.66257 1.07274 1.04816
N29 N  1.84328 0.99298 0.62110
S30 S  1.92364 1.11477 0.57898
data_89_E-776.568_____d_____1.72
#  no.  89             rank   89 energy -776.568     density         1.72
_symmetry_cell_setting        triclinic
_symmetry_space_group_name_H-M  'P -1'
_symmetry_Int_Tables_number  2
loop_
_symmetry_equiv_pos_site_id
_symmetry_equiv_pos_as_xyz
1 x,y,z
2 -x,-y,-z
_cell_length_a      20.079
_cell_length_b      12.93
_cell_length_c      10.744
_cell_angle_alpha   64.481
_cell_angle_beta    100.43199
_cell_angle_gamma   153.64299
_cell_volume        960.2645
loop_
_atom_site_label
_atom_site_type_symbol
_atom_site_fract_x
_atom_site_fract_y
_atom_site_fract_z
C1 C  1.50352 1.49862 0.76211
S2 S  1.67154 1.86083 0.59679
C3 C  1.60723 1.84888 0.46013
C4 C  1.44427 1.58351 0.47667
S5 S  1.28663 1.23475 0.63412
C6 C  1.35148 1.25108 0.77688
C7 C  1.22582 0.97076 0.91577
C8 C  1.54150 1.48490 0.88551
C9 C  1.42080 1.62768 0.35216
C10 C  1.27979 1.42254 0.32935
N11 N  1.57230 1.47390 0.98542
N12 N  1.12400 0.74368 1.02822
N13 N  1.16319 1.25292 0.31056
N14 N  1.70131 2.08408 0.32412
S15 S  1.60406 2.00291 0.21542
C16 C  1.30253 1.60397 0.85949
S17 S  1.43283 1.82517 0.92435
C18 C  1.65188 2.15660 0.78838
C19 C  1.71588 2.23136 0.64813
S20 S  1.58613 2.00472 0.59227
C21 C  1.36292 1.67442 0.72844
C22 C  1.24508 1.47767 0.68831
C23 C  1.11940 1.33138 0.96042
C24 C  1.89693 2.51001 0.55640
C25 C  2.00281 2.65381 0.41391
N26 N  0.97111 1.11071 1.04216
N27 N  1.14973 1.31846 0.65574
N28 N  2.09029 2.77268 0.29611
N29 N  1.78610 2.38015 0.79813
S30 S  1.98499 2.67547 0.64750
data_90_E-776.453_____d_____1.70
#  no.  90             rank   90 energy -776.453     density         1.70
_symmetry_cell_setting        orthorhombic
_symmetry_space_group_name_H-M  'P 21 21 21'
_symmetry_Int_Tables_number  19
loop_
_symmetry_equiv_pos_site_id
_symmetry_equiv_pos_as_xyz
1 x,y,z
2 1/2-x,-y,1/2+z
3 -x,1/2+y,1/2-z
4 1/2+x,1/2-y,-z
_cell_length_a      6.905
_cell_length_b      10.375
_cell_length_c      13.509
_cell_angle_alpha   90.0
_cell_angle_beta    90.0
_cell_angle_gamma   90.0
_cell_volume        967.7763
loop_
_atom_site_label
_atom_site_type_symbol
_atom_site_fract_x
_atom_site_fract_y
_atom_site_fract_z
C1 C  0.58618 0.52990 1.00386
S2 S  0.76942 0.63607 0.96047
C3 C  0.67413 0.74032 0.87302
C4 C  0.47705 0.73578 0.83812
S5 S  0.30360 0.62620 0.87698
C6 C  0.40213 0.52574 0.97080
C7 C  0.26707 0.43554 1.01128
C8 C  0.64936 0.44436 1.08030
C9 C  0.43319 0.82930 0.76788
C10 C  0.25821 0.85334 0.71875
N11 N  0.70059 0.37514 1.14223
N12 N  0.15761 0.36253 1.04404
N13 N  0.11355 0.87324 0.67819
N14 N  0.77245 0.83665 0.82812
S15 S  0.64042 0.92216 0.74643
data_91_E-776.419_____d_____1.70
#  no.  91             rank   91 energy -776.419     density         1.70
_symmetry_cell_setting        monoclinic
_symmetry_space_group_name_H-M  'C 2/c'
_symmetry_Int_Tables_number  15
loop_
_symmetry_equiv_pos_site_id
_symmetry_equiv_pos_as_xyz
1 x,y,z
2 -x,y,1/2-z
3 -x,-y,-z
4 x,-y,1/2+z
5 1/2+x,1/2+y,z
6 1/2-x,1/2+y,1/2-z
7 1/2-x,1/2-y,-z
8 1/2+x,1/2-y,1/2+z
_cell_length_a      19.536
_cell_length_b      10.5
_cell_length_c      21.021
_cell_angle_alpha   90.0
_cell_angle_beta    115.727
_cell_angle_gamma   90.0
_cell_volume        3884.5586
loop_
_atom_site_label
_atom_site_type_symbol
_atom_site_fract_x
_atom_site_fract_y
_atom_site_fract_z
C1 C  0.46441 1.77408 1.11450
S2 S  0.48361 1.89323 1.18009
C3 C  0.46347 2.04238 1.14112
C4 C  0.43843 2.06482 1.06673
S5 S  0.42454 1.94779 1.00418
C6 C  0.44120 1.79552 1.04499
C7 C  0.42770 1.69164 0.99703
C8 C  0.47569 1.64690 1.14146
C9 C  0.42564 2.19245 1.04753
C10 C  0.40109 2.24842 0.98073
N11 N  0.48481 1.54393 1.16331
N12 N  0.41674 1.60756 0.95816
N13 N  0.38075 2.29465 0.92551
N14 N  0.46885 2.15334 1.17560
S15 S  0.44522 2.28305 1.12331
C16 C  0.70517 1.40551 0.87557
S17 S  0.72521 1.26825 0.93018
C18 C  0.71352 1.13218 0.87996
C19 C  0.68768 1.13218 0.80449
S20 S  0.66391 1.26678 0.75156
C21 C  0.68081 1.40506 0.80496
C22 C  0.66628 1.52199 0.76643
C23 C  0.71715 1.52310 0.91321
C24 C  0.68276 1.01151 0.77556
C25 C  0.66031 0.97602 0.70507
N26 N  0.72689 1.61830 0.94372
N27 N  0.65451 1.61665 0.73519
N28 N  0.64179 0.94672 0.64682
N29 N  0.72715 1.01199 0.90549
S30 S  0.71074 0.89914 0.84364
data_92_E-776.343_____d_____1.68
#  no.  92             rank   92 energy -776.343     density         1.68
_symmetry_cell_setting        monoclinic
_symmetry_space_group_name_H-M  'C 2/c'
_symmetry_Int_Tables_number  15
loop_
_symmetry_equiv_pos_site_id
_symmetry_equiv_pos_as_xyz
1 x,y,z
2 -x,y,1/2-z
3 -x,-y,-z
4 x,-y,1/2+z
5 1/2+x,1/2+y,z
6 1/2-x,1/2+y,1/2-z
7 1/2-x,1/2-y,-z
8 1/2+x,1/2-y,1/2+z
_cell_length_a      13.285
_cell_length_b      12.171
_cell_length_c      12.276
_cell_angle_alpha   90.0
_cell_angle_beta    97.84401
_cell_angle_gamma   90.0
_cell_volume        1966.3553
loop_
_atom_site_label
_atom_site_type_symbol
_atom_site_fract_x
_atom_site_fract_y
_atom_site_fract_z
C1 C  0.37204 0.61223 1.23531
S2 S  0.37326 0.63016 1.09184
C3 C  0.37567 0.76881 1.06067
C4 C  0.37212 0.85557 1.13992
S5 S  0.36461 0.83632 1.27843
C6 C  0.36844 0.69362 1.30911
C7 C  0.36750 0.66913 1.42289
C8 C  0.37535 0.49988 1.26967
C9 C  0.37514 0.96061 1.09593
C10 C  0.37343 1.06280 1.14815
N11 N  0.37805 0.40889 1.29745
N12 N  0.36675 0.64935 1.51504
N13 N  0.37206 1.14725 1.19134
N14 N  0.38112 0.81093 0.95974
S15 S  0.38247 0.94920 0.95519
data_93_E-776.294_____d_____1.71
#  no.  93             rank   93 energy -776.294     density         1.71
_symmetry_cell_setting        triclinic
_symmetry_space_group_name_H-M  'P -1'
_symmetry_Int_Tables_number  2
loop_
_symmetry_equiv_pos_site_id
_symmetry_equiv_pos_as_xyz
1 x,y,z
2 -x,-y,-z
_cell_length_a      10.109
_cell_length_b      5.3680005
_cell_length_c      12.099
_cell_angle_alpha   117.70899
_cell_angle_beta    69.795
_cell_angle_gamma   123.049995
_cell_volume        483.46774
loop_
_atom_site_label
_atom_site_type_symbol
_atom_site_fract_x
_atom_site_fract_y
_atom_site_fract_z
C1 C  0.29026 1.94557 1.05676
S2 S  0.40277 2.17722 0.95832
C3 C  0.37447 1.93601 0.80287
C4 C  0.27931 1.59588 0.76098
S5 S  0.17833 1.37208 0.85779
C6 C  0.20175 1.62732 1.01715
C7 C  0.11634 1.46597 1.10545
C8 C  0.29981 2.12754 1.18797
C9 C  0.27370 1.45230 0.63179
C10 C  0.19348 1.13072 0.55939
N11 N  0.30755 2.27503 1.29421
N12 N  0.04714 1.33517 1.17690
N13 N  0.12709 0.86493 0.49959
N14 N  0.43757 2.03797 0.70436
S15 S  0.38822 1.74681 0.56422
data_94_E-776.194_____d_____1.73
#  no.  94             rank   94 energy -776.194     density         1.73
_symmetry_cell_setting        triclinic
_symmetry_space_group_name_H-M  'P -1'
_symmetry_Int_Tables_number  2
loop_
_symmetry_equiv_pos_site_id
_symmetry_equiv_pos_as_xyz
1 x,y,z
2 -x,-y,-z
_cell_length_a      14.964
_cell_length_b      12.297
_cell_length_c      8.868
_cell_angle_alpha   79.259
_cell_angle_beta    78.022
_cell_angle_gamma   36.628998
_cell_volume        951.8483
loop_
_atom_site_label
_atom_site_type_symbol
_atom_site_fract_x
_atom_site_fract_y
_atom_site_fract_z
C1 C  1.75221 1.21332 1.06810
S2 S  1.86002 1.13211 1.21729
C3 C  1.81286 1.08055 1.38294
C4 C  1.69753 1.10887 1.39738
S5 S  1.58710 1.19889 1.25327
C6 C  1.64414 1.24009 1.08224
C7 C  1.56424 1.30674 0.95372
C8 C  1.78920 1.25058 0.92400
C9 C  1.67968 1.05705 1.54124
C10 C  1.58000 1.06454 1.59530
N11 N  1.81922 1.28069 0.80732
N12 N  1.49952 1.36069 0.84968
N13 N  1.49766 1.07066 1.63993
N14 N  1.87805 1.00872 1.51587
S15 S  1.80832 0.97305 1.65701
C16 C  0.83447 1.41265 1.32207
S17 S  0.87886 1.33043 1.13993
C18 C  1.02565 1.26926 1.03672
C19 C  1.09501 1.29135 1.08988
S20 S  1.04375 1.38240 1.26407
C21 C  0.89935 1.43357 1.37116
C22 C  0.85388 1.50175 1.52053
C23 C  0.71928 1.45776 1.41888
C24 C  1.21100 1.23230 0.98745
C25 C  1.30243 1.23254 1.00119
N26 N  0.62603 1.49421 1.49725
N27 N  0.81713 1.55692 1.64149
N28 N  1.37803 1.23267 1.01259
N29 N  1.09112 1.19471 0.89634
S30 S  1.23177 1.14940 0.82516
data_95_E-776.177_____d_____1.70
#  no.  95             rank   95 energy -776.177     density         1.70
_symmetry_cell_setting        orthorhombic
_symmetry_space_group_name_H-M  'P 21 21 21'
_symmetry_Int_Tables_number  19
loop_
_symmetry_equiv_pos_site_id
_symmetry_equiv_pos_as_xyz
1 x,y,z
2 1/2-x,-y,1/2+z
3 -x,1/2+y,1/2-z
4 1/2+x,1/2-y,-z
_cell_length_a      5.345
_cell_length_b      9.214
_cell_length_c      19.68
_cell_angle_alpha   90.0
_cell_angle_beta    90.0
_cell_angle_gamma   90.0
_cell_volume        969.2169
loop_
_atom_site_label
_atom_site_type_symbol
_atom_site_fract_x
_atom_site_fract_y
_atom_site_fract_z
C1 C  0.80404 1.12490 1.19795
S2 S  0.95636 1.18924 1.12356
C3 C  0.80587 1.12374 1.05192
C4 C  0.59576 1.02582 1.05360
S5 S  0.45953 0.95717 1.12674
C6 C  0.60797 1.03298 1.19929
C7 C  0.50093 0.98825 1.26249
C8 C  0.90789 1.17970 1.25980
C9 C  0.50549 0.98812 0.98972
C10 C  0.30583 0.89693 0.97230
N11 N  0.99201 1.22413 1.30987
N12 N  0.41414 0.95200 1.31366
N13 N  0.14073 0.82162 0.95792
N14 N  0.86747 1.15661 0.98710
S15 S  0.68586 1.07636 0.92813
data_96_E-776.087_____d_____1.73
#  no.  96             rank   96 energy -776.087     density         1.73
_symmetry_cell_setting        triclinic
_symmetry_space_group_name_H-M  'P 1'
_symmetry_Int_Tables_number  1
loop_
_symmetry_equiv_pos_site_id
_symmetry_equiv_pos_as_xyz
1 x,y,z
_cell_length_a      6.776
_cell_length_b      3.536
_cell_length_c      10.467
_cell_angle_alpha   100.11099
_cell_angle_beta    85.041
_cell_angle_gamma   105.025
_cell_volume        238.23212
loop_
_atom_site_label
_atom_site_type_symbol
_atom_site_fract_x
_atom_site_fract_y
_atom_site_fract_z
C1 C  0.93575 0.86879 0.81415
S2 S  0.70733 0.79149 0.91369
C3 C  0.76578 0.91262 1.07598
C4 C  0.97094 1.03842 1.12145
S5 S  1.19199 1.08846 1.02270
C6 C  1.12739 0.98545 0.85709
C7 C  1.30023 1.03691 0.76745
C8 C  0.90204 0.79576 0.67806
C9 C  0.98037 1.12039 1.25598
C10 C  1.15170 1.24904 1.33292
N11 N  0.87464 0.73669 0.56787
N12 N  1.44026 1.07870 0.69491
N13 N  1.29331 1.35556 1.39650
N14 N  0.62740 0.90322 1.17722
S15 S  0.73087 1.03852 1.32402
data_97_E-776.024_____d_____1.67
#  no.  97             rank   97 energy -776.024     density         1.67
_symmetry_cell_setting        monoclinic
_symmetry_space_group_name_H-M  'P 21'
_symmetry_Int_Tables_number  4
loop_
_symmetry_equiv_pos_site_id
_symmetry_equiv_pos_as_xyz
1 x,y,z
2 -x,1/2+y,-z
_cell_length_a      15.542
_cell_length_b      7.827
_cell_length_c      10.26
_cell_angle_alpha   90.0
_cell_angle_beta    52.390003
_cell_angle_gamma   90.0
_cell_volume        988.72424
loop_
_atom_site_label
_atom_site_type_symbol
_atom_site_fract_x
_atom_site_fract_y
_atom_site_fract_z
C1 C  1.61831 1.15036 1.98414
S2 S  1.50984 1.23504 1.99018
C3 C  1.52335 1.17248 1.81662
C4 C  1.61293 1.07328 1.68439
S5 S  1.72151 1.00078 1.67613
C6 C  1.70211 1.05802 1.85998
C7 C  1.78518 0.99680 1.86866
C8 C  1.61086 1.18818 2.12708
C9 C  1.60632 1.03809 1.55790
C10 C  1.67779 0.94580 1.41227
N11 N  1.60477 1.21881 2.24288
N12 N  1.85246 0.94716 1.87564
N13 N  1.73685 0.86944 1.29196
N14 N  1.45229 1.20903 1.78581
S15 S  1.48734 1.13012 1.60661
C16 C  1.05799 0.81458 1.12654
S17 S  0.99523 0.71475 1.04845
C18 C  1.06573 0.76388 0.84212
C19 C  1.15834 0.87628 0.75156
S20 S  1.21426 0.98085 0.83273
C21 C  1.14443 0.92001 1.04151
C22 C  1.18789 0.99351 1.11778
C23 C  1.00847 0.77393 1.29450
C24 C  1.20182 0.89643 0.58723
C25 C  1.29089 0.99428 0.46434
N26 N  0.96835 0.74093 1.43051
N27 N  1.22313 1.05305 1.17947
N28 N  1.36455 1.07510 0.36277
N29 N  1.04227 0.70314 0.74372
S30 S  1.12577 0.77363 0.54817
data_98_E-775.869_____d_____1.71
#  no.  98             rank   98 energy -775.869     density         1.71
_symmetry_cell_setting        monoclinic
_symmetry_space_group_name_H-M  'P 21/c'
_symmetry_Int_Tables_number  14
loop_
_symmetry_equiv_pos_site_id
_symmetry_equiv_pos_as_xyz
1 x,y,z
2 -x,1/2+y,1/2-z
3 -x,-y,-z
4 x,1/2-y,1/2+z
_cell_length_a      10.605
_cell_length_b      13.136
_cell_length_c      14.215
_cell_angle_alpha   90.0
_cell_angle_beta    103.077
_cell_angle_gamma   90.0
_cell_volume        1928.8986
loop_
_atom_site_label
_atom_site_type_symbol
_atom_site_fract_x
_atom_site_fract_y
_atom_site_fract_z
C1 C  1.10372 1.28401 0.73143
S2 S  1.16503 1.17277 0.68632
C3 C  1.22425 1.08924 0.78016
C4 C  1.22808 1.11053 0.88021
S5 S  1.17505 1.22223 0.92340
C6 C  1.10783 1.30373 0.82511
C7 C  1.05551 1.39637 0.85295
C8 C  1.04649 1.35533 0.65817
C9 C  1.27965 1.03199 0.94275
C10 C  1.29761 1.02624 1.04331
N11 N  1.00012 1.41305 0.59882
N12 N  1.01314 1.47137 0.87554
N13 N  1.31238 1.02148 1.12643
N14 N  1.27298 0.99573 0.77039
S15 S  1.32279 0.93203 0.87502
C16 C  0.66643 2.07528 0.43999
S17 S  0.71346 1.94516 0.44869
C18 C  0.58487 1.86936 0.39235
C19 C  0.45743 1.90742 0.34934
S20 S  0.41133 2.03411 0.34687
C21 C  0.54700 2.11053 0.39993
C22 C  0.52036 2.21733 0.39732
C23 C  0.76874 2.14422 0.48031
C24 C  0.36976 1.83234 0.30813
C25 C  0.23937 1.84154 0.26041
N26 N  0.85164 2.20002 0.51295
N27 N  0.49874 2.30381 0.39517
N28 N  0.13163 1.84917 0.22093
N29 N  0.58931 1.76716 0.38238
S30 S  0.44858 1.71451 0.32387
data_99_E-775.744_____d_____1.73
#  no.  99             rank   99 energy -775.744     density         1.73
_symmetry_cell_setting        orthorhombic
_symmetry_space_group_name_H-M  'P 21 21 21'
_symmetry_Int_Tables_number  19
loop_
_symmetry_equiv_pos_site_id
_symmetry_equiv_pos_as_xyz
1 x,y,z
2 1/2-x,-y,1/2+z
3 -x,1/2+y,1/2-z
4 1/2+x,1/2-y,-z
_cell_length_a      9.659
_cell_length_b      3.547
_cell_length_c      27.766
_cell_angle_alpha   90.0
_cell_angle_beta    90.0
_cell_angle_gamma   90.0
_cell_volume        951.27637
loop_
_atom_site_label
_atom_site_type_symbol
_atom_site_fract_x
_atom_site_fract_y
_atom_site_fract_z
C1 C  0.33898 0.79534 0.83407
S2 S  0.48465 0.86409 0.79598
C3 C  0.62962 0.96606 0.83028
C4 C  0.62847 1.00615 0.88192
S5 S  0.48339 0.96086 0.91817
C6 C  0.33827 0.83416 0.88235
C7 C  0.21420 0.77234 0.90931
C8 C  0.21560 0.69027 0.80897
C9 C  0.75731 1.08778 0.90168
C10 C  0.79437 1.14359 0.94993
N11 N  0.11573 0.60508 0.78863
N12 N  0.11376 0.72226 0.93116
N13 N  0.82499 1.18953 0.98981
N14 N  0.75875 1.01889 0.81275
S15 S  0.87878 1.11315 0.85506
data_100_E-775.671_____d_____1.74
#  no.  100            rank  100 energy -775.671     density         1.74
_symmetry_cell_setting        monoclinic
_symmetry_space_group_name_H-M  'P 21/c'
_symmetry_Int_Tables_number  14
loop_
_symmetry_equiv_pos_site_id
_symmetry_equiv_pos_as_xyz
1 x,y,z
2 -x,1/2+y,1/2-z
3 -x,-y,-z
4 x,1/2-y,1/2+z
_cell_length_a      3.638
_cell_length_b      17.331
_cell_length_c      30.028
_cell_angle_alpha   90.0
_cell_angle_beta    88.437
_cell_angle_gamma   90.0
_cell_volume        1892.5662
loop_
_atom_site_label
_atom_site_type_symbol
_atom_site_fract_x
_atom_site_fract_y
_atom_site_fract_z
C1 C  0.84342 0.23675 0.63480
S2 S  0.78181 0.19340 0.68810
C3 C  0.66291 0.26292 0.72733
C4 C  0.63698 0.34420 0.71781
S5 S  0.72045 0.38592 0.66607
C6 C  0.81991 0.31284 0.62605
C7 C  0.87615 0.34117 0.58167
C8 C  0.92386 0.18298 0.59975
C9 C  0.53638 0.38905 0.75455
C10 C  0.48437 0.46900 0.75751
N11 N  0.98887 0.13941 0.57138
N12 N  0.92160 0.36415 0.54573
N13 N  0.44122 0.53506 0.75995
N14 N  0.58178 0.24906 0.77080
S15 S  0.47515 0.32849 0.80076
C16 C  1.63842 0.83386 0.07168
S17 S  1.52548 0.77202 0.02687
C18 C  1.63330 0.67749 0.03985
C19 C  1.80580 0.65419 0.08034
S20 S  1.93461 0.71607 0.12246
C21 C  1.80071 0.81185 0.10944
C22 C  1.87955 0.86703 0.14326
C23 C  1.54107 0.91283 0.06487
C24 C  1.86531 0.57515 0.08351
C25 C  2.02350 0.53271 0.11777
N26 N  1.46207 0.97677 0.05934
N27 N  1.94341 0.91169 0.17067
N28 N  2.15409 0.49765 0.14609
N29 N  1.56867 0.61556 0.01383
S30 S  1.70338 0.53087 0.03551
