# Supplementary material for: Report on the sixth blind test of organic crystal structure prediction methods
Source: Acta Crystallogr B Struct Sci Cryst Eng Mater. 2016 Aug 1;72(Pt 4):439–59. doi: 10.1107/S2052520616007447 (PMC4971545; doi:10.1107/S2052520616007447)
Supplement: Supplementary file 2 [file b-72-00439-sup2.zip › Group_10_Hofmann/XXIII-1_Hofmann.cif]

data_1_E-972.491_____d_____1.30
#  no.  1              rank    1 energy -972.491     density         1.30
_symmetry_cell_setting        triclinic
_symmetry_space_group_name_H-M  'P -1'
_symmetry_Int_Tables_number  2
loop_
_symmetry_equiv_pos_site_id
_symmetry_equiv_pos_as_xyz
1 x,y,z
2 -x,-y,-z
_cell_length_a      18.794
_cell_length_b      13.706
_cell_length_c      6.901
_cell_angle_alpha   62.513
_cell_angle_beta    47.863
_cell_angle_gamma   48.293
_cell_volume        983.73425
loop_
_atom_site_label
_atom_site_type_symbol
_atom_site_fract_x
_atom_site_fract_y
_atom_site_fract_z
C1 C  0.92243 0.84757 0.78600
C2 C  0.92415 0.88107 0.94704
C3 C  0.83183 0.91370 1.20487
C4 C  0.73693 0.91550 1.31027
C5 C  0.73644 0.88198 1.14867
C6 C  0.82749 0.84851 0.89127
Cl7 Cl 1.03680 0.80521 0.45748
Cl8 Cl 1.04092 0.88273 0.82698
C9 C  0.63689 0.95341 1.59058
C10 C  0.54284 1.10185 1.60819
C11 C  0.58824 1.18561 1.50617
C12 C  0.62450 1.23867 1.25295
C13 C  0.66853 1.31364 1.15550
C14 C  0.67593 1.34065 1.31315
C15 C  0.64038 1.28582 1.56832
C16 C  0.59724 1.21051 1.66065
N17 N  0.72219 1.41646 1.20451
C18 C  0.72122 1.48203 1.31683
C19 C  0.63502 1.52188 1.57700
C20 C  0.63359 1.58581 1.69029
C21 C  0.71813 1.61164 1.54485
C22 C  0.80228 1.57543 1.28587
C23 C  0.80545 1.51162 1.16632
C24 C  0.89530 1.47509 0.88810
O25 O  0.90351 1.43412 0.74900
O26 O  0.97917 1.49155 0.77944
H27 H  0.83208 0.94099 1.33126
H28 H  0.66218 0.88269 1.22766
H29 H  0.82363 0.82286 0.77053
H30 H  0.66505 0.92996 1.71266
H31 H  0.60044 0.89476 1.67591
H32 H  0.46915 1.12578 1.81266
H33 H  0.50990 1.12368 1.49883
H34 H  0.61952 1.21948 1.12533
H35 H  0.69669 1.35367 0.95338
H36 H  0.65032 1.29749 1.69492
H37 H  0.57049 1.16831 1.86060
H38 H  0.77442 1.41281 1.00911
H39 H  0.56439 1.50776 1.69301
H40 H  0.56519 1.61619 1.89452
H41 H  0.71728 1.66178 1.63375
H42 H  0.86654 1.59932 1.17723
H43 H  1.03084 1.46437 0.60398
data_2_E-957.586_____d_____1.30
#  no.  2              rank    2 energy -957.586     density         1.30
_symmetry_cell_setting        triclinic
_symmetry_space_group_name_H-M  'P -1'
_symmetry_Int_Tables_number  2
loop_
_symmetry_equiv_pos_site_id
_symmetry_equiv_pos_as_xyz
1 x,y,z
2 -x,-y,-z
_cell_length_a      17.544
_cell_length_b      22.168
_cell_length_c      6.504
_cell_angle_alpha   77.10399
_cell_angle_beta    131.06902
_cell_angle_gamma   140.293
_cell_volume        987.24963
loop_
_atom_site_label
_atom_site_type_symbol
_atom_site_fract_x
_atom_site_fract_y
_atom_site_fract_z
C1 C  1.19717 1.42497 2.03948
C2 C  1.23845 1.42365 1.91550
C3 C  1.08933 1.32916 1.59436
C4 C  0.89999 1.23491 1.39042
C5 C  0.86120 1.23746 1.51624
C6 C  1.00695 1.33076 1.83474
Cl7 Cl 1.37973 1.54217 2.44448
Cl8 Cl 1.47540 1.53926 2.16085
C9 C  0.74073 1.13228 1.04403
C10 C  0.68273 1.03357 1.05632
C11 C  0.84781 1.07572 1.27730
C12 C  0.89381 1.08050 1.15700
C13 C  1.04761 1.12127 1.35996
C14 C  1.16123 1.15779 1.69564
C15 C  1.11602 1.15425 1.81833
C16 C  0.96159 1.11326 1.61029
N17 N  1.31737 1.19979 1.89330
C18 C  1.43336 1.22077 2.20497
C19 C  1.36464 1.16083 2.31474
C20 C  1.47794 1.18125 2.62225
C21 C  1.66189 1.26164 2.82499
C22 C  1.72989 1.31948 2.71587
C23 C  1.61860 1.30019 2.40657
C24 C  1.69295 1.36187 2.29226
O25 O  1.61203 1.34735 2.02502
O26 O  1.87948 1.44624 2.52783
H27 H  1.12031 1.32698 1.49666
H28 H  0.71225 1.16380 1.35934
H29 H  0.97021 1.32927 1.92439
H30 H  0.78289 1.15977 0.93562
H31 H  0.61605 1.09800 0.87002
H32 H  0.56136 0.95802 0.79950
H33 H  0.63033 1.00152 1.14674
H34 H  0.80684 1.05191 0.89506
H35 H  1.07951 1.12366 1.25544
H36 H  1.20659 1.18816 2.08412
H37 H  0.93040 1.11233 1.71362
H38 H  1.36642 1.23129 1.81293
H39 H  1.21698 1.09323 2.15305
H40 H  1.42119 1.13332 2.70335
H41 H  1.75151 1.27804 3.06752
H42 H  1.87523 1.38119 2.88226
H43 H  1.90923 1.47896 2.42502
data_3_E-948.549_____d_____1.29
#  no.  3              rank    3 energy -948.549     density         1.29
_symmetry_cell_setting        triclinic
_symmetry_space_group_name_H-M  'P -1'
_symmetry_Int_Tables_number  2
loop_
_symmetry_equiv_pos_site_id
_symmetry_equiv_pos_as_xyz
1 x,y,z
2 -x,-y,-z
_cell_length_a      16.225
_cell_length_b      10.279
_cell_length_c      15.427
_cell_angle_alpha   90.511
_cell_angle_beta    90.343
_cell_angle_gamma   50.762005
_cell_volume        1992.6694
loop_
_atom_site_label
_atom_site_type_symbol
_atom_site_fract_x
_atom_site_fract_y
_atom_site_fract_z
C1 C  1.49395 1.27774 0.99740
C2 C  1.46539 1.28330 1.08425
C3 C  1.51783 1.13407 1.13000
C4 C  1.59884 0.97881 1.09362
C5 C  1.62617 0.97517 1.00753
C6 C  1.57457 1.12181 0.96015
Cl7 Cl 1.43057 1.46245 0.93591
Cl8 Cl 1.36530 1.47591 1.13596
C9 C  1.65670 0.81896 1.14594
C10 C  1.75802 0.77567 1.19034
C11 C  1.72894 0.91475 1.25176
C12 C  1.69560 0.92397 1.33611
C13 C  1.66517 1.05469 1.39211
C14 C  1.66509 1.18490 1.36438
C15 C  1.70199 1.17270 1.28001
C16 C  1.73316 1.03965 1.22560
N17 N  1.63165 1.31720 1.42271
C18 C  1.59755 1.48119 1.40997
C19 C  1.55635 1.56070 1.32952
C20 C  1.52287 1.72193 1.31585
C21 C  1.52950 1.80700 1.38260
C22 C  1.56778 1.73134 1.46294
C23 C  1.60144 1.56953 1.47870
C24 C  1.64075 1.49158 1.56538
O25 O  1.66164 1.36441 1.59240
O26 O  1.65411 1.57921 1.62112
H27 H  1.49662 1.13737 1.19802
H28 H  1.69004 0.85366 0.97720
H29 H  1.59863 1.11339 0.89252
H30 H  1.67918 0.71380 1.10378
H31 H  1.60383 0.83052 1.19568
H32 H  1.81403 0.75334 1.14034
H33 H  1.80054 0.65629 1.22574
H34 H  1.69274 0.82575 1.35887
H35 H  1.63825 1.05863 1.45827
H36 H  1.70965 1.26562 1.25687
H37 H  1.76070 1.03409 1.15963
H38 H  1.64089 1.28425 1.48514
H39 H  1.54599 1.49934 1.27667
H40 H  1.49077 1.78180 1.25228
H41 H  1.50331 1.93387 1.37194
H42 H  1.57026 1.80411 1.51416
H43 H  1.67948 1.51655 1.67342
C44 C  0.99389 2.23423 1.50260
C45 C  0.96535 2.28560 1.41572
C46 C  1.01778 2.33008 1.36998
C47 C  1.09876 2.32366 1.40639
C48 C  1.12608 2.27282 1.49251
C49 C  1.07449 2.22924 1.53990
Cl50 Cl 0.93053 2.17609 1.56409
Cl51 Cl 0.86529 2.29274 1.36397
C52 C  1.15662 2.36794 1.35408
C53 C  1.25796 2.20887 1.30979
C54 C  1.22891 2.12776 1.24839
C55 C  1.19558 2.18501 1.16400
C56 C  1.16518 2.11497 1.10801
C57 C  1.16512 1.98494 1.13581
C58 C  1.20201 1.92355 1.22021
C59 C  1.23315 1.99445 1.27460
N60 N  1.13171 1.91931 1.07748
C61 C  1.09763 1.82341 1.09025
C62 C  1.05643 1.82622 1.17068
C63 C  1.02297 1.73183 1.18438
C64 C  1.02963 1.63344 1.11767
C65 C  1.06792 1.63257 1.03735
C66 C  1.10156 1.72719 1.02157
C67 C  1.14088 1.72656 0.93490
O68 O  1.16175 1.81201 0.90785
O69 O  1.15427 1.61217 0.87921
H70 H  0.99658 2.36906 1.30192
H71 H  1.18994 2.26686 1.52287
H72 H  1.09855 2.18969 1.60755
H73 H  1.17907 2.42829 1.39622
H74 H  1.10375 2.46189 1.30428
H75 H  1.31396 2.11944 1.35985
H76 H  1.30047 2.24334 1.27439
H77 H  1.19271 2.28894 1.14119
H78 H  1.13828 2.16470 1.04183
H79 H  1.20968 1.81535 1.24340
H80 H  1.26069 1.94508 1.34061
H81 H  1.14096 1.93375 1.01505
H82 H  1.04604 1.90834 1.22350
H83 H  0.99086 1.73612 1.24793
H84 H  1.00345 1.55886 1.12835
H85 H  1.07042 1.55479 0.98617
H86 H  1.17963 1.62415 0.82692
data_4_E-943.184_____d_____1.28
#  no.  4              rank    4 energy -943.184     density         1.28
_symmetry_cell_setting        triclinic
_symmetry_space_group_name_H-M  'P -1'
_symmetry_Int_Tables_number  2
loop_
_symmetry_equiv_pos_site_id
_symmetry_equiv_pos_as_xyz
1 x,y,z
2 -x,-y,-z
_cell_length_a      6.746
_cell_length_b      26.209
_cell_length_c      12.510001
_cell_angle_alpha   83.19
_cell_angle_beta    91.621
_cell_angle_gamma   114.451
_cell_volume        1998.7397
loop_
_atom_site_label
_atom_site_type_symbol
_atom_site_fract_x
_atom_site_fract_y
_atom_site_fract_z
C1 C  0.66855 0.85844 1.13410
C2 C  0.83509 0.84057 1.11898
C3 C  0.99140 0.86926 1.03762
C4 C  0.98895 0.91488 0.96963
C5 C  0.82328 0.93217 0.98563
C6 C  0.66598 0.90453 1.06641
Cl7 Cl 0.46553 0.82386 1.23578
Cl8 Cl 0.84781 0.78244 1.20095
C9 C  1.15914 0.94469 0.88051
C10 C  1.07881 0.92009 0.77188
C11 C  1.03500 0.85821 0.78085
C12 C  1.20328 0.84121 0.77216
C13 C  1.16550 0.78441 0.78238
C14 C  0.95321 0.74181 0.80044
C15 C  0.78349 0.75903 0.81051
C16 C  0.82564 0.81613 0.80013
N17 N  0.92324 0.68465 0.81148
C18 C  0.73618 0.63321 0.80881
C19 C  0.55049 0.63218 0.75378
C20 C  0.36471 0.58183 0.75112
C21 C  0.36169 0.53149 0.80302
C22 C  0.54582 0.53174 0.85560
C23 C  0.73556 0.58176 0.85909
C24 C  0.93181 0.58111 0.91466
O25 O  1.11189 0.61813 0.91604
O26 O  0.89912 0.53092 0.97130
H27 H  1.12093 0.85531 1.02469
H28 H  0.81787 0.96824 0.93281
H29 H  0.53816 0.91947 1.07623
H30 H  1.31325 0.94130 0.90194
H31 H  1.19912 0.99029 0.87054
H32 H  1.20159 0.94407 0.70746
H33 H  0.93154 0.92639 0.74737
H34 H  1.37069 0.87359 0.75745
H35 H  1.30310 0.77259 0.77491
H36 H  0.61641 0.72765 0.83098
H37 H  0.69007 0.82841 0.80924
H38 H  1.05696 0.67946 0.83640
H39 H  0.55164 0.67094 0.70822
H40 H  0.22097 0.58201 0.70754
H41 H  0.21546 0.49180 0.80122
H42 H  0.53712 0.49087 0.89438
H43 H  1.03503 0.53614 1.00302
C44 C  0.69464 0.36624 1.82103
C45 C  0.85909 0.34643 1.81785
C46 C  1.02689 0.37244 1.74107
C47 C  1.03815 0.41724 1.66636
C48 C  0.87436 0.43646 1.67052
C49 C  0.70569 0.41149 1.74647
Cl50 Cl 0.47756 0.33511 1.91641
Cl51 Cl 0.85508 0.28924 1.90909
C52 C  1.22104 0.44416 1.58262
C53 C  1.15429 0.41745 1.47501
C54 C  1.10246 0.35502 1.49135
C55 C  0.88883 0.31456 1.50449
C56 C  0.83968 0.25708 1.52173
C57 C  1.00597 0.23769 1.52447
C58 C  1.22215 0.27864 1.51232
C59 C  1.26705 0.33593 1.49577
N60 N  0.94792 0.17885 1.54313
C61 C  1.06299 0.14528 1.52993
C62 C  1.23961 0.16465 1.45653
C63 C  1.35509 0.13210 1.44334
C64 C  1.29525 0.07941 1.50301
C65 C  1.11800 0.05926 1.57399
C66 C  0.99800 0.09098 1.58844
C67 C  0.80718 0.06842 1.66374
O68 O  0.67402 0.08665 1.67690
O69 O  0.78282 0.02015 1.72555
H70 H  1.15491 0.35695 1.73746
H71 H  0.87965 0.47192 1.61216
H72 H  0.57982 0.42789 1.74692
H73 H  1.36940 0.43988 1.61243
H74 H  1.26658 0.48999 1.56768
H75 H  1.28677 0.43928 1.41417
H76 H  1.01379 0.42473 1.44193
H77 H  0.75537 0.32843 1.50251
H78 H  0.66825 0.22632 1.53210
H79 H  1.35906 0.26604 1.51992
H80 H  1.43759 0.36709 1.48698
H81 H  0.80443 0.15756 1.58247
H82 H  1.28456 0.20506 1.40495
H83 H  1.49296 0.14811 1.38533
H84 H  1.38614 0.05375 1.49288
H85 H  1.07467 0.01708 1.61845
H86 H  0.65727 0.01046 1.76993
data_5_E-942.584_____d_____1.30
#  no.  5              rank    5 energy -942.584     density         1.30
_symmetry_cell_setting        monoclinic
_symmetry_space_group_name_H-M  'P 21/c'
_symmetry_Int_Tables_number  14
loop_
_symmetry_equiv_pos_site_id
_symmetry_equiv_pos_as_xyz
1 x,y,z
2 -x,1/2+y,1/2-z
3 -x,-y,-z
4 x,1/2-y,1/2+z
_cell_length_a      15.082
_cell_length_b      17.654
_cell_length_c      7.4809995
_cell_angle_alpha   90.0
_cell_angle_beta    83.359
_cell_angle_gamma   90.0
_cell_volume        1978.508
loop_
_atom_site_label
_atom_site_type_symbol
_atom_site_fract_x
_atom_site_fract_y
_atom_site_fract_z
C1 C  0.81253 1.57643 0.98775
C2 C  0.86212 1.60147 1.12498
C3 C  0.91037 1.54905 1.21359
C4 C  0.91155 1.47240 1.17190
C5 C  0.86240 1.44846 1.03530
C6 C  0.81362 1.49943 0.94500
Cl7 Cl 0.74975 1.64003 0.87090
Cl8 Cl 0.86374 1.69791 1.18639
C9 C  0.96405 1.41658 1.27192
C10 C  0.90936 1.39013 1.45067
C11 C  0.82475 1.34954 1.41482
C12 C  0.74300 1.38684 1.42874
C13 C  0.66506 1.35029 1.39337
C14 C  0.66604 1.27316 1.34514
C15 C  0.74892 1.23569 1.32897
C16 C  0.82604 1.27368 1.36408
N17 N  0.58520 1.23861 1.30937
C18 C  0.55883 1.16193 1.29522
C19 C  0.60246 1.10427 1.38030
C20 C  0.57741 1.02848 1.36663
C21 C  0.50788 1.00900 1.26827
C22 C  0.46291 1.06561 1.18701
C23 C  0.48637 1.14242 1.19934
C24 C  0.43680 1.20225 1.11328
O25 O  0.44232 1.26998 1.12399
O26 O  0.37683 1.17511 1.00835
H27 H  0.94905 1.56798 1.32120
H28 H  0.86160 1.38788 1.00077
H29 H  0.77539 1.47800 0.83909
H30 H  1.02730 1.44258 1.30121
H31 H  0.98360 1.36688 1.18721
H32 H  0.89385 1.43936 1.53939
H33 H  0.95060 1.35240 1.52476
H34 H  0.74010 1.44708 1.46682
H35 H  0.60156 1.38188 1.40574
H36 H  0.75449 1.17663 1.28182
H37 H  0.89007 1.24312 1.34992
H38 H  0.54065 1.27582 1.27194
H39 H  0.65506 1.11834 1.46541
H40 H  0.61253 0.98422 1.43449
H41 H  0.48811 0.94936 1.25712
H42 H  0.40761 1.04770 1.11262
H43 H  0.35011 1.21855 0.96163
data_6_E-942.110_____d_____1.30
#  no.  6              rank    6 energy -942.110     density         1.30
_symmetry_cell_setting        orthorhombic
_symmetry_space_group_name_H-M  'P n a 21'
_symmetry_Int_Tables_number  33
loop_
_symmetry_equiv_pos_site_id
_symmetry_equiv_pos_as_xyz
1 x,y,z
2 -x,-y,1/2+z
3 1/2+x,1/2-y,z
4 1/2-x,1/2+y,1/2+z
_cell_length_a      7.97
_cell_length_b      10.838
_cell_length_c      22.784
_cell_angle_alpha   90.0
_cell_angle_beta    90.0
_cell_angle_gamma   90.0
_cell_volume        1968.056
loop_
_atom_site_label
_atom_site_type_symbol
_atom_site_fract_x
_atom_site_fract_y
_atom_site_fract_z
C1 C  1.16753 0.57101 0.93535
C2 C  1.03902 0.53642 0.89617
C3 C  0.90943 0.46115 0.91604
C4 C  0.90155 0.41853 0.97343
C5 C  1.02998 0.45314 1.01168
C6 C  1.16047 0.52816 0.99309
Cl7 Cl 1.33478 0.66664 0.91291
Cl8 Cl 1.03957 0.58729 0.82261
C9 C  0.75791 0.33781 0.99396
C10 C  0.60279 0.41686 1.01204
C11 C  0.64446 0.50213 1.06263
C12 C  0.64456 0.45998 1.12031
C13 C  0.68495 0.53711 1.16713
C14 C  0.72492 0.66213 1.15768
C15 C  0.72704 0.70425 1.09927
C16 C  0.68652 0.62513 1.05320
N17 N  0.76647 0.73670 1.20662
C18 C  0.77848 0.86621 1.21446
C19 C  0.68971 0.94703 1.17765
C20 C  0.70123 1.07481 1.18471
C21 C  0.80117 1.12414 1.22899
C22 C  0.88647 1.04524 1.26649
C23 C  0.87648 0.91620 1.26060
C24 C  0.96708 0.83328 1.30156
O25 O  0.96037 0.72292 1.30626
O26 O  1.07152 0.89293 1.33874
H27 H  0.80833 0.43397 0.88586
H28 H  1.02585 0.42144 1.05755
H29 H  1.25842 0.55374 1.02482
H30 H  0.79699 0.27974 1.03125
H31 H  0.72220 0.27268 0.95890
H32 H  0.49781 0.35575 1.02435
H33 H  0.55782 0.46973 0.97383
H34 H  0.61259 0.36293 1.12903
H35 H  0.68326 0.50036 1.21226
H36 H  0.76696 0.79903 1.08897
H37 H  0.69031 0.66031 1.00791
H38 H  0.80985 0.68787 1.24076
H39 H  0.60409 0.91054 1.14390
H40 H  0.63058 1.13639 1.15533
H41 H  0.81065 1.22472 1.23458
H42 H  0.96224 1.08828 1.30134
H43 H  1.12142 0.83028 1.36221
data_7_E-940.916_____d_____1.29
#  no.  7              rank    7 energy -940.916     density         1.29
_symmetry_cell_setting        triclinic
_symmetry_space_group_name_H-M  'P -1'
_symmetry_Int_Tables_number  2
loop_
_symmetry_equiv_pos_site_id
_symmetry_equiv_pos_as_xyz
1 x,y,z
2 -x,-y,-z
_cell_length_a      7.796
_cell_length_b      15.108001
_cell_length_c      14.408
_cell_angle_alpha   49.142002
_cell_angle_beta    62.084003
_cell_angle_gamma   51.113003
_cell_volume        994.28296
loop_
_atom_site_label
_atom_site_type_symbol
_atom_site_fract_x
_atom_site_fract_y
_atom_site_fract_z
C1 C  1.24539 0.24149 1.68701
C2 C  1.37565 0.16853 1.78027
C3 C  1.31561 0.22133 1.84820
C4 C  1.13101 0.34411 1.82751
C5 C  1.00313 0.41502 1.73517
C6 C  1.05927 0.36491 1.66596
Cl7 Cl 1.31322 0.18020 1.59743
Cl8 Cl 1.61331 0.01199 1.81188
C9 C  1.07106 0.39955 1.90220
C10 C  1.20170 0.47351 1.84745
C11 C  1.14703 0.59177 1.71754
C12 C  1.28346 0.58263 1.61529
C13 C  1.23280 0.69026 1.49546
C14 C  1.04200 0.81403 1.47344
C15 C  0.90265 0.82277 1.57687
C16 C  0.95643 0.71335 1.69585
N17 N  0.99675 0.92027 1.34998
C18 C  0.85239 1.05986 1.29547
C19 C  0.78218 1.12399 1.35542
C20 C  0.63909 1.26132 1.30299
C21 C  0.56444 1.33722 1.18918
C22 C  0.63659 1.27557 1.12771
C23 C  0.78160 1.13759 1.17800
C24 C  0.85902 1.07370 1.11020
O25 O  0.99641 0.96148 1.13371
O26 O  0.75789 1.15604 1.00692
H27 H  1.41653 0.16538 1.92090
H28 H  0.85703 0.51317 1.71621
H29 H  0.95459 0.42456 1.59360
H30 H  1.10551 0.31807 1.99875
H31 H  0.89182 0.46829 1.90619
H32 H  1.38074 0.40295 1.84949
H33 H  1.16284 0.50731 1.90678
H34 H  1.43418 0.48729 1.62962
H35 H  1.34516 0.67894 1.41682
H36 H  0.74506 0.91468 1.56514
H37 H  0.84427 0.72271 1.77516
H38 H  1.06694 0.88884 1.29132
H39 H  0.84618 1.06747 1.44294
H40 H  0.58627 1.30950 1.35162
H41 H  0.45156 1.44534 1.14777
H42 H  0.57568 1.33975 1.03724
H43 H  0.82118 1.10365 0.97271
data_8_E-939.962_____d_____1.27
#  no.  8              rank    8 energy -939.962     density         1.27
_symmetry_cell_setting        triclinic
_symmetry_space_group_name_H-M  'P -1'
_symmetry_Int_Tables_number  2
loop_
_symmetry_equiv_pos_site_id
_symmetry_equiv_pos_as_xyz
1 x,y,z
2 -x,-y,-z
_cell_length_a      21.57
_cell_length_b      9.167999
_cell_length_c      7.41
_cell_angle_alpha   108.252
_cell_angle_beta    133.009
_cell_angle_gamma   81.515
_cell_volume        1013.00696
loop_
_atom_site_label
_atom_site_type_symbol
_atom_site_fract_x
_atom_site_fract_y
_atom_site_fract_z
C1 C  1.48638 1.32422 1.20791
C2 C  1.39942 1.30222 0.98044
C3 C  1.35399 1.16041 0.86998
C4 C  1.39087 1.03936 0.97759
C5 C  1.47706 1.06269 1.20258
C6 C  1.52408 1.20239 1.31556
Cl7 Cl 1.54749 1.50131 1.35756
Cl8 Cl 1.34723 1.45162 0.83555
C9 C  1.33906 0.88785 0.85713
C10 C  1.30121 0.88751 0.97646
C11 C  1.24285 1.01458 0.93183
C12 C  1.15811 0.99443 0.70115
C13 C  1.10473 1.11248 0.65487
C14 C  1.13553 1.25852 0.83972
C15 C  1.22044 1.27731 1.07607
C16 C  1.27224 1.15686 1.11875
N17 N  1.07970 1.37636 0.78333
C18 C  1.09442 1.53902 0.89146
C19 C  1.17273 1.61598 1.02357
C20 C  1.18832 1.77610 1.13214
C21 C  1.12566 1.86234 1.10943
C22 C  1.04737 1.78808 0.97436
C23 C  1.02973 1.62710 0.86171
C24 C  0.94522 1.54993 0.71486
O25 O  0.91663 1.41830 0.58521
O26 O  0.89389 1.64418 0.73192
H27 H  1.28592 1.14263 0.69357
H28 H  1.50778 0.96849 1.29145
H29 H  1.59181 1.21602 1.49294
H30 H  1.37903 0.79138 0.88402
H31 H  1.28701 0.86510 0.64638
H32 H  1.35343 0.90020 1.18437
H33 H  1.26608 0.77453 0.89171
H34 H  1.13287 0.88244 0.55112
H35 H  1.03813 1.09267 0.46873
H36 H  1.24623 1.38611 1.23310
H37 H  1.33866 1.17521 1.30444
H38 H  1.01819 1.33599 0.65473
H39 H  1.22216 1.55152 1.03520
H40 H  1.25014 1.83391 1.23460
H41 H  1.13784 1.98841 1.19504
H42 H  0.99932 1.86105 0.95824
H43 H  0.84259 1.58144 0.63139
data_9_E-938.435_____d_____1.28
#  no.  9              rank    9 energy -938.435     density         1.28
_symmetry_cell_setting        monoclinic
_symmetry_space_group_name_H-M  'P 21/c'
_symmetry_Int_Tables_number  14
loop_
_symmetry_equiv_pos_site_id
_symmetry_equiv_pos_as_xyz
1 x,y,z
2 -x,1/2+y,1/2-z
3 -x,-y,-z
4 x,1/2-y,1/2+z
_cell_length_a      20.304
_cell_length_b      11.693
_cell_length_c      13.994
_cell_angle_alpha   90.0
_cell_angle_beta    36.96799
_cell_angle_gamma   90.0
_cell_volume        1997.9764
loop_
_atom_site_label
_atom_site_type_symbol
_atom_site_fract_x
_atom_site_fract_y
_atom_site_fract_z
C1 C  1.08619 1.09250 1.18784
C2 C  1.18160 1.02509 1.08360
C3 C  1.27963 1.07604 0.99758
C4 C  1.28726 1.19163 1.01041
C5 C  1.19204 1.25723 1.11452
C6 C  1.09332 1.20875 1.20148
Cl7 Cl 0.95955 1.03307 1.29971
Cl8 Cl 1.17877 0.87767 1.06013
C9 C  1.39537 1.24485 0.91407
C10 C  1.46486 1.27852 0.74437
C11 C  1.40647 1.36701 0.75167
C12 C  1.34689 1.33595 0.74007
C13 C  1.29155 1.41653 0.74908
C14 C  1.29576 1.53364 0.76738
C15 C  1.35493 1.56489 0.78102
C16 C  1.40906 1.48250 0.77256
N17 N  1.23756 1.61226 0.77695
C18 C  1.24200 1.73292 0.76231
C19 C  1.33715 1.79326 0.67713
C20 C  1.34235 1.91219 0.66253
C21 C  1.25256 1.97295 0.73225
C22 C  1.15897 1.91410 0.81363
C23 C  1.15165 1.79431 0.82949
C24 C  1.05131 1.73274 0.91538
O25 O  1.03496 1.63171 0.92748
O26 O  0.96712 1.80251 0.98972
H27 H  1.35458 1.02426 0.91559
H28 H  1.19611 1.34930 1.12578
H29 H  1.02051 1.26381 1.28130
H30 H  1.44198 1.18470 0.90514
H31 H  1.38185 1.32097 0.97471
H32 H  1.48329 1.20141 0.68066
H33 H  1.54510 1.31201 0.67442
H34 H  1.34245 1.24508 0.72513
H35 H  1.24511 1.38842 0.73953
H36 H  1.35584 1.65431 0.80450
H37 H  1.45450 1.50916 0.78405
H38 H  1.17483 1.57618 0.81465
H39 H  1.41100 1.74699 0.61495
H40 H  1.41779 1.95771 0.59516
H41 H  1.25641 2.06660 0.72108
H42 H  1.09052 1.96546 0.86502
H43 H  0.90863 1.75314 1.03970
data_10_E-937.487_____d_____1.27
#  no.  10             rank   10 energy -937.487     density         1.27
_symmetry_cell_setting        triclinic
_symmetry_space_group_name_H-M  'P -1'
_symmetry_Int_Tables_number  2
loop_
_symmetry_equiv_pos_site_id
_symmetry_equiv_pos_as_xyz
1 x,y,z
2 -x,-y,-z
_cell_length_a      7.362
_cell_length_b      13.701
_cell_length_c      11.325
_cell_angle_alpha   91.75
_cell_angle_beta    95.82399
_cell_angle_gamma   62.862
_cell_volume        1011.1518
loop_
_atom_site_label
_atom_site_type_symbol
_atom_site_fract_x
_atom_site_fract_y
_atom_site_fract_z
C1 C  1.66420 0.43322 0.15920
C2 C  1.86120 0.42272 0.14795
C3 C  1.93525 0.48215 0.22218
C4 C  1.82174 0.55203 0.30756
C5 C  1.62725 0.56130 0.31798
C6 C  1.54952 0.50321 0.24508
Cl7 Cl 1.56141 0.36041 0.06747
Cl8 Cl 2.01464 0.33595 0.04128
C9 C  1.90574 0.61644 0.38632
C10 C  1.86684 0.72506 0.32387
C11 C  1.63963 0.79971 0.29669
C12 C  1.53933 0.80358 0.18469
C13 C  1.32980 0.87074 0.15937
C14 C  1.21183 0.93929 0.24649
C15 C  1.31281 0.93439 0.36016
C16 C  1.52243 0.86599 0.38342
N17 N  0.99905 1.00560 0.21673
C18 C  0.84865 1.09720 0.27159
C19 C  0.90576 1.16350 0.34765
C20 C  0.75918 1.25364 0.40271
C21 C  0.55242 1.27947 0.38218
C22 C  0.49356 1.21610 0.30512
C23 C  0.63771 1.12523 0.24795
C24 C  0.57158 1.05920 0.16473
O25 O  0.67017 0.98646 0.10094
O26 O  0.36987 1.08668 0.16164
H27 H  2.08848 0.47478 0.21386
H28 H  1.53344 0.61692 0.38428
H29 H  1.39501 0.51356 0.25587
H30 H  2.07163 0.56607 0.41032
H31 H  1.83641 0.63538 0.47119
H32 H  1.94532 0.70585 0.24214
H33 H  1.93788 0.76772 0.38075
H34 H  1.62769 0.75121 0.11467
H35 H  1.25593 0.87137 0.06947
H36 H  1.22604 0.98146 0.43342
H37 H  1.59759 0.86345 0.47317
H38 H  0.94085 0.97603 0.14923
H39 H  1.06711 1.14786 0.36143
H40 H  0.80743 1.30450 0.46196
H41 H  0.43674 1.35031 0.42553
H42 H  0.32824 1.24040 0.29030
H43 H  0.34768 1.03889 0.10590
data_11_E-936.182_____d_____1.26
#  no.  11             rank   11 energy -936.182     density         1.26
_symmetry_cell_setting        triclinic
_symmetry_space_group_name_H-M  'P -1'
_symmetry_Int_Tables_number  2
loop_
_symmetry_equiv_pos_site_id
_symmetry_equiv_pos_as_xyz
1 x,y,z
2 -x,-y,-z
_cell_length_a      7.735
_cell_length_b      12.619
_cell_length_c      15.847
_cell_angle_alpha   124.11799
_cell_angle_beta    126.90002
_cell_angle_gamma   66.779
_cell_volume        1020.1788
loop_
_atom_site_label
_atom_site_type_symbol
_atom_site_fract_x
_atom_site_fract_y
_atom_site_fract_z
C1 C  1.10111 0.18147 0.76499
C2 C  0.91279 0.14421 0.73302
C3 C  0.84504 0.20264 0.81481
C4 C  0.95663 0.29692 0.92763
C5 C  1.14235 0.33317 0.95791
C6 C  1.21374 0.27643 0.87825
Cl7 Cl 1.19577 0.11070 0.66545
Cl8 Cl 0.76248 0.02471 0.59151
C9 C  0.88001 0.35790 1.01509
C10 C  0.96470 0.27482 1.07964
C11 C  1.21026 0.26234 1.14958
C12 C  1.33107 0.15450 1.10502
C13 C  1.55704 0.14303 1.16794
C14 C  1.67209 0.24008 1.28090
C15 C  1.54994 0.34982 1.32536
C16 C  1.32393 0.35927 1.26033
N17 N  1.90184 0.22443 1.34114
C18 C  2.06195 0.28664 1.46030
C19 C  2.01210 0.34804 1.55037
C20 C  2.16807 0.41023 1.66805
C21 C  2.37736 0.41156 1.69787
C22 C  2.43003 0.34875 1.60995
C23 C  2.27659 0.28476 1.49079
C24 C  2.33666 0.21682 1.39813
O25 O  2.23370 0.14845 1.29510
O26 O  2.53791 0.23595 1.43774
H27 H  0.69872 0.17397 0.79085
H28 H  1.23483 0.40690 1.04716
H29 H  1.36168 0.30737 0.90613
H30 H  0.70113 0.37071 0.96967
H31 H  0.93363 0.45541 1.08029
H32 H  0.90162 0.17949 1.01500
H33 H  0.89828 0.31818 1.13860
H34 H  1.24561 0.07687 1.01713
H35 H  1.64693 0.05604 1.12948
H36 H  1.63153 0.43174 1.41024
H37 H  1.23226 0.44630 1.29696
H38 H  1.96247 0.16530 1.28686
H39 H  1.85068 0.34372 1.52982
H40 H  2.12540 0.45769 1.73720
H41 H  2.50039 0.46059 1.79044
H42 H  2.59817 0.35082 1.63772
H43 H  2.55598 0.18809 1.37069
data_12_E-935.945_____d_____1.26
#  no.  12             rank   12 energy -935.945     density         1.26
_symmetry_cell_setting        monoclinic
_symmetry_space_group_name_H-M  'P 21/c'
_symmetry_Int_Tables_number  14
loop_
_symmetry_equiv_pos_site_id
_symmetry_equiv_pos_as_xyz
1 x,y,z
2 -x,1/2+y,1/2-z
3 -x,-y,-z
4 x,1/2-y,1/2+z
_cell_length_a      8.865
_cell_length_b      11.702
_cell_length_c      20.626
_cell_angle_alpha   90.0
_cell_angle_beta    72.51001
_cell_angle_gamma   90.0
_cell_volume        2040.7848
loop_
_atom_site_label
_atom_site_type_symbol
_atom_site_fract_x
_atom_site_fract_y
_atom_site_fract_z
C1 C  1.63077 1.55962 0.89857
C2 C  1.59560 1.45873 0.86871
C3 C  1.53568 1.46671 0.81379
C4 C  1.50787 1.57093 0.78729
C5 C  1.54339 1.67014 0.81731
C6 C  1.60386 1.66472 0.87192
Cl7 Cl 1.70706 1.55532 0.96830
Cl8 Cl 1.62568 1.32296 0.89991
C9 C  1.44020 1.57691 0.72812
C10 C  1.25649 1.58896 0.75329
C11 C  1.18031 1.48754 0.79636
C12 C  1.13117 1.49337 0.86700
C13 C  1.06373 1.39993 0.90709
C14 C  1.04465 1.29486 0.87720
C15 C  1.09059 1.28986 0.80575
C16 C  1.15720 1.38473 0.76679
N17 N  0.97589 1.20214 0.92002
C18 C  0.97158 1.08281 0.90869
C19 C  1.08720 1.03080 0.85481
C20 C  1.08382 0.91342 0.84288
C21 C  0.96506 0.84576 0.88489
C22 C  0.85227 0.89567 0.93923
C23 C  0.85331 1.01352 0.95268
C24 C  0.73289 1.06511 1.01158
O25 O  0.72544 1.16030 1.03422
O26 O  0.61569 0.99246 1.04378
H27 H  1.50671 1.38843 0.79053
H28 H  1.52235 1.75379 0.79723
H29 H  1.63009 1.74492 0.89412
H30 H  1.47305 1.50042 0.69573
H31 H  1.49240 1.64965 0.69494
H32 H  1.21066 1.59704 0.70934
H33 H  1.22407 1.66931 0.78197
H34 H  1.14734 1.57373 0.89181
H35 H  1.02773 1.40762 0.96294
H36 H  1.06942 1.21207 0.77977
H37 H  1.19253 1.37847 0.71100
H38 H  0.90721 1.22703 0.96590
H39 H  1.18636 1.08134 0.82258
H40 H  1.17569 0.87447 0.80037
H41 H  0.96203 0.75335 0.87556
H42 H  0.76186 0.83868 0.97167
H43 H  0.54722 1.03548 1.07990
data_13_E-935.455_____d_____1.28
#  no.  13             rank   13 energy -935.455     density         1.28
_symmetry_cell_setting        orthorhombic
_symmetry_space_group_name_H-M  'P 21 21 21'
_symmetry_Int_Tables_number  19
loop_
_symmetry_equiv_pos_site_id
_symmetry_equiv_pos_as_xyz
1 x,y,z
2 1/2-x,-y,1/2+z
3 -x,1/2+y,1/2-z
4 1/2+x,1/2-y,-z
_cell_length_a      14.82
_cell_length_b      25.24
_cell_length_c      5.346
_cell_angle_alpha   90.0
_cell_angle_beta    90.0
_cell_angle_gamma   90.0
_cell_volume        1999.7076
loop_
_atom_site_label
_atom_site_type_symbol
_atom_site_fract_x
_atom_site_fract_y
_atom_site_fract_z
C1 C  0.89101 0.56729 0.75348
C2 C  0.90401 0.53256 0.95672
C3 C  0.98752 0.50824 0.98794
C4 C  1.05896 0.51659 0.82460
C5 C  1.04516 0.55112 0.62434
C6 C  0.96276 0.57608 0.58929
Cl7 Cl 0.78678 0.59937 0.70358
Cl8 Cl 0.81628 0.51932 1.17087
C9 C  1.14870 0.48893 0.86115
C10 C  1.15369 0.43666 0.70609
C11 C  1.08131 0.39789 0.78654
C12 C  1.00082 0.39306 0.65456
C13 C  0.93308 0.35830 0.72989
C14 C  0.94452 0.32581 0.94166
C15 C  1.02553 0.33111 1.07663
C16 C  1.09206 0.36641 0.99812
N17 N  0.87339 0.29142 1.01198
C18 C  0.86879 0.24743 1.17646
C19 C  0.94656 0.21802 1.23319
C20 C  0.94297 0.17480 1.39625
C21 C  0.86135 0.16004 1.50468
C22 C  0.78368 0.18802 1.44570
C23 C  0.78521 0.23151 1.28103
C24 C  0.70125 0.26055 1.21772
O25 O  0.68864 0.29416 1.06237
O26 O  0.62924 0.24627 1.35767
H27 H  0.99801 0.48075 1.14488
H28 H  1.10075 0.55839 0.49225
H29 H  0.95470 0.60294 0.42898
H30 H  1.16021 0.48005 1.06052
H31 H  1.20432 0.51553 0.80622
H32 H  1.22088 0.41842 0.72809
H33 H  1.14757 0.44593 0.50536
H34 H  0.99002 0.41786 0.48794
H35 H  0.87011 0.35574 0.62064
H36 H  1.03595 0.30894 1.25154
H37 H  1.15463 0.36996 1.10765
H38 H  0.81295 0.30368 0.95069
H39 H  1.01123 0.22739 1.14180
H40 H  1.00476 0.15232 1.43801
H41 H  0.85838 0.12608 1.63341
H42 H  0.72043 0.17454 1.53313
H43 H  0.58065 0.26769 1.30017
data_14_E-934.740_____d_____1.25
#  no.  14             rank   14 energy -934.740     density         1.25
_symmetry_cell_setting        monoclinic
_symmetry_space_group_name_H-M  'P 21/c'
_symmetry_Int_Tables_number  14
loop_
_symmetry_equiv_pos_site_id
_symmetry_equiv_pos_as_xyz
1 x,y,z
2 -x,1/2+y,1/2-z
3 -x,-y,-z
4 x,1/2-y,1/2+z
_cell_length_a      6.657
_cell_length_b      21.379
_cell_length_c      17.222
_cell_angle_alpha   90.0
_cell_angle_beta    57.024
_cell_angle_gamma   90.0
_cell_volume        2056.17
loop_
_atom_site_label
_atom_site_type_symbol
_atom_site_fract_x
_atom_site_fract_y
_atom_site_fract_z
C1 C  2.16559 0.91237 0.34627
C2 C  1.94144 0.93298 0.36589
C3 C  1.91542 0.94741 0.29303
C4 C  2.10337 0.94271 0.20103
C5 C  2.32423 0.92218 0.18263
C6 C  2.35501 0.90722 0.25387
Cl7 Cl 2.21022 0.89332 0.43550
Cl8 Cl 1.69445 0.94096 0.48096
C9 C  2.07066 0.95967 0.12318
C10 C  2.14374 1.02895 0.09208
C11 C  1.99012 1.07382 0.17072
C12 C  2.06989 1.09913 0.22371
C13 C  1.92808 1.13945 0.29736
C14 C  1.69854 1.15711 0.31985
C15 C  1.61690 1.13098 0.26686
C16 C  1.76180 1.09046 0.19384
N17 N  1.56036 1.19782 0.39584
C18 C  1.35175 1.23379 0.42520
C19 C  1.29361 1.25248 0.36159
C20 C  1.08773 1.28758 0.38982
C21 C  0.93673 1.30490 0.48221
C22 C  0.99507 1.28794 0.54532
C23 C  1.20191 1.25292 0.51874
C24 C  1.26298 1.23588 0.58701
O25 O  1.44255 1.21265 0.57469
O26 O  1.08809 1.24903 0.67559
H27 H  1.74164 0.96401 0.30773
H28 H  2.47600 0.91807 0.11026
H29 H  2.53201 0.89129 0.23636
H30 H  1.88356 0.95228 0.14431
H31 H  2.17829 0.92815 0.06376
H32 H  2.12737 1.03935 0.03300
H33 H  2.33481 1.03536 0.06575
H34 H  2.24874 1.08630 0.20766
H35 H  1.99751 1.15839 0.33790
H36 H  1.43388 1.14031 0.28468
H37 H  1.69325 1.07047 0.15374
H38 H  1.60710 1.19632 0.44218
H39 H  1.41513 1.24175 0.28744
H40 H  1.04568 1.30173 0.33877
H41 H  0.77435 1.33246 0.50462
H42 H  0.87230 1.30334 0.61739
H43 H  1.14837 1.23574 0.71188
data_15_E-932.434_____d_____1.27
#  no.  15             rank   15 energy -932.434     density         1.27
_symmetry_cell_setting        triclinic
_symmetry_space_group_name_H-M  'P -1'
_symmetry_Int_Tables_number  2
loop_
_symmetry_equiv_pos_site_id
_symmetry_equiv_pos_as_xyz
1 x,y,z
2 -x,-y,-z
_cell_length_a      6.517
_cell_length_b      18.679
_cell_length_c      12.615
_cell_angle_alpha   138.078
_cell_angle_beta    91.562004
_cell_angle_gamma   82.421
_cell_volume        1011.18335
loop_
_atom_site_label
_atom_site_type_symbol
_atom_site_fract_x
_atom_site_fract_y
_atom_site_fract_z
C1 C  0.88846 0.73014 1.77633
C2 C  1.09870 0.68875 1.71131
C3 C  1.20623 0.74351 1.70146
C4 C  1.11354 0.83762 1.75238
C5 C  0.90537 0.87777 1.81671
C6 C  0.79471 0.82515 1.82869
Cl7 Cl 0.74350 0.66454 1.79212
Cl8 Cl 1.22691 0.56873 1.64177
C9 C  1.23350 0.89446 1.73759
C10 C  1.20068 0.85594 1.57923
C11 C  1.27861 0.73532 1.43516
C12 C  1.48880 0.69518 1.37818
C13 C  1.56283 0.58423 1.24768
C14 C  1.42575 0.50824 1.16667
C15 C  1.21359 0.54879 1.22551
C16 C  1.14353 0.66015 1.35645
N17 N  1.50866 0.39620 1.03571
C18 C  1.41605 0.30296 0.91255
C19 C  1.22490 0.31214 0.86648
C20 C  1.13144 0.22098 0.74598
C21 C  1.22813 0.11879 0.66869
C22 C  1.41926 0.10829 0.71061
C23 C  1.51751 0.19857 0.83090
C24 C  1.72307 0.18559 0.87284
O25 O  1.83726 0.25080 0.95920
O26 O  1.78835 0.08467 0.80145
H27 H  1.36986 0.71129 1.64969
H28 H  0.82844 0.95226 1.85796
H29 H  0.63093 0.85945 1.87999
H30 H  1.40108 0.87992 1.74286
H31 H  1.18418 0.98322 1.84036
H32 H  1.28227 0.90183 1.57460
H33 H  1.03449 0.87609 1.57807
H34 H  1.59935 0.75273 1.43861
H35 H  1.73055 0.55553 1.20594
H36 H  1.10128 0.49284 1.17288
H37 H  0.97699 0.68956 1.40076
H38 H  1.65846 0.37879 1.04053
H39 H  1.14932 0.39121 0.92088
H40 H  0.98153 0.23008 0.71187
H41 H  1.15468 0.04692 0.57398
H42 H  1.49129 0.02579 0.64500
H43 H  1.91946 0.08727 0.83839
data_16_E-931.727_____d_____1.25
#  no.  16             rank   16 energy -931.727     density         1.25
_symmetry_cell_setting        monoclinic
_symmetry_space_group_name_H-M  'P 21/c'
_symmetry_Int_Tables_number  14
loop_
_symmetry_equiv_pos_site_id
_symmetry_equiv_pos_as_xyz
1 x,y,z
2 -x,1/2+y,1/2-z
3 -x,-y,-z
4 x,1/2-y,1/2+z
_cell_length_a      9.722
_cell_length_b      16.462
_cell_length_c      12.982
_cell_angle_alpha   90.0
_cell_angle_beta    99.545
_cell_angle_gamma   90.0
_cell_volume        2048.9216
loop_
_atom_site_label
_atom_site_type_symbol
_atom_site_fract_x
_atom_site_fract_y
_atom_site_fract_z
C1 C  1.53102 1.30774 1.03049
C2 C  1.47339 1.30480 0.92353
C3 C  1.42502 1.23103 0.87921
C4 C  1.43120 1.15963 0.93671
C5 C  1.48899 1.16340 1.04244
C6 C  1.53782 1.23608 1.08864
Cl7 Cl 1.59355 1.39944 1.09133
Cl8 Cl 1.46118 1.39296 0.84527
C9 C  1.37630 1.08040 0.88656
C10 C  1.21577 1.07248 0.88324
C11 C  1.17925 1.07273 0.99218
C12 C  1.19058 1.00268 1.05297
C13 C  1.15914 1.00243 1.15382
C14 C  1.11226 1.07347 1.19755
C15 C  1.10266 1.14455 1.13658
C16 C  1.13505 1.14322 1.03598
N17 N  1.08266 1.07040 1.30069
C18 C  1.00928 1.12319 1.35878
C19 C  0.90751 1.17646 1.30758
C20 C  0.83506 1.22909 1.36389
C21 C  0.86255 1.22909 1.47259
C22 C  0.96056 1.17547 1.52414
C23 C  1.03456 1.12150 1.46945
C24 C  1.13783 1.06393 1.52596
O25 O  1.19990 1.00943 1.49248
O26 O  1.16390 1.07563 1.63049
H27 H  1.37951 1.22814 0.79591
H28 H  1.49398 1.10777 1.08994
H29 H  1.58174 1.23633 1.17233
H30 H  1.42958 1.02818 0.92892
H31 H  1.40060 1.07634 0.80667
H32 H  1.17764 1.01603 0.84237
H33 H  1.16185 1.12217 0.83590
H34 H  1.22598 0.94613 1.02049
H35 H  1.16911 0.94563 1.19949
H36 H  1.07457 1.20287 1.16897
H37 H  1.12755 1.19983 0.99029
H38 H  1.13403 1.02585 1.34356
H39 H  0.87933 1.17531 1.22183
H40 H  0.75576 1.27033 1.32212
H41 H  0.80580 1.27057 1.51711
H42 H  0.97762 1.17685 1.61013
H43 H  1.23100 1.03555 1.65705
data_17_E-930.663_____d_____1.28
#  no.  17             rank   17 energy -930.663     density         1.28
_symmetry_cell_setting        triclinic
_symmetry_space_group_name_H-M  'P -1'
_symmetry_Int_Tables_number  2
loop_
_symmetry_equiv_pos_site_id
_symmetry_equiv_pos_as_xyz
1 x,y,z
2 -x,-y,-z
_cell_length_a      15.471
_cell_length_b      14.432999
_cell_length_c      7.3700004
_cell_angle_alpha   57.802
_cell_angle_beta    128.367
_cell_angle_gamma   126.254
_cell_volume        1004.08563
loop_
_atom_site_label
_atom_site_type_symbol
_atom_site_fract_x
_atom_site_fract_y
_atom_site_fract_z
C1 C  0.83441 0.87519 2.48588
C2 C  0.85341 0.86884 2.70493
C3 C  0.78360 0.90065 2.70298
C4 C  0.69529 0.93878 2.49201
C5 C  0.67718 0.94420 2.27653
C6 C  0.74554 0.91324 2.27316
Cl7 Cl 0.92023 0.83652 2.47637
Cl8 Cl 0.96424 0.82174 2.98067
C9 C  0.62151 0.97387 2.49550
C10 C  0.68776 1.10582 2.50575
C11 C  0.70916 1.19066 2.28669
C12 C  0.81882 1.23626 2.29222
C13 C  0.83875 1.31291 2.09064
C14 C  0.74843 1.34906 1.87337
C15 C  0.63706 1.30180 1.86701
C16 C  0.61918 1.22468 2.07087
N17 N  0.77270 1.42651 1.67287
C18 C  0.71473 1.49775 1.45128
C19 C  0.64267 1.53575 1.42904
C20 C  0.58460 1.60544 1.21141
C21 C  0.59807 1.63896 1.01213
C22 C  0.67119 1.60427 1.03323
C23 C  0.73128 1.53463 1.25048
C24 C  0.81024 1.49957 1.27033
O25 O  0.87593 1.45054 1.44450
O26 O  0.80630 1.52824 1.05886
H27 H  0.79798 0.89635 2.87286
H28 H  0.60843 0.97516 2.10661
H29 H  0.72873 0.91960 2.09918
H30 H  0.60183 0.91452 2.65089
H31 H  0.53340 0.96122 2.33653
H32 H  0.77305 1.11703 2.67124
H33 H  0.63473 1.12730 2.51955
H34 H  0.89127 1.20994 2.45979
H35 H  0.92694 1.34704 2.10229
H36 H  0.56118 1.32163 1.69842
H37 H  0.53112 1.18870 2.06090
H38 H  0.83756 1.42209 1.68177
H39 H  0.63461 1.51495 1.58632
H40 H  0.52859 1.63426 1.19813
H41 H  0.55232 1.69371 0.84050
H42 H  0.68049 1.63412 0.87194
H43 H  0.85994 1.50119 1.09573
data_18_E-930.477_____d_____1.27
#  no.  18             rank   18 energy -930.477     density         1.27
_symmetry_cell_setting        monoclinic
_symmetry_space_group_name_H-M  'P 21/c'
_symmetry_Int_Tables_number  14
loop_
_symmetry_equiv_pos_site_id
_symmetry_equiv_pos_as_xyz
1 x,y,z
2 -x,1/2+y,1/2-z
3 -x,-y,-z
4 x,1/2-y,1/2+z
_cell_length_a      47.843
_cell_length_b      5.381
_cell_length_c      27.583
_cell_angle_alpha   90.0
_cell_angle_beta    163.482
_cell_angle_gamma   90.0
_cell_volume        2018.9482
loop_
_atom_site_label
_atom_site_type_symbol
_atom_site_fract_x
_atom_site_fract_y
_atom_site_fract_z
C1 C  0.56767 1.17514 0.53749
C2 C  0.63384 1.33755 0.62424
C3 C  0.73447 1.29726 0.79625
C4 C  0.77258 1.10187 0.88660
C5 C  0.70618 0.94203 0.79889
C6 C  0.60558 0.97800 0.62761
Cl7 Cl 0.43933 1.21683 0.31966
Cl8 Cl 0.59124 1.59083 0.51863
C9 C  0.88251 1.06418 1.07421
C10 C  0.92604 1.22760 1.18806
C11 C  0.88214 1.15911 1.16371
C12 C  0.80497 1.29448 1.05533
C13 C  0.76314 1.23063 1.03014
C14 C  0.79912 1.02766 1.11687
C15 C  0.87639 0.88898 1.22491
C16 C  0.91658 0.95588 1.24715
N17 N  0.75376 0.96902 1.08624
C18 C  0.78255 0.81786 1.17377
C19 C  0.88227 0.76623 1.34803
C20 C  0.91154 0.61654 1.43550
C21 C  0.84156 0.51671 1.35036
C22 C  0.74299 0.57096 1.17916
C23 C  0.71144 0.72222 1.08809
C24 C  0.60577 0.78056 0.90551
O25 O  0.56737 0.92249 0.81384
O26 O  0.54530 0.65326 0.83490
H27 H  0.78669 1.42335 0.86520
H28 H  0.73454 0.78697 0.86800
H29 H  0.55598 0.84845 0.56388
H30 H  0.91915 1.10935 1.10058
H31 H  0.89976 0.86718 1.10983
H32 H  0.91333 1.42546 1.15872
H33 H  1.00664 1.20548 1.32330
H34 H  0.77555 1.45466 0.98628
H35 H  0.70198 1.34256 0.94299
H36 H  0.90364 0.72026 1.28836
H37 H  0.97677 0.84386 1.33198
H38 H  0.68424 1.02982 0.97277
H39 H  0.93947 0.85147 1.42028
H40 H  0.99012 0.57861 1.57210
H41 H  0.86441 0.39856 1.41890
H42 H  0.69033 0.49075 1.11757
H43 H  0.48062 0.70653 0.71931
data_19_E-930.244_____d_____1.32
#  no.  19             rank   19 energy -930.244     density         1.32
_symmetry_cell_setting        monoclinic
_symmetry_space_group_name_H-M  'P 21/c'
_symmetry_Int_Tables_number  14
loop_
_symmetry_equiv_pos_site_id
_symmetry_equiv_pos_as_xyz
1 x,y,z
2 -x,1/2+y,1/2-z
3 -x,-y,-z
4 x,1/2-y,1/2+z
_cell_length_a      17.312
_cell_length_b      17.267
_cell_length_c      7.5820003
_cell_angle_alpha   90.0
_cell_angle_beta    59.37
_cell_angle_gamma   90.0
_cell_volume        1950.2323
loop_
_atom_site_label
_atom_site_type_symbol
_atom_site_fract_x
_atom_site_fract_y
_atom_site_fract_z
C1 C  1.06525 0.61109 1.89487
C2 C  1.03942 0.66431 1.79344
C3 C  1.10098 0.68533 1.59231
C4 C  1.18756 0.65565 1.48664
C5 C  1.21230 0.60322 1.58922
C6 C  1.15230 0.58118 1.78947
Cl7 Cl 0.99022 0.58194 2.14951
Cl8 Cl 0.93048 0.70440 1.91692
C9 C  1.25280 0.67909 1.26708
C10 C  1.23947 0.62925 1.11312
C11 C  1.25695 0.54434 1.12918
C12 C  1.18690 0.49288 1.24209
C13 C  1.20239 0.41491 1.26003
C14 C  1.29043 0.38540 1.16554
C15 C  1.36115 0.43705 1.04715
C16 C  1.34383 0.51476 1.03110
N17 N  1.30282 0.30573 1.18833
C18 C  1.37849 0.26174 1.15363
C19 C  1.45091 0.29743 1.15564
C20 C  1.52606 0.25479 1.12050
C21 C  1.52993 0.17549 1.08378
C22 C  1.45794 0.13923 1.08607
C23 C  1.38122 0.18064 1.12214
C24 C  1.30440 0.14066 1.12661
O25 O  1.23121 0.16511 1.17498
O26 O  1.32078 0.06568 1.06743
H27 H  1.08138 0.72662 1.51165
H28 H  1.28031 0.57832 1.50818
H29 H  1.17448 0.53934 1.86393
H30 H  1.32267 0.67356 1.23199
H31 H  1.24404 0.74095 1.24527
H32 H  1.28478 0.64987 0.95533
H33 H  1.17102 0.63793 1.14126
H34 H  1.11744 0.51455 1.32054
H35 H  1.14506 0.37610 1.35236
H36 H  1.43086 0.41612 0.95959
H37 H  1.40034 0.55397 0.93785
H38 H  1.24928 0.27338 1.21907
H39 H  1.44803 0.35940 1.19292
H40 H  1.58206 0.28397 1.12272
H41 H  1.58907 0.14180 1.05576
H42 H  1.46339 0.07628 1.05900
H43 H  1.26714 0.04707 1.07648
data_20_E-930.169_____d_____1.29
#  no.  20             rank   20 energy -930.169     density         1.29
_symmetry_cell_setting        triclinic
_symmetry_space_group_name_H-M  'P -1'
_symmetry_Int_Tables_number  2
loop_
_symmetry_equiv_pos_site_id
_symmetry_equiv_pos_as_xyz
1 x,y,z
2 -x,-y,-z
_cell_length_a      7.65
_cell_length_b      20.861
_cell_length_c      15.081
_cell_angle_alpha   68.549995
_cell_angle_beta    89.443
_cell_angle_gamma   114.973
_cell_volume        1991.8185
loop_
_atom_site_label
_atom_site_type_symbol
_atom_site_fract_x
_atom_site_fract_y
_atom_site_fract_z
C1 C  1.29440 1.12840 1.60674
C2 C  1.39959 1.19605 1.52149
C3 C  1.42370 1.18951 1.43414
C4 C  1.34890 1.11841 1.42764
C5 C  1.24487 1.05192 1.51260
C6 C  1.21787 1.05673 1.60058
Cl7 Cl 1.25861 1.13277 1.71974
Cl8 Cl 1.50142 1.28855 1.52385
C9 C  1.38010 1.11303 1.33177
C10 C  1.56482 1.10081 1.31908
C11 C  1.74961 1.16799 1.31927
C12 C  1.82883 1.16395 1.40263
C13 C  1.99645 1.22598 1.40410
C14 C  2.09464 1.29510 1.31991
C15 C  2.01329 1.29947 1.23589
C16 C  1.84475 1.23672 1.23648
N17 N  2.26358 1.35678 1.32526
C18 C  2.41516 1.42562 1.25349
C19 C  2.46033 1.43048 1.16007
C20 C  2.60851 1.49817 1.08858
C21 C  2.71498 1.56217 1.10942
C22 C  2.67478 1.55750 1.20207
C23 C  2.52721 1.48994 1.27562
C24 C  2.48797 1.48568 1.37465
O25 O  2.38475 1.43089 1.44774
O26 O  2.58477 1.55428 1.38185
H27 H  1.50696 1.24198 1.36742
H28 H  1.18414 0.99487 1.50933
H29 H  1.13517 1.00293 1.66582
H30 H  1.39600 1.16559 1.27048
H31 H  1.24899 1.06497 1.32734
H32 H  1.57970 1.09399 1.25063
H33 H  1.54370 1.04584 1.37716
H34 H  1.75555 1.11061 1.46950
H35 H  2.05439 1.22058 1.47172
H36 H  2.07738 1.35359 1.16964
H37 H  1.78366 1.24177 1.16991
H38 H  2.26613 1.35453 1.39276
H39 H  2.38430 1.37967 1.14284
H40 H  2.64144 1.50069 1.01585
H41 H  2.83150 1.61557 1.05321
H42 H  2.76430 1.60912 1.21570
H43 H  2.54664 1.54383 1.44785
C44 C  2.23100 1.89156 1.20062
C45 C  2.13674 1.81967 1.19353
C46 C  2.10479 1.81827 1.10344
C47 C  2.16124 1.88538 1.01966
C48 C  2.25461 1.95616 1.02774
C49 C  2.28910 1.95928 1.11653
Cl50 Cl 2.27591 1.89727 1.31270
Cl51 Cl 2.05826 1.73174 1.29678
C52 C  2.12176 1.88203 0.92282
C53 C  1.92459 1.88453 0.90277
C54 C  1.75183 1.81596 0.97936
C55 C  1.67253 1.82238 1.05725
C56 C  1.51622 1.75929 1.12912
C57 C  1.42976 1.68644 1.12441
C58 C  1.51133 1.67976 1.04618
C59 C  1.66851 1.74369 0.97550
N60 N  1.27218 1.62389 1.19967
C61 C  1.13059 1.54997 1.20806
C62 C  1.07974 1.53692 1.12482
C63 C  0.94138 1.46421 1.13217
C64 C  0.85055 1.40327 1.22303
C65 C  0.89622 1.41589 1.30587
C66 C  1.03411 1.48860 1.30065
C67 C  1.07926 1.50126 1.39008
O68 O  1.17465 1.56052 1.39921
O69 O  0.99915 1.43556 1.47247
H70 H  2.02990 1.76241 1.09739
H71 H  2.30075 2.01017 0.96238
H72 H  2.36293 2.01623 1.11973
H73 H  2.11750 1.82926 0.92025
H74 H  2.24398 1.93072 0.86394
H75 H  1.90324 1.88514 0.83027
H76 H  1.93340 1.93947 0.89958
H77 H  1.73676 1.87864 1.06277
H78 H  1.45787 1.76668 1.18988
H79 H  1.45698 1.62321 1.04184
H80 H  1.73011 1.73682 0.91530
H81 H  1.27257 1.63071 1.26213
H82 H  1.14294 1.58491 1.05226
H83 H  0.90373 1.45530 1.06596
H84 H  0.74180 1.34594 1.22899
H85 H  0.81898 1.36635 1.37620
H86 H  1.03947 1.45140 1.52365
data_21_E-930.155_____d_____1.24
#  no.  21             rank   21 energy -930.155     density         1.24
_symmetry_cell_setting        monoclinic
_symmetry_space_group_name_H-M  'C 2/c'
_symmetry_Int_Tables_number  15
loop_
_symmetry_equiv_pos_site_id
_symmetry_equiv_pos_as_xyz
1 x,y,z
2 -x,y,1/2-z
3 -x,-y,-z
4 x,-y,1/2+z
5 1/2+x,1/2+y,z
6 1/2-x,1/2+y,1/2-z
7 1/2-x,1/2-y,-z
8 1/2+x,1/2-y,1/2+z
_cell_length_a      22.613
_cell_length_b      11.476
_cell_length_c      15.905
_cell_angle_alpha   90.0
_cell_angle_beta    91.549
_cell_angle_gamma   90.0
_cell_volume        4125.9473
loop_
_atom_site_label
_atom_site_type_symbol
_atom_site_fract_x
_atom_site_fract_y
_atom_site_fract_z
C1 C  0.87005 0.48943 1.03171
C2 C  0.86822 0.47912 1.11989
C3 C  0.81699 0.51103 1.16061
C4 C  0.76733 0.55374 1.11758
C5 C  0.76975 0.56336 1.03027
C6 C  0.82013 0.53173 0.98802
Cl7 Cl 0.93365 0.45039 0.97635
Cl8 Cl 0.92971 0.42700 1.17928
C9 C  0.71250 0.58950 1.16375
C10 C  0.71304 0.72250 1.18397
C11 C  0.76561 0.75465 1.24023
C12 C  0.81680 0.80154 1.20736
C13 C  0.86584 0.82921 1.25836
C14 C  0.86488 0.81255 1.34604
C15 C  0.81334 0.76397 1.37916
C16 C  0.76499 0.73642 1.32670
N17 N  0.91601 0.84111 1.39516
C18 C  0.92616 0.85724 1.48276
C19 C  0.87958 0.88870 1.53478
C20 C  0.88897 0.90410 1.62126
C21 C  0.94524 0.88887 1.65726
C22 C  0.99188 0.86038 1.60627
C23 C  0.98378 0.84499 1.51894
C24 C  1.03435 0.81597 1.46525
O25 O  1.03669 0.81255 1.38989
O26 O  1.08473 0.79018 1.50909
H27 H  0.81535 0.50416 1.22948
H28 H  0.73096 0.59699 0.99474
H29 H  0.82021 0.54078 0.91921
H30 H  0.70867 0.53952 1.22255
H31 H  0.67254 0.56760 1.12566
H32 H  0.67163 0.74710 1.21453
H33 H  0.71329 0.77252 1.12483
H34 H  0.81881 0.81578 1.13908
H35 H  0.90566 0.86591 1.22986
H36 H  0.81139 0.74288 1.44654
H37 H  0.72531 0.69805 1.35416
H38 H  0.95317 0.83896 1.36219
H39 H  0.83519 0.90622 1.50747
H40 H  0.85181 0.92879 1.66082
H41 H  0.95272 0.90077 1.72535
H42 H  1.03575 0.85070 1.63722
H43 H  1.11319 0.77284 1.46793
data_22_E-929.690_____d_____1.30
#  no.  22             rank   22 energy -929.690     density         1.30
_symmetry_cell_setting        monoclinic
_symmetry_space_group_name_H-M  'P 21/c'
_symmetry_Int_Tables_number  14
loop_
_symmetry_equiv_pos_site_id
_symmetry_equiv_pos_as_xyz
1 x,y,z
2 -x,1/2+y,1/2-z
3 -x,-y,-z
4 x,1/2-y,1/2+z
_cell_length_a      14.824
_cell_length_b      11.956
_cell_length_c      17.404
_cell_angle_alpha   90.0
_cell_angle_beta    140.082
_cell_angle_gamma   90.0
_cell_volume        1979.3658
loop_
_atom_site_label
_atom_site_type_symbol
_atom_site_fract_x
_atom_site_fract_y
_atom_site_fract_z
C1 C  0.80957 0.93208 0.35411
C2 C  0.71617 1.02255 0.30246
C3 C  0.60777 1.01401 0.28500
C4 C  0.58887 0.91979 0.31816
C5 C  0.68199 0.83079 0.36902
C6 C  0.79021 0.83661 0.38647
Cl7 Cl 0.94920 0.93771 0.37872
Cl8 Cl 0.73532 1.14643 0.26088
C9 C  0.47242 0.91435 0.30137
C10 C  0.52482 0.95528 0.41580
C11 C  0.57455 1.07543 0.44439
C12 C  0.48049 1.16423 0.38835
C13 C  0.52464 1.27497 0.41101
C14 C  0.66687 1.30087 0.49032
C15 C  0.76254 1.21124 0.54979
C16 C  0.71596 1.10129 0.52660
N17 N  0.70708 1.41437 0.50918
C18 C  0.82798 1.46623 0.55648
C19 C  0.91020 1.41000 0.55544
C20 C  1.02996 1.45979 0.60219
C21 C  1.06930 1.56706 0.65037
C22 C  0.98718 1.62446 0.64946
C23 C  0.86558 1.57664 0.60230
C24 C  0.77795 1.63988 0.60055
O25 O  0.66484 1.61706 0.55317
O26 O  0.83606 1.73745 0.66167
H27 H  0.53506 1.08456 0.24561
H28 H  0.66914 0.75515 0.39594
H29 H  0.86135 0.76466 0.42695
H30 H  0.43231 0.82807 0.27979
H31 H  0.38161 0.96522 0.22388
H32 H  0.60960 0.89995 0.49164
H33 H  0.43967 0.94725 0.40283
H34 H  0.36824 1.14627 0.32401
H35 H  0.44684 1.34311 0.36404
H36 H  0.87603 1.22714 0.61806
H37 H  0.79289 1.03272 0.57351
H38 H  0.64213 1.46740 0.49375
H39 H  0.87834 1.32697 0.51336
H40 H  1.09270 1.41417 0.60030
H41 H  1.16366 1.60637 0.68737
H42 H  1.02118 1.70962 0.68699
H43 H  0.77057 1.76918 0.65397
data_23_E-929.141_____d_____1.27
#  no.  23             rank   23 energy -929.141     density         1.27
_symmetry_cell_setting        monoclinic
_symmetry_space_group_name_H-M  'P 21/c'
_symmetry_Int_Tables_number  14
loop_
_symmetry_equiv_pos_site_id
_symmetry_equiv_pos_as_xyz
1 x,y,z
2 -x,1/2+y,1/2-z
3 -x,-y,-z
4 x,1/2-y,1/2+z
_cell_length_a      10.831
_cell_length_b      7.295
_cell_length_c      25.741
_cell_angle_alpha   90.0
_cell_angle_beta    96.032
_cell_angle_gamma   90.0
_cell_volume        2022.5908
loop_
_atom_site_label
_atom_site_type_symbol
_atom_site_fract_x
_atom_site_fract_y
_atom_site_fract_z
C1 C  0.82110 0.79471 0.21739
C2 C  0.83979 0.60509 0.21126
C3 C  0.77063 0.48172 0.23759
C4 C  0.68327 0.53852 0.26997
C5 C  0.66544 0.72669 0.27552
C6 C  0.73318 0.85264 0.24982
Cl7 Cl 0.90617 0.95796 0.18523
Cl8 Cl 0.94945 0.52192 0.17097
C9 C  0.61024 0.40095 0.29851
C10 C  0.68444 0.33835 0.35068
C11 C  0.71091 0.49821 0.38770
C12 C  0.82461 0.58862 0.39182
C13 C  0.84913 0.73753 0.42517
C14 C  0.75963 0.80014 0.45693
C15 C  0.64411 0.71008 0.45230
C16 C  0.62165 0.56205 0.41840
N17 N  0.78859 0.95280 0.48998
C18 C  0.73379 1.02526 0.53325
C19 C  0.66270 0.91288 0.56290
C20 C  0.60770 0.98283 0.60546
C21 C  0.62338 1.16647 0.61931
C22 C  0.69573 1.27791 0.59107
C23 C  0.75277 1.21094 0.54821
C24 C  0.83104 1.33170 0.51885
O25 O  0.89491 1.29386 0.48493
O26 O  0.82880 1.50988 0.53320
H27 H  0.78479 0.33353 0.23319
H28 H  0.59750 0.77529 0.30134
H29 H  0.71666 0.99959 0.25560
H30 H  0.58695 0.28078 0.27336
H31 H  0.52034 0.45911 0.30666
H32 H  0.77140 0.27143 0.34229
H33 H  0.63175 0.23203 0.36941
H34 H  0.89654 0.54233 0.36762
H35 H  0.94042 0.80564 0.42727
H36 H  0.56835 0.75972 0.47396
H37 H  0.53038 0.49436 0.41539
H38 H  0.85417 1.03375 0.47746
H39 H  0.65324 0.76537 0.55424
H40 H  0.55240 0.89221 0.62816
H41 H  0.58005 1.22193 0.65276
H42 H  0.70695 1.42156 0.60383
H43 H  0.88177 1.57171 0.51171
data_24_E-928.333_____d_____1.23
#  no.  24             rank   24 energy -928.333     density         1.23
_symmetry_cell_setting        monoclinic
_symmetry_space_group_name_H-M  'P 21/c'
_symmetry_Int_Tables_number  14
loop_
_symmetry_equiv_pos_site_id
_symmetry_equiv_pos_as_xyz
1 x,y,z
2 -x,1/2+y,1/2-z
3 -x,-y,-z
4 x,1/2-y,1/2+z
_cell_length_a      16.276
_cell_length_b      18.456
_cell_length_c      7.124
_cell_angle_alpha   90.0
_cell_angle_beta    102.725
_cell_angle_gamma   90.0
_cell_volume        2087.4163
loop_
_atom_site_label
_atom_site_type_symbol
_atom_site_fract_x
_atom_site_fract_y
_atom_site_fract_z
C1 C  1.47738 0.34432 0.64144
C2 C  1.39092 0.34925 0.55495
C3 C  1.35141 0.41648 0.54249
C4 C  1.39393 0.47935 0.61363
C5 C  1.47954 0.47368 0.69871
C6 C  1.52061 0.40743 0.71233
Cl7 Cl 1.53115 0.26070 0.66160
Cl8 Cl 1.33215 0.27174 0.46320
C9 C  1.34894 0.55164 0.60069
C10 C  1.31747 0.56792 0.78794
C11 C  1.25522 0.51115 0.82220
C12 C  1.28022 0.45382 0.94867
C13 C  1.22382 0.40053 0.97825
C14 C  1.13835 0.40362 0.88296
C15 C  1.11328 0.46119 0.75352
C16 C  1.17106 0.51360 0.72565
N17 N  1.08359 0.34783 0.91658
C18 C  0.99461 0.34152 0.87766
C19 C  0.94360 0.40363 0.85821
C20 C  0.85585 0.39810 0.81862
C21 C  0.81749 0.33027 0.79870
C22 C  0.86722 0.26849 0.82191
C23 C  0.95571 0.27244 0.86291
C24 C  1.00789 0.20576 0.88966
O25 O  1.08276 0.19914 0.94537
O26 O  0.96307 0.14410 0.84411
H27 H  1.28381 0.42072 0.47662
H28 H  1.51463 0.52275 0.75620
H29 H  1.58808 0.40533 0.78060
H30 H  1.29517 0.55286 0.47577
H31 H  1.39140 0.59529 0.57482
H32 H  1.28798 0.62202 0.77790
H33 H  1.37184 0.57099 0.91117
H34 H  1.34658 0.45005 1.02553
H35 H  1.24614 0.35581 1.07930
H36 H  1.04839 0.46401 0.66696
H37 H  1.14990 0.55789 0.62298
H38 H  1.11386 0.30144 0.96038
H39 H  0.97231 0.45785 0.88144
H40 H  0.81711 0.44749 0.80400
H41 H  0.74840 0.32578 0.76724
H42 H  0.83425 0.21600 0.80745
H43 H  1.00338 0.10596 0.86629
data_25_E-928.329_____d_____1.27
#  no.  25             rank   25 energy -928.329     density         1.27
_symmetry_cell_setting        triclinic
_symmetry_space_group_name_H-M  'P -1'
_symmetry_Int_Tables_number  2
loop_
_symmetry_equiv_pos_site_id
_symmetry_equiv_pos_as_xyz
1 x,y,z
2 -x,-y,-z
_cell_length_a      12.204
_cell_length_b      11.620001
_cell_length_c      11.52
_cell_angle_alpha   117.284004
_cell_angle_beta    115.98699
_cell_angle_gamma   107.762
_cell_volume        1010.05164
loop_
_atom_site_label
_atom_site_type_symbol
_atom_site_fract_x
_atom_site_fract_y
_atom_site_fract_z
C1 C  0.73148 0.90006 0.77456
C2 C  0.62284 0.84737 0.60908
C3 C  0.65606 0.96186 0.59273
C4 C  0.79324 1.12730 0.73415
C5 C  0.89944 1.17786 0.89737
C6 C  0.86945 1.06641 0.91736
Cl7 Cl 0.69648 0.76077 0.80356
Cl8 Cl 0.44619 0.63898 0.42271
C9 C  0.82697 1.24860 0.71177
C10 C  0.90242 1.23432 0.63139
C11 C  1.05855 1.27666 0.75307
C12 C  1.19638 1.44189 0.90020
C13 C  1.34029 1.48242 1.01449
C14 C  1.35178 1.35627 0.98317
C15 C  1.21200 1.18929 0.83580
C16 C  1.06945 1.15209 0.72373
N17 N  1.50043 1.40364 1.10391
C18 C  1.55921 1.31470 1.09374
C19 C  1.49003 1.17052 0.92718
C20 C  1.54627 1.08126 0.91535
C21 C  1.67345 1.13517 1.07011
C22 C  1.74512 1.27956 1.23549
C23 C  1.69151 1.37241 1.25142
C24 C  1.77083 1.52760 1.42947
O25 O  1.75031 1.62897 1.46711
O26 O  1.88246 1.55671 1.56762
H27 H  0.57230 0.92186 0.46407
H28 H  1.00973 1.30803 1.01114
H29 H  0.95688 1.11144 1.04808
H30 H  0.90570 1.37827 0.84084
H31 H  0.71719 1.22463 0.62472
H32 H  0.91942 1.31860 0.60932
H33 H  0.81993 1.10719 0.49782
H34 H  1.19109 1.54302 0.92715
H35 H  1.44704 1.61488 1.12951
H36 H  1.21225 1.08596 0.81093
H37 H  0.96173 1.02042 0.61013
H38 H  1.57357 1.51834 1.22579
H39 H  1.39369 1.12908 0.80278
H40 H  1.49019 0.96857 0.78338
H41 H  1.71780 1.06496 1.06114
H42 H  1.84656 1.31871 1.35424
H43 H  1.92342 1.65813 1.67257
data_26_E-927.177_____d_____1.28
#  no.  26             rank   26 energy -927.177     density         1.28
_symmetry_cell_setting        monoclinic
_symmetry_space_group_name_H-M  'P 21/c'
_symmetry_Int_Tables_number  14
loop_
_symmetry_equiv_pos_site_id
_symmetry_equiv_pos_as_xyz
1 x,y,z
2 -x,1/2+y,1/2-z
3 -x,-y,-z
4 x,1/2-y,1/2+z
_cell_length_a      16.483
_cell_length_b      6.727
_cell_length_c      21.434
_cell_angle_alpha   90.0
_cell_angle_beta    122.47399
_cell_angle_gamma   90.0
_cell_volume        2005.0055
loop_
_atom_site_label
_atom_site_type_symbol
_atom_site_fract_x
_atom_site_fract_y
_atom_site_fract_z
C1 C  0.42248 1.26347 1.53233
C2 C  0.39313 1.46353 1.52450
C3 C  0.30054 1.51549 1.46777
C4 C  0.23540 1.37689 1.41812
C5 C  0.26534 1.17924 1.42672
C6 C  0.35721 1.12337 1.48265
Cl7 Cl 0.53899 1.18833 1.60292
Cl8 Cl 0.47181 1.64868 1.58515
C9 C  0.13539 1.43829 1.35650
C10 C  0.13522 1.51574 1.28786
C11 C  0.16704 1.35537 1.25593
C12 C  0.26121 1.34605 1.27310
C13 C  0.29151 1.19735 1.24490
C14 C  0.22676 1.05206 1.19641
C15 C  0.13180 1.06011 1.17975
C16 C  0.10344 1.20980 1.20906
N17 N  0.26109 0.90310 1.16954
C18 C  0.21411 0.76510 1.11048
C19 C  0.12072 0.80284 1.05003
C20 C  0.07347 0.66761 0.99168
C21 C  0.11903 0.49242 0.99255
C22 C  0.21210 0.45552 1.05114
C23 C  0.26161 0.58954 1.11044
C24 C  0.36157 0.54860 1.17219
O25 O  0.41678 0.65333 1.22292
O26 O  0.39366 0.36564 1.16965
H27 H  0.27705 1.67125 1.46105
H28 H  0.21533 1.06676 1.38767
H29 H  0.37794 0.96619 1.48707
H30 H  0.10747 1.55462 1.37640
H31 H  0.08471 1.31304 1.33993
H32 H  0.18199 1.64751 1.30353
H33 H  0.06257 1.56810 1.24527
H34 H  0.31336 1.45802 1.31065
H35 H  0.36683 1.19499 1.25991
H36 H  0.07960 0.94391 1.14555
H37 H  0.02883 1.21237 1.19533
H38 H  0.33207 0.88009 1.20271
H39 H  0.08458 0.94411 1.04632
H40 H  0.00029 0.70031 0.94485
H41 H  0.08194 0.38559 0.94672
H42 H  0.24579 0.31642 1.04904
H43 H  0.45757 0.35820 1.21172
data_27_E-927.075_____d_____1.25
#  no.  27             rank   27 energy -927.075     density         1.25
_symmetry_cell_setting        monoclinic
_symmetry_space_group_name_H-M  'C 2/c'
_symmetry_Int_Tables_number  15
loop_
_symmetry_equiv_pos_site_id
_symmetry_equiv_pos_as_xyz
1 x,y,z
2 -x,y,1/2-z
3 -x,-y,-z
4 x,-y,1/2+z
5 1/2+x,1/2+y,z
6 1/2-x,1/2+y,1/2-z
7 1/2-x,1/2-y,-z
8 1/2+x,1/2-y,1/2+z
_cell_length_a      33.053
_cell_length_b      6.615
_cell_length_c      25.202002
_cell_angle_alpha   90.0
_cell_angle_beta    47.970005
_cell_angle_gamma   90.0
_cell_volume        4093.0247
loop_
_atom_site_label
_atom_site_type_symbol
_atom_site_fract_x
_atom_site_fract_y
_atom_site_fract_z
C1 C  0.72755 0.78744 0.90263
C2 C  0.73866 0.96833 0.92036
C3 C  0.77203 1.11288 0.86757
C4 C  0.79537 1.08519 0.79742
C5 C  0.78395 0.90549 0.78065
C6 C  0.75062 0.75924 0.83227
Cl7 Cl 0.68557 0.59822 0.96709
Cl8 Cl 0.71122 1.01378 1.00804
C9 C  0.83232 1.24376 0.74078
C10 C  0.89335 1.19919 0.69974
C11 C  0.90389 1.20230 0.74968
C12 C  0.91154 1.38329 0.77009
C13 C  0.92019 1.38826 0.81709
C14 C  0.92233 1.20835 0.84502
C15 C  0.91395 1.02556 0.82503
C16 C  0.90528 1.02470 0.77801
N17 N  0.93063 1.22121 0.89325
C18 C  0.94521 1.07615 0.91936
C19 C  0.97409 0.90120 0.87973
C20 C  0.98841 0.75656 0.90508
C21 C  0.97433 0.78483 0.97043
C22 C  0.94689 0.95919 1.00933
C23 C  0.93221 1.10789 0.98493
C24 C  0.90342 1.29451 1.02687
O25 O  0.89298 1.44398 1.01091
O26 O  0.88707 1.29259 1.09247
H27 H  0.78127 1.25378 0.88080
H28 H  0.80195 0.88003 0.72542
H29 H  0.74271 0.61972 0.81679
H30 H  0.82159 1.39579 0.76477
H31 H  0.82621 1.24958 0.70281
H32 H  0.91948 1.31168 0.65688
H33 H  0.90491 1.05213 0.67239
H34 H  0.91038 1.52619 0.74878
H35 H  0.92614 1.53471 0.83197
H36 H  0.91196 0.88138 0.84849
H37 H  0.89839 0.87967 0.76374
H38 H  0.91867 1.35394 0.91901
H39 H  0.98775 0.87910 0.82651
H40 H  1.01102 0.62053 0.87314
H41 H  0.98547 0.67098 0.99057
H42 H  0.93719 0.97645 1.06026
H43 H  0.86918 1.41844 1.11366
data_28_E-927.021_____d_____1.27
#  no.  28             rank   28 energy -927.021     density         1.27
_symmetry_cell_setting        monoclinic
_symmetry_space_group_name_H-M  'C 2/c'
_symmetry_Int_Tables_number  15
loop_
_symmetry_equiv_pos_site_id
_symmetry_equiv_pos_as_xyz
1 x,y,z
2 -x,y,1/2-z
3 -x,-y,-z
4 x,-y,1/2+z
5 1/2+x,1/2+y,z
6 1/2-x,1/2+y,1/2-z
7 1/2-x,1/2-y,-z
8 1/2+x,1/2-y,1/2+z
_cell_length_a      24.878
_cell_length_b      6.698
_cell_length_c      25.835001
_cell_angle_alpha   90.0
_cell_angle_beta    69.745995
_cell_angle_gamma   90.0
_cell_volume        4038.7717
loop_
_atom_site_label
_atom_site_type_symbol
_atom_site_fract_x
_atom_site_fract_y
_atom_site_fract_z
C1 C  0.61795 1.99917 0.46302
C2 C  0.59554 1.80525 0.46433
C3 C  0.62240 1.67346 0.42154
C4 C  0.67056 1.72617 0.37705
C5 C  0.69232 1.91859 0.37632
C6 C  0.66657 2.05274 0.41852
Cl7 Cl 0.58590 2.17325 0.51599
Cl8 Cl 0.53406 1.72750 0.51906
C9 C  0.69838 1.58048 0.33063
C10 C  0.67519 1.60852 0.28220
C11 C  0.61128 1.57087 0.30097
C12 C  0.57217 1.72756 0.31490
C13 C  0.51328 1.69434 0.33328
C14 C  0.49110 1.49921 0.33743
C15 C  0.53065 1.34067 0.32390
C16 C  0.58937 1.37787 0.30592
N17 N  0.43089 1.47301 0.35676
C18 C  0.39532 1.30887 0.35559
C19 C  0.41514 1.15867 0.31557
C20 C  0.38061 0.99560 0.31423
C21 C  0.32547 0.98030 0.35277
C22 C  0.30492 1.12999 0.39173
C23 C  0.33862 1.29642 0.39384
C24 C  0.31565 1.45632 0.43538
O25 O  0.33571 1.61655 0.43917
O26 O  0.26450 1.41170 0.47413
H27 H  0.60492 1.52238 0.42202
H28 H  0.73046 1.96396 0.34149
H29 H  0.68505 2.20294 0.41633
H30 H  0.69109 1.42529 0.34566
H31 H  0.74528 1.60056 0.31538
H32 H  0.69773 1.50633 0.24809
H33 H  0.68554 1.76009 0.26504
H34 H  0.58823 1.88174 0.31196
H35 H  0.48365 1.82255 0.34408
H36 H  0.51566 1.18488 0.32939
H37 H  0.61938 1.25117 0.29582
H38 H  0.40971 1.58691 0.38019
H39 H  0.45763 1.17132 0.28315
H40 H  0.39703 0.87963 0.28249
H41 H  0.29824 0.85189 0.35185
H42 H  0.26082 1.11312 0.42094
H43 H  0.25484 1.52429 0.49804
data_29_E-926.623_____d_____1.24
#  no.  29             rank   29 energy -926.623     density         1.24
_symmetry_cell_setting        monoclinic
_symmetry_space_group_name_H-M  'P 21/c'
_symmetry_Int_Tables_number  14
loop_
_symmetry_equiv_pos_site_id
_symmetry_equiv_pos_as_xyz
1 x,y,z
2 -x,1/2+y,1/2-z
3 -x,-y,-z
4 x,1/2-y,1/2+z
_cell_length_a      10.552
_cell_length_b      12.633
_cell_length_c      17.21
_cell_angle_alpha   90.0
_cell_angle_beta    115.95599
_cell_angle_gamma   90.0
_cell_volume        2062.7417
loop_
_atom_site_label
_atom_site_type_symbol
_atom_site_fract_x
_atom_site_fract_y
_atom_site_fract_z
C1 C  0.84390 0.37582 1.32452
C2 C  0.91192 0.46618 1.31278
C3 C  0.94175 0.47117 1.24171
C4 C  0.90519 0.39072 1.18074
C5 C  0.83808 0.30166 1.19326
C6 C  0.80821 0.29413 1.26393
Cl7 Cl 0.80305 0.36467 1.41323
Cl8 Cl 0.95840 0.57310 1.38603
C9 C  0.93520 0.39991 1.10259
C10 C  0.80720 0.44877 1.02398
C11 C  0.77454 0.55883 1.04499
C12 C  0.84734 0.64702 1.03739
C13 C  0.82140 0.74812 1.05943
C14 C  0.72170 0.76426 1.09210
C15 C  0.64500 0.67559 1.09719
C16 C  0.67178 0.57551 1.07380
N17 N  0.70034 0.86792 1.11532
C18 C  0.63818 0.90648 1.16802
C19 C  0.62926 0.84157 1.23168
C20 C  0.56775 0.87827 1.28385
C21 C  0.51461 0.98084 1.27356
C22 C  0.52567 1.04652 1.21224
C23 C  0.58787 1.01188 1.15918
C24 C  0.60057 1.08372 1.09479
O25 O  0.66284 1.07127 1.05137
O26 O  0.53124 1.17650 1.08485
H27 H  0.99382 0.54176 1.23169
H28 H  0.80816 0.23678 1.14589
H29 H  0.75507 0.22263 1.27132
H30 H  0.96024 0.32135 1.08502
H31 H  1.02979 0.44863 1.11763
H32 H  0.71488 0.39647 1.00534
H33 H  0.82979 0.45158 0.96720
H34 H  0.92799 0.63633 1.01376
H35 H  0.88213 0.81599 1.05330
H36 H  0.55991 0.68479 1.11733
H37 H  0.61119 0.50736 1.07922
H38 H  0.72522 0.92472 1.08370
H39 H  0.67571 0.76163 1.24375
H40 H  0.56203 0.82601 1.33337
H41 H  0.46597 1.00986 1.31449
H42 H  0.48399 1.12744 1.20714
H43 H  0.54720 1.21460 1.04227
data_30_E-926.329_____d_____1.29
#  no.  30             rank   30 energy -926.329     density         1.29
_symmetry_cell_setting        monoclinic
_symmetry_space_group_name_H-M  'P 21/c'
_symmetry_Int_Tables_number  14
loop_
_symmetry_equiv_pos_site_id
_symmetry_equiv_pos_as_xyz
1 x,y,z
2 -x,1/2+y,1/2-z
3 -x,-y,-z
4 x,1/2-y,1/2+z
_cell_length_a      6.759
_cell_length_b      24.597
_cell_length_c      14.632
_cell_angle_alpha   90.0
_cell_angle_beta    55.002003
_cell_angle_gamma   90.0
_cell_volume        1992.7068
loop_
_atom_site_label
_atom_site_type_symbol
_atom_site_fract_x
_atom_site_fract_y
_atom_site_fract_z
C1 C  2.76035 0.47862 1.28809
C2 C  2.52331 0.48652 1.31841
C3 C  2.48741 0.51621 1.24812
C4 C  2.67712 0.53888 1.14889
C5 C  2.91088 0.53069 1.11986
C6 C  2.95204 0.50108 1.18808
Cl7 Cl 2.81798 0.44137 1.37353
Cl8 Cl 2.27225 0.45961 1.44382
C9 C  2.63222 0.57173 1.07488
C10 C  2.61510 0.63371 1.10103
C11 C  2.40751 0.64567 1.22033
C12 C  2.44482 0.65220 1.30383
C13 C  2.25451 0.66212 1.41421
C14 C  2.01594 0.66694 1.44505
C15 C  1.97794 0.65975 1.36080
C16 C  2.17133 0.64956 1.25107
N17 N  1.82830 0.67659 1.55852
C18 C  1.58532 0.69388 1.61318
C19 C  1.51318 0.72403 1.55552
C20 C  1.27396 0.74099 1.60830
C21 C  1.10261 0.72832 1.72000
C22 C  1.17277 0.69963 1.77856
C23 C  1.41265 0.68231 1.72772
C24 C  1.48498 0.65225 1.79207
O25 O  1.68309 0.63991 1.76597
O26 O  1.29700 0.63709 1.89510
H27 H  2.30289 0.52293 1.27158
H28 H  3.06429 0.54826 1.04161
H29 H  3.13897 0.49563 1.16218
H30 H  2.46520 0.55827 1.08491
H31 H  2.77816 0.56442 0.98639
H32 H  2.59205 0.65685 1.04313
H33 H  2.78753 0.64783 1.08454
H34 H  2.62940 0.64877 1.28221
H35 H  2.29143 0.66690 1.47805
H36 H  1.79376 0.65999 1.38129
H37 H  2.13653 0.64386 1.18687
H38 H  1.86952 0.66395 1.61084
H39 H  1.64698 0.73663 1.46855
H40 H  1.22145 0.76459 1.56150
H41 H  0.91408 0.74156 1.76168
H42 H  1.03206 0.69113 1.86707
H43 H  1.36677 0.61822 1.92686
data_31_E-926.029_____d_____1.25
#  no.  31             rank   31 energy -926.029     density         1.25
_symmetry_cell_setting        triclinic
_symmetry_space_group_name_H-M  'P -1'
_symmetry_Int_Tables_number  2
loop_
_symmetry_equiv_pos_site_id
_symmetry_equiv_pos_as_xyz
1 x,y,z
2 -x,-y,-z
_cell_length_a      13.014
_cell_length_b      11.703
_cell_length_c      8.753
_cell_angle_alpha   69.29
_cell_angle_beta    98.910995
_cell_angle_gamma   62.618996
_cell_volume        1023.15155
loop_
_atom_site_label
_atom_site_type_symbol
_atom_site_fract_x
_atom_site_fract_y
_atom_site_fract_z
C1 C  0.72636 0.21641 1.97697
C2 C  0.73298 0.33945 1.94222
C3 C  0.80943 0.35882 1.85560
C4 C  0.87873 0.26212 1.79939
C5 C  0.87143 0.14066 1.83492
C6 C  0.79687 0.11789 1.92246
Cl7 Cl 0.63112 0.18567 2.08613
Cl8 Cl 0.64520 0.46960 2.00500
C9 C  0.95816 0.28863 1.70053
C10 C  0.88307 0.37793 1.49651
C11 C  0.76912 0.52679 1.44407
C12 C  0.77783 0.64578 1.41882
C13 C  0.67436 0.78177 1.37654
C14 C  0.55696 0.80266 1.36134
C15 C  0.54732 0.68369 1.38138
C16 C  0.65189 0.54932 1.42161
N17 N  0.45468 0.94170 1.32155
C18 C  0.33799 0.98751 1.34029
C19 C  0.32297 0.88615 1.46268
C20 C  0.20843 0.92948 1.48210
C21 C  0.10690 1.07527 1.37998
C22 C  0.12135 1.17712 1.26150
C23 C  0.23581 1.13676 1.23997
C24 C  0.25002 1.24759 1.11442
O25 O  0.34277 1.23584 1.09325
O26 O  0.14126 1.38069 1.01025
H27 H  0.81440 0.45516 1.82671
H28 H  0.92556 0.06234 1.79188
H29 H  0.79368 0.02087 1.94767
H30 H  1.04290 0.18280 1.73526
H31 H  0.99250 0.34779 1.74127
H32 H  0.85569 0.31446 1.45403
H33 H  0.94390 0.39183 1.42738
H34 H  0.86909 0.63160 1.43360
H35 H  0.68513 0.87317 1.35912
H36 H  0.45611 0.69674 1.36033
H37 H  0.64196 0.45768 1.43828
H38 H  0.46305 1.02474 1.25678
H39 H  0.40308 0.77147 1.55050
H40 H  0.19890 0.84815 1.57898
H41 H  0.01658 1.10959 1.39490
H42 H  0.03908 1.29153 1.18526
H43 H  0.16291 1.44065 0.93666
data_32_E-925.943_____d_____1.27
#  no.  32             rank   32 energy -925.943     density         1.27
_symmetry_cell_setting        triclinic
_symmetry_space_group_name_H-M  'P -1'
_symmetry_Int_Tables_number  2
loop_
_symmetry_equiv_pos_site_id
_symmetry_equiv_pos_as_xyz
1 x,y,z
2 -x,-y,-z
_cell_length_a      6.792
_cell_length_b      13.025
_cell_length_c      12.4470005
_cell_angle_alpha   105.30799
_cell_angle_beta    95.556
_cell_angle_gamma   104.812004
_cell_volume        1010.70703
loop_
_atom_site_label
_atom_site_type_symbol
_atom_site_fract_x
_atom_site_fract_y
_atom_site_fract_z
C1 C  0.94313 0.52595 0.29147
C2 C  0.75919 0.53270 0.33255
C3 C  0.67462 0.61631 0.31966
C4 C  0.76566 0.69449 0.26824
C5 C  0.94761 0.68674 0.22784
C6 C  1.03484 0.60398 0.23912
Cl7 Cl 1.05810 0.42189 0.30514
Cl8 Cl 0.63535 0.43739 0.40021
C9 C  0.67174 0.78566 0.25696
C10 C  0.76950 0.89435 0.35745
C11 C  0.73180 0.87495 0.46939
C12 C  0.88209 0.85549 0.53908
C13 C  0.84743 0.83533 0.64111
C14 C  0.65860 0.83604 0.67866
C15 C  0.50582 0.85454 0.60759
C16 C  0.54396 0.87388 0.50558
N17 N  0.63008 0.81417 0.78256
C18 C  0.48334 0.82977 0.85426
C19 C  0.37973 0.90999 0.85266
C20 C  0.23387 0.92561 0.92239
C21 C  0.18970 0.86159 0.99548
C22 C  0.29443 0.78385 0.99971
C23 C  0.44290 0.76680 0.93095
C24 C  0.55525 0.68424 0.93767
O25 O  0.70044 0.66792 0.89531
O26 O  0.48058 0.61896 1.00161
H27 H  0.53203 0.62273 0.35229
H28 H  1.02274 0.74775 0.18676
H29 H  1.17840 0.60089 0.20622
H30 H  0.50283 0.75837 0.25278
H31 H  0.69387 0.80311 0.17622
H32 H  0.70450 0.96063 0.34489
H33 H  0.93646 0.92525 0.35747
H34 H  1.03139 0.85467 0.51209
H35 H  0.97029 0.81993 0.69382
H36 H  0.35129 0.84970 0.62959
H37 H  0.42153 0.88765 0.45135
H38 H  0.71972 0.76979 0.80393
H39 H  0.41809 0.96504 0.79928
H40 H  0.15455 0.98897 0.91975
H41 H  0.07469 0.87363 1.05033
H42 H  0.25662 0.73612 1.05979
H43 H  0.56413 0.57006 0.99852
data_33_E-925.447_____d_____1.26
#  no.  33             rank   33 energy -925.447     density         1.26
_symmetry_cell_setting        triclinic
_symmetry_space_group_name_H-M  'P -1'
_symmetry_Int_Tables_number  2
loop_
_symmetry_equiv_pos_site_id
_symmetry_equiv_pos_as_xyz
1 x,y,z
2 -x,-y,-z
_cell_length_a      10.12
_cell_length_b      12.045
_cell_length_c      14.563
_cell_angle_alpha   83.093
_cell_angle_beta    85.939
_cell_angle_gamma   143.125
_cell_volume        1015.0806
loop_
_atom_site_label
_atom_site_type_symbol
_atom_site_fract_x
_atom_site_fract_y
_atom_site_fract_z
C1 C  1.75289 1.55629 0.45011
C2 C  1.93343 1.75691 0.43645
C3 C  2.08969 1.84393 0.49034
C4 C  2.07457 1.74004 0.55765
C5 C  1.89542 1.54165 0.57015
C6 C  1.73711 1.45115 0.51756
Cl7 Cl 1.54887 1.43741 0.38428
Cl8 Cl 1.96388 1.89890 0.35259
C9 C  2.24604 1.83852 0.61589
C10 C  2.17724 1.85563 0.70645
C11 C  1.94753 1.65795 0.77364
C12 C  1.74638 1.57748 0.77251
C13 C  1.53388 1.39454 0.83302
C14 C  1.51566 1.28516 0.89937
C15 C  1.71877 1.36560 0.89969
C16 C  1.92913 1.54851 0.83801
N17 N  1.29565 1.09936 0.95896
C18 C  1.22150 0.97233 1.04392
C19 C  1.36452 1.04443 1.10417
C20 C  1.29394 0.92068 1.18781
C21 C  1.07826 0.72242 1.21300
C22 C  0.93332 0.64994 1.15525
C23 C  0.99939 0.77128 1.07091
C24 C  0.84095 0.69137 1.01066
O25 O  0.86065 0.77461 0.94245
O26 O  0.64676 0.49570 1.03818
H27 H  2.23072 2.00023 0.48043
H28 H  1.87845 1.45570 0.62369
H29 H  1.59786 1.29431 0.53021
H30 H  2.41865 1.98379 0.57062
H31 H  2.26113 1.75896 0.63847
H32 H  2.17398 1.94390 0.68362
H33 H  2.31030 1.93582 0.74497
H34 H  1.75537 1.65988 0.72166
H35 H  1.37833 1.33574 0.82986
H36 H  1.71301 1.28202 0.94616
H37 H  2.08533 1.60786 0.83949
H38 H  1.16865 1.03986 0.93081
H39 H  1.53190 1.20145 1.08826
H40 H  1.40886 0.98039 1.23398
H41 H  1.02239 0.62465 1.27875
H42 H  0.76326 0.49264 1.17862
H43 H  0.56147 0.46345 0.99432
data_34_E-924.496_____d_____1.23
#  no.  34             rank   34 energy -924.496     density         1.23
_symmetry_cell_setting        monoclinic
_symmetry_space_group_name_H-M  'P 21/c'
_symmetry_Int_Tables_number  14
loop_
_symmetry_equiv_pos_site_id
_symmetry_equiv_pos_as_xyz
1 x,y,z
2 -x,1/2+y,1/2-z
3 -x,-y,-z
4 x,1/2-y,1/2+z
_cell_length_a      8.448
_cell_length_b      12.748
_cell_length_c      19.389
_cell_angle_alpha   90.0
_cell_angle_beta    93.78
_cell_angle_gamma   90.0
_cell_volume        2083.5579
loop_
_atom_site_label
_atom_site_type_symbol
_atom_site_fract_x
_atom_site_fract_y
_atom_site_fract_z
C1 C  0.77267 0.95542 0.59977
C2 C  0.66570 0.99980 0.64434
C3 C  0.72461 1.04978 0.70450
C4 C  0.88598 1.05782 0.72245
C5 C  0.99047 1.01318 0.67796
C6 C  0.93507 0.96305 0.61766
Cl7 Cl 0.70543 0.89145 0.52263
Cl8 Cl 0.45891 0.99334 0.62500
C9 C  0.94663 1.11371 0.78790
C10 C  0.95730 1.23450 0.77632
C11 C  1.07190 1.26057 0.72197
C12 C  1.23471 1.26451 0.73817
C13 C  1.34143 1.28697 0.68841
C14 C  1.28751 1.30828 0.61955
C15 C  1.12303 1.30288 0.60301
C16 C  1.01879 1.27999 0.65372
N17 N  1.40061 1.32988 0.57068
C18 C  1.38808 1.37413 0.50343
C19 C  1.26078 1.44041 0.48299
C20 C  1.24661 1.48401 0.41676
C21 C  1.36013 1.46256 0.36982
C22 C  1.48838 1.39914 0.38990
C23 C  1.50612 1.35461 0.45638
C24 C  1.64507 1.28796 0.47717
O25 O  1.68602 1.25221 0.53288
O26 O  1.73767 1.26545 0.42484
H27 H  0.64216 1.08491 0.73949
H28 H  1.11905 1.01930 0.69073
H29 H  1.02172 0.92957 0.58392
H30 H  1.06407 1.08335 0.80634
H31 H  0.86813 1.09715 0.82985
H32 H  0.99511 1.27364 0.82542
H33 H  0.83823 1.26584 0.76165
H34 H  1.28012 1.24894 0.79169
H35 H  1.46963 1.28961 0.70329
H36 H  1.07489 1.31268 0.54926
H37 H  0.89079 1.27556 0.63924
H38 H  1.50775 1.29953 0.58398
H39 H  1.17297 1.46237 0.51999
H40 H  1.14581 1.53572 0.40186
H41 H  1.34910 1.49666 0.31761
H42 H  1.57631 1.38539 0.35140
H43 H  1.82107 1.22273 0.44465
data_35_E-924.014_____d_____1.24
#  no.  35             rank   35 energy -924.014     density         1.24
_symmetry_cell_setting        triclinic
_symmetry_space_group_name_H-M  'P -1'
_symmetry_Int_Tables_number  2
loop_
_symmetry_equiv_pos_site_id
_symmetry_equiv_pos_as_xyz
1 x,y,z
2 -x,-y,-z
_cell_length_a      9.764
_cell_length_b      9.565001
_cell_length_c      15.936
_cell_angle_alpha   87.17
_cell_angle_beta    135.425
_cell_angle_gamma   86.271
_cell_volume        1032.5669
loop_
_atom_site_label
_atom_site_type_symbol
_atom_site_fract_x
_atom_site_fract_y
_atom_site_fract_z
C1 C  2.69234 0.86122 1.46807
C2 C  2.78947 0.72312 1.50002
C3 C  2.68925 0.62592 1.41844
C4 C  2.49568 0.65986 1.30592
C5 C  2.40161 0.79715 1.27534
C6 C  2.49779 0.89604 1.35491
Cl7 Cl 2.81111 0.98907 1.56765
Cl8 Cl 3.03517 0.67156 1.64153
C9 C  2.38985 0.55135 1.21950
C10 C  2.29873 0.45694 1.24735
C11 C  2.14624 0.54429 1.23269
C12 C  2.19309 0.58881 1.33149
C13 C  2.05465 0.67099 1.31869
C14 C  1.85950 0.70998 1.20440
C15 C  1.81277 0.66637 1.10431
C16 C  1.95436 0.58488 1.11948
N17 N  1.72435 0.79438 1.19585
C18 C  1.51583 0.82684 1.10377
C19 C  1.39962 0.73574 1.01700
C20 C  1.19411 0.76689 0.92548
C21 C  1.10093 0.88951 0.91944
C22 C  1.21386 0.97874 1.00623
C23 C  1.42098 0.94964 1.09978
C24 C  1.53915 1.04550 1.19262
O25 O  1.71296 1.03048 1.28352
O26 O  1.43198 1.16677 1.16962
H27 H  2.76352 0.51780 1.44266
H28 H  2.24754 0.82635 1.18707
H29 H  2.41757 1.00269 1.32737
H30 H  2.49303 0.48440 1.22503
H31 H  2.27294 0.60345 1.12532
H32 H  2.41696 0.39907 1.33939
H33 H  2.23079 0.37476 1.18694
H34 H  2.34428 0.55953 1.42201
H35 H  2.09768 0.70428 1.39928
H36 H  1.66575 0.70053 1.01222
H37 H  1.91416 0.55252 1.03967
H38 H  1.79054 0.85149 1.26424
H39 H  1.46888 0.63501 1.02267
H40 H  1.10596 0.69392 0.85845
H41 H  0.93916 0.91436 0.84738
H42 H  1.13384 1.07351 0.99886
H43 H  1.52379 1.21815 1.23480
data_36_E-923.876_____d_____1.27
#  no.  36             rank   36 energy -923.876     density         1.27
_symmetry_cell_setting        triclinic
_symmetry_space_group_name_H-M  'P -1'
_symmetry_Int_Tables_number  2
loop_
_symmetry_equiv_pos_site_id
_symmetry_equiv_pos_as_xyz
1 x,y,z
2 -x,-y,-z
_cell_length_a      13.988
_cell_length_b      15.564
_cell_length_c      12.304
_cell_angle_alpha   131.45198
_cell_angle_beta    147.656
_cell_angle_gamma   46.059998
_cell_volume        1011.78735
loop_
_atom_site_label
_atom_site_type_symbol
_atom_site_fract_x
_atom_site_fract_y
_atom_site_fract_z
C1 C  0.53136 0.32627 1.43147
C2 C  0.33355 0.35266 1.27002
C3 C  0.24793 0.28876 1.06873
C4 C  0.35049 0.19935 1.02023
C5 C  0.54632 0.17389 1.18178
C6 C  0.63529 0.23626 1.38367
Cl7 Cl 0.64814 0.40437 1.68967
Cl8 Cl 0.19314 0.46537 1.31885
C9 C  0.25302 0.13215 0.79929
C10 C  0.17239 0.20511 0.67735
C11 C  0.32916 0.22282 0.77422
C12 C  0.37074 0.33036 0.90838
C13 C  0.51653 0.34678 1.00067
C14 C  0.62562 0.25505 0.95787
C15 C  0.58504 0.14574 0.82412
C16 C  0.43909 0.13133 0.73471
N17 N  0.77314 0.27568 1.05650
C18 C  0.87998 0.21705 1.01837
C19 C  0.80696 0.15066 0.82047
C20 C  0.91120 0.09198 0.78119
C21 C  1.09021 0.09917 0.93908
C22 C  1.16212 0.16677 1.13405
C23 C  1.05986 0.22735 1.17774
C24 C  1.13817 0.30041 1.38661
O25 O  1.06418 0.36609 1.44484
O26 O  1.31964 0.29025 1.52965
H27 H  0.09364 0.30894 0.94161
H28 H  0.63064 0.10414 1.14711
H29 H  0.78972 0.21377 1.50588
H30 H  0.13734 0.11538 0.71979
H31 H  0.35173 0.04127 0.79625
H32 H  0.06621 0.29347 0.67099
H33 H  0.09458 0.15699 0.51467
H34 H  0.28742 0.40385 0.94418
H35 H  0.54516 0.43336 1.10636
H36 H  0.67270 0.06847 0.79446
H37 H  0.41064 0.04479 0.63114
H38 H  0.82182 0.33720 1.18942
H39 H  0.66245 0.14784 0.69053
H40 H  0.85113 0.04048 0.62485
H41 H  1.17267 0.05292 0.90861
H42 H  1.30310 0.17128 1.25344
H43 H  1.35248 0.34059 1.65495
data_37_E-923.827_____d_____1.27
#  no.  37             rank   37 energy -923.827     density         1.27
_symmetry_cell_setting        triclinic
_symmetry_space_group_name_H-M  'P -1'
_symmetry_Int_Tables_number  2
loop_
_symmetry_equiv_pos_site_id
_symmetry_equiv_pos_as_xyz
1 x,y,z
2 -x,-y,-z
_cell_length_a      13.07
_cell_length_b      12.751001
_cell_length_c      7.14
_cell_angle_alpha   85.96499
_cell_angle_beta    62.795998
_cell_angle_gamma   102.83201
_cell_volume        1011.39014
loop_
_atom_site_label
_atom_site_type_symbol
_atom_site_fract_x
_atom_site_fract_y
_atom_site_fract_z
C1 C  0.16500 0.48036 1.30233
C2 C  0.15341 0.45974 1.12058
C3 C  0.22734 0.53373 0.92598
C4 C  0.31272 0.62788 0.90364
C5 C  0.32349 0.64702 1.08478
C6 C  0.25090 0.57481 1.28071
Cl7 Cl 0.07367 0.38995 1.55364
Cl8 Cl 0.04670 0.34215 1.13602
C9 C  0.39113 0.70741 0.69015
C10 C  0.32619 0.79015 0.65754
C11 C  0.29787 0.85944 0.82858
C12 C  0.18472 0.83340 1.00883
C13 C  0.15838 0.89567 1.16858
C14 C  0.24557 0.98930 1.15097
C15 C  0.36042 1.01486 0.96991
C16 C  0.38469 0.95083 0.81293
N17 N  0.21475 1.04959 1.31820
C18 C  0.26898 1.15603 1.33229
C19 C  0.34466 1.23753 1.14621
C20 C  0.39910 1.34253 1.15784
C21 C  0.37831 1.36812 1.35616
C22 C  0.30156 1.28909 1.54157
C23 C  0.24500 1.18288 1.53477
C24 C  0.16209 1.09983 1.73501
O25 O  0.09861 1.01007 1.75992
O26 O  0.15889 1.13196 1.91362
H27 H  0.21874 0.51855 0.78342
H28 H  0.38979 0.72160 1.07176
H29 H  0.26195 0.59352 1.41952
H30 H  0.41594 0.66187 0.55774
H31 H  0.47678 0.75286 0.67838
H32 H  0.24369 0.74504 0.65796
H33 H  0.38285 0.84364 0.49696
H34 H  0.11461 0.76091 1.02662
H35 H  0.06758 0.87224 1.30917
H36 H  0.43389 1.08340 0.95388
H37 H  0.47537 0.97241 0.67322
H38 H  0.14709 1.00448 1.45921
H39 H  0.35855 1.22104 0.98817
H40 H  0.45807 1.40515 1.00990
H41 H  0.42118 1.45069 1.36573
H42 H  0.28649 1.31338 1.69502
H43 H  0.10337 1.07221 2.02901
data_38_E-923.821_____d_____1.27
#  no.  38             rank   38 energy -923.821     density         1.27
_symmetry_cell_setting        monoclinic
_symmetry_space_group_name_H-M  'P 21/c'
_symmetry_Int_Tables_number  14
loop_
_symmetry_equiv_pos_site_id
_symmetry_equiv_pos_as_xyz
1 x,y,z
2 -x,1/2+y,1/2-z
3 -x,-y,-z
4 x,1/2-y,1/2+z
_cell_length_a      11.651
_cell_length_b      10.551
_cell_length_c      17.999
_cell_angle_alpha   90.0
_cell_angle_beta    66.352
_cell_angle_gamma   90.0
_cell_volume        2026.8119
loop_
_atom_site_label
_atom_site_type_symbol
_atom_site_fract_x
_atom_site_fract_y
_atom_site_fract_z
C1 C  0.93685 1.28498 1.06911
C2 C  0.82702 1.34924 1.07594
C3 C  0.72734 1.35775 1.15143
C4 C  0.73181 1.30493 1.22086
C5 C  0.84133 1.24198 1.21324
C6 C  0.94198 1.23189 1.13876
Cl7 Cl 1.06622 1.27054 0.97508
Cl8 Cl 0.81380 1.41849 0.99049
C9 C  0.62132 1.31473 1.30207
C10 C  0.52346 1.20804 1.31240
C11 C  0.57974 1.07800 1.31014
C12 C  0.62442 1.00574 1.23957
C13 C  0.67807 0.88686 1.23658
C14 C  0.68685 0.83414 1.30599
C15 C  0.64302 0.90789 1.37710
C16 C  0.59040 1.02691 1.37837
N17 N  0.74288 0.71330 1.29981
C18 C  0.74351 0.62390 1.35849
C19 C  0.64707 0.62316 1.43658
C20 C  0.64695 0.53601 1.49505
C21 C  0.74308 0.44746 1.47633
C22 C  0.83738 0.44533 1.39885
C23 C  0.83952 0.53150 1.33863
C24 C  0.94037 0.52680 1.25580
O25 O  0.95033 0.58436 1.19590
O26 O  1.03359 0.44470 1.24813
H27 H  0.64110 1.40735 1.15735
H28 H  0.84683 1.19829 1.26725
H29 H  1.02611 1.18074 1.13547
H30 H  0.57632 1.40832 1.30794
H31 H  0.65269 1.30971 1.35220
H32 H  0.48717 1.21715 1.26475
H33 H  0.44145 1.22094 1.37025
H34 H  0.61840 1.04427 1.18443
H35 H  0.71251 0.83257 1.17942
H36 H  0.65401 0.87452 1.43182
H37 H  0.55719 1.08283 1.43470
H38 H  0.80212 0.69191 1.24306
H39 H  0.56704 0.68845 1.45197
H40 H  0.57037 0.53713 1.55587
H41 H  0.74328 0.37883 1.52229
H42 H  0.91056 0.37263 1.38643
H43 H  1.09147 0.45081 1.19305
data_39_E-923.812_____d_____1.26
#  no.  39             rank   39 energy -923.812     density         1.26
_symmetry_cell_setting        triclinic
_symmetry_space_group_name_H-M  'P -1'
_symmetry_Int_Tables_number  2
loop_
_symmetry_equiv_pos_site_id
_symmetry_equiv_pos_as_xyz
1 x,y,z
2 -x,-y,-z
_cell_length_a      12.719
_cell_length_b      10.852
_cell_length_c      7.583
_cell_angle_alpha   84.41
_cell_angle_beta    97.132996
_cell_angle_gamma   81.454
_cell_volume        1019.8394
loop_
_atom_site_label
_atom_site_type_symbol
_atom_site_fract_x
_atom_site_fract_y
_atom_site_fract_z
C1 C  0.71906 0.31998 0.98450
C2 C  0.69647 0.35162 0.79748
C3 C  0.76184 0.29011 0.68821
C4 C  0.84919 0.19809 0.75671
C5 C  0.87035 0.16741 0.94210
C6 C  0.80668 0.22732 1.05413
Cl7 Cl 0.63947 0.39486 1.13015
Cl8 Cl 0.58719 0.46793 0.70006
C9 C  0.91948 0.13362 0.63444
C10 C  1.00733 0.21204 0.58597
C11 C  1.08186 0.22757 0.75133
C12 C  1.06760 0.33584 0.83574
C13 C  1.13475 0.35019 0.98945
C14 C  1.22150 0.25562 1.06351
C15 C  1.23513 0.14550 0.97936
C16 C  1.16642 0.13317 0.82626
N17 N  1.28713 0.27418 1.22059
C18 C  1.38990 0.21377 1.30620
C19 C  1.46281 0.14955 1.20868
C20 C  1.56407 0.08912 1.29164
C21 C  1.59452 0.09239 1.47370
C22 C  1.52417 0.15794 1.57067
C23 C  1.42193 0.22023 1.49042
C24 C  1.34828 0.29110 1.59588
O25 O  1.26361 0.35822 1.54634
O26 O  1.38356 0.27672 1.77352
H27 H  0.74509 0.31439 0.54219
H28 H  0.93972 0.09555 0.99987
H29 H  0.82672 0.20074 1.19945
H30 H  0.86968 0.11851 0.51107
H31 H  0.95804 0.03916 0.69717
H32 H  0.96867 0.30412 0.51477
H33 H  1.05401 0.16601 0.49033
H34 H  1.00070 0.41156 0.78054
H35 H  1.12070 0.43744 1.05251
H36 H  1.29780 0.06573 1.03723
H37 H  1.17864 0.04593 0.76334
H38 H  1.24944 0.33483 1.29286
H39 H  1.44269 0.15004 1.06304
H40 H  1.61994 0.03937 1.21255
H41 H  1.67416 0.04476 1.53937
H42 H  1.55215 0.15942 1.71370
H43 H  1.32979 0.32604 1.82506
data_40_E-923.752_____d_____1.26
#  no.  40             rank   40 energy -923.752     density         1.26
_symmetry_cell_setting        triclinic
_symmetry_space_group_name_H-M  'P -1'
_symmetry_Int_Tables_number  2
loop_
_symmetry_equiv_pos_site_id
_symmetry_equiv_pos_as_xyz
1 x,y,z
2 -x,-y,-z
_cell_length_a      13.069
_cell_length_b      14.391
_cell_length_c      7.117
_cell_angle_alpha   126.864006
_cell_angle_beta    76.007
_cell_angle_gamma   107.158005
_cell_volume        1019.56555
loop_
_atom_site_label
_atom_site_type_symbol
_atom_site_fract_x
_atom_site_fract_y
_atom_site_fract_z
C1 C  0.61370 0.16102 0.47877
C2 C  0.63062 0.14709 0.64809
C3 C  0.62604 0.24080 0.88502
C4 C  0.60605 0.34865 0.96187
C5 C  0.58933 0.36116 0.79234
C6 C  0.59298 0.26908 0.55509
Cl7 Cl 0.61839 0.04561 0.17568
Cl8 Cl 0.65780 0.01336 0.56463
C9 C  0.60323 0.44969 1.22074
C10 C  0.71501 0.53433 1.28630
C11 C  0.80045 0.46953 1.24007
C12 C  0.87073 0.42949 1.03699
C13 C  0.94825 0.36784 0.99061
C14 C  0.95731 0.34234 1.14783
C15 C  0.88806 0.38549 1.35612
C16 C  0.81146 0.44738 1.39882
N17 N  1.03714 0.27912 1.09296
C18 C  1.05263 0.21773 1.17900
C19 C  0.96559 0.17474 1.28465
C20 C  0.97988 0.11466 1.37123
C21 C  1.08151 0.09592 1.35259
C22 C  1.16771 0.13554 1.24372
C23 C  1.15555 0.19570 1.15374
C24 C  1.24843 0.23605 1.03509
O25 O  1.25056 0.27740 0.92898
O26 O  1.34383 0.22317 1.05066
H27 H  0.64001 0.23101 1.01811
H28 H  0.57337 0.44581 0.84883
H29 H  0.57947 0.28265 0.42723
H30 H  0.57815 0.41576 1.33192
H31 H  0.54179 0.49983 1.26385
H32 H  0.70993 0.60920 1.47349
H33 H  0.73683 0.57417 1.18610
H34 H  0.86422 0.44615 0.90870
H35 H  1.00178 0.33653 0.82650
H36 H  0.89605 0.37441 1.49176
H37 H  0.75809 0.47989 1.56274
H38 H  1.09874 0.28692 0.98470
H39 H  0.88357 0.18376 1.29255
H40 H  0.91050 0.08169 1.45326
H41 H  1.09300 0.04876 1.42087
H42 H  1.24631 0.11737 1.22998
H43 H  1.39597 0.25209 0.96916
data_41_E-923.153_____d_____1.27
#  no.  41             rank   41 energy -923.153     density         1.27
_symmetry_cell_setting        orthorhombic
_symmetry_space_group_name_H-M  'P 21 21 21'
_symmetry_Int_Tables_number  19
loop_
_symmetry_equiv_pos_site_id
_symmetry_equiv_pos_as_xyz
1 x,y,z
2 1/2-x,-y,1/2+z
3 -x,1/2+y,1/2-z
4 1/2+x,1/2-y,-z
_cell_length_a      35.225
_cell_length_b      10.136
_cell_length_c      5.65
_cell_angle_alpha   90.0
_cell_angle_beta    90.0
_cell_angle_gamma   90.0
_cell_volume        2017.2794
loop_
_atom_site_label
_atom_site_type_symbol
_atom_site_fract_x
_atom_site_fract_y
_atom_site_fract_z
C1 C  1.08907 0.68029 0.93990
C2 C  1.09436 0.76278 0.74185
C3 C  1.06964 0.86793 0.70573
C4 C  1.04004 0.89622 0.85991
C5 C  1.03510 0.81360 1.05505
C6 C  1.05910 0.70736 1.09425
Cl7 Cl 1.11944 0.54544 0.99575
Cl8 Cl 1.13193 0.73570 0.54109
C9 C  1.01430 1.01388 0.81975
C10 C  1.02931 1.13841 0.95259
C11 C  1.06852 1.17598 0.86614
C12 C  1.07351 1.25193 0.66335
C13 C  1.10951 1.28316 0.57787
C14 C  1.14234 1.23619 0.69227
C15 C  1.13730 1.16292 0.90143
C16 C  1.10100 1.13433 0.98476
N17 N  1.17839 1.26798 0.59726
C18 C  1.21493 1.21224 0.63027
C19 C  1.21883 1.08143 0.70850
C20 C  1.25464 1.02533 0.74286
C21 C  1.28724 1.09891 0.69845
C22 C  1.28377 1.22723 0.61599
C23 C  1.24808 1.28597 0.57841
C24 C  1.24492 1.42269 0.48698
O25 O  1.21734 1.48235 0.42189
O26 O  1.27843 1.48753 0.47642
H27 H  1.07375 0.93342 0.55263
H28 H  1.01182 0.83386 1.17972
H29 H  1.05424 0.64481 1.25031
H30 H  0.98524 0.99083 0.87945
H31 H  1.01176 1.03584 0.62925
H32 H  1.02952 1.11941 1.14466
H33 H  1.00952 1.22151 0.92684
H34 H  1.04832 1.28758 0.56761
H35 H  1.11234 1.34257 0.41533
H36 H  1.16202 1.13062 1.00561
H37 H  1.09788 1.07573 1.14755
H38 H  1.17841 1.35118 0.50138
H39 H  1.19357 1.01910 0.73548
H40 H  1.25699 0.92260 0.80407
H41 H  1.31546 1.05499 0.72568
H42 H  1.31030 1.28113 0.58017
H43 H  1.27255 1.57283 0.41644
data_42_E-923.047_____d_____1.30
#  no.  42             rank   42 energy -923.047     density         1.30
_symmetry_cell_setting        monoclinic
_symmetry_space_group_name_H-M  'C 2/c'
_symmetry_Int_Tables_number  15
loop_
_symmetry_equiv_pos_site_id
_symmetry_equiv_pos_as_xyz
1 x,y,z
2 -x,y,1/2-z
3 -x,-y,-z
4 x,-y,1/2+z
5 1/2+x,1/2+y,z
6 1/2-x,1/2+y,1/2-z
7 1/2-x,1/2-y,-z
8 1/2+x,1/2-y,1/2+z
_cell_length_a      25.257
_cell_length_b      6.397
_cell_length_c      27.012
_cell_angle_alpha   90.0
_cell_angle_beta    114.879
_cell_angle_gamma   90.0
_cell_volume        3959.2878
loop_
_atom_site_label
_atom_site_type_symbol
_atom_site_fract_x
_atom_site_fract_y
_atom_site_fract_z
C1 C  1.21023 1.12579 0.63785
C2 C  1.20988 0.92326 0.65823
C3 C  1.16249 0.79262 0.63065
C4 C  1.11492 0.85484 0.58370
C5 C  1.11589 1.05569 0.56394
C6 C  1.16268 1.18883 0.59045
Cl7 Cl 1.26900 1.29896 0.67092
Cl8 Cl 1.26826 0.83346 0.71810
C9 C  1.06345 0.71047 0.55507
C10 C  1.01447 0.74892 0.57486
C11 C  1.03623 0.70615 0.63536
C12 C  1.03891 0.50367 0.65509
C13 C  1.05991 0.46205 0.71073
C14 C  1.07853 0.62533 0.74925
C15 C  1.07646 0.82978 0.72932
C16 C  1.05535 0.86723 0.67346
N17 N  1.10015 0.57504 0.80542
C18 C  1.11115 0.69699 0.85258
C19 C  1.08116 0.88555 0.84858
C20 C  1.09186 1.00773 0.89469
C21 C  1.13257 0.94291 0.94575
C22 C  1.16151 0.75462 0.95043
C23 C  1.15138 0.62787 0.90474
C24 C  1.18227 0.42582 0.91062
O25 O  1.17467 0.29019 0.87752
O26 O  1.22494 0.39287 0.96110
H27 H  1.16164 0.63492 0.64652
H28 H  1.07871 1.10861 0.52678
H29 H  1.16169 1.34588 0.57355
H30 H  1.07729 0.54551 0.56192
H31 H  1.04582 0.73357 0.51054
H32 H  0.97657 0.64835 0.55175
H33 H  0.99833 0.91061 0.56518
H34 H  1.02434 0.37309 0.62590
H35 H  1.06132 0.29945 0.72480
H36 H  1.09367 0.96201 0.75769
H37 H  1.05466 1.02850 0.65902
H38 H  1.11601 0.42925 0.81376
H39 H  1.04697 0.93616 0.80909
H40 H  1.06787 1.15501 0.89060
H41 H  1.14115 1.03902 0.98211
H42 H  1.19278 0.70824 0.99167
H43 H  1.24127 0.26052 0.95938
data_43_E-923.003_____d_____1.26
#  no.  43             rank   43 energy -923.003     density         1.26
_symmetry_cell_setting        triclinic
_symmetry_space_group_name_H-M  'P -1'
_symmetry_Int_Tables_number  2
loop_
_symmetry_equiv_pos_site_id
_symmetry_equiv_pos_as_xyz
1 x,y,z
2 -x,-y,-z
_cell_length_a      12.071
_cell_length_b      30.271
_cell_length_c      10.572
_cell_angle_alpha   134.354
_cell_angle_beta    61.040997
_cell_angle_gamma   90.089005
_cell_volume        2036.3995
loop_
_atom_site_label
_atom_site_type_symbol
_atom_site_fract_x
_atom_site_fract_y
_atom_site_fract_z
C1 C  0.83593 0.86479 1.47688
C2 C  0.83581 0.81695 1.29084
C3 C  0.72558 0.84529 1.31517
C4 C  0.61414 0.91934 1.51776
C5 C  0.61573 0.96608 1.70045
C6 C  0.72462 0.93938 1.68055
Cl7 Cl 0.97262 0.83230 1.45696
Cl8 Cl 0.97240 0.72200 1.02890
C9 C  0.49418 0.94845 1.54082
C10 C  0.35026 0.95256 1.67687
C11 C  0.38419 0.87742 1.54399
C12 C  0.40904 0.85411 1.60889
C13 C  0.44332 0.78457 1.48481
C14 C  0.45129 0.73546 1.29026
C15 C  0.42774 0.75876 1.22305
C16 C  0.39444 0.82849 1.34934
N17 N  0.48775 0.66513 1.16852
C18 C  0.47616 0.60977 1.00412
C19 C  0.37185 0.62762 0.99983
C20 C  0.36008 0.57348 0.83761
C21 C  0.45203 0.50047 0.67738
C22 C  0.55314 0.48236 0.68353
C23 C  0.56678 0.53578 0.84585
C24 C  0.67425 0.51549 0.85184
O25 O  0.68856 0.55421 0.99364
O26 O  0.76846 0.44234 0.66926
H27 H  0.72393 0.80826 1.17170
H28 H  0.52858 1.02500 1.86286
H29 H  0.72174 0.97806 1.82871
H30 H  0.53669 0.91386 1.36267
H31 H  0.46522 1.00329 1.63591
H32 H  0.26267 0.97662 1.69961
H33 H  0.30271 0.99062 1.86012
H34 H  0.40324 0.89135 1.76055
H35 H  0.46270 0.76806 1.54138
H36 H  0.44106 0.72115 1.06400
H37 H  0.37715 0.84523 1.29243
H38 H  0.54550 0.64894 1.18558
H39 H  0.29330 0.68526 1.13137
H40 H  0.27751 0.58872 0.83744
H41 H  0.44313 0.45774 0.54925
H42 H  0.62219 0.42411 0.55580
H43 H  0.83109 0.43679 0.69298
C44 C  0.84918 0.54185 0.38752
C45 C  0.80455 0.61129 0.60016
C46 C  0.73451 0.67206 0.68101
C47 C  0.70755 0.66694 0.55873
C48 C  0.75219 0.59785 0.34859
C49 C  0.82164 0.53640 0.26440
Cl50 Cl 0.93841 0.46268 0.27558
Cl51 Cl 0.83646 0.62229 0.76438
C52 C  0.63316 0.73390 0.64912
C53 C  0.75225 0.74253 0.52959
C54 C  0.84992 0.75236 0.58732
C55 C  0.99139 0.69374 0.42653
C56 C  1.08084 0.70188 0.47991
C57 C  1.03185 0.77072 0.69879
C58 C  0.88809 0.82982 0.86243
C59 C  0.80043 0.82013 0.80524
N60 N  1.12632 0.77609 0.74566
C61 C  1.12681 0.83652 0.91755
C62 C  1.06002 0.90318 1.02183
C63 C  1.05896 0.96324 1.19253
C64 C  1.12542 0.95759 1.26121
C65 C  1.19474 0.89153 1.15552
C66 C  1.19827 0.83004 0.98219
C67 C  1.27460 0.75955 0.86888
O68 O  1.30252 0.70034 0.70187
O69 O  1.31845 0.76402 0.97161
H70 H  0.70042 0.72636 0.84573
H71 H  0.73207 0.59237 0.24841
H72 H  0.85517 0.48299 0.09798
H73 H  0.55838 0.78390 0.84577
H74 H  0.55964 0.72990 0.61265
H75 H  0.69536 0.78990 0.59111
H76 H  0.82122 0.69442 0.33410
H77 H  1.03285 0.63931 0.25378
H78 H  1.19218 0.65402 0.34794
H79 H  0.84062 0.88386 1.04159
H80 H  0.68816 0.86719 0.93683
H81 H  1.19816 0.72834 0.65325
H82 H  1.01239 0.90821 0.96331
H83 H  1.00600 1.01496 1.27189
H84 H  1.12452 1.00483 1.39584
H85 H  1.24759 0.88923 1.21286
H86 H  1.36442 0.71598 0.88439
data_44_E-922.854_____d_____1.28
#  no.  44             rank   44 energy -922.854     density         1.28
_symmetry_cell_setting        triclinic
_symmetry_space_group_name_H-M  'P -1'
_symmetry_Int_Tables_number  2
loop_
_symmetry_equiv_pos_site_id
_symmetry_equiv_pos_as_xyz
1 x,y,z
2 -x,-y,-z
_cell_length_a      23.439
_cell_length_b      7.54
_cell_length_c      11.404
_cell_angle_alpha   89.594
_cell_angle_beta    85.056
_cell_angle_gamma   93.89099
_cell_volume        2003.133
loop_
_atom_site_label
_atom_site_type_symbol
_atom_site_fract_x
_atom_site_fract_y
_atom_site_fract_z
C1 C  0.86839 1.67105 0.83202
C2 C  0.89303 1.58212 0.92220
C3 C  0.86539 1.57560 1.03528
C4 C  0.81429 1.65490 1.06329
C5 C  0.79035 1.74233 0.97310
C6 C  0.81683 1.75026 0.85949
Cl7 Cl 0.90128 1.68400 0.68683
Cl8 Cl 0.95825 1.47987 0.89414
C9 C  0.78564 1.64797 1.18763
C10 C  0.80387 1.81638 1.25771
C11 C  0.86798 1.83115 1.26807
C12 C  0.90485 1.94080 1.19262
C13 C  0.96399 1.95259 1.19988
C14 C  0.98866 1.85552 1.28616
C15 C  0.95142 1.74320 1.36165
C16 C  0.89242 1.73301 1.35212
N17 N  1.04906 1.87083 1.28938
C18 C  1.08586 1.82311 1.37509
C19 C  1.06554 1.80801 1.49445
C20 C  1.10130 1.75997 1.57958
C21 C  1.15817 1.72699 1.54690
C22 C  1.17911 1.74539 1.42964
C23 C  1.14418 1.79458 1.34217
C24 C  1.16753 1.81578 1.21739
O25 O  1.14606 1.87503 1.13488
O26 O  1.22095 1.75961 1.19571
H27 H  0.88457 1.50771 1.10638
H28 H  0.74986 1.80626 0.99309
H29 H  0.79656 1.82062 0.79105
H30 H  0.79614 1.52780 1.23466
H31 H  0.73857 1.63635 1.18557
H32 H  0.78069 1.81141 1.34622
H33 H  0.79027 1.93572 1.21444
H34 H  0.88680 2.01857 1.12446
H35 H  0.99180 2.04066 1.13821
H36 H  0.96865 1.65666 1.42624
H37 H  0.86427 1.64356 1.41192
H38 H  1.06988 1.90768 1.21162
H39 H  1.02149 1.84076 1.52342
H40 H  1.08446 1.74896 1.67263
H41 H  1.18637 1.68888 1.61375
H42 H  1.22453 1.72031 1.40800
H43 H  1.23065 1.77933 1.11371
C44 C  0.57488 1.44847 1.55846
C45 C  0.56445 1.26284 1.57187
C46 C  0.59868 1.15129 1.50441
C47 C  0.64304 1.21616 1.42368
C48 C  0.65299 1.40025 1.41165
C49 C  0.61951 1.51448 1.47757
Cl50 Cl 0.53287 1.59685 1.64105
Cl51 Cl 0.50874 1.16996 1.67224
C52 C  0.67921 1.09137 1.35071
C53 C  0.64988 1.03097 1.23861
C54 C  0.64241 1.18782 1.15904
C55 C  0.59052 1.26750 1.16124
C56 C  0.58350 1.41349 1.08967
C57 C  0.62882 1.48408 1.01022
C58 C  0.68151 1.40482 1.00902
C59 C  0.68752 1.25947 1.08204
N60 N  0.61973 1.63335 0.93981
C61 C  0.65019 1.71218 0.83758
C62 C  0.68573 1.61177 0.76255
C63 C  0.71620 1.68810 0.66191
C64 C  0.71143 1.86627 0.63410
C65 C  0.67545 1.96583 0.70605
C66 C  0.64402 1.89219 0.80760
C67 C  0.60522 2.00023 0.88271
O68 O  0.57173 1.95526 0.96501
O69 O  0.60880 2.17446 0.85208
H70 H  0.59078 1.00629 1.51396
H71 H  0.68758 1.45506 1.34748
H72 H  0.62864 1.65859 1.46467
H73 H  0.68669 0.97400 1.40413
H74 H  0.72220 1.15513 1.32464
H75 H  0.60819 0.95893 1.26485
H76 H  0.67575 0.93390 1.19011
H77 H  0.55426 1.21482 1.22214
H78 H  0.54168 1.47300 1.09412
H79 H  0.71930 1.46076 0.95356
H80 H  0.72923 1.20027 1.07965
H81 H  0.58838 1.70558 0.97514
H82 H  0.68837 1.46869 0.77959
H83 H  0.74379 1.60685 0.60434
H84 H  0.73542 1.92674 0.55498
H85 H  0.67241 2.10548 0.67983
H86 H  0.58226 2.22814 0.90636
data_45_E-921.696_____d_____1.25
#  no.  45             rank   45 energy -921.696     density         1.25
_symmetry_cell_setting        monoclinic
_symmetry_space_group_name_H-M  'P 21/c'
_symmetry_Int_Tables_number  14
loop_
_symmetry_equiv_pos_site_id
_symmetry_equiv_pos_as_xyz
1 x,y,z
2 -x,1/2+y,1/2-z
3 -x,-y,-z
4 x,1/2-y,1/2+z
_cell_length_a      8.907
_cell_length_b      7.132
_cell_length_c      34.585
_cell_angle_alpha   90.0
_cell_angle_beta    110.818
_cell_angle_gamma   90.0
_cell_volume        2053.5688
loop_
_atom_site_label
_atom_site_type_symbol
_atom_site_fract_x
_atom_site_fract_y
_atom_site_fract_z
C1 C  1.06601 0.66751 0.82879
C2 C  1.09328 0.85931 0.83856
C3 C  1.17063 0.96733 0.81779
C4 C  1.22348 0.89288 0.78778
C5 C  1.19552 0.70281 0.77839
C6 C  1.11811 0.59202 0.79848
Cl7 Cl 0.96856 0.52301 0.85399
Cl8 Cl 1.03164 0.96407 0.87669
C9 C  1.30959 1.01330 0.76613
C10 C  1.49551 1.00057 0.78807
C11 C  1.54730 1.06997 0.83226
C12 C  1.57833 0.94592 0.86524
C13 C  1.62289 1.00849 0.90592
C14 C  1.64120 1.20125 0.91525
C15 C  1.60815 1.32676 0.88186
C16 C  1.56286 1.26059 0.84140
N17 N  1.68541 1.25803 0.95707
C18 C  1.74375 1.42943 0.97773
C19 C  1.82420 1.55829 0.96129
C20 C  1.88130 1.72814 0.98123
C21 C  1.85965 1.77182 1.01814
C22 C  1.78361 1.64383 1.03518
C23 C  1.72573 1.47132 1.01590
C24 C  1.64649 1.33516 1.03487
O25 O  1.60669 1.17577 1.02526
O26 O  1.61628 1.40381 1.06781
H27 H  1.19355 1.11677 0.82546
H28 H  1.23628 0.64050 0.75472
H29 H  1.09860 0.44287 0.79018
H30 H  1.27128 1.16082 0.76498
H31 H  1.27573 0.96938 0.73356
H32 H  1.55535 1.08340 0.77078
H33 H  1.53485 0.85476 0.78701
H34 H  1.56536 0.79441 0.85891
H35 H  1.64599 0.90572 0.93120
H36 H  1.61158 1.47915 0.88713
H37 H  1.53703 1.36176 0.81584
H38 H  1.65566 1.16374 0.97462
H39 H  1.84909 1.52388 0.93310
H40 H  1.94404 1.82704 0.96779
H41 H  1.90428 1.90558 1.03386
H42 H  1.77097 1.68307 1.06467
H43 H  1.56533 1.30447 1.07682
data_46_E-921.621_____d_____1.28
#  no.  46             rank   46 energy -921.621     density         1.28
_symmetry_cell_setting        monoclinic
_symmetry_space_group_name_H-M  'P 21'
_symmetry_Int_Tables_number  4
loop_
_symmetry_equiv_pos_site_id
_symmetry_equiv_pos_as_xyz
1 x,y,z
2 -x,1/2+y,-z
_cell_length_a      26.037
_cell_length_b      5.388
_cell_length_c      13.815
_cell_angle_alpha   90.0
_cell_angle_beta    31.242998
_cell_angle_gamma   90.0
_cell_volume        1005.2164
loop_
_atom_site_label
_atom_site_type_symbol
_atom_site_fract_x
_atom_site_fract_y
_atom_site_fract_z
C1 C  0.36017 0.62294 2.33074
C2 C  0.32737 0.55796 2.47707
C3 C  0.37034 0.67137 2.48801
C4 C  0.44493 0.84735 2.35933
C5 C  0.47641 0.91051 2.21558
C6 C  0.43502 0.80020 2.20113
Cl7 Cl 0.30892 0.48518 2.30886
Cl8 Cl 0.23320 0.33518 2.64572
C9 C  0.49092 0.96586 2.37391
C10 C  0.57514 0.80071 2.28075
C11 C  0.65844 0.76661 2.07437
C12 C  0.66488 0.55493 2.00669
C13 C  0.74037 0.52361 1.81746
C14 C  0.81459 0.70482 1.68637
C15 C  0.80740 0.92024 1.75511
C16 C  0.73078 0.94771 1.94530
N17 N  0.88947 0.66535 1.49560
C18 C  0.98302 0.77750 1.32862
C19 C  1.03352 0.89585 1.32315
C20 C  1.12548 1.00812 1.15979
C21 C  1.16890 1.00292 0.99845
C22 C  1.12082 0.88169 1.00087
C23 C  1.02842 0.76588 1.16309
C24 C  0.97867 0.63459 1.16237
O25 O  0.90533 0.50822 1.28126
O26 O  1.02412 0.66388 1.00267
H27 H  0.34548 0.62140 2.60130
H28 H  0.53606 1.04794 2.11079
H29 H  0.46255 0.85440 2.08492
H30 H  0.43363 0.99776 2.52176
H31 H  0.52056 1.15118 2.30871
H32 H  0.54442 0.61992 2.35243
H33 H  0.60411 0.88546 2.30105
H34 H  0.60812 0.40968 2.10576
H35 H  0.74281 0.35316 1.76938
H36 H  0.86011 1.07399 1.66034
H37 H  0.72669 1.11833 1.99549
H38 H  0.86831 0.55018 1.47659
H39 H  1.00296 0.89343 1.44631
H40 H  1.16374 1.09977 1.15869
H41 H  1.24125 1.09144 0.86971
H42 H  1.15849 0.87937 0.86948
H43 H  0.98536 0.57225 1.02006
data_47_E-921.479_____d_____1.25
#  no.  47             rank   47 energy -921.479     density         1.25
_symmetry_cell_setting        triclinic
_symmetry_space_group_name_H-M  'P -1'
_symmetry_Int_Tables_number  2
loop_
_symmetry_equiv_pos_site_id
_symmetry_equiv_pos_as_xyz
1 x,y,z
2 -x,-y,-z
_cell_length_a      13.608
_cell_length_b      8.978
_cell_length_c      10.671
_cell_angle_alpha   107.933
_cell_angle_beta    78.515
_cell_angle_gamma   123.865005
_cell_volume        1029.316
loop_
_atom_site_label
_atom_site_type_symbol
_atom_site_fract_x
_atom_site_fract_y
_atom_site_fract_z
C1 C  0.39459 0.66562 0.62340
C2 C  0.46500 0.70209 0.72257
C3 C  0.52948 0.88120 0.79995
C4 C  0.52790 1.02693 0.78266
C5 C  0.45769 0.98878 0.68420
C6 C  0.39212 0.81142 0.60599
Cl7 Cl 0.31071 0.44154 0.52202
Cl8 Cl 0.47299 0.52498 0.74971
C9 C  0.60049 1.22112 0.86709
C10 C  0.72324 1.33518 0.79914
C11 C  0.79538 1.24758 0.77719
C12 C  0.79997 1.13514 0.65571
C13 C  0.86413 1.05092 0.63525
C14 C  0.92903 1.07978 0.73714
C15 C  0.92335 1.19191 0.86038
C16 C  0.85795 1.27375 0.87850
N17 N  0.99209 0.98988 0.71184
C18 C  1.08208 1.01561 0.77963
C19 C  1.15598 1.18721 0.86373
C20 C  1.24445 1.21386 0.93169
C21 C  1.26102 1.06946 0.91626
C22 C  1.19037 0.90054 0.83117
C23 C  1.10109 0.87012 0.76090
C24 C  1.02738 0.68919 0.66906
O25 O  0.95753 0.64619 0.59153
O26 O  1.04297 0.55545 0.67517
H27 H  0.58541 0.91117 0.87685
H28 H  0.45496 1.10197 0.66856
H29 H  0.33805 0.78733 0.52944
H30 H  0.61363 1.21783 0.96464
H31 H  0.55181 1.29181 0.88688
H32 H  0.77232 1.47794 0.86007
H33 H  0.71004 1.34778 0.70517
H34 H  0.75035 1.11035 0.57412
H35 H  0.86527 0.96229 0.53760
H36 H  0.96677 1.21064 0.94551
H37 H  0.85457 1.36019 0.97602
H38 H  0.95881 0.87521 0.63829
H39 H  1.14821 1.30602 0.87339
H40 H  1.30135 1.34953 0.99708
H41 H  1.33049 1.09003 0.96982
H42 H  1.20759 0.79101 0.82064
H43 H  0.99096 0.44787 0.61293
data_48_E-921.258_____d_____1.27
#  no.  48             rank   48 energy -921.258     density         1.27
_symmetry_cell_setting        monoclinic
_symmetry_space_group_name_H-M  'P 21/c'
_symmetry_Int_Tables_number  14
loop_
_symmetry_equiv_pos_site_id
_symmetry_equiv_pos_as_xyz
1 x,y,z
2 -x,1/2+y,1/2-z
3 -x,-y,-z
4 x,1/2-y,1/2+z
_cell_length_a      12.62
_cell_length_b      7.333
_cell_length_c      21.858
_cell_angle_alpha   90.0
_cell_angle_beta    95.519
_cell_angle_gamma   90.0
_cell_volume        2013.4163
loop_
_atom_site_label
_atom_site_type_symbol
_atom_site_fract_x
_atom_site_fract_y
_atom_site_fract_z
C1 C  0.43342 1.72789 0.66196
C2 C  0.42318 1.91669 0.67193
C3 C  0.47840 2.03838 0.63783
C4 C  0.54378 1.98069 0.59405
C5 C  0.55284 1.79338 0.58452
C6 C  0.49889 1.66908 0.61790
Cl7 Cl 0.36582 1.56674 0.70385
Cl8 Cl 0.34199 2.00087 0.72692
C9 C  0.60367 2.11642 0.55807
C10 C  0.71066 2.17415 0.59456
C11 C  0.78414 2.01226 0.60678
C12 C  0.79133 1.92069 0.66276
C13 C  0.85747 1.76997 0.67409
C14 C  0.92152 1.70657 0.62923
C15 C  0.91329 1.79786 0.57235
C16 C  0.84601 1.94771 0.56205
N17 N  0.98697 1.55208 0.64275
C18 C  1.07433 1.47767 0.61495
C19 C  1.13618 1.58823 0.57983
C20 C  1.22211 1.51637 0.55194
C21 C  1.24811 1.33257 0.55896
C22 C  1.18913 1.22283 0.59469
C23 C  1.10256 1.29173 0.62358
C24 C  1.04120 1.17272 0.66222
O25 O  0.97246 1.21195 0.69431
O26 O  1.06829 0.99454 0.66037
H27 H  0.47120 2.18591 0.64540
H28 H  0.60493 1.74406 0.55046
H29 H  0.50891 1.52273 0.60916
H30 H  0.55390 2.23797 0.54718
H31 H  0.61967 2.05909 0.51325
H32 H  0.69428 2.24024 0.63794
H33 H  0.75015 2.27923 0.56863
H34 H  0.74250 1.96753 0.69878
H35 H  0.86083 1.70097 0.71907
H36 H  0.95690 1.74789 0.53444
H37 H  0.84080 2.01634 0.51709
H38 H  0.96043 1.47165 0.67509
H39 H  1.12032 1.73566 0.57572
H40 H  1.26951 1.60559 0.52464
H41 H  1.31565 1.27561 0.53698
H42 H  1.21341 1.07893 0.59963
H43 H  1.02370 0.93390 0.68660
data_49_E-921.214_____d_____1.22
#  no.  49             rank   49 energy -921.214     density         1.22
_symmetry_cell_setting        triclinic
_symmetry_space_group_name_H-M  'P -1'
_symmetry_Int_Tables_number  2
loop_
_symmetry_equiv_pos_site_id
_symmetry_equiv_pos_as_xyz
1 x,y,z
2 -x,-y,-z
_cell_length_a      15.729
_cell_length_b      11.116
_cell_length_c      12.546
_cell_angle_alpha   46.784
_cell_angle_beta    135.71399
_cell_angle_gamma   108.35
_cell_volume        1047.8524
loop_
_atom_site_label
_atom_site_type_symbol
_atom_site_fract_x
_atom_site_fract_y
_atom_site_fract_z
C1 C  0.79145 0.87888 1.59428
C2 C  0.65684 0.96059 1.43931
C3 C  0.59243 1.12009 1.23450
C4 C  0.65603 1.20253 1.17623
C5 C  0.78938 1.12043 1.33151
C6 C  0.85597 0.96141 1.53670
Cl7 Cl 0.87849 0.67632 1.85637
Cl8 Cl 0.56892 0.86377 1.50056
C9 C  0.58305 1.37519 0.95142
C10 C  0.51956 1.34502 0.80675
C11 C  0.62107 1.23864 0.88391
C12 C  0.69007 1.31726 0.83519
C13 C  0.78493 1.22035 0.90772
C14 C  0.81312 1.03813 1.03132
C15 C  0.74457 0.95831 1.08294
C16 C  0.65035 1.05816 1.00879
N17 N  0.91111 0.94495 1.10283
C18 C  0.94469 0.77577 1.18876
C19 C  0.85214 0.69274 1.14654
C20 C  0.88420 0.52569 1.23122
C21 C  1.00940 0.43892 1.35890
C22 C  1.10092 0.52121 1.39784
C23 C  1.07116 0.68975 1.31375
C24 C  1.16993 0.77648 1.35516
O25 O  1.15813 0.92393 1.28127
O26 O  1.29009 0.67152 1.49713
H27 H  0.48737 1.18462 1.11233
H28 H  0.84186 1.18236 1.28886
H29 H  0.96086 0.90092 1.65357
H30 H  0.64812 1.44967 0.94806
H31 H  0.50771 1.45957 0.88639
H32 H  0.46251 1.47281 0.64236
H33 H  0.44901 1.27934 0.80055
H34 H  0.66937 1.45970 0.73755
H35 H  0.83733 1.28749 0.86534
H36 H  0.76790 0.81486 1.18931
H37 H  0.59884 0.99213 1.05281
H38 H  0.97595 1.00436 1.11123
H39 H  0.75096 0.76136 1.03873
H40 H  0.81010 0.46311 1.19606
H41 H  1.03494 0.30727 1.42603
H42 H  1.19819 0.44866 1.49739
H43 H  1.34354 0.74162 1.50971
data_50_E-920.993_____d_____1.25
#  no.  50             rank   50 energy -920.993     density         1.25
_symmetry_cell_setting        monoclinic
_symmetry_space_group_name_H-M  'P 21/c'
_symmetry_Int_Tables_number  14
loop_
_symmetry_equiv_pos_site_id
_symmetry_equiv_pos_as_xyz
1 x,y,z
2 -x,1/2+y,1/2-z
3 -x,-y,-z
4 x,1/2-y,1/2+z
_cell_length_a      22.139
_cell_length_b      7.047
_cell_length_c      18.373
_cell_angle_alpha   90.0
_cell_angle_beta    134.15701
_cell_angle_gamma   90.0
_cell_volume        2056.478
loop_
_atom_site_label
_atom_site_type_symbol
_atom_site_fract_x
_atom_site_fract_y
_atom_site_fract_z
C1 C  0.65663 1.33781 0.11213
C2 C  0.67446 1.14304 0.13518
C3 C  0.63047 1.03815 0.14993
C4 C  0.56962 1.11857 0.14350
C5 C  0.55254 1.31151 0.12050
C6 C  0.59517 1.41930 0.10500
Cl7 Cl 0.71015 1.47860 0.09253
Cl8 Cl 0.75163 1.03071 0.14598
C9 C  0.52365 1.00143 0.16148
C10 C  0.56751 1.01530 0.27407
C11 C  0.65677 0.94031 0.34583
C12 C  0.72521 1.06208 0.39611
C13 C  0.80742 0.99432 0.46067
C14 C  0.82440 0.79845 0.47896
C15 C  0.75510 0.67522 0.42727
C16 C  0.67340 0.74658 0.36260
N17 N  0.90898 0.73639 0.54458
C18 C  0.94910 0.56148 0.59420
C19 C  0.91371 0.43498 0.61499
C20 C  0.95238 0.26171 0.66325
C21 C  1.02745 0.21217 0.69206
C22 C  1.06402 0.33778 0.67402
C23 C  1.02674 0.51365 0.62610
C24 C  1.06734 0.64722 0.60859
O25 O  1.04959 0.80890 0.57962
O26 O  1.13413 0.57275 0.62903
H27 H  0.64447 0.88643 0.16876
H28 H  0.50458 1.37855 0.11499
H29 H  0.57986 1.57089 0.08714
H30 H  0.52002 0.85153 0.14155
H31 H  0.45776 1.04947 0.11064
H32 H  0.53099 0.93506 0.28418
H33 H  0.56661 1.16377 0.29214
H34 H  0.71392 1.21592 0.38349
H35 H  0.85998 1.09542 0.49890
H36 H  0.76428 0.52042 0.43418
H37 H  0.62029 0.64708 0.32276
H38 H  0.94597 0.82883 0.54921
H39 H  0.85634 0.47406 0.59699
H40 H  0.92353 0.16476 0.67881
H41 H  1.05794 0.07569 0.72992
H42 H  1.12393 0.29390 0.69927
H43 H  1.15383 0.67099 0.61440
data_51_E-920.852_____d_____1.25
#  no.  51             rank   51 energy -920.852     density         1.25
_symmetry_cell_setting        monoclinic
_symmetry_space_group_name_H-M  'P 21/c'
_symmetry_Int_Tables_number  14
loop_
_symmetry_equiv_pos_site_id
_symmetry_equiv_pos_as_xyz
1 x,y,z
2 -x,1/2+y,1/2-z
3 -x,-y,-z
4 x,1/2-y,1/2+z
_cell_length_a      7.477
_cell_length_b      14.409
_cell_length_c      19.059
_cell_angle_alpha   90.0
_cell_angle_beta    90.221
_cell_angle_gamma   90.0
_cell_volume        2053.3271
loop_
_atom_site_label
_atom_site_type_symbol
_atom_site_fract_x
_atom_site_fract_y
_atom_site_fract_z
C1 C  0.98827 0.96834 1.32944
C2 C  0.80698 0.97564 1.34865
C3 C  0.67537 0.96819 1.29712
C4 C  0.71591 0.95379 1.22693
C5 C  0.89596 0.94637 1.20872
C6 C  1.02983 0.95367 1.25895
Cl7 Cl 1.16131 0.97752 1.39226
Cl8 Cl 0.74451 0.99433 1.43670
C9 C  0.56972 0.94685 1.17193
C10 C  0.51036 1.04479 1.14597
C11 C  0.66373 1.09599 1.11167
C12 C  0.76432 1.16121 1.14842
C13 C  0.90733 1.20762 1.11763
C14 C  0.95336 1.19127 1.04713
C15 C  0.85296 1.12450 1.01022
C16 C  0.71113 1.07861 1.04237
N17 N  1.10058 1.23973 1.01828
C18 C  1.15864 1.25462 0.94843
C19 C  1.03702 1.24946 0.89226
C20 C  1.09272 1.26352 0.82318
C21 C  1.27114 1.28350 0.80904
C22 C  1.39180 1.29088 0.86420
C23 C  1.33927 1.27757 0.93431
C24 C  1.46984 1.28683 0.99268
O25 O  1.44520 1.28629 1.05496
O26 O  1.64079 1.29760 0.97127
H27 H  0.53358 0.97407 1.31153
H28 H  0.93171 0.93577 1.15333
H29 H  1.16994 0.94799 1.24218
H30 H  0.45366 0.90936 1.19352
H31 H  0.61463 0.90506 1.12687
H32 H  0.45663 1.08487 1.19041
H33 H  0.39828 1.03790 1.10850
H34 H  0.73107 1.17569 1.20354
H35 H  0.98391 1.25877 1.14858
H36 H  0.88938 1.10513 0.95627
H37 H  0.63509 1.02650 1.01240
H38 H  1.18864 1.26083 1.05473
H39 H  0.89372 1.23777 0.90215
H40 H  0.99505 1.25917 0.77996
H41 H  1.31537 1.29449 0.75468
H42 H  1.53098 1.30801 0.85066
H43 H  1.71004 1.30251 1.01310
data_52_E-920.367_____d_____1.27
#  no.  52             rank   52 energy -920.367     density         1.27
_symmetry_cell_setting        monoclinic
_symmetry_space_group_name_H-M  'P 21'
_symmetry_Int_Tables_number  4
loop_
_symmetry_equiv_pos_site_id
_symmetry_equiv_pos_as_xyz
1 x,y,z
2 -x,1/2+y,-z
_cell_length_a      12.792
_cell_length_b      6.842
_cell_length_c      12.301
_cell_angle_alpha   90.0
_cell_angle_beta    69.38401
_cell_angle_gamma   90.0
_cell_volume        1007.6734
loop_
_atom_site_label
_atom_site_type_symbol
_atom_site_fract_x
_atom_site_fract_y
_atom_site_fract_z
C1 C  1.41703 0.51335 1.71551
C2 C  1.39700 0.71206 1.69984
C3 C  1.29228 0.79090 1.76015
C4 C  1.20573 0.68042 1.83509
C5 C  1.22680 0.48394 1.84989
C6 C  1.33053 0.40176 1.79132
Cl7 Cl 1.54795 0.40461 1.64159
Cl8 Cl 1.50208 0.86161 1.60487
C9 C  1.09196 0.76941 1.89805
C10 C  1.01179 0.73743 1.82906
C11 C  1.05653 0.83449 1.71099
C12 C  1.04183 1.03349 1.69798
C13 C  1.08452 1.12509 1.59016
C14 C  1.14315 1.01787 1.48936
C15 C  1.15914 0.81712 1.50278
C16 C  1.11575 0.72903 1.61165
N17 N  1.18606 1.11787 1.38187
C18 C  1.22781 1.05281 1.26496
C19 C  1.19463 0.87167 1.23429
C20 C  1.23569 0.80541 1.11952
C21 C  1.31034 0.91971 1.03314
C22 C  1.34181 1.10088 1.06186
C23 C  1.30131 1.17176 1.17659
C24 C  1.33491 1.36687 1.20543
O25 O  1.30015 1.45734 1.29478
O26 O  1.41659 1.45275 1.11651
H27 H  1.27564 0.94544 1.74772
H28 H  1.15956 0.39334 1.90885
H29 H  1.34360 0.24635 1.80538
H30 H  1.09931 0.92707 1.91246
H31 H  1.05517 0.70498 1.98550
H32 H  0.92830 0.79608 1.87902
H33 H  0.99943 0.57957 1.82038
H34 H  0.99580 1.12073 1.77516
H35 H  1.07107 1.28314 1.58331
H36 H  1.20995 0.72848 1.42824
H37 H  1.13028 0.57206 1.61979
H38 H  1.19946 1.26026 1.39107
H39 H  1.13208 0.78202 1.29993
H40 H  1.20858 0.66291 1.09747
H41 H  1.34296 0.86770 0.94275
H42 H  1.39988 1.18738 0.99056
H43 H  1.43063 1.57457 1.14607
data_53_E-920.212_____d_____1.26
#  no.  53             rank   53 energy -920.212     density         1.26
_symmetry_cell_setting        triclinic
_symmetry_space_group_name_H-M  'P -1'
_symmetry_Int_Tables_number  2
loop_
_symmetry_equiv_pos_site_id
_symmetry_equiv_pos_as_xyz
1 x,y,z
2 -x,-y,-z
_cell_length_a      9.62
_cell_length_b      7.7599998
_cell_length_c      17.833
_cell_angle_alpha   70.93299
_cell_angle_beta    104.385
_cell_angle_gamma   125.766
_cell_volume        1018.058
loop_
_atom_site_label
_atom_site_type_symbol
_atom_site_fract_x
_atom_site_fract_y
_atom_site_fract_z
C1 C  0.70074 2.26667 1.08448
C2 C  0.75434 2.24041 1.02459
C3 C  0.88330 2.19943 1.04363
C4 C  0.96185 2.18308 1.11994
C5 C  0.90791 2.21020 1.17857
C6 C  0.77954 2.25082 1.16130
Cl7 Cl 0.53752 2.31815 1.06418
Cl8 Cl 0.66037 2.25796 0.92622
C9 C  1.10080 2.13630 1.13901
C10 C  1.02211 1.88655 1.15710
C11 C  0.91761 1.76513 1.22915
C12 C  0.73963 1.65809 1.22121
C13 C  0.64267 1.54852 1.28713
C14 C  0.72246 1.54447 1.36488
C15 C  0.90204 1.64809 1.37291
C16 C  0.99606 1.75603 1.30597
N17 N  0.61848 1.43111 1.43004
C18 C  0.65548 1.43259 1.51201
C19 C  0.80354 1.61328 1.53800
C20 C  0.84190 1.61616 1.61864
C21 C  0.73225 1.43862 1.67479
C22 C  0.58357 1.26126 1.64970
C23 C  0.54123 1.25444 1.56886
C24 C  0.38050 1.06449 1.54307
O25 O  0.31656 1.04139 1.47709
O26 O  0.29557 0.89475 1.60392
H27 H  0.92563 2.17802 0.99739
H28 H  0.96709 2.19604 1.23971
H29 H  0.74031 2.26975 1.20943
H30 H  1.18735 2.20203 1.19014
H31 H  1.18301 2.22204 1.08881
H32 H  1.12550 1.85773 1.16707
H33 H  0.94269 1.82296 1.10444
H34 H  0.67397 1.66160 1.16117
H35 H  0.50194 1.46716 1.27832
H36 H  0.96989 1.63843 1.43218
H37 H  1.13640 1.83610 1.31388
H38 H  0.49748 1.31424 1.41649
H39 H  0.88869 1.75973 1.49463
H40 H  0.95866 1.75947 1.63767
H41 H  0.76229 1.44034 1.73833
H42 H  0.49949 1.12579 1.69603
H43 H  0.19668 0.78506 1.57972
data_54_E-919.885_____d_____1.26
#  no.  54             rank   54 energy -919.885     density         1.26
_symmetry_cell_setting        triclinic
_symmetry_space_group_name_H-M  'P -1'
_symmetry_Int_Tables_number  2
loop_
_symmetry_equiv_pos_site_id
_symmetry_equiv_pos_as_xyz
1 x,y,z
2 -x,-y,-z
_cell_length_a      7.015
_cell_length_b      17.684
_cell_length_c      8.853
_cell_angle_alpha   108.525
_cell_angle_beta    87.128
_cell_angle_gamma   79.365
_cell_volume        1016.4593
loop_
_atom_site_label
_atom_site_type_symbol
_atom_site_fract_x
_atom_site_fract_y
_atom_site_fract_z
C1 C  0.35952 1.15856 0.57414
C2 C  0.54260 1.17923 0.60028
C3 C  0.66992 1.13824 0.67799
C4 C  0.62294 1.07769 0.73229
C5 C  0.44126 1.05778 0.70543
C6 C  0.31183 1.09739 0.62769
Cl7 Cl 0.19159 1.20821 0.47629
Cl8 Cl 0.61235 1.25621 0.53677
C9 C  0.76333 1.03498 0.81875
C10 C  0.71976 1.07685 1.00430
C11 C  0.74248 1.16463 1.05437
C12 C  0.58165 1.22879 1.08487
C13 C  0.60135 1.30962 1.12784
C14 C  0.78625 1.32950 1.14501
C15 C  0.94909 1.26454 1.11250
C16 C  0.92553 1.18414 1.06880
N17 N  0.79895 1.41253 1.18762
C18 C  0.94883 1.45440 1.24461
C19 C  1.09269 1.42213 1.32519
C20 C  1.24179 1.46256 1.38096
C21 C  1.24915 1.53629 1.35782
C22 C  1.10537 1.56973 1.28163
C23 C  0.95292 1.53059 1.22507
C24 C  0.79903 1.56779 1.14564
O25 O  0.64917 1.54781 1.10680
O26 O  0.83613 1.63394 1.11395
H27 H  0.81243 1.15445 0.70004
H28 H  0.40061 1.00999 0.74735
H29 H  0.17010 1.07991 0.60909
H30 H  0.91564 1.03419 0.77977
H31 H  0.75373 0.97030 0.78614
H32 H  0.81876 1.04271 1.06447
H33 H  0.57141 1.07327 1.04438
H34 H  0.43522 1.21515 1.07275
H35 H  0.47031 1.35875 1.15056
H36 H  1.09791 1.27617 1.11509
H37 H  1.05536 1.13445 1.04336
H38 H  0.68675 1.44685 1.15763
H39 H  1.08563 1.36574 1.35124
H40 H  1.35300 1.43616 1.44383
H41 H  1.36657 1.56817 1.40141
H42 H  1.11545 1.62863 1.26779
H43 H  0.72851 1.65144 1.06305
data_55_E-919.727_____d_____1.26
#  no.  55             rank   55 energy -919.727     density         1.26
_symmetry_cell_setting        monoclinic
_symmetry_space_group_name_H-M  'P 21/c'
_symmetry_Int_Tables_number  14
loop_
_symmetry_equiv_pos_site_id
_symmetry_equiv_pos_as_xyz
1 x,y,z
2 -x,1/2+y,1/2-z
3 -x,-y,-z
4 x,1/2-y,1/2+z
_cell_length_a      6.958
_cell_length_b      16.775
_cell_length_c      18.117
_cell_angle_alpha   90.0
_cell_angle_beta    75.112
_cell_angle_gamma   90.0
_cell_volume        2043.6365
loop_
_atom_site_label
_atom_site_type_symbol
_atom_site_fract_x
_atom_site_fract_y
_atom_site_fract_z
C1 C  1.77809 0.65316 1.05795
C2 C  1.58612 0.67478 1.05296
C3 C  1.51244 0.64271 0.99489
C4 C  1.62186 0.59026 0.94090
C5 C  1.81163 0.56931 0.94658
C6 C  1.88848 0.60009 1.00405
Cl7 Cl 1.88002 0.69169 1.13022
Cl8 Cl 1.43858 0.74186 1.11877
C9 C  1.53892 0.55726 0.87760
C10 C  1.60488 0.60865 0.80364
C11 C  1.52950 0.69341 0.81768
C12 C  1.65073 0.75427 0.83211
C13 C  1.58162 0.83210 0.84661
C14 C  1.38580 0.85237 0.84575
C15 C  1.26258 0.79064 0.83197
C16 C  1.33502 0.71315 0.81804
N17 N  1.32193 0.93218 0.86146
C18 C  1.15609 0.97542 0.85071
C19 C  1.05996 0.95167 0.79500
C20 C  0.89563 0.99350 0.78422
C21 C  0.82501 1.06014 0.82875
C22 C  0.92145 1.08526 0.88277
C23 C  1.08791 1.04457 0.89455
C24 C  1.19067 1.07291 0.95195
O25 O  1.34505 1.05118 0.96340
O26 O  1.09350 1.13206 0.99718
H27 H  1.36341 0.65977 0.99021
H28 H  1.90130 0.52784 0.90445
H29 H  2.03869 0.58210 1.00644
H30 H  1.37523 0.55441 0.89582
H31 H  1.58855 0.49513 0.86506
H32 H  1.54924 0.58161 0.75761
H33 H  1.76827 0.60755 0.78289
H34 H  1.80463 0.74027 0.83299
H35 H  1.68219 0.87862 0.85802
H36 H  1.10503 0.80214 0.83494
H37 H  1.23530 0.66591 0.80774
H38 H  1.39952 0.96143 0.89254
H39 H  1.11785 0.90128 0.75678
H40 H  0.82261 0.97383 0.74022
H41 H  0.69547 1.09309 0.82044
H42 H  0.86217 1.13884 0.91599
H43 H  1.17325 1.14432 1.03118
data_56_E-919.553_____d_____1.25
#  no.  56             rank   56 energy -919.553     density         1.25
_symmetry_cell_setting        monoclinic
_symmetry_space_group_name_H-M  'P 21/c'
_symmetry_Int_Tables_number  14
loop_
_symmetry_equiv_pos_site_id
_symmetry_equiv_pos_as_xyz
1 x,y,z
2 -x,1/2+y,1/2-z
3 -x,-y,-z
4 x,1/2-y,1/2+z
_cell_length_a      7.509
_cell_length_b      21.08
_cell_length_c      13.02
_cell_angle_alpha   90.0
_cell_angle_beta    88.131004
_cell_angle_gamma   90.0
_cell_volume        2059.8357
loop_
_atom_site_label
_atom_site_type_symbol
_atom_site_fract_x
_atom_site_fract_y
_atom_site_fract_z
C1 C  1.05710 0.40696 0.68384
C2 C  1.23912 0.42059 0.66548
C3 C  1.36597 0.38866 0.72148
C4 C  1.31993 0.34357 0.79539
C5 C  1.13924 0.33040 0.81248
C6 C  1.01003 0.36156 0.75794
Cl7 Cl 0.88992 0.44598 0.61567
Cl8 Cl 1.30841 0.47746 0.57314
C9 C  1.46099 0.31003 0.85580
C10 C  1.51613 0.35022 0.95015
C11 C  1.35956 0.36086 1.02441
C12 C  1.26131 0.41679 1.02343
C13 C  1.11545 0.42660 1.09037
C14 C  1.06397 0.38028 1.16341
C15 C  1.16205 0.32341 1.16356
C16 C  1.30683 0.31461 1.09534
N17 N  0.91404 0.39227 1.22939
C18 C  0.85006 0.36362 1.32198
C19 C  0.96652 0.33053 1.38499
C20 C  0.90497 0.30181 1.47613
C21 C  0.72574 0.30597 1.50622
C22 C  0.61011 0.33975 1.44585
C23 C  0.66858 0.36943 1.35398
C24 C  0.54332 0.40599 1.29105
O25 O  0.57312 0.43867 1.21683
O26 O  0.37108 0.40116 1.32375
H27 H  1.50826 0.39909 0.70795
H28 H  1.09916 0.29525 0.87132
H29 H  0.86920 0.34999 0.77439
H30 H  1.57907 0.30036 0.80562
H31 H  1.41324 0.26314 0.88213
H32 H  1.57265 0.39581 0.92345
H33 H  1.62469 0.32614 0.98988
H34 H  1.29880 0.45395 0.96744
H35 H  1.04087 0.47159 1.08710
H36 H  1.12158 0.28417 1.21498
H37 H  1.38098 0.26961 1.09684
H38 H  0.82904 0.42360 1.20007
H39 H  1.11027 0.32883 1.36539
H40 H  0.99867 0.27614 1.52434
H41 H  0.67690 0.28334 1.57788
H42 H  0.47006 0.34250 1.47330
H43 H  0.30556 0.42631 1.27749
data_57_E-919.353_____d_____1.30
#  no.  57             rank   57 energy -919.353     density         1.30
_symmetry_cell_setting        orthorhombic
_symmetry_space_group_name_H-M  'P n a 21'
_symmetry_Int_Tables_number  33
loop_
_symmetry_equiv_pos_site_id
_symmetry_equiv_pos_as_xyz
1 x,y,z
2 -x,-y,1/2+z
3 1/2+x,1/2-y,z
4 1/2-x,1/2+y,1/2+z
_cell_length_a      7.91
_cell_length_b      19.696
_cell_length_c      12.691
_cell_angle_alpha   90.0
_cell_angle_beta    90.0
_cell_angle_gamma   90.0
_cell_volume        1977.1987
loop_
_atom_site_label
_atom_site_type_symbol
_atom_site_fract_x
_atom_site_fract_y
_atom_site_fract_z
C1 C  0.64544 0.85449 0.61315
C2 C  0.77563 0.87732 0.54612
C3 C  0.90239 0.91872 0.58685
C4 C  0.90580 0.93852 0.69182
C5 C  0.77574 0.91573 0.75716
C6 C  0.64800 0.87438 0.71873
Cl7 Cl 0.48163 0.80169 0.56639
Cl8 Cl 0.78073 0.85411 0.41188
C9 C  1.04648 0.98301 0.73415
C10 C  1.20462 0.94003 0.76474
C11 C  1.16312 0.88951 0.85088
C12 C  1.15850 0.90895 0.95625
C13 C  1.11819 0.86316 1.03603
C14 C  1.08296 0.79470 1.01272
C15 C  1.08538 0.77529 0.90604
C16 C  1.12570 0.82213 0.82769
N17 N  1.04128 0.75017 1.09642
C18 C  1.03346 0.67841 1.10423
C19 C  1.12770 0.63730 1.03554
C20 C  1.12035 0.56655 1.04204
C21 C  1.01921 0.53558 1.11785
C22 C  0.92850 0.57562 1.18774
C23 C  0.93419 0.64698 1.18338
C24 C  0.83782 0.68896 1.25959
O25 O  0.84035 0.74933 1.27328
O26 O  0.73288 0.65273 1.32214
H27 H  1.00478 0.93663 0.53528
H28 H  0.77638 0.93024 0.84093
H29 H  0.54865 0.85729 0.77320
H30 H  1.00308 1.01211 0.80325
H31 H  1.08189 1.02141 0.67483
H32 H  1.30749 0.97387 0.79095
H33 H  1.25380 0.91391 0.69432
H34 H  1.18673 0.96202 0.97683
H35 H  1.11623 0.88046 1.11866
H36 H  1.04914 0.72349 0.88263
H37 H  1.12551 0.80568 0.74481
H38 H  0.99405 0.77434 1.15938
H39 H  1.21435 0.66039 0.97780
H40 H  1.19527 0.53534 0.98735
H41 H  1.01301 0.47988 1.12302
H42 H  0.85194 0.54897 1.24724
H43 H  0.67914 0.68512 1.36653
data_58_E-919.329_____d_____1.27
#  no.  58             rank   58 energy -919.329     density         1.27
_symmetry_cell_setting        monoclinic
_symmetry_space_group_name_H-M  'P 21/c'
_symmetry_Int_Tables_number  14
loop_
_symmetry_equiv_pos_site_id
_symmetry_equiv_pos_as_xyz
1 x,y,z
2 -x,1/2+y,1/2-z
3 -x,-y,-z
4 x,1/2-y,1/2+z
_cell_length_a      17.755
_cell_length_b      7.072
_cell_length_c      17.806
_cell_angle_alpha   90.0
_cell_angle_beta    115.08
_cell_angle_gamma   90.0
_cell_volume        2024.9845
loop_
_atom_site_label
_atom_site_type_symbol
_atom_site_fract_x
_atom_site_fract_y
_atom_site_fract_z
C1 C  0.94072 0.23894 0.49835
C2 C  0.99368 0.29566 0.57964
C3 C  0.96029 0.32783 0.63650
C4 C  0.87615 0.30620 0.61614
C5 C  0.82451 0.24931 0.53551
C6 C  0.85607 0.21658 0.47757
Cl7 Cl 0.97920 0.19665 0.42336
Cl8 Cl 1.10127 0.32703 0.61026
C9 C  0.84151 0.34400 0.67917
C10 C  0.82272 0.55834 0.68282
C11 C  0.75766 0.62760 0.60034
C12 C  0.77985 0.72069 0.54388
C13 C  0.72051 0.78236 0.46736
C14 C  0.63507 0.75555 0.44493
C15 C  0.61268 0.65939 0.50163
C16 C  0.67330 0.59811 0.57761
N17 N  0.57710 0.81966 0.36622
C18 C  0.49003 0.85098 0.33171
C19 C  0.44976 0.88620 0.38324
C20 C  0.36396 0.91631 0.35003
C21 C  0.31687 0.91275 0.26454
C22 C  0.35618 0.88239 0.21289
C23 C  0.44255 0.85267 0.24459
C24 C  0.48363 0.82265 0.18832
O25 O  0.55639 0.81272 0.20417
O26 O  0.42993 0.80468 0.10762
H27 H  1.00104 0.37268 0.69999
H28 H  0.75743 0.23277 0.51759
H29 H  0.81302 0.17314 0.41461
H30 H  0.88594 0.29514 0.74098
H31 H  0.78441 0.26122 0.66463
H32 H  0.88070 0.64021 0.70164
H33 H  0.80134 0.58310 0.73183
H34 H  0.84615 0.74428 0.55982
H35 H  0.74064 0.85546 0.42427
H36 H  0.54714 0.62507 0.48540
H37 H  0.65415 0.52274 0.62074
H38 H  0.60148 0.82935 0.32485
H39 H  0.48595 0.89800 0.45086
H40 H  0.33371 0.94373 0.39160
H41 H  0.24929 0.93619 0.23824
H42 H  0.31667 0.88324 0.14568
H43 H  0.46365 0.78609 0.07860
data_59_E-919.174_____d_____1.26
#  no.  59             rank   59 energy -919.174     density         1.26
_symmetry_cell_setting        monoclinic
_symmetry_space_group_name_H-M  'C 2/c'
_symmetry_Int_Tables_number  15
loop_
_symmetry_equiv_pos_site_id
_symmetry_equiv_pos_as_xyz
1 x,y,z
2 -x,y,1/2-z
3 -x,-y,-z
4 x,-y,1/2+z
5 1/2+x,1/2+y,z
6 1/2-x,1/2+y,1/2-z
7 1/2-x,1/2-y,-z
8 1/2+x,1/2-y,1/2+z
_cell_length_a      25.197
_cell_length_b      6.541
_cell_length_c      24.928
_cell_angle_alpha   90.0
_cell_angle_beta    97.631
_cell_angle_gamma   90.0
_cell_volume        4072.0876
loop_
_atom_site_label
_atom_site_type_symbol
_atom_site_fract_x
_atom_site_fract_y
_atom_site_fract_z
C1 C  0.88020 1.48840 0.47767
C2 C  0.90662 1.30056 0.48934
C3 C  0.88572 1.16159 0.52324
C4 C  0.83973 1.20149 0.54657
C5 C  0.81394 1.38796 0.53460
C6 C  0.83373 1.52890 0.50074
Cl7 Cl 0.90465 1.67110 0.43501
Cl8 Cl 0.96570 1.23951 0.46194
C9 C  0.81842 1.04871 0.58408
C10 C  0.83990 1.09463 0.64447
C11 C  0.90036 1.07949 0.65464
C12 C  0.92595 0.89143 0.66287
C13 C  0.98156 0.87529 0.67120
C14 C  1.01410 1.05071 0.67240
C15 C  0.98821 1.24060 0.66343
C16 C  0.93251 1.25259 0.65510
N17 N  1.07045 1.02638 0.68040
C18 C  1.11330 1.16541 0.69407
C19 C  1.10543 1.34678 0.72208
C20 C  1.14724 1.48558 0.73549
C21 C  1.19782 1.44492 0.72135
C22 C  1.20641 1.26411 0.69475
C23 C  1.16513 1.12107 0.68100
C24 C  1.17523 0.92741 0.65310
O25 O  1.14664 0.78123 0.64350
O26 O  1.22416 0.91747 0.63658
H27 H  0.90632 1.01532 0.53291
H28 H  0.77740 1.42312 0.55258
H29 H  0.81222 1.67407 0.49240
H30 H  0.82938 0.89149 0.57400
H31 H  0.77426 1.05172 0.57827
H32 H  0.82202 0.98682 0.67102
H33 H  0.82635 1.24744 0.65542
H34 H  0.90153 0.75184 0.66245
H35 H  1.00038 0.72349 0.67762
H36 H  1.01161 1.38143 0.66072
H37 H  0.91332 1.40294 0.64775
H38 H  1.08221 0.88842 0.66901
H39 H  1.06646 1.37868 0.73578
H40 H  1.14016 1.62682 0.75744
H41 H  1.23078 1.55415 0.73177
H42 H  1.24718 1.23708 0.68496
H43 H  1.22543 0.78818 0.61931
data_60_E-919.120_____d_____1.24
#  no.  60             rank   60 energy -919.120     density         1.24
_symmetry_cell_setting        monoclinic
_symmetry_space_group_name_H-M  'P 21/c'
_symmetry_Int_Tables_number  14
loop_
_symmetry_equiv_pos_site_id
_symmetry_equiv_pos_as_xyz
1 x,y,z
2 -x,1/2+y,1/2-z
3 -x,-y,-z
4 x,1/2-y,1/2+z
_cell_length_a      13.04
_cell_length_b      14.9
_cell_length_c      11.633
_cell_angle_alpha   90.0
_cell_angle_beta    113.8
_cell_angle_gamma   90.0
_cell_volume        2068.0334
loop_
_atom_site_label
_atom_site_type_symbol
_atom_site_fract_x
_atom_site_fract_y
_atom_site_fract_z
C1 C  0.89485 1.09516 0.89449
C2 C  0.88044 1.13668 0.99582
C3 C  0.91502 1.22515 1.02618
C4 C  0.96364 1.27453 0.96011
C5 C  0.97701 1.23266 0.85973
C6 C  0.94349 1.14456 0.82754
Cl7 Cl 0.85314 0.98312 0.85163
Cl8 Cl 0.81977 1.07833 1.08475
C9 C  1.00140 1.37046 0.99616
C10 C  1.12120 1.37411 1.10374
C11 C  1.20702 1.33194 1.06332
C12 C  1.24273 1.24387 1.09478
C13 C  1.32035 1.20408 1.05642
C14 C  1.36743 1.25265 0.98578
C15 C  1.33030 1.34137 0.95269
C16 C  1.25203 1.37947 0.99164
N17 N  1.44549 1.20910 0.94827
C18 C  1.52371 1.24130 0.90163
C19 C  1.56495 1.32938 0.92724
C20 C  1.64159 1.36204 0.88130
C21 C  1.67888 1.30697 0.80937
C22 C  1.64073 1.21918 0.78583
C23 C  1.56402 1.18435 0.83147
C24 C  1.52518 1.08995 0.80656
O25 O  1.46896 1.04744 0.84734
O26 O  1.55943 1.04679 0.72602
H27 H  0.90445 1.25805 1.10530
H28 H  1.01625 1.27011 0.80654
H29 H  0.95630 1.11407 0.74827
H30 H  0.94160 1.40546 1.02585
H31 H  1.00041 1.40829 0.91427
H32 H  1.12080 1.34037 1.18787
H33 H  1.14444 1.44441 1.13215
H34 H  1.20770 1.20434 1.15032
H35 H  1.34643 1.13404 1.08319
H36 H  1.35946 1.38075 0.89162
H37 H  1.22414 1.44890 0.96417
H38 H  1.43682 1.14218 0.94404
H39 H  1.54069 1.37314 0.98840
H40 H  1.67283 1.43130 0.90257
H41 H  1.73911 1.33256 0.77297
H42 H  1.67358 1.17769 0.72997
H43 H  1.52923 0.98786 0.71799
data_61_E-919.038_____d_____1.29
#  no.  61             rank   61 energy -919.038     density         1.29
_symmetry_cell_setting        monoclinic
_symmetry_space_group_name_H-M  'P 21/c'
_symmetry_Int_Tables_number  14
loop_
_symmetry_equiv_pos_site_id
_symmetry_equiv_pos_as_xyz
1 x,y,z
2 -x,1/2+y,1/2-z
3 -x,-y,-z
4 x,1/2-y,1/2+z
_cell_length_a      13.293
_cell_length_b      5.629
_cell_length_c      29.272
_cell_angle_alpha   90.0
_cell_angle_beta    64.771
_cell_angle_gamma   90.0
_cell_volume        1981.3844
loop_
_atom_site_label
_atom_site_type_symbol
_atom_site_fract_x
_atom_site_fract_y
_atom_site_fract_z
C1 C  0.25543 0.52264 0.79151
C2 C  0.32003 0.35144 0.80202
C3 C  0.28597 0.27168 0.85137
C4 C  0.19053 0.35587 0.89108
C5 C  0.12730 0.52515 0.88011
C6 C  0.15902 0.60707 0.83124
Cl7 Cl 0.29406 0.63092 0.72974
Cl8 Cl 0.44319 0.23773 0.75379
C9 C  0.15644 0.26841 0.94457
C10 C  0.20127 0.43526 0.97425
C11 C  0.32711 0.44466 0.94957
C12 C  0.38396 0.63007 0.91754
C13 C  0.49967 0.63791 0.89385
C14 C  0.56377 0.45894 0.90234
C15 C  0.50626 0.27014 0.93432
C16 C  0.39040 0.26579 0.95733
N17 N  0.68119 0.47375 0.87706
C18 C  0.76796 0.35697 0.88418
C19 C  0.74931 0.26206 0.93148
C20 C  0.83396 0.14528 0.93886
C21 C  0.93909 0.12233 0.89909
C22 C  0.95927 0.22004 0.85249
C23 C  0.87579 0.33974 0.84405
C24 C  0.89931 0.44572 0.79412
O25 O  0.84262 0.57439 0.78204
O26 O  0.99999 0.38657 0.75749
H27 H  0.33638 0.13953 0.85997
H28 H  0.05129 0.59465 0.91094
H29 H  0.10690 0.74067 0.82424
H30 H  0.18669 0.08606 0.94458
H31 H  0.06502 0.25696 0.96445
H32 H  0.17163 0.37307 1.01359
H33 H  0.16567 0.61427 0.97683
H34 H  0.33610 0.77278 0.91026
H35 H  0.54165 0.78759 0.86860
H36 H  0.55205 0.11871 0.94001
H37 H  0.34747 0.11558 0.98200
H38 H  0.70763 0.56938 0.84517
H39 H  0.66840 0.28657 0.96414
H40 H  0.81748 0.07229 0.97626
H41 H  1.00582 0.03014 0.90479
H42 H  1.04398 0.20045 0.82230
H43 H  1.00441 0.46376 0.72777
data_62_E-919.025_____d_____1.24
#  no.  62             rank   62 energy -919.025     density         1.24
_symmetry_cell_setting        orthorhombic
_symmetry_space_group_name_H-M  'P 21 21 21'
_symmetry_Int_Tables_number  19
loop_
_symmetry_equiv_pos_site_id
_symmetry_equiv_pos_as_xyz
1 x,y,z
2 1/2-x,-y,1/2+z
3 -x,1/2+y,1/2-z
4 1/2+x,1/2-y,-z
_cell_length_a      5.436
_cell_length_b      27.201
_cell_length_c      14.017
_cell_angle_alpha   90.0
_cell_angle_beta    90.0
_cell_angle_gamma   90.0
_cell_volume        2072.6187
loop_
_atom_site_label
_atom_site_type_symbol
_atom_site_fract_x
_atom_site_fract_y
_atom_site_fract_z
C1 C  0.91734 0.80671 0.38298
C2 C  1.05693 0.81637 0.30035
C3 C  0.99269 0.79366 0.21493
C4 C  0.79496 0.76157 0.20784
C5 C  0.65786 0.75249 0.29015
C6 C  0.71796 0.77454 0.37622
Cl7 Cl 0.98997 0.83421 0.49345
Cl8 Cl 1.31156 0.85656 0.30358
C9 C  0.73096 0.73704 0.11404
C10 C  0.88734 0.68970 0.09800
C11 C  0.83855 0.65188 0.17497
C12 C  0.99434 0.64690 0.25312
C13 C  0.94893 0.61273 0.32500
C14 C  0.74428 0.58109 0.32009
C15 C  0.58513 0.58653 0.24163
C16 C  0.63392 0.62121 0.17093
N17 N  0.70495 0.54717 0.39521
C18 C  0.55509 0.50472 0.40379
C19 C  0.48049 0.47865 0.32232
C20 C  0.33183 0.43693 0.32978
C21 C  0.25604 0.42034 0.41902
C22 C  0.33310 0.44510 0.50018
C23 C  0.48391 0.48706 0.49483
C24 C  0.56685 0.51273 0.58249
O25 O  0.71189 0.54576 0.59139
O26 O  0.46142 0.49568 0.66336
H27 H  1.10088 0.80084 0.15014
H28 H  0.50151 0.72684 0.28661
H29 H  0.60584 0.76608 0.43941
H30 H  0.76081 0.76293 0.05458
H31 H  0.53378 0.72767 0.11142
H32 H  1.08404 0.69945 0.09558
H33 H  0.84548 0.67390 0.02734
H34 H  1.15628 0.67100 0.25872
H35 H  1.07677 0.60996 0.38585
H36 H  0.41501 0.56473 0.23689
H37 H  0.50612 0.62483 0.11045
H38 H  0.78262 0.55771 0.45677
H39 H  0.54644 0.48968 0.25115
H40 H  0.27564 0.41706 0.26496
H41 H  0.13874 0.38753 0.42508
H42 H  0.27143 0.43031 0.56928
H43 H  0.52888 0.51496 0.71358
data_63_E-918.809_____d_____1.27
#  no.  63             rank   63 energy -918.809     density         1.27
_symmetry_cell_setting        monoclinic
_symmetry_space_group_name_H-M  'C 2/c'
_symmetry_Int_Tables_number  15
loop_
_symmetry_equiv_pos_site_id
_symmetry_equiv_pos_as_xyz
1 x,y,z
2 -x,y,1/2-z
3 -x,-y,-z
4 x,-y,1/2+z
5 1/2+x,1/2+y,z
6 1/2-x,1/2+y,1/2-z
7 1/2-x,1/2-y,-z
8 1/2+x,1/2-y,1/2+z
_cell_length_a      26.672
_cell_length_b      10.382
_cell_length_c      21.652
_cell_angle_alpha   90.0
_cell_angle_beta    42.194
_cell_angle_gamma   90.0
_cell_volume        4026.9214
loop_
_atom_site_label
_atom_site_type_symbol
_atom_site_fract_x
_atom_site_fract_y
_atom_site_fract_z
C1 C  1.04863 0.73839 0.79064
C2 C  1.03645 0.64318 0.84705
C3 C  1.00209 0.67716 0.93370
C4 C  0.97906 0.80220 0.96711
C5 C  0.99178 0.89557 0.91035
C6 C  1.02582 0.86440 0.82376
Cl7 Cl 1.09148 0.70126 0.68036
Cl8 Cl 1.06370 0.48193 0.80977
C9 C  0.94079 0.83608 1.06228
C10 C  0.85561 0.80520 1.13735
C11 C  0.81767 0.88024 1.12089
C12 C  0.79603 1.00777 1.14895
C13 C  0.76245 1.07838 1.13247
C14 C  0.75023 1.02315 1.08507
C15 C  0.77028 0.89315 1.05892
C16 C  0.80333 0.82438 1.07678
N17 N  0.71649 1.09887 1.06918
C18 C  0.71149 1.08470 1.00872
C19 C  0.76398 1.01003 0.92860
C20 C  0.75942 0.99469 0.86876
C21 C  0.70245 1.05443 0.88772
C22 C  0.65127 1.13086 0.96552
C23 C  0.65474 1.14857 1.02672
C24 C  0.60007 1.23203 1.10895
O25 O  0.59942 1.26812 1.16228
O26 O  0.54327 1.27247 1.12450
H27 H  0.99210 0.60352 0.97836
H28 H  0.97345 0.99521 0.93558
H29 H  1.03432 0.94090 0.78160
H30 H  0.94872 0.93882 1.06612
H31 H  0.96685 0.78287 1.07697
H32 H  0.82939 0.82799 1.20607
H33 H  0.84760 0.70081 1.13821
H34 H  0.80595 1.05395 1.18489
H35 H  0.74651 1.17953 1.15524
H36 H  0.75783 0.84276 1.02676
H37 H  0.81897 0.72310 1.05493
H38 H  0.68508 1.17064 1.11469
H39 H  0.81144 0.96608 0.90983
H40 H  0.80114 0.93564 0.80641
H41 H  0.69867 1.04232 0.84078
H42 H  0.60776 1.17759 0.97715
H43 H  0.51250 1.32398 1.17852
data_64_E-918.579_____d_____1.28
#  no.  64             rank   64 energy -918.579     density         1.28
_symmetry_cell_setting        triclinic
_symmetry_space_group_name_H-M  'P -1'
_symmetry_Int_Tables_number  2
loop_
_symmetry_equiv_pos_site_id
_symmetry_equiv_pos_as_xyz
1 x,y,z
2 -x,-y,-z
_cell_length_a      11.415
_cell_length_b      16.023
_cell_length_c      7.515
_cell_angle_alpha   128.204
_cell_angle_beta    103.176
_cell_angle_gamma   67.920006
_cell_volume        1000.87604
loop_
_atom_site_label
_atom_site_type_symbol
_atom_site_fract_x
_atom_site_fract_y
_atom_site_fract_z
C1 C  0.97552 0.81970 0.22530
C2 C  0.96934 0.72158 0.17829
C3 C  0.86198 0.72412 0.24186
C4 C  0.75990 0.82030 0.35083
C5 C  0.76716 0.91671 0.39554
C6 C  0.87302 0.91662 0.33443
Cl7 Cl 1.10916 0.82198 0.14977
Cl8 Cl 1.09536 0.59608 0.04120
C9 C  0.64482 0.82072 0.41986
C10 C  0.66477 0.83941 0.65300
C11 C  0.68508 0.95142 0.83958
C12 C  0.80582 0.96099 0.91306
C13 C  0.82553 1.06385 1.08216
C14 C  0.72277 1.16245 1.18865
C15 C  0.60074 1.15293 1.11242
C16 C  0.58361 1.04906 0.94196
N17 N  0.74762 1.26516 1.35871
C18 C  0.67066 1.37256 1.52714
C19 C  0.56044 1.38502 1.60532
C20 C  0.48349 1.49041 1.77034
C21 C  0.51578 1.58534 1.86115
C22 C  0.62594 1.57395 1.78909
C23 C  0.70557 1.46883 1.62406
C24 C  0.82379 1.45821 1.55107
O25 O  0.90730 1.37578 1.42976
O26 O  0.83749 1.55705 1.63633
H27 H  0.85641 0.64811 0.20657
H28 H  0.68794 0.99432 0.48357
H29 H  0.87501 0.99467 0.37431
H30 H  0.62409 0.74118 0.28936
H31 H  0.56010 0.88585 0.42840
H32 H  0.74547 0.77101 0.64104
H33 H  0.58216 0.83408 0.69405
H34 H  0.88796 0.88530 0.83354
H35 H  0.92277 1.06793 1.13551
H36 H  0.51747 1.22791 1.18056
H37 H  0.48719 1.04395 0.88496
H38 H  0.83376 1.26349 1.34421
H39 H  0.53553 1.31108 1.54371
H40 H  0.39755 1.49819 1.82916
H41 H  0.45528 1.66842 1.99090
H42 H  0.64862 1.65112 1.86767
H43 H  0.91575 1.53887 1.57723
data_65_E-918.556_____d_____1.32
#  no.  65             rank   65 energy -918.556     density         1.32
_symmetry_cell_setting        triclinic
_symmetry_space_group_name_H-M  'P -1'
_symmetry_Int_Tables_number  2
loop_
_symmetry_equiv_pos_site_id
_symmetry_equiv_pos_as_xyz
1 x,y,z
2 -x,-y,-z
_cell_length_a      12.845
_cell_length_b      8.065
_cell_length_c      11.379
_cell_angle_alpha   96.345
_cell_angle_beta    56.455006
_cell_angle_gamma   90.955
_cell_volume        975.05664
loop_
_atom_site_label
_atom_site_type_symbol
_atom_site_fract_x
_atom_site_fract_y
_atom_site_fract_z
C1 C  0.40596 1.28438 1.33398
C2 C  0.50569 1.18840 1.21283
C3 C  0.62724 1.23869 1.15459
C4 C  0.65439 1.38145 1.21087
C5 C  0.55475 1.47518 1.33093
C6 C  0.43273 1.42761 1.39156
Cl7 Cl 0.24977 1.22730 1.41292
Cl8 Cl 0.47888 1.00649 1.13383
C9 C  0.78749 1.43453 1.14385
C10 C  0.81932 1.56227 1.03648
C11 C  0.80837 1.48680 0.91609
C12 C  0.70162 1.51663 0.91686
C13 C  0.68959 1.44511 0.80807
C14 C  0.78701 1.34162 0.69104
C15 C  0.89441 1.31004 0.69104
C16 C  0.90384 1.38239 0.80162
N17 N  0.76992 1.27070 0.58366
C18 C  0.85375 1.19195 0.44332
C19 C  0.98109 1.22571 0.36720
C20 C  1.06470 1.14806 0.22921
C21 C  1.02230 1.03573 0.16452
C22 C  0.89623 1.00422 0.23740
C23 C  0.80982 1.08134 0.37612
C24 C  0.67506 1.04768 0.45174
O25 O  0.58777 1.11526 0.56212
O26 O  0.64905 0.92222 0.38410
H27 H  0.70550 1.16527 1.05937
H28 H  0.57385 1.58888 1.37753
H29 H  0.35694 1.50506 1.48602
H30 H  0.85444 1.32530 1.08929
H31 H  0.80119 1.49012 1.22708
H32 H  0.91487 1.60389 0.99352
H33 H  0.75716 1.67570 1.09287
H34 H  0.62404 1.59730 1.00678
H35 H  0.60331 1.47143 0.81277
H36 H  0.97038 1.22257 0.60642
H37 H  0.98862 1.35507 0.79933
H38 H  0.67956 1.26098 0.61860
H39 H  1.01617 1.31937 0.41342
H40 H  1.16411 1.17640 0.17151
H41 H  1.08799 0.97425 0.05598
H42 H  0.86654 0.91626 0.18150
H43 H  0.56098 0.91289 0.44312
data_66_E-918.162_____d_____1.27
#  no.  66             rank   66 energy -918.162     density         1.27
_symmetry_cell_setting        monoclinic
_symmetry_space_group_name_H-M  'P 21/c'
_symmetry_Int_Tables_number  14
loop_
_symmetry_equiv_pos_site_id
_symmetry_equiv_pos_as_xyz
1 x,y,z
2 -x,1/2+y,1/2-z
3 -x,-y,-z
4 x,1/2-y,1/2+z
_cell_length_a      18.379
_cell_length_b      14.569
_cell_length_c      7.751
_cell_angle_alpha   90.0
_cell_angle_beta    77.489
_cell_angle_gamma   90.0
_cell_volume        2026.1536
loop_
_atom_site_label
_atom_site_type_symbol
_atom_site_fract_x
_atom_site_fract_y
_atom_site_fract_z
C1 C  0.65930 1.16834 0.96626
C2 C  0.68831 1.08164 0.90678
C3 C  0.64979 1.00294 0.97543
C4 C  0.58364 1.00638 1.10214
C5 C  0.55551 1.09269 1.15968
C6 C  0.59257 1.17228 1.09298
Cl7 Cl 0.70544 1.27071 0.88438
Cl8 Cl 0.77255 1.07136 0.74770
C9 C  0.54352 0.91948 1.17648
C10 C  0.56645 0.88942 1.35042
C11 C  0.64910 0.86910 1.31828
C12 C  0.69929 0.93379 1.35520
C13 C  0.77558 0.91647 1.32278
C14 C  0.80466 0.83139 1.25394
C15 C  0.75397 0.76635 1.21486
C16 C  0.67793 0.78557 1.24759
N17 N  0.88269 0.81733 1.22188
C18 C  0.92779 0.73757 1.18880
C19 C  0.89851 0.65115 1.24668
C20 C  0.94227 0.57201 1.21385
C21 C  1.01630 0.57793 1.12319
C22 C  1.04636 0.66315 1.06885
C23 C  1.00372 0.74403 1.10100
C24 C  1.03710 0.83472 1.04383
O25 O  1.01180 0.91035 1.07695
O26 O  1.10625 0.82964 0.93961
H27 H  0.67235 0.93498 0.93080
H28 H  0.50316 1.09723 1.26005
H29 H  0.56854 1.23889 1.14200
H30 H  0.55512 0.86328 1.07915
H31 H  0.48271 0.93014 1.20195
H32 H  0.53432 0.82820 1.40549
H33 H  0.55075 0.94341 1.45119
H34 H  0.67819 1.00084 1.40944
H35 H  0.81359 0.96964 1.35336
H36 H  0.77405 0.70078 1.15150
H37 H  0.63952 0.73366 1.21512
H38 H  0.91173 0.87609 1.20315
H39 H  0.84113 0.64497 1.32526
H40 H  0.91817 0.50499 1.26046
H41 H  1.05083 0.51569 1.09695
H42 H  1.10538 0.66477 0.99970
H43 H  1.12092 0.89147 0.91185
data_67_E-918.098_____d_____1.25
#  no.  67             rank   67 energy -918.098     density         1.25
_symmetry_cell_setting        monoclinic
_symmetry_space_group_name_H-M  'P 21/c'
_symmetry_Int_Tables_number  14
loop_
_symmetry_equiv_pos_site_id
_symmetry_equiv_pos_as_xyz
1 x,y,z
2 -x,1/2+y,1/2-z
3 -x,-y,-z
4 x,1/2-y,1/2+z
_cell_length_a      14.462
_cell_length_b      7.424
_cell_length_c      19.119
_cell_angle_alpha   90.0
_cell_angle_beta    90.934
_cell_angle_gamma   90.0
_cell_volume        2052.4556
loop_
_atom_site_label
_atom_site_type_symbol
_atom_site_fract_x
_atom_site_fract_y
_atom_site_fract_z
C1 C  1.47005 0.65195 0.68853
C2 C  1.37361 0.66070 0.67729
C3 C  1.33890 0.68142 0.60946
C4 C  1.39594 0.69521 0.55198
C5 C  1.49128 0.68612 0.56388
C6 C  1.52777 0.66475 0.63089
Cl7 Cl 1.51841 0.62570 0.77324
Cl8 Cl 1.29648 0.64652 0.74763
C9 C  1.35620 0.72050 0.47885
C10 C  1.35134 0.92391 0.45868
C11 C  1.28930 1.02709 0.50758
C12 C  1.32564 1.12542 0.56353
C13 C  1.26908 1.21779 0.60963
C14 C  1.17228 1.21763 0.60032
C15 C  1.13549 1.11660 0.54416
C16 C  1.19358 1.02449 0.49901
N17 N  1.11765 1.31236 0.64892
C18 C  1.02401 1.36909 0.64778
C19 C  0.97656 1.39588 0.58398
C20 C  0.88411 1.45064 0.58220
C21 C  0.83753 1.48050 0.64429
C22 C  0.88424 1.45847 0.70764
C23 C  0.97747 1.40445 0.71098
C24 C  1.02664 1.38377 0.77921
O25 O  1.10741 1.35876 0.79140
O26 O  0.97082 1.39585 0.83508
H27 H  1.26376 0.68984 0.60028
H28 H  1.53794 0.69674 0.51918
H29 H  1.60329 0.65840 0.63799
H30 H  1.28663 0.66048 0.47432
H31 H  1.39862 0.64719 0.44078
H32 H  1.32568 0.93820 0.40431
H33 H  1.42164 0.98122 0.45916
H34 H  1.40106 1.12837 0.57205
H35 H  1.30053 1.29379 0.65350
H36 H  1.06017 1.10328 0.53677
H37 H  1.16301 0.94585 0.45567
H38 H  1.14923 1.32747 0.69563
H39 H  1.01283 1.38078 0.53411
H40 H  0.84829 1.47084 0.53160
H41 H  0.76470 1.52335 0.64303
H42 H  0.84508 1.48584 0.75540
H43 H  1.01020 1.37957 0.87493
data_68_E-917.897_____d_____1.28
#  no.  68             rank   68 energy -917.897     density         1.28
_symmetry_cell_setting        monoclinic
_symmetry_space_group_name_H-M  'P 21/c'
_symmetry_Int_Tables_number  14
loop_
_symmetry_equiv_pos_site_id
_symmetry_equiv_pos_as_xyz
1 x,y,z
2 -x,1/2+y,1/2-z
3 -x,-y,-z
4 x,1/2-y,1/2+z
_cell_length_a      17.943
_cell_length_b      18.097
_cell_length_c      6.27
_cell_angle_alpha   90.0
_cell_angle_beta    79.305
_cell_angle_gamma   90.0
_cell_volume        2000.593
loop_
_atom_site_label
_atom_site_type_symbol
_atom_site_fract_x
_atom_site_fract_y
_atom_site_fract_z
C1 C  0.65366 1.10050 0.89211
C2 C  0.59836 1.09663 1.08342
C3 C  0.57452 1.02776 1.16869
C4 C  0.60336 0.96217 1.07208
C5 C  0.65787 0.96685 0.88231
C6 C  0.68272 1.03471 0.79395
Cl7 Cl 0.68645 1.18610 0.77655
Cl8 Cl 0.55922 1.17748 1.21651
C9 C  0.57690 0.88802 1.17002
C10 C  0.62109 0.86561 1.35208
C11 C  0.70517 0.85792 1.26345
C12 C  0.73485 0.79389 1.15753
C13 C  0.81193 0.78658 1.07268
C14 C  0.86314 0.84386 1.09437
C15 C  0.83295 0.90897 1.19886
C16 C  0.75558 0.91496 1.28186
N17 N  0.94091 0.83409 1.00388
C18 C  1.00754 0.87191 1.03285
C19 C  1.00908 0.91182 1.22402
C20 C  1.07422 0.94965 1.25400
C21 C  1.13925 0.94792 1.09362
C22 C  1.13901 0.90731 0.90616
C23 C  1.07435 0.86837 0.87210
C24 C  1.07546 0.82454 0.67163
O25 O  1.02852 0.78312 0.62557
O26 O  1.13940 0.83330 0.52130
H27 H  0.53158 1.02415 1.31821
H28 H  0.68211 0.91564 0.80362
H29 H  0.72610 1.03579 0.64497
H30 H  0.58382 0.84473 1.04419
H31 H  0.51554 0.88995 1.23665
H32 H  0.59850 0.81309 1.42687
H33 H  0.61072 0.90678 1.48380
H34 H  0.69622 0.74803 1.13965
H35 H  0.83334 0.73489 0.99023
H36 H  0.86957 0.95713 1.20915
H37 H  0.73341 0.96671 1.36152
H38 H  0.94960 0.79746 0.88186
H39 H  0.95957 0.91153 1.35748
H40 H  1.07413 0.98059 1.40513
H41 H  1.19057 0.97776 1.11671
H42 H  1.19198 0.90673 0.78497
H43 H  1.13299 0.80285 0.40236
data_69_E-917.578_____d_____1.29
#  no.  69             rank   69 energy -917.578     density         1.29
_symmetry_cell_setting        monoclinic
_symmetry_space_group_name_H-M  'P 21/c'
_symmetry_Int_Tables_number  14
loop_
_symmetry_equiv_pos_site_id
_symmetry_equiv_pos_as_xyz
1 x,y,z
2 -x,1/2+y,1/2-z
3 -x,-y,-z
4 x,1/2-y,1/2+z
_cell_length_a      6.627
_cell_length_b      23.31
_cell_length_c      13.786
_cell_angle_alpha   90.0
_cell_angle_beta    68.716
_cell_angle_gamma   90.0
_cell_volume        1984.3431
loop_
_atom_site_label
_atom_site_type_symbol
_atom_site_fract_x
_atom_site_fract_y
_atom_site_fract_z
C1 C  0.60889 0.95460 0.80189
C2 C  0.77829 0.95627 0.84077
C3 C  0.92124 0.91026 0.82167
C4 C  0.90256 0.86217 0.76608
C5 C  0.73426 0.86114 0.72792
C6 C  0.59007 0.90651 0.74535
Cl7 Cl 0.42229 1.01155 0.82343
Cl8 Cl 0.81119 1.01545 0.91344
C9 C  1.05838 0.81226 0.74805
C10 C  0.96767 0.76523 0.83335
C11 C  0.93489 0.78864 0.94045
C12 C  1.10670 0.79322 0.97531
C13 C  1.07932 0.81574 1.07287
C14 C  0.87419 0.83403 1.14086
C15 C  0.70105 0.83003 1.10508
C16 C  0.73278 0.80742 1.00706
N17 N  0.85487 0.85722 1.23881
C18 C  0.67411 0.86868 1.33076
C19 C  0.47971 0.83827 1.35258
C20 C  0.30006 0.84941 1.44260
C21 C  0.31196 0.89101 1.51278
C22 C  0.50461 0.92044 1.49329
C23 C  0.68842 0.90989 1.40358
C24 C  0.89384 0.94132 1.38464
O25 O  1.06979 0.93372 1.31895
O26 O  0.87633 0.98460 1.45255
H27 H  1.05284 0.91099 0.85245
H28 H  0.71611 0.82350 0.68358
H29 H  0.45963 0.90395 0.71400
H30 H  1.21737 0.82697 0.74687
H31 H  1.08988 0.79352 0.67046
H32 H  1.07963 0.72837 0.81596
H33 H  0.81470 0.74821 0.83055
H34 H  1.26862 0.77896 0.92405
H35 H  1.21943 0.81864 1.09779
H36 H  0.54003 0.84680 1.15233
H37 H  0.59486 0.80522 0.98071
H38 H  0.99401 0.87381 1.23938
H39 H  0.46866 0.80347 1.30069
H40 H  0.14930 0.82508 1.45811
H41 H  0.17061 0.89994 1.58362
H42 H  0.50754 0.95244 1.55152
H43 H  1.01679 1.00122 1.43186
data_70_E-917.336_____d_____1.24
#  no.  70             rank   70 energy -917.336     density         1.24
_symmetry_cell_setting        monoclinic
_symmetry_space_group_name_H-M  'P 21/c'
_symmetry_Int_Tables_number  14
loop_
_symmetry_equiv_pos_site_id
_symmetry_equiv_pos_as_xyz
1 x,y,z
2 -x,1/2+y,1/2-z
3 -x,-y,-z
4 x,1/2-y,1/2+z
_cell_length_a      12.245
_cell_length_b      22.806
_cell_length_c      7.4249997
_cell_angle_alpha   90.0
_cell_angle_beta    94.293
_cell_angle_gamma   90.0
_cell_volume        2067.6838
loop_
_atom_site_label
_atom_site_type_symbol
_atom_site_fract_x
_atom_site_fract_y
_atom_site_fract_z
C1 C  0.93391 0.57876 1.56934
C2 C  0.92103 0.57316 1.75560
C3 C  0.98021 0.60984 1.87682
C4 C  1.05210 0.65205 1.82109
C5 C  1.06372 0.65723 1.63622
C6 C  1.00593 0.62121 1.51248
Cl7 Cl 0.86153 0.53344 1.40900
Cl8 Cl 0.83161 0.52042 1.83727
C9 C  1.11617 0.69096 1.95643
C10 C  1.22290 0.66014 2.03549
C11 C  1.29886 0.64678 1.88899
C12 C  1.30189 0.59147 1.81050
C13 C  1.37027 0.57901 1.67377
C14 C  1.44093 0.62208 1.61203
C15 C  1.43690 0.67822 1.68992
C16 C  1.36726 0.68965 1.82582
N17 N  1.50843 0.60743 1.47191
C18 C  1.60169 0.63458 1.40590
C19 C  1.66790 0.67216 1.51692
C20 C  1.75966 0.69941 1.45320
C21 C  1.78725 0.68931 1.27734
C22 C  1.72395 0.65123 1.16767
C23 C  1.63144 0.62295 1.22857
C24 C  1.56549 0.58183 1.10998
O25 O  1.49132 0.55029 1.14483
O26 O  1.59495 0.58035 0.93812
H27 H  0.97099 0.60570 2.02243
H28 H  1.12095 0.69001 1.58867
H29 H  1.01815 0.62657 1.36821
H30 H  1.06487 0.70277 2.06688
H31 H  1.13718 0.73290 1.89380
H32 H  1.20156 0.61975 2.10642
H33 H  1.26523 0.68824 2.13965
H34 H  1.24787 0.55685 1.85645
H35 H  1.37018 0.53461 1.61487
H36 H  1.48573 0.71443 1.63979
H37 H  1.36544 0.73397 1.88411
H38 H  1.47871 0.57409 1.39508
H39 H  1.65079 0.67894 1.65898
H40 H  1.81041 0.72868 1.54262
H41 H  1.85938 0.71076 1.22678
H42 H  1.74963 0.64395 1.03044
H43 H  1.54699 0.55280 0.87703
data_71_E-917.291_____d_____1.27
#  no.  71             rank   71 energy -917.291     density         1.27
_symmetry_cell_setting        triclinic
_symmetry_space_group_name_H-M  'P -1'
_symmetry_Int_Tables_number  2
loop_
_symmetry_equiv_pos_site_id
_symmetry_equiv_pos_as_xyz
1 x,y,z
2 -x,-y,-z
_cell_length_a      17.418
_cell_length_b      17.307
_cell_length_c      12.603
_cell_angle_alpha   74.149
_cell_angle_beta    56.807
_cell_angle_gamma   41.11601
_cell_volume        2022.5605
loop_
_atom_site_label
_atom_site_type_symbol
_atom_site_fract_x
_atom_site_fract_y
_atom_site_fract_z
C1 C  1.48249 1.04201 1.15613
C2 C  1.41028 1.02310 1.25998
C3 C  1.28196 1.11957 1.36880
C4 C  1.22078 1.23510 1.37852
C5 C  1.29354 1.25246 1.27506
C6 C  1.42220 1.15767 1.16593
Cl7 Cl 1.64550 0.92348 1.01543
Cl8 Cl 1.47914 0.87988 1.25362
C9 C  1.07896 1.33924 1.49652
C10 C  0.96172 1.41095 1.47319
C11 C  0.96253 1.32930 1.44890
C12 C  0.89685 1.30625 1.55220
C13 C  0.90111 1.22795 1.53080
C14 C  0.97512 1.16704 1.40272
C15 C  1.03781 1.19333 1.29828
C16 C  1.03067 1.27308 1.32229
N17 N  0.97918 1.08641 1.38515
C18 C  1.06827 0.99180 1.27745
C19 C  1.20209 0.93461 1.18041
C20 C  1.29082 0.84164 1.07342
C21 C  1.24755 0.80372 1.06186
C22 C  1.11680 0.85760 1.15859
C23 C  1.02559 0.95089 1.26781
C24 C  0.88690 1.00626 1.37123
O25 O  0.80315 1.07645 1.47602
O26 O  0.85219 0.97080 1.34090
H27 H  1.22440 1.10586 1.44984
H28 H  1.24733 1.34315 1.28049
H29 H  1.47598 1.17526 1.08652
H30 H  1.07363 1.40115 1.51837
H31 H  1.06077 1.30568 1.58491
H32 H  0.97469 1.45121 1.38998
H33 H  0.85999 1.48844 1.55859
H34 H  0.84073 1.35066 1.65337
H35 H  0.84887 1.21103 1.61516
H36 H  1.08982 1.15389 1.19627
H37 H  1.08181 1.29109 1.23876
H38 H  0.89793 1.10554 1.45993
H39 H  1.24127 0.95918 1.18981
H40 H  1.39528 0.79808 0.99863
H41 H  1.31718 0.73064 0.97761
H42 H  1.08764 0.82363 1.14636
H43 H  0.76217 1.01242 1.41400
C44 C  0.60287 1.51830 2.08861
C45 C  0.60067 1.57788 2.14919
C46 C  0.70959 1.56091 2.08109
C47 C  0.82132 1.48692 1.95480
C48 C  0.82185 1.42885 1.89587
C49 C  0.71484 1.44397 1.96150
Cl50 Cl 0.46820 1.53576 2.16994
Cl51 Cl 0.46265 1.67304 2.30968
C52 C  0.93901 1.46933 1.88363
C53 C  1.04853 1.36800 1.92112
C54 C  1.11425 1.24646 1.88254
C55 C  1.06836 1.20327 1.97304
C56 C  1.12674 1.09244 1.93801
C57 C  1.23713 1.01848 1.80905
C58 C  1.28242 1.06286 1.71716
C59 C  1.22169 1.17441 1.75455
N60 N  1.29250 0.90691 1.77794
C61 C  1.41696 0.80271 1.67070
C62 C  1.53390 0.77612 1.59555
C63 C  1.65688 0.67409 1.48926
C64 C  1.66539 0.59633 1.45657
C65 C  1.55163 0.62007 1.53186
C66 C  1.42671 0.72177 1.63986
C67 C  1.30667 0.74487 1.72016
O68 O  1.19846 0.81963 1.82112
O69 O  1.32434 0.66927 1.67048
H70 H  0.70905 1.60669 2.12764
H71 H  0.90987 1.36884 1.79622
H72 H  0.71998 1.39585 1.91162
H73 H  0.89782 1.55538 1.90685
H74 H  0.98996 1.44627 1.77663
H75 H  0.99915 1.39410 2.02713
H76 H  1.12947 1.36105 1.87283
H77 H  0.98256 1.25888 2.07470
H78 H  1.08731 1.06145 2.01264
H79 H  1.36294 1.01211 1.61341
H80 H  1.25876 1.20719 1.68069
H81 H  1.22493 0.90599 1.83814
H82 H  1.53207 0.83307 1.62263
H83 H  1.74727 0.65500 1.43175
H84 H  1.76205 0.51602 1.37283
H85 H  1.56362 0.55529 1.50350
H86 H  1.24118 0.69341 1.73015
data_72_E-917.232_____d_____1.29
#  no.  72             rank   72 energy -917.232     density         1.29
_symmetry_cell_setting        triclinic
_symmetry_space_group_name_H-M  'P 1'
_symmetry_Int_Tables_number  1
loop_
_symmetry_equiv_pos_site_id
_symmetry_equiv_pos_as_xyz
1 x,y,z
_cell_length_a      6.39
_cell_length_b      13.115
_cell_length_c      13.713
_cell_angle_alpha   115.343
_cell_angle_beta    76.476
_cell_angle_gamma   104.167
_cell_volume        996.04156
loop_
_atom_site_label
_atom_site_type_symbol
_atom_site_fract_x
_atom_site_fract_y
_atom_site_fract_z
C1 C  0.83747 1.20821 0.82408
C2 C  1.02069 1.20200 0.86069
C3 C  1.12705 1.10792 0.80217
C4 C  1.05836 1.01874 0.70886
C5 C  0.87691 1.02610 0.67347
C6 C  0.76841 1.11913 0.72989
Cl7 Cl 0.69546 1.32518 0.89461
Cl8 Cl 1.11632 1.31099 0.97941
C9 C  1.17512 0.91641 0.64788
C10 C  1.06589 0.81726 0.68658
C11 C  1.07487 0.85386 0.80649
C12 C  1.26188 0.85377 0.84189
C13 C  1.27350 0.88939 0.95213
C14 C  1.09354 0.92546 1.03223
C15 C  0.90541 0.92683 0.99648
C16 C  0.89806 0.89094 0.88571
N17 N  1.11400 0.96211 1.14337
C18 C  0.95918 0.98137 1.23963
C19 C  0.74225 0.92512 1.23447
C20 C  0.58787 0.94390 1.32863
C21 C  0.64800 1.01893 1.42987
C22 C  0.86291 1.07305 1.43635
C23 C  1.02207 1.05527 1.34295
C24 C  1.25169 1.11290 1.35162
O25 O  1.41057 1.09877 1.28311
O26 O  1.28253 1.19245 1.45236
H27 H  1.26909 1.10193 0.83065
H28 H  0.81935 0.95651 0.59970
H29 H  0.62603 1.12153 0.69929
H30 H  1.34856 0.94053 0.65872
H31 H  1.17517 0.88609 0.55942
H32 H  1.14802 0.74219 0.63779
H33 H  0.89594 0.78876 0.67002
H34 H  1.40462 0.82541 0.78106
H35 H  1.42455 0.88801 0.97701
H36 H  0.76460 0.96057 1.05578
H37 H  0.74945 0.89378 0.86010
H38 H  1.26899 0.99044 1.15758
H39 H  0.69239 0.86169 1.15610
H40 H  0.41874 0.89893 1.32266
H41 H  0.52666 1.03404 1.50411
H42 H  0.90378 1.13053 1.51819
H43 H  1.43404 1.22298 1.44687
C44 C  1.17873 1.33460 1.26563
C45 C  1.40489 1.34081 1.22890
C46 C  1.54713 1.43487 1.28737
C47 C  1.47452 1.52403 1.38075
C48 C  1.25018 1.51667 1.41626
C49 C  1.10477 1.42366 1.35988
Cl50 Cl 0.98988 1.21766 1.19516
Cl51 Cl 1.51002 1.23185 1.11008
C52 C  1.63299 1.62634 1.44167
C53 C  1.66202 1.72553 1.40305
C54 C  1.75434 1.68897 1.28311
C55 C  1.97693 1.68907 1.24759
C56 C  2.06319 1.65349 1.13732
C57 C  1.92718 1.61747 1.05733
C58 C  1.70182 1.61609 1.09320
C59 C  1.61958 1.65194 1.20398
N60 N  2.02215 1.58086 0.94615
C61 C  1.94433 1.56165 0.84997
C62 C  1.77866 1.61792 0.85528
C63 C  1.69967 1.59919 0.76119
C64 C  1.78587 1.52419 0.65990
C65 C  1.95300 1.47005 0.65328
C66 C  2.03651 1.48777 0.74659
C67 C  2.21702 1.43012 0.73777
O68 O  2.32154 1.44422 0.80619
O69 O  2.26890 1.35061 0.63698
H70 H  1.72375 1.44086 1.25880
H71 H  1.18861 1.58624 1.49008
H72 H  0.92929 1.42126 1.39058
H73 H  1.79311 1.60221 1.43072
H74 H  1.57489 1.65663 1.53015
H75 H  1.77067 1.80058 1.45181
H76 H  1.50404 1.75404 1.41972
H77 H  2.08727 1.71740 1.30834
H78 H  2.24058 1.65487 1.11234
H79 H  1.58649 1.58238 1.03397
H80 H  1.44243 1.64910 1.22969
H81 H  2.16297 1.55252 0.93184
H82 H  1.71399 1.68133 0.93369
H83 H  1.56967 1.64418 0.76728
H84 H  1.72368 1.50913 0.58572
H85 H  2.01812 1.41259 0.57139
H86 H  2.38430 1.32006 0.64237
data_73_E-917.044_____d_____1.27
#  no.  73             rank   73 energy -917.044     density         1.27
_symmetry_cell_setting        monoclinic
_symmetry_space_group_name_H-M  'P 21/c'
_symmetry_Int_Tables_number  14
loop_
_symmetry_equiv_pos_site_id
_symmetry_equiv_pos_as_xyz
1 x,y,z
2 -x,1/2+y,1/2-z
3 -x,-y,-z
4 x,1/2-y,1/2+z
_cell_length_a      8.616
_cell_length_b      20.345
_cell_length_c      13.015
_cell_angle_alpha   90.0
_cell_angle_beta    62.116
_cell_angle_gamma   90.0
_cell_volume        2016.5493
loop_
_atom_site_label
_atom_site_type_symbol
_atom_site_fract_x
_atom_site_fract_y
_atom_site_fract_z
C1 C  0.63775 1.10414 0.43554
C2 C  0.80176 1.12642 0.34865
C3 C  0.90341 1.16696 0.37949
C4 C  0.84928 1.18641 0.49345
C5 C  0.68625 1.16421 0.57848
C6 C  0.58236 1.12373 0.55025
Cl7 Cl 0.50330 1.05234 0.40213
Cl8 Cl 0.88031 1.10354 0.20192
C9 C  0.96380 1.22978 0.52479
C10 C  1.10407 1.18852 0.54031
C11 C  1.01799 1.13787 0.63574
C12 C  0.95376 1.15459 0.75223
C13 C  0.87121 1.10864 0.84075
C14 C  0.84725 1.04332 0.81517
C15 C  0.91644 1.02604 0.69723
C16 C  0.99951 1.07282 0.61029
N17 N  0.76130 0.99842 0.90800
C18 C  0.68332 0.93602 0.91550
C19 C  0.62485 0.91782 0.83531
C20 C  0.54877 0.85634 0.84134
C21 C  0.52881 0.81204 0.92819
C22 C  0.58229 0.83002 1.00954
C23 C  0.65847 0.89172 1.00595
C24 C  0.71279 0.91039 1.09461
O25 O  0.76201 0.96258 1.11168
O26 O  0.70391 0.86052 1.16585
H27 H  1.03182 1.18442 0.31243
H28 H  0.64103 1.17848 0.66966
H29 H  0.45534 1.10711 0.62016
H30 H  0.88332 1.25744 0.60527
H31 H  1.02936 1.26737 0.45694
H32 H  1.18813 1.22133 0.56049
H33 H  1.19294 1.16473 0.45726
H34 H  0.96831 1.20553 0.77480
H35 H  0.82099 1.12385 0.93213
H36 H  0.91111 0.97480 0.67191
H37 H  1.05122 1.05805 0.51878
H38 H  0.77000 1.01096 0.97962
H39 H  0.63220 0.95287 0.76868
H40 H  0.50403 0.84310 0.77751
H41 H  0.46919 0.76357 0.93300
H42 H  0.56189 0.79378 1.07757
H43 H  0.74219 0.87861 1.21758
data_74_E-916.961_____d_____1.24
#  no.  74             rank   74 energy -916.961     density         1.24
_symmetry_cell_setting        triclinic
_symmetry_space_group_name_H-M  'P -1'
_symmetry_Int_Tables_number  2
loop_
_symmetry_equiv_pos_site_id
_symmetry_equiv_pos_as_xyz
1 x,y,z
2 -x,-y,-z
_cell_length_a      15.245
_cell_length_b      22.59
_cell_length_c      13.4
_cell_angle_alpha   29.221
_cell_angle_beta    77.229
_cell_angle_gamma   87.972
_cell_volume        2073.3345
loop_
_atom_site_label
_atom_site_type_symbol
_atom_site_fract_x
_atom_site_fract_y
_atom_site_fract_z
C1 C  0.57889 0.89535 1.46326
C2 C  0.57713 0.76680 1.65439
C3 C  0.65145 0.73575 1.63731
C4 C  0.72796 0.82722 1.43777
C5 C  0.72857 0.95402 1.24976
C6 C  0.65554 0.98768 1.26204
Cl7 Cl 0.48704 0.94089 1.47431
Cl8 Cl 0.48264 0.64506 1.91435
C9 C  0.80835 0.79077 1.42479
C10 C  0.88379 0.78702 1.49107
C11 C  0.92915 0.91750 1.33547
C12 C  1.00314 1.01257 1.13039
C13 C  1.04452 1.13354 0.98456
C14 C  1.01359 1.16340 1.04171
C15 C  0.93790 1.06782 1.24780
C16 C  0.89757 0.94767 1.39046
N17 N  1.05732 1.28803 0.88724
C18 C  1.05798 1.34048 0.90665
C19 C  1.04059 1.26092 1.11267
C20 C  1.04051 1.31131 1.13421
C21 C  1.05836 1.44245 0.94963
C22 C  1.07780 1.52249 0.74423
C23 C  1.07885 1.47450 0.71742
C24 C  1.10087 1.56181 0.49593
O25 O  1.11334 1.53933 0.44017
O26 O  1.10781 1.68427 0.33592
H27 H  0.65088 0.63582 1.78555
H28 H  0.78886 1.02855 1.08992
H29 H  0.65925 1.08889 1.10997
H30 H  0.84334 0.85869 1.25629
H31 H  0.77961 0.69626 1.53428
H32 H  0.93925 0.75489 1.48951
H33 H  0.84997 0.71388 1.66400
H34 H  1.02922 0.99157 1.08208
H35 H  1.10318 1.20627 0.82366
H36 H  0.90706 1.08827 1.29556
H37 H  0.83801 0.87499 1.55001
H38 H  1.08646 1.35416 0.73014
H39 H  1.03032 1.15774 1.25951
H40 H  1.02667 1.24714 1.29733
H41 H  1.05819 1.48232 0.96624
H42 H  1.09273 1.62574 0.60237
H43 H  1.12172 1.72961 0.20415
C44 C  1.75461 1.19613 1.24726
C45 C  1.77620 1.27912 1.20281
C46 C  1.79512 1.23293 1.35749
C47 C  1.79292 1.10707 1.55622
C48 C  1.77155 1.02598 1.59797
C49 C  1.75279 1.06961 1.44634
Cl50 Cl 1.72999 1.24882 1.05793
Cl51 Cl 1.77926 1.43996 0.95540
C52 C  1.81238 1.05898 1.72298
C53 C  1.71799 0.99444 1.90037
C54 C  1.66539 1.08869 1.79368
C55 C  1.58905 1.08993 1.75150
C56 C  1.54134 1.17780 1.64962
C57 C  1.56983 1.27041 1.58257
C58 C  1.64545 1.26699 1.63042
C59 C  1.69176 1.17773 1.73336
N60 N  1.51936 1.35801 1.47905
C61 C  1.54063 1.47640 1.35123
C62 C  1.63547 1.55041 1.23941
C63 C  1.65736 1.66688 1.11388
C64 C  1.58473 1.71182 1.09697
C65 C  1.49090 1.64107 1.20244
C66 C  1.46681 1.52384 1.32888
C67 C  1.36613 1.45035 1.43809
O68 O  1.33402 1.35685 1.53207
O69 O  1.30250 1.49772 1.42751
H70 H  1.81127 1.29674 1.32494
H71 H  1.76934 0.92578 1.75436
H72 H  1.73617 1.00256 1.48577
H73 H  1.86013 1.13825 1.63898
H74 H  1.85096 0.98983 1.80547
H75 H  1.73378 0.95641 2.02397
H76 H  1.67291 0.91009 1.99410
H77 H  1.56633 1.02026 1.79825
H78 H  1.48175 1.17653 1.61703
H79 H  1.66681 1.33196 1.59400
H80 H  1.75087 1.17732 1.76836
H81 H  1.45269 1.32487 1.51782
H82 H  1.69455 1.52000 1.24194
H83 H  1.73220 1.72332 1.02755
H84 H  1.60177 1.80342 0.99845
H85 H  1.43588 1.68111 1.18206
H86 H  1.24155 1.44264 1.50286
data_75_E-916.736_____d_____1.25
#  no.  75             rank   75 energy -916.736     density         1.25
_symmetry_cell_setting        orthorhombic
_symmetry_space_group_name_H-M  'P 21 21 21'
_symmetry_Int_Tables_number  19
loop_
_symmetry_equiv_pos_site_id
_symmetry_equiv_pos_as_xyz
1 x,y,z
2 1/2-x,-y,1/2+z
3 -x,1/2+y,1/2-z
4 1/2+x,1/2-y,-z
_cell_length_a      6.535
_cell_length_b      22.393
_cell_length_c      14.001
_cell_angle_alpha   90.0
_cell_angle_beta    90.0
_cell_angle_gamma   90.0
_cell_volume        2048.882
loop_
_atom_site_label
_atom_site_type_symbol
_atom_site_fract_x
_atom_site_fract_y
_atom_site_fract_z
C1 C  1.08379 1.33809 0.85503
C2 C  1.28044 1.31568 0.87558
C3 C  1.41603 1.30502 0.80088
C4 C  1.36444 1.31521 0.70606
C5 C  1.16932 1.33748 0.68678
C6 C  1.03142 1.34879 0.75985
Cl7 Cl 0.90479 1.35253 0.94649
Cl8 Cl 1.35674 1.30073 0.99406
C9 C  1.51404 1.30220 0.62608
C10 C  1.48116 1.23827 0.58461
C11 C  1.51600 1.19096 0.66014
C12 C  1.71226 1.17189 0.68367
C13 C  1.74641 1.12926 0.75434
C14 C  1.58171 1.10309 0.80391
C15 C  1.38347 1.12292 0.78088
C16 C  1.35342 1.16570 0.70999
N17 N  1.62423 1.06042 0.87591
C18 C  1.50029 1.01827 0.92456
C19 C  1.31993 0.99660 0.88250
C20 C  1.19588 0.95534 0.92995
C21 C  1.25058 0.93474 1.02022
C22 C  1.43075 0.95478 1.06162
C23 C  1.55917 0.99607 1.01527
C24 C  1.75248 1.01647 1.06019
O25 O  1.88838 1.04620 1.02726
O26 O  1.77581 0.99817 1.15159
H27 H  1.56922 1.28708 0.81621
H28 H  1.12482 1.34594 0.61220
H29 H  0.87918 1.36627 0.74155
H30 H  1.67314 1.30679 0.65123
H31 H  1.49679 1.33563 0.56878
H32 H  1.58586 1.23088 0.52393
H33 H  1.32575 1.23477 0.55455
H34 H  1.84382 1.19132 0.64573
H35 H  1.90424 1.11523 0.77093
H36 H  1.25002 1.10666 0.82117
H37 H  1.19683 1.18075 0.69398
H38 H  1.76422 1.06512 0.90420
H39 H  1.27749 1.01020 0.80953
H40 H  1.05514 0.93898 0.89565
H41 H  1.15296 0.90234 1.05781
H42 H  1.46930 0.93674 1.13254
H43 H  1.90331 1.01425 1.17195
data_76_E-916.541_____d_____1.27
#  no.  76             rank   76 energy -916.541     density         1.27
_symmetry_cell_setting        monoclinic
_symmetry_space_group_name_H-M  'P 21/c'
_symmetry_Int_Tables_number  14
loop_
_symmetry_equiv_pos_site_id
_symmetry_equiv_pos_as_xyz
1 x,y,z
2 -x,1/2+y,1/2-z
3 -x,-y,-z
4 x,1/2-y,1/2+z
_cell_length_a      11.64
_cell_length_b      16.275
_cell_length_c      11.726
_cell_angle_alpha   90.0
_cell_angle_beta    114.105
_cell_angle_gamma   90.0
_cell_volume        2027.677
loop_
_atom_site_label
_atom_site_type_symbol
_atom_site_fract_x
_atom_site_fract_y
_atom_site_fract_z
C1 C  1.18618 0.53891 0.97681
C2 C  1.22014 0.57220 0.88397
C3 C  1.23650 0.65672 0.88028
C4 C  1.22048 0.71001 0.96509
C5 C  1.18731 0.67614 1.05678
C6 C  1.17020 0.59218 1.06252
Cl7 Cl 1.16361 0.43233 0.98613
Cl8 Cl 1.24174 0.50862 0.77245
C9 C  1.23780 0.80183 0.95797
C10 C  1.11550 0.84332 0.86268
C11 C  1.00714 0.83231 0.90122
C12 C  0.91806 0.77064 0.84985
C13 C  0.81916 0.75925 0.88609
C14 C  0.80441 0.81128 0.97514
C15 C  0.89538 0.87302 1.02819
C16 C  0.99388 0.88282 0.99084
N17 N  0.70281 0.79693 1.00957
C18 C  0.64624 0.84523 1.07328
C19 C  0.65597 0.93125 1.07499
C20 C  0.60121 0.97949 1.13794
C21 C  0.53506 0.94256 1.19986
C22 C  0.52232 0.85776 1.19647
C23 C  0.57589 0.80768 1.13324
C24 C  0.56000 0.71715 1.12941
O25 O  0.58887 0.66657 1.07117
O26 O  0.50433 0.68895 1.20287
H27 H  1.26261 0.68332 0.80799
H28 H  1.17295 0.71715 1.12445
H29 H  1.14329 0.56823 1.13582
H30 H  1.31656 0.81421 0.93106
H31 H  1.26511 0.83047 1.05057
H32 H  1.09189 0.81773 0.76876
H33 H  1.13252 0.90936 0.85499
H34 H  0.92688 0.72921 0.77969
H35 H  0.75053 0.70958 0.84322
H36 H  0.89257 0.91243 1.10329
H37 H  1.06399 0.93143 1.03406
H38 H  0.67212 0.73870 0.99525
H39 H  0.70301 0.96230 1.02228
H40 H  0.60999 1.04682 1.13801
H41 H  0.49199 0.98040 1.24963
H42 H  0.46784 0.83128 1.24531
H43 H  0.49997 0.63090 1.19227
data_77_E-916.379_____d_____1.27
#  no.  77             rank   77 energy -916.379     density         1.27
_symmetry_cell_setting        monoclinic
_symmetry_space_group_name_H-M  'P 21/c'
_symmetry_Int_Tables_number  14
loop_
_symmetry_equiv_pos_site_id
_symmetry_equiv_pos_as_xyz
1 x,y,z
2 -x,1/2+y,1/2-z
3 -x,-y,-z
4 x,1/2-y,1/2+z
_cell_length_a      13.008
_cell_length_b      21.839
_cell_length_c      7.411
_cell_angle_alpha   90.0
_cell_angle_beta    74.215
_cell_angle_gamma   90.0
_cell_volume        2025.9359
loop_
_atom_site_label
_atom_site_type_symbol
_atom_site_fract_x
_atom_site_fract_y
_atom_site_fract_z
C1 C  1.69736 0.51334 0.93269
C2 C  1.78915 0.50370 0.99527
C3 C  1.80753 0.44602 1.06006
C4 C  1.73840 0.39718 1.06565
C5 C  1.64805 0.40734 1.00260
C6 C  1.62767 0.46436 0.93763
Cl7 Cl 1.66940 0.58544 0.84961
Cl8 Cl 1.88065 0.56350 0.99336
C9 C  1.76004 0.33507 1.13860
C10 C  1.71803 0.33181 1.35651
C11 C  1.59818 0.34086 1.42127
C12 C  1.55372 0.39758 1.48330
C13 C  1.44360 0.40657 1.54044
C14 C  1.37274 0.35779 1.54078
C15 C  1.41772 0.30061 1.47591
C16 C  1.52821 0.29290 1.41844
N17 N  1.26141 0.36927 1.59897
C18 C  1.17101 0.33029 1.65242
C19 C  1.18008 0.27119 1.72107
C20 C  1.09174 0.23223 1.77329
C21 C  0.99247 0.25181 1.75871
C22 C  0.98193 0.31058 1.69515
C23 C  1.06938 0.35092 1.64255
C24 C  1.05628 0.41387 1.57698
O25 O  1.11897 0.45553 1.54359
O26 O  0.95862 0.42487 1.55270
H27 H  1.87873 0.43808 1.10972
H28 H  1.59149 0.36951 1.00715
H29 H  1.55515 0.47040 0.89045
H30 H  1.84651 0.32535 1.09479
H31 H  1.72284 0.29840 1.07571
H32 H  1.75938 0.36637 1.41966
H33 H  1.73925 0.28722 1.40649
H34 H  1.60712 0.43651 1.48525
H35 H  1.41149 0.45226 1.58850
H36 H  1.36623 0.26178 1.46309
H37 H  1.56134 0.24776 1.36778
H38 H  1.24310 0.41324 1.58408
H39 H  1.25653 0.25547 1.74178
H40 H  1.10070 0.18610 1.82680
H41 H  0.92282 0.22119 1.79952
H42 H  0.90168 0.32441 1.68825
H43 H  0.96068 0.46615 1.51080
data_78_E-916.334_____d_____1.24
#  no.  78             rank   78 energy -916.334     density         1.24
_symmetry_cell_setting        triclinic
_symmetry_space_group_name_H-M  'P -1'
_symmetry_Int_Tables_number  2
loop_
_symmetry_equiv_pos_site_id
_symmetry_equiv_pos_as_xyz
1 x,y,z
2 -x,-y,-z
_cell_length_a      12.628
_cell_length_b      13.695
_cell_length_c      16.202
_cell_angle_alpha   102.383
_cell_angle_beta    104.427
_cell_angle_gamma   22.50899
_cell_volume        1037.9181
loop_
_atom_site_label
_atom_site_type_symbol
_atom_site_fract_x
_atom_site_fract_y
_atom_site_fract_z
C1 C  1.47699 1.32340 0.93009
C2 C  1.50614 1.19853 0.93820
C3 C  1.38078 1.27268 1.00036
C4 C  1.22700 1.46631 1.05521
C5 C  1.19906 1.58887 1.04623
C6 C  1.32208 1.51864 0.98496
Cl7 Cl 1.63170 1.23759 0.85278
Cl8 Cl 1.69926 0.94987 0.87117
C9 C  1.09519 1.54114 1.12278
C10 C  1.30795 1.36520 1.20502
C11 C  1.40758 1.38697 1.24470
C12 C  1.65985 1.20944 1.23002
C13 C  1.75121 1.23003 1.26519
C14 C  1.59231 1.43057 1.31866
C15 C  1.33558 1.61181 1.33266
C16 C  1.24813 1.58768 1.29631
N17 N  1.69304 1.44436 1.35247
C18 C  1.62129 1.58176 1.41971
C19 C  1.49548 1.66462 1.48623
C20 C  1.42250 1.80126 1.55261
C21 C  1.47546 1.85643 1.55390
C22 C  1.60542 1.77061 1.48960
C23 C  1.68258 1.63143 1.42222
C24 C  1.82441 1.53864 1.35455
O25 O  1.92632 1.39941 1.29767
O26 O  1.83902 1.62584 1.35905
H27 H  1.40301 1.17593 1.00737
H28 H  1.08024 1.74150 1.08944
H29 H  1.29615 1.61928 0.98052
H30 H  1.01573 1.53118 1.09760
H31 H  0.91087 1.74176 1.13905
H32 H  1.48543 1.16618 1.18960
H33 H  1.21072 1.41599 1.25153
H34 H  1.78904 1.05008 1.18874
H35 H  1.95241 1.08545 1.25194
H36 H  1.19558 1.78029 1.36993
H37 H  1.04606 1.73246 1.30807
H38 H  1.82388 1.35637 1.31720
H39 H  1.46226 1.61411 1.48882
H40 H  1.32416 1.86424 1.60411
H41 H  1.41789 1.96425 1.60604
H42 H  1.64657 1.81568 1.49380
H43 H  1.93282 1.55378 1.31275
data_79_E-916.097_____d_____1.25
#  no.  79             rank   79 energy -916.097     density         1.25
_symmetry_cell_setting        monoclinic
_symmetry_space_group_name_H-M  'P 21/c'
_symmetry_Int_Tables_number  14
loop_
_symmetry_equiv_pos_site_id
_symmetry_equiv_pos_as_xyz
1 x,y,z
2 -x,1/2+y,1/2-z
3 -x,-y,-z
4 x,1/2-y,1/2+z
_cell_length_a      8.722
_cell_length_b      12.673
_cell_length_c      21.508
_cell_angle_alpha   90.0
_cell_angle_beta    59.932003
_cell_angle_gamma   90.0
_cell_volume        2057.4448
loop_
_atom_site_label
_atom_site_type_symbol
_atom_site_fract_x
_atom_site_fract_y
_atom_site_fract_z
C1 C  0.96193 0.89384 0.62335
C2 C  0.97078 0.99150 0.65273
C3 C  1.02264 0.99378 0.70425
C4 C  1.06875 0.90316 0.72738
C5 C  1.05910 0.80700 0.69791
C6 C  1.00629 0.80228 0.64695
Cl7 Cl 0.89729 0.88563 0.55780
Cl8 Cl 0.91906 1.11056 0.62478
C9 C  1.12997 0.90855 0.78195
C10 C  1.33577 0.91809 0.74433
C11 C  1.40012 1.01719 0.69908
C12 C  1.39988 1.11431 0.72931
C13 C  1.45307 1.20652 0.68857
C14 C  1.50593 1.20480 0.61506
C15 C  1.51147 1.10610 0.58405
C16 C  1.45957 1.01486 0.62577
N17 N  1.55577 1.30052 0.57585
C18 C  1.57151 1.33014 0.50932
C19 C  1.47810 1.27506 0.48208
C20 C  1.49287 1.30301 0.41646
C21 C  1.60077 1.38698 0.37700
C22 C  1.69056 1.44351 0.40410
C23 C  1.67730 1.41753 0.47023
C24 C  1.77233 1.47982 0.49884
O25 O  1.76141 1.47587 0.55676
O26 O  1.88704 1.55124 0.45184
H27 H  1.03126 1.06974 0.72706
H28 H  1.09479 0.73404 0.71541
H29 H  1.00068 0.72492 0.62504
H30 H  1.08531 0.83787 0.81650
H31 H  1.06819 0.97592 0.81864
H32 H  1.39748 0.84740 0.71125
H33 H  1.37751 0.91855 0.78499
H34 H  1.35559 1.11827 0.78699
H35 H  1.44954 1.28221 0.71455
H36 H  1.56194 1.09940 0.52593
H37 H  1.46356 0.93885 0.60027
H38 H  1.59981 1.35521 0.59681
H39 H  1.38600 1.21117 0.51354
H40 H  1.41829 1.25876 0.39622
H41 H  1.61276 1.40904 0.32527
H42 H  1.77244 1.51017 0.37156
H43 H  1.93886 1.58518 0.47633
data_80_E-916.062_____d_____1.23
#  no.  80             rank   80 energy -916.062     density         1.23
_symmetry_cell_setting        triclinic
_symmetry_space_group_name_H-M  'P -1'
_symmetry_Int_Tables_number  2
loop_
_symmetry_equiv_pos_site_id
_symmetry_equiv_pos_as_xyz
1 x,y,z
2 -x,-y,-z
_cell_length_a      18.604
_cell_length_b      17.223
_cell_length_c      12.177
_cell_angle_alpha   64.84801
_cell_angle_beta    36.367996
_cell_angle_gamma   71.824
_cell_volume        2090.8896
loop_
_atom_site_label
_atom_site_type_symbol
_atom_site_fract_x
_atom_site_fract_y
_atom_site_fract_z
C1 C  1.33974 1.55973 0.40348
C2 C  1.44078 1.50930 0.32285
C3 C  1.46857 1.45151 0.24130
C4 C  1.39971 1.44101 0.23734
C5 C  1.30000 1.49144 0.31750
C6 C  1.27050 1.54980 0.39899
Cl7 Cl 1.29973 1.63418 0.50896
Cl8 Cl 1.53199 1.51802 0.32434
C9 C  1.43107 1.37662 0.15024
C10 C  1.35861 1.28881 0.30930
C11 C  1.38829 1.24943 0.40620
C12 C  1.31324 1.25770 0.58431
C13 C  1.34099 1.22322 0.67275
C14 C  1.44586 1.17693 0.58583
C15 C  1.52242 1.16937 0.40469
C16 C  1.49294 1.20490 0.31872
N17 N  1.47070 1.14371 0.68063
C18 C  1.55081 1.08198 0.65660
C19 C  1.59025 1.01857 0.57477
C20 C  1.66979 0.95776 0.54923
C21 C  1.71090 0.95898 0.60603
C22 C  1.67044 1.02007 0.69110
C23 C  1.58981 1.08177 0.71962
C24 C  1.54632 1.14595 0.81311
O25 O  1.46849 1.19616 0.86756
O26 O  1.60401 1.14657 0.83978
H27 H  1.54668 1.41141 0.17948
H28 H  1.24398 1.48429 0.31614
H29 H  1.19113 1.58822 0.46075
H30 H  1.52921 1.36665 0.03576
H31 H  1.41167 1.40216 0.07651
H32 H  1.37942 1.24427 0.24353
H33 H  1.26057 1.29799 0.41756
H34 H  1.23050 1.29337 0.65595
H35 H  1.27934 1.23137 0.81374
H36 H  1.60902 1.13816 0.32494
H37 H  1.55464 1.19837 0.17661
H38 H  1.43208 1.17592 0.76953
H39 H  1.55510 1.01381 0.53630
H40 H  1.69950 0.90863 0.48481
H41 H  1.77367 0.91125 0.58578
H42 H  1.70400 1.01796 0.73615
H43 H  1.56863 1.19017 0.89903
C44 C  0.90367 1.05108 0.89079
C45 C  0.82822 1.10128 0.88943
C46 C  0.84802 1.19024 0.81158
C47 C  0.93986 1.23186 0.73469
C48 C  1.01414 1.18132 0.73637
C49 C  0.99636 1.09258 0.81328
Cl50 Cl 0.88294 0.93807 0.98803
Cl51 Cl 0.70919 1.05326 0.98516
C52 C  0.95844 1.32888 0.65263
C53 C  0.87329 1.37085 0.81637
C54 C  0.89956 1.34267 0.91716
C55 C  0.83014 1.27659 1.09268
C56 C  0.85476 1.24935 1.18497
C57 C  0.95030 1.28925 1.10489
C58 C  1.02141 1.35539 0.92619
C59 C  0.99531 1.38111 0.83621
N60 N  0.97230 1.25892 1.20346
C61 C  1.04073 1.29384 1.18793
C62 C  1.06552 1.38290 1.11268
C63 C  1.13335 1.41806 1.09570
C64 C  1.17714 1.36475 1.15471
C65 C  1.15092 1.27684 1.23341
C66 C  1.08227 1.23971 1.25321
C67 C  1.05394 1.14563 1.33986
O68 O  0.98828 1.10464 1.38361
O69 O  1.11138 1.10088 1.37358
H70 H  0.78942 1.22998 0.81039
H71 H  1.08694 1.21281 0.67784
H72 H  1.05654 1.05533 0.81274
H73 H  0.94152 1.35371 0.57542
H74 H  1.05370 1.34888 0.54189
H75 H  0.77781 1.35456 0.92171
H76 H  0.88454 1.44147 0.75406
H77 H  0.75458 1.24439 1.15914
H78 H  0.79765 1.19666 1.32392
H79 H  1.10140 1.38551 0.85149
H80 H  1.05256 1.43283 0.69621
H81 H  0.94179 1.19777 1.28909
H82 H  1.02758 1.42688 1.07280
H83 H  1.15165 1.48806 1.03637
H84 H  1.23069 1.39227 1.14128
H85 H  1.18600 1.23726 1.28050
H86 H  1.08601 1.04228 1.42807
data_81_E-915.847_____d_____1.26
#  no.  81             rank   81 energy -915.847     density         1.26
_symmetry_cell_setting        monoclinic
_symmetry_space_group_name_H-M  'P 21'
_symmetry_Int_Tables_number  4
loop_
_symmetry_equiv_pos_site_id
_symmetry_equiv_pos_as_xyz
1 x,y,z
2 -x,1/2+y,-z
_cell_length_a      10.146
_cell_length_b      5.607
_cell_length_c      18.56
_cell_angle_alpha   90.0
_cell_angle_beta    73.878
_cell_angle_gamma   90.0
_cell_volume        1014.32874
loop_
_atom_site_label
_atom_site_type_symbol
_atom_site_fract_x
_atom_site_fract_y
_atom_site_fract_z
C1 C  0.84646 0.90624 1.18068
C2 C  0.92531 0.70850 1.19065
C3 C  1.05588 0.67693 1.14208
C4 C  1.11287 0.83542 1.08434
C5 C  1.03356 1.03020 1.07505
C6 C  0.90261 1.06491 1.12220
Cl7 Cl 0.68027 0.95644 1.24038
Cl8 Cl 0.86183 0.50247 1.26394
C9 C  1.25700 0.80020 1.03379
C10 C  1.36437 0.93616 1.06446
C11 C  1.36247 0.84689 1.14172
C12 C  1.43517 0.64422 1.15105
C13 C  1.43023 0.55602 1.22192
C14 C  1.34852 0.66736 1.28707
C15 C  1.27849 0.87653 1.27767
C16 C  1.28638 0.96265 1.20620
N17 N  1.34419 0.56957 1.35801
C18 C  1.25078 0.59837 1.43012
C19 C  1.11556 0.67335 1.43762
C20 C  1.02252 0.70357 1.50828
C21 C  1.06287 0.65816 1.57279
C22 C  1.19521 0.57881 1.56610
C23 C  1.29080 0.54541 1.49567
C24 C  1.43128 0.45722 1.48959
O25 O  1.51974 0.39547 1.43508
O26 O  1.46163 0.44560 1.55599
H27 H  1.11855 0.52411 1.14982
H28 H  1.07636 1.15824 1.02964
H29 H  0.84361 1.22085 1.11299
H30 H  1.26323 0.86209 0.97654
H31 H  1.28348 0.60908 1.02808
H32 H  1.34322 1.12914 1.06558
H33 H  1.46779 0.91405 1.02558
H34 H  1.49756 0.55076 1.10103
H35 H  1.48824 0.39363 1.22709
H36 H  1.21983 0.97862 1.32680
H37 H  1.22948 1.12534 1.20046
H38 H  1.42811 0.47520 1.35799
H39 H  1.07907 0.70092 1.38759
H40 H  0.91705 0.76229 1.51278
H41 H  0.98983 0.68213 1.62848
H42 H  1.22209 0.54201 1.61856
H43 H  1.55332 0.38794 1.54448
data_82_E-915.847_____d_____1.29
#  no.  82             rank   82 energy -915.847     density         1.29
_symmetry_cell_setting        triclinic
_symmetry_space_group_name_H-M  'P -1'
_symmetry_Int_Tables_number  2
loop_
_symmetry_equiv_pos_site_id
_symmetry_equiv_pos_as_xyz
1 x,y,z
2 -x,-y,-z
_cell_length_a      11.847
_cell_length_b      13.157
_cell_length_c      23.39
_cell_angle_alpha   73.295
_cell_angle_beta    113.93
_cell_angle_gamma   143.115
_cell_volume        1995.6113
loop_
_atom_site_label
_atom_site_type_symbol
_atom_site_fract_x
_atom_site_fract_y
_atom_site_fract_z
C1 C  1.46338 1.71314 0.96213
C2 C  1.52969 1.80225 1.01314
C3 C  1.53210 1.74158 1.07256
C4 C  1.46999 1.59492 1.08364
C5 C  1.40492 1.50808 1.03271
C6 C  1.40173 1.56604 0.97303
Cl7 Cl 1.45680 1.78346 0.88565
Cl8 Cl 1.60871 1.98849 1.00285
C9 C  1.47141 1.53047 1.14869
C10 C  1.26675 1.39686 1.15882
C11 C  1.21309 1.47309 1.15261
C12 C  1.08737 1.45044 1.09712
C13 C  1.04026 1.52286 1.09051
C14 C  1.11604 1.61983 1.14066
C15 C  1.24484 1.64423 1.19655
C16 C  1.29054 1.57117 1.20184
N17 N  1.06514 1.69203 1.13148
C18 C  1.08090 1.76452 1.17342
C19 C  1.08737 1.72006 1.23587
C20 C  1.10416 1.79147 1.27772
C21 C  1.11381 1.90815 1.25776
C22 C  1.10304 1.95020 1.19582
C23 C  1.08497 1.87954 1.15257
C24 C  1.07116 1.92442 1.08631
O25 O  1.03381 1.86321 1.04223
O26 O  1.10585 2.05326 1.07506
H27 H  1.58211 1.80958 1.11254
H28 H  1.35491 1.39148 1.04028
H29 H  1.34919 1.49375 0.93418
H30 H  1.58705 1.63622 1.18485
H31 H  1.51066 1.47385 1.15602
H32 H  1.26935 1.34707 1.20553
H33 H  1.15306 1.28651 1.12503
H34 H  1.02552 1.37496 1.05716
H35 H  0.94048 1.50235 1.04570
H36 H  1.31725 1.72682 1.23600
H37 H  1.39234 1.59283 1.24598
H38 H  1.02749 1.70886 1.08632
H39 H  1.07146 1.62270 1.25219
H40 H  1.10893 1.75476 1.32645
H41 H  1.12734 1.96474 1.29065
H42 H  1.10859 2.04125 1.18187
H43 H  1.09368 2.06981 1.03161
C44 C  1.50216 1.19274 1.54300
C45 C  1.56022 1.33907 1.53187
C46 C  1.54529 1.38861 1.47086
C47 C  1.47500 1.29890 1.42011
C48 C  1.41738 1.15392 1.43180
C49 C  1.43096 1.10181 1.49211
Cl50 Cl 1.51820 1.12374 1.61927
Cl51 Cl 1.65187 1.46038 1.59390
C52 C  1.46223 1.35689 1.35430
C53 C  1.66364 1.49440 1.34114
C54 C  1.72468 1.42525 1.34586
C55 C  1.85790 1.45440 1.40011
C56 C  1.91263 1.38916 1.40523
C57 C  1.83713 1.29319 1.35473
C58 C  1.70057 1.26201 1.30013
C59 C  1.64735 1.32791 1.29633
N60 N  1.89619 1.22863 1.36232
C61 C  1.88332 1.16079 1.31921
C62 C  1.86908 1.20307 1.25647
C63 C  1.85530 1.13641 1.21348
C64 C  1.85657 1.02681 1.23255
C65 C  1.87511 0.98712 1.29472
C66 C  1.89032 1.05310 1.33911
C67 C  1.91239 1.01077 1.40557
O68 O  1.94511 1.06715 1.45014
O69 O  1.89259 0.89104 1.41637
H70 H  1.59078 1.50286 1.46172
H71 H  1.36278 1.08140 1.39243
H72 H  1.38511 0.98744 1.49921
H73 H  1.41659 1.40787 1.34754
H74 H  1.34626 1.24864 1.31925
H75 H  1.77742 1.60638 1.37409
H76 H  1.65282 1.54007 1.29408
H77 H  1.91994 1.52950 1.44028
H78 H  2.01856 1.41498 1.44908
H79 H  1.62838 1.17982 1.26055
H80 H  1.53979 1.30122 1.25316
H81 H  1.94043 1.21535 1.40728
H82 H  1.87640 1.29520 1.24074
H83 H  1.84433 1.17135 1.16454
H84 H  1.84550 0.97400 1.19877
H85 H  1.87809 0.90178 1.30789
H86 H  1.90939 0.87555 1.46005
data_83_E-915.551_____d_____1.26
#  no.  83             rank   83 energy -915.551     density         1.26
_symmetry_cell_setting        triclinic
_symmetry_space_group_name_H-M  'P -1'
_symmetry_Int_Tables_number  2
loop_
_symmetry_equiv_pos_site_id
_symmetry_equiv_pos_as_xyz
1 x,y,z
2 -x,-y,-z
_cell_length_a      14.888
_cell_length_b      7.237
_cell_length_c      13.395
_cell_angle_alpha   66.472
_cell_angle_beta    60.956005
_cell_angle_gamma   55.142002
_cell_volume        1020.33923
loop_
_atom_site_label
_atom_site_type_symbol
_atom_site_fract_x
_atom_site_fract_y
_atom_site_fract_z
C1 C  0.79082 1.82712 0.91285
C2 C  0.76495 1.66412 0.91720
C3 C  0.85515 1.44692 0.89473
C4 C  0.97062 1.38394 0.86791
C5 C  0.99489 1.54684 0.86434
C6 C  0.90677 1.76459 0.88616
Cl7 Cl 0.68043 2.10552 0.94005
Cl8 Cl 0.62047 1.73117 0.95018
C9 C  1.06705 1.14683 0.84280
C10 C  1.10810 1.13079 0.71368
C11 C  1.15756 1.29288 0.63241
C12 C  1.09054 1.50563 0.57902
C13 C  1.13472 1.65726 0.50552
C14 C  1.25061 1.59810 0.48074
C15 C  1.31794 1.38403 0.53583
C16 C  1.27144 1.23594 0.60955
N17 N  1.29135 1.75858 0.40606
C18 C  1.40446 1.73964 0.34543
C19 C  1.50192 1.52888 0.31740
C20 C  1.61387 1.50773 0.25823
C21 C  1.63033 1.69752 0.22542
C22 C  1.53448 1.90777 0.25026
C23 C  1.42070 1.93433 0.30919
C24 C  1.31912 2.16114 0.33378
O25 O  1.21682 2.21797 0.37294
O26 O  1.34826 2.32533 0.30721
H27 H  0.83591 1.31878 0.89755
H28 H  1.08586 1.50181 0.84227
H29 H  0.92997 1.88794 0.88166
H30 H  1.03681 1.01936 0.90014
H31 H  1.14187 1.09919 0.86318
H32 H  1.03470 1.16664 0.69494
H33 H  1.17431 0.95401 0.69913
H34 H  0.99977 1.55627 0.59641
H35 H  1.07873 1.82448 0.46496
H36 H  1.40685 1.33425 0.52481
H37 H  1.32584 1.06979 0.65183
H38 H  1.22707 1.92018 0.40363
H39 H  1.49093 1.37818 0.33780
H40 H  1.68899 1.34086 0.23713
H41 H  1.71840 1.68126 0.17894
H42 H  1.55143 2.05373 0.22135
H43 H  1.27639 2.46023 0.32696
data_84_E-915.207_____d_____1.22
#  no.  84             rank   84 energy -915.207     density         1.22
_symmetry_cell_setting        triclinic
_symmetry_space_group_name_H-M  'P -1'
_symmetry_Int_Tables_number  2
loop_
_symmetry_equiv_pos_site_id
_symmetry_equiv_pos_as_xyz
1 x,y,z
2 -x,-y,-z
_cell_length_a      7.048
_cell_length_b      8.8220005
_cell_length_c      18.817
_cell_angle_alpha   66.23
_cell_angle_beta    78.998
_cell_angle_gamma   88.649
_cell_volume        1049.2092
loop_
_atom_site_label
_atom_site_type_symbol
_atom_site_fract_x
_atom_site_fract_y
_atom_site_fract_z
C1 C  0.79085 1.39672 0.64893
C2 C  0.97742 1.38042 0.66691
C3 C  1.11726 1.31032 0.62851
C4 C  1.07973 1.25423 0.57313
C5 C  0.89445 1.27130 0.55583
C6 C  0.75251 1.34135 0.59296
Cl7 Cl 0.60718 1.48459 0.69552
Cl8 Cl 1.03607 1.44672 0.73731
C9 C  1.23410 1.17604 0.53320
C10 C  1.22013 0.98330 0.57820
C11 C  1.24848 0.93144 0.66243
C12 C  1.09160 0.88565 0.72575
C13 C  1.11587 0.84080 0.80325
C14 C  1.30179 0.84233 0.82022
C15 C  1.46073 0.88450 0.75644
C16 C  1.43257 0.92826 0.67946
N17 N  1.31932 0.79620 0.89990
C18 C  1.47177 0.81839 0.93492
C19 C  1.61644 0.94626 0.89174
C20 C  1.76796 0.96890 0.92542
C21 C  1.77700 0.86447 1.00313
C22 C  1.63256 0.74010 1.04701
C23 C  1.47771 0.71504 1.01476
C24 C  1.32319 0.58274 1.06295
O25 O  1.17299 0.55499 1.04784
O26 O  1.36004 0.48012 1.13422
H27 H  1.26274 1.29590 0.64266
H28 H  0.86111 1.22774 0.51215
H29 H  0.60835 1.35234 0.57768
H30 H  1.37975 1.22507 0.52952
H31 H  1.21992 1.21045 0.47130
H32 H  1.32961 0.92902 0.54652
H33 H  1.07905 0.93346 0.57737
H34 H  0.94431 0.88632 0.71412
H35 H  0.98772 0.80686 0.85175
H36 H  1.60967 0.87787 0.76695
H37 H  1.55928 0.96116 0.63060
H38 H  1.20700 0.72302 0.93908
H39 H  1.60836 1.03514 0.83137
H40 H  1.87969 1.06999 0.89049
H41 H  1.89627 0.88191 1.02976
H42 H  1.64410 0.66191 1.10854
H43 H  1.25171 0.40196 1.15877
data_85_E-915.038_____d_____1.23
#  no.  85             rank   85 energy -915.038     density         1.23
_symmetry_cell_setting        orthorhombic
_symmetry_space_group_name_H-M  'P 21 21 21'
_symmetry_Int_Tables_number  19
loop_
_symmetry_equiv_pos_site_id
_symmetry_equiv_pos_as_xyz
1 x,y,z
2 1/2-x,-y,1/2+z
3 -x,1/2+y,1/2-z
4 1/2+x,1/2-y,-z
_cell_length_a      18.016
_cell_length_b      7.824
_cell_length_c      14.776
_cell_angle_alpha   90.0
_cell_angle_beta    90.0
_cell_angle_gamma   90.0
_cell_volume        2082.7834
loop_
_atom_site_label
_atom_site_type_symbol
_atom_site_fract_x
_atom_site_fract_y
_atom_site_fract_z
C1 C  0.67969 0.91483 0.19992
C2 C  0.65084 1.08195 0.20532
C3 C  0.69931 1.22039 0.20272
C4 C  0.77561 1.20023 0.19502
C5 C  0.80336 1.03403 0.18940
C6 C  0.75637 0.89378 0.19197
Cl7 Cl 0.62119 0.73410 0.20319
Cl8 Cl 0.55456 1.11826 0.21560
C9 C  0.82702 1.35340 0.19322
C10 C  0.84613 1.41506 0.29083
C11 C  0.88631 1.27750 0.34371
C12 C  0.84873 1.17150 0.40383
C13 C  0.88501 1.04295 0.45173
C14 C  0.96201 1.01769 0.44215
C15 C  0.99984 1.12356 0.38053
C16 C  0.96216 1.25064 0.33302
N17 N  0.99633 0.88460 0.49186
C18 C  1.07146 0.84728 0.51261
C19 C  1.12513 0.97740 0.51265
C20 C  1.19939 0.94214 0.53252
C21 C  1.22128 0.77603 0.55321
C22 C  1.16850 0.64706 0.55542
C23 C  1.09327 0.67903 0.53618
C24 C  1.03747 0.53979 0.53992
O25 O  0.97103 0.54711 0.53381
O26 O  1.06716 0.38279 0.55230
H27 H  0.67737 1.35125 0.20717
H28 H  0.86371 1.01455 0.18406
H29 H  0.78070 0.76512 0.18794
H30 H  0.80113 1.45861 0.15483
H31 H  0.87867 1.32301 0.15661
H32 H  0.79483 1.45403 0.32584
H33 H  0.88070 1.53130 0.28752
H34 H  0.78857 1.18862 0.41298
H35 H  0.85322 0.96146 0.49870
H36 H  1.05919 1.10320 0.36652
H37 H  0.99301 1.33138 0.28502
H38 H  0.96095 0.79123 0.50910
H39 H  1.10883 1.11112 0.50041
H40 H  1.24050 1.04614 0.53219
H41 H  1.27973 0.74791 0.56878
H42 H  1.18814 0.51811 0.57328
H43 H  1.02617 0.30614 0.55331
data_86_E-915.001_____d_____1.28
#  no.  86             rank   86 energy -915.001     density         1.28
_symmetry_cell_setting        monoclinic
_symmetry_space_group_name_H-M  'P 21/c'
_symmetry_Int_Tables_number  14
loop_
_symmetry_equiv_pos_site_id
_symmetry_equiv_pos_as_xyz
1 x,y,z
2 -x,1/2+y,1/2-z
3 -x,-y,-z
4 x,1/2-y,1/2+z
_cell_length_a      19.106
_cell_length_b      9.2
_cell_length_c      11.539
_cell_angle_alpha   90.0
_cell_angle_beta    99.204
_cell_angle_gamma   90.0
_cell_volume        2002.1562
loop_
_atom_site_label
_atom_site_type_symbol
_atom_site_fract_x
_atom_site_fract_y
_atom_site_fract_z
C1 C  0.61786 0.88350 0.88229
C2 C  0.66707 0.92368 0.98146
C3 C  0.65513 1.04906 1.04285
C4 C  0.59646 1.13747 1.00961
C5 C  0.54812 1.09628 0.91132
C6 C  0.55853 0.97156 0.84878
Cl7 Cl 0.62991 0.72582 0.80072
Cl8 Cl 0.74344 0.81818 1.02854
C9 C  0.58543 1.27457 1.07710
C10 C  0.61616 1.41028 1.02164
C11 C  0.69528 1.39548 1.02370
C12 C  0.72269 1.34881 0.92540
C13 C  0.79529 1.33203 0.92711
C14 C  0.84402 1.36469 1.02875
C15 C  0.81624 1.41040 1.12854
C16 C  0.74334 1.42552 1.12474
N17 N  0.91729 1.34473 1.02647
C18 C  0.97926 1.39241 1.10119
C19 C  0.97760 1.51675 1.17124
C20 C  1.03821 1.56422 1.24576
C21 C  1.10173 1.48851 1.25114
C22 C  1.10446 1.36743 1.18041
C23 C  1.04438 1.31767 1.10406
C24 C  1.04853 1.18902 1.02798
O25 O  1.00540 1.14202 0.94966
O26 O  1.11058 1.11599 1.05185
H27 H  0.69357 1.08184 1.11977
H28 H  0.50119 1.16458 0.88320
H29 H  0.51920 0.94309 0.77180
H30 H  0.61024 1.26437 1.16980
H31 H  0.52841 1.29071 1.07896
H32 H  0.60495 1.50922 1.06950
H33 H  0.58833 1.42546 0.93116
H34 H  0.68591 1.32278 0.84460
H35 H  0.81493 1.29437 0.84745
H36 H  0.85159 1.42939 1.21227
H37 H  0.72298 1.46085 1.20416
H38 H  0.92682 1.27180 0.96633
H39 H  0.92889 1.58227 1.16499
H40 H  1.03569 1.66199 1.29987
H41 H  1.14949 1.52555 1.30989
H42 H  1.15600 1.31202 1.18636
H43 H  1.10632 1.03676 0.99818
data_87_E-914.941_____d_____1.25
#  no.  87             rank   87 energy -914.941     density         1.25
_symmetry_cell_setting        monoclinic
_symmetry_space_group_name_H-M  'C 2/c'
_symmetry_Int_Tables_number  15
loop_
_symmetry_equiv_pos_site_id
_symmetry_equiv_pos_as_xyz
1 x,y,z
2 -x,y,1/2-z
3 -x,-y,-z
4 x,-y,1/2+z
5 1/2+x,1/2+y,z
6 1/2-x,1/2+y,1/2-z
7 1/2-x,1/2-y,-z
8 1/2+x,1/2-y,1/2+z
_cell_length_a      22.583
_cell_length_b      16.366
_cell_length_c      11.15
_cell_angle_alpha   90.0
_cell_angle_beta    84.267006
_cell_angle_gamma   90.0
_cell_volume        4100.3535
loop_
_atom_site_label
_atom_site_type_symbol
_atom_site_fract_x
_atom_site_fract_y
_atom_site_fract_z
C1 C  0.78163 0.81109 0.25841
C2 C  0.82978 0.84867 0.18934
C3 C  0.87131 0.89251 0.24755
C4 C  0.86719 0.90069 0.37204
C5 C  0.81916 0.86341 0.43924
C6 C  0.77718 0.81928 0.38363
Cl7 Cl 0.72768 0.75440 0.19001
Cl8 Cl 0.83832 0.84077 0.03074
C9 C  0.91344 0.94805 0.43294
C10 C  0.96860 0.89383 0.45133
C11 C  0.95139 0.82134 0.53173
C12 C  0.94444 0.82898 0.65663
C13 C  0.92782 0.76300 0.73145
C14 C  0.91828 0.68523 0.68283
C15 C  0.92452 0.67780 0.55649
C16 C  0.94106 0.74481 0.48363
N17 N  0.90097 0.62015 0.76248
C18 C  0.89971 0.53414 0.74745
C19 C  0.93696 0.49615 0.65559
C20 C  0.93590 0.41152 0.63942
C21 C  0.89774 0.36324 0.71534
C22 C  0.86170 0.39983 0.80815
C23 C  0.86207 0.48485 0.82694
C24 C  0.82370 0.52276 0.92755
O25 O  0.82241 0.59216 0.96301
O26 O  0.78495 0.47017 0.98687
H27 H  0.90912 0.92185 0.19450
H28 H  0.81517 0.86839 0.53817
H29 H  0.74028 0.79051 0.44017
H30 H  0.89431 0.97212 0.52071
H31 H  0.92760 1.00229 0.37871
H32 H  1.00261 0.93071 0.49098
H33 H  0.98975 0.87351 0.36300
H34 H  0.95204 0.88891 0.69713
H35 H  0.92290 0.77143 0.83006
H36 H  0.91421 0.61973 0.51332
H37 H  0.94521 0.73741 0.38504
H38 H  0.88090 0.63928 0.84176
H39 H  0.96941 0.53240 0.59751
H40 H  0.96548 0.38306 0.56680
H41 H  0.89676 0.29661 0.70267
H42 H  0.83280 0.35917 0.86693
H43 H  0.76324 0.50165 1.04809
data_88_E-914.933_____d_____1.27
#  no.  88             rank   88 energy -914.933     density         1.27
_symmetry_cell_setting        triclinic
_symmetry_space_group_name_H-M  'P -1'
_symmetry_Int_Tables_number  2
loop_
_symmetry_equiv_pos_site_id
_symmetry_equiv_pos_as_xyz
1 x,y,z
2 -x,-y,-z
_cell_length_a      23.392
_cell_length_b      22.661
_cell_length_c      9.025
_cell_angle_alpha   116.798
_cell_angle_beta    69.763
_cell_angle_gamma   151.60098
_cell_volume        2016.432
loop_
_atom_site_label
_atom_site_type_symbol
_atom_site_fract_x
_atom_site_fract_y
_atom_site_fract_z
C1 C  0.77296 1.35569 1.30358
C2 C  0.77815 1.29225 1.25726
C3 C  0.71732 1.19145 1.10495
C4 C  0.65255 1.15168 0.99478
C5 C  0.64803 1.21522 1.04238
C6 C  0.70689 1.31520 1.19414
Cl7 Cl 0.84818 1.48426 1.49490
Cl8 Cl 0.86124 1.33937 1.38812
C9 C  0.59035 1.04431 0.82749
C10 C  0.67480 1.10270 0.68730
C11 C  0.78899 1.17722 0.72658
C12 C  0.79149 1.11275 0.68800
C13 C  0.89493 1.17987 0.72888
C14 C  1.00064 1.31610 0.81446
C15 C  0.99927 1.38187 0.84873
C16 C  0.89511 1.31271 0.80479
N17 N  1.10312 1.38028 0.85661
C18 C  1.20805 1.50315 0.97362
C19 C  1.20675 1.56434 1.11221
C20 C  1.30957 1.68567 1.22816
C21 C  1.41550 1.74777 1.20804
C22 C  1.41712 1.68694 1.07376
C23 C  1.31470 1.56441 0.95565
C24 C  1.31759 1.49998 0.81415
O25 O  1.23635 1.39123 0.71369
O26 O  1.42907 1.57690 0.79893
H27 H  0.72167 1.14209 1.06722
H28 H  0.59719 1.18541 0.95733
H29 H  0.70115 1.36279 1.22675
H30 H  0.50602 0.98679 0.79382
H31 H  0.56208 0.97346 0.83472
H32 H  0.69673 1.16697 0.67256
H33 H  0.62632 1.02320 0.56598
H34 H  0.70929 1.00583 0.62429
H35 H  0.89314 1.12525 0.69766
H36 H  1.08171 1.48944 0.90630
H37 H  0.89618 1.36643 0.83457
H38 H  1.10558 1.33392 0.78135
H39 H  1.12277 1.51496 1.13518
H40 H  1.30638 1.73170 1.33588
H41 H  1.49661 1.84338 1.29907
H42 H  1.50230 1.73875 1.06403
H43 H  1.41868 1.52494 0.70473
C44 C  0.88873 1.95011 1.23154
C45 C  0.98356 2.08547 1.30872
C46 C  0.96403 2.13145 1.32875
C47 C  0.85392 2.04857 1.27516
C48 C  0.76071 1.91471 1.19952
C49 C  0.77771 1.86625 1.17771
Cl50 Cl 0.90794 1.88584 1.20197
Cl51 Cl 1.12633 2.19726 1.37961
C52 C  0.83576 2.10170 1.29729
C53 C  0.88124 2.15273 1.15181
C54 C  0.81130 2.04321 0.98507
C55 C  0.85684 2.02511 0.87810
C56 C  0.79235 1.92345 0.72564
C57 C  0.67871 1.83612 0.67254
C58 C  0.63202 1.85347 0.78164
C59 C  0.69806 1.95553 0.93399
N60 N  0.61624 1.73377 0.51698
C61 C  0.51675 1.64899 0.41271
C62 C  0.48908 1.68572 0.42142
C63 C  0.39095 1.60278 0.31999
C64 C  0.31898 1.48174 0.20721
C65 C  0.34702 1.44560 0.19470
C66 C  0.44568 1.52745 0.29462
C67 C  0.47510 1.48778 0.27805
O68 O  0.56105 1.54965 0.34111
O69 O  0.39164 1.36334 0.17597
H70 H  1.03755 2.23692 1.38833
H71 H  0.67286 1.84709 1.15458
H72 H  0.70201 1.76021 1.11650
H73 H  0.88399 2.18176 1.41789
H74 H  0.73958 2.02574 1.30432
H75 H  0.97893 2.23348 1.15033
H76 H  0.87225 2.19643 1.17507
H77 H  0.94564 2.09214 0.91596
H78 H  0.83155 1.91233 0.64443
H79 H  0.54072 1.78367 0.75085
H80 H  0.65932 1.96671 1.01725
H81 H  0.64092 1.70960 0.48101
H82 H  0.54756 1.78325 0.50421
H83 H  0.37097 1.63362 0.32889
H84 H  0.24158 1.41619 0.12735
H85 H  0.28864 1.34981 0.10230
H86 H  0.42070 1.35030 0.17634
data_89_E-914.932_____d_____1.26
#  no.  89             rank   89 energy -914.932     density         1.26
_symmetry_cell_setting        monoclinic
_symmetry_space_group_name_H-M  'P 21/c'
_symmetry_Int_Tables_number  14
loop_
_symmetry_equiv_pos_site_id
_symmetry_equiv_pos_as_xyz
1 x,y,z
2 -x,1/2+y,1/2-z
3 -x,-y,-z
4 x,1/2-y,1/2+z
_cell_length_a      19.757
_cell_length_b      14.895
_cell_length_c      7.354
_cell_angle_alpha   90.0
_cell_angle_beta    70.252
_cell_angle_gamma   90.0
_cell_volume        2036.8611
loop_
_atom_site_label
_atom_site_type_symbol
_atom_site_fract_x
_atom_site_fract_y
_atom_site_fract_z
C1 C  0.19914 0.82834 0.92629
C2 C  0.12867 0.82437 1.06038
C3 C  0.09060 0.90372 1.12178
C4 C  0.11954 0.98736 1.05573
C5 C  0.18927 0.99024 0.92246
C6 C  0.22847 0.91227 0.85905
Cl7 Cl 0.25025 0.73019 0.84343
Cl8 Cl 0.08819 0.72070 1.15181
C9 C  0.07702 1.07262 1.12663
C10 C  0.08387 1.10478 1.32145
C11 C  0.16114 1.12661 1.29895
C12 C  0.20460 1.06512 1.34998
C13 C  0.27605 1.08407 1.32707
C14 C  0.30666 1.16763 1.25415
C15 C  0.26295 1.22941 1.20037
C16 C  0.19173 1.20859 1.22370
N17 N  0.37967 1.18356 1.23231
C18 C  0.42180 1.26279 1.20346
C19 C  0.38911 1.34663 1.26111
C20 C  0.42998 1.42522 1.23260
C21 C  0.50444 1.42133 1.14671
C22 C  0.53752 1.33871 1.09313
C23 C  0.49775 1.25843 1.12105
C24 C  0.53417 1.17057 1.06488
O25 O  0.50964 1.09599 1.09409
O26 O  0.60550 1.17719 0.96693
H27 H  0.03568 0.90135 1.22679
H28 H  0.21368 1.05578 0.86917
H29 H  0.28339 0.91774 0.75493
H30 H  0.01991 1.06145 1.14477
H31 H  0.09511 1.12646 1.01808
H32 H  0.06225 1.05285 1.43276
H33 H  0.04976 1.16442 1.37430
H34 H  0.18208 0.99936 1.40803
H35 H  0.30877 1.03347 1.36908
H36 H  0.28523 1.29368 1.13243
H37 H  0.15875 1.25799 1.17996
H38 H  0.40838 1.12691 1.21837
H39 H  0.33068 1.35126 1.33699
H40 H  0.40322 1.49020 1.27899
H41 H  0.53673 1.48313 1.12389
H42 H  0.59657 1.33869 1.02810
H43 H  0.62216 1.11709 0.93959
data_90_E-914.805_____d_____1.27
#  no.  90             rank   90 energy -914.805     density         1.27
_symmetry_cell_setting        monoclinic
_symmetry_space_group_name_H-M  'P 21/c'
_symmetry_Int_Tables_number  14
loop_
_symmetry_equiv_pos_site_id
_symmetry_equiv_pos_as_xyz
1 x,y,z
2 -x,1/2+y,1/2-z
3 -x,-y,-z
4 x,1/2-y,1/2+z
_cell_length_a      11.134
_cell_length_b      13.184
_cell_length_c      13.752
_cell_angle_alpha   90.0
_cell_angle_beta    87.018
_cell_angle_gamma   90.0
_cell_volume        2015.9315
loop_
_atom_site_label
_atom_site_type_symbol
_atom_site_fract_x
_atom_site_fract_y
_atom_site_fract_z
C1 C  1.24744 0.52867 0.49422
C2 C  1.29000 0.48531 0.57956
C3 C  1.38467 0.53157 0.62473
C4 C  1.43923 0.61956 0.58882
C5 C  1.39645 0.66143 0.50407
C6 C  1.30218 0.61702 0.45763
Cl7 Cl 1.12742 0.47390 0.43382
Cl8 Cl 1.22502 0.37384 0.63005
C9 C  1.54126 0.66881 0.64020
C10 C  1.49285 0.73890 0.72478
C11 C  1.41738 0.82447 0.68708
C12 C  1.47041 0.91146 0.64685
C13 C  1.40199 0.99005 0.61070
C14 C  1.27548 0.98480 0.61507
C15 C  1.22199 0.89622 0.65455
C16 C  1.29249 0.81858 0.69000
N17 N  1.20981 1.06623 0.57667
C18 C  1.08700 1.09486 0.58659
C19 C  1.01487 1.06399 0.66803
C20 C  0.89360 1.09121 0.67838
C21 C  0.84235 1.15035 0.60763
C22 C  0.91332 1.18327 0.52794
C23 C  1.03583 1.15746 0.51589
C24 C  1.11062 1.19437 0.43074
O25 O  1.21733 1.18764 0.41383
O26 O  1.04732 1.24266 0.36336
H27 H  1.41827 0.49851 0.69150
H28 H  1.43750 0.73168 0.47460
H29 H  1.27090 0.65296 0.39139
H30 H  1.59912 0.71320 0.58851
H31 H  1.60028 0.60998 0.66897
H32 H  1.56881 0.77026 0.76355
H33 H  1.44057 0.69343 0.77928
H34 H  1.56907 0.91794 0.64315
H35 H  1.44731 1.05791 0.57955
H36 H  1.12398 0.88535 0.65457
H37 H  1.24832 0.74983 0.71988
H38 H  1.25756 1.10603 0.52601
H39 H  1.05424 1.02088 0.72715
H40 H  0.83877 1.06613 0.74280
H41 H  0.74684 1.17175 0.61554
H42 H  0.86940 1.23096 0.47446
H43 H  1.10483 1.26205 0.31321
data_91_E-914.621_____d_____1.26
#  no.  91             rank   91 energy -914.621     density         1.26
_symmetry_cell_setting        triclinic
_symmetry_space_group_name_H-M  'P -1'
_symmetry_Int_Tables_number  2
loop_
_symmetry_equiv_pos_site_id
_symmetry_equiv_pos_as_xyz
1 x,y,z
2 -x,-y,-z
_cell_length_a      21.891
_cell_length_b      13.845001
_cell_length_c      16.291
_cell_angle_alpha   64.575
_cell_angle_beta    31.730999
_cell_angle_gamma   53.185005
_cell_volume        2040.7286
loop_
_atom_site_label
_atom_site_type_symbol
_atom_site_fract_x
_atom_site_fract_y
_atom_site_fract_z
C1 C  0.14111 1.94747 1.16597
C2 C  0.23785 1.82758 1.07588
C3 C  0.30901 1.81048 0.92837
C4 C  0.28773 1.90749 0.86633
C5 C  0.19174 2.02571 0.95675
C6 C  0.11975 2.04550 1.10384
Cl7 Cl 0.04758 1.97529 1.35379
Cl8 Cl 0.26968 1.69924 1.14719
C9 C  0.36529 1.88587 0.70644
C10 C  0.28750 1.87360 0.72534
C11 C  0.26408 1.76541 0.80229
C12 C  0.14313 1.78110 0.96404
C13 C  0.12151 1.68193 1.03657
C14 C  0.22147 1.56140 0.94721
C15 C  0.34428 1.54541 0.78393
C16 C  0.36364 1.64611 0.71440
N17 N  0.19512 1.46347 1.02659
C18 C  0.25930 1.33940 0.97191
C19 C  0.33704 1.30376 0.82435
C20 C  0.40144 1.18163 0.76878
C21 C  0.38869 1.09295 0.86025
C22 C  0.30971 1.12751 1.00782
C23 C  0.24311 1.24991 1.06715
C24 C  0.15770 1.28543 1.22614
O25 O  0.08314 1.38592 1.30156
O26 O  0.16665 1.18882 1.29376
H27 H  0.38392 1.71713 0.85786
H28 H  0.17302 2.10413 0.91016
H29 H  0.04495 2.14007 1.17131
H30 H  0.46406 1.80263 0.62848
H31 H  0.38586 1.96203 0.64426
H32 H  0.34357 1.86285 0.60799
H33 H  0.19215 1.95972 0.79540
H34 H  0.06302 1.87427 1.03690
H35 H  0.02435 1.69814 1.16524
H36 H  0.42843 1.45262 0.71020
H37 H  0.46083 1.63102 0.58660
H38 H  0.12476 1.48301 1.14259
H39 H  0.34417 1.37287 0.75267
H40 H  0.46186 1.15577 0.65277
H41 H  0.43947 0.99671 0.81664
H42 H  0.30102 1.05469 1.07703
H43 H  0.10848 1.22358 1.39327
C44 C  0.80235 1.63866 1.32460
C45 C  0.84606 1.52511 1.35592
C46 C  0.79191 1.52278 1.49457
C47 C  0.69580 1.62879 1.60414
C48 C  0.65313 1.74051 1.57184
C49 C  0.70551 1.74555 1.43453
Cl50 Cl 0.86747 1.64774 1.15070
Cl51 Cl 0.96829 1.38633 1.22224
C52 C  0.63965 1.62343 1.75330
C53 C  0.73110 1.62193 1.72044
C54 C  0.74187 1.73783 1.66598
C55 C  0.85022 1.74060 1.50559
C56 C  0.86001 1.84726 1.45421
C57 C  0.76083 1.95645 1.56413
C58 C  0.65047 1.95403 1.72623
C59 C  0.64268 1.84628 1.77449
N60 N  0.77477 2.06276 1.50610
C61 C  0.71198 2.17597 1.57967
C62 C  0.65470 2.18416 1.71960
C63 C  0.59197 2.29528 1.79367
C64 C  0.58599 2.40024 1.72859
C65 C  0.64485 2.39271 1.58843
C66 C  0.70932 2.28188 1.51080
C67 C  0.77308 2.27530 1.35996
O68 O  0.84186 2.18735 1.27153
O69 O  0.74901 2.38573 1.31825
H70 H  0.82565 1.43470 1.51985
H71 H  0.57787 1.82601 1.65615
H72 H  0.66959 1.83566 1.41341
H73 H  0.62824 1.54100 1.80018
H74 H  0.53827 1.70207 1.84853
H75 H  0.83049 1.53975 1.63125
H76 H  0.69131 1.61217 1.82891
H77 H  0.92954 1.65653 1.41693
H78 H  0.94747 1.84571 1.32595
H79 H  0.56643 2.03843 1.81664
H80 H  0.55510 1.84695 1.90196
H81 H  0.83204 2.06132 1.39435
H82 H  0.66305 2.10148 1.76988
H83 H  0.54779 2.29956 1.90325
H84 H  0.53650 2.48788 1.78678
H85 H  0.63926 2.47759 1.54012
H86 H  0.79458 2.36902 1.22111
data_92_E-914.608_____d_____1.26
#  no.  92             rank   92 energy -914.608     density         1.26
_symmetry_cell_setting        monoclinic
_symmetry_space_group_name_H-M  'P 21/c'
_symmetry_Int_Tables_number  14
loop_
_symmetry_equiv_pos_site_id
_symmetry_equiv_pos_as_xyz
1 x,y,z
2 -x,1/2+y,1/2-z
3 -x,-y,-z
4 x,1/2-y,1/2+z
_cell_length_a      7.358
_cell_length_b      14.054
_cell_length_c      19.739
_cell_angle_alpha   90.0
_cell_angle_beta    92.569
_cell_angle_gamma   90.0
_cell_volume        2039.1454
loop_
_atom_site_label
_atom_site_type_symbol
_atom_site_fract_x
_atom_site_fract_y
_atom_site_fract_z
C1 C  0.82898 1.02790 0.68553
C2 C  0.83766 1.12785 0.69049
C3 C  0.81106 1.18250 0.63211
C4 C  0.77729 1.14219 0.56856
C5 C  0.76886 1.04315 0.56442
C6 C  0.79408 0.98695 0.62181
Cl7 Cl 0.86141 0.95462 0.75763
Cl8 Cl 0.88225 1.18453 0.76924
C9 C  0.75165 1.20348 0.50573
C10 C  0.93425 1.21654 0.46961
C11 C  1.07542 1.26569 0.51551
C12 C  1.20845 1.21423 0.55194
C13 C  1.33663 1.25858 0.59535
C14 C  1.33813 1.35822 0.60295
C15 C  1.20237 1.41016 0.56665
C16 C  1.07501 1.36401 0.52384
N17 N  1.47025 1.39994 0.64812
C18 C  1.53255 1.49470 0.65755
C19 C  1.51588 1.56102 0.60444
C20 C  1.57570 1.65475 0.61327
C21 C  1.65420 1.68376 0.67535
C22 C  1.67520 1.61836 0.72773
C23 C  1.61718 1.52340 0.72015
C24 C  1.64285 1.45416 0.77648
O25 O  1.62049 1.36945 0.77647
O26 O  1.70038 1.49400 0.83601
H27 H  0.81907 1.26051 0.63544
H28 H  0.74228 1.00950 0.51462
H29 H  0.78652 0.90919 0.61631
H30 H  0.69632 1.27376 0.51861
H31 H  0.64906 1.17118 0.47034
H32 H  0.91048 1.25816 0.42265
H33 H  0.98392 1.14666 0.45313
H34 H  1.21095 1.13626 0.54692
H35 H  1.43960 1.21525 0.62350
H36 H  1.19066 1.48758 0.57363
H37 H  0.96979 1.40626 0.49626
H38 H  1.51635 1.35495 0.68438
H39 H  1.46154 1.53897 0.55395
H40 H  1.56131 1.70552 0.57093
H41 H  1.70114 1.75755 0.68246
H42 H  1.74013 1.64406 0.77565
H43 H  1.71038 1.44283 0.86751
data_93_E-914.461_____d_____1.21
#  no.  93             rank   93 energy -914.461     density         1.21
_symmetry_cell_setting        triclinic
_symmetry_space_group_name_H-M  'P -1'
_symmetry_Int_Tables_number  2
loop_
_symmetry_equiv_pos_site_id
_symmetry_equiv_pos_as_xyz
1 x,y,z
2 -x,-y,-z
_cell_length_a      14.904
_cell_length_b      16.737
_cell_length_c      12.723
_cell_angle_alpha   42.623993
_cell_angle_beta    98.032
_cell_angle_gamma   97.187
_cell_volume        2126.94
loop_
_atom_site_label
_atom_site_type_symbol
_atom_site_fract_x
_atom_site_fract_y
_atom_site_fract_z
C1 C  1.17752 0.85231 2.30680
C2 C  1.17037 0.77974 2.28610
C3 C  1.14685 0.82935 2.13836
C4 C  1.13012 0.94856 2.00942
C5 C  1.13713 1.01925 2.03177
C6 C  1.16054 0.97220 2.17760
Cl7 Cl 1.20745 0.79481 2.49097
Cl8 Cl 1.19102 0.62751 2.44399
C9 C  1.10562 1.00029 1.84971
C10 C  1.19203 1.03123 1.76754
C11 C  1.25220 1.12304 1.74315
C12 C  1.23436 1.24263 1.61851
C13 C  1.28849 1.32774 1.59610
C14 C  1.36471 1.29552 1.69847
C15 C  1.38198 1.17445 1.82566
C16 C  1.32666 1.09104 1.84567
N17 N  1.41727 1.38511 1.67162
C18 C  1.50507 1.38751 1.72909
C19 C  1.56986 1.30733 1.78458
C20 C  1.65642 1.30836 1.84230
C21 C  1.67995 1.39013 1.84479
C22 C  1.61726 1.47157 1.78702
C23 C  1.52977 1.47298 1.72744
C24 C  1.46399 1.56164 1.66450
O25 O  1.39069 1.58229 1.59711
O26 O  1.49239 1.62811 1.68748
H27 H  1.14136 0.77356 2.12092
H28 H  1.12497 1.11426 1.93113
H29 H  1.16582 1.03132 2.18963
H30 H  1.06574 1.08002 1.77616
H31 H  1.06107 0.93741 1.85966
H32 H  1.17217 1.06388 1.65460
H33 H  1.22928 0.95030 1.83676
H34 H  1.17563 1.27043 1.53602
H35 H  1.27228 1.42171 1.49569
H36 H  1.43737 1.14358 1.91443
H37 H  1.34137 0.99685 1.94679
H38 H  1.38231 1.45754 1.61082
H39 H  1.55444 1.24504 1.77782
H40 H  1.70610 1.24466 1.88524
H41 H  1.74802 1.39100 1.89041
H42 H  1.63919 1.53555 1.78943
H43 H  1.44473 1.68046 1.64271
C44 C  0.98658 1.47231 0.75189
C45 C  1.03554 1.36936 0.84270
C46 C  1.02863 1.27793 1.00290
C47 C  0.97551 1.28442 1.07768
C48 C  0.92732 1.38682 0.98632
C49 C  0.93263 1.47911 0.82633
Cl50 Cl 0.99239 1.59134 0.54825
Cl51 Cl 1.10546 1.35477 0.75684
C52 C  0.97047 1.18416 1.25263
C53 C  1.04079 1.20411 1.33516
C54 C  1.13672 1.21056 1.30228
C55 C  1.18244 1.31839 1.18933
C56 C  1.27003 1.32538 1.15612
C57 C  1.31533 1.22256 1.23514
C58 C  1.26999 1.11341 1.35215
C59 C  1.18248 1.10880 1.38358
N60 N  1.40424 1.23404 1.19714
C61 C  1.45951 1.15552 1.22628
C62 C  1.42034 1.06041 1.25544
C63 C  1.47405 0.98206 1.28512
C64 C  1.56800 0.99779 1.28538
C65 C  1.60740 1.09297 1.25320
C66 C  1.55496 1.17363 1.22204
C67 C  1.59825 1.27579 1.18585
O68 O  1.56403 1.35842 1.14193
O69 O  1.68979 1.27370 1.20577
H70 H  1.06718 1.19768 1.07477
H71 H  0.88476 1.39410 1.04287
H72 H  0.89365 1.55829 0.75866
H73 H  0.98218 1.09908 1.29802
H74 H  0.90152 1.17557 1.28285
H75 H  1.03368 1.13209 1.46177
H76 H  1.02539 1.28532 1.29720
H77 H  1.14810 1.40034 1.12360
H78 H  1.30365 1.41259 1.06465
H79 H  1.30432 1.03018 1.42401
H80 H  1.14842 1.02233 1.47537
H81 H  1.43659 1.30948 1.15063
H82 H  1.34608 1.04881 1.24928
H83 H  1.44189 0.90817 1.30759
H84 H  1.61045 0.93615 1.30889
H85 H  1.68183 1.10291 1.25254
H86 H  1.70883 1.34284 1.17940
data_94_E-914.434_____d_____1.23
#  no.  94             rank   94 energy -914.434     density         1.23
_symmetry_cell_setting        monoclinic
_symmetry_space_group_name_H-M  'P 21/c'
_symmetry_Int_Tables_number  14
loop_
_symmetry_equiv_pos_site_id
_symmetry_equiv_pos_as_xyz
1 x,y,z
2 -x,1/2+y,1/2-z
3 -x,-y,-z
4 x,1/2-y,1/2+z
_cell_length_a      10.749
_cell_length_b      17.766
_cell_length_c      11.178
_cell_angle_alpha   90.0
_cell_angle_beta    76.878
_cell_angle_gamma   90.0
_cell_volume        2078.8887
loop_
_atom_site_label
_atom_site_type_symbol
_atom_site_fract_x
_atom_site_fract_y
_atom_site_fract_z
C1 C  1.12310 0.32460 0.72391
C2 C  1.13147 0.25584 0.65969
C3 C  1.06011 0.19453 0.71451
C4 C  0.98024 0.19845 0.83090
C5 C  0.97325 0.26682 0.89357
C6 C  1.04312 0.32883 0.84110
Cl7 Cl 1.21078 0.40443 0.65925
Cl8 Cl 1.23040 0.24638 0.51119
C9 C  0.90283 0.13093 0.88769
C10 C  0.77503 0.12493 0.84459
C11 C  0.69139 0.19321 0.88388
C12 C  0.68745 0.25236 0.80329
C13 C  0.61215 0.31584 0.83910
C14 C  0.53785 0.32278 0.95977
C15 C  0.53939 0.26211 1.04035
C16 C  0.61526 0.19911 1.00212
N17 N  0.46293 0.38841 0.99191
C18 C  0.40112 0.42029 1.10629
C19 C  0.44292 0.40337 1.21346
C20 C  0.38234 0.43408 1.32680
C21 C  0.27915 0.48268 1.33493
C22 C  0.23880 0.50121 1.22929
C23 C  0.29845 0.47145 1.11384
C24 C  0.25497 0.49269 1.00162
O25 O  0.30224 0.47899 0.89577
O26 O  0.14612 0.53367 1.02427
H27 H  1.06568 0.14071 0.66501
H28 H  0.90974 0.27158 0.98554
H29 H  1.03409 0.38171 0.89347
H30 H  0.88225 0.13396 0.98878
H31 H  0.95906 0.07898 0.86329
H32 H  0.72343 0.07346 0.88256
H33 H  0.79574 0.11793 0.74404
H34 H  0.74619 0.24909 0.70898
H35 H  0.61246 0.36182 0.77275
H36 H  0.47712 0.26246 1.13328
H37 H  0.61492 0.15250 1.06700
H38 H  0.44096 0.41381 0.91930
H39 H  0.52765 0.36769 1.20891
H40 H  0.41668 0.42002 1.40960
H41 H  0.23117 0.50685 1.42408
H42 H  0.15796 0.54061 1.23976
H43 H  0.12866 0.54328 0.94596
data_95_E-914.395_____d_____1.26
#  no.  95             rank   95 energy -914.395     density         1.26
_symmetry_cell_setting        monoclinic
_symmetry_space_group_name_H-M  'P 21/c'
_symmetry_Int_Tables_number  14
loop_
_symmetry_equiv_pos_site_id
_symmetry_equiv_pos_as_xyz
1 x,y,z
2 -x,1/2+y,1/2-z
3 -x,-y,-z
4 x,1/2-y,1/2+z
_cell_length_a      23.111
_cell_length_b      11.04
_cell_length_c      14.457999
_cell_angle_alpha   90.0
_cell_angle_beta    146.367
_cell_angle_gamma   90.0
_cell_volume        2043.1713
loop_
_atom_site_label
_atom_site_type_symbol
_atom_site_fract_x
_atom_site_fract_y
_atom_site_fract_z
C1 C  1.40199 0.56289 0.58466
C2 C  1.31172 0.48984 0.46258
C3 C  1.21579 0.54241 0.31389
C4 C  1.20537 0.66502 0.28080
C5 C  1.29548 0.73615 0.40256
C6 C  1.39202 0.68621 0.55192
Cl7 Cl 1.52576 0.50174 0.77589
Cl8 Cl 1.31836 0.33334 0.49546
C9 C  1.09972 0.71984 0.11839
C10 C  1.03910 0.75275 0.12783
C11 C  1.09747 0.84655 0.26180
C12 C  1.16009 0.81345 0.41960
C13 C  1.21532 0.89890 0.54441
C14 C  1.20804 1.02322 0.51386
C15 C  1.14569 1.05655 0.35488
C16 C  1.09170 0.96918 0.23246
N17 N  1.26619 1.10660 0.64504
C18 C  1.26085 1.23414 0.64869
C19 C  1.16770 1.29667 0.50607
C20 C  1.16158 1.42237 0.50782
C21 C  1.24849 1.48782 0.65270
C22 C  1.34027 1.42680 0.79551
C23 C  1.34850 1.30021 0.79762
C24 C  1.44696 1.23638 0.95214
O25 O  1.46447 1.12960 0.98008
O26 O  1.52767 1.31145 1.07843
H27 H  1.14486 0.48627 0.21808
H28 H  1.28918 0.83383 0.37998
H29 H  1.46083 0.74580 0.64476
H30 H  1.05318 0.65601 0.01464
H31 H  1.10844 0.80142 0.08671
H32 H  1.02554 0.67005 0.15076
H33 H  0.96067 0.78709 0.00571
H34 H  1.16700 0.71698 0.44696
H35 H  1.26422 0.86897 0.66799
H36 H  1.14186 1.15162 0.32713
H37 H  1.04373 0.99761 0.10930
H38 H  1.32881 1.06900 0.75854
H39 H  1.09649 1.24668 0.39199
H40 H  1.08774 1.46950 0.39458
H41 H  1.24391 1.58681 0.65433
H42 H  1.40658 1.48201 0.90779
H43 H  1.58527 1.25997 1.16870
data_96_E-914.215_____d_____1.26
#  no.  96             rank   96 energy -914.215     density         1.26
_symmetry_cell_setting        monoclinic
_symmetry_space_group_name_H-M  'P 21/c'
_symmetry_Int_Tables_number  14
loop_
_symmetry_equiv_pos_site_id
_symmetry_equiv_pos_as_xyz
1 x,y,z
2 -x,1/2+y,1/2-z
3 -x,-y,-z
4 x,1/2-y,1/2+z
_cell_length_a      21.557
_cell_length_b      14.157
_cell_length_c      7.615
_cell_angle_alpha   90.0
_cell_angle_beta    118.498
_cell_angle_gamma   90.0
_cell_volume        2042.3782
loop_
_atom_site_label
_atom_site_type_symbol
_atom_site_fract_x
_atom_site_fract_y
_atom_site_fract_z
C1 C  0.14748 1.09933 0.16220
C2 C  0.08687 1.10283 0.18749
C3 C  0.07478 1.03057 0.29138
C4 C  0.12046 0.95457 0.37192
C5 C  0.18012 0.95187 0.34511
C6 C  0.19353 1.02295 0.24254
Cl7 Cl 0.16589 1.18889 0.03262
Cl8 Cl 0.02641 1.19725 0.09032
C9 C  0.10621 0.87743 0.48589
C10 C  0.13406 0.90540 0.70903
C11 C  0.21326 0.91985 0.81440
C12 C  0.24266 1.00965 0.84188
C13 C  0.31543 1.02353 0.93618
C14 C  0.36219 0.94627 1.00552
C15 C  0.33247 0.85563 0.98218
C16 C  0.25947 0.84368 0.88785
N17 N  0.43576 0.96392 1.10030
C18 C  0.49504 0.90537 1.14746
C19 C  0.48770 0.82154 1.04073
C20 C  0.54564 0.76300 1.08655
C21 C  0.61212 0.78753 1.23944
C22 C  0.62038 0.87124 1.34293
C23 C  0.56306 0.93180 1.29927
C24 C  0.57310 1.02164 1.40990
O25 O  0.53224 1.08523 1.37919
O26 O  0.63834 1.03188 1.56748
H27 H  0.02777 1.03281 0.31244
H28 H  0.21749 0.89279 0.40909
H29 H  0.24140 1.01826 0.22605
H30 H  0.13076 0.81041 0.47776
H31 H  0.04908 0.86280 0.41538
H32 H  0.12009 0.85012 0.78617
H33 H  0.10680 0.96972 0.71748
H34 H  0.20741 1.07128 0.78620
H35 H  0.33666 1.09581 0.95362
H36 H  0.36655 0.79329 1.04463
H37 H  0.23758 0.77202 0.87116
H38 H  0.44847 1.02879 1.15981
H39 H  0.43639 0.80241 0.91353
H40 H  0.53866 0.69761 1.00098
H41 H  0.65780 0.74150 1.27601
H42 H  0.67405 0.88844 1.46081
H43 H  0.63780 1.09132 1.62503
data_97_E-914.173_____d_____1.26
#  no.  97             rank   97 energy -914.173     density         1.26
_symmetry_cell_setting        monoclinic
_symmetry_space_group_name_H-M  'P 21/c'
_symmetry_Int_Tables_number  14
loop_
_symmetry_equiv_pos_site_id
_symmetry_equiv_pos_as_xyz
1 x,y,z
2 -x,1/2+y,1/2-z
3 -x,-y,-z
4 x,1/2-y,1/2+z
_cell_length_a      22.646
_cell_length_b      14.234
_cell_length_c      7.593
_cell_angle_alpha   90.0
_cell_angle_beta    56.602
_cell_angle_gamma   90.0
_cell_volume        2043.3802
loop_
_atom_site_label
_atom_site_type_symbol
_atom_site_fract_x
_atom_site_fract_y
_atom_site_fract_z
C1 C  0.85342 1.09902 0.77885
C2 C  0.91397 1.10250 0.57138
C3 C  0.92598 1.03052 0.43126
C4 C  0.88026 0.95482 0.48817
C5 C  0.82065 0.95214 0.69431
C6 C  0.80732 1.02295 0.83708
Cl7 Cl 0.83511 1.18824 0.96363
Cl8 Cl 0.97449 1.19654 0.48662
C9 C  0.89442 0.87797 0.33149
C10 C  0.86619 0.90553 0.19194
C11 C  0.78681 0.91975 0.32457
C12 C  0.75727 1.00902 0.38526
C13 C  0.68435 1.02269 0.50962
C14 C  0.63757 0.94576 0.58099
C15 C  0.66742 0.85565 0.51521
C16 C  0.74057 0.84389 0.39017
N17 N  0.56384 0.96318 0.70727
C18 C  0.50455 0.90487 0.83842
C19 C  0.51214 0.82162 0.92332
C20 C  0.45421 0.76332 1.05175
C21 C  0.38746 0.78752 1.09861
C22 C  0.37896 0.87066 1.01971
C23 C  0.43627 0.93096 0.89096
C24 C  0.42597 1.02018 0.81027
O25 O  0.46680 1.08349 0.71804
O26 O  0.36047 1.03017 0.84874
H27 H  0.97296 1.03274 0.26887
H28 H  0.78325 0.89329 0.74278
H29 H  0.75949 1.01829 0.99749
H30 H  0.86995 0.81132 0.41357
H31 H  0.95166 0.86352 0.23034
H32 H  0.88009 0.85047 0.07291
H33 H  0.89337 0.96950 0.10140
H34 H  0.79255 1.07039 0.33485
H35 H  0.66302 1.09456 0.55584
H36 H  0.63331 0.79356 0.55532
H37 H  0.76257 0.77265 0.34119
H38 H  0.55097 1.02762 0.68581
H39 H  0.56368 0.80275 0.89634
H40 H  0.46139 0.69839 1.11652
H41 H  0.34178 0.74168 1.19943
H42 H  0.32509 0.88761 1.06308
H43 H  0.36085 1.08922 0.78942
data_98_E-914.023_____d_____1.24
#  no.  98             rank   98 energy -914.023     density         1.24
_symmetry_cell_setting        triclinic
_symmetry_space_group_name_H-M  'P -1'
_symmetry_Int_Tables_number  2
loop_
_symmetry_equiv_pos_site_id
_symmetry_equiv_pos_as_xyz
1 x,y,z
2 -x,-y,-z
_cell_length_a      17.741
_cell_length_b      14.907
_cell_length_c      9.284
_cell_angle_alpha   84.705
_cell_angle_beta    94.535
_cell_angle_gamma   58.729996
_cell_volume        2066.2744
loop_
_atom_site_label
_atom_site_type_symbol
_atom_site_fract_x
_atom_site_fract_y
_atom_site_fract_z
C1 C  0.90122 1.02781 1.26108
C2 C  0.88392 0.94695 1.29729
C3 C  0.87491 0.89381 1.18805
C4 C  0.88356 0.91640 1.04399
C5 C  0.90055 0.99676 1.00967
C6 C  0.90904 1.05169 1.11609
Cl7 Cl 0.91343 1.09810 1.39454
Cl8 Cl 0.87442 0.91146 1.47855
C9 C  0.87612 0.85489 0.92836
C10 C  0.96941 0.75761 0.91438
C11 C  1.01169 0.68159 1.05739
C12 C  0.99070 0.60549 1.09552
C13 C  1.02692 0.53764 1.22907
C14 C  1.08512 0.54536 1.33212
C15 C  1.10851 0.62004 1.29162
C16 C  1.07218 0.68612 1.15670
N17 N  1.11916 0.47633 1.46774
C18 C  1.15881 0.48040 1.60374
C19 C  1.14259 0.57780 1.63958
C20 C  1.18149 0.58302 1.77287
C21 C  1.23703 0.49090 1.87316
C22 C  1.25195 0.39455 1.84046
C23 C  1.21322 0.38703 1.70747
C24 C  1.22893 0.28352 1.67526
O25 O  1.19433 0.26457 1.57598
O26 O  1.29155 0.19935 1.77403
H27 H  0.86209 0.83003 1.21556
H28 H  0.90760 1.01622 0.89624
H29 H  0.92253 1.11436 1.08444
H30 H  0.84519 0.90738 0.82189
H31 H  0.83111 0.82729 0.95395
H32 H  1.01262 0.78566 0.87948
H33 H  0.96265 0.71610 0.82656
H34 H  0.94389 0.59925 1.01828
H35 H  1.00807 0.47897 1.25603
H36 H  1.15790 0.62496 1.36441
H37 H  1.09095 0.74453 1.12843
H38 H  1.12106 0.40826 1.46351
H39 H  1.09599 0.65252 1.56506
H40 H  1.16775 0.66026 1.79863
H41 H  1.26781 0.49481 1.97809
H42 H  1.29533 0.32398 1.92378
H43 H  1.29538 0.13874 1.74106
C44 C  1.35477 0.58820 1.36837
C45 C  1.31338 0.69879 1.32709
C46 C  1.30404 0.73955 1.18134
C47 C  1.33466 0.67508 1.07421
C48 C  1.37542 0.56574 1.11659
C49 C  1.38528 0.52298 1.26097
Cl50 Cl 1.36861 0.53155 1.55133
Cl51 Cl 1.27365 0.78603 1.45691
C52 C  1.32478 0.72165 0.91678
C53 C  1.40998 0.72134 0.88530
C54 C  1.42759 0.78738 0.98101
C55 C  1.49033 0.74033 1.10723
C56 C  1.50583 0.80047 1.19750
C57 C  1.45721 0.91217 1.16476
C58 C  1.39540 0.95957 1.03512
C59 C  1.38139 0.89757 0.94634
N60 N  1.47508 0.97000 1.25997
C61 C  1.42748 1.07841 1.27837
C62 C  1.33490 1.14244 1.23398
C63 C  1.28728 1.24950 1.25081
C64 C  1.33139 1.29439 1.31311
C65 C  1.42249 1.23138 1.36049
C66 C  1.47204 1.12320 1.34568
C67 C  1.56925 1.05674 1.39877
O68 O  1.61942 0.96235 1.40819
O69 O  1.60503 1.11244 1.44279
H70 H  1.27247 0.82567 1.14839
H71 H  1.40027 0.51296 1.03370
H72 H  1.41786 0.43640 1.28977
H73 H  1.26620 0.80344 0.89087
H74 H  1.31163 0.67625 0.84222
H75 H  1.40235 0.75223 0.76895
H76 H  1.46750 0.63886 0.90211
H77 H  1.52816 0.65330 1.13709
H78 H  1.55552 0.76027 1.29739
H79 H  1.35955 1.04603 0.99962
H80 H  1.33249 0.93663 0.84576
H81 H  1.53643 0.92727 1.31800
H82 H  1.29771 1.10793 1.19025
H83 H  1.21475 1.29816 1.21531
H84 H  1.29407 1.37869 1.32632
H85 H  1.45441 1.26982 1.41091
H86 H  1.66676 1.06135 1.47348
data_99_E-913.886_____d_____1.26
#  no.  99             rank   99 energy -913.886     density         1.26
_symmetry_cell_setting        triclinic
_symmetry_space_group_name_H-M  'P -1'
_symmetry_Int_Tables_number  2
loop_
_symmetry_equiv_pos_site_id
_symmetry_equiv_pos_as_xyz
1 x,y,z
2 -x,-y,-z
_cell_length_a      23.366
_cell_length_b      20.57
_cell_length_c      15.844
_cell_angle_alpha   78.203995
_cell_angle_beta    164.015
_cell_angle_gamma   99.535
_cell_volume        2039.3322
loop_
_atom_site_label
_atom_site_type_symbol
_atom_site_fract_x
_atom_site_fract_y
_atom_site_fract_z
C1 C  0.98681 1.17348 1.14544
C2 C  0.88680 1.21601 1.05439
C3 C  0.70598 1.19874 0.84097
C4 C  0.61952 1.14075 0.71328
C5 C  0.71979 1.09923 0.80474
C6 C  0.90031 1.11516 1.01729
Cl7 Cl 1.21684 1.19248 1.41581
Cl8 Cl 0.98738 1.29048 1.20704
C9 C  0.42358 1.12298 0.48363
C10 C  0.47644 1.08637 0.65366
C11 C  0.61421 1.02108 0.85283
C12 C  0.82976 1.01637 1.17109
C13 C  0.95803 0.95677 1.35540
C14 C  0.87337 0.89883 1.22396
C15 C  0.65481 0.90317 0.90343
C16 C  0.52984 0.96337 0.72432
N17 N  1.01011 0.83941 1.42074
C18 C  0.98696 0.77862 1.36178
C19 C  0.83658 0.77642 1.08532
C20 C  0.81148 0.71675 1.02378
C21 C  0.93725 0.65818 1.23867
C22 C  1.08961 0.66001 1.51579
C23 C  1.11915 0.71945 1.58466
C24 C  1.28474 0.72059 1.88407
O25 O  1.34489 0.76737 1.99286
O26 O  1.38004 0.65936 2.05593
H27 H  0.62718 1.23148 0.76919
H28 H  0.65542 1.05266 0.70898
H29 H  0.97486 1.08079 1.08420
H30 H  0.33786 1.09126 0.32949
H31 H  0.31496 1.16861 0.32866
H32 H  0.33070 1.07684 0.48173
H33 H  0.55238 1.11945 0.79525
H34 H  0.90080 1.06113 1.27946
H35 H  1.12844 0.95523 1.60648
H36 H  0.57901 0.85844 0.79215
H37 H  0.35936 0.96546 0.47405
H38 H  1.14312 0.83828 1.64282
H39 H  0.74108 0.82250 0.91725
H40 H  0.69259 0.71618 0.80555
H41 H  0.91759 0.61112 1.19058
H42 H  1.18732 0.61272 1.68066
H43 H  1.48091 0.66692 2.23870
C44 C  0.54067 0.87366 0.96962
C45 C  0.33003 0.87600 0.64499
C46 C  0.27667 0.83297 0.51762
C47 C  0.42393 0.78741 0.69923
C48 C  0.63199 0.78582 1.02018
C49 C  0.68951 0.82802 1.15335
Cl50 Cl 0.61815 0.92671 1.14525
Cl51 Cl 0.13346 0.93230 0.39842
C52 C  0.36074 0.74079 0.55402
C53 C  0.28292 0.67697 0.49962
C54 C  0.45408 0.63723 0.80340
C55 C  0.46372 0.64276 0.90299
C56 C  0.62216 0.60710 1.18400
C57 C  0.78106 0.56441 1.38068
C58 C  0.76834 0.55755 1.27629
C59 C  0.60777 0.59363 0.99361
N60 N  0.93899 0.52925 1.66428
C61 C  1.13830 0.49491 1.93688
C62 C  1.24576 0.51046 2.01189
C63 C  1.44167 0.47672 2.27885
C64 C  1.53431 0.42700 2.47683
C65 C  1.43196 0.41223 2.40914
C66 C  1.23511 0.44565 2.14289
C67 C  1.12927 0.42976 2.07650
O68 O  0.97382 0.45755 1.88085
O69 O  1.22534 0.37600 2.26825
H70 H  0.11268 0.83427 0.26472
H71 H  0.75145 0.74972 1.16951
H72 H  0.85503 0.82477 1.40741
H73 H  0.49247 0.72611 0.70155
H74 H  0.23676 0.76700 0.33147
H75 H  0.22871 0.64544 0.38059
H76 H  0.14437 0.69142 0.33902
H77 H  0.34368 0.67662 0.75663
H78 H  0.62528 0.61329 1.25591
H79 H  0.88076 0.52174 1.41134
H80 H  0.60160 0.58745 0.91758
H81 H  0.89313 0.52291 1.66061
H82 H  1.18038 0.55149 1.86677
H83 H  1.52303 0.48971 2.33302
H84 H  1.68840 0.40029 2.68692
H85 H  1.51225 0.37319 2.57427
H86 H  1.14282 0.37113 2.20151
data_100_E-913.875_____d_____1.27
#  no.  100            rank  100 energy -913.875     density         1.27
_symmetry_cell_setting        monoclinic
_symmetry_space_group_name_H-M  'P 21'
_symmetry_Int_Tables_number  4
loop_
_symmetry_equiv_pos_site_id
_symmetry_equiv_pos_as_xyz
1 x,y,z
2 -x,1/2+y,-z
_cell_length_a      13.172
_cell_length_b      11.535
_cell_length_c      7.1700006
_cell_angle_alpha   90.0
_cell_angle_beta    68.416
_cell_angle_gamma   90.0
_cell_volume        1013.013
loop_
_atom_site_label
_atom_site_type_symbol
_atom_site_fract_x
_atom_site_fract_y
_atom_site_fract_z
C1 C  0.58472 1.97517 1.37613
C2 C  0.67903 2.04461 1.29821
C3 C  0.77664 1.99441 1.17435
C4 C  0.78490 1.87762 1.12418
C5 C  0.69076 1.81001 1.20184
C6 C  0.59249 1.85770 1.32584
Cl7 Cl 0.45867 2.03356 1.53452
Cl8 Cl 0.67536 2.19366 1.35560
C9 C  0.89255 1.82523 0.99051
C10 C  0.96402 1.79069 1.11341
C11 C  0.90795 1.69957 1.26936
C12 C  0.84998 1.72934 1.46835
C13 C  0.79677 1.64635 1.61221
C14 C  0.80160 1.52799 1.56149
C15 C  0.85914 1.49805 1.35972
C16 C  0.91115 1.58285 1.21840
N17 N  0.74558 1.44692 1.71271
C18 C  0.75136 1.32454 1.72504
C19 C  0.84624 1.26474 1.60784
C20 C  0.85276 1.14414 1.61785
C21 C  0.76458 1.08113 1.74623
C22 C  0.67131 1.13941 1.86615
C23 C  0.66270 1.26083 1.85998
C24 C  0.56275 1.32175 1.99112
O25 O  0.54562 1.42388 2.01840
O26 O  0.48000 1.24981 2.09383
H27 H  0.85074 2.04777 1.11331
H28 H  0.69537 1.71694 1.16576
H29 H  0.52055 1.80104 1.38468
H30 H  0.93747 1.88730 0.87177
H31 H  0.87886 1.74852 0.91108
H32 H  0.98254 1.86850 1.18429
H33 H  1.04382 1.75793 1.01134
H34 H  0.84510 1.82114 1.51261
H35 H  0.75155 1.67350 1.76841
H36 H  0.86039 1.40774 1.30936
H37 H  0.95533 1.55717 1.06146
H38 H  0.68345 1.48233 1.82567
H39 H  0.91891 1.31276 1.51152
H40 H  0.92796 1.09909 1.52466
H41 H  0.76946 0.98616 1.75422
H42 H  0.60417 1.08623 1.96732
H43 H  0.42161 1.29897 2.17077
