# Supplementary material for: Report on the sixth blind test of organic crystal structure prediction methods
Source: Acta Crystallogr B Struct Sci Cryst Eng Mater. 2016 Aug 1;72(Pt 4):439–59. doi: 10.1107/S2052520616007447 (PMC4971545; doi:10.1107/S2052520616007447)
Supplement: Supplementary file 2 [file b-72-00439-sup2.zip › Group_10_Hofmann/XXIV-1_Hofmann.cif]

data_1_E-832.698_____d_____1.66
#  no.  16             rank    1 energy -832.698     density         1.66
_symmetry_cell_setting        monoclinic
_symmetry_space_group_name_H-M  'P 21/c'
_symmetry_Int_Tables_number  14
loop_
_symmetry_equiv_pos_site_id
_symmetry_equiv_pos_as_xyz
1 x,y,z
2 -x,1/2+y,1/2-z
3 -x,-y,-z
4 x,1/2-y,1/2+z
_cell_length_a      15.02
_cell_length_b      10.429
_cell_length_c      6.329
_cell_angle_alpha   90.0
_cell_angle_beta    125.758
_cell_angle_gamma   90.0
_cell_volume        804.5113
loop_
_atom_site_label
_atom_site_type_symbol
_atom_site_fract_x
_atom_site_fract_y
_atom_site_fract_z
C1 C  0.41808 0.35423 0.50892
C2 C  0.50406 0.43830 0.72892
C3 C  0.60739 0.40173 0.91719
S4 S  0.65555 0.24340 0.93051
C5 C  0.79572 0.24075 1.18054
N6 N  0.85222 0.12806 1.27731
O7 O  0.31821 0.40700 0.33318
O8 O  0.42694 0.24391 0.46856
N9 N  0.85964 0.34809 1.29128
H10 H  0.27634 0.34004 0.21230
H11 H  0.47691 0.53502 0.72798
H12 H  0.66407 0.46820 1.07083
H13 H  0.82916 0.43654 1.22619
H14 H  0.94048 0.34038 1.43083
H15 H  0.81351 0.04335 1.20698
H16 H  0.93303 0.12628 1.41941
H17 H  0.16311 0.34019 1.62258
O18 O  0.20769 0.37257 1.56969
H19 H  0.18492 0.32162 1.41638
Cl20 Cl 0.92360 0.59933 1.13996
data_2_E-822.563_____d_____1.55
#  no.  31             rank    2 energy -822.563     density         1.55
_symmetry_cell_setting        monoclinic
_symmetry_space_group_name_H-M  'P 21/c'
_symmetry_Int_Tables_number  14
loop_
_symmetry_equiv_pos_site_id
_symmetry_equiv_pos_as_xyz
1 x,y,z
2 -x,1/2+y,1/2-z
3 -x,-y,-z
4 x,1/2-y,1/2+z
_cell_length_a      12.117
_cell_length_b      9.595
_cell_length_c      7.905
_cell_angle_alpha   90.0
_cell_angle_beta    69.655
_cell_angle_gamma   90.0
_cell_volume        861.7217
loop_
_atom_site_label
_atom_site_type_symbol
_atom_site_fract_x
_atom_site_fract_y
_atom_site_fract_z
C1 C  0.39528 0.61607 0.97357
C2 C  0.51042 0.59746 0.82006
C3 C  0.60311 0.68444 0.78134
S4 S  0.59947 0.83823 0.91018
C5 C  0.74027 0.91073 0.83124
N6 N  0.76095 1.04373 0.87471
O7 O  0.31141 0.51726 0.99507
O8 O  0.36769 0.70944 1.08171
N9 N  0.83944 0.84101 0.72737
H10 H  0.24672 0.54717 1.09690
H11 H  0.51499 0.50546 0.73770
H12 H  0.68273 0.66404 0.66658
H13 H  0.83700 0.73993 0.69559
H14 H  0.91857 0.88741 0.68929
H15 H  0.69448 1.10360 0.95281
H16 H  0.84200 1.08522 0.83088
H17 H  0.88838 0.20409 0.51012
O18 O  0.84240 0.27065 0.59860
H19 H  0.90132 0.32792 0.62421
Cl20 Cl 0.05429 1.06207 0.72106
data_3_E-821.924_____d_____1.61
#  no.  52             rank    3 energy -821.924     density         1.61
_symmetry_cell_setting        triclinic
_symmetry_space_group_name_H-M  'P -1'
_symmetry_Int_Tables_number  2
loop_
_symmetry_equiv_pos_site_id
_symmetry_equiv_pos_as_xyz
1 x,y,z
2 -x,-y,-z
_cell_length_a      8.917
_cell_length_b      13.599
_cell_length_c      4.531
_cell_angle_alpha   125.299995
_cell_angle_beta    95.70799
_cell_angle_gamma   68.839
_cell_volume        413.8592
loop_
_atom_site_label
_atom_site_type_symbol
_atom_site_fract_x
_atom_site_fract_y
_atom_site_fract_z
C1 C  1.36633 0.43339 0.77733
C2 C  1.28359 0.57732 0.95692
C3 C  1.15641 0.65793 1.22688
S4 S  1.06654 0.60125 1.40535
C5 C  0.92123 0.73720 1.77766
N6 N  0.80747 0.72612 1.92639
O7 O  1.49469 0.36664 0.51221
O8 O  1.33223 0.36879 0.84042
N9 N  0.91268 0.86213 1.95443
H10 H  1.52937 0.27919 0.43447
H11 H  1.33438 0.61468 0.85148
H12 H  1.10268 0.76062 1.33898
H13 H  0.99558 0.88224 1.88543
H14 H  0.82832 0.93619 2.17252
H15 H  0.80435 0.63844 1.82111
H16 H  0.72473 0.80403 2.14260
H17 H  0.45948 0.02888 1.28011
O18 O  0.43822 0.11880 1.38471
H19 H  0.54522 0.11966 1.36041
Cl20 Cl 0.24539 0.91389 2.15103
data_4_E-820.133_____d_____1.59
#  no.  74             rank    4 energy -820.133     density         1.59
_symmetry_cell_setting        monoclinic
_symmetry_space_group_name_H-M  'P 21/c'
_symmetry_Int_Tables_number  14
loop_
_symmetry_equiv_pos_site_id
_symmetry_equiv_pos_as_xyz
1 x,y,z
2 -x,1/2+y,1/2-z
3 -x,-y,-z
4 x,1/2-y,1/2+z
_cell_length_a      10.0
_cell_length_b      9.586
_cell_length_c      8.808999
_cell_angle_alpha   90.0
_cell_angle_beta    97.307
_cell_angle_gamma   90.0
_cell_volume        837.573
loop_
_atom_site_label
_atom_site_type_symbol
_atom_site_fract_x
_atom_site_fract_y
_atom_site_fract_z
C1 C  1.61713 0.79519 1.23770
C2 C  1.49980 0.89415 1.23769
C3 C  1.40712 0.92387 1.11724
S4 S  1.41060 0.84918 0.93216
C5 C  1.26243 0.89933 0.81911
N6 N  1.15043 0.94974 0.87580
O7 O  1.64762 0.73366 1.10781
O8 O  1.69049 0.76575 1.35214
N9 N  1.24739 0.88644 0.66330
H10 H  1.72449 0.67733 1.13868
H11 H  1.49324 0.94324 1.34772
H12 H  1.32699 0.99812 1.12996
H13 H  1.32277 0.84876 0.60951
H14 H  1.16174 0.91421 0.59841
H15 H  1.14583 0.95602 0.98891
H16 H  1.06683 0.97410 0.80523
H17 H  0.93175 0.72125 0.92498
O18 O  0.93868 0.78439 1.01135
H19 H  0.92609 0.72441 1.09796
Cl20 Cl 0.87023 1.04827 0.67182
data_5_E-817.981_____d_____1.62
#  no.  83             rank    5 energy -817.981     density         1.62
_symmetry_cell_setting        orthorhombic
_symmetry_space_group_name_H-M  'P n a 21'
_symmetry_Int_Tables_number  33
loop_
_symmetry_equiv_pos_site_id
_symmetry_equiv_pos_as_xyz
1 x,y,z
2 -x,-y,1/2+z
3 1/2+x,1/2-y,z
4 1/2-x,1/2+y,1/2+z
_cell_length_a      21.666
_cell_length_b      4.194
_cell_length_c      9.078
_cell_angle_alpha   90.0
_cell_angle_beta    90.0
_cell_angle_gamma   90.0
_cell_volume        824.89246
loop_
_atom_site_label
_atom_site_type_symbol
_atom_site_fract_x
_atom_site_fract_y
_atom_site_fract_z
C1 C  0.70431 1.85444 0.96263
C2 C  0.75924 1.79938 0.86387
C3 C  0.80748 1.60931 0.89594
S4 S  0.81253 1.39722 1.06597
C5 C  0.87721 1.15050 1.05568
N6 N  0.90143 1.00793 1.17817
O7 O  0.65919 2.05046 0.91227
O8 O  0.69521 1.74444 1.08302
N9 N  0.90696 1.07276 0.92731
H10 H  0.62922 2.05451 0.98892
H11 H  0.75790 1.92808 0.76001
H12 H  0.84567 1.58542 0.81892
H13 H  0.89134 1.14655 0.82882
H14 H  0.94320 0.92371 0.92806
H15 H  0.88253 1.04485 1.27808
H16 H  0.93827 0.86359 1.17237
H17 H  0.94607 0.79037 0.57717
O18 O  0.91939 0.96680 0.60298
H19 H  0.93956 1.15206 0.55913
Cl20 Cl 0.51223 0.98849 0.83562
data_6_E-817.144_____d_____1.56
#  no.  98             rank    6 energy -817.144     density         1.56
_symmetry_cell_setting        monoclinic
_symmetry_space_group_name_H-M  'C c'
_symmetry_Int_Tables_number  9
loop_
_symmetry_equiv_pos_site_id
_symmetry_equiv_pos_as_xyz
1 x,y,z
2 x,-y,1/2+z
3 1/2+x,1/2+y,z
4 1/2+x,1/2-y,1/2+z
_cell_length_a      11.026
_cell_length_b      15.048
_cell_length_c      5.9349995
_cell_angle_alpha   90.0
_cell_angle_beta    119.618004
_cell_angle_gamma   90.0
_cell_volume        856.06555
loop_
_atom_site_label
_atom_site_type_symbol
_atom_site_fract_x
_atom_site_fract_y
_atom_site_fract_z
C1 C  0.48388 0.45306 1.03798
C2 C  0.63837 0.44997 1.22708
C3 C  0.72283 0.52133 1.31548
S4 S  0.65971 0.63148 1.21222
C5 C  0.79682 0.70429 1.39545
N6 N  0.79207 0.79155 1.32734
O7 O  0.41377 0.37476 0.97184
O8 O  0.41336 0.51750 0.93596
N9 N  0.91495 0.68157 1.62071
H10 H  0.31965 0.39042 0.85316
H11 H  0.68038 0.38368 1.29160
H12 H  0.83375 0.51315 1.45003
H13 H  0.92707 0.62087 1.69968
H14 H  0.98901 0.72699 1.72076
H15 H  0.70896 0.81566 1.16716
H16 H  0.87020 0.83376 1.43368
H17 H  0.12847 0.52433 2.29946
O18 O  0.12768 0.46004 2.30205
H19 H  0.17830 0.44515 2.48618
Cl20 Cl 1.07168 0.68270 2.20294
data_7_E-815.096_____d_____1.57
#  no.  1              rank    7 energy -815.096     density         1.57
_symmetry_cell_setting        monoclinic
_symmetry_space_group_name_H-M  'P 21/c'
_symmetry_Int_Tables_number  14
loop_
_symmetry_equiv_pos_site_id
_symmetry_equiv_pos_as_xyz
1 x,y,z
2 -x,1/2+y,1/2-z
3 -x,-y,-z
4 x,1/2-y,1/2+z
_cell_length_a      11.562
_cell_length_b      5.672
_cell_length_c      14.065
_cell_angle_alpha   90.0
_cell_angle_beta    66.702995
_cell_angle_gamma   90.0
_cell_volume        847.1738
loop_
_atom_site_label
_atom_site_type_symbol
_atom_site_fract_x
_atom_site_fract_y
_atom_site_fract_z
C1 C  1.13122 1.66162 1.13317
C2 C  0.99239 1.71634 1.17257
C3 C  0.90349 1.58061 1.16051
S4 S  0.93836 1.30698 1.09228
C5 C  0.79507 1.17574 1.10926
N6 N  0.68135 1.23842 1.18483
O7 O  1.18267 1.47255 1.07202
O8 O  1.20411 1.78243 1.15314
N9 N  0.78828 0.99219 1.04866
H10 H  1.26998 1.47825 1.05830
H11 H  0.96595 1.88209 1.21440
H12 H  0.80581 1.63858 1.19158
H13 H  0.86642 0.92958 0.99151
H14 H  0.70597 0.91546 1.05901
H15 H  0.67484 1.36105 1.23830
H16 H  0.60219 1.15296 1.19230
H17 H  0.58699 1.68255 1.89175
O18 O  0.62654 1.83420 1.86875
H19 H  0.57624 1.94284 1.92326
Cl20 Cl 0.55377 1.85109 1.61746
data_8_E-815.060_____d_____1.63
#  no.  3              rank    8 energy -815.060     density         1.63
_symmetry_cell_setting        triclinic
_symmetry_space_group_name_H-M  'P -1'
_symmetry_Int_Tables_number  2
loop_
_symmetry_equiv_pos_site_id
_symmetry_equiv_pos_as_xyz
1 x,y,z
2 -x,-y,-z
_cell_length_a      4.443
_cell_length_b      13.667
_cell_length_c      9.984
_cell_angle_alpha   120.05801
_cell_angle_beta    55.506
_cell_angle_gamma   92.719
_cell_volume        408.07022
loop_
_atom_site_label
_atom_site_type_symbol
_atom_site_fract_x
_atom_site_fract_y
_atom_site_fract_z
C1 C  0.86036 0.89865 1.07955
C2 C  0.63593 1.02851 1.19780
C3 C  0.58224 1.11855 1.36143
S4 S  0.77231 1.09329 1.46229
C5 C  0.68212 1.23317 1.65580
N6 N  0.71722 1.24483 1.79015
O7 O  0.89102 0.81946 0.91638
O8 O  1.01899 0.85536 1.11222
N9 N  0.58445 1.33934 1.68442
H10 H  1.03998 0.74383 0.86329
H11 H  0.51267 1.04671 1.14142
H12 H  0.41247 1.20985 1.43934
H13 H  0.57279 1.34201 1.58863
H14 H  0.54433 1.41685 1.79616
H15 H  0.79357 1.17224 1.78104
H16 H  0.66903 1.32505 1.90046
H17 H  0.67815 1.58273 1.58516
O18 O  0.73756 1.65087 1.65209
H19 H  0.80468 1.62989 1.71430
Cl20 Cl 0.00242 1.53277 1.80819
data_9_E-814.936_____d_____1.63
#  no.  6              rank    9 energy -814.936     density         1.63
_symmetry_cell_setting        monoclinic
_symmetry_space_group_name_H-M  'P 21/c'
_symmetry_Int_Tables_number  14
loop_
_symmetry_equiv_pos_site_id
_symmetry_equiv_pos_as_xyz
1 x,y,z
2 -x,1/2+y,1/2-z
3 -x,-y,-z
4 x,1/2-y,1/2+z
_cell_length_a      14.506
_cell_length_b      6.048
_cell_length_c      12.6050005
_cell_angle_alpha   90.0
_cell_angle_beta    132.33801
_cell_angle_gamma   90.0
_cell_volume        817.4387
loop_
_atom_site_label
_atom_site_type_symbol
_atom_site_fract_x
_atom_site_fract_y
_atom_site_fract_z
C1 C  1.11229 0.39815 0.91910
C2 C  0.97661 0.33817 0.82654
C3 C  0.88906 0.46888 0.80260
S4 S  0.92530 0.73609 0.88226
C5 C  0.78490 0.86040 0.80997
N6 N  0.78195 1.04519 0.87011
O7 O  1.18780 0.24789 0.93010
O8 O  1.16325 0.56587 0.98595
N9 N  0.66965 0.78985 0.68788
H10 H  1.26807 0.31510 0.99190
H11 H  0.95175 0.17527 0.77766
H12 H  0.79321 0.41177 0.73536
H13 H  0.65978 0.66397 0.62888
H14 H  0.59224 0.87127 0.64973
H15 H  0.86155 1.11302 0.95899
H16 H  0.70140 1.11819 0.82799
H17 H  0.41049 0.86429 1.07284
O18 O  0.34659 0.75565 1.00840
H19 H  0.37615 0.62215 1.06685
Cl20 Cl 0.49872 0.74753 0.37091
data_10_E-814.887_____d_____1.57
#  no.  8              rank   10 energy -814.887     density         1.57
_symmetry_cell_setting        monoclinic
_symmetry_space_group_name_H-M  'P 21/c'
_symmetry_Int_Tables_number  14
loop_
_symmetry_equiv_pos_site_id
_symmetry_equiv_pos_as_xyz
1 x,y,z
2 -x,1/2+y,1/2-z
3 -x,-y,-z
4 x,1/2-y,1/2+z
_cell_length_a      10.467
_cell_length_b      9.392
_cell_length_c      8.636
_cell_angle_alpha   90.0
_cell_angle_beta    91.69399
_cell_angle_gamma   90.0
_cell_volume        848.6001
loop_
_atom_site_label
_atom_site_type_symbol
_atom_site_fract_x
_atom_site_fract_y
_atom_site_fract_z
C1 C  1.57348 1.12841 0.91178
C2 C  1.46947 1.23051 0.86032
C3 C  1.38137 1.20514 0.74692
S4 S  1.37879 1.04292 0.63922
C5 C  1.24179 1.04525 0.51918
N6 N  1.22554 0.95144 0.39915
O7 O  1.65342 1.17019 1.02967
O8 O  1.59511 1.01214 0.86047
N9 N  1.14029 1.13528 0.53781
H10 H  1.71115 1.09277 1.04466
H11 H  1.46930 1.33107 0.92257
H12 H  1.31023 1.28542 0.71584
H13 H  1.13723 1.20325 0.62748
H14 H  1.06275 1.12944 0.46690
H15 H  1.29348 0.87907 0.37654
H16 H  1.14633 0.95169 0.33084
H17 H  2.08485 0.43114 0.42676
O18 O  2.14420 0.45601 0.51047
H19 H  2.12404 0.55518 0.53317
Cl20 Cl 0.93099 0.21836 0.26183
data_11_E-814.667_____d_____1.64
#  no.  11             rank   11 energy -814.667     density         1.64
_symmetry_cell_setting        monoclinic
_symmetry_space_group_name_H-M  'P 21/c'
_symmetry_Int_Tables_number  14
loop_
_symmetry_equiv_pos_site_id
_symmetry_equiv_pos_as_xyz
1 x,y,z
2 -x,1/2+y,1/2-z
3 -x,-y,-z
4 x,1/2-y,1/2+z
_cell_length_a      10.906
_cell_length_b      12.333
_cell_length_c      6.058
_cell_angle_alpha   90.0
_cell_angle_beta    95.546005
_cell_angle_gamma   90.0
_cell_volume        811.0092
loop_
_atom_site_label
_atom_site_type_symbol
_atom_site_fract_x
_atom_site_fract_y
_atom_site_fract_z
C1 C  0.58693 0.15095 0.43149
C2 C  0.44906 0.13540 0.40475
C3 C  0.36364 0.21438 0.40397
S4 S  0.40238 0.35436 0.43887
C5 C  0.26582 0.42815 0.39320
N6 N  0.15850 0.38805 0.28752
O7 O  0.63938 0.24906 0.47773
O8 O  0.65800 0.07756 0.41453
N9 N  0.25892 0.53439 0.45525
H10 H  0.72575 0.23689 0.48592
H11 H  0.42028 0.05135 0.38392
H12 H  0.26619 0.19372 0.38517
H13 H  0.33285 0.57255 0.53171
H14 H  0.18063 0.57707 0.42730
H15 H  0.15383 0.31315 0.22186
H16 H  0.08341 0.43514 0.26162
H17 H  0.10908 0.77788 0.22698
O18 O  0.14513 0.84635 0.27704
H19 H  0.11856 0.85561 0.42521
Cl20 Cl 0.97001 0.61770 0.23763
data_12_E-813.899_____d_____1.61
#  no.  12             rank   12 energy -813.899     density         1.61
_symmetry_cell_setting        orthorhombic
_symmetry_space_group_name_H-M  'P 21 21 21'
_symmetry_Int_Tables_number  19
loop_
_symmetry_equiv_pos_site_id
_symmetry_equiv_pos_as_xyz
1 x,y,z
2 1/2-x,-y,1/2+z
3 -x,1/2+y,1/2-z
4 1/2+x,1/2-y,-z
_cell_length_a      11.516
_cell_length_b      4.188
_cell_length_c      17.212
_cell_angle_alpha   90.0
_cell_angle_beta    90.0
_cell_angle_gamma   90.0
_cell_volume        830.1177
loop_
_atom_site_label
_atom_site_type_symbol
_atom_site_fract_x
_atom_site_fract_y
_atom_site_fract_z
C1 C  1.10820 0.55305 0.34267
C2 C  0.98981 0.41041 0.32867
C3 C  0.88971 0.52295 0.35838
S4 S  0.88581 0.86286 0.42088
C5 C  0.74014 0.95303 0.43797
N6 N  0.70731 1.15637 0.49611
O7 O  1.20011 0.41205 0.30727
O8 O  1.13207 0.78079 0.38212
N9 N  0.64955 0.83968 0.39426
H10 H  1.26564 0.53447 0.32303
H11 H  0.98936 0.20072 0.29148
H12 H  0.80791 0.40340 0.34600
H13 H  0.66283 0.70387 0.34696
H14 H  0.56761 0.90578 0.40593
H15 H  0.76711 1.25730 0.53103
H16 H  0.62368 1.21094 0.50561
H17 H  0.63186 0.49672 0.19968
O18 O  0.63354 0.37638 0.24766
H19 H  0.56730 0.23199 0.24339
Cl20 Cl 0.94754 0.13804 0.59847
data_13_E-813.135_____d_____1.58
#  no.  15             rank   13 energy -813.135     density         1.58
_symmetry_cell_setting        monoclinic
_symmetry_space_group_name_H-M  'C 2/c'
_symmetry_Int_Tables_number  15
loop_
_symmetry_equiv_pos_site_id
_symmetry_equiv_pos_as_xyz
1 x,y,z
2 -x,y,1/2-z
3 -x,-y,-z
4 x,-y,1/2+z
5 1/2+x,1/2+y,z
6 1/2-x,1/2+y,1/2-z
7 1/2-x,1/2-y,-z
8 1/2+x,1/2-y,1/2+z
_cell_length_a      17.64
_cell_length_b      4.633
_cell_length_c      21.721998
_cell_angle_alpha   90.0
_cell_angle_beta    72.106
_cell_angle_gamma   90.0
_cell_volume        1689.3794
loop_
_atom_site_label
_atom_site_type_symbol
_atom_site_fract_x
_atom_site_fract_y
_atom_site_fract_z
C1 C  1.18136 0.74925 0.71020
C2 C  1.16420 0.74329 0.78260
C3 C  1.11082 0.91242 0.82487
S4 S  1.05312 1.17528 0.79903
C5 C  0.98494 1.31937 0.86829
N6 N  0.94365 1.56687 0.86607
O7 O  1.23636 0.56071 0.67464
O8 O  1.15188 0.90334 0.67926
N9 N  0.96567 1.19510 0.92841
H10 H  1.23867 0.59747 0.63099
H11 H  1.19905 0.58749 0.79987
H12 H  1.10269 0.89634 0.87647
H13 H  0.98829 1.00349 0.93559
H14 H  0.92462 1.28513 0.96621
H15 H  0.95231 1.67352 0.82407
H16 H  0.90387 1.64873 0.90572
H17 H  0.23728 1.05314 0.55807
O18 O  0.21225 1.23674 0.57310
H19 H  0.25091 1.37913 0.54914
Cl20 Cl 0.62756 1.23518 0.47613
data_14_E-811.708_____d_____1.56
#  no.  23             rank   14 energy -811.708     density         1.56
_symmetry_cell_setting        monoclinic
_symmetry_space_group_name_H-M  'P 21'
_symmetry_Int_Tables_number  4
loop_
_symmetry_equiv_pos_site_id
_symmetry_equiv_pos_as_xyz
1 x,y,z
2 -x,1/2+y,-z
_cell_length_a      11.351
_cell_length_b      9.634
_cell_length_c      4.145
_cell_angle_alpha   90.0
_cell_angle_beta    70.337
_cell_angle_gamma   90.0
_cell_volume        426.8471
loop_
_atom_site_label
_atom_site_type_symbol
_atom_site_fract_x
_atom_site_fract_y
_atom_site_fract_z
C1 C  1.07150 1.16566 1.28164
C2 C  0.98019 1.27303 1.24492
C3 C  0.88473 1.24776 1.12926
S4 S  0.85555 1.07876 0.99662
C5 C  0.71586 1.08710 0.90850
N6 N  0.68095 0.98379 0.73322
O7 O  1.16138 1.20852 1.40731
O8 O  1.07493 1.04420 1.21203
N9 N  0.63013 1.19232 1.01439
H10 H  1.20866 1.12728 1.41075
H11 H  0.99628 1.37745 1.32014
H12 H  0.82381 1.33173 1.10727
H13 H  0.64131 1.27002 1.16322
H14 H  0.55002 1.18981 0.96208
H15 H  0.73620 0.90042 0.64804
H16 H  0.60013 0.98771 0.68498
H17 H  0.62077 0.50507 1.61138
O18 O  0.66362 0.46858 1.75929
H19 H  0.64773 0.53746 1.94173
Cl20 Cl 0.40975 0.26156 1.65087
data_15_E-811.689_____d_____1.57
#  no.  24             rank   15 energy -811.689     density         1.57
_symmetry_cell_setting        monoclinic
_symmetry_space_group_name_H-M  'C c'
_symmetry_Int_Tables_number  9
loop_
_symmetry_equiv_pos_site_id
_symmetry_equiv_pos_as_xyz
1 x,y,z
2 x,-y,1/2+z
3 1/2+x,1/2+y,z
4 1/2+x,1/2-y,1/2+z
_cell_length_a      4.059
_cell_length_b      22.362
_cell_length_c      9.382
_cell_angle_alpha   90.0
_cell_angle_beta    86.583
_cell_angle_gamma   90.0
_cell_volume        850.06537
loop_
_atom_site_label
_atom_site_type_symbol
_atom_site_fract_x
_atom_site_fract_y
_atom_site_fract_z
C1 C  1.71129 0.28809 0.53544
C2 C  1.58785 0.24009 0.63811
C3 C  1.39127 0.19423 0.60525
S4 S  1.24518 0.18523 0.43083
C5 C  1.03665 0.11706 0.42840
N6 N  0.83671 0.10273 0.32124
O7 O  1.91193 0.33071 0.58577
O8 O  1.65315 0.29355 0.41191
N9 N  1.06379 0.07273 0.52797
H10 H  1.96206 0.35636 0.50647
H11 H  1.66959 0.24467 0.74578
H12 H  1.31045 0.16179 0.68637
H13 H  1.21882 0.07634 0.60713
H14 H  0.94298 0.03387 0.51911
H15 H  0.80321 0.13174 0.24129
H16 H  0.71893 0.06333 0.31888
H17 H  2.21360 0.43249 0.36771
O18 O  2.41847 0.41229 0.34018
H19 H  2.57319 0.42731 0.40748
Cl20 Cl 1.45190 0.02802 0.11862
data_16_E-810.987_____d_____1.58
#  no.  26             rank   16 energy -810.987     density         1.58
_symmetry_cell_setting        orthorhombic
_symmetry_space_group_name_H-M  'P 21 21 21'
_symmetry_Int_Tables_number  19
loop_
_symmetry_equiv_pos_site_id
_symmetry_equiv_pos_as_xyz
1 x,y,z
2 1/2-x,-y,1/2+z
3 -x,1/2+y,1/2-z
4 1/2+x,1/2-y,-z
_cell_length_a      15.889
_cell_length_b      4.23
_cell_length_c      12.532
_cell_angle_alpha   90.0
_cell_angle_beta    90.0
_cell_angle_gamma   90.0
_cell_volume        842.2816
loop_
_atom_site_label
_atom_site_type_symbol
_atom_site_fract_x
_atom_site_fract_y
_atom_site_fract_z
C1 C  0.54891 1.34558 0.90522
C2 C  0.57203 1.48676 0.79870
C3 C  0.63181 1.37397 0.73277
S4 S  0.69356 1.03541 0.76585
C5 C  0.75510 0.94498 0.65467
N6 N  0.82178 0.74165 0.66124
O7 O  0.48614 1.48671 0.96103
O8 O  0.57974 1.11893 0.94799
N9 N  0.74045 1.05824 0.55386
H10 H  0.48111 1.36527 1.02465
H11 H  0.53615 1.69557 0.77671
H12 H  0.64517 1.49239 0.65760
H13 H  0.69027 1.19428 0.53733
H14 H  0.77703 0.99208 0.49251
H15 H  0.83734 0.64085 0.73132
H16 H  0.85679 0.68697 0.59723
H17 H  0.49966 0.07788 0.30286
O18 O  0.46021 0.22205 0.33592
H19 H  0.49586 0.36843 0.37572
Cl20 Cl 0.35268 0.08380 0.09029
data_17_E-810.741_____d_____1.57
#  no.  27             rank   17 energy -810.741     density         1.57
_symmetry_cell_setting        monoclinic
_symmetry_space_group_name_H-M  'P 21/c'
_symmetry_Int_Tables_number  14
loop_
_symmetry_equiv_pos_site_id
_symmetry_equiv_pos_as_xyz
1 x,y,z
2 -x,1/2+y,1/2-z
3 -x,-y,-z
4 x,1/2-y,1/2+z
_cell_length_a      4.165
_cell_length_b      12.087
_cell_length_c      16.894
_cell_angle_alpha   90.0
_cell_angle_beta    87.2
_cell_angle_gamma   90.0
_cell_volume        849.4684
loop_
_atom_site_label
_atom_site_type_symbol
_atom_site_fract_x
_atom_site_fract_y
_atom_site_fract_z
C1 C  1.53741 1.12731 0.06738
C2 C  1.61660 1.00844 0.08522
C3 C  1.45810 0.94498 0.13972
S4 S  1.12767 0.99666 0.20003
C5 C  0.96656 0.88559 0.25465
N6 N  0.75598 0.90134 0.31828
O7 O  1.71919 1.17883 0.00964
O8 O  1.32917 1.18353 0.09853
N9 N  1.02722 0.77656 0.23724
H10 H  1.63336 1.25168 0.00738
H11 H  1.81917 0.97482 0.05005
H12 H  1.53325 0.86007 0.14946
H13 H  1.16243 0.75400 0.18904
H14 H  0.92165 0.71615 0.26991
H15 H  0.69087 0.97822 0.33552
H16 H  0.66067 0.83758 0.34934
H17 H  1.26004 1.56205 0.98339
O18 O  1.11088 1.60789 0.95591
H19 H  0.94771 1.62786 0.99687
Cl20 Cl 1.57433 1.64093 0.12095
data_18_E-810.636_____d_____1.63
#  no.  30             rank   18 energy -810.636     density         1.63
_symmetry_cell_setting        orthorhombic
_symmetry_space_group_name_H-M  'P n a 21'
_symmetry_Int_Tables_number  33
loop_
_symmetry_equiv_pos_site_id
_symmetry_equiv_pos_as_xyz
1 x,y,z
2 -x,-y,1/2+z
3 1/2+x,1/2-y,z
4 1/2-x,1/2+y,1/2+z
_cell_length_a      21.024
_cell_length_b      4.309
_cell_length_c      9.024
_cell_angle_alpha   90.0
_cell_angle_beta    90.0
_cell_angle_gamma   90.0
_cell_volume        817.506
loop_
_atom_site_label
_atom_site_type_symbol
_atom_site_fract_x
_atom_site_fract_y
_atom_site_fract_z
C1 C  0.70517 1.14595 1.01867
C2 C  0.76119 1.21365 1.11789
C3 C  0.80935 1.40739 1.08458
S4 S  0.81300 1.60965 0.91219
C5 C  0.87759 1.86310 0.92120
N6 N  0.90149 2.00308 0.79716
O7 O  0.66025 0.94760 1.07041
O8 O  0.69503 1.24751 0.89681
N9 N  0.90746 1.94856 1.04994
H10 H  0.62950 0.93527 0.99321
H11 H  0.76074 1.09128 1.22319
H12 H  0.84840 1.44070 1.16207
H13 H  0.89187 1.87652 1.14943
H14 H  0.94357 2.10089 1.04837
H15 H  0.88243 1.96037 0.69683
H16 H  0.93825 2.15114 0.80221
H17 H  1.05480 2.13455 0.92921
O18 O  1.07558 1.98145 0.86747
H19 H  1.06297 1.78328 0.91088
Cl20 Cl 0.48736 1.99369 1.63975
data_19_E-810.366_____d_____1.62
#  no.  33             rank   19 energy -810.366     density         1.62
_symmetry_cell_setting        monoclinic
_symmetry_space_group_name_H-M  'P 21/c'
_symmetry_Int_Tables_number  14
loop_
_symmetry_equiv_pos_site_id
_symmetry_equiv_pos_as_xyz
1 x,y,z
2 -x,1/2+y,1/2-z
3 -x,-y,-z
4 x,1/2-y,1/2+z
_cell_length_a      4.08
_cell_length_b      22.254
_cell_length_c      10.326
_cell_angle_alpha   90.0
_cell_angle_beta    61.096
_cell_angle_gamma   90.0
_cell_volume        820.77136
loop_
_atom_site_label
_atom_site_type_symbol
_atom_site_fract_x
_atom_site_fract_y
_atom_site_fract_z
C1 C  1.03929 0.80088 0.64223
C2 C  0.93859 0.74619 0.74033
C3 C  1.15235 0.69667 0.71145
S4 S  1.59213 0.68949 0.54686
C5 C  1.79795 0.62292 0.56132
N6 N  2.09710 0.59793 0.44154
O7 O  0.79354 0.84736 0.68912
O8 O  1.31569 0.80870 0.52511
N9 N  1.68851 0.59216 0.69086
H10 H  0.90524 0.87692 0.61353
H11 H  0.67016 0.74888 0.84080
H12 H  1.05670 0.65883 0.78762
H13 H  1.48691 0.60790 0.78816
H14 H  1.82341 0.55474 0.69273
H15 H  2.20400 0.61739 0.34121
H16 H  2.21817 0.55996 0.44982
H17 H  1.38612 0.55294 1.04132
O18 O  1.61973 0.57490 0.99310
H19 H  1.79471 0.54974 1.00799
Cl20 Cl 1.79486 0.51833 0.26822
data_20_E-809.893_____d_____1.59
#  no.  35             rank   20 energy -809.893     density         1.59
_symmetry_cell_setting        triclinic
_symmetry_space_group_name_H-M  'P -1'
_symmetry_Int_Tables_number  2
loop_
_symmetry_equiv_pos_site_id
_symmetry_equiv_pos_as_xyz
1 x,y,z
2 -x,-y,-z
_cell_length_a      4.309
_cell_length_b      11.623001
_cell_length_c      9.32
_cell_angle_alpha   111.88699
_cell_angle_beta    85.59801
_cell_angle_gamma   78.825005
_cell_volume        419.19043
loop_
_atom_site_label
_atom_site_type_symbol
_atom_site_fract_x
_atom_site_fract_y
_atom_site_fract_z
C1 C  0.70081 0.62195 1.77320
C2 C  0.84047 0.49444 1.63950
C3 C  1.07925 0.40233 1.64326
S4 S  1.26762 0.42214 1.81207
C5 C  1.53182 0.27656 1.77610
N6 N  1.76129 0.26706 1.86731
O7 O  0.45716 0.70326 1.75037
O8 O  0.77971 0.66166 1.90027
N9 N  1.52457 0.16238 1.66036
H10 H  0.40330 0.77691 1.84625
H11 H  0.73319 0.47993 1.53424
H12 H  1.16845 0.31335 1.54072
H13 H  1.35459 0.15541 1.59163
H14 H  1.67874 0.08117 1.64759
H15 H  1.78449 0.34490 1.95729
H16 H  1.91157 0.18325 1.84778
H17 H  1.68339 1.00286 1.11970
O18 O  1.76520 0.91659 1.04202
H19 H  1.81666 0.92774 0.94490
Cl20 Cl 2.04375 1.10629 1.34742
data_21_E-809.322_____d_____1.58
#  no.  36             rank   21 energy -809.322     density         1.58
_symmetry_cell_setting        orthorhombic
_symmetry_space_group_name_H-M  'P 21 21 21'
_symmetry_Int_Tables_number  19
loop_
_symmetry_equiv_pos_site_id
_symmetry_equiv_pos_as_xyz
1 x,y,z
2 1/2-x,-y,1/2+z
3 -x,1/2+y,1/2-z
4 1/2+x,1/2-y,-z
_cell_length_a      12.104
_cell_length_b      17.177
_cell_length_c      4.044
_cell_angle_alpha   90.0
_cell_angle_beta    90.0
_cell_angle_gamma   90.0
_cell_volume        840.78973
loop_
_atom_site_label
_atom_site_type_symbol
_atom_site_fract_x
_atom_site_fract_y
_atom_site_fract_z
C1 C  0.60995 1.05789 1.07618
C2 C  0.72428 1.08044 0.96326
C3 C  0.78464 1.13911 1.09018
S4 S  0.73372 1.19975 1.41454
C5 C  0.84143 1.26107 1.53439
N6 N  0.82320 1.32520 1.72707
O7 O  0.56131 0.99638 0.92429
O8 O  0.55515 1.08818 1.28828
N9 N  0.95038 1.24898 1.45724
H10 H  0.49108 0.99152 1.02815
H11 H  0.75721 1.04513 0.76326
H12 H  0.86624 1.15204 0.99170
H13 H  0.97528 1.20130 1.33407
H14 H  1.00901 1.28547 1.53960
H15 H  0.74629 1.33886 1.80231
H16 H  0.88512 1.36014 1.79888
H17 H  0.88038 1.49233 1.42636
O18 O  0.85002 1.45739 1.26208
H19 H  0.80715 1.49139 1.11732
Cl20 Cl 0.40800 1.87063 1.31765
data_22_E-808.692_____d_____1.61
#  no.  37             rank   22 energy -808.692     density         1.61
_symmetry_cell_setting        monoclinic
_symmetry_space_group_name_H-M  'P 21'
_symmetry_Int_Tables_number  4
loop_
_symmetry_equiv_pos_site_id
_symmetry_equiv_pos_as_xyz
1 x,y,z
2 -x,1/2+y,-z
_cell_length_a      19.807
_cell_length_b      9.002
_cell_length_c      3.862
_cell_angle_alpha   90.0
_cell_angle_beta    36.997
_cell_angle_gamma   90.0
_cell_volume        414.38385
loop_
_atom_site_label
_atom_site_type_symbol
_atom_site_fract_x
_atom_site_fract_y
_atom_site_fract_z
C1 C  1.10116 0.38771 0.61686
C2 C  0.99335 0.30821 1.14442
C3 C  0.89198 0.34171 1.42717
S4 S  0.87272 0.49074 1.20714
C5 C  0.73367 0.48438 1.63634
N6 N  0.68559 0.60082 1.66110
O7 O  1.19645 0.33814 0.37999
O8 O  1.11371 0.49180 0.37413
N9 N  0.66437 0.36398 1.95920
H10 H  1.25411 0.40142 0.05822
H11 H  1.00205 0.21779 1.29330
H12 H  0.81800 0.27955 1.80905
H13 H  0.69192 0.26825 1.94969
H14 H  0.58577 0.36581 2.18806
H15 H  0.72963 0.69410 1.43336
H16 H  0.60598 0.59691 1.90340
H17 H  0.37294 0.53366 2.27357
O18 O  0.32818 0.55605 2.25446
H19 H  0.36183 0.49588 1.93377
Cl20 Cl 0.53801 0.78187 2.77439
data_23_E-808.259_____d_____1.58
#  no.  38             rank   23 energy -808.259     density         1.58
_symmetry_cell_setting        orthorhombic
_symmetry_space_group_name_H-M  'P n a 21'
_symmetry_Int_Tables_number  33
loop_
_symmetry_equiv_pos_site_id
_symmetry_equiv_pos_as_xyz
1 x,y,z
2 -x,-y,1/2+z
3 1/2+x,1/2-y,z
4 1/2-x,1/2+y,1/2+z
_cell_length_a      9.081
_cell_length_b      22.171
_cell_length_c      4.183
_cell_angle_alpha   90.0
_cell_angle_beta    90.0
_cell_angle_gamma   90.0
_cell_volume        842.1837
loop_
_atom_site_label
_atom_site_type_symbol
_atom_site_fract_x
_atom_site_fract_y
_atom_site_fract_z
C1 C  1.15885 0.55495 1.52664
C2 C  1.14951 0.48990 1.42348
C3 C  1.22221 0.44385 1.56173
S4 S  1.34395 0.45509 1.89136
C5 C  1.39981 0.38404 2.02334
N6 N  1.51641 0.37708 2.22678
O7 O  1.07643 0.59565 1.36350
O8 O  1.23173 0.57582 1.73971
N9 N  1.33056 0.33111 1.94524
H10 H  1.09714 0.63336 1.46260
H11 H  1.07742 0.48163 1.22079
H12 H  1.21043 0.39819 1.46998
H13 H  1.23810 0.33055 1.81330
H14 H  1.36600 0.29167 2.03444
H15 H  1.57381 0.41316 2.30338
H16 H  1.54791 0.33632 2.30539
H17 H  1.81196 0.30829 1.62211
O18 O  1.71610 0.31848 1.70755
H19 H  1.66954 0.27944 1.74540
Cl20 Cl 0.96625 0.71640 0.74519
data_24_E-808.199_____d_____1.55
#  no.  40             rank   24 energy -808.199     density         1.55
_symmetry_cell_setting        monoclinic
_symmetry_space_group_name_H-M  'P 21/c'
_symmetry_Int_Tables_number  14
loop_
_symmetry_equiv_pos_site_id
_symmetry_equiv_pos_as_xyz
1 x,y,z
2 -x,1/2+y,1/2-z
3 -x,-y,-z
4 x,1/2-y,1/2+z
_cell_length_a      4.456
_cell_length_b      16.056
_cell_length_c      12.021
_cell_angle_alpha   90.0
_cell_angle_beta    88.49099
_cell_angle_gamma   90.0
_cell_volume        859.7506
loop_
_atom_site_label
_atom_site_type_symbol
_atom_site_fract_x
_atom_site_fract_y
_atom_site_fract_z
C1 C  1.04447 0.05934 1.31350
C2 C  1.16671 0.07078 1.42827
C3 C  1.04732 0.12094 1.50753
S4 S  0.72197 0.18275 1.48436
C5 C  0.61973 0.22961 1.61070
N6 N  0.41985 0.29417 1.61622
O7 O  1.19021 0.00530 1.24419
O8 O  0.82960 0.09279 1.27468
N9 N  0.72025 0.20455 1.71219
H10 H  1.08099 0.00679 1.17723
H11 H  1.36700 0.03464 1.44462
H12 H  1.15175 0.12626 1.58800
H13 H  0.85359 0.15452 1.71992
H14 H  0.64813 0.23287 1.78236
H15 H  0.32842 0.31669 1.54665
H16 H  0.35855 0.32072 1.68888
H17 H  0.66966 1.00565 1.08001
O18 O  0.73889 1.05932 1.05320
H19 H  0.81285 1.04808 0.97752
Cl20 Cl 0.77540 0.64323 1.64236
data_25_E-808.184_____d_____1.56
#  no.  42             rank   25 energy -808.184     density         1.56
_symmetry_cell_setting        orthorhombic
_symmetry_space_group_name_H-M  'P 21 21 21'
_symmetry_Int_Tables_number  19
loop_
_symmetry_equiv_pos_site_id
_symmetry_equiv_pos_as_xyz
1 x,y,z
2 1/2-x,-y,1/2+z
3 -x,1/2+y,1/2-z
4 1/2+x,1/2-y,-z
_cell_length_a      9.63
_cell_length_b      4.125
_cell_length_c      21.543
_cell_angle_alpha   90.0
_cell_angle_beta    90.0
_cell_angle_gamma   90.0
_cell_volume        855.76874
loop_
_atom_site_label
_atom_site_type_symbol
_atom_site_fract_x
_atom_site_fract_y
_atom_site_fract_z
C1 C  0.66076 1.44154 0.80151
C2 C  0.64881 1.51022 0.73298
C3 C  0.72160 1.35875 0.68819
S4 S  0.84645 1.05207 0.70553
C5 C  0.90324 0.89127 0.63506
N6 N  1.01931 0.70138 0.63142
O7 O  0.57804 1.61376 0.84038
O8 O  0.73597 1.24943 0.82667
N9 N  0.83572 0.93150 0.57956
H10 H  0.60059 1.53681 0.88080
H11 H  0.57465 1.69854 0.72092
H12 H  0.70770 1.42560 0.63974
H13 H  0.74461 1.04934 0.57678
H14 H  0.87191 0.82690 0.54074
H15 H  1.07565 0.65208 0.66965
H16 H  1.05147 0.60615 0.59105
H17 H  0.71947 1.41361 0.46328
O18 O  0.72549 1.23468 0.43435
H19 H  0.82104 1.15864 0.43850
Cl20 Cl 0.46534 2.25082 0.96452
data_26_E-808.107_____d_____1.61
#  no.  45             rank   26 energy -808.107     density         1.61
_symmetry_cell_setting        orthorhombic
_symmetry_space_group_name_H-M  'P 21 21 21'
_symmetry_Int_Tables_number  19
loop_
_symmetry_equiv_pos_site_id
_symmetry_equiv_pos_as_xyz
1 x,y,z
2 1/2-x,-y,1/2+z
3 -x,1/2+y,1/2-z
4 1/2+x,1/2-y,-z
_cell_length_a      22.426
_cell_length_b      4.047
_cell_length_c      9.14
_cell_angle_alpha   90.0
_cell_angle_beta    90.0
_cell_angle_gamma   90.0
_cell_volume        829.5284
loop_
_atom_site_label
_atom_site_type_symbol
_atom_site_fract_x
_atom_site_fract_y
_atom_site_fract_z
C1 C  0.81228 0.67175 0.62572
C2 C  0.76226 0.66997 0.51549
C3 C  0.71092 0.83990 0.52849
S4 S  0.69530 1.09151 0.68422
C5 C  0.62860 1.29917 0.64960
N6 N  0.59790 1.45645 0.75846
O7 O  0.86144 0.48959 0.59445
O8 O  0.81419 0.81713 0.74038
N9 N  0.60326 1.33055 0.51380
H10 H  0.88734 0.52224 0.67568
H11 H  0.77012 0.51600 0.42000
H12 H  0.67676 0.82207 0.44435
H13 H  0.62340 1.24336 0.42350
H14 H  0.56542 1.45942 0.50028
H15 H  0.61305 1.45336 0.86217
H16 H  0.55982 1.57863 0.73861
H17 H  0.48819 1.39795 0.16700
O18 O  0.44630 1.38441 0.19178
H19 H  0.44582 1.39325 0.29851
Cl20 Cl 0.53752 0.96253 0.94700
data_27_E-808.012_____d_____1.61
#  no.  47             rank   27 energy -808.012     density         1.61
_symmetry_cell_setting        monoclinic
_symmetry_space_group_name_H-M  'P 21'
_symmetry_Int_Tables_number  4
loop_
_symmetry_equiv_pos_site_id
_symmetry_equiv_pos_as_xyz
1 x,y,z
2 -x,1/2+y,-z
_cell_length_a      9.047
_cell_length_b      4.26
_cell_length_c      11.934
_cell_angle_alpha   90.0
_cell_angle_beta    115.573
_cell_angle_gamma   90.0
_cell_volume        414.88156
loop_
_atom_site_label
_atom_site_type_symbol
_atom_site_fract_x
_atom_site_fract_y
_atom_site_fract_z
C1 C  0.89069 1.17037 1.09550
C2 C  0.82301 1.10900 0.95784
C3 C  0.70024 1.27112 0.86939
S4 S  0.59838 1.58510 0.90644
C5 C  0.46375 1.75629 0.76667
N6 N  0.34316 1.95819 0.76084
O7 O  1.01652 0.98723 1.17195
O8 O  0.84631 1.36515 1.14731
N9 N  0.47091 1.71243 0.65531
H10 H  1.04128 1.06105 1.25340
H11 H  0.88130 0.91673 0.93227
H12 H  0.65754 1.20922 0.77194
H13 H  0.56026 1.58465 0.64882
H14 H  0.39210 1.82298 0.57842
H15 H  0.32856 2.01081 0.83772
H16 H  0.26655 2.05922 0.68079
H17 H  1.01954 1.52619 0.57013
O18 O  1.05741 1.33857 0.62021
H19 H  0.95672 1.22891 0.60770
Cl20 Cl 0.26767 1.29693 0.44123
data_28_E-807.966_____d_____1.54
#  no.  51             rank   28 energy -807.966     density         1.54
_symmetry_cell_setting        monoclinic
_symmetry_space_group_name_H-M  'P 21/c'
_symmetry_Int_Tables_number  14
loop_
_symmetry_equiv_pos_site_id
_symmetry_equiv_pos_as_xyz
1 x,y,z
2 -x,1/2+y,1/2-z
3 -x,-y,-z
4 x,1/2-y,1/2+z
_cell_length_a      10.403
_cell_length_b      7.246
_cell_length_c      11.472
_cell_angle_alpha   90.0
_cell_angle_beta    89.05001
_cell_angle_gamma   90.0
_cell_volume        864.6421
loop_
_atom_site_label
_atom_site_type_symbol
_atom_site_fract_x
_atom_site_fract_y
_atom_site_fract_z
C1 C  1.16150 0.50137 0.14069
C2 C  1.03126 0.41704 0.12038
C3 C  0.93240 0.41796 0.19760
S4 S  0.94532 0.52023 0.33846
C5 C  0.79306 0.51307 0.40436
N6 N  0.77564 0.54435 0.52108
O7 O  1.24992 0.49041 0.05272
O8 O  1.19779 0.57873 0.22686
N9 N  0.68122 0.48265 0.34578
H10 H  1.32421 0.55025 0.08191
H11 H  1.02073 0.35178 0.03578
H12 H  0.84179 0.35206 0.17639
H13 H  0.68040 0.46904 0.25863
H14 H  0.59606 0.48414 0.38819
H15 H  0.85125 0.57097 0.57213
H16 H  0.68805 0.54201 0.55900
H17 H  1.54537 0.27358 0.68020
O18 O  1.59819 0.26653 0.61011
H19 H  1.55410 0.17651 0.56168
Cl20 Cl 1.42453 0.20539 0.36384
data_29_E-807.274_____d_____1.59
#  no.  54             rank   29 energy -807.274     density         1.59
_symmetry_cell_setting        monoclinic
_symmetry_space_group_name_H-M  'P 21/c'
_symmetry_Int_Tables_number  14
loop_
_symmetry_equiv_pos_site_id
_symmetry_equiv_pos_as_xyz
1 x,y,z
2 -x,1/2+y,1/2-z
3 -x,-y,-z
4 x,1/2-y,1/2+z
_cell_length_a      13.631
_cell_length_b      8.102
_cell_length_c      8.132
_cell_angle_alpha   90.0
_cell_angle_beta    68.649
_cell_angle_gamma   90.0
_cell_volume        836.44696
loop_
_atom_site_label
_atom_site_type_symbol
_atom_site_fract_x
_atom_site_fract_y
_atom_site_fract_z
C1 C  1.39158 1.10668 0.84282
C2 C  1.44277 1.21630 0.93833
C3 C  1.54320 1.20324 0.92862
S4 S  1.62974 1.04760 0.79916
C5 C  1.75446 1.08661 0.80427
N6 N  1.83304 0.97140 0.74991
O7 O  1.28978 1.13843 0.86534
O8 O  1.43033 0.99211 0.74718
N9 N  1.78424 1.23341 0.85591
H10 H  1.27217 1.05752 0.79579
H11 H  1.39174 1.31132 1.01995
H12 H  1.57369 1.28655 1.00350
H13 H  1.73562 1.33124 0.88850
H14 H  1.85798 1.24969 0.85233
H15 H  1.82015 0.85998 0.70670
H16 H  1.90512 0.99407 0.75117
H17 H  0.99260 0.75777 0.43685
O18 O  1.04134 0.70516 0.48210
H19 H  0.99870 0.62203 0.56398
Cl20 Cl 1.14580 0.41563 0.14702
data_30_E-807.265_____d_____1.54
#  no.  57             rank   30 energy -807.265     density         1.54
_symmetry_cell_setting        orthorhombic
_symmetry_space_group_name_H-M  'P n a 21'
_symmetry_Int_Tables_number  33
loop_
_symmetry_equiv_pos_site_id
_symmetry_equiv_pos_as_xyz
1 x,y,z
2 -x,-y,1/2+z
3 1/2+x,1/2-y,z
4 1/2-x,1/2+y,1/2+z
_cell_length_a      5.906
_cell_length_b      14.487
_cell_length_c      10.098
_cell_angle_alpha   90.0
_cell_angle_beta    90.0
_cell_angle_gamma   90.0
_cell_volume        863.9871
loop_
_atom_site_label
_atom_site_type_symbol
_atom_site_fract_x
_atom_site_fract_y
_atom_site_fract_z
C1 C  2.01164 0.20153 0.75170
C2 C  2.03480 0.18991 0.60393
C3 C  2.02842 0.25907 0.51495
S4 S  1.98690 0.37636 0.56333
C5 C  2.01865 0.44432 0.42192
N6 N  1.95079 0.53453 0.41925
O7 O  2.02525 0.12442 0.82752
O8 O  1.98187 0.27198 0.81224
N9 N  2.11816 0.41482 0.30679
H10 H  2.00690 0.14574 0.91603
H11 H  2.05784 0.11909 0.57110
H12 H  2.04416 0.24455 0.40966
H13 H  2.18747 0.35170 0.29899
H14 H  2.13604 0.45784 0.22959
H15 H  1.87864 0.56369 0.49934
H16 H  1.97077 0.57401 0.33847
H17 H  0.84641 0.31494 0.09401
O18 O  1.00181 0.29376 0.09348
H19 H  0.99021 0.22834 0.07130
Cl20 Cl 1.04391 0.06651 0.14752
data_31_E-807.209_____d_____1.57
#  no.  60             rank   31 energy -807.209     density         1.57
_symmetry_cell_setting        monoclinic
_symmetry_space_group_name_H-M  'P 21/c'
_symmetry_Int_Tables_number  14
loop_
_symmetry_equiv_pos_site_id
_symmetry_equiv_pos_as_xyz
1 x,y,z
2 -x,1/2+y,1/2-z
3 -x,-y,-z
4 x,1/2-y,1/2+z
_cell_length_a      10.0
_cell_length_b      7.348
_cell_length_c      11.587
_cell_angle_alpha   90.0
_cell_angle_beta    85.502
_cell_angle_gamma   90.0
_cell_volume        848.79047
loop_
_atom_site_label
_atom_site_type_symbol
_atom_site_fract_x
_atom_site_fract_y
_atom_site_fract_z
C1 C  0.67784 1.39050 1.86709
C2 C  0.64170 1.39604 1.99586
C3 C  0.53450 1.31363 2.05067
S4 S  0.41771 1.18627 1.97427
C5 C  0.30529 1.08387 2.07726
N6 N  0.18753 1.00901 2.04779
O7 O  0.79076 1.47916 1.82617
O8 O  0.61797 1.31595 1.79444
N9 N  0.32706 1.06500 2.19201
H10 H  0.79607 1.46006 1.74469
H11 H  0.71013 1.47430 2.04478
H12 H  0.51490 1.32610 2.14402
H13 H  0.41352 1.10439 2.22307
H14 H  0.25980 1.00113 2.24670
H15 H  0.16247 1.01280 1.96532
H16 H  0.12329 0.94855 2.10665
H17 H  0.04041 1.64724 0.91776
O18 O  0.10082 1.73159 0.87609
H19 H  0.05468 1.76350 0.80771
Cl20 Cl 0.08413 1.25999 1.85763
data_32_E-807.185_____d_____1.53
#  no.  62             rank   32 energy -807.185     density         1.53
_symmetry_cell_setting        triclinic
_symmetry_space_group_name_H-M  'P -1'
_symmetry_Int_Tables_number  2
loop_
_symmetry_equiv_pos_site_id
_symmetry_equiv_pos_as_xyz
1 x,y,z
2 -x,-y,-z
_cell_length_a      6.727
_cell_length_b      12.578
_cell_length_c      5.552
_cell_angle_alpha   74.555
_cell_angle_beta    100.777
_cell_angle_gamma   104.004005
_cell_volume        435.55655
loop_
_atom_site_label
_atom_site_type_symbol
_atom_site_fract_x
_atom_site_fract_y
_atom_site_fract_z
C1 C  0.85792 1.12027 1.29823
C2 C  0.83504 1.05661 1.56647
C3 C  0.71437 0.95420 1.63561
S4 S  0.55989 0.88027 1.40959
C5 C  0.44967 0.74675 1.57494
N6 N  0.28974 0.67823 1.46350
O7 O  0.98870 1.22216 1.26186
O8 O  0.77307 1.09161 1.10823
N9 N  0.51668 0.69936 1.82010
H10 H  0.98178 1.24833 1.08367
H11 H  0.92549 1.09996 1.70879
H12 H  0.70504 0.91459 1.83396
H13 H  0.64117 0.73844 1.91776
H14 H  0.44977 0.62107 1.90351
H15 H  0.23054 0.70406 1.28239
H16 H  0.22735 0.60101 1.55747
H17 H  0.12853 0.45985 1.10380
O18 O  0.24114 0.51786 1.15142
H19 H  0.30323 0.48128 1.31670
Cl20 Cl 0.17319 0.35906 0.72773
data_33_E-807.112_____d_____1.55
#  no.  67             rank   33 energy -807.112     density         1.55
_symmetry_cell_setting        triclinic
_symmetry_space_group_name_H-M  'P -1'
_symmetry_Int_Tables_number  2
loop_
_symmetry_equiv_pos_site_id
_symmetry_equiv_pos_as_xyz
1 x,y,z
2 -x,-y,-z
_cell_length_a      11.298
_cell_length_b      4.4599996
_cell_length_c      9.185
_cell_angle_alpha   86.184
_cell_angle_beta    92.951004
_cell_angle_gamma   111.568
_cell_volume        429.28137
loop_
_atom_site_label
_atom_site_type_symbol
_atom_site_fract_x
_atom_site_fract_y
_atom_site_fract_z
C1 C  0.43146 1.66672 1.82315
C2 C  0.56641 1.71038 1.87053
C3 C  0.64300 1.59074 1.80627
S4 S  0.59368 1.34982 1.65080
C5 C  0.72722 1.29036 1.59136
N6 N  0.85032 1.47306 1.63016
O7 O  0.36891 1.47229 1.71452
O8 O  0.37156 1.79978 1.87910
N9 N  0.71671 1.05856 1.49602
H10 H  0.28702 1.48718 1.70637
H11 H  0.60116 1.85436 1.96550
H12 H  0.73879 1.63528 1.85062
H13 H  0.63073 0.91298 1.45877
H14 H  0.79360 1.02621 1.46090
H15 H  0.87099 1.66366 1.69250
H16 H  0.92362 1.43206 1.58991
H17 H  0.93954 1.21797 0.97694
O18 O  0.86320 1.25721 0.99618
H19 H  0.87513 1.31897 1.09744
Cl20 Cl 0.05747 1.16372 1.71708
data_34_E-807.039_____d_____1.53
#  no.  68             rank   34 energy -807.039     density         1.53
_symmetry_cell_setting        monoclinic
_symmetry_space_group_name_H-M  'P 21/c'
_symmetry_Int_Tables_number  14
loop_
_symmetry_equiv_pos_site_id
_symmetry_equiv_pos_as_xyz
1 x,y,z
2 -x,1/2+y,1/2-z
3 -x,-y,-z
4 x,1/2-y,1/2+z
_cell_length_a      13.447
_cell_length_b      9.052
_cell_length_c      8.363
_cell_angle_alpha   90.0
_cell_angle_beta    58.798
_cell_angle_gamma   90.0
_cell_volume        870.7109
loop_
_atom_site_label
_atom_site_type_symbol
_atom_site_fract_x
_atom_site_fract_y
_atom_site_fract_z
C1 C  0.60659 1.37216 0.07778
C2 C  0.48628 1.43764 0.16753
C3 C  0.39157 1.36665 0.19126
S4 S  0.39822 1.18118 0.11388
C5 C  0.25608 1.12509 0.19206
N6 N  0.23304 1.00106 0.12350
O7 O  0.69219 1.45855 0.06737
O8 O  0.63701 1.25046 0.01273
N9 N  0.15872 1.19564 0.32898
H10 H  0.76013 1.39860 0.00740
H11 H  0.47956 1.55117 0.21438
H12 H  0.30798 1.42270 0.25581
H13 H  0.16416 1.28286 0.39841
H14 H  0.07912 1.15615 0.37095
H15 H  0.29831 0.93955 0.02433
H16 H  0.15139 0.96781 0.16947
H17 H  0.12187 1.73318 0.99561
O18 O  0.16784 1.77598 0.87219
H19 H  0.11079 1.82620 0.85253
Cl20 Cl 0.95444 0.95624 0.28330
data_35_E-807.014_____d_____1.60
#  no.  70             rank   35 energy -807.014     density         1.60
_symmetry_cell_setting        orthorhombic
_symmetry_space_group_name_H-M  'P 21 21 21'
_symmetry_Int_Tables_number  19
loop_
_symmetry_equiv_pos_site_id
_symmetry_equiv_pos_as_xyz
1 x,y,z
2 1/2-x,-y,1/2+z
3 -x,1/2+y,1/2-z
4 1/2+x,1/2-y,-z
_cell_length_a      11.587
_cell_length_b      4.069
_cell_length_c      17.672
_cell_angle_alpha   90.0
_cell_angle_beta    90.0
_cell_angle_gamma   90.0
_cell_volume        833.1907
loop_
_atom_site_label
_atom_site_type_symbol
_atom_site_fract_x
_atom_site_fract_y
_atom_site_fract_z
C1 C  0.85198 0.85851 0.69637
C2 C  0.96737 0.72356 0.67207
C3 C  1.02958 0.83358 0.61292
S4 S  0.97999 1.15986 0.55377
C5 C  1.09123 1.25390 0.49086
N6 N  1.07266 1.44324 0.42812
O7 O  0.80160 0.72178 0.75811
O8 O  0.79768 1.07659 0.66735
N9 N  1.20378 1.15817 0.50016
H10 H  0.73094 0.83817 0.76414
H11 H  0.99942 0.52193 0.70649
H12 H  1.11173 0.71978 0.59874
H13 H  1.22984 1.03521 0.54642
H14 H  1.26453 1.22609 0.46281
H15 H  0.99336 1.53101 0.41647
H16 H  1.13669 1.50022 0.39224
H17 H  1.01052 2.02162 0.28318
O18 O  1.09296 2.02751 0.29187
H19 H  1.12556 2.06922 0.24184
Cl20 Cl 0.15971 1.39229 0.11470
data_36_E-806.443_____d_____1.59
#  no.  72             rank   36 energy -806.443     density         1.59
_symmetry_cell_setting        triclinic
_symmetry_space_group_name_H-M  'P -1'
_symmetry_Int_Tables_number  2
loop_
_symmetry_equiv_pos_site_id
_symmetry_equiv_pos_as_xyz
1 x,y,z
2 -x,-y,-z
_cell_length_a      9.318
_cell_length_b      4.764
_cell_length_c      12.093
_cell_angle_alpha   61.660995
_cell_angle_beta    74.67
_cell_angle_gamma   62.973
_cell_volume        420.0736
loop_
_atom_site_label
_atom_site_type_symbol
_atom_site_fract_x
_atom_site_fract_y
_atom_site_fract_z
C1 C  1.84950 0.38792 1.07840
C2 C  1.83206 0.50797 0.94082
C3 C  1.74552 0.83103 0.86176
S4 S  1.63251 1.17709 0.91033
C5 C  1.56080 1.55475 0.77540
N6 N  1.62076 1.58893 0.65522
O7 O  1.76514 0.59622 1.13992
O8 O  1.93814 0.10150 1.14139
N9 N  1.44093 1.85042 0.78215
H10 H  1.79768 0.46065 1.22393
H11 H  1.89800 0.30648 0.90635
H12 H  1.74032 0.88830 0.76409
H13 H  1.38951 1.85603 0.86592
H14 H  1.40064 2.06842 0.70456
H15 H  1.71572 1.39669 0.63819
H16 H  1.57696 1.81535 0.58120
H17 H  1.05678 1.26623 0.60571
O18 O  0.98605 1.43400 0.64000
H19 H  1.02038 1.62789 0.59268
Cl20 Cl 1.27172 0.77468 0.54782
data_37_E-805.964_____d_____1.54
#  no.  75             rank   37 energy -805.964     density         1.54
_symmetry_cell_setting        monoclinic
_symmetry_space_group_name_H-M  'C 2/c'
_symmetry_Int_Tables_number  15
loop_
_symmetry_equiv_pos_site_id
_symmetry_equiv_pos_as_xyz
1 x,y,z
2 -x,y,1/2-z
3 -x,-y,-z
4 x,-y,1/2+z
5 1/2+x,1/2+y,z
6 1/2-x,1/2+y,1/2-z
7 1/2-x,1/2-y,-z
8 1/2+x,1/2-y,1/2+z
_cell_length_a      7.978
_cell_length_b      21.253
_cell_length_c      10.204
_cell_angle_alpha   90.0
_cell_angle_beta    93.217
_cell_angle_gamma   90.0
_cell_volume        1727.4276
loop_
_atom_site_label
_atom_site_type_symbol
_atom_site_fract_x
_atom_site_fract_y
_atom_site_fract_z
C1 C  0.14672 0.46984 1.33992
C2 C  0.16409 0.54044 1.34821
C3 C  0.24696 0.57729 1.26604
S4 S  0.35459 0.54680 1.13109
C5 C  0.42091 0.61096 1.04078
N6 N  0.35824 0.67073 1.05056
O7 O  0.22827 0.43515 1.25191
O8 O  0.06066 0.44030 1.41092
N9 N  0.53852 0.60471 0.94921
H10 H  0.19645 0.39278 1.26689
H11 H  0.10139 0.56149 1.42929
H12 H  0.25259 0.62789 1.28199
H13 H  0.59146 0.56265 0.93263
H14 H  0.57562 0.64152 0.89651
H15 H  0.26386 0.68061 1.10848
H16 H  0.39871 0.70557 0.99389
H17 H  0.13124 0.28017 1.94009
O18 O  0.06796 0.31516 1.97256
H19 H  0.07172 0.30863 2.06738
Cl20 Cl 0.24626 0.22080 1.72821
data_38_E-805.865_____d_____1.58
#  no.  76             rank   38 energy -805.865     density         1.58
_symmetry_cell_setting        monoclinic
_symmetry_space_group_name_H-M  'P 21'
_symmetry_Int_Tables_number  4
loop_
_symmetry_equiv_pos_site_id
_symmetry_equiv_pos_as_xyz
1 x,y,z
2 -x,1/2+y,-z
_cell_length_a      10.806
_cell_length_b      4.182
_cell_length_c      9.866
_cell_angle_alpha   90.0
_cell_angle_beta    71.41999
_cell_angle_gamma   90.0
_cell_volume        422.61346
loop_
_atom_site_label
_atom_site_type_symbol
_atom_site_fract_x
_atom_site_fract_y
_atom_site_fract_z
C1 C  1.09010 1.49203 1.75114
C2 C  0.97373 1.60970 1.87095
C3 C  0.88448 1.81963 1.85608
S4 S  0.89523 1.99232 1.68728
C5 C  0.75356 2.21575 1.71093
N6 N  0.74363 2.43132 1.61072
O7 O  1.16961 1.27632 1.78450
O8 O  1.12217 1.56677 1.62705
N9 N  0.64230 2.18690 1.82604
H10 H  1.23591 1.23275 1.69633
H11 H  0.96518 1.51158 1.97555
H12 H  0.80396 1.89473 1.94865
H13 H  0.63449 2.02270 1.90269
H14 H  0.56274 2.31735 1.83214
H15 H  0.81906 2.46785 1.52078
H16 H  0.66185 2.55794 1.62344
H17 H  0.60110 0.94274 1.37613
O18 O  0.60785 0.89503 1.46950
H19 H  0.52160 0.94720 1.53542
Cl20 Cl 0.40087 0.81703 0.84018
data_39_E-805.392_____d_____1.62
#  no.  77             rank   39 energy -805.392     density         1.62
_symmetry_cell_setting        monoclinic
_symmetry_space_group_name_H-M  'C 2/c'
_symmetry_Int_Tables_number  15
loop_
_symmetry_equiv_pos_site_id
_symmetry_equiv_pos_as_xyz
1 x,y,z
2 -x,y,1/2-z
3 -x,-y,-z
4 x,-y,1/2+z
5 1/2+x,1/2+y,z
6 1/2-x,1/2+y,1/2-z
7 1/2-x,1/2-y,-z
8 1/2+x,1/2-y,1/2+z
_cell_length_a      24.78
_cell_length_b      6.229
_cell_length_c      12.431
_cell_angle_alpha   90.0
_cell_angle_beta    120.703
_cell_angle_gamma   90.0
_cell_volume        1649.818
loop_
_atom_site_label
_atom_site_type_symbol
_atom_site_fract_x
_atom_site_fract_y
_atom_site_fract_z
C1 C  1.05983 1.79739 0.63576
C2 C  0.99017 1.81247 0.58482
C3 C  0.94533 1.77016 0.46587
S4 S  0.96392 1.69182 0.35041
C5 C  0.89354 1.62625 0.21502
N6 N  0.88988 1.60382 0.10207
O7 O  1.09865 1.84282 0.75872
O8 O  1.08595 1.74928 0.58003
N9 N  0.83827 1.58586 0.21148
H10 H  1.13985 1.82466 0.77248
H11 H  0.97729 1.86214 0.65256
H12 H  0.89599 1.78723 0.43643
H13 H  0.83576 1.58421 0.28964
H14 H  0.79957 1.54422 0.13105
H15 H  0.92802 1.62664 0.09442
H16 H  0.84960 1.56418 0.02430
H17 H  0.19439 1.08384 0.50524
O18 O  0.16904 1.01269 0.53330
H19 H  0.19965 0.95603 0.61553
Cl20 Cl 0.75291 1.99103 0.63328
data_40_E-805.197_____d_____1.59
#  no.  78             rank   40 energy -805.197     density         1.59
_symmetry_cell_setting        monoclinic
_symmetry_space_group_name_H-M  'P 21'
_symmetry_Int_Tables_number  4
loop_
_symmetry_equiv_pos_site_id
_symmetry_equiv_pos_as_xyz
1 x,y,z
2 -x,1/2+y,-z
_cell_length_a      14.304
_cell_length_b      4.214
_cell_length_c      10.304
_cell_angle_alpha   90.0
_cell_angle_beta    137.481
_cell_angle_gamma   90.0
_cell_volume        419.7574
loop_
_atom_site_label
_atom_site_type_symbol
_atom_site_fract_x
_atom_site_fract_y
_atom_site_fract_z
C1 C  1.11094 0.55310 1.45586
C2 C  1.13146 0.35838 1.59822
C3 C  1.22534 0.41377 1.78825
S4 S  1.34524 0.73553 1.90470
C5 C  1.43139 0.74573 2.14154
N6 N  1.38560 0.59746 2.20505
O7 O  1.19647 0.79586 1.51136
O8 O  1.01846 0.50374 1.28585
N9 N  1.55050 0.91590 2.28006
H10 H  1.16144 0.87776 1.39611
H11 H  1.06135 0.15781 1.53493
H12 H  1.23180 0.25556 1.87811
H13 H  1.59250 1.03767 2.24875
H14 H  1.59940 0.92385 2.41592
H15 H  1.29488 0.48110 2.11463
H16 H  1.43806 0.61746 2.34240
H17 H  0.89341 0.07028 0.91114
O18 O  0.94307 0.03672 1.04234
H19 H  1.03966 0.07380 1.11809
Cl20 Cl 1.69440 0.53697 1.65431
data_41_E-805.177_____d_____1.59
#  no.  79             rank   41 energy -805.177     density         1.59
_symmetry_cell_setting        triclinic
_symmetry_space_group_name_H-M  'P -1'
_symmetry_Int_Tables_number  2
loop_
_symmetry_equiv_pos_site_id
_symmetry_equiv_pos_as_xyz
1 x,y,z
2 -x,-y,-z
_cell_length_a      4.309
_cell_length_b      12.325
_cell_length_c      9.306
_cell_angle_alpha   114.65599
_cell_angle_beta    93.702
_cell_angle_gamma   70.019
_cell_volume        420.36737
loop_
_atom_site_label
_atom_site_type_symbol
_atom_site_fract_x
_atom_site_fract_y
_atom_site_fract_z
C1 C  0.40876 1.37519 1.23595
C2 C  0.33597 1.50742 1.36604
C3 C  0.43539 1.59764 1.35916
S4 S  0.67749 1.56936 1.19029
C5 C  0.71602 1.71355 1.22050
N6 N  0.94314 1.71896 1.13002
O7 O  0.28546 1.29650 1.26151
O8 O  0.56578 1.32955 1.10967
N9 N  0.52037 1.83018 1.33041
H10 H  0.35692 1.21915 1.16764
H11 H  0.19186 1.52723 1.47135
H12 H  0.37498 1.69046 1.45931
H13 H  0.33101 1.83959 1.39750
H14 H  0.54972 1.91019 1.33987
H15 H  1.09632 1.63889 1.04402
H16 H  0.96371 1.80186 1.14617
H17 H  0.86939 0.92255 0.92480
O18 O  0.82497 0.91214 1.01801
H19 H  0.71497 0.99902 1.09700
Cl20 Cl 0.90594 1.90712 1.64512
data_42_E-805.148_____d_____1.57
#  no.  80             rank   42 energy -805.148     density         1.57
_symmetry_cell_setting        monoclinic
_symmetry_space_group_name_H-M  'P 21/c'
_symmetry_Int_Tables_number  14
loop_
_symmetry_equiv_pos_site_id
_symmetry_equiv_pos_as_xyz
1 x,y,z
2 -x,1/2+y,1/2-z
3 -x,-y,-z
4 x,1/2-y,1/2+z
_cell_length_a      4.845
_cell_length_b      8.981
_cell_length_c      19.999
_cell_angle_alpha   90.0
_cell_angle_beta    102.789
_cell_angle_gamma   90.0
_cell_volume        848.62695
loop_
_atom_site_label
_atom_site_type_symbol
_atom_site_fract_x
_atom_site_fract_y
_atom_site_fract_z
C1 C  1.05273 0.42171 0.30370
C2 C  1.17115 0.30653 0.26286
C3 C  1.30323 0.33655 0.21183
S4 S  1.35104 0.52256 0.18508
C5 C  1.56095 0.51358 0.12469
N6 N  1.58709 0.63229 0.08374
O7 O  0.92932 0.37220 0.35415
O8 O  1.05363 0.55479 0.29708
N9 N  1.71980 0.39231 0.11516
H10 H  0.86914 0.45997 0.37350
H11 H  1.14265 0.19192 0.27741
H12 H  1.37997 0.24648 0.18442
H13 H  1.73225 0.30140 0.14497
H14 H  1.84144 0.39499 0.08056
H15 H  1.48280 0.72796 0.08724
H16 H  1.70973 0.62788 0.04941
H17 H  1.64055 1.46120 0.55368
O18 O  1.50611 1.46775 0.58286
H19 H  1.32240 1.45606 0.55129
Cl20 Cl 1.97076 0.25522 0.50174
data_43_E-805.146_____d_____1.56
#  no.  81             rank   43 energy -805.146     density         1.56
_symmetry_cell_setting        monoclinic
_symmetry_space_group_name_H-M  'P 21/c'
_symmetry_Int_Tables_number  14
loop_
_symmetry_equiv_pos_site_id
_symmetry_equiv_pos_as_xyz
1 x,y,z
2 -x,1/2+y,1/2-z
3 -x,-y,-z
4 x,1/2-y,1/2+z
_cell_length_a      4.202
_cell_length_b      16.875
_cell_length_c      12.139
_cell_angle_alpha   90.0
_cell_angle_beta    96.304
_cell_angle_gamma   90.0
_cell_volume        855.5565
loop_
_atom_site_label
_atom_site_type_symbol
_atom_site_fract_x
_atom_site_fract_y
_atom_site_fract_z
C1 C  0.99224 0.06395 0.62293
C2 C  0.83292 0.08480 0.50925
C3 C  0.93419 0.14127 0.44291
S4 S  1.27784 0.20078 0.48414
C5 C  1.34994 0.25865 0.37040
N6 N  1.55273 0.32221 0.38115
O7 O  0.86104 0.00453 0.67818
O8 O  1.22584 0.09397 0.67198
N9 N  1.22182 0.24407 0.26353
H10 H  0.99325 0.00048 0.74682
H11 H  0.62062 0.05017 0.48217
H12 H  0.80291 0.15313 0.36230
H13 H  1.08472 0.19626 0.24381
H14 H  1.27789 0.27854 0.20110
H15 H  1.66381 0.33749 0.45587
H16 H  1.59691 0.35514 0.31571
H17 H  0.77792 0.52874 0.58659
O18 O  0.98479 0.55400 0.60200
H19 H  1.13755 0.51119 0.59499
Cl20 Cl 1.48142 0.61229 0.36077
data_44_E-804.917_____d_____1.54
#  no.  82             rank   44 energy -804.917     density         1.54
_symmetry_cell_setting        monoclinic
_symmetry_space_group_name_H-M  'P 21/c'
_symmetry_Int_Tables_number  14
loop_
_symmetry_equiv_pos_site_id
_symmetry_equiv_pos_as_xyz
1 x,y,z
2 -x,1/2+y,1/2-z
3 -x,-y,-z
4 x,1/2-y,1/2+z
_cell_length_a      10.629
_cell_length_b      9.636
_cell_length_c      8.49
_cell_angle_alpha   90.0
_cell_angle_beta    83.995
_cell_angle_gamma   90.0
_cell_volume        864.7831
loop_
_atom_site_label
_atom_site_type_symbol
_atom_site_fract_x
_atom_site_fract_y
_atom_site_fract_z
C1 C  0.88713 0.52959 1.34930
C2 C  0.99939 0.43738 1.30211
C3 C  1.09106 0.46429 1.18434
S4 S  1.08904 0.61651 1.06486
C5 C  1.23103 0.62064 0.94162
N6 N  1.24788 0.70713 0.81349
O7 O  0.80432 0.48772 1.47258
O8 O  0.86105 0.63788 1.29022
N9 N  1.33572 0.54338 0.96531
H10 H  0.74142 0.55836 1.48368
H11 H  1.00265 0.34295 1.37156
H12 H  1.16831 0.39128 1.15689
H13 H  1.33792 0.48218 1.06081
H14 H  1.41578 0.55251 0.89210
H15 H  1.17758 0.77008 0.78658
H16 H  1.32983 0.71063 0.74329
H17 H  1.58722 0.81166 1.95601
O18 O  1.64261 0.75896 2.01702
H19 H  1.60842 0.77476 2.12680
Cl20 Cl 1.55724 1.06640 1.21516
data_45_E-803.806_____d_____1.58
#  no.  84             rank   45 energy -803.806     density         1.58
_symmetry_cell_setting        orthorhombic
_symmetry_space_group_name_H-M  'P n a 21'
_symmetry_Int_Tables_number  33
loop_
_symmetry_equiv_pos_site_id
_symmetry_equiv_pos_as_xyz
1 x,y,z
2 -x,-y,1/2+z
3 1/2+x,1/2-y,z
4 1/2-x,1/2+y,1/2+z
_cell_length_a      5.852
_cell_length_b      14.447
_cell_length_c      10.0
_cell_angle_alpha   90.0
_cell_angle_beta    90.0
_cell_angle_gamma   90.0
_cell_volume        845.4385
loop_
_atom_site_label
_atom_site_type_symbol
_atom_site_fract_x
_atom_site_fract_y
_atom_site_fract_z
C1 C  0.99179 0.19647 0.55642
C2 C  0.96258 0.18616 0.70549
C3 C  0.95867 0.25655 0.79368
S4 S  0.99230 0.37414 0.74259
C5 C  0.94762 0.44336 0.88313
N6 N  1.00785 0.53479 0.88465
O7 O  0.98849 0.11815 0.48160
O8 O  1.01833 0.26682 0.49403
N9 N  0.84456 0.41361 0.99851
H10 H  1.00922 0.13879 0.39202
H11 H  0.94415 0.11522 0.74002
H12 H  0.93919 0.24295 0.90007
H13 H  0.77996 0.34943 1.00686
H14 H  0.81908 0.45733 1.07508
H15 H  1.08173 0.56419 0.80422
H16 H  0.98040 0.57497 0.96489
H17 H  0.27314 0.23441 1.29662
O18 O  0.37297 0.20656 1.23079
H19 H  0.44731 0.25931 1.18800
Cl20 Cl 1.10166 0.92705 0.64444
data_46_E-803.406_____d_____1.62
#  no.  85             rank   46 energy -803.406     density         1.62
_symmetry_cell_setting        triclinic
_symmetry_space_group_name_H-M  'P -1'
_symmetry_Int_Tables_number  2
loop_
_symmetry_equiv_pos_site_id
_symmetry_equiv_pos_as_xyz
1 x,y,z
2 -x,-y,-z
_cell_length_a      10.049
_cell_length_b      4.72
_cell_length_c      10.57
_cell_angle_alpha   70.061
_cell_angle_beta    111.162
_cell_angle_gamma   115.352
_cell_volume        412.0432
loop_
_atom_site_label
_atom_site_type_symbol
_atom_site_fract_x
_atom_site_fract_y
_atom_site_fract_z
C1 C  0.58191 2.21883 0.36143
C2 C  0.65672 1.99404 0.47321
C3 C  0.78849 2.08553 0.56949
S4 S  0.89454 2.49820 0.57463
C5 C  1.04516 2.50974 0.72375
N6 N  1.16534 2.78783 0.74281
O7 O  0.44774 2.08578 0.27379
O8 O  0.62706 2.50741 0.33954
N9 N  1.05285 2.25158 0.83293
H10 H  0.41951 2.26339 0.21205
H11 H  0.59574 1.74092 0.47196
H12 H  0.83555 1.90744 0.64580
H13 H  0.96716 2.03862 0.83526
H14 H  1.14105 2.27490 0.91743
H15 H  1.17006 2.99332 0.66990
H16 H  1.25141 2.79578 0.82904
H17 H  0.49867 0.67750 1.06652
O18 O  0.60571 0.78227 1.06866
H19 H  0.60644 0.89765 0.97256
Cl20 Cl 0.21862 1.49388 1.10799
data_47_E-803.265_____d_____1.60
#  no.  86             rank   47 energy -803.265     density         1.60
_symmetry_cell_setting        monoclinic
_symmetry_space_group_name_H-M  'C 2/c'
_symmetry_Int_Tables_number  15
loop_
_symmetry_equiv_pos_site_id
_symmetry_equiv_pos_as_xyz
1 x,y,z
2 -x,y,1/2-z
3 -x,-y,-z
4 x,-y,1/2+z
5 1/2+x,1/2+y,z
6 1/2-x,1/2+y,1/2-z
7 1/2-x,1/2-y,-z
8 1/2+x,1/2-y,1/2+z
_cell_length_a      8.698
_cell_length_b      8.627
_cell_length_c      22.662
_cell_angle_alpha   90.0
_cell_angle_beta    78.648994
_cell_angle_gamma   90.0
_cell_volume        1667.2411
loop_
_atom_site_label
_atom_site_type_symbol
_atom_site_fract_x
_atom_site_fract_y
_atom_site_fract_z
C1 C  0.41335 0.75798 1.06585
C2 C  0.32489 0.90702 1.06253
C3 C  0.31170 0.98040 1.01133
S4 S  0.40263 0.90833 0.93905
C5 C  0.34064 1.02478 0.88527
N6 N  0.41388 1.02128 0.82609
O7 O  0.41298 0.69835 1.12127
O8 O  0.48586 0.68363 1.02473
N9 N  0.21402 1.12253 0.89712
H10 H  0.47392 0.60619 1.11397
H11 H  0.26953 0.95487 1.10588
H12 H  0.24688 1.08867 1.01296
H13 H  0.14472 1.12842 0.93815
H14 H  0.18198 1.18419 0.86397
H15 H  0.50689 0.95161 0.81226
H16 H  0.37756 1.08705 0.79498
H17 H  0.50344 0.46023 0.80301
O18 O  0.44810 0.54692 0.82454
H19 H  0.40974 0.60538 0.79349
Cl20 Cl 0.23861 0.29858 0.76431
data_48_E-803.086_____d_____1.56
#  no.  87             rank   48 energy -803.086     density         1.56
_symmetry_cell_setting        triclinic
_symmetry_space_group_name_H-M  'P -1'
_symmetry_Int_Tables_number  2
loop_
_symmetry_equiv_pos_site_id
_symmetry_equiv_pos_as_xyz
1 x,y,z
2 -x,-y,-z
_cell_length_a      9.478
_cell_length_b      4.334
_cell_length_c      12.391
_cell_angle_alpha   106.91599
_cell_angle_beta    93.008995
_cell_angle_gamma   61.664997
_cell_volume        426.40454
loop_
_atom_site_label
_atom_site_type_symbol
_atom_site_fract_x
_atom_site_fract_y
_atom_site_fract_z
C1 C  0.20682 2.42216 0.58595
C2 C  0.17317 2.44454 0.46739
C3 C  0.23715 2.15793 0.37205
S4 S  0.37587 1.70386 0.37514
C5 C  0.41282 1.41026 0.23701
N6 N  0.53858 1.05926 0.20613
O7 O  0.13022 2.73762 0.67293
O8 O  0.29492 2.15445 0.61384
N9 N  0.31862 1.49990 0.15157
H10 H  0.16665 2.66770 0.73943
H11 H  0.09040 2.71845 0.46252
H12 H  0.20770 2.19878 0.28952
H13 H  0.21702 1.74167 0.16532
H14 H  0.34407 1.31605 0.07432
H15 H  0.61405 0.96294 0.26284
H16 H  0.55921 0.88874 0.12703
H17 H  0.92862 1.78211 0.15337
O18 O  1.00233 1.54694 0.16397
H19 H  0.99633 1.36761 0.09731
Cl20 Cl 0.74107 2.22277 1.05461
data_49_E-803.048_____d_____1.54
#  no.  88             rank   49 energy -803.048     density         1.54
_symmetry_cell_setting        orthorhombic
_symmetry_space_group_name_H-M  'P n a 21'
_symmetry_Int_Tables_number  33
loop_
_symmetry_equiv_pos_site_id
_symmetry_equiv_pos_as_xyz
1 x,y,z
2 -x,-y,1/2+z
3 1/2+x,1/2-y,z
4 1/2-x,1/2+y,1/2+z
_cell_length_a      11.422
_cell_length_b      18.212
_cell_length_c      4.172
_cell_angle_alpha   90.0
_cell_angle_beta    90.0
_cell_angle_gamma   90.0
_cell_volume        867.8488
loop_
_atom_site_label
_atom_site_type_symbol
_atom_site_fract_x
_atom_site_fract_y
_atom_site_fract_z
C1 C  0.92601 0.40144 0.73294
C2 C  1.04689 0.43419 0.70709
C3 C  1.14433 0.40563 0.83911
S4 S  1.14110 0.32346 1.07207
C5 C  1.28570 0.30052 1.16215
N6 N  1.31237 0.24974 1.39222
O7 O  0.83746 0.43685 0.58105
O8 O  0.89745 0.34674 0.87428
N9 N  1.38150 0.32875 1.00716
H10 H  0.76964 0.40821 0.62517
H11 H  1.05162 0.48477 0.56949
H12 H  1.22817 0.43325 0.81163
H13 H  1.37322 0.36317 0.82027
H14 H  1.46259 0.31219 1.06515
H15 H  1.24846 0.22471 1.51757
H16 H  1.39541 0.23595 1.44242
H17 H  1.44082 0.49338 0.40293
O18 O  1.36517 0.49817 0.50525
H19 H  1.36170 0.54971 0.56871
Cl20 Cl 1.57915 0.35642 0.51502
data_50_E-802.769_____d_____1.53
#  no.  89             rank   50 energy -802.769     density         1.53
_symmetry_cell_setting        monoclinic
_symmetry_space_group_name_H-M  'C c'
_symmetry_Int_Tables_number  9
loop_
_symmetry_equiv_pos_site_id
_symmetry_equiv_pos_as_xyz
1 x,y,z
2 x,-y,1/2+z
3 1/2+x,1/2+y,z
4 1/2+x,1/2-y,1/2+z
_cell_length_a      11.935
_cell_length_b      12.309
_cell_length_c      6.031
_cell_angle_alpha   90.0
_cell_angle_beta    99.88601
_cell_angle_gamma   90.0
_cell_volume        872.8457
loop_
_atom_site_label
_atom_site_type_symbol
_atom_site_fract_x
_atom_site_fract_y
_atom_site_fract_z
C1 C  1.27813 1.57934 0.67462
C2 C  1.15672 1.60341 0.56954
C3 C  1.07688 1.52802 0.49852
S4 S  1.10719 1.38601 0.51819
C5 C  0.97897 1.31723 0.43610
N6 N  0.97604 1.20874 0.38685
O7 O  1.34722 1.66520 0.73987
O8 O  1.32252 1.49181 0.70860
N9 N  0.87369 1.36392 0.42196
H10 H  1.41878 1.63381 0.80079
H11 H  1.13584 1.68929 0.55288
H12 H  0.99133 1.55242 0.42219
H13 H  0.86435 1.44152 0.46720
H14 H  0.80281 1.31949 0.37838
H15 H  1.04862 1.16604 0.39525
H16 H  0.90240 1.16877 0.34162
H17 H  2.12981 0.93547 0.54087
O18 O  2.06685 0.90583 0.43567
H19 H  2.06586 0.94893 0.29948
Cl20 Cl 1.24805 1.12502 0.44966
data_51_E-802.735_____d_____1.55
#  no.  90             rank   51 energy -802.735     density         1.55
_symmetry_cell_setting        orthorhombic
_symmetry_space_group_name_H-M  'P n a 21'
_symmetry_Int_Tables_number  33
loop_
_symmetry_equiv_pos_site_id
_symmetry_equiv_pos_as_xyz
1 x,y,z
2 -x,-y,1/2+z
3 1/2+x,1/2-y,z
4 1/2-x,1/2+y,1/2+z
_cell_length_a      11.2
_cell_length_b      16.772
_cell_length_c      4.573
_cell_angle_alpha   90.0
_cell_angle_beta    90.0
_cell_angle_gamma   90.0
_cell_volume        859.02155
loop_
_atom_site_label
_atom_site_type_symbol
_atom_site_fract_x
_atom_site_fract_y
_atom_site_fract_z
C1 C  1.08761 0.09778 0.34433
C2 C  0.96290 0.06614 0.30005
C3 C  0.86469 0.09337 0.43731
S4 S  0.87143 0.17198 0.69985
C5 C  0.72495 0.19581 0.79574
N6 N  0.69975 0.24150 1.03552
O7 O  1.17648 0.06419 0.18480
O8 O  1.11905 0.15013 0.50672
N9 N  0.62624 0.17369 0.63809
H10 H  1.24689 0.09174 0.24290
H11 H  0.95595 0.01757 0.14367
H12 H  0.77797 0.06655 0.39484
H13 H  0.63339 0.14415 0.44771
H14 H  0.54425 0.19071 0.70096
H15 H  0.76586 0.26201 1.16444
H16 H  0.61566 0.25590 1.08961
H17 H  0.41848 0.00954 0.48245
O18 O  0.36173 0.00582 0.64146
H19 H  0.39076 0.04439 0.78465
Cl20 Cl 0.06044 0.64848 0.64675
data_52_E-802.024_____d_____1.59
#  no.  91             rank   52 energy -802.024     density         1.59
_symmetry_cell_setting        monoclinic
_symmetry_space_group_name_H-M  'P 21/c'
_symmetry_Int_Tables_number  14
loop_
_symmetry_equiv_pos_site_id
_symmetry_equiv_pos_as_xyz
1 x,y,z
2 -x,1/2+y,1/2-z
3 -x,-y,-z
4 x,1/2-y,1/2+z
_cell_length_a      12.34
_cell_length_b      10.902
_cell_length_c      6.305
_cell_angle_alpha   90.0
_cell_angle_beta    97.85199
_cell_angle_gamma   90.0
_cell_volume        840.2633
loop_
_atom_site_label
_atom_site_type_symbol
_atom_site_fract_x
_atom_site_fract_y
_atom_site_fract_z
C1 C  0.94301 0.88413 0.15126
C2 C  1.04280 0.94326 0.27479
C3 C  1.13873 0.88742 0.34236
S4 S  1.16241 0.72869 0.29658
C5 C  1.30071 0.70038 0.38093
N6 N  1.37934 0.78979 0.41395
O7 O  0.93763 0.76192 0.11115
O8 O  0.86261 0.94149 0.08241
N9 N  1.34040 0.58379 0.41289
H10 H  0.86737 0.74857 0.03213
H11 H  1.03266 1.04010 0.30806
H12 H  1.20528 0.93899 0.43216
H13 H  1.29004 0.51087 0.39055
H14 H  1.42010 0.56749 0.45969
H15 H  1.36164 0.87855 0.38313
H16 H  1.45818 0.76777 0.45807
H17 H  2.28863 0.22527 2.73127
O18 O  2.27543 0.15383 2.64029
H19 H  2.33216 0.15819 2.54673
Cl20 Cl 1.43034 0.39851 0.74181
data_53_E-801.990_____d_____1.58
#  no.  92             rank   53 energy -801.990     density         1.58
_symmetry_cell_setting        triclinic
_symmetry_space_group_name_H-M  'P -1'
_symmetry_Int_Tables_number  2
loop_
_symmetry_equiv_pos_site_id
_symmetry_equiv_pos_as_xyz
1 x,y,z
2 -x,-y,-z
_cell_length_a      4.308
_cell_length_b      8.243
_cell_length_c      13.9279995
_cell_angle_alpha   121.229004
_cell_angle_beta    89.244
_cell_angle_gamma   89.508995
_cell_volume        422.82376
loop_
_atom_site_label
_atom_site_type_symbol
_atom_site_fract_x
_atom_site_fract_y
_atom_site_fract_z
C1 C  0.94640 1.29469 1.08790
C2 C  0.84662 1.14771 0.97142
C3 C  0.98037 1.11693 0.87533
S4 S  1.29922 1.25336 0.87486
C5 C  1.42719 1.15330 0.73579
N6 N  1.62362 1.24701 0.70381
O7 O  0.78859 1.30504 1.17590
O8 O  1.15249 1.40644 1.11329
N9 N  1.35229 0.97535 0.65038
H10 H  0.88445 1.40437 1.24078
H11 H  0.65054 1.06353 0.96882
H12 H  0.89161 1.00900 0.79452
H13 H  1.22510 0.88780 0.66443
H14 H  1.43876 0.92387 0.57239
H15 H  1.69725 1.37775 0.76029
H16 H  1.69984 1.18907 0.62410
H17 H  1.16571 1.40224 0.37987
O18 O  1.35038 1.34084 0.33450
H19 H  1.51653 1.42816 0.37604
Cl20 Cl 2.13463 1.28351 0.54911
data_54_E-801.974_____d_____1.56
#  no.  93             rank   54 energy -801.974     density         1.56
_symmetry_cell_setting        monoclinic
_symmetry_space_group_name_H-M  'P 21'
_symmetry_Int_Tables_number  4
loop_
_symmetry_equiv_pos_site_id
_symmetry_equiv_pos_as_xyz
1 x,y,z
2 -x,1/2+y,-z
_cell_length_a      13.633
_cell_length_b      4.172
_cell_length_c      10.221
_cell_angle_alpha   90.0
_cell_angle_beta    132.635
_cell_angle_gamma   90.0
_cell_volume        427.68118
loop_
_atom_site_label
_atom_site_type_symbol
_atom_site_fract_x
_atom_site_fract_y
_atom_site_fract_z
C1 C  1.16766 0.86248 0.76102
C2 C  1.03384 0.70200 0.65619
C3 C  0.93655 0.79145 0.65157
S4 S  0.95289 1.12313 0.77548
C5 C  0.79800 1.18145 0.70946
N6 N  0.68045 1.05872 0.55662
O7 O  1.20804 1.10486 0.87652
O8 O  1.24621 0.78426 0.74904
N9 N  0.78389 1.36722 0.80603
H10 H  1.29438 1.16230 0.92424
H11 H  1.01882 0.49690 0.57873
H12 H  0.84394 0.65597 0.57207
H13 H  0.86356 1.47287 0.91966
H14 H  0.69462 1.40289 0.76724
H15 H  0.67642 0.93463 0.46879
H16 H  0.59379 1.10619 0.52348
H17 H  0.51596 1.01425 0.10808
O18 O  0.57372 0.82848 0.16166
H19 H  0.51662 0.65646 0.14252
Cl20 Cl 0.41824 2.38917 1.24767
data_55_E-801.968_____d_____1.52
#  no.  94             rank   55 energy -801.968     density         1.52
_symmetry_cell_setting        monoclinic
_symmetry_space_group_name_H-M  'P 21/c'
_symmetry_Int_Tables_number  14
loop_
_symmetry_equiv_pos_site_id
_symmetry_equiv_pos_as_xyz
1 x,y,z
2 -x,1/2+y,1/2-z
3 -x,-y,-z
4 x,1/2-y,1/2+z
_cell_length_a      14.077
_cell_length_b      14.548
_cell_length_c      6.451
_cell_angle_alpha   90.0
_cell_angle_beta    41.678997
_cell_angle_gamma   90.0
_cell_volume        878.4839
loop_
_atom_site_label
_atom_site_type_symbol
_atom_site_fract_x
_atom_site_fract_y
_atom_site_fract_z
C1 C  1.03728 0.35046 1.15635
C2 C  0.93653 0.42959 1.35816
C3 C  0.84986 0.43813 1.66486
S4 S  0.84252 0.35306 1.87589
C5 C  0.73242 0.39556 2.25135
N6 N  0.68058 0.33991 2.48917
O7 O  1.11878 0.35332 0.84975
O8 O  1.05494 0.28363 1.23427
N9 N  0.69387 0.48605 2.33423
H10 H  1.17394 0.29839 0.76399
H11 H  0.93731 0.48214 1.23717
H12 H  0.77915 0.49714 1.79425
H13 H  0.73219 0.53472 2.17625
H14 H  0.63266 0.50672 2.55291
H15 H  0.70417 0.27238 2.45272
H16 H  0.61833 0.36434 2.70460
H17 H  0.67007 0.82651 2.36524
O18 O  0.68793 0.85284 2.47143
H19 H  0.64785 0.80795 2.63304
Cl20 Cl 0.52147 0.85498 2.27246
data_56_E-801.963_____d_____1.53
#  no.  95             rank   56 energy -801.963     density         1.53
_symmetry_cell_setting        monoclinic
_symmetry_space_group_name_H-M  'P 21/c'
_symmetry_Int_Tables_number  14
loop_
_symmetry_equiv_pos_site_id
_symmetry_equiv_pos_as_xyz
1 x,y,z
2 -x,1/2+y,1/2-z
3 -x,-y,-z
4 x,1/2-y,1/2+z
_cell_length_a      11.328
_cell_length_b      6.203
_cell_length_c      13.370001
_cell_angle_alpha   90.0
_cell_angle_beta    111.95901
_cell_angle_gamma   90.0
_cell_volume        871.3201
loop_
_atom_site_label
_atom_site_type_symbol
_atom_site_fract_x
_atom_site_fract_y
_atom_site_fract_z
C1 C  0.83756 1.24190 0.36134
C2 C  0.83760 1.00637 0.33345
C3 C  0.94158 0.89130 0.34161
S4 S  1.09639 1.00942 0.38638
C5 C  1.20494 0.80204 0.39855
N6 N  1.32754 0.84358 0.40905
O7 O  0.72422 1.33251 0.34984
O8 O  0.92715 1.36234 0.39313
N9 N  1.17846 0.58717 0.40219
H10 H  0.74378 1.47884 0.37098
H11 H  0.74446 0.93018 0.30476
H12 H  0.93303 0.72205 0.31866
H13 H  1.09410 0.53644 0.40193
H14 H  1.24584 0.47536 0.41168
H15 H  1.35774 0.99629 0.40908
H16 H  1.39049 0.72470 0.41707
H17 H  0.47397 0.14739 0.27376
O18 O  0.44394 0.23233 0.32018
H19 H  0.50612 0.34869 0.34537
Cl20 Cl 0.61281 0.77349 0.94341
data_57_E-801.940_____d_____1.60
#  no.  96             rank   57 energy -801.940     density         1.60
_symmetry_cell_setting        monoclinic
_symmetry_space_group_name_H-M  'C 2/c'
_symmetry_Int_Tables_number  15
loop_
_symmetry_equiv_pos_site_id
_symmetry_equiv_pos_as_xyz
1 x,y,z
2 -x,y,1/2-z
3 -x,-y,-z
4 x,-y,1/2+z
5 1/2+x,1/2+y,z
6 1/2-x,1/2+y,1/2-z
7 1/2-x,1/2-y,-z
8 1/2+x,1/2-y,1/2+z
_cell_length_a      17.415
_cell_length_b      12.577
_cell_length_c      7.663
_cell_angle_alpha   90.0
_cell_angle_beta    95.46
_cell_angle_gamma   90.0
_cell_volume        1670.7999
loop_
_atom_site_label
_atom_site_type_symbol
_atom_site_fract_x
_atom_site_fract_y
_atom_site_fract_z
C1 C  0.58060 0.39975 0.50342
C2 C  0.59335 0.51579 0.54638
C3 C  0.64407 0.57939 0.47486
S4 S  0.70497 0.53151 0.31747
C5 C  0.75399 0.64077 0.24223
N6 N  0.81664 0.62863 0.14925
O7 O  0.52626 0.34756 0.58596
O8 O  0.61321 0.34638 0.40317
N9 N  0.73289 0.74458 0.26419
H10 H  0.52691 0.27677 0.54218
H11 H  0.55769 0.54713 0.64336
H12 H  0.65024 0.66221 0.51467
H13 H  0.68506 0.76377 0.32090
H14 H  0.76245 0.80407 0.21448
H15 H  0.83637 0.55561 0.12325
H16 H  0.84450 0.69130 0.10443
H17 H  0.45689 0.84259 1.03870
O18 O  0.45349 0.83452 0.91261
H19 H  0.47233 0.90221 0.87120
Cl20 Cl 0.61185 0.09174 0.69717
data_58_E-801.918_____d_____1.59
#  no.  97             rank   58 energy -801.918     density         1.59
_symmetry_cell_setting        triclinic
_symmetry_space_group_name_H-M  'P -1'
_symmetry_Int_Tables_number  2
loop_
_symmetry_equiv_pos_site_id
_symmetry_equiv_pos_as_xyz
1 x,y,z
2 -x,-y,-z
_cell_length_a      4.048
_cell_length_b      12.166
_cell_length_c      10.142
_cell_angle_alpha   114.635
_cell_angle_beta    85.79
_cell_angle_gamma   72.001
_cell_volume        419.8145
loop_
_atom_site_label
_atom_site_type_symbol
_atom_site_fract_x
_atom_site_fract_y
_atom_site_fract_z
C1 C  1.81211 0.87159 0.76521
C2 C  1.64993 1.01525 0.87301
C3 C  1.40347 1.10584 0.85135
S4 S  1.23890 1.06504 0.68573
C5 C  0.89510 1.20551 0.71030
N6 N  0.76453 1.21475 0.59320
O7 O  2.05392 0.79329 0.80554
O8 O  1.75326 0.81635 0.64536
N9 N  0.72429 1.31326 0.84556
H10 H  2.12372 0.70803 0.72441
H11 H  1.74759 1.04352 0.97441
H12 H  1.30283 1.20797 0.93437
H13 H  0.78074 1.31540 0.94124
H14 H  0.52266 1.39017 0.85304
H15 H  0.86717 1.14028 0.48906
H16 H  0.56461 1.29495 0.60725
H17 H  2.80382 1.52001 0.41671
O18 O  2.64204 1.60022 0.50066
H19 H  2.62340 1.57709 0.58147
Cl20 Cl 2.30013 1.44135 0.17158
data_59_E-799.759_____d_____1.56
#  no.  99             rank   59 energy -799.759     density         1.56
_symmetry_cell_setting        monoclinic
_symmetry_space_group_name_H-M  'P 21/c'
_symmetry_Int_Tables_number  14
loop_
_symmetry_equiv_pos_site_id
_symmetry_equiv_pos_as_xyz
1 x,y,z
2 -x,1/2+y,1/2-z
3 -x,-y,-z
4 x,1/2-y,1/2+z
_cell_length_a      10.52
_cell_length_b      20.651
_cell_length_c      9.380001
_cell_angle_alpha   90.0
_cell_angle_beta    24.833002
_cell_angle_gamma   90.0
_cell_volume        855.82104
loop_
_atom_site_label
_atom_site_type_symbol
_atom_site_fract_x
_atom_site_fract_y
_atom_site_fract_z
C1 C  0.80915 0.44984 1.85506
C2 C  0.82617 0.52190 1.81233
C3 C  0.99550 0.56449 1.71403
S4 S  1.23064 0.54123 1.62073
C5 C  1.44092 0.60912 1.45600
N6 N  1.48053 0.66266 1.33131
O7 O  0.94906 0.42107 1.82467
O8 O  0.67005 0.41393 1.91988
N9 N  1.59109 0.61203 1.43045
H10 H  0.90360 0.37626 1.86254
H11 H  0.68574 0.53878 1.86769
H12 H  0.98844 0.61572 1.69428
H13 H  1.58099 0.57497 1.51034
H14 H  1.71407 0.65087 1.33308
H15 H  1.39716 0.66476 1.31657
H16 H  1.60969 0.69977 1.23267
H17 H  1.28772 0.21011 0.72589
O18 O  1.25273 0.17782 0.83443
H19 H  1.07896 0.19443 1.06417
Cl20 Cl 1.79496 0.23070 1.57887
data_60_E-799.452_____d_____1.56
#  no.  100            rank   60 energy -799.452     density         1.56
_symmetry_cell_setting        monoclinic
_symmetry_space_group_name_H-M  'P 21/c'
_symmetry_Int_Tables_number  14
loop_
_symmetry_equiv_pos_site_id
_symmetry_equiv_pos_as_xyz
1 x,y,z
2 -x,1/2+y,1/2-z
3 -x,-y,-z
4 x,1/2-y,1/2+z
_cell_length_a      10.308
_cell_length_b      9.45
_cell_length_c      8.799999
_cell_angle_alpha   90.0
_cell_angle_beta    86.786
_cell_angle_gamma   90.0
_cell_volume        855.8649
loop_
_atom_site_label
_atom_site_type_symbol
_atom_site_fract_x
_atom_site_fract_y
_atom_site_fract_z
C1 C  0.55020 1.07634 1.29769
C2 C  0.54920 1.16206 1.15323
C3 C  0.45816 1.15321 1.04975
S4 S  0.32467 1.03324 1.07141
C5 C  0.22194 1.06780 0.92489
N6 N  0.12587 0.97554 0.88997
O7 O  0.64850 1.09996 1.39075
O8 O  0.47332 0.98770 1.34185
N9 N  0.22596 1.18873 0.83868
H10 H  0.63222 1.03690 1.47399
H11 H  0.63009 1.23511 1.13583
H12 H  0.46549 1.21804 0.94748
H13 H  0.28695 1.26851 0.85942
H14 H  0.16230 1.20395 0.75803
H15 H  0.11298 0.88425 0.94789
H16 H  0.06589 0.99577 0.80671
H17 H  0.93221 1.59469 1.00877
O18 O  0.84526 1.55707 1.00340
H19 H  0.85760 1.45465 1.00411
Cl20 Cl 0.92522 1.21134 1.77962
data_61_E-796.392_____d_____1.52
#  no.  2              rank   61 energy -796.392     density         1.52
_symmetry_cell_setting        triclinic
_symmetry_space_group_name_H-M  'P -1'
_symmetry_Int_Tables_number  2
loop_
_symmetry_equiv_pos_site_id
_symmetry_equiv_pos_as_xyz
1 x,y,z
2 -x,-y,-z
_cell_length_a      13.253
_cell_length_b      6.4609995
_cell_length_c      6.508
_cell_angle_alpha   96.562
_cell_angle_beta    119.090996
_cell_angle_gamma   107.834
_cell_volume        439.75336
loop_
_atom_site_label
_atom_site_type_symbol
_atom_site_fract_x
_atom_site_fract_y
_atom_site_fract_z
C1 C  0.90981 0.56421 0.71297
C2 C  1.04603 0.72746 0.82641
C3 C  1.12413 0.88398 1.05420
S4 S  1.07563 0.92518 1.26225
C5 C  1.21045 1.11711 1.54523
N6 N  1.33268 1.16862 1.61133
O7 O  0.84792 0.57398 0.82690
O8 O  0.84826 0.41738 0.51540
N9 N  1.20178 1.22439 1.72586
H10 H  0.76496 0.45464 0.71850
H11 H  1.08038 0.71044 0.70676
H12 H  1.22079 0.99466 1.11656
H13 H  1.11650 1.19677 1.69845
H14 H  1.27936 1.33331 1.88939
H15 H  1.35174 1.09023 1.50073
H16 H  1.40669 1.27681 1.77919
H17 H  1.47540 0.05821 1.14617
O18 O  1.48798 0.21580 1.15770
H19 H  1.53242 0.29285 1.33487
Cl20 Cl 1.39731 0.67198 2.21670
data_62_E-795.913_____d_____1.49
#  no.  4              rank   62 energy -795.913     density         1.49
_symmetry_cell_setting        triclinic
_symmetry_space_group_name_H-M  'P -1'
_symmetry_Int_Tables_number  2
loop_
_symmetry_equiv_pos_site_id
_symmetry_equiv_pos_as_xyz
1 x,y,z
2 -x,-y,-z
_cell_length_a      13.23
_cell_length_b      6.359
_cell_length_c      9.736
_cell_angle_alpha   137.442
_cell_angle_beta    124.738
_cell_angle_gamma   57.845997
_cell_volume        445.82172
loop_
_atom_site_label
_atom_site_type_symbol
_atom_site_fract_x
_atom_site_fract_y
_atom_site_fract_z
C1 C  1.09288 0.91354 0.68173
C2 C  0.96141 1.00020 0.67883
C3 C  0.88172 1.28235 0.73904
S4 S  0.92203 1.60947 0.83777
C5 C  0.78641 1.90522 0.86466
N6 N  0.66719 1.85492 0.76843
O7 O  1.14877 1.12947 0.76566
O8 O  1.15572 0.64973 0.61114
N9 N  0.79102 2.21079 0.98069
H10 H  1.22974 1.01604 0.74781
H11 H  0.93218 0.80949 0.62088
H12 H  0.78896 1.31971 0.73192
H13 H  0.87373 2.27363 1.05601
H14 H  0.71291 2.38026 0.99465
H15 H  0.65073 1.63671 0.66833
H16 H  0.59235 2.03324 0.78596
H17 H  0.50503 1.38302 1.21349
O18 O  0.51136 1.60349 1.31629
H19 H  0.57570 1.60166 1.29513
Cl20 Cl 0.60646 0.91546 0.23738
data_63_E-795.278_____d_____1.44
#  no.  5              rank   63 energy -795.278     density         1.44
_symmetry_cell_setting        monoclinic
_symmetry_space_group_name_H-M  'C 2/c'
_symmetry_Int_Tables_number  15
loop_
_symmetry_equiv_pos_site_id
_symmetry_equiv_pos_as_xyz
1 x,y,z
2 -x,y,1/2-z
3 -x,-y,-z
4 x,-y,1/2+z
5 1/2+x,1/2+y,z
6 1/2-x,1/2+y,1/2-z
7 1/2-x,1/2-y,-z
8 1/2+x,1/2-y,1/2+z
_cell_length_a      18.419
_cell_length_b      6.479
_cell_length_c      15.927
_cell_angle_alpha   90.0
_cell_angle_beta    76.417
_cell_angle_gamma   90.0
_cell_volume        1847.5151
loop_
_atom_site_label
_atom_site_type_symbol
_atom_site_fract_x
_atom_site_fract_y
_atom_site_fract_z
C1 C  0.64446 0.36439 0.55253
C2 C  0.56964 0.38949 0.61523
C3 C  0.50256 0.34436 0.59978
S4 S  0.49175 0.24715 0.49856
C5 C  0.39792 0.18154 0.51147
N6 N  0.34883 0.15327 0.58985
O7 O  0.65073 0.30818 0.46912
O8 O  0.70261 0.39358 0.57261
N9 N  0.36769 0.14667 0.44213
H10 H  0.70288 0.30355 0.44398
H11 H  0.57295 0.44935 0.67797
H12 H  0.45187 0.37026 0.64975
H13 H  0.39898 0.16042 0.38140
H14 H  0.31387 0.10726 0.44959
H15 H  0.36538 0.16187 0.64556
H16 H  0.29577 0.11109 0.59326
H17 H  0.69879 1.37921 0.27672
O18 O  0.70050 1.52822 0.27999
H19 H  0.75197 1.55789 0.28225
Cl20 Cl 0.88922 0.41684 0.74399
data_64_E-794.369_____d_____1.51
#  no.  7              rank   64 energy -794.369     density         1.51
_symmetry_cell_setting        monoclinic
_symmetry_space_group_name_H-M  'P 21/c'
_symmetry_Int_Tables_number  14
loop_
_symmetry_equiv_pos_site_id
_symmetry_equiv_pos_as_xyz
1 x,y,z
2 -x,1/2+y,1/2-z
3 -x,-y,-z
4 x,1/2-y,1/2+z
_cell_length_a      9.573
_cell_length_b      14.525
_cell_length_c      6.48
_cell_angle_alpha   90.0
_cell_angle_beta    101.77699
_cell_angle_gamma   90.0
_cell_volume        882.0627
loop_
_atom_site_label
_atom_site_type_symbol
_atom_site_fract_x
_atom_site_fract_y
_atom_site_fract_z
C1 C  1.46816 0.64913 2.30161
C2 C  1.53433 0.55960 2.25290
C3 C  1.61395 0.54844 2.10579
S4 S  1.64969 0.64131 1.94378
C5 C  1.77011 0.60113 1.79558
N6 N  1.79582 0.64866 1.62506
O7 O  1.39253 0.64857 2.45731
O8 O  1.47395 0.72259 2.21812
N9 N  1.85009 0.52264 1.84057
H10 H  1.36007 0.71024 2.46385
H11 H  1.51322 0.50140 2.34740
H12 H  1.65658 0.48105 2.07911
H13 H  1.84739 0.48470 1.96937
H14 H  1.92002 0.50410 1.75195
H15 H  1.74438 0.70808 1.57998
H16 H  1.86600 0.62615 1.54075
H17 H  1.16187 0.67507 0.71224
O18 O  1.19203 0.65289 0.85523
H19 H  1.15337 0.69805 0.94013
Cl20 Cl 0.97589 0.14411 1.17394
data_65_E-793.388_____d_____1.54
#  no.  9              rank   65 energy -793.388     density         1.54
_symmetry_cell_setting        monoclinic
_symmetry_space_group_name_H-M  'P 21/c'
_symmetry_Int_Tables_number  14
loop_
_symmetry_equiv_pos_site_id
_symmetry_equiv_pos_as_xyz
1 x,y,z
2 -x,1/2+y,1/2-z
3 -x,-y,-z
4 x,1/2-y,1/2+z
_cell_length_a      7.541
_cell_length_b      8.599
_cell_length_c      13.725
_cell_angle_alpha   90.0
_cell_angle_beta    76.872
_cell_angle_gamma   90.0
_cell_volume        866.73834
loop_
_atom_site_label
_atom_site_type_symbol
_atom_site_fract_x
_atom_site_fract_y
_atom_site_fract_z
C1 C  1.60032 0.69622 1.04757
C2 C  1.73301 0.83006 1.02745
C3 C  1.69894 0.97775 1.05901
S4 S  1.48272 1.03982 1.13090
C5 C  1.50774 1.23118 1.16779
N6 N  1.67197 1.30037 1.16669
O7 O  1.42289 0.71624 1.09404
O8 O  1.64365 0.56477 1.02329
N9 N  1.36051 1.32417 1.20415
H10 H  1.36992 0.61553 1.09742
H11 H  1.86700 0.79880 0.98340
H12 H  1.80488 1.06562 1.03933
H13 H  1.23300 1.28453 1.20951
H14 H  1.37492 1.43381 1.22614
H15 H  1.78967 1.24117 1.14742
H16 H  1.67776 1.41000 1.19091
H17 H  0.89381 0.05471 1.46524
O18 O  0.92600 0.16364 1.45713
H19 H  0.94806 0.18070 1.38506
Cl20 Cl 2.01809 0.53537 1.74430
data_66_E-792.817_____d_____1.53
#  no.  10             rank   66 energy -792.817     density         1.53
_symmetry_cell_setting        monoclinic
_symmetry_space_group_name_H-M  'P 21/c'
_symmetry_Int_Tables_number  14
loop_
_symmetry_equiv_pos_site_id
_symmetry_equiv_pos_as_xyz
1 x,y,z
2 -x,1/2+y,1/2-z
3 -x,-y,-z
4 x,1/2-y,1/2+z
_cell_length_a      12.27
_cell_length_b      9.781
_cell_length_c      7.317
_cell_angle_alpha   90.0
_cell_angle_beta    82.358
_cell_angle_gamma   90.0
_cell_volume        870.3349
loop_
_atom_site_label
_atom_site_type_symbol
_atom_site_fract_x
_atom_site_fract_y
_atom_site_fract_z
C1 C  1.41432 0.87617 0.63537
C2 C  1.39422 0.72410 0.64905
C3 C  1.31237 0.65554 0.58358
S4 S  1.21076 0.73785 0.46880
C5 C  1.13232 0.60976 0.38371
N6 N  1.16436 0.47579 0.36258
O7 O  1.34342 0.96258 0.56679
O8 O  1.49367 0.92947 0.68503
N9 N  1.03319 0.63730 0.32569
H10 H  1.37468 1.05106 0.57328
H11 H  1.45359 0.66887 0.71875
H12 H  1.30515 0.54542 0.60259
H13 H  1.00229 0.73282 0.33268
H14 H  0.98852 0.56381 0.27533
H15 H  1.23854 0.44427 0.38955
H16 H  1.11674 0.40706 0.30901
H17 H  0.32096 0.26989 0.01242
O18 O  0.35528 0.20340 0.08439
H19 H  0.31036 0.20562 0.20494
Cl20 Cl 0.13528 0.36636 0.94480
data_67_E-791.218_____d_____1.52
#  no.  13             rank   67 energy -791.218     density         1.52
_symmetry_cell_setting        triclinic
_symmetry_space_group_name_H-M  'P -1'
_symmetry_Int_Tables_number  2
loop_
_symmetry_equiv_pos_site_id
_symmetry_equiv_pos_as_xyz
1 x,y,z
2 -x,-y,-z
_cell_length_a      4.884
_cell_length_b      12.771
_cell_length_c      8.541
_cell_angle_alpha   55.696
_cell_angle_beta    88.595
_cell_angle_gamma   90.612
_cell_volume        439.74258
loop_
_atom_site_label
_atom_site_type_symbol
_atom_site_fract_x
_atom_site_fract_y
_atom_site_fract_z
C1 C  1.21594 0.90402 0.74404
C2 C  1.19528 1.04301 0.58882
C3 C  1.02647 1.12512 0.59066
S4 S  0.79046 1.07949 0.78325
C5 C  0.64608 1.21763 0.73925
N6 N  0.75468 1.33737 0.61272
O7 O  1.04293 0.84442 0.89886
O8 O  1.38524 0.83814 0.73916
N9 N  0.41476 1.21404 0.83583
H10 H  1.09884 0.75893 0.97335
H11 H  1.33403 1.07581 0.46731
H12 H  1.02717 1.22357 0.46966
H13 H  0.31971 1.13084 0.93409
H14 H  0.33306 1.29344 0.81160
H15 H  0.93355 1.35207 0.54149
H16 H  0.66566 1.41328 0.59635
H17 H  0.28168 1.40203 1.09924
O18 O  0.40302 1.36640 1.20443
H19 H  0.49839 1.44027 1.18627
Cl20 Cl 0.09111 1.45102 0.78801
data_68_E-791.169_____d_____1.55
#  no.  14             rank   68 energy -791.169     density         1.55
_symmetry_cell_setting        triclinic
_symmetry_space_group_name_H-M  'P -1'
_symmetry_Int_Tables_number  2
loop_
_symmetry_equiv_pos_site_id
_symmetry_equiv_pos_as_xyz
1 x,y,z
2 -x,-y,-z
_cell_length_a      10.0
_cell_length_b      7.1370006
_cell_length_c      11.714
_cell_angle_alpha   84.643
_cell_angle_beta    48.459
_cell_angle_gamma   118.537994
_cell_volume        429.65198
loop_
_atom_site_label
_atom_site_type_symbol
_atom_site_fract_x
_atom_site_fract_y
_atom_site_fract_z
C1 C  1.63051 1.09872 1.74360
C2 C  1.83305 1.21575 1.71233
C3 C  2.06436 1.30871 1.55937
S4 S  2.16798 1.30350 1.36490
C5 C  2.49024 1.47914 1.18656
N6 N  2.64898 1.65293 1.17502
O7 O  1.65503 1.05352 1.62375
O8 O  1.43590 1.03772 1.87648
N9 N  2.60904 1.46022 1.03996
H10 H  1.50399 0.98035 1.67465
H11 H  1.77922 1.22250 1.82730
H12 H  2.19519 1.38716 1.55252
H13 H  2.51150 1.34094 1.03267
H14 H  2.79502 1.56305 0.93648
H15 H  2.58927 1.69721 1.26714
H16 H  2.83480 1.75318 1.06642
H17 H  1.22435 2.64497 1.74717
O18 O  1.10209 2.44940 1.81909
H19 H  0.96437 2.37475 1.95536
Cl20 Cl 0.78933 0.98629 1.30268
data_69_E-789.391_____d_____1.48
#  no.  17             rank   69 energy -789.391     density         1.48
_symmetry_cell_setting        orthorhombic
_symmetry_space_group_name_H-M  'P 21 21 21'
_symmetry_Int_Tables_number  19
loop_
_symmetry_equiv_pos_site_id
_symmetry_equiv_pos_as_xyz
1 x,y,z
2 1/2-x,-y,1/2+z
3 -x,1/2+y,1/2-z
4 1/2+x,1/2-y,-z
_cell_length_a      4.212
_cell_length_b      15.262
_cell_length_c      14.014
_cell_angle_alpha   90.0
_cell_angle_beta    90.0
_cell_angle_gamma   90.0
_cell_volume        900.8696
loop_
_atom_site_label
_atom_site_type_symbol
_atom_site_fract_x
_atom_site_fract_y
_atom_site_fract_z
C1 C  0.94577 0.85751 1.04324
C2 C  1.12315 0.94332 1.04160
C3 C  1.33072 0.96792 0.97363
S4 S  1.42658 0.89878 0.87504
C5 C  1.66920 0.95895 0.79831
N6 N  1.83772 0.91953 0.72683
O7 O  0.74142 0.84366 1.11653
O8 O  0.96286 0.79846 0.98665
N9 N  1.70173 1.04829 0.80114
H10 H  0.65483 0.78704 1.10500
H11 H  1.07259 0.98656 1.10130
H12 H  1.45135 1.03080 0.97840
H13 H  1.57521 1.08532 0.84663
H14 H  1.83981 1.07946 0.75365
H15 H  1.82718 0.85418 0.71738
H16 H  1.97510 0.95407 0.68205
H17 H  1.57395 0.81458 0.52127
O18 O  1.40055 0.84251 0.55484
H19 H  1.27193 0.79365 0.57780
Cl20 Cl 2.34517 0.79639 0.31225
data_70_E-789.199_____d_____1.53
#  no.  18             rank   70 energy -789.199     density         1.53
_symmetry_cell_setting        triclinic
_symmetry_space_group_name_H-M  'P -1'
_symmetry_Int_Tables_number  2
loop_
_symmetry_equiv_pos_site_id
_symmetry_equiv_pos_as_xyz
1 x,y,z
2 -x,-y,-z
_cell_length_a      11.927
_cell_length_b      8.395
_cell_length_c      10.171
_cell_angle_alpha   91.238
_cell_angle_beta    28.450996
_cell_angle_gamma   78.867004
_cell_volume        434.3163
loop_
_atom_site_label
_atom_site_type_symbol
_atom_site_fract_x
_atom_site_fract_y
_atom_site_fract_z
C1 C  1.61810 0.17945 1.34232
C2 C  1.81218 0.25401 1.16584
C3 C  1.79481 0.36950 1.28156
S4 S  1.52857 0.45251 1.67178
C5 C  1.59756 0.57846 1.71936
N6 N  1.40910 0.69054 1.99995
O7 O  1.66739 0.06217 1.18922
O8 O  1.42077 0.21148 1.60737
N9 N  1.84095 0.57127 1.48744
H10 H  1.52534 0.03122 1.33709
H11 H  1.97534 0.20751 0.92786
H12 H  1.94232 0.41831 1.13870
H13 H  1.99931 0.48593 1.27242
H14 H  1.86975 0.64421 1.52970
H15 H  1.22411 0.70394 2.18674
H16 H  1.44886 0.76187 2.02811
H17 H  1.12034 1.00425 1.54640
O18 O  1.21092 1.04083 1.51863
H19 H  1.37942 1.01467 1.30326
Cl20 Cl 0.85429 0.81666 1.73407
data_71_E-787.857_____d_____1.54
#  no.  19             rank   71 energy -787.857     density         1.54
_symmetry_cell_setting        triclinic
_symmetry_space_group_name_H-M  'P -1'
_symmetry_Int_Tables_number  2
loop_
_symmetry_equiv_pos_site_id
_symmetry_equiv_pos_as_xyz
1 x,y,z
2 -x,-y,-z
_cell_length_a      4.869
_cell_length_b      9.246
_cell_length_c      10.0
_cell_angle_alpha   73.748
_cell_angle_beta    90.826996
_cell_angle_gamma   92.406
_cell_volume        431.8156
loop_
_atom_site_label
_atom_site_type_symbol
_atom_site_fract_x
_atom_site_fract_y
_atom_site_fract_z
C1 C  1.66052 1.34999 0.89404
C2 C  1.75117 1.26179 0.79756
C3 C  1.61610 1.13944 0.77755
S4 S  1.30566 1.06370 0.86773
C5 C  1.18015 0.91958 0.79947
N6 N  0.97866 0.81825 0.86522
O7 O  1.81920 1.47209 0.90032
O8 O  1.46117 1.32532 0.96781
N9 N  1.26377 0.89964 0.67572
H10 H  1.72946 1.51161 0.96561
H11 H  1.94141 1.30411 0.74216
H12 H  1.69748 1.08131 0.70691
H13 H  1.39852 0.97223 0.61343
H14 H  1.17944 0.81643 0.64034
H15 H  0.89930 0.82402 0.95595
H16 H  0.90432 0.73613 0.82554
H17 H  1.26085 1.50610 0.52945
O18 O  1.23788 1.49251 0.62822
H19 H  1.37560 1.56229 0.65021
Cl20 Cl 1.26204 1.23284 1.42820
data_72_E-787.604_____d_____1.53
#  no.  20             rank   72 energy -787.604     density         1.53
_symmetry_cell_setting        monoclinic
_symmetry_space_group_name_H-M  'P 21/c'
_symmetry_Int_Tables_number  14
loop_
_symmetry_equiv_pos_site_id
_symmetry_equiv_pos_as_xyz
1 x,y,z
2 -x,1/2+y,1/2-z
3 -x,-y,-z
4 x,1/2-y,1/2+z
_cell_length_a      10.0
_cell_length_b      13.067
_cell_length_c      9.36
_cell_angle_alpha   90.0
_cell_angle_beta    45.521008
_cell_angle_gamma   90.0
_cell_volume        872.6702
loop_
_atom_site_label
_atom_site_type_symbol
_atom_site_fract_x
_atom_site_fract_y
_atom_site_fract_z
C1 C  0.84721 1.01613 1.43185
C2 C  0.74215 1.00600 1.37143
C3 C  0.79634 0.94784 1.21955
S4 S  1.00762 0.87476 1.06509
C5 C  1.01326 0.80111 0.90545
N6 N  1.17351 0.75334 0.74117
O7 O  0.77130 1.07704 1.59079
O8 O  0.99297 0.97627 1.35537
N9 N  0.86076 0.78272 0.93427
H10 H  0.85670 1.07351 1.60483
H11 H  0.61374 1.05050 1.46131
H12 H  0.71310 0.94567 1.18454
H13 H  0.73238 0.80835 1.05622
H14 H  0.87187 0.73778 0.83940
H15 H  1.29324 0.76043 0.70766
H16 H  1.17671 0.71017 0.65018
H17 H  0.67433 0.92475 0.82442
O18 O  0.64264 0.92721 0.94861
H19 H  0.50624 0.92142 1.05202
Cl20 Cl 0.47511 0.79600 0.79120
data_73_E-787.540_____d_____1.45
#  no.  21             rank   73 energy -787.540     density         1.45
_symmetry_cell_setting        monoclinic
_symmetry_space_group_name_H-M  'P 21/c'
_symmetry_Int_Tables_number  14
loop_
_symmetry_equiv_pos_site_id
_symmetry_equiv_pos_as_xyz
1 x,y,z
2 -x,1/2+y,1/2-z
3 -x,-y,-z
4 x,1/2-y,1/2+z
_cell_length_a      3.999
_cell_length_b      9.985
_cell_length_c      23.038
_cell_angle_alpha   90.0
_cell_angle_beta    88.179
_cell_angle_gamma   90.0
_cell_volume        919.4431
loop_
_atom_site_label
_atom_site_type_symbol
_atom_site_fract_x
_atom_site_fract_y
_atom_site_fract_z
C1 C  1.11449 1.52468 0.07653
C2 C  1.26249 1.38753 0.08555
C3 C  1.18565 1.30319 0.12965
S4 S  0.88938 1.34351 0.18657
C5 C  0.83089 1.19972 0.22868
N6 N  0.91863 1.07317 0.21082
O7 O  0.90266 1.58235 0.11630
O8 O  1.17661 1.59081 0.03392
N9 N  0.67954 1.20448 0.28270
H10 H  0.84690 1.66697 0.10038
H11 H  1.44623 1.35810 0.05218
H12 H  1.31052 1.20663 0.13211
H13 H  0.60084 1.29217 0.29986
H14 H  0.64343 1.12160 0.30671
H15 H  1.01306 1.05537 0.17061
H16 H  0.87210 0.99368 0.23650
H17 H  0.19111 1.63466 0.53169
O18 O  0.21116 1.63687 0.48972
H19 H  0.25386 1.54378 0.47886
Cl20 Cl 0.64722 1.60624 0.62122
data_74_E-786.961_____d_____1.53
#  no.  22             rank   74 energy -786.961     density         1.53
_symmetry_cell_setting        monoclinic
_symmetry_space_group_name_H-M  'P 21/c'
_symmetry_Int_Tables_number  14
loop_
_symmetry_equiv_pos_site_id
_symmetry_equiv_pos_as_xyz
1 x,y,z
2 -x,1/2+y,1/2-z
3 -x,-y,-z
4 x,1/2-y,1/2+z
_cell_length_a      17.521
_cell_length_b      10.477
_cell_length_c      7.55
_cell_angle_alpha   90.0
_cell_angle_beta    141.094
_cell_angle_gamma   90.0
_cell_volume        870.4289
loop_
_atom_site_label
_atom_site_type_symbol
_atom_site_fract_x
_atom_site_fract_y
_atom_site_fract_z
C1 C  1.10208 0.60012 1.34842
C2 C  1.02487 0.68955 1.31772
C3 C  0.92353 0.65607 1.22318
S4 S  0.86599 0.49683 1.11557
C5 C  0.74429 0.49039 1.04360
N6 N  0.66463 0.39024 0.90040
O7 O  1.20251 0.64934 1.45107
O8 O  1.08558 0.48826 1.29213
N9 N  0.72148 0.58022 1.13022
H10 H  1.23822 0.57932 1.45435
H11 H  1.05678 0.78769 1.37868
H12 H  0.87230 0.72707 1.20467
H13 H  0.77772 0.65437 1.25197
H14 H  0.65141 0.56982 1.08754
H15 H  0.67408 0.31788 0.83077
H16 H  0.59523 0.38572 0.86102
H17 H  0.58664 0.71655 0.22787
O18 O  0.65715 0.66636 0.38711
H19 H  0.62297 0.58802 0.37454
Cl20 Cl 0.55967 0.13151 1.83809
data_75_E-785.895_____d_____1.56
#  no.  25             rank   75 energy -785.895     density         1.56
_symmetry_cell_setting        monoclinic
_symmetry_space_group_name_H-M  'P 21'
_symmetry_Int_Tables_number  4
loop_
_symmetry_equiv_pos_site_id
_symmetry_equiv_pos_as_xyz
1 x,y,z
2 -x,1/2+y,-z
_cell_length_a      9.941
_cell_length_b      4.374
_cell_length_c      10.73
_cell_angle_alpha   90.0
_cell_angle_beta    65.94999
_cell_angle_gamma   90.0
_cell_volume        426.05902
loop_
_atom_site_label
_atom_site_type_symbol
_atom_site_fract_x
_atom_site_fract_y
_atom_site_fract_z
C1 C  0.13714 2.26096 0.72874
C2 C  0.13567 2.09047 0.85143
C3 C  0.23133 1.86918 0.84780
S4 S  0.37445 1.74482 0.69160
C5 C  0.48374 1.48703 0.73305
N6 N  0.58333 1.30202 0.63672
O7 O  0.03372 2.48093 0.75082
O8 O  0.22010 2.22593 0.61121
N9 N  0.48252 1.45675 0.86068
H10 H  0.05259 2.56009 0.66262
H11 H  0.04871 2.15860 0.94809
H12 H  0.22153 1.75517 0.94122
H13 H  0.42070 1.59294 0.93836
H14 H  0.55042 1.30878 0.87760
H15 H  0.59492 1.30904 0.53905
H16 H  0.64728 1.15561 0.66003
H17 H  0.87623 1.55523 0.61731
O18 O  0.88441 1.38860 0.55529
H19 H  0.92956 1.22392 0.58633
Cl20 Cl 0.73832 0.90300 0.83564
data_76_E-783.523_____d_____1.55
#  no.  28             rank   76 energy -783.523     density         1.55
_symmetry_cell_setting        monoclinic
_symmetry_space_group_name_H-M  'P 21/c'
_symmetry_Int_Tables_number  14
loop_
_symmetry_equiv_pos_site_id
_symmetry_equiv_pos_as_xyz
1 x,y,z
2 -x,1/2+y,1/2-z
3 -x,-y,-z
4 x,1/2-y,1/2+z
_cell_length_a      10.594
_cell_length_b      11.384
_cell_length_c      7.74
_cell_angle_alpha   90.0
_cell_angle_beta    66.768
_cell_angle_gamma   90.0
_cell_volume        857.7706
loop_
_atom_site_label
_atom_site_type_symbol
_atom_site_fract_x
_atom_site_fract_y
_atom_site_fract_z
C1 C  1.45081 1.34588 1.50257
C2 C  1.47323 1.21566 1.51231
C3 C  1.56393 1.15091 1.37292
S4 S  1.67021 1.21373 1.15193
C5 C  1.78370 1.10472 1.02192
N6 N  1.85868 1.11655 0.83310
O7 O  1.35640 1.39794 1.65724
O8 O  1.50716 1.41089 1.37226
N9 N  1.80984 1.00310 1.09701
H10 H  1.35728 1.47849 1.62378
H11 H  1.40891 1.17448 1.64450
H12 H  1.57262 1.05690 1.39087
H13 H  1.76756 0.98739 1.23600
H14 H  1.87862 0.94475 1.01555
H15 H  1.84901 1.18876 0.76415
H16 H  1.92496 1.05449 0.75834
H17 H  1.16189 1.41608 1.95962
O18 O  1.19674 1.39187 2.05235
H19 H  1.16183 1.31205 2.08527
Cl20 Cl 0.98240 1.65053 1.22883
data_77_E-782.893_____d_____1.46
#  no.  29             rank   77 energy -782.893     density         1.46
_symmetry_cell_setting        monoclinic
_symmetry_space_group_name_H-M  'P 21/c'
_symmetry_Int_Tables_number  14
loop_
_symmetry_equiv_pos_site_id
_symmetry_equiv_pos_as_xyz
1 x,y,z
2 -x,1/2+y,1/2-z
3 -x,-y,-z
4 x,1/2-y,1/2+z
_cell_length_a      4.047
_cell_length_b      18.638
_cell_length_c      12.282
_cell_angle_alpha   90.0
_cell_angle_beta    79.968
_cell_angle_gamma   90.0
_cell_volume        912.2423
loop_
_atom_site_label
_atom_site_type_symbol
_atom_site_fract_x
_atom_site_fract_y
_atom_site_fract_z
C1 C  1.16717 0.44747 0.83628
C2 C  1.34573 0.51339 0.86758
C3 C  1.55146 0.55617 0.79775
S4 S  1.65078 0.54002 0.65247
C5 C  1.88025 0.61364 0.59293
N6 N  1.89105 0.67885 0.64382
O7 O  1.22231 0.42082 0.73194
O8 O  0.96781 0.41465 0.90177
N9 N  2.05852 0.61122 0.48766
H10 H  1.08121 0.37989 0.73429
H11 H  1.29526 0.52555 0.95546
H12 H  1.66955 0.60223 0.82965
H13 H  2.06457 0.56620 0.44202
H14 H  2.18821 0.65377 0.45311
H15 H  1.75399 0.68881 0.71870
H16 H  2.02183 0.71983 0.60449
H17 H  1.60697 0.77547 0.46761
O18 O  1.61464 0.82052 0.50629
H19 H  1.51122 0.80953 0.58232
Cl20 Cl 1.23657 0.76726 0.80584
data_78_E-782.440_____d_____1.52
#  no.  32             rank   78 energy -782.440     density         1.52
_symmetry_cell_setting        monoclinic
_symmetry_space_group_name_H-M  'C 2/c'
_symmetry_Int_Tables_number  15
loop_
_symmetry_equiv_pos_site_id
_symmetry_equiv_pos_as_xyz
1 x,y,z
2 -x,y,1/2-z
3 -x,-y,-z
4 x,-y,1/2+z
5 1/2+x,1/2+y,z
6 1/2-x,1/2+y,1/2-z
7 1/2-x,1/2-y,-z
8 1/2+x,1/2-y,1/2+z
_cell_length_a      8.955
_cell_length_b      9.843
_cell_length_c      19.881
_cell_angle_alpha   90.0
_cell_angle_beta    92.837
_cell_angle_gamma   90.0
_cell_volume        1750.2445
loop_
_atom_site_label
_atom_site_type_symbol
_atom_site_fract_x
_atom_site_fract_y
_atom_site_fract_z
C1 C  1.54040 1.16379 1.05619
C2 C  1.53259 1.17272 0.98034
C3 C  1.41383 1.14055 0.93914
S4 S  1.24222 1.07843 0.96930
C5 C  1.11390 1.07020 0.90049
N6 N  1.13034 1.13659 0.84069
O7 O  1.42816 1.10948 1.09083
O8 O  1.64634 1.20349 1.09019
N9 N  0.98339 0.99874 0.90310
H10 H  1.46043 1.11599 1.13698
H11 H  1.63470 1.20946 0.95921
H12 H  1.42105 1.14989 0.88486
H13 H  0.95882 0.94746 0.94497
H14 H  0.90904 0.99496 0.86370
H15 H  1.21701 1.19918 0.83394
H16 H  1.05108 1.13045 0.80330
H17 H  1.86379 0.33211 0.20081
O18 O  1.91589 0.25829 0.17997
H19 H  1.90260 0.18146 0.21015
Cl20 Cl 1.76788 0.44478 0.72200
data_79_E-782.231_____d_____1.52
#  no.  34             rank   79 energy -782.231     density         1.52
_symmetry_cell_setting        triclinic
_symmetry_space_group_name_H-M  'P -1'
_symmetry_Int_Tables_number  2
loop_
_symmetry_equiv_pos_site_id
_symmetry_equiv_pos_as_xyz
1 x,y,z
2 -x,-y,-z
_cell_length_a      8.912
_cell_length_b      12.37
_cell_length_c      5.193
_cell_angle_alpha   101.12401
_cell_angle_beta    99.79401
_cell_angle_gamma   51.382
_cell_volume        437.96875
loop_
_atom_site_label
_atom_site_type_symbol
_atom_site_fract_x
_atom_site_fract_y
_atom_site_fract_z
C1 C  0.30914 1.06335 1.70799
C2 C  0.25596 1.02547 1.43289
C3 C  0.23668 0.92392 1.36199
S4 S  0.27614 0.81742 1.59294
C5 C  0.21275 0.71256 1.43046
N6 N  0.26394 0.59944 1.53453
O7 O  0.31973 1.17011 1.74606
O8 O  0.34423 1.00977 1.90221
N9 N  0.10415 0.73681 1.19661
H10 H  0.35453 1.17768 1.92866
H11 H  0.23299 1.08748 1.28686
H12 H  0.19978 0.90235 1.15800
H13 H  0.04777 0.82149 1.10836
H14 H  0.06875 0.67436 1.11545
H15 H  0.34146 0.57337 1.70790
H16 H  0.22615 0.53973 1.44268
H17 H  0.13278 0.37463 1.49716
O18 O  0.13043 0.33579 1.31728
H19 H  0.08451 0.41029 1.21350
Cl20 Cl 0.32303 0.42454 0.94779
data_80_E-780.061_____d_____1.49
#  no.  39             rank   80 energy -780.061     density         1.49
_symmetry_cell_setting        triclinic
_symmetry_space_group_name_H-M  'P -1'
_symmetry_Int_Tables_number  2
loop_
_symmetry_equiv_pos_site_id
_symmetry_equiv_pos_as_xyz
1 x,y,z
2 -x,-y,-z
_cell_length_a      16.44
_cell_length_b      9.146
_cell_length_c      12.248001
_cell_angle_alpha   122.40698
_cell_angle_beta    132.093
_cell_angle_gamma   20.51801
_cell_volume        448.10587
loop_
_atom_site_label
_atom_site_type_symbol
_atom_site_fract_x
_atom_site_fract_y
_atom_site_fract_z
C1 C  1.04392 1.08563 0.78172
C2 C  1.15007 1.01201 0.74343
C3 C  1.01773 1.20274 0.60332
S4 S  0.68632 1.58056 0.43514
C5 C  0.57462 1.79521 0.28885
N6 N  0.68008 1.77639 0.31580
O7 O  0.80718 1.33171 0.67028
O8 O  1.16311 0.92945 0.91245
N9 N  0.36272 2.01419 0.13526
H10 H  0.78734 1.32600 0.72421
H11 H  1.35247 0.78231 0.84179
H12 H  1.11531 1.12230 0.58850
H13 H  0.26738 2.05275 0.10240
H14 H  0.29692 2.14085 0.05136
H15 H  0.82433 1.64848 0.42509
H16 H  0.60312 1.91456 0.22728
H17 H  0.21679 1.52685 0.96831
O18 O  0.34617 1.41668 1.07680
H19 H  0.22316 1.67809 1.10809
Cl20 Cl 0.17285 2.06663 0.31569
data_81_E-779.702_____d_____1.50
#  no.  41             rank   81 energy -779.702     density         1.50
_symmetry_cell_setting        triclinic
_symmetry_space_group_name_H-M  'P -1'
_symmetry_Int_Tables_number  2
loop_
_symmetry_equiv_pos_site_id
_symmetry_equiv_pos_as_xyz
1 x,y,z
2 -x,-y,-z
_cell_length_a      14.906
_cell_length_b      6.205
_cell_length_c      9.999999
_cell_angle_alpha   85.58999
_cell_angle_beta    84.221
_cell_angle_gamma   28.903
_cell_volume        444.64474
loop_
_atom_site_label
_atom_site_type_symbol
_atom_site_fract_x
_atom_site_fract_y
_atom_site_fract_z
C1 C  0.62858 1.51258 0.89378
C2 C  0.67677 1.17633 0.88355
C3 C  0.76274 0.87093 0.97641
S4 S  0.83453 0.82317 1.12650
C5 C  0.91714 0.43192 1.22613
N6 N  1.01821 0.24981 1.33400
O7 O  0.53928 1.80143 0.79175
O8 O  0.66000 1.55820 0.98277
N9 N  0.88331 0.29023 1.20792
H10 H  0.52163 1.98266 0.81640
H11 H  0.63667 1.19350 0.79250
H12 H  0.79419 0.63683 0.96047
H13 H  0.80118 0.41964 1.13719
H14 H  0.93127 0.07124 1.27047
H15 H  1.04867 0.33592 1.35776
H16 H  1.06441 0.02787 1.39220
H17 H  0.55168 1.60111 1.47936
O18 O  0.66435 1.44386 1.44949
H19 H  0.64143 1.63617 1.47974
Cl20 Cl 0.20812 0.34634 1.40354
data_82_E-779.352_____d_____1.48
#  no.  43             rank   82 energy -779.352     density         1.48
_symmetry_cell_setting        monoclinic
_symmetry_space_group_name_H-M  'P 21'
_symmetry_Int_Tables_number  4
loop_
_symmetry_equiv_pos_site_id
_symmetry_equiv_pos_as_xyz
1 x,y,z
2 -x,1/2+y,-z
_cell_length_a      12.557
_cell_length_b      4.511
_cell_length_c      8.503
_cell_angle_alpha   90.0
_cell_angle_beta    110.644
_cell_angle_gamma   90.0
_cell_volume        450.72217
loop_
_atom_site_label
_atom_site_type_symbol
_atom_site_fract_x
_atom_site_fract_y
_atom_site_fract_z
C1 C  0.06603 0.71223 0.82028
C2 C  0.09265 0.77284 0.66355
C3 C  0.17032 0.96692 0.64930
S4 S  0.25541 1.19278 0.81963
C5 C  0.35486 1.37403 0.75329
N6 N  0.38246 1.28904 0.61762
O7 O  0.11311 0.87236 0.96305
O8 O  0.00143 0.52037 0.82751
N9 N  0.41554 1.61202 0.83856
H10 H  0.08284 0.79087 1.04148
H11 H  0.04270 0.64188 0.55541
H12 H  0.18186 0.99457 0.52918
H13 H  0.40322 1.69103 0.94159
H14 H  0.47342 1.71469 0.80116
H15 H  0.34890 1.10638 0.55085
H16 H  0.44228 1.39820 0.58754
H17 H  0.16993 1.36979 0.22983
O18 O  0.17462 1.54141 0.30025
H19 H  0.24068 1.64992 0.29548
Cl20 Cl 0.36786 1.04127 0.26447
data_83_E-779.089_____d_____1.51
#  no.  44             rank   83 energy -779.089     density         1.51
_symmetry_cell_setting        orthorhombic
_symmetry_space_group_name_H-M  'P 21 21 21'
_symmetry_Int_Tables_number  19
loop_
_symmetry_equiv_pos_site_id
_symmetry_equiv_pos_as_xyz
1 x,y,z
2 1/2-x,-y,1/2+z
3 -x,1/2+y,1/2-z
4 1/2+x,1/2-y,-z
_cell_length_a      14.53
_cell_length_b      14.425
_cell_length_c      4.208
_cell_angle_alpha   90.0
_cell_angle_beta    90.0
_cell_angle_gamma   90.0
_cell_volume        881.9768
loop_
_atom_site_label
_atom_site_type_symbol
_atom_site_fract_x
_atom_site_fract_y
_atom_site_fract_z
C1 C  1.35992 0.75140 0.67736
C2 C  1.26973 0.74444 0.50127
C3 C  1.19975 0.68659 0.57080
S4 S  1.20404 0.60559 0.89117
C5 C  1.09501 0.55588 0.92392
N6 N  1.01670 0.59257 0.79272
O7 O  1.38267 0.69215 0.91491
O8 O  1.41682 0.80929 0.61670
N9 N  1.08043 0.47688 1.09628
H10 H  1.44192 0.71122 0.98470
H11 H  1.26362 0.79207 0.30225
H12 H  1.13783 0.68693 0.42540
H13 H  1.13298 0.44468 1.20654
H14 H  1.01758 0.44874 1.11726
H15 H  1.01739 0.65352 0.67699
H16 H  0.95541 0.56191 0.82539
H17 H  1.74634 0.54791 0.15964
O18 O  1.81088 0.54940 0.10318
H19 H  1.83586 0.49284 0.19692
Cl20 Cl 1.56784 0.61101 0.11603
data_84_E-778.682_____d_____1.48
#  no.  46             rank   84 energy -778.682     density         1.48
_symmetry_cell_setting        triclinic
_symmetry_space_group_name_H-M  'P -1'
_symmetry_Int_Tables_number  2
loop_
_symmetry_equiv_pos_site_id
_symmetry_equiv_pos_as_xyz
1 x,y,z
2 -x,-y,-z
_cell_length_a      10.0
_cell_length_b      7.462
_cell_length_c      6.792
_cell_angle_alpha   86.912
_cell_angle_beta    63.637
_cell_angle_gamma   81.555
_cell_volume        449.1486
loop_
_atom_site_label
_atom_site_type_symbol
_atom_site_fract_x
_atom_site_fract_y
_atom_site_fract_z
C1 C  0.85246 1.27494 1.23165
C2 C  1.02216 1.25665 1.12987
C3 C  1.11577 1.10786 1.13232
S4 S  1.05029 0.90325 1.26402
C5 C  1.20813 0.73998 1.19826
N6 N  1.34703 0.75370 1.02798
O7 O  0.77510 1.14269 1.35583
O8 O  0.77622 1.40751 1.20964
N9 N  1.20095 0.58162 1.31132
H10 H  0.67183 1.18723 1.39929
H11 H  1.06815 1.37802 1.04814
H12 H  1.23691 1.11029 1.05484
H13 H  1.10382 0.55617 1.43798
H14 H  1.29146 0.48709 1.27228
H15 H  1.36449 0.85849 0.92420
H16 H  1.43305 0.65344 0.99493
H17 H  1.44433 1.41085 1.64732
O18 O  1.46308 1.32345 1.74583
H19 H  1.47948 1.20672 1.67454
Cl20 Cl 1.36452 1.19087 1.36212
data_85_E-778.253_____d_____1.56
#  no.  48             rank   85 energy -778.253     density         1.56
_symmetry_cell_setting        triclinic
_symmetry_space_group_name_H-M  'P -1'
_symmetry_Int_Tables_number  2
loop_
_symmetry_equiv_pos_site_id
_symmetry_equiv_pos_as_xyz
1 x,y,z
2 -x,-y,-z
_cell_length_a      20.596
_cell_length_b      4.6239996
_cell_length_c      10.151
_cell_angle_alpha   105.08399
_cell_angle_beta    27.520008
_cell_angle_gamma   100.292
_cell_volume        428.34564
loop_
_atom_site_label
_atom_site_type_symbol
_atom_site_fract_x
_atom_site_fract_y
_atom_site_fract_z
C1 C  1.30610 1.55854 0.37740
C2 C  1.16615 1.74009 0.61993
C3 C  1.05263 1.63409 0.75721
S4 S  1.05158 1.24923 0.66625
C5 C  0.87894 1.20329 0.92497
N6 N  0.76242 1.40031 1.18978
O7 O  1.33542 1.26541 0.25390
O8 O  1.39962 1.66295 0.27892
N9 N  0.84845 0.95589 0.88151
H10 H  1.42879 1.20491 0.10936
H11 H  1.16120 1.97710 0.68319
H12 H  0.95699 1.78658 0.92842
H13 H  0.92589 0.79447 0.69594
H14 H  0.74900 0.92832 1.03142
H15 H  0.76984 1.58124 1.25526
H16 H  0.66513 1.35865 1.33283
H17 H  1.49576 1.98123 0.73560
O18 O  1.56160 1.94829 0.54058
H19 H  1.51344 1.82945 0.55048
Cl20 Cl 1.27692 1.58059 1.06170
data_86_E-777.909_____d_____1.53
#  no.  49             rank   86 energy -777.909     density         1.53
_symmetry_cell_setting        orthorhombic
_symmetry_space_group_name_H-M  'P n a 21'
_symmetry_Int_Tables_number  33
loop_
_symmetry_equiv_pos_site_id
_symmetry_equiv_pos_as_xyz
1 x,y,z
2 -x,-y,1/2+z
3 1/2+x,1/2-y,z
4 1/2-x,1/2+y,1/2+z
_cell_length_a      5.053
_cell_length_b      15.325
_cell_length_c      11.263
_cell_angle_alpha   90.0
_cell_angle_beta    90.0
_cell_angle_gamma   90.0
_cell_volume        872.1754
loop_
_atom_site_label
_atom_site_type_symbol
_atom_site_fract_x
_atom_site_fract_y
_atom_site_fract_z
C1 C  0.38868 1.16597 1.78261
C2 C  0.38918 1.17101 1.91631
C3 C  0.56633 1.13163 1.98773
S4 S  0.82756 1.06556 1.93033
C5 C  1.02962 1.03656 2.04957
N6 N  1.21381 0.97158 2.04014
O7 O  0.19747 1.21076 1.72401
O8 O  0.53941 1.12641 1.71993
N9 N  1.02692 1.07721 2.15801
H10 H  0.23014 1.19953 1.64219
H11 H  0.23063 1.21003 1.95415
H12 H  0.55075 1.13789 2.08369
H13 H  0.91185 1.12942 2.17375
H14 H  1.15223 1.05879 2.22245
H15 H  1.23538 0.93828 1.96367
H16 H  1.33194 0.95532 2.10823
H17 H  0.55854 1.74456 1.02215
O18 O  0.47027 1.69404 0.98916
H19 H  0.42078 1.71234 0.90916
Cl20 Cl 1.03387 1.36983 1.30410
data_87_E-777.880_____d_____1.48
#  no.  50             rank   87 energy -777.880     density         1.48
_symmetry_cell_setting        monoclinic
_symmetry_space_group_name_H-M  'P 21/c'
_symmetry_Int_Tables_number  14
loop_
_symmetry_equiv_pos_site_id
_symmetry_equiv_pos_as_xyz
1 x,y,z
2 -x,1/2+y,1/2-z
3 -x,-y,-z
4 x,1/2-y,1/2+z
_cell_length_a      11.582
_cell_length_b      12.939
_cell_length_c      6.152
_cell_angle_alpha   90.0
_cell_angle_beta    101.74099
_cell_angle_gamma   90.0
_cell_volume        902.64636
loop_
_atom_site_label
_atom_site_type_symbol
_atom_site_fract_x
_atom_site_fract_y
_atom_site_fract_z
C1 C  1.00172 0.63288 1.15999
C2 C  0.98989 0.74870 1.13718
C3 C  0.89019 0.80375 1.12734
S4 S  0.75166 0.74545 1.13709
C5 C  0.65241 0.84513 1.15374
N6 N  0.68478 0.94463 1.21416
O7 O  0.90707 0.57041 1.15356
O8 O  1.09519 0.58935 1.18397
N9 N  0.53338 0.82849 1.11364
H10 H  0.93804 0.50222 1.17142
H11 H  1.07178 0.78817 1.12936
H12 H  0.89163 0.88735 1.10893
H13 H  0.49983 0.75786 1.07075
H14 H  0.47638 0.88565 1.12503
H15 H  0.76990 0.96520 1.26107
H16 H  0.62372 0.99831 1.22557
H17 H  0.30567 0.83060 0.58027
O18 O  0.31664 0.80823 0.73321
H19 H  0.29713 0.73476 0.72246
Cl20 Cl 0.66868 0.46095 0.22505
data_88_E-777.658_____d_____1.49
#  no.  53             rank   88 energy -777.658     density         1.49
_symmetry_cell_setting        monoclinic
_symmetry_space_group_name_H-M  'P 21/c'
_symmetry_Int_Tables_number  14
loop_
_symmetry_equiv_pos_site_id
_symmetry_equiv_pos_as_xyz
1 x,y,z
2 -x,1/2+y,1/2-z
3 -x,-y,-z
4 x,1/2-y,1/2+z
_cell_length_a      4.267
_cell_length_b      12.518
_cell_length_c      16.824999
_cell_angle_alpha   90.0
_cell_angle_beta    85.04
_cell_angle_gamma   90.0
_cell_volume        895.3304
loop_
_atom_site_label
_atom_site_type_symbol
_atom_site_fract_x
_atom_site_fract_y
_atom_site_fract_z
C1 C  1.53681 0.82876 0.93132
C2 C  1.28398 0.86908 0.99219
C3 C  1.08012 0.80846 1.03823
S4 S  1.07589 0.66605 1.03304
C5 C  0.81088 0.62071 1.11047
N6 N  0.70397 0.68114 1.17517
O7 O  1.56545 0.72386 0.91190
O8 O  1.72576 0.88701 0.89635
N9 N  0.69958 0.51824 1.11249
H10 H  1.73989 0.71988 0.87287
H11 H  1.27504 0.95557 0.99753
H12 H  0.90484 0.84627 1.07989
H13 H  0.76594 0.46639 1.06846
H14 H  0.54918 0.49193 1.15737
H15 H  0.78338 0.75564 1.18311
H16 H  0.55660 0.64996 1.21884
H17 H  1.37761 0.47993 0.29821
O18 O  1.25274 0.54358 0.29256
H19 H  1.04477 0.51621 0.28330
Cl20 Cl 1.79506 0.33759 0.23864
data_89_E-777.413_____d_____1.57
#  no.  55             rank   89 energy -777.413     density         1.57
_symmetry_cell_setting        orthorhombic
_symmetry_space_group_name_H-M  'P 21 21 21'
_symmetry_Int_Tables_number  19
loop_
_symmetry_equiv_pos_site_id
_symmetry_equiv_pos_as_xyz
1 x,y,z
2 1/2-x,-y,1/2+z
3 -x,1/2+y,1/2-z
4 1/2+x,1/2-y,-z
_cell_length_a      4.499
_cell_length_b      18.833
_cell_length_c      10.0
_cell_angle_alpha   90.0
_cell_angle_beta    90.0
_cell_angle_gamma   90.0
_cell_volume        847.2967
loop_
_atom_site_label
_atom_site_type_symbol
_atom_site_fract_x
_atom_site_fract_y
_atom_site_fract_z
C1 C  1.51734 1.20547 0.31281
C2 C  1.26589 1.20570 0.41265
C3 C  1.20073 1.15348 0.49999
S4 S  1.40765 1.07277 0.50964
C5 C  1.27654 1.02594 0.64811
N6 N  1.11301 1.05552 0.74950
O7 O  1.69236 1.14775 0.29352
O8 O  1.57607 1.25607 0.24438
N9 N  1.33965 0.95559 0.66628
H10 H  1.83102 1.16131 0.22653
H11 H  1.13138 1.25363 0.41061
H12 H  1.01171 1.15906 0.56706
H13 H  1.46174 0.92870 0.59875
H14 H  1.26628 0.92882 0.74649
H15 H  1.06764 1.10776 0.75195
H16 H  1.04906 1.02623 0.82829
H17 H  0.95296 1.70275 0.50404
O18 O  0.92659 1.72158 0.41478
H19 H  0.94885 1.77279 0.42610
Cl20 Cl 1.11426 1.40945 0.05602
data_90_E-777.372_____d_____1.48
#  no.  56             rank   90 energy -777.372     density         1.48
_symmetry_cell_setting        triclinic
_symmetry_space_group_name_H-M  'P -1'
_symmetry_Int_Tables_number  2
loop_
_symmetry_equiv_pos_site_id
_symmetry_equiv_pos_as_xyz
1 x,y,z
2 -x,-y,-z
_cell_length_a      8.948
_cell_length_b      4.78
_cell_length_c      12.270999
_cell_angle_alpha   91.107
_cell_angle_beta    62.28699
_cell_angle_gamma   103.561
_cell_volume        449.22668
loop_
_atom_site_label
_atom_site_type_symbol
_atom_site_fract_x
_atom_site_fract_y
_atom_site_fract_z
C1 C  1.33960 1.69937 0.95483
C2 C  1.18075 1.46033 0.97896
C3 C  1.10104 1.24599 1.07228
S4 S  1.17866 1.21685 1.18074
C5 C  1.02760 0.93570 1.29430
N6 N  1.06610 0.81799 1.37582
O7 O  1.40202 1.90105 0.85746
O8 O  1.41984 1.73471 1.01212
N9 N  0.86089 0.81963 1.31337
H10 H  1.50051 2.03053 0.85768
H11 H  1.13133 1.47011 0.91364
H12 H  0.98778 1.07981 1.08232
H13 H  0.81328 0.89949 1.26449
H14 H  0.77858 0.66211 1.38209
H15 H  1.18420 0.89032 1.37130
H16 H  0.97891 0.65813 1.44193
H17 H  1.38630 1.81538 0.54784
O18 O  1.35302 1.79784 0.63506
H19 H  1.46415 1.84127 0.63663
Cl20 Cl 1.35558 1.54393 0.37306
data_91_E-776.957_____d_____1.47
#  no.  58             rank   91 energy -776.957     density         1.47
_symmetry_cell_setting        monoclinic
_symmetry_space_group_name_H-M  'P 21'
_symmetry_Int_Tables_number  4
loop_
_symmetry_equiv_pos_site_id
_symmetry_equiv_pos_as_xyz
1 x,y,z
2 -x,1/2+y,-z
_cell_length_a      14.268
_cell_length_b      4.245
_cell_length_c      7.842
_cell_angle_alpha   90.0
_cell_angle_beta    72.127
_cell_angle_gamma   90.0
_cell_volume        452.049
loop_
_atom_site_label
_atom_site_type_symbol
_atom_site_fract_x
_atom_site_fract_y
_atom_site_fract_z
C1 C  0.50339 0.90383 1.27208
C2 C  0.56877 0.91319 1.08024
C3 C  0.65396 1.07398 1.02087
S4 S  0.70005 1.30642 1.16717
C5 C  0.81667 1.44028 1.04322
N6 N  0.86294 1.67676 1.10450
O7 O  0.42057 0.72587 1.30941
O8 O  0.51553 1.03708 1.39899
N9 N  0.87134 1.31622 0.88194
H10 H  0.38990 0.75028 1.43489
H11 H  0.54218 0.77661 0.98731
H12 H  0.69627 1.07078 0.87947
H13 H  0.84803 1.12871 0.82796
H14 H  0.93901 1.39884 0.81873
H15 H  0.82997 1.78141 1.22303
H16 H  0.93038 1.75218 1.03426
H17 H  0.92184 1.30797 1.41630
O18 O  0.99083 1.30415 1.34688
H19 H  1.02520 1.31066 1.43697
Cl20 Cl 0.21455 1.27221 1.45765
data_92_E-776.919_____d_____1.52
#  no.  59             rank   92 energy -776.919     density         1.52
_symmetry_cell_setting        monoclinic
_symmetry_space_group_name_H-M  'P 21/c'
_symmetry_Int_Tables_number  14
loop_
_symmetry_equiv_pos_site_id
_symmetry_equiv_pos_as_xyz
1 x,y,z
2 -x,1/2+y,1/2-z
3 -x,-y,-z
4 x,1/2-y,1/2+z
_cell_length_a      14.886
_cell_length_b      17.298
_cell_length_c      5.114
_cell_angle_alpha   90.0
_cell_angle_beta    41.803997
_cell_angle_gamma   90.0
_cell_volume        877.7884
loop_
_atom_site_label
_atom_site_type_symbol
_atom_site_fract_x
_atom_site_fract_y
_atom_site_fract_z
C1 C  1.53187 0.63503 0.70782
C2 C  1.44475 0.56769 0.81645
C3 C  1.35069 0.56961 0.83090
S4 S  1.31577 0.65543 0.72522
C5 C  1.20151 0.63092 0.72747
N6 N  1.13284 0.68612 0.73911
O7 O  1.62328 0.62281 0.70237
O8 O  1.53058 0.69964 0.62373
N9 N  1.17527 0.55673 0.70498
H10 H  1.66736 0.67125 0.62872
H11 H  1.46254 0.51471 0.88675
H12 H  1.29105 0.51846 0.91636
H13 H  1.22543 0.51135 0.67081
H14 H  1.11052 0.54637 0.69886
H15 H  1.14612 0.74263 0.74998
H16 H  1.06802 0.67221 0.73675
H17 H  0.17948 0.26981 1.22698
O18 O  0.20759 0.29788 1.32034
H19 H  0.16489 0.34841 1.39388
Cl20 Cl 0.07956 0.40620 0.13589
data_93_E-776.502_____d_____1.49
#  no.  61             rank   93 energy -776.502     density         1.49
_symmetry_cell_setting        monoclinic
_symmetry_space_group_name_H-M  'P 21/c'
_symmetry_Int_Tables_number  14
loop_
_symmetry_equiv_pos_site_id
_symmetry_equiv_pos_as_xyz
1 x,y,z
2 -x,1/2+y,1/2-z
3 -x,-y,-z
4 x,1/2-y,1/2+z
_cell_length_a      8.26
_cell_length_b      17.009
_cell_length_c      7.6639996
_cell_angle_alpha   90.0
_cell_angle_beta    123.891
_cell_angle_gamma   90.0
_cell_volume        893.809
loop_
_atom_site_label
_atom_site_type_symbol
_atom_site_fract_x
_atom_site_fract_y
_atom_site_fract_z
C1 C  1.61397 1.61188 1.07970
C2 C  1.63320 1.69049 1.18060
C3 C  1.50625 1.75046 1.08867
S4 S  1.29486 1.74394 0.82651
C5 C  1.15828 1.82914 0.77811
N6 N  1.01016 1.85010 0.57910
O7 O  1.75399 1.55742 1.19594
O8 O  1.48759 1.59087 0.90544
N9 N  1.18292 1.87919 0.93141
H10 H  1.71658 1.51279 1.10643
H11 H  1.76172 1.69665 1.33968
H12 H  1.53221 1.80568 1.17202
H13 H  1.27898 1.86769 1.08481
H14 H  1.09682 1.92647 0.89406
H15 H  0.97754 1.81679 0.45487
H16 H  0.93022 1.89868 0.55103
H17 H  1.53699 0.97573 1.87560
O18 O  1.40460 0.96323 1.76219
H19 H  1.32855 1.00803 1.75786
Cl20 Cl 1.08631 1.07616 1.81600
data_94_E-776.171_____d_____1.48
#  no.  63             rank   94 energy -776.171     density         1.48
_symmetry_cell_setting        monoclinic
_symmetry_space_group_name_H-M  'P 21/c'
_symmetry_Int_Tables_number  14
loop_
_symmetry_equiv_pos_site_id
_symmetry_equiv_pos_as_xyz
1 x,y,z
2 -x,1/2+y,1/2-z
3 -x,-y,-z
4 x,1/2-y,1/2+z
_cell_length_a      11.015
_cell_length_b      10.839
_cell_length_c      10.485
_cell_angle_alpha   90.0
_cell_angle_beta    45.855
_cell_angle_gamma   90.0
_cell_volume        898.2809
loop_
_atom_site_label
_atom_site_type_symbol
_atom_site_fract_x
_atom_site_fract_y
_atom_site_fract_z
C1 C  1.66331 0.52681 1.04747
C2 C  1.76672 0.56089 1.08739
C3 C  1.70379 0.60765 1.24253
S4 S  1.48333 0.63742 1.42404
C5 C  1.45266 0.68184 1.60474
N6 N  1.30534 0.73582 1.75197
O7 O  1.74684 0.47903 0.88468
O8 O  1.51291 0.53686 1.14362
N9 N  1.56779 0.66310 1.61636
H10 H  1.66128 0.46388 0.88535
H11 H  1.90188 0.54511 0.97873
H12 H  1.78773 0.63100 1.25971
H13 H  1.67662 0.61750 1.52153
H14 H  1.54134 0.68832 1.72564
H15 H  1.21105 0.75215 1.75862
H16 H  1.28677 0.76041 1.85673
H17 H  1.10929 0.09311 0.89611
O18 O  1.13733 0.08093 0.96455
H19 H  1.02775 0.07006 1.08619
Cl20 Cl 0.95169 0.21976 1.83085
data_95_E-776.120_____d_____1.51
#  no.  64             rank   95 energy -776.120     density         1.51
_symmetry_cell_setting        monoclinic
_symmetry_space_group_name_H-M  'P 21'
_symmetry_Int_Tables_number  4
loop_
_symmetry_equiv_pos_site_id
_symmetry_equiv_pos_as_xyz
1 x,y,z
2 -x,1/2+y,-z
_cell_length_a      9.164
_cell_length_b      4.214
_cell_length_c      11.424
_cell_angle_alpha   90.0
_cell_angle_beta    92.49701
_cell_angle_gamma   90.0
_cell_volume        440.7428
loop_
_atom_site_label
_atom_site_type_symbol
_atom_site_fract_x
_atom_site_fract_y
_atom_site_fract_z
C1 C  0.13658 1.17453 0.62220
C2 C  0.24534 0.97945 0.69433
C3 C  0.38938 1.03892 0.70973
S4 S  0.47662 1.36745 0.64321
C5 C  0.65608 1.38059 0.70057
N6 N  0.70418 1.22834 0.80105
O7 O  0.17799 1.42248 0.55564
O8 O  0.00759 1.12093 0.61905
N9 N  0.76095 1.55723 0.64934
H10 H  0.09018 1.50340 0.51974
H11 H  0.19802 0.77487 0.73647
H12 H  0.45817 0.88004 0.76311
H13 H  0.73721 1.68231 0.57585
H14 H  0.86387 1.56684 0.68290
H15 H  0.63556 1.10685 0.85070
H16 H  0.80819 1.25021 0.83129
H17 H  0.98785 1.32950 0.08575
O18 O  0.98320 1.15054 0.13855
H19 H  0.93580 0.98445 0.09101
Cl20 Cl 0.30066 1.22505 0.99919
data_96_E-776.073_____d_____1.45
#  no.  65             rank   96 energy -776.073     density         1.45
_symmetry_cell_setting        monoclinic
_symmetry_space_group_name_H-M  'P 21'
_symmetry_Int_Tables_number  4
loop_
_symmetry_equiv_pos_site_id
_symmetry_equiv_pos_as_xyz
1 x,y,z
2 -x,1/2+y,-z
_cell_length_a      9.796
_cell_length_b      6.543
_cell_length_c      7.721
_cell_angle_alpha   90.0
_cell_angle_beta    68.443
_cell_angle_gamma   90.0
_cell_volume        460.2637
loop_
_atom_site_label
_atom_site_type_symbol
_atom_site_fract_x
_atom_site_fract_y
_atom_site_fract_z
C1 C  1.11086 0.43692 0.64441
C2 C  0.95086 0.45617 0.67180
C3 C  0.86558 0.61892 0.74702
S4 S  0.93405 0.83678 0.82834
C5 C  0.79575 1.02119 0.89214
N6 N  0.80122 1.18803 0.99600
O7 O  1.18125 0.26315 0.56377
O8 O  1.18567 0.55860 0.68593
N9 N  0.67634 1.01793 0.83977
H10 H  1.27911 0.27993 0.55892
H11 H  0.90537 0.32490 0.62551
H12 H  0.75041 0.61952 0.76358
H13 H  0.66439 0.91001 0.75383
H14 H  0.60193 1.13099 0.87754
H15 H  0.88547 1.20726 1.03957
H16 H  0.72252 1.29527 1.03142
H17 H  0.52310 0.39956 0.65819
O18 O  0.52932 0.53120 0.71197
H19 H  0.50693 0.62895 0.63061
Cl20 Cl 0.60021 0.54353 0.25019
data_97_E-776.019_____d_____1.46
#  no.  66             rank   97 energy -776.019     density         1.46
_symmetry_cell_setting        triclinic
_symmetry_space_group_name_H-M  'P -1'
_symmetry_Int_Tables_number  2
loop_
_symmetry_equiv_pos_site_id
_symmetry_equiv_pos_as_xyz
1 x,y,z
2 -x,-y,-z
_cell_length_a      10.88
_cell_length_b      4.974
_cell_length_c      9.256
_cell_angle_alpha   93.578995
_cell_angle_beta    85.744995
_cell_angle_gamma   66.52801
_cell_volume        455.87173
loop_
_atom_site_label
_atom_site_type_symbol
_atom_site_fract_x
_atom_site_fract_y
_atom_site_fract_z
C1 C  1.03598 0.77580 0.85393
C2 C  0.88707 0.89410 0.83860
C3 C  0.82059 1.10090 0.75225
S4 S  0.90161 1.27524 0.64040
C5 C  0.78328 1.49122 0.53199
N6 N  0.66653 1.46016 0.50819
O7 O  1.11768 0.88961 0.78870
O8 O  1.09055 0.57572 0.92509
N9 N  0.80290 1.70333 0.45847
H10 H  1.20503 0.77777 0.81520
H11 H  0.83253 0.79620 0.90509
H12 H  0.71234 1.17180 0.75062
H13 H  0.88624 1.74241 0.46653
H14 H  0.73535 1.82585 0.39516
H15 H  0.64456 1.29990 0.54887
H16 H  0.60354 1.58676 0.44205
H17 H  1.46752 0.25925 1.01475
O18 O  1.37975 0.39138 0.99180
H19 H  1.39029 0.38614 0.88586
Cl20 Cl 1.57372 1.15868 0.27272
data_98_E-775.218_____d_____1.51
#  no.  69             rank   98 energy -775.218     density         1.51
_symmetry_cell_setting        monoclinic
_symmetry_space_group_name_H-M  'P 21'
_symmetry_Int_Tables_number  4
loop_
_symmetry_equiv_pos_site_id
_symmetry_equiv_pos_as_xyz
1 x,y,z
2 -x,1/2+y,-z
_cell_length_a      10.628
_cell_length_b      4.175
_cell_length_c      11.875
_cell_angle_alpha   90.0
_cell_angle_beta    123.414
_cell_angle_gamma   90.0
_cell_volume        439.8241
loop_
_atom_site_label
_atom_site_type_symbol
_atom_site_fract_x
_atom_site_fract_y
_atom_site_fract_z
C1 C  1.89251 0.96467 1.62262
C2 C  1.83691 0.99299 1.47564
C3 C  1.72028 1.17587 1.38458
S4 S  1.61298 1.41007 1.42857
C5 C  1.48688 1.63993 1.28781
N6 N  1.36779 1.79338 1.27842
O7 O  2.01319 0.77258 1.70111
O8 O  1.84236 1.09336 1.68041
N9 N  1.49921 1.69312 1.18034
H10 H  2.03054 0.78624 1.78862
H11 H  1.89892 0.85036 1.44526
H12 H  1.68641 1.18002 1.27985
H13 H  1.58705 1.60970 1.17898
H14 H  1.42484 1.83362 1.10347
H15 H  1.34951 1.77456 1.35285
H16 H  1.29593 1.92812 1.19816
H17 H  0.96715 1.33591 1.04342
O18 O  0.89133 1.18708 0.97968
H19 H  0.88911 1.02096 1.03642
Cl20 Cl 1.71400 2.72687 1.07186
data_99_E-774.840_____d_____1.54
#  no.  71             rank   99 energy -774.840     density         1.54
_symmetry_cell_setting        monoclinic
_symmetry_space_group_name_H-M  'P 21/c'
_symmetry_Int_Tables_number  14
loop_
_symmetry_equiv_pos_site_id
_symmetry_equiv_pos_as_xyz
1 x,y,z
2 -x,1/2+y,1/2-z
3 -x,-y,-z
4 x,1/2-y,1/2+z
_cell_length_a      13.126
_cell_length_b      4.192
_cell_length_c      17.694
_cell_angle_alpha   90.0
_cell_angle_beta    62.906002
_cell_angle_gamma   90.0
_cell_volume        866.7559
loop_
_atom_site_label
_atom_site_type_symbol
_atom_site_fract_x
_atom_site_fract_y
_atom_site_fract_z
C1 C  0.88018 1.24594 0.72247
C2 C  0.78460 1.30243 0.69902
C3 C  0.77025 1.15153 0.63730
S4 S  0.86676 0.85411 0.57078
C5 C  0.80653 0.69071 0.50966
N6 N  0.69354 0.72000 0.52817
O7 O  0.96924 1.04908 0.67692
O8 O  0.88328 1.37268 0.78236
N9 N  0.86948 0.50975 0.43935
H10 H  1.01660 1.05537 0.70456
H11 H  0.72347 1.48298 0.73738
H12 H  0.69835 1.21344 0.62537
H13 H  0.95320 0.46909 0.42050
H14 H  0.83458 0.41360 0.40461
H15 H  0.63690 0.83061 0.58108
H16 H  0.66312 0.61469 0.49162
H17 H  0.36434 0.64697 0.61301
O18 O  0.34697 0.79492 0.57849
H19 H  0.40883 0.95112 0.55998
Cl20 Cl 0.49116 0.20788 0.14676
data_100_E-774.772_____d_____1.53
#  no.  73             rank  100 energy -774.772     density         1.53
_symmetry_cell_setting        monoclinic
_symmetry_space_group_name_H-M  'P 21'
_symmetry_Int_Tables_number  4
loop_
_symmetry_equiv_pos_site_id
_symmetry_equiv_pos_as_xyz
1 x,y,z
2 -x,1/2+y,-z
_cell_length_a      9.791
_cell_length_b      4.485
_cell_length_c      10.0
_cell_angle_alpha   90.0
_cell_angle_beta    84.138
_cell_angle_gamma   90.0
_cell_volume        436.8301
loop_
_atom_site_label
_atom_site_type_symbol
_atom_site_fract_x
_atom_site_fract_y
_atom_site_fract_z
C1 C  1.06756 1.20207 1.18091
C2 C  1.08997 1.43514 1.07207
C3 C  1.19509 1.44433 0.97405
S4 S  1.32962 1.17409 0.95892
C5 C  1.43057 1.24524 0.80831
N6 N  1.38943 1.41563 0.70589
O7 O  1.16128 0.98593 1.19723
O8 O  0.96615 1.19521 1.25956
N9 N  1.55840 1.12344 0.78110
H10 H  1.12295 0.87021 1.27138
H11 H  1.01114 1.60652 1.07695
H12 H  1.20165 1.62507 0.90108
H13 H  1.59826 0.99117 0.84863
H14 H  1.61598 1.16242 0.69400
H15 H  1.29442 1.50235 0.71025
H16 H  1.45092 1.44350 0.62017
H17 H  1.12227 1.46665 1.45346
O18 O  1.07097 1.63702 1.42648
H19 H  1.10781 1.80417 1.47401
Cl20 Cl 1.32541 2.12852 1.45192
