# Supplementary material for: Report on the sixth blind test of organic crystal structure prediction methods
Source: Acta Crystallogr B Struct Sci Cryst Eng Mater. 2016 Aug 1;72(Pt 4):439–59. doi: 10.1107/S2052520616007447 (PMC4971545; doi:10.1107/S2052520616007447)
Supplement: Supplementary file 2 [file b-72-00439-sup2.zip › Group_10_Hofmann/XXV-1_Hofmann.cif]

data_1_E-904.063_____d_____1.44
#  no.  1              rank    1 energy -904.063     density         1.44
_symmetry_cell_setting        monoclinic
_symmetry_space_group_name_H-M  'P 21/c'
_symmetry_Int_Tables_number  14
loop_
_symmetry_equiv_pos_site_id
_symmetry_equiv_pos_as_xyz
1 x,y,z
2 -x,1/2+y,1/2-z
3 -x,-y,-z
4 x,1/2-y,1/2+z
_cell_length_a      10.83
_cell_length_b      11.956
_cell_length_c      18.47
_cell_angle_alpha   90.0
_cell_angle_beta    62.728996
_cell_angle_gamma   90.0
_cell_volume        2125.7363
loop_
_atom_site_label
_atom_site_type_symbol
_atom_site_fract_x
_atom_site_fract_y
_atom_site_fract_z
N1 N  1.82368 0.52404 0.17325
N2 N  1.58814 0.59787 0.22767
C3 C  1.61529 0.66824 0.28208
C4 C  1.50811 0.72971 0.34015
H5 H  1.41683 0.72410 0.34401
C6 C  1.53037 0.79893 0.39265
H7 H  1.45318 0.83783 0.43446
C8 C  1.66195 0.81285 0.38664
C9 C  1.76652 0.74993 0.32969
H10 H  1.85748 0.75504 0.32632
C11 C  1.74979 0.67807 0.27548
C12 C  1.86630 0.60945 0.21441
H13 H  1.91321 0.57342 0.24133
H14 H  1.93164 0.65851 0.17376
C15 C  1.76925 0.42588 0.22371
C16 C  1.86094 0.34892 0.22749
H17 H  1.95878 0.36257 0.19676
C18 C  1.81475 0.25369 0.27198
H19 H  1.87976 0.20236 0.27588
C20 C  1.67185 0.22901 0.31352
C21 C  1.58320 0.30680 0.30871
H22 H  1.48524 0.29225 0.33714
C23 C  1.62647 0.40534 0.26535
C24 C  1.52448 0.49099 0.26436
H25 H  1.47660 0.46016 0.23627
H26 H  1.45690 0.50552 0.31963
C27 C  1.71779 0.57315 0.15497
H28 H  1.69877 0.52220 0.12117
H29 H  1.75337 0.64106 0.12484
C30 C  1.69143 0.89083 0.44073
H31 H  1.75744 0.94645 0.40814
H32 H  1.72853 0.84912 0.47076
H33 H  1.60669 0.92687 0.47808
C34 C  1.62241 0.12121 0.36257
H35 H  1.52376 0.11404 0.38317
H36 H  1.64456 0.12313 0.40733
H37 H  1.66795 0.05862 0.32808
O38 O  0.98876 0.86100 0.46060
O39 O  1.11181 0.89291 0.52806
O40 O  1.04385 0.49943 0.32724
O41 O  1.15949 0.36841 0.34802
O42 O  1.36148 0.58973 0.57421
O43 O  1.31185 0.42074 0.55615
N44 N  1.11231 0.46225 0.35891
N45 N  1.30957 0.52157 0.54738
C46 C  1.11954 0.71351 0.47528
C47 C  1.09111 0.64395 0.42460
C48 C  1.13990 0.53549 0.41340
C49 C  1.21298 0.49224 0.45195
C50 C  1.23663 0.56409 0.50274
C51 C  1.19337 0.67396 0.51468
C52 C  1.06757 0.83028 0.48836
H53 H  1.07979 0.97260 0.53305
H54 H  1.03917 0.66963 0.39729
H55 H  1.24931 0.41635 0.44251
H56 H  1.21129 0.72191 0.55024
data_2_E-898.536_____d_____1.45
#  no.  2              rank    2 energy -898.536     density         1.45
_symmetry_cell_setting        triclinic
_symmetry_space_group_name_H-M  'P -1'
_symmetry_Int_Tables_number  2
loop_
_symmetry_equiv_pos_site_id
_symmetry_equiv_pos_as_xyz
1 x,y,z
2 -x,-y,-z
_cell_length_a      11.96
_cell_length_b      11.056
_cell_length_c      13.914
_cell_angle_alpha   108.205
_cell_angle_beta    73.045
_cell_angle_gamma   142.654
_cell_volume        1057.242
loop_
_atom_site_label
_atom_site_type_symbol
_atom_site_fract_x
_atom_site_fract_y
_atom_site_fract_z
N1 N  0.90464 1.49398 0.18646
N2 N  1.23133 1.80641 0.21519
C3 C  1.21423 1.71817 0.28438
C4 C  1.36203 1.83649 0.33890
H5 H  1.47350 1.97611 0.33072
C6 C  1.35167 1.75695 0.40491
H7 H  1.45392 1.84387 0.44473
C8 C  1.19588 1.55407 0.41549
C9 C  1.04955 1.43969 0.36221
H10 H  0.93778 1.30051 0.37105
C11 C  1.05183 1.51238 0.29505
C12 C  0.88832 1.38337 0.23872
H13 H  0.78070 1.31069 0.28566
H14 H  0.86984 1.28653 0.18918
C15 C  0.86365 1.58504 0.25602
C16 C  0.68151 1.46718 0.28333
H17 H  0.58621 1.32722 0.25579
C18 C  0.63622 1.54745 0.34586
H19 H  0.50879 1.46233 0.36649
C20 C  0.77396 1.75488 0.38212
C21 C  0.95352 1.86830 0.35382
H22 H  1.04985 2.00978 0.37835
C23 C  1.00444 1.79095 0.29198
C24 C  1.20488 1.92058 0.26590
H25 H  1.26201 2.01621 0.22442
H26 H  1.26627 1.99430 0.32777
C27 C  1.09323 1.64884 0.14063
H28 H  1.10097 1.70923 0.09810
H29 H  1.12102 1.58685 0.09857
C30 C  1.18195 1.46003 0.48379
H31 H  1.16224 1.35645 0.44440
H32 H  1.08047 1.40272 0.53399
H33 H  1.29479 1.56141 0.51681
C34 C  0.71988 1.84197 0.45160
H35 H  0.82825 1.98574 0.46479
H36 H  0.66206 1.78719 0.51449
H37 H  0.63512 1.80757 0.41925
O38 O  1.46117 1.03682 0.90185
O39 O  1.53899 1.18049 1.06187
O40 O  1.07390 0.97270 0.77588
O41 O  1.01505 1.11683 0.86487
O42 O  1.40716 1.50842 1.25190
O43 O  1.33763 1.57729 1.17055
N44 N  1.08760 1.07601 0.85131
N45 N  1.35818 1.48857 1.17717
C46 C  1.37917 1.17876 0.99512
C47 C  1.27705 1.10553 0.91864
C48 C  1.19815 1.15560 0.93092
C49 C  1.21999 1.27939 1.01490
C50 C  1.32517 1.35103 1.08803
C51 C  1.40347 1.30208 1.08100
C52 C  1.46567 1.12727 0.98321
H53 H  1.58952 1.13635 1.05315
H54 H  1.25991 1.02118 0.85824
H55 H  1.16098 1.31081 1.02388
H56 H  1.47572 1.35392 1.13291
data_3_E-896.461_____d_____1.45
#  no.  3              rank    3 energy -896.461     density         1.45
_symmetry_cell_setting        triclinic
_symmetry_space_group_name_H-M  'P -1'
_symmetry_Int_Tables_number  2
loop_
_symmetry_equiv_pos_site_id
_symmetry_equiv_pos_as_xyz
1 x,y,z
2 -x,-y,-z
_cell_length_a      7.449
_cell_length_b      15.714
_cell_length_c      11.133
_cell_angle_alpha   67.462
_cell_angle_beta    103.434006
_cell_angle_gamma   118.44501
_cell_volume        1056.333
loop_
_atom_site_label
_atom_site_type_symbol
_atom_site_fract_x
_atom_site_fract_y
_atom_site_fract_z
N1 N  0.56755 0.68587 0.89132
N2 N  0.92199 0.71184 0.91329
C3 C  0.97498 0.77971 0.98656
C4 C  1.17770 0.83248 1.02102
H5 H  1.28070 0.82399 0.99486
C6 C  1.23417 0.89717 1.09236
H7 H  1.37666 0.93586 1.11120
C8 C  1.08919 0.90804 1.13662
C9 C  0.88926 0.85655 1.09977
H10 H  0.78665 0.86571 1.12521
C11 C  0.82359 0.79079 1.02700
C12 C  0.60347 0.73643 0.98714
H13 H  0.54535 0.78469 0.95169
H14 H  0.53265 0.68575 1.06331
C15 C  0.60077 0.75793 0.76096
C16 C  0.44879 0.78769 0.69395
H17 H  0.32479 0.76012 0.73567
C18 C  0.47037 0.85266 0.56974
H19 H  0.36558 0.87495 0.52559
C20 C  0.64604 0.88906 0.50420
C21 C  0.79440 0.85830 0.57298
H22 H  0.91633 0.88287 0.53069
C23 C  0.77908 0.79393 0.70003
C24 C  0.95041 0.76514 0.77398
H25 H  0.96521 0.72403 0.73516
H26 H  1.07546 0.82664 0.76515
C27 C  0.70740 0.63814 0.92723
H28 H  0.67223 0.59659 0.87323
H29 H  0.69013 0.59436 1.01606
C30 C  1.14426 0.97484 1.21889
H31 H  1.08258 0.93419 1.30092
H32 H  1.09578 1.02647 1.17446
H33 H  1.29037 1.00674 1.23385
C34 C  0.66632 0.96131 0.36445
H35 H  0.78838 0.97430 0.33175
H36 H  0.67361 1.02453 0.36250
H37 H  0.54954 0.93057 0.31120
O38 O  1.11618 0.57037 0.85259
O39 O  0.87254 0.41158 0.92528
O40 O  1.17176 0.73008 0.38294
O41 O  0.94168 0.65764 0.25202
O42 O  0.35825 0.25952 0.62135
O43 O  0.32365 0.35745 0.42807
N44 N  1.01319 0.66096 0.36043
N45 N  0.41858 0.33965 0.53233
C46 C  0.87947 0.49537 0.70016
C47 C  0.98398 0.57670 0.59562
C48 C  0.90191 0.57624 0.47117
C49 C  0.71776 0.49958 0.44603
C50 C  0.61804 0.42129 0.55315
C51 C  0.69513 0.41646 0.67951
C52 C  0.96476 0.49460 0.83473
H53 H  0.93852 0.41153 1.01481
H54 H  1.11110 0.63245 0.60805
H55 H  0.66291 0.49884 0.35800
H56 H  0.62268 0.36120 0.75195
data_4_E-890.319_____d_____1.44
#  no.  4              rank    4 energy -890.319     density         1.44
_symmetry_cell_setting        triclinic
_symmetry_space_group_name_H-M  'P -1'
_symmetry_Int_Tables_number  2
loop_
_symmetry_equiv_pos_site_id
_symmetry_equiv_pos_as_xyz
1 x,y,z
2 -x,-y,-z
_cell_length_a      10.442
_cell_length_b      18.355
_cell_length_c      10.383
_cell_angle_alpha   41.598995
_cell_angle_beta    112.787
_cell_angle_gamma   125.824
_cell_volume        1066.56
loop_
_atom_site_label
_atom_site_type_symbol
_atom_site_fract_x
_atom_site_fract_y
_atom_site_fract_z
N1 N  1.20496 0.95772 0.81797
N2 N  1.13312 0.80296 1.16611
C3 C  1.24323 0.76623 1.20544
C4 C  1.24867 0.66441 1.39421
H5 H  1.17828 0.61882 1.49639
C6 C  1.35365 0.62733 1.43787
H7 H  1.35136 0.55351 1.56921
C8 C  1.46174 0.69404 1.29551
C9 C  1.45298 0.79341 1.10874
H10 H  1.52265 0.83831 1.00660
C11 C  1.34857 0.83448 1.05604
C12 C  1.34096 0.94290 0.84968
H13 H  1.33751 0.93319 0.76925
H14 H  1.43640 1.01841 0.80801
C15 C  1.06244 0.87253 0.80658
C16 C  1.03936 0.90279 0.63438
H17 H  1.11880 0.97952 0.52633
C18 C  0.90497 0.82767 0.61479
H19 H  0.89255 0.84818 0.49571
C20 C  0.78288 0.71858 0.76788
C21 C  0.80889 0.69082 0.93708
H22 H  0.72791 0.61631 1.04405
C23 C  0.94523 0.76378 0.96313
C24 C  0.97153 0.72684 1.15533
H25 H  0.89705 0.73106 1.17918
H26 H  0.95041 0.64134 1.25709
C27 C  1.18329 0.93327 0.97997
H28 H  1.10503 0.95443 0.95182
H29 H  1.28129 0.98639 0.99118
C30 C  1.58221 0.65940 1.33861
H31 H  1.68713 0.72761 1.30334
H32 H  1.56583 0.64157 1.26530
H33 H  1.57048 0.58647 1.47541
C34 C  0.63253 0.63617 0.74214
H35 H  0.55816 0.57003 0.85477
H36 H  0.65850 0.60065 0.72659
H37 H  0.58643 0.68604 0.62870
O38 O  0.95945 0.87915 0.26289
O39 O  1.21859 1.01575 0.19397
O40 O  0.79854 0.43396 0.81073
O41 O  0.96929 0.37440 1.00201
O42 O  1.58918 0.87048 0.64125
O43 O  1.49835 0.68640 0.93236
N44 N  0.93237 0.45500 0.86232
N45 N  1.48203 0.76601 0.76210
C46 C  1.13782 0.80309 0.47546
C47 C  1.01871 0.67927 0.58475
C48 C  1.05688 0.58585 0.74827
C49 C  1.20762 0.61015 0.81071
C50 C  1.32126 0.73467 0.69903
C51 C  1.29092 0.83178 0.53177
C52 C  1.09911 0.90490 0.29955
H53 H  1.18968 1.08212 0.07174
H54 H  0.91168 0.65760 0.54884
H55 H  1.23425 0.54375 0.92402
H56 H  1.37207 0.91730 0.45711
data_5_E-890.190_____d_____1.43
#  no.  5              rank    5 energy -890.190     density         1.43
_symmetry_cell_setting        triclinic
_symmetry_space_group_name_H-M  'P -1'
_symmetry_Int_Tables_number  2
loop_
_symmetry_equiv_pos_site_id
_symmetry_equiv_pos_as_xyz
1 x,y,z
2 -x,-y,-z
_cell_length_a      20.95
_cell_length_b      13.162999
_cell_length_c      10.261
_cell_angle_alpha   123.606
_cell_angle_beta    145.988
_cell_angle_gamma   43.213993
_cell_volume        1074.2661
loop_
_atom_site_label
_atom_site_type_symbol
_atom_site_fract_x
_atom_site_fract_y
_atom_site_fract_z
N1 N  0.34735 1.31684 1.28175
N2 N  0.54433 1.06419 1.49405
C3 C  0.61151 1.12554 1.71210
C4 C  0.74618 1.02955 1.91800
H5 H  0.79370 0.92348 1.91314
C6 C  0.81328 1.08394 2.13026
H7 H  0.90876 1.01524 2.27022
C8 C  0.74591 1.23608 2.14539
C9 C  0.61336 1.32979 1.93935
H10 H  0.56640 1.43583 1.94439
C11 C  0.54089 1.28113 1.71985
C12 C  0.39630 1.38694 1.49733
H13 H  0.39336 1.46318 1.49721
H14 H  0.33245 1.43488 1.49502
C15 C  0.40313 1.29230 1.22820
C16 C  0.34094 1.41064 1.12075
H17 H  0.26238 1.50669 1.08485
C18 C  0.38683 1.39187 1.06020
H19 H  0.34500 1.47628 0.99143
C20 C  0.49650 1.24984 1.09865
C21 C  0.55629 1.13440 1.20549
H22 H  0.63208 1.03680 1.23539
C23 C  0.51402 1.15013 1.27325
C24 C  0.58681 1.02054 1.39924
H25 H  0.57027 0.94796 1.29374
H26 H  0.68584 0.97398 1.52876
C27 C  0.39251 1.17459 1.31675
H28 H  0.34983 1.13451 1.17003
H29 H  0.36029 1.19215 1.36323
C30 C  0.81370 1.29938 2.37464
H31 H  0.76035 1.35272 2.39850
H32 H  0.81747 1.36636 2.37152
H33 H  0.90709 1.21905 2.50099
C34 C  0.54559 1.23116 1.02764
H35 H  0.61501 1.12712 1.05336
H36 H  0.58533 1.28607 1.12055
H37 H  0.46722 1.26870 0.86431
O38 O  0.86141 0.57029 1.67292
O39 O  0.96079 0.64733 2.02603
O40 O  0.81803 0.69534 1.22667
O41 O  0.91831 0.79267 1.38770
O42 O  1.18899 0.85723 2.37355
O43 O  1.23748 0.82480 2.22743
N44 N  0.88974 0.74232 1.39268
N45 N  1.17555 0.82504 2.21825
C46 C  0.96019 0.68479 1.82688
C47 C  0.90966 0.68604 1.61952
C48 C  0.94469 0.73831 1.61216
C49 C  1.03063 0.78613 1.80384
C50 C  1.08007 0.78045 2.00699
C51 C  1.04579 0.73280 2.02286
C52 C  0.92415 0.62852 1.83867
H53 H  0.92994 0.61405 2.02507
H54 H  0.85111 0.65212 1.48250
H55 H  1.05262 0.82551 1.79586
H56 H  1.08158 0.73010 2.16604
data_6_E-888.872_____d_____1.44
#  no.  6              rank    6 energy -888.872     density         1.44
_symmetry_cell_setting        triclinic
_symmetry_space_group_name_H-M  'P -1'
_symmetry_Int_Tables_number  2
loop_
_symmetry_equiv_pos_site_id
_symmetry_equiv_pos_as_xyz
1 x,y,z
2 -x,-y,-z
_cell_length_a      12.26
_cell_length_b      24.254002
_cell_length_c      9.992
_cell_angle_alpha   30.563007
_cell_angle_beta    62.916
_cell_angle_gamma   83.38
_cell_volume        1064.5084
loop_
_atom_site_label
_atom_site_type_symbol
_atom_site_fract_x
_atom_site_fract_y
_atom_site_fract_z
N1 N  2.00984 0.19255 1.76810
N2 N  2.25511 0.41855 1.19537
C3 C  2.25744 0.37936 1.41121
C4 C  2.37121 0.47630 1.23117
H5 H  2.44633 0.56863 0.96539
C6 C  2.37831 0.44234 1.42775
H7 H  2.45516 0.51263 1.29745
C8 C  2.27587 0.30880 1.81046
C9 C  2.16229 0.21450 1.98511
H10 H  2.08663 0.12249 2.25098
C11 C  2.14889 0.24328 1.80085
C12 C  2.02201 0.13782 2.00118
H13 H  1.92538 0.09066 2.20083
H14 H  2.03863 0.07188 2.10807
C15 C  1.92949 0.25062 1.71152
C16 C  1.77003 0.16414 1.98739
H17 H  1.71616 0.06733 2.21115
C18 C  1.68931 0.21428 1.94195
H19 H  1.57844 0.15255 2.14072
C20 C  1.76593 0.35643 1.60683
C21 C  1.92417 0.43988 1.33778
H22 H  1.97898 0.53714 1.10817
C23 C  2.00987 0.39230 1.37742
C24 C  2.18494 0.48816 1.07804
H25 H  2.21985 0.54215 0.86550
H26 H  2.22006 0.54939 1.00537
C27 C  2.16639 0.29729 1.41282
H28 H  2.16004 0.32444 1.27148
H29 H  2.22039 0.25870 1.45686
C30 C  2.28354 0.26664 2.03336
H31 H  2.29990 0.19860 2.16174
H32 H  2.18820 0.22954 2.21019
H33 H  2.36781 0.34526 1.86970
C34 C  1.67292 0.41044 1.56090
H35 H  1.74108 0.50858 1.31181
H36 H  1.62189 0.38318 1.73183
H37 H  1.59712 0.37341 1.61060
O38 O  1.19101 0.62412 2.15005
O39 O  1.00904 0.64828 2.15247
O40 O  1.63910 0.84308 1.14693
O41 O  1.67397 0.98124 0.68511
O42 O  1.10520 0.96754 1.08858
O43 O  1.33972 1.11814 0.57514
N44 N  1.60148 0.90422 0.97922
N45 N  1.23962 1.01202 0.90997
C46 C  1.23645 0.77127 1.64085
C47 C  1.37225 0.79242 1.48407
C48 C  1.45946 0.88321 1.14321
C49 C  1.41951 0.95649 0.94687
C50 C  1.28490 0.93359 1.11149
C51 C  1.19129 0.84172 1.45520
C52 C  1.14135 0.67446 2.00647
H53 H  0.94445 0.57817 2.40642
H54 H  1.40602 0.74534 1.60726
H55 H  1.48005 1.01831 0.71004
H56 H  1.09851 0.82786 1.56274
data_7_E-888.575_____d_____1.44
#  no.  7              rank    7 energy -888.575     density         1.44
_symmetry_cell_setting        triclinic
_symmetry_space_group_name_H-M  'P -1'
_symmetry_Int_Tables_number  2
loop_
_symmetry_equiv_pos_site_id
_symmetry_equiv_pos_as_xyz
1 x,y,z
2 -x,-y,-z
_cell_length_a      15.004
_cell_length_b      11.956
_cell_length_c      7.1300006
_cell_angle_alpha   68.056
_cell_angle_beta    81.361
_cell_angle_gamma   108.83501
_cell_volume        1068.0619
loop_
_atom_site_label
_atom_site_type_symbol
_atom_site_fract_x
_atom_site_fract_y
_atom_site_fract_z
N1 N  1.30332 1.33968 1.72393
N2 N  1.28409 1.42521 1.37098
C3 C  1.22405 1.48404 1.43908
C4 C  1.17810 1.54279 1.30453
H5 H  1.18600 1.54272 1.16839
C6 C  1.12104 1.60143 1.36302
H7 H  1.08690 1.63752 1.26991
C8 C  1.11136 1.60845 1.55449
C9 C  1.15600 1.54781 1.68748
H10 H  1.14742 1.54715 1.82412
C11 C  1.21389 1.48628 1.63731
C12 C  1.26085 1.41956 1.78771
H13 H  1.21211 1.36369 1.92523
H14 H  1.31261 1.48598 1.80083
C15 C  1.22767 1.21175 1.77672
C16 C  1.19367 1.11324 1.98289
H17 H  1.22079 1.13212 2.08670
C18 C  1.12499 0.99023 2.03848
H19 H  1.09996 0.92368 2.18403
C20 C  1.08873 0.95842 1.88562
C21 C  1.12374 1.05802 1.68228
H22 H  1.09942 1.03898 1.57573
C23 C  1.19208 1.18470 1.62123
C24 C  1.22578 1.29312 1.39629
H25 H  1.26303 1.27204 1.30325
H26 H  1.16813 1.29510 1.35444
C27 C  1.35259 1.41257 1.49500
H28 H  1.38879 1.36782 1.45442
H29 H  1.39912 1.49947 1.46176
C30 C  1.05287 1.67601 1.62045
H31 H  1.09550 1.74696 1.64106
H32 H  1.00052 1.61324 1.75067
H33 H  1.02505 1.71111 1.51120
C34 C  1.01222 0.81942 1.95129
H35 H  0.99949 0.81192 1.82759
H36 H  0.95186 0.80298 2.04689
H37 H  1.03715 0.75587 2.02092
O38 O  1.58911 2.42999 1.01034
O39 O  1.43138 2.34027 1.02181
O40 O  1.74271 2.13123 1.31235
O41 O  1.66711 1.92303 1.41037
O42 O  1.27163 1.87195 1.23471
O43 O  1.36261 1.76393 1.24119
N44 N  1.67234 2.03490 1.33587
N45 N  1.34910 1.86003 1.23604
C46 C  1.51099 2.19936 1.13390
C47 C  1.59138 2.18114 1.19207
C48 C  1.58849 2.05519 1.27080
C49 C  1.51012 1.94691 1.28955
C50 C  1.43273 1.97047 1.22642
C51 C  1.43049 2.09345 1.15155
C52 C  1.51280 2.33407 1.04819
H53 H  1.43338 2.43168 0.97226
H54 H  1.64814 2.25352 1.17942
H55 H  1.50781 1.85801 1.34902
H56 H  1.37580 2.10690 1.10897
data_8_E-888.539_____d_____1.45
#  no.  8              rank    8 energy -888.539     density         1.45
_symmetry_cell_setting        triclinic
_symmetry_space_group_name_H-M  'P -1'
_symmetry_Int_Tables_number  2
loop_
_symmetry_equiv_pos_site_id
_symmetry_equiv_pos_as_xyz
1 x,y,z
2 -x,-y,-z
_cell_length_a      10.055
_cell_length_b      14.388999
_cell_length_c      11.471
_cell_angle_alpha   51.921997
_cell_angle_beta    85.533
_cell_angle_gamma   113.985
_cell_volume        1061.757
loop_
_atom_site_label
_atom_site_type_symbol
_atom_site_fract_x
_atom_site_fract_y
_atom_site_fract_z
N1 N  0.68880 1.33327 0.92967
N2 N  0.88998 1.35044 1.03475
C3 C  0.98263 1.35776 0.92357
C4 C  1.11683 1.35523 0.93420
H5 H  1.14586 1.34741 1.01624
C6 C  1.20958 1.36372 0.82875
H7 H  1.29894 1.35654 0.84240
C8 C  1.17558 1.38134 0.70407
C9 C  1.04060 1.38118 0.69705
H10 H  1.01109 1.38795 0.61575
C11 C  0.94184 1.37188 0.80112
C12 C  0.79381 1.37046 0.79119
H13 H  0.73030 1.30240 0.78709
H14 H  0.82864 1.46459 0.68923
C15 C  0.58447 1.17851 1.07540
C16 C  0.44436 1.09495 1.08365
H17 H  0.41975 1.14149 0.99209
C18 C  0.33989 0.94976 1.22031
H19 H  0.24512 0.89236 1.22233
C20 C  0.36892 0.88089 1.35994
C21 C  0.50881 0.96639 1.34840
H22 H  0.53191 0.92161 1.44149
C23 C  0.61909 1.11367 1.21029
C24 C  0.77546 1.20297 1.20048
H25 H  0.74847 1.20552 1.28013
H26 H  0.82991 1.15574 1.23076
C27 C  0.79462 1.40595 0.96702
H28 H  0.72810 1.39422 1.04596
H29 H  0.86832 1.50760 0.86705
C30 C  1.27758 1.39657 0.58253
H31 H  1.32221 1.48800 0.47121
H32 H  1.21070 1.31949 0.59240
H33 H  1.36540 1.39184 0.60651
C34 C  0.24934 0.71797 1.51249
H35 H  0.28159 0.68957 1.59936
H36 H  0.24969 0.66802 1.48357
H37 H  0.14141 0.69382 1.55043
O38 O  1.51995 1.42277 1.21234
O39 O  1.31631 1.39966 1.14176
O40 O  1.37637 1.11717 1.80158
O41 O  1.12513 0.94600 1.98649
O42 O  0.75724 1.00566 1.56909
O43 O  0.71253 0.82779 1.81410
N44 N  1.23083 1.04606 1.84338
N45 N  0.80085 0.95114 1.67557
C46 C  1.24834 1.23735 1.42521
C47 C  1.29767 1.20056 1.54855
C48 C  1.17992 1.08391 1.71270
C49 C  1.01548 0.99993 1.75982
C50 C  0.97292 1.03939 1.63276
C51 C  1.08462 1.15689 1.46671
C52 C  1.37310 1.36207 1.24800
H53 H  1.40305 1.48799 1.02323
H54 H  1.41071 1.25436 1.52220
H55 H  0.93287 0.91959 1.87574
H56 H  1.05160 1.18177 1.38120
data_9_E-888.223_____d_____1.44
#  no.  9              rank    9 energy -888.223     density         1.44
_symmetry_cell_setting        triclinic
_symmetry_space_group_name_H-M  'P -1'
_symmetry_Int_Tables_number  2
loop_
_symmetry_equiv_pos_site_id
_symmetry_equiv_pos_as_xyz
1 x,y,z
2 -x,-y,-z
_cell_length_a      12.621
_cell_length_b      11.071
_cell_length_c      19.686
_cell_angle_alpha   103.961
_cell_angle_beta    53.712
_cell_angle_gamma   145.232
_cell_volume        1069.926
loop_
_atom_site_label
_atom_site_type_symbol
_atom_site_fract_x
_atom_site_fract_y
_atom_site_fract_z
N1 N  1.09922 1.55084 0.79239
N2 N  0.83542 1.15822 0.80004
C3 C  1.07038 1.27550 0.72602
C4 C  1.05677 1.14550 0.68753
H5 H  0.89197 0.97987 0.70986
C6 C  1.27648 1.25027 0.61749
H7 H  1.26459 1.15977 0.58916
C8 C  1.51497 1.48470 0.58659
C9 C  1.52627 1.61271 0.62419
H10 H  1.69166 1.77895 0.60124
C11 C  1.31116 1.51683 0.69454
C12 C  1.33120 1.66326 0.73337
H13 H  1.48430 1.82781 0.67801
H14 H  1.35719 1.68117 0.77421
C15 C  1.10362 1.60217 0.72903
C16 C  1.25989 1.83226 0.68642
H17 H  1.36287 1.95329 0.69953
C18 C  1.26389 1.88612 0.62897
H19 H  1.37940 2.04972 0.59749
C20 C  1.10205 1.70561 0.61381
C21 C  0.94893 1.47889 0.65697
H22 H  0.83872 1.35363 0.64693
C23 C  0.94385 1.41963 0.71419
C24 C  0.77929 1.16994 0.75723
H25 H  0.59561 1.04068 0.80657
H26 H  0.81524 1.13874 0.70473
C27 C  0.86363 1.28140 0.85581
H28 H  0.71083 1.20864 0.90160
H29 H  0.87040 1.25121 0.89379
C30 C  1.75632 1.60137 0.51318
H31 H  1.80926 1.63245 0.54365
H32 H  1.89755 1.75639 0.45596
H33 H  1.71614 1.48925 0.49291
C34 C  1.10824 1.76952 0.54967
H35 H  0.97701 1.62329 0.55135
H36 H  1.27993 1.89867 0.48223
H37 H  1.07194 1.82711 0.57505
O38 O  2.15137 1.74197 0.92264
O39 O  1.71395 1.36963 1.05243
O40 O  2.49430 2.37434 0.74820
O41 O  2.23647 2.31183 0.80811
O42 O  1.15778 1.25758 1.18307
O43 O  1.34025 1.58552 1.13963
N44 N  2.27871 2.24789 0.81111
N45 N  1.34887 1.48008 1.12929
C46 C  1.88456 1.68805 0.97835
C47 C  2.09747 1.92237 0.89889
C48 C  2.05594 2.00269 0.89561
C49 C  1.81313 1.86270 0.96917
C50 C  1.60878 1.63296 1.04741
C51 C  1.63713 1.54052 1.05338
C52 C  1.92530 1.59864 0.98343
H53 H  1.74615 1.31096 1.05153
H54 H  2.27081 2.02804 0.84661
H55 H  1.78432 1.91859 0.96534
H56 H  1.49188 1.38044 1.10851
data_10_E-888.136_____d_____1.46
#  no.  10             rank   10 energy -888.136     density         1.46
_symmetry_cell_setting        triclinic
_symmetry_space_group_name_H-M  'P -1'
_symmetry_Int_Tables_number  2
loop_
_symmetry_equiv_pos_site_id
_symmetry_equiv_pos_as_xyz
1 x,y,z
2 -x,-y,-z
_cell_length_a      7.276
_cell_length_b      11.351
_cell_length_c      15.38
_cell_angle_alpha   104.317
_cell_angle_beta    110.956
_cell_angle_gamma   105.67601
_cell_volume        1055.2373
loop_
_atom_site_label
_atom_site_type_symbol
_atom_site_fract_x
_atom_site_fract_y
_atom_site_fract_z
N1 N  1.51762 2.39733 1.80027
N2 N  1.16780 2.34691 1.79801
C3 C  1.09545 2.21424 1.72759
C4 C  0.88301 2.13058 1.68548
H5 H  0.78602 2.16209 1.70292
C6 C  0.80834 2.00255 1.61875
H7 H  0.65835 1.94764 1.58765
C8 C  0.94542 1.95178 1.59508
C9 C  1.15466 2.03663 1.63612
H10 H  1.25104 2.00524 1.61803
C11 C  1.23853 2.16717 1.70337
C12 C  1.46815 2.25785 1.74608
H13 H  1.50690 2.25155 1.69213
H14 H  1.55543 2.22826 1.79170
C15 C  1.45799 2.46231 1.73125
C16 C  1.59272 2.50495 1.69109
H17 H  1.72257 2.49002 1.70964
C18 C  1.54686 2.57027 1.62849
H19 H  1.63920 2.59609 1.59885
C20 C  1.36364 2.60011 1.60525
C21 C  1.23280 2.55666 1.64614
H22 H  1.10594 2.57483 1.63063
C23 C  1.27248 2.48790 1.70846
C24 C  1.11895 2.43723 1.74877
H25 H  1.11772 2.51132 1.79466
H26 H  0.97735 2.38998 1.69330
C27 C  1.39994 2.40133 1.85964
H28 H  1.44665 2.49162 1.90287
H29 H  1.43359 2.35230 1.90143
C30 C  0.87163 1.81113 1.52562
H31 H  0.94686 1.76682 1.56111
H32 H  0.89974 1.81057 1.46913
H33 H  0.72037 1.76595 1.50209
C34 C  1.31620 2.67442 1.53542
H35 H  1.19338 2.69325 1.53181
H36 H  1.28764 2.62084 1.46926
H37 H  1.43788 2.75587 1.56123
O38 O  1.98294 1.34112 0.92022
O39 O  2.04048 1.43504 1.07868
O40 O  1.73810 0.86080 0.77575
O41 O  1.64601 0.74364 0.85504
O42 O  1.81586 1.16064 1.24660
O43 O  1.59526 0.95730 1.15683
N44 N  1.71069 0.84877 0.84732
N45 N  1.72416 1.06200 1.16940
C46 C  1.88932 1.20348 1.00276
C47 C  1.84011 1.08998 0.92388
C48 C  1.75947 0.96876 0.92948
C49 C  1.72069 0.95518 1.00903
C50 C  1.76889 1.07073 1.08477
C51 C  1.85462 1.19460 1.08439
C52 C  1.97545 1.33472 0.99801
H53 H  2.10623 1.52236 1.07487
H54 H  1.86151 1.09413 0.86633
H55 H  1.66770 0.86953 1.01333
H56 H  1.88657 1.27307 1.13798
data_11_E-887.273_____d_____1.45
#  no.  11             rank   11 energy -887.273     density         1.45
_symmetry_cell_setting        monoclinic
_symmetry_space_group_name_H-M  'P 21/c'
_symmetry_Int_Tables_number  14
loop_
_symmetry_equiv_pos_site_id
_symmetry_equiv_pos_as_xyz
1 x,y,z
2 -x,1/2+y,1/2-z
3 -x,-y,-z
4 x,1/2-y,1/2+z
_cell_length_a      7.464
_cell_length_b      26.969
_cell_length_c      10.639
_cell_angle_alpha   90.0
_cell_angle_beta    98.214
_cell_angle_gamma   90.0
_cell_volume        2119.625
loop_
_atom_site_label
_atom_site_type_symbol
_atom_site_fract_x
_atom_site_fract_y
_atom_site_fract_z
N1 N  0.90706 0.60155 1.48441
N2 N  1.23529 0.60020 1.49308
C3 C  1.25031 0.63667 1.59296
C4 C  1.41730 0.65690 1.63588
H5 H  1.52077 0.64676 1.59801
C6 C  1.43743 0.69144 1.73224
H7 H  1.55374 0.70631 1.75743
C8 C  1.29262 0.70541 1.79289
C9 C  1.12754 0.68565 1.74779
H10 H  1.02405 0.69610 1.78514
C11 C  1.09909 0.65090 1.65014
C12 C  0.91604 0.63041 1.60215
H13 H  0.83165 0.65741 1.58835
H14 H  0.87852 0.60945 1.66651
C15 C  0.89461 0.63358 1.37455
C16 C  0.72910 0.65379 1.32692
H17 H  0.62616 0.64626 1.36816
C18 C  0.70960 0.68280 1.22148
H19 H  0.59453 0.69776 1.19149
C20 C  0.85675 0.69182 1.15527
C21 C  1.01937 0.67131 1.20459
H22 H  1.12199 0.67732 1.16170
C23 C  1.04467 0.64244 1.31282
C24 C  1.22853 0.62213 1.36674
H25 H  1.26487 0.59813 1.30879
H26 H  1.31431 0.64890 1.37328
C27 C  1.07009 0.57116 1.49323
H28 H  1.05797 0.54862 1.42271
H29 H  1.08074 0.55193 1.56983
C30 C  1.31053 0.74155 1.90160
H31 H  1.27634 0.72574 1.97543
H32 H  1.23327 0.76958 1.87909
H33 H  1.43404 0.75250 1.91978
C34 C  0.83142 0.72419 1.03657
H35 H  0.94098 0.72438 0.99909
H36 H  0.80273 0.75745 1.05917
H37 H  0.73444 0.71111 0.97681
O38 O  1.38863 0.47499 1.61525
O39 O  1.55885 0.54262 1.60451
O40 O  1.50858 0.37247 1.99537
O41 O  1.69209 0.39775 2.15654
O42 O  1.95918 0.59688 1.97564
O43 O  1.92216 0.56671 2.15778
N44 N  1.61283 0.40292 2.04984
N45 N  1.89817 0.56627 2.04210
C46 C  1.59448 0.49764 1.79471
C47 C  1.56099 0.45459 1.85901
C48 C  1.64516 0.44862 1.98221
C49 C  1.75795 0.48414 2.04547
C50 C  1.78464 0.52661 1.97825
C51 C  1.70773 0.53406 1.85407
C52 C  1.50480 0.50485 1.66235
H53 H  1.50156 0.54543 1.51353
H54 H  1.48182 0.42912 1.81977
H55 H  1.81950 0.47923 2.13148
H56 H  1.72868 0.56388 1.80975
data_12_E-886.906_____d_____1.45
#  no.  12             rank   12 energy -886.906     density         1.45
_symmetry_cell_setting        triclinic
_symmetry_space_group_name_H-M  'P -1'
_symmetry_Int_Tables_number  2
loop_
_symmetry_equiv_pos_site_id
_symmetry_equiv_pos_as_xyz
1 x,y,z
2 -x,-y,-z
_cell_length_a      23.247
_cell_length_b      11.643
_cell_length_c      7.175
_cell_angle_alpha   70.91
_cell_angle_beta    66.22799
_cell_angle_gamma   36.665
_cell_volume        1061.2358
loop_
_atom_site_label
_atom_site_type_symbol
_atom_site_fract_x
_atom_site_fract_y
_atom_site_fract_z
N1 N  1.19988 1.67095 1.16741
N2 N  1.20731 1.72034 1.45817
C3 C  1.27252 1.72118 1.32224
C4 C  1.31491 1.72679 1.40280
H5 H  1.30114 1.72840 1.54799
C6 C  1.37674 1.73002 1.27767
H7 H  1.40820 1.72697 1.33728
C8 C  1.39497 1.73615 1.06728
C9 C  1.35374 1.72723 0.98992
H10 H  1.36818 1.72422 0.84477
C11 C  1.29133 1.72234 1.10906
C12 C  1.24829 1.71053 1.01930
H13 H  1.30045 1.61148 0.91808
H14 H  1.20010 1.83023 0.95200
C15 C  1.27213 1.46853 1.21830
C16 C  1.31079 1.34511 1.08635
H17 H  1.28907 1.39645 0.96340
C18 C  1.37642 1.15483 1.13083
H19 H  1.40486 1.06965 1.03475
C20 C  1.40456 1.07897 1.31618
C21 C  1.36506 1.20464 1.44428
H22 H  1.38386 1.15586 1.57073
C23 C  1.29968 1.39799 1.40213
C24 C  1.26092 1.53013 1.54468
H25 H  1.21891 1.54265 1.66840
H26 H  1.31660 1.47144 1.57803
C27 C  1.14395 1.78326 1.34955
H28 H  1.10426 1.77351 1.43959
H29 H  1.09982 1.91594 1.31145
C30 C  1.45891 1.74719 0.92578
H31 H  1.42034 1.86247 0.84492
H32 H  1.51405 1.63724 0.83809
H33 H  1.48335 1.74882 1.00434
C34 C  1.47776 0.86521 1.36359
H35 H  1.48476 0.83897 1.49928
H36 H  1.54132 0.79180 1.26830
H37 H  1.45328 0.83035 1.35280
O38 O  1.08052 1.76550 0.97063
O39 O  0.94588 1.96441 1.22360
O40 O  1.22208 1.16451 0.91568
O41 O  1.14438 1.11478 1.10207
O42 O  0.77515 1.84152 1.62456
O43 O  0.80762 1.64019 1.51078
N44 N  1.15194 1.21306 1.04545
N45 N  0.82645 1.71181 1.51254
C46 C  1.00478 1.69095 1.17484
C47 C  1.08030 1.51356 1.08250
C48 C  1.07172 1.40177 1.13974
C49 C  0.99013 1.46058 1.28141
C50 C  0.91631 1.63927 1.36641
C51 C  0.92198 1.75505 1.31881
C52 C  1.01242 1.81360 1.11490
H53 H  0.95526 2.04037 1.18527
H54 H  1.13786 1.46739 0.98128
H55 H  0.98554 1.37936 1.32379
H56 H  0.86966 1.87834 1.38022
data_13_E-886.649_____d_____1.45
#  no.  13             rank   13 energy -886.649     density         1.45
_symmetry_cell_setting        triclinic
_symmetry_space_group_name_H-M  'P -1'
_symmetry_Int_Tables_number  2
loop_
_symmetry_equiv_pos_site_id
_symmetry_equiv_pos_as_xyz
1 x,y,z
2 -x,-y,-z
_cell_length_a      15.331
_cell_length_b      10.063
_cell_length_c      14.882
_cell_angle_alpha   130.41
_cell_angle_beta    126.619995
_cell_angle_gamma   38.04
_cell_volume        1059.0192
loop_
_atom_site_label
_atom_site_type_symbol
_atom_site_fract_x
_atom_site_fract_y
_atom_site_fract_z
N1 N  0.96023 1.44005 1.74029
N2 N  0.88736 1.37186 1.52701
C3 C  0.86568 1.56294 1.55643
C4 C  0.80602 1.63438 1.46647
H5 H  0.77866 1.55737 1.38583
C6 C  0.78517 1.81470 1.49085
H7 H  0.73874 1.86674 1.42759
C8 C  0.82898 1.92358 1.60521
C9 C  0.88567 1.85331 1.69370
H10 H  0.91199 1.93160 1.77439
C11 C  0.90823 1.67331 1.67438
C12 C  0.96917 1.60243 1.77363
H13 H  0.91938 1.73859 1.83933
H14 H  1.06859 1.53163 1.80124
C15 C  0.81812 1.55876 1.74127
C16 C  0.78187 1.67055 1.84946
H17 H  0.85172 1.66761 1.92164
C18 C  0.65131 1.77805 1.85447
H19 H  0.62608 1.86077 1.93080
C20 C  0.55071 1.77226 1.74890
C21 C  0.58948 1.66012 1.64280
H22 H  0.52212 1.65569 1.56972
C23 C  0.72009 1.55290 1.63466
C24 C  0.75613 1.43878 1.51576
H25 H  0.76399 1.30609 1.46783
H26 H  0.67787 1.54608 1.47445
C27 C  0.99495 1.27159 1.62047
H28 H  1.00329 1.15165 1.60229
H29 H  1.08646 1.20261 1.62005
C30 C  0.81313 2.11501 1.63444
H31 H  0.90617 2.06967 1.66444
H32 H  0.75351 2.25209 1.69416
H33 H  0.76929 2.14579 1.56304
C34 C  0.40524 1.89261 1.75660
H35 H  0.35298 1.86173 1.67722
H36 H  0.35114 2.05643 1.79670
H37 H  0.42010 1.83552 1.80085
O38 O  0.85956 0.92307 1.18069
O39 O  0.97937 0.81054 1.07493
O40 O  0.45672 1.74662 1.33734
O41 O  0.37992 1.98322 1.28389
O42 O  0.79115 1.35676 0.95526
O43 O  0.57043 1.67527 0.96623
N44 N  0.46071 1.79070 1.28107
N45 N  0.67986 1.50175 0.99114
C46 C  0.77149 1.19969 1.13363
C47 C  0.66648 1.37966 1.20396
C48 C  0.57020 1.59943 1.20547
C49 C  0.57153 1.64742 1.13783
C50 C  0.67643 1.46223 1.06790
C51 C  0.77755 1.24013 1.06509
C52 C  0.87568 0.96202 1.13043
H53 H  1.05153 0.65360 1.07849
H54 H  0.65990 1.35466 1.25132
H55 H  0.50503 1.80350 1.14118
H56 H  0.84913 1.11500 1.01577
data_14_E-886.386_____d_____1.44
#  no.  14             rank   14 energy -886.386     density         1.44
_symmetry_cell_setting        triclinic
_symmetry_space_group_name_H-M  'P -1'
_symmetry_Int_Tables_number  2
loop_
_symmetry_equiv_pos_site_id
_symmetry_equiv_pos_as_xyz
1 x,y,z
2 -x,-y,-z
_cell_length_a      10.349
_cell_length_b      12.505
_cell_length_c      11.247
_cell_angle_alpha   63.215996
_cell_angle_beta    74.364
_cell_angle_gamma   55.223995
_cell_volume        1067.125
loop_
_atom_site_label
_atom_site_type_symbol
_atom_site_fract_x
_atom_site_fract_y
_atom_site_fract_z
N1 N  0.40582 1.33462 0.95637
N2 N  0.68420 1.18622 1.01085
C3 C  0.70847 1.29644 0.91065
C4 C  0.85944 1.27057 0.88084
H5 H  0.94623 1.17938 0.92629
C6 C  0.88719 1.37382 0.78673
H7 H  0.99361 1.35188 0.76424
C8 C  0.76442 1.50853 0.72317
C9 C  0.61574 1.53174 0.75220
H10 H  0.52922 1.62266 0.70597
C11 C  0.58090 1.43110 0.84564
C12 C  0.41677 1.45964 0.87397
H13 H  0.36613 1.50397 0.79081
H14 H  0.35998 1.52457 0.91867
C15 C  0.43464 1.25767 0.87791
C16 C  0.31478 1.30430 0.80216
H17 H  0.21519 1.38711 0.80294
C18 C  0.33473 1.23291 0.73022
H19 H  0.25160 1.26885 0.67496
C20 C  0.47691 1.10659 0.73419
C21 C  0.59383 1.06273 0.81017
H22 H  0.69229 0.97754 0.81347
C23 C  0.57852 1.13408 0.88246
C24 C  0.71305 1.08460 0.96092
H25 H  0.73546 0.99745 1.03359
H26 H  0.80473 1.06721 0.90369
C27 C  0.52199 1.24613 1.06112
H28 H  0.50589 1.17108 1.12320
H29 H  0.50583 1.30084 1.10799
C30 C  0.78959 1.62548 0.62368
H31 H  0.73796 1.70104 0.65475
H32 H  0.74710 1.65889 0.53954
H33 H  0.90039 1.59101 0.61309
C34 C  0.49627 1.02764 0.65344
H35 H  0.59568 0.94053 0.67270
H36 H  0.49235 1.08382 0.56010
H37 H  0.41282 1.00904 0.67662
O38 O  1.09223 1.28177 1.03440
O39 O  1.06277 1.40970 1.13930
O40 O  0.92745 0.94105 1.27066
O41 O  0.80068 0.93713 1.45688
O42 O  0.76827 1.39685 1.55400
O43 O  0.62125 1.31011 1.60868
N44 N  0.86646 0.98452 1.36099
N45 N  0.72698 1.32792 1.54334
C46 C  0.96048 1.26267 1.24248
C47 C  0.95220 1.15369 1.24764
C48 C  0.87331 1.10109 1.35376
C49 C  0.79893 1.15436 1.45347
C50 C  0.80829 1.26412 1.44274
C51 C  0.88868 1.31859 1.34082
C52 C  1.04425 1.32104 1.12898
H53 H  1.12553 1.44298 1.06393
H54 H  1.00017 1.11434 1.17987
H55 H  0.74616 1.11491 1.52927
H56 H  0.89327 1.39472 1.33592
data_15_E-885.236_____d_____1.42
#  no.  15             rank   15 energy -885.236     density         1.42
_symmetry_cell_setting        triclinic
_symmetry_space_group_name_H-M  'P -1'
_symmetry_Int_Tables_number  2
loop_
_symmetry_equiv_pos_site_id
_symmetry_equiv_pos_as_xyz
1 x,y,z
2 -x,-y,-z
_cell_length_a      10.547
_cell_length_b      11.437001
_cell_length_c      11.024
_cell_angle_alpha   108.39001
_cell_angle_beta    63.129997
_cell_angle_gamma   84.918
_cell_volume        1082.8435
loop_
_atom_site_label
_atom_site_type_symbol
_atom_site_fract_x
_atom_site_fract_y
_atom_site_fract_z
N1 N  0.56984 1.14817 1.28538
N2 N  0.71321 1.02275 1.34656
C3 C  0.63871 1.11986 1.49548
C4 C  0.68420 1.11040 1.59193
H5 H  0.76548 1.04004 1.55831
C6 C  0.61458 1.20058 1.73570
H7 H  0.65155 1.19450 1.79922
C8 C  0.49282 1.30047 1.79009
C9 C  0.45073 1.30968 1.69239
H10 H  0.37014 1.38059 1.72590
C11 C  0.51767 1.22190 1.54569
C12 C  0.46975 1.23565 1.44120
H13 H  0.46021 1.32223 1.44846
H14 H  0.37398 1.22076 1.47181
C15 C  0.69546 1.19459 1.21561
C16 C  0.67892 1.28909 1.16706
H17 H  0.58418 1.32217 1.18125
C18 C  0.79497 1.33278 1.09660
H19 H  0.78078 1.40120 1.06712
C20 C  0.93684 1.27996 1.06684
C21 C  0.95012 1.18632 1.11621
H22 H  1.04552 1.14968 1.09835
C23 C  0.83400 1.14141 1.19057
C24 C  0.85257 1.04128 1.24829
H25 H  0.91517 0.96173 1.16566
H26 H  0.90136 1.06774 1.30362
C27 C  0.61920 1.02323 1.28179
H28 H  0.67295 0.96213 1.18056
H29 H  0.53432 0.99677 1.33478
C30 C  0.41039 1.39795 1.94784
H31 H  0.30943 1.39517 1.99507
H32 H  0.41373 1.48189 1.94896
H33 H  0.45566 1.37900 2.00050
C34 C  1.06574 1.32980 0.98659
H35 H  1.15546 1.27939 0.96773
H36 H  1.04840 1.41762 1.04734
H37 H  1.07434 1.32389 0.89425
O38 O  0.62504 1.85976 1.97038
O39 O  0.71206 1.99985 1.87385
O40 O  0.70306 1.43063 1.62885
O41 O  0.84344 1.37227 1.39401
O42 O  1.03273 1.85490 1.34467
O43 O  1.13152 1.65215 1.21377
N44 N  0.78470 1.45028 1.52081
N45 N  1.04054 1.74338 1.32683
C46 C  0.76983 1.78778 1.71076
C47 C  0.74393 1.66798 1.68849
C48 C  0.81354 1.57616 1.54530
C49 C  0.91068 1.59721 1.42339
C50 C  0.93466 1.71709 1.45150
C51 C  0.86548 1.81345 1.59168
C52 C  0.69649 1.88766 1.86389
H53 H  0.65623 2.06668 1.97819
H54 H  0.67891 1.64812 1.76974
H55 H  0.95709 1.53279 1.32255
H56 H  0.88418 1.89572 1.60789
data_16_E-884.864_____d_____1.44
#  no.  16             rank   16 energy -884.864     density         1.44
_symmetry_cell_setting        triclinic
_symmetry_space_group_name_H-M  'P -1'
_symmetry_Int_Tables_number  2
loop_
_symmetry_equiv_pos_site_id
_symmetry_equiv_pos_as_xyz
1 x,y,z
2 -x,-y,-z
_cell_length_a      11.107
_cell_length_b      10.109
_cell_length_c      11.016
_cell_angle_alpha   78.648994
_cell_angle_beta    105.611
_cell_angle_gamma   115.797005
_cell_volume        1067.9966
loop_
_atom_site_label
_atom_site_type_symbol
_atom_site_fract_x
_atom_site_fract_y
_atom_site_fract_z
N1 N  0.94420 1.12927 1.16798
N2 N  0.74687 0.96154 1.03105
C3 C  0.66000 0.96004 1.10812
C4 C  0.52378 0.86555 1.08478
H5 H  0.48897 0.80131 1.01840
C6 C  0.43719 0.86218 1.15550
H7 H  0.34388 0.79179 1.14052
C8 C  0.48246 0.95774 1.24853
C9 C  0.61818 1.04890 1.27189
H10 H  0.65299 1.11228 1.33889
C11 C  0.71050 1.05622 1.20406
C12 C  0.85885 1.15628 1.23306
H13 H  0.89267 1.14602 1.32276
H14 H  0.86819 1.25639 1.20976
C15 C  0.97671 1.00579 1.23138
C16 C  1.08030 1.02732 1.33775
H17 H  1.12805 1.12373 1.36747
C18 C  1.11743 0.91581 1.39811
H19 H  1.18721 0.93138 1.47418
C20 C  1.05409 0.77599 1.35146
C21 C  0.95165 0.75768 1.24577
H22 H  0.90616 0.66291 1.21289
C23 C  0.90966 0.86776 1.18354
C24 C  0.79230 0.84089 1.06990
H25 H  0.81840 0.82243 1.00078
H26 H  0.71591 0.75376 1.09077
C27 C  0.86902 1.09972 1.03857
H28 H  0.92854 1.09612 0.99144
H29 H  0.84258 1.17948 0.99999
C30 C  0.38998 0.96133 1.32440
H31 H  0.38853 1.05741 1.31112
H32 H  0.42284 0.93950 1.41265
H33 H  0.29902 0.88895 1.29778
C34 C  1.09812 0.65275 1.42019
H35 H  1.05084 0.56789 1.37279
H36 H  1.07646 0.62700 1.50275
H37 H  1.19485 0.68593 1.42837
O38 O  0.08335 1.50896 1.16402
O39 O  0.17686 1.50183 1.01067
O40 O  0.23945 1.32177 1.59207
O41 O  0.41222 1.26467 1.63425
O42 O  0.56930 1.37910 1.11878
O43 O  0.68003 1.38539 1.31258
N44 N  0.33180 1.30959 1.56194
N45 N  0.57980 1.38168 1.23122
C46 C  0.26659 1.43528 1.21961
C47 C  0.25336 1.39817 1.34498
C48 C  0.34658 1.35133 1.42998
C49 C  0.45449 1.34311 1.39645
C50 C  0.46458 1.38347 1.27122
C51 C  0.37258 1.42760 1.18157
C52 C  0.16772 1.48640 1.12684
H53 H  0.10514 1.53044 0.94949
H54 H  0.18120 1.40390 1.37329
H55 H  0.51820 1.30728 1.45642
H56 H  0.38207 1.45491 1.09535
data_17_E-884.563_____d_____1.42
#  no.  17             rank   17 energy -884.563     density         1.42
_symmetry_cell_setting        triclinic
_symmetry_space_group_name_H-M  'P -1'
_symmetry_Int_Tables_number  2
loop_
_symmetry_equiv_pos_site_id
_symmetry_equiv_pos_as_xyz
1 x,y,z
2 -x,-y,-z
_cell_length_a      25.639
_cell_length_b      10.188
_cell_length_c      12.141
_cell_angle_alpha   74.279
_cell_angle_beta    32.933002
_cell_angle_gamma   51.335
_cell_volume        1080.0101
loop_
_atom_site_label
_atom_site_type_symbol
_atom_site_fract_x
_atom_site_fract_y
_atom_site_fract_z
N1 N  1.33154 1.95163 0.51874
N2 N  1.07741 2.26550 0.95502
C3 C  1.12831 2.23568 0.98212
C4 C  1.02631 2.36385 1.21651
H5 H  0.92306 2.46977 1.35855
C6 C  1.07071 2.34173 1.24933
H7 H  0.99786 2.42775 1.41584
C8 C  1.21866 2.19654 1.04675
C9 C  1.31837 2.06843 0.81659
H10 H  1.42156 1.96165 0.67519
C11 C  1.27982 2.08274 0.77284
C12 C  1.39195 1.93836 0.51873
H13 H  1.46411 1.79705 0.44987
H14 H  1.44151 1.96942 0.40909
C15 C  1.30526 1.83477 0.59748
C16 C  1.42237 1.62037 0.42497
H17 H  1.51871 1.55368 0.25687
C18 C  1.40227 1.50480 0.48790
H19 H  1.48554 1.35487 0.36784
C20 C  1.26041 1.60140 0.72897
C21 C  1.14621 1.81432 0.89640
H22 H  1.04866 1.88340 1.06264
C23 C  1.16310 1.93595 0.84022
C24 C  1.03446 2.16991 1.03445
H25 H  0.96827 2.23555 1.07538
H26 H  0.98238 2.19568 1.18529
C27 C  1.19384 2.17228 0.69094
H28 H  1.16055 2.18508 0.67436
H29 H  1.21204 2.24902 0.64313
C30 C  1.27123 2.17311 1.07327
H31 H  1.32489 2.19955 0.97118
H32 H  1.33424 2.03338 1.01943
H33 H  1.18770 2.27188 1.24705
C34 C  1.24031 1.46876 0.79485
H35 H  1.13715 1.55855 0.95969
H36 H  1.28841 1.37869 0.79348
H37 H  1.28288 1.38540 0.67260
O38 O  1.64876 1.80395 1.82870
O39 O  1.56643 1.81238 1.81182
O40 O  1.84531 1.26538 1.86760
O41 O  1.87963 1.01972 1.81549
O42 O  1.65749 1.24484 1.68107
O43 O  1.82059 0.95642 1.54939
N44 N  1.84131 1.17684 1.82809
N45 N  1.73706 1.14264 1.64288
C46 C  1.68327 1.53417 1.78831
C47 C  1.73748 1.44871 1.81635
C48 C  1.78635 1.26587 1.79443
C49 C  1.78699 1.16132 1.73980
C50 C  1.73430 1.25062 1.70954
C51 C  1.68077 1.43557 1.73538
C52 C  1.63071 1.73024 1.81028
H53 H  1.52648 1.94936 1.83758
H54 H  1.74114 1.51393 1.85112
H55 H  1.81898 1.03470 1.72946
H56 H  1.64484 1.49394 1.71345
data_18_E-884.221_____d_____1.44
#  no.  18             rank   18 energy -884.221     density         1.44
_symmetry_cell_setting        triclinic
_symmetry_space_group_name_H-M  'P -1'
_symmetry_Int_Tables_number  2
loop_
_symmetry_equiv_pos_site_id
_symmetry_equiv_pos_as_xyz
1 x,y,z
2 -x,-y,-z
_cell_length_a      14.62
_cell_length_b      8.866
_cell_length_c      13.95
_cell_angle_alpha   83.663
_cell_angle_beta    83.869
_cell_angle_gamma   36.414997
_cell_volume        1066.354
loop_
_atom_site_label
_atom_site_type_symbol
_atom_site_fract_x
_atom_site_fract_y
_atom_site_fract_z
N1 N  1.40979 0.55487 0.74173
N2 N  1.28705 0.51185 0.84729
C3 C  1.15144 0.70867 0.79007
C4 C  1.02136 0.79831 0.82039
H5 H  1.02243 0.73016 0.87947
C6 C  0.89007 0.98429 0.76704
H7 H  0.79919 1.05015 0.79133
C8 C  0.88632 1.07951 0.67930
C9 C  1.01529 0.99177 0.65110
H10 H  1.01362 1.06146 0.59238
C11 C  1.15071 0.80551 0.70245
C12 C  1.28935 0.71571 0.66999
H13 H  1.25701 0.86143 0.65296
H14 H  1.33336 0.62088 0.61296
C15 C  1.37293 0.70626 0.81278
C16 C  1.40078 0.82233 0.78983
H17 H  1.44346 0.80062 0.72706
C18 C  1.37267 0.95964 0.85530
H19 H  1.38856 1.04536 0.83738
C20 C  1.31879 0.98086 0.94965
C21 C  1.29217 0.86377 0.97047
H22 H  1.25412 0.87752 1.03408
C23 C  1.31673 0.72688 0.90515
C24 C  1.27995 0.60899 0.93017
H25 H  1.34900 0.47519 0.97840
H26 H  1.17693 0.73676 0.95748
C27 C  1.42316 0.38231 0.78841
H28 H  1.51126 0.25991 0.82860
H29 H  1.44019 0.29237 0.73983
C30 C  0.74723 1.27541 0.61721
H31 H  0.77335 1.20764 0.55555
H32 H  0.71278 1.42450 0.60842
H33 H  0.66626 1.31955 0.64820
C34 C  1.28915 1.13433 1.02217
H35 H  1.26137 1.11829 1.08404
H36 H  1.20654 1.31018 1.00067
H37 H  1.38090 1.07120 1.02736
O38 O  1.42062 0.82127 0.50753
O39 O  1.51829 0.90111 0.42368
O40 O  0.88225 1.41240 0.46195
O41 O  0.75557 1.70615 0.34997
O42 O  1.22474 1.55821 0.17048
O43 O  1.03034 1.70273 0.11741
N44 N  0.87181 1.52537 0.39458
N45 N  1.12747 1.58753 0.17712
C46 C  1.26816 1.15882 0.39077
C47 C  1.14023 1.23790 0.41753
C48 C  1.00800 1.43819 0.36569
C49 C  0.99844 1.55962 0.28687
C50 C  1.12938 1.47141 0.26216
C51 C  1.26338 1.27636 0.31269
C52 C  1.41160 0.94324 0.44535
H53 H  1.61141 0.76134 0.46446
H54 H  1.14177 1.15748 0.47096
H55 H  0.90390 1.70383 0.25187
H56 H  1.35244 1.21915 0.29393
data_19_E-884.112_____d_____1.46
#  no.  19             rank   19 energy -884.112     density         1.46
_symmetry_cell_setting        monoclinic
_symmetry_space_group_name_H-M  'P 21/c'
_symmetry_Int_Tables_number  14
loop_
_symmetry_equiv_pos_site_id
_symmetry_equiv_pos_as_xyz
1 x,y,z
2 -x,1/2+y,1/2-z
3 -x,-y,-z
4 x,1/2-y,1/2+z
_cell_length_a      7.653
_cell_length_b      26.436
_cell_length_c      10.438
_cell_angle_alpha   90.0
_cell_angle_beta    95.54
_cell_angle_gamma   90.0
_cell_volume        2101.897
loop_
_atom_site_label
_atom_site_type_symbol
_atom_site_fract_x
_atom_site_fract_y
_atom_site_fract_z
N1 N  0.90226 0.59534 0.95694
N2 N  1.21867 0.60484 0.95306
C3 C  1.22251 0.63687 1.06495
C4 C  1.37689 0.66074 1.10846
H5 H  1.47908 0.65607 1.06312
C6 C  1.38624 0.69119 1.21599
H7 H  1.49336 0.70886 1.24177
C8 C  1.24350 0.69712 1.28712
C9 C  1.09072 0.67389 1.24148
H10 H  0.98838 0.67890 1.28640
C11 C  1.07341 0.64301 1.13290
C12 C  0.90354 0.61857 1.08477
H13 H  0.81215 0.64355 1.08232
H14 H  0.87683 0.59286 1.14482
C15 C  0.87565 0.63283 0.85611
C16 C  0.70781 0.64993 0.82033
H17 H  0.61266 0.63666 0.86358
C18 C  0.67563 0.68390 0.72330
H19 H  0.55870 0.69654 0.70186
C20 C  0.81208 0.70148 0.65357
C21 C  0.97731 0.68389 0.69109
H22 H  1.07266 0.69569 0.64570
C23 C  1.01508 0.65011 0.79076
C24 C  1.20077 0.63321 0.83220
H25 H  1.24292 0.61333 0.76473
H26 H  1.27369 0.66276 0.84394
C27 C  1.07039 0.56992 0.95037
H28 H  1.06506 0.55049 0.87243
H29 H  1.08971 0.54697 1.02156
C30 C  1.25047 0.72846 1.40775
H31 H  1.22534 0.70754 1.47886
H32 H  1.16533 0.75516 1.39653
H33 H  1.36576 0.74278 1.42494
C34 C  0.77272 0.73932 0.54438
H35 H  0.87702 0.74523 0.50241
H36 H  0.73360 0.77062 0.57865
H37 H  0.68261 0.72592 0.48343
O38 O  1.48819 0.45689 1.12703
O39 O  1.40457 0.53793 1.12107
O40 O  1.46071 0.36475 1.52914
O41 O  1.33711 0.39830 1.68459
O42 O  1.12005 0.60799 1.47397
O43 O  1.01943 0.55677 1.60979
N44 N  1.38325 0.39922 1.57686
N45 N  1.11107 0.56660 1.52393
C46 C  1.36475 0.49094 1.30618
C47 C  1.40015 0.44734 1.37815
C48 C  1.34370 0.44476 1.49958
C49 C  1.24979 0.48318 1.55152
C50 C  1.21540 0.52537 1.47544
C51 C  1.27219 0.53056 1.35481
C52 C  1.42375 0.49439 1.17525
H53 H  1.45230 0.53979 1.03495
H54 H  1.46291 0.41934 1.34566
H55 H  1.21341 0.48146 1.63814
H56 H  1.24647 0.56027 1.30420
data_20_E-883.613_____d_____1.44
#  no.  20             rank   20 energy -883.613     density         1.44
_symmetry_cell_setting        triclinic
_symmetry_space_group_name_H-M  'P -1'
_symmetry_Int_Tables_number  2
loop_
_symmetry_equiv_pos_site_id
_symmetry_equiv_pos_as_xyz
1 x,y,z
2 -x,-y,-z
_cell_length_a      10.935
_cell_length_b      12.208
_cell_length_c      9.923
_cell_angle_alpha   62.630997
_cell_angle_beta    71.793
_cell_angle_gamma   96.31501
_cell_volume        1065.7877
loop_
_atom_site_label
_atom_site_type_symbol
_atom_site_fract_x
_atom_site_fract_y
_atom_site_fract_z
N1 N  0.80123 1.31611 0.84741
N2 N  0.57817 1.33828 0.95514
C3 C  0.61969 1.37903 1.05332
C4 C  0.52565 1.39692 1.16521
H5 H  0.43377 1.38098 1.17721
C6 C  0.56185 1.43728 1.25989
H7 H  0.49368 1.44462 1.34119
C8 C  0.69468 1.46658 1.24088
C9 C  0.78616 1.44625 1.13154
H10 H  0.87774 1.46135 1.12060
C11 C  0.75505 1.40471 1.03358
C12 C  0.85747 1.38210 0.91633
H13 H  0.90611 1.33179 0.97352
H14 H  0.92089 1.46403 0.82551
C15 C  0.74644 1.17810 0.96432
C16 C  0.83334 1.10382 0.97916
H17 H  0.92825 1.14561 0.91192
C18 C  0.78615 0.97331 1.08339
H19 H  0.84821 0.92323 1.09590
C20 C  0.64662 0.90949 1.17555
C21 C  0.56269 0.98554 1.15843
H22 H  0.46722 0.94427 1.22117
C23 C  0.60738 1.11852 1.05609
C24 C  0.51122 1.19915 1.04604
H25 H  0.45608 1.18094 0.99588
H26 H  0.45292 1.17359 1.15737
C27 C  0.69552 1.36953 0.80794
H28 H  0.66697 1.33654 0.74805
H29 H  0.73208 1.46182 0.73671
C30 C  0.73911 1.51560 1.33727
H31 H  0.80499 1.59930 1.26164
H32 H  0.77789 1.45662 1.40185
H33 H  0.66240 1.52216 1.41031
C34 C  0.59587 0.76282 1.29082
H35 H  0.49907 0.73407 1.33687
H36 H  0.62537 0.73843 1.37939
H37 H  0.63138 0.72368 1.22870
O38 O  1.10654 1.26272 1.61504
O39 O  0.99305 1.37703 1.47949
O40 O  0.95972 0.79462 1.87171
O41 O  0.81017 0.70655 1.82431
O42 O  0.66436 1.16878 1.37363
O43 O  0.66536 0.98266 1.40295
N44 N  0.88139 0.80004 1.80590
N45 N  0.69666 1.06996 1.42514
C46 C  0.93819 1.15511 1.57944
C47 C  0.94903 1.03489 1.67965
C48 C  0.87215 0.92739 1.69807
C49 C  0.78724 0.93443 1.61798
C50 C  0.78162 1.05625 1.51763
C51 C  0.85353 1.16662 1.49779
C52 C  1.02035 1.27193 1.55753
H53 H  1.04606 1.45338 1.47258
H54 H  1.00794 1.02514 1.73617
H55 H  0.73143 0.85794 1.63416
H56 H  0.84764 1.24987 1.42742
data_21_E-882.851_____d_____1.44
#  no.  21             rank   21 energy -882.851     density         1.44
_symmetry_cell_setting        monoclinic
_symmetry_space_group_name_H-M  'C 2/c'
_symmetry_Int_Tables_number  15
loop_
_symmetry_equiv_pos_site_id
_symmetry_equiv_pos_as_xyz
1 x,y,z
2 -x,y,1/2-z
3 -x,-y,-z
4 x,-y,1/2+z
5 1/2+x,1/2+y,z
6 1/2-x,1/2+y,1/2-z
7 1/2-x,1/2-y,-z
8 1/2+x,1/2-y,1/2+z
_cell_length_a      19.298
_cell_length_b      11.038
_cell_length_c      21.699
_cell_angle_alpha   90.0
_cell_angle_beta    67.801
_cell_angle_gamma   90.0
_cell_volume        4279.5273
loop_
_atom_site_label
_atom_site_type_symbol
_atom_site_fract_x
_atom_site_fract_y
_atom_site_fract_z
N1 N  0.41734 0.82101 0.26975
N2 N  0.32526 0.66289 0.32102
C3 C  0.27903 0.71121 0.28804
C4 C  0.20857 0.66377 0.30277
H5 H  0.19105 0.60006 0.33512
C6 C  0.16306 0.70664 0.27169
H7 H  0.11325 0.67523 0.28448
C8 C  0.18764 0.79493 0.22265
C9 C  0.25710 0.84241 0.20946
H10 H  0.27430 0.90669 0.17745
C11 C  0.30523 0.80321 0.23966
C12 C  0.38067 0.85813 0.22455
H13 H  0.37567 0.94475 0.22606
H14 H  0.41258 0.83616 0.18003
C15 C  0.38869 0.88832 0.33143
C16 C  0.41494 1.00398 0.33307
H17 H  0.45141 1.03723 0.29313
C18 C  0.39147 1.06922 0.39039
H19 H  0.40866 1.15096 0.39034
C20 C  0.34140 1.01919 0.45038
C21 C  0.31626 0.90427 0.44733
H22 H  0.28157 0.86868 0.48749
C23 C  0.33786 0.83635 0.38971
C24 C  0.30636 0.71144 0.38813
H25 H  0.32345 0.65726 0.41397
H26 H  0.25274 0.71585 0.40877
C27 C  0.40377 0.69175 0.28286
H28 H  0.43335 0.66380 0.30699
H29 H  0.41981 0.64915 0.24126
C30 C  0.14074 0.84076 0.18580
H31 H  0.16589 0.82535 0.13906
H32 H  0.13280 0.92632 0.19307
H33 H  0.09330 0.79974 0.20185
C34 C  0.31626 1.09373 0.51423
H35 H  0.28578 1.04465 0.55098
H36 H  0.28777 1.16227 0.50987
H37 H  0.35945 1.12128 0.52197
O38 O  0.50358 1.87065 0.44890
O39 O  0.43432 1.87474 0.55791
O40 O  0.53765 1.48156 0.33492
O41 O  0.47485 1.32613 0.38543
O42 O  0.29281 1.52105 0.66475
O43 O  0.27591 1.38000 0.60315
N44 N  0.49181 1.43208 0.38348
N45 N  0.30779 1.47002 0.61156
C46 C  0.44094 1.69286 0.50041
C47 C  0.47520 1.62484 0.44308
C48 C  0.45495 1.50490 0.44342
C49 C  0.40077 1.45025 0.49779
C50 C  0.36747 1.52213 0.55320
C51 C  0.38674 1.64155 0.55626
C52 C  0.46173 1.82208 0.50098
H53 H  0.45179 1.96050 0.55744
H54 H  0.51245 1.65909 0.40373
H55 H  0.38785 1.36504 0.49807
H56 H  0.36272 1.68925 0.59536
data_22_E-882.703_____d_____1.46
#  no.  22             rank   22 energy -882.703     density         1.46
_symmetry_cell_setting        triclinic
_symmetry_space_group_name_H-M  'P -1'
_symmetry_Int_Tables_number  2
loop_
_symmetry_equiv_pos_site_id
_symmetry_equiv_pos_as_xyz
1 x,y,z
2 -x,-y,-z
_cell_length_a      10.301
_cell_length_b      7.6460004
_cell_length_c      14.023
_cell_angle_alpha   88.151
_cell_angle_beta    105.868
_cell_angle_gamma   83.578995
_cell_volume        1053.4364
loop_
_atom_site_label
_atom_site_type_symbol
_atom_site_fract_x
_atom_site_fract_y
_atom_site_fract_z
N1 N  0.87909 1.63735 1.79759
N2 N  0.87627 1.31904 1.79480
C3 C  0.95745 1.31366 1.72579
C4 C  0.98321 1.15743 1.68415
H5 H  0.94587 1.05499 1.70100
C6 C  1.06171 1.14658 1.61875
H7 H  1.07423 1.03813 1.58799
C8 C  1.12215 1.28968 1.59594
C9 C  1.09373 1.44427 1.63651
H10 H  1.13034 1.54684 1.61902
C11 C  1.01433 1.46314 1.70242
C12 C  0.98404 1.63495 1.74466
H13 H  0.95581 1.72558 1.69157
H14 H  1.06623 1.66299 1.78996
C15 C  0.74413 1.66233 1.72912
C16 C  0.68785 1.83014 1.68964
H17 H  0.73987 1.92635 1.70828
C18 C  0.55971 1.86087 1.62753
H19 H  0.52328 1.97775 1.59840
C20 C  0.47884 1.72298 1.60408
C21 C  0.53720 1.55782 1.64429
H22 H  0.48443 1.46148 1.62864
C23 C  0.66795 1.52146 1.70613
C24 C  0.73018 1.33570 1.74575
H25 H  0.68311 1.29431 1.79067
H26 H  0.71681 1.26105 1.69094
C27 C  0.90118 1.46966 1.85584
H28 H  0.84190 1.47594 1.89818
H29 H  0.99325 1.45132 1.89734
C30 C  1.21269 1.28118 1.52790
H31 H  1.30145 1.30741 1.56325
H32 H  1.17440 1.36545 1.47227
H33 H  1.22005 1.16468 1.50456
C34 C  0.33490 1.76075 1.53480
H35 H  0.29120 1.65570 1.53088
H36 H  0.33874 1.79856 1.46973
H37 H  0.28423 1.85192 1.56017
O38 O  1.15419 1.02782 1.10388
O39 O  1.06991 1.14123 0.94727
O40 O  1.64379 0.99169 1.25281
O41 O  1.76783 1.11546 1.17691
O42 O  1.35783 1.42385 0.78691
O43 O  1.54724 1.49486 0.87775
N44 N  1.65908 1.07785 1.18287
N45 N  1.44913 1.41380 0.86397
C46 C  1.30103 1.14988 1.02514
C47 C  1.41439 1.09337 1.10417
C48 C  1.53871 1.13959 1.10053
C49 C  1.55482 1.24324 1.02277
C50 C  1.43881 1.29853 0.94679
C51 C  1.31263 1.25287 0.94528
C52 C  1.16637 1.10214 1.02779
H53 H  0.98139 1.10083 0.94968
H54 H  1.40814 1.02308 1.16049
H55 H  1.64322 1.27240 1.01987
H56 H  1.23390 1.29308 0.89157
data_23_E-882.611_____d_____1.43
#  no.  23             rank   23 energy -882.611     density         1.43
_symmetry_cell_setting        triclinic
_symmetry_space_group_name_H-M  'P -1'
_symmetry_Int_Tables_number  2
loop_
_symmetry_equiv_pos_site_id
_symmetry_equiv_pos_as_xyz
1 x,y,z
2 -x,-y,-z
_cell_length_a      11.716
_cell_length_b      10.416
_cell_length_c      12.207
_cell_angle_alpha   122.52201
_cell_angle_beta    86.777
_cell_angle_gamma   66.226
_cell_volume        1075.1599
loop_
_atom_site_label
_atom_site_type_symbol
_atom_site_fract_x
_atom_site_fract_y
_atom_site_fract_z
N1 N  1.33412 1.50145 0.18513
N2 N  1.34633 1.61527 0.41579
C3 C  1.38350 1.44591 0.38382
C4 C  1.39426 1.42709 0.48679
H5 H  1.37578 1.52719 0.57845
C6 C  1.43107 1.26668 0.45980
H7 H  1.43327 1.25844 0.53430
C8 C  1.46405 1.11724 0.32731
C9 C  1.45071 1.13888 0.22703
H10 H  1.46828 1.03900 0.13573
C11 C  1.41298 1.29808 0.24868
C12 C  1.39796 1.31762 0.13683
H13 H  1.34665 1.26694 0.09194
H14 H  1.48471 1.25086 0.06869
C15 C  1.19076 1.59184 0.24534
C16 C  1.11837 1.56253 0.15837
H17 H  1.16496 1.48224 0.05985
C18 C  0.98317 1.64880 0.21021
H19 H  0.93433 1.62327 0.14834
C20 C  0.91260 1.77507 0.35443
C21 C  0.98691 1.80157 0.43831
H22 H  0.94102 1.88588 0.53703
C23 C  1.12442 1.71378 0.38918
C24 C  1.20270 1.74217 0.48590
H25 H  1.18552 1.86114 0.53595
H26 H  1.17116 1.72991 0.55219
C27 C  1.38643 1.59243 0.28815
H28 H  1.35561 1.70710 0.31062
H29 H  1.48200 1.52595 0.24853
C30 C  1.50958 0.93828 0.29254
H31 H  1.59748 0.85389 0.22325
H32 H  1.44912 0.89984 0.25780
H33 H  1.51117 0.94687 0.37480
C34 C  0.76079 1.87131 0.41027
H35 H  0.72803 1.95926 0.50927
H36 H  0.73342 1.78721 0.38765
H37 H  0.72544 1.92788 0.36887
O38 O  1.39775 1.71654 1.07944
O39 O  1.31246 1.54964 0.95932
O40 O  1.12456 2.35558 1.32838
O41 O  0.91972 2.47339 1.34498
O42 O  0.84864 1.83107 1.01145
O43 O  0.71796 2.10751 1.18516
N44 N  1.02698 2.34660 1.30567
N45 N  0.82816 1.97652 1.10603
C46 C  1.17450 1.85880 1.09773
C47 C  1.16235 2.02457 1.17563
C48 C  1.03989 2.17165 1.22544
C49 C  0.92799 2.16169 1.20403
C50 C  0.94460 1.99436 1.12795
C51 C  1.06520 1.84241 1.07278
C52 C  1.30517 1.69909 1.04367
H53 H  1.40346 1.44383 0.91981
H54 H  1.23671 2.03866 1.19490
H55 H  0.84267 2.26562 1.23722
H56 H  1.07383 1.72805 1.02036
data_24_E-881.923_____d_____1.43
#  no.  24             rank   24 energy -881.923     density         1.43
_symmetry_cell_setting        triclinic
_symmetry_space_group_name_H-M  'P -1'
_symmetry_Int_Tables_number  2
loop_
_symmetry_equiv_pos_site_id
_symmetry_equiv_pos_as_xyz
1 x,y,z
2 -x,-y,-z
_cell_length_a      12.149
_cell_length_b      12.63
_cell_length_c      11.066
_cell_angle_alpha   54.232
_cell_angle_beta    94.89601
_cell_angle_gamma   63.153
_cell_volume        1076.6649
loop_
_atom_site_label
_atom_site_type_symbol
_atom_site_fract_x
_atom_site_fract_y
_atom_site_fract_z
N1 N  0.85089 1.35617 0.84021
N2 N  0.72634 1.44513 0.96192
C3 C  0.59441 1.54304 0.81995
C4 C  0.47088 1.64603 0.80389
H5 H  0.47446 1.65220 0.88645
C6 C  0.34260 1.74010 0.67096
H7 H  0.25834 1.81534 0.65902
C8 C  0.33294 1.72911 0.55338
C9 C  0.45642 1.62862 0.56947
H10 H  0.45267 1.62354 0.48612
C11 C  0.58896 1.53176 0.70043
C12 C  0.72219 1.42438 0.71319
H13 H  0.71732 1.48830 0.60384
H14 H  0.72882 1.33321 0.74137
C15 C  0.87407 1.47776 0.77556
C16 C  0.93264 1.50407 0.66922
H17 H  0.95616 1.44144 0.64011
C18 C  0.96057 1.61310 0.60974
H19 H  0.99773 1.63358 0.53191
C20 C  0.93464 1.69867 0.65928
C21 C  0.87652 1.67019 0.76491
H22 H  0.85675 1.72826 0.79918
C23 C  0.84439 1.56269 0.82510
C24 C  0.77508 1.54001 0.93628
H25 H  0.83974 1.48728 1.04396
H26 H  0.69445 1.64808 0.88301
C27 C  0.83567 1.30540 0.99065
H28 H  0.92401 1.24599 1.08044
H29 H  0.81360 1.23101 1.02689
C30 C  0.19471 1.82489 0.41038
H31 H  0.18531 1.74890 0.42060
H32 H  0.19120 1.89602 0.30355
H33 H  0.11894 1.89133 0.41564
C34 C  0.96780 1.81951 0.59198
H35 H  0.95163 1.86003 0.64481
H36 H  0.90805 1.91143 0.47101
H37 H  1.06461 1.76308 0.61764
O38 O  1.57791 1.01504 0.63612
O39 O  1.43363 0.95299 0.62751
O40 O  1.49998 1.32534 0.78871
O41 O  1.35148 1.36822 0.87917
O42 O  1.10965 1.04773 0.84293
O43 O  1.14212 1.09063 0.99999
N44 N  1.41303 1.31155 0.82751
N45 N  1.16192 1.08266 0.89857
C46 C  1.41239 1.07740 0.72767
C47 C  1.44562 1.16045 0.74631
C48 C  1.38025 1.22133 0.81027
C49 C  1.28566 1.19980 0.86042
C50 C  1.25784 1.11409 0.84201
C51 C  1.31732 1.05409 0.77506
C52 C  1.48190 1.01049 0.65973
H53 H  1.47843 0.91503 0.57502
H54 H  1.51206 1.17667 0.71541
H55 H  1.23800 1.24587 0.90231
H56 H  1.29605 0.99512 0.76371
data_25_E-881.705_____d_____1.43
#  no.  25             rank   25 energy -881.705     density         1.43
_symmetry_cell_setting        triclinic
_symmetry_space_group_name_H-M  'P -1'
_symmetry_Int_Tables_number  2
loop_
_symmetry_equiv_pos_site_id
_symmetry_equiv_pos_as_xyz
1 x,y,z
2 -x,-y,-z
_cell_length_a      20.772
_cell_length_b      10.481
_cell_length_c      14.339
_cell_angle_alpha   52.923996
_cell_angle_beta    38.71301
_cell_angle_gamma   33.730003
_cell_volume        1074.556
loop_
_atom_site_label
_atom_site_type_symbol
_atom_site_fract_x
_atom_site_fract_y
_atom_site_fract_z
N1 N  1.55152 0.28079 0.80885
N2 N  1.49536 0.62724 0.69964
C3 C  1.38306 0.74100 0.84795
C4 C  1.29216 0.97258 0.86625
H5 H  1.30400 1.05520 0.78039
C6 C  1.18466 1.08668 1.00602
H7 H  1.11917 1.24981 1.01690
C8 C  1.16852 0.97078 1.13150
C9 C  1.25776 0.74236 1.11190
H10 H  1.24502 0.66049 1.19805
C11 C  1.36742 0.61880 0.97357
C12 C  1.46216 0.36924 0.95640
H13 H  1.39877 0.34827 1.03286
H14 H  1.52876 0.27788 0.97294
C15 C  1.46280 0.34560 0.79889
C16 C  1.43500 0.21944 0.86317
H17 H  1.47478 0.09205 0.91353
C18 C  1.35631 0.26914 0.85249
H19 H  1.33424 0.18389 0.90148
C20 C  1.30477 0.44645 0.77128
C21 C  1.33393 0.56883 0.70862
H22 H  1.29873 0.69189 0.65385
C23 C  1.41108 0.52578 0.71971
C24 C  1.43565 0.67147 0.65365
H25 H  1.50092 0.64615 0.54602
H26 H  1.34134 0.83196 0.68645
C27 C  1.61064 0.37659 0.69433
H28 H  1.68079 0.30292 0.59702
H29 H  1.66305 0.34148 0.70725
C30 C  1.05642 1.08712 1.28477
H31 H  1.10707 1.01292 1.31833
H32 H  0.98894 1.07605 1.35441
H33 H  1.00131 1.24755 1.27947
C34 C  1.21764 0.49806 0.75980
H35 H  1.19808 0.61378 0.69427
H36 H  1.12477 0.55396 0.85797
H37 H  1.27525 0.35878 0.72006
O38 O  0.93590 0.12394 0.91088
O39 O  0.99064 0.20370 0.94166
O40 O  1.06674 0.20605 0.42511
O41 O  1.20048 0.26829 0.23924
O42 O  1.29871 0.32854 0.51309
O43 O  1.42406 0.22404 0.29091
N44 N  1.13689 0.23578 0.36870
N45 N  1.32517 0.27141 0.42666
C46 C  1.07476 0.20506 0.70186
C47 C  1.06894 0.20385 0.61232
C48 C  1.14467 0.23290 0.46313
C49 C  1.22900 0.25759 0.39800
C50 C  1.23329 0.25385 0.49098
C51 C  1.15697 0.23110 0.64159
C52 C  0.99456 0.17325 0.86240
H53 H  0.93040 0.19080 1.05106
H54 H  1.01351 0.18422 0.65182
H55 H  1.27970 0.28245 0.29347
H56 H  1.16193 0.22917 0.70343
data_26_E-881.593_____d_____1.46
#  no.  26             rank   26 energy -881.593     density         1.46
_symmetry_cell_setting        triclinic
_symmetry_space_group_name_H-M  'P -1'
_symmetry_Int_Tables_number  2
loop_
_symmetry_equiv_pos_site_id
_symmetry_equiv_pos_as_xyz
1 x,y,z
2 -x,-y,-z
_cell_length_a      14.325
_cell_length_b      7.631
_cell_length_c      10.424
_cell_angle_alpha   94.668
_cell_angle_beta    67.89299
_cell_angle_gamma   92.795
_cell_volume        1052.0128
loop_
_atom_site_label
_atom_site_type_symbol
_atom_site_fract_x
_atom_site_fract_y
_atom_site_fract_z
N1 N  1.29825 0.33795 1.12437
N2 N  1.30305 0.65676 1.11554
C3 C  1.23150 0.67103 1.25661
C4 C  1.19241 0.83299 1.31452
H5 H  1.21265 0.93352 1.25987
C6 C  1.12471 0.85223 1.44961
H7 H  1.09578 0.96501 1.48609
C8 C  1.09701 0.71156 1.53357
C9 C  1.13511 0.55145 1.47390
H10 H  1.11422 0.45088 1.52839
C11 C  1.20315 0.52411 1.33768
C12 C  1.24257 0.34655 1.27515
H13 H  1.18691 0.26407 1.29583
H14 H  1.28651 0.31070 1.31818
C15 C  1.23042 0.32493 1.05043
C16 C  1.18727 0.16367 1.03333
H17 H  1.20300 0.06398 1.07142
C18 C  1.12565 0.14387 0.96077
H19 H  1.09388 0.03175 0.95305
C20 C  1.10653 0.28638 0.89703
C21 C  1.15033 0.44485 0.91564
H22 H  1.13765 0.54426 0.87418
C23 C  1.21176 0.47029 0.99088
C24 C  1.25537 0.64938 1.01331
H25 H  1.30290 0.68492 0.92606
H26 H  1.20163 0.73224 1.04592
C27 C  1.36111 0.49685 1.09100
H28 H  1.40510 0.48525 0.99510
H29 H  1.40211 0.50780 1.14597
C30 C  1.02636 0.72867 1.68303
H31 H  1.06011 0.69599 1.74125
H32 H  0.96844 0.65306 1.69575
H33 H  1.00527 0.84848 1.70766
C34 C  1.03774 0.26081 0.81519
H35 H  1.03704 0.36709 0.77228
H36 H  0.97057 0.23243 0.87689
H37 H  1.06229 0.16666 0.74496
O38 O  1.59365 0.91428 1.06143
O39 O  1.45451 1.07472 1.15135
O40 O  1.68870 0.59225 1.37746
O41 O  1.58801 0.57677 1.58961
O42 O  1.23183 1.02091 1.62778
O43 O  1.24845 0.79945 1.73278
N44 N  1.60975 0.62557 1.47404
N45 N  1.27883 0.89817 1.63880
C46 C  1.49189 0.89666 1.29769
C47 C  1.56100 0.79371 1.31976
C48 C  1.53645 0.73174 1.44939
C49 C  1.44510 0.76412 1.55728
C50 C  1.37829 0.86465 1.52955
C51 C  1.39970 0.93360 1.40319
C52 C  1.51669 0.96403 1.15892
H53 H  1.47532 1.12377 1.05792
H54 H  1.62493 0.76560 1.24759
H55 H  1.42916 0.72279 1.64912
H56 H  1.35192 1.00295 1.38690
data_27_E-881.028_____d_____1.46
#  no.  27             rank   27 energy -881.028     density         1.46
_symmetry_cell_setting        monoclinic
_symmetry_space_group_name_H-M  'P 21/c'
_symmetry_Int_Tables_number  14
loop_
_symmetry_equiv_pos_site_id
_symmetry_equiv_pos_as_xyz
1 x,y,z
2 -x,1/2+y,1/2-z
3 -x,-y,-z
4 x,1/2-y,1/2+z
_cell_length_a      5.886
_cell_length_b      19.747
_cell_length_c      18.259
_cell_angle_alpha   90.0
_cell_angle_beta    83.367
_cell_angle_gamma   90.0
_cell_volume        2108.0535
loop_
_atom_site_label
_atom_site_type_symbol
_atom_site_fract_x
_atom_site_fract_y
_atom_site_fract_z
N1 N  2.12987 0.93920 0.32622
N2 N  1.80719 0.98112 0.40969
C3 C  1.75155 0.91246 0.43159
C4 C  1.55349 0.90001 0.47752
H5 H  1.45459 0.93707 0.49375
C6 C  1.49583 0.83513 0.50034
H7 H  1.35311 0.82740 0.53017
C8 C  1.63918 0.78073 0.48060
C9 C  1.83282 0.79377 0.43408
H10 H  1.93062 0.75660 0.41749
C11 C  1.89871 0.85820 0.40887
C12 C  2.11080 0.87059 0.35729
H13 H  2.11607 0.83852 0.31759
H14 H  2.24120 0.86250 0.38317
C15 C  1.99449 0.94639 0.26547
C16 C  2.08049 0.92214 0.19703
H17 H  2.22792 0.90080 0.19141
C18 C  1.96279 0.92969 0.13780
H19 H  2.02194 0.91084 0.09091
C20 C  1.75258 0.96446 0.14402
C21 C  1.67127 0.98801 0.21255
H22 H  1.52729 1.01135 0.21827
C23 C  1.78431 0.98009 0.27415
C24 C  1.68365 1.00463 0.34944
H25 H  1.67803 1.05319 0.34914
H26 H  1.52938 0.98817 0.35870
C27 C  2.05146 0.98677 0.38488
H28 H  2.08370 1.03198 0.36738
H29 H  2.13559 0.97905 0.42610
C30 C  1.58653 0.70960 0.50667
H31 H  1.70523 0.69364 0.53421
H32 H  1.57691 0.68063 0.46491
H33 H  1.44302 0.70909 0.53767
C34 C  1.62427 0.97279 0.07667
H35 H  1.49187 1.00066 0.08913
H36 H  1.57734 0.92910 0.06080
H37 H  1.72303 0.99379 0.03769
O38 O  0.38096 0.20430 0.69598
O39 O  0.42524 0.19338 0.81534
O40 O  0.84765 0.37256 0.55276
O41 O  1.11889 0.42339 0.59978
O42 O  1.04909 0.30764 0.91328
O43 O  1.32413 0.34720 0.83708
N44 N  0.96270 0.38319 0.60298
N45 N  1.13083 0.32531 0.85201
C46 C  0.67421 0.26581 0.74317
C47 C  0.72673 0.30081 0.67747
C48 C  0.90882 0.34524 0.67169
C49 C  1.04463 0.35522 0.72781
C50 C  0.98786 0.31845 0.79156
C51 C  0.80462 0.27463 0.80110
C52 C  0.47963 0.21763 0.75040
H53 H  0.28718 0.16320 0.81936
H54 H  0.63942 0.29496 0.63653
H55 H  1.16995 0.38760 0.72382
H56 H  0.76918 0.24980 0.84593
data_28_E-880.177_____d_____1.43
#  no.  28             rank   28 energy -880.177     density         1.43
_symmetry_cell_setting        triclinic
_symmetry_space_group_name_H-M  'P -1'
_symmetry_Int_Tables_number  2
loop_
_symmetry_equiv_pos_site_id
_symmetry_equiv_pos_as_xyz
1 x,y,z
2 -x,-y,-z
_cell_length_a      10.985
_cell_length_b      12.052
_cell_length_c      9.955
_cell_angle_alpha   92.07
_cell_angle_beta    63.891006
_cell_angle_gamma   112.893
_cell_volume        1075.6174
loop_
_atom_site_label
_atom_site_type_symbol
_atom_site_fract_x
_atom_site_fract_y
_atom_site_fract_z
N1 N  1.16596 1.95059 1.34039
N2 N  1.17104 1.78935 1.47618
C3 C  1.25029 1.75653 1.33330
C4 C  1.27739 1.65411 1.33296
H5 H  1.24208 1.60557 1.42762
C6 C  1.35432 1.62059 1.19863
H7 H  1.36720 1.54654 1.20110
C8 C  1.41253 1.69127 1.05990
C9 C  1.38254 1.79131 1.06213
H10 H  1.41699 1.83921 0.96736
C11 C  1.30450 1.82896 1.19435
C12 C  1.27223 1.93832 1.19264
H13 H  1.23401 1.93464 1.12164
H14 H  1.36402 2.01026 1.15717
C15 C  1.01401 1.87234 1.37457
C16 C  0.94533 1.90959 1.30970
H17 H  1.00027 1.98643 1.24290
C18 C  0.80118 1.84101 1.34226
H19 H  0.75613 1.86648 1.29289
C20 C  0.71605 1.73161 1.44705
C21 C  0.78697 1.69682 1.50974
H22 H  0.73155 1.62200 1.58047
C23 C  0.93401 1.76313 1.47702
C24 C  1.00953 1.71874 1.54451
H25 H  0.96528 1.71940 1.65167
H26 H  0.99133 1.63573 1.52941
C27 C  1.20022 1.91819 1.45532
H28 H  1.14141 1.93713 1.55000
H29 H  1.30335 1.96692 1.42697
C30 C  1.50196 1.66030 0.91119
H31 H  1.59972 1.72553 0.86007
H32 H  1.45291 1.64865 0.84900
H33 H  1.51035 1.58650 0.92960
C34 C  0.55410 1.65656 1.48275
H35 H  0.50985 1.58898 1.56184
H36 H  0.55018 1.62645 1.39341
H37 H  0.50042 1.70711 1.51534
O38 O  1.53546 1.12597 1.31527
O39 O  1.64513 0.99671 1.25374
O40 O  1.84908 1.55693 1.25998
O41 O  2.08738 1.62169 1.14983
O42 O  2.18201 1.15438 0.99947
O43 O  2.30922 1.34451 0.89911
N44 N  1.96316 1.54123 1.19511
N45 N  2.19455 1.25858 0.98389
C46 C  1.79719 1.20601 1.20417
C47 C  1.80921 1.32354 1.22564
C48 C  1.94972 1.41734 1.17055
C49 C  2.07903 1.39990 1.09175
C50 C  2.06123 1.28180 1.07117
C51 C  1.92385 1.18415 1.12686
C52 C  1.64715 1.10397 1.26204
H53 H  1.54207 0.92920 1.29947
H54 H  1.72270 1.34058 1.27790
H55 H  2.17766 1.46613 1.05584
H56 H  1.91485 1.10318 1.11092
data_29_E-880.006_____d_____1.45
#  no.  29             rank   29 energy -880.006     density         1.45
_symmetry_cell_setting        triclinic
_symmetry_space_group_name_H-M  'P -1'
_symmetry_Int_Tables_number  2
loop_
_symmetry_equiv_pos_site_id
_symmetry_equiv_pos_as_xyz
1 x,y,z
2 -x,-y,-z
_cell_length_a      11.072
_cell_length_b      9.645
_cell_length_c      13.094001
_cell_angle_alpha   115.129
_cell_angle_beta    82.40101
_cell_angle_gamma   64.777
_cell_volume        1058.2101
loop_
_atom_site_label
_atom_site_type_symbol
_atom_site_fract_x
_atom_site_fract_y
_atom_site_fract_z
N1 N  1.69444 1.05105 0.47359
N2 N  1.84140 0.72296 0.32984
C3 C  1.96008 0.73823 0.28947
C4 C  2.08384 0.58668 0.19137
H5 H  2.08882 0.47370 0.15072
C6 C  2.20021 0.59545 0.15100
H7 H  2.28322 0.48981 0.07986
C8 C  2.19932 0.75428 0.21062
C9 C  2.07499 0.90394 0.30637
H10 H  2.06984 1.01707 0.34633
C11 C  1.95381 0.90326 0.35048
C12 C  1.81878 1.07018 0.45478
H13 H  1.79379 1.16767 0.44141
H14 H  1.83783 1.10328 0.52823
C15 C  1.62593 1.06904 0.38947
C16 C  1.53274 1.24040 0.41446
H17 H  1.51598 1.34370 0.48693
C18 C  1.46229 1.26428 0.34019
H19 H  1.40081 1.38424 0.35693
C20 C  1.47884 1.11491 0.23745
C21 C  1.57193 0.94645 0.21482
H22 H  1.58593 0.84248 0.14467
C23 C  1.64726 0.91715 0.28706
C24 C  1.75341 0.72806 0.25584
H25 H  1.70154 0.67259 0.26382
H26 H  1.81798 0.65738 0.17195
C27 C  1.74630 0.87255 0.45575
H28 H  1.66455 0.86501 0.47929
H29 H  1.79751 0.85970 0.50806
C30 C  2.32620 0.76744 0.17222
H31 H  2.35873 0.80099 0.23802
H32 H  2.29800 0.85741 0.15116
H33 H  2.40328 0.65173 0.10256
C34 C  1.39784 1.14502 0.15588
H35 H  1.41439 1.03154 0.09445
H36 H  1.43180 1.19405 0.11739
H37 H  1.29634 1.22861 0.20456
O38 O  0.90239 1.72706 0.63382
O39 O  1.13742 1.54021 0.51465
O40 O  0.76667 1.96161 1.06924
O41 O  0.92951 1.91658 1.14541
O42 O  1.49265 1.45806 0.69766
O43 O  1.42463 1.64949 0.88916
N44 N  0.89191 1.90039 1.06043
N45 N  1.40029 1.57788 0.79940
C46 C  1.07198 1.67747 0.72611
C47 C  0.96458 1.77497 0.84073
C48 C  1.00443 1.80032 0.93956
C49 C  1.14620 1.73667 0.92992
C50 C  1.24869 1.64319 0.81442
C51 C  1.21564 1.60993 0.71203
C52 C  1.03134 1.64928 0.61876
H53 H  1.10674 1.51764 0.44341
H54 H  0.86436 1.82401 0.85240
H55 H  1.17369 1.75210 0.99967
H56 H  1.28897 1.54462 0.63303
data_30_E-879.876_____d_____1.42
#  no.  30             rank   30 energy -879.876     density         1.42
_symmetry_cell_setting        triclinic
_symmetry_space_group_name_H-M  'P -1'
_symmetry_Int_Tables_number  2
loop_
_symmetry_equiv_pos_site_id
_symmetry_equiv_pos_as_xyz
1 x,y,z
2 -x,-y,-z
_cell_length_a      9.963
_cell_length_b      10.880999
_cell_length_c      11.833
_cell_angle_alpha   58.741997
_cell_angle_beta    82.159
_cell_angle_gamma   80.95599
_cell_volume        1080.6534
loop_
_atom_site_label
_atom_site_type_symbol
_atom_site_fract_x
_atom_site_fract_y
_atom_site_fract_z
N1 N  0.56672 1.00957 1.37912
N2 N  0.65793 0.86818 1.27468
C3 C  0.78989 0.91562 1.25876
C4 C  0.89410 0.88012 1.18817
H5 H  0.87712 0.82549 1.14972
C6 C  1.02208 0.92209 1.17213
H7 H  1.09172 0.90059 1.11862
C8 C  1.05195 0.99573 1.23096
C9 C  0.94700 1.03217 1.29868
H10 H  0.96393 1.08768 1.33623
C11 C  0.81552 0.99355 1.31721
C12 C  0.70257 1.03661 1.39076
H13 H  0.70235 1.13774 1.35895
H14 H  0.72045 0.98448 1.48290
C15 C  0.51160 1.12155 1.25528
C16 C  0.45371 1.25082 1.24408
H17 H  0.45185 1.26359 1.31867
C18 C  0.39670 1.35744 1.13117
H19 H  0.36016 1.44846 1.12350
C20 C  0.39116 1.33737 1.02359
C21 C  0.44933 1.20808 1.03738
H22 H  0.44785 1.19244 0.96488
C23 C  0.51035 1.09856 1.14971
C24 C  0.57814 0.95957 1.15860
H25 H  0.50984 0.90689 1.15794
H26 H  0.63897 0.98368 1.08125
C27 C  0.57914 0.86965 1.38762
H28 H  0.48954 0.84416 1.39315
H29 H  0.62192 0.79788 1.46727
C30 C  1.19160 1.03855 1.22000
H31 H  1.22458 0.99401 1.30670
H32 H  1.18727 1.14172 1.17853
H33 H  1.25245 1.00717 1.16743
C34 C  0.32574 1.45812 0.89820
H35 H  0.32340 1.42461 0.83785
H36 H  0.37805 1.53961 0.85706
H37 H  0.23461 1.48622 0.92086
O38 O  0.55657 1.37239 1.66075
O39 O  0.66206 1.50803 1.46288
O40 O  0.78689 1.23530 2.05387
O41 O  0.96905 1.32862 2.03516
O42 O  1.06692 1.71749 1.43407
O43 O  1.11327 1.72270 1.60415
N44 N  0.87535 1.31510 1.98848
N45 N  1.05329 1.67837 1.55141
C46 C  0.76071 1.46149 1.65170
C47 C  0.76529 1.38261 1.78857
C48 C  0.86858 1.39985 1.84430
C49 C  0.96579 1.49477 1.77010
C50 C  0.95560 1.57244 1.63469
C51 C  0.85669 1.55707 1.57335
C52 C  0.65020 1.44490 1.58988
H53 H  0.58912 1.49001 1.42405
H54 H  0.69905 1.31671 1.84453
H55 H  1.03980 1.50423 1.80994
H56 H  0.85210 1.61233 1.47921
data_31_E-879.845_____d_____1.43
#  no.  31             rank   31 energy -879.845     density         1.43
_symmetry_cell_setting        triclinic
_symmetry_space_group_name_H-M  'P -1'
_symmetry_Int_Tables_number  2
loop_
_symmetry_equiv_pos_site_id
_symmetry_equiv_pos_as_xyz
1 x,y,z
2 -x,-y,-z
_cell_length_a      11.36
_cell_length_b      12.539
_cell_length_c      12.468
_cell_angle_alpha   59.997
_cell_angle_beta    50.390995
_cell_angle_gamma   87.626
_cell_volume        1077.6351
loop_
_atom_site_label
_atom_site_type_symbol
_atom_site_fract_x
_atom_site_fract_y
_atom_site_fract_z
N1 N  1.00279 1.04333 1.73598
N2 N  1.11289 1.27099 1.48195
C3 C  1.21242 1.23321 1.36915
C4 C  1.32616 1.33098 1.18886
H5 H  1.33853 1.42288 1.14096
C6 C  1.42218 1.29846 1.07682
H7 H  1.50477 1.36906 0.95163
C8 C  1.40268 1.16587 1.14139
C9 C  1.29151 1.07063 1.32019
H10 H  1.28020 0.97901 1.36776
C11 C  1.19215 1.09790 1.43951
C12 C  1.07290 0.99136 1.63453
H13 H  1.13008 0.94117 1.65741
H14 H  0.98154 0.92968 1.67626
C15 C  1.11998 1.09415 1.73034
C16 C  1.13394 1.00345 1.84031
H17 H  1.06592 0.90861 1.91755
C18 C  1.23834 1.04673 1.84376
H19 H  1.25026 0.98213 1.91746
C20 C  1.33154 1.18588 1.73913
C21 C  1.31528 1.27365 1.63129
H22 H  1.37874 1.36897 1.55759
C23 C  1.21282 1.23304 1.62208
C24 C  1.20380 1.33347 1.49579
H25 H  1.15312 1.38702 1.53146
H26 H  1.31642 1.39316 1.38022
C27 C  0.96380 1.15144 1.66025
H28 H  0.90302 1.17733 1.73543
H29 H  0.89247 1.11768 1.65722
C30 C  1.50047 1.12554 1.02365
H31 H  1.42448 1.06177 1.05025
H32 H  1.56509 1.08499 1.04246
H33 H  1.57473 1.20452 0.90240
C34 C  1.44696 1.23219 1.74614
H35 H  1.49367 1.32912 1.67526
H36 H  1.53622 1.20315 1.70149
H37 H  1.38361 1.19330 1.86616
O38 O  1.14977 1.55850 2.27869
O39 O  0.88029 1.43218 2.45934
O40 O  1.51401 1.82783 1.64469
O41 O  1.40899 1.84545 1.54503
O42 O  0.65778 1.48662 2.21914
O43 O  0.80081 1.66375 1.95269
N44 N  1.39586 1.80303 1.66491
N45 N  0.78690 1.58430 2.07300
C46 C  1.04987 1.57892 2.15506
C47 C  1.20978 1.66298 1.98426
C48 C  1.22718 1.71614 1.84533
C49 C  1.09200 1.69201 1.86858
C50 C  0.93542 1.60965 2.04067
C51 C  0.91088 1.55111 2.18461
C52 C  1.02841 1.52114 2.30622
H53 H  0.87104 1.39064 2.55857
H54 H  1.30741 1.68425 1.96119
H55 H  1.10566 1.72775 1.77008
H56 H  0.80082 1.49435 2.30253
data_32_E-879.621_____d_____1.43
#  no.  32             rank   32 energy -879.621     density         1.43
_symmetry_cell_setting        monoclinic
_symmetry_space_group_name_H-M  'P 21/c'
_symmetry_Int_Tables_number  14
loop_
_symmetry_equiv_pos_site_id
_symmetry_equiv_pos_as_xyz
1 x,y,z
2 -x,1/2+y,1/2-z
3 -x,-y,-z
4 x,1/2-y,1/2+z
_cell_length_a      17.088
_cell_length_b      10.05
_cell_length_c      21.091
_cell_angle_alpha   90.0
_cell_angle_beta    143.702
_cell_angle_gamma   90.0
_cell_volume        2144.1997
loop_
_atom_site_label
_atom_site_type_symbol
_atom_site_fract_x
_atom_site_fract_y
_atom_site_fract_z
N1 N  1.08248 1.08576 0.28306
N2 N  1.11298 1.04347 0.41588
C3 C  1.22280 1.13471 0.48781
C4 C  1.29798 1.14719 0.59102
H5 H  1.27692 1.09425 0.61380
C6 C  1.40283 1.23452 0.66174
H7 H  1.45662 1.23804 0.73428
C8 C  1.43273 1.31672 0.63038
C9 C  1.35868 1.30151 0.52841
H10 H  1.38048 1.35382 0.50602
C11 C  1.25229 1.21421 0.45383
C12 C  1.17414 1.19903 0.34310
H13 H  1.23443 1.18960 0.34759
H14 H  1.12400 1.27887 0.30358
C15 C  1.15060 0.96269 0.31370
C16 C  1.18061 0.93266 0.27116
H17 H  1.15599 0.99447 0.22249
C18 C  1.24071 0.81626 0.29489
H19 H  1.26435 0.79838 0.26702
C20 C  1.27039 0.72082 0.36103
C21 C  1.23952 0.75318 0.40214
H22 H  1.25990 0.69016 0.44821
C23 C  1.18074 0.87154 0.38129
C24 C  1.15312 0.90530 0.43187
H25 H  1.08650 0.84612 0.40427
H26 H  1.23252 0.89044 0.50771
C27 C  1.02056 1.07859 0.30500
H28 H  0.95126 1.01343 0.25842
H29 H  0.98137 1.16315 0.28909
C30 C  1.54313 1.41687 0.70397
H31 H  1.50801 1.50455 0.67457
H32 H  1.60569 1.39687 0.71194
H33 H  1.58648 1.41310 0.77279
C34 C  1.33694 0.59041 0.38594
H35 H  1.34354 0.53374 0.42674
H36 H  1.42392 0.60846 0.42660
H37 H  1.28527 0.54703 0.32012
O38 O  1.06614 0.08134 0.61053
O39 O  0.96441 0.14999 0.45590
O40 O  1.47426 0.30533 0.93798
O41 O  1.53677 0.48155 0.92966
O42 O  1.11049 0.55158 0.44723
O43 O  1.23820 0.68538 0.58190
N44 N  1.46016 0.39078 0.88828
N45 N  1.18585 0.57754 0.53968
C46 C  1.14803 0.27068 0.61134
C47 C  1.25721 0.27833 0.72234
C48 C  1.34357 0.38337 0.77114
C49 C  1.32450 0.48305 0.71430
C50 C  1.21344 0.47218 0.60416
C51 C  1.12555 0.36783 0.55117
C52 C  1.05375 0.15880 0.55732
H53 H  0.90547 0.07029 0.42217
H54 H  1.27385 0.21250 0.76533
H55 H  1.38718 0.55537 0.74936
H56 H  1.04936 0.36283 0.47467
data_33_E-879.079_____d_____1.46
#  no.  33             rank   33 energy -879.079     density         1.46
_symmetry_cell_setting        triclinic
_symmetry_space_group_name_H-M  'P -1'
_symmetry_Int_Tables_number  2
loop_
_symmetry_equiv_pos_site_id
_symmetry_equiv_pos_as_xyz
1 x,y,z
2 -x,-y,-z
_cell_length_a      10.127
_cell_length_b      11.777999
_cell_length_c      10.455
_cell_angle_alpha   98.28901
_cell_angle_beta    63.959
_cell_angle_gamma   77.906
_cell_volume        1055.2429
loop_
_atom_site_label
_atom_site_type_symbol
_atom_site_fract_x
_atom_site_fract_y
_atom_site_fract_z
N1 N  0.97590 1.29968 1.45483
N2 N  1.09211 1.09200 1.44205
C3 C  1.23234 1.11930 1.41662
C4 C  1.36090 1.02725 1.38376
H5 H  1.35569 0.94628 1.37704
C6 C  1.49654 1.05002 1.36043
H7 H  1.58610 0.98393 1.33252
C8 C  1.50651 1.16647 1.37542
C9 C  1.37889 1.25637 1.40556
H10 H  1.38467 1.33712 1.41118
C11 C  1.23923 1.23845 1.42912
C12 C  1.10218 1.33882 1.46036
H13 H  1.13518 1.38501 1.39018
H14 H  1.06280 1.39100 1.55697
C15 C  1.00655 1.26021 1.30427
C16 C  0.97934 1.34558 1.23401
H17 H  0.94123 1.42925 1.28659
C18 C  1.00169 1.31272 1.09429
H19 H  0.98640 1.37326 1.04525
C20 C  1.04866 1.19035 1.01868
C21 C  1.07479 1.10755 1.09100
H22 H  1.10821 1.02356 1.04112
C23 C  1.05603 1.13779 1.23181
C24 C  1.09213 1.04316 1.30524
H25 H  1.01947 0.99858 1.32401
H26 H  1.19327 0.98805 1.23768
C27 C  0.95996 1.20116 1.52490
H28 H  0.86859 1.18256 1.53502
H29 H  0.94718 1.22712 1.62208
C30 C  1.65065 1.19552 1.35643
H31 H  1.62953 1.24890 1.44633
H32 H  1.68511 1.23350 1.27750
H33 H  1.72981 1.12232 1.33311
C34 C  1.07187 1.15556 0.86233
H35 H  1.09525 1.06984 0.82992
H36 H  1.15585 1.18004 0.79692
H37 H  0.97912 1.19505 0.86179
O38 O  1.61391 0.88566 0.99405
O39 O  1.40794 0.88270 0.96629
O40 O  1.73930 0.62994 1.27779
O41 O  1.61952 0.50090 1.34537
O42 O  1.15393 0.58398 1.11594
O43 O  1.27285 0.43097 1.15688
N44 N  1.64374 0.57975 1.28380
N45 N  1.25449 0.53219 1.13997
C46 C  1.48451 0.74593 1.08096
C47 C  1.57379 0.70958 1.14610
C48 C  1.55179 0.61714 1.21267
C49 C  1.44740 0.55720 1.21428
C50 C  1.36323 0.59529 1.14600
C51 C  1.37760 0.68902 1.08097
C52 C  1.50679 0.84484 1.00835
H53 H  1.42174 0.95294 0.92324
H54 H  1.64929 0.74732 1.14618
H55 H  1.43047 0.49369 1.26391
H56 H  1.31766 0.71355 1.03445
data_34_E-878.948_____d_____1.45
#  no.  34             rank   34 energy -878.948     density         1.45
_symmetry_cell_setting        triclinic
_symmetry_space_group_name_H-M  'P -1'
_symmetry_Int_Tables_number  2
loop_
_symmetry_equiv_pos_site_id
_symmetry_equiv_pos_as_xyz
1 x,y,z
2 -x,-y,-z
_cell_length_a      13.209
_cell_length_b      10.001001
_cell_length_c      11.1
_cell_angle_alpha   98.527
_cell_angle_beta    65.323
_cell_angle_gamma   126.533
_cell_volume        1060.4872
loop_
_atom_site_label
_atom_site_type_symbol
_atom_site_fract_x
_atom_site_fract_y
_atom_site_fract_z
N1 N  1.53530 1.21392 0.73387
N2 N  1.37113 1.08056 0.96398
C3 C  1.27505 0.94318 0.91486
C4 C  1.14362 0.82069 1.00503
H5 H  1.11756 0.82929 1.09897
C6 C  1.04939 0.68638 0.96200
H7 H  0.95698 0.60586 1.02620
C8 C  1.08515 0.66595 0.82762
C9 C  1.21501 0.78987 0.73940
H10 H  1.24054 0.78168 0.64546
C11 C  1.31406 0.92889 0.77715
C12 C  1.45489 1.06325 0.67774
H13 H  1.44522 1.09538 0.60810
H14 H  1.50627 1.01772 0.63767
C15 C  1.49373 1.32278 0.75012
C16 C  1.54376 1.42713 0.64007
H17 H  1.60461 1.42454 0.55513
C18 C  1.51116 1.53545 0.65130
H19 H  1.54364 1.60401 0.57305
C20 C  1.42879 1.54821 0.77655
C21 C  1.38058 1.44324 0.88407
H22 H  1.32321 1.44864 0.97029
C23 C  1.40954 1.32954 0.87578
C24 C  1.34951 1.21129 0.99643
H25 H  1.38824 1.27551 1.05848
H26 H  1.25138 1.15638 1.03961
C27 C  1.51288 1.15942 0.86314
H28 H  1.57501 1.25517 0.89493
H29 H  1.53462 1.08102 0.85145
C30 C  0.98695 0.51783 0.77727
H31 H  1.02486 0.45760 0.73295
H32 H  0.97292 0.55637 0.71553
H33 H  0.89986 0.44460 0.85155
C34 C  1.39439 1.67160 0.78696
H35 H  1.34440 1.67163 0.87926
H36 H  1.33852 1.63858 0.73900
H37 H  1.47866 1.78223 0.74902
O38 O  1.25301 0.89894 0.23539
O39 O  1.20146 0.77687 0.42581
O40 O  1.18094 1.32959 0.26493
O41 O  1.12988 1.42190 0.45166
O42 O  1.09537 1.00209 0.83764
O43 O  1.14745 1.25052 0.82658
N44 N  1.15718 1.33204 0.38353
N45 N  1.12703 1.12342 0.77852
C46 C  1.18926 1.00275 0.43616
C47 C  1.18769 1.11150 0.37368
C48 C  1.16134 1.21901 0.44825
C49 C  1.13973 1.22603 0.58158
C50 C  1.14457 1.11743 0.63856
C51 C  1.16706 1.00454 0.56992
C52 C  1.21789 0.88661 0.35762
H53 H  1.21580 0.69551 0.37113
H54 H  1.20391 1.11297 0.28082
H55 H  1.11859 1.29990 0.63411
H56 H  1.16982 0.93063 0.61202
data_35_E-878.432_____d_____1.48
#  no.  35             rank   35 energy -878.432     density         1.48
_symmetry_cell_setting        monoclinic
_symmetry_space_group_name_H-M  'C 2/c'
_symmetry_Int_Tables_number  15
loop_
_symmetry_equiv_pos_site_id
_symmetry_equiv_pos_as_xyz
1 x,y,z
2 -x,y,1/2-z
3 -x,-y,-z
4 x,-y,1/2+z
5 1/2+x,1/2+y,z
6 1/2-x,1/2+y,1/2-z
7 1/2-x,1/2-y,-z
8 1/2+x,1/2-y,1/2+z
_cell_length_a      17.826
_cell_length_b      20.531
_cell_length_c      12.633
_cell_angle_alpha   90.0
_cell_angle_beta    63.57
_cell_angle_gamma   90.0
_cell_volume        4140.243
loop_
_atom_site_label
_atom_site_type_symbol
_atom_site_fract_x
_atom_site_fract_y
_atom_site_fract_z
N1 N  0.94429 0.63039 0.38491
N2 N  0.81721 0.69593 0.47624
C3 C  0.83248 0.70512 0.57802
C4 C  0.77295 0.73627 0.67595
H5 H  0.72195 0.75088 0.67541
C6 C  0.78573 0.74663 0.77444
H7 H  0.74214 0.76633 0.84311
C8 C  0.86010 0.72870 0.77659
C9 C  0.91784 0.69692 0.67962
H10 H  0.96853 0.68193 0.68066
C11 C  0.90799 0.68473 0.57807
C12 C  0.97214 0.64916 0.47389
H13 H  0.98848 0.61064 0.50150
H14 H  1.02080 0.67630 0.43642
C15 C  0.89344 0.57216 0.41986
C16 C  0.93244 0.51241 0.40292
H17 H  0.99244 0.51093 0.36872
C18 C  0.88742 0.45627 0.43085
H19 H  0.91530 0.41509 0.42165
C20 C  0.79969 0.45732 0.47448
C21 C  0.76262 0.51725 0.49040
H22 H  0.70280 0.51920 0.52104
C23 C  0.80631 0.57526 0.46505
C24 C  0.76241 0.64049 0.48843
H25 H  0.73684 0.64558 0.43626
H26 H  0.71862 0.64056 0.56813
C27 C  0.89623 0.68449 0.37130
H28 H  0.88460 0.67555 0.30550
H29 H  0.92950 0.72337 0.35375
C30 C  0.87771 0.74141 0.88063
H31 H  0.92631 0.76864 0.85675
H32 H  0.88746 0.70083 0.91023
H33 H  0.83037 0.76294 0.94171
C34 C  0.75049 0.39368 0.50438
H35 H  0.69256 0.40256 0.52651
H36 H  0.75552 0.37275 0.56895
H37 H  0.77253 0.36565 0.43649
O38 O  0.58439 0.31476 0.34059
O39 O  0.46508 0.36679 0.37786
O40 O  0.83990 0.44389 0.20521
O41 O  0.83362 0.54834 0.20638
O42 O  0.45843 0.60179 0.38372
O43 O  0.56047 0.65344 0.39341
N44 N  0.80126 0.49502 0.22429
N45 N  0.52917 0.60470 0.37487
C46 C  0.58552 0.42930 0.33180
C47 C  0.67196 0.43180 0.28887
C48 C  0.70995 0.49202 0.27147
C49 C  0.66555 0.54995 0.29757
C50 C  0.57970 0.54488 0.34184
C51 C  0.53857 0.48615 0.35830
C52 C  0.54345 0.36503 0.35153
H53 H  0.43901 0.32261 0.38580
H54 H  0.70546 0.39291 0.27088
H55 H  0.69295 0.59222 0.28292
H56 H  0.47894 0.48410 0.38912
data_36_E-878.405_____d_____1.43
#  no.  36             rank   36 energy -878.405     density         1.43
_symmetry_cell_setting        triclinic
_symmetry_space_group_name_H-M  'P -1'
_symmetry_Int_Tables_number  2
loop_
_symmetry_equiv_pos_site_id
_symmetry_equiv_pos_as_xyz
1 x,y,z
2 -x,-y,-z
_cell_length_a      8.944
_cell_length_b      12.121
_cell_length_c      13.911
_cell_angle_alpha   133.54802
_cell_angle_beta    92.44
_cell_angle_gamma   81.151
_cell_volume        1075.8108
loop_
_atom_site_label
_atom_site_type_symbol
_atom_site_fract_x
_atom_site_fract_y
_atom_site_fract_z
N1 N  1.34021 0.81342 1.10545
N2 N  1.18788 0.65513 1.09458
C3 C  1.05580 0.72658 1.08089
C4 C  0.91562 0.69375 1.08228
H5 H  0.90772 0.62495 1.09347
C6 C  0.78696 0.75842 1.06791
H7 H  0.68995 0.73821 1.07397
C8 C  0.79477 0.85304 1.04586
C9 C  0.93415 0.88648 1.04700
H10 H  0.94166 0.95615 1.03677
C11 C  1.06770 0.82537 1.06205
C12 C  1.21828 0.86577 1.06424
H13 H  1.20695 0.97596 1.12349
H14 H  1.24849 0.82075 0.97667
C15 C  1.33174 0.91653 1.24867
C16 C  1.38839 1.05226 1.32282
H17 H  1.43162 1.07535 1.27758
C18 C  1.38738 1.15034 1.45724
H19 H  1.42335 1.24657 1.50795
C20 C  1.33279 1.11394 1.52450
C21 C  1.27728 0.97854 1.44850
H22 H  1.23821 0.95195 1.49232
C23 C  1.27398 0.87771 1.31212
C24 C  1.20604 0.73223 1.23276
H25 H  1.26792 0.66246 1.23543
H26 H  1.10706 0.75927 1.27475
C27 C  1.32492 0.65851 1.04369
H28 H  1.41211 0.61694 1.05907
H29 H  1.32339 0.59359 0.94933
C30 C  0.65778 0.92103 1.02463
H31 H  0.67103 0.88619 0.93874
H32 H  0.64522 1.03175 1.09250
H33 H  0.56912 0.88848 1.02919
C34 C  1.33382 1.22519 1.67532
H35 H  1.30118 1.17979 1.70453
H36 H  1.26605 1.32002 1.71682
H37 H  1.43491 1.24588 1.69950
O38 O  1.01833 1.48462 1.76357
O39 O  0.83530 1.55001 1.68848
O40 O  1.53461 1.53865 1.72204
O41 O  1.57651 1.65234 1.65998
O42 O  0.94244 1.81218 1.55849
O43 O  1.14578 1.91304 1.61896
N44 N  1.49237 1.60601 1.68693
N45 N  1.06745 1.82679 1.60007
C46 C  1.07869 1.59932 1.68946
C47 C  1.23236 1.57612 1.70202
C48 C  1.32978 1.63241 1.67609
C49 C  1.28064 1.71411 1.64128
C50 C  1.12662 1.73635 1.63224
C51 C  1.02454 1.67954 1.65379
C52 C  0.97202 1.54020 1.71736
H53 H  0.76719 1.50329 1.70304
H54 H  1.27181 1.52186 1.72764
H55 H  1.35039 1.75082 1.62068
H56 H  0.91831 1.69667 1.64677
data_37_E-878.364_____d_____1.46
#  no.  37             rank   37 energy -878.364     density         1.46
_symmetry_cell_setting        triclinic
_symmetry_space_group_name_H-M  'P -1'
_symmetry_Int_Tables_number  2
loop_
_symmetry_equiv_pos_site_id
_symmetry_equiv_pos_as_xyz
1 x,y,z
2 -x,-y,-z
_cell_length_a      12.333
_cell_length_b      10.841
_cell_length_c      10.305
_cell_angle_alpha   117.792
_cell_angle_beta    76.69
_cell_angle_gamma   120.537
_cell_volume        1049.7695
loop_
_atom_site_label
_atom_site_type_symbol
_atom_site_fract_x
_atom_site_fract_y
_atom_site_fract_z
N1 N  2.33606 1.63783 1.29254
N2 N  2.27073 1.53194 1.04069
C3 C  2.14127 1.47560 1.08640
C4 C  2.04734 1.38335 0.98176
H5 H  2.06935 1.35684 0.88005
C6 C  1.92249 1.32879 1.02134
H7 H  1.85870 1.26014 0.94625
C8 C  1.88720 1.37019 1.16750
C9 C  1.98134 1.45945 1.26964
H10 H  1.95912 1.48488 1.37118
C11 C  2.10895 1.51684 1.23587
C12 C  2.20959 1.61293 1.35043
H13 H  2.18756 1.56200 1.41464
H14 H  2.21215 1.71406 1.40788
C15 C  2.35268 1.50193 1.25337
C16 C  2.37926 1.48128 1.36250
H17 H  2.38562 1.55736 1.46200
C18 C  2.39965 1.35818 1.33045
H19 H  2.41457 1.34286 1.40807
C20 C  2.39820 1.25068 1.18423
C21 C  2.37161 1.27398 1.07815
H22 H  2.36900 1.20137 0.97776
C23 C  2.34811 1.39602 1.10710
C24 C  2.31424 1.41363 0.98681
H25 H  2.38574 1.43843 0.92459
H26 H  2.24745 1.31415 0.92851
C27 C  2.35223 1.66834 1.16383
H28 H  2.43836 1.69990 1.13338
H29 H  2.33489 1.75397 1.19021
C30 C  1.75216 1.31801 1.21533
H31 H  1.73915 1.40855 1.27597
H32 H  1.73252 1.25760 1.26981
H33 H  1.69825 1.25416 1.13032
C34 C  2.42229 1.11407 1.15073
H35 H  2.42500 1.05749 1.04650
H36 H  2.35575 1.04435 1.19105
H37 H  2.50126 1.15446 1.19373
O38 O  1.45007 1.14579 1.55073
O39 O  1.37624 0.95906 1.63232
O40 O  1.15651 1.30380 1.51301
O41 O  0.97060 1.22005 1.60168
O42 O  0.95896 0.78696 1.83593
O43 O  0.86670 0.92962 1.89525
N44 N  1.07412 1.22749 1.57634
N45 N  0.94764 0.89001 1.83132
C46 C  1.24194 1.05455 1.63660
C47 C  1.21733 1.14111 1.59264
C48 C  1.10146 1.13860 1.62462
C49 C  1.00992 1.05674 1.70158
C50 C  1.03961 0.97465 1.74497
C51 C  1.15255 0.96976 1.71301
C52 C  1.36609 1.05616 1.60375
H53 H  1.45926 0.95784 1.60332
H54 H  1.27847 1.20156 1.54060
H55 H  0.92759 1.05311 1.72121
H56 H  1.17058 0.91178 1.74446
data_38_E-878.338_____d_____1.45
#  no.  38             rank   38 energy -878.338     density         1.45
_symmetry_cell_setting        triclinic
_symmetry_space_group_name_H-M  'P -1'
_symmetry_Int_Tables_number  2
loop_
_symmetry_equiv_pos_site_id
_symmetry_equiv_pos_as_xyz
1 x,y,z
2 -x,-y,-z
_cell_length_a      7.54
_cell_length_b      10.54
_cell_length_c      14.445
_cell_angle_alpha   111.69
_cell_angle_beta    93.223
_cell_angle_gamma   84.94201
_cell_volume        1062.1875
loop_
_atom_site_label
_atom_site_type_symbol
_atom_site_fract_x
_atom_site_fract_y
_atom_site_fract_z
N1 N  0.31041 2.07381 0.70384
N2 N  0.63330 2.07413 0.69998
C3 C  0.65133 2.00694 0.77095
C4 C  0.81770 1.98743 0.81013
H5 H  0.91881 2.01982 0.79031
C6 C  0.84056 1.92219 0.87730
H7 H  0.95660 1.91414 0.90627
C8 C  0.69892 1.86885 0.90443
C9 C  0.53452 1.89108 0.86623
H10 H  0.43343 1.85950 0.88668
C11 C  0.50345 1.95717 0.79869
C12 C  0.32130 1.98108 0.75914
H13 H  0.24176 2.01778 0.81394
H14 H  0.28090 1.89464 0.71568
C15 C  0.30359 2.21543 0.77070
C16 C  0.14377 2.27767 0.81286
H17 H  0.04094 2.22530 0.79710
C18 C  0.12958 2.41173 0.87357
H19 H  0.01854 2.45267 0.90464
C20 C  0.27645 2.49235 0.89276
C21 C  0.43337 2.42801 0.84996
H22 H  0.53572 2.48062 0.86269
C23 C  0.45325 2.29143 0.78946
C24 C  0.63104 2.22326 0.74690
H25 H  0.66459 2.26102 0.69988
H26 H  0.71875 2.24440 0.80028
C27 C  0.46703 2.04152 0.64211
H28 H  0.45321 2.09191 0.59846
H29 H  0.47411 1.94574 0.60172
C30 C  0.71963 1.79243 0.97453
H31 H  0.68303 1.70126 0.94119
H32 H  0.64735 1.83919 1.03157
H33 H  0.84237 1.78808 0.99575
C34 C  0.25711 2.64289 0.96053
H35 H  0.36550 2.68476 0.96145
H36 H  0.23271 2.65009 1.02692
H37 H  0.16077 2.68849 0.93589
O38 O  1.10896 1.14672 0.57242
O39 O  1.01999 1.07450 0.41227
O40 O  1.42419 1.56404 0.70412
O41 O  1.44161 1.68790 0.61618
O42 O  1.05794 1.36589 0.22433
O43 O  1.09790 1.57933 0.30445
N44 N  1.39302 1.58899 0.62860
N45 N  1.09982 1.46098 0.29874
C46 C  1.14497 1.28628 0.48076
C47 C  1.23923 1.37762 0.55861
C48 C  1.29091 1.49340 0.54744
C49 C  1.24928 1.52410 0.46312
C50 C  1.15294 1.43130 0.38851
C51 C  1.10153 1.31239 0.39454
C52 C  1.08764 1.16146 0.49144
H53 H  0.98933 0.98853 0.42042
H54 H  1.26933 1.36179 0.61922
H55 H  1.28915 1.60458 0.45505
H56 H  1.03483 1.24984 0.34161
data_39_E-878.253_____d_____1.44
#  no.  39             rank   39 energy -878.253     density         1.44
_symmetry_cell_setting        monoclinic
_symmetry_space_group_name_H-M  'P 21/c'
_symmetry_Int_Tables_number  14
loop_
_symmetry_equiv_pos_site_id
_symmetry_equiv_pos_as_xyz
1 x,y,z
2 -x,1/2+y,1/2-z
3 -x,-y,-z
4 x,1/2-y,1/2+z
_cell_length_a      21.742
_cell_length_b      26.187
_cell_length_c      10.476
_cell_angle_alpha   90.0
_cell_angle_beta    159.083
_cell_angle_gamma   90.0
_cell_volume        2129.4504
loop_
_atom_site_label
_atom_site_type_symbol
_atom_site_fract_x
_atom_site_fract_y
_atom_site_fract_z
N1 N  0.64444 0.40707 1.76338
N2 N  0.33593 0.39232 1.14130
C3 C  0.33740 0.36294 1.26041
C4 C  0.19003 0.33757 1.01131
H5 H  0.08915 0.33945 0.76287
C6 C  0.18585 0.30958 1.11448
H7 H  0.08379 0.29076 0.93782
C8 C  0.32666 0.30777 1.46896
C9 C  0.47256 0.33241 1.71308
H10 H  0.57365 0.33018 1.96157
C11 C  0.48448 0.36093 1.62435
C12 C  0.64693 0.38700 1.89906
H13 H  0.74067 0.36328 2.08873
H14 H  0.66875 0.41486 1.99867
C15 C  0.67689 0.36716 1.73404
C16 C  0.84427 0.35172 2.03730
H17 H  0.93527 0.36772 2.26105
C18 C  0.88158 0.31553 2.02096
H19 H  0.99832 0.30413 2.23606
C20 C  0.75086 0.29384 1.69176
C21 C  0.58595 0.30985 1.39512
H22 H  0.49452 0.29526 1.16814
C23 C  0.54319 0.34582 1.40317
C24 C  0.35833 0.36091 1.07048
H25 H  0.31377 0.37849 0.91083
H26 H  0.29179 0.33032 0.95301
C27 C  0.47542 0.42977 1.41348
H28 H  0.47749 0.44738 1.33715
H29 H  0.45258 0.45440 1.43487
C30 C  0.32494 0.27927 1.59023
H31 H  0.34600 0.30257 1.70005
H32 H  0.41285 0.25348 1.75974
H33 H  0.21432 0.26344 1.38733
C34 C  0.79587 0.25355 1.67938
H35 H  0.69468 0.24484 1.43530
H36 H  0.83940 0.22358 1.80568
H37 H  0.88202 0.26690 1.78976
O38 O  0.90640 0.97599 0.94191
O39 O  1.07891 1.04420 1.26613
O40 O  0.97962 0.85959 1.44294
O41 O  1.14658 0.87963 1.92214
O42 O  1.44157 1.08652 2.32809
O43 O  1.38868 1.05104 2.40705
N44 N  1.07932 0.88848 1.68983
N45 N  1.37426 1.05387 2.26352
C46 C  1.09304 0.99266 1.47586
C47 C  1.05060 0.94705 1.45338
C48 C  1.12124 0.93691 1.70847
C49 C  1.22912 0.97069 1.98044
C50 C  1.26518 1.01585 1.98796
C51 C  1.20176 1.02747 1.74565
C52 C  1.01797 1.00436 1.20349
H53 H  1.03120 1.05001 1.08579
H54 H  0.97443 0.92264 1.26674
H55 H  1.28100 0.96283 2.16319
H56 H  1.22898 1.05909 1.75738
data_40_E-877.722_____d_____1.43
#  no.  40             rank   40 energy -877.722     density         1.43
_symmetry_cell_setting        triclinic
_symmetry_space_group_name_H-M  'P -1'
_symmetry_Int_Tables_number  2
loop_
_symmetry_equiv_pos_site_id
_symmetry_equiv_pos_as_xyz
1 x,y,z
2 -x,-y,-z
_cell_length_a      13.143
_cell_length_b      11.222
_cell_length_c      10.927
_cell_angle_alpha   116.61199
_cell_angle_beta    87.713
_cell_angle_gamma   54.759995
_cell_volume        1074.115
loop_
_atom_site_label
_atom_site_type_symbol
_atom_site_fract_x
_atom_site_fract_y
_atom_site_fract_z
N1 N  0.40861 0.64659 1.17085
N2 N  0.53476 0.62595 1.32934
C3 C  0.42913 0.67018 1.43526
C4 C  0.43437 0.69832 1.57028
H5 H  0.50747 0.68961 1.59240
C6 C  0.33610 0.73882 1.67368
H7 H  0.33916 0.76413 1.76907
C8 C  0.23230 0.74503 1.64307
C9 C  0.22726 0.71980 1.50985
H10 H  0.15356 0.72984 1.48840
C11 C  0.32318 0.67980 1.40172
C12 C  0.31376 0.65485 1.25763
H13 H  0.22213 0.75145 1.27930
H14 H  0.33148 0.54596 1.19643
C15 C  0.35792 0.82318 1.22888
C16 C  0.26006 0.92458 1.19075
H17 H  0.22754 0.87573 1.12700
C18 C  0.21257 1.08889 1.23860
H19 H  0.14160 1.16005 1.21461
C20 C  0.26504 1.15828 1.32471
C21 C  0.36206 1.05485 1.36089
H22 H  0.39846 1.10008 1.42064
C23 C  0.41070 0.88887 1.31654
C24 C  0.51415 0.78222 1.36413
H25 H  0.59926 0.74625 1.31795
H26 H  0.48266 0.85859 1.47090
C27 C  0.53948 0.54036 1.17901
H28 H  0.60598 0.51921 1.11118
H29 H  0.56834 0.42686 1.14694
C30 C  0.12621 0.78202 1.75061
H31 H  0.13071 0.68253 1.70443
H32 H  0.03720 0.88763 1.77725
H33 H  0.14303 0.79970 1.83934
C34 C  0.21097 1.34245 1.37622
H35 H  0.26217 1.36556 1.42609
H36 H  0.11643 1.43160 1.44428
H37 H  0.22017 1.34610 1.29068
O38 O  0.59499 1.00723 1.10885
O39 O  0.59843 0.78462 0.97215
O40 O  0.84715 0.95644 1.42530
O41 O  0.97954 0.71127 1.40773
O42 O  0.90588 0.23692 0.93584
O43 O  1.06988 0.18718 1.00495
N44 N  0.90002 0.80233 1.37100
N45 N  0.96112 0.28521 1.00132
C46 C  0.73703 0.74877 1.10519
C47 C  0.77131 0.82495 1.21415
C48 C  0.86516 0.72183 1.25428
C49 C  0.92899 0.54473 1.18823
C50 C  0.89317 0.47426 1.07882
C51 C  0.79768 0.57211 1.03680
C52 C  0.63672 0.85718 1.06008
H53 H  0.52634 0.86377 0.94851
H54 H  0.73114 0.94672 1.26194
H55 H  0.99306 0.47399 1.21918
H56 H  0.77479 0.51976 0.96059
data_41_E-877.632_____d_____1.43
#  no.  41             rank   41 energy -877.632     density         1.43
_symmetry_cell_setting        triclinic
_symmetry_space_group_name_H-M  'P -1'
_symmetry_Int_Tables_number  2
loop_
_symmetry_equiv_pos_site_id
_symmetry_equiv_pos_as_xyz
1 x,y,z
2 -x,-y,-z
_cell_length_a      11.877
_cell_length_b      12.1
_cell_length_c      9.4210005
_cell_angle_alpha   72.992
_cell_angle_beta    75.958
_cell_angle_gamma   114.206
_cell_volume        1073.9958
loop_
_atom_site_label
_atom_site_type_symbol
_atom_site_fract_x
_atom_site_fract_y
_atom_site_fract_z
N1 N  1.40923 0.94408 0.41637
N2 N  1.37572 0.90324 0.18713
C3 C  1.27917 0.94686 0.20274
C4 C  1.20702 0.93481 0.10800
H5 H  1.22117 0.89656 0.03413
C6 C  1.11497 0.97687 0.11811
H7 H  1.06242 0.96303 0.05526
C8 C  1.09605 1.03788 0.21823
C9 C  1.16663 1.04698 0.31330
H10 H  1.15162 1.08434 0.38793
C11 C  1.26015 1.00528 0.30899
C12 C  1.33466 1.01540 0.41611
H13 H  1.27071 0.98009 0.52581
H14 H  1.39814 1.10909 0.38094
C15 C  1.31975 0.80089 0.52200
C16 C  1.28214 0.75528 0.68789
H17 H  1.31588 0.81979 0.72937
C18 C  1.20182 0.62129 0.79140
H19 H  1.17333 0.59132 0.90714
C20 C  1.15805 0.52455 0.73180
C21 C  1.19687 0.57260 0.56670
H22 H  1.16724 0.50859 0.52341
C23 C  1.27626 0.70812 0.45845
C24 C  1.31229 0.75694 0.27751
H25 H  1.37084 0.72838 0.23281
H26 H  1.23031 0.71472 0.26320
C27 C  1.47318 0.96700 0.24907
H28 H  1.53282 0.93222 0.24467
H29 H  1.52694 1.06247 0.17947
C30 C  1.00041 1.08979 0.22797
H31 H  1.04996 1.18512 0.19591
H32 H  0.93253 1.04386 0.33788
H33 H  0.95738 1.07340 0.15602
C34 C  1.06879 0.37462 0.85012
H35 H  1.05431 0.32223 0.78993
H36 H  0.98295 0.35666 0.91904
H37 H  1.11294 0.35065 0.91596
O38 O  1.50402 0.69799 0.44329
O39 O  1.72503 0.80094 0.28532
O40 O  1.32223 0.33268 0.98321
O41 O  1.45672 0.29338 1.07652
O42 O  2.01759 0.70870 0.51245
O43 O  1.94397 0.60917 0.77415
N44 N  1.43508 0.35624 0.97154
N45 N  1.92710 0.64265 0.64959
C46 C  1.64100 0.64095 0.55428
C47 C  1.52971 0.53733 0.69762
C48 C  1.55218 0.46719 0.82109
C49 C  1.68078 0.49767 0.80988
C50 C  1.78817 0.60290 0.66609
C51 C  1.77170 0.67429 0.53721
C52 C  1.61904 0.71790 0.42032
H53 H  1.70624 0.84739 0.19485
H54 H  1.43847 0.51348 0.71216
H55 H  1.69563 0.44606 0.89623
H56 H  1.84805 0.74678 0.43887
data_42_E-877.446_____d_____1.43
#  no.  42             rank   42 energy -877.446     density         1.43
_symmetry_cell_setting        monoclinic
_symmetry_space_group_name_H-M  'C 2/c'
_symmetry_Int_Tables_number  15
loop_
_symmetry_equiv_pos_site_id
_symmetry_equiv_pos_as_xyz
1 x,y,z
2 -x,y,1/2-z
3 -x,-y,-z
4 x,-y,1/2+z
5 1/2+x,1/2+y,z
6 1/2-x,1/2+y,1/2-z
7 1/2-x,1/2-y,-z
8 1/2+x,1/2-y,1/2+z
_cell_length_a      16.733
_cell_length_b      12.312
_cell_length_c      22.965
_cell_angle_alpha   90.0
_cell_angle_beta    65.51899
_cell_angle_gamma   90.0
_cell_volume        4305.835
loop_
_atom_site_label
_atom_site_type_symbol
_atom_site_fract_x
_atom_site_fract_y
_atom_site_fract_z
N1 N  0.67402 1.29812 0.40167
N2 N  0.73764 1.38083 0.29568
C3 C  0.66422 1.45442 0.31513
C4 C  0.65630 1.52279 0.27034
H5 H  0.69927 1.51981 0.22680
C6 C  0.58757 1.59516 0.28728
H7 H  0.58168 1.63920 0.25483
C8 C  0.52636 1.60504 0.35021
C9 C  0.53431 1.53545 0.39379
H10 H  0.49093 1.53801 0.43719
C11 C  0.60201 1.46021 0.37928
C12 C  0.60820 1.38440 0.42806
H13 H  0.55172 1.35163 0.45122
H14 H  0.62232 1.42572 0.45799
C15 C  0.64117 1.21024 0.37597
C16 C  0.58612 1.13432 0.41739
H17 H  0.57065 1.14185 0.46236
C18 C  0.55589 1.04841 0.39529
H19 H  0.51560 0.99784 0.42487
C20 C  0.58212 1.03244 0.32921
C21 C  0.63678 1.10899 0.28918
H22 H  0.65491 1.10032 0.24396
C23 C  0.66738 1.19829 0.31009
C24 C  0.72495 1.28315 0.26424
H25 H  0.78072 1.25121 0.23821
H26 H  0.69778 1.30498 0.23654
C27 C  0.75191 1.34580 0.35141
H28 H  0.79837 1.29314 0.33804
H29 H  0.77028 1.40719 0.36855
C30 C  0.45238 1.68589 0.37102
H31 H  0.45723 1.73445 0.40210
H32 H  0.39725 1.64821 0.38952
H33 H  0.45540 1.72683 0.33453
C34 C  0.54790 0.93498 0.30545
H35 H  0.57558 0.93257 0.25957
H36 H  0.48546 0.94146 0.31942
H37 H  0.56104 0.86959 0.32248
O38 O  0.45489 1.21100 0.32226
O39 O  0.41382 1.36813 0.29424
O40 O  0.39146 1.15641 0.54741
O41 O  0.31042 1.27021 0.61803
O42 O  0.22787 1.61433 0.45777
O43 O  0.16069 1.55423 0.55414
N44 N  0.34681 1.23849 0.56336
N45 N  0.21718 1.54806 0.49967
C46 C  0.37101 1.33340 0.40331
C47 C  0.37982 1.27067 0.45054
C48 C  0.33657 1.30328 0.51341
C49 C  0.28317 1.39422 0.53157
C50 C  0.27537 1.45287 0.48299
C51 C  0.31869 1.42568 0.41929
C52 C  0.41671 1.29951 0.33546
H53 H  0.44834 1.34521 0.24868
H54 H  0.41523 1.20600 0.44042
H55 H  0.25427 1.41782 0.57587
H56 H  0.31208 1.46789 0.38660
data_43_E-877.213_____d_____1.43
#  no.  43             rank   43 energy -877.213     density         1.43
_symmetry_cell_setting        monoclinic
_symmetry_space_group_name_H-M  'P 21/c'
_symmetry_Int_Tables_number  14
loop_
_symmetry_equiv_pos_site_id
_symmetry_equiv_pos_as_xyz
1 x,y,z
2 -x,1/2+y,1/2-z
3 -x,-y,-z
4 x,1/2-y,1/2+z
_cell_length_a      10.988
_cell_length_b      11.276
_cell_length_c      20.889997
_cell_angle_alpha   90.0
_cell_angle_beta    123.63501
_cell_angle_gamma   90.0
_cell_volume        2154.9624
loop_
_atom_site_label
_atom_site_type_symbol
_atom_site_fract_x
_atom_site_fract_y
_atom_site_fract_z
N1 N  0.70792 0.74170 0.39427
N2 N  0.82876 0.65263 0.33719
C3 C  0.89701 0.76499 0.34353
C4 C  0.97728 0.77752 0.31155
H5 H  0.98557 0.71173 0.28499
C6 C  1.04556 0.88315 0.31720
H7 H  1.09647 0.89111 0.29212
C8 C  1.04124 0.97847 0.35792
C9 C  0.95922 0.96525 0.38814
H10 H  0.95019 1.03138 0.41418
C11 C  0.88708 0.86091 0.38370
C12 C  0.79686 0.84989 0.41676
H13 H  0.73346 0.91755 0.40117
H14 H  0.86078 0.85143 0.47182
C15 C  0.57581 0.75312 0.31831
C16 C  0.45892 0.81423 0.30972
H17 H  0.46826 0.84814 0.35436
C18 C  0.33096 0.82400 0.23988
H19 H  0.25186 0.86969 0.23441
C20 C  0.31229 0.76877 0.17455
C21 C  0.43002 0.70869 0.18472
H22 H  0.42028 0.67120 0.14086
C23 C  0.56242 0.69891 0.25454
C24 C  0.69147 0.63555 0.26250
H25 H  0.66951 0.55256 0.25298
H26 H  0.70506 0.66549 0.22381
C27 C  0.79620 0.64354 0.39600
H28 H  0.74490 0.57069 0.38877
H29 H  0.88648 0.64088 0.44565
C30 C  1.11894 1.09362 0.36788
H31 H  1.18862 1.10847 0.42158
H32 H  1.04906 1.15710 0.34616
H33 H  1.16897 1.08884 0.34209
C34 C  0.16733 0.78016 0.09685
H35 H  0.16968 0.73236 0.05954
H36 H  0.15160 0.86163 0.08071
H37 H  0.08946 0.75374 0.10145
O38 O  0.15239 0.57082 0.44965
O39 O  0.10106 0.41451 0.37287
O40 O  0.61310 0.56800 0.70113
O41 O  0.77290 0.43280 0.72922
O42 O  0.47251 0.11994 0.44077
O43 O  0.69649 0.16296 0.52811
N44 N  0.65579 0.47963 0.68559
N45 N  0.56533 0.17985 0.49418
C46 C  0.33195 0.42347 0.48827
C47 C  0.42360 0.47570 0.55981
C48 C  0.55955 0.42618 0.60954
C49 C  0.60989 0.32857 0.59057
C50 C  0.51574 0.28104 0.51837
C51 C  0.37745 0.32495 0.46706
C52 C  0.18557 0.47561 0.43387
H53 H  0.00070 0.44925 0.33867
H54 H  0.39441 0.54454 0.57529
H55 H  0.70476 0.29283 0.62650
H56 H  0.31445 0.29017 0.41736
data_44_E-877.125_____d_____1.43
#  no.  44             rank   44 energy -877.125     density         1.43
_symmetry_cell_setting        triclinic
_symmetry_space_group_name_H-M  'P -1'
_symmetry_Int_Tables_number  2
loop_
_symmetry_equiv_pos_site_id
_symmetry_equiv_pos_as_xyz
1 x,y,z
2 -x,-y,-z
_cell_length_a      29.098
_cell_length_b      12.452999
_cell_length_c      11.529001
_cell_angle_alpha   67.958
_cell_angle_beta    113.088
_cell_angle_gamma   163.796
_cell_volume        1072.4087
loop_
_atom_site_label
_atom_site_type_symbol
_atom_site_fract_x
_atom_site_fract_y
_atom_site_fract_z
N1 N  0.97078 2.29076 1.02913
N2 N  0.67436 1.59315 1.01250
C3 C  0.69319 1.56226 1.14448
C4 C  0.55967 1.20287 1.19597
H5 H  0.45665 0.97881 1.14313
C6 C  0.57231 1.16151 1.32210
H7 H  0.47954 0.90934 1.35486
C8 C  0.71687 1.47737 1.40244
C9 C  0.84885 1.83174 1.34952
H10 H  0.95208 2.05552 1.40231
C11 C  0.84348 1.89069 1.22257
C12 C  0.99096 2.28316 1.16744
H13 H  1.08504 2.44019 1.19536
H14 H  1.01453 2.39603 1.19947
C15 C  0.99691 2.26417 0.97493
C16 C  1.15710 2.59004 0.97039
H17 H  1.24750 2.82661 1.00378
C18 C  1.18778 2.58189 0.91670
H19 H  1.29999 2.80867 0.91741
C20 C  1.05683 2.24299 0.86044
C21 C  0.89915 1.92396 0.86627
H22 H  0.80785 1.68872 0.82954
C23 C  0.86354 1.92040 0.92217
C24 C  0.68716 1.55715 0.93080
H25 H  0.63360 1.48087 0.84755
H26 H  0.62898 1.35649 0.96448
C27 C  0.80304 1.96686 0.98721
H28 H  0.79336 1.98958 0.89819
H29 H  0.78521 1.97895 1.02879
C30 C  0.73347 1.44298 1.54149
H31 H  0.75830 1.54763 1.58805
H32 H  0.82125 1.58165 1.56265
H33 H  0.63097 1.17632 1.56269
C34 C  1.09421 2.24124 0.79986
H35 H  0.99295 1.99683 0.76001
H36 H  1.14493 2.28480 0.86355
H37 H  1.16844 2.44135 0.73798
O38 O  0.46801 1.43558 1.12022
O39 O  0.54490 1.41959 1.19940
O40 O  0.57220 1.88577 1.39448
O41 O  0.71854 2.13556 1.57502
O42 O  0.88093 2.00903 1.60349
O43 O  1.00307 2.39899 1.68147
N44 N  0.65422 1.98901 1.47595
N45 N  0.89962 2.14620 1.60837
C46 C  0.61871 1.69436 1.32268
C47 C  0.59955 1.75356 1.34278
C48 C  0.67628 1.93164 1.45319
C49 C  0.77464 2.06196 1.54329
C50 C  0.79208 2.00211 1.51804
C51 C  0.71514 1.81761 1.41090
C52 C  0.53773 1.50470 1.20439
H53 H  0.48319 1.27713 1.12069
H54 H  0.53427 1.67282 1.28229
H55 H  0.82568 2.18056 1.62195
H56 H  0.72941 1.77990 1.39587
data_45_E-877.091_____d_____1.44
#  no.  45             rank   45 energy -877.091     density         1.44
_symmetry_cell_setting        monoclinic
_symmetry_space_group_name_H-M  'P 21/c'
_symmetry_Int_Tables_number  14
loop_
_symmetry_equiv_pos_site_id
_symmetry_equiv_pos_as_xyz
1 x,y,z
2 -x,1/2+y,1/2-z
3 -x,-y,-z
4 x,1/2-y,1/2+z
_cell_length_a      7.161
_cell_length_b      14.568
_cell_length_c      20.878
_cell_angle_alpha   90.0
_cell_angle_beta    101.95801
_cell_angle_gamma   90.0
_cell_volume        2130.7593
loop_
_atom_site_label
_atom_site_type_symbol
_atom_site_fract_x
_atom_site_fract_y
_atom_site_fract_z
N1 N  1.13325 1.09871 1.35459
N2 N  1.45611 1.04096 1.36071
C3 C  1.51764 1.08979 1.42142
C4 C  1.70915 1.09192 1.44988
H5 H  1.79886 1.06161 1.42865
C6 C  1.77321 1.13700 1.50830
H7 H  1.90778 1.14035 1.52598
C8 C  1.64716 1.17820 1.54179
C9 C  1.45823 1.17679 1.51239
H10 H  1.36892 1.20770 1.53345
C11 C  1.38567 1.13288 1.45321
C12 C  1.17804 1.13352 1.42203
H13 H  1.13133 1.19528 1.42232
H14 H  1.11090 1.09672 1.44804
C15 C  1.16705 1.16781 1.30861
C16 C  1.03174 1.23517 1.28944
H17 H  0.91859 1.23477 1.30728
C18 C  1.05437 1.29978 1.24476
H19 H  0.96145 1.34781 1.23326
C20 C  1.21394 1.29816 1.21510
C21 C  1.34594 1.23057 1.23502
H22 H  1.45675 1.22859 1.21591
C23 C  1.32916 1.16494 1.28118
C24 C  1.48233 1.09366 1.30359
H25 H  1.48741 1.05300 1.26785
H26 H  1.60324 1.12452 1.31515
C27 C  1.25335 1.01865 1.35134
H28 H  1.21275 0.98993 1.30940
H29 H  1.23593 0.97545 1.38431
C30 C  1.71086 1.22500 1.60686
H31 H  1.65373 1.19539 1.63912
H32 H  1.67283 1.28830 1.60312
H33 H  1.84745 1.22122 1.61994
C34 C  1.23568 1.37095 1.16470
H35 H  1.34538 1.35727 1.14667
H36 H  1.25161 1.43013 1.18542
H37 H  1.12357 1.37132 1.13032
O38 O  1.90704 1.04699 1.21614
O39 O  1.63879 1.03446 1.13979
O40 O  2.46546 0.87656 1.18325
O41 O  2.46231 0.80832 1.09188
O42 O  1.65326 0.88347 0.93514
O43 O  1.92618 0.85980 0.90980
N44 N  2.38797 0.85479 1.12770
N45 N  1.82652 0.87788 0.94884
C46 C  1.91610 0.96543 1.11951
C47 C  2.10256 0.93691 1.14326
C48 C  2.19240 0.88644 1.10256
C49 C  2.10655 0.86489 1.03865
C50 C  1.92233 0.89606 1.01696
C51 C  1.82395 0.94478 1.05591
C52 C  1.81724 1.02004 1.16241
H53 H  1.57369 1.06819 1.17094
H54 H  2.16923 0.95118 1.18702
H55 H  2.16955 0.82779 1.01069
H56 H  1.69623 0.96551 1.03958
data_46_E-876.886_____d_____1.43
#  no.  46             rank   46 energy -876.886     density         1.43
_symmetry_cell_setting        triclinic
_symmetry_space_group_name_H-M  'P -1'
_symmetry_Int_Tables_number  2
loop_
_symmetry_equiv_pos_site_id
_symmetry_equiv_pos_as_xyz
1 x,y,z
2 -x,-y,-z
_cell_length_a      12.021
_cell_length_b      11.177
_cell_length_c      10.821
_cell_angle_alpha   69.35701
_cell_angle_beta    86.85
_cell_angle_gamma   123.726
_cell_volume        1071.2656
loop_
_atom_site_label
_atom_site_type_symbol
_atom_site_fract_x
_atom_site_fract_y
_atom_site_fract_z
N1 N  0.81052 1.14730 0.69084
N2 N  0.83743 1.04396 0.91724
C3 C  0.86576 0.95122 0.87692
C4 C  0.87860 0.84416 0.97408
H5 H  0.86733 0.83184 1.06736
C6 C  0.90729 0.75475 0.93901
H7 H  0.91075 0.67678 1.00967
C8 C  0.93021 0.77436 0.80385
C9 C  0.91475 0.87889 0.70944
H10 H  0.92504 0.89017 0.61653
C11 C  0.88484 0.97142 0.73935
C12 C  0.86712 1.08350 0.63380
H13 H  0.80533 1.02715 0.58879
H14 H  0.95734 1.17349 0.56397
C15 C  0.65884 1.03048 0.75512
C16 C  0.57422 1.01410 0.67136
H17 H  0.61809 1.08027 0.57227
C18 C  0.43115 0.90972 0.72731
H19 H  0.37357 0.89629 0.66743
C20 C  0.36493 0.81879 0.87287
C21 C  0.45142 0.83742 0.95351
H22 H  0.40863 0.77559 1.05300
C23 C  0.59702 0.94006 0.90003
C24 C  0.68833 0.95203 0.99297
H25 H  0.67898 0.99938 1.04753
H26 H  0.65376 0.84421 1.05600
C27 C  0.87764 1.18656 0.79358
H28 H  0.85219 1.24286 0.82173
H29 H  0.97831 1.25801 0.75088
C30 C  0.96708 0.68362 0.76022
H31 H  1.05726 0.75910 0.68830
H32 H  0.89621 0.61987 0.72568
H33 H  0.97126 0.61352 0.83923
C34 C  0.20419 0.70328 0.93340
H35 H  0.17628 0.65787 1.03320
H36 H  0.16709 0.61761 0.90751
H37 H  0.16806 0.76172 0.89742
O38 O  0.60407 0.51695 0.85398
O39 O  0.50398 0.63178 0.87177
O40 O  0.42704 0.17679 0.62029
O41 O  0.27948 0.16753 0.51307
O42 O  0.17945 0.60931 0.61967
O43 O  0.17377 0.54240 0.45474
N44 N  0.35410 0.21668 0.58145
N45 N  0.20536 0.55076 0.55807
C46 C  0.43640 0.49041 0.73994
C47 C  0.43673 0.38428 0.70182
C48 C  0.35613 0.33083 0.62003
C49 C  0.27775 0.38131 0.57159
C50 C  0.28269 0.48885 0.61039
C51 C  0.35851 0.54323 0.69466
C52 C  0.52275 0.54975 0.82741
H53 H  0.55917 0.66454 0.93544
H54 H  0.49091 0.34735 0.73130
H55 H  0.21907 0.34065 0.51621
H56 H  0.35997 0.61778 0.71996
data_47_E-876.531_____d_____1.45
#  no.  47             rank   47 energy -876.531     density         1.45
_symmetry_cell_setting        monoclinic
_symmetry_space_group_name_H-M  'C 2/c'
_symmetry_Int_Tables_number  15
loop_
_symmetry_equiv_pos_site_id
_symmetry_equiv_pos_as_xyz
1 x,y,z
2 -x,y,1/2-z
3 -x,-y,-z
4 x,-y,1/2+z
5 1/2+x,1/2+y,z
6 1/2-x,1/2+y,1/2-z
7 1/2-x,1/2-y,-z
8 1/2+x,1/2-y,1/2+z
_cell_length_a      16.52
_cell_length_b      11.401
_cell_length_c      22.607
_cell_angle_alpha   90.0
_cell_angle_beta    85.657
_cell_angle_gamma   90.0
_cell_volume        4245.6787
loop_
_atom_site_label
_atom_site_type_symbol
_atom_site_fract_x
_atom_site_fract_y
_atom_site_fract_z
N1 N  1.60117 0.19781 0.62845
N2 N  1.69732 0.30562 0.56171
C3 C  1.74423 0.33231 0.61118
C4 C  1.80929 0.40761 0.60290
H5 H  1.82202 0.44195 0.56453
C6 C  1.85616 0.43418 0.64895
H7 H  1.89935 0.49007 0.64268
C8 C  1.84176 0.38242 0.70431
C9 C  1.77624 0.30955 0.71204
H10 H  1.76327 0.27599 0.75054
C11 C  1.72648 0.28028 0.66724
C12 C  1.65466 0.20113 0.67741
H13 H  1.62360 0.22579 0.71286
H14 H  1.67363 0.12294 0.68393
C15 C  1.54746 0.29805 0.63015
C16 C  1.47889 0.29715 0.66892
H17 H  1.46861 0.23013 0.69404
C18 C  1.42529 0.38766 0.67074
H19 H  1.37896 0.38729 0.69915
C20 C  1.43684 0.48349 0.63172
C21 C  1.50536 0.48212 0.59371
H22 H  1.51489 0.54703 0.56706
C23 C  1.56182 0.39267 0.59147
C24 C  1.63834 0.39703 0.55033
H25 H  1.62391 0.39214 0.51009
H26 H  1.66414 0.47155 0.55532
C27 C  1.65228 0.19659 0.57292
H28 H  1.61859 0.18292 0.54084
H29 H  1.69015 0.13289 0.57378
C30 C  1.89342 0.40570 0.75502
H31 H  1.91730 0.33370 0.76717
H32 H  1.86045 0.43844 0.78773
H33 H  1.93570 0.46015 0.74250
C34 C  1.37556 0.58369 0.63424
H35 H  1.38971 0.63834 0.60285
H36 H  1.37603 0.62303 0.67179
H37 H  1.32237 0.55271 0.62970
O38 O  0.99230 0.62672 0.06386
O39 O  1.09104 0.51951 0.01748
O40 O  1.06951 0.92139 0.20537
O41 O  1.19521 0.96236 0.21268
O42 O  1.37116 0.62463 0.03514
O43 O  1.39778 0.79602 0.06895
N44 N  1.14161 0.90850 0.19104
N45 N  1.35170 0.71504 0.06106
C46 C  1.12817 0.67412 0.07801
C47 C  1.10532 0.75707 0.12103
C48 C  1.16520 0.82225 0.14491
C49 C  1.24678 0.81058 0.12688
C50 C  1.26630 0.72837 0.08333
C51 C  1.20931 0.65881 0.05893
C52 C  1.06470 0.60345 0.05162
H53 H  1.04684 0.47009 0.00225
H54 H  1.04935 0.76955 0.13447
H55 H  1.28874 0.85527 0.14475
H56 H  1.22460 0.60244 0.02879
data_48_E-876.457_____d_____1.43
#  no.  48             rank   48 energy -876.457     density         1.43
_symmetry_cell_setting        triclinic
_symmetry_space_group_name_H-M  'P -1'
_symmetry_Int_Tables_number  2
loop_
_symmetry_equiv_pos_site_id
_symmetry_equiv_pos_as_xyz
1 x,y,z
2 -x,-y,-z
_cell_length_a      27.689
_cell_length_b      11.683001
_cell_length_c      9.219
_cell_angle_alpha   80.124
_cell_angle_beta    41.336998
_cell_angle_gamma   114.41499
_cell_volume        1073.245
loop_
_atom_site_label
_atom_site_type_symbol
_atom_site_fract_x
_atom_site_fract_y
_atom_site_fract_z
N1 N  0.59923 1.03746 1.71070
N2 N  0.59895 0.85642 1.88886
C3 C  0.74134 1.04472 1.52365
C4 C  0.80841 1.03874 1.42763
H5 H  0.75948 0.90916 1.60383
C6 C  0.94456 1.21617 1.08242
H7 H  0.98902 1.20643 1.01757
C8 C  1.01859 1.40818 0.82593
C9 C  0.95064 1.41061 0.92330
H10 H  0.99972 1.53994 0.74591
C11 C  0.81323 1.23590 1.26708
C12 C  0.74198 1.24358 1.36326
H13 H  0.78063 1.31304 1.16864
H14 H  0.75504 1.32657 1.37830
C15 C  0.57130 0.93486 1.66584
C16 C  0.57272 0.99313 1.51802
H17 H  0.59272 1.10107 1.44710
C18 C  0.54293 0.89649 1.48155
H19 H  0.54796 0.94282 1.36856
C20 C  0.50559 0.72922 1.60446
C21 C  0.50498 0.67460 1.75007
H22 H  0.48098 0.56223 1.83274
C23 C  0.53710 0.77206 1.78480
C24 C  0.54013 0.71194 1.93420
H25 H  0.45182 0.57220 2.18881
H26 H  0.59178 0.71093 1.80574
C27 C  0.54955 0.90998 1.97746
H28 H  0.45477 0.78267 2.21449
H29 H  0.57453 0.98496 1.99054
C30 C  1.16721 1.60696 0.45141
H31 H  1.19676 1.70919 0.42238
H32 H  1.20084 1.66131 0.26714
H33 H  1.19912 1.57716 0.42528
C34 C  0.47158 0.62196 1.56334
H35 H  0.44131 0.50468 1.67808
H36 H  0.54888 0.72034 1.30728
H37 H  0.40323 0.57359 1.67851
O38 O  0.22230 2.44658 1.57261
O39 O  0.20134 2.23946 1.57493
O40 O  0.14111 2.39424 2.28374
O41 O  0.11428 2.21114 2.52343
O42 O  0.14826 1.84422 2.10615
O43 O  0.19326 1.92841 2.21284
N44 N  0.13449 2.28113 2.34499
N45 N  0.16856 1.93216 2.14668
C46 C  0.18425 2.24136 1.86451
C47 C  0.17029 2.29757 2.00100
C48 C  0.15154 2.22537 2.19488
C49 C  0.14922 2.10370 2.25166
C50 C  0.16569 2.05489 2.10554
C51 C  0.18151 2.11826 1.91738
C52 C  0.20496 2.31799 1.65421
H53 H  0.21004 2.28720 1.44637
H54 H  0.17295 2.38410 1.96464
H55 H  0.13342 2.05008 2.39466
H56 H  0.19268 2.08202 1.81912
data_49_E-876.314_____d_____1.43
#  no.  49             rank   49 energy -876.314     density         1.43
_symmetry_cell_setting        triclinic
_symmetry_space_group_name_H-M  'P -1'
_symmetry_Int_Tables_number  2
loop_
_symmetry_equiv_pos_site_id
_symmetry_equiv_pos_as_xyz
1 x,y,z
2 -x,-y,-z
_cell_length_a      19.208
_cell_length_b      11.109
_cell_length_c      15.412
_cell_angle_alpha   84.37401
_cell_angle_beta    92.076004
_cell_angle_gamma   160.486
_cell_volume        1077.5125
loop_
_atom_site_label
_atom_site_type_symbol
_atom_site_fract_x
_atom_site_fract_y
_atom_site_fract_z
N1 N  1.71236 2.22742 0.28593
N2 N  1.64492 1.94487 0.39797
C3 C  1.55981 1.73974 0.33581
C4 C  1.46722 1.47687 0.36414
H5 H  1.45908 1.43193 0.42489
C6 C  1.38628 1.27812 0.30641
H7 H  1.31582 1.08753 0.32834
C8 C  1.40322 1.34623 0.21738
C9 C  1.49219 1.60322 0.19071
H10 H  1.49880 1.64588 0.13010
C11 C  1.57514 1.81022 0.24626
C12 C  1.66948 2.08681 0.21506
H13 H  1.57529 1.97776 0.18205
H14 H  1.80005 2.29075 0.17561
C15 C  1.52236 1.97300 0.32766
C16 C  1.45328 1.96521 0.28663
H17 H  1.53260 2.12803 0.23114
C18 C  1.27951 1.73927 0.32469
H19 H  1.22984 1.72939 0.29414
C20 C  1.16851 1.51449 0.40856
C21 C  1.24050 1.52773 0.44778
H22 H  1.16622 1.37446 0.50464
C23 C  1.41405 1.74887 0.41024
C24 C  1.48302 1.74390 0.45444
H25 H  1.53281 1.84107 0.50756
H26 H  1.36175 1.49306 0.47088
C27 C  1.79808 2.28556 0.35074
H28 H  1.84594 2.41054 0.39284
H29 H  1.91793 2.44069 0.32113
C30 C  1.32415 1.14504 0.15165
H31 H  1.43959 1.31667 0.10633
H32 H  1.21888 1.01848 0.12541
H33 H  1.26305 0.97041 0.18140
C34 C  0.97483 1.26511 0.45032
H35 H  0.92499 1.14663 0.50901
H36 H  0.86523 1.08247 0.41517
H37 H  1.01241 1.40937 0.45297
O38 O  2.03759 2.63235 0.88193
O39 O  1.82109 2.29975 1.00916
O40 O  2.16123 3.18622 0.66392
O41 O  2.04667 3.17329 0.69788
O42 O  1.58361 2.30931 1.07950
O43 O  1.74691 2.73160 1.00435
N44 N  2.06934 3.10296 0.71567
N45 N  1.70189 2.55066 1.01564
C46 C  1.90949 2.61693 0.91015
C47 C  1.99764 2.81047 0.82583
C48 C  1.97986 2.90429 0.80499
C49 C  1.88260 2.82178 0.86500
C50 C  1.80054 2.63451 0.94835
C51 C  1.80906 2.52590 0.97223
C52 C  1.92756 2.51464 0.93397
H53 H  1.82899 2.22254 1.02195
H54 H  2.06926 2.87844 0.78216
H55 H  1.86716 2.88269 0.84927
H56 H  1.75073 2.39616 1.03052
data_50_E-876.224_____d_____1.45
#  no.  50             rank   50 energy -876.224     density         1.45
_symmetry_cell_setting        monoclinic
_symmetry_space_group_name_H-M  'P 21/c'
_symmetry_Int_Tables_number  14
loop_
_symmetry_equiv_pos_site_id
_symmetry_equiv_pos_as_xyz
1 x,y,z
2 -x,1/2+y,1/2-z
3 -x,-y,-z
4 x,1/2-y,1/2+z
_cell_length_a      6.022
_cell_length_b      19.419
_cell_length_c      18.284
_cell_angle_alpha   90.0
_cell_angle_beta    98.729996
_cell_angle_gamma   90.0
_cell_volume        2113.3818
loop_
_atom_site_label
_atom_site_type_symbol
_atom_site_fract_x
_atom_site_fract_y
_atom_site_fract_z
N1 N  1.58482 0.56372 1.17674
N2 N  1.25150 0.52078 1.09735
C3 C  1.18865 0.59064 1.07739
C4 C  0.98384 0.60302 1.03465
H5 H  0.88529 0.56510 1.01935
C6 C  0.91896 0.66904 1.01373
H7 H  0.77232 0.67665 0.98621
C8 C  1.06074 0.72476 1.03212
C9 C  1.26147 0.71175 1.07551
H10 H  1.35904 0.74978 1.09121
C11 C  1.33495 0.64619 1.09872
C12 C  1.55488 0.63386 1.14690
H13 H  1.56940 0.66587 1.18738
H14 H  1.67371 0.64314 1.11874
C15 C  1.47063 0.55478 1.24017
C16 C  1.57149 0.57881 1.30812
H17 H  1.71482 0.60115 1.31164
C18 C  1.47402 0.56962 1.36970
H19 H  1.54324 0.58836 1.41629
C20 C  1.27033 0.53332 1.36641
C21 C  1.17395 0.51003 1.29829
H22 H  1.03403 0.48567 1.29458
C23 C  1.26626 0.51960 1.23441
C24 C  1.14935 0.49532 1.15980
H25 H  1.14612 0.44592 1.15937
H26 H  0.99675 0.51143 1.15336
C27 C  1.49500 0.51587 1.11812
H28 H  1.53297 0.46980 1.13445
H29 H  1.56487 0.52478 1.07527
C30 C  0.99955 0.79722 1.00794
H31 H  1.10626 0.81447 0.97843
H32 H  1.00034 0.82598 1.05069
H33 H  0.85214 0.79750 0.97913
C34 C  1.16484 0.52316 1.43634
H35 H  1.03448 0.49436 1.42556
H36 H  1.12182 0.56709 1.45388
H37 H  1.27199 0.50170 1.47361
O38 O  2.11473 0.72902 1.21100
O39 O  2.03901 0.68002 1.31504
O40 O  1.56124 0.88779 1.08240
O41 O  1.27947 0.91999 1.13317
O42 O  1.40704 0.75963 1.42553
O43 O  1.25542 0.85683 1.38954
N44 N  1.45104 0.88749 1.13311
N45 N  1.37448 0.80738 1.38213
C46 C  1.79306 0.76483 1.25942
C47 C  1.72107 0.80581 1.19819
C48 C  1.53006 0.84506 1.19807
C49 C  1.41026 0.84665 1.25697
C50 C  1.49058 0.80592 1.31703
C51 C  1.67714 0.76441 1.31948
C52 C  1.99848 0.72245 1.26075
H53 H  2.17348 0.64999 1.31288
H54 H  1.80021 0.80718 1.15631
H55 H  1.27335 0.87344 1.25587
H56 H  1.72901 0.73667 1.36186
data_51_E-875.916_____d_____1.46
#  no.  51             rank   51 energy -875.916     density         1.46
_symmetry_cell_setting        orthorhombic
_symmetry_space_group_name_H-M  'P 21 21 21'
_symmetry_Int_Tables_number  19
loop_
_symmetry_equiv_pos_site_id
_symmetry_equiv_pos_as_xyz
1 x,y,z
2 1/2-x,-y,1/2+z
3 -x,1/2+y,1/2-z
4 1/2+x,1/2-y,-z
_cell_length_a      23.937
_cell_length_b      15.243
_cell_length_c      5.781
_cell_angle_alpha   90.0
_cell_angle_beta    90.0
_cell_angle_gamma   90.0
_cell_volume        2109.3235
loop_
_atom_site_label
_atom_site_type_symbol
_atom_site_fract_x
_atom_site_fract_y
_atom_site_fract_z
N1 N  1.68239 0.81259 0.60768
N2 N  1.65050 0.71096 0.90552
C3 C  1.66066 0.63896 0.74971
C4 C  1.64462 0.55568 0.81401
H5 H  1.62652 0.54690 0.96044
C6 C  1.65422 0.48503 0.67085
H7 H  1.64090 0.42817 0.71562
C8 C  1.68239 0.49459 0.46255
C9 C  1.69715 0.57773 0.39964
H10 H  1.71488 0.58646 0.25246
C11 C  1.68815 0.65156 0.53658
C12 C  1.70433 0.74184 0.46124
H13 H  1.69148 0.75069 0.30561
H14 H  1.74435 0.74588 0.46005
C15 C  1.62480 0.83192 0.55220
C16 C  1.61326 0.88368 0.36252
H17 H  1.64375 0.90537 0.27125
C18 C  1.55992 0.90593 0.30796
H19 H  1.55241 0.93999 0.17153
C20 C  1.51490 0.87909 0.44785
C21 C  1.52754 0.82781 0.63499
H22 H  1.49748 0.80808 0.73172
C23 C  1.58114 0.80263 0.69288
C24 C  1.59295 0.74302 0.89623
H25 H  1.58395 0.77345 1.03663
H26 H  1.56883 0.69280 0.88512
C27 C  1.68707 0.78455 0.84820
H28 H  1.67801 0.83323 0.94657
H29 H  1.72503 0.76795 0.87876
C30 C  1.69555 0.41864 0.30573
H31 H  1.73525 0.41390 0.28611
H32 H  1.67821 0.42779 0.15791
H33 H  1.68148 0.36544 0.37330
C34 C  1.45540 0.90540 0.38430
H35 H  1.43018 0.88623 0.50304
H36 H  1.44527 0.87851 0.23997
H37 H  1.45334 0.96803 0.36964
O38 O  1.18220 0.49557 1.30453
O39 O  1.23944 0.45558 1.01786
O40 O  0.98230 0.45086 1.19454
O41 O  0.95232 0.37819 0.90159
O42 O  1.16727 0.28851 0.37481
O43 O  1.08658 0.22717 0.40993
N44 N  0.98963 0.40918 1.01709
N45 N  1.12221 0.27959 0.46935
C46 C  1.14444 0.42127 0.98364
C47 C  1.09015 0.43299 1.06210
C48 C  1.04708 0.39580 0.93746
C49 C  1.05570 0.34562 0.74103
C50 C  1.11045 0.33468 0.67216
C51 C  1.15501 0.37204 0.78652
C52 C  1.19135 0.46045 1.11563
H53 H  1.26997 0.48582 1.10618
H54 H  1.08205 0.46631 1.19932
H55 H  1.02505 0.32105 0.65166
H56 H  1.19256 0.36337 0.73478
data_52_E-875.900_____d_____1.42
#  no.  52             rank   52 energy -875.900     density         1.42
_symmetry_cell_setting        triclinic
_symmetry_space_group_name_H-M  'P -1'
_symmetry_Int_Tables_number  2
loop_
_symmetry_equiv_pos_site_id
_symmetry_equiv_pos_as_xyz
1 x,y,z
2 -x,-y,-z
_cell_length_a      10.452
_cell_length_b      11.763
_cell_length_c      12.217
_cell_angle_alpha   130.914
_cell_angle_beta    72.346
_cell_angle_gamma   99.5
_cell_volume        1080.4508
loop_
_atom_site_label
_atom_site_type_symbol
_atom_site_fract_x
_atom_site_fract_y
_atom_site_fract_z
N1 N  1.18515 0.79622 0.99299
N2 N  1.30845 0.69070 1.05118
C3 C  1.43167 0.69865 0.96320
C4 C  1.54894 0.63681 0.93789
H5 H  1.54675 0.58827 0.97802
C6 C  1.66900 0.64373 0.85579
H7 H  1.74846 0.59519 0.83510
C8 C  1.67708 0.71851 0.80151
C9 C  1.55962 0.77695 0.82540
H10 H  1.56185 0.82446 0.78427
C11 C  1.43536 0.77227 0.90657
C12 C  1.30841 0.83602 0.92924
H13 H  1.30418 0.80185 0.83435
H14 H  1.31144 0.94379 0.99510
C15 C  1.14719 0.64641 0.87923
C16 C  1.08107 0.62553 0.78562
H17 H  1.06224 0.71091 0.79786
C18 C  1.03959 0.48775 0.68029
H19 H  0.99699 0.47409 0.61307
C20 C  1.05913 0.36299 0.66672
C21 C  1.12499 0.38691 0.76103
H22 H  1.14052 0.30321 0.75294
C23 C  1.17068 0.52470 0.86733
C24 C  1.24770 0.54462 0.96521
H25 H  1.18877 0.52965 1.03183
H26 H  1.31902 0.46813 0.90172
C27 C  1.20993 0.80512 1.10964
H28 H  1.12667 0.79383 1.16211
H29 H  1.24125 0.90288 1.18019
C30 C  1.80702 0.73350 0.71641
H31 H  1.82469 0.83809 0.76930
H32 H  1.80073 0.68752 0.61823
H33 H  1.87901 0.68413 0.70722
C34 C  1.01083 0.20965 0.54847
H35 H  1.02489 0.13930 0.55939
H36 H  1.06038 0.17433 0.45018
H37 H  0.91683 0.21891 0.56134
O38 O  1.36258 0.54802 0.48100
O39 O  1.58247 0.58266 0.42911
O40 O  1.05594 0.99148 0.82841
O41 O  1.12907 1.20702 0.90218
O42 O  1.73324 1.07102 0.59501
O43 O  1.58868 1.23386 0.66808
N44 N  1.14537 1.07307 0.82989
N45 N  1.61862 1.11837 0.63724
C46 C  1.43273 0.79111 0.57578
C47 C  1.30319 0.85401 0.65971
C48 C  1.28137 1.00547 0.73908
C49 C  1.38217 1.09654 0.73585
C50 C  1.50872 1.02827 0.64888
C51 C  1.53707 0.87844 0.57023
C52 C  1.45820 0.62838 0.48922
H53 H  1.59711 0.47365 0.37664
H54 H  1.22943 0.79502 0.66397
H55 H  1.36648 1.20381 0.79440
H56 H  1.62582 0.83409 0.51085
data_53_E-875.272_____d_____1.43
#  no.  53             rank   53 energy -875.272     density         1.43
_symmetry_cell_setting        triclinic
_symmetry_space_group_name_H-M  'P -1'
_symmetry_Int_Tables_number  2
loop_
_symmetry_equiv_pos_site_id
_symmetry_equiv_pos_as_xyz
1 x,y,z
2 -x,-y,-z
_cell_length_a      10.642
_cell_length_b      11.410001
_cell_length_c      11.065
_cell_angle_alpha   116.584
_cell_angle_beta    112.022
_cell_angle_gamma   66.76199
_cell_volume        1071.3895
loop_
_atom_site_label
_atom_site_type_symbol
_atom_site_fract_x
_atom_site_fract_y
_atom_site_fract_z
N1 N  0.69117 0.83371 1.70234
N2 N  0.92261 0.68780 1.66303
C3 C  0.88259 0.57198 1.64187
C4 C  0.98211 0.44760 1.62616
H5 H  1.07676 0.44009 1.63070
C6 C  0.94743 0.33418 1.60413
H7 H  1.01964 0.24979 1.59846
C8 C  0.81046 0.33983 1.59102
C9 C  0.71368 0.46429 1.60919
H10 H  0.61937 0.47179 1.60562
C11 C  0.74306 0.58241 1.63268
C12 C  0.63486 0.71742 1.65361
H13 H  0.58743 0.73163 1.71972
H14 H  0.56611 0.71497 1.56695
C15 C  0.75258 0.87529 1.85069
C16 C  0.66497 0.95506 1.94052
H17 H  0.56519 0.98068 1.90239
C18 C  0.71812 1.00024 2.08057
H19 H  0.65557 1.05256 2.14200
C20 C  0.86462 0.97053 2.13809
C21 C  0.94910 0.89121 2.04658
H22 H  1.04931 0.86862 2.08346
C23 C  0.89854 0.84150 1.90393
C24 C  0.99570 0.74971 1.80703
H25 H  1.05086 0.80077 1.81028
H26 H  1.05913 0.67711 1.84036
C27 C  0.79754 0.79284 1.62737
H28 H  0.82535 0.87152 1.64803
H29 H  0.75677 0.75938 1.52914
C30 C  0.76731 0.21723 1.56166
H31 H  0.69648 0.20101 1.47575
H32 H  0.73030 0.23299 1.63616
H33 H  0.84801 0.13899 1.55437
C34 C  0.92196 1.02319 2.29555
H35 H  1.02286 1.00075 2.31719
H36 H  0.89476 0.98169 2.33716
H37 H  0.88418 1.12028 2.33139
O38 O  0.54435 0.95480 1.32459
O39 O  0.49222 0.84738 1.41841
O40 O  0.81682 0.67764 0.97287
O41 O  0.85793 0.45989 0.89130
O42 O  0.58343 0.35800 1.22062
O43 O  0.62449 0.25375 1.01616
N44 N  0.80698 0.57213 0.96682
N45 N  0.61454 0.35269 1.12273
C46 C  0.60246 0.71517 1.23341
C47 C  0.67417 0.70755 1.14691
C48 C  0.72913 0.58111 1.05666
C49 C  0.71302 0.46203 1.04621
C50 C  0.63897 0.47515 1.13271
C51 C  0.58474 0.59830 1.22724
C52 C  0.54214 0.85018 1.33081
H53 H  0.45755 0.93968 1.48679
H54 H  0.68654 0.78753 1.14894
H55 H  0.75441 0.37303 0.98424
H56 H  0.53386 0.60436 1.28599
data_54_E-875.234_____d_____1.43
#  no.  54             rank   54 energy -875.234     density         1.43
_symmetry_cell_setting        triclinic
_symmetry_space_group_name_H-M  'P -1'
_symmetry_Int_Tables_number  2
loop_
_symmetry_equiv_pos_site_id
_symmetry_equiv_pos_as_xyz
1 x,y,z
2 -x,-y,-z
_cell_length_a      12.516
_cell_length_b      10.206
_cell_length_c      13.413
_cell_angle_alpha   79.87601
_cell_angle_beta    104.163
_cell_angle_gamma   47.477
_cell_volume        1075.8323
loop_
_atom_site_label
_atom_site_type_symbol
_atom_site_fract_x
_atom_site_fract_y
_atom_site_fract_z
N1 N  0.85931 0.90254 0.47097
N2 N  0.74404 1.09107 0.26316
C3 C  0.59856 1.26974 0.25927
C4 C  0.46562 1.44196 0.15289
H5 H  0.47114 1.44004 0.08292
C6 C  0.32517 1.61643 0.14580
H7 H  0.23178 1.73223 0.07039
C8 C  0.31561 1.62751 0.24543
C9 C  0.44720 1.45457 0.34993
H10 H  0.44093 1.45637 0.41968
C11 C  0.59164 1.27372 0.36217
C12 C  0.73270 1.08647 0.47787
H13 H  0.68729 1.06606 0.51775
H14 H  0.78716 1.10675 0.52416
C15 C  0.80459 0.81998 0.44251
C16 C  0.81898 0.70582 0.53007
H17 H  0.86443 0.68451 0.60779
C18 C  0.77427 0.61974 0.50833
H19 H  0.78058 0.54533 0.56948
C20 C  0.71682 0.63921 0.39644
C21 C  0.70381 0.75325 0.31121
H22 H  0.66352 0.77014 0.23398
C23 C  0.74514 0.84591 0.32977
C24 C  0.72251 0.97720 0.23182
H25 H  0.79932 0.89396 0.20641
H26 H  0.61080 1.07335 0.16708
C27 C  0.88847 0.95531 0.38110
H28 H  0.98222 0.83331 0.38348
H29 H  0.91675 1.01877 0.39838
C30 C  0.16722 1.81733 0.24168
H31 H  0.20222 1.85822 0.28567
H32 H  0.11906 1.79251 0.27473
H33 H  0.08515 1.92302 0.16182
C34 C  0.66854 0.53999 0.37424
H35 H  0.64123 0.55788 0.29613
H36 H  0.57308 0.60148 0.38347
H37 H  0.76095 0.39819 0.42927
O38 O  0.83902 0.30002 1.21755
O39 O  0.61074 0.61288 1.06793
O40 O  1.37970 0.02416 1.32935
O41 O  1.39164 0.21444 1.25303
O42 O  0.65319 1.02871 0.90828
O43 O  0.87490 0.93882 1.00835
N44 N  1.31450 0.18636 1.26416
N45 N  0.79771 0.90518 0.98602
C46 C  0.86760 0.49125 1.13500
C47 C  1.04104 0.32835 1.20275
C48 C  1.13137 0.35841 1.19442
C49 C  1.05663 0.54469 1.12370
C50 C  0.88390 0.70257 1.05955
C51 C  0.78743 0.68036 1.06219
C52 C  0.76818 0.46226 1.14300
H53 H  0.54772 0.58611 1.07207
H54 H  1.09872 0.19658 1.25439
H55 H  1.12131 0.56372 1.11663
H56 H  0.66782 0.79255 1.01672
data_55_E-874.930_____d_____1.45
#  no.  55             rank   55 energy -874.930     density         1.45
_symmetry_cell_setting        triclinic
_symmetry_space_group_name_H-M  'P -1'
_symmetry_Int_Tables_number  2
loop_
_symmetry_equiv_pos_site_id
_symmetry_equiv_pos_as_xyz
1 x,y,z
2 -x,-y,-z
_cell_length_a      15.762
_cell_length_b      11.983
_cell_length_c      11.752001
_cell_angle_alpha   82.203
_cell_angle_beta    74.475
_cell_angle_gamma   30.383997
_cell_volume        1060.8759
loop_
_atom_site_label
_atom_site_type_symbol
_atom_site_fract_x
_atom_site_fract_y
_atom_site_fract_z
N1 N  1.56590 0.49198 0.75089
N2 N  1.30447 0.66268 0.82781
C3 C  1.24198 0.78480 0.73073
C4 C  1.07590 0.94330 0.72929
H5 H  1.00375 0.97147 0.79335
C6 C  1.01233 1.06159 0.63724
H7 H  0.89404 1.17674 0.64040
C8 C  1.11548 1.01870 0.54057
C9 C  1.27858 0.86388 0.54440
H10 H  1.35002 0.83712 0.48074
C11 C  1.34903 0.74062 0.63554
C12 C  1.52751 0.57400 0.63758
H13 H  1.53898 0.64183 0.62210
H14 H  1.61419 0.44707 0.57352
C15 C  1.48745 0.65174 0.84142
C16 C  1.57061 0.65923 0.83789
H17 H  1.67835 0.55871 0.77509
C18 C  1.50489 0.80143 0.92325
H19 H  1.56160 0.80926 0.91769
C20 C  1.35275 0.94049 1.02014
C21 C  1.27290 0.92963 1.02143
H22 H  1.16810 1.02435 1.08604
C23 C  1.33427 0.79023 0.93496
C24 C  1.23784 0.79022 0.93744
H25 H  1.24323 0.73246 1.00607
H26 H  1.11638 0.94313 0.94709
C27 C  1.49634 0.45501 0.79205
H28 H  1.53528 0.38096 0.85943
H29 H  1.54326 0.35725 0.72869
C30 C  1.05329 1.13809 0.43616
H31 H  1.12914 1.03060 0.36298
H32 H  1.05497 1.21690 0.43031
H33 H  0.93541 1.24365 0.44859
C34 C  1.28208 1.09755 1.11543
H35 H  1.18445 1.17073 1.17823
H36 H  1.24407 1.20885 1.07920
H37 H  1.37335 1.01186 1.14874
O38 O  1.33280 1.45027 0.70132
O39 O  1.25511 1.43264 0.88222
O40 O  1.37261 1.21835 0.35114
O41 O  1.28182 1.14869 0.37432
O42 O  1.04475 1.28596 0.92296
O43 O  0.96735 1.32048 0.77725
N44 N  1.30760 1.20398 0.41366
N45 N  1.04227 1.30055 0.81899
C46 C  1.24650 1.35767 0.71574
C47 C  1.29135 1.31212 0.59151
C48 C  1.25784 1.25599 0.54467
C49 C  1.17773 1.24837 0.61602
C50 C  1.13303 1.29857 0.73891
C51 C  1.16719 1.35031 0.79070
C52 C  1.28085 1.41912 0.76789
H53 H  1.28641 1.46506 0.91435
H54 H  1.34514 1.31809 0.53816
H55 H  1.15765 1.20445 0.58229
H56 H  1.13478 1.38434 0.87624
data_56_E-874.915_____d_____1.44
#  no.  56             rank   56 energy -874.915     density         1.44
_symmetry_cell_setting        monoclinic
_symmetry_space_group_name_H-M  'P 21/c'
_symmetry_Int_Tables_number  14
loop_
_symmetry_equiv_pos_site_id
_symmetry_equiv_pos_as_xyz
1 x,y,z
2 -x,1/2+y,1/2-z
3 -x,-y,-z
4 x,1/2-y,1/2+z
_cell_length_a      10.055
_cell_length_b      15.738
_cell_length_c      13.543001
_cell_angle_alpha   90.0
_cell_angle_beta    95.635
_cell_angle_gamma   90.0
_cell_volume        2132.7637
loop_
_atom_site_label
_atom_site_type_symbol
_atom_site_fract_x
_atom_site_fract_y
_atom_site_fract_z
N1 N  0.57708 1.61576 1.00389
N2 N  0.70406 1.57867 0.86562
C3 C  0.82589 1.59797 0.92654
C4 C  0.94513 1.59696 0.88444
H5 H  0.94527 1.58416 0.81512
C6 C  1.06386 1.61411 0.94056
H7 H  1.14503 1.61603 0.90888
C8 C  1.06823 1.62929 1.04176
C9 C  0.94899 1.63147 1.08197
H10 H  0.94895 1.64488 1.15112
C11 C  0.82600 1.61525 1.02870
C12 C  0.69711 1.61907 1.07487
H13 H  0.69535 1.67058 1.11273
H14 H  0.69400 1.57228 1.12005
C15 C  0.54825 1.69781 0.95877
C16 C  0.48464 1.75828 1.01087
H17 H  0.46146 1.74456 1.07605
C18 C  0.45164 1.83528 0.97028
H19 H  0.41071 1.87764 1.00853
C20 C  0.47762 1.85468 0.87251
C21 C  0.54079 1.79352 0.82251
H22 H  0.56060 1.80560 0.75605
C23 C  0.57795 1.71527 0.86217
C24 C  0.65233 1.65085 0.80557
H25 H  0.59450 1.63112 0.74971
H26 H  0.72721 1.67878 0.78070
C27 C  0.60034 1.55319 0.92798
H28 H  0.51837 1.54433 0.88668
H29 H  0.62565 1.50025 0.95960
C30 C  1.19631 1.64504 1.10623
H31 H  1.20789 1.60231 1.15692
H32 H  1.19315 1.70008 1.13649
H33 H  1.27007 1.64282 1.06624
C34 C  0.43878 1.94127 0.82819
H35 H  0.45630 1.94260 0.75981
H36 H  0.49020 1.98475 0.86412
H37 H  0.34537 1.95098 0.83285
O38 O  0.66020 1.04809 1.74455
O39 O  0.76466 1.17321 1.76391
O40 O  0.91938 0.79193 1.82893
O41 O  1.11831 0.80136 1.90184
O42 O  1.20922 1.18615 1.93365
O43 O  1.28273 1.07785 2.01991
N44 N  1.01496 0.83273 1.86541
N45 N  1.20510 1.11164 1.95716
C46 C  0.88153 1.05083 1.81947
C47 C  0.88969 0.96278 1.82100
C48 C  1.00480 0.92556 1.86506
C49 C  1.11108 0.97202 1.90984
C50 C  1.09731 1.05924 1.90782
C51 C  0.98609 1.09994 1.86278
C52 C  0.75845 1.09208 1.77279
H53 H  0.68214 1.19905 1.72835
H54 H  0.81784 0.92769 1.79205
H55 H  1.19290 0.94534 1.93905
H56 H  0.97928 1.16056 1.86248
data_57_E-874.852_____d_____1.42
#  no.  57             rank   57 energy -874.852     density         1.42
_symmetry_cell_setting        orthorhombic
_symmetry_space_group_name_H-M  'P 21 21 21'
_symmetry_Int_Tables_number  19
loop_
_symmetry_equiv_pos_site_id
_symmetry_equiv_pos_as_xyz
1 x,y,z
2 1/2-x,-y,1/2+z
3 -x,1/2+y,1/2-z
4 1/2+x,1/2-y,-z
_cell_length_a      5.817
_cell_length_b      19.497
_cell_length_c      19.031
_cell_angle_alpha   90.0
_cell_angle_beta    90.0
_cell_angle_gamma   90.0
_cell_volume        2158.3828
loop_
_atom_site_label
_atom_site_type_symbol
_atom_site_fract_x
_atom_site_fract_y
_atom_site_fract_z
N1 N  1.34168 0.41910 0.29539
N2 N  1.04798 0.34119 0.34001
C3 C  0.98122 0.32597 0.26880
C4 C  0.79047 0.28570 0.25712
H5 H  0.70377 0.26887 0.29646
C6 C  0.72284 0.26937 0.18981
H7 H  0.58482 0.24332 0.18290
C8 C  0.84934 0.29029 0.13182
C9 C  1.03562 0.33111 0.14424
H10 H  1.12109 0.34829 0.10484
C11 C  1.11083 0.34962 0.21108
C12 C  1.31424 0.39503 0.22277
H13 H  1.30153 0.43413 0.19233
H14 H  1.45064 0.37043 0.20969
C15 C  1.19090 0.47626 0.31012
C16 C  1.25398 0.54091 0.28796
H17 H  1.39617 0.54638 0.26304
C18 C  1.12153 0.59649 0.30256
H19 H  1.16444 0.64093 0.28507
C20 C  0.91936 0.59004 0.34271
C21 C  0.86088 0.52531 0.36402
H22 H  0.72268 0.51958 0.39093
C23 C  0.98917 0.46760 0.34899
C24 C  0.91316 0.39667 0.37128
H25 H  0.91897 0.39368 0.42157
H26 H  0.75603 0.39045 0.35706
C27 C  1.28926 0.36189 0.34214
H28 H  1.32797 0.37481 0.38934
H29 H  1.38308 0.32336 0.32939
C30 C  0.78611 0.27133 0.05770
H31 H  0.90927 0.24582 0.03663
H32 H  0.75857 0.31226 0.03093
H33 H  0.64933 0.24369 0.05819
C34 C  0.77427 0.65321 0.35892
H35 H  0.65060 0.64080 0.38977
H36 H  0.71237 0.67136 0.31597
H37 H  0.86869 0.68724 0.38115
O38 O  2.06742 1.17548 0.49325
O39 O  1.80680 1.24064 0.43857
O40 O  1.88002 0.93481 0.53253
O41 O  1.57903 0.89078 0.48531
O42 O  1.14363 1.13480 0.33153
O43 O  1.14702 1.02542 0.31506
N44 N  1.70775 0.93841 0.49622
N45 N  1.21942 1.07761 0.34242
C46 C  1.73572 1.12274 0.44742
C47 C  1.79178 1.06002 0.47738
C48 C  1.65179 1.00445 0.46380
C49 C  1.46132 1.00811 0.42033
C50 C  1.41492 1.07128 0.39089
C51 C  1.54532 1.12889 0.40394
C52 C  1.88447 1.18304 0.46116
H53 H  1.90596 1.28093 0.45115
H54 H  1.92403 1.05465 0.50720
H55 H  1.36102 0.96902 0.41211
H56 H  1.50905 1.17207 0.38281
data_58_E-874.735_____d_____1.43
#  no.  58             rank   58 energy -874.735     density         1.43
_symmetry_cell_setting        triclinic
_symmetry_space_group_name_H-M  'P -1'
_symmetry_Int_Tables_number  2
loop_
_symmetry_equiv_pos_site_id
_symmetry_equiv_pos_as_xyz
1 x,y,z
2 -x,-y,-z
_cell_length_a      12.328
_cell_length_b      13.246
_cell_length_c      10.558
_cell_angle_alpha   79.892
_cell_angle_beta    60.434
_cell_angle_gamma   47.664005
_cell_volume        1075.0364
loop_
_atom_site_label
_atom_site_type_symbol
_atom_site_fract_x
_atom_site_fract_y
_atom_site_fract_z
N1 N  1.68064 1.53263 1.56424
N2 N  1.75652 1.66094 1.56679
C3 C  1.57750 1.78363 1.66194
C4 C  1.52883 1.90883 1.69614
H5 H  1.61447 1.91289 1.65519
C6 C  1.35907 2.02799 1.78815
H7 H  1.32764 2.11513 1.80604
C8 C  1.23261 2.02472 1.85450
C9 C  1.28263 1.90045 1.81745
H10 H  1.19670 1.89686 1.85762
C11 C  1.45206 1.77710 1.72427
C12 C  1.50216 1.64315 1.68472
H13 H  1.42799 1.66369 1.65530
H14 H  1.48439 1.60723 1.77269
C15 C  1.70138 1.55597 1.41815
C16 C  1.65550 1.51740 1.35525
H17 H  1.61025 1.47643 1.41024
C18 C  1.67782 1.53309 1.21622
H19 H  1.64078 1.50942 1.17561
C20 C  1.75358 1.58512 1.13014
C21 C  1.79791 1.62255 1.19527
H22 H  1.84838 1.65946 1.13923
C23 C  1.77408 1.61047 1.33731
C24 C  1.81885 1.65835 1.40714
H25 H  1.94076 1.59857 1.35242
H26 H  1.76808 1.75241 1.39725
C27 C  1.78710 1.53351 1.58781
H28 H  1.90524 1.45328 1.51883
H29 H  1.76550 1.52475 1.68784
C30 C  1.04686 2.15114 1.96006
H31 H  1.00844 2.13126 2.05605
H32 H  0.98004 2.17341 1.91972
H33 H  1.03338 2.22992 1.97184
C34 C  1.77858 1.60084 0.97388
H35 H  1.83999 1.62986 0.92731
H36 H  1.66878 1.67040 0.98189
H37 H  1.84259 1.51212 0.91418
O38 O  2.46429 0.63578 1.03219
O39 O  2.25352 0.63885 1.14360
O40 O  2.31019 1.07675 1.11821
O41 O  2.05371 1.25878 1.28277
O42 O  1.68445 1.05222 1.51723
O43 O  1.65252 1.20784 1.61196
N44 N  2.16263 1.13668 1.21465
N45 N  1.73428 1.10640 1.51662
C46 C  2.18525 0.84388 1.20349
C47 C  2.23366 0.91859 1.17074
C48 C  2.11320 1.05653 1.25042
C49 C  1.94760 1.12256 1.36389
C50 C  1.90650 1.04322 1.39391
C51 C  2.02020 0.90622 1.31555
C52 C  2.31302 0.69531 1.11948
H53 H  2.34118 0.54039 1.08067
H54 H  2.34781 0.87682 1.09429
H55 H  1.86252 1.22066 1.41755
H56 H  1.98816 0.85370 1.33876
data_59_E-874.622_____d_____1.44
#  no.  59             rank   59 energy -874.622     density         1.44
_symmetry_cell_setting        triclinic
_symmetry_space_group_name_H-M  'P -1'
_symmetry_Int_Tables_number  2
loop_
_symmetry_equiv_pos_site_id
_symmetry_equiv_pos_as_xyz
1 x,y,z
2 -x,-y,-z
_cell_length_a      14.502
_cell_length_b      7.763
_cell_length_c      12.272
_cell_angle_alpha   123.19199
_cell_angle_beta    107.8
_cell_angle_gamma   92.242
_cell_volume        1063.2064
loop_
_atom_site_label
_atom_site_type_symbol
_atom_site_fract_x
_atom_site_fract_y
_atom_site_fract_z
N1 N  0.70075 1.77099 1.09315
N2 N  0.70053 1.45172 1.08713
C3 C  0.76951 1.58135 1.23314
C4 C  0.80977 1.48348 1.29530
H5 H  0.79203 1.33067 1.24030
C6 C  0.87508 1.60213 1.43512
H7 H  0.90493 1.53037 1.47468
C8 C  0.89910 1.82320 1.51951
C9 C  0.85990 1.91764 1.45568
H10 H  0.87829 2.07038 1.51055
C11 C  0.79416 1.80574 1.31463
C12 C  0.75346 1.91427 1.24768
H13 H  0.80787 2.01939 1.27143
H14 H  0.70774 1.98739 1.28720
C15 C  0.77054 1.71731 1.02397
C16 C  0.81214 1.86122 1.00835
H17 H  0.79405 1.99403 1.04428
C18 C  0.87555 1.81496 0.94004
H19 H  0.90616 1.91923 0.93347
C20 C  0.89823 1.61577 0.87916
C21 C  0.85591 1.47599 0.89621
H22 H  0.87100 1.33991 0.85669
C23 C  0.79270 1.51939 0.96726
C24 C  0.75076 1.36328 0.98835
H25 H  0.70541 1.23965 0.89824
H26 H  0.80525 1.31896 1.02550
C27 C  0.64043 1.57853 1.05698
H28 H  0.59819 1.49264 0.95803
H29 H  0.59805 1.61799 1.10908
C30 C  0.96702 1.95817 1.67385
H31 H  0.93126 2.04387 1.72928
H32 H  1.02398 2.04902 1.68988
H33 H  0.98934 1.86735 1.70110
C34 C  0.96900 1.56668 0.80203
H35 H  0.97216 1.42150 0.76029
H36 H  1.03481 1.66010 0.86808
H37 H  0.94461 1.58779 0.72926
O38 O  0.53865 2.04572 1.89837
O39 O  0.40599 1.83465 1.86132
O40 O  0.76625 1.70778 1.67257
O41 O  0.72743 1.36820 1.51958
O42 O  0.32401 1.07470 1.50915
O43 O  0.39256 0.95496 1.35697
N44 N  0.71001 1.53050 1.60261
N45 N  0.38736 1.09409 1.46786
C46 C  0.50655 1.67440 1.73520
C47 C  0.59554 1.69369 1.71751
C48 C  0.61547 1.51170 1.62005
C49 C  0.54965 1.31167 1.53684
C50 C  0.46151 1.30124 1.55669
C51 C  0.43872 1.47680 1.65484
C52 C  0.48355 1.86822 1.83907
H53 H  0.39461 1.96777 1.93633
H54 H  0.64309 1.82949 1.77145
H55 H  0.56513 1.18364 1.47033
H56 H  0.37701 1.46483 1.66637
data_60_E-874.351_____d_____1.43
#  no.  60             rank   60 energy -874.351     density         1.43
_symmetry_cell_setting        monoclinic
_symmetry_space_group_name_H-M  'P 21/c'
_symmetry_Int_Tables_number  14
loop_
_symmetry_equiv_pos_site_id
_symmetry_equiv_pos_as_xyz
1 x,y,z
2 -x,1/2+y,1/2-z
3 -x,-y,-z
4 x,1/2-y,1/2+z
_cell_length_a      11.458
_cell_length_b      18.905
_cell_length_c      10.056
_cell_angle_alpha   90.0
_cell_angle_beta    80.587
_cell_angle_gamma   90.0
_cell_volume        2148.935
loop_
_atom_site_label
_atom_site_type_symbol
_atom_site_fract_x
_atom_site_fract_y
_atom_site_fract_z
N1 N  1.10982 0.29809 1.33289
N2 N  1.15930 0.29774 1.08762
C3 C  1.26771 0.33447 1.09747
C4 C  1.33780 0.35787 0.98137
H5 H  1.31301 0.34995 0.89586
C6 C  1.44276 0.39246 0.98659
H7 H  1.48797 0.41050 0.90492
C8 C  1.48391 0.40219 1.10764
C9 C  1.41246 0.37975 1.22194
H10 H  1.43698 0.38817 1.30740
C11 C  1.30519 0.34497 1.22274
C12 C  1.22850 0.32177 1.34995
H13 H  1.22088 0.36031 1.41298
H14 H  1.26710 0.28357 1.38831
C15 C  1.03184 0.35748 1.32463
C16 C  0.98073 0.39064 1.44192
H17 H  0.99851 0.37367 1.52627
C18 C  0.90393 0.44518 1.43954
H19 H  0.87159 0.46906 1.52172
C20 C  0.87128 0.46804 1.31750
C21 C  0.92330 0.43419 1.20267
H22 H  0.90320 0.44928 1.11814
C23 C  1.00334 0.37951 1.20122
C24 C  1.06219 0.34549 1.07129
H25 H  1.00356 0.32063 1.03147
H26 H  1.09411 0.38231 1.01009
C27 C  1.12150 0.25620 1.20957
H28 H  1.04657 0.23470 1.20400
H29 H  1.17788 0.21910 1.21408
C30 C  1.60011 0.43726 1.11691
H31 H  1.65018 0.40489 1.15490
H32 H  1.58651 0.47849 1.17306
H33 H  1.63801 0.45090 1.02824
C34 C  0.78422 0.52900 1.31734
H35 H  0.76639 0.53536 1.22812
H36 H  0.81868 0.57162 1.34564
H37 H  0.71282 0.51839 1.37828
O38 O  1.52755 0.59693 0.43279
O39 O  1.53745 0.71486 0.41985
O40 O  1.20977 0.47935 0.25004
O41 O  1.10001 0.53835 0.13611
O42 O  1.29007 0.84086 0.15472
O43 O  1.20549 0.78196 0.01346
N44 N  1.18065 0.53397 0.19992
N45 N  1.25658 0.78593 0.11034
C46 C  1.39771 0.65694 0.31288
C47 C  1.33656 0.59531 0.29420
C48 C  1.24685 0.59855 0.21809
C49 C  1.21707 0.66009 0.15694
C50 C  1.28168 0.71966 0.17665
C51 C  1.37023 0.71996 0.25433
C52 C  1.49474 0.65452 0.39397
H53 H  1.59943 0.71191 0.47955
H54 H  1.35497 0.55104 0.33311
H55 H  1.15222 0.66223 0.10560
H56 H  1.41357 0.76208 0.26630
data_61_E-874.301_____d_____1.42
#  no.  61             rank   61 energy -874.301     density         1.42
_symmetry_cell_setting        orthorhombic
_symmetry_space_group_name_H-M  'P 21 21 21'
_symmetry_Int_Tables_number  19
loop_
_symmetry_equiv_pos_site_id
_symmetry_equiv_pos_as_xyz
1 x,y,z
2 1/2-x,-y,1/2+z
3 -x,1/2+y,1/2-z
4 1/2+x,1/2-y,-z
_cell_length_a      11.998
_cell_length_b      17.775
_cell_length_c      10.125
_cell_angle_alpha   90.0
_cell_angle_beta    90.0
_cell_angle_gamma   90.0
_cell_volume        2159.3025
loop_
_atom_site_label
_atom_site_type_symbol
_atom_site_fract_x
_atom_site_fract_y
_atom_site_fract_z
N1 N  0.81548 1.14346 2.01829
N2 N  0.87513 1.20580 1.81571
C3 C  0.76020 1.21245 1.77625
C4 C  0.73565 1.23952 1.65215
H5 H  0.79530 1.25293 1.59344
C6 C  0.62675 1.24750 1.61143
H7 H  0.61175 1.26391 1.52296
C8 C  0.53839 1.23176 1.69545
C9 C  0.56414 1.20380 1.81726
H10 H  0.50441 1.18991 1.87545
C11 C  0.67258 1.19406 1.86325
C12 C  0.69781 1.16252 1.99676
H13 H  0.65350 1.11814 2.00971
H14 H  0.67598 1.19863 2.06236
C15 C  0.84309 1.07171 1.95956
C16 C  0.81529 1.00664 2.02596
H17 H  0.77786 1.01053 2.10941
C18 C  0.84272 0.93801 1.97673
H19 H  0.82002 0.89310 2.02227
C20 C  0.90354 0.93134 1.85837
C21 C  0.93006 0.99681 1.79455
H22 H  0.97065 0.99363 1.71306
C23 C  0.90167 1.06736 1.84051
C24 C  0.92892 1.13809 1.76400
H25 H  1.00827 1.14474 1.76250
H26 H  0.90418 1.13146 1.67449
C27 C  0.88308 1.20294 1.95961
H28 H  0.95950 1.19508 1.98398
H29 H  0.85992 1.25051 1.99503
C30 C  0.41851 1.24248 1.65643
H31 H  0.38381 1.27804 1.71476
H32 H  0.38005 1.19521 1.66171
H33 H  0.41506 1.26111 1.56742
C34 C  0.93417 0.85375 1.80547
H35 H  0.98047 0.85904 1.72875
H36 H  0.86742 0.82700 1.78219
H37 H  0.97380 0.82634 1.87229
O38 O  0.64946 0.35673 0.99814
O39 O  0.78834 0.39385 0.86624
O40 O  0.69880 0.38659 1.47317
O41 O  0.83902 0.44798 1.54894
O42 O  1.09600 0.53481 1.04797
O43 O  1.07735 0.58386 1.24142
N44 N  0.78418 0.42287 1.45875
N45 N  1.04963 0.54039 1.15442
C46 C  0.80301 0.41922 1.09251
C47 C  0.76435 0.40673 1.21986
C48 C  0.82346 0.43692 1.32404
C49 C  0.91796 0.48056 1.30703
C50 C  0.95202 0.49238 1.17854
C51 C  0.89789 0.46213 1.07089
C52 C  0.74044 0.38748 0.97916
H53 H  0.74647 0.36913 0.79221
H54 H  0.69828 0.37764 1.23671
H55 H  0.96036 0.50042 1.38109
H56 H  0.92341 0.47125 0.98284
data_62_E-874.217_____d_____1.43
#  no.  62             rank   62 energy -874.217     density         1.43
_symmetry_cell_setting        triclinic
_symmetry_space_group_name_H-M  'P -1'
_symmetry_Int_Tables_number  2
loop_
_symmetry_equiv_pos_site_id
_symmetry_equiv_pos_as_xyz
1 x,y,z
2 -x,-y,-z
_cell_length_a      11.308
_cell_length_b      9.717
_cell_length_c      12.576999
_cell_angle_alpha   53.313
_cell_angle_beta    102.612
_cell_angle_gamma   103.518005
_cell_volume        1072.0046
loop_
_atom_site_label
_atom_site_type_symbol
_atom_site_fract_x
_atom_site_fract_y
_atom_site_fract_z
N1 N  1.48749 1.86233 1.75089
N2 N  1.27590 1.85341 1.65539
C3 C  1.27226 2.02053 1.62552
C4 C  1.16295 2.08764 1.57643
H5 H  1.09071 2.02169 1.56392
C6 C  1.15613 2.24789 1.54523
H7 H  1.07822 2.28924 1.51572
C8 C  1.25949 2.35004 1.55658
C9 C  1.36667 2.28042 1.60748
H10 H  1.43860 2.34600 1.62082
C11 C  1.37871 2.11875 1.64158
C12 C  1.49728 2.04563 1.69843
H13 H  1.53269 2.05949 1.76870
H14 H  1.55213 2.11134 1.63019
C15 C  1.44613 1.75081 1.88247
C16 C  1.52924 1.71806 1.99071
H17 H  1.61253 1.77065 1.97605
C18 C  1.49551 1.60971 2.11660
H19 H  1.55363 1.59196 2.19072
C20 C  1.37547 1.52323 2.14069
C21 C  1.29490 1.55807 2.03149
H22 H  1.21227 1.50179 2.04539
C23 C  1.32553 1.66988 1.90214
C24 C  1.23222 1.70974 1.78409
H25 H  1.20652 1.60732 1.78555
H26 H  1.16206 1.74030 1.79338
C27 C  1.40124 1.83397 1.65889
H28 H  1.40289 1.71930 1.68482
H29 H  1.42694 1.91474 1.57091
C30 C  1.25662 2.52827 1.51873
H31 H  1.30888 2.61141 1.44948
H32 H  1.28433 2.53130 1.59519
H33 H  1.17436 2.55603 1.48724
C34 C  1.33989 1.40116 2.28290
H35 H  1.25765 1.34575 2.28277
H36 H  1.34527 1.46597 2.31924
H37 H  1.39448 1.31505 2.33620
O38 O  1.05469 1.11095 1.29090
O39 O  1.19778 0.93884 1.36824
O40 O  0.94340 1.46939 0.81092
O41 O  1.01132 1.43367 0.68340
O42 O  1.33808 0.86290 1.07260
O43 O  1.23152 0.94321 0.88449
N44 N  1.00301 1.39750 0.79204
N45 N  1.26011 0.94279 0.98384
C46 C  1.12896 1.08986 1.14090
C47 C  1.06439 1.21940 1.03196
C48 C  1.06922 1.25894 0.90769
C49 C  1.13314 1.17244 0.88731
C50 C  1.19418 1.04286 0.99895
C51 C  1.19505 1.00066 1.12497
C52 C  1.12459 1.04497 1.27541
H53 H  1.19669 0.91641 1.45697
H54 H  1.01732 1.28169 1.04120
H55 H  1.13801 1.20334 0.79907
H56 H  1.23824 0.91020 1.20062
data_63_E-873.992_____d_____1.43
#  no.  63             rank   63 energy -873.992     density         1.43
_symmetry_cell_setting        triclinic
_symmetry_space_group_name_H-M  'P -1'
_symmetry_Int_Tables_number  2
loop_
_symmetry_equiv_pos_site_id
_symmetry_equiv_pos_as_xyz
1 x,y,z
2 -x,-y,-z
_cell_length_a      10.028
_cell_length_b      11.01
_cell_length_c      16.588
_cell_angle_alpha   112.492004
_cell_angle_beta    43.6
_cell_angle_gamma   91.612
_cell_volume        1074.2096
loop_
_atom_site_label
_atom_site_type_symbol
_atom_site_fract_x
_atom_site_fract_y
_atom_site_fract_z
N1 N  2.18019 0.79132 1.07282
N2 N  1.82892 0.89933 1.31199
C3 C  1.78356 1.01973 1.30929
C4 C  1.59691 1.13625 1.42940
H5 H  1.50073 1.13612 1.51320
C6 C  1.54689 1.25269 1.43061
H7 H  1.41952 1.33463 1.51629
C8 C  1.67773 1.25421 1.31061
C9 C  1.86364 1.13896 1.19291
H10 H  1.96025 1.13973 1.10943
C11 C  1.92296 1.01891 1.18585
C12 C  2.12885 0.89515 1.05544
H13 H  2.23805 0.93091 1.01247
H14 H  2.12719 0.84629 0.99442
C15 C  2.26190 0.83991 1.11834
C16 C  2.46949 0.82343 1.02307
H17 H  2.55465 0.78056 0.92883
C18 C  2.55502 0.86324 1.06022
H19 H  2.69831 0.85481 0.99343
C20 C  2.43590 0.91838 1.19642
C21 C  2.23038 0.93356 1.28882
H22 H  2.14558 0.97212 1.38254
C23 C  2.13748 0.89672 1.25509
C24 C  1.90745 0.92060 1.36175
H25 H  1.88479 0.85867 1.39510
H26 H  1.82718 1.01743 1.43767
C27 C  1.98867 0.77206 1.17380
H28 H  2.02390 0.69455 1.17635
H29 H  1.93116 0.74657 1.14523
C30 C  1.62493 1.37693 1.30687
H31 H  1.61779 1.34433 1.24793
H32 H  1.73127 1.41548 1.27269
H33 H  1.49135 1.44977 1.39811
C34 C  2.53559 0.96134 1.23558
H35 H  2.43797 0.98907 1.32943
H36 H  2.57172 1.04019 1.22493
H37 H  2.65999 0.88180 1.17689
O38 O  1.66897 0.63575 1.25097
O39 O  1.74910 0.55954 1.06976
O40 O  0.93979 0.78401 1.69317
O41 O  0.71578 0.74762 1.70515
O42 O  1.23464 0.47499 1.10841
O43 O  0.96438 0.46099 1.28116
N44 N  0.89124 0.74007 1.64129
N45 N  1.11585 0.49392 1.22217
C46 C  1.40760 0.60851 1.27748
C47 C  1.25417 0.66885 1.41821
C48 C  1.05471 0.67434 1.49245
C49 C  1.00216 0.61932 1.43241
C50 C  1.16088 0.55836 1.29199
C51 C  1.36152 0.55303 1.21313
C52 C  1.62320 0.60112 1.19575
H53 H  1.89104 0.56130 1.01846
H54 H  1.28359 0.70683 1.46442
H55 H  0.86021 0.62607 1.48583
H56 H  1.46849 0.51013 1.11590
data_64_E-873.496_____d_____1.44
#  no.  64             rank   64 energy -873.496     density         1.44
_symmetry_cell_setting        monoclinic
_symmetry_space_group_name_H-M  'P 21/c'
_symmetry_Int_Tables_number  14
loop_
_symmetry_equiv_pos_site_id
_symmetry_equiv_pos_as_xyz
1 x,y,z
2 -x,1/2+y,1/2-z
3 -x,-y,-z
4 x,1/2-y,1/2+z
_cell_length_a      28.741
_cell_length_b      15.917
_cell_length_c      18.071
_cell_angle_alpha   90.0
_cell_angle_beta    165.07
_cell_angle_gamma   90.0
_cell_volume        2129.8853
loop_
_atom_site_label
_atom_site_type_symbol
_atom_site_fract_x
_atom_site_fract_y
_atom_site_fract_z
N1 N  1.51863 0.23297 0.99031
N2 N  1.64900 0.18814 1.30813
C3 C  1.52349 0.24187 1.15359
C4 C  1.53983 0.25164 1.25414
H5 H  1.63528 0.22317 1.42663
C6 C  1.42111 0.30170 1.11040
H7 H  1.43904 0.30994 1.19003
C8 C  1.27700 0.34092 0.85406
C9 C  1.26453 0.33174 0.75997
H10 H  1.16982 0.36073 0.58865
C11 C  1.38138 0.28246 0.89755
C12 C  1.36498 0.27450 0.79023
H13 H  1.35090 0.32965 0.74782
H14 H  1.25767 0.24312 0.61416
C15 C  1.66811 0.29033 1.21029
C16 C  1.66428 0.34610 1.14604
H17 H  1.56207 0.34573 0.95634
C18 C  1.80425 0.39932 1.34836
H19 H  1.79743 0.43946 1.29824
C20 C  1.96008 0.39727 1.63245
C21 C  1.96028 0.34132 1.69027
H22 H  2.06442 0.33932 1.88189
C23 C  1.81904 0.28749 1.48859
C24 C  1.82219 0.22897 1.55936
H25 H  1.91419 0.18738 1.69327
H26 H  1.85404 0.26108 1.65139
C27 C  1.57321 0.16235 1.12056
H28 H  1.66160 0.12982 1.23016
H29 H  1.47025 0.12713 0.97116
C30 C  1.14058 0.39343 0.68518
H31 H  1.02242 0.36963 0.49748
H32 H  1.14167 0.44962 0.66755
H33 H  1.17074 0.39462 0.78323
C34 C  2.11613 0.45715 1.85659
H35 H  2.21508 0.44464 2.04113
H36 H  2.07716 0.51399 1.80469
H37 H  2.15421 0.45053 1.86468
O38 O  0.79019 0.52499 0.47222
O39 O  0.60035 0.47112 0.26412
O40 O  1.43413 0.51826 1.51761
O41 O  1.53128 0.44970 1.76119
O42 O  0.83595 0.31467 0.83357
O43 O  1.11226 0.27230 1.25396
N44 N  1.41093 0.47415 1.53630
N45 N  0.98811 0.31639 1.04201
C46 C  0.91092 0.45585 0.76174
C47 C  1.08614 0.47861 1.01244
C48 C  1.22601 0.44920 1.27067
C49 C  1.19974 0.39645 1.29025
C50 C  1.02347 0.37452 1.03485
C51 C  0.87816 0.40362 0.77140
C52 C  0.75872 0.48655 0.48187
H53 H  0.50016 0.49564 0.07962
H54 H  1.11156 0.51421 1.00979
H55 H  1.29875 0.37731 1.47349
H56 H  0.75731 0.38739 0.59769
data_65_E-873.398_____d_____1.45
#  no.  65             rank   65 energy -873.398     density         1.45
_symmetry_cell_setting        triclinic
_symmetry_space_group_name_H-M  'P -1'
_symmetry_Int_Tables_number  2
loop_
_symmetry_equiv_pos_site_id
_symmetry_equiv_pos_as_xyz
1 x,y,z
2 -x,-y,-z
_cell_length_a      12.297
_cell_length_b      9.7
_cell_length_c      13.0
_cell_angle_alpha   58.039
_cell_angle_beta    116.68301
_cell_angle_gamma   85.049
_cell_volume        1062.7001
loop_
_atom_site_label
_atom_site_type_symbol
_atom_site_fract_x
_atom_site_fract_y
_atom_site_fract_z
N1 N  0.54113 1.11742 1.12928
N2 N  0.75707 0.85547 1.30853
C3 C  0.71377 0.76406 1.40227
C4 C  0.80424 0.59877 1.54160
H5 H  0.89493 0.54763 1.57473
C6 C  0.76614 0.50632 1.63373
H7 H  0.83212 0.39447 1.73231
C8 C  0.63458 0.57236 1.58723
C9 C  0.54679 0.73766 1.44989
H10 H  0.45644 0.78914 1.41741
C11 C  0.58000 0.83758 1.35262
C12 C  0.48169 1.01914 1.20358
H13 H  0.43782 1.08990 1.21611
H14 H  0.41409 1.00544 1.13916
C15 C  0.60426 1.20116 1.18853
C16 C  0.52476 1.36110 1.13953
H17 H  0.42927 1.41271 1.06763
C18 C  0.57995 1.44769 1.18837
H19 H  0.52296 1.55643 1.15646
C20 C  0.72048 1.37954 1.28694
C21 C  0.79697 1.22067 1.33374
H22 H  0.89296 1.17080 1.40200
C23 C  0.74404 1.12751 1.28856
C24 C  0.83213 0.94870 1.34777
H25 H  0.88715 0.96714 1.31206
H26 H  0.89080 0.87200 1.45501
C27 C  0.64043 0.98963 1.15257
H28 H  0.67055 1.05474 1.09267
H29 H  0.59829 0.92911 1.11923
C30 C  0.58787 0.47232 1.68223
H31 H  0.51775 0.44814 1.63150
H32 H  0.55421 0.54367 1.70061
H33 H  0.66222 0.36071 1.77577
C34 C  0.78028 1.47970 1.33939
H35 H  0.87668 1.42157 1.39885
H36 H  0.75326 1.47931 1.39832
H37 H  0.74839 1.60134 1.25396
O38 O  0.07870 2.20885 0.78925
O39 O  0.10932 1.95122 0.98081
O40 O  0.08382 2.69120 0.81594
O41 O  0.14221 2.64172 1.01897
O42 O  0.24722 1.85329 1.43381
O43 O  0.32484 2.02742 1.46772
N44 N  0.12148 2.59355 0.94563
N45 N  0.26392 1.99020 1.38918
C46 C  0.13370 2.17286 1.00292
C47 C  0.11545 2.34984 0.93475
C48 C  0.14273 2.40619 1.01765
C49 C  0.19050 2.29307 1.16662
C50 C  0.20908 2.11774 1.23002
C51 C  0.18041 2.05512 1.15171
C52 C  0.10540 2.10947 0.91589
H53 H  0.08425 1.91473 0.91705
H54 H  0.08416 2.43299 0.83211
H55 H  0.20701 2.33473 1.22345
H56 H  0.19423 1.93281 1.19855
data_66_E-873.370_____d_____1.43
#  no.  66             rank   66 energy -873.370     density         1.43
_symmetry_cell_setting        monoclinic
_symmetry_space_group_name_H-M  'P 21/c'
_symmetry_Int_Tables_number  14
loop_
_symmetry_equiv_pos_site_id
_symmetry_equiv_pos_as_xyz
1 x,y,z
2 -x,1/2+y,1/2-z
3 -x,-y,-z
4 x,1/2-y,1/2+z
_cell_length_a      7.674
_cell_length_b      26.898
_cell_length_c      10.508
_cell_angle_alpha   90.0
_cell_angle_beta    82.30899
_cell_angle_gamma   90.0
_cell_volume        2149.4998
loop_
_atom_site_label
_atom_site_type_symbol
_atom_site_fract_x
_atom_site_fract_y
_atom_site_fract_z
N1 N  0.64827 0.90302 1.01982
N2 N  0.33230 0.89073 1.02664
C3 C  0.33217 0.86102 1.14070
C4 C  0.18012 0.83685 1.19084
H5 H  0.07710 0.83979 1.14859
C6 C  0.17429 0.80857 1.30061
H7 H  0.06888 0.79065 1.33113
C8 C  0.31816 0.80518 1.36731
C9 C  0.46865 0.82866 1.31517
H10 H  0.57186 0.82539 1.35703
C11 C  0.48242 0.85743 1.20407
C12 C  0.64989 0.88221 1.14882
H13 H  0.74389 0.85850 1.14586
H14 H  0.67437 0.90864 1.20520
C15 C  0.67818 0.86488 0.92243
C16 C  0.84781 0.84907 0.88331
H17 H  0.94199 0.86364 0.92206
C18 C  0.88296 0.81448 0.78918
H19 H  1.00123 0.80281 0.76547
C20 C  0.74773 0.79488 0.72585
C21 C  0.58068 0.81122 0.76656
H22 H  0.48614 0.79805 0.72557
C23 C  0.53996 0.84561 0.86350
C24 C  0.35249 0.86114 0.90880
H25 H  0.30798 0.87921 0.84133
H26 H  0.28245 0.83165 0.92542
C27 C  0.47733 0.92632 1.01616
H28 H  0.48038 0.94422 0.93689
H29 H  0.45603 0.94979 1.08528
C30 C  0.31486 0.77625 1.49008
H31 H  0.33828 0.79814 1.55793
H32 H  0.40273 0.75065 1.47877
H33 H  0.20090 0.76140 1.51202
C34 C  0.79040 0.75638 0.61979
H35 H  0.68634 0.74896 0.58193
H36 H  0.83285 0.72655 0.65547
H37 H  0.87904 0.76939 0.55531
O38 O  1.00664 0.44686 1.39499
O39 O  0.82338 0.51053 1.44588
O40 O  1.02117 0.37329 0.96973
O41 O  0.88370 0.40812 0.82857
O42 O  0.52938 0.58714 1.11799
O43 O  0.62489 0.57168 0.91961
N44 N  0.92898 0.40610 0.93449
N45 N  0.61464 0.56279 1.03404
C46 C  0.85321 0.48023 1.23519
C47 C  0.91346 0.44314 1.14843
C48 C  0.86836 0.44557 1.02582
C49 C  0.76936 0.48393 0.98464
C50 C  0.71503 0.52031 1.07375
C51 C  0.75244 0.51918 1.19836
C52 C  0.90077 0.47839 1.36733
H53 H  0.85225 0.50711 1.53585
H54 H  0.98456 0.41607 1.17191
H55 H  0.73530 0.48486 0.89880
H56 H  0.71298 0.54492 1.25814
data_67_E-872.983_____d_____1.45
#  no.  67             rank   67 energy -872.983     density         1.45
_symmetry_cell_setting        triclinic
_symmetry_space_group_name_H-M  'P -1'
_symmetry_Int_Tables_number  2
loop_
_symmetry_equiv_pos_site_id
_symmetry_equiv_pos_as_xyz
1 x,y,z
2 -x,-y,-z
_cell_length_a      11.991
_cell_length_b      12.896
_cell_length_c      12.997
_cell_angle_alpha   100.92999
_cell_angle_beta    57.455
_cell_angle_gamma   137.876
_cell_volume        1055.5651
loop_
_atom_site_label
_atom_site_type_symbol
_atom_site_fract_x
_atom_site_fract_y
_atom_site_fract_z
N1 N  0.46244 1.08469 0.59485
N2 N  0.77377 1.36948 0.55261
C3 C  0.65824 1.33719 0.69100
C4 C  0.75057 1.46657 0.73414
H5 H  0.88953 1.57640 0.67148
C6 C  0.64596 1.44020 0.86586
H7 H  0.71054 1.53322 0.89310
C8 C  0.44857 1.28209 0.95974
C9 C  0.35793 1.15577 0.91518
H10 H  0.21845 1.04631 0.97788
C11 C  0.45569 1.17544 0.78325
C12 C  0.35098 1.03466 0.73772
H13 H  0.21382 0.97601 0.77935
H14 H  0.33554 0.95876 0.76598
C15 C  0.42482 1.14551 0.55199
C16 C  0.24152 1.03226 0.56624
H17 H  0.14284 0.91568 0.60477
C18 C  0.20229 1.08344 0.52355
H19 H  0.07133 1.00321 0.53750
C20 C  0.35066 1.25368 0.45963
C21 C  0.53118 1.36332 0.44678
H22 H  0.63385 1.48011 0.40456
C23 C  0.57434 1.31574 0.49121
C24 C  0.77252 1.44161 0.47950
H25 H  0.88902 1.49932 0.38835
H26 H  0.78860 1.52178 0.51343
C27 C  0.68451 1.21465 0.53242
H28 H  0.75713 1.23708 0.43983
H29 H  0.70536 1.17492 0.56676
C30 C  0.33261 1.24725 1.10473
H31 H  0.30409 1.17048 1.14840
H32 H  0.20372 1.20014 1.13948
H33 H  0.41634 1.34942 1.11897
C34 C  0.30396 1.30822 0.41162
H35 H  0.42441 1.42633 0.36415
H36 H  0.18888 1.28007 0.48570
H37 H  0.26899 1.25239 0.35490
O38 O  1.15662 1.63673 0.79570
O39 O  1.32370 1.66502 0.85023
O40 O  0.73071 1.68458 1.08627
O41 O  0.74132 1.76523 1.24467
O42 O  1.34470 1.85546 1.20406
O43 O  1.26057 1.96825 1.27333
N44 N  0.79524 1.73109 1.15099
N45 N  1.26446 1.88481 1.21342
C46 C  1.14693 1.71494 0.97662
C47 C  1.00554 1.70280 1.01007
C48 C  0.94706 1.74633 1.11377
C49 C  1.02682 1.80527 1.18381
C50 C  1.16937 1.81767 1.14545
C51 C  1.22966 1.77217 1.04480
C52 C  1.21237 1.66932 0.86515
H53 H  1.35837 1.62703 0.77767
H54 H  0.94779 1.66464 0.96331
H55 H  0.98177 1.83264 1.25838
H56 H  1.32881 1.78205 1.02034
data_68_E-872.870_____d_____1.42
#  no.  68             rank   68 energy -872.870     density         1.42
_symmetry_cell_setting        triclinic
_symmetry_space_group_name_H-M  'P -1'
_symmetry_Int_Tables_number  2
loop_
_symmetry_equiv_pos_site_id
_symmetry_equiv_pos_as_xyz
1 x,y,z
2 -x,-y,-z
_cell_length_a      9.786
_cell_length_b      20.674
_cell_length_c      10.4869995
_cell_angle_alpha   141.087
_cell_angle_beta    100.047
_cell_angle_gamma   102.3
_cell_volume        1083.7372
loop_
_atom_site_label
_atom_site_type_symbol
_atom_site_fract_x
_atom_site_fract_y
_atom_site_fract_z
N1 N  1.65913 1.24496 1.43543
N2 N  1.68779 1.43844 1.79252
C3 C  1.50740 1.37188 1.66399
C4 C  1.43598 1.43771 1.76967
H5 H  1.50716 1.52686 1.92607
C6 C  1.26402 1.37721 1.65366
H7 H  1.21707 1.42536 1.72674
C8 C  1.15742 1.24817 1.43252
C9 C  1.23008 1.18450 1.32837
H10 H  1.15869 1.09547 1.17121
C11 C  1.40293 1.24082 1.43643
C12 C  1.47824 1.16836 1.31601
H13 H  1.42058 1.11180 1.15017
H14 H  1.45990 1.11945 1.31268
C15 C  1.69119 1.28425 1.36907
C16 C  1.67388 1.20162 1.14786
H17 H  1.64031 1.11977 1.04272
C18 C  1.70788 1.23565 1.08106
H19 H  1.69069 1.17596 0.92342
C20 C  1.76700 1.35770 1.23921
C21 C  1.78305 1.43777 1.45756
H22 H  1.82173 1.52115 1.56746
C23 C  1.74661 1.40556 1.52917
C24 C  1.75990 1.49569 1.76824
H25 H  1.87580 1.56290 1.90009
H26 H  1.70051 1.53014 1.78019
C27 C  1.73765 1.35346 1.69850
H28 H  1.85743 1.39793 1.77816
H29 H  1.70833 1.32569 1.73779
C30 C  0.96946 1.17845 1.30478
H31 H  0.93030 1.12352 1.28638
H32 H  0.91866 1.13066 1.14694
H33 H  0.93918 1.23694 1.39985
C34 C  1.80559 1.39412 1.16121
H35 H  1.85313 1.48152 1.29371
H36 H  1.70364 1.34712 1.02375
H37 H  1.88418 1.37652 1.11685
O38 O  1.85578 1.22680 1.71236
O39 O  1.61346 1.04097 1.41386
O40 O  2.36587 1.23694 1.75710
O41 O  2.35042 1.06665 1.46844
O42 O  1.59407 0.66519 0.76904
O43 O  1.80074 0.67882 0.72602
N44 N  2.28682 1.12377 1.56153
N45 N  1.73748 0.72414 0.84255
C46 C  1.85469 1.04588 1.41365
C47 C  2.02845 1.11469 1.53689
C48 C  2.10335 1.05192 1.43055
C49 C  2.01274 0.92382 1.20406
C50 C  1.84029 0.85980 1.08706
C51 C  1.75893 0.91719 1.18703
C52 C  1.77170 1.11164 1.52446
H53 H  1.56195 1.08794 1.49831
H54 H  2.09678 1.20401 1.69320
H55 H  2.06668 0.88005 1.13248
H56 H  1.63912 0.87042 1.10176
data_69_E-872.747_____d_____1.40
#  no.  69             rank   69 energy -872.747     density         1.40
_symmetry_cell_setting        triclinic
_symmetry_space_group_name_H-M  'P -1'
_symmetry_Int_Tables_number  2
loop_
_symmetry_equiv_pos_site_id
_symmetry_equiv_pos_as_xyz
1 x,y,z
2 -x,-y,-z
_cell_length_a      12.789
_cell_length_b      11.11
_cell_length_c      16.176
_cell_angle_alpha   39.832005
_cell_angle_beta    109.364006
_cell_angle_gamma   128.694
_cell_volume        1097.1794
loop_
_atom_site_label
_atom_site_type_symbol
_atom_site_fract_x
_atom_site_fract_y
_atom_site_fract_z
N1 N  1.71349 1.31768 1.16847
N2 N  1.68353 0.97387 1.28282
C3 C  1.64238 0.86215 1.41109
C4 C  1.62156 0.65053 1.52793
H5 H  1.63588 0.58166 1.52223
C6 C  1.58059 0.53697 1.65254
H7 H  1.57162 0.39428 1.73219
C8 C  1.55309 0.62577 1.66506
C9 C  1.57651 0.83762 1.54824
H10 H  1.56312 0.90705 1.55411
C11 C  1.61888 0.96095 1.41965
C12 C  1.64501 1.19396 1.29371
H13 H  1.70216 1.29558 1.30033
H14 H  1.55688 1.16724 1.28799
C15 C  1.86313 1.44117 1.14626
C16 C  1.94690 1.65862 1.09277
H17 H  1.90377 1.72244 1.07203
C18 C  2.08847 1.78474 1.06608
H19 H  2.14511 1.93289 1.03237
C20 C  2.15436 1.70058 1.08824
C21 C  2.06874 1.48437 1.14134
H22 H  2.11122 1.42241 1.15844
C23 C  1.92444 1.34960 1.17201
C24 C  1.83354 1.10718 1.23555
H25 H  1.85056 1.12580 1.17174
H26 H  1.86106 1.01489 1.31235
C27 C  1.65129 1.14047 1.17975
H28 H  1.68510 1.22110 1.09390
H29 H  1.55133 1.05255 1.20095
C30 C  1.50305 0.50234 1.79942
H31 H  1.41335 0.46318 1.80925
H32 H  1.56938 0.60535 1.80456
H33 H  1.49449 0.35897 1.87063
C34 C  2.31350 1.84598 1.05658
H35 H  2.34208 1.77120 1.07001
H36 H  2.34241 1.85513 1.11548
H37 H  2.35615 2.00325 0.96431
O38 O  1.26474 1.39573 1.59753
O39 O  1.11693 1.22886 1.75390
O40 O  1.35264 2.09946 1.12464
O41 O  1.27482 2.26930 1.07252
O42 O  0.95544 1.63510 1.62441
O43 O  1.06531 2.00670 1.42989
N44 N  1.28970 2.11592 1.15430
N45 N  1.03569 1.81250 1.51047
C46 C  1.17809 1.58865 1.52845
C47 C  1.23917 1.75800 1.39269
C48 C  1.22757 1.93901 1.29777
C49 C  1.16072 1.96240 1.33197
C50 C  1.10372 1.79194 1.46821
C51 C  1.10909 1.60405 1.56734
C52 C  1.18982 1.39313 1.63209
H53 H  1.12214 1.09394 1.82108
H54 H  1.28834 1.75128 1.36387
H55 H  1.15066 2.08790 1.26440
H56 H  1.06859 1.48836 1.66108
data_70_E-872.558_____d_____1.43
#  no.  70             rank   70 energy -872.558     density         1.43
_symmetry_cell_setting        triclinic
_symmetry_space_group_name_H-M  'P -1'
_symmetry_Int_Tables_number  2
loop_
_symmetry_equiv_pos_site_id
_symmetry_equiv_pos_as_xyz
1 x,y,z
2 -x,-y,-z
_cell_length_a      11.083
_cell_length_b      19.666
_cell_length_c      10.752
_cell_angle_alpha   122.789
_cell_angle_beta    103.945
_cell_angle_gamma   36.391
_cell_volume        1075.8633
loop_
_atom_site_label
_atom_site_type_symbol
_atom_site_fract_x
_atom_site_fract_y
_atom_site_fract_z
N1 N  0.27405 0.95512 1.00630
N2 N  0.63848 0.80956 0.89486
C3 C  0.71410 0.68671 0.77887
C4 C  0.93469 0.55383 0.67944
H5 H  1.03500 0.54473 0.68970
C6 C  1.01277 0.43414 0.56578
H7 H  1.16821 0.34195 0.50184
C8 C  0.87137 0.44413 0.54281
C9 C  0.65394 0.57613 0.64411
H10 H  0.55420 0.58481 0.63445
C11 C  0.56625 0.70045 0.76179
C12 C  0.32759 0.84306 0.87189
H13 H  0.28346 0.83079 0.91430
H14 H  0.24226 0.87567 0.81055
C15 C  0.32718 0.94086 1.13460
C16 C  0.18246 0.99233 1.23998
H17 H  0.05019 1.03594 1.22528
C18 C  0.22184 0.98552 1.36541
H19 H  0.12263 1.01814 1.43520
C20 C  0.40827 0.92978 1.39456
C21 C  0.54908 0.87949 1.28814
H22 H  0.67833 0.83983 1.30476
C23 C  0.51623 0.88230 1.15780
C24 C  0.68083 0.82032 1.03964
H25 H  0.68224 0.87754 1.09291
H26 H  0.82528 0.72501 1.00646
C27 C  0.40044 0.94173 0.94504
H28 H  0.35122 1.02256 1.02749
H29 H  0.37126 0.94446 0.85506
C30 C  0.94892 0.31701 0.41598
H31 H  0.87597 0.33367 0.34310
H32 H  0.91534 0.30311 0.46600
H33 H  1.10581 0.23259 0.35759
C34 C  0.44829 0.92420 1.53679
H35 H  0.57428 0.89111 1.54502
H36 H  0.47513 0.85939 1.52118
H37 H  0.32048 1.01860 1.63368
O38 O  0.91835 0.40847 0.78621
O39 O  0.77936 0.59065 1.03115
O40 O  0.94391 0.13855 0.74926
O41 O  0.78347 0.21305 0.96037
O42 O  0.41281 0.75238 1.49515
O43 O  0.31592 0.68417 1.45823
N44 N  0.83509 0.22394 0.89284
N45 N  0.42171 0.67429 1.41099
C46 C  0.75913 0.47548 1.01070
C47 C  0.82551 0.35946 0.91705
C48 C  0.76243 0.34740 0.99044
C49 C  0.63163 0.44757 1.15235
C50 C  0.56689 0.56215 1.23976
C51 C  0.62934 0.57789 1.17374
C52 C  0.82454 0.49067 0.93399
H53 H  0.83368 0.59461 0.97664
H54 H  0.91403 0.28803 0.80366
H55 H  0.59143 0.43682 1.20377
H56 H  0.58203 0.65846 1.23728
data_71_E-872.488_____d_____1.45
#  no.  71             rank   71 energy -872.488     density         1.45
_symmetry_cell_setting        triclinic
_symmetry_space_group_name_H-M  'P -1'
_symmetry_Int_Tables_number  2
loop_
_symmetry_equiv_pos_site_id
_symmetry_equiv_pos_as_xyz
1 x,y,z
2 -x,-y,-z
_cell_length_a      10.077
_cell_length_b      20.215
_cell_length_c      11.299
_cell_angle_alpha   30.826
_cell_angle_beta    67.578
_cell_angle_gamma   77.7
_cell_volume        1057.9523
loop_
_atom_site_label
_atom_site_type_symbol
_atom_site_fract_x
_atom_site_fract_y
_atom_site_fract_z
N1 N  0.67210 1.02915 2.14119
N2 N  0.68806 1.14589 1.76764
C3 C  0.84154 1.20650 1.64586
C4 C  0.91822 1.30262 1.39601
H5 H  0.86815 1.32863 1.30618
C6 C  1.06555 1.36174 1.27389
H7 H  1.11523 1.43176 1.09766
C8 C  1.14316 1.32273 1.40018
C9 C  1.06495 1.22898 1.64652
H10 H  1.11492 1.20381 1.73550
C11 C  0.91578 1.16664 1.77883
C12 C  0.83310 1.06534 2.04793
H13 H  0.85427 1.09887 2.06816
H14 H  0.86878 0.98615 2.15033
C15 C  0.60389 1.12736 2.06503
C16 C  0.57876 1.12465 2.19807
H17 H  0.60768 1.05789 2.33760
C18 C  0.51067 1.21217 2.13859
H19 H  0.49765 1.21148 2.22848
C20 C  0.45946 1.30564 1.94418
C21 C  0.48583 1.30612 1.81530
H22 H  0.45308 1.36976 1.68051
C23 C  0.55712 1.22031 1.86770
C24 C  0.58906 1.22788 1.71380
H25 H  0.49728 1.20307 1.74074
H26 H  0.63539 1.31863 1.53891
C27 C  0.64325 1.01859 2.04024
H28 H  0.53932 0.98251 2.11881
H29 H  0.69519 0.95788 2.08224
C30 C  1.30531 1.38122 1.27597
H31 H  1.35794 1.31231 1.35983
H32 H  1.31918 1.42214 1.28514
H33 H  1.34254 1.44698 1.10268
C34 C  0.38231 1.40225 1.88193
H35 H  0.34719 1.45382 1.75566
H36 H  0.45099 1.46064 1.82006
H37 H  0.30026 1.35303 2.03104
O38 O  1.39634 1.89250 0.46809
O39 O  1.31349 1.67559 0.79105
O40 O  1.06728 2.11536 0.44744
O41 O  0.86355 2.00156 0.76565
O42 O  0.85757 1.42983 1.50070
O43 O  0.76748 1.51820 1.54189
N44 N  0.97799 2.01054 0.65915
N45 N  0.84930 1.52434 1.41963
C46 C  1.16674 1.77884 0.79987
C47 C  1.13780 1.89566 0.67289
C48 C  1.01044 1.88747 0.79366
C49 C  0.91219 1.76783 1.03770
C50 C  0.94704 1.65439 1.15742
C51 C  1.07071 1.65675 1.04404
C52 C  1.30333 1.78546 0.67367
H53 H  1.40386 1.68411 0.69663
H54 H  1.20363 1.98107 0.50435
H55 H  0.82123 1.76311 1.11975
H56 H  1.09210 1.57649 1.13159
data_72_E-872.220_____d_____1.42
#  no.  72             rank   72 energy -872.220     density         1.42
_symmetry_cell_setting        triclinic
_symmetry_space_group_name_H-M  'P -1'
_symmetry_Int_Tables_number  2
loop_
_symmetry_equiv_pos_site_id
_symmetry_equiv_pos_as_xyz
1 x,y,z
2 -x,-y,-z
_cell_length_a      16.618
_cell_length_b      11.069
_cell_length_c      20.044
_cell_angle_alpha   32.395996
_cell_angle_beta    121.03999
_cell_angle_gamma   142.085
_cell_volume        1079.5873
loop_
_atom_site_label
_atom_site_type_symbol
_atom_site_fract_x
_atom_site_fract_y
_atom_site_fract_z
N1 N  1.05548 1.01471 0.93607
N2 N  1.07441 0.79278 0.95305
C3 C  1.21845 0.99244 0.94425
C4 C  1.30200 1.00572 0.93450
H5 H  1.26373 0.88463 0.93249
C6 C  1.43953 1.19050 0.92753
H7 H  1.49781 1.20650 0.91574
C8 C  1.49583 1.35600 0.93617
C9 C  1.41272 1.34532 0.94343
H10 H  1.45161 1.46867 0.94440
C11 C  1.27358 1.16492 0.94975
C12 C  1.18617 1.16182 0.95614
H13 H  1.24904 1.39968 0.88586
H14 H  1.15484 1.02547 1.04575
C15 C  1.09431 1.27153 0.78938
C16 C  1.11923 1.52737 0.70817
H17 H  1.11073 1.52966 0.75088
C18 C  1.15133 1.76719 0.57095
H19 H  1.17249 1.95005 0.51471
C20 C  1.15553 1.75469 0.50861
C21 C  1.13036 1.49812 0.59160
H22 H  1.13394 1.48643 0.55103
C23 C  1.10019 1.25463 0.73059
C24 C  1.07880 0.98430 0.81687
H25 H  0.99006 0.82075 0.82923
H26 H  1.15969 1.10500 0.76547
C27 C  0.98569 0.70563 1.01213
H28 H  0.89268 0.58695 1.01134
H29 H  0.96720 0.54590 1.10773
C30 C  1.64298 1.54872 0.93435
H31 H  1.63003 1.44128 1.01951
H32 H  1.70527 1.79171 0.85591
H33 H  1.68790 1.53636 0.92633
C34 C  1.19068 2.02488 0.35469
H35 H  1.18115 1.96838 0.33069
H36 H  1.28973 2.25666 0.29768
H37 H  1.12334 2.01983 0.33885
O38 O  1.63111 1.13913 0.55506
O39 O  1.44743 1.04838 0.52806
O40 O  1.94601 1.60337 0.66704
O41 O  1.88911 1.64522 0.71764
O42 O  1.32595 1.13306 0.65243
O43 O  1.41216 1.12890 0.77896
N44 N  1.86610 1.56808 0.68515
N45 N  1.41080 1.16216 0.70303
C46 C  1.58410 1.21512 0.60448
C47 C  1.70818 1.34573 0.62456
C48 C  1.73406 1.42449 0.66610
C49 C  1.64003 1.37112 0.69185
C50 C  1.51700 1.23543 0.67264
C51 C  1.48742 1.16005 0.62800
C52 C  1.55402 1.12761 0.56032
H53 H  1.43349 1.00499 0.49294
H54 H  1.77581 1.38302 0.60984
H55 H  1.66054 1.43369 0.71850
H56 H  1.40124 1.06624 0.61551
data_73_E-871.941_____d_____1.44
#  no.  73             rank   73 energy -871.941     density         1.44
_symmetry_cell_setting        monoclinic
_symmetry_space_group_name_H-M  'P 21/c'
_symmetry_Int_Tables_number  14
loop_
_symmetry_equiv_pos_site_id
_symmetry_equiv_pos_as_xyz
1 x,y,z
2 -x,1/2+y,1/2-z
3 -x,-y,-z
4 x,1/2-y,1/2+z
_cell_length_a      6.048
_cell_length_b      18.794
_cell_length_c      19.286
_cell_angle_alpha   90.0
_cell_angle_beta    102.838
_cell_angle_gamma   90.0
_cell_volume        2137.3655
loop_
_atom_site_label
_atom_site_type_symbol
_atom_site_fract_x
_atom_site_fract_y
_atom_site_fract_z
N1 N  1.98180 0.26834 0.87747
N2 N  2.25936 0.35393 0.85404
C3 C  2.12056 0.41091 0.87072
C4 C  2.18000 0.48019 0.86032
H5 H  2.31157 0.48951 0.84158
C6 C  2.05300 0.53612 0.87644
H7 H  2.09298 0.58380 0.86637
C8 C  1.86754 0.52484 0.90643
C9 C  1.80870 0.45586 0.91527
H10 H  1.67618 0.44664 0.93353
C11 C  1.92977 0.39731 0.89944
C12 C  1.85915 0.32241 0.90908
H13 H  1.69983 0.31795 0.88862
H14 H  1.88201 0.31285 0.95906
C15 C  1.89143 0.26210 0.80176
C16 C  1.69635 0.22305 0.77788
H17 H  1.62469 0.20115 0.81212
C18 C  1.60920 0.21379 0.70724
H19 H  1.46964 0.18812 0.69138
C20 C  1.71956 0.24192 0.65627
C21 C  1.91280 0.28042 0.68145
H22 H  1.98985 0.30065 0.64767
C23 C  2.00357 0.29198 0.75277
C24 C  2.21269 0.33726 0.77809
H25 H  2.34072 0.31361 0.76673
H26 H  2.19142 0.38152 0.75254
C27 C  2.21999 0.28918 0.89143
H28 H  2.30575 0.25102 0.87724
H29 H  2.27406 0.29642 0.94160
C30 C  1.72992 0.58453 0.92727
H31 H  1.73546 0.58216 0.97734
H32 H  1.57541 0.58051 0.90129
H33 H  1.79123 0.62928 0.91638
C34 C  1.61961 0.23040 0.57728
H35 H  1.72089 0.24931 0.55002
H36 H  1.47586 0.25423 0.56409
H37 H  1.59898 0.18038 0.56804
O38 O  0.86370 0.87637 1.19761
O39 O  0.62932 0.90822 1.09566
O40 O  1.60690 0.98954 1.25890
O41 O  1.68383 1.07746 1.19717
O42 O  0.81681 1.10913 0.96383
O43 O  1.07790 1.18122 1.01645
N44 N  1.55700 1.03198 1.21010
N45 N  0.97782 1.12456 1.01154
C46 C  0.97111 0.97043 1.13150
C47 C  1.18496 0.97487 1.17618
C48 C  1.32976 1.02776 1.16391
C49 C  1.26934 1.07758 1.11014
C50 C  1.05377 1.07166 1.06790
C51 C  0.90400 1.01890 1.07658
C52 C  0.81262 0.91411 1.14396
H53 H  0.52971 0.86781 1.10388
H54 H  1.23380 0.94210 1.21485
H55 H  1.37393 1.11386 1.10099
H56 H  0.75552 1.01607 1.04647
data_74_E-871.853_____d_____1.42
#  no.  74             rank   74 energy -871.853     density         1.42
_symmetry_cell_setting        monoclinic
_symmetry_space_group_name_H-M  'P 21/c'
_symmetry_Int_Tables_number  14
loop_
_symmetry_equiv_pos_site_id
_symmetry_equiv_pos_as_xyz
1 x,y,z
2 -x,1/2+y,1/2-z
3 -x,-y,-z
4 x,1/2-y,1/2+z
_cell_length_a      20.515
_cell_length_b      19.94
_cell_length_c      12.235
_cell_angle_alpha   90.0
_cell_angle_beta    25.579
_cell_angle_gamma   90.0
_cell_volume        2160.9175
loop_
_atom_site_label
_atom_site_type_symbol
_atom_site_fract_x
_atom_site_fract_y
_atom_site_fract_z
N1 N  1.56882 0.24600 1.03402
N2 N  1.31866 0.19972 1.44761
C3 C  1.37538 0.16953 1.46060
C4 C  1.28322 0.12701 1.65846
H5 H  1.18324 0.11767 1.78340
C6 C  1.33282 0.09780 1.67894
H7 H  1.26864 0.06651 1.81324
C8 C  1.47409 0.11234 1.50821
C9 C  1.56493 0.15367 1.31092
H10 H  1.66523 0.16256 1.18523
C11 C  1.52114 0.18418 1.27979
C12 C  1.62413 0.22862 1.05989
H13 H  1.72033 0.20683 0.90747
H14 H  1.63938 0.26943 1.07697
C15 C  1.59627 0.19232 0.91562
C16 C  1.73840 0.18551 0.65606
H17 H  1.81593 0.21644 0.56019
C18 C  1.76827 0.13719 0.53567
H19 H  1.86892 0.13186 0.35539
C20 C  1.65366 0.09392 0.67175
C21 C  1.51370 0.10180 0.92904
H22 H  1.43409 0.07248 1.02600
C23 C  1.48018 0.14951 1.05778
C24 C  1.32527 0.15468 1.34338
H25 H  1.25434 0.16883 1.39605
H26 H  1.29574 0.11081 1.41255
C27 C  1.40723 0.25927 1.28667
H28 H  1.37248 0.27698 1.27077
H29 H  1.39058 0.29270 1.36698
C30 C  1.53006 0.08349 1.52965
H31 H  1.55141 0.11913 1.54778
H32 H  1.62030 0.05803 1.38022
H33 H  1.45384 0.05472 1.67535
C34 C  1.68949 0.04039 0.53248
H35 H  1.59825 0.01783 0.64954
H36 H  1.75900 0.00846 0.45776
H37 H  1.73391 0.06119 0.40230
O38 O  0.91563 0.69815 3.25525
O39 O  1.00012 0.75398 2.98136
O40 O  0.72688 0.47101 3.48556
O41 O  0.75499 0.42229 3.28787
O42 O  1.06549 0.63769 2.53984
O43 O  1.06590 0.52958 2.53994
N44 N  0.77085 0.46970 3.32464
N45 N  1.03931 0.58376 2.62195
C46 C  0.93264 0.64124 3.06141
C47 C  0.86223 0.58463 3.20987
C48 C  0.84733 0.52919 3.16581
C49 C  0.90264 0.52697 2.97638
C50 C  0.97389 0.58408 2.83126
C51 C  0.98876 0.64144 2.87065
C52 C  0.95026 0.70128 3.10517
H53 H  1.00490 0.79457 3.02253
H54 H  0.82369 0.58338 3.34162
H55 H  0.88912 0.48815 2.94972
H56 H  1.03868 0.68034 2.76711
data_75_E-871.645_____d_____1.43
#  no.  75             rank   75 energy -871.645     density         1.43
_symmetry_cell_setting        monoclinic
_symmetry_space_group_name_H-M  'P 21/c'
_symmetry_Int_Tables_number  14
loop_
_symmetry_equiv_pos_site_id
_symmetry_equiv_pos_as_xyz
1 x,y,z
2 -x,1/2+y,1/2-z
3 -x,-y,-z
4 x,1/2-y,1/2+z
_cell_length_a      14.234
_cell_length_b      17.556
_cell_length_c      8.621
_cell_angle_alpha   90.0
_cell_angle_beta    92.163
_cell_angle_gamma   90.0
_cell_volume        2152.785
loop_
_atom_site_label
_atom_site_type_symbol
_atom_site_fract_x
_atom_site_fract_y
_atom_site_fract_z
N1 N  0.18164 0.37415 2.35681
N2 N  0.29484 0.42312 2.17628
C3 C  0.34460 0.35174 2.18645
C4 C  0.42896 0.34464 2.11463
H5 H  0.45375 0.38742 2.06008
C6 C  0.47805 0.27702 2.12025
H7 H  0.53823 0.27425 2.07413
C8 C  0.44253 0.21305 2.19225
C9 C  0.35964 0.22141 2.26507
H10 H  0.33532 0.17875 2.32048
C11 C  0.30741 0.28850 2.26411
C12 C  0.21736 0.29593 2.34652
H13 H  0.22648 0.27585 2.44960
H14 H  0.17033 0.26541 2.29342
C15 C  0.22968 0.41584 2.48075
C16 C  0.20296 0.40476 2.63116
H17 H  0.15330 0.36939 2.65006
C18 C  0.24398 0.44445 2.75081
H19 H  0.22647 0.43456 2.85550
C20 C  0.31300 0.49991 2.72419
C21 C  0.33816 0.50975 2.57385
H22 H  0.38567 0.54677 2.55306
C23 C  0.29920 0.46939 2.44998
C24 C  0.33182 0.48003 2.28645
H25 H  0.31484 0.53020 2.25132
H26 H  0.39921 0.47639 2.28869
C27 C  0.19581 0.41143 2.20826
H28 H  0.16466 0.45992 2.20799
H29 H  0.16736 0.38107 2.12670
C30 C  0.49224 0.13745 2.19573
H31 H  0.45297 0.09959 2.14580
H32 H  0.50591 0.12277 2.30146
H33 H  0.54992 0.14174 2.14193
C34 C  0.35757 0.54420 2.86011
H35 H  0.39900 0.58239 2.82180
H36 H  0.39265 0.50987 2.92696
H37 H  0.30907 0.56814 2.91718
O38 O  1.01336 0.39767 0.96205
O39 O  0.92937 0.45868 1.13730
O40 O  1.00762 0.12004 0.96442
O41 O  0.91172 0.06016 1.10718
O42 O  0.71274 0.31789 1.44534
O43 O  0.67383 0.20429 1.37296
N44 N  0.94542 0.11823 1.05780
N45 N  0.72442 0.26021 1.37020
C46 C  0.91501 0.32606 1.12009
C47 C  0.94865 0.25757 1.06389
C48 C  0.90915 0.19072 1.11460
C49 C  0.83604 0.18898 1.21600
C50 C  0.80402 0.25853 1.26657
C51 C  0.84230 0.32699 1.22286
C52 C  0.95630 0.39857 1.06658
H53 H  0.96135 0.50650 1.10339
H54 H  0.99849 0.25582 0.99169
H55 H  0.80980 0.14157 1.25349
H56 H  0.81870 0.37439 1.25982
data_76_E-871.632_____d_____1.42
#  no.  76             rank   76 energy -871.632     density         1.42
_symmetry_cell_setting        triclinic
_symmetry_space_group_name_H-M  'P -1'
_symmetry_Int_Tables_number  2
loop_
_symmetry_equiv_pos_site_id
_symmetry_equiv_pos_as_xyz
1 x,y,z
2 -x,-y,-z
_cell_length_a      8.456
_cell_length_b      14.669
_cell_length_c      11.759
_cell_angle_alpha   124.754
_cell_angle_beta    67.252
_cell_angle_gamma   112.619
_cell_volume        1078.9229
loop_
_atom_site_label
_atom_site_type_symbol
_atom_site_fract_x
_atom_site_fract_y
_atom_site_fract_z
N1 N  0.82980 0.13859 2.05015
N2 N  0.75815 0.29308 2.06849
C3 C  0.86730 0.26730 1.92903
C4 C  0.89766 0.33806 1.87771
H5 H  0.84706 0.40391 1.93587
C6 C  0.99963 0.31547 1.74421
H7 H  1.02409 0.36812 1.71275
C8 C  1.06869 0.21860 1.65485
C9 C  1.03984 0.15041 1.70821
H10 H  1.09159 0.08508 1.65030
C11 C  0.93899 0.16953 1.84260
C12 C  0.91162 0.09374 1.89830
H13 H  1.02323 0.08011 1.88094
H14 H  0.83852 0.02199 1.84633
C15 C  0.95702 0.22093 2.13625
C16 C  1.06606 0.18283 2.15482
H17 H  1.05533 0.10250 2.10966
C18 C  1.18371 0.25691 2.23848
H19 H  1.26222 0.22922 2.24721
C20 C  1.19400 0.37480 2.31241
C21 C  1.08427 0.41026 2.29209
H22 H  1.09003 0.49032 2.34041
C23 C  0.96558 0.33746 2.20579
C24 C  0.85168 0.38072 2.18209
H25 H  0.76954 0.41569 2.26928
H26 H  0.92566 0.43810 2.15690
C27 C  0.69141 0.19123 2.08230
H28 H  0.62569 0.21101 2.17763
H29 H  0.61297 0.13702 2.01952
C30 C  1.17495 0.18873 1.50651
H31 H  1.11762 0.11669 1.43988
H32 H  1.28983 0.18451 1.49805
H33 H  1.18540 0.24625 1.48678
C34 C  1.32612 0.45633 2.40659
H35 H  1.30978 0.53238 2.45515
H36 H  1.44326 0.45281 2.34902
H37 H  1.30855 0.43500 2.47477
O38 O  1.62805 0.92901 1.07105
O39 O  1.47510 1.03680 1.28391
O40 O  1.74322 0.59496 0.99508
O41 O  1.61839 0.54153 1.15132
O42 O  1.19345 0.90411 1.62292
O43 O  1.16354 0.72720 1.54895
N44 N  1.64569 0.60500 1.10791
N45 N  1.22930 0.81138 1.53559
C46 C  1.50638 0.86627 1.23824
C47 C  1.58961 0.77547 1.15206
C48 C  1.55600 0.69988 1.19718
C49 C  1.43991 0.70904 1.32278
C50 C  1.35831 0.79964 1.40359
C51 C  1.39002 0.87929 1.36557
C52 C  1.54025 0.94825 1.19141
H53 H  1.50621 1.09307 1.25165
H54 H  1.66960 0.76457 1.06296
H55 H  1.41952 0.65665 1.35513
H56 H  1.33157 0.94131 1.42373
data_77_E-871.602_____d_____1.42
#  no.  77             rank   77 energy -871.602     density         1.42
_symmetry_cell_setting        orthorhombic
_symmetry_space_group_name_H-M  'P 21 21 21'
_symmetry_Int_Tables_number  19
loop_
_symmetry_equiv_pos_site_id
_symmetry_equiv_pos_as_xyz
1 x,y,z
2 1/2-x,-y,1/2+z
3 -x,1/2+y,1/2-z
4 1/2+x,1/2-y,-z
_cell_length_a      21.504
_cell_length_b      17.623
_cell_length_c      5.717
_cell_angle_alpha   90.0
_cell_angle_beta    90.0
_cell_angle_gamma   90.0
_cell_volume        2166.5427
loop_
_atom_site_label
_atom_site_type_symbol
_atom_site_fract_x
_atom_site_fract_y
_atom_site_fract_z
N1 N  0.43181 1.10576 1.64263
N2 N  0.51929 1.15168 1.41098
C3 C  0.56138 1.11766 1.57660
C4 C  0.62427 1.13049 1.55378
H5 H  0.63910 1.16235 1.42943
C6 C  0.66601 1.09822 1.70709
H7 H  0.70937 1.11014 1.69282
C8 C  0.64657 1.04930 1.88269
C9 C  0.58403 1.03821 1.90533
H10 H  0.56927 1.00679 2.03077
C11 C  0.53973 1.06977 1.75660
C12 C  0.47153 1.05709 1.78796
H13 H  0.46122 1.06523 1.94945
H14 H  0.46229 1.00512 1.75147
C15 C  0.42538 1.18058 1.74345
C16 C  0.38375 1.19118 1.92394
H17 H  0.36019 1.14854 1.97898
C18 C  0.37466 1.26093 2.01911
H19 H  0.34678 1.26704 2.14918
C20 C  0.40605 1.32499 1.93121
C21 C  0.44707 1.31284 1.75206
H22 H  0.46942 1.35557 1.69068
C23 C  0.45829 1.24255 1.65430
C24 C  0.50587 1.23131 1.46259
H25 H  0.49182 1.25665 1.32381
H26 H  0.54411 1.25478 1.51086
C27 C  0.46012 1.11094 1.41125
H28 H  0.43173 1.13636 1.30810
H29 H  0.46679 1.06066 1.35187
C30 C  0.69088 1.01071 2.04778
H31 H  0.68704 0.95667 2.03234
H32 H  0.68139 1.02528 2.20561
H33 H  0.73272 1.02562 2.01071
C34 C  0.39476 1.40282 2.03954
H35 H  0.41683 1.44069 1.95199
H36 H  0.40927 1.40285 2.19848
H37 H  0.35107 1.41386 2.03651
O38 O  0.23066 1.93834 0.62894
O39 O  0.32195 1.99454 0.69910
O40 O  0.18379 1.70484 1.05080
O41 O  0.24337 1.66736 1.32915
O42 O  0.45002 1.90720 1.33785
O43 O  0.40867 1.83468 1.59863
N44 N  0.22923 1.71178 1.17658
N45 N  0.40927 1.86485 1.40694
C46 C  0.29441 1.88961 0.92803
C47 C  0.25548 1.82783 0.96320
C48 C  0.26952 1.77779 1.14112
C49 C  0.31979 1.78745 1.28946
C50 C  0.35650 1.85037 1.24987
C51 C  0.34562 1.90121 1.07138
C52 C  0.28001 1.94421 0.73824
H53 H  0.31221 2.02870 0.56350
H54 H  0.21952 1.81919 0.86680
H55 H  0.33005 1.75113 1.41158
H56 H  0.37187 1.94435 1.04796
data_78_E-871.511_____d_____1.42
#  no.  78             rank   78 energy -871.511     density         1.42
_symmetry_cell_setting        monoclinic
_symmetry_space_group_name_H-M  'P 21/c'
_symmetry_Int_Tables_number  14
loop_
_symmetry_equiv_pos_site_id
_symmetry_equiv_pos_as_xyz
1 x,y,z
2 -x,1/2+y,1/2-z
3 -x,-y,-z
4 x,1/2-y,1/2+z
_cell_length_a      26.212
_cell_length_b      16.856
_cell_length_c      16.418
_cell_angle_alpha   90.0
_cell_angle_beta    17.328001
_cell_angle_gamma   90.0
_cell_volume        2160.5286
loop_
_atom_site_label
_atom_site_type_symbol
_atom_site_fract_x
_atom_site_fract_y
_atom_site_fract_z
N1 N  1.59748 1.31477 1.32594
N2 N  1.48537 1.25744 1.62232
C3 C  1.62735 1.20287 1.40726
C4 C  1.63050 1.14372 1.46032
H5 H  1.53761 1.13926 1.63996
C6 C  1.76506 1.09099 1.25903
H7 H  1.76149 1.04858 1.30338
C8 C  1.90494 1.09765 0.99414
C9 C  1.89846 1.15575 0.94616
H10 H  1.99083 1.15975 0.76700
C11 C  1.76524 1.21027 1.14218
C12 C  1.76137 1.27265 1.08343
H13 H  1.78783 1.24835 0.99171
H14 H  1.84927 1.31090 0.96084
C15 C  1.47424 1.26880 1.46803
C16 C  1.48372 1.26863 1.36972
H17 H  1.57237 1.29882 1.20859
C18 C  1.36744 1.22840 1.50132
H19 H  1.37853 1.22701 1.42613
C20 C  1.23042 1.18770 1.74709
C21 C  1.22409 1.18886 1.84003
H22 H  1.13267 1.16094 2.00591
C23 C  1.34189 1.22787 1.70871
C24 C  1.33371 1.22495 1.81317
H25 H  1.23312 1.25260 1.98440
H26 H  1.32294 1.17045 1.84598
C27 C  1.53349 1.32972 1.50554
H28 H  1.43535 1.36383 1.65157
H29 H  1.62016 1.35689 1.40410
C30 C  2.05719 1.04316 0.76636
H31 H  2.15866 1.07343 0.62288
H32 H  2.07013 1.01595 0.69564
H33 H  2.03992 1.00507 0.83547
C34 C  1.10064 1.14346 1.89244
H35 H  1.01091 1.12283 2.06307
H36 H  1.15671 1.10043 1.77937
H37 H  1.05278 1.17927 1.92605
O38 O  1.31363 1.06283 2.22893
O39 O  1.53915 1.00071 1.83077
O40 O  0.87895 1.16623 2.70656
O41 O  0.88799 1.13759 2.56544
O42 O  1.53951 0.93620 1.54385
O43 O  1.30058 0.94139 1.84240
N44 N  0.94359 1.13345 2.54942
N45 N  1.39101 0.95696 1.76290
C46 C  1.31600 1.03899 2.08406
C47 C  1.16750 1.08280 2.29860
C48 C  1.09860 1.08622 2.32630
C49 C  1.16860 1.04639 2.15380
C50 C  1.31452 1.00261 1.94648
C51 C  1.39132 0.99862 1.90490
C52 C  1.39175 1.03434 2.05131
H53 H  1.59063 1.00136 1.80832
H54 H  1.11275 1.11066 2.42603
H55 H  1.12112 1.05034 2.17155
H56 H  1.49254 0.96780 1.75932
data_79_E-871.480_____d_____1.43
#  no.  79             rank   79 energy -871.480     density         1.43
_symmetry_cell_setting        triclinic
_symmetry_space_group_name_H-M  'P -1'
_symmetry_Int_Tables_number  2
loop_
_symmetry_equiv_pos_site_id
_symmetry_equiv_pos_as_xyz
1 x,y,z
2 -x,-y,-z
_cell_length_a      11.293
_cell_length_b      8.704
_cell_length_c      13.704
_cell_angle_alpha   68.01
_cell_angle_beta    94.432
_cell_angle_gamma   63.769997
_cell_volume        1071.6255
loop_
_atom_site_label
_atom_site_type_symbol
_atom_site_fract_x
_atom_site_fract_y
_atom_site_fract_z
N1 N  1.19405 1.28212 1.22070
N2 N  0.98270 1.28028 1.24402
C3 C  0.95465 1.41416 1.28884
C4 C  0.84467 1.46200 1.33158
H5 H  0.78912 1.40439 1.33178
C6 C  0.81363 1.59118 1.37399
H7 H  0.73962 1.61702 1.40687
C8 C  0.88787 1.68350 1.37085
C9 C  0.99792 1.63206 1.32992
H10 H  1.05393 1.68875 1.33053
C11 C  1.03463 1.50142 1.28676
C12 C  1.15675 1.44679 1.24366
H13 H  1.23451 1.41760 1.29620
H14 H  1.13779 1.55555 1.17685
C15 C  1.27201 1.10181 1.32030
C16 C  1.41096 1.02835 1.36244
H17 H  1.45254 1.09910 1.32484
C18 C  1.48934 0.85644 1.45380
H19 H  1.58520 0.80969 1.48397
C20 C  1.43189 0.74512 1.50625
C21 C  1.29380 0.82142 1.46270
H22 H  1.25210 0.74889 1.49765
C23 C  1.21065 0.99720 1.37126
C24 C  1.05733 1.07936 1.32854
H25 H  1.04328 1.00084 1.30065
H26 H  1.01889 1.07300 1.38913
C27 C  1.06663 1.30158 1.16966
H28 H  1.08960 1.20567 1.14450
H29 H  1.01317 1.42580 1.10678
C30 C  0.85391 1.83077 1.41244
H31 H  0.83225 1.95136 1.35352
H32 H  0.93170 1.78758 1.47048
H33 H  0.77574 1.84743 1.44009
C34 C  1.52205 0.55189 1.60820
H35 H  1.46961 0.48986 1.63009
H36 H  1.55312 0.57231 1.66701
H37 H  1.60025 0.47198 1.59166
O38 O  1.15686 1.83135 1.11766
O39 O  1.09158 2.10575 0.96802
O40 O  1.61315 1.28196 1.20747
O41 O  1.75558 1.31744 1.11907
O42 O  1.42378 2.17024 0.78014
O43 O  1.63998 1.96451 0.86372
N44 N  1.64503 1.37948 1.13732
N45 N  1.51807 2.01743 0.85226
C46 C  1.31845 1.85092 1.02237
C47 C  1.41510 1.65710 1.08726
C48 C  1.54340 1.58455 1.07042
C49 C  1.58106 1.69732 0.99361
C50 C  1.48222 1.88964 0.93241
C51 C  1.35137 1.96902 0.94377
C52 C  1.18010 1.93187 1.03946
H53 H  0.99732 2.15408 0.97882
H54 H  1.39451 1.57337 1.14272
H55 H  1.67080 1.64431 0.98079
H56 H  1.28486 2.10292 0.90016
data_80_E-871.298_____d_____1.42
#  no.  80             rank   80 energy -871.298     density         1.42
_symmetry_cell_setting        triclinic
_symmetry_space_group_name_H-M  'P -1'
_symmetry_Int_Tables_number  2
loop_
_symmetry_equiv_pos_site_id
_symmetry_equiv_pos_as_xyz
1 x,y,z
2 -x,-y,-z
_cell_length_a      19.832
_cell_length_b      10.13
_cell_length_c      17.623
_cell_angle_alpha   34.903004
_cell_angle_beta    132.618
_cell_angle_gamma   147.564
_cell_volume        1085.2385
loop_
_atom_site_label
_atom_site_type_symbol
_atom_site_fract_x
_atom_site_fract_y
_atom_site_fract_z
N1 N  1.08630 0.83903 0.94241
N2 N  1.16666 1.10935 0.99839
C3 C  1.10487 1.22104 0.88702
C4 C  1.12532 1.43243 0.85396
H5 H  1.18113 1.50428 0.90472
C6 C  1.06677 1.54174 0.74910
H7 H  1.08593 1.69741 0.72499
C8 C  0.98142 1.43299 0.67709
C9 C  0.96384 1.22771 0.70969
H10 H  0.90872 1.15794 0.65823
C11 C  1.02116 1.11125 0.81398
C12 C  1.00083 0.88919 0.84608
H13 H  1.01017 0.96973 0.76535
H14 H  0.91594 0.68763 0.88103
C15 C  1.20765 1.09696 0.87977
C16 C  1.22125 1.10264 0.80987
H17 H  1.14965 0.93574 0.80404
C18 C  1.33441 1.33458 0.75297
H19 H  1.34165 1.34040 0.70141
C20 C  1.44220 1.57072 0.76726
C21 C  1.42602 1.55937 0.83713
H22 H  1.49796 1.71954 0.84717
C23 C  1.31197 1.33066 0.89406
C24 C  1.29748 1.33460 0.96600
H25 H  1.34354 1.29412 1.04538
H26 H  1.33418 1.54314 0.90992
C27 C  1.10050 0.81372 1.04586
H28 H  1.14605 0.75034 1.11597
H29 H  1.01867 0.65181 1.08187
C30 C  0.91200 1.53732 0.56528
H31 H  0.82300 1.35683 0.58564
H32 H  0.93208 1.63746 0.48482
H33 H  0.93676 1.68520 0.55387
C34 C  1.56846 1.82735 0.70340
H35 H  1.63307 1.95818 0.72848
H36 H  1.56386 1.95549 0.60848
H37 H  1.58782 1.72975 0.73296
O38 O  1.55061 0.88585 1.14013
O39 O  1.35180 0.66738 1.09760
O40 O  1.77524 1.15736 1.42146
O41 O  1.67661 1.00834 1.52267
O42 O  1.13878 0.32795 1.33698
O43 O  1.21967 0.28317 1.51410
N44 N  1.68014 1.02280 1.44992
N45 N  1.22554 0.37938 1.41025
C46 C  1.45383 0.75048 1.24990
C47 C  1.56516 0.89191 1.30576
C48 C  1.56259 0.86948 1.39241
C49 C  1.45346 0.70595 1.42852
C50 C  1.34490 0.56511 1.37204
C51 C  1.34240 0.58622 1.28246
C52 C  1.45452 0.77090 1.15689
H53 H  1.35659 0.69628 1.03116
H54 H  1.64309 1.00460 1.28518
H55 H  1.45289 0.69643 1.48768
H56 H  1.26572 0.48623 1.24480
data_81_E-871.281_____d_____1.44
#  no.  81             rank   81 energy -871.281     density         1.44
_symmetry_cell_setting        monoclinic
_symmetry_space_group_name_H-M  'P 21/c'
_symmetry_Int_Tables_number  14
loop_
_symmetry_equiv_pos_site_id
_symmetry_equiv_pos_as_xyz
1 x,y,z
2 -x,1/2+y,1/2-z
3 -x,-y,-z
4 x,1/2-y,1/2+z
_cell_length_a      10.473
_cell_length_b      7.924
_cell_length_c      27.068
_cell_angle_alpha   90.0
_cell_angle_beta    71.489006
_cell_angle_gamma   90.0
_cell_volume        2130.102
loop_
_atom_site_label
_atom_site_type_symbol
_atom_site_fract_x
_atom_site_fract_y
_atom_site_fract_z
N1 N  0.87244 0.73247 0.60189
N2 N  0.90900 0.42986 0.58795
C3 C  0.77649 0.39944 0.62395
C4 C  0.73679 0.23594 0.63809
H5 H  0.79819 0.14489 0.62415
C6 C  0.61031 0.20169 0.67195
H7 H  0.58664 0.08742 0.68268
C8 C  0.51688 0.32924 0.69113
C9 C  0.55859 0.49076 0.67744
H10 H  0.49741 0.58168 0.69171
C11 C  0.68544 0.53279 0.64369
C12 C  0.72833 0.71124 0.62996
H13 H  0.70553 0.77665 0.66143
H14 H  0.67836 0.75586 0.60869
C15 C  0.95101 0.72872 0.63718
C16 C  0.95768 0.87210 0.66512
H17 H  0.90955 0.97086 0.66061
C18 C  1.03370 0.87628 0.69748
H19 H  1.03435 0.97556 0.71780
C20 C  1.11144 0.73590 0.70220
C21 C  1.10296 0.59532 0.67403
H22 H  1.15415 0.49756 0.67699
C23 C  1.02479 0.58574 0.64157
C24 C  1.01436 0.42547 0.61274
H25 H  1.09995 0.40279 0.58719
H26 H  0.99416 0.33382 0.63726
C27 C  0.91397 0.59595 0.56398
H28 H  1.00430 0.61733 0.54196
H29 H  0.85653 0.59531 0.54252
C30 C  0.37620 0.29634 0.72657
H31 H  0.31233 0.33554 0.71040
H32 H  0.36214 0.35465 0.75896
H33 H  0.36423 0.17721 0.73304
C34 C  1.19684 0.74386 0.73845
H35 H  1.24897 0.64239 0.73502
H36 H  1.13908 0.75504 0.77383
H37 H  1.25612 0.83930 0.72934
O38 O  0.15816 1.01818 0.46253
O39 O  0.09433 0.92050 0.54421
O40 O  0.63423 0.98266 0.36140
O41 O  0.77077 0.84512 0.39111
O42 O  0.40914 0.60579 0.60532
O43 O  0.58933 0.51020 0.54871
N44 N  0.65955 0.89714 0.39456
N45 N  0.49130 0.60252 0.56189
C46 C  0.31819 0.87897 0.49242
C47 C  0.42218 0.91732 0.44727
C48 C  0.54892 0.85475 0.44170
C49 C  0.57623 0.75222 0.47854
C50 C  0.46913 0.71544 0.52233
C51 C  0.34120 0.77772 0.53056
C52 C  0.18110 0.94451 0.49906
H53 H  0.00408 0.97228 0.54834
H54 H  0.40793 0.98619 0.42023
H55 H  0.66637 0.71130 0.47478
H56 H  0.26882 0.75017 0.56132
data_82_E-871.083_____d_____1.42
#  no.  82             rank   82 energy -871.083     density         1.42
_symmetry_cell_setting        monoclinic
_symmetry_space_group_name_H-M  'C 2/c'
_symmetry_Int_Tables_number  15
loop_
_symmetry_equiv_pos_site_id
_symmetry_equiv_pos_as_xyz
1 x,y,z
2 -x,y,1/2-z
3 -x,-y,-z
4 x,-y,1/2+z
5 1/2+x,1/2+y,z
6 1/2-x,1/2+y,1/2-z
7 1/2-x,1/2-y,-z
8 1/2+x,1/2-y,1/2+z
_cell_length_a      24.51
_cell_length_b      9.074
_cell_length_c      19.949
_cell_angle_alpha   90.0
_cell_angle_beta    77.83899
_cell_angle_gamma   90.0
_cell_volume        4337.1694
loop_
_atom_site_label
_atom_site_type_symbol
_atom_site_fract_x
_atom_site_fract_y
_atom_site_fract_z
N1 N  1.40137 0.98929 0.89356
N2 N  1.42959 0.92211 0.77285
C3 C  1.38620 1.01562 0.75784
C4 C  1.37594 1.01563 0.69257
H5 H  1.39745 0.95259 0.65823
C6 C  1.33523 1.10482 0.67605
H7 H  1.32748 1.09907 0.63096
C8 C  1.30495 1.20191 0.72346
C9 C  1.31498 1.19874 0.78821
H10 H  1.29315 1.26105 0.82259
C11 C  1.35529 1.11015 0.80789
C12 C  1.36477 1.10827 0.87947
H13 H  1.32930 1.09973 0.91072
H14 H  1.38096 1.20068 0.88835
C15 C  1.37143 0.85143 0.90649
C16 C  1.33834 0.82661 0.97047
H17 H  1.33580 0.90173 1.00483
C18 C  1.31086 0.69690 0.98569
H19 H  1.28671 0.68278 1.02988
C20 C  1.31676 0.58203 0.93724
C21 C  1.34986 0.60963 0.87419
H22 H  1.35411 0.53342 0.84012
C23 C  1.37752 0.74108 0.85660
C24 C  1.41191 0.76881 0.78539
H25 H  1.44390 0.70522 0.77770
H26 H  1.38974 0.74335 0.75270
C27 C  1.44728 0.97511 0.83408
H28 H  1.47432 0.90794 0.84513
H29 H  1.46496 1.06931 0.82425
C30 C  1.26169 1.30501 0.70666
H31 H  1.27210 1.40505 0.71336
H32 H  1.22616 1.28433 0.73601
H33 H  1.25915 1.29138 0.65964
C34 C  1.28586 0.43695 0.95562
H35 H  1.29670 0.36803 0.91873
H36 H  1.24635 0.45391 0.96324
H37 H  1.29507 0.39772 0.99652
O38 O  0.96636 1.88218 0.82878
O39 O  1.05732 1.84344 0.78771
O40 O  0.91338 2.20832 1.02596
O41 O  0.97584 2.33353 1.06187
O42 O  1.19343 2.13767 0.87031
O43 O  1.16590 2.33666 0.92634
N44 N  0.96155 2.24648 1.02289
N45 N  1.15729 2.21743 0.90248
C46 C  1.03148 2.01835 0.87492
C47 C  0.98995 2.07990 0.92530
C48 C  1.00503 2.18300 0.96889
C49 C  1.05948 2.23031 0.96357
C50 C  1.09910 2.16768 0.91199
C51 C  1.08669 2.06166 0.86806
C52 C  1.01611 1.90771 0.82739
H53 H  1.04576 1.76479 0.75816
H54 H  0.95142 2.05210 0.93050
H55 H  1.06992 2.30094 0.99533
H56 H  1.11503 2.02008 0.83275
data_83_E-871.078_____d_____1.43
#  no.  83             rank   83 energy -871.078     density         1.43
_symmetry_cell_setting        triclinic
_symmetry_space_group_name_H-M  'P -1'
_symmetry_Int_Tables_number  2
loop_
_symmetry_equiv_pos_site_id
_symmetry_equiv_pos_as_xyz
1 x,y,z
2 -x,-y,-z
_cell_length_a      8.496
_cell_length_b      14.309999
_cell_length_c      12.61
_cell_angle_alpha   52.621998
_cell_angle_beta    98.959
_cell_angle_gamma   74.764
_cell_volume        1071.484
loop_
_atom_site_label
_atom_site_type_symbol
_atom_site_fract_x
_atom_site_fract_y
_atom_site_fract_z
N1 N  0.47190 1.04115 0.72733
N2 N  0.67434 1.08917 0.60567
C3 C  0.81908 1.01139 0.74517
C4 C  0.98328 1.00884 0.74961
H5 H  0.99853 1.05966 0.65987
C6 C  1.12545 0.93441 0.88104
H7 H  1.23666 0.93789 0.88105
C8 C  1.11061 0.85535 1.01325
C9 C  0.94623 0.86073 1.00680
H10 H  0.93090 0.81061 1.09655
C11 C  0.79765 0.93488 0.87712
C12 C  0.61901 0.93962 0.87393
H13 H  0.59117 0.95472 0.93477
H14 H  0.62649 0.85512 0.91533
C15 C  0.40846 1.16976 0.68072
C16 C  0.29328 1.20111 0.73221
H17 H  0.25848 1.13656 0.79825
C18 C  0.22564 1.32221 0.68781
H19 H  0.14950 1.34135 0.72780
C20 C  0.26669 1.42085 0.58420
C21 C  0.38126 1.38708 0.53491
H22 H  0.41244 1.45236 0.46521
C23 C  0.45502 1.26426 0.57980
C24 C  0.58664 1.22966 0.52674
H25 H  0.52597 1.28103 0.42403
H26 H  0.67843 1.25377 0.53958
C27 C  0.53801 1.04295 0.62633
H28 H  0.43907 1.09949 0.53326
H29 H  0.58744 0.95544 0.66273
C30 C  1.26448 0.76887 1.15915
H31 H  1.28902 0.67831 1.21558
H32 H  1.23452 0.79470 1.21087
H33 H  1.36871 0.77846 1.14410
C34 C  0.18814 1.55641 0.53509
H35 H  0.22076 1.61398 0.45885
H36 H  0.23403 1.54785 0.61670
H37 H  0.06018 1.59262 0.49895
O38 O  0.88409 1.19611 1.42225
O39 O  1.11312 1.12342 1.38242
O40 O  0.42742 1.65358 1.02685
O41 O  0.42885 1.77052 0.81310
O42 O  1.09549 1.39325 0.89516
O43 O  0.84311 1.55681 0.71345
N44 N  0.49003 1.66855 0.93993
N45 N  0.94134 1.47235 0.84351
C46 C  0.87817 1.33565 1.18605
C47 C  0.72519 1.44074 1.13705
C48 C  0.64966 1.55655 0.99175
C49 C  0.71710 1.57151 0.89205
C50 C  0.86754 1.46357 0.94550
C51 C  0.95119 1.34658 1.09019
C52 C  0.96104 1.21013 1.34173
H53 H  1.16966 1.04178 1.48955
H54 H  0.67188 1.43466 1.20161
H55 H  0.66508 1.65429 0.79046
H56 H  1.05544 1.27333 1.12423
data_84_E-870.864_____d_____1.41
#  no.  84             rank   84 energy -870.864     density         1.41
_symmetry_cell_setting        monoclinic
_symmetry_space_group_name_H-M  'P 21/c'
_symmetry_Int_Tables_number  14
loop_
_symmetry_equiv_pos_site_id
_symmetry_equiv_pos_as_xyz
1 x,y,z
2 -x,1/2+y,1/2-z
3 -x,-y,-z
4 x,1/2-y,1/2+z
_cell_length_a      18.666
_cell_length_b      20.18
_cell_length_c      11.689
_cell_angle_alpha   90.0
_cell_angle_beta    150.238
_cell_angle_gamma   90.0
_cell_volume        2185.6472
loop_
_atom_site_label
_atom_site_type_symbol
_atom_site_fract_x
_atom_site_fract_y
_atom_site_fract_z
N1 N  1.00877 0.30372 0.95711
N2 N  0.84019 0.26634 0.87006
C3 C  0.84041 0.33203 0.91861
C4 C  0.76889 0.34314 0.92096
H5 H  0.72109 0.30696 0.89226
C6 C  0.76528 0.40544 0.96405
H7 H  0.71923 0.41149 0.97296
C8 C  0.82780 0.45946 0.99649
C9 C  0.90029 0.44739 0.99748
H10 H  0.94890 0.48352 1.02786
C11 C  0.90835 0.38541 0.95661
C12 C  0.99001 0.37380 0.96141
H13 H  1.08344 0.39401 1.09773
H14 H  0.94005 0.39541 0.83063
C15 C  1.12558 0.27404 1.18304
C16 C  1.26559 0.28472 1.34166
H17 H  1.28219 0.31184 1.29856
C18 C  1.37856 0.25613 1.55347
H19 H  1.47575 0.26553 1.66447
C20 C  1.35576 0.21300 1.61481
C21 C  1.21578 0.20326 1.45413
H22 H  1.19768 0.17452 1.49285
C23 C  1.09873 0.23250 1.23907
C24 C  0.94620 0.22237 1.07026
H25 H  0.91917 0.17700 1.02090
H26 H  0.94465 0.23076 1.14903
C27 C  0.87361 0.26948 0.79436
H28 H  0.87950 0.22521 0.77290
H29 H  0.79631 0.29179 0.64844
C30 C  0.82140 0.52864 1.03517
H31 H  0.77330 0.55725 0.91511
H32 H  0.91759 0.54460 1.18169
H33 H  0.76902 0.52824 1.03351
C34 C  1.48412 0.18105 1.85288
H35 H  1.45016 0.15046 1.86260
H36 H  1.54126 0.21481 1.96825
H37 H  1.54180 0.15784 1.87765
O38 O  0.10901 0.42565 1.60552
O39 O  0.15071 0.35192 1.52453
O40 O  0.35438 0.63892 1.92252
O41 O  0.47303 0.66527 1.93592
O42 O  0.41261 0.41847 1.54971
O43 O  0.44036 0.52282 1.55546
N44 N  0.39911 0.62741 1.88846
N45 N  0.41164 0.47628 1.57798
C46 C  0.24864 0.45827 1.64055
C47 C  0.28169 0.51895 1.73581
C48 C  0.36178 0.56376 1.78429
C49 C  0.40762 0.55155 1.73709
C50 C  0.37006 0.49100 1.63897
C51 C  0.29333 0.44371 1.59202
C52 C  0.16220 0.40950 1.58639
H53 H  0.09692 0.31911 1.49838
H54 H  0.25069 0.53012 1.76896
H55 H  0.46639 0.58289 1.77586
H56 H  0.26884 0.40212 1.52398
data_85_E-870.819_____d_____1.43
#  no.  85             rank   85 energy -870.819     density         1.43
_symmetry_cell_setting        monoclinic
_symmetry_space_group_name_H-M  'P 21/c'
_symmetry_Int_Tables_number  14
loop_
_symmetry_equiv_pos_site_id
_symmetry_equiv_pos_as_xyz
1 x,y,z
2 -x,1/2+y,1/2-z
3 -x,-y,-z
4 x,1/2-y,1/2+z
_cell_length_a      10.354
_cell_length_b      12.413
_cell_length_c      17.993
_cell_angle_alpha   90.0
_cell_angle_beta    68.182
_cell_angle_gamma   90.0
_cell_volume        2146.887
loop_
_atom_site_label
_atom_site_type_symbol
_atom_site_fract_x
_atom_site_fract_y
_atom_site_fract_z
N1 N  0.97751 0.57163 0.76458
N2 N  0.72836 0.53847 0.82924
C3 C  0.74316 0.44512 0.77918
C4 C  0.62566 0.39074 0.78169
H5 H  0.53575 0.41625 0.81615
C6 C  0.63570 0.30041 0.73540
H7 H  0.55229 0.26614 0.73600
C8 C  0.76394 0.25851 0.68750
C9 C  0.87924 0.31438 0.68467
H10 H  0.96897 0.28920 0.64975
C11 C  0.87522 0.40650 0.72967
C12 C  1.00351 0.46639 0.72447
H13 H  1.06049 0.47664 0.66902
H14 H  1.05509 0.42295 0.74793
C15 C  0.94870 0.65304 0.71539
C16 C  1.05833 0.69942 0.65428
H17 H  1.15119 0.67623 0.64565
C18 C  1.03670 0.77867 0.60814
H19 H  1.11377 0.80810 0.56434
C20 C  0.90193 0.81825 0.62300
C21 C  0.79508 0.77081 0.68401
H22 H  0.70215 0.79581 0.69479
C23 C  0.81311 0.68878 0.73104
C24 C  0.69137 0.63581 0.79582
H25 H  0.64855 0.68717 0.83760
H26 H  0.62404 0.61578 0.77323
C27 C  0.85904 0.56010 0.83997
H28 H  0.84933 0.62520 0.87036
H29 H  0.87721 0.50227 0.87013
C30 C  0.77932 0.15781 0.63849
H31 H  0.83062 0.10487 0.65510
H32 H  0.82798 0.17429 0.58289
H33 H  0.68871 0.12983 0.64617
C34 C  0.88021 0.90782 0.57085
H35 H  0.78439 0.92953 0.59143
H36 H  0.90494 0.88202 0.51699
H37 H  0.93778 0.96823 0.57127
O38 O  0.42470 1.39500 0.95836
O39 O  0.56398 1.36385 1.02568
O40 O  0.15953 1.09282 0.91569
O41 O  0.15547 0.94174 0.97462
O42 O  0.53949 1.02272 1.15892
O43 O  0.36226 0.92028 1.17697
N44 N  0.19267 1.03446 0.96015
N45 N  0.43801 0.99548 1.14481
C46 C  0.41892 1.22412 1.01623
C47 C  0.33098 1.18313 0.98076
C48 C  0.28355 1.07880 0.99844
C49 C  0.31704 1.01417 1.05138
C50 C  0.40288 1.05913 1.08608
C51 C  0.45611 1.16190 1.06919
C52 C  0.47065 1.33622 0.99823
H53 H  0.60135 1.43847 1.00979
H54 H  0.30322 1.22533 0.94439
H55 H  0.28534 0.94002 1.06233
H56 H  0.51547 1.19100 1.09414
data_86_E-870.766_____d_____1.45
#  no.  86             rank   86 energy -870.766     density         1.45
_symmetry_cell_setting        orthorhombic
_symmetry_space_group_name_H-M  'P 21 21 21'
_symmetry_Int_Tables_number  19
loop_
_symmetry_equiv_pos_site_id
_symmetry_equiv_pos_as_xyz
1 x,y,z
2 1/2-x,-y,1/2+z
3 -x,1/2+y,1/2-z
4 1/2+x,1/2-y,-z
_cell_length_a      16.349
_cell_length_b      11.002
_cell_length_c      11.817
_cell_angle_alpha   90.0
_cell_angle_beta    90.0
_cell_angle_gamma   90.0
_cell_volume        2125.544
loop_
_atom_site_label
_atom_site_type_symbol
_atom_site_fract_x
_atom_site_fract_y
_atom_site_fract_z
N1 N  0.76597 0.52495 0.74519
N2 N  0.69383 0.71894 0.74730
C3 C  0.74115 0.75747 0.65094
C4 C  0.73386 0.87543 0.61325
H5 H  0.69798 0.93046 0.65218
C6 C  0.77739 0.91523 0.52058
H7 H  0.77355 0.99889 0.49836
C8 C  0.82711 0.83701 0.45930
C9 C  0.83472 0.72100 0.49890
H10 H  0.87107 0.66637 0.46035
C11 C  0.79270 0.67613 0.59251
C12 C  0.80315 0.54887 0.63431
H13 H  0.86058 0.53110 0.63849
H14 H  0.77930 0.49426 0.58022
C15 C  0.81755 0.56802 0.83610
C16 C  0.88322 0.49806 0.86952
H17 H  0.89331 0.42259 0.83131
C18 C  0.93183 0.53288 0.95692
H19 H  0.97873 0.48489 0.97718
C20 C  0.91505 0.63964 1.01838
C21 C  0.84951 0.70732 0.98343
H22 H  0.83732 0.78105 1.02342
C23 C  0.79981 0.67579 0.89369
C24 C  0.72994 0.75585 0.85521
H25 H  0.68876 0.75723 0.91303
H26 H  0.75028 0.83723 0.84623
C27 C  0.68698 0.58655 0.74847
H28 H  0.65854 0.56214 0.81579
H29 H  0.65509 0.56127 0.68448
C30 C  0.87314 0.87578 0.35520
H31 H  0.85582 0.82791 0.29167
H32 H  0.93073 0.86455 0.36714
H33 H  0.86224 0.96011 0.34028
C34 C  0.97006 0.67649 1.11673
H35 H  0.94784 0.74701 1.15333
H36 H  1.02384 0.69475 1.08873
H37 H  0.97318 0.61079 1.16999
O38 O  0.78350 1.13748 0.64277
O39 O  0.79683 1.28229 0.77413
O40 O  0.95287 0.77490 0.67906
O41 O  1.02420 0.74584 0.82921
O42 O  0.95551 1.20308 1.11049
O43 O  0.98654 1.01750 1.15025
N44 N  0.97681 0.80479 0.77274
N45 N  0.96328 1.09640 1.08549
C46 C  0.86758 1.09943 0.80054
C47 C  0.89482 0.99000 0.75583
C48 C  0.94674 0.91934 0.82020
C49 C  0.97126 0.95131 0.92832
C50 C  0.94149 1.05991 0.96973
C51 C  0.89112 1.13555 0.90824
C52 C  0.81150 1.17650 0.73286
H53 H  0.76153 1.33438 0.72435
H54 H  0.87866 0.96302 0.68172
H55 H  1.00912 0.90214 0.97228
H56 H  0.87141 1.21039 0.93910
data_87_E-870.722_____d_____1.43
#  no.  87             rank   87 energy -870.722     density         1.43
_symmetry_cell_setting        monoclinic
_symmetry_space_group_name_H-M  'C 2/c'
_symmetry_Int_Tables_number  15
loop_
_symmetry_equiv_pos_site_id
_symmetry_equiv_pos_as_xyz
1 x,y,z
2 -x,y,1/2-z
3 -x,-y,-z
4 x,-y,1/2+z
5 1/2+x,1/2+y,z
6 1/2-x,1/2+y,1/2-z
7 1/2-x,1/2-y,-z
8 1/2+x,1/2-y,1/2+z
_cell_length_a      21.983
_cell_length_b      19.918
_cell_length_c      11.454
_cell_angle_alpha   90.0
_cell_angle_beta    120.90799
_cell_angle_gamma   90.0
_cell_volume        4303.0234
loop_
_atom_site_label
_atom_site_type_symbol
_atom_site_fract_x
_atom_site_fract_y
_atom_site_fract_z
N1 N  0.39486 0.52156 1.02518
N2 N  0.34044 0.55101 1.15777
C3 C  0.27195 0.55080 1.03459
C4 C  0.21356 0.57164 1.03947
H5 H  0.21938 0.58652 1.12438
C6 C  0.14708 0.57141 0.92415
H7 H  0.10762 0.58840 0.92901
C8 C  0.13617 0.54758 0.80097
C9 C  0.19474 0.52817 0.79736
H10 H  0.18888 0.51378 0.71218
C11 C  0.26319 0.52781 0.91043
C12 C  0.32628 0.50691 0.90255
H13 H  0.32440 0.52904 0.82627
H14 H  0.32353 0.45944 0.88604
C15 C  0.41456 0.59111 1.02874
C16 C  0.44371 0.61075 0.95250
H17 H  0.44998 0.57782 0.89844
C18 C  0.46514 0.67507 0.95601
H19 H  0.48351 0.68845 0.89939
C20 C  0.46029 0.72314 1.04102
C21 C  0.43118 0.70228 1.11558
H22 H  0.42676 0.73433 1.17336
C23 C  0.40766 0.63768 1.11248
C24 C  0.37326 0.61753 1.19258
H25 H  0.40801 0.61960 1.28790
H26 H  0.33673 0.64956 1.17435
C27 C  0.38875 0.50615 1.14328
H28 H  0.43489 0.50921 1.22367
H29 H  0.37233 0.46082 1.13587
C30 C  0.06408 0.54411 0.67413
H31 H  0.05325 0.49843 0.64360
H32 H  0.06363 0.57114 0.60428
H33 H  0.02916 0.56067 0.69357
C34 C  0.48517 0.79491 1.04412
H35 H  0.48200 0.82015 1.11217
H36 H  0.45571 0.81543 0.95669
H37 H  0.53346 0.79430 1.06530
O38 O  0.79401 0.25725 0.90767
O39 O  0.69235 0.20200 0.83605
O40 O  0.91434 0.22693 0.65334
O41 O  0.86300 0.17377 0.46328
O42 O  0.58056 0.08735 0.40353
O43 O  0.61507 0.11058 0.26274
N44 N  0.86438 0.19613 0.56291
N45 N  0.62271 0.11093 0.37588
C46 C  0.74456 0.19676 0.70228
C47 C  0.80335 0.20826 0.69011
C48 C  0.80205 0.18517 0.57529
C49 C  0.74413 0.15252 0.47033
C50 C  0.68656 0.14326 0.48616
C51 C  0.68554 0.16376 0.60004
C52 C  0.74481 0.22139 0.82471
H53 H  0.69538 0.21702 0.92253
H54 H  0.84451 0.23149 0.75941
H55 H  0.74416 0.13526 0.39094
H56 H  0.64488 0.15666 0.60830
data_88_E-870.684_____d_____1.42
#  no.  88             rank   88 energy -870.684     density         1.42
_symmetry_cell_setting        triclinic
_symmetry_space_group_name_H-M  'P -1'
_symmetry_Int_Tables_number  2
loop_
_symmetry_equiv_pos_site_id
_symmetry_equiv_pos_as_xyz
1 x,y,z
2 -x,-y,-z
_cell_length_a      9.884
_cell_length_b      9.433
_cell_length_c      15.235
_cell_angle_alpha   72.901
_cell_angle_beta    56.174995
_cell_angle_gamma   67.679
_cell_volume        1085.2809
loop_
_atom_site_label
_atom_site_type_symbol
_atom_site_fract_x
_atom_site_fract_y
_atom_site_fract_z
N1 N  1.13442 0.54638 1.24470
N2 N  0.84124 0.69127 1.29817
C3 C  0.83917 0.59963 1.23837
C4 C  0.69966 0.63744 1.22770
H5 H  0.60664 0.72485 1.25938
C6 C  0.69218 0.55148 1.17216
H7 H  0.59643 0.58325 1.16256
C8 C  0.82088 0.42062 1.12919
C9 C  0.95944 0.38627 1.13894
H10 H  1.05281 0.29951 1.10655
C11 C  0.97435 0.46965 1.19348
C12 C  1.12873 0.42977 1.20165
H13 H  1.22680 0.41369 1.13225
H14 H  1.13467 0.33445 1.24646
C15 C  1.18912 0.67182 1.16426
C16 C  1.35954 0.65264 1.09229
H17 H  1.43778 0.55619 1.09706
C18 C  1.41738 0.76894 1.01747
H19 H  1.53603 0.75244 0.96597
C20 C  1.30542 0.91427 1.01332
C21 C  1.13703 0.93012 1.08569
H22 H  1.05817 1.02777 1.08377
C23 C  1.07369 0.81354 1.16143
C24 C  0.88588 0.83440 1.23715
H25 H  0.84497 0.90794 1.28445
H26 H  0.82959 0.87609 1.19644
C27 C  0.96494 0.60400 1.33230
H28 H  0.97023 0.66900 1.36776
H29 H  0.92746 0.51844 1.38237
C30 C  0.81449 0.32049 1.07157
H31 H  0.81985 0.21790 1.10757
H32 H  0.90853 0.31770 1.00010
H33 H  0.71051 0.36216 1.07019
C34 C  1.37330 1.04350 0.92918
H35 H  1.28284 1.13662 0.94081
H36 H  1.42067 1.01549 0.85990
H37 H  1.45925 1.05956 0.93385
O38 O  1.68249 1.37587 1.37073
O39 O  1.45181 1.33246 1.52248
O40 O  2.21723 0.97917 1.28216
O41 O  2.22139 0.75833 1.37505
O42 O  1.47594 0.82849 1.72096
O43 O  1.68697 0.63750 1.64336
N44 N  2.14772 0.88777 1.35510
N45 N  1.61759 0.77481 1.65020
C46 C  1.70343 1.13293 1.47030
C47 C  1.87762 1.08593 1.40428
C48 C  1.96358 0.93724 1.42333
C49 C  1.88342 0.83187 1.50367
C50 C  1.70993 0.88329 1.56603
C51 C  1.61799 1.03153 1.55235
C52 C  1.60860 1.29214 1.45092
H53 H  1.39252 1.44266 1.50969
H54 H  1.93881 1.15420 1.34652
H55 H  1.94531 0.72820 1.51786
H56 H  1.49773 1.06405 1.59683
data_89_E-870.497_____d_____1.43
#  no.  89             rank   89 energy -870.497     density         1.43
_symmetry_cell_setting        triclinic
_symmetry_space_group_name_H-M  'P -1'
_symmetry_Int_Tables_number  2
loop_
_symmetry_equiv_pos_site_id
_symmetry_equiv_pos_as_xyz
1 x,y,z
2 -x,-y,-z
_cell_length_a      11.582
_cell_length_b      11.793
_cell_length_c      15.015001
_cell_angle_alpha   90.004
_cell_angle_beta    48.46901
_cell_angle_gamma   122.261
_cell_volume        1076.5076
loop_
_atom_site_label
_atom_site_type_symbol
_atom_site_fract_x
_atom_site_fract_y
_atom_site_fract_z
N1 N  1.62828 1.40440 1.17360
N2 N  1.70918 1.46752 0.97399
C3 C  1.47668 1.34519 1.07439
C4 C  1.40674 1.30721 1.02291
H5 H  1.51354 1.36163 0.92118
C6 C  1.18582 1.19226 1.11554
H7 H  1.14098 1.16371 1.07736
C8 C  1.02696 1.11614 1.26292
C9 C  1.09891 1.15316 1.31224
H10 H  0.99187 1.09779 1.41399
C11 C  1.31988 1.26738 1.22367
C12 C  1.39290 1.30373 1.28135
H13 H  1.30983 1.20342 1.35499
H14 H  1.35951 1.35827 1.32495
C15 C  1.67559 1.30939 1.14247
C16 C  1.63465 1.21896 1.23568
H17 H  1.57490 1.22076 1.31934
C18 C  1.68306 1.13193 1.20852
H19 H  1.64788 1.06589 1.27649
C20 C  1.78305 1.13556 1.08198
C21 C  1.82187 1.22630 0.99138
H22 H  1.88814 1.22945 0.90505
C23 C  1.77097 1.31368 1.01700
C24 C  1.80891 1.40722 0.91659
H25 H  1.96417 1.49544 0.82710
H26 H  1.74569 1.33676 0.89811
C27 C  1.74886 1.53024 1.04384
H28 H  1.90328 1.60609 0.97753
H29 H  1.70739 1.58694 1.06783
C30 C  0.78464 0.99462 1.36719
H31 H  0.72482 1.03253 1.42104
H32 H  0.71190 0.89308 1.43160
H33 H  0.76231 0.98052 1.31528
C34 C  1.83749 1.03791 1.05318
H35 H  1.91542 1.06041 0.95964
H36 H  1.70362 0.92457 1.12421
H37 H  1.92751 1.06721 1.05773
O38 O  1.71030 1.72394 1.30356
O39 O  1.56502 1.47377 1.37372
O40 O  1.23316 1.79270 1.47433
O41 O  0.88593 1.58512 1.63523
O42 O  0.78045 1.01695 1.74166
O43 O  0.57188 1.05277 1.87034
N44 N  1.06965 1.64713 1.55691
N45 N  0.75010 1.10254 1.76504
C46 C  1.32971 1.50543 1.47356
C47 C  1.30509 1.60775 1.47009
C48 C  1.09632 1.53997 1.56177
C49 C  0.91003 1.37484 1.65935
C50 C  0.94266 1.27837 1.66033
C51 C  1.14770 1.33907 1.56887
C52 C  1.55267 1.57593 1.37622
H53 H  1.71892 1.52520 1.30259
H54 H  1.42908 1.72337 1.40556
H55 H  0.76392 1.32788 1.72167
H56 H  1.16545 1.26928 1.57190
data_90_E-870.461_____d_____1.45
#  no.  90             rank   90 energy -870.461     density         1.45
_symmetry_cell_setting        triclinic
_symmetry_space_group_name_H-M  'P -1'
_symmetry_Int_Tables_number  2
loop_
_symmetry_equiv_pos_site_id
_symmetry_equiv_pos_as_xyz
1 x,y,z
2 -x,-y,-z
_cell_length_a      17.754
_cell_length_b      15.94
_cell_length_c      18.141
_cell_angle_alpha   42.030994
_cell_angle_beta    38.112003
_cell_angle_gamma   19.58001
_cell_volume        1061.8544
loop_
_atom_site_label
_atom_site_type_symbol
_atom_site_fract_x
_atom_site_fract_y
_atom_site_fract_z
N1 N  0.91647 1.21595 1.23881
N2 N  1.08787 0.99533 1.36818
C3 C  1.16141 1.05706 1.28608
C4 C  1.30167 0.95695 1.30472
H5 H  1.35008 0.84608 1.37135
C6 C  1.37317 1.01392 1.22896
H7 H  1.47799 0.93498 1.24123
C8 C  1.29811 1.18163 1.13479
C9 C  1.16266 1.27585 1.11638
H10 H  1.11593 1.38522 1.04922
C11 C  1.08671 1.22338 1.18951
C12 C  0.94060 1.32774 1.16600
H13 H  1.01495 1.30461 1.08313
H14 H  0.78015 1.50452 1.18076
C15 C  1.13214 0.97818 1.19098
C16 C  1.16160 0.97626 1.09544
H17 H  1.03857 1.13295 1.06264
C18 C  1.35729 0.75752 1.04994
H19 H  1.37886 0.75899 0.98121
C20 C  1.53210 0.52617 1.10146
C21 C  1.49836 0.53356 1.19617
H22 H  1.61636 0.37803 1.23208
C23 C  1.30417 0.75214 1.24317
C24 C  1.27933 0.75092 1.34500
H25 H  1.25036 0.68908 1.41573
H26 H  1.43118 0.63722 1.32554
C27 C  0.87659 1.18223 1.35984
H28 H  0.83691 1.13231 1.41099
H29 H  0.73997 1.33942 1.38795
C30 C  1.36452 1.25593 1.05293
H31 H  1.21899 1.43329 1.05739
H32 H  1.45436 1.21157 0.97237
H33 H  1.46326 1.16984 1.07684
C34 C  1.74931 0.28305 1.04948
H35 H  1.84297 0.14446 1.09842
H36 H  1.84995 0.26237 0.96994
H37 H  1.69161 0.28952 1.04728
O38 O  0.78726 1.03958 1.39877
O39 O  0.55213 1.14056 1.43591
O40 O  1.24282 0.40020 1.65028
O41 O  1.25526 0.18820 1.77461
O42 O  0.60681 0.64082 1.71288
O43 O  0.91550 0.27738 1.76402
N44 N  1.18948 0.34737 1.69791
N45 N  0.78132 0.48594 1.72101
C46 C  0.80261 0.80560 1.54266
C47 C  0.95170 0.67299 1.57622
C48 C  1.03552 0.48511 1.66061
C49 C  0.98235 0.41908 1.71111
C50 C  0.83680 0.55359 1.67342
C51 C  0.74303 0.74710 1.59165
C52 C  0.71131 1.00768 1.45175
H53 H  0.48593 1.28239 1.37768
H54 H  0.99646 0.70956 1.54256
H55 H  1.03829 0.28965 1.77222
H56 H  0.64248 0.83725 1.56718
data_91_E-870.414_____d_____1.45
#  no.  91             rank   91 energy -870.414     density         1.45
_symmetry_cell_setting        triclinic
_symmetry_space_group_name_H-M  'P -1'
_symmetry_Int_Tables_number  2
loop_
_symmetry_equiv_pos_site_id
_symmetry_equiv_pos_as_xyz
1 x,y,z
2 -x,-y,-z
_cell_length_a      5.952
_cell_length_b      12.555
_cell_length_c      15.781999
_cell_angle_alpha   99.767
_cell_angle_beta    81.29
_cell_angle_gamma   69.857
_cell_volume        1062.7284
loop_
_atom_site_label
_atom_site_type_symbol
_atom_site_fract_x
_atom_site_fract_y
_atom_site_fract_z
N1 N  1.59027 1.25866 1.62320
N2 N  1.42131 1.13103 1.54415
C3 C  1.34495 1.21297 1.49040
C4 C  1.20436 1.19472 1.43198
H5 H  1.15759 1.12840 1.42843
C6 C  1.13022 1.27039 1.37875
H7 H  1.02514 1.25823 1.34087
C8 C  1.20295 1.36427 1.37932
C9 C  1.33873 1.38224 1.43864
H10 H  1.38380 1.44905 1.44254
C11 C  1.41728 1.30914 1.49444
C12 C  1.56364 1.33212 1.55931
H13 H  1.48703 1.41268 1.59093
H14 H  1.72478 1.31977 1.52747
C15 C  1.37312 1.30227 1.69413
C16 C  1.34143 1.39488 1.76204
H17 H  1.46394 1.42850 1.76043
C18 C  1.14437 1.43640 1.83151
H19 H  1.12118 1.50309 1.87711
C20 C  0.97047 1.38366 1.83763
C21 C  1.00642 1.29192 1.76935
H22 H  0.88904 1.25524 1.77170
C23 C  1.20199 1.24897 1.69702
C24 C  1.22916 1.15030 1.62138
H25 H  1.26028 1.08003 1.64192
H26 H  1.07618 1.16864 1.60308
C27 C  1.63324 1.14040 1.57612
H28 H  1.67469 1.08916 1.61497
H29 H  1.77071 1.11506 1.52676
C30 C  1.13370 1.44619 1.31985
H31 H  1.27955 1.44403 1.28277
H32 H  1.04164 1.52424 1.35499
H33 H  1.03506 1.42253 1.28364
C34 C  0.75171 1.43115 1.91655
H35 H  0.65907 1.38194 1.91323
H36 H  0.64859 1.50899 1.91602
H37 H  0.80989 1.43252 1.97005
O38 O  2.22415 0.93793 1.24038
O39 O  2.10228 0.92334 1.11322
O40 O  2.72342 1.16981 1.28810
O41 O  2.77746 1.27360 1.19785
O42 O  2.22350 1.16599 0.91827
O43 O  2.30977 1.31414 0.96931
N44 N  2.69142 1.20664 1.22241
N45 N  2.29184 1.22111 0.97273
C46 C  2.30705 1.04978 1.14330
C47 C  2.44696 1.08809 1.19456
C48 C  2.54016 1.16739 1.16948
C49 C  2.49548 1.21251 1.09678
C50 C  2.35213 1.17319 1.04880
C51 C  2.25921 1.09197 1.06946
C52 C  2.20444 0.96486 1.16932
H53 H  2.04376 0.86249 1.13075
H54 H  2.48044 1.06052 1.24633
H55 H  2.56577 1.26666 1.07858
H56 H  2.16038 1.06624 1.03498
data_92_E-870.250_____d_____1.45
#  no.  92             rank   92 energy -870.250     density         1.45
_symmetry_cell_setting        triclinic
_symmetry_space_group_name_H-M  'P -1'
_symmetry_Int_Tables_number  2
loop_
_symmetry_equiv_pos_site_id
_symmetry_equiv_pos_as_xyz
1 x,y,z
2 -x,-y,-z
_cell_length_a      6.425
_cell_length_b      9.152999
_cell_length_c      19.156
_cell_angle_alpha   72.925995
_cell_angle_beta    94.17
_cell_angle_gamma   83.26
_cell_volume        1062.5969
loop_
_atom_site_label
_atom_site_type_symbol
_atom_site_fract_x
_atom_site_fract_y
_atom_site_fract_z
N1 N  0.84932 1.15881 0.63156
N2 N  1.17329 0.97914 0.64690
C3 C  1.05393 0.87661 0.62199
C4 C  1.15303 0.73294 0.62463
H5 H  1.29935 0.70270 0.64356
C6 C  1.04478 0.63240 0.60051
H7 H  1.11505 0.53095 0.60532
C8 C  0.83583 0.67451 0.56992
C9 C  0.73898 0.81624 0.56885
H10 H  0.59231 0.84582 0.55040
C11 C  0.84015 0.92201 0.59296
C12 C  0.72867 1.07568 0.59173
H13 H  0.59815 1.06095 0.61243
H14 H  0.69520 1.13923 0.54152
C15 C  0.83799 1.10149 0.70979
C16 C  0.66097 1.15071 0.73802
H17 H  0.54907 1.22145 0.70500
C18 C  0.64611 1.10391 0.81142
H19 H  0.51931 1.13572 0.83008
C20 C  0.81399 1.00753 0.86115
C21 C  0.98773 0.96045 0.83165
H22 H  1.10341 0.89359 0.86443
C23 C  1.00639 1.00345 0.75728
C24 C  1.19807 0.94370 0.72690
H25 H  1.31792 0.98481 0.74221
H26 H  1.22502 0.83324 0.74773
C27 C  1.06794 1.13829 0.61601
H28 H  1.14418 1.20404 0.63575
H29 H  1.07150 1.16995 0.56376
C30 C  0.71469 0.57033 0.54042
H31 H  0.66837 0.61917 0.48915
H32 H  0.59442 0.55007 0.56678
H33 H  0.80432 0.47467 0.54655
C34 C  0.79449 0.95739 0.94335
H35 H  0.92563 0.89969 0.96972
H36 H  0.68472 0.89381 0.95322
H37 H  0.76060 1.04718 0.95883
O38 O  0.40942 0.77128 0.98194
O39 O  0.19317 0.59679 1.01987
O40 O  0.80573 0.73856 0.77816
O41 O  0.73863 0.58239 0.71778
O42 O  0.04719 0.25779 0.87704
O43 O  0.12822 0.31439 0.76593
N44 N  0.70812 0.64047 0.76604
N45 N  0.14055 0.32725 0.82755
C46 C  0.35757 0.59846 0.91454
C47 C  0.51113 0.64969 0.86968
C48 C  0.54389 0.58887 0.81280
C49 C  0.42711 0.48194 0.79743
C50 C  0.27407 0.43655 0.84283
C51 C  0.23787 0.49048 0.90152
C52 C  0.31940 0.66281 0.97582
H53 H  0.17713 0.63824 1.06253
H54 H  0.59449 0.72532 0.87751
H55 H  0.45393 0.43743 0.75811
H56 H  0.13068 0.45693 0.93211
data_93_E-870.207_____d_____1.45
#  no.  93             rank   93 energy -870.207     density         1.45
_symmetry_cell_setting        orthorhombic
_symmetry_space_group_name_H-M  'P 21 21 21'
_symmetry_Int_Tables_number  19
loop_
_symmetry_equiv_pos_site_id
_symmetry_equiv_pos_as_xyz
1 x,y,z
2 1/2-x,-y,1/2+z
3 -x,1/2+y,1/2-z
4 1/2+x,1/2-y,-z
_cell_length_a      15.779
_cell_length_b      6.104
_cell_length_c      22.026
_cell_angle_alpha   90.0
_cell_angle_beta    90.0
_cell_angle_gamma   90.0
_cell_volume        2121.4346
loop_
_atom_site_label
_atom_site_type_symbol
_atom_site_fract_x
_atom_site_fract_y
_atom_site_fract_z
N1 N  0.96238 0.44154 0.90409
N2 N  0.86536 0.74879 0.91741
C3 C  0.81213 0.61225 0.95472
C4 C  0.73504 0.69197 0.97400
H5 H  0.71758 0.83626 0.96193
C6 C  0.68284 0.56725 1.01030
H7 H  0.62817 0.62313 1.02137
C8 C  0.70748 0.36191 1.03078
C9 C  0.78341 0.28385 1.01043
H10 H  0.80048 0.13897 1.02219
C11 C  0.83841 0.40199 0.97336
C12 C  0.92073 0.31056 0.95137
H13 H  0.91097 0.16560 0.93593
H14 H  0.95872 0.29836 0.98524
C15 C  0.92544 0.40068 0.84511
C16 C  0.94930 0.21557 0.81357
H17 H  0.98966 0.11775 0.83164
C18 C  0.91838 0.17395 0.75718
H19 H  0.93375 0.04117 0.73647
C20 C  0.86305 0.32228 0.72844
C21 C  0.84043 0.50462 0.76077
H22 H  0.80218 0.60712 0.74231
C23 C  0.86939 0.54984 0.81855
C24 C  0.84008 0.74916 0.85352
H25 H  0.86112 0.87836 0.83382
H26 H  0.77924 0.75397 0.85218
C27 C  0.95297 0.67208 0.92023
H28 H  0.98681 0.75839 0.89305
H29 H  0.97409 0.69404 0.96064
C30 C  0.65373 0.22435 1.07232
H31 H  0.68389 0.19644 1.10936
H32 H  0.64057 0.08786 1.05281
H33 H  0.60209 0.30125 1.08133
C34 C  0.82963 0.27304 0.66495
H35 H  0.79683 0.39493 0.65063
H36 H  0.79456 0.14446 0.66625
H37 H  0.87651 0.24850 0.63803
O38 O  1.07793 1.28473 0.43880
O39 O  1.06861 1.57706 0.37807
O40 O  0.87001 0.70180 0.41232
O41 O  0.78467 0.70768 0.33641
O42 O  0.87730 1.56483 0.20716
O43 O  0.82649 1.25411 0.17820
N44 N  0.84208 0.78439 0.36606
N45 N  0.86151 1.37184 0.21515
C46 C  0.97824 1.28041 0.35931
C47 C  0.94355 1.08395 0.37906
C48 C  0.87995 0.98972 0.34492
C49 C  0.85066 1.07958 0.29115
C50 C  0.88809 1.27299 0.27292
C51 C  0.95036 1.37725 0.30592
C52 C  1.04688 1.38396 0.39525
H53 H  1.11259 1.64691 0.40469
H54 H  0.96251 1.01356 0.41569
H55 H  0.80469 1.01433 0.26796
H56 H  0.97517 1.51134 0.29219
data_94_E-870.143_____d_____1.44
#  no.  94             rank   94 energy -870.143     density         1.44
_symmetry_cell_setting        triclinic
_symmetry_space_group_name_H-M  'P -1'
_symmetry_Int_Tables_number  2
loop_
_symmetry_equiv_pos_site_id
_symmetry_equiv_pos_as_xyz
1 x,y,z
2 -x,-y,-z
_cell_length_a      19.219
_cell_length_b      11.026
_cell_length_c      10.02
_cell_angle_alpha   126.323
_cell_angle_beta    47.911995
_cell_angle_gamma   94.068
_cell_volume        1064.1475
loop_
_atom_site_label
_atom_site_type_symbol
_atom_site_fract_x
_atom_site_fract_y
_atom_site_fract_z
N1 N  0.24540 1.30726 1.38176
N2 N  0.18436 1.50489 1.39518
C3 C  0.24826 1.34999 1.12745
C4 C  0.25747 1.37477 0.99788
H5 H  0.22209 1.49453 1.08666
C6 C  0.31677 1.22998 0.74292
H7 H  0.32538 1.25043 0.65330
C8 C  0.36496 1.05525 0.61255
C9 C  0.35666 1.03294 0.74200
H10 H  0.39277 0.91310 0.65220
C11 C  0.29851 1.17420 0.99878
C12 C  0.29211 1.14491 1.13362
H13 H  0.36595 1.05702 1.01299
H14 H  0.24668 1.09659 1.17246
C15 C  0.32827 1.34908 1.32998
C16 C  0.40558 1.25636 1.26982
H17 H  0.40280 1.16572 1.26277
C18 C  0.48274 1.29497 1.22810
H19 H  0.53807 1.22580 1.17901
C20 C  0.48381 1.43483 1.25336
C21 C  0.40616 1.52465 1.31325
H22 H  0.40593 1.61948 1.32916
C23 C  0.32799 1.48665 1.35196
C24 C  0.24655 1.58476 1.40756
H25 H  0.19557 1.70776 1.57859
H26 H  0.28797 1.58294 1.27681
C27 C  0.15119 1.45499 1.52693
H28 H  0.11318 1.55759 1.70046
H29 H  0.09968 1.42141 1.54823
C30 C  0.42665 0.89407 0.33829
H31 H  0.39055 0.82918 0.34372
H32 H  0.50243 0.81728 0.22118
H33 H  0.42643 0.93300 0.27440
C34 C  0.57063 1.47673 1.20764
H35 H  0.55618 1.58112 1.24672
H36 H  0.64401 1.37632 1.02549
H37 H  0.56638 1.49891 1.32179
O38 O  0.77688 1.87014 1.50185
O39 O  0.91086 1.76042 1.10267
O40 O  0.76240 2.29182 2.11922
O41 O  0.86638 2.39581 2.02828
O42 O  1.13500 2.01238 0.92835
O43 O  1.07800 2.26745 1.26047
N44 N  0.83261 2.30315 1.97613
N45 N  1.07687 2.13221 1.15996
C46 C  0.89129 1.98509 1.41643
C47 C  0.84510 2.08675 1.65701
C48 C  0.87959 2.19786 1.72469
C49 C  0.95611 2.21567 1.56647
C50 C  0.99823 2.11409 1.33144
C51 C  0.96893 1.99762 1.25060
C52 C  0.85503 1.86530 1.34044
H53 H  0.88771 1.67564 1.05278
H54 H  0.79055 2.08088 1.77544
H55 H  0.98159 2.29167 1.61321
H56 H  0.99952 1.92877 1.08647
data_95_E-870.136_____d_____1.44
#  no.  95             rank   95 energy -870.136     density         1.44
_symmetry_cell_setting        triclinic
_symmetry_space_group_name_H-M  'P -1'
_symmetry_Int_Tables_number  2
loop_
_symmetry_equiv_pos_site_id
_symmetry_equiv_pos_as_xyz
1 x,y,z
2 -x,-y,-z
_cell_length_a      30.527
_cell_length_b      15.951
_cell_length_c      14.539
_cell_angle_alpha   37.947002
_cell_angle_beta    130.193
_cell_angle_gamma   162.53998
_cell_volume        1064.7118
loop_
_atom_site_label
_atom_site_type_symbol
_atom_site_fract_x
_atom_site_fract_y
_atom_site_fract_z
N1 N  1.69299 1.20658 0.93381
N2 N  1.49607 0.56720 1.24126
C3 C  1.65060 0.82728 1.22619
C4 C  1.62594 0.63260 1.36272
H5 H  1.50650 0.32725 1.46492
C6 C  1.77038 0.87057 1.35421
H7 H  1.75000 0.72818 1.44749
C8 C  1.94465 1.31187 1.21277
C9 C  1.96684 1.49990 1.07704
H10 H  2.08635 1.80518 0.97432
C11 C  1.82591 1.27546 1.07787
C12 C  1.85505 1.49169 0.92592
H13 H  1.94242 1.70734 0.81097
H14 H  1.90357 1.63087 0.92897
C15 C  1.65071 1.11067 0.86245
C16 C  1.74281 1.40460 0.67506
H17 H  1.83334 1.66675 0.59640
C18 C  1.70376 1.32279 0.60178
H19 H  1.77249 1.53556 0.47089
C20 C  1.56407 0.92947 0.71518
C21 C  1.47487 0.64366 0.90058
H22 H  1.38016 0.37481 0.98060
C23 C  1.51332 0.71963 0.97953
C24 C  1.41586 0.40093 1.18515
H25 H  1.29321 0.15269 1.23927
H26 H  1.41754 0.31648 1.23177
C27 C  1.54598 0.81590 1.12509
H28 H  1.44361 0.64410 1.13025
H29 H  1.57985 0.88738 1.17273
C30 C  2.10547 1.58210 1.20233
H31 H  2.17051 1.74680 1.20358
H32 H  2.18174 1.76986 1.09117
H33 H  2.06667 1.40129 1.30605
C34 C  1.52168 0.84328 0.62992
H35 H  1.41750 0.55494 0.72471
H36 H  1.62162 1.03461 0.56498
H37 H  1.49943 0.88654 0.54626
O38 O  1.12853 1.16589 0.31506
O39 O  1.23966 1.23346 0.33519
O40 O  0.70695 0.50272 0.14949
O41 O  0.60445 0.20686 0.13574
O42 O  0.99103 0.53422 0.31163
O43 O  0.73629 0.04382 0.34936
N44 N  0.69658 0.39801 0.16286
N45 N  0.87090 0.34701 0.31680
C46 C  1.01514 0.85324 0.28585
C47 C  0.91294 0.74114 0.23998
C48 C  0.80243 0.51099 0.21435
C49 C  0.78574 0.37833 0.23665
C50 C  0.88782 0.49160 0.28521
C51 C  1.00372 0.72993 0.30821
C52 C  1.13430 1.09931 0.31464
H53 H  1.32397 1.41400 0.34664
H54 H  0.91804 0.82089 0.22530
H55 H  0.71015 0.22326 0.21488
H56 H  1.07294 0.80399 0.34186
data_96_E-869.984_____d_____1.39
#  no.  96             rank   96 energy -869.984     density         1.39
_symmetry_cell_setting        monoclinic
_symmetry_space_group_name_H-M  'C 2/c'
_symmetry_Int_Tables_number  15
loop_
_symmetry_equiv_pos_site_id
_symmetry_equiv_pos_as_xyz
1 x,y,z
2 -x,y,1/2-z
3 -x,-y,-z
4 x,-y,1/2+z
5 1/2+x,1/2+y,z
6 1/2-x,1/2+y,1/2-z
7 1/2-x,1/2-y,-z
8 1/2+x,1/2-y,1/2+z
_cell_length_a      28.544
_cell_length_b      8.795
_cell_length_c      20.275
_cell_angle_alpha   90.0
_cell_angle_beta    120.09599
_cell_angle_gamma   90.0
_cell_volume        4403.736
loop_
_atom_site_label
_atom_site_type_symbol
_atom_site_fract_x
_atom_site_fract_y
_atom_site_fract_z
N1 N  0.56968 1.07822 0.81374
N2 N  0.60464 0.98546 0.94347
C3 C  0.63860 1.11823 0.97190
C4 C  0.67576 1.12825 1.04860
H5 H  0.67884 1.04629 1.08184
C6 C  0.70851 1.25420 1.07804
H7 H  0.73541 1.25624 1.13114
C8 C  0.70363 1.37758 1.03235
C9 C  0.66725 1.36475 0.95628
H10 H  0.66451 1.44631 0.92306
C11 C  0.63342 1.23978 0.92335
C12 C  0.59442 1.22875 0.83966
H13 H  0.61296 1.25568 0.81279
H14 H  0.56600 1.30158 0.82631
C15 C  0.60584 0.97532 0.80533
C16 C  0.61000 0.98432 0.74057
H17 H  0.58894 1.05912 0.70272
C18 C  0.64211 0.88684 0.72901
H19 H  0.64578 0.89725 0.68462
C20 C  0.67079 0.77049 0.78174
C21 C  0.66592 0.76415 0.84548
H22 H  0.68548 0.68661 0.88256
C23 C  0.63448 0.86312 0.85968
C24 C  0.63197 0.85561 0.93238
H25 H  0.61444 0.76283 0.93277
H26 H  0.66838 0.85299 0.97478
C27 C  0.55674 1.01905 0.86996
H28 H  0.53585 0.92775 0.85024
H29 H  0.53489 1.09209 0.87752
C30 C  0.73716 1.51943 1.06286
H31 H  0.71388 1.60530 1.05345
H32 H  0.75795 1.53475 1.03807
H33 H  0.76122 1.50874 1.11681
C34 C  0.70626 0.66162 0.76732
H35 H  0.72047 0.58458 0.80605
H36 H  0.73568 0.71702 0.76849
H37 H  0.68496 0.61489 0.71827
O38 O  0.53281 0.36559 0.34990
O39 O  0.44775 0.38652 0.25333
O40 O  0.59092 0.70880 0.56596
O41 O  0.53299 0.85133 0.57418
O42 O  0.32079 0.70484 0.28063
O43 O  0.34114 0.77846 0.39333
N44 N  0.54503 0.75599 0.54218
N45 N  0.35288 0.72591 0.34790
C46 C  0.47350 0.53286 0.36275
C47 C  0.51469 0.58916 0.43150
C48 C  0.50163 0.69420 0.47026
C49 C  0.44916 0.74311 0.44456
C50 C  0.40954 0.68199 0.37659
C51 C  0.42037 0.57960 0.33452
C52 C  0.48666 0.41944 0.32034
H53 H  0.45838 0.31449 0.22470
H54 H  0.55167 0.55722 0.45225
H55 H  0.44044 0.81936 0.47147
H56 H  0.39208 0.53911 0.28755
data_97_E-869.924_____d_____1.44
#  no.  97             rank   97 energy -869.924     density         1.44
_symmetry_cell_setting        triclinic
_symmetry_space_group_name_H-M  'P -1'
_symmetry_Int_Tables_number  2
loop_
_symmetry_equiv_pos_site_id
_symmetry_equiv_pos_as_xyz
1 x,y,z
2 -x,-y,-z
_cell_length_a      12.558
_cell_length_b      12.967
_cell_length_c      15.144
_cell_angle_alpha   57.941006
_cell_angle_beta    62.713
_cell_angle_gamma   111.857994
_cell_volume        1070.0385
loop_
_atom_site_label
_atom_site_type_symbol
_atom_site_fract_x
_atom_site_fract_y
_atom_site_fract_z
N1 N  1.67997 1.38317 1.12757
N2 N  1.41572 1.02368 1.44622
C3 C  1.38728 0.95487 1.39983
C4 C  1.22957 0.74222 1.54000
H5 H  1.13996 0.64298 1.66660
C6 C  1.19903 0.67054 1.50067
H7 H  1.08368 0.52138 1.60180
C8 C  1.33076 0.80965 1.31807
C9 C  1.48406 1.01957 1.18144
H10 H  1.57253 1.11841 1.05525
C11 C  1.52112 1.10073 1.21337
C12 C  1.68907 1.33148 1.06079
H13 H  1.68165 1.38669 0.99350
H14 H  1.82133 1.40143 0.97331
C15 C  1.52747 1.35323 1.20022
C16 C  1.57929 1.50763 1.07469
H17 H  1.71519 1.63103 0.94193
C18 C  1.44357 1.48965 1.13651
H19 H  1.47967 1.59568 1.04727
C20 C  1.24820 1.31580 1.33095
C21 C  1.20083 1.16498 1.45236
H22 H  1.06777 1.04410 1.58558
C23 C  1.33345 1.17636 1.39435
C24 C  1.27131 1.00183 1.53361
H25 H  1.25728 0.99613 1.60446
H26 H  1.13765 0.86981 1.62051
C27 C  1.62643 1.24621 1.27542
H28 H  1.63975 1.29195 1.30746
H29 H  1.72336 1.26056 1.22748
C30 C  1.30739 0.73803 1.26825
H31 H  1.43115 0.79699 1.17867
H32 H  1.28488 0.78404 1.21439
H33 H  1.19055 0.58652 1.38048
C34 C  1.09896 1.29968 1.39713
H35 H  0.97871 1.17924 1.53202
H36 H  1.05680 1.28438 1.36096
H37 H  1.16761 1.42544 1.33987
O38 O  1.21809 0.87124 1.90981
O39 O  1.01094 0.73871 1.93377
O40 O  1.54677 1.48775 1.65283
O41 O  1.45852 1.59732 1.60350
O42 O  0.81580 0.99134 1.82864
O43 O  0.86622 1.16992 1.82810
N44 N  1.44440 1.47638 1.65519
N45 N  0.89582 1.09425 1.81928
C46 C  1.14212 1.01232 1.84029
C47 C  1.28140 1.17098 1.77792
C48 C  1.29521 1.30642 1.72419
C49 C  1.17293 1.28797 1.73401
C50 C  1.03451 1.12571 1.79982
C51 C  1.01759 0.98898 1.85104
C52 C  1.12438 0.86461 1.89935
H53 H  1.00873 0.64678 1.96562
H54 H  1.36781 1.18857 1.77091
H55 H  1.18644 1.38657 1.69244
H56 H  0.92023 0.87788 1.89615
data_98_E-869.660_____d_____1.43
#  no.  98             rank   98 energy -869.660     density         1.43
_symmetry_cell_setting        monoclinic
_symmetry_space_group_name_H-M  'C 2/c'
_symmetry_Int_Tables_number  15
loop_
_symmetry_equiv_pos_site_id
_symmetry_equiv_pos_as_xyz
1 x,y,z
2 -x,y,1/2-z
3 -x,-y,-z
4 x,-y,1/2+z
5 1/2+x,1/2+y,z
6 1/2-x,1/2+y,1/2-z
7 1/2-x,1/2-y,-z
8 1/2+x,1/2-y,1/2+z
_cell_length_a      19.019
_cell_length_b      11.212
_cell_length_c      23.34
_cell_angle_alpha   90.0
_cell_angle_beta    59.930996
_cell_angle_gamma   90.0
_cell_volume        4307.2476
loop_
_atom_site_label
_atom_site_type_symbol
_atom_site_fract_x
_atom_site_fract_y
_atom_site_fract_z
N1 N  0.44114 0.42901 1.72800
N2 N  0.39669 0.58412 1.67994
C3 C  0.31553 0.53627 1.71532
C4 C  0.25699 0.58255 1.70338
H5 H  0.27121 0.64516 1.67135
C6 C  0.17849 0.54007 1.73680
H7 H  0.13950 0.57070 1.72596
C8 C  0.15488 0.45329 1.78543
C9 C  0.21392 0.40697 1.79585
H10 H  0.19972 0.34380 1.82754
C11 C  0.29428 0.44586 1.76321
C12 C  0.35761 0.39225 1.77533
H13 H  0.35408 0.30694 1.77407
H14 H  0.34599 0.41406 1.81899
C15 C  0.47349 0.36257 1.66686
C16 C  0.50262 0.24887 1.66416
H17 H  0.50044 0.21635 1.70305
C18 C  0.53597 0.18450 1.60722
H19 H  0.55392 0.10413 1.60659
C20 C  0.54414 0.23346 1.54862
C21 C  0.51475 0.34644 1.55270
H22 H  0.51900 0.38127 1.51352
C23 C  0.47915 0.41343 1.61003
C24 C  0.44460 0.53622 1.61288
H25 H  0.48827 0.58965 1.58597
H26 H  0.40960 0.53154 1.59429
C27 C  0.44000 0.55618 1.71522
H28 H  0.49498 0.58388 1.68953
H29 H  0.41477 0.59822 1.75661
C30 C  0.06912 0.40789 1.82474
H31 H  0.04825 0.42322 1.87095
H32 H  0.06832 0.32362 1.81779
H33 H  0.03586 0.44800 1.81050
C34 C  0.58234 0.15992 1.48514
H35 H  0.58751 0.20806 1.44923
H36 H  0.54844 0.09227 1.49082
H37 H  0.63507 0.13306 1.47549
O38 O  0.61209 0.07837 1.12078
O39 O  0.61190 0.24884 1.17049
O40 O  0.65118 0.10195 0.89809
O41 O  0.68425 0.26818 0.84532
O42 O  0.69150 0.61544 1.04533
O43 O  0.75411 0.60515 0.93880
N44 N  0.66763 0.20789 0.89352
N45 N  0.71255 0.56237 0.99375
C46 C  0.64395 0.25695 1.05974
C47 C  0.64566 0.20046 1.00613
C48 C  0.66706 0.26645 0.94984
C49 C  0.68876 0.38560 0.94389
C50 C  0.68742 0.43721 0.99810
C51 C  0.66464 0.37651 1.05616
C52 C  0.62139 0.18748 1.12062
H53 H  0.59333 0.20040 1.21178
H54 H  0.63213 0.11746 1.00752
H55 H  0.70226 0.43207 0.90451
H56 H  0.66424 0.41460 1.09299
data_99_E-869.603_____d_____1.43
#  no.  99             rank   99 energy -869.603     density         1.43
_symmetry_cell_setting        monoclinic
_symmetry_space_group_name_H-M  'P 21/c'
_symmetry_Int_Tables_number  14
loop_
_symmetry_equiv_pos_site_id
_symmetry_equiv_pos_as_xyz
1 x,y,z
2 -x,1/2+y,1/2-z
3 -x,-y,-z
4 x,1/2-y,1/2+z
_cell_length_a      10.532
_cell_length_b      11.927
_cell_length_c      20.918
_cell_angle_alpha   90.0
_cell_angle_beta    125.01299
_cell_angle_gamma   90.0
_cell_volume        2152.0764
loop_
_atom_site_label
_atom_site_type_symbol
_atom_site_fract_x
_atom_site_fract_y
_atom_site_fract_z
N1 N  0.45060 0.89175 0.61546
N2 N  0.57669 0.79268 0.56415
C3 C  0.65354 0.72165 0.63216
C4 C  0.76361 0.64662 0.64288
H5 H  0.78847 0.64336 0.60534
C6 C  0.83828 0.57640 0.70670
H7 H  0.91841 0.52769 0.71439
C8 C  0.80071 0.57534 0.76035
C9 C  0.69330 0.65151 0.74960
H10 H  0.66941 0.65519 0.78747
C11 C  0.61507 0.72497 0.68653
C12 C  0.49925 0.80818 0.67698
H13 H  0.54257 0.84643 0.72573
H14 H  0.40889 0.76848 0.66521
C15 C  0.56383 0.98048 0.64214
C16 C  0.56562 1.06512 0.68754
H17 H  0.49197 1.06289 0.70061
C18 C  0.66654 1.15213 0.71187
H19 H  0.66936 1.20885 0.74530
C20 C  0.76913 1.16033 0.68935
C21 C  0.76487 1.07521 0.64428
H22 H  0.83471 1.07849 0.62879
C23 C  0.66588 0.98457 0.61978
C24 C  0.66943 0.89016 0.57256
H25 H  0.63528 0.91820 0.52208
H26 H  0.77490 0.86557 0.59834
C27 C  0.43115 0.83441 0.54876
H28 H  0.38502 0.88550 0.50552
H29 H  0.36143 0.77249 0.53424
C30 C  0.87531 0.49702 0.82910
H31 H  0.79759 0.45032 0.82587
H32 H  0.92677 0.53976 0.87656
H33 H  0.94967 0.45074 0.82880
C34 C  0.88059 1.25918 0.71685
H35 H  0.93589 1.25562 0.69306
H36 H  0.95303 1.25624 0.77262
H37 H  0.82294 1.32791 0.70222
O38 O  0.85222 0.90531 0.46228
O39 O  1.10119 0.85382 0.53787
O40 O  0.46054 0.61633 0.38189
O41 O  0.52754 0.45132 0.43159
O42 O  1.23661 0.48221 0.64918
O43 O  1.06359 0.38495 0.64874
N44 N  0.55744 0.54704 0.42539
N45 N  1.10336 0.46274 0.62624
C46 C  0.91279 0.72009 0.50953
C47 C  0.75779 0.68877 0.46508
C48 C  0.72050 0.58121 0.47308
C49 C  0.83031 0.50412 0.52476
C50 C  0.98247 0.53981 0.56854
C51 C  1.02688 0.64525 0.56164
C52 C  0.95524 0.83546 0.50199
H53 H  1.12632 0.93103 0.52911
H54 H  0.67703 0.73975 0.42912
H55 H  0.80337 0.42779 0.52896
H56 H  1.13331 0.66772 0.59274
data_100_E-869.592_____d_____1.43
#  no.  100            rank  100 energy -869.592     density         1.43
_symmetry_cell_setting        triclinic
_symmetry_space_group_name_H-M  'P -1'
_symmetry_Int_Tables_number  2
loop_
_symmetry_equiv_pos_site_id
_symmetry_equiv_pos_as_xyz
1 x,y,z
2 -x,-y,-z
_cell_length_a      9.051
_cell_length_b      13.69
_cell_length_c      14.849
_cell_angle_alpha   134.30199
_cell_angle_beta    120.44001
_cell_angle_gamma   56.768005
_cell_volume        1077.5833
loop_
_atom_site_label
_atom_site_type_symbol
_atom_site_fract_x
_atom_site_fract_y
_atom_site_fract_z
N1 N  0.87967 1.50987 0.66995
N2 N  0.66423 1.71261 0.81007
C3 C  0.56056 1.74649 0.71796
C4 C  0.41534 1.87048 0.74892
H5 H  0.38623 1.93303 0.83162
C6 C  0.31172 1.90566 0.66279
H7 H  0.21526 1.99505 0.68821
C8 C  0.34492 1.81495 0.54044
C9 C  0.49113 1.69376 0.51208
H10 H  0.52079 1.63190 0.42972
C11 C  0.60124 1.65341 0.59567
C12 C  0.76152 1.52066 0.56200
H13 H  0.83099 1.51728 0.52748
H14 H  0.71992 1.43828 0.49581
C15 C  0.99850 1.59569 0.74983
C16 C  1.15155 1.54191 0.71060
H17 H  1.17520 1.44894 0.63089
C18 C  1.27018 1.61660 0.78444
H19 H  1.37362 1.57959 0.75414
C20 C  1.24331 1.74924 0.90527
C21 C  1.09038 1.80006 0.94183
H22 H  1.06839 1.89088 1.02333
C23 C  0.96539 1.72826 0.86812
C24 C  0.79459 1.79121 0.91013
H25 H  0.82606 1.79539 0.98470
H26 H  0.73687 1.88794 0.93428
C27 C  0.76519 1.55927 0.74519
H28 H  0.83965 1.53976 0.80851
H29 H  0.68140 1.50586 0.68938
C30 C  0.23075 1.84688 0.44202
H31 H  0.17829 1.77174 0.36741
H32 H  0.30437 1.85293 0.41796
H33 H  0.13622 1.93685 0.47806
C34 C  1.37895 1.83069 0.98697
H35 H  1.34669 1.91423 1.06874
H36 H  1.37828 1.85977 0.94367
H37 H  1.49731 1.76922 0.99979
O38 O  2.02447 1.31831 0.89566
O39 O  1.76973 1.49984 0.95579
O40 O  2.03075 0.83702 0.67479
O41 O  1.78513 0.79895 0.61411
O42 O  1.22460 1.39919 0.80730
O43 O  1.21505 1.18304 0.64907
N44 N  1.86864 0.87704 0.66477
N45 N  1.29603 1.27068 0.73563
C46 C  1.76566 1.26555 0.83114
C47 C  1.86134 1.12106 0.77949
C48 C  1.76804 1.02915 0.71755
C49 C  1.58288 1.07395 0.70196
C50 C  1.49344 1.21806 0.75313
C51 C  1.58010 1.31541 0.81867
C52 C  1.86335 1.36602 0.89770
H53 H  1.84101 1.56576 1.00449
H54 H  1.98973 1.08435 0.78631
H55 H  1.51862 1.00900 0.66035
H56 H  1.51463 1.41479 0.85320
