# Supplementary material for: Report on the sixth blind test of organic crystal structure prediction methods
Source: Acta Crystallogr B Struct Sci Cryst Eng Mater. 2016 Aug 1;72(Pt 4):439–59. doi: 10.1107/S2052520616007447 (PMC4971545; doi:10.1107/S2052520616007447)
Supplement: Supplementary file 2 [file b-72-00439-sup2.zip › Group_10_Hofmann/XXVI-1_Hofmann.cif]

data_1_E-1146.79_____d_____1.31
#  no.  1              rank    1 energy -1146.79     density         1.31
_symmetry_cell_setting        monoclinic
_symmetry_space_group_name_H-M  'P 21/c'
_symmetry_Int_Tables_number  14
loop_
_symmetry_equiv_pos_site_id
_symmetry_equiv_pos_as_xyz
1 x,y,z
2 -x,1/2+y,1/2-z
3 -x,-y,-z
4 x,1/2-y,1/2+z
_cell_length_a      16.898
_cell_length_b      9.384
_cell_length_c      20.73
_cell_angle_alpha   90.0
_cell_angle_beta    59.708004
_cell_angle_gamma   90.0
_cell_volume        2838.362
loop_
_atom_site_label
_atom_site_type_symbol
_atom_site_fract_x
_atom_site_fract_y
_atom_site_fract_z
C1 C  1.40297 1.56539 0.49740
C2 C  1.38699 1.52067 0.44093
C3 C  1.31779 1.42133 0.45697
C4 C  1.26616 1.36740 0.52908
C5 C  1.28305 1.41062 0.58553
C6 C  1.35150 1.51222 0.57014
C7 C  1.22581 1.34679 0.66168
N8 N  1.27869 1.30921 0.69114
C9 C  1.23941 1.23319 0.76151
C10 C  1.26822 1.09098 0.76336
C11 C  1.22638 1.01626 0.83340
C12 C  1.15958 1.08765 0.89990
C13 C  1.13484 1.22988 0.89455
C14 C  1.17409 1.29789 0.82652
C15 C  1.11701 1.01326 0.96901
C16 C  1.13849 0.87219 0.97224
C17 C  1.20289 0.80175 0.90721
C18 C  1.24589 0.87222 0.83927
Cl19 Cl 1.37298 1.57904 0.63952
O20 O  1.14486 1.32468 0.69162
H21 H  1.45688 1.64506 0.48377
H22 H  1.42810 1.56397 0.38407
H23 H  1.30424 1.38600 0.41284
H24 H  1.21207 1.28921 0.54035
H25 H  1.34630 1.31879 0.66260
H26 H  1.08256 1.28517 0.94496
H27 H  1.15220 1.40717 0.82418
H28 H  1.06527 1.06732 1.02011
H29 H  1.10473 0.81478 1.02582
H30 H  1.21922 0.68925 0.91011
H31 H  1.29536 0.81225 0.78945
C32 C  0.93625 1.09120 0.74397
C33 C  0.91459 1.12191 0.68895
C34 C  0.97689 1.08782 0.61444
C35 C  1.06036 1.02515 0.59598
C36 C  1.08273 0.99680 0.65102
C37 C  1.01970 1.02776 0.72620
C38 C  1.17457 0.93150 0.62774
N39 N  1.21761 1.00742 0.65712
C40 C  1.30971 0.98327 0.64319
C41 C  1.33294 1.02643 0.69795
C42 C  1.42544 1.00836 0.68243
C43 C  1.49219 0.94468 0.61342
C44 C  1.46536 0.90328 0.56147
C45 C  1.37694 0.92429 0.57692
C46 C  1.58396 0.92846 0.59737
C47 C  1.60950 0.97566 0.64746
C48 C  1.54467 1.03940 0.71464
C49 C  1.45470 1.05546 0.73171
Cl50 Cl 1.04056 0.98431 0.79918
O51 O  1.20598 0.83021 0.58725
H52 H  0.88595 1.11727 0.80231
H53 H  0.84858 1.17188 0.70406
H54 H  0.95999 1.11066 0.57072
H55 H  1.10836 0.99916 0.53701
H56 H  1.18435 1.08659 0.69244
H57 H  1.51597 0.85545 0.50780
H58 H  1.36133 0.89284 0.53348
H59 H  1.63535 0.87975 0.54430
H60 H  1.68074 0.96329 0.63464
H61 H  1.56544 1.07678 0.75425
H62 H  1.40631 1.10649 0.78515
data_2_E-1130.36_____d_____1.29
#  no.  2              rank    2 energy -1130.36     density         1.29
_symmetry_cell_setting        monoclinic
_symmetry_space_group_name_H-M  'P 21/c'
_symmetry_Int_Tables_number  14
loop_
_symmetry_equiv_pos_site_id
_symmetry_equiv_pos_as_xyz
1 x,y,z
2 -x,1/2+y,1/2-z
3 -x,-y,-z
4 x,1/2-y,1/2+z
_cell_length_a      10.017
_cell_length_b      19.55
_cell_length_c      18.895
_cell_angle_alpha   90.0
_cell_angle_beta    128.719
_cell_angle_gamma   90.0
_cell_volume        2887.0222
loop_
_atom_site_label
_atom_site_type_symbol
_atom_site_fract_x
_atom_site_fract_y
_atom_site_fract_z
C1 C  0.71294 0.67548 0.28140
C2 C  0.65130 0.74167 0.25153
C3 C  0.71938 0.79519 0.31429
C4 C  0.84700 0.78162 0.40599
C5 C  0.90716 0.71504 0.43619
C6 C  0.84134 0.66112 0.37334
C7 C  1.04299 0.70383 0.53599
N8 N  1.00745 0.64775 0.56406
C9 C  1.11274 0.63053 0.65955
C10 C  1.04142 0.63276 0.70542
C11 C  1.14959 0.61743 0.80069
C12 C  1.32387 0.59784 0.84648
C13 C  1.38648 0.59559 0.79675
C14 C  1.28166 0.61226 0.70610
C15 C  1.43185 0.58375 0.94096
C16 C  1.37074 0.58991 0.98910
C17 C  1.20117 0.60985 0.94474
C18 C  1.09296 0.62332 0.85255
Cl19 Cl 0.91841 0.57641 0.40548
O20 O  1.16301 0.74094 0.58593
H21 H  0.65923 0.63432 0.23073
H22 H  0.55046 0.75196 0.17888
H23 H  0.67230 0.84775 0.29130
H24 H  0.89855 0.82460 0.45414
H25 H  0.90047 0.62122 0.52242
H26 H  1.52078 0.58171 0.83137
H27 H  1.33510 0.61113 0.67000
H28 H  1.56600 0.56913 0.97650
H29 H  1.45539 0.57949 1.06243
H30 H  1.15371 0.61507 0.98357
H31 H  0.96115 0.63954 0.82065
C32 C  1.39199 0.88763 0.75532
C33 C  1.36026 0.94370 0.70131
C34 C  1.19237 0.96677 0.63637
C35 C  1.05857 0.93290 0.62569
C36 C  1.09020 0.87589 0.67876
C37 C  1.25881 0.85332 0.74552
C38 C  0.94055 0.84045 0.66316
N39 N  0.94877 0.77197 0.65318
C40 C  0.82175 0.72148 0.63112
C41 C  0.87275 0.65177 0.65859
C42 C  0.74515 0.60126 0.63294
C43 C  0.57020 0.62166 0.58229
C44 C  0.52707 0.69131 0.55735
C45 C  0.65084 0.73844 0.58108
C46 C  0.44334 0.57181 0.55567
C47 C  0.48740 0.50362 0.57722
C48 C  0.65804 0.48336 0.62588
C49 C  0.78404 0.53110 0.65308
Cl50 Cl 1.30896 0.78507 0.81971
O51 O  0.82815 0.86900 0.65751
H52 H  1.52498 0.87076 0.80670
H53 H  1.46679 0.97000 0.71005
H54 H  1.16635 1.01138 0.59393
H55 H  0.92745 0.95193 0.57422
H56 H  1.05076 0.75286 0.66252
H57 H  0.39295 0.70783 0.51761
H58 H  0.60802 0.79124 0.55774
H59 H  0.30879 0.58740 0.51661
H60 H  0.38855 0.46518 0.55617
H61 H  0.69225 0.42902 0.64279
H62 H  0.91631 0.51263 0.69104
data_3_E-1120.97_____d_____1.26
#  no.  3              rank    3 energy -1120.97     density         1.26
_symmetry_cell_setting        triclinic
_symmetry_space_group_name_H-M  'P -1'
_symmetry_Int_Tables_number  2
loop_
_symmetry_equiv_pos_site_id
_symmetry_equiv_pos_as_xyz
1 x,y,z
2 -x,-y,-z
_cell_length_a      10.448
_cell_length_b      14.394
_cell_length_c      16.829
_cell_angle_alpha   135.233
_cell_angle_beta    66.367
_cell_angle_gamma   124.105
_cell_volume        1475.761
loop_
_atom_site_label
_atom_site_type_symbol
_atom_site_fract_x
_atom_site_fract_y
_atom_site_fract_z
C1 C  2.20897 1.33512 0.87140
C2 C  2.23112 1.35897 0.96181
C3 C  2.10776 1.34923 1.03456
C4 C  1.96403 1.31567 1.01583
C5 C  1.94188 1.29173 0.92503
C6 C  2.06525 1.30135 0.85161
C7 C  1.78654 1.25599 0.90602
N8 N  1.67473 1.15299 0.91639
C9 C  1.51445 1.09457 0.89588
C10 C  1.44080 0.95102 0.79430
C11 C  1.28216 0.89653 0.77602
C12 C  1.20088 0.98560 0.86087
C13 C  1.28045 1.12716 0.96024
C14 C  1.43320 1.17801 0.97492
C15 C  1.04488 0.93291 0.84213
C16 C  0.97212 0.79759 0.74218
C17 C  1.05185 0.71109 0.65874
C18 C  1.20357 0.75946 0.67531
Cl19 Cl 2.04365 1.26780 0.73340
O20 O  1.76142 1.30692 0.88351
H21 H  2.30719 1.34277 0.81490
H22 H  2.34513 1.38553 0.97606
H23 H  2.12472 1.36858 1.10645
H24 H  1.87000 1.31111 1.07563
H25 H  1.70044 1.10105 0.92179
H26 H  1.22014 1.19762 1.02513
H27 H  1.49188 1.28888 1.05215
H28 H  0.98229 1.00124 0.90660
H29 H  0.85172 0.75791 0.72772
H30 H  0.99361 0.60399 0.57911
H31 H  1.26249 0.68865 0.60700
C32 C  1.64804 1.35603 0.71522
C33 C  1.78268 1.42597 0.67982
C34 C  1.88307 1.35963 0.60484
C35 C  1.84814 1.22515 0.56740
C36 C  1.71452 1.15633 0.60456
C37 C  1.61143 1.22071 0.67794
C38 C  1.68387 1.01237 0.56292
N39 N  1.65269 1.01576 0.65143
C40 C  1.63130 0.89959 0.64198
C41 C  1.52359 0.86936 0.71463
C42 C  1.50777 0.75712 0.70678
C43 C  1.59950 0.67764 0.62662
C44 C  1.70437 0.71231 0.55701
C45 C  1.71809 0.82067 0.56654
C46 C  1.58594 0.56832 0.61986
C47 C  1.48564 0.53899 0.69066
C48 C  1.39630 0.61695 0.76949
C49 C  1.40714 0.72365 0.77738
Cl50 Cl 1.43444 1.13414 0.72076
O51 O  1.69053 0.91092 0.46582
H52 H  1.56959 1.40900 0.77305
H53 H  1.80954 1.53243 0.71011
H54 H  1.98928 1.41363 0.57590
H55 H  1.92907 1.17516 0.50879
H56 H  1.64529 1.10320 0.72905
H57 H  1.77632 0.65282 0.49523
H58 H  1.80300 0.84447 0.51166
H59 H  1.65638 0.50717 0.55835
H60 H  1.47566 0.45421 0.68505
H61 H  1.31643 0.59274 0.82533
H62 H  1.33443 0.78193 0.84050
data_4_E-1118.28_____d_____1.26
#  no.  4              rank    4 energy -1118.28     density         1.26
_symmetry_cell_setting        triclinic
_symmetry_space_group_name_H-M  'P -1'
_symmetry_Int_Tables_number  2
loop_
_symmetry_equiv_pos_site_id
_symmetry_equiv_pos_as_xyz
1 x,y,z
2 -x,-y,-z
_cell_length_a      10.272
_cell_length_b      19.462
_cell_length_c      12.633
_cell_angle_alpha   132.69101
_cell_angle_beta    75.05
_cell_angle_gamma   76.751
_cell_volume        1474.7816
loop_
_atom_site_label
_atom_site_type_symbol
_atom_site_fract_x
_atom_site_fract_y
_atom_site_fract_z
C1 C  0.79961 0.90687 1.36857
C2 C  0.81901 0.98965 1.48967
C3 C  0.73310 1.05144 1.66266
C4 C  0.62916 1.02951 1.71206
C5 C  0.60974 0.94638 1.59040
C6 C  0.69560 0.88398 1.41640
C7 C  0.49709 0.92385 1.64555
N8 N  0.52358 0.91746 1.73966
C9 C  0.43496 0.89029 1.80018
C10 C  0.51621 0.78007 1.71490
C11 C  0.42482 0.75544 1.77709
C12 C  0.25629 0.84239 1.92512
C13 C  0.18273 0.95040 2.00461
C14 C  0.27191 0.97133 1.94065
C15 C  0.16502 0.81762 1.98491
C16 C  0.23701 0.71004 1.89978
C17 C  0.40114 0.62469 1.75407
C18 C  0.49310 0.64691 1.69406
Cl19 Cl 0.68053 0.77543 1.25503
O20 O  0.39939 0.91142 1.61181
H21 H  0.86859 0.85890 1.23302
H22 H  0.90135 1.00650 1.44957
H23 H  0.74739 1.11732 1.75918
H24 H  0.56133 1.08084 1.84987
H25 H  0.61779 0.91474 1.74733
H26 H  0.05264 1.01725 2.11636
H27 H  0.21052 1.05538 2.00376
H28 H  0.03530 0.88378 2.09764
H29 H  0.16530 0.69108 1.94571
H30 H  0.45732 0.53909 1.68622
H31 H  0.62121 0.57701 1.57787
C32 C  0.17125 0.77062 1.39998
C33 C  0.20213 0.75037 1.26434
C34 C  0.36318 0.67546 1.11675
C35 C  0.49101 0.62294 1.10797
C36 C  0.46025 0.64490 1.24554
C37 C  0.29857 0.71810 1.39247
C38 C  0.60323 0.58733 1.23048
N39 N  0.59603 0.66524 1.37943
C40 C  0.72231 0.63996 1.40236
C41 C  0.67828 0.69875 1.57231
C42 C  0.80547 0.67547 1.59405
C43 C  0.97335 0.59407 1.44584
C44 C  1.00980 0.53858 1.28087
C45 C  0.88610 0.56275 1.26361
C46 C  1.09932 0.57218 1.46745
C47 C  1.06085 0.62951 1.63077
C48 C  0.89686 0.70953 1.77612
C49 C  0.77195 0.73202 1.75817
Cl50 Cl 0.24987 0.74226 1.56389
O51 O  0.71049 0.48752 1.10310
H52 H  0.04371 0.82866 1.51391
H53 H  0.10038 0.79251 1.27266
H54 H  0.38875 0.65842 1.00847
H55 H  0.61690 0.56466 0.99097
H56 H  0.50005 0.74594 1.48081
H57 H  1.13815 0.47610 1.16562
H58 H  0.92160 0.51851 1.13328
H59 H  1.22841 0.50970 1.35374
H60 H  1.15895 0.61222 1.64671
H61 H  0.86715 0.75458 1.90555
H62 H  0.64486 0.79548 1.87609
data_5_E-1116.71_____d_____1.28
#  no.  5              rank    5 energy -1116.71     density         1.28
_symmetry_cell_setting        monoclinic
_symmetry_space_group_name_H-M  'P 21/c'
_symmetry_Int_Tables_number  14
loop_
_symmetry_equiv_pos_site_id
_symmetry_equiv_pos_as_xyz
1 x,y,z
2 -x,1/2+y,1/2-z
3 -x,-y,-z
4 x,1/2-y,1/2+z
_cell_length_a      13.674
_cell_length_b      11.728
_cell_length_c      18.583998
_cell_angle_alpha   90.0
_cell_angle_beta    101.323
_cell_angle_gamma   90.0
_cell_volume        2922.2825
loop_
_atom_site_label
_atom_site_type_symbol
_atom_site_fract_x
_atom_site_fract_y
_atom_site_fract_z
C1 C  1.03909 1.43617 0.77437
C2 C  0.98055 1.50960 0.72490
C3 C  0.89442 1.55716 0.74240
C4 C  0.86771 1.52984 0.80880
C5 C  0.92560 1.45481 0.85801
C6 C  1.01320 1.40811 0.84135
C7 C  0.89179 1.42775 0.92806
N8 N  0.89954 1.31421 0.94266
C9 C  0.86238 1.26662 1.00408
C10 C  0.78053 1.18877 0.99112
C11 C  0.74311 1.14528 1.05276
C12 C  0.79092 1.17747 1.12557
C13 C  0.87297 1.25389 1.13487
C14 C  0.90576 1.29676 1.07490
C15 C  0.75305 1.13610 1.18653
C16 C  0.66965 1.06673 1.17598
C17 C  0.62211 1.03633 1.10488
C18 C  0.65804 1.07477 1.04458
Cl19 Cl 1.09367 1.31855 0.90268
O20 O  0.85763 1.49552 0.96485
H21 H  1.10724 1.40099 0.75993
H22 H  1.00228 1.53084 0.67254
H23 H  0.84801 1.61586 0.70388
H24 H  0.79951 1.56831 0.82134
H25 H  0.92079 1.25926 0.90825
H26 H  0.90935 1.28078 1.19041
H27 H  0.96839 1.35729 1.08403
H28 H  0.78911 1.16118 1.24248
H29 H  0.64016 1.03574 1.22339
H30 H  0.55541 0.98170 1.09686
H31 H  0.61770 1.04971 0.98966
C32 C  0.64311 1.65178 1.02571
C33 C  0.63273 1.75098 0.98373
C34 C  0.60454 1.74367 0.90736
C35 C  0.58836 1.63721 0.87406
C36 C  0.60059 1.53765 0.91611
C37 C  0.62670 1.54433 0.99296
C38 C  0.58400 1.42483 0.87718
N39 N  0.66278 1.35437 0.90129
C40 C  0.67722 1.24145 0.87331
C41 C  0.73686 1.15992 0.92006
C42 C  0.75483 1.04986 0.89108
C43 C  0.71107 1.02262 0.81666
C44 C  0.65232 1.10620 0.77302
C45 C  0.63785 1.21169 0.80151
C46 C  0.72976 0.91464 0.78746
C47 C  0.79109 0.83638 0.83012
C48 C  0.83491 0.86317 0.90267
C49 C  0.81722 0.96757 0.93245
Cl50 Cl 0.63560 1.42249 1.04966
O51 O  0.51311 1.40229 0.83017
H52 H  0.66418 1.65934 1.08571
H53 H  0.64600 1.83471 1.01053
H54 H  0.59539 1.82168 0.87384
H55 H  0.56620 1.63341 0.81388
H56 H  0.71627 1.37939 0.94255
H57 H  0.61890 1.08721 0.71545
H58 H  0.59348 1.27337 0.76418
H59 H  0.69630 0.89367 0.73024
H60 H  0.80561 0.75302 0.80716
H61 H  0.88367 0.80054 0.93631
H62 H  0.85353 0.98473 0.98970
data_6_E-1115.38_____d_____1.25
#  no.  6              rank    6 energy -1115.38     density         1.25
_symmetry_cell_setting        triclinic
_symmetry_space_group_name_H-M  'P -1'
_symmetry_Int_Tables_number  2
loop_
_symmetry_equiv_pos_site_id
_symmetry_equiv_pos_as_xyz
1 x,y,z
2 -x,-y,-z
_cell_length_a      13.699
_cell_length_b      12.410001
_cell_length_c      12.31
_cell_angle_alpha   77.07001
_cell_angle_beta    104.789
_cell_angle_gamma   132.334
_cell_volume        1491.8406
loop_
_atom_site_label
_atom_site_type_symbol
_atom_site_fract_x
_atom_site_fract_y
_atom_site_fract_z
C1 C  1.71435 1.65947 1.39400
C2 C  1.81195 1.67218 1.47649
C3 C  1.78255 1.54726 1.54010
C4 C  1.65605 1.41142 1.52028
C5 C  1.55812 1.39874 1.43745
C6 C  1.58690 1.52374 1.37322
C7 C  1.42221 1.25178 1.41719
N8 N  1.43472 1.15278 1.41335
C9 C  1.31673 1.00358 1.38876
C10 C  1.28487 0.95428 1.28078
C11 C  1.16676 0.80609 1.25866
C12 C  1.08589 0.71073 1.34586
C13 C  1.12322 0.76620 1.45159
C14 C  1.23542 0.90927 1.47009
C15 C  0.96792 0.56497 1.32356
C16 C  0.92990 0.51552 1.21812
C17 C  1.00808 0.60899 1.13251
C18 C  1.12404 0.75119 1.15236
Cl19 Cl 1.46909 1.51458 1.26500
O20 O  1.31728 1.22319 1.40445
H21 H  1.73947 1.75884 1.34459
H22 H  1.91167 1.77998 1.49166
H23 H  1.85909 1.55669 1.60574
H24 H  1.63543 1.31557 1.57298
H25 H  1.52211 1.18327 1.41090
H26 H  1.06067 0.69483 1.51857
H27 H  1.26039 0.94919 1.55240
H28 H  0.90494 0.49163 1.38992
H29 H  0.83780 0.40292 1.20105
H30 H  0.97677 0.56926 1.04860
H31 H  1.18177 0.82147 1.08233
C32 C  0.96368 1.11859 1.26407
C33 C  0.98123 1.24535 1.24129
C34 C  1.06753 1.35626 1.16566
C35 C  1.13607 1.33939 1.11496
C36 C  1.12030 1.21338 1.13944
C37 C  1.03165 1.10015 1.21341
C38 C  1.19855 1.20204 1.08373
N39 N  1.26353 1.16488 1.16222
C40 C  1.35708 1.15729 1.13847
C41 C  1.36508 1.04994 1.19911
C42 C  1.46169 1.04727 1.17725
C43 C  1.54780 1.15149 1.09538
C44 C  1.53563 1.25536 1.03802
C45 C  1.44302 1.25628 1.06086
C46 C  1.64470 1.15064 1.07485
C47 C  1.65696 1.05059 1.13393
C48 C  1.57334 0.94897 1.21440
C49 C  1.47785 0.94736 1.23560
Cl50 Cl 0.99863 0.93320 1.24083
O51 O  1.20551 1.22651 0.98470
H52 H  0.89419 1.03186 1.32266
H53 H  0.92694 1.25790 1.28200
H54 H  1.08151 1.45647 1.14664
H55 H  1.20393 1.42828 1.05608
H56 H  1.24909 1.14258 1.24226
H57 H  1.60133 1.33672 0.97514
H58 H  1.43944 1.34074 1.01515
H59 H  1.71100 1.23069 1.01200
H60 H  1.73223 1.05049 1.11768
H61 H  1.58341 0.86943 1.26086
H62 H  1.41422 0.86530 1.29949
data_7_E-1110.87_____d_____1.28
#  no.  7              rank    7 energy -1110.87     density         1.28
_symmetry_cell_setting        orthorhombic
_symmetry_space_group_name_H-M  'P n a 21'
_symmetry_Int_Tables_number  33
loop_
_symmetry_equiv_pos_site_id
_symmetry_equiv_pos_as_xyz
1 x,y,z
2 -x,-y,1/2+z
3 1/2+x,1/2-y,z
4 1/2-x,1/2+y,1/2+z
_cell_length_a      10.633
_cell_length_b      17.211
_cell_length_c      15.877
_cell_angle_alpha   90.0
_cell_angle_beta    90.0
_cell_angle_gamma   90.0
_cell_volume        2905.5637
loop_
_atom_site_label
_atom_site_type_symbol
_atom_site_fract_x
_atom_site_fract_y
_atom_site_fract_z
C1 C  1.35939 0.45684 1.02530
C2 C  1.42327 0.40926 1.08185
C3 C  1.38977 0.40990 1.16702
C4 C  1.29284 0.45804 1.19441
C5 C  1.22875 0.50578 1.13760
C6 C  1.26188 0.50547 1.05195
C7 C  1.12473 0.55746 1.16802
N8 N  1.04777 0.51654 1.22031
C9 C  0.93592 0.55288 1.25463
C10 C  0.81468 0.53290 1.22253
C11 C  0.70564 0.57031 1.25741
C12 C  0.72075 0.62509 1.32461
C13 C  0.84379 0.64224 1.35397
C14 C  0.94695 0.60675 1.31851
C15 C  0.61330 0.66309 1.35821
C16 C  0.49496 0.64838 1.32571
C17 C  0.48020 0.59548 1.25950
C18 C  0.58330 0.55723 1.22609
Cl19 Cl 1.18206 0.56249 0.97659
O20 O  1.10853 0.62426 1.14933
H21 H  1.38679 0.45534 0.95854
H22 H  1.49983 0.37142 1.05968
H23 H  1.44027 0.37268 1.21209
H24 H  1.27010 0.45811 1.26204
H25 H  1.05524 0.45948 1.22653
H26 H  0.85683 0.68523 1.40451
H27 H  1.04097 0.62218 1.34196
H28 H  0.62443 0.70562 1.40936
H29 H  0.41223 0.67850 1.35149
H30 H  0.38591 0.58445 1.23357
H31 H  0.56765 0.51674 1.17346
C32 C  0.96667 0.82085 1.04634
C33 C  1.03726 0.84058 0.97565
C34 C  1.04232 0.78959 0.90716
C35 C  0.97787 0.71928 0.91080
C36 C  0.90898 0.69889 0.98235
C37 C  0.90119 0.75049 1.05066
C38 C  0.84296 0.62163 0.98345
N39 N  0.87198 0.58220 1.05518
C40 C  0.83312 0.50310 1.07287
C41 C  0.80451 0.48020 1.15751
C42 C  0.77035 0.40082 1.17434
C43 C  0.76538 0.34625 1.10639
C44 C  0.79481 0.37209 1.02393
C45 C  0.82792 0.44818 1.00949
C46 C  0.73361 0.26755 1.12297
C47 C  0.70838 0.24328 1.20429
C48 C  0.71372 0.29640 1.27092
C49 C  0.74405 0.37345 1.25627
Cl50 Cl 0.80749 0.73126 1.14000
O51 O  0.77718 0.59753 0.92779
H52 H  0.96254 0.86208 1.09912
H53 H  1.08818 0.89617 0.97343
H54 H  1.09726 0.80484 0.85084
H55 H  0.98356 0.67986 0.85635
H56 H  0.92459 0.60754 1.09913
H57 H  0.79201 0.33091 0.97096
H58 H  0.85171 0.46469 0.94452
H59 H  0.72979 0.22553 1.07085
H60 H  0.68386 0.18225 1.21674
H61 H  0.69319 0.27672 1.33541
H62 H  0.74689 0.41313 1.31061
data_8_E-1110.82_____d_____1.27
#  no.  8              rank    8 energy -1110.82     density         1.27
_symmetry_cell_setting        monoclinic
_symmetry_space_group_name_H-M  'P 21/c'
_symmetry_Int_Tables_number  14
loop_
_symmetry_equiv_pos_site_id
_symmetry_equiv_pos_as_xyz
1 x,y,z
2 -x,1/2+y,1/2-z
3 -x,-y,-z
4 x,1/2-y,1/2+z
_cell_length_a      10.018
_cell_length_b      19.122
_cell_length_c      16.939
_cell_angle_alpha   90.0
_cell_angle_beta    64.5
_cell_angle_gamma   90.0
_cell_volume        2928.8042
loop_
_atom_site_label
_atom_site_type_symbol
_atom_site_fract_x
_atom_site_fract_y
_atom_site_fract_z
C1 C  0.45472 1.11780 0.61779
C2 C  0.47889 1.04619 0.61900
C3 C  0.53657 1.01946 0.67469
C4 C  0.57032 1.06479 0.72777
C5 C  0.54817 1.13679 0.72565
C6 C  0.48793 1.16395 0.67088
C7 C  0.58887 1.18276 0.78356
N8 N  0.66274 1.24051 0.73963
C9 C  0.72524 1.28933 0.78002
C10 C  0.88182 1.29804 0.74477
C11 C  0.94144 1.34521 0.78743
C12 C  0.84272 1.38419 0.86200
C13 C  0.68799 1.37397 0.89312
C14 C  0.63370 1.32711 0.85255
C15 C  0.90142 1.42999 0.90517
C16 C  1.05266 1.43626 0.87662
C17 C  1.14925 1.39759 0.80447
C18 C  1.09484 1.35303 0.76083
Cl19 Cl 0.44778 1.25368 0.66865
O20 O  0.56647 1.16928 0.85748
H21 H  0.40736 1.13757 0.57439
H22 H  0.45175 1.01070 0.57687
H23 H  0.55519 0.96289 0.67654
H24 H  0.61572 1.04252 0.77105
H25 H  0.68950 1.24746 0.67664
H26 H  0.61102 1.40270 0.95116
H27 H  0.51337 1.31958 0.87927
H28 H  0.82610 1.45967 0.96276
H29 H  1.09745 1.47137 0.91078
H30 H  1.26944 1.40250 0.78245
H31 H  1.17478 1.32310 0.70499
C32 C  0.67668 1.09706 1.03087
C33 C  0.62406 1.02864 1.04282
C34 C  0.68226 0.98102 0.97358
C35 C  0.79089 1.00278 0.89315
C36 C  0.84165 1.07176 0.88076
C37 C  0.78619 1.11951 0.95051
C38 C  0.95710 1.09278 0.79203
N39 N  0.91424 1.15220 0.76500
C40 C  0.99132 1.18589 0.68064
C41 C  0.97277 1.25951 0.67270
C42 C  1.04389 1.29211 0.58816
C43 C  1.13461 1.25091 0.51379
C44 C  1.14974 1.17843 0.52546
C45 C  1.07822 1.14816 0.60665
C46 C  1.20338 1.28266 0.42994
C47 C  1.18150 1.35283 0.41951
C48 C  1.09156 1.39312 0.49191
C49 C  1.02422 1.36343 0.57435
Cl50 Cl 0.85386 1.20581 0.94133
O51 O  1.06801 1.06039 0.75046
H52 H  0.63080 1.13349 1.08637
H53 H  0.53783 1.01200 1.10655
H54 H  0.64214 0.92672 0.98269
H55 H  0.83519 0.96445 0.83956
H56 H  0.82290 1.17669 0.80571
H57 H  1.21784 1.14578 0.46888
H58 H  1.09192 1.09146 0.61069
H59 H  1.27294 1.25102 0.37271
H60 H  1.23460 1.37710 0.35438
H61 H  1.07456 1.44892 0.48316
H62 H  0.95429 1.39724 0.62920
data_9_E-1110.05_____d_____1.30
#  no.  9              rank    9 energy -1110.05     density         1.30
_symmetry_cell_setting        monoclinic
_symmetry_space_group_name_H-M  'P 21/c'
_symmetry_Int_Tables_number  14
loop_
_symmetry_equiv_pos_site_id
_symmetry_equiv_pos_as_xyz
1 x,y,z
2 -x,1/2+y,1/2-z
3 -x,-y,-z
4 x,1/2-y,1/2+z
_cell_length_a      15.701
_cell_length_b      21.017
_cell_length_c      17.824
_cell_angle_alpha   90.0
_cell_angle_beta    102.493
_cell_angle_gamma   90.0
_cell_volume        5742.4404
loop_
_atom_site_label
_atom_site_type_symbol
_atom_site_fract_x
_atom_site_fract_y
_atom_site_fract_z
C1 C  1.09506 0.44941 1.35006
C2 C  1.01648 0.43741 1.37160
C3 C  0.94276 0.42084 1.31567
C4 C  0.94867 0.41644 1.23903
C5 C  1.02759 0.42849 1.21746
C6 C  1.10192 0.44518 1.27331
C7 C  1.03296 0.42373 1.13468
N8 N  0.99248 0.36948 1.10381
C9 C  0.99285 0.35243 1.02506
C10 C  1.04773 0.30222 1.00926
C11 C  1.04712 0.28671 0.93062
C12 C  0.99023 0.32075 0.87021
C13 C  0.93700 0.37000 0.88968
C14 C  0.93990 0.38478 0.96539
C15 C  0.99060 0.30621 0.79245
C16 C  1.04624 0.26024 0.77487
C17 C  1.10248 0.22740 0.83383
C18 C  1.10289 0.24033 0.91006
Cl19 Cl 1.20412 0.45901 1.25019
O20 O  1.06806 0.46071 1.09992
H21 H  1.15237 0.46217 1.39488
H22 H  1.01235 0.44102 1.43229
H23 H  0.88038 0.41156 1.33229
H24 H  0.88916 0.40429 1.19627
H25 H  0.97332 0.33645 1.13618
H26 H  0.89418 0.39725 0.84382
H27 H  0.89872 0.42377 0.97842
H28 H  0.94755 0.33251 0.74585
H29 H  1.04680 0.24959 0.71456
H30 H  1.14700 0.19119 0.81944
H31 H  1.14882 0.21389 0.95461
C32 C  1.23917 0.54170 0.98819
C33 C  1.29451 0.58208 1.03836
C34 C  1.34872 0.55713 1.10452
C35 C  1.34605 0.49233 1.11992
C36 C  1.28937 0.45204 1.07030
C37 C  1.23609 0.47648 1.00290
C38 C  1.28811 0.38263 1.09044
N39 N  1.20471 0.36304 1.08698
C40 C  1.18088 0.30033 1.10949
C41 C  1.10180 0.27095 1.06915
C42 C  1.07764 0.20968 1.09396
C43 C  1.13294 0.17918 1.15829
C44 C  1.21033 0.21050 1.19611
C45 C  1.23178 0.26923 1.17160
C46 C  1.10861 0.11914 1.18368
C47 C  1.03166 0.09026 1.14705
C48 C  0.97725 0.12008 1.08436
C49 C  0.99973 0.17850 1.05840
Cl50 Cl 1.16835 0.42747 0.93459
O51 O  1.35186 0.34987 1.10904
H52 H  1.19784 0.56204 0.93600
H53 H  1.29599 0.63326 1.02583
H54 H  1.39301 0.58859 1.14429
H55 H  1.38899 0.47374 1.17247
H56 H  1.15548 0.39301 1.06890
H57 H  1.25347 0.18791 1.24586
H58 H  1.29184 0.29174 1.20384
H59 H  1.15100 0.09564 1.23313
H60 H  1.01315 0.04376 1.16700
H61 H  0.91625 0.09673 1.05536
H62 H  0.95498 0.20008 1.00883
C63 C  0.58210 0.84078 1.68350
C64 C  0.63416 0.85016 1.63039
C65 C  0.65495 0.79850 1.58826
C66 C  0.62335 0.73821 1.59978
C67 C  0.57109 0.72883 1.65312
C68 C  0.54993 0.78049 1.69566
C69 C  0.53767 0.66361 1.66506
N70 N  0.50589 0.63587 1.59558
C71 C  0.46556 0.57355 1.59185
C72 C  0.37298 0.56738 1.56889
C73 C  0.33489 0.50503 1.56626
C74 C  0.39049 0.45065 1.58484
C75 C  0.48208 0.45993 1.60696
C76 C  0.51693 0.52020 1.61043
C77 C  0.35288 0.38908 1.58352
C78 C  0.26325 0.38150 1.56558
C79 C  0.20882 0.43463 1.54818
C80 C  0.24387 0.49509 1.54848
Cl81 Cl 0.48199 0.77221 1.76207
O82 O  0.53706 0.63889 1.72562
H83 H  0.56621 0.88201 1.71589
H84 H  0.65891 0.89796 1.62166
H85 H  0.69638 0.80556 1.54643
H86 H  0.64203 0.69838 1.56662
H87 H  0.49799 0.66024 1.54701
H88 H  0.52537 0.41866 1.62268
H89 H  0.58802 0.52574 1.62880
H90 H  0.39522 0.34722 1.59828
H91 H  0.23447 0.33375 1.56532
H92 H  0.13756 0.42830 1.53447
H93 H  0.19869 0.53562 1.53528
C94 C  0.45657 0.56596 1.90883
C95 C  0.47014 0.61079 1.96774
C96 C  0.42690 0.66931 1.95625
C97 C  0.37154 0.68238 1.88576
C98 C  0.35921 0.63786 1.82622
C99 C  0.40091 0.57845 1.83784
C100 C  0.29985 0.65491 1.75083
N101 N  0.34062 0.64405 1.69198
C102 C  0.30476 0.66060 1.61243
C103 C  0.32190 0.62101 1.55191
C104 C  0.28836 0.63933 1.47329
C105 C  0.23846 0.69660 1.45693
C106 C  0.22364 0.73399 1.51906
C107 C  0.25682 0.71568 1.59374
C108 C  0.20640 0.71535 1.37939
C109 C  0.22359 0.67892 1.31975
C110 C  0.27269 0.62305 1.33556
C111 C  0.30438 0.60369 1.41066
Cl112 Cl 0.38263 0.51809 1.76735
O113 O  0.22787 0.67670 1.74405
H114 H  0.49028 0.51993 1.91925
H115 H  0.51420 0.60011 2.02319
H116 H  0.43681 0.70490 2.00258
H117 H  0.33845 0.72884 1.87783
H118 H  0.39954 0.62419 1.70266
H119 H  0.18575 0.77830 1.50761
H120 H  0.24447 0.74702 1.63963
H121 H  0.16808 0.75936 1.36670
H122 H  0.19861 0.69369 1.25981
H123 H  0.28590 0.59420 1.28782
H124 H  0.34254 0.55938 1.42028
data_10_E-1108.70_____d_____1.25
#  no.  10             rank   10 energy -1108.70     density         1.25
_symmetry_cell_setting        triclinic
_symmetry_space_group_name_H-M  'P -1'
_symmetry_Int_Tables_number  2
loop_
_symmetry_equiv_pos_site_id
_symmetry_equiv_pos_as_xyz
1 x,y,z
2 -x,-y,-z
_cell_length_a      13.589
_cell_length_b      11.923
_cell_length_c      12.929
_cell_angle_alpha   85.37401
_cell_angle_beta    110.067
_cell_angle_gamma   129.545
_cell_volume        1489.5568
loop_
_atom_site_label
_atom_site_type_symbol
_atom_site_fract_x
_atom_site_fract_y
_atom_site_fract_z
C1 C  0.69327 1.18386 1.30255
C2 C  0.74539 1.30563 1.37484
C3 C  0.86971 1.44473 1.38292
C4 C  0.94053 1.45967 1.31929
C5 C  0.88934 1.33709 1.24796
C6 C  0.76326 1.19732 1.23799
C7 C  0.97177 1.36054 1.18306
N8 N  0.97885 1.25159 1.18597
C9 C  1.06405 1.25864 1.13771
C10 C  1.18073 1.27442 1.20844
C11 C  1.26600 1.28551 1.15915
C12 C  1.22922 1.27490 1.04022
C13 C  1.11073 1.25701 0.97421
C14 C  1.03279 1.25065 1.02373
C15 C  1.31459 1.28828 0.99151
C16 C  1.43371 1.31382 1.05815
C17 C  1.47072 1.32603 1.17446
C18 C  1.38867 1.31220 1.22389
Cl19 Cl 0.68739 1.03915 1.14437
O20 O  1.02999 1.46492 1.13888
H21 H  0.59439 1.07592 1.29636
H22 H  0.68865 1.29285 1.42478
H23 H  0.91132 1.54182 1.43927
H24 H  1.03827 1.57032 1.32713
H25 H  0.93860 1.17319 1.23044
H26 H  1.08258 1.25114 0.88304
H27 H  0.94306 1.23932 0.97038
H28 H  1.28727 1.28118 0.90036
H29 H  1.50004 1.32533 1.02004
H30 H  1.56609 1.34729 1.22706
H31 H  1.42248 1.32411 1.31574
C32 C  1.34383 1.84845 1.12951
C33 C  1.32924 1.94276 1.16468
C34 C  1.33434 1.95413 1.27353
C35 C  1.35226 1.86965 1.34509
C36 C  1.36432 1.77303 1.30905
C37 C  1.36242 1.76342 1.20071
C38 C  1.38084 1.68230 1.38911
N39 N  1.28830 1.53719 1.33808
C40 C  1.26630 1.41463 1.39028
C41 C  1.21216 1.28386 1.32256
C42 C  1.18446 1.15991 1.37374
C43 C  1.21431 1.17036 1.49171
C44 C  1.26843 1.30254 1.55473
C45 C  1.29143 1.41848 1.50351
C46 C  1.18529 1.04748 1.54237
C47 C  1.12657 0.91719 1.47822
C48 C  1.09583 0.90596 1.36265
C49 C  1.12406 1.02461 1.31156
Cl50 Cl 1.38811 1.65258 1.15295
O51 O  1.46096 1.73083 1.48483
H52 H  1.34115 1.84233 1.04410
H53 H  1.31468 2.00872 1.10739
H54 H  1.32403 2.02928 1.30227
H55 H  1.35603 1.88034 1.43041
H56 H  1.22973 1.50880 1.25699
H57 H  1.29071 1.31204 1.64533
H58 H  1.33044 1.51627 1.55681
H59 H  1.20798 1.05529 1.63300
H60 H  1.10386 0.82217 1.51782
H61 H  1.04906 0.80196 1.31207
H62 H  1.09775 1.01027 1.22041
data_11_E-1108.55_____d_____1.26
#  no.  11             rank   11 energy -1108.55     density         1.26
_symmetry_cell_setting        monoclinic
_symmetry_space_group_name_H-M  'P 21/c'
_symmetry_Int_Tables_number  14
loop_
_symmetry_equiv_pos_site_id
_symmetry_equiv_pos_as_xyz
1 x,y,z
2 -x,1/2+y,1/2-z
3 -x,-y,-z
4 x,1/2-y,1/2+z
_cell_length_a      18.93
_cell_length_b      11.305
_cell_length_c      19.857
_cell_angle_alpha   90.0
_cell_angle_beta    44.097992
_cell_angle_gamma   90.0
_cell_volume        2957.1545
loop_
_atom_site_label
_atom_site_type_symbol
_atom_site_fract_x
_atom_site_fract_y
_atom_site_fract_z
C1 C  1.06901 0.87636 0.52292
C2 C  1.01699 0.88598 0.61932
C3 C  0.92819 0.82061 0.69019
C4 C  0.89234 0.74739 0.66368
C5 C  0.94366 0.73902 0.56714
C6 C  1.03391 0.80298 0.49524
C7 C  0.90011 0.65985 0.54377
N8 N  0.90215 0.71358 0.48117
C9 C  0.85531 0.65812 0.45524
C10 C  0.76947 0.71219 0.48270
C11 C  0.72249 0.65382 0.45866
C12 C  0.76495 0.54556 0.40476
C13 C  0.85133 0.49719 0.37832
C14 C  0.89334 0.55310 0.40443
C15 C  0.71766 0.48667 0.38228
C16 C  0.63029 0.53203 0.41337
C17 C  0.58800 0.63697 0.46703
C18 C  0.63310 0.69656 0.48921
Cl19 Cl 1.10660 0.79127 0.37102
O20 O  0.86349 0.56415 0.57885
H21 H  1.13942 0.92732 0.46822
H22 H  1.04593 0.94401 0.63963
H23 H  0.88690 0.82702 0.76648
H24 H  0.82221 0.69683 0.72079
H25 H  0.92570 0.79620 0.45935
H26 H  0.88371 0.41314 0.33831
H27 H  0.95913 0.51215 0.38422
H28 H  0.74960 0.40317 0.34148
H29 H  0.59353 0.48548 0.39644
H30 H  0.51811 0.67215 0.49206
H31 H  0.59665 0.77809 0.53241
C32 C  0.64189 0.35494 0.76359
C33 C  0.63962 0.34556 0.83505
C34 C  0.61872 0.44563 0.88837
C35 C  0.60164 0.55384 0.86862
C36 C  0.60579 0.56362 0.79571
C37 C  0.62448 0.46302 0.74329
C38 C  0.58868 0.68313 0.77618
N39 N  0.66445 0.70765 0.67979
C40 C  0.67807 0.81746 0.63381
C41 C  0.73122 0.81666 0.53441
C42 C  0.74870 0.92649 0.48778
C43 C  0.71078 1.03431 0.54190
C44 C  0.65828 1.02990 0.64009
C45 C  0.64429 0.92409 0.68255
C46 C  0.72911 1.14323 0.49581
C47 C  0.78457 1.14594 0.39872
C48 C  0.82273 1.04086 0.34528
C49 C  0.80524 0.93358 0.38881
Cl50 Cl 0.62274 0.46728 0.65561
O51 O  0.51999 0.74829 0.83735
H52 H  0.65727 0.27503 0.72323
H53 H  0.65353 0.25973 0.84992
H54 H  0.61596 0.43876 0.94548
H55 H  0.58529 0.63144 0.91147
H56 H  0.71594 0.64587 0.63435
H57 H  0.62948 1.11206 0.68258
H58 H  0.60507 0.92737 0.75820
H59 H  0.70015 1.22617 0.53729
H60 H  0.79885 1.23058 0.36329
H61 H  0.86683 1.04362 0.26804
H62 H  0.83698 0.85342 0.34371
data_12_E-1106.73_____d_____1.25
#  no.  12             rank   12 energy -1106.73     density         1.25
_symmetry_cell_setting        triclinic
_symmetry_space_group_name_H-M  'P -1'
_symmetry_Int_Tables_number  2
loop_
_symmetry_equiv_pos_site_id
_symmetry_equiv_pos_as_xyz
1 x,y,z
2 -x,-y,-z
_cell_length_a      18.408
_cell_length_b      11.881
_cell_length_c      12.137
_cell_angle_alpha   76.215
_cell_angle_beta    52.816
_cell_angle_gamma   47.473
_cell_volume        1491.5533
loop_
_atom_site_label
_atom_site_type_symbol
_atom_site_fract_x
_atom_site_fract_y
_atom_site_fract_z
C1 C  0.43507 2.03323 1.32373
C2 C  0.51471 2.02523 1.32220
C3 C  0.64422 1.91022 1.21158
C4 C  0.69215 1.80418 1.10490
C5 C  0.61245 1.81059 1.10754
C6 C  0.48195 1.92757 1.21707
C7 C  0.67040 1.69138 0.99053
N8 N  0.61810 1.62986 1.04620
C9 C  0.66738 1.50130 0.95499
C10 C  0.72422 1.34836 0.97992
C11 C  0.77569 1.22146 0.88549
C12 C  0.76460 1.25273 0.77249
C13 C  0.70533 1.40802 0.75464
C14 C  0.65977 1.52646 0.84403
C15 C  0.81722 1.12684 0.67751
C16 C  0.88061 0.97434 0.69196
C17 C  0.89289 0.94311 0.80113
C18 C  0.84156 1.06402 0.89582
Cl19 Cl 0.37455 1.94997 1.22260
O20 O  0.75581 1.64901 0.86523
H21 H  0.33341 2.12603 1.41061
H22 H  0.47600 2.10965 1.40692
H23 H  0.70787 1.90358 1.20890
H24 H  0.79447 1.71459 1.01894
H25 H  0.55448 1.65826 1.15154
H26 H  0.69800 1.43300 0.66686
H27 H  0.61635 1.64461 0.82562
H28 H  0.80966 1.15003 0.59005
H29 H  0.92209 0.87703 0.61730
H30 H  0.94414 0.82128 0.81142
H31 H  0.85461 1.03373 0.97908
C32 C  1.10219 1.36961 0.53631
C33 C  1.13962 1.44081 0.53359
C34 C  1.13692 1.45480 0.64747
C35 C  1.09537 1.39915 0.76317
C36 C  1.05565 1.33042 0.76708
C37 C  1.06072 1.31264 0.65162
C38 C  1.00940 1.27511 0.89602
N39 N  0.89638 1.33439 0.94911
C40 C  0.81828 1.31629 1.07825
C41 C  0.73264 1.32366 1.09025
C42 C  0.65121 1.31311 1.22122
C43 C  0.65898 1.29178 1.33596
C44 C  0.74581 1.28441 1.31801
C45 C  0.82092 1.29804 1.19291
C46 C  0.57751 1.28358 1.46633
C47 C  0.48956 1.29841 1.48388
C48 C  0.48072 1.32104 1.37256
C49 C  0.55970 1.32832 1.24417
Cl50 Cl 1.02148 1.21549 0.64426
O51 O  1.06287 1.19489 0.94671
H52 H  1.10636 1.35801 0.44502
H53 H  1.17192 1.48490 0.44190
H54 H  1.16730 1.50973 0.64558
H55 H  1.09405 1.41130 0.85161
H56 H  0.86201 1.39474 0.89603
H57 H  0.75223 1.26966 1.40564
H58 H  0.88399 1.29509 1.18749
H59 H  0.58327 1.26745 1.55468
H60 H  0.42639 1.29254 1.58527
H61 H  0.41050 1.33282 1.38723
H62 H  0.54895 1.34659 1.15997
data_13_E-1106.04_____d_____1.25
#  no.  13             rank   13 energy -1106.04     density         1.25
_symmetry_cell_setting        triclinic
_symmetry_space_group_name_H-M  'P -1'
_symmetry_Int_Tables_number  2
loop_
_symmetry_equiv_pos_site_id
_symmetry_equiv_pos_as_xyz
1 x,y,z
2 -x,-y,-z
_cell_length_a      13.271
_cell_length_b      11.916
_cell_length_c      18.064
_cell_angle_alpha   125.607994
_cell_angle_beta    87.046
_cell_angle_gamma   130.585
_cell_volume        1495.6581
loop_
_atom_site_label
_atom_site_type_symbol
_atom_site_fract_x
_atom_site_fract_y
_atom_site_fract_z
C1 C  0.82618 1.27928 1.38959
C2 C  0.89696 1.28068 1.32999
C3 C  0.93326 1.38677 1.30332
C4 C  0.89883 1.49048 1.33691
C5 C  0.82815 1.48957 1.39700
C6 C  0.79056 1.38231 1.42361
C7 C  0.79161 1.60198 1.43281
N8 N  0.72909 1.55860 1.35024
C9 C  0.66285 1.62067 1.35523
C10 C  0.50429 1.46084 1.27470
C11 C  0.44113 1.52519 1.27843
C12 C  0.53804 1.74708 1.36231
C13 C  0.69384 1.89781 1.44077
C14 C  0.75171 1.83237 1.43556
C15 C  0.47621 1.81118 1.36562
C16 C  0.32340 1.66100 1.28900
C17 C  0.22823 1.44395 1.20742
C18 C  0.28580 1.37741 1.20233
Cl19 Cl 0.69488 1.36669 1.49511
O20 O  0.81223 1.71193 1.51976
H21 H  0.79742 1.19373 1.40913
H22 H  0.92378 1.19831 1.30370
H23 H  0.98871 1.38821 1.25593
H24 H  0.92993 1.57356 1.31508
H25 H  0.70886 1.45993 1.27820
H26 H  0.76919 2.06852 1.50628
H27 H  0.87300 1.95351 1.49759
H28 H  0.55007 1.98132 1.42992
H29 H  0.27609 1.71169 1.29228
H30 H  0.10652 1.32542 1.14720
H31 H  0.20684 1.20520 1.13734
C32 C  0.72568 1.63234 0.99914
C33 C  0.87093 1.84682 1.08555
C34 C  0.94410 1.91858 1.17953
C35 C  0.87042 1.77512 1.18596
C36 C  0.72373 1.56053 1.09979
C37 C  0.65042 1.48642 1.00448
C38 C  0.64947 1.41424 1.11199
N39 N  0.49727 1.29396 1.07813
C40 C  0.40987 1.16152 1.09582
C41 C  0.41523 1.24918 1.19502
C42 C  0.33483 1.11670 1.21210
C43 C  0.24662 0.89888 1.12815
C44 C  0.24117 0.81924 1.02995
C45 C  0.32284 0.95078 1.01657
C46 C  0.17400 0.77113 1.14689
C47 C  0.19041 0.85670 1.24590
C48 C  0.27733 1.06981 1.32817
C49 C  0.34707 1.19660 1.31139
Cl50 Cl 0.46949 1.21494 0.89013
O51 O  0.71602 1.40896 1.15021
H52 H  0.67122 1.57886 0.92554
H53 H  0.92850 1.95919 1.07978
H54 H  1.05929 2.08753 1.24799
H55 H  0.93015 1.83544 1.26088
H56 H  0.44682 1.30640 1.05002
H57 H  0.17549 0.65307 0.96544
H58 H  0.32004 0.88600 0.94079
H59 H  0.10760 0.60455 1.08319
H60 H  0.13578 0.75801 1.26049
H61 H  0.29105 1.13759 1.40705
H62 H  0.41644 1.36429 1.37896
data_14_E-1104.59_____d_____1.29
#  no.  14             rank   14 energy -1104.59     density         1.29
_symmetry_cell_setting        monoclinic
_symmetry_space_group_name_H-M  'C 2/c'
_symmetry_Int_Tables_number  15
loop_
_symmetry_equiv_pos_site_id
_symmetry_equiv_pos_as_xyz
1 x,y,z
2 -x,y,1/2-z
3 -x,-y,-z
4 x,-y,1/2+z
5 1/2+x,1/2+y,z
6 1/2-x,1/2+y,1/2-z
7 1/2-x,1/2-y,-z
8 1/2+x,1/2-y,1/2+z
_cell_length_a      17.093
_cell_length_b      17.289
_cell_length_c      21.185
_cell_angle_alpha   90.0
_cell_angle_beta    112.148
_cell_angle_gamma   90.0
_cell_volume        5798.6587
loop_
_atom_site_label
_atom_site_type_symbol
_atom_site_fract_x
_atom_site_fract_y
_atom_site_fract_z
C1 C  1.29346 0.67415 1.13482
C2 C  1.35163 0.64379 1.19511
C3 C  1.36045 0.56360 1.20339
C4 C  1.31104 0.51492 1.15127
C5 C  1.25266 0.54545 1.09075
C6 C  1.24343 0.62593 1.08206
C7 C  1.19973 0.49233 1.03509
N8 N  1.24945 0.43564 1.02547
C9 C  1.21349 0.37913 0.97169
C10 C  1.23075 0.38355 0.91086
C11 C  1.19371 0.32704 0.85826
C12 C  1.14228 0.26678 0.86868
C13 C  1.12777 0.26540 0.93040
C14 C  1.16264 0.32098 0.97949
C15 C  1.10447 0.21164 0.81629
C16 C  1.11600 0.21646 0.75520
C17 C  1.16553 0.27573 0.74468
C18 C  1.20360 0.32984 0.79513
Cl19 Cl 1.17283 0.66815 1.00608
O20 O  1.12537 0.49809 1.00262
H21 H  1.28763 0.73734 1.12916
H22 H  1.39040 0.68268 1.23608
H23 H  1.40606 0.53926 1.25104
H24 H  1.31854 0.45211 1.15980
H25 H  1.31183 0.43776 1.04740
H26 H  1.08717 0.22025 0.93851
H27 H  1.14916 0.31881 1.02627
H28 H  1.06442 0.16562 0.82381
H29 H  1.08595 0.17399 0.71458
H30 H  1.17397 0.27954 0.69578
H31 H  1.24126 0.37598 0.78445
C32 C  0.90054 0.53668 0.84872
C33 C  0.87157 0.61004 0.85622
C34 C  0.91888 0.67520 0.85389
C35 C  0.99487 0.66594 0.84485
C36 C  1.02467 0.59227 0.83859
C37 C  0.97666 0.52663 0.83940
C38 C  1.10787 0.58559 0.83010
N39 N  1.15878 0.53410 0.87584
C40 C  1.24601 0.51902 0.88550
C41 C  1.28022 0.44274 0.90280
C42 C  1.36768 0.42940 0.91453
C43 C  1.41886 0.49238 0.90864
C44 C  1.38173 0.56665 0.89149
C45 C  1.29809 0.57806 0.88091
C46 C  1.50557 0.47968 0.92123
C47 C  1.54090 0.40710 0.93958
C48 C  1.49113 0.34548 0.94569
C49 C  1.40642 0.35639 0.93345
Cl50 Cl 1.00708 0.43240 0.82612
O51 O  1.12720 0.62221 0.79003
H52 H  0.86199 0.48621 0.84984
H53 H  0.81156 0.61678 0.86354
H54 H  0.89630 0.73342 0.85940
H55 H  1.03129 0.71798 0.84346
H56 H  1.13670 0.50467 0.90596
H57 H  1.42016 0.61583 0.88702
H58 H  1.27299 0.63710 0.86881
H59 H  1.54500 0.52801 0.91676
H60 H  1.60810 0.39762 0.94929
H61 H  1.51962 0.28785 0.96013
H62 H  1.36976 0.30621 0.93878
data_15_E-1102.91_____d_____1.27
#  no.  15             rank   15 energy -1102.91     density         1.27
_symmetry_cell_setting        triclinic
_symmetry_space_group_name_H-M  'P -1'
_symmetry_Int_Tables_number  2
loop_
_symmetry_equiv_pos_site_id
_symmetry_equiv_pos_as_xyz
1 x,y,z
2 -x,-y,-z
_cell_length_a      10.754
_cell_length_b      19.839
_cell_length_c      14.969
_cell_angle_alpha   77.081
_cell_angle_beta    74.048
_cell_angle_gamma   96.335
_cell_volume        2942.1973
loop_
_atom_site_label
_atom_site_type_symbol
_atom_site_fract_x
_atom_site_fract_y
_atom_site_fract_z
C1 C  1.70105 0.84147 0.87885
C2 C  1.81400 0.81228 0.85736
C3 C  1.92276 0.84870 0.77855
C4 C  1.91707 0.91379 0.72242
C5 C  1.80364 0.94306 0.74405
C6 C  1.69399 0.90679 0.82309
C7 C  1.79880 1.01314 0.68284
N8 N  1.91201 1.05888 0.66606
C9 C  1.92814 1.13152 0.61244
C10 C  1.91866 1.18574 0.66139
C11 C  1.93418 1.25718 0.60636
C12 C  1.96181 1.27250 0.50393
C13 C  1.97053 1.21628 0.45949
C14 C  1.95288 1.14813 0.51391
C15 C  1.97498 1.34291 0.44963
C16 C  1.95947 1.39635 0.49508
C17 C  1.93117 1.38136 0.59524
C18 C  1.91885 1.31326 0.64971
Cl19 Cl 1.54941 0.94185 0.85607
O20 O  1.70969 1.02831 0.65339
H21 H  1.61670 0.81216 0.94129
H22 H  1.81765 0.76078 0.90206
H23 H  2.01211 0.82577 0.76095
H24 H  2.00352 0.94059 0.66001
H25 H  1.97650 1.04719 0.70058
H26 H  1.98937 1.22719 0.38111
H27 H  1.95849 1.10577 0.47735
H28 H  1.99522 1.35490 0.37108
H29 H  1.96863 1.45068 0.45275
H30 H  1.91805 1.42403 0.63101
H31 H  1.89512 1.30367 0.72838
C32 C  1.39570 1.11252 0.61525
C33 C  1.28132 1.06279 0.66458
C34 C  1.24652 1.03709 0.76474
C35 C  1.32737 1.06092 0.81389
C36 C  1.44333 1.10982 0.76417
C37 C  1.47753 1.13703 0.66385
C38 C  1.52812 1.13283 0.82071
N39 N  1.65491 1.12675 0.78057
C40 C  1.75992 1.13864 0.82186
C41 C  1.89125 1.16861 0.76011
C42 C  1.99507 1.17778 0.80221
C43 C  1.96541 1.15695 0.90481
C44 C  1.83378 1.12750 0.96238
C45 C  1.73635 1.11888 0.92043
C46 C  2.06801 1.16490 0.94656
C47 C  2.19627 1.19213 0.88878
C48 C  2.22570 1.21224 0.78843
C49 C  2.12729 1.20521 0.74610
Cl50 Cl 1.61672 1.20317 0.59762
O51 O  1.48851 1.15181 0.89247
H52 H  1.42059 1.13276 0.53669
H53 H  1.21823 1.04411 0.62510
H54 H  1.15599 0.99809 0.80442
H55 H  1.29843 1.03978 0.89266
H56 H  1.67979 1.11240 0.71938
H57 H  1.80919 1.11090 1.04135
H58 H  1.63645 1.09474 0.96851
H59 H  2.04543 1.14891 1.02538
H60 H  2.27533 1.19815 0.92154
H61 H  2.32791 1.23405 0.74292
H62 H  2.15509 1.22184 0.66692
C63 C  1.69361 1.60336 0.38932
C64 C  1.63834 1.62792 0.31718
C65 C  1.50686 1.63628 0.34219
C66 C  1.43257 1.62004 0.43893
C67 C  1.48813 1.59539 0.51131
C68 C  1.62013 1.58683 0.48675
C69 C  1.40686 1.57795 0.61520
N70 N  1.33833 1.63031 0.63015
C71 C  1.25731 1.62735 0.72649
C72 C  1.30009 1.67206 0.77910
C73 C  1.21807 1.66756 0.87470
C74 C  1.09448 1.61981 0.91391
C75 C  1.05731 1.57696 0.85781
C76 C  1.13862 1.58127 0.76714
C77 C  1.01431 1.61444 1.00898
C78 C  1.05561 1.65413 1.06412
C79 C  1.17691 1.70027 1.02627
C80 C  1.25640 1.70687 0.93354
Cl81 Cl 1.69732 1.55808 0.57466
O82 O  1.40242 1.52677 0.67727
H83 H  1.79726 1.59734 0.36826
H84 H  1.69773 1.64060 0.24089
H85 H  1.46246 1.65539 0.28550
H86 H  1.32883 1.62613 0.45618
H87 H  1.35593 1.67543 0.58026
H88 H  0.96374 1.53919 0.88777
H89 H  1.10763 1.54664 0.72621
H90 H  0.91981 1.57750 1.03971
H91 H  0.99363 1.64928 1.13801
H92 H  1.20957 1.73133 1.07076
H93 H  1.35165 1.74320 0.90700
C94 C  1.44994 1.39788 0.91193
C95 C  1.55488 1.36419 0.88258
C96 C  1.68104 1.40405 0.83460
C97 C  1.70006 1.47701 0.81577
C98 C  1.59434 1.51086 0.84365
C99 C  1.46785 1.47114 0.89370
C100 C  1.62015 1.58986 0.81999
N101 N  1.53438 1.61616 0.77559
C102 C  1.53944 1.69044 0.73562
C103 C  1.42005 1.71696 0.73881
C104 C  1.42707 1.79035 0.69582
C105 C  1.55288 1.83553 0.65084
C106 C  1.66776 1.80643 0.64966
C107 C  1.65854 1.73601 0.69075
C108 C  1.56024 1.90778 0.60700
C109 C  1.44686 1.93459 0.60692
C110 C  1.32372 1.89050 0.65045
C111 C  1.31405 1.81996 0.69392
Cl112 Cl 1.33210 1.51009 0.93801
O113 O  1.70653 1.62456 0.83563
H114 H  1.35180 1.36563 0.95060
H115 H  1.53885 1.30652 0.89753
H116 H  1.76470 1.37790 0.81159
H117 H  1.80005 1.50739 0.77756
H118 H  1.46336 1.58343 0.76793
H119 H  1.76534 1.84027 0.61506
H120 H  1.75088 1.71609 0.68638
H121 H  1.65682 1.94257 0.57235
H122 H  1.45319 1.99060 0.57283
H123 H  1.23392 1.91224 0.65035
H124 H  1.21512 1.78735 0.72737
data_16_E-1102.85_____d_____1.26
#  no.  16             rank   16 energy -1102.85     density         1.26
_symmetry_cell_setting        monoclinic
_symmetry_space_group_name_H-M  'P 21/c'
_symmetry_Int_Tables_number  14
loop_
_symmetry_equiv_pos_site_id
_symmetry_equiv_pos_as_xyz
1 x,y,z
2 -x,1/2+y,1/2-z
3 -x,-y,-z
4 x,1/2-y,1/2+z
_cell_length_a      10.937
_cell_length_b      17.665
_cell_length_c      18.221
_cell_angle_alpha   90.0
_cell_angle_beta    122.462
_cell_angle_gamma   90.0
_cell_volume        2970.2751
loop_
_atom_site_label
_atom_site_type_symbol
_atom_site_fract_x
_atom_site_fract_y
_atom_site_fract_z
C1 C  1.10578 1.13651 1.08417
C2 C  1.08248 1.06815 1.11284
C3 C  1.19416 1.03589 1.19019
C4 C  1.32772 1.07220 1.23737
C5 C  1.35175 1.14027 1.20800
C6 C  1.23943 1.17364 1.13099
C7 C  1.49858 1.17595 1.26116
N8 N  1.54660 1.19874 1.20965
C9 C  1.69398 1.22585 1.24904
C10 C  1.79923 1.18023 1.24626
C11 C  1.94605 1.20693 1.28913
C12 C  1.98225 1.27937 1.33106
C13 C  1.87208 1.32261 1.33023
C14 C  1.73299 1.29507 1.29048
C15 C  2.12795 1.30514 1.37511
C16 C  2.23493 1.26036 1.37886
C17 C  2.20005 1.18924 1.33876
C18 C  2.05866 1.16309 1.29481
Cl19 Cl 1.25919 1.26175 1.09263
O20 O  1.56880 1.18067 1.33912
H21 H  1.01587 1.16132 1.02376
H22 H  0.97652 1.03982 1.07522
H23 H  1.17668 0.98209 1.21368
H24 H  1.41405 1.04555 1.29798
H25 H  1.49049 1.18937 1.14612
H26 H  1.89874 1.37793 1.36308
H27 H  1.65087 1.32928 1.29254
H28 H  2.15648 1.36055 1.40773
H29 H  2.34776 1.28041 1.41356
H30 H  2.28583 1.15379 1.34233
H31 H  2.03629 1.10656 1.26485
C32 C  1.74928 1.04504 1.58360
C33 C  1.82952 1.11109 1.61892
C34 C  1.90064 1.14351 1.58176
C35 C  1.89088 1.10935 1.50995
C36 C  1.81054 1.04303 1.47476
C37 C  1.73834 1.01026 1.51136
C38 C  1.80096 1.00664 1.39725
N39 N  1.75916 1.06003 1.33413
C40 C  1.73821 1.04814 1.24942
C41 C  1.76023 1.11007 1.20693
C42 C  1.73483 1.09908 1.12163
C43 C  1.68919 1.02641 1.08100
C44 C  1.66909 0.96718 1.12604
C45 C  1.69267 0.97926 1.20725
C46 C  1.66170 1.01563 0.99616
C47 C  1.67735 1.07500 0.95234
C48 C  1.72096 1.14626 0.99165
C49 C  1.74908 1.15805 1.07447
Cl50 Cl 1.63051 0.92829 1.46707
O51 O  1.82628 0.94158 1.39175
H52 H  1.69330 1.02076 1.61331
H53 H  1.83652 1.13789 1.67555
H54 H  1.96373 1.19585 1.60906
H55 H  1.94860 1.13587 1.48235
H56 H  1.73952 1.11239 1.34521
H57 H  1.63301 0.91108 1.09553
H58 H  1.67261 0.93150 1.23809
H59 H  1.62641 0.95986 0.96475
H60 H  1.65558 1.06636 0.88656
H61 H  1.73325 1.19322 0.95641
H62 H  1.78297 1.21505 1.10270
data_17_E-1102.70_____d_____1.26
#  no.  17             rank   17 energy -1102.70     density         1.26
_symmetry_cell_setting        monoclinic
_symmetry_space_group_name_H-M  'P 21/c'
_symmetry_Int_Tables_number  14
loop_
_symmetry_equiv_pos_site_id
_symmetry_equiv_pos_as_xyz
1 x,y,z
2 -x,1/2+y,1/2-z
3 -x,-y,-z
4 x,1/2-y,1/2+z
_cell_length_a      16.679
_cell_length_b      9.775
_cell_length_c      20.473
_cell_angle_alpha   90.0
_cell_angle_beta    62.611
_cell_angle_gamma   90.0
_cell_volume        2963.6995
loop_
_atom_site_label
_atom_site_type_symbol
_atom_site_fract_x
_atom_site_fract_y
_atom_site_fract_z
C1 C  1.35409 1.48240 0.48338
C2 C  1.40534 1.59028 0.48860
C3 C  1.40083 1.62264 0.55674
C4 C  1.34523 1.54662 0.61867
C5 C  1.29381 1.43832 0.61338
C6 C  1.29796 1.40522 0.54512
C7 C  1.23407 1.35751 0.68057
N8 N  1.28020 1.32634 0.71886
C9 C  1.23819 1.24213 0.78437
C10 C  1.26509 1.10282 0.78231
C11 C  1.22176 1.02167 0.84799
C12 C  1.15451 1.08297 0.91412
C13 C  1.13101 1.22215 0.91265
C14 C  1.17224 1.29708 0.84875
C15 C  1.11054 1.00232 0.97875
C16 C  1.13128 0.86510 0.97789
C17 C  1.19630 0.80475 0.91314
C18 C  1.24062 0.88138 0.84957
Cl19 Cl 1.23699 1.26703 0.53430
O20 O  1.15777 1.32268 0.69857
H21 H  1.35876 1.45820 0.42929
H22 H  1.44907 1.64991 0.43939
H23 H  1.44088 1.70817 0.56128
H24 H  1.34210 1.57605 0.67168
H25 H  1.34598 1.34258 0.69813
H26 H  1.07833 1.26972 0.96273
H27 H  1.15153 1.40401 0.84930
H28 H  1.05839 1.04858 1.02952
H29 H  1.09643 0.80287 1.02794
H30 H  1.21204 0.69532 0.91270
H31 H  1.29057 0.82950 0.79966
C32 C  0.93729 1.09332 0.74008
C33 C  0.91678 1.10602 0.68168
C34 C  0.97935 1.06283 0.61141
C35 C  1.06187 1.00902 0.60049
C36 C  1.08307 0.99865 0.65882
C37 C  1.01984 1.03904 0.72985
C38 C  1.17380 0.94194 0.64362
N39 N  1.21542 1.02722 0.67111
C40 C  1.30698 1.00932 0.66041
C41 C  1.32973 1.04776 0.71740
C42 C  1.42159 1.03376 0.70486
C43 C  1.48846 0.98161 0.63589
C44 C  1.46216 0.94538 0.58145
C45 C  1.37403 0.96044 0.59457
C46 C  1.57949 0.96965 0.62290
C47 C  1.60395 1.00892 0.67618
C48 C  1.53882 1.06054 0.74354
C49 C  1.44962 1.07270 0.75757
Cl50 Cl 1.03921 1.01823 0.80706
O51 O  1.20573 0.83836 0.61017
H52 H  0.88682 1.12623 0.79508
H53 H  0.85151 1.14903 0.69080
H54 H  0.96358 1.07174 0.56500
H55 H  1.11029 0.97620 0.54469
H56 H  1.18287 1.10917 0.69996
H57 H  1.51269 0.90565 0.52799
H58 H  1.35777 0.93278 0.54996
H59 H  1.63098 0.92965 0.56992
H60 H  1.67457 0.99945 0.66579
H61 H  1.55873 1.09122 0.78575
H62 H  1.40077 1.11362 0.81137
data_18_E-1102.55_____d_____1.25
#  no.  18             rank   18 energy -1102.55     density         1.25
_symmetry_cell_setting        triclinic
_symmetry_space_group_name_H-M  'P -1'
_symmetry_Int_Tables_number  2
loop_
_symmetry_equiv_pos_site_id
_symmetry_equiv_pos_as_xyz
1 x,y,z
2 -x,-y,-z
_cell_length_a      17.641
_cell_length_b      20.096
_cell_length_c      11.5
_cell_angle_alpha   89.70601
_cell_angle_beta    35.406002
_cell_angle_gamma   63.024998
_cell_volume        1490.6038
loop_
_atom_site_label
_atom_site_type_symbol
_atom_site_fract_x
_atom_site_fract_y
_atom_site_fract_z
C1 C  0.64185 1.05378 1.39091
C2 C  0.43577 1.11694 1.63099
C3 C  0.34315 1.10754 1.82198
C4 C  0.45753 1.03547 1.77079
C5 C  0.66428 0.97226 1.53016
C6 C  0.75873 0.98086 1.33649
C7 C  0.78607 0.89485 1.47720
N8 N  0.74706 0.84379 1.53276
C9 C  0.86199 0.75477 1.46609
C10 C  0.96796 0.65674 1.28664
C11 C  1.07622 0.56971 1.22907
C12 C  1.07541 0.58306 1.35243
C13 C  0.96980 0.68184 1.52565
C14 C  0.86730 0.76402 1.57764
C15 C  1.18089 0.49738 1.29765
C16 C  1.28486 0.40146 1.12531
C17 C  1.28700 0.38809 1.00304
C18 C  1.18509 0.47043 1.05351
Cl19 Cl 1.02177 0.90016 1.02202
O20 O  0.90152 0.87879 1.39657
H21 H  0.71257 1.06169 1.24202
H22 H  0.34637 1.17370 1.66997
H23 H  0.18060 1.15682 2.01184
H24 H  0.37931 1.03064 1.92652
H25 H  0.65581 0.85705 1.58929
H26 H  0.96952 0.69296 1.61961
H27 H  0.78686 0.83948 1.71315
H28 H  1.18095 0.50717 1.39158
H29 H  1.36691 0.33531 1.08292
H30 H  1.37118 0.31133 0.86478
H31 H  1.19172 0.45642 0.95182
C32 C  0.19020 0.77947 2.35537
C33 C  0.11791 0.84317 2.54127
C34 C  0.16063 0.89430 2.49733
C35 C  0.27622 0.88036 2.26703
C36 C  0.35113 0.81531 2.07833
C37 C  0.30632 0.76487 2.12329
C38 C  0.47676 0.80246 1.83237
N39 N  0.65073 0.69902 1.58838
C40 C  0.80653 0.66829 1.32039
C41 C  0.96402 0.64735 1.17336
C42 C  1.10795 0.62342 0.91734
C43 C  1.09541 0.61693 0.81029
C44 C  0.94019 0.63466 0.96079
C45 C  0.80020 0.66054 1.20991
C46 C  1.23023 0.59885 0.56587
C47 C  1.37012 0.58951 0.43456
C48 C  1.38165 0.59648 0.53992
C49 C  1.25439 0.61232 0.77496
Cl50 Cl 0.38524 0.68665 1.90341
O51 O  0.43475 0.87294 1.84546
H52 H  0.15252 0.74111 2.39606
H53 H  0.02640 0.85389 2.72307
H54 H  0.10313 0.94527 2.64406
H55 H  0.30830 0.92124 2.23640
H56 H  0.68451 0.64228 1.58268
H57 H  0.92734 0.63125 0.88264
H58 H  0.67802 0.67692 1.32577
H59 H  1.21981 0.59496 0.48452
H60 H  1.47219 0.57699 0.24771
H61 H  1.49207 0.58983 0.43600
H62 H  1.26654 0.61899 0.85309
data_19_E-1101.50_____d_____1.25
#  no.  19             rank   19 energy -1101.50     density         1.25
_symmetry_cell_setting        monoclinic
_symmetry_space_group_name_H-M  'P 21/c'
_symmetry_Int_Tables_number  14
loop_
_symmetry_equiv_pos_site_id
_symmetry_equiv_pos_as_xyz
1 x,y,z
2 -x,1/2+y,1/2-z
3 -x,-y,-z
4 x,1/2-y,1/2+z
_cell_length_a      13.265
_cell_length_b      11.532
_cell_length_c      19.856
_cell_angle_alpha   90.0
_cell_angle_beta    80.03
_cell_angle_gamma   90.0
_cell_volume        2991.5425
loop_
_atom_site_label
_atom_site_type_symbol
_atom_site_fract_x
_atom_site_fract_y
_atom_site_fract_z
C1 C  1.50256 0.86225 0.58579
C2 C  1.59675 0.90636 0.55445
C3 C  1.63525 0.87766 0.48643
C4 C  1.57901 0.80537 0.45071
C5 C  1.48445 0.76112 0.48222
C6 C  1.44528 0.78953 0.55053
C7 C  1.42481 0.68314 0.44318
N8 N  1.42408 0.72878 0.38000
C9 C  1.36652 0.67203 0.33364
C10 C  1.27203 0.72036 0.32176
C11 C  1.21637 0.66167 0.27589
C12 C  1.25794 0.55813 0.24205
C13 C  1.35246 0.51472 0.25583
C14 C  1.40342 0.57124 0.30092
C15 C  1.20222 0.49894 0.19759
C16 C  1.10781 0.53963 0.18762
C17 C  1.06663 0.64010 0.22118
C18 C  1.11977 0.69987 0.26436
Cl19 Cl 1.32496 0.73956 0.59258
O20 O  1.38237 0.59475 0.46348
H21 H  1.47339 0.88609 0.63923
H22 H  1.64075 0.96340 0.58305
H23 H  1.70985 0.91186 0.46146
H24 H  1.61217 0.78295 0.39762
H25 H  1.44938 0.80816 0.36786
H26 H  1.38429 0.43416 0.23111
H27 H  1.47569 0.53437 0.31113
H28 H  1.23341 0.41896 0.17188
H29 H  1.06460 0.49285 0.15360
H30 H  0.99117 0.67155 0.21338
H31 H  1.08407 0.77776 0.29030
C32 C  1.16344 0.35801 0.53274
C33 C  1.15310 0.34976 0.60357
C34 C  1.12243 0.44693 0.64410
C35 C  1.10369 0.55117 0.61315
C36 C  1.11591 0.55995 0.54205
C37 C  1.14453 0.46214 0.50105
C38 C  1.09633 0.67518 0.51130
N39 N  1.17664 0.70461 0.46182
C40 C  1.18665 0.81479 0.42609
C41 C  1.23456 0.81980 0.35568
C42 C  1.24705 0.93037 0.32170
C43 C  1.21136 1.03318 0.35868
C44 C  1.16468 1.02311 0.42827
C45 C  1.15414 0.91650 0.45976
C46 C  1.22501 1.14269 0.32560
C47 C  1.27312 1.15063 0.25815
C48 C  1.30852 1.05033 0.22194
C49 C  1.29578 0.94261 0.25302
Cl50 Cl 1.15311 0.46466 0.41138
O51 O  1.02183 0.73397 0.52935
H52 H  1.18638 0.28035 0.50178
H53 H  1.16836 0.26711 0.62756
H54 H  1.11350 0.44113 0.70011
H55 H  1.08005 0.62670 0.64599
H56 H  1.23412 0.64906 0.44881
H57 H  1.13716 1.10122 0.45761
H58 H  1.11884 0.91406 0.51409
H59 H  1.19767 1.22179 0.35394
H60 H  1.28349 1.23569 0.23281
H61 H  1.34647 1.05728 0.16823
H62 H  1.32472 0.86617 0.22248
data_20_E-1101.35_____d_____1.24
#  no.  20             rank   20 energy -1101.35     density         1.24
_symmetry_cell_setting        triclinic
_symmetry_space_group_name_H-M  'P -1'
_symmetry_Int_Tables_number  2
loop_
_symmetry_equiv_pos_site_id
_symmetry_equiv_pos_as_xyz
1 x,y,z
2 -x,-y,-z
_cell_length_a      10.819
_cell_length_b      12.733
_cell_length_c      15.221
_cell_angle_alpha   114.117
_cell_angle_beta    68.797
_cell_angle_gamma   71.938
_cell_volume        1503.979
loop_
_atom_site_label
_atom_site_type_symbol
_atom_site_fract_x
_atom_site_fract_y
_atom_site_fract_z
C1 C  0.81821 1.31486 1.46997
C2 C  0.88079 1.35439 1.40114
C3 C  0.82609 1.36789 1.33370
C4 C  0.71061 1.34059 1.33538
C5 C  0.64939 1.29895 1.40310
C6 C  0.70193 1.28730 1.47263
C7 C  0.52694 1.26929 1.39959
N8 N  0.55643 1.15244 1.39088
C9 C  0.46178 1.09662 1.37520
C10 C  0.53174 0.96785 1.26976
C11 C  0.43456 0.91643 1.25478
C12 C  0.27188 0.99267 1.34729
C13 C  0.20985 1.11909 1.45073
C14 C  0.30431 1.16795 1.46178
C15 C  0.17495 0.94318 1.33197
C16 C  0.23586 0.82349 1.22801
C17 C  0.39424 0.74975 1.13704
C18 C  0.49147 0.79523 1.15013
Cl19 Cl 0.62316 1.24384 1.56623
O20 O  0.42108 1.33525 1.39864
H21 H  0.86140 1.30672 1.52355
H22 H  0.97198 1.37590 1.40041
H23 H  0.87408 1.39992 1.27959
H24 H  0.66946 1.35186 1.28147
H25 H  0.65163 1.09468 1.38280
H26 H  0.08457 1.17975 1.52169
H27 H  0.25184 1.26734 1.54225
H28 H  0.04980 1.00180 1.40243
H29 H  0.15989 0.78628 1.21631
H30 H  0.44167 0.65506 1.05430
H31 H  0.61480 0.73476 1.07590
C32 C  0.23119 1.41435 1.24760
C33 C  0.26323 1.50769 1.23649
C34 C  0.41909 1.46754 1.16714
C35 C  0.54061 1.33516 1.11112
C36 C  0.50851 1.24237 1.12405
C37 C  0.35215 1.28091 1.19142
C38 C  0.64446 1.10149 1.06337
N39 N  0.62932 1.06921 1.14007
C40 C  0.74214 0.94621 1.11620
C41 C  0.68903 0.89773 1.18303
C42 C  0.80217 0.77938 1.16280
C43 C  0.96526 0.71018 1.07459
C44 C  1.01112 0.76208 1.01069
C45 C  0.90113 0.87707 1.03323
C46 C  1.07771 0.59440 1.05541
C47 C  1.03090 0.54936 1.12251
C48 C  0.87174 0.61764 1.20971
C49 C  0.75993 0.73015 1.22945
Cl50 Cl 0.30285 1.16558 1.20386
O51 O  0.75243 1.03053 0.96305
H52 H  0.10787 1.44735 1.30138
H53 H  0.16642 1.61222 1.28141
H54 H  0.44533 1.54033 1.15715
H55 H  0.66238 1.30570 1.05694
H56 H  0.53229 1.13290 1.22044
H57 H  1.13618 0.71104 0.94333
H58 H  0.94513 0.91364 0.98241
H59 H  1.20311 0.54126 0.98777
H60 H  1.11854 0.45992 1.10757
H61 H  0.83528 0.58132 1.26283
H62 H  0.63630 0.78054 1.29916
data_21_E-1100.46_____d_____1.25
#  no.  21             rank   21 energy -1100.46     density         1.25
_symmetry_cell_setting        triclinic
_symmetry_space_group_name_H-M  'P -1'
_symmetry_Int_Tables_number  2
loop_
_symmetry_equiv_pos_site_id
_symmetry_equiv_pos_as_xyz
1 x,y,z
2 -x,-y,-z
_cell_length_a      33.551
_cell_length_b      10.424
_cell_length_c      17.407
_cell_angle_alpha   142.659
_cell_angle_beta    151.277
_cell_angle_gamma   31.245993
_cell_volume        1492.3285
loop_
_atom_site_label
_atom_site_type_symbol
_atom_site_fract_x
_atom_site_fract_y
_atom_site_fract_z
C1 C  0.87669 2.80437 1.32042
C2 C  0.86466 2.99596 1.34367
C3 C  0.91626 2.93544 1.33264
C4 C  0.97969 2.68431 1.29987
C5 C  0.99294 2.49181 1.27893
C6 C  0.94009 2.55119 1.28718
C7 C  1.06343 2.22541 1.24630
N8 N  1.12169 2.08313 1.33646
C9 C  1.20173 1.82458 1.33634
C10 C  1.30136 1.75389 1.48188
C11 C  1.37959 1.49813 1.47764
C12 C  1.35585 1.31866 1.32986
C13 C  1.25526 1.39989 1.18986
C14 C  1.18173 1.64733 1.19581
C15 C  1.43307 1.06666 1.32460
C16 C  1.53059 0.99487 1.45997
C17 C  1.55392 1.17057 1.60382
C18 C  1.48004 1.41683 1.61247
Cl19 Cl 0.94795 2.31918 1.25172
O20 O  1.07144 2.14866 1.15885
H21 H  0.83436 2.85632 1.32742
H22 H  0.81428 3.19407 1.36938
H23 H  0.90677 3.08552 1.34978
H24 H  1.01957 2.64131 1.29187
H25 H  1.11839 2.15660 1.41690
H26 H  1.23603 1.26502 1.07490
H27 H  1.10468 1.70478 1.08441
H28 H  1.41520 0.92867 1.21116
H29 H  1.59006 0.79993 1.45474
H30 H  1.63166 1.11255 1.71074
H31 H  1.50173 1.54924 1.72750
C32 C  1.18787 1.97570 1.07392
C33 C  1.12746 2.19172 1.03149
C34 C  1.12128 2.41497 1.14599
C35 C  1.17468 2.41957 1.30052
C36 C  1.23385 2.20399 1.34200
C37 C  1.24220 1.97755 1.22893
C38 C  1.28844 2.22085 1.50964
N39 N  1.27208 2.12400 1.49972
C40 C  1.30667 2.12232 1.63442
C41 C  1.32082 1.93291 1.62162
C42 C  1.35070 1.93884 1.75234
C43 C  1.36798 2.12998 1.89445
C44 C  1.35338 2.31171 1.90103
C45 C  1.32285 2.30521 1.77309
C46 C  1.39613 2.13882 2.02291
C47 C  1.40552 1.96631 2.01053
C48 C  1.38763 1.78081 1.87102
C49 C  1.36077 1.76748 1.74475
Cl50 Cl 1.32165 1.69368 1.27758
O51 O  1.33654 2.31371 1.63295
H52 H  1.19265 1.80133 0.98287
H53 H  1.08529 2.18643 0.90888
H54 H  1.07434 2.58594 1.11386
H55 H  1.16878 2.59722 1.38876
H56 H  1.23414 2.04241 1.39202
H57 H  1.36535 2.46161 2.00862
H58 H  1.31072 2.45517 1.78457
H59 H  1.40928 2.28588 2.13208
H60 H  1.42701 1.97453 2.11013
H61 H  1.39520 1.64418 1.86190
H62 H  1.34731 1.61855 1.63745
data_22_E-1099.96_____d_____1.22
#  no.  22             rank   22 energy -1099.96     density         1.22
_symmetry_cell_setting        monoclinic
_symmetry_space_group_name_H-M  'P 21/c'
_symmetry_Int_Tables_number  14
loop_
_symmetry_equiv_pos_site_id
_symmetry_equiv_pos_as_xyz
1 x,y,z
2 -x,1/2+y,1/2-z
3 -x,-y,-z
4 x,1/2-y,1/2+z
_cell_length_a      14.929
_cell_length_b      10.785
_cell_length_c      19.095
_cell_angle_alpha   90.0
_cell_angle_beta    93.679
_cell_angle_gamma   90.0
_cell_volume        3068.136
loop_
_atom_site_label
_atom_site_type_symbol
_atom_site_fract_x
_atom_site_fract_y
_atom_site_fract_z
C1 C  1.33712 0.83769 0.87959
C2 C  1.25267 0.78683 0.86311
C3 C  1.17688 0.86322 0.86065
C4 C  1.18661 0.98907 0.87526
C5 C  1.27119 1.03987 0.89283
C6 C  1.34789 0.96405 0.89429
C7 C  1.27677 1.17574 0.90896
N8 N  1.33265 1.19712 0.96669
C9 C  1.34202 1.32070 0.99606
C10 C  1.31273 1.34543 1.06440
C11 C  1.32027 1.46947 1.09159
C12 C  1.35993 1.56395 1.05083
C13 C  1.38899 1.53304 0.98367
C14 C  1.37885 1.41435 0.95798
C15 C  1.36612 1.68708 1.07708
C16 C  1.33289 1.71658 1.14097
C17 C  1.29314 1.62478 1.18046
C18 C  1.28696 1.50386 1.15630
Cl19 Cl 1.45756 1.02272 0.91156
O20 O  1.23446 1.25522 0.87764
H21 H  1.39592 0.77622 0.88028
H22 H  1.24559 0.68723 0.85156
H23 H  1.10991 0.82405 0.84724
H24 H  1.12593 1.04735 0.87303
H25 H  1.36119 1.12861 0.99456
H26 H  1.41821 1.60512 0.95134
H27 H  1.40066 1.39410 0.90527
H28 H  1.39596 1.76007 1.04578
H29 H  1.33719 1.81234 1.16075
H30 H  1.26633 1.64907 1.23103
H31 H  1.25435 1.43497 1.18873
C32 C  1.03471 1.47385 0.84877
C33 C  0.97568 1.40846 0.80301
C34 C  0.93875 1.29685 0.82482
C35 C  0.96228 1.25157 0.89174
C36 C  1.02278 1.31607 0.93714
C37 C  1.05862 1.42964 0.91623
C38 C  1.04716 1.26171 1.00834
N39 N  1.13804 1.25903 1.02032
C40 C  1.18725 1.20571 1.08099
C41 C  1.27509 1.25153 1.10189
C42 C  1.32535 1.19454 1.16008
C43 C  1.28612 1.09507 1.19714
C44 C  1.19887 1.05392 1.17447
C45 C  1.15283 1.10820 1.11778
C46 C  1.33598 1.03730 1.25401
C47 C  1.42260 1.07532 1.27313
C48 C  1.46157 1.17164 1.23654
C49 C  1.41404 1.22988 1.18124
Cl50 Cl 1.12976 1.52067 0.97294
O51 O  0.99399 1.22294 1.04750
H52 H  1.06222 1.56211 0.83096
H53 H  0.95772 1.44479 0.75014
H54 H  0.89150 1.24513 0.78920
H55 H  0.93241 1.16359 0.90784
H56 H  1.17638 1.29784 0.98568
H57 H  1.16797 0.97671 1.20188
H58 H  1.08639 1.06986 1.10200
H59 H  1.30595 0.96071 1.28246
H60 H  1.46104 1.02998 1.31706
H61 H  1.53053 1.20142 1.25200
H62 H  1.44765 1.30497 1.15402
data_23_E-1099.67_____d_____1.23
#  no.  23             rank   23 energy -1099.67     density         1.23
_symmetry_cell_setting        monoclinic
_symmetry_space_group_name_H-M  'P 21/c'
_symmetry_Int_Tables_number  14
loop_
_symmetry_equiv_pos_site_id
_symmetry_equiv_pos_as_xyz
1 x,y,z
2 -x,1/2+y,1/2-z
3 -x,-y,-z
4 x,1/2-y,1/2+z
_cell_length_a      14.805
_cell_length_b      10.547
_cell_length_c      20.026
_cell_angle_alpha   90.0
_cell_angle_beta    75.193
_cell_angle_gamma   90.0
_cell_volume        3023.1846
loop_
_atom_site_label
_atom_site_type_symbol
_atom_site_fract_x
_atom_site_fract_y
_atom_site_fract_z
C1 C  0.39036 0.71906 0.33969
C2 C  0.36128 0.81992 0.38492
C3 C  0.42769 0.90240 0.39948
C4 C  0.52210 0.88316 0.36846
C5 C  0.55129 0.78210 0.32291
C6 C  0.48500 0.69841 0.30831
C7 C  0.65328 0.76230 0.28975
N8 N  0.70253 0.77877 0.33792
C9 C  0.80098 0.74974 0.32405
C10 C  0.83260 0.66170 0.36749
C11 C  0.93096 0.63660 0.35462
C12 C  0.99488 0.70015 0.29885
C13 C  0.95912 0.78519 0.25696
C14 C  0.86464 0.80767 0.27027
C15 C  1.09219 0.67624 0.28640
C16 C  1.12528 0.59177 0.32741
C17 C  1.06284 0.52894 0.38162
C18 C  0.96768 0.55075 0.39489
Cl19 Cl 0.51732 0.56562 0.25372
O20 O  0.68728 0.73524 0.23044
H21 H  0.33724 0.65462 0.32925
H22 H  0.28654 0.83450 0.40925
H23 H  0.40547 0.98215 0.43534
H24 H  0.57242 0.95040 0.38075
H25 H  0.67085 0.79661 0.38716
H26 H  1.00727 0.83376 0.21352
H27 H  0.83940 0.87427 0.23684
H28 H  1.14155 0.72467 0.24360
H29 H  1.20071 0.57334 0.31731
H30 H  1.08971 0.46130 0.41371
H31 H  0.92095 0.49880 0.43770
C32 C  0.91059 1.11001 0.55564
C33 C  0.92992 1.20160 0.50386
C34 C  0.88991 1.19147 0.44795
C35 C  0.83172 1.08944 0.44440
C36 C  0.81334 0.99663 0.49588
C37 C  0.85216 1.00707 0.55276
C38 C  0.75095 0.88819 0.48878
N39 N  0.78916 0.77614 0.50102
C40 C  0.74563 0.65848 0.48823
C41 C  0.76884 0.60307 0.42083
C42 C  0.72007 0.49067 0.40918
C43 C  0.65260 0.43438 0.46569
C44 C  0.63535 0.49145 0.53197
C45 C  0.68084 0.60114 0.54147
C46 C  0.60078 0.32732 0.45354
C47 C  0.61382 0.27887 0.38757
C48 C  0.67929 0.33423 0.33226
C49 C  0.73177 0.43732 0.34292
Cl50 Cl 0.82751 0.89751 0.62177
O51 O  0.67885 0.89777 0.47199
H52 H  0.94184 1.12073 0.59958
H53 H  0.97591 1.28207 0.50709
H54 H  0.90437 1.26379 0.40699
H55 H  0.80119 1.08333 0.39979
H56 H  0.85010 0.77086 0.51271
H57 H  0.58281 0.45002 0.57555
H58 H  0.66381 0.64506 0.59296
H59 H  0.54815 0.28454 0.49654
H60 H  0.57259 0.19704 0.37826
H61 H  0.68886 0.29594 0.27980
H62 H  0.78134 0.47905 0.29771
data_24_E-1099.56_____d_____1.28
#  no.  24             rank   24 energy -1099.56     density         1.28
_symmetry_cell_setting        monoclinic
_symmetry_space_group_name_H-M  'P 21/c'
_symmetry_Int_Tables_number  14
loop_
_symmetry_equiv_pos_site_id
_symmetry_equiv_pos_as_xyz
1 x,y,z
2 -x,1/2+y,1/2-z
3 -x,-y,-z
4 x,1/2-y,1/2+z
_cell_length_a      11.011
_cell_length_b      16.242
_cell_length_c      19.124
_cell_angle_alpha   90.0
_cell_angle_beta    121.468994
_cell_angle_gamma   90.0
_cell_volume        2917.1228
loop_
_atom_site_label
_atom_site_type_symbol
_atom_site_fract_x
_atom_site_fract_y
_atom_site_fract_z
C1 C  0.82855 0.47340 0.43081
C2 C  0.87299 0.47810 0.51351
C3 C  0.85658 0.55179 0.54547
C4 C  0.79708 0.61984 0.49442
C5 C  0.75439 0.61555 0.41168
C6 C  0.76839 0.54127 0.37878
C7 C  0.69304 0.69144 0.36041
N8 N  0.74770 0.70342 0.31184
C9 C  0.71387 0.77723 0.26246
C10 C  0.82356 0.83503 0.27924
C11 C  0.78673 0.90890 0.23102
C12 C  0.64256 0.92134 0.16554
C13 C  0.53877 0.86096 0.15114
C14 C  0.57591 0.79175 0.19956
C15 C  0.60540 0.99494 0.11865
C16 C  0.70668 1.05501 0.13664
C17 C  0.84716 1.04343 0.20121
C18 C  0.88634 0.97195 0.24740
Cl19 Cl 0.70856 0.52941 0.27380
O20 O  0.61197 0.73809 0.36416
H21 H  0.84067 0.41451 0.40673
H22 H  0.91982 0.42397 0.55343
H23 H  0.89053 0.55597 0.61063
H24 H  0.78532 0.67722 0.52101
H25 H  0.82272 0.66726 0.31480
H26 H  0.42724 0.87035 0.10194
H27 H  0.49240 0.74692 0.18763
H28 H  0.49470 1.00500 0.06868
H29 H  0.67700 1.11219 0.10055
H30 H  0.92699 1.09170 0.21552
H31 H  0.99762 0.96583 0.29813
C32 C  0.52138 0.93108 0.44145
C33 C  0.51527 0.90304 0.50835
C34 C  0.63798 0.87169 0.57697
C35 C  0.76450 0.86792 0.57723
C36 C  0.76988 0.89466 0.50948
C37 C  0.64792 0.92795 0.44106
C38 C  0.90867 0.88771 0.51244
N39 N  0.88740 0.84999 0.44332
C40 C  0.99676 0.82733 0.42622
C41 C  0.96110 0.82046 0.34283
C42 C  1.06820 0.79426 0.32609
C43 C  1.20927 0.77732 0.39286
C44 C  1.23885 0.78554 0.47408
C45 C  1.13391 0.80908 0.48855
C46 C  1.31490 0.75029 0.37665
C47 C  1.28180 0.73909 0.29688
C48 C  1.14358 0.75472 0.23144
C49 C  1.03914 0.78164 0.24573
Cl50 Cl 0.65019 0.96886 0.35623
O51 O  1.02169 0.90990 0.56883
H52 H  0.42422 0.95640 0.38849
H53 H  0.41468 0.90602 0.50747
H54 H  0.63434 0.85002 0.63034
H55 H  0.85980 0.84306 0.63186
H56 H  0.78868 0.83674 0.39860
H57 H  1.34633 0.77198 0.52619
H58 H  1.16323 0.81235 0.55291
H59 H  1.42329 0.73712 0.42792
H60 H  1.36388 0.71786 0.28467
H61 H  1.11792 0.74565 0.16811
H62 H  0.93201 0.79294 0.19226
data_25_E-1099.51_____d_____1.25
#  no.  25             rank   25 energy -1099.51     density         1.25
_symmetry_cell_setting        triclinic
_symmetry_space_group_name_H-M  'P -1'
_symmetry_Int_Tables_number  2
loop_
_symmetry_equiv_pos_site_id
_symmetry_equiv_pos_as_xyz
1 x,y,z
2 -x,-y,-z
_cell_length_a      10.537
_cell_length_b      15.704
_cell_length_c      11.876001
_cell_angle_alpha   127.427
_cell_angle_beta    82.436
_cell_angle_gamma   82.189
_cell_volume        1487.687
loop_
_atom_site_label
_atom_site_type_symbol
_atom_site_fract_x
_atom_site_fract_y
_atom_site_fract_z
C1 C  0.83637 0.77691 0.93439
C2 C  0.74753 0.78986 0.86552
C3 C  0.69914 0.89449 0.90485
C4 C  0.73947 0.98471 1.01325
C5 C  0.82708 0.97216 1.08398
C6 C  0.87789 0.86683 1.04335
C7 C  0.86494 1.07309 1.20122
N8 N  0.86145 1.07884 1.32052
C9 C  0.88236 1.17498 1.45316
C10 C  0.77660 1.24612 1.58618
C11 C  0.79844 1.34274 1.71516
C12 C  0.92671 1.36305 1.70891
C13 C  1.02842 1.28823 1.57390
C14 C  1.00402 1.19792 1.45081
C15 C  0.94792 1.45948 1.83557
C16 C  0.84526 1.53452 1.96359
C17 C  0.71947 1.51555 1.96938
C18 C  0.69654 1.42173 1.84782
Cl19 Cl 0.99553 0.84271 1.12075
O20 O  0.88880 1.14298 1.19495
H21 H  0.87458 0.69356 0.90030
H22 H  0.71626 0.71804 0.77981
H23 H  0.62956 0.90542 0.85041
H24 H  0.69994 1.06630 1.04240
H25 H  0.83138 1.02441 1.32681
H26 H  1.12671 1.30381 1.56688
H27 H  1.08433 1.14273 1.34738
H28 H  1.04594 1.47579 1.83099
H29 H  0.86199 1.60954 2.06094
H30 H  0.63803 1.57596 2.07130
H31 H  0.59575 1.41076 1.85682
C32 C  0.79539 1.42001 1.27082
C33 C  0.76403 1.39096 1.14346
C34 C  0.65544 1.34726 1.10569
C35 C  0.58086 1.33202 1.19489
C36 C  0.61389 1.35926 1.32115
C37 C  0.72097 1.40553 1.36168
C38 C  0.53149 1.33908 1.41196
N39 N  0.61230 1.28140 1.43856
C40 C  0.56962 1.23993 1.51371
C41 C  0.65471 1.22325 1.58727
C42 C  0.61482 1.17723 1.65578
C43 C  0.48964 1.15126 1.65236
C44 C  0.40914 1.16998 1.57880
C45 C  0.45064 1.21196 1.51150
C46 C  0.45065 1.10430 1.71802
C47 C  0.53365 1.08202 1.78329
C48 C  0.65677 1.10615 1.78545
C49 C  0.69649 1.15264 1.72303
Cl50 Cl 0.76148 1.45003 1.52587
O51 O  0.41205 1.36684 1.45068
H52 H  0.88015 1.45544 1.29957
H53 H  0.82383 1.40297 1.07341
H54 H  0.62935 1.32494 1.00591
H55 H  0.49580 1.29756 1.16315
H56 H  0.71043 1.26597 1.40657
H57 H  0.31317 1.14946 1.57374
H58 H  0.38485 1.22195 1.45350
H59 H  0.35456 1.08414 1.71524
H60 H  0.50317 1.04528 1.83353
H61 H  0.72238 1.08818 1.83750
H62 H  0.79430 1.16990 1.72725
data_26_E-1098.95_____d_____1.24
#  no.  26             rank   26 energy -1098.95     density         1.24
_symmetry_cell_setting        triclinic
_symmetry_space_group_name_H-M  'P -1'
_symmetry_Int_Tables_number  2
loop_
_symmetry_equiv_pos_site_id
_symmetry_equiv_pos_as_xyz
1 x,y,z
2 -x,-y,-z
_cell_length_a      16.43
_cell_length_b      16.974
_cell_length_c      11.377
_cell_angle_alpha   124.951004
_cell_angle_beta    141.111
_cell_angle_gamma   49.94901
_cell_volume        1507.5677
loop_
_atom_site_label
_atom_site_type_symbol
_atom_site_fract_x
_atom_site_fract_y
_atom_site_fract_z
C1 C  0.54667 1.14099 1.08414
C2 C  0.66945 1.15688 1.25908
C3 C  0.79128 1.10174 1.28507
C4 C  0.78875 1.03096 1.13625
C5 C  0.66612 1.01381 0.96147
C6 C  0.54258 1.07020 0.93326
C7 C  0.67119 0.93539 0.80811
N8 N  0.60495 0.87342 0.71840
C9 C  0.60784 0.78558 0.57658
C10 C  0.67795 0.68217 0.61046
C11 C  0.68296 0.59621 0.47021
C12 C  0.61329 0.61622 0.29737
C13 C  0.54355 0.72088 0.27093
C14 C  0.54341 0.80181 0.40949
C15 C  0.62004 0.53137 0.15983
C16 C  0.69509 0.42999 0.19304
C17 C  0.76464 0.41029 0.36273
C18 C  0.75872 0.49162 0.49838
Cl19 Cl 0.38128 1.05788 0.71309
O20 O  0.73136 0.92458 0.77404
H21 H  0.45160 1.18624 1.06606
H22 H  0.67049 1.21309 1.37595
H23 H  0.88860 1.11424 1.42241
H24 H  0.88602 0.98840 1.16015
H25 H  0.56573 0.87915 0.75958
H26 H  0.49159 0.73733 0.14024
H27 H  0.49047 0.88186 0.38578
H28 H  0.56751 0.54635 0.02751
H29 H  0.70092 0.36461 0.08666
H30 H  0.82489 0.32946 0.38872
H31 H  0.81618 0.47255 0.63053
C32 C  1.04594 0.79875 0.81749
C33 C  1.11842 0.86478 0.96345
C34 C  1.17641 0.87631 1.14608
C35 C  1.15955 0.82261 1.17948
C36 C  1.08461 0.75788 1.03226
C37 C  1.02874 0.74405 0.84930
C38 C  1.06733 0.70331 1.07557
N39 N  0.92972 0.71881 0.94895
C40 C  0.87031 0.68444 0.95202
C41 C  0.74342 0.66651 0.77885
C42 C  0.68129 0.63714 0.78374
C43 C  0.74876 0.62398 0.96048
C44 C  0.87441 0.64218 1.12716
C45 C  0.93030 0.67226 1.11948
C46 C  0.68676 0.59644 0.96645
C47 C  0.56070 0.58375 0.80319
C48 C  0.49361 0.59767 0.63043
C49 C  0.55253 0.62383 0.62095
Cl50 Cl 0.94268 0.65711 0.66039
O51 O  1.16089 0.65609 1.20641
H52 H  1.00254 0.78978 0.67540
H53 H  1.13079 0.90716 0.93553
H54 H  1.23480 0.92767 1.26250
H55 H  1.20609 0.83278 1.32427
H56 H  0.86077 0.75578 0.84094
H57 H  0.92701 0.63347 1.26462
H58 H  1.02605 0.68745 1.25451
H59 H  0.73840 0.58647 1.10226
H60 H  0.51289 0.56278 0.80871
H61 H  0.39330 0.58750 0.50105
H62 H  0.49564 0.63412 0.48190
data_27_E-1098.91_____d_____1.25
#  no.  27             rank   27 energy -1098.91     density         1.25
_symmetry_cell_setting        triclinic
_symmetry_space_group_name_H-M  'P -1'
_symmetry_Int_Tables_number  2
loop_
_symmetry_equiv_pos_site_id
_symmetry_equiv_pos_as_xyz
1 x,y,z
2 -x,-y,-z
_cell_length_a      10.248
_cell_length_b      14.997
_cell_length_c      16.012
_cell_angle_alpha   58.917
_cell_angle_beta    46.717
_cell_angle_gamma   59.536
_cell_volume        1487.301
loop_
_atom_site_label
_atom_site_type_symbol
_atom_site_fract_x
_atom_site_fract_y
_atom_site_fract_z
C1 C  2.16444 0.81613 0.32137
C2 C  2.21774 0.90056 0.29628
C3 C  2.08533 0.98009 0.35697
C4 C  1.90160 0.97402 0.44192
C5 C  1.84820 0.88923 0.46707
C6 C  1.98041 0.80905 0.40645
C7 C  1.64975 0.88384 0.55860
N8 N  1.58211 0.90424 0.65733
C9 C  1.39482 0.89818 0.76126
C10 C  1.36287 0.80905 0.86421
C11 C  1.17566 0.80493 0.96552
C12 C  1.02634 0.89113 0.96203
C13 C  1.06726 0.97772 0.85718
C14 C  1.24751 0.97891 0.76047
C15 C  0.84115 0.88633 1.06130
C16 C  0.80438 0.79856 1.16014
C17 C  0.95006 0.71379 1.16320
C18 C  1.13178 0.71692 1.06798
Cl19 Cl 1.92307 0.69813 0.43674
O20 O  1.56167 0.86345 0.54937
H21 H  2.27061 0.75418 0.27303
H22 H  2.36324 0.90479 0.22894
H23 H  2.12647 1.04726 0.33716
H24 H  1.80030 1.03875 0.48674
H25 H  1.66395 0.90822 0.66746
H26 H  0.95373 1.04346 0.85259
H27 H  1.27414 1.04643 0.68013
H28 H  0.72597 0.95189 1.05875
H29 H  0.66065 0.79485 1.23633
H30 H  0.91981 0.64387 1.24177
H31 H  1.24206 0.64802 1.07356
C32 C  1.28311 0.71048 0.58991
C33 C  1.39881 0.66486 0.49574
C34 C  1.56085 0.58623 0.47961
C35 C  1.60571 0.55531 0.55709
C36 C  1.49133 0.60252 0.65020
C37 C  1.32636 0.67986 0.66856
C38 C  1.54814 0.56739 0.72995
N39 N  1.54225 0.65453 0.73968
C40 C  1.60397 0.64904 0.80138
C41 C  1.51059 0.72756 0.86351
C42 C  1.57766 0.72311 0.92072
C43 C  1.73597 0.64042 0.91476
C44 C  1.82307 0.56495 0.85193
C45 C  1.75703 0.57124 0.79736
C46 C  1.80431 0.63677 0.96956
C47 C  1.71979 0.71293 1.02779
C48 C  1.56551 0.79418 1.03331
C49 C  1.49601 0.79916 0.98093
Cl50 Cl 1.16811 0.73620 0.79015
O51 O  1.59675 0.47554 0.77546
H52 H  1.15521 0.77118 0.60204
H53 H  1.36250 0.69002 0.43475
H54 H  1.65264 0.54928 0.40588
H55 H  1.73428 0.49362 0.54248
H56 H  1.49521 0.72802 0.70153
H57 H  1.94538 0.50109 0.84596
H58 H  1.83177 0.51163 0.74829
H59 H  1.92599 0.57332 0.96503
H60 H  1.77339 0.70971 1.07003
H61 H  1.49865 0.85432 1.08009
H62 H  1.37426 0.86438 0.98774
data_28_E-1098.73_____d_____1.23
#  no.  28             rank   28 energy -1098.73     density         1.23
_symmetry_cell_setting        triclinic
_symmetry_space_group_name_H-M  'P -1'
_symmetry_Int_Tables_number  2
loop_
_symmetry_equiv_pos_site_id
_symmetry_equiv_pos_as_xyz
1 x,y,z
2 -x,-y,-z
_cell_length_a      10.898
_cell_length_b      18.219
_cell_length_c      15.352
_cell_angle_alpha   36.43
_cell_angle_beta    80.648
_cell_angle_gamma   100.18199
_cell_volume        1520.3082
loop_
_atom_site_label
_atom_site_type_symbol
_atom_site_fract_x
_atom_site_fract_y
_atom_site_fract_z
C1 C  0.89118 1.15320 1.65814
C2 C  0.88036 1.09894 1.62747
C3 C  0.97846 1.18847 1.46632
C4 C  1.08506 1.33117 1.33792
C5 C  1.09462 1.38639 1.36777
C6 C  0.99791 1.29634 1.53035
C7 C  1.21063 1.54162 1.22314
N8 N  1.15614 1.60946 1.21131
C9 C  1.24500 1.76396 1.07076
C10 C  1.20494 1.85967 0.94759
C11 C  1.29703 2.01286 0.80656
C12 C  1.42324 2.06524 0.79639
C13 C  1.45600 1.96429 0.92436
C14 C  1.36829 1.81851 1.05565
C15 C  1.51578 2.21684 0.65559
C16 C  1.48619 2.31391 0.52734
C17 C  1.36398 2.26311 0.53592
C18 C  1.27143 2.11581 0.67253
Cl19 Cl 1.00900 1.35521 1.58147
O20 O  1.33350 1.60122 1.12476
H21 H  0.81418 1.08030 1.78653
H22 H  0.79582 0.98591 1.72979
H23 H  0.97141 1.14633 1.44116
H24 H  1.16102 1.39962 1.21202
H25 H  1.05139 1.56026 1.28616
H26 H  1.55386 2.00325 0.91660
H27 H  1.39824 1.74359 1.15093
H28 H  1.61328 2.25761 0.64666
H29 H  1.55896 2.43128 0.41785
H30 H  1.34162 2.34101 0.43287
H31 H  1.17749 2.08082 0.67312
C32 C  1.63279 1.83374 0.70398
C33 C  1.63188 1.73225 0.74480
C34 C  1.50802 1.64359 0.79318
C35 C  1.38631 1.65655 0.80203
C36 C  1.38635 1.75652 0.76413
C37 C  1.51147 1.84825 0.71170
C38 C  1.25089 1.76400 0.77898
N39 N  1.21176 1.75740 0.87482
C40 C  1.08197 1.75176 0.92716
C41 C  1.08222 1.80444 0.96258
C42 C  0.95115 1.79245 1.02216
C43 C  0.82380 1.73129 1.04130
C44 C  0.82987 1.68167 1.00357
C45 C  0.95557 1.69158 0.95013
C46 C  0.69344 1.71731 1.10244
C47 C  0.68817 1.76040 1.14594
C48 C  0.81198 1.81878 1.12921
C49 C  0.94053 1.83437 1.06878
Cl50 Cl 1.52303 1.98472 0.64879
O51 O  1.18506 1.77010 0.71945
H52 H  1.73178 1.90360 0.66430
H53 H  1.72842 1.72248 0.73797
H54 H  1.50684 1.56395 0.82429
H55 H  1.29003 1.58574 0.84033
H56 H  1.27674 1.75816 0.91296
H57 H  0.73257 1.63299 1.01919
H58 H  0.95171 1.64794 0.92700
H59 H  0.59542 1.67010 1.11747
H60 H  0.58678 1.74886 1.19381
H61 H  0.80706 1.85281 1.16410
H62 H  1.03482 1.88057 1.05822
data_29_E-1096.39_____d_____1.22
#  no.  29             rank   29 energy -1096.39     density         1.22
_symmetry_cell_setting        monoclinic
_symmetry_space_group_name_H-M  'C 2/c'
_symmetry_Int_Tables_number  15
loop_
_symmetry_equiv_pos_site_id
_symmetry_equiv_pos_as_xyz
1 x,y,z
2 -x,y,1/2-z
3 -x,-y,-z
4 x,-y,1/2+z
5 1/2+x,1/2+y,z
6 1/2-x,1/2+y,1/2-z
7 1/2-x,1/2-y,-z
8 1/2+x,1/2-y,1/2+z
_cell_length_a      10.576
_cell_length_b      18.945
_cell_length_c      30.884
_cell_angle_alpha   90.0
_cell_angle_beta    99.101
_cell_angle_gamma   90.0
_cell_volume        6110.09
loop_
_atom_site_label
_atom_site_type_symbol
_atom_site_fract_x
_atom_site_fract_y
_atom_site_fract_z
C1 C  0.49403 0.90703 0.35025
C2 C  0.47049 0.91733 0.39289
C3 C  0.57133 0.91223 0.42796
C4 C  0.69391 0.89634 0.41988
C5 C  0.71727 0.88495 0.37715
C6 C  0.61678 0.89113 0.34165
C7 C  0.85113 0.86702 0.37081
N8 N  0.85120 0.81326 0.34169
C9 C  0.97063 0.78251 0.33347
C10 C  1.00012 0.71087 0.34537
C11 C  1.12071 0.68216 0.33807
C12 C  1.20605 0.72501 0.31761
C13 C  1.17034 0.79555 0.30594
C14 C  1.05583 0.82245 0.31432
C15 C  1.32624 0.69715 0.31102
C16 C  1.36206 0.62958 0.32484
C17 C  1.27953 0.58795 0.34531
C18 C  1.16144 0.61368 0.35180
Cl19 Cl 0.64019 0.88202 0.28654
O20 O  0.94650 0.89373 0.39028
H21 H  0.41366 0.91225 0.32312
H22 H  0.37328 0.92995 0.39899
H23 H  0.55386 0.92073 0.46176
H24 H  0.77177 0.89256 0.44804
H25 H  0.77144 0.78869 0.32874
H26 H  1.23586 0.82941 0.29086
H27 H  1.03216 0.87766 0.30555
H28 H  1.39239 0.73000 0.29559
H29 H  1.45573 0.60851 0.31998
H30 H  1.30899 0.53440 0.35648
H31 H  1.10018 0.57938 0.36844
C32 C  1.23117 0.90253 0.48287
C33 C  1.18701 0.94467 0.51425
C34 C  1.08484 0.92139 0.53428
C35 C  1.02740 0.85672 0.52222
C36 C  1.07024 0.81509 0.49015
C37 C  1.17464 0.83734 0.47058
C38 C  1.00309 0.74633 0.47778
N39 N  0.97103 0.74195 0.43339
C40 C  0.89785 0.68585 0.40921
C41 C  0.91494 0.67146 0.36492
C42 C  0.83790 0.61802 0.34037
C43 C  0.74766 0.57901 0.36085
C44 C  0.73519 0.59515 0.40478
C45 C  0.80808 0.64748 0.42730
C46 C  0.67005 0.52686 0.33654
C47 C  0.67980 0.51429 0.29308
C48 C  0.76692 0.55286 0.27280
C49 C  0.84417 0.60360 0.29592
Cl50 Cl 1.24007 0.78478 0.43243
O51 O  0.97816 0.70305 0.50353
H52 H  1.31253 0.92136 0.46787
H53 H  1.23275 0.99580 0.52346
H54 H  1.05005 0.95411 0.55937
H55 H  0.94718 0.83941 0.53841
H56 H  1.00037 0.77941 0.41473
H57 H  0.66538 0.56619 0.42092
H58 H  0.79144 0.65840 0.46088
H59 H  0.60050 0.49693 0.35222
H60 H  0.61914 0.47402 0.27436
H61 H  0.77418 0.54262 0.23820
H62 H  0.91099 0.63264 0.27850
data_30_E-1096.13_____d_____1.25
#  no.  30             rank   30 energy -1096.13     density         1.25
_symmetry_cell_setting        triclinic
_symmetry_space_group_name_H-M  'P -1'
_symmetry_Int_Tables_number  2
loop_
_symmetry_equiv_pos_site_id
_symmetry_equiv_pos_as_xyz
1 x,y,z
2 -x,-y,-z
_cell_length_a      9.903
_cell_length_b      12.793
_cell_length_c      13.881999
_cell_angle_alpha   91.777
_cell_angle_beta    62.545
_cell_angle_gamma   105.876
_cell_volume        1491.7434
loop_
_atom_site_label
_atom_site_type_symbol
_atom_site_fract_x
_atom_site_fract_y
_atom_site_fract_z
C1 C  0.66799 0.98652 1.03597
C2 C  0.77390 1.04963 0.93613
C3 C  0.91763 1.12161 0.92250
C4 C  0.95276 1.12993 1.00912
C5 C  0.84554 1.06770 1.10978
C6 C  0.70185 0.99400 1.12369
C7 C  0.88947 1.08159 1.20022
N8 N  0.76494 1.09126 1.29517
C9 C  0.78824 1.11940 1.38948
C10 C  0.78955 1.22581 1.42411
C11 C  0.81989 1.25324 1.51487
C12 C  0.84296 1.17252 1.57038
C13 C  0.83748 1.06756 1.53315
C14 C  0.81190 1.04404 1.44448
C15 C  0.87643 1.20020 1.65859
C16 C  0.88924 1.30468 1.68990
C17 C  0.86848 1.38396 1.63499
C18 C  0.83446 1.35878 1.54936
Cl19 Cl 0.56499 0.90805 1.24641
O20 O  1.01900 1.08896 1.19019
H21 H  0.55660 0.92946 1.04443
H22 H  0.74536 1.04250 0.86797
H23 H  1.00257 1.17146 0.84376
H24 H  1.06658 1.18742 0.99641
H25 H  0.66285 1.09243 1.29921
H26 H  0.85692 1.00522 1.57418
H27 H  0.81159 0.96271 1.41632
H28 H  0.89493 1.13872 1.70119
H29 H  0.91621 1.32585 1.75782
H30 H  0.87952 1.46704 1.66004
H31 H  0.82038 1.42389 1.50788
C32 C  1.53527 1.27349 0.99785
C33 C  1.53997 1.22350 1.08351
C34 C  1.43107 1.22893 1.19142
C35 C  1.31925 1.28449 1.21224
C36 C  1.31502 1.33472 1.12615
C37 C  1.42332 1.32933 1.01764
C38 C  1.19377 1.39456 1.14971
N39 N  1.04705 1.32719 1.21898
C40 C  0.89823 1.35405 1.26218
C41 C  0.77055 1.30173 1.36658
C42 C  0.62101 1.32553 1.40798
C43 C  0.60272 1.40161 1.34469
C44 C  0.73301 1.45093 1.24196
C45 C  0.87443 1.42604 1.20356
C46 C  0.45438 1.42402 1.38446
C47 C  0.32735 1.37205 1.48324
C48 C  0.34453 1.29704 1.54496
C49 C  0.48818 1.27427 1.50814
Cl50 Cl 1.41850 1.38749 0.90599
O51 O  1.22120 1.48639 1.11397
H52 H  1.62104 1.26761 0.91363
H53 H  1.62840 1.17953 1.06649
H54 H  1.43361 1.18927 1.25950
H55 H  1.23563 1.28796 1.29793
H56 H  1.03750 1.25184 1.24290
H57 H  0.72072 1.50902 1.19182
H58 H  0.96993 1.46541 1.12246
H59 H  0.43998 1.48234 1.33588
H60 H  0.21263 1.38955 1.51351
H61 H  0.24295 1.25605 1.62350
H62 H  0.49601 1.21464 1.55941
data_31_E-1095.09_____d_____1.25
#  no.  31             rank   31 energy -1095.09     density         1.25
_symmetry_cell_setting        monoclinic
_symmetry_space_group_name_H-M  'P 21/c'
_symmetry_Int_Tables_number  14
loop_
_symmetry_equiv_pos_site_id
_symmetry_equiv_pos_as_xyz
1 x,y,z
2 -x,1/2+y,1/2-z
3 -x,-y,-z
4 x,1/2-y,1/2+z
_cell_length_a      10.767
_cell_length_b      16.799
_cell_length_c      17.002
_cell_angle_alpha   90.0
_cell_angle_beta    76.115
_cell_angle_gamma   90.0
_cell_volume        2985.3738
loop_
_atom_site_label
_atom_site_type_symbol
_atom_site_fract_x
_atom_site_fract_y
_atom_site_fract_z
C1 C  1.04075 0.55164 1.17042
C2 C  0.90928 0.56419 1.19477
C3 C  0.84397 0.59442 1.13944
C4 C  0.91129 0.61224 1.06084
C5 C  1.04355 0.60078 1.03670
C6 C  1.10957 0.56918 1.09159
C7 C  1.11042 0.62229 0.95152
N8 N  1.22048 0.66260 0.94975
C9 C  1.29520 0.69597 0.87461
C10 C  1.30905 0.78025 0.86580
C11 C  1.38044 0.81204 0.78993
C12 C  1.43986 0.75865 0.72625
C13 C  1.42412 0.67539 0.73919
C14 C  1.35246 0.64644 0.81162
C15 C  1.50871 0.78993 0.65073
C16 C  1.51691 0.87128 0.63794
C17 C  1.45763 0.92351 0.69971
C18 C  1.39084 0.89453 0.77408
Cl19 Cl 1.27514 0.54818 1.06418
O20 O  1.07003 0.60950 0.89273
H21 H  1.08988 0.52680 1.21460
H22 H  0.85677 0.54986 1.25703
H23 H  0.73995 0.60406 1.15794
H24 H  0.85778 0.63603 1.01837
H25 H  1.24616 0.67759 0.99995
H26 H  1.46747 0.63375 0.69036
H27 H  1.34038 0.58167 0.81911
H28 H  1.55376 0.74919 0.60150
H29 H  1.56946 0.89514 0.57908
H30 H  1.46385 0.98814 0.68894
H31 H  1.34462 0.93773 0.82062
C32 C  0.89117 0.66649 0.73268
C33 C  0.76797 0.63781 0.76429
C34 C  0.69432 0.66939 0.83666
C35 C  0.74558 0.72849 0.87681
C36 C  0.87003 0.75618 0.84584
C37 C  0.94361 0.72606 0.77225
C38 C  0.92146 0.81900 0.89252
N39 N  1.03819 0.79662 0.90263
C40 C  1.11404 0.83891 0.94904
C41 C  1.25038 0.82946 0.92881
C42 C  1.32468 0.86855 0.97733
C43 C  1.26173 0.91765 1.04376
C44 C  1.12681 0.92524 1.06078
C45 C  1.05753 0.88598 1.01453
C46 C  1.33448 0.95547 1.09257
C47 C  1.46538 0.94423 1.07705
C48 C  1.52710 0.89557 1.01270
C49 C  1.45830 0.85854 0.96397
Cl50 Cl 1.09755 0.76288 0.72647
O51 O  0.86540 0.87864 0.91898
H52 H  0.94701 0.64158 0.67526
H53 H  0.72844 0.59091 0.73225
H54 H  0.59652 0.64751 0.86170
H55 H  0.68595 0.75253 0.93365
H56 H  1.07889 0.74743 0.87566
H57 H  1.07661 0.96209 1.11212
H58 H  0.95306 0.89297 1.03221
H59 H  1.28618 0.99311 1.14373
H60 H  1.52121 0.97344 1.11521
H61 H  1.63127 0.88685 1.00069
H62 H  1.51112 0.82073 0.91422
data_32_E-1094.94_____d_____1.23
#  no.  32             rank   32 energy -1094.94     density         1.23
_symmetry_cell_setting        triclinic
_symmetry_space_group_name_H-M  'P -1'
_symmetry_Int_Tables_number  2
loop_
_symmetry_equiv_pos_site_id
_symmetry_equiv_pos_as_xyz
1 x,y,z
2 -x,-y,-z
_cell_length_a      17.374
_cell_length_b      10.574001
_cell_length_c      11.061
_cell_angle_alpha   59.205
_cell_angle_beta    62.960003
_cell_angle_gamma   66.465
_cell_volume        1517.4425
loop_
_atom_site_label
_atom_site_type_symbol
_atom_site_fract_x
_atom_site_fract_y
_atom_site_fract_z
C1 C  1.30155 0.53753 1.38389
C2 C  1.21573 0.51374 1.46168
C3 C  1.14483 0.62791 1.41909
C4 C  1.16076 0.76452 1.30018
C5 C  1.24674 0.78933 1.22344
C6 C  1.31853 0.67419 1.26404
C7 C  1.25909 0.93978 1.09785
N8 N  1.31646 0.99245 1.10371
C9 C  1.33228 1.14250 1.00143
C10 C  1.30635 1.25469 1.05621
C11 C  1.32035 1.40386 0.95228
C12 C  1.36283 1.43492 0.79746
C13 C  1.38827 1.31789 0.75021
C14 C  1.37201 1.17703 0.85143
C15 C  1.37544 1.58292 0.69422
C16 C  1.34575 1.69730 0.74183
C17 C  1.30328 1.66765 0.89276
C18 C  1.29084 1.52408 0.99574
Cl19 Cl 1.42954 0.69332 1.16658
O20 O  1.22054 1.00902 1.00790
H21 H  1.35643 0.44545 1.41800
H22 H  1.20373 0.40531 1.55549
H23 H  1.07682 0.60986 1.47925
H24 H  1.10385 0.85277 1.26877
H25 H  1.34192 0.93789 1.18600
H26 H  1.41963 1.34082 0.63143
H27 H  1.39118 1.08973 0.81075
H28 H  1.40749 1.60752 0.57520
H29 H  1.35504 1.81200 0.66119
H30 H  1.27933 1.75940 0.92974
H31 H  1.25630 1.50624 1.11306
C32 C  1.03396 1.30376 0.85662
C33 C  0.97170 1.22116 0.90857
C34 C  0.93062 1.15152 1.06133
C35 C  0.95322 1.16402 1.15985
C36 C  1.01688 1.24456 1.10773
C37 C  1.05701 1.31768 0.95439
C38 C  1.03998 1.25198 1.21918
N39 N  1.12947 1.21386 1.18840
C40 C  1.17677 1.19814 1.27641
C41 C  1.26580 1.21972 1.20631
C42 C  1.31391 1.19714 1.29516
C43 C  1.27151 1.15695 1.45130
C44 C  1.18324 1.13788 1.51467
C45 C  1.13920 1.15710 1.42792
C46 C  1.31915 1.13241 1.53988
C47 C  1.40656 1.14493 1.47662
C48 C  1.44856 1.18258 1.32426
C49 C  1.40327 1.20801 1.23556
Cl50 Cl 1.13265 1.43115 0.88084
O51 O  0.98685 1.28234 1.32246
H52 H  1.06477 1.35913 0.73613
H53 H  0.95448 1.21152 0.82986
H54 H  0.88084 1.08709 1.10324
H55 H  0.92006 1.10838 1.27959
H56 H  1.16815 1.19616 1.09675
H57 H  1.14986 1.10551 1.63478
H58 H  1.07168 1.13710 1.48471
H59 H  1.28668 1.10128 1.65994
H60 H  1.44325 1.12529 1.54582
H61 H  1.51813 1.19230 1.27462
H62 H  1.43922 1.23702 1.11643
data_33_E-1094.77_____d_____1.23
#  no.  33             rank   33 energy -1094.77     density         1.23
_symmetry_cell_setting        monoclinic
_symmetry_space_group_name_H-M  'P 21/c'
_symmetry_Int_Tables_number  14
loop_
_symmetry_equiv_pos_site_id
_symmetry_equiv_pos_as_xyz
1 x,y,z
2 -x,1/2+y,1/2-z
3 -x,-y,-z
4 x,1/2-y,1/2+z
_cell_length_a      12.143
_cell_length_b      15.28
_cell_length_c      19.709
_cell_angle_alpha   90.0
_cell_angle_beta    124.25901
_cell_angle_gamma   90.0
_cell_volume        3022.4385
loop_
_atom_site_label
_atom_site_type_symbol
_atom_site_fract_x
_atom_site_fract_y
_atom_site_fract_z
C1 C  0.54050 0.60634 0.58510
C2 C  0.51161 0.58489 0.64214
C3 C  0.60921 0.54533 0.71625
C4 C  0.73380 0.52717 0.73188
C5 C  0.76225 0.54748 0.67415
C6 C  0.66535 0.58858 0.60006
C7 C  0.89775 0.52501 0.69438
N8 N  0.88897 0.48807 0.62877
C9 C  1.00652 0.45353 0.63628
C10 C  1.01694 0.36185 0.62693
C11 C  1.13608 0.32878 0.63701
C12 C  1.23900 0.38863 0.65304
C13 C  1.22180 0.47923 0.66044
C14 C  1.10834 0.50904 0.65271
C15 C  1.35781 0.35596 0.66437
C16 C  1.37552 0.26697 0.66137
C17 C  1.27582 0.20833 0.64673
C18 C  1.15866 0.23856 0.63481
Cl19 Cl 0.69648 0.62140 0.52639
O20 O  1.00036 0.53403 0.76055
H21 H  0.46286 0.63850 0.52772
H22 H  0.41286 0.59956 0.62932
H23 H  0.58764 0.52864 0.76195
H24 H  0.80903 0.49594 0.79066
H25 H  0.80202 0.47534 0.57696
H26 H  1.30095 0.52574 0.67407
H27 H  1.09926 0.57943 0.66020
H28 H  1.43743 0.40159 0.67722
H29 H  1.46823 0.24201 0.67089
H30 H  1.29094 0.13757 0.64494
H31 H  1.08357 0.19006 0.62433
C32 C  1.28287 0.45358 0.97193
C33 C  1.24253 0.47809 1.02280
C34 C  1.12719 0.44151 1.01075
C35 C  1.05308 0.38179 0.94738
C36 C  1.09228 0.35846 0.89543
C37 C  1.20961 0.39339 0.90825
C38 C  1.00710 0.29493 0.82698
N39 N  0.98005 0.32752 0.75478
C40 C  0.89378 0.28805 0.67438
C41 C  0.91522 0.30660 0.61133
C42 C  0.82568 0.27061 0.53060
C43 C  0.71864 0.21534 0.51503
C44 C  0.70251 0.19880 0.57971
C45 C  0.78780 0.23539 0.65597
C46 C  0.62880 0.18066 0.43510
C47 C  0.64293 0.20098 0.37199
C48 C  0.74659 0.25578 0.38674
C49 C  0.83589 0.28986 0.46427
Cl50 Cl 1.27050 0.36145 0.84907
O51 O  0.96593 0.22700 0.83493
H52 H  1.37463 0.48227 0.98297
H53 H  1.30153 0.52556 1.07256
H54 H  1.09523 0.45999 1.05109
H55 H  0.96269 0.35378 0.93901
H56 H  1.02315 0.38298 0.75507
H57 H  0.61997 0.15717 0.56867
H58 H  0.76773 0.22155 0.70275
H59 H  0.54636 0.13829 0.42303
H60 H  0.57279 0.17419 0.31012
H61 H  0.75725 0.27172 0.33625
H62 H  0.91555 0.33277 0.47277
data_34_E-1094.51_____d_____1.25
#  no.  34             rank   34 energy -1094.51     density         1.25
_symmetry_cell_setting        monoclinic
_symmetry_space_group_name_H-M  'P 21/c'
_symmetry_Int_Tables_number  14
loop_
_symmetry_equiv_pos_site_id
_symmetry_equiv_pos_as_xyz
1 x,y,z
2 -x,1/2+y,1/2-z
3 -x,-y,-z
4 x,1/2-y,1/2+z
_cell_length_a      13.634
_cell_length_b      11.302
_cell_length_c      19.849
_cell_angle_alpha   90.0
_cell_angle_beta    78.284
_cell_angle_gamma   90.0
_cell_volume        2994.8398
loop_
_atom_site_label
_atom_site_type_symbol
_atom_site_fract_x
_atom_site_fract_y
_atom_site_fract_z
C1 C  1.06908 0.88222 0.56056
C2 C  1.01805 0.89335 0.62852
C3 C  0.93064 0.82795 0.65159
C4 C  0.89518 0.75319 0.60621
C5 C  0.94552 0.74329 0.53772
C6 C  1.03437 0.80728 0.51443
C7 C  0.90247 0.66249 0.49134
N8 N  0.90402 0.71454 0.42942
C9 C  0.85763 0.65730 0.37848
C10 C  0.77264 0.71023 0.35874
C11 C  0.72613 0.65014 0.30964
C12 C  0.76816 0.54132 0.27981
C13 C  0.85369 0.49413 0.30082
C14 C  0.89529 0.55172 0.34929
C15 C  0.72137 0.48075 0.23211
C16 C  0.63489 0.52502 0.21524
C17 C  0.59303 0.63052 0.24495
C18 C  0.63766 0.69174 0.29114
Cl19 Cl 1.10573 0.79374 0.42992
O20 O  0.86662 0.56692 0.50730
H21 H  1.13841 0.93323 0.54378
H22 H  1.04668 0.95259 0.66408
H23 H  0.89013 0.83556 0.70532
H24 H  0.82615 0.70264 0.62556
H25 H  0.92703 0.79709 0.41971
H26 H  0.88576 0.40968 0.27918
H27 H  0.96044 0.51166 0.36527
H28 H  0.75298 0.39682 0.20943
H29 H  0.59851 0.47719 0.17870
H30 H  0.52386 0.66485 0.23162
H31 H  0.60159 0.77366 0.31378
C32 C  0.64864 0.35787 0.57314
C33 C  0.64679 0.35041 0.64341
C34 C  0.62612 0.45151 0.68447
C35 C  0.60884 0.55881 0.65449
C36 C  0.61255 0.56666 0.58380
C37 C  0.63103 0.46502 0.54243
C38 C  0.59520 0.68527 0.55393
N39 N  0.66967 0.70881 0.49861
C40 C  0.68265 0.81767 0.45912
C41 C  0.73477 0.81529 0.38870
C42 C  0.75157 0.92424 0.35066
C43 C  0.71404 1.03273 0.38318
C44 C  0.66257 1.02987 0.45279
C45 C  0.64920 0.92491 0.48853
C46 C  0.73167 1.14079 0.34615
C47 C  0.78608 1.14205 0.27927
C48 C  0.82385 1.03632 0.24753
C49 C  0.80702 0.92985 0.28245
Cl50 Cl 0.62884 0.46681 0.45382
O51 O  0.52734 0.75060 0.57712
H52 H  0.66386 0.27717 0.54186
H53 H  0.66086 0.26529 0.66659
H54 H  0.62371 0.44616 0.74011
H55 H  0.59268 0.63725 0.68776
H56 H  0.72058 0.64691 0.48175
H57 H  0.63406 1.11257 0.47887
H58 H  0.61074 0.92941 0.54277
H59 H  0.70301 1.22425 0.37113
H60 H  0.79983 1.22604 0.25089
H61 H  0.86712 1.03794 0.19431
H62 H  0.83843 0.84914 0.25534
data_35_E-1094.32_____d_____1.24
#  no.  35             rank   35 energy -1094.32     density         1.24
_symmetry_cell_setting        triclinic
_symmetry_space_group_name_H-M  'P -1'
_symmetry_Int_Tables_number  2
loop_
_symmetry_equiv_pos_site_id
_symmetry_equiv_pos_as_xyz
1 x,y,z
2 -x,-y,-z
_cell_length_a      17.773
_cell_length_b      10.277
_cell_length_c      15.449001
_cell_angle_alpha   74.913
_cell_angle_beta    100.76
_cell_angle_gamma   146.42
_cell_volume        1504.5444
loop_
_atom_site_label
_atom_site_type_symbol
_atom_site_fract_x
_atom_site_fract_y
_atom_site_fract_z
C1 C  0.97581 1.44485 1.22362
C2 C  0.93678 1.38294 1.31253
C3 C  1.00959 1.40798 1.38170
C4 C  1.11957 1.49266 1.36093
C5 C  1.15758 1.55147 1.27177
C6 C  1.08627 1.53052 1.20177
C7 C  1.27575 1.63830 1.25417
N8 N  1.24751 1.53243 1.19104
C9 C  1.34200 1.57209 1.16916
C10 C  1.30316 1.37721 1.18853
C11 C  1.39996 1.42228 1.16865
C12 C  1.53069 1.65854 1.12695
C13 C  1.56244 1.84396 1.10814
C14 C  1.46936 1.79777 1.12999
C15 C  1.62739 1.70447 1.10858
C16 C  1.59700 1.52415 1.13197
C17 C  1.47001 1.29403 1.17371
C18 C  1.37359 1.24418 1.19167
Cl19 Cl 1.13348 1.61581 1.08732
O20 O  1.37922 1.77378 1.29331
H21 H  0.91828 1.42686 1.17025
H22 H  0.84975 1.31633 1.32836
H23 H  0.98008 1.36100 1.45216
H24 H  1.17530 1.51072 1.41656
H25 H  1.15714 1.40740 1.16501
H26 H  1.66324 2.02703 1.07748
H27 H  1.49815 1.94641 1.11592
H28 H  1.72816 1.88586 1.07711
H29 H  1.67274 1.56132 1.11826
H30 H  1.44684 1.15181 1.19265
H31 H  1.27564 1.06140 1.22542
C32 C  1.60808 1.92084 1.47679
C33 C  1.58251 1.94797 1.54502
C34 C  1.45226 1.75207 1.58745
C35 C  1.34916 1.53283 1.56025
C36 C  1.37427 1.50696 1.49067
C37 C  1.50555 1.70134 1.44906
C38 C  1.25850 1.26732 1.46284
N39 N  1.24973 1.29590 1.37214
C40 C  1.14571 1.10559 1.32094
C41 C  1.17603 1.15240 1.22857
C42 C  1.07073 0.96654 1.17688
C43 C  0.93848 0.73652 1.21897
C44 C  0.91433 0.69968 1.31060
C45 C  1.01586 0.88169 1.35816
C46 C  0.83358 0.55342 1.16788
C47 C  0.85783 0.59706 1.07750
C48 C  0.98658 0.82254 1.03586
C49 C  1.09063 1.00322 1.08444
Cl50 Cl 1.54687 1.67575 1.36574
O51 O  1.18280 1.07894 1.51381
H52 H  1.71149 2.07613 1.44497
H53 H  1.66454 2.12216 1.56586
H54 H  1.43150 1.77149 1.64191
H55 H  1.24743 1.38101 1.59457
H56 H  1.32065 1.46053 1.33528
H57 H  0.81288 0.52474 1.34385
H58 H  0.98932 0.84271 1.42830
H59 H  0.73184 0.37669 1.20012
H60 H  0.77609 0.45488 1.03817
H61 H  1.00519 0.85613 0.96392
H62 H  1.18999 1.17759 1.04865
data_36_E-1093.63_____d_____1.26
#  no.  36             rank   36 energy -1093.63     density         1.26
_symmetry_cell_setting        triclinic
_symmetry_space_group_name_H-M  'P -1'
_symmetry_Int_Tables_number  2
loop_
_symmetry_equiv_pos_site_id
_symmetry_equiv_pos_as_xyz
1 x,y,z
2 -x,-y,-z
_cell_length_a      16.248
_cell_length_b      17.665
_cell_length_c      11.894001
_cell_angle_alpha   126.498
_cell_angle_beta    52.392002
_cell_angle_gamma   145.88698
_cell_volume        1485.6039
loop_
_atom_site_label
_atom_site_type_symbol
_atom_site_fract_x
_atom_site_fract_y
_atom_site_fract_z
C1 C  0.59871 1.24794 2.07816
C2 C  0.59042 1.32961 2.10398
C3 C  0.70186 1.42872 2.02043
C4 C  0.81989 1.44468 1.91221
C5 C  0.82813 1.36264 1.88635
C6 C  0.71663 1.26289 1.96985
C7 C  0.95609 1.38117 1.76965
N8 N  0.97622 1.39022 1.64744
C9 C  1.08877 1.40137 1.51639
C10 C  1.04214 1.28565 1.39859
C11 C  1.15641 1.29959 1.27052
C12 C  1.31341 1.42952 1.26262
C13 C  1.35237 1.54081 1.38321
C14 C  1.24111 1.52424 1.50573
C15 C  1.42664 1.44285 1.13712
C16 C  1.38644 1.33104 1.02395
C17 C  1.23323 1.20370 1.03213
C18 C  1.12063 1.18830 1.15277
Cl19 Cl 0.71780 1.15308 1.93961
O20 O  1.02973 1.38572 1.77882
H21 H  0.50977 1.17026 2.14463
H22 H  0.49679 1.31639 2.18980
H23 H  0.69629 1.49399 2.04074
H24 H  0.90709 1.52506 1.84994
H25 H  0.90243 1.36992 1.63817
H26 H  1.47266 1.64039 1.37951
H27 H  1.27540 1.61198 1.59787
H28 H  1.54738 1.54204 1.13091
H29 H  1.47472 1.34167 0.92758
H30 H  1.20210 1.11494 0.94215
H31 H  1.00171 1.08599 1.15541
C32 C  1.20366 1.28679 1.73096
C33 C  1.13225 1.23752 1.85142
C34 C  0.97551 1.11811 1.88272
C35 C  0.89236 1.05070 1.79404
C36 C  0.96360 1.10161 1.67478
C37 C  1.12145 1.21976 1.64078
C38 C  0.86782 1.02600 1.58414
N39 N  0.89566 1.11542 1.56584
C40 C  0.81301 1.07489 1.49480
C41 C  0.88989 1.16233 1.41110
C42 C  0.80499 1.12284 1.34555
C43 C  0.64562 0.99710 1.36485
C44 C  0.57541 0.91470 1.44893
C45 C  0.65882 0.95504 1.51122
C46 C  0.56095 0.95885 1.30219
C47 C  0.63122 1.04269 1.22366
C48 C  0.78688 1.16601 1.20514
C49 C  0.87186 1.20522 1.26478
Cl50 Cl 1.22050 1.28302 1.48510
O51 O  0.77686 0.90379 1.53835
H52 H  1.32722 1.37980 1.70706
H53 H  1.19882 1.29169 1.92113
H54 H  0.91818 1.07794 1.97717
H55 H  0.76902 0.95724 1.82100
H56 H  0.97624 1.21586 1.60425
H57 H  0.45290 0.81799 1.46547
H58 H  0.59799 0.88823 1.57718
H59 H  0.43847 0.86230 1.31695
H60 H  0.56504 1.01254 1.17541
H61 H  0.84211 1.23201 1.14219
H62 H  0.99393 1.30295 1.24715
data_37_E-1093.59_____d_____1.25
#  no.  37             rank   37 energy -1093.59     density         1.25
_symmetry_cell_setting        monoclinic
_symmetry_space_group_name_H-M  'P 21/c'
_symmetry_Int_Tables_number  14
loop_
_symmetry_equiv_pos_site_id
_symmetry_equiv_pos_as_xyz
1 x,y,z
2 -x,1/2+y,1/2-z
3 -x,-y,-z
4 x,1/2-y,1/2+z
_cell_length_a      10.076
_cell_length_b      20.553
_cell_length_c      15.06
_cell_angle_alpha   90.0
_cell_angle_beta    107.31999
_cell_angle_gamma   90.0
_cell_volume        2977.39
loop_
_atom_site_label
_atom_site_type_symbol
_atom_site_fract_x
_atom_site_fract_y
_atom_site_fract_z
C1 C  1.45676 0.44322 0.74280
C2 C  1.58226 0.47692 0.76988
C3 C  1.60258 0.52582 0.83715
C4 C  1.49743 0.54016 0.87660
C5 C  1.37159 0.50621 0.84960
C6 C  1.35010 0.45725 0.78167
C7 C  1.25904 0.52206 0.89270
N8 N  1.24635 0.58781 0.89688
C9 C  1.13621 0.61773 0.92594
C10 C  1.04176 0.66144 0.86442
C11 C  0.93530 0.69232 0.89520
C12 C  0.92655 0.67892 0.98664
C13 C  1.02229 0.63451 1.04409
C14 C  1.12311 0.60540 1.01296
C15 C  0.82237 0.70999 1.01756
C16 C  0.72940 0.75260 0.95993
C17 C  0.73728 0.76540 0.87035
C18 C  0.83801 0.73583 0.83861
Cl19 Cl 1.19139 0.41455 0.74142
O20 O  1.18941 0.48356 0.91898
H21 H  1.44224 0.40527 0.68933
H22 H  1.66490 0.46533 0.73839
H23 H  1.70116 0.55292 0.85885
H24 H  1.51723 0.57865 0.92979
H25 H  1.30319 0.61770 0.87095
H26 H  1.01619 0.62328 1.11420
H27 H  1.19584 0.57138 1.05937
H28 H  0.81512 0.69981 1.08766
H29 H  0.64862 0.77627 0.98422
H30 H  0.66228 0.79902 0.82475
H31 H  0.84009 0.74686 0.76752
C32 C  1.50374 0.80605 1.14395
C33 C  1.48468 0.87303 1.13388
C34 C  1.42070 0.89931 1.04585
C35 C  1.37654 0.85825 0.96918
C36 C  1.39565 0.79100 0.97935
C37 C  1.45995 0.76424 1.06755
C38 C  1.34789 0.74724 0.89629
N39 N  1.21779 0.76506 0.84417
C40 C  1.14478 0.72477 0.76574
C41 C  1.05526 0.67369 0.77758
C42 C  0.99090 0.63225 0.69977
C43 C  1.01387 0.64453 0.61186
C44 C  1.10049 0.69735 0.60393
C45 C  1.16420 0.73522 0.68004
C46 C  0.95731 0.60132 0.53643
C47 C  0.88330 0.54693 0.54799
C48 C  0.86194 0.53454 0.63408
C49 C  0.91375 0.57654 0.70818
Cl50 Cl 1.48348 0.67960 1.08545
O51 O  1.41183 0.70258 0.87774
H52 H  1.55386 0.78629 1.21376
H53 H  1.51992 0.90516 1.19483
H54 H  1.40592 0.95224 1.03741
H55 H  1.32862 0.88055 0.90067
H56 H  1.16282 0.79789 0.86610
H57 H  1.12084 0.70653 0.53719
H58 H  1.23406 0.77442 0.67219
H59 H  0.97602 0.61001 0.46911
H60 H  0.84161 0.51305 0.48980
H61 H  0.80413 0.49086 0.64315
H62 H  0.89670 0.56420 0.77510
data_38_E-1092.87_____d_____1.23
#  no.  38             rank   38 energy -1092.87     density         1.23
_symmetry_cell_setting        triclinic
_symmetry_space_group_name_H-M  'P -1'
_symmetry_Int_Tables_number  2
loop_
_symmetry_equiv_pos_site_id
_symmetry_equiv_pos_as_xyz
1 x,y,z
2 -x,-y,-z
_cell_length_a      18.077
_cell_length_b      11.92
_cell_length_c      13.791
_cell_angle_alpha   69.377
_cell_angle_beta    59.159
_cell_angle_gamma   36.812
_cell_volume        1518.9816
loop_
_atom_site_label
_atom_site_type_symbol
_atom_site_fract_x
_atom_site_fract_y
_atom_site_fract_z
C1 C  0.88461 1.13558 0.72334
C2 C  0.97653 0.97998 0.64778
C3 C  1.11229 0.82453 0.63161
C4 C  1.15424 0.82771 0.69051
C5 C  1.06247 0.98495 0.76509
C6 C  0.92535 1.14055 0.78323
C7 C  1.11477 0.98019 0.82455
N8 N  1.06432 1.14614 0.82298
C9 C  1.11071 1.16810 0.86618
C10 C  1.18393 1.19776 0.79059
C11 C  1.23233 1.21362 0.83473
C12 C  1.20176 1.20652 0.95375
C13 C  1.12675 1.17957 1.02481
C14 C  1.08461 1.15971 0.98001
C15 C  1.25138 1.21906 0.99728
C16 C  1.33057 1.23489 0.92544
C17 C  1.36193 1.23953 0.80896
C18 C  1.31388 1.22909 0.76457
Cl19 Cl 0.80163 1.33928 0.88150
O20 O  1.19560 0.84567 0.86358
H21 H  0.77798 1.25520 0.73593
H22 H  0.94246 0.97858 0.60163
H23 H  1.18554 0.70040 0.57263
H24 H  1.26170 0.70366 0.67631
H25 H  1.00599 1.24935 0.78239
H26 H  1.10446 1.17077 1.11601
H27 H  1.02876 1.13576 1.03711
H28 H  1.22892 1.21245 1.08844
H29 H  1.36967 1.24294 0.95951
H30 H  1.42571 1.25093 0.75219
H31 H  1.34222 1.23128 0.67233
C32 C  1.55304 0.40295 0.85154
C33 C  1.59406 0.25816 0.81622
C34 C  1.60771 0.25026 0.70866
C35 C  1.57854 0.38856 0.63864
C36 C  1.53499 0.53569 0.67498
C37 C  1.52394 0.54234 0.78184
C38 C  1.50237 0.68329 0.59674
N39 N  1.37839 0.85825 0.65373
C40 C  1.30811 1.03556 0.60529
C41 C  1.21085 1.20405 0.67658
C42 C  1.13679 1.38100 0.62945
C43 C  1.16356 1.38538 0.51173
C44 C  1.26128 1.21448 0.44504
C45 C  1.32885 1.04754 0.49256
C46 C  1.08931 1.56015 0.46516
C47 C  0.99004 1.72624 0.53316
C48 C  0.96252 1.72280 0.64859
C49 C  1.03422 1.55401 0.69568
Cl50 Cl 1.47996 0.71565 0.82926
O51 O  1.57375 0.65034 0.49787
H52 H  1.54443 0.40552 0.93582
H53 H  1.61646 0.14985 0.87231
H54 H  1.64112 0.13548 0.67975
H55 H  1.59001 0.37960 0.55432
H56 H  1.32922 0.87104 0.73684
H57 H  1.28224 1.21537 0.35463
H58 H  1.40092 0.92108 0.43670
H59 H  1.10964 1.56373 0.37473
H60 H  0.93250 1.86129 0.49675
H61 H  0.88337 1.85546 0.70224
H62 H  1.00869 1.55863 0.78689
data_39_E-1092.79_____d_____1.25
#  no.  39             rank   39 energy -1092.79     density         1.25
_symmetry_cell_setting        orthorhombic
_symmetry_space_group_name_H-M  'P 21 21 21'
_symmetry_Int_Tables_number  19
loop_
_symmetry_equiv_pos_site_id
_symmetry_equiv_pos_as_xyz
1 x,y,z
2 1/2-x,-y,1/2+z
3 -x,1/2+y,1/2-z
4 1/2+x,1/2-y,-z
_cell_length_a      10.911
_cell_length_b      20.741
_cell_length_c      13.213
_cell_angle_alpha   90.0
_cell_angle_beta    90.0
_cell_angle_gamma   90.0
_cell_volume        2990.1687
loop_
_atom_site_label
_atom_site_type_symbol
_atom_site_fract_x
_atom_site_fract_y
_atom_site_fract_z
C1 C  1.24135 1.22697 0.42739
C2 C  1.14915 1.25428 0.36851
C3 C  1.03768 1.22185 0.35677
C4 C  1.01995 1.16263 0.40412
C5 C  1.11255 1.13524 0.46323
C6 C  1.22478 1.16752 0.47536
C7 C  1.09228 1.07136 0.51360
N8 N  0.97990 1.07085 0.55847
C9 C  0.94137 1.01524 0.61687
C10 C  0.93922 1.01819 0.72485
C11 C  0.90142 0.96214 0.78067
C12 C  0.86414 0.90542 0.72695
C13 C  0.86790 0.90563 0.61953
C14 C  0.90660 0.95948 0.56779
C15 C  0.82872 0.84963 0.78200
C16 C  0.83172 0.84948 0.88666
C17 C  0.86929 0.90463 0.93922
C18 C  0.90335 0.95978 0.88736
Cl19 Cl 1.34389 1.13655 0.55156
O20 O  1.16303 1.02711 0.51638
H21 H  1.32820 1.25328 0.43602
H22 H  1.16394 1.30109 0.33130
H23 H  0.96465 1.24306 0.30997
H24 H  0.93195 1.13786 0.39207
H25 H  0.93007 1.11054 0.56493
H26 H  0.84159 0.86200 0.57744
H27 H  0.91000 0.95769 0.48469
H28 H  0.80090 0.80581 0.74116
H29 H  0.80523 0.80594 0.92887
H30 H  0.87227 0.90403 1.02246
H31 H  0.93357 1.00184 0.93164
C32 C  1.40980 0.89529 0.61425
C33 C  1.52716 0.91531 0.58733
C34 C  1.57330 0.97324 0.62578
C35 C  1.50087 1.01061 0.68966
C36 C  1.38232 0.99109 0.71513
C37 C  1.33628 0.93230 0.67860
C38 C  1.30735 1.03387 0.78302
N39 N  1.19519 1.04472 0.74125
C40 C  1.10430 1.08841 0.78257
C41 C  0.97647 1.07362 0.77348
C42 C  0.88743 1.11860 0.81177
C43 C  0.92799 1.17715 0.85830
C44 C  1.05557 1.18933 0.86511
C45 C  1.13891 1.14577 0.82741
C46 C  0.84031 1.22213 0.89477
C47 C  0.71625 1.20993 0.88496
C48 C  0.67628 1.15286 0.83909
C49 C  0.76001 1.10820 0.80328
Cl50 Cl 1.19139 0.90219 0.71447
O51 O  1.34300 1.05658 0.86127
H52 H  1.37568 0.84923 0.58428
H53 H  1.58360 0.88556 0.53657
H54 H  1.66615 0.98930 0.60541
H55 H  1.53877 1.05617 0.71872
H56 H  1.17202 1.02244 0.67735
H57 H  1.08847 1.23421 0.90024
H58 H  1.23662 1.15819 0.83331
H59 H  0.87129 1.26717 0.93051
H60 H  0.64877 1.24495 0.91333
H61 H  0.57743 1.14339 0.83181
H62 H  0.72429 1.06397 0.76793
data_40_E-1092.64_____d_____1.27
#  no.  40             rank   40 energy -1092.64     density         1.27
_symmetry_cell_setting        triclinic
_symmetry_space_group_name_H-M  'P -1'
_symmetry_Int_Tables_number  2
loop_
_symmetry_equiv_pos_site_id
_symmetry_equiv_pos_as_xyz
1 x,y,z
2 -x,-y,-z
_cell_length_a      15.278
_cell_length_b      19.712
_cell_length_c      13.292
_cell_angle_alpha   139.478
_cell_angle_beta    145.39
_cell_angle_gamma   48.69
_cell_volume        1470.8225
loop_
_atom_site_label
_atom_site_type_symbol
_atom_site_fract_x
_atom_site_fract_y
_atom_site_fract_z
C1 C  0.80975 1.39770 1.58124
C2 C  0.89657 1.32298 1.52139
C3 C  0.98602 1.24084 1.56093
C4 C  0.98728 1.23452 1.65956
C5 C  0.90008 1.30957 1.71959
C6 C  0.80997 1.39232 1.68044
C7 C  0.90281 1.30192 1.82610
N8 N  0.88704 1.20121 1.72572
C9 C  0.87817 1.17480 1.79336
C10 C  0.73343 1.15477 1.67749
C11 C  0.72813 1.12951 1.74921
C12 C  0.86806 1.12255 1.93157
C13 C  1.00840 1.14297 2.03947
C14 C  1.01009 1.16892 1.96990
C15 C  0.86261 1.09934 2.00461
C16 C  0.72327 1.08498 1.90275
C17 C  0.58627 1.09280 1.72577
C18 C  0.58864 1.11454 1.65055
Cl19 Cl 0.69347 1.48766 1.74637
O20 O  0.91468 1.37244 1.97491
H21 H  0.73974 1.46150 1.54822
H22 H  0.89500 1.32858 1.44361
H23 H  1.05541 1.18179 1.51479
H24 H  1.06077 1.16990 1.69136
H25 H  0.85934 1.14786 1.59032
H26 H  1.11614 1.13971 2.18171
H27 H  1.12035 1.18565 2.05873
H28 H  0.96947 1.09467 2.14535
H29 H  0.71958 1.06794 1.96107
H30 H  0.47568 1.08200 1.64629
H31 H  0.47803 1.12113 1.51223
C32 C  0.81781 1.59805 2.34764
C33 C  0.78916 1.69471 2.38183
C34 C  0.66485 1.71118 2.21594
C35 C  0.57216 1.63038 2.01817
C36 C  0.60270 1.53282 1.98351
C37 C  0.72525 1.51636 2.14977
C38 C  0.50046 1.44778 1.76632
N39 N  0.58817 1.35814 1.72231
C40 C  0.52627 1.26388 1.52097
C41 C  0.60148 1.16288 1.50351
C42 C  0.54164 1.07030 1.30277
C43 C  0.40819 1.08065 1.12441
C44 C  0.33859 1.18252 1.15082
C45 C  0.39848 1.26987 1.34438
C46 C  0.35023 0.98949 0.92617
C47 C  0.42247 0.89105 0.90459
C48 C  0.55338 0.88068 1.07872
C49 C  0.61168 0.96835 1.27347
Cl50 Cl 0.76234 1.39805 2.11903
O51 O  0.36150 1.45867 1.64758
H52 H  0.91486 1.58699 2.48023
H53 H  0.86330 1.75801 2.53858
H54 H  0.64075 1.78745 2.24150
H55 H  0.47534 1.64487 1.88971
H56 H  0.70296 1.35522 1.83203
H57 H  0.23633 1.19205 1.01559
H58 H  0.34130 1.34693 1.35585
H59 H  0.24774 0.99729 0.78893
H60 H  0.37706 0.82073 0.75065
H61 H  0.61000 0.80209 1.06034
H62 H  0.71470 0.95633 1.40579
data_41_E-1092.46_____d_____1.26
#  no.  41             rank   41 energy -1092.46     density         1.26
_symmetry_cell_setting        monoclinic
_symmetry_space_group_name_H-M  'P 21/c'
_symmetry_Int_Tables_number  14
loop_
_symmetry_equiv_pos_site_id
_symmetry_equiv_pos_as_xyz
1 x,y,z
2 -x,1/2+y,1/2-z
3 -x,-y,-z
4 x,1/2-y,1/2+z
_cell_length_a      9.846
_cell_length_b      19.589
_cell_length_c      17.055
_cell_angle_alpha   90.0
_cell_angle_beta    64.53
_cell_angle_gamma   90.0
_cell_volume        2969.754
loop_
_atom_site_label
_atom_site_type_symbol
_atom_site_fract_x
_atom_site_fract_y
_atom_site_fract_z
C1 C  1.15875 1.11334 0.96830
C2 C  1.23352 1.15623 1.00186
C3 C  1.25337 1.22510 0.97797
C4 C  1.19807 1.25010 0.92094
C5 C  1.12301 1.20701 0.88728
C6 C  1.10267 1.13777 0.91096
C7 C  1.06435 1.23460 0.82576
N8 N  0.99225 1.29486 0.85688
C9 C  0.91858 1.32999 0.81094
C10 C  0.75836 1.32935 0.84448
C11 C  0.68866 1.36423 0.79716
C12 C  0.78080 1.40004 0.71897
C13 C  0.93945 1.39897 0.68919
C14 C  1.00376 1.36416 0.73476
C15 C  0.71231 1.43358 0.67134
C16 C  0.55807 1.43103 0.69926
C17 C  0.46806 1.39549 0.77515
C18 C  0.53196 1.36282 0.82310
Cl19 Cl 1.00475 1.08119 0.87296
O20 O  1.07565 1.20834 0.75968
H21 H  1.14379 1.05940 0.98807
H22 H  1.27696 1.13605 1.04687
H23 H  1.31294 1.25919 1.00399
H24 H  1.21762 1.30427 0.90235
H25 H  0.96962 1.31100 0.91624
H26 H  1.01159 1.42525 0.62843
H27 H  1.12703 1.36359 0.70923
H28 H  0.78256 1.46072 0.61093
H29 H  0.50579 1.45659 0.66169
H30 H  0.34555 1.39326 0.79667
H31 H  0.45722 1.33484 0.88185
C32 C  0.97906 1.10985 0.58108
C33 C  1.01984 1.04150 0.57807
C34 C  0.95037 1.00073 0.65205
C35 C  0.84244 1.02913 0.72817
C36 C  0.80360 1.09799 0.73160
C37 C  0.87045 1.13892 0.65707
C38 C  0.68818 1.12626 0.81593
N39 N  0.74095 1.18417 0.83733
C40 C  0.66364 1.22102 0.91828
C41 C  0.67407 1.29394 0.91971
C42 C  0.60099 1.32948 1.00109
C43 C  0.51915 1.29148 1.07902
C44 C  0.51276 1.21941 1.07380
C45 C  0.58429 1.18656 0.99530
C46 C  0.44883 1.32631 1.15968
C47 C  0.45984 1.39651 1.16344
C48 C  0.54035 1.43379 1.08742
C49 C  0.60940 1.40100 1.00802
Cl50 Cl 0.81764 1.22472 0.65485
O51 O  0.56868 1.10022 0.85917
H52 H  1.03352 1.14087 0.52198
H53 H  1.10556 1.01955 0.51770
H54 H  0.98121 0.94659 0.65020
H55 H  0.78964 0.99621 0.78575
H56 H  0.83983 1.20323 0.79639
H57 H  0.45092 1.18931 1.13306
H58 H  0.57757 1.13053 0.99531
H59 H  0.38595 1.29719 1.21964
H60 H  0.40518 1.42320 1.22610
H61 H  0.54828 1.48965 1.09088
H62 H  0.67125 1.43245 0.94999
data_42_E-1092.03_____d_____1.26
#  no.  42             rank   42 energy -1092.03     density         1.26
_symmetry_cell_setting        monoclinic
_symmetry_space_group_name_H-M  'P 21/c'
_symmetry_Int_Tables_number  14
loop_
_symmetry_equiv_pos_site_id
_symmetry_equiv_pos_as_xyz
1 x,y,z
2 -x,1/2+y,1/2-z
3 -x,-y,-z
4 x,1/2-y,1/2+z
_cell_length_a      10.194
_cell_length_b      17.994
_cell_length_c      16.765
_cell_angle_alpha   90.0
_cell_angle_beta    104.958
_cell_angle_gamma   90.0
_cell_volume        2971.015
loop_
_atom_site_label
_atom_site_type_symbol
_atom_site_fract_x
_atom_site_fract_y
_atom_site_fract_z
C1 C  1.22014 0.72568 1.05355
C2 C  1.21467 0.80162 1.06819
C3 C  1.15864 0.84964 1.00266
C4 C  1.10880 0.82103 0.92346
C5 C  1.11433 0.74477 0.90882
C6 C  1.17049 0.69620 0.97433
C7 C  1.06055 0.71476 0.82317
N8 N  0.93753 0.74605 0.78809
C9 C  0.86125 0.72297 0.70641
C10 C  0.74506 0.67616 0.69681
C11 C  0.67210 0.65379 0.61510
C12 C  0.71542 0.68028 0.54542
C13 C  0.83145 0.72692 0.55907
C14 C  0.90116 0.74647 0.63797
C15 C  0.64483 0.65722 0.46473
C16 C  0.53625 0.60873 0.45323
C17 C  0.49468 0.58223 0.52130
C18 C  0.56112 0.60430 0.60052
Cl19 Cl 1.17655 0.59915 0.96043
O20 O  1.11436 0.66947 0.78966
H21 H  1.26414 0.68878 1.10590
H22 H  1.25436 0.82379 1.13097
H23 H  1.15456 0.90975 1.01378
H24 H  1.06734 0.86040 0.87302
H25 H  0.88897 0.77639 0.82066
H26 H  0.86718 0.74655 0.50617
H27 H  0.99165 0.78181 0.64636
H28 H  0.67825 0.67693 0.41107
H29 H  0.48273 0.59056 0.39065
H30 H  0.40881 0.54326 0.51175
H31 H  0.52604 0.58148 0.65235
C32 C  1.20422 0.47774 0.68887
C33 C  1.30763 0.44117 0.74593
C34 C  1.28616 0.41780 0.82110
C35 C  1.16218 0.43209 0.83843
C36 C  1.05940 0.46997 0.78181
C37 C  1.07907 0.49221 0.70544
C38 C  0.92835 0.48503 0.80434
N39 N  0.89472 0.55816 0.79259
C40 C  0.78085 0.59271 0.81510
C41 C  0.70737 0.65165 0.76558
C42 C  0.59768 0.68705 0.79042
C43 C  0.56379 0.66277 0.86393
C44 C  0.64005 0.60430 0.91061
C45 C  0.74499 0.57161 0.88586
C46 C  0.45695 0.69837 0.88934
C47 C  0.38624 0.75657 0.84389
C48 C  0.41952 0.78066 0.77219
C49 C  0.52295 0.74667 0.74605
Cl50 Cl 0.94973 0.53476 0.62840
O51 O  0.86500 0.43939 0.83108
H52 H  1.22236 0.49487 0.62970
H53 H  1.40541 0.43032 0.73179
H54 H  1.36695 0.38852 0.86640
H55 H  1.14764 0.41349 0.89811
H56 H  0.95123 0.59172 0.76794
H57 H  0.61586 0.58509 0.96748
H58 H  0.80202 0.52733 0.92514
H59 H  0.43079 0.67982 0.94583
H60 H  0.30360 0.78394 0.86389
H61 H  0.36258 0.82687 0.73622
H62 H  0.54534 0.76744 0.68923
data_43_E-1091.70_____d_____1.24
#  no.  43             rank   43 energy -1091.70     density         1.24
_symmetry_cell_setting        triclinic
_symmetry_space_group_name_H-M  'P -1'
_symmetry_Int_Tables_number  2
loop_
_symmetry_equiv_pos_site_id
_symmetry_equiv_pos_as_xyz
1 x,y,z
2 -x,-y,-z
_cell_length_a      18.611
_cell_length_b      13.679
_cell_length_c      25.449
_cell_angle_alpha   72.61199
_cell_angle_beta    51.07
_cell_angle_gamma   39.81499
_cell_volume        2999.3467
loop_
_atom_site_label
_atom_site_type_symbol
_atom_site_fract_x
_atom_site_fract_y
_atom_site_fract_z
C1 C  1.79308 1.00382 0.50460
C2 C  1.88544 0.89021 0.44011
C3 C  1.84098 0.94045 0.40019
C4 C  1.70437 1.10316 0.42567
C5 C  1.61063 1.21673 0.49094
C6 C  1.65559 1.16778 0.53078
C7 C  1.46414 1.38941 0.51577
N8 N  1.35418 1.44706 0.58795
C9 C  1.20082 1.60603 0.62264
C10 C  1.09914 1.61624 0.65197
C11 C  0.94871 1.77478 0.68420
C12 C  0.90301 1.91875 0.68863
C13 C  1.00889 1.90061 0.65943
C14 C  1.15328 1.74713 0.62709
C15 C  0.75499 2.07540 0.71938
C16 C  0.65583 2.08942 0.74388
C17 C  0.70072 1.94881 0.73878
C18 C  0.84403 1.79485 0.70957
Cl19 Cl 1.54769 1.30627 0.61124
O20 O  1.44405 1.46497 0.47698
H21 H  1.83114 0.96214 0.53460
H22 H  1.99336 0.76180 0.42033
H23 H  1.91360 0.85184 0.34892
H24 H  1.67174 1.13980 0.39330
H25 H  1.37268 1.37714 0.61730
H26 H  0.97592 2.00988 0.66140
H27 H  1.23300 1.73732 0.60392
H28 H  0.71968 2.18613 0.72247
H29 H  0.54168 2.21097 0.76708
H30 H  0.62152 1.96078 0.75795
H31 H  0.87495 1.68753 0.70594
C32 C  1.33978 1.62007 0.35860
C33 C  1.47552 1.50489 0.28879
C34 C  1.56038 1.34199 0.27222
C35 C  1.50903 1.29635 0.32596
C36 C  1.37414 1.41131 0.39632
C37 C  1.28667 1.57596 0.41300
C38 C  1.32537 1.35459 0.45260
N39 N  1.28583 1.40525 0.51359
C40 C  1.24232 1.36523 0.57768
C41 C  1.14791 1.47436 0.64663
C42 C  1.11063 1.43050 0.70944
C43 C  1.16552 1.28071 0.70243
C44 C  1.25776 1.17786 0.63306
C45 C  1.29434 1.22080 0.57350
C46 C  1.13076 1.23570 0.76408
C47 C  1.04612 1.33440 0.83052
C48 C  0.99360 1.48007 0.83741
C49 C  1.02522 1.52700 0.77820
Cl50 Cl 1.10990 1.73000 0.49913
O51 O  1.32614 1.27233 0.44373
H52 H  1.27390 1.74789 0.37034
H53 H  1.51539 1.54203 0.24675
H54 H  1.66718 1.25053 0.21704
H55 H  1.57755 1.16753 0.31174
H56 H  1.28354 1.47845 0.51670
H57 H  1.30222 1.06140 0.62648
H58 H  1.36909 1.13365 0.52106
H59 H  1.17308 1.12047 0.75873
H60 H  1.01996 1.29868 0.87803
H61 H  0.92636 1.55804 0.89042
H62 H  0.98167 1.64244 0.78632
C63 C  1.78876 1.75780 0.59538
C64 C  1.92901 1.60228 0.57055
C65 C  1.94317 1.50126 0.61061
C66 C  1.81686 1.55782 0.67516
C67 C  1.67594 1.71484 0.70069
C68 C  1.66088 1.81612 0.66010
C69 C  1.54450 1.76896 0.77113
N70 N  1.43724 1.92555 0.81369
C71 C  1.30538 1.99878 0.88723
C72 C  1.27795 2.04175 0.94729
C73 C  1.14876 2.10974 1.01975
C74 C  1.04799 2.13850 1.02997
C75 C  1.08035 2.09540 0.96799
C76 C  1.20683 2.02638 0.89918
C77 C  0.92147 2.20318 1.10154
C78 C  0.89642 2.23587 1.16113
C79 C  0.99564 2.20598 1.15125
C80 C  1.11913 2.14424 1.08207
Cl81 Cl 1.48730 2.01172 0.68629
O82 O  1.53666 1.68393 0.78962
H83 H  1.78031 1.83429 0.56250
H84 H  2.02833 1.55846 0.51940
H85 H  2.05357 1.37774 0.59121
H86 H  1.83082 1.47606 0.70579
H87 H  1.45175 1.98808 0.79917
H88 H  1.00521 2.11432 0.97506
H89 H  1.22980 1.99184 0.85241
H90 H  0.84435 2.22445 1.10965
H91 H  0.79890 2.28465 1.21641
H92 H  0.97552 2.23128 1.19888
H93 H  1.19498 2.12102 1.07683
C94 C  1.57104 1.39429 0.88777
C95 C  1.71308 1.23877 0.83413
C96 C  1.83589 1.18805 0.80326
C97 C  1.81472 1.29438 0.82588
C98 C  1.67212 1.45149 0.87873
C99 C  1.54827 1.50205 0.91118
C100 C  1.65562 1.56243 0.90011
N101 N  1.55721 1.71173 0.89753
C102 C  1.51967 1.84729 0.90969
C103 C  1.37787 2.01219 0.93491
C104 C  1.34371 2.14564 0.94367
C105 C  1.45032 2.11209 0.92869
C106 C  1.58842 1.94688 0.90429
C107 C  1.61972 1.82100 0.89491
C108 C  1.41795 2.24322 0.93626
C109 C  1.28510 2.40264 0.95695
C110 C  1.18123 2.43573 0.97087
C111 C  1.20993 2.31007 0.96433
Cl112 Cl 1.36575 1.69372 0.98229
O113 O  1.72326 1.52250 0.91489
H114 H  1.47599 1.43120 0.91198
H115 H  1.72867 1.15580 0.81645
H116 H  1.94851 1.06487 0.76128
H117 H  1.91291 1.25195 0.80089
H118 H  1.50250 1.73499 0.88737
H119 H  1.67235 1.91855 0.89180
H120 H  1.73012 1.69559 0.87421
H121 H  1.49990 2.21755 0.92465
H122 H  1.26080 2.50367 0.96248
H123 H  1.07576 2.56284 0.98729
H124 H  1.12492 2.34223 0.97572
data_44_E-1091.29_____d_____1.21
#  no.  44             rank   44 energy -1091.29     density         1.21
_symmetry_cell_setting        monoclinic
_symmetry_space_group_name_H-M  'P 21/c'
_symmetry_Int_Tables_number  14
loop_
_symmetry_equiv_pos_site_id
_symmetry_equiv_pos_as_xyz
1 x,y,z
2 -x,1/2+y,1/2-z
3 -x,-y,-z
4 x,1/2-y,1/2+z
_cell_length_a      29.461
_cell_length_b      19.388
_cell_length_c      19.59
_cell_angle_alpha   90.0
_cell_angle_beta    15.95299
_cell_angle_gamma   90.0
_cell_volume        3075.4502
loop_
_atom_site_label
_atom_site_type_symbol
_atom_site_fract_x
_atom_site_fract_y
_atom_site_fract_z
C1 C  0.36436 1.43436 1.82762
C2 C  0.38433 1.42749 1.72850
C3 C  0.46738 1.37007 1.58224
C4 C  0.53034 1.32071 1.53569
C5 C  0.51252 1.32807 1.63204
C6 C  0.42680 1.38509 1.78265
C7 C  0.58537 1.27354 1.57177
N8 N  0.66587 1.30233 1.50917
C9 C  0.75920 1.25977 1.42123
C10 C  0.93427 1.26730 1.17248
C11 C  1.02472 1.22315 1.08722
C12 C  0.93699 1.17464 1.25567
C13 C  0.76257 1.17035 1.50187
C14 C  0.67916 1.21191 1.57721
C15 C  1.02634 1.13015 1.17069
C16 C  1.19696 1.13261 0.92625
C17 C  1.28299 1.17936 0.76065
C18 C  1.19872 1.22366 0.83939
Cl19 Cl 0.38987 1.39577 1.92429
O20 O  0.58118 1.21264 1.56666
H21 H  0.29666 1.47944 1.94493
H22 H  0.33400 1.46674 1.76643
H23 H  0.48287 1.36395 1.50437
H24 H  0.59537 1.27595 1.41985
H25 H  0.67796 1.35293 1.49661
H26 H  0.69393 1.13256 1.63195
H27 H  0.54439 1.20641 1.76787
H28 H  0.95962 1.09253 1.29886
H29 H  1.26555 1.09762 0.86099
H30 H  1.41879 1.18074 0.56604
H31 H  1.27145 1.25908 0.70223
C32 C  0.75896 1.04446 1.24033
C33 C  0.69188 1.03979 1.27206
C34 C  0.73226 1.08943 1.16463
C35 C  0.83751 1.14345 1.02969
C36 C  0.90231 1.14880 1.00183
C37 C  0.86535 1.09831 1.10439
C38 C  1.01284 1.20894 0.85822
N39 N  0.96080 1.24046 0.99175
C40 C  1.02890 1.30291 0.92273
C41 C  1.01368 1.31482 1.01672
C42 C  1.07452 1.37827 0.95726
C43 C  1.15257 1.42772 0.80083
C44 C  1.16511 1.41314 0.71199
C45 C  1.10299 1.35272 0.77549
C46 C  1.21075 1.49090 0.74446
C47 C  1.19032 1.50534 0.84262
C48 C  1.11245 1.45744 0.99787
C49 C  1.05575 1.39533 1.05403
Cl50 Cl 0.95342 1.09894 1.05948
O51 O  1.12656 1.22739 0.65900
H52 H  0.72729 1.00452 1.32373
H53 H  0.60838 0.99703 1.37971
H54 H  0.68085 1.08580 1.18712
H55 H  0.86770 1.18192 0.94666
H56 H  0.86897 1.21962 1.15117
H57 H  1.22323 1.45086 0.59353
H58 H  1.11336 1.34542 0.70505
H59 H  1.27051 1.52900 0.62458
H60 H  1.23509 1.55445 0.79908
H61 H  1.09652 1.46925 1.07546
H62 H  0.99505 1.35942 1.17735
data_45_E-1090.73_____d_____1.25
#  no.  45             rank   45 energy -1090.73     density         1.25
_symmetry_cell_setting        monoclinic
_symmetry_space_group_name_H-M  'C 2/c'
_symmetry_Int_Tables_number  15
loop_
_symmetry_equiv_pos_site_id
_symmetry_equiv_pos_as_xyz
1 x,y,z
2 -x,y,1/2-z
3 -x,-y,-z
4 x,-y,1/2+z
5 1/2+x,1/2+y,z
6 1/2-x,1/2+y,1/2-z
7 1/2-x,1/2-y,-z
8 1/2+x,1/2-y,1/2+z
_cell_length_a      16.958
_cell_length_b      12.436
_cell_length_c      28.927
_cell_angle_alpha   90.0
_cell_angle_beta    100.923004
_cell_angle_gamma   90.0
_cell_volume        5989.8833
loop_
_atom_site_label
_atom_site_type_symbol
_atom_site_fract_x
_atom_site_fract_y
_atom_site_fract_z
C1 C  1.26350 1.09034 0.94026
C2 C  1.18054 1.08806 0.92514
C3 C  1.13034 1.09182 0.95828
C4 C  1.16376 1.09818 1.00601
C5 C  1.24705 1.10077 1.02119
C6 C  1.29788 1.09643 0.98810
C7 C  1.28241 1.10767 1.07274
N8 N  1.24221 1.03945 1.09687
C9 C  1.26892 1.01740 1.14641
C10 C  1.28456 0.90882 1.16175
C11 C  1.30860 0.88742 1.21124
C12 C  1.31623 0.97495 1.24397
C13 C  1.30094 1.08113 1.22654
C14 C  1.27804 1.09964 1.17899
C15 C  1.33934 0.95386 1.29293
C16 C  1.35488 0.84983 1.30903
C17 C  1.34798 0.76430 1.27706
C18 C  1.32543 0.78272 1.22917
Cl19 Cl 1.40355 1.09449 1.00496
O20 O  1.33771 1.16333 1.09050
H21 H  1.30203 1.08650 0.91373
H22 H  1.15457 1.08300 0.88735
H23 H  1.06471 1.08969 0.94670
H24 H  1.12246 1.10171 1.03110
H25 H  1.19856 0.99187 1.08039
H26 H  1.30732 1.14928 1.25122
H27 H  1.26656 1.18289 1.16674
H28 H  1.34538 1.02079 1.31821
H29 H  1.37304 0.83412 1.34699
H30 H  1.36095 0.68188 1.29015
H31 H  1.32124 0.71335 1.20521
C32 C  0.92985 0.86084 1.19864
C33 C  0.91940 0.96866 1.20896
C34 C  0.96193 1.04773 1.18956
C35 C  1.01469 1.01774 1.16041
C36 C  1.02599 0.90946 1.15057
C37 C  0.98260 0.82959 1.16936
C38 C  1.08432 0.88211 1.11935
N39 N  1.13373 0.80099 1.13837
C40 C  1.20113 0.77160 1.11668
C41 C  1.27610 0.82684 1.12912
C42 C  1.33992 0.79992 1.10479
C43 C  1.32801 0.71592 1.07027
C44 C  1.25311 0.66138 1.06082
C45 C  1.19206 0.69067 1.08353
C46 C  1.38938 0.69308 1.04441
C47 C  1.45958 0.75255 1.05174
C48 C  1.47109 0.83505 1.08525
C49 C  1.41277 0.85772 1.11145
Cl50 Cl 0.99021 0.69173 1.15616
O51 O  1.08919 0.92792 1.08339
H52 H  0.89502 0.80012 1.21379
H53 H  0.87750 0.99172 1.23200
H54 H  0.95371 1.13318 1.19731
H55 H  1.04765 1.08142 1.14563
H56 H  1.12991 0.76693 1.16879
H57 H  1.24291 0.59771 1.03394
H58 H  1.13400 0.64906 1.07438
H59 H  1.38025 0.62952 1.01750
H60 H  1.50646 0.73554 1.03117
H61 H  1.52678 0.88267 1.09067
H62 H  1.42387 0.92447 1.13686
data_46_E-1089.78_____d_____1.26
#  no.  46             rank   46 energy -1089.78     density         1.26
_symmetry_cell_setting        monoclinic
_symmetry_space_group_name_H-M  'P 21/c'
_symmetry_Int_Tables_number  14
loop_
_symmetry_equiv_pos_site_id
_symmetry_equiv_pos_as_xyz
1 x,y,z
2 -x,1/2+y,1/2-z
3 -x,-y,-z
4 x,1/2-y,1/2+z
_cell_length_a      20.522
_cell_length_b      19.3
_cell_length_c      19.279
_cell_angle_alpha   90.0
_cell_angle_beta    129.363
_cell_angle_gamma   90.0
_cell_volume        5903.661
loop_
_atom_site_label
_atom_site_type_symbol
_atom_site_fract_x
_atom_site_fract_y
_atom_site_fract_z
C1 C  1.74592 1.27762 1.59285
C2 C  1.76009 1.34876 1.59985
C3 C  1.71159 1.39002 1.52284
C4 C  1.65017 1.35944 1.43995
C5 C  1.63676 1.28790 1.43267
C6 C  1.68432 1.24621 1.50999
C7 C  1.57045 1.25820 1.34122
N8 N  1.59868 1.19971 1.32866
C9 C  1.54818 1.16554 1.24209
C10 C  1.57750 1.16251 1.19193
C11 C  1.52523 1.13015 1.10513
C12 C  1.44678 1.09950 1.07254
C13 C  1.42174 1.10331 1.12622
C14 C  1.47183 1.13620 1.20808
C15 C  1.39435 1.06848 0.98613
C16 C  1.41786 1.06871 0.93291
C17 C  1.49396 1.09937 0.96416
C18 C  1.54649 1.12944 1.04842
Cl19 Cl 1.66742 1.15614 1.50709
O20 O  1.50287 1.28398 1.28451
H21 H  1.78400 1.24629 1.65444
H22 H  1.80874 1.37253 1.66568
H23 H  1.72193 1.44636 1.52775
H24 H  1.61280 1.39300 1.38025
H25 H  1.65713 1.18272 1.37427
H26 H  1.36103 1.08099 1.10139
H27 H  1.44985 1.13926 1.24723
H28 H  1.33383 1.04529 0.96060
H29 H  1.37664 1.04512 0.86574
H30 H  1.51201 1.09975 0.92124
H31 H  1.60531 1.15357 1.06989
C32 C  1.35060 1.39638 1.07794
C33 C  1.35503 1.46053 1.11379
C34 C  1.43094 1.49736 1.16493
C35 C  1.50151 1.46910 1.18036
C36 C  1.49741 1.40418 1.14577
C37 C  1.42094 1.36754 1.09265
C38 C  1.57599 1.37554 1.16596
N39 N  1.58958 1.30958 1.19760
C40 C  1.66183 1.26657 1.22996
C41 C  1.65358 1.19261 1.22600
C42 C  1.72633 1.15014 1.26198
C43 C  1.80521 1.18234 1.29922
C44 C  1.80969 1.25566 1.30098
C45 C  1.73965 1.29520 1.26782
C46 C  1.87753 1.14065 1.33600
C47 C  1.87249 1.06925 1.33725
C48 C  1.79569 1.03760 1.30180
C49 C  1.72424 1.07715 1.26505
Cl50 Cl 1.40968 1.28788 1.04099
O51 O  1.62115 1.40729 1.15793
H52 H  1.29013 1.36859 1.03705
H53 H  1.29899 1.48233 1.10146
H54 H  1.43479 1.54832 1.19288
H55 H  1.56060 1.49897 1.22076
H56 H  1.54667 1.28681 1.19852
H57 H  1.87000 1.28135 1.33017
H58 H  1.74799 1.35171 1.27320
H59 H  1.93822 1.16534 1.36477
H60 H  1.92876 1.03721 1.36610
H61 H  1.79210 0.98077 1.30303
H62 H  1.66537 1.04987 1.23818
C63 C  1.36118 1.08850 1.37020
C64 C  1.43317 1.12777 1.40626
C65 C  1.42535 1.19802 1.38441
C66 C  1.34569 1.22801 1.32689
C67 C  1.27344 1.18854 1.29071
C68 C  1.28078 1.11795 1.31234
C69 C  1.18803 1.22148 1.22869
N70 N  1.18914 1.28333 1.26346
C71 C  1.11238 1.32362 1.21783
C72 C  1.06857 1.32661 1.25291
C73 C  0.99234 1.36659 1.20584
C74 C  0.96331 1.40368 1.12646
C75 C  1.00988 1.39882 1.09520
C76 C  1.08184 1.35917 1.14048
C77 C  0.88723 1.44227 1.07902
C78 C  0.84064 1.44341 1.10820
C79 C  0.86848 1.40664 1.18522
C80 C  0.94275 1.36907 1.23304
Cl81 Cl 1.19225 1.06581 1.27122
O82 O  1.12686 1.19781 1.15951
H83 H  1.36860 1.03341 1.38840
H84 H  1.49591 1.10366 1.45164
H85 H  1.48201 1.22926 1.41239
H86 H  1.34161 1.28312 1.30989
H87 H  1.23749 1.29746 1.32533
H88 H  0.98743 1.42605 1.03344
H89 H  1.11572 1.35578 1.11373
H90 H  0.86432 1.47042 1.01767
H91 H  0.78139 1.47289 1.07073
H92 H  0.83082 1.40738 1.20772
H93 H  0.96184 1.34029 1.29267
C94 C  0.89857 1.11020 0.97187
C95 C  0.90917 1.03981 0.96583
C96 C  0.94449 0.99716 1.04060
C97 C  0.96953 1.02569 1.12053
C98 C  0.96031 1.09652 1.12702
C99 C  0.92323 1.13944 1.05171
C100 C  0.98977 1.12477 1.21544
N101 N  1.04075 1.18058 1.23966
C102 C  1.08583 1.21642 1.32481
C103 C  1.09850 1.28982 1.32923
C104 C  1.14590 1.32417 1.41476
C105 C  1.17939 1.28454 1.49374
C106 C  1.16503 1.21205 1.48543
C107 C  1.11994 1.18033 1.40300
C108 C  1.22734 1.31810 1.57848
C109 C  1.24232 1.38863 1.58519
C110 C  1.20999 1.42747 1.50815
C111 C  1.16284 1.39595 1.42479
Cl112 Cl 0.90333 1.22817 1.05312
O113 O  0.97261 1.10022 1.25932
H114 H  0.86974 1.14274 0.91209
H115 H  0.88942 1.01775 0.90247
H116 H  0.95270 0.94142 1.03637
H117 H  0.99752 0.99125 1.17867
H118 H  1.04972 1.19863 1.19793
H119 H  1.19059 1.18068 1.54545
H120 H  1.11189 1.12383 1.40073
H121 H  1.25317 1.28773 1.63926
H122 H  1.27953 1.41433 1.65101
H123 H  1.22196 1.48359 1.51397
H124 H  1.13860 1.42862 1.36610
data_47_E-1089.67_____d_____1.26
#  no.  47             rank   47 energy -1089.67     density         1.26
_symmetry_cell_setting        monoclinic
_symmetry_space_group_name_H-M  'P 21/c'
_symmetry_Int_Tables_number  14
loop_
_symmetry_equiv_pos_site_id
_symmetry_equiv_pos_as_xyz
1 x,y,z
2 -x,1/2+y,1/2-z
3 -x,-y,-z
4 x,1/2-y,1/2+z
_cell_length_a      10.515
_cell_length_b      16.84
_cell_length_c      19.093
_cell_angle_alpha   90.0
_cell_angle_beta    119.12
_cell_angle_gamma   90.0
_cell_volume        2953.5164
loop_
_atom_site_label
_atom_site_type_symbol
_atom_site_fract_x
_atom_site_fract_y
_atom_site_fract_z
C1 C  0.66820 0.52052 0.51932
C2 C  0.68505 0.45537 0.56798
C3 C  0.73906 0.46644 0.65024
C4 C  0.77533 0.54247 0.68264
C5 C  0.75837 0.60784 0.63375
C6 C  0.70421 0.59720 0.55107
C7 C  0.79818 0.68936 0.66949
N8 N  0.74355 0.70078 0.72040
C9 C  0.76121 0.77700 0.75944
C10 C  0.64040 0.82994 0.73316
C11 C  0.66155 0.90529 0.77267
C12 C  0.80168 0.92466 0.83841
C13 C  0.91727 0.86934 0.86187
C14 C  0.89508 0.79817 0.82216
C15 C  0.82342 0.99964 0.87666
C16 C  0.71114 1.05423 0.85014
C17 C  0.57461 1.03571 0.78541
C18 C  0.55030 0.96280 0.74751
Cl19 Cl 0.67587 0.67753 0.48569
O20 O  0.86568 0.73846 0.65565
H21 H  0.62512 0.51068 0.45475
H22 H  0.65620 0.39547 0.54189
H23 H  0.75321 0.41514 0.68907
H24 H  0.81971 0.54901 0.74777
H25 H  0.67423 0.66287 0.72325
H26 H  1.02604 0.88410 0.91134
H27 H  0.98746 0.75719 0.84117
H28 H  0.93104 1.01506 0.92676
H29 H  0.72899 1.11248 0.87954
H30 H  0.48605 1.07961 0.76426
H31 H  0.44178 0.95101 0.69629
C32 C  0.97252 0.93496 0.57339
C33 C  0.97903 0.91575 0.50428
C34 C  0.85408 0.88835 0.43664
C35 C  0.72498 0.87975 0.43945
C36 C  0.71921 0.89764 0.50927
C37 C  0.84337 0.92681 0.57688
C38 C  0.57755 0.88595 0.50940
N39 N  0.59928 0.84234 0.57433
C40 C  0.48386 0.81436 0.58896
C41 C  0.50767 0.80909 0.66937
C42 C  0.39371 0.77858 0.68298
C43 C  0.25879 0.75419 0.61610
C44 C  0.24132 0.76061 0.53786
C45 C  0.35217 0.78953 0.52641
C46 C  0.14688 0.72289 0.62940
C47 C  0.16784 0.71533 0.70644
C48 C  0.29988 0.73878 0.77198
C49 C  0.41035 0.76971 0.76051
Cl50 Cl 0.84055 0.95677 0.66469
O51 O  0.46165 0.90979 0.45822
H52 H  1.07136 0.95733 0.62562
H53 H  1.08163 0.92251 0.50269
H54 H  0.85790 0.87343 0.38161
H55 H  0.62809 0.85778 0.38566
H56 H  0.69987 0.82689 0.61502
H57 H  0.13860 0.74184 0.48575
H58 H  0.33343 0.79200 0.46456
H59 H  0.04315 0.70408 0.57809
H60 H  0.08078 0.69102 0.71637
H61 H  0.31563 0.73280 0.83310
H62 H  0.51216 0.78746 0.81384
data_48_E-1089.50_____d_____1.27
#  no.  48             rank   48 energy -1089.50     density         1.27
_symmetry_cell_setting        monoclinic
_symmetry_space_group_name_H-M  'P 21/c'
_symmetry_Int_Tables_number  14
loop_
_symmetry_equiv_pos_site_id
_symmetry_equiv_pos_as_xyz
1 x,y,z
2 -x,1/2+y,1/2-z
3 -x,-y,-z
4 x,1/2-y,1/2+z
_cell_length_a      29.629
_cell_length_b      10.21
_cell_length_c      18.271
_cell_angle_alpha   90.0
_cell_angle_beta    32.089
_cell_angle_gamma   90.0
_cell_volume        2936.2463
loop_
_atom_site_label
_atom_site_type_symbol
_atom_site_fract_x
_atom_site_fract_y
_atom_site_fract_z
C1 C  0.60465 0.44731 1.81575
C2 C  0.65155 0.37362 1.80109
C3 C  0.73916 0.39375 1.68675
C4 C  0.77859 0.48733 1.58879
C5 C  0.73146 0.56128 1.60359
C6 C  0.64345 0.54159 1.71815
C7 C  0.77481 0.66152 1.49712
N8 N  0.82872 0.73402 1.46499
C9 C  0.87501 0.84236 1.36911
C10 C  0.85010 0.97415 1.41839
C11 C  0.89685 1.07943 1.32094
C12 C  0.96826 1.05001 1.17706
C13 C  0.99001 0.91694 1.13456
C14 C  0.94332 0.81775 1.23003
C15 C  1.01366 1.15384 1.08081
C16 C  0.98867 1.28247 1.12526
C17 C  0.91841 1.31128 1.26589
C18 C  0.87349 1.21193 1.36167
Cl19 Cl 0.57991 0.63458 1.74514
O20 O  0.76403 0.67860 1.44763
H21 H  0.53581 0.43039 1.90656
H22 H  0.61989 0.29980 1.87895
H23 H  0.77663 0.33542 1.67428
H24 H  0.84781 0.49934 1.49892
H25 H  0.82868 0.72768 1.51913
H26 H  1.04377 0.89300 1.02462
H27 H  0.96119 0.71580 1.19375
H28 H  1.06813 1.13178 0.97036
H29 H  1.02362 1.36240 1.05035
H30 H  0.89852 1.41375 1.30062
H31 H  0.81809 1.23883 1.47134
C32 C  0.69150 0.83449 1.35330
C33 C  0.61759 0.77263 1.43123
C34 C  0.54376 0.78124 1.57496
C35 C  0.54524 0.85034 1.63859
C36 C  0.61981 0.91032 1.56046
C37 C  0.69373 0.90453 1.41599
C38 C  0.61817 0.98177 1.63467
N39 N  0.68366 0.94122 1.58776
C40 C  0.69635 0.98182 1.64558
C41 C  0.78071 0.99800 1.55778
C42 C  0.79216 1.03389 1.61754
C43 C  0.71927 1.05295 1.76330
C44 C  0.63732 1.03543 1.84522
C45 C  0.62801 1.00036 1.78579
C46 C  0.73037 1.08638 1.82292
C47 C  0.81101 1.09969 1.74127
C48 C  0.88242 1.08054 1.59880
C49 C  0.87320 1.04833 1.53829
Cl50 Cl 0.78804 0.98711 1.31088
O51 O  0.56516 1.06036 1.72500
H52 H  0.74861 0.82801 1.24042
H53 H  0.61709 0.71793 1.38006
H54 H  0.48493 0.73332 1.63741
H55 H  0.48653 0.85542 1.75185
H56 H  0.72610 0.87820 1.50972
H57 H  0.58055 1.04911 1.95751
H58 H  0.56301 0.98608 1.85454
H59 H  0.67443 1.10102 1.93491
H60 H  0.81920 1.12557 1.78804
H61 H  0.94638 1.09165 1.53444
H62 H  0.93118 1.03444 1.42587
data_49_E-1089.36_____d_____1.24
#  no.  49             rank   49 energy -1089.36     density         1.24
_symmetry_cell_setting        monoclinic
_symmetry_space_group_name_H-M  'P 21/c'
_symmetry_Int_Tables_number  14
loop_
_symmetry_equiv_pos_site_id
_symmetry_equiv_pos_as_xyz
1 x,y,z
2 -x,1/2+y,1/2-z
3 -x,-y,-z
4 x,1/2-y,1/2+z
_cell_length_a      13.445
_cell_length_b      20.276
_cell_length_c      14.521
_cell_angle_alpha   90.0
_cell_angle_beta    130.396
_cell_angle_gamma   90.0
_cell_volume        3014.7908
loop_
_atom_site_label
_atom_site_type_symbol
_atom_site_fract_x
_atom_site_fract_y
_atom_site_fract_z
C1 C  1.73932 0.75793 1.30049
C2 C  1.79108 0.73965 1.41645
C3 C  1.74918 0.68132 1.43329
C4 C  1.65541 0.64246 1.33383
C5 C  1.60197 0.66128 1.21720
C6 C  1.64516 0.71930 1.19975
C7 C  1.50002 0.61766 1.11393
N8 N  1.39906 0.65398 1.01993
C9 C  1.28335 0.62201 0.91430
C10 C  1.16090 0.63016 0.88645
C11 C  1.04831 0.59643 0.78328
C12 C  1.06037 0.55761 0.70849
C13 C  1.18446 0.55226 0.73998
C14 C  1.29158 0.58360 0.84106
C15 C  0.94971 0.52335 0.60760
C16 C  0.83143 0.52635 0.58244
C17 C  0.81984 0.56357 0.65623
C18 C  0.92596 0.59785 0.75452
Cl19 Cl 1.58861 0.74418 1.05626
O20 O  1.50290 0.55844 1.11522
H21 H  1.77499 0.80353 1.28954
H22 H  1.86528 0.77064 1.49462
H23 H  1.79010 0.66623 1.52466
H24 H  1.62390 0.59676 1.34935
H25 H  1.39493 0.70248 1.02524
H26 H  1.19557 0.52175 0.68449
H27 H  1.38667 0.57748 0.86400
H28 H  0.95871 0.49315 0.55040
H29 H  0.74635 0.49925 0.50477
H30 H  0.72566 0.56540 0.63613
H31 H  0.91276 0.62593 0.81080
C32 C  1.41788 0.38873 1.16029
C33 C  1.52477 0.37319 1.27959
C34 C  1.55228 0.41173 1.37358
C35 C  1.47343 0.46568 1.34676
C36 C  1.36767 0.48194 1.22697
C37 C  1.33760 0.44263 1.13215
C38 C  1.28726 0.54149 1.20310
N39 N  1.27305 0.58092 1.11932
C40 C  1.20946 0.64481 1.07886
C41 C  1.15372 0.66812 0.96088
C42 C  1.09613 0.73278 0.92326
C43 C  1.09273 0.77213 1.00299
C44 C  1.14863 0.74650 1.11833
C45 C  1.20552 0.68506 1.15324
C46 C  1.03764 0.83640 0.96696
C47 C  0.98907 0.86153 0.85615
C48 C  0.99352 0.82349 0.77848
C49 C  1.04593 0.76056 0.81132
Cl50 Cl 1.19942 0.45729 0.97947
O51 O  1.24574 0.55320 1.25373
H52 H  1.39695 0.35740 1.08774
H53 H  1.58677 0.33058 1.29986
H54 H  1.63591 0.39947 1.46813
H55 H  1.49681 0.49532 1.42211
H56 H  1.30690 0.56563 1.07910
H57 H  1.14810 0.77631 1.18134
H58 H  1.24973 0.66885 1.24490
H59 H  1.03517 0.86673 1.02824
H60 H  0.94693 0.91143 0.82886
H61 H  0.95475 0.84379 0.69046
H62 H  1.04747 0.73264 0.74726
data_50_E-1089.24_____d_____1.27
#  no.  50             rank   50 energy -1089.24     density         1.27
_symmetry_cell_setting        monoclinic
_symmetry_space_group_name_H-M  'P 21/c'
_symmetry_Int_Tables_number  14
loop_
_symmetry_equiv_pos_site_id
_symmetry_equiv_pos_as_xyz
1 x,y,z
2 -x,1/2+y,1/2-z
3 -x,-y,-z
4 x,1/2-y,1/2+z
_cell_length_a      20.202
_cell_length_b      18.449
_cell_length_c      16.705
_cell_angle_alpha   90.0
_cell_angle_beta    108.77901
_cell_angle_gamma   90.0
_cell_volume        5894.635
loop_
_atom_site_label
_atom_site_type_symbol
_atom_site_fract_x
_atom_site_fract_y
_atom_site_fract_z
C1 C  1.10918 1.39997 1.67022
C2 C  1.06716 1.41948 1.71841
C3 C  0.99569 1.43134 1.67871
C4 C  0.96725 1.42347 1.59143
C5 C  1.00947 1.40388 1.54309
C6 C  1.08130 1.39189 1.58251
C7 C  0.97816 1.39576 1.44911
N8 N  0.91772 1.35702 1.43082
C9 C  0.87937 1.33863 1.34382
C10 C  0.88098 1.26627 1.31411
C11 C  0.84284 1.24983 1.22740
C12 C  0.80292 1.30567 1.17360
C13 C  0.80323 1.37647 1.20703
C14 C  0.84120 1.39124 1.28984
C15 C  0.76614 1.28982 1.08752
C16 C  0.76948 1.22137 1.05523
C17 C  0.80902 1.16697 1.10750
C18 C  0.84490 1.18087 1.19177
Cl19 Cl 1.13702 1.36480 1.52547
O20 O  1.00198 1.41839 1.39681
H21 H  1.16520 1.39064 1.70259
H22 H  1.09006 1.42562 1.78737
H23 H  0.96227 1.44707 1.71641
H24 H  0.91106 1.43431 1.56195
H25 H  0.90390 1.33200 1.47544
H26 H  0.77379 1.42013 1.16596
H27 H  0.84106 1.44687 1.31334
H28 H  0.73584 1.33261 1.04577
H29 H  0.74139 1.20959 0.98833
H30 H  0.81184 1.11277 1.08126
H31 H  0.87598 1.13676 1.23040
C32 C  1.09400 1.42996 1.21471
C33 C  1.16391 1.44918 1.25140
C34 C  1.20879 1.40360 1.31169
C35 C  1.18289 1.33992 1.33504
C36 C  1.11248 1.32134 1.29936
C37 C  1.06741 1.36602 1.23744
C38 C  1.08707 1.25254 1.32798
N39 N  1.02905 1.26600 1.35018
C40 C  0.99485 1.21294 1.38754
C41 C  0.92038 1.21431 1.36793
C42 C  0.88756 1.16285 1.40784
C43 C  0.92975 1.11124 1.46621
C44 C  1.00318 1.11244 1.48334
C45 C  1.03339 1.16243 1.44476
C46 C  0.89764 1.06110 1.50674
C47 C  0.82606 1.06218 1.49062
C48 C  0.78469 1.11279 1.43388
C49 C  0.81478 1.16203 1.39340
Cl50 Cl 0.97936 1.34281 1.18476
O51 O  1.11526 1.19465 1.33278
H52 H  1.05972 1.46601 1.16668
H53 H  1.18386 1.49971 1.23274
H54 H  1.26418 1.41811 1.34071
H55 H  1.21905 1.30499 1.38287
H56 H  1.00802 1.31533 1.34192
H57 H  1.03649 1.07339 1.52829
H58 H  1.09066 1.16160 1.46143
H59 H  0.92997 1.02142 1.55164
H60 H  0.80148 1.02322 1.52222
H61 H  0.72775 1.11320 1.42119
H62 H  0.78015 1.20072 1.34921
C63 C  0.36175 0.70834 1.32508
C64 C  0.32988 0.64333 1.33408
C65 C  0.33134 0.58470 1.28160
C66 C  0.36468 0.59189 1.22094
C67 C  0.39667 0.65718 1.21194
C68 C  0.39541 0.71631 1.26441
C69 C  0.43226 0.66420 1.14621
N70 N  0.47272 0.60466 1.14867
C71 C  0.51546 0.60037 1.09377
C72 C  0.58939 0.61032 1.12761
C73 C  0.63030 0.60625 1.07151
C74 C  0.59638 0.59066 0.98379
C75 C  0.52273 0.58105 0.95411
C76 C  0.48451 0.58653 1.00874
C77 C  0.63656 0.58783 0.92800
C78 C  0.70774 0.60101 0.95754
C79 C  0.74082 0.61697 1.04304
C80 C  0.70293 0.61950 1.09884
Cl81 Cl 0.43671 0.79943 1.25809
O82 O  0.42756 0.71426 1.09884
H83 H  0.36026 0.75374 1.36709
H84 H  0.30360 0.63811 1.38215
H85 H  0.30598 0.53328 1.28817
H86 H  0.36394 0.54514 1.17975
H87 H  0.48186 0.56857 1.19483
H88 H  0.49592 0.57033 0.88662
H89 H  0.42747 0.57978 0.98343
H90 H  0.61073 0.57643 0.86049
H91 H  0.73848 0.59938 0.91388
H92 H  0.79738 0.62789 1.06601
H93 H  0.73088 0.63303 1.16536
C94 C  0.47156 0.89385 0.98604
C95 C  0.44308 0.95419 1.01294
C96 C  0.46581 0.97295 1.09861
C97 C  0.51609 0.93062 1.15618
C98 C  0.54369 0.86934 1.12938
C99 C  0.52226 0.85102 1.04322
C100 C  0.59698 0.82488 1.19449
N101 N  0.57839 0.75366 1.18647
C102 C  0.61495 0.69697 1.24386
C103 C  0.61981 0.62560 1.21233
C104 C  0.65416 0.56937 1.27059
C105 C  0.68289 0.58568 1.35882
C106 C  0.67647 0.65719 1.38650
C107 C  0.64304 0.70992 1.32964
C108 C  0.71587 0.53004 1.41669
C109 C  0.71993 0.46022 1.38844
C110 C  0.69161 0.44402 1.30227
C111 C  0.65943 0.49741 1.24464
Cl112 Cl 0.55917 0.77793 1.00414
O113 O  0.64747 0.84922 1.24736
H114 H  0.45368 0.88047 0.91833
H115 H  0.40322 0.98719 0.96703
H116 H  0.44391 1.02074 1.12042
H117 H  0.53302 0.94618 1.22335
H118 H  0.53661 0.73797 1.13923
H119 H  0.69797 0.67068 1.45411
H120 H  0.63862 0.76412 1.35481
H121 H  0.73795 0.54245 1.48451
H122 H  0.74552 0.41735 1.43357
H123 H  0.69521 0.38840 1.28022
H124 H  0.63803 0.48214 1.17751
data_51_E-1088.77_____d_____1.25
#  no.  51             rank   51 energy -1088.77     density         1.25
_symmetry_cell_setting        triclinic
_symmetry_space_group_name_H-M  'P -1'
_symmetry_Int_Tables_number  2
loop_
_symmetry_equiv_pos_site_id
_symmetry_equiv_pos_as_xyz
1 x,y,z
2 -x,-y,-z
_cell_length_a      10.377
_cell_length_b      20.148
_cell_length_c      13.18
_cell_angle_alpha   34.69201
_cell_angle_beta    74.674
_cell_angle_gamma   71.405
_cell_volume        1486.5133
loop_
_atom_site_label
_atom_site_type_symbol
_atom_site_fract_x
_atom_site_fract_y
_atom_site_fract_z
C1 C  0.22018 0.98204 0.98322
C2 C  0.22983 0.91456 1.15444
C3 C  0.35544 0.84777 1.24105
C4 C  0.46918 0.84871 1.15571
C5 C  0.45918 0.91502 0.98491
C6 C  0.33371 0.98395 0.89578
C7 C  0.58521 0.91073 0.90173
N8 N  0.55855 0.89847 0.82254
C9 C  0.66771 0.88122 0.74765
C10 C  0.69930 0.77213 0.82350
C11 C  0.81051 0.75572 0.75031
C12 C  0.88347 0.85040 0.59942
C13 C  0.84579 0.95742 0.52839
C14 C  0.74126 0.96984 0.60379
C15 C  0.99487 0.83370 0.52864
C16 C  1.03454 0.72637 0.60606
C17 C  0.96449 0.63330 0.75477
C18 C  0.85488 0.64765 0.82538
Cl19 Cl 0.31469 1.07602 0.67554
O20 O  0.69658 0.91186 0.91063
H21 H  0.12080 1.03518 0.91666
H22 H  0.13940 0.91441 1.22089
H23 H  0.36430 0.79475 1.37592
H24 H  0.56698 0.79534 1.22665
H25 H  0.46769 0.88859 0.82942
H26 H  0.90235 1.03011 0.41440
H27 H  0.71627 1.05313 0.54738
H28 H  1.05171 0.90584 0.41358
H29 H  1.12163 0.71364 0.55156
H30 H  0.99714 0.54790 0.81638
H31 H  0.80366 0.57171 0.94350
C32 C  1.04844 0.76382 1.11562
C33 C  1.03214 0.75555 1.23393
C34 C  0.94400 0.68506 1.37959
C35 C  0.87226 0.62509 1.40349
C36 C  0.88677 0.63520 1.28291
C37 C  0.97738 0.70366 1.13851
C38 C  0.80483 0.57031 1.31327
N39 N  0.73941 0.64581 1.16057
C40 C  0.64378 0.61819 1.14028
C41 C  0.62615 0.68340 0.96861
C42 C  0.52667 0.65955 0.94724
C43 C  0.44923 0.56937 1.09832
C44 C  0.47132 0.50720 1.26509
C45 C  0.56508 0.53324 1.28146
C46 C  0.34949 0.54665 1.07738
C47 C  0.32537 0.61222 0.91161
C48 C  0.39984 0.70136 0.76318
C49 C  0.49820 0.72454 0.78059
Cl50 Cl 1.00870 0.71261 0.98942
O51 O  0.79556 0.46804 1.45339
H52 H  1.11937 0.81855 1.00313
H53 H  1.08894 0.80358 1.21359
H54 H  0.93138 0.67728 1.47448
H55 H  0.80348 0.57008 1.51904
H56 H  0.75783 0.72796 1.04930
H57 H  0.41175 0.43838 1.38236
H58 H  0.57481 0.48364 1.41355
H59 H  0.28975 0.47749 1.19335
H60 H  0.24767 0.59454 0.89602
H61 H  0.38012 0.75325 0.63164
H62 H  0.55386 0.79568 0.65990
data_52_E-1088.14_____d_____1.24
#  no.  52             rank   52 energy -1088.14     density         1.24
_symmetry_cell_setting        monoclinic
_symmetry_space_group_name_H-M  'P 21/c'
_symmetry_Int_Tables_number  14
loop_
_symmetry_equiv_pos_site_id
_symmetry_equiv_pos_as_xyz
1 x,y,z
2 -x,1/2+y,1/2-z
3 -x,-y,-z
4 x,1/2-y,1/2+z
_cell_length_a      10.875
_cell_length_b      18.626
_cell_length_c      17.353
_cell_angle_alpha   90.0
_cell_angle_beta    120.827995
_cell_angle_gamma   90.0
_cell_volume        3018.3508
loop_
_atom_site_label
_atom_site_type_symbol
_atom_site_fract_x
_atom_site_fract_y
_atom_site_fract_z
C1 C  1.15449 0.52435 0.61535
C2 C  1.25991 0.48815 0.60787
C3 C  1.32922 0.52272 0.56911
C4 C  1.29123 0.59271 0.53777
C5 C  1.18394 0.62871 0.54403
C6 C  1.11539 0.59474 0.58426
C7 C  1.14684 0.70363 0.50779
N8 N  1.00257 0.71299 0.45947
C9 C  0.94137 0.77925 0.41097
C10 C  0.85730 0.77858 0.31525
C11 C  0.80123 0.84523 0.26850
C12 C  0.82623 0.91010 0.31885
C13 C  0.90890 0.90706 0.41398
C14 C  0.96467 0.84287 0.45714
C15 C  0.77293 0.97623 0.27278
C16 C  0.69938 0.97852 0.18002
C17 C  0.67636 0.91536 0.13074
C18 C  0.72621 0.85014 0.17403
Cl19 Cl 0.98542 0.63825 0.59989
O20 O  1.23184 0.74867 0.51604
H21 H  1.10277 0.49649 0.64718
H22 H  1.28939 0.43283 0.63291
H23 H  1.41333 0.49473 0.56342
H24 H  1.34727 0.61880 0.50746
H25 H  0.93510 0.67308 0.44812
H26 H  0.93089 0.95662 0.45342
H27 H  1.03028 0.84263 0.53082
H28 H  0.79266 1.02622 0.31114
H29 H  0.65940 1.02999 0.14473
H30 H  0.61855 0.91763 0.05697
H31 H  0.70697 0.80195 0.13264
C32 C  1.44957 0.85321 0.43770
C33 C  1.57951 0.81661 0.47700
C34 C  1.58317 0.74547 0.45249
C35 C  1.45661 0.71173 0.38988
C36 C  1.32597 0.74806 0.35173
C37 C  1.32175 0.82003 0.37446
C38 C  1.19218 0.70858 0.28574
N39 N  1.09055 0.71598 0.30882
C40 C  0.95104 0.68178 0.26509
C41 C  0.83568 0.71481 0.26948
C42 C  0.69936 0.67907 0.22963
C43 C  0.68013 0.61203 0.18452
C44 C  0.79758 0.58200 0.18178
C45 C  0.92778 0.61647 0.22196
C46 C  0.54632 0.57601 0.14617
C47 C  0.43527 0.60477 0.15327
C48 C  0.45414 0.66992 0.19818
C49 C  0.58328 0.70622 0.23555
Cl50 Cl 1.16211 0.87079 0.32350
O51 O  1.17946 0.67388 0.22379
H52 H  1.44911 0.90935 0.45705
H53 H  1.67891 0.84366 0.52664
H54 H  1.68555 0.71637 0.48268
H55 H  1.46194 0.65574 0.37154
H56 H  1.10948 0.74819 0.35944
H57 H  0.78523 0.53013 0.14818
H58 H  1.01517 0.58940 0.21915
H59 H  0.53150 0.52443 0.11161
H60 H  0.33201 0.57653 0.12372
H61 H  0.36537 0.69249 0.20363
H62 H  0.59297 0.75718 0.27034
data_53_E-1087.93_____d_____1.24
#  no.  53             rank   53 energy -1087.93     density         1.24
_symmetry_cell_setting        triclinic
_symmetry_space_group_name_H-M  'P -1'
_symmetry_Int_Tables_number  2
loop_
_symmetry_equiv_pos_site_id
_symmetry_equiv_pos_as_xyz
1 x,y,z
2 -x,-y,-z
_cell_length_a      21.856
_cell_length_b      14.018999
_cell_length_c      11.972
_cell_angle_alpha   81.50499
_cell_angle_beta    85.429
_cell_angle_gamma   55.697998
_cell_volume        2996.9578
loop_
_atom_site_label
_atom_site_type_symbol
_atom_site_fract_x
_atom_site_fract_y
_atom_site_fract_z
C1 C  1.51693 1.52820 0.68305
C2 C  1.48025 1.52733 0.78336
C3 C  1.50066 1.42117 0.84621
C4 C  1.55701 1.31754 0.80732
C5 C  1.59312 1.31830 0.70580
C6 C  1.57374 1.42471 0.64306
C7 C  1.65257 1.20358 0.66800
N8 N  1.64577 1.20427 0.55599
C9 C  1.69303 1.09911 0.50288
C10 C  1.66152 1.04700 0.45803
C11 C  1.70972 0.94092 0.40873
C12 C  1.78754 0.89251 0.40186
C13 C  1.81534 0.94944 0.44648
C14 C  1.76833 1.04925 0.49600
C15 C  1.83548 0.78664 0.35485
C16 C  1.80773 0.72927 0.31754
C17 C  1.73187 0.77566 0.32543
C18 C  1.68391 0.87921 0.37007
Cl19 Cl 1.61996 1.43296 0.51784
O20 O  1.69807 1.11985 0.72874
H21 H  1.50067 1.61269 0.63578
H22 H  1.43579 1.60970 0.81355
H23 H  1.47233 1.41957 0.92596
H24 H  1.57208 1.23501 0.85826
H25 H  1.60416 1.27180 0.51004
H26 H  1.87512 0.91220 0.44344
H27 H  1.79187 1.08999 0.53146
H28 H  1.89530 0.74876 0.35008
H29 H  1.84522 0.64679 0.28208
H30 H  1.71024 0.72918 0.29624
H31 H  1.62481 0.91185 0.37573
C32 C  1.77233 0.83038 0.91479
C33 C  1.75034 0.86235 1.02297
C34 C  1.67490 0.93083 1.04847
C35 C  1.62260 0.96749 0.96502
C36 C  1.64470 0.93718 0.85596
C37 C  1.72036 0.86625 0.83032
C38 C  1.58586 0.98103 0.76853
N39 N  1.60021 1.03155 0.67331
C40 C  1.55354 1.09071 0.57353
C41 C  1.58621 1.09676 0.46626
C42 C  1.53933 1.16015 0.36845
C43 C  1.46113 1.21380 0.37927
C44 C  1.43184 1.20454 0.48720
C45 C  1.47762 1.14546 0.57994
C46 C  1.41447 1.27791 0.28324
C47 C  1.44396 1.29023 0.17984
C48 C  1.52029 1.23898 0.16918
C49 C  1.56691 1.17544 0.26142
Cl50 Cl 1.75202 0.81709 0.69690
O51 O  1.53296 0.97535 0.78265
H52 H  1.83187 0.77540 0.89675
H53 H  1.79209 0.83326 1.08826
H54 H  1.65707 0.95567 1.13398
H55 H  1.56353 1.02129 0.98692
H56 H  1.64711 1.02790 0.66824
H57 H  1.37177 1.24622 0.49736
H58 H  1.45109 1.14398 0.66149
H59 H  1.35435 1.31934 0.29149
H60 H  1.40754 1.34031 0.10582
H61 H  1.54341 1.24915 0.08668
H62 H  1.62651 1.13701 0.24884
C63 C  0.94690 0.87156 1.16366
C64 C  0.87132 0.95068 1.14329
C65 C  0.84590 1.00224 1.03304
C66 C  0.89641 0.97391 0.94474
C67 C  0.97229 0.89447 0.96526
C68 C  0.99824 0.84233 1.07578
C69 C  1.02607 0.86497 0.86937
N70 N  1.00059 0.84506 0.78132
C71 C  1.04497 0.80888 0.68022
C72 C  1.08313 0.69092 0.65811
C73 C  1.12709 0.65751 0.55761
C74 C  1.13016 0.74345 0.48095
C75 C  1.09073 0.85939 0.50753
C76 C  1.05011 0.88883 0.60533
C77 C  1.17457 0.71018 0.38254
C78 C  1.21550 0.59549 0.36129
C79 C  1.21314 0.51123 0.43667
C80 C  1.16984 0.54158 0.53273
Cl81 Cl 1.09308 0.73862 1.10684
O82 O  1.08346 0.85779 0.86858
H83 H  0.96581 0.83162 1.25084
H84 H  0.83177 0.97264 1.21358
H85 H  0.78625 1.06522 1.01647
H86 H  0.87474 1.01739 0.85924
H87 H  0.95771 0.83826 0.78945
H88 H  1.09370 0.92572 0.45037
H89 H  1.02110 0.97901 0.62406
H90 H  1.17757 0.77560 0.32384
H91 H  1.25030 0.57006 0.28545
H92 H  1.24622 0.42001 0.41965
H93 H  1.17023 0.47235 0.59038
C94 C  1.30212 0.72960 0.87127
C95 C  1.32335 0.72254 0.98040
C96 C  1.31706 0.65056 1.06790
C97 C  1.28887 0.58777 1.04516
C98 C  1.26631 0.59656 0.93608
C99 C  1.27393 0.66668 0.84728
C100 C  1.23508 0.52834 0.91670
N101 N  1.16929 0.59913 0.86054
C102 C  1.12131 0.56363 0.83706
C103 C  1.07896 0.61093 0.73447
C104 C  1.02969 0.57785 0.71435
C105 C  1.02392 0.49832 0.79690
C106 C  1.06704 0.45438 0.89694
C107 C  1.11343 0.48784 0.91456
C108 C  0.97447 0.46688 0.77813
C109 C  0.93158 0.51318 0.68115
C110 C  0.93683 0.59138 0.60051
C111 C  0.98482 0.62302 0.61676
Cl112 Cl 1.25230 0.67424 0.70600
O113 O  1.26325 0.42683 0.94915
H114 H  1.30833 0.78550 0.80335
H115 H  1.34537 0.77274 0.99763
H116 H  1.33406 0.64390 1.15427
H117 H  1.28409 0.53204 1.11535
H118 H  1.15102 0.68167 0.83402
H119 H  1.06311 0.39354 0.96157
H120 H  1.14466 0.45247 0.99444
H121 H  0.96994 0.40581 0.84148
H122 H  0.89336 0.48852 0.66709
H123 H  0.90269 0.62762 0.52341
H124 H  0.98715 0.68462 0.55095
data_54_E-1087.92_____d_____1.24
#  no.  54             rank   54 energy -1087.92     density         1.24
_symmetry_cell_setting        monoclinic
_symmetry_space_group_name_H-M  'P 21/c'
_symmetry_Int_Tables_number  14
loop_
_symmetry_equiv_pos_site_id
_symmetry_equiv_pos_as_xyz
1 x,y,z
2 -x,1/2+y,1/2-z
3 -x,-y,-z
4 x,1/2-y,1/2+z
_cell_length_a      10.704
_cell_length_b      13.286
_cell_length_c      21.249
_cell_angle_alpha   90.0
_cell_angle_beta    97.441
_cell_angle_gamma   90.0
_cell_volume        2996.4434
loop_
_atom_site_label
_atom_site_type_symbol
_atom_site_fract_x
_atom_site_fract_y
_atom_site_fract_z
C1 C  0.46561 0.75648 0.49612
C2 C  0.54018 0.79568 0.54899
C3 C  0.62165 0.87582 0.54156
C4 C  0.62804 0.91496 0.48133
C5 C  0.55461 0.87469 0.42811
C6 C  0.47094 0.79519 0.43532
C7 C  0.56743 0.91943 0.36453
N8 N  0.57367 0.84614 0.32044
C9 C  0.59800 0.87131 0.25678
C10 C  0.71174 0.83835 0.23484
C11 C  0.73550 0.86670 0.17223
C12 C  0.64285 0.92385 0.13258
C13 C  0.53077 0.95306 0.15682
C14 C  0.51167 0.92729 0.21755
C15 C  0.66701 0.95339 0.07105
C16 C  0.77985 0.92882 0.04971
C17 C  0.87110 0.87407 0.08865
C18 C  0.84941 0.84368 0.14861
Cl19 Cl 0.36919 0.74458 0.37101
O20 O  0.57732 1.00772 0.35405
H21 H  0.40095 0.69439 0.50318
H22 H  0.53445 0.76433 0.59646
H23 H  0.68038 0.90775 0.58311
H24 H  0.69296 0.97804 0.47667
H25 H  0.57501 0.77375 0.33169
H26 H  0.45976 0.99835 0.12727
H27 H  0.42481 0.95262 0.23521
H28 H  0.59654 0.99782 0.04061
H29 H  0.79846 0.95264 0.00222
H30 H  0.96099 0.85533 0.07152
H31 H  0.92431 0.80168 0.17786
C32 C  0.76544 1.24678 0.33403
C33 C  0.77695 1.29101 0.39391
C34 C  0.84408 1.24135 0.44564
C35 C  0.89735 1.14765 0.43686
C36 C  0.88376 1.10250 0.37701
C37 C  0.81891 1.15288 0.32452
C38 C  0.94117 1.00035 0.37046
N39 N  0.85412 0.93696 0.33937
C40 C  0.87137 0.83060 0.32778
C41 C  0.79826 0.78323 0.27461
C42 C  0.81138 0.67680 0.26498
C43 C  0.89917 0.62042 0.30772
C44 C  0.96952 0.67117 0.35929
C45 C  0.95348 0.77263 0.36826
C46 C  0.91118 0.51504 0.29895
C47 C  0.83733 0.46637 0.24997
C48 C  0.75038 0.52104 0.20850
C49 C  0.73765 0.62391 0.21586
Cl50 Cl 0.80689 1.10378 0.24676
O51 O  1.04694 0.97780 0.39150
H52 H  0.71358 1.28751 0.29382
H53 H  0.73417 1.36494 0.40041
H54 H  0.85449 1.27615 0.49301
H55 H  0.94982 1.10991 0.47821
H56 H  0.77026 0.96390 0.32159
H57 H  1.03655 0.62888 0.39301
H58 H  1.00881 0.80675 0.41002
H59 H  0.97848 0.47160 0.33183
H60 H  0.84668 0.38467 0.24352
H61 H  0.69186 0.48185 0.16964
H62 H  0.66781 0.66354 0.18211
data_55_E-1087.72_____d_____1.26
#  no.  55             rank   55 energy -1087.72     density         1.26
_symmetry_cell_setting        monoclinic
_symmetry_space_group_name_H-M  'C 2/c'
_symmetry_Int_Tables_number  15
loop_
_symmetry_equiv_pos_site_id
_symmetry_equiv_pos_as_xyz
1 x,y,z
2 -x,y,1/2-z
3 -x,-y,-z
4 x,-y,1/2+z
5 1/2+x,1/2+y,z
6 1/2-x,1/2+y,1/2-z
7 1/2-x,1/2-y,-z
8 1/2+x,1/2-y,1/2+z
_cell_length_a      24.017
_cell_length_b      15.299
_cell_length_c      24.83
_cell_angle_alpha   90.0
_cell_angle_beta    40.606995
_cell_angle_gamma   90.0
_cell_volume        5938.144
loop_
_atom_site_label
_atom_site_type_symbol
_atom_site_fract_x
_atom_site_fract_y
_atom_site_fract_z
C1 C  0.97118 0.53750 1.35061
C2 C  0.99225 0.62384 1.32338
C3 C  1.07217 0.64311 1.24238
C4 C  1.13004 0.57585 1.19010
C5 C  1.10944 0.48933 1.21776
C6 C  1.02867 0.46926 1.29869
C7 C  1.17517 0.42024 1.15865
N8 N  1.18080 0.36366 1.19655
C9 C  1.24579 0.29610 1.14953
C10 C  1.31161 0.29813 1.14105
C11 C  1.37676 0.23191 1.09214
C12 C  1.37239 0.16383 1.05580
C13 C  1.30459 0.16472 1.06756
C14 C  1.24424 0.23014 1.11282
C15 C  1.43748 0.09911 1.00630
C16 C  1.50550 0.10226 0.99193
C17 C  1.51044 0.16930 1.02652
C18 C  1.44745 0.23275 1.07555
Cl19 Cl 0.99580 0.36103 1.33649
O20 O  1.22019 0.41713 1.08643
H21 H  0.90754 0.52371 1.41418
H22 H  0.94608 0.67661 1.36511
H23 H  1.08922 0.71106 1.22010
H24 H  1.19260 0.59265 1.12659
H25 H  1.14741 0.37195 1.25460
H26 H  1.30124 0.11366 1.03889
H27 H  1.19343 0.22968 1.11950
H28 H  1.43470 0.04707 0.97785
H29 H  1.55610 0.05237 0.95296
H30 H  1.56502 0.17171 1.01440
H31 H  1.45439 0.28475 1.10077
C32 C  1.42655 0.46232 0.85783
C33 C  1.40967 0.54035 0.84340
C34 C  1.39456 0.61654 0.88413
C35 C  1.39554 0.61330 0.93943
C36 C  1.41092 0.53467 0.95502
C37 C  1.42805 0.45826 0.91298
C38 C  1.40960 0.53459 1.01654
N39 N  1.35824 0.46906 1.07248
C40 C  1.33630 0.45177 1.14433
C41 C  1.31323 0.36485 1.17727
C42 C  1.28767 0.34878 1.25079
C43 C  1.28757 0.41930 1.28873
C44 C  1.31140 0.50381 1.25331
C45 C  1.33394 0.51793 1.18393
C46 C  1.26120 0.40402 1.36203
C47 C  1.23447 0.32182 1.39760
C48 C  1.23357 0.25291 1.36120
C49 C  1.25954 0.26611 1.28945
Cl50 Cl 1.45470 0.35836 0.92480
O51 O  1.44636 0.58662 1.01734
H52 H  1.43926 0.40336 0.82451
H53 H  1.40876 0.54220 0.79979
H54 H  1.38186 0.67860 0.87256
H55 H  1.38352 0.67403 0.97078
H56 H  1.33315 0.42719 1.06466
H57 H  1.31088 0.55901 1.28210
H58 H  1.34975 0.58538 1.16085
H59 H  1.26097 0.45820 1.39132
H60 H  1.21382 0.31041 1.45453
H61 H  1.21219 0.18767 1.38984
H62 H  1.25753 0.20992 1.26328
data_56_E-1087.45_____d_____1.25
#  no.  56             rank   56 energy -1087.45     density         1.25
_symmetry_cell_setting        monoclinic
_symmetry_space_group_name_H-M  'P 21/c'
_symmetry_Int_Tables_number  14
loop_
_symmetry_equiv_pos_site_id
_symmetry_equiv_pos_as_xyz
1 x,y,z
2 -x,1/2+y,1/2-z
3 -x,-y,-z
4 x,1/2-y,1/2+z
_cell_length_a      10.703
_cell_length_b      14.167
_cell_length_c      21.385
_cell_angle_alpha   90.0
_cell_angle_beta    67.094
_cell_angle_gamma   90.0
_cell_volume        2986.8987
loop_
_atom_site_label
_atom_site_type_symbol
_atom_site_fract_x
_atom_site_fract_y
_atom_site_fract_z
C1 C  1.20140 0.66314 0.86047
C2 C  1.33888 0.68559 0.83421
C3 C  1.40856 0.68959 0.87752
C4 C  1.33946 0.67184 0.94648
C5 C  1.20102 0.65068 0.97305
C6 C  1.13074 0.64500 0.92966
C7 C  1.13240 0.63367 1.04792
N8 N  1.01091 0.67884 1.07401
C9 C  0.93209 0.67973 1.14657
C10 C  0.90901 0.76669 1.18309
C11 C  0.83395 0.76545 1.25529
C12 C  0.77987 0.67798 1.28843
C13 C  0.80461 0.59411 1.24912
C14 C  0.87987 0.59672 1.18031
C15 C  0.70754 0.67630 1.35996
C16 C  0.69103 0.75801 1.39775
C17 C  0.74519 0.84329 1.36559
C18 C  0.81514 0.84693 1.29588
Cl19 Cl 0.95797 0.61271 0.95863
O20 O  1.18021 0.59013 1.08146
H21 H  1.14905 0.65911 0.82535
H22 H  1.39277 0.69944 0.77960
H23 H  1.51741 0.70667 0.85718
H24 H  1.39650 0.67546 0.97958
H25 H  0.97905 0.72021 1.04587
H26 H  0.76558 0.52623 1.27407
H27 H  0.89910 0.53022 1.15158
H28 H  0.66662 0.60924 1.38567
H29 H  0.63590 0.75612 1.45320
H30 H  0.73242 0.90790 1.39603
H31 H  0.85721 0.91531 1.27282
C32 C  1.37426 0.56906 1.19731
C33 C  1.50681 0.55077 1.15258
C34 C  1.57785 0.61863 1.10435
C35 C  1.51467 0.70327 1.10104
C36 C  1.38085 0.72084 1.14511
C37 C  1.30981 0.65395 1.19470
C38 C  1.31673 0.81270 1.13844
N39 N  1.19400 0.79619 1.13526
C40 C  1.10600 0.86632 1.12420
C41 C  0.96277 0.84934 1.14907
C42 C  0.87663 0.91701 1.13526
C43 C  0.93477 1.00111 1.09833
C44 C  1.07687 1.01455 1.07526
C45 C  1.15754 0.94791 1.08790
C46 C  0.85040 1.06753 1.08372
C47 C  0.71289 1.05080 1.10407
C48 C  0.65589 0.96816 1.13955
C49 C  0.73596 0.90273 1.15476
Cl50 Cl 1.14444 0.67478 1.25542
O51 O  1.36873 0.88874 1.13435
H52 H  1.32064 0.51531 1.23537
H53 H  1.55573 0.48354 1.15543
H54 H  1.68298 0.60505 1.06918
H55 H  1.57244 0.75571 1.06272
H56 H  1.15731 0.73081 1.14175
H57 H  1.12357 1.07833 1.04620
H58 H  1.26719 0.96172 1.06720
H59 H  0.89501 1.13212 1.05525
H60 H  0.64808 1.10232 1.09242
H61 H  0.54642 0.95526 1.15557
H62 H  0.68648 0.83876 1.18263
data_57_E-1087.28_____d_____1.22
#  no.  57             rank   57 energy -1087.28     density         1.22
_symmetry_cell_setting        monoclinic
_symmetry_space_group_name_H-M  'P 21/c'
_symmetry_Int_Tables_number  14
loop_
_symmetry_equiv_pos_site_id
_symmetry_equiv_pos_as_xyz
1 x,y,z
2 -x,1/2+y,1/2-z
3 -x,-y,-z
4 x,1/2-y,1/2+z
_cell_length_a      10.585
_cell_length_b      15.475
_cell_length_c      19.572002
_cell_angle_alpha   90.0
_cell_angle_beta    107.57199
_cell_angle_gamma   90.0
_cell_volume        3056.3552
loop_
_atom_site_label
_atom_site_type_symbol
_atom_site_fract_x
_atom_site_fract_y
_atom_site_fract_z
C1 C  0.53214 0.59638 1.17580
C2 C  0.50663 0.57357 1.23918
C3 C  0.60668 0.53556 1.29474
C4 C  0.73030 0.52031 1.28585
C5 C  0.75540 0.54201 1.22186
C6 C  0.65599 0.58154 1.16618
C7 C  0.89008 0.52268 1.21545
N8 N  0.88068 0.48713 1.15061
C9 C  0.99779 0.45568 1.13482
C10 C  1.01144 0.36560 1.12291
C11 C  1.13014 0.33560 1.10942
C12 C  1.22932 0.39682 1.10554
C13 C  1.20898 0.48571 1.11680
C14 C  1.09608 0.51259 1.13154
C15 C  1.34771 0.36719 1.09338
C16 C  1.36864 0.27983 1.08647
C17 C  1.27263 0.21985 1.09112
C18 C  1.15593 0.24713 1.10235
Cl19 Cl 0.68265 0.61593 1.08558
O20 O  0.99277 0.53287 1.26218
H21 H  0.45259 0.62728 1.13320
H22 H  0.40862 0.58593 1.24579
H23 H  0.58776 0.51781 1.34521
H24 H  0.80750 0.49026 1.33035
H25 H  0.79403 0.47340 1.11529
H26 H  1.28528 0.53325 1.11514
H27 H  1.08455 0.58171 1.14121
H28 H  1.42448 0.41388 1.09083
H29 H  1.46103 0.25722 1.07766
H30 H  1.29030 0.15041 1.08603
H31 H  1.08380 0.19767 1.10639
C32 C  1.28084 0.45653 1.41998
C33 C  1.24199 0.47891 1.47957
C34 C  1.12981 0.44029 1.49002
C35 C  1.05727 0.38068 1.44028
C36 C  1.09491 0.35947 1.37983
C37 C  1.20914 0.39649 1.36975
C38 C  1.01148 0.29592 1.32712
N39 N  0.98107 0.32868 1.25951
C40 C  0.89518 0.28906 1.19500
C41 C  0.91327 0.30894 1.12701
C42 C  0.82401 0.27269 1.06283
C43 C  0.72062 0.21588 1.06801
C44 C  0.70771 0.19808 1.13662
C45 C  0.79261 0.23490 1.19710
C46 C  0.63103 0.18090 1.00471
C47 C  0.64188 0.20236 0.93811
C48 C  0.74195 0.25863 0.93277
C49 C  0.83094 0.29306 0.99375
Cl50 Cl 1.26818 0.36740 1.29766
O51 O  0.97410 0.22777 1.34303
H52 H  1.37016 0.48682 1.41313
H53 H  1.29971 0.52630 1.51846
H54 H  1.09907 0.45709 1.53726
H55 H  0.96936 0.35105 1.44956
H56 H  1.02114 0.38443 1.25150
H57 H  0.62797 0.15524 1.14160
H58 H  0.77510 0.21997 1.24838
H59 H  0.55140 0.13734 1.00862
H60 H  0.57195 0.17532 0.88924
H61 H  0.75001 0.27548 0.87961
H62 H  0.90771 0.33714 0.98676
data_58_E-1087.11_____d_____1.27
#  no.  58             rank   58 energy -1087.11     density         1.27
_symmetry_cell_setting        monoclinic
_symmetry_space_group_name_H-M  'P 21/c'
_symmetry_Int_Tables_number  14
loop_
_symmetry_equiv_pos_site_id
_symmetry_equiv_pos_as_xyz
1 x,y,z
2 -x,1/2+y,1/2-z
3 -x,-y,-z
4 x,1/2-y,1/2+z
_cell_length_a      16.286
_cell_length_b      31.313
_cell_length_c      14.828
_cell_angle_alpha   90.0
_cell_angle_beta    128.874
_cell_angle_gamma   90.0
_cell_volume        5887.0264
loop_
_atom_site_label
_atom_site_type_symbol
_atom_site_fract_x
_atom_site_fract_y
_atom_site_fract_z
C1 C  1.16276 0.97026 0.66583
C2 C  1.18949 1.00591 0.63301
C3 C  1.29515 1.01340 0.68389
C4 C  1.37254 0.98514 0.76675
C5 C  1.34564 0.94935 0.79965
C6 C  1.23968 0.94162 0.74894
C7 C  1.42984 0.91923 0.88919
N8 N  1.49665 0.91053 0.86570
C9 C  1.58198 0.88026 0.93693
C10 C  1.57528 0.83856 0.89373
C11 C  1.66080 0.80917 0.96667
C12 C  1.75142 0.82266 1.07936
C13 C  1.75347 0.86460 1.11711
C14 C  1.66978 0.89191 1.04654
C15 C  1.83523 0.79343 1.15232
C16 C  1.82914 0.75203 1.11596
C17 C  1.74020 0.73869 1.00637
C18 C  1.65782 0.76665 0.93327
Cl19 Cl 1.20013 0.89632 0.78394
O20 O  1.43813 0.90418 0.96898
H21 H  1.07924 0.96483 0.62459
H22 H  1.12784 1.02811 0.56750
H23 H  1.31682 1.04162 0.65868
H24 H  1.45510 0.99230 0.80648
H25 H  1.48057 0.91941 0.79203
H26 H  1.82177 0.87509 1.20423
H27 H  1.67333 0.92395 1.07912
H28 H  1.90463 0.80351 1.23922
H29 H  1.89388 0.72943 1.17325
H30 H  1.73555 0.70563 0.97831
H31 H  1.58887 0.75470 0.84835
C32 C  1.43719 0.82125 1.17787
C33 C  1.34399 0.82616 1.16219
C34 C  1.24723 0.81819 1.05348
C35 C  1.24511 0.80589 0.96183
C36 C  1.33852 0.80174 0.97708
C37 C  1.43612 0.80879 1.08657
C38 C  1.33148 0.78909 0.87459
N39 N  1.38867 0.81654 0.86227
C40 C  1.39136 0.81577 0.76636
C41 C  1.48637 0.82683 0.78502
C42 C  1.48658 0.82735 0.68814
C43 C  1.39214 0.81677 0.57510
C44 C  1.30040 0.80614 0.56168
C45 C  1.30198 0.80611 0.65551
C46 C  1.39160 0.81790 0.47896
C47 C  1.48137 0.82942 0.49376
C48 C  1.57370 0.83997 0.60407
C49 C  1.57624 0.83897 0.69914
Cl50 Cl 1.55733 0.80069 1.11419
O51 O  1.28022 0.75973 0.81107
H52 H  1.51254 0.82715 1.26428
H53 H  1.34642 0.83601 1.23504
H54 H  1.17320 0.82175 1.04037
H55 H  1.16809 0.79996 0.87688
H56 H  1.43125 0.83934 0.92095
H57 H  1.22694 0.79809 0.47538
H58 H  1.22810 0.79827 0.63972
H59 H  1.31910 0.80980 0.39203
H60 H  1.48046 0.83025 0.41896
H61 H  1.64491 0.84900 0.61524
H62 H  1.65066 0.84745 0.78419
C63 C  1.18710 0.58687 0.95405
C64 C  1.10210 0.59483 0.95247
C65 C  1.00671 0.57338 0.87293
C66 C  0.99770 0.54426 0.79620
C67 C  1.08307 0.53629 0.79785
C68 C  1.17913 0.55771 0.87747
C69 C  1.07215 0.50491 0.71452
N70 N  1.02372 0.46892 0.71188
C71 C  1.00898 0.43279 0.64186
C72 C  1.07334 0.39562 0.69563
C73 C  1.05735 0.36045 0.62387
C74 C  0.97596 0.36305 0.50095
C75 C  0.91436 0.40082 0.45282
C76 C  0.93244 0.43440 0.52310
C77 C  0.96121 0.32862 0.42972
C78 C  1.02569 0.29303 0.47803
C79 C  1.10592 0.29063 0.59796
C80 C  1.12139 0.32361 0.66936
Cl81 Cl 1.29088 0.54808 0.88650
O82 O  1.10201 0.50967 0.65898
H83 H  1.26156 0.60393 1.01747
H84 H  1.10987 0.61792 1.01337
H85 H  0.93911 0.57967 0.87092
H86 H  0.92109 0.52842 0.73346
H87 H  1.01138 0.46404 0.76850
H88 H  0.85287 0.40352 0.35839
H89 H  0.88427 0.46340 0.48283
H90 H  0.89937 0.33057 0.33525
H91 H  1.01450 0.26662 0.42233
H92 H  1.15740 0.26235 0.63574
H93 H  1.18612 0.32062 0.76305
C94 C  1.26855 0.49949 0.54177
C95 C  1.33943 0.53335 0.58489
C96 C  1.41814 0.53782 0.70452
C97 C  1.42403 0.50865 0.77923
C98 C  1.35171 0.47516 0.73601
C99 C  1.27385 0.46990 0.61591
C100 C  1.36064 0.44502 0.82073
N101 N  1.26545 0.44079 0.79664
C102 C  1.24826 0.41706 0.86748
C103 C  1.15112 0.39457 0.81415
C104 C  1.13391 0.37243 0.88603
C105 C  1.21398 0.37321 1.00925
C106 C  1.30847 0.39602 1.05730
C107 C  1.32284 0.41714 0.98682
C108 C  1.19659 0.35195 1.08057
C109 C  1.10264 0.33080 1.03180
C110 C  1.02400 0.33015 0.91139
C111 C  1.03928 0.35052 0.84009
Cl112 Cl 1.18560 0.42633 0.55523
O113 O  1.44097 0.42817 0.90008
H114 H  1.20805 0.49619 0.44744
H115 H  1.33398 0.55632 0.52520
H116 H  1.47487 0.56432 0.73941
H117 H  1.48631 0.51287 0.87310
H118 H  1.20222 0.45502 0.72705
H119 H  1.37074 0.39712 1.15185
H120 H  1.39695 0.43488 1.02889
H121 H  1.25801 0.35252 1.17527
H122 H  1.08961 0.31440 1.08749
H123 H  0.94957 0.31317 0.87318
H124 H  0.97528 0.34908 0.74592
data_59_E-1086.62_____d_____1.23
#  no.  59             rank   59 energy -1086.62     density         1.23
_symmetry_cell_setting        monoclinic
_symmetry_space_group_name_H-M  'P 21/c'
_symmetry_Int_Tables_number  14
loop_
_symmetry_equiv_pos_site_id
_symmetry_equiv_pos_as_xyz
1 x,y,z
2 -x,1/2+y,1/2-z
3 -x,-y,-z
4 x,1/2-y,1/2+z
_cell_length_a      10.496
_cell_length_b      20.47
_cell_length_c      14.923001
_cell_angle_alpha   90.0
_cell_angle_beta    108.874
_cell_angle_gamma   90.0
_cell_volume        3033.86
loop_
_atom_site_label
_atom_site_type_symbol
_atom_site_fract_x
_atom_site_fract_y
_atom_site_fract_z
C1 C  0.91013 0.16950 0.78048
C2 C  0.92779 0.13305 0.70662
C3 C  1.04556 0.14060 0.68313
C4 C  1.14411 0.18427 0.73399
C5 C  1.12656 0.22074 0.80832
C6 C  1.00815 0.21367 0.83200
C7 C  1.23352 0.26766 0.86269
N8 N  1.27924 0.30184 0.80103
C9 C  1.36979 0.35671 0.83066
C10 C  1.33187 0.41879 0.78598
C11 C  1.42448 0.47250 0.81384
C12 C  1.55224 0.46269 0.88537
C13 C  1.58334 0.40016 0.92802
C14 C  1.49300 0.34947 0.90020
C15 C  1.64436 0.51558 0.91243
C16 C  1.61112 0.57629 0.87067
C17 C  1.48593 0.58606 0.80123
C18 C  1.39447 0.53527 0.77350
Cl19 Cl 0.97685 0.26032 0.92220
O20 O  1.27308 0.27496 0.94701
H21 H  0.81648 0.16328 0.79749
H22 H  0.84943 0.09864 0.66673
H23 H  1.06030 0.11220 0.62467
H24 H  1.23593 0.18867 0.71399
H25 H  1.23979 0.29576 0.73128
H26 H  1.68052 0.39205 0.98370
H27 H  1.52049 0.30167 0.93465
H28 H  1.74252 0.50833 0.96740
H29 H  1.68275 0.61711 0.89223
H30 H  1.45997 0.63461 0.76881
H31 H  1.29683 0.54511 0.71915
C32 C  1.63422 0.35530 0.49140
C33 C  1.73126 0.31445 0.55080
C34 C  1.70210 0.27999 0.62271
C35 C  1.57669 0.28727 0.63456
C36 C  1.47997 0.32894 0.57577
C37 C  1.50775 0.36301 0.50245
C38 C  1.34729 0.33530 0.59272
N39 N  1.31198 0.39920 0.59261
C40 C  1.19536 0.41642 0.61967
C41 C  1.20826 0.42608 0.71710
C42 C  1.08906 0.43916 0.74163
C43 C  0.96191 0.44480 0.66800
C44 C  0.95677 0.43712 0.57232
C45 C  1.07153 0.42270 0.55070
C46 C  0.84305 0.45425 0.69232
C47 C  0.84913 0.45680 0.78624
C48 C  0.97315 0.45089 0.85823
C49 C  1.09068 0.44273 0.83640
Cl50 Cl 1.38755 0.41343 0.42192
O51 O  1.28298 0.29056 0.60801
H52 H  1.65871 0.38128 0.43457
H53 H  1.83013 0.30891 0.54090
H54 H  1.77790 0.24731 0.66965
H55 H  1.55615 0.25975 0.69181
H56 H  1.36900 0.43517 0.58266
H57 H  0.85944 0.44049 0.51528
H58 H  1.06343 0.41509 0.47613
H59 H  0.74497 0.45788 0.63617
H60 H  0.75658 0.46321 0.80472
H61 H  0.97728 0.45243 0.93283
H62 H  1.18564 0.43725 0.89533
data_60_E-1086.38_____d_____1.23
#  no.  60             rank   60 energy -1086.38     density         1.23
_symmetry_cell_setting        triclinic
_symmetry_space_group_name_H-M  'P -1'
_symmetry_Int_Tables_number  2
loop_
_symmetry_equiv_pos_site_id
_symmetry_equiv_pos_as_xyz
1 x,y,z
2 -x,-y,-z
_cell_length_a      13.791
_cell_length_b      10.53
_cell_length_c      11.848
_cell_angle_alpha   78.732
_cell_angle_beta    101.298
_cell_angle_gamma   69.368
_cell_volume        1512.0358
loop_
_atom_site_label
_atom_site_type_symbol
_atom_site_fract_x
_atom_site_fract_y
_atom_site_fract_z
C1 C  1.17301 1.26975 1.14254
C2 C  1.15685 1.41078 1.10028
C3 C  1.09182 1.51284 1.14433
C4 C  1.04424 1.47241 1.23025
C5 C  1.06069 1.33076 1.27293
C6 C  1.12546 1.22773 1.22859
C7 C  1.00900 1.28840 1.36559
N8 N  0.90475 1.38435 1.33626
C9 C  0.82959 1.36265 1.39931
C10 C  0.73012 1.36464 1.33335
C11 C  0.65440 1.34752 1.39632
C12 C  0.68007 1.32907 1.52320
C13 C  0.78074 1.32609 1.58395
C14 C  0.85198 1.34264 1.52174
C15 C  0.60493 1.31330 1.58542
C16 C  0.50790 1.31483 1.52451
C17 C  0.48304 1.33186 1.40067
C18 C  0.55484 1.34767 1.33793
Cl19 Cl 1.14564 1.04813 1.27458
O20 O  1.05123 1.18605 1.45190
H21 H  1.22371 1.19114 1.10624
H22 H  1.19471 1.44193 1.03235
H23 H  1.07823 1.62465 1.11122
H24 H  0.99411 1.55538 1.26351
H25 H  0.87202 1.46489 1.26123
H26 H  0.80205 1.31062 1.68158
H27 H  0.92916 1.34000 1.57164
H28 H  0.62430 1.29894 1.68287
H29 H  0.45025 1.30202 1.57336
H30 H  0.40598 1.33205 1.35306
H31 H  0.53251 1.35983 1.24081
C32 C  0.48892 2.01862 1.27661
C33 C  0.55406 2.01841 1.38256
C34 C  0.66115 1.91800 1.42893
C35 C  0.70122 1.81870 1.36913
C36 C  0.63542 1.81771 1.26371
C37 C  0.52819 1.91955 1.21553
C38 C  0.68284 1.70709 1.20412
N39 N  0.61412 1.64496 1.17422
C40 C  0.65050 1.52275 1.12944
C41 C  0.70828 1.38341 1.21121
C42 C  0.74874 1.26591 1.16374
C43 C  0.72651 1.29041 1.03624
C44 C  0.66509 1.43074 0.95972
C45 C  0.62993 1.54215 1.00728
C46 C  0.77123 1.17571 0.98940
C47 C  0.83745 1.04176 1.06592
C48 C  0.85977 1.01786 1.19048
C49 C  0.81573 1.12732 1.23834
Cl50 Cl 0.44245 1.93000 1.07888
O51 O  0.77105 1.67351 1.18880
H52 H  0.40540 2.09967 1.24094
H53 H  0.52180 2.09739 1.42922
H54 H  0.71340 1.91754 1.51224
H55 H  0.78573 1.74047 1.40752
H56 H  0.54329 1.67184 1.19126
H57 H  0.64872 1.45109 0.86173
H58 H  0.58541 1.65001 0.94570
H59 H  0.75547 1.19414 0.89167
H60 H  0.87311 0.95371 1.02925
H61 H  0.91318 0.91134 1.25096
H62 H  0.83694 1.10410 1.33687
data_61_E-1086.28_____d_____1.23
#  no.  61             rank   61 energy -1086.28     density         1.23
_symmetry_cell_setting        monoclinic
_symmetry_space_group_name_H-M  'P 21/c'
_symmetry_Int_Tables_number  14
loop_
_symmetry_equiv_pos_site_id
_symmetry_equiv_pos_as_xyz
1 x,y,z
2 -x,1/2+y,1/2-z
3 -x,-y,-z
4 x,1/2-y,1/2+z
_cell_length_a      11.965
_cell_length_b      17.436
_cell_length_c      14.574
_cell_angle_alpha   90.0
_cell_angle_beta    85.65899
_cell_angle_gamma   90.0
_cell_volume        3031.731
loop_
_atom_site_label
_atom_site_type_symbol
_atom_site_fract_x
_atom_site_fract_y
_atom_site_fract_z
C1 C  0.68141 0.32803 1.25994
C2 C  0.69258 0.29722 1.17160
C3 C  0.79940 0.28111 1.13052
C4 C  0.89342 0.29576 1.17842
C5 C  0.88221 0.32650 1.26722
C6 C  0.77517 0.34323 1.30875
C7 C  0.98417 0.34205 1.31823
N8 N  1.06437 0.37524 1.26002
C9 C  1.16662 0.40622 1.29176
C10 C  1.19462 0.48482 1.27374
C11 C  1.29826 0.51439 1.30298
C12 C  1.37097 0.46468 1.34925
C13 C  1.33783 0.38748 1.36626
C14 C  1.23817 0.36047 1.33765
C15 C  1.47387 0.49364 1.37752
C16 C  1.50371 0.56935 1.36117
C17 C  1.43237 0.61813 1.31653
C18 C  1.33170 0.59126 1.28816
Cl19 Cl 0.75527 0.38530 1.41899
O20 O  0.99464 0.32836 1.39781
H21 H  0.59684 0.34087 1.29087
H22 H  0.61788 0.28581 1.13415
H23 H  0.80916 0.25699 1.06061
H24 H  0.97617 0.28192 1.14423
H25 H  1.05031 0.38807 1.19532
H26 H  1.39229 0.34881 1.40252
H27 H  1.21523 0.30033 1.35186
H28 H  1.52994 0.45573 1.41316
H29 H  1.58334 0.59148 1.38357
H30 H  1.45643 0.67839 1.30432
H31 H  1.27772 0.63161 1.25386
C32 C  1.48290 0.39211 0.90819
C33 C  1.51270 0.31947 0.93762
C34 C  1.44232 0.28071 1.00312
C35 C  1.34363 0.31541 1.03869
C36 C  1.31448 0.38872 1.01008
C37 C  1.38391 0.42761 0.94328
C38 C  1.20773 0.42344 1.05168
N39 N  1.22517 0.49695 1.07819
C40 C  1.13585 0.53762 1.13062
C41 C  1.12261 0.53063 1.22859
C42 C  1.02905 0.56802 1.27759
C43 C  0.95449 0.61363 1.22779
C44 C  0.97481 0.62060 1.13089
C45 C  1.06295 0.58245 1.08510
C46 C  0.85869 0.64727 1.27536
C47 C  0.83601 0.63508 1.36870
C48 C  0.90838 0.59015 1.41732
C49 C  1.00328 0.55779 1.37287
Cl50 Cl 1.34905 0.51839 0.89985
O51 O  1.11962 0.39035 1.06347
H52 H  1.53877 0.42112 0.85576
H53 H  1.59082 0.29239 0.90908
H54 H  1.46488 0.22310 1.02639
H55 H  1.28967 0.28385 1.09035
H56 H  1.29952 0.52199 1.07015
H57 H  0.91728 0.65465 1.09177
H58 H  1.07435 0.58717 1.00975
H59 H  0.80047 0.68163 1.23736
H60 H  0.76088 0.66036 1.40499
H61 H  0.88947 0.58014 1.49143
H62 H  1.05681 0.52186 1.41359
data_62_E-1086.06_____d_____1.23
#  no.  62             rank   62 energy -1086.06     density         1.23
_symmetry_cell_setting        triclinic
_symmetry_space_group_name_H-M  'P -1'
_symmetry_Int_Tables_number  2
loop_
_symmetry_equiv_pos_site_id
_symmetry_equiv_pos_as_xyz
1 x,y,z
2 -x,-y,-z
_cell_length_a      10.746
_cell_length_b      16.37
_cell_length_c      10.833
_cell_angle_alpha   113.315994
_cell_angle_beta    120.162
_cell_angle_gamma   76.648
_cell_volume        1511.8572
loop_
_atom_site_label
_atom_site_type_symbol
_atom_site_fract_x
_atom_site_fract_y
_atom_site_fract_z
C1 C  0.73885 1.27946 1.41502
C2 C  0.72416 1.19743 1.41589
C3 C  0.74299 1.11912 1.30962
C4 C  0.77635 1.12395 1.20410
C5 C  0.79109 1.20633 1.20330
C6 C  0.77231 1.28528 1.30967
C7 C  0.82673 1.21054 1.08878
N8 N  0.93531 1.14988 1.08051
C9 C  0.99435 1.14433 0.98283
C10 C  1.13226 1.17871 1.04642
C11 C  1.18746 1.17280 0.94661
C12 C  1.10490 1.13086 0.78679
C13 C  0.96877 1.09769 0.73066
C14 C  0.91697 1.10560 0.82822
C15 C  1.15817 1.12629 0.68778
C16 C  1.28772 1.16309 0.74442
C17 C  1.36779 1.20487 0.90038
C18 C  1.31877 1.20959 0.99936
Cl19 Cl 0.79394 1.39124 1.31779
O20 O  0.77144 1.25980 1.01581
H21 H  0.72413 1.34028 1.49977
H22 H  0.69769 1.19420 1.49963
H23 H  0.73091 1.05409 1.30933
H24 H  0.78822 1.06119 1.12049
H25 H  0.98972 1.11783 1.15455
H26 H  0.90319 1.06676 0.60797
H27 H  0.81030 1.08030 0.78077
H28 H  1.09476 1.09477 0.56492
H29 H  1.32781 1.16004 0.66708
H30 H  1.47027 1.23454 0.94459
H31 H  1.38434 1.24391 1.12098
C32 C  0.70203 1.46054 0.85651
C33 C  0.62485 1.53018 0.91729
C34 C  0.68486 1.57299 1.07399
C35 C  0.82040 1.54486 1.16759
C36 C  0.89661 1.47394 1.10676
C37 C  0.83847 1.43185 0.94932
C38 C  1.04150 1.44534 1.21334
N39 N  1.04807 1.35585 1.18282
C40 C  1.16769 1.30770 1.27266
C41 C  1.20772 1.21897 1.20078
C42 C  1.32342 1.17104 1.29224
C43 C  1.39651 1.21277 1.45303
C44 C  1.35224 1.30062 1.51807
C45 C  1.24076 1.34489 1.42835
C46 C  1.50929 1.16514 1.54389
C47 C  1.54814 1.07866 1.47817
C48 C  1.47646 1.03753 1.32106
C49 C  1.36654 1.08271 1.23012
Cl50 Cl 0.93393 1.34684 0.86421
O51 O  1.13587 1.49493 1.31353
H52 H  0.65388 1.42844 0.73298
H53 H  0.51764 1.55178 0.84248
H54 H  0.62509 1.62839 1.12304
H55 H  0.86535 1.57923 1.29063
H56 H  0.96606 1.31942 1.09472
H57 H  1.40673 1.33365 1.64152
H58 H  1.20951 1.41234 1.48511
H59 H  1.56554 1.19708 1.66748
H60 H  1.63556 1.04211 1.54914
H61 H  1.50822 0.96879 1.26951
H62 H  1.31346 1.04770 1.10716
data_63_E-1086.05_____d_____1.24
#  no.  63             rank   63 energy -1086.05     density         1.24
_symmetry_cell_setting        triclinic
_symmetry_space_group_name_H-M  'P -1'
_symmetry_Int_Tables_number  2
loop_
_symmetry_equiv_pos_site_id
_symmetry_equiv_pos_as_xyz
1 x,y,z
2 -x,-y,-z
_cell_length_a      13.496
_cell_length_b      21.433
_cell_length_c      14.35
_cell_angle_alpha   148.235
_cell_angle_beta    129.11702
_cell_angle_gamma   69.491
_cell_volume        1509.2811
loop_
_atom_site_label
_atom_site_type_symbol
_atom_site_fract_x
_atom_site_fract_y
_atom_site_fract_z
C1 C  1.07720 0.70319 0.76800
C2 C  1.09974 0.62458 0.61526
C3 C  1.20841 0.58689 0.64566
C4 C  1.29289 0.62823 0.82816
C5 C  1.27019 0.70716 0.98143
C6 C  1.16125 0.74544 0.95204
C7 C  1.36220 0.75121 1.17757
N8 N  1.37522 0.64596 1.08843
C9 C  1.45346 0.66180 1.24124
C10 C  1.37783 0.60730 1.21187
C11 C  1.45832 0.62544 1.36716
C12 C  1.61187 0.69460 1.54302
C13 C  1.68073 0.74599 1.56265
C14 C  1.60128 0.72953 1.41491
C15 C  1.69151 0.71457 1.69934
C16 C  1.62186 0.66949 1.68500
C17 C  1.47184 0.60310 1.51492
C18 C  1.39178 0.58148 1.35928
Cl19 Cl 1.12410 0.84140 1.13454
O20 O  1.41569 0.86085 1.38172
H21 H  0.99094 0.73145 0.74080
H22 H  1.03254 0.59238 0.47154
H23 H  1.22715 0.52523 0.52616
H24 H  1.37897 0.59867 0.84976
H25 H  1.31632 0.55393 0.91399
H26 H  1.79847 0.80134 1.69981
H27 H  1.65797 0.77218 1.43718
H28 H  1.80935 0.76845 1.83584
H29 H  1.68408 0.68629 1.80795
H30 H  1.41710 0.56831 1.50559
H31 H  1.27405 0.53013 1.23007
C32 C  1.50276 1.17413 2.00200
C33 C  1.44018 1.24987 2.02490
C34 C  1.29114 1.19282 1.85394
C35 C  1.20713 1.06050 1.66132
C36 C  1.27019 0.98388 1.63605
C37 C  1.41949 1.04123 1.80970
C38 C  1.17450 0.84082 1.42227
N39 N  1.22349 0.76045 1.30843
C40 C  1.14949 0.61617 1.08400
C41 C  1.22999 0.54209 1.04123
C42 C  1.15493 0.39894 0.81428
C43 C  1.00151 0.33317 0.63571
C44 C  0.92740 0.41147 0.68764
C45 C  1.00158 0.54819 0.90541
C46 C  0.92714 0.19188 0.41006
C47 C  1.00197 0.11766 0.36134
C48 C  1.15200 0.18166 0.53512
C49 C  1.22681 0.31924 0.75664
Cl50 Cl 1.50496 0.95349 1.79952
O51 O  1.06804 0.80312 1.35799
H52 H  1.61989 1.22116 2.13972
H53 H  1.50746 1.35424 2.17736
H54 H  1.24062 1.25203 1.87116
H55 H  1.09011 1.01740 1.52827
H56 H  1.31510 0.80057 1.37815
H57 H  0.80950 0.36269 0.55224
H58 H  0.93867 0.60385 0.93443
H59 H  0.80925 0.14116 0.27258
H60 H  0.94378 0.00825 0.18621
H61 H  1.21080 0.12196 0.49534
H62 H  1.34471 0.36513 0.88775
data_64_E-1085.97_____d_____1.23
#  no.  64             rank   64 energy -1085.97     density         1.23
_symmetry_cell_setting        triclinic
_symmetry_space_group_name_H-M  'P -1'
_symmetry_Int_Tables_number  2
loop_
_symmetry_equiv_pos_site_id
_symmetry_equiv_pos_as_xyz
1 x,y,z
2 -x,-y,-z
_cell_length_a      18.491
_cell_length_b      11.951999
_cell_length_c      10.491
_cell_angle_alpha   75.07
_cell_angle_beta    45.115005
_cell_angle_gamma   67.095
_cell_volume        1512.7117
loop_
_atom_site_label
_atom_site_type_symbol
_atom_site_fract_x
_atom_site_fract_y
_atom_site_fract_z
C1 C  0.50169 1.21633 1.41555
C2 C  0.55764 1.10554 1.32354
C3 C  0.62378 1.01362 1.34416
C4 C  0.63364 1.03426 1.45528
C5 C  0.57876 1.14606 1.54560
C6 C  0.51073 1.23823 1.52788
C7 C  0.59416 1.16283 1.66107
N8 N  0.60812 1.27285 1.63439
C9 C  0.63441 1.30458 1.71923
C10 C  0.73569 1.32313 1.61110
C11 C  0.76121 1.35103 1.69846
C12 C  0.68328 1.36407 1.89070
C13 C  0.58337 1.34628 1.99053
C14 C  0.56190 1.31643 1.90408
C15 C  0.70897 1.38967 1.97757
C16 C  0.80897 1.40005 1.87826
C17 C  0.88565 1.38588 1.69068
C18 C  0.86229 1.36187 1.60269
Cl19 Cl 0.43339 1.37903 1.64657
O20 O  0.59905 1.08757 1.75780
H21 H  0.44899 1.28673 1.39930
H22 H  0.54931 1.08995 1.23606
H23 H  0.66780 0.92548 1.27292
H24 H  0.68625 0.96051 1.46931
H25 H  0.61191 1.32912 1.54330
H26 H  0.52348 1.35405 2.13836
H27 H  0.48445 1.30122 1.98569
H28 H  0.64967 1.39897 2.12514
H29 H  0.82871 1.41887 1.94643
H30 H  0.96528 1.39349 1.61261
H31 H  0.92537 1.35016 1.45521
C32 C  0.74922 0.82762 1.86552
C33 C  0.75028 0.72400 1.82611
C34 C  0.80471 0.69968 1.64920
C35 C  0.85614 0.78012 1.51483
C36 C  0.85336 0.88519 1.55510
C37 C  0.80092 0.90890 1.73166
C38 C  0.90853 0.97011 1.40537
N39 N  0.84087 1.08584 1.45577
C40 C  0.86250 1.19160 1.34376
C41 C  0.80826 1.30989 1.42630
C42 C  0.82616 1.41502 1.31542
C43 C  0.89957 1.39966 1.12443
C44 C  0.95143 1.28061 1.04991
C45 C  0.93138 1.18165 1.15900
C46 C  0.91636 1.50330 1.01457
C47 C  0.86111 1.61891 1.09112
C48 C  0.78839 1.63437 1.27798
C49 C  0.77125 1.53468 1.38765
Cl50 Cl 0.80160 1.03478 1.78896
O51 O  0.99783 0.93907 1.26108
H52 H  0.70708 0.84443 2.00496
H53 H  0.70911 0.66117 1.93333
H54 H  0.80667 0.61751 1.61667
H55 H  0.89853 0.75920 1.37653
H56 H  0.76970 1.10306 1.58102
H57 H  1.00732 1.26711 0.90349
H58 H  0.97234 1.09225 1.09283
H59 H  0.97263 1.49162 0.86778
H60 H  0.87414 1.69890 1.00547
H61 H  0.74465 1.72661 1.33806
H62 H  0.71311 1.55152 1.53380
data_65_E-1085.97_____d_____1.25
#  no.  65             rank   65 energy -1085.97     density         1.25
_symmetry_cell_setting        monoclinic
_symmetry_space_group_name_H-M  'P 21/c'
_symmetry_Int_Tables_number  14
loop_
_symmetry_equiv_pos_site_id
_symmetry_equiv_pos_as_xyz
1 x,y,z
2 -x,1/2+y,1/2-z
3 -x,-y,-z
4 x,1/2-y,1/2+z
_cell_length_a      10.275
_cell_length_b      19.857
_cell_length_c      16.703
_cell_angle_alpha   90.0
_cell_angle_beta    119.267
_cell_angle_gamma   90.0
_cell_volume        2972.906
loop_
_atom_site_label
_atom_site_type_symbol
_atom_site_fract_x
_atom_site_fract_y
_atom_site_fract_z
C1 C  0.10782 0.82600 1.04248
C2 C  0.10415 0.76123 1.00950
C3 C  0.15801 0.70718 1.07088
C4 C  0.21582 0.71880 1.16433
C5 C  0.22160 0.78392 1.19764
C6 C  0.16541 0.83839 1.13621
C7 C  0.28723 0.79302 1.29918
N8 N  0.38058 0.84693 1.32896
C9 C  0.46766 0.86177 1.42609
C10 C  0.62656 0.85735 1.47107
C11 C  0.71030 0.87038 1.56794
C12 C  0.63321 0.88990 1.61625
C13 C  0.47516 0.89439 1.56733
C14 C  0.39718 0.87991 1.47506
C15 C  0.71552 0.90174 1.71230
C16 C  0.86873 0.89348 1.75950
C17 C  0.94402 0.87361 1.71265
C18 C  0.86651 0.86230 1.61892
Cl19 Cl 0.15992 0.92145 1.17232
O20 O  0.26685 0.75607 1.34893
H21 H  0.06299 0.86762 0.99286
H22 H  0.05811 0.75249 0.93548
H23 H  0.15471 0.65575 1.04544
H24 H  0.25766 0.67544 1.21134
H25 H  0.40395 0.87332 1.28724
H26 H  0.41439 0.90825 1.60386
H27 H  0.27470 0.88275 1.43962
H28 H  0.65675 0.91630 1.74977
H29 H  0.93172 0.90216 1.83402
H30 H  1.06581 0.86672 1.75073
H31 H  0.93006 0.84608 1.58505
C32 C  0.36839 0.60845 1.51500
C33 C  0.28905 0.55474 1.45860
C34 C  0.32210 0.53250 1.39110
C35 C  0.43271 0.56483 1.38030
C36 C  0.51033 0.61950 1.43578
C37 C  0.48017 0.64120 1.50510
C38 C  0.62670 0.65337 1.41995
N39 N  0.60385 0.72117 1.41265
C40 C  0.68671 0.77030 1.39119
C41 C  0.69620 0.83850 1.42179
C42 C  0.77255 0.88775 1.39673
C43 C  0.84065 0.86760 1.34351
C44 C  0.82853 0.79945 1.31553
C45 C  0.75235 0.75354 1.33876
C46 C  0.91434 0.91625 1.31747
C47 C  0.91881 0.98308 1.34204
C48 C  0.85094 1.00312 1.39321
C49 C  0.77936 0.95652 1.41990
Cl50 Cl 0.58217 0.70641 1.58230
O51 O  0.72224 0.62434 1.41204
H52 H  0.34200 0.62470 1.56835
H53 H  0.20150 0.52965 1.46747
H54 H  0.26077 0.48975 1.34675
H55 H  0.45695 0.54649 1.32678
H56 H  0.52499 0.74069 1.42379
H57 H  0.87889 0.78317 1.27379
H58 H  0.74423 0.70193 1.31300
H59 H  0.96651 0.90084 1.27644
H60 H  0.97558 1.02060 1.32141
H61 H  0.85485 1.05638 1.41250
H62 H  0.72742 0.97477 1.45991
data_66_E-1085.91_____d_____1.23
#  no.  66             rank   66 energy -1085.91     density         1.23
_symmetry_cell_setting        monoclinic
_symmetry_space_group_name_H-M  'C 2/c'
_symmetry_Int_Tables_number  15
loop_
_symmetry_equiv_pos_site_id
_symmetry_equiv_pos_as_xyz
1 x,y,z
2 -x,y,1/2-z
3 -x,-y,-z
4 x,-y,1/2+z
5 1/2+x,1/2+y,z
6 1/2-x,1/2+y,1/2-z
7 1/2-x,1/2-y,-z
8 1/2+x,1/2-y,1/2+z
_cell_length_a      10.639
_cell_length_b      18.545
_cell_length_c      31.31
_cell_angle_alpha   90.0
_cell_angle_beta    101.989
_cell_angle_gamma   90.0
_cell_volume        6042.7246
loop_
_atom_site_label
_atom_site_type_symbol
_atom_site_fract_x
_atom_site_fract_y
_atom_site_fract_z
C1 C  0.87569 0.85017 0.60036
C2 C  0.83863 0.83605 0.63964
C3 C  0.92965 0.83974 0.67885
C4 C  1.05637 0.85754 0.67823
C5 C  1.09351 0.87171 0.63878
C6 C  1.00263 0.86810 0.59926
C7 C  1.23038 0.89066 0.63859
N8 N  1.27308 0.94037 0.67031
C9 C  1.40126 0.97019 0.67519
C10 C  1.41859 1.04202 0.66098
C11 C  1.54685 1.06990 0.66597
C12 C  1.65364 1.02586 0.68592
C13 C  1.63001 0.95499 0.69951
C14 C  1.50647 0.92900 0.69365
C15 C  1.78058 1.05287 0.69021
C16 C  1.80159 1.12073 0.67473
C17 C  1.69743 1.16352 0.65483
C18 C  1.57275 1.13866 0.65056
Cl19 Cl 1.04239 0.88761 0.54850
O20 O  1.29407 0.86730 0.61429
H21 H  0.80269 0.84724 0.56988
H22 H  0.73829 0.82198 0.63984
H23 H  0.90106 0.82834 0.70998
H24 H  1.12608 0.85886 0.70957
H25 H  1.21387 0.96468 0.68627
H26 H  1.71131 0.92018 0.71417
H27 H  1.49174 0.87354 0.70400
H28 H  1.86295 1.01911 0.70520
H29 H  1.90016 1.14111 0.67779
H30 H  1.71486 1.21725 0.64231
H31 H  1.49373 1.17374 0.63428
C32 C  1.49183 0.84976 0.51736
C33 C  1.41456 0.81628 0.48150
C34 C  1.29977 0.84905 0.46067
C35 C  1.26332 0.91439 0.47631
C36 C  1.33970 0.94728 0.51278
C37 C  1.45647 0.91551 0.53331
C38 C  1.29458 1.01721 0.52873
N39 N  1.29790 1.01337 0.57236
C40 C  1.25018 1.06907 0.59736
C41 C  1.31317 1.08237 0.64174
C42 C  1.26188 1.13612 0.66653
C43 C  1.14919 1.17536 0.64647
C44 C  1.09072 1.15990 0.60249
C45 C  1.14112 1.10797 0.57953
C46 C  1.09712 1.22766 0.67106
C47 C  1.15400 1.24052 0.71427
C48 C  1.26384 1.20201 0.73404
C49 C  1.31659 1.15094 0.71070
Cl50 Cl 1.56260 0.95708 0.57721
O51 O  1.25753 1.06816 0.50590
H52 H  1.58248 0.82364 0.53298
H53 H  1.44396 0.76455 0.46944
H54 H  1.23841 0.82323 0.43217
H55 H  1.17234 0.93909 0.45954
H56 H  1.33348 0.96964 0.58899
H57 H  1.00372 1.18929 0.58657
H58 H  1.09064 1.09743 0.54576
H59 H  1.01049 1.25785 0.65570
H60 H  1.11321 1.28108 0.73315
H61 H  1.30879 1.21266 0.76840
H62 H  1.40313 1.12209 0.72760
data_67_E-1085.83_____d_____1.26
#  no.  67             rank   67 energy -1085.83     density         1.26
_symmetry_cell_setting        triclinic
_symmetry_space_group_name_H-M  'P -1'
_symmetry_Int_Tables_number  2
loop_
_symmetry_equiv_pos_site_id
_symmetry_equiv_pos_as_xyz
1 x,y,z
2 -x,-y,-z
_cell_length_a      20.783
_cell_length_b      10.725
_cell_length_c      10.489
_cell_angle_alpha   71.603
_cell_angle_beta    53.503
_cell_angle_gamma   103.816
_cell_volume        1478.5759
loop_
_atom_site_label
_atom_site_type_symbol
_atom_site_fract_x
_atom_site_fract_y
_atom_site_fract_z
C1 C  0.88517 0.96143 2.34193
C2 C  0.87409 0.90905 2.49731
C3 C  0.92646 1.01832 2.49760
C4 C  0.98959 1.17810 2.34191
C5 C  1.00171 1.23041 2.18469
C6 C  0.94831 1.12170 2.18459
C7 C  1.07180 1.40366 2.02031
N8 N  1.12925 1.42659 1.84419
C9 C  1.21020 1.58533 1.66664
C10 C  1.30651 1.63044 1.56318
C11 C  1.38524 1.79057 1.39244
C12 C  1.36563 1.89924 1.32675
C13 C  1.26839 1.84631 1.43412
C14 C  1.19406 1.69343 1.59976
C15 C  1.44317 2.05851 1.16053
C16 C  1.53688 2.10959 1.06408
C17 C  1.55604 2.00406 1.12935
C18 C  1.48184 1.84791 1.28999
Cl19 Cl 0.95559 1.18041 1.99670
O20 O  1.08026 1.50929 2.03934
H21 H  0.84236 0.87373 2.34594
H22 H  0.82394 0.78252 2.62002
H23 H  0.91787 0.97831 2.62017
H24 H  1.03019 1.26177 2.34536
H25 H  1.12503 1.33719 1.83326
H26 H  1.25220 1.92903 1.38670
H27 H  1.11944 1.65712 1.68186
H28 H  1.42850 2.14261 1.10996
H29 H  1.59657 2.23337 0.93619
H30 H  1.63072 2.04571 1.05240
H31 H  1.50008 1.76933 1.33727
C32 C  1.12611 1.69559 2.32383
C33 C  1.14564 1.82945 2.19195
C34 C  1.20948 1.88635 1.99503
C35 C  1.25311 1.80892 1.93254
C36 C  1.23352 1.67486 2.06509
C37 C  1.16928 1.61651 2.26304
C38 C  1.28118 1.59239 1.99572
N39 N  1.26694 1.56195 1.89490
C40 C  1.30191 1.48487 1.80290
C41 C  1.32180 1.52293 1.63446
C42 C  1.35344 1.44273 1.54684
C43 C  1.36525 1.32737 1.62831
C44 C  1.34452 1.29441 1.79507
C45 C  1.31341 1.37153 1.87753
C46 C  1.39498 1.24599 1.54417
C47 C  1.41162 1.27637 1.38556
C48 C  1.39947 1.38828 1.30644
C49 C  1.37100 1.46967 1.38534
Cl50 Cl 1.13904 1.44373 2.43773
O51 O  1.32480 1.55922 2.02360
H52 H  1.07519 1.65201 2.47820
H53 H  1.11075 1.88986 2.24238
H54 H  1.22496 1.99162 1.89015
H55 H  1.30344 1.85684 1.77658
H56 H  1.22870 1.59329 1.88203
H57 H  1.35252 1.20523 1.86054
H58 H  1.29680 1.33861 2.00876
H59 H  1.40397 1.15712 1.60671
H60 H  1.43442 1.21270 1.32129
H61 H  1.41288 1.41187 1.18018
H62 H  1.36231 1.55645 1.31833
data_68_E-1085.59_____d_____1.27
#  no.  68             rank   68 energy -1085.59     density         1.27
_symmetry_cell_setting        triclinic
_symmetry_space_group_name_H-M  'P -1'
_symmetry_Int_Tables_number  2
loop_
_symmetry_equiv_pos_site_id
_symmetry_equiv_pos_as_xyz
1 x,y,z
2 -x,-y,-z
_cell_length_a      23.435
_cell_length_b      17.95
_cell_length_c      15.874
_cell_angle_alpha   38.725002
_cell_angle_beta    135.272
_cell_angle_gamma   123.401
_cell_volume        2939.6677
loop_
_atom_site_label
_atom_site_type_symbol
_atom_site_fract_x
_atom_site_fract_y
_atom_site_fract_z
C1 C  0.99808 2.04690 0.20978
C2 C  0.98725 2.08501 0.24752
C3 C  1.03595 2.03723 0.40466
C4 C  1.09426 1.95139 0.52184
C5 C  1.10436 1.91178 0.48456
C6 C  1.05654 1.96081 0.32632
C7 C  1.16747 1.81790 0.61690
N8 N  1.13839 1.73283 0.60888
C9 C  1.18617 1.62722 0.73336
C10 C  1.15861 1.51313 0.83186
C11 C  1.20816 1.41012 0.95750
C12 C  1.28219 1.42360 0.97709
C13 C  1.30567 1.53925 0.87371
C14 C  1.25827 1.63694 0.75700
C15 C  1.33194 1.32219 1.10285
C16 C  1.31008 1.21132 1.20765
C17 C  1.23831 1.19821 1.18992
C18 C  1.18844 1.29548 1.06754
Cl19 Cl 1.06921 1.92107 0.26777
O20 O  1.23356 1.81416 0.72125
H21 H  0.95988 2.08686 0.08503
H22 H  0.94104 2.15302 0.15408
H23 H  1.02822 2.06732 0.43549
H24 H  1.13186 1.91502 0.64476
H25 H  1.08146 1.73367 0.52849
H26 H  1.36300 1.55114 0.88907
H27 H  1.27895 1.72546 0.68080
H28 H  1.38906 1.33222 1.11899
H29 H  1.34921 1.13328 1.30564
H30 H  1.22155 1.10987 1.27434
H31 H  1.13302 1.28127 1.05911
C32 C  1.38544 1.71079 1.13810
C33 C  1.38331 1.80170 1.11529
C34 C  1.31175 1.82452 1.06477
C35 C  1.24314 1.75703 1.03597
C36 C  1.24490 1.66731 1.05604
C37 C  1.31703 1.64203 1.11019
C38 C  1.16859 1.59869 1.02027
N39 N  1.15273 1.59618 0.92167
C40 C  1.08176 1.54549 0.85222
C41 C  1.08681 1.50427 0.80853
C42 C  1.01535 1.45918 0.73288
C43 C  0.94092 1.45364 0.70582
C44 C  0.93947 1.49499 0.75217
C45 C  1.00820 1.53998 0.82138
C46 C  0.86989 1.41078 0.62907
C47 C  0.87192 1.37603 0.57829
C48 C  0.94437 1.38253 0.60294
C49 C  1.01448 1.42325 0.67844
Cl50 Cl 1.32524 1.52378 1.15025
O51 O  1.12681 1.55607 1.06789
H52 H  1.44250 1.69329 1.17964
H53 H  1.43778 1.85482 1.13787
H54 H  1.30976 1.89555 1.04771
H55 H  1.18748 1.77646 0.99635
H56 H  1.19279 1.63023 0.89373
H57 H  0.88260 1.49255 0.73085
H58 H  1.00237 1.57308 0.85094
H59 H  0.81263 1.40667 0.60798
H60 H  0.81668 1.34329 0.51841
H61 H  0.94557 1.35479 0.56219
H62 H  1.06989 1.42695 0.69478
C63 C  1.48105 1.62368 0.50312
C64 C  1.51231 1.70328 0.52429
C65 C  1.48634 1.69833 0.58519
C66 C  1.42956 1.61383 0.62418
C67 C  1.39820 1.53395 0.60289
C68 C  1.42398 1.53838 0.54174
C69 C  1.33694 1.44359 0.64506
N70 N  1.36152 1.39134 0.79014
C71 C  1.31428 1.29600 0.86116
C72 C  1.34243 1.17561 0.99146
C73 C  1.29399 1.08298 1.05861
C74 C  1.21995 1.11365 0.99618
C75 C  1.19544 1.23507 0.86690
C76 C  1.24208 1.32198 0.80263
C77 C  1.17132 1.02205 1.06060
C78 C  1.19437 0.90385 1.18111
C79 C  1.26626 0.87366 1.24110
C80 C  1.31504 0.96133 1.18121
Cl81 Cl 1.38871 1.43765 0.51682
O82 O  1.27589 1.41825 0.56663
H83 H  1.50240 1.62867 0.45560
H84 H  1.55714 1.76984 0.49309
H85 H  1.51057 1.76134 0.60156
H86 H  1.40941 1.61350 0.66943
H87 H  1.41647 1.40411 0.85978
H88 H  1.13800 1.25957 0.81603
H89 H  1.22075 1.41489 0.70118
H90 H  1.11414 1.04501 1.01234
H91 H  1.15610 0.83322 1.22955
H92 H  1.28396 0.77941 1.33621
H93 H  1.37060 0.93359 1.23060
C94 C  1.10946 1.24206 0.40869
C95 C  1.11128 1.28427 0.29091
C96 C  1.18211 1.27156 0.32873
C97 C  1.25031 1.21804 0.48327
C98 C  1.24892 1.17772 0.60059
C99 C  1.17750 1.18781 0.56450
C100 C  1.32475 1.12246 0.76479
N101 N  1.34314 1.17394 0.81383
C102 C  1.41618 1.14897 0.96041
C103 C  1.41381 1.15001 1.04724
C104 C  1.48743 1.12915 1.18940
C105 C  1.56157 1.10758 1.24165
C106 C  1.56039 1.10774 1.15096
C107 C  1.48933 1.12861 1.01493
C108 C  1.63461 1.08879 1.38054
C109 C  1.63461 1.09204 1.46479
C110 C  1.56229 1.11364 1.41362
C111 C  1.49031 1.13181 1.27892
Cl112 Cl 1.16949 1.12993 0.71014
O113 O  1.36443 1.04637 0.83942
H114 H  1.05294 1.25151 0.37723
H115 H  1.05716 1.32675 0.16900
H116 H  1.18402 1.30402 0.23676
H117 H  1.30553 1.20940 0.51029
H118 H  1.30553 1.23420 0.74602
H119 H  1.61684 1.09183 1.18887
H120 H  1.49222 1.12957 0.94792
H121 H  1.69165 1.07225 1.42084
H122 H  1.69137 1.07745 1.57226
H123 H  1.56272 1.11577 1.48150
H124 H  1.43495 1.14828 1.24340
data_69_E-1085.51_____d_____1.26
#  no.  69             rank   69 energy -1085.51     density         1.26
_symmetry_cell_setting        triclinic
_symmetry_space_group_name_H-M  'P -1'
_symmetry_Int_Tables_number  2
loop_
_symmetry_equiv_pos_site_id
_symmetry_equiv_pos_as_xyz
1 x,y,z
2 -x,-y,-z
_cell_length_a      9.975
_cell_length_b      19.604998
_cell_length_c      14.901
_cell_angle_alpha   45.167995
_cell_angle_beta    62.041996
_cell_angle_gamma   92.004
_cell_volume        1482.4291
loop_
_atom_site_label
_atom_site_type_symbol
_atom_site_fract_x
_atom_site_fract_y
_atom_site_fract_z
C1 C  1.29227 1.07230 1.33501
C2 C  1.20207 1.08535 1.28065
C3 C  1.15705 1.16621 1.22746
C4 C  1.20339 1.23313 1.22876
C5 C  1.29437 1.22026 1.28288
C6 C  1.33916 1.13872 1.33743
C7 C  1.34377 1.29299 1.28356
N8 N  1.19605 1.29394 1.35385
C9 C  1.19478 1.34635 1.38918
C10 C  1.05010 1.27533 1.56465
C11 C  1.04731 1.32935 1.59701
C12 C  1.18852 1.45280 1.45319
C13 C  1.32975 1.51834 1.28232
C14 C  1.32974 1.46455 1.25471
C15 C  1.18473 1.50664 1.48460
C16 C  1.04670 1.44064 1.65264
C17 C  0.90936 1.31983 1.79347
C18 C  0.90976 1.26529 1.76628
Cl19 Cl 1.44641 1.11430 1.41484
O20 O  1.48909 1.34228 1.23224
H21 H  1.32535 1.00770 1.37760
H22 H  1.16588 1.03215 1.27997
H23 H  1.08521 1.17696 1.18482
H24 H  1.16696 1.29650 1.18499
H25 H  1.07589 1.24794 1.40059
H26 H  1.44010 1.61299 1.17076
H27 H  1.44090 1.51800 1.12059
H28 H  1.29295 1.60138 1.37466
H29 H  1.04511 1.48284 1.67609
H30 H  0.80084 1.26784 1.92690
H31 H  0.80007 1.16998 1.88070
C32 C  0.87834 1.55886 1.12537
C33 C  0.71316 1.54183 1.22035
C34 C  0.56918 1.43283 1.40298
C35 C  0.59242 1.34245 1.48810
C36 C  0.75832 1.35963 1.39267
C37 C  0.90357 1.46886 1.20913
C38 C  0.78176 1.26164 1.48563
N39 N  0.72147 1.21111 1.63405
C40 C  0.75033 1.12278 1.73440
C41 C  0.91540 1.15733 1.69861
C42 C  0.94489 1.06860 1.79326
C43 C  0.80575 0.94771 1.92492
C44 C  0.64206 0.91862 1.95808
C45 C  0.61932 1.00555 1.86231
C46 C  0.83965 0.86111 2.01098
C47 C  1.00718 0.89321 1.96566
C48 C  1.14393 1.01146 1.83587
C49 C  1.11292 1.09716 1.75237
Cl50 Cl 1.11847 1.49728 1.08184
O51 O  0.84560 1.23171 1.43803
H52 H  0.99016 1.64529 0.98195
H53 H  0.69585 1.61371 1.15207
H54 H  0.43798 1.41869 1.47862
H55 H  0.47532 1.25715 1.63148
H56 H  0.68681 1.24530 1.66026
H57 H  0.53581 0.82641 2.05669
H58 H  0.49371 0.98050 1.88750
H59 H  0.73444 0.76843 2.11058
H60 H  1.03398 0.82615 2.03068
H61 H  1.27766 1.03670 1.79911
H62 H  1.22581 1.18940 1.64874
data_70_E-1085.33_____d_____1.27
#  no.  70             rank   70 energy -1085.33     density         1.27
_symmetry_cell_setting        monoclinic
_symmetry_space_group_name_H-M  'P 21/c'
_symmetry_Int_Tables_number  14
loop_
_symmetry_equiv_pos_site_id
_symmetry_equiv_pos_as_xyz
1 x,y,z
2 -x,1/2+y,1/2-z
3 -x,-y,-z
4 x,1/2-y,1/2+z
_cell_length_a      15.005
_cell_length_b      18.651
_cell_length_c      15.089
_cell_angle_alpha   90.0
_cell_angle_beta    43.844
_cell_angle_gamma   90.0
_cell_volume        2925.1086
loop_
_atom_site_label
_atom_site_type_symbol
_atom_site_fract_x
_atom_site_fract_y
_atom_site_fract_z
C1 C  1.04135 1.06184 0.60290
C2 C  0.93822 1.10931 0.67189
C3 C  0.94841 1.17715 0.70338
C4 C  1.06113 1.19624 0.66632
C5 C  1.16398 1.14824 0.59873
C6 C  1.15527 1.08037 0.56487
C7 C  1.28184 1.17184 0.56340
N8 N  1.32524 1.11889 0.58641
C9 C  1.43125 1.13182 0.57070
C10 C  1.41009 1.12946 0.67932
C11 C  1.51578 1.14453 0.66199
C12 C  1.64043 1.15882 0.53605
C13 C  1.65567 1.15933 0.43163
C14 C  1.55223 1.14663 0.45114
C15 C  1.74459 1.17489 0.51895
C16 C  1.72597 1.17796 0.62299
C17 C  1.60396 1.16489 0.74625
C18 C  1.50111 1.14854 0.76534
Cl19 Cl 1.28401 1.01853 0.47249
O20 O  1.32870 1.23063 0.52583
H21 H  1.03190 1.00916 0.57764
H22 H  0.84948 1.09380 0.70071
H23 H  0.86776 1.21521 0.75717
H24 H  1.06685 1.24994 0.69230
H25 H  1.27860 1.07290 0.62673
H26 H  1.75036 1.17138 0.33473
H27 H  1.56694 1.14866 0.36847
H28 H  1.84023 1.18635 0.42258
H29 H  1.80678 1.19104 0.60926
H30 H  1.58965 1.16788 0.82868
H31 H  1.40661 1.13938 0.86402
C32 C  1.37740 1.42250 0.57158
C33 C  1.28961 1.46186 0.58463
C34 C  1.15780 1.44911 0.68901
C35 C  1.11586 1.39659 0.77790
C36 C  1.20408 1.35622 0.76346
C37 C  1.33651 1.36979 0.66047
C38 C  1.15356 1.29922 0.86099
N39 N  1.21619 1.23625 0.80111
C40 C  1.18850 1.16794 0.86276
C41 C  1.28846 1.11533 0.79886
C42 C  1.25911 1.04643 0.85764
C43 C  1.13154 1.03211 0.98010
C44 C  1.03664 1.08619 1.03927
C45 C  1.06636 1.15115 0.98001
C46 C  1.10161 0.96379 1.03772
C47 C  1.19437 0.91073 0.97546
C48 C  1.31885 0.92426 0.85507
C49 C  1.35048 0.99059 0.79744
Cl50 Cl 1.45248 1.32475 0.64216
O51 O  1.06780 1.30786 0.97467
H52 H  1.48052 1.43388 0.48972
H53 H  1.32371 1.50310 0.51365
H54 H  1.08777 1.48038 0.70058
H55 H  1.01171 1.38745 0.85935
H56 H  1.28944 1.23523 0.70621
H57 H  0.93769 1.07590 1.13285
H58 H  0.98753 1.19003 1.02979
H59 H  1.00354 0.95268 1.13175
H60 H  1.17056 0.85783 1.02031
H61 H  1.39221 0.88181 0.80601
H62 H  1.44957 0.99858 0.70262
data_71_E-1084.54_____d_____1.22
#  no.  71             rank   71 energy -1084.54     density         1.22
_symmetry_cell_setting        monoclinic
_symmetry_space_group_name_H-M  'P 21/c'
_symmetry_Int_Tables_number  14
loop_
_symmetry_equiv_pos_site_id
_symmetry_equiv_pos_as_xyz
1 x,y,z
2 -x,1/2+y,1/2-z
3 -x,-y,-z
4 x,1/2-y,1/2+z
_cell_length_a      10.484
_cell_length_b      16.315
_cell_length_c      19.858
_cell_angle_alpha   90.0
_cell_angle_beta    64.45
_cell_angle_gamma   90.0
_cell_volume        3064.4805
loop_
_atom_site_label
_atom_site_type_symbol
_atom_site_fract_x
_atom_site_fract_y
_atom_site_fract_z
C1 C  0.71866 0.61770 0.64179
C2 C  0.68574 0.53458 0.65169
C3 C  0.68807 0.49341 0.71290
C4 C  0.72438 0.53583 0.76290
C5 C  0.75949 0.61897 0.75240
C6 C  0.75513 0.66112 0.69167
C7 C  0.79959 0.66065 0.80774
N8 N  0.91500 0.70905 0.77255
C9 C  0.98094 0.74952 0.81441
C10 C  1.12116 0.72759 0.80207
C11 C  1.18279 0.76683 0.84577
C12 C  1.10461 0.82896 0.89843
C13 C  0.96642 0.84889 0.90732
C14 C  0.90823 0.80891 0.86624
C15 C  1.16436 0.86689 0.94258
C16 C  1.29603 0.84333 0.93592
C17 C  1.37181 0.78196 0.88517
C18 C  1.31640 0.74452 0.84107
Cl19 Cl 0.78914 0.76728 0.67729
O20 O  0.74269 0.65004 0.87407
H21 H  0.71426 0.64911 0.59385
H22 H  0.65701 0.50153 0.61192
H23 H  0.66134 0.42785 0.72148
H24 H  0.72556 0.50207 0.81066
H25 H  0.96612 0.71157 0.71741
H26 H  0.90433 0.89552 0.94841
H27 H  0.80003 0.82485 0.87544
H28 H  1.10438 0.91423 0.98341
H29 H  1.34124 0.87245 0.97071
H30 H  1.47611 0.76315 0.88050
H31 H  1.37902 0.69597 0.80249
C32 C  0.70474 0.54791 1.05452
C33 C  0.61104 0.48373 1.06384
C34 C  0.64995 0.42033 1.01136
C35 C  0.78126 0.42259 0.94989
C36 C  0.87412 0.48775 0.93986
C37 C  0.83718 0.55074 0.99317
C38 C  1.01350 0.48787 0.87170
N39 N  1.03402 0.56160 0.83641
C40 C  1.15131 0.58328 0.76616
C41 C  1.19270 0.66751 0.75065
C42 C  1.30473 0.68922 0.67953
C43 C  1.37514 0.62628 0.62616
C44 C  1.33044 0.54397 0.64458
C45 C  1.22112 0.52491 0.71236
C46 C  1.48449 0.64752 0.55544
C47 C  1.52190 0.72866 0.53744
C48 C  1.45225 0.79046 0.58916
C49 C  1.34602 0.77118 0.65862
Cl50 Cl 0.95396 0.63140 0.98703
O51 O  1.09219 0.43030 0.85062
H52 H  0.67291 0.59668 1.09681
H53 H  0.50730 0.48263 1.11248
H54 H  0.57700 0.36907 1.01863
H55 H  0.80976 0.37205 0.90929
H56 H  0.96502 0.60659 0.85991
H57 H  1.38237 0.49485 0.60395
H58 H  1.18964 0.46017 0.72232
H59 H  1.53853 0.59921 0.51432
H60 H  1.60633 0.74480 0.48248
H61 H  1.48248 0.85490 0.57449
H62 H  1.29422 0.82194 0.69731
data_72_E-1084.33_____d_____1.26
#  no.  72             rank   72 energy -1084.33     density         1.26
_symmetry_cell_setting        triclinic
_symmetry_space_group_name_H-M  'P -1'
_symmetry_Int_Tables_number  2
loop_
_symmetry_equiv_pos_site_id
_symmetry_equiv_pos_as_xyz
1 x,y,z
2 -x,-y,-z
_cell_length_a      11.834
_cell_length_b      15.816001
_cell_length_c      16.591
_cell_angle_alpha   145.99701
_cell_angle_beta    79.398
_cell_angle_gamma   83.00901
_cell_volume        1479.3381
loop_
_atom_site_label
_atom_site_type_symbol
_atom_site_fract_x
_atom_site_fract_y
_atom_site_fract_z
C1 C  0.45780 1.03420 0.93497
C2 C  0.32300 1.15656 1.05183
C3 C  0.27786 1.32387 1.15899
C4 C  0.36831 1.36667 1.14857
C5 C  0.50385 1.24476 1.03303
C6 C  0.54978 1.07537 0.92296
C7 C  0.59605 1.30019 1.03009
N8 N  0.70524 1.24527 1.01956
C9 C  0.80245 1.29761 1.03060
C10 C  0.82210 1.40623 1.16924
C11 C  0.91624 1.46062 1.18006
C12 C  0.99147 1.39956 1.04890
C13 C  0.96876 1.28964 0.91302
C14 C  0.87553 1.24312 0.90775
C15 C  1.08302 1.45543 1.06067
C16 C  1.09828 1.57022 1.19876
C17 C  1.02372 1.63170 1.32796
C18 C  0.93463 1.57810 1.31883
Cl19 Cl 0.71831 0.91073 0.76633
O20 O  0.57443 1.38862 1.04363
H21 H  0.49089 0.90269 0.85038
H22 H  0.25214 1.12157 1.05910
H23 H  0.17142 1.42115 1.25104
H24 H  0.33039 1.49929 1.23436
H25 H  0.71531 1.18407 1.02165
H26 H  1.02427 1.24411 0.81287
H27 H  0.85882 1.16029 0.80219
H28 H  1.14034 1.40981 0.96086
H29 H  1.16852 1.61419 1.20784
H30 H  1.03574 1.72386 1.43796
H31 H  0.87710 1.63115 1.42410
C32 C  0.45236 1.82171 1.29271
C33 C  0.32166 1.87252 1.33030
C34 C  0.22901 1.90913 1.43280
C35 C  0.26886 1.89233 1.49445
C36 C  0.40054 1.83824 1.45414
C37 C  0.49356 1.80499 1.35437
C38 C  0.43869 1.81905 1.52153
N39 N  0.54811 1.66034 1.39474
C40 C  0.60923 1.58937 1.40804
C41 C  0.74762 1.46170 1.29257
C42 C  0.80646 1.38567 1.30117
C43 C  0.72676 1.44151 1.42711
C44 C  0.59068 1.56880 1.53859
C45 C  0.53601 1.63704 1.52574
C46 C  0.78395 1.36501 1.43460
C47 C  0.91552 1.23525 1.31955
C48 C  0.99340 1.17893 1.19506
C49 C  0.94006 1.25240 1.18602
Cl50 Cl 0.65885 1.74976 1.30977
O51 O  0.37847 1.92618 1.66503
H52 H  0.52336 1.79548 1.21356
H53 H  0.29121 1.88488 1.28054
H54 H  0.12532 1.95072 1.46421
H55 H  0.19433 1.92186 1.57493
H56 H  0.59398 1.58324 1.28103
H57 H  0.52753 1.61205 1.63516
H58 H  0.42928 1.73212 1.61354
H59 H  0.72274 1.40762 1.53117
H60 H  0.95920 1.17601 1.32554
H61 H  1.09801 1.07558 1.10386
H62 H  1.00522 1.20348 1.08568
data_73_E-1084.21_____d_____1.24
#  no.  73             rank   73 energy -1084.21     density         1.24
_symmetry_cell_setting        triclinic
_symmetry_space_group_name_H-M  'P -1'
_symmetry_Int_Tables_number  2
loop_
_symmetry_equiv_pos_site_id
_symmetry_equiv_pos_as_xyz
1 x,y,z
2 -x,-y,-z
_cell_length_a      17.861
_cell_length_b      15.852001
_cell_length_c      10.139
_cell_angle_alpha   133.001
_cell_angle_beta    115.36
_cell_angle_gamma   96.497
_cell_volume        1498.5616
loop_
_atom_site_label
_atom_site_type_symbol
_atom_site_fract_x
_atom_site_fract_y
_atom_site_fract_z
C1 C  1.19414 0.14717 0.68906
C2 C  1.11488 0.07958 0.46275
C3 C  1.03730 0.09856 0.42829
C4 C  1.04013 0.18492 0.62061
C5 C  1.11974 0.25274 0.84777
C6 C  1.19792 0.23417 0.88377
C7 C  1.12167 0.34518 1.05307
N8 N  1.10400 0.43536 1.08054
C9 C  1.10748 0.54128 1.27719
C10 C  1.19515 0.69251 1.49667
C11 C  1.19668 0.79474 1.68911
C12 C  1.10953 0.74336 1.65385
C13 C  1.02452 0.59170 1.43097
C14 C  1.02572 0.49555 1.25145
C15 C  1.11170 0.84387 1.84566
C16 C  1.19774 0.99002 2.06672
C17 C  1.28337 1.04013 2.10249
C18 C  1.28284 0.94458 1.91764
Cl19 Cl 1.30240 0.32052 1.16885
O20 O  1.13756 0.34371 1.17885
H21 H  1.25464 0.13136 0.71298
H22 H  1.11319 0.01143 0.31164
H23 H  0.97419 0.04491 0.24944
H24 H  0.97701 0.19578 0.58613
H25 H  1.10350 0.44596 0.99461
H26 H  0.95800 0.55053 1.40366
H27 H  0.95930 0.37862 1.08275
H28 H  1.04538 0.80487 1.82040
H29 H  1.19936 1.06713 2.21552
H30 H  1.35187 1.15635 2.27949
H31 H  1.35229 0.98829 1.95463
C32 C  1.27463 0.45633 1.76260
C33 C  1.31809 0.38496 1.74144
C34 C  1.39768 0.41248 1.74795
C35 C  1.43175 0.50968 1.77269
C36 C  1.38679 0.57917 1.78923
C37 C  1.30842 0.55456 1.78831
C38 C  1.42537 0.68119 1.81136
N39 N  1.34290 0.64677 1.63775
C40 C  1.35279 0.71511 1.59314
C41 C  1.27758 0.73710 1.52351
C42 C  1.28649 0.80041 1.47143
C43 C  1.37022 0.84043 1.49039
C44 C  1.44229 0.81599 1.55968
C45 C  1.43177 0.75451 1.60711
C46 C  1.37831 0.90085 1.43530
C47 C  1.30550 0.92024 1.36189
C48 C  1.22326 0.88060 1.34205
C49 C  1.21396 0.82198 1.39559
Cl50 Cl 1.25443 0.64778 1.82939
O51 O  1.51608 0.77636 1.95660
H52 H  1.21307 0.43469 1.76023
H53 H  1.29044 0.30801 1.72122
H54 H  1.43291 0.35726 1.73276
H55 H  1.49416 0.52928 1.77631
H56 H  1.26997 0.56860 1.52925
H57 H  1.50690 0.84548 1.57420
H58 H  1.48892 0.73594 1.65618
H59 H  1.44257 0.93162 1.44966
H60 H  1.31216 0.96705 1.31940
H61 H  1.16578 0.89673 1.28421
H62 H  1.14811 0.79267 1.37777
data_74_E-1084.20_____d_____1.25
#  no.  74             rank   74 energy -1084.20     density         1.25
_symmetry_cell_setting        monoclinic
_symmetry_space_group_name_H-M  'P 21/c'
_symmetry_Int_Tables_number  14
loop_
_symmetry_equiv_pos_site_id
_symmetry_equiv_pos_as_xyz
1 x,y,z
2 -x,1/2+y,1/2-z
3 -x,-y,-z
4 x,1/2-y,1/2+z
_cell_length_a      11.176
_cell_length_b      12.038
_cell_length_c      28.985
_cell_angle_alpha   90.0
_cell_angle_beta    49.685005
_cell_angle_gamma   90.0
_cell_volume        2973.4
loop_
_atom_site_label
_atom_site_type_symbol
_atom_site_fract_x
_atom_site_fract_y
_atom_site_fract_z
C1 C  1.42716 0.18474 1.01839
C2 C  1.39690 0.11167 0.98979
C3 C  1.24177 0.08511 1.01726
C4 C  1.11915 0.13204 1.07288
C5 C  1.14963 0.20540 1.10157
C6 C  1.30514 0.23246 1.07426
C7 C  1.01641 0.25513 1.16154
N8 N  0.90408 0.29157 1.15975
C9 C  0.76638 0.34841 1.21161
C10 C  0.75139 0.46590 1.21009
C11 C  0.61407 0.51998 1.26235
C12 C  0.49425 0.45480 1.31392
C13 C  0.51587 0.33824 1.31252
C14 C  0.64971 0.28859 1.26240
C15 C  0.35968 0.50832 1.36598
C16 C  0.34487 0.62263 1.36746
C17 C  0.46255 0.68651 1.31735
C18 C  0.59427 0.63628 1.26589
Cl19 Cl 1.35139 0.32720 1.10717
O20 O  1.00797 0.26397 1.20480
H21 H  1.54985 0.20491 0.99600
H22 H  1.49451 0.07488 0.94584
H23 H  1.21713 0.02704 0.99500
H24 H  0.99853 0.10809 1.09375
H25 H  0.92278 0.29489 1.12140
H26 H  0.42603 0.28753 1.35224
H27 H  0.66364 0.19839 1.26316
H28 H  0.26791 0.45879 1.40586
H29 H  0.24104 0.66370 1.40811
H30 H  0.45053 0.77746 1.31899
H31 H  0.68477 0.68973 1.22777
C32 C  1.00134 0.39185 1.33565
C33 C  1.14771 0.37639 1.31949
C34 C  1.28028 0.42598 1.26682
C35 C  1.26469 0.48924 1.23077
C36 C  1.11828 0.50301 1.24642
C37 C  0.98408 0.45549 1.29991
C38 C  1.10868 0.57060 1.20528
N39 N  1.02976 0.51321 1.19181
C40 C  1.01133 0.55015 1.14910
C41 C  0.86991 0.52547 1.15966
C42 C  0.85582 0.55937 1.11576
C43 C  0.98291 0.61717 1.06246
C44 C  1.12015 0.63922 1.05431
C45 C  1.13121 0.60540 1.09676
C46 C  0.97038 0.64924 1.01857
C47 C  0.83686 0.62431 1.02680
C48 C  0.71268 0.56736 1.07872
C49 C  0.72196 0.53559 1.12223
Cl50 Cl 0.79396 0.47719 1.32495
O51 O  1.16645 0.66078 1.18583
H52 H  0.89822 0.35337 1.37760
H53 H  1.15897 0.32600 1.34817
H54 H  1.39630 0.41477 1.25384
H55 H  1.37064 0.52713 1.18938
H56 H  0.98189 0.44006 1.21134
H57 H  1.21932 0.68314 1.01350
H58 H  1.24133 0.62317 1.08762
H59 H  1.06795 0.69361 0.97757
H60 H  0.82786 0.64933 0.99263
H61 H  0.60663 0.54808 1.08505
H62 H  0.62130 0.49114 1.16235
data_75_E-1083.73_____d_____1.21
#  no.  75             rank   75 energy -1083.73     density         1.21
_symmetry_cell_setting        monoclinic
_symmetry_space_group_name_H-M  'C 2/c'
_symmetry_Int_Tables_number  15
loop_
_symmetry_equiv_pos_site_id
_symmetry_equiv_pos_as_xyz
1 x,y,z
2 -x,y,1/2-z
3 -x,-y,-z
4 x,-y,1/2+z
5 1/2+x,1/2+y,z
6 1/2-x,1/2+y,1/2-z
7 1/2-x,1/2-y,-z
8 1/2+x,1/2-y,1/2+z
_cell_length_a      20.48
_cell_length_b      15.394
_cell_length_c      25.823002
_cell_angle_alpha   90.0
_cell_angle_beta    49.012
_cell_angle_gamma   90.0
_cell_volume        6145.356
loop_
_atom_site_label
_atom_site_type_symbol
_atom_site_fract_x
_atom_site_fract_y
_atom_site_fract_z
C1 C  0.46406 0.35113 1.38116
C2 C  0.44621 0.43808 1.38012
C3 C  0.50065 0.48507 1.31888
C4 C  0.57246 0.44461 1.25977
C5 C  0.59115 0.35771 1.26099
C6 C  0.53593 0.30962 1.32211
C7 C  0.67019 0.31850 1.19575
N8 N  0.71494 0.27062 1.20765
C9 C  0.79801 0.23311 1.15115
C10 C  0.87438 0.26198 1.13732
C11 C  0.95631 0.22568 1.07982
C12 C  0.95912 0.15933 1.03947
C13 C  0.88075 0.13248 1.05648
C14 C  0.80334 0.16987 1.11068
C15 C  1.04017 0.12436 0.98193
C16 C  1.11616 0.15487 0.96404
C17 C  1.11364 0.22042 1.00288
C18 C  1.03542 0.25508 1.05953
Cl19 Cl 0.55202 0.19812 1.32674
O20 O  0.69382 0.33078 1.13976
H21 H  0.41972 0.31509 1.42965
H22 H  0.38924 0.46954 1.42709
H23 H  0.48679 0.55366 1.31743
H24 H  0.61441 0.48297 1.21216
H25 H  0.69727 0.26725 1.25366
H26 H  0.88212 0.08262 1.02526
H27 H  0.74405 0.14862 1.12170
H28 H  1.04269 0.07383 0.95054
H29 H  1.17879 0.12805 0.91907
H30 H  1.17438 0.24477 0.98810
H31 H  1.03655 0.30713 1.08815
C32 C  0.82718 0.44695 0.96722
C33 C  0.77148 0.51106 0.97790
C34 C  0.74377 0.57699 1.02568
C35 C  0.77133 0.57718 1.06266
C36 C  0.82591 0.51194 1.05282
C37 C  0.85561 0.44658 1.00383
C38 C  0.85233 0.51439 1.09510
N39 N  0.83843 0.43543 1.12460
C40 C  0.85044 0.41396 1.17256
C41 C  0.86863 0.32593 1.17762
C42 C  0.87650 0.30416 1.22748
C43 C  0.86804 0.37097 1.27008
C44 C  0.85053 0.45697 1.26265
C45 C  0.84153 0.47590 1.21557
C46 C  0.87453 0.34959 1.32008
C47 C  0.88770 0.26450 1.32853
C48 C  0.89506 0.19884 1.28749
C49 C  0.88953 0.21822 1.23812
Cl50 Cl 0.93006 0.36626 0.98496
O51 O  0.87903 0.57768 1.10316
H52 H  0.84905 0.39626 0.92888
H53 H  0.74984 0.51020 0.94859
H54 H  0.70033 0.62828 1.03402
H55 H  0.74876 0.62968 1.09998
H56 H  0.81921 0.38601 1.11262
H57 H  0.84295 0.50904 1.29544
H58 H  0.82597 0.54347 1.21360
H59 H  0.86790 0.40086 1.35293
H60 H  0.89237 0.24824 1.36749
H61 H  0.90550 0.13126 1.29449
H62 H  0.89555 0.16432 1.20722
data_76_E-1083.49_____d_____1.24
#  no.  76             rank   76 energy -1083.49     density         1.24
_symmetry_cell_setting        monoclinic
_symmetry_space_group_name_H-M  'P 21/c'
_symmetry_Int_Tables_number  14
loop_
_symmetry_equiv_pos_site_id
_symmetry_equiv_pos_as_xyz
1 x,y,z
2 -x,1/2+y,1/2-z
3 -x,-y,-z
4 x,1/2-y,1/2+z
_cell_length_a      10.672
_cell_length_b      17.525
_cell_length_c      20.789
_cell_angle_alpha   90.0
_cell_angle_beta    50.825996
_cell_angle_gamma   90.0
_cell_volume        3014.1765
loop_
_atom_site_label
_atom_site_type_symbol
_atom_site_fract_x
_atom_site_fract_y
_atom_site_fract_z
C1 C  0.87563 1.31409 1.03473
C2 C  0.74102 1.35908 1.09165
C3 C  0.66253 1.35186 1.17636
C4 C  0.71982 1.29982 1.20295
C5 C  0.85498 1.25467 1.14576
C6 C  0.93443 1.26159 1.06057
C7 C  0.91513 1.19874 1.17530
N8 N  0.91975 1.23286 1.23263
C9 C  0.98203 1.19142 1.26748
C10 C  1.13827 1.20904 1.24198
C11 C  1.19716 1.16662 1.27720
C12 C  1.09675 1.10920 1.33823
C13 C  0.94231 1.09458 1.36119
C14 C  0.88976 1.13497 1.32547
C15 C  1.15581 1.06633 1.37209
C16 C  1.30990 1.07891 1.34568
C17 C  1.40873 1.13445 1.28546
C18 C  1.35355 1.17740 1.25197
Cl19 Cl 1.10868 1.20805 0.98503
O20 O  0.95582 1.13407 1.15226
H21 H  0.93605 1.32076 0.96837
H22 H  0.69646 1.40004 1.07012
H23 H  0.55566 1.38703 1.22168
H24 H  0.65384 1.29464 1.27010
H25 H  0.90366 1.28852 1.24298
H26 H  0.86522 1.04970 1.40689
H27 H  0.77048 1.12146 1.34383
H28 H  1.07973 1.02180 1.41849
H29 H  1.35551 1.04507 1.37158
H30 H  1.53158 1.14381 1.26432
H31 H  1.43587 1.21989 1.20411
C32 C  1.22701 0.94376 1.04082
C33 C  1.25191 0.93134 0.96734
C34 C  1.33492 0.98580 0.90401
C35 C  1.39017 1.05221 0.91550
C36 C  1.36254 1.06528 0.98981
C37 C  1.28235 1.01014 1.05301
C38 C  1.42246 1.13861 0.99940
N39 N  1.30140 1.17350 1.07184
C40 C  1.31404 1.24846 1.09687
C41 C  1.23121 1.26445 1.18275
C42 C  1.24050 1.33989 1.20679
C43 C  1.33227 1.39749 1.14464
C44 C  1.41155 1.37850 1.06063
C45 C  1.40011 1.30609 1.03924
C46 C  1.33963 1.47235 1.16829
C47 C  1.25788 1.49002 1.25089
C48 C  1.16744 1.43393 1.31185
C49 C  1.15891 1.36051 1.29028
Cl50 Cl 1.25525 1.02011 1.14558
O51 O  1.55651 1.16360 0.94911
H52 H  1.16328 0.89988 1.08948
H53 H  1.20740 0.87878 0.95891
H54 H  1.35598 0.97632 0.84556
H55 H  1.45461 1.09447 0.86501
H56 H  1.19501 1.14761 1.11103
H57 H  1.48210 1.42210 1.01203
H58 H  1.46193 1.29491 0.97333
H59 H  1.41004 1.51669 1.12063
H60 H  1.26400 1.54811 1.26883
H61 H  1.10308 1.44835 1.37743
H62 H  1.08654 1.31829 1.34033
data_77_E-1083.48_____d_____1.22
#  no.  77             rank   77 energy -1083.48     density         1.22
_symmetry_cell_setting        monoclinic
_symmetry_space_group_name_H-M  'P 21/c'
_symmetry_Int_Tables_number  14
loop_
_symmetry_equiv_pos_site_id
_symmetry_equiv_pos_as_xyz
1 x,y,z
2 -x,1/2+y,1/2-z
3 -x,-y,-z
4 x,1/2-y,1/2+z
_cell_length_a      9.097
_cell_length_b      18.346
_cell_length_c      18.915
_cell_angle_alpha   90.0
_cell_angle_beta    104.172
_cell_angle_gamma   90.0
_cell_volume        3060.7153
loop_
_atom_site_label
_atom_site_type_symbol
_atom_site_fract_x
_atom_site_fract_y
_atom_site_fract_z
C1 C  1.09491 0.66879 0.53124
C2 C  1.05273 0.71438 0.47082
C3 C  1.00848 0.78606 0.47988
C4 C  1.00754 0.81121 0.54919
C5 C  1.05027 0.76551 0.60989
C6 C  1.09409 0.69329 0.60115
C7 C  1.04886 0.79323 0.68436
N8 N  0.92004 0.83247 0.68015
C9 C  0.87628 0.85816 0.74427
C10 C  0.73154 0.83818 0.75531
C11 C  0.68711 0.86594 0.81803
C12 C  0.78829 0.91287 0.86785
C13 C  0.93130 0.92993 0.85447
C14 C  0.97137 0.90267 0.79405
C15 C  0.74405 0.94085 0.92955
C16 C  0.60485 0.92273 0.94192
C17 C  0.50631 0.87647 0.89355
C18 C  0.54667 0.84858 0.83295
Cl19 Cl 1.14282 0.63171 0.67495
O20 O  1.14441 0.78261 0.73958
H21 H  1.12828 0.61244 0.52301
H22 H  1.05373 0.69410 0.41620
H23 H  0.97444 0.82246 0.43245
H24 H  0.97302 0.86809 0.55439
H25 H  0.84126 0.83755 0.63349
H26 H  1.01082 0.96533 0.89263
H27 H  1.08293 0.91709 0.78533
H28 H  0.82139 0.97684 0.96802
H29 H  0.57155 0.94438 0.98998
H30 H  0.39620 0.86197 0.90405
H31 H  0.46637 0.81203 0.79656
C32 C  0.43889 1.12784 0.60018
C33 C  0.57011 1.16987 0.61910
C34 C  0.71187 1.13611 0.63094
C35 C  0.72028 1.06079 0.62420
C36 C  0.58866 1.01851 0.60618
C37 C  0.44570 1.05211 0.59314
C38 C  0.60508 0.93753 0.60054
N39 N  0.51433 0.90234 0.63685
C40 C  0.52756 0.82389 0.64590
C41 C  0.63720 0.79320 0.70586
C42 C  0.65323 0.71526 0.71050
C43 C  0.55535 0.67045 0.65694
C44 C  0.44485 0.70430 0.60031
C45 C  0.43458 0.77906 0.59571
C46 C  0.57629 0.59368 0.65918
C47 C  0.69190 0.56225 0.71169
C48 C  0.78816 0.60599 0.76376
C49 C  0.76856 0.68082 0.76350
Cl50 Cl 0.27458 1.00262 0.56590
O51 O  0.69065 0.90750 0.57060
H52 H  0.32862 1.15562 0.59021
H53 H  0.56249 1.22941 0.62423
H54 H  0.81616 1.16893 0.64550
H55 H  0.83319 1.03541 0.63395
H56 H  0.44836 0.92858 0.66293
H57 H  0.37040 0.67049 0.55833
H58 H  0.35092 0.80358 0.54993
H59 H  0.50264 0.55906 0.61775
H60 H  0.70898 0.50286 0.71258
H61 H  0.88070 0.58076 0.80506
H62 H  0.84851 0.71315 0.80477
data_78_E-1083.36_____d_____1.24
#  no.  78             rank   78 energy -1083.36     density         1.24
_symmetry_cell_setting        triclinic
_symmetry_space_group_name_H-M  'P -1'
_symmetry_Int_Tables_number  2
loop_
_symmetry_equiv_pos_site_id
_symmetry_equiv_pos_as_xyz
1 x,y,z
2 -x,-y,-z
_cell_length_a      11.728
_cell_length_b      28.313997
_cell_length_c      19.322
_cell_angle_alpha   33.300995
_cell_angle_beta    68.326
_cell_angle_gamma   59.151997
_cell_volume        3000.3901
loop_
_atom_site_label
_atom_site_type_symbol
_atom_site_fract_x
_atom_site_fract_y
_atom_site_fract_z
C1 C  1.45580 1.22004 1.22293
C2 C  1.35154 1.19641 1.29711
C3 C  1.29616 1.22371 1.34186
C4 C  1.34661 1.27353 1.31263
C5 C  1.45258 1.29606 1.23978
C6 C  1.50734 1.27020 1.19267
C7 C  1.50337 1.34863 1.21335
N8 N  1.63939 1.31148 1.22939
C9 C  1.71090 1.34540 1.22055
C10 C  1.79087 1.28450 1.33005
C11 C  1.85770 1.32050 1.31992
C12 C  1.84675 1.41509 1.19964
C13 C  1.76731 1.47169 1.09382
C14 C  1.70138 1.43640 1.10670
C15 C  1.91090 1.45133 1.18986
C16 C  1.98174 1.39657 1.29577
C17 C  1.99118 1.30457 1.41365
C18 C  1.93048 1.26734 1.42548
Cl19 Cl 1.63544 1.30132 1.09324
O20 O  1.43437 1.41206 1.18767
H21 H  1.49660 1.19898 1.18729
H22 H  1.31216 1.15708 1.31967
H23 H  1.21317 1.20590 1.39986
H24 H  1.30141 1.29421 1.34902
H25 H  1.69344 1.25456 1.26018
H26 H  1.75626 1.54490 1.00141
H27 H  1.63884 1.48266 1.02334
H28 H  1.90205 1.52408 1.09793
H29 H  2.03026 1.42530 1.28782
H30 H  2.04698 1.26159 1.49769
H31 H  1.93934 1.19502 1.52024
C32 C  1.25828 1.51492 1.27093
C33 C  1.13003 1.51767 1.28724
C34 C  1.11254 1.43391 1.38546
C35 C  1.22372 1.34876 1.46489
C36 C  1.35254 1.34619 1.44699
C37 C  1.37074 1.42984 1.35037
C38 C  1.46925 1.25240 1.53405
N39 N  1.56355 1.25497 1.46455
C40 C  1.68598 1.17651 1.51400
C41 C  1.79880 1.19382 1.44396
C42 C  1.91787 1.11620 1.49030
C43 C  1.92289 1.02289 1.60689
C44 C  1.80873 1.00978 1.67260
C45 C  1.69503 1.08528 1.62507
C46 C  2.03954 0.94612 1.65213
C47 C  2.14743 0.96110 1.58335
C48 C  2.14234 1.05233 1.46860
C49 C  2.03008 1.12816 1.42307
Cl50 Cl 1.52961 1.43106 1.32897
O51 O  1.47554 1.18480 1.64771
H52 H  1.26984 1.58142 1.19414
H53 H  1.04281 1.58532 1.22372
H54 H  1.01146 1.43542 1.39963
H55 H  1.20768 1.28369 1.54161
H56 H  1.55138 1.31550 1.37084
H57 H  1.81026 0.93863 1.76174
H58 H  1.60912 1.07034 1.67922
H59 H  2.04344 0.87439 1.74162
H60 H  2.23735 0.90143 1.61859
H61 H  2.22850 1.06377 1.41430
H62 H  2.03076 1.19855 1.33226
C63 C  1.10379 2.01173 1.03992
C64 C  1.09399 1.93945 1.16966
C65 C  1.20738 1.85634 1.25582
C66 C  1.32896 1.84681 1.21112
C67 C  1.33888 1.91947 1.08090
C68 C  1.22522 2.00298 0.99370
C69 C  1.47054 1.90840 1.03386
N70 N  1.52945 1.82170 1.09781
C71 C  1.65079 1.79437 1.06365
C72 C  1.65151 1.76501 1.02925
C73 C  1.77381 1.73539 0.99914
C74 C  1.89202 1.73552 1.00480
C75 C  1.88464 1.76647 1.03815
C76 C  1.76626 1.79475 1.06625
C77 C  2.01336 1.70524 0.97648
C78 C  2.01769 1.67628 0.94299
C79 C  1.90204 1.67669 0.93664
C80 C  1.78257 1.70574 0.96400
Cl81 Cl 1.22949 2.09576 0.82783
O82 O  1.51751 1.96629 0.95220
H83 H  1.01340 2.07628 0.97354
H84 H  0.99756 1.94748 1.20430
H85 H  1.20070 1.79864 1.35853
H86 H  1.41641 1.78069 1.28160
H87 H  1.48400 1.77746 1.16151
H88 H  1.97427 1.76775 1.04186
H89 H  1.76417 1.81805 1.09208
H90 H  2.10437 1.70531 0.98055
H91 H  2.11192 1.65328 0.92068
H92 H  1.90620 1.65415 0.90906
H93 H  1.69373 1.70562 0.95705
C94 C  1.87134 1.43351 1.58056
C95 C  1.91551 1.34925 1.63744
C96 C  1.85142 1.34361 1.59725
C97 C  1.74418 1.42228 1.50069
C98 C  1.69993 1.50686 1.44360
C99 C  1.76374 1.51307 1.48352
C100 C  1.58422 1.59111 1.33983
N101 N  1.59920 1.60050 1.25574
C102 C  1.50620 1.68345 1.13989
C103 C  1.53602 1.76462 1.02690
C104 C  1.43824 1.84750 0.91585
C105 C  1.31605 1.84568 0.91968
C106 C  1.29433 1.76186 1.03370
C107 C  1.38767 1.68423 1.13993
C108 C  1.21589 1.92909 0.81271
C109 C  1.23436 2.01210 0.70659
C110 C  1.35312 2.01417 0.70323
C111 C  1.45330 1.93347 0.80528
Cl112 Cl 1.71516 1.61854 1.41275
O113 O  1.49234 1.64385 1.32955
H114 H  1.92327 1.43665 1.61318
H115 H  2.00033 1.28737 1.71374
H116 H  1.88552 1.27707 1.64226
H117 H  1.69456 1.41508 1.47270
H118 H  1.68231 1.56135 1.26025
H119 H  1.19985 1.76017 1.03843
H120 H  1.36581 1.62148 1.22778
H121 H  1.12119 1.92846 0.81562
H122 H  1.15561 2.07684 0.62480
H123 H  1.36676 2.08059 0.61907
H124 H  1.54395 1.93878 0.79942
data_79_E-1083.28_____d_____1.25
#  no.  79             rank   79 energy -1083.28     density         1.25
_symmetry_cell_setting        monoclinic
_symmetry_space_group_name_H-M  'P 21/c'
_symmetry_Int_Tables_number  14
loop_
_symmetry_equiv_pos_site_id
_symmetry_equiv_pos_as_xyz
1 x,y,z
2 -x,1/2+y,1/2-z
3 -x,-y,-z
4 x,1/2-y,1/2+z
_cell_length_a      15.204
_cell_length_b      17.155
_cell_length_c      16.775
_cell_angle_alpha   90.0
_cell_angle_beta    43.171
_cell_angle_gamma   90.0
_cell_volume        2993.507
loop_
_atom_site_label
_atom_site_type_symbol
_atom_site_fract_x
_atom_site_fract_y
_atom_site_fract_z
C1 C  0.26216 0.22078 1.68055
C2 C  0.19833 0.28273 1.75891
C3 C  0.18341 0.35293 1.72748
C4 C  0.23346 0.36031 1.61785
C5 C  0.29922 0.29856 1.53848
C6 C  0.31278 0.22736 1.57015
C7 C  0.35232 0.31080 1.42129
N8 N  0.47374 0.28210 1.33539
C9 C  0.54891 0.29382 1.21396
C10 C  0.66260 0.34037 1.14153
C11 C  0.73348 0.35304 1.02232
C12 C  0.69141 0.31646 0.97790
C13 C  0.57863 0.26989 1.05389
C14 C  0.51046 0.26031 1.16854
C15 C  0.76009 0.32993 0.86062
C16 C  0.86563 0.37896 0.78996
C17 C  0.90594 0.41550 0.83359
C18 C  0.84127 0.40283 0.94729
Cl19 Cl 0.38724 0.14504 1.47766
O20 O  0.29835 0.34475 1.40403
H21 H  0.27124 0.16576 1.70770
H22 H  0.15894 0.27636 1.84548
H23 H  0.13239 0.40207 1.78907
H24 H  0.22057 0.41619 1.59504
H25 H  0.51929 0.25978 1.35186
H26 H  0.54406 0.24249 1.02145
H27 H  0.42231 0.22497 1.22551
H28 H  0.72767 0.30238 0.82637
H29 H  0.91778 0.38968 0.69950
H30 H  0.98949 0.45483 0.77711
H31 H  0.87551 0.43340 0.97830
C32 C  0.22317 0.52493 1.32897
C33 C  0.11399 0.55572 1.43739
C34 C  0.12108 0.58301 1.51113
C35 C  0.23684 0.57822 1.47592
C36 C  0.34570 0.54600 1.36806
C37 C  0.34017 0.52006 1.29236
C38 C  0.46760 0.54090 1.33539
N39 N  0.51644 0.46736 1.29890
C40 C  0.62803 0.43838 1.26765
C41 C  0.69973 0.37437 1.18793
C42 C  0.80671 0.34344 1.16137
C43 C  0.84163 0.37816 1.21277
C44 C  0.76785 0.44158 1.29048
C45 C  0.66434 0.46913 1.31639
C46 C  0.94606 0.34712 1.18812
C47 C  1.01295 0.28293 1.11619
C48 C  0.97821 0.24828 1.06677
C49 C  0.87733 0.27784 1.08892
Cl50 Cl 0.47657 0.48452 1.15121
O51 O  0.51225 0.59348 1.34408
H52 H  0.21606 0.50461 1.27168
H53 H  0.02282 0.55903 1.46460
H54 H  0.03553 0.60801 1.59653
H55 H  0.24029 0.60007 1.53529
H56 H  0.47501 0.42860 1.29047
H57 H  0.79245 0.46851 1.33176
H58 H  0.60951 0.51721 1.37939
H59 H  0.97285 0.37367 1.22773
H60 H  1.09347 0.25895 1.09771
H61 H  1.03179 0.19720 1.00965
H62 H  0.85352 0.24848 1.04822
data_80_E-1083.15_____d_____1.23
#  no.  80             rank   80 energy -1083.15     density         1.23
_symmetry_cell_setting        monoclinic
_symmetry_space_group_name_H-M  'P 21/c'
_symmetry_Int_Tables_number  14
loop_
_symmetry_equiv_pos_site_id
_symmetry_equiv_pos_as_xyz
1 x,y,z
2 -x,1/2+y,1/2-z
3 -x,-y,-z
4 x,1/2-y,1/2+z
_cell_length_a      13.786
_cell_length_b      24.156
_cell_length_c      10.689
_cell_angle_alpha   90.0
_cell_angle_beta    121.86201
_cell_angle_gamma   90.0
_cell_volume        3023.2407
loop_
_atom_site_label
_atom_site_type_symbol
_atom_site_fract_x
_atom_site_fract_y
_atom_site_fract_z
C1 C  1.59105 0.69175 1.20670
C2 C  1.66882 0.72263 1.32920
C3 C  1.67836 0.71362 1.46447
C4 C  1.60935 0.67421 1.47488
C5 C  1.53006 0.64377 1.35149
C6 C  1.52128 0.65195 1.21564
C7 C  1.45726 0.60255 1.36987
N8 N  1.34676 0.60598 1.25652
C9 C  1.25874 0.57362 1.25775
C10 C  1.17031 0.60086 1.26588
C11 C  1.08588 0.56787 1.27129
C12 C  1.08982 0.50879 1.26281
C13 C  1.17896 0.48422 1.25262
C14 C  1.26059 0.51663 1.25159
C15 C  1.00758 0.47604 1.27057
C16 C  0.92523 0.50072 1.28863
C17 C  0.92209 0.55838 1.29876
C18 C  1.00070 0.59124 1.29029
Cl19 Cl 1.42850 0.61264 1.05710
O20 O  1.48997 0.57231 1.47383
H21 H  1.58608 0.69898 1.10191
H22 H  1.72315 0.75369 1.32003
H23 H  1.74009 0.73757 1.56214
H24 H  1.61837 0.66787 1.58257
H25 H  1.32088 0.63432 1.17821
H26 H  1.18410 0.43887 1.24846
H27 H  1.32957 0.49621 1.24618
H28 H  1.01072 0.43066 1.26508
H29 H  0.86235 0.47511 1.29583
H30 H  0.85678 0.57772 1.31406
H31 H  0.99578 0.63636 1.30030
C32 C  1.53924 0.53323 1.84884
C33 C  1.65061 0.55070 1.94759
C34 C  1.67724 0.60706 1.95909
C35 C  1.59240 0.64502 1.87037
C36 C  1.48119 0.62735 1.76941
C37 C  1.45312 0.57096 1.75950
C38 C  1.39342 0.67003 1.67433
N39 N  1.33801 0.65409 1.53054
C40 C  1.25316 0.68601 1.40519
C41 C  1.16970 0.65790 1.27353
C42 C  1.08905 0.68977 1.14714
C43 C  1.09172 0.74892 1.15594
C44 C  1.17564 0.77455 1.28907
C45 C  1.25335 0.74321 1.40749
C46 C  1.01331 0.78061 1.03076
C47 C  0.93559 0.75473 0.89992
C48 C  0.93353 0.69692 0.89037
C49 C  1.00861 0.66517 1.01122
Cl50 Cl 1.31242 0.54638 1.64283
O51 O  1.37771 0.71257 1.71899
H52 H  1.51969 0.48884 1.84262
H53 H  1.71717 0.52036 2.01690
H54 H  1.76482 0.62124 2.03769
H55 H  1.61521 0.68917 1.88125
H56 H  1.35411 0.61700 1.50522
H57 H  1.17975 0.81999 1.29741
H58 H  1.31776 0.76575 1.50607
H59 H  1.01541 0.82608 1.03732
H60 H  0.87532 0.77947 0.80313
H61 H  0.87151 0.67658 0.78592
H62 H  1.00382 0.61987 0.99816
data_81_E-1082.97_____d_____1.23
#  no.  81             rank   81 energy -1082.97     density         1.23
_symmetry_cell_setting        monoclinic
_symmetry_space_group_name_H-M  'C 2/c'
_symmetry_Int_Tables_number  15
loop_
_symmetry_equiv_pos_site_id
_symmetry_equiv_pos_as_xyz
1 x,y,z
2 -x,y,1/2-z
3 -x,-y,-z
4 x,-y,1/2+z
5 1/2+x,1/2+y,z
6 1/2-x,1/2+y,1/2-z
7 1/2-x,1/2-y,-z
8 1/2+x,1/2-y,1/2+z
_cell_length_a      44.06
_cell_length_b      12.156
_cell_length_c      21.182
_cell_angle_alpha   90.0
_cell_angle_beta    147.834
_cell_angle_gamma   90.0
_cell_volume        6039.751
loop_
_atom_site_label
_atom_site_type_symbol
_atom_site_fract_x
_atom_site_fract_y
_atom_site_fract_z
C1 C  0.75216 1.02517 0.97557
C2 C  0.78883 0.94175 1.02069
C3 C  0.82738 0.89626 1.13160
C4 C  0.82897 0.93550 1.19609
C5 C  0.79277 1.02036 1.15166
C6 C  0.75324 1.06528 1.03935
C7 C  0.79728 1.05982 1.22644
N8 N  0.79626 1.17151 1.22718
C9 C  0.80538 1.22849 1.30248
C10 C  0.85464 1.29603 1.39729
C11 C  0.86364 1.34913 1.47290
C12 C  0.82210 1.33653 1.44883
C13 C  0.77357 1.26958 1.35210
C14 C  0.76666 1.21720 1.28288
C15 C  0.83135 1.38746 1.52460
C16 C  0.88047 1.44737 1.62218
C17 C  0.92142 1.45866 1.64668
C18 C  0.91320 1.41058 1.57365
Cl19 Cl 0.70359 1.16767 0.97384
O20 O  0.80380 1.00169 1.28321
H21 H  0.72165 1.05869 0.88746
H22 H  0.78725 0.91113 0.96904
H23 H  0.85628 0.82981 1.16769
H24 H  0.85972 0.89843 1.28326
H25 H  0.79527 1.21734 1.18676
H26 H  0.74181 1.25774 1.33378
H27 H  0.72908 1.16443 1.20994
H28 H  0.79977 1.37742 1.50692
H29 H  0.88762 1.48585 1.68111
H30 H  0.96057 1.50585 1.72489
H31 H  0.94678 1.42062 1.59698
C32 C  0.89422 0.85616 1.56658
C33 C  0.90301 0.75205 1.55643
C34 C  0.93378 0.74108 1.55443
C35 C  0.95470 0.83449 1.56114
C36 C  0.94496 0.93904 1.56911
C37 C  0.91519 0.95062 1.57387
C38 C  0.96758 1.03727 1.57381
N39 N  0.92548 1.11328 1.49215
C40 C  0.92976 1.21542 1.46462
C41 C  0.89350 1.30602 1.41710
C42 C  0.89600 1.40538 1.38474
C43 C  0.93551 1.41310 1.40301
C44 C  0.97056 1.32126 1.45088
C45 C  0.96658 1.22631 1.47890
C46 C  0.93757 1.51047 1.36963
C47 C  0.90110 1.59714 1.31804
C48 C  0.86198 1.58944 1.29882
C49 C  0.85946 1.49566 1.33137
Cl50 Cl 0.90534 1.07943 1.59342
O51 O  1.01525 1.04522 1.63771
H52 H  0.87050 0.86299 1.56941
H53 H  0.88615 0.67873 1.55079
H54 H  0.94131 0.65905 1.54739
H55 H  0.97882 0.82398 1.55945
H56 H  0.88789 1.10091 1.44648
H57 H  1.00078 1.32528 1.46444
H58 H  0.99403 1.15738 1.51302
H59 H  0.96785 1.51643 1.38345
H60 H  0.90274 1.67222 1.29197
H61 H  0.83307 1.65868 1.25769
H62 H  0.82790 1.49345 1.31422
data_82_E-1082.95_____d_____1.23
#  no.  82             rank   82 energy -1082.95     density         1.23
_symmetry_cell_setting        triclinic
_symmetry_space_group_name_H-M  'P -1'
_symmetry_Int_Tables_number  2
loop_
_symmetry_equiv_pos_site_id
_symmetry_equiv_pos_as_xyz
1 x,y,z
2 -x,-y,-z
_cell_length_a      20.05
_cell_length_b      10.447
_cell_length_c      10.575
_cell_angle_alpha   105.77799
_cell_angle_beta    61.419
_cell_angle_gamma   128.92401
_cell_volume        1511.9476
loop_
_atom_site_label
_atom_site_type_symbol
_atom_site_fract_x
_atom_site_fract_y
_atom_site_fract_z
C1 C  1.61864 1.83167 0.54638
C2 C  1.64858 1.77679 0.59964
C3 C  1.58221 1.63617 0.69147
C4 C  1.48696 1.55215 0.72830
C5 C  1.45690 1.60697 0.67453
C6 C  1.52316 1.74871 0.58282
C7 C  1.35402 1.51538 0.71494
N8 N  1.30549 1.47401 0.85845
C9 C  1.20652 1.40410 0.93343
C10 C  1.17563 1.48423 1.05530
C11 C  1.07676 1.41082 1.13192
C12 C  1.01161 1.25958 1.08483
C13 C  1.04668 1.18714 0.96193
C14 C  1.14166 1.25976 0.89026
C15 C  0.91380 1.18615 1.16115
C16 C  0.88140 1.26011 1.27958
C17 C  0.94503 1.40850 1.32510
C18 C  1.04070 1.48242 1.25269
Cl19 Cl 1.48981 1.82889 0.51629
O20 O  1.31885 1.48358 0.63524
H21 H  1.67176 1.94314 0.47519
H22 H  1.72399 1.84387 0.57008
H23 H  1.60512 1.59210 0.73455
H24 H  1.43670 1.44132 0.80008
H25 H  1.33815 1.50842 0.92135
H26 H  0.99757 1.07184 0.92363
H27 H  1.16634 1.20013 0.79561
H28 H  0.86349 1.07012 1.12534
H29 H  0.80556 1.20287 1.33786
H30 H  0.91869 1.46704 1.41885
H31 H  1.08837 1.59957 1.29139
C32 C  1.10065 1.03807 1.47846
C33 C  1.08028 0.90220 1.39213
C34 C  1.11939 0.92475 1.24258
C35 C  1.17773 1.08266 1.18172
C36 C  1.19714 1.21874 1.26849
C37 C  1.15924 1.19745 1.41870
C38 C  1.25963 1.38556 1.19673
N39 N  1.22158 1.46967 1.26567
C40 C  1.26506 1.62545 1.20255
C41 C  1.24057 1.62917 1.09755
C42 C  1.28932 1.78505 1.03103
C43 C  1.35805 1.93257 1.07553
C44 C  1.37653 1.92099 1.18436
C45 C  1.33104 1.77000 1.24346
C46 C  1.40984 2.08565 1.00463
C47 C  1.39558 2.09254 0.89166
C48 C  1.32889 1.94841 0.84750
C49 C  1.27641 1.79809 0.91638
Cl50 Cl 1.18527 1.36469 1.53420
O51 O  1.33164 1.43633 1.08980
H52 H  1.07010 1.01770 1.59562
H53 H  1.03417 0.77775 1.44109
H54 H  1.10412 0.81819 1.17346
H55 H  1.20754 1.09731 1.06372
H56 H  1.16068 1.42273 1.35102
H57 H  1.43004 2.03321 1.21805
H58 H  1.34903 1.76488 1.32432
H59 H  1.46343 2.19907 1.03720
H60 H  1.43680 2.21106 0.83579
H61 H  1.31836 1.95440 0.75683
H62 H  1.22585 1.68763 0.87644
data_83_E-1082.25_____d_____1.28
#  no.  83             rank   83 energy -1082.25     density         1.28
_symmetry_cell_setting        triclinic
_symmetry_space_group_name_H-M  'P -1'
_symmetry_Int_Tables_number  2
loop_
_symmetry_equiv_pos_site_id
_symmetry_equiv_pos_as_xyz
1 x,y,z
2 -x,-y,-z
_cell_length_a      19.241
_cell_length_b      9.924
_cell_length_c      20.54
_cell_angle_alpha   91.507
_cell_angle_beta    104.514
_cell_angle_gamma   51.386005
_cell_volume        2922.5632
loop_
_atom_site_label
_atom_site_type_symbol
_atom_site_fract_x
_atom_site_fract_y
_atom_site_fract_z
C1 C  1.57086 1.31523 1.23816
C2 C  1.64453 1.27063 1.29365
C3 C  1.62651 1.34314 1.35257
C4 C  1.53511 1.45904 1.35519
C5 C  1.46119 1.50374 1.29946
C6 C  1.47874 1.43148 1.24009
C7 C  1.36308 1.62905 1.30293
N8 N  1.35999 1.58532 1.36384
C9 C  1.27142 1.68208 1.37801
C10 C  1.22818 1.60568 1.37634
C11 C  1.14008 1.70529 1.39014
C12 C  1.09899 1.87633 1.40679
C13 C  1.14565 1.94468 1.40787
C14 C  1.22910 1.84813 1.39323
C15 C  1.01118 1.97613 1.41932
C16 C  0.96476 1.91038 1.41458
C17 C  1.00438 1.74406 1.39765
C18 C  1.09021 1.64363 1.38572
Cl19 Cl 1.38885 1.47818 1.16882
O20 O  1.29623 1.74871 1.25930
H21 H  1.58643 1.25644 1.19237
H22 H  1.71656 1.17899 1.29115
H23 H  1.68440 1.30898 1.39649
H24 H  1.52313 1.51596 1.40187
H25 H  1.41396 1.47431 1.39516
H26 H  1.11401 2.07708 1.41938
H27 H  1.26270 1.90599 1.39360
H28 H  0.97898 2.10801 1.43162
H29 H  0.89639 1.98892 1.42374
H30 H  0.96678 1.69304 1.39351
H31 H  1.11835 1.51435 1.37181
C32 C  1.05239 2.05343 1.10675
C33 C  1.07105 2.03752 1.04447
C34 C  1.11898 1.87444 1.02348
C35 C  1.14841 1.72943 1.06542
C36 C  1.13118 1.74483 1.12844
C37 C  1.08134 1.90884 1.14924
C38 C  1.16596 1.58329 1.17220
N39 N  1.21480 1.56620 1.23664
C40 C  1.26475 1.41693 1.29009
C41 C  1.26992 1.44109 1.35973
C42 C  1.32251 1.29081 1.41236
C43 C  1.36853 1.12021 1.39429
C44 C  1.36116 1.10402 1.32460
C45 C  1.31094 1.24954 1.27524
C46 C  1.42171 0.97129 1.44623
C47 C  1.42981 0.98997 1.51406
C48 C  1.38526 1.15650 1.53193
C49 C  1.33279 1.30364 1.48219
Cl50 Cl 1.05046 1.94036 1.22551
O51 O  1.15444 1.48175 1.15239
H52 H  1.01363 2.18308 1.12200
H53 H  1.04776 2.15275 1.01176
H54 H  1.13361 1.86071 0.97421
H55 H  1.18637 1.60216 1.04805
H56 H  1.21867 1.65935 1.24915
H57 H  1.39638 0.97389 1.30975
H58 H  1.30883 1.22894 1.22215
H59 H  1.45716 0.84008 1.43245
H60 H  1.47112 0.87413 1.55406
H61 H  1.39180 1.17042 1.58598
H62 H  1.29890 1.43187 1.49867
C63 C  0.90813 1.71682 1.76124
C64 C  0.88683 1.72684 1.82206
C65 C  0.95811 1.61388 1.88187
C66 C  1.04966 1.49265 1.88002
C67 C  1.07099 1.48268 1.81894
C68 C  0.99977 1.59568 1.75865
C69 C  1.16988 1.35120 1.81767
N70 N  1.22693 1.35350 1.87165
C71 C  1.32588 1.24368 1.87964
C72 C  1.36465 1.31925 1.86461
C73 C  1.46285 1.20685 1.87256
C74 C  1.51968 1.02320 1.89684
C75 C  1.47699 0.95620 1.91115
C76 C  1.38253 1.06592 1.90193
C77 C  1.61647 0.91148 1.90364
C78 C  1.65568 0.97836 1.88610
C79 C  1.60008 1.15744 1.86172
C80 C  1.50571 1.26930 1.85513
Cl81 Cl 1.02244 1.59356 1.68036
O82 O  1.19642 1.25854 1.77577
H83 H  0.85120 1.80711 1.71480
H84 H  0.81427 1.82298 1.82308
H85 H  0.94165 1.62066 1.93004
H86 H  1.10392 1.40378 1.92772
H87 H  1.20179 1.44533 1.90050
H88 H  1.51958 0.81498 1.92866
H89 H  1.35155 1.00933 1.91259
H90 H  1.66029 0.77022 1.92177
H91 H  1.73052 0.89096 1.89090
H92 H  1.63160 1.20959 1.84742
H93 H  1.46437 1.40888 1.83505
C94 C  1.29722 1.04754 1.61784
C95 C  1.22315 1.10632 1.55983
C96 C  1.15600 1.28526 1.53316
C97 C  1.16339 1.40281 1.56535
C98 C  1.23675 1.34408 1.62425
C99 C  1.30557 1.16427 1.65051
C100 C  1.24041 1.47711 1.65759
N101 N  1.25131 1.45261 1.72544
C102 C  1.24933 1.56747 1.77150
C103 C  1.30733 1.49646 1.84102
C104 C  1.30209 1.61300 1.88663
C105 C  1.23927 1.79738 1.86181
C106 C  1.18344 1.86039 1.79257
C107 C  1.18930 1.74647 1.75006
C108 C  1.23285 1.91306 1.90696
C109 C  1.28633 1.84886 1.97474
C110 C  1.34749 1.66874 1.99925
C111 C  1.35519 1.55338 1.95616
Cl112 Cl 1.40415 1.07994 1.72134
O113 O  1.23213 1.59136 1.62802
H114 H  1.34995 0.90624 1.63756
H115 H  1.21775 1.01251 1.53486
H116 H  1.09751 1.33290 1.48715
H117 H  1.10956 1.54314 1.54368
H118 H  1.26023 1.35135 1.74609
H119 H  1.13447 2.00175 1.77264
H120 H  1.14330 1.80287 1.69716
H121 H  1.18459 2.05479 1.88798
H122 H  1.28103 1.93911 2.00947
H123 H  1.39002 1.61855 2.05319
H124 H  1.40433 1.41287 1.97770
data_84_E-1082.15_____d_____1.23
#  no.  84             rank   84 energy -1082.15     density         1.23
_symmetry_cell_setting        triclinic
_symmetry_space_group_name_H-M  'P -1'
_symmetry_Int_Tables_number  2
loop_
_symmetry_equiv_pos_site_id
_symmetry_equiv_pos_as_xyz
1 x,y,z
2 -x,-y,-z
_cell_length_a      17.523
_cell_length_b      15.734
_cell_length_c      19.348
_cell_angle_alpha   102.044
_cell_angle_beta    105.406
_cell_angle_gamma   36.134003
_cell_volume        3032.3625
loop_
_atom_site_label
_atom_site_type_symbol
_atom_site_fract_x
_atom_site_fract_y
_atom_site_fract_z
C1 C  0.90544 1.52797 0.86166
C2 C  0.89698 1.62567 0.87700
C3 C  0.94874 1.62826 0.83488
C4 C  1.00909 1.53232 0.77845
C5 C  1.01937 1.43276 0.76368
C6 C  0.96565 1.43109 0.80505
C7 C  1.08724 1.33115 0.70279
N8 N  1.17044 1.19500 0.72167
C9 C  1.25591 1.07588 0.67357
C10 C  1.39491 0.96402 0.69347
C11 C  1.47750 0.84923 0.64402
C12 C  1.41908 0.84675 0.57740
C13 C  1.28031 0.96003 0.56120
C14 C  1.20310 1.07082 0.60859
C15 C  1.50034 0.73469 0.52791
C16 C  1.63475 0.62975 0.54311
C17 C  1.69184 0.63297 0.60775
C18 C  1.61490 0.74037 0.65713
Cl19 Cl 0.96716 1.31499 0.78687
O20 O  1.07551 1.36294 0.64601
H21 H  0.86247 1.52917 0.89487
H22 H  0.84898 1.70125 0.92169
H23 H  0.94180 1.70569 0.84628
H24 H  1.04918 1.53635 0.74606
H25 H  1.18546 1.17019 0.77081
H26 H  1.23402 0.96073 0.50974
H27 H  1.09585 1.15813 0.59382
H28 H  1.45587 0.73286 0.47651
H29 H  1.69706 0.54392 0.50430
H30 H  1.79876 0.54966 0.61929
H31 H  1.66380 0.73956 0.70693
C32 C  1.17838 1.39785 0.51531
C33 C  1.10367 1.53896 0.52449
C34 C  1.12266 1.58066 0.59066
C35 C  1.21493 1.48110 0.64688
C36 C  1.28810 1.34032 0.63802
C37 C  1.27175 1.29664 0.57128
C38 C  1.38463 1.23801 0.70097
N39 N  1.36588 1.17283 0.71078
C40 C  1.43385 1.07475 0.76879
C41 C  1.44697 0.97061 0.75826
C42 C  1.50902 0.87806 0.81695
C43 C  1.55928 0.88914 0.88431
C44 C  1.54427 0.99345 0.89163
C45 C  1.48220 1.08275 0.83517
C46 C  1.61897 0.79941 0.94274
C47 C  1.62710 0.70299 0.93527
C48 C  1.57678 0.69294 0.86972
C49 C  1.51899 0.77860 0.81189
Cl50 Cl 1.36831 1.11752 0.55478
O51 O  1.46335 1.22060 0.73818
H52 H  1.16312 1.36667 0.46268
H53 H  1.03069 1.61699 0.47980
H54 H  1.06480 1.69161 0.59817
H55 H  1.22832 1.51619 0.69849
H56 H  1.30138 1.19028 0.67533
H57 H  1.58112 1.00453 0.94324
H58 H  1.47116 1.16343 0.84501
H59 H  1.65743 0.80799 0.99458
H60 H  1.67301 0.63410 0.98077
H61 H  1.58351 0.61605 0.86413
H62 H  1.48064 0.76695 0.76152
C63 C  1.93667 0.78497 0.03817
C64 C  1.80868 0.88030 0.04503
C65 C  1.72666 1.02122 0.06765
C66 C  1.77413 1.06435 0.08354
C67 C  1.90312 0.96812 0.07759
C68 C  1.98562 0.82692 0.05389
C69 C  1.94880 1.02066 0.09645
N70 N  2.06902 0.92293 0.13871
C71 C  2.12384 0.96044 0.17062
C72 C  2.13119 0.98725 0.24575
C73 C  2.18057 1.03046 0.27550
C74 C  2.22491 1.04115 0.22977
C75 C  2.21715 1.01063 0.15573
C76 C  2.16668 0.97268 0.12819
C77 C  2.27106 1.08692 0.25875
C78 C  2.27150 1.12316 0.33029
C79 C  2.22686 1.11432 0.37485
C80 C  2.18242 1.06888 0.34805
Cl81 Cl 2.14710 0.70209 0.04102
O82 O  1.88598 1.13626 0.07996
H83 H  1.99890 0.67525 0.01943
H84 H  1.77180 0.84545 0.03230
H85 H  1.62511 1.09768 0.07291
H86 H  1.70768 1.17581 0.10142
H87 H  2.11455 0.83277 0.15554
H88 H  2.24937 1.02011 0.11984
H89 H  2.15951 0.95261 0.07035
H90 H  2.30469 1.09591 0.22384
H91 H  2.30655 1.15944 0.35233
H92 H  2.22696 1.14392 0.43164
H93 H  2.14718 1.06467 0.38485
C94 C  1.49831 1.61059 0.08711
C95 C  1.56742 1.61469 0.06957
C96 C  1.69130 1.53154 0.10908
C97 C  1.74427 1.44572 0.16570
C98 C  1.67462 1.44203 0.18326
C99 C  1.55053 1.52459 0.14375
C100 C  1.73285 1.34901 0.24458
N101 N  1.85619 1.21290 0.23551
C102 C  1.94579 1.09095 0.28315
C103 C  2.08446 0.97897 0.28739
C104 C  2.17355 0.85555 0.33282
C105 C  2.12226 0.84726 0.37341
C106 C  1.98421 0.96117 0.36714
C107 C  1.90091 1.07748 0.32276
C108 C  2.20987 0.72445 0.41746
C109 C  2.34410 0.61245 0.42080
C110 C  2.39452 0.61977 0.38079
C111 C  2.31109 0.73870 0.33774
Cl112 Cl 1.46107 1.51898 0.16189
O113 O  1.68003 1.38784 0.29352
H114 H  1.40156 1.67585 0.05509
H115 H  1.52512 1.68249 0.02466
H116 H  1.74671 1.53376 0.09535
H117 H  1.84159 1.38207 0.19610
H118 H  1.89013 1.19193 0.19242
H119 H  1.94302 0.95612 0.39754
H120 H  1.79494 1.16094 0.31920
H121 H  2.17068 0.71775 0.44862
H122 H  2.41148 0.51744 0.45489
H123 H  2.50142 0.53029 0.38375
H124 H  2.35524 0.73960 0.30722
data_85_E-1081.90_____d_____1.23
#  no.  85             rank   85 energy -1081.90     density         1.23
_symmetry_cell_setting        monoclinic
_symmetry_space_group_name_H-M  'P 21/c'
_symmetry_Int_Tables_number  14
loop_
_symmetry_equiv_pos_site_id
_symmetry_equiv_pos_as_xyz
1 x,y,z
2 -x,1/2+y,1/2-z
3 -x,-y,-z
4 x,1/2-y,1/2+z
_cell_length_a      10.769
_cell_length_b      16.431
_cell_length_c      17.89
_cell_angle_alpha   90.0
_cell_angle_beta    106.793
_cell_angle_gamma   90.0
_cell_volume        3030.558
loop_
_atom_site_label
_atom_site_type_symbol
_atom_site_fract_x
_atom_site_fract_y
_atom_site_fract_z
C1 C  1.47093 0.58087 1.40279
C2 C  1.38076 0.54288 1.43334
C3 C  1.27933 0.58829 1.44659
C4 C  1.26944 0.67101 1.42904
C5 C  1.36001 0.70911 1.39838
C6 C  1.46217 0.66390 1.38492
C7 C  1.34833 0.79829 1.37992
N8 N  1.22281 0.81634 1.34109
C9 C  1.18788 0.89844 1.31316
C10 C  1.16017 0.91663 1.23192
C11 C  1.12671 0.99869 1.20609
C12 C  1.11890 1.05962 1.26185
C13 C  1.14710 1.03760 1.34177
C14 C  1.18127 0.95895 1.36531
C15 C  1.08799 1.14104 1.23663
C16 C  1.06733 1.16193 1.15909
C17 C  1.07622 1.10266 1.10469
C18 C  1.10522 1.02275 1.12768
Cl19 Cl 1.57725 0.70778 1.34401
O20 O  1.43467 0.84725 1.39526
H21 H  1.54974 0.54411 1.39253
H22 H  1.38932 0.47748 1.44709
H23 H  1.20808 0.55868 1.47104
H24 H  1.18973 0.70530 1.44131
H25 H  1.15734 0.77319 1.32136
H26 H  1.14370 1.08413 1.38535
H27 H  1.20422 0.94425 1.42777
H28 H  1.08280 1.18818 1.27927
H29 H  1.04455 1.22524 1.14002
H30 H  1.06055 1.11980 1.04319
H31 H  1.11266 0.97826 1.08316
C32 C  1.70852 1.00831 1.37623
C33 C  1.82879 0.96978 1.39588
C34 C  1.84879 0.90365 1.35152
C35 C  1.74779 0.87651 1.28874
C36 C  1.62647 0.91424 1.26995
C37 C  1.60642 0.98177 1.31315
C38 C  1.52022 0.88151 1.20236
N39 N  1.41095 0.86842 1.22435
C40 C  1.29407 0.83047 1.17541
C41 C  1.16954 0.85624 1.18034
C42 C  1.05483 0.81599 1.13334
C43 C  1.06705 0.75114 1.08251
C44 C  1.19270 0.72811 1.08007
C45 C  1.30095 0.76719 1.12590
C46 C  0.95416 0.71042 1.03693
C47 C  0.83284 0.73262 1.04179
C48 C  0.82059 0.79574 1.09169
C49 C  0.92917 0.83651 1.13648
Cl50 Cl 1.45907 1.03642 1.28863
O51 O  1.53175 0.86690 1.13894
H52 H  1.69512 1.06081 1.41118
H53 H  1.90791 0.99150 1.44573
H54 H  1.94366 0.87309 1.36631
H55 H  1.76545 0.82415 1.25481
H56 H  1.40884 0.88444 1.27761
H57 H  1.20405 0.67817 1.04160
H58 H  1.39601 0.74593 1.12256
H59 H  0.96336 0.66055 0.99786
H60 H  0.74575 0.70084 1.00636
H61 H  0.72372 0.81323 1.09509
H62 H  0.91476 0.88582 1.17478
data_86_E-1081.63_____d_____1.26
#  no.  86             rank   86 energy -1081.63     density         1.26
_symmetry_cell_setting        monoclinic
_symmetry_space_group_name_H-M  'C 2/c'
_symmetry_Int_Tables_number  15
loop_
_symmetry_equiv_pos_site_id
_symmetry_equiv_pos_as_xyz
1 x,y,z
2 -x,y,1/2-z
3 -x,-y,-z
4 x,-y,1/2+z
5 1/2+x,1/2+y,z
6 1/2-x,1/2+y,1/2-z
7 1/2-x,1/2-y,-z
8 1/2+x,1/2-y,1/2+z
_cell_length_a      19.483
_cell_length_b      14.139
_cell_length_c      24.279
_cell_angle_alpha   90.0
_cell_angle_beta    117.526
_cell_angle_gamma   90.0
_cell_volume        5931.0493
loop_
_atom_site_label
_atom_site_type_symbol
_atom_site_fract_x
_atom_site_fract_y
_atom_site_fract_z
C1 C  0.28607 0.73341 0.60515
C2 C  0.23594 0.65973 0.57340
C3 C  0.25175 0.60223 0.53377
C4 C  0.31749 0.61918 0.52650
C5 C  0.36780 0.69317 0.55840
C6 C  0.35229 0.75124 0.59828
C7 C  0.43829 0.71073 0.55001
N8 N  0.47469 0.62710 0.55332
C9 C  0.54696 0.62606 0.54976
C10 C  0.61837 0.61009 0.60438
C11 C  0.68910 0.61012 0.59946
C12 C  0.68619 0.62382 0.53995
C13 C  0.61333 0.63899 0.48735
C14 C  0.54652 0.64040 0.49341
C15 C  0.75613 0.62546 0.53516
C16 C  0.82675 0.61531 0.58753
C17 C  0.82973 0.60288 0.64579
C18 C  0.76236 0.60029 0.65163
Cl19 Cl 0.41475 0.84388 0.64139
O20 O  0.46103 0.78602 0.54238
H21 H  0.27281 0.77766 0.63626
H22 H  0.18408 0.64685 0.57938
H23 H  0.21217 0.54413 0.50834
H24 H  0.32763 0.57362 0.49422
H25 H  0.45963 0.56806 0.56687
H26 H  0.61045 0.65127 0.44159
H27 H  0.49121 0.65364 0.45189
H28 H  0.75428 0.63666 0.48967
H29 H  0.88077 0.61748 0.58362
H30 H  0.88613 0.59550 0.68732
H31 H  0.76739 0.59141 0.69840
C32 C  0.58744 1.02494 0.57015
C33 C  0.55208 1.09843 0.58574
C34 C  0.54355 1.09201 0.63973
C35 C  0.56973 1.01175 0.67692
C36 C  0.60389 0.93731 0.66065
C37 C  0.61419 0.94407 0.60723
C38 C  0.62990 0.85161 0.70195
N39 N  0.60148 0.77164 0.66763
C40 C  0.60987 0.67739 0.69352
C41 C  0.61855 0.59772 0.66077
C42 C  0.62409 0.50437 0.68607
C43 C  0.62095 0.49272 0.74343
C44 C  0.61219 0.57402 0.77378
C45 C  0.60657 0.66249 0.74849
C46 C  0.62518 0.40053 0.76805
C47 C  0.63175 0.32207 0.73678
C48 C  0.63447 0.33317 0.68055
C49 C  0.63071 0.42234 0.65574
Cl50 Cl 0.66261 0.85621 0.58675
O51 O  0.66832 0.85394 0.75739
H52 H  0.59450 1.03176 0.52796
H53 H  0.53137 1.16146 0.55598
H54 H  0.51608 1.14992 0.65263
H55 H  0.56214 1.00798 0.71906
H56 H  0.57188 0.77610 0.62159
H57 H  0.60934 0.56643 0.81778
H58 H  0.59861 0.72284 0.77353
H59 H  0.62275 0.39144 0.81211
H60 H  0.63498 0.25084 0.75607
H61 H  0.63992 0.27044 0.65601
H62 H  0.63320 0.42759 0.61147
data_87_E-1081.54_____d_____1.25
#  no.  87             rank   87 energy -1081.54     density         1.25
_symmetry_cell_setting        orthorhombic
_symmetry_space_group_name_H-M  'P 21 21 21'
_symmetry_Int_Tables_number  19
loop_
_symmetry_equiv_pos_site_id
_symmetry_equiv_pos_as_xyz
1 x,y,z
2 1/2-x,-y,1/2+z
3 -x,1/2+y,1/2-z
4 1/2+x,1/2-y,-z
_cell_length_a      10.831
_cell_length_b      13.563
_cell_length_c      20.315
_cell_angle_alpha   90.0
_cell_angle_beta    90.0
_cell_angle_gamma   90.0
_cell_volume        2984.2908
loop_
_atom_site_label
_atom_site_type_symbol
_atom_site_fract_x
_atom_site_fract_y
_atom_site_fract_z
C1 C  0.60161 0.86211 0.51612
C2 C  0.47982 0.84880 0.49608
C3 C  0.39647 0.80100 0.53782
C4 C  0.43642 0.76653 0.59871
C5 C  0.55909 0.77854 0.61846
C6 C  0.64297 0.82797 0.57723
C7 C  0.59640 0.73840 0.68424
N8 N  0.70631 0.69046 0.68016
C9 C  0.75527 0.63765 0.73642
C10 C  0.76838 0.53298 0.73376
C11 C  0.81373 0.48193 0.79081
C12 C  0.84900 0.53727 0.84788
C13 C  0.83550 0.64137 0.84710
C14 C  0.78875 0.68835 0.79251
C15 C  0.89194 0.48685 0.90473
C16 C  0.89795 0.38499 0.90567
C17 C  0.86212 0.33075 0.85027
C18 C  0.82089 0.37817 0.79407
Cl19 Cl 0.79732 0.85167 0.60044
O20 O  0.53536 0.74315 0.73351
H21 H  0.66516 0.90110 0.48290
H22 H  0.44898 0.87638 0.44787
H23 H  0.29983 0.79068 0.52260
H24 H  0.36909 0.72905 0.63071
H25 H  0.74980 0.68128 0.63770
H26 H  0.86032 0.68463 0.89096
H27 H  0.77751 0.76889 0.79398
H28 H  0.91835 0.52897 0.94879
H29 H  0.93029 0.34632 0.95004
H30 H  0.86639 0.24970 0.85150
H31 H  0.79246 0.33255 0.75191
C32 C  0.30334 0.64236 0.85766
C33 C  0.19113 0.68103 0.83641
C34 C  0.14412 0.65371 0.77494
C35 C  0.21079 0.58909 0.73532
C36 C  0.32443 0.55177 0.75616
C37 C  0.37099 0.57709 0.81845
C38 C  0.39365 0.48373 0.71085
N39 N  0.51255 0.51487 0.70431
C40 C  0.60534 0.47235 0.66137
C41 C  0.73349 0.48266 0.67770
C42 C  0.82540 0.44442 0.63344
C43 C  0.78746 0.39477 0.57467
C44 C  0.65955 0.38620 0.56114
C45 C  0.57342 0.42513 0.60355
C46 C  0.87789 0.35810 0.53033
C47 C  1.00223 0.37133 0.54311
C48 C  1.03969 0.42079 0.60016
C49 C  0.95324 0.45657 0.64430
Cl50 Cl 0.50903 0.52648 0.84997
O51 O  0.34889 0.41428 0.68309
H52 H  0.33806 0.66381 0.90644
H53 H  0.13931 0.73230 0.86797
H54 H  0.05505 0.68330 0.75801
H55 H  0.17208 0.56855 0.68714
H56 H  0.54216 0.57116 0.73141
H57 H  0.62865 0.34914 0.51586
H58 H  0.47597 0.41793 0.58930
H59 H  0.84884 0.32007 0.48509
H60 H  1.07188 0.34310 0.50849
H61 H  1.13877 0.43111 0.61002
H62 H  0.98726 0.49512 0.68839
data_88_E-1081.48_____d_____1.22
#  no.  88             rank   88 energy -1081.48     density         1.22
_symmetry_cell_setting        monoclinic
_symmetry_space_group_name_H-M  'C 2/c'
_symmetry_Int_Tables_number  15
loop_
_symmetry_equiv_pos_site_id
_symmetry_equiv_pos_as_xyz
1 x,y,z
2 -x,y,1/2-z
3 -x,-y,-z
4 x,-y,1/2+z
5 1/2+x,1/2+y,z
6 1/2-x,1/2+y,1/2-z
7 1/2-x,1/2-y,-z
8 1/2+x,1/2-y,1/2+z
_cell_length_a      21.215
_cell_length_b      11.186
_cell_length_c      27.727
_cell_angle_alpha   90.0
_cell_angle_beta    111.775
_cell_angle_gamma   90.0
_cell_volume        6110.429
loop_
_atom_site_label
_atom_site_type_symbol
_atom_site_fract_x
_atom_site_fract_y
_atom_site_fract_z
C1 C  0.56285 0.62175 1.04523
C2 C  0.60815 0.60156 1.02042
C3 C  0.60008 0.66309 0.97462
C4 C  0.54652 0.74310 0.95411
C5 C  0.50043 0.76209 0.97856
C6 C  0.50885 0.70204 1.02509
C7 C  0.44335 0.84816 0.95399
N8 N  0.38383 0.80303 0.95391
C9 C  0.32052 0.86582 0.92778
C10 C  0.26934 0.81320 0.88362
C11 C  0.20780 0.87865 0.85744
C12 C  0.19818 0.99261 0.87731
C13 C  0.25059 1.03931 0.92185
C14 C  0.30982 0.97637 0.94542
C15 C  0.13788 1.05838 0.85100
C16 C  0.08912 1.01411 0.80603
C17 C  0.09879 0.90351 0.78621
C18 C  0.15686 0.83723 0.81135
Cl19 Cl 0.45539 0.72698 1.06006
O20 O  0.44824 0.94190 0.93453
H21 H  0.57070 0.57363 1.08158
H22 H  0.65040 0.53822 1.03693
H23 H  0.63587 0.64834 0.95490
H24 H  0.54119 0.79045 0.91798
H25 H  0.38057 0.72141 0.96667
H26 H  0.24434 1.12757 0.93701
H27 H  0.34984 1.01608 0.97931
H28 H  0.13047 1.14622 0.86591
H29 H  0.04278 1.06593 0.78559
H30 H  0.05998 0.86918 0.75023
H31 H  0.16267 0.75132 0.79409
C32 C  0.43734 1.14068 0.81996
C33 C  0.50328 1.13989 0.82062
C34 C  0.53153 1.03280 0.81208
C35 C  0.49370 0.92787 0.80363
C36 C  0.42801 0.92835 0.80393
C37 C  0.39870 1.03599 0.81132
C38 C  0.38992 0.81201 0.79558
N39 N  0.36406 0.79622 0.83334
C40 C  0.32821 0.69141 0.84046
C41 C  0.28071 0.70308 0.86588
C42 C  0.24762 0.59809 0.87502
C43 C  0.26144 0.48422 0.85756
C44 C  0.30856 0.47794 0.83240
C45 C  0.34061 0.57925 0.82503
C46 C  0.22963 0.38002 0.86716
C47 C  0.18620 0.38766 0.89391
C48 C  0.17313 0.49865 0.91154
C49 C  0.20319 0.60152 0.90234
Cl50 Cl 0.31411 1.04457 0.80802
O51 O  0.38517 0.74217 0.76156
H52 H  0.41574 1.22598 0.82615
H53 H  0.53286 1.22320 0.82750
H54 H  0.58340 1.03158 0.81212
H55 H  0.51691 0.84461 0.79697
H56 H  0.36852 0.86154 0.85873
H57 H  0.32035 0.39099 0.81918
H58 H  0.37773 0.56760 0.80637
H59 H  0.24030 0.29244 0.85384
H60 H  0.16188 0.30663 0.90140
H61 H  0.13855 0.50411 0.93282
H62 H  0.19143 0.68664 0.91707
data_89_E-1081.30_____d_____1.23
#  no.  89             rank   89 energy -1081.30     density         1.23
_symmetry_cell_setting        triclinic
_symmetry_space_group_name_H-M  'P -1'
_symmetry_Int_Tables_number  2
loop_
_symmetry_equiv_pos_site_id
_symmetry_equiv_pos_as_xyz
1 x,y,z
2 -x,-y,-z
_cell_length_a      19.734
_cell_length_b      25.621
_cell_length_c      14.078
_cell_angle_alpha   150.47702
_cell_angle_beta    142.863
_cell_angle_gamma   60.927998
_cell_volume        1515.5292
loop_
_atom_site_label
_atom_site_type_symbol
_atom_site_fract_x
_atom_site_fract_y
_atom_site_fract_z
C1 C  2.32230 1.40234 4.22691
C2 C  2.35975 1.52711 4.43160
C3 C  2.24919 1.51046 4.22843
C4 C  2.10281 1.36937 3.82365
C5 C  2.06532 1.24416 3.61835
C6 C  2.17575 1.25998 3.82039
C7 C  1.90733 1.09287 3.18233
N8 N  1.79423 1.09243 3.07102
C9 C  1.63017 0.95606 2.66207
C10 C  1.53502 0.87925 2.51664
C11 C  1.37311 0.74382 2.10939
C12 C  1.31025 0.69113 1.86187
C13 C  1.41081 0.77288 2.02451
C14 C  1.56617 0.90082 2.41387
C15 C  1.15095 0.55602 1.45803
C16 C  1.05728 0.47439 1.30231
C17 C  1.11895 0.52495 1.54299
C18 C  1.27350 0.65685 1.93805
Cl19 Cl 2.13400 1.10672 3.57963
O20 O  1.88107 0.98635 2.95958
H21 H  2.41055 1.41765 4.39180
H22 H  2.47575 1.63823 4.75154
H23 H  2.27834 1.60864 4.38845
H24 H  2.01937 1.35993 3.67200
H25 H  1.81829 1.17685 3.26250
H26 H  1.36466 0.73221 1.83614
H27 H  1.64124 0.96026 2.52904
H28 H  1.10240 0.51450 1.26615
H29 H  0.93438 0.36918 0.98872
H30 H  1.04409 0.45896 1.41674
H31 H  1.31770 0.69170 2.11592
C32 C  1.74411 0.58900 2.17587
C33 C  1.87435 0.61040 2.37021
C34 C  1.95862 0.67432 2.65049
C35 C  1.91242 0.71733 2.73517
C36 C  1.78352 0.69833 2.54530
C37 C  1.69623 0.63132 2.25748
C38 C  1.74046 0.74914 2.65305
N39 N  1.72405 0.83634 2.73378
C40 C  1.69648 0.91422 2.88028
C41 C  1.60051 0.93347 2.76466
C42 C  1.57887 1.01548 2.92343
C43 C  1.65321 1.07608 3.19305
C44 C  1.74705 1.05380 3.29754
C45 C  1.76672 0.97574 3.14358
C46 C  1.63410 1.15908 3.35506
C47 C  1.54519 1.18251 3.25620
C48 C  1.47294 1.12399 2.99406
C49 C  1.48943 1.04231 2.83135
Cl50 Cl 1.52467 0.59283 1.98378
O51 O  1.72713 0.72019 2.67528
H52 H  1.67819 0.53692 1.95309
H53 H  1.91026 0.57646 2.30217
H54 H  2.06116 0.69095 2.80408
H55 H  1.98080 0.76800 2.95794
H56 H  1.73292 0.85118 2.69719
H57 H  1.80566 1.10009 3.50562
H58 H  1.84276 0.96391 3.23970
H59 H  1.69119 1.20579 3.56242
H60 H  1.53085 1.24692 3.38272
H61 H  1.40201 1.14273 2.91590
H62 H  1.43025 0.99829 2.62616
data_90_E-1081.14_____d_____1.24
#  no.  90             rank   90 energy -1081.14     density         1.24
_symmetry_cell_setting        monoclinic
_symmetry_space_group_name_H-M  'P 21/c'
_symmetry_Int_Tables_number  14
loop_
_symmetry_equiv_pos_site_id
_symmetry_equiv_pos_as_xyz
1 x,y,z
2 -x,1/2+y,1/2-z
3 -x,-y,-z
4 x,1/2-y,1/2+z
_cell_length_a      14.176
_cell_length_b      18.556
_cell_length_c      19.086
_cell_angle_alpha   90.0
_cell_angle_beta    143.136
_cell_angle_gamma   90.0
_cell_volume        3011.928
loop_
_atom_site_label
_atom_site_type_symbol
_atom_site_fract_x
_atom_site_fract_y
_atom_site_fract_z
C1 C  0.69508 1.03374 1.22966
C2 C  0.56542 1.06872 1.18136
C3 C  0.46970 1.11129 1.08165
C4 C  0.50460 1.11809 1.03145
C5 C  0.63453 1.08282 1.07975
C6 C  0.73175 1.04026 1.18031
C7 C  0.67099 1.09052 1.02486
N8 N  0.65379 1.16074 0.99556
C9 C  0.70053 1.18695 0.95515
C10 C  0.81099 1.24488 1.01596
C11 C  0.85282 1.27208 0.97284
C12 C  0.78311 1.24076 0.87025
C13 C  0.67586 1.18274 0.81465
C14 C  0.63767 1.15758 0.85760
C15 C  0.82333 1.26798 0.82694
C16 C  0.92963 1.32400 0.88346
C17 C  0.99866 1.35432 0.98418
C18 C  0.96122 1.32883 1.02804
Cl19 Cl 0.90162 0.99688 1.24882
O20 O  0.71041 1.04308 1.00933
H21 H  0.76968 1.00094 1.30855
H22 H  0.53861 1.06311 1.22155
H23 H  0.36726 1.13936 1.04303
H24 H  0.42615 1.15165 0.95258
H25 H  0.62642 1.19870 1.01410
H26 H  0.62255 1.15767 0.73645
H27 H  0.55399 1.11262 0.81223
H28 H  0.77029 1.24407 0.74829
H29 H  0.96070 1.34464 0.84968
H30 H  1.08385 1.39855 1.02901
H31 H  1.01890 1.35383 1.10784
C32 C  0.25682 1.47247 0.67338
C33 C  0.14761 1.42693 0.57697
C34 C  0.15824 1.35249 0.59371
C35 C  0.27856 1.32470 0.70658
C36 C  0.38939 1.37031 0.80329
C37 C  0.37820 1.44526 0.78727
C38 C  0.51734 1.33710 0.92266
N39 N  0.65945 1.36540 0.98966
C40 C  0.80101 1.33405 1.10331
C41 C  0.87472 1.27375 1.11400
C42 C  1.00918 1.24144 1.22703
C43 C  1.06950 1.27205 1.32634
C44 C  0.99441 1.33367 1.31049
C45 C  0.86305 1.36240 1.20093
C46 C  1.19707 1.23797 1.43695
C47 C  1.26104 1.17496 1.44875
C48 C  1.20160 1.14475 1.35168
C49 C  1.07909 1.17756 1.24335
Cl50 Cl 0.50840 1.50642 0.90544
O51 O  0.49865 1.28998 0.95401
H52 H  0.24502 1.53088 0.65820
H53 H  0.05271 1.44934 0.48801
H54 H  0.07193 1.31613 0.51805
H55 H  0.28475 1.26589 0.71758
H56 H  0.67187 1.40264 0.96031
H57 H  1.03843 1.35707 1.38584
H58 H  0.80486 1.40876 1.19112
H59 H  1.24276 1.26075 1.51325
H60 H  1.35836 1.14822 1.53425
H61 H  1.25210 1.09431 1.36136
H62 H  1.03446 1.15124 1.16911
data_91_E-1081.10_____d_____1.25
#  no.  91             rank   91 energy -1081.10     density         1.25
_symmetry_cell_setting        monoclinic
_symmetry_space_group_name_H-M  'C 2/c'
_symmetry_Int_Tables_number  15
loop_
_symmetry_equiv_pos_site_id
_symmetry_equiv_pos_as_xyz
1 x,y,z
2 -x,y,1/2-z
3 -x,-y,-z
4 x,-y,1/2+z
5 1/2+x,1/2+y,z
6 1/2-x,1/2+y,1/2-z
7 1/2-x,1/2-y,-z
8 1/2+x,1/2-y,1/2+z
_cell_length_a      35.684
_cell_length_b      11.622
_cell_length_c      18.884
_cell_angle_alpha   90.0
_cell_angle_beta    49.427
_cell_angle_gamma   90.0
_cell_volume        5948.681
loop_
_atom_site_label
_atom_site_type_symbol
_atom_site_fract_x
_atom_site_fract_y
_atom_site_fract_z
C1 C  0.76843 1.31791 0.71518
C2 C  0.73851 1.25079 0.79536
C3 C  0.69479 1.20446 0.82209
C4 C  0.68146 1.22673 0.76865
C5 C  0.71109 1.29551 0.68892
C6 C  0.75552 1.34084 0.66074
C7 C  0.69421 1.31744 0.63532
N8 N  0.70003 1.43006 0.61071
C9 C  0.68195 1.47358 0.56587
C10 C  0.64295 1.55616 0.61267
C11 C  0.62466 1.59554 0.56799
C12 C  0.64709 1.55457 0.47649
C13 C  0.68624 1.47377 0.43306
C14 C  0.70224 1.43502 0.47829
C15 C  0.62854 1.59190 0.43280
C16 C  0.58860 1.66577 0.47851
C17 C  0.56626 1.70478 0.56832
C18 C  0.58389 1.67040 0.61212
Cl19 Cl 0.79650 1.42228 0.55766
O20 O  0.67570 1.24705 0.61983
H21 H  0.80298 1.35215 0.69476
H22 H  0.74936 1.23351 0.83717
H23 H  0.67106 1.15069 0.88501
H24 H  0.64684 1.18936 0.79113
H25 H  0.71189 1.48779 0.63078
H26 H  0.70326 1.44018 0.36346
H27 H  0.73206 1.37094 0.44330
H28 H  0.64543 1.56011 0.36284
H29 H  0.57414 1.69362 0.44462
H30 H  0.53430 1.76296 0.60451
H31 H  0.56487 1.70224 0.68311
C32 C  0.56595 1.09199 0.67184
C33 C  0.55934 0.99646 0.72343
C34 C  0.54621 1.01200 0.81055
C35 C  0.54047 1.12286 0.84424
C36 C  0.54799 1.21867 0.79168
C37 C  0.56011 1.20380 0.70504
C38 C  0.54223 1.33647 0.83065
N39 N  0.58235 1.40223 0.76566
C40 C  0.59185 1.51796 0.77926
C41 C  0.62249 1.59345 0.70070
C42 C  0.63371 1.70626 0.71377
C43 C  0.61321 1.74225 0.80519
C44 C  0.58294 1.66437 0.88044
C45 C  0.57355 1.55607 0.86591
C46 C  0.62474 1.85296 0.81826
C47 C  0.65619 1.92548 0.74307
C48 C  0.67674 1.89012 0.65341
C49 C  0.66577 1.78291 0.63908
Cl50 Cl 0.56627 1.32080 0.63851
O51 O  0.50794 1.36616 0.90861
H52 H  0.57570 1.07800 0.60402
H53 H  0.56412 0.90919 0.69609
H54 H  0.54053 0.93696 0.85209
H55 H  0.53010 1.13312 0.91298
H56 H  0.60801 1.37122 0.70169
H57 H  0.56725 1.69010 0.95108
H58 H  0.55076 1.49912 0.92689
H59 H  0.60907 1.88065 0.88847
H60 H  0.66514 2.01098 0.75352
H61 H  0.70176 1.94821 0.59387
H62 H  0.68293 1.75895 0.56727
data_92_E-1081.10_____d_____1.22
#  no.  92             rank   92 energy -1081.10     density         1.22
_symmetry_cell_setting        monoclinic
_symmetry_space_group_name_H-M  'P 21/c'
_symmetry_Int_Tables_number  14
loop_
_symmetry_equiv_pos_site_id
_symmetry_equiv_pos_as_xyz
1 x,y,z
2 -x,1/2+y,1/2-z
3 -x,-y,-z
4 x,1/2-y,1/2+z
_cell_length_a      10.306
_cell_length_b      18.958
_cell_length_c      16.776
_cell_angle_alpha   90.0
_cell_angle_beta    69.33899
_cell_angle_gamma   90.0
_cell_volume        3066.9058
loop_
_atom_site_label
_atom_site_type_symbol
_atom_site_fract_x
_atom_site_fract_y
_atom_site_fract_z
C1 C  1.58245 0.59606 0.31553
C2 C  1.72475 0.60208 0.29693
C3 C  1.77682 0.60473 0.36336
C4 C  1.68573 0.60189 0.44734
C5 C  1.54272 0.59691 0.46610
C6 C  1.48973 0.59306 0.39964
C7 C  1.45033 0.59512 0.55792
N8 N  1.33874 0.63795 0.57188
C9 C  1.24172 0.64975 0.65752
C10 C  1.22849 0.71843 0.69446
C11 C  1.13460 0.72840 0.78035
C12 C  1.05297 0.67013 0.82558
C13 C  1.06937 0.60337 0.78485
C14 C  1.16266 0.59470 0.70337
C15 C  0.96176 0.67956 0.91097
C16 C  0.95304 0.74409 0.95099
C17 C  1.03393 0.80084 0.90729
C18 C  1.12279 0.79317 0.82380
Cl19 Cl 1.31126 0.58213 0.41805
O20 O  1.47407 0.56317 0.61308
H21 H  1.54393 0.59309 0.26228
H22 H  1.79607 0.60422 0.23033
H23 H  1.88919 0.60902 0.34931
H24 H  1.72919 0.60410 0.49858
H25 H  1.32766 0.66783 0.52624
H26 H  1.00902 0.55791 0.81932
H27 H  1.17451 0.54201 0.67427
H28 H  0.89958 0.63487 0.94612
H29 H  0.88308 0.75091 1.01738
H30 H  1.02713 0.85191 0.93970
H31 H  1.18548 0.83898 0.79219
C32 C  1.61313 0.54639 0.79492
C33 C  1.74735 0.52105 0.75510
C34 C  1.84518 0.56253 0.69402
C35 C  1.80682 0.62835 0.67295
C36 C  1.67146 0.65317 0.71179
C37 C  1.57341 0.61253 0.77458
C38 C  1.63498 0.72408 0.68542
N39 N  1.51739 0.71894 0.66633
C40 C  1.45496 0.77487 0.63305
C41 C  1.30899 0.77310 0.64850
C42 C  1.24862 0.82686 0.61205
C43 C  1.33449 0.88207 0.56267
C44 C  1.47799 0.88146 0.54980
C45 C  1.53387 0.82869 0.58386
C46 C  1.27574 0.93473 0.52552
C47 C  1.13665 0.93241 0.53571
C48 C  1.05265 0.87807 0.58317
C49 C  1.10742 0.82645 0.62045
Cl50 Cl 1.40391 0.64312 0.83096
O51 O  1.70261 0.77664 0.67958
H52 H  1.53817 0.51337 0.84347
H53 H  1.77657 0.46886 0.77198
H54 H  1.95175 0.54313 0.66276
H55 H  1.88545 0.66013 0.62474
H56 H  1.46579 0.67354 0.67638
H57 H  1.54590 0.92309 0.51129
H58 H  1.64635 0.83049 0.56975
H59 H  1.34169 0.97713 0.48743
H60 H  1.09177 0.97318 0.50655
H61 H  0.94207 0.87651 0.59101
H62 H  1.03725 0.78474 0.65701
data_93_E-1080.82_____d_____1.23
#  no.  93             rank   93 energy -1080.82     density         1.23
_symmetry_cell_setting        triclinic
_symmetry_space_group_name_H-M  'P -1'
_symmetry_Int_Tables_number  2
loop_
_symmetry_equiv_pos_site_id
_symmetry_equiv_pos_as_xyz
1 x,y,z
2 -x,-y,-z
_cell_length_a      11.849
_cell_length_b      14.13
_cell_length_c      16.462
_cell_angle_alpha   138.093
_cell_angle_beta    86.696
_cell_angle_gamma   114.63
_cell_volume        1521.8108
loop_
_atom_site_label
_atom_site_type_symbol
_atom_site_fract_x
_atom_site_fract_y
_atom_site_fract_z
C1 C  0.87306 0.74344 1.33703
C2 C  0.78334 0.76044 1.30475
C3 C  0.80199 0.78132 1.23323
C4 C  0.91069 0.78628 1.19606
C5 C  1.00199 0.77178 1.23015
C6 C  0.98262 0.74793 1.30013
C7 C  1.11798 0.78066 1.18870
N8 N  1.23651 0.88213 1.29021
C9 C  1.36479 0.92251 1.27735
C10 C  1.46846 1.09481 1.36152
C11 C  1.59320 1.13095 1.34429
C12 C  1.61270 0.99511 1.24704
C13 C  1.50651 0.82690 1.16779
C14 C  1.38651 0.79469 1.18369
C15 C  1.73499 1.02997 1.22828
C16 C  1.83394 1.19300 1.30149
C17 C  1.81437 1.32539 1.39534
C18 C  1.69657 1.29504 1.41628
Cl19 Cl 1.08827 0.71753 1.33929
O20 O  1.10992 0.71467 1.08281
H21 H  0.85537 0.72478 1.39170
H22 H  0.69757 0.75621 1.33442
H23 H  0.73113 0.79377 1.20649
H24 H  0.92333 0.80294 1.13986
H25 H  1.24172 0.94540 1.37986
H26 H  1.51921 0.72092 1.09125
H27 H  1.30546 0.66243 1.11906
H28 H  1.75002 0.92590 1.15315
H29 H  1.92793 1.21889 1.28570
H30 H  1.89313 1.45455 1.45263
H31 H  1.68486 1.40251 1.49007
C32 C  1.13844 0.71363 0.85023
C33 C  1.00656 0.65056 0.78878
C34 C  0.94942 0.74354 0.86586
C35 C  1.02439 0.89712 1.00343
C36 C  1.15570 0.95870 1.06531
C37 C  1.21503 0.86806 0.98825
C38 C  1.23108 1.12366 1.21458
N39 N  1.28104 1.10282 1.26941
C40 C  1.35141 1.22921 1.41097
C41 C  1.44541 1.22174 1.45408
C42 C  1.51016 1.34240 1.59398
C43 C  1.48217 1.47024 1.68808
C44 C  1.38897 1.47233 1.64004
C45 C  1.32618 1.35343 1.50548
C46 C  1.54435 1.58818 1.82615
C47 C  1.63012 1.57868 1.86995
C48 C  1.65658 1.45267 1.77808
C49 C  1.59787 1.33710 1.64315
Cl50 Cl 1.38436 0.94542 1.05856
O51 O  1.24135 1.25242 1.27587
H52 H  1.18218 0.63971 0.78775
H53 H  0.94795 0.52877 0.68005
H54 H  0.84572 0.69529 0.81793
H55 H  0.97748 0.96825 1.06217
H56 H  1.27169 0.99282 1.20960
H57 H  1.36512 1.56861 1.71076
H58 H  1.25265 1.35984 1.47478
H59 H  1.52274 1.68631 1.89853
H60 H  1.67764 1.66995 1.97694
H61 H  1.72488 1.44576 1.81358
H62 H  1.62159 1.24017 1.57482
data_94_E-1080.34_____d_____1.26
#  no.  94             rank   94 energy -1080.34     density         1.26
_symmetry_cell_setting        monoclinic
_symmetry_space_group_name_H-M  'P 21/c'
_symmetry_Int_Tables_number  14
loop_
_symmetry_equiv_pos_site_id
_symmetry_equiv_pos_as_xyz
1 x,y,z
2 -x,1/2+y,1/2-z
3 -x,-y,-z
4 x,1/2-y,1/2+z
_cell_length_a      10.314
_cell_length_b      19.876
_cell_length_c      16.852
_cell_angle_alpha   90.0
_cell_angle_beta    120.694
_cell_angle_gamma   90.0
_cell_volume        2970.6973
loop_
_atom_site_label
_atom_site_type_symbol
_atom_site_fract_x
_atom_site_fract_y
_atom_site_fract_z
C1 C  0.09045 0.83687 1.04775
C2 C  0.09498 0.77356 1.01389
C3 C  0.16223 0.71987 1.07518
C4 C  0.22483 0.73042 1.16941
C5 C  0.22212 0.79415 1.20352
C6 C  0.15282 0.84816 1.14229
C7 C  0.29334 0.80238 1.30580
N8 N  0.38177 0.85821 1.33550
C9 C  0.47631 0.87079 1.43360
C10 C  0.63588 0.86241 1.47774
C11 C  0.72637 0.87230 1.57576
C12 C  0.65535 0.89231 1.62621
C13 C  0.49646 0.90095 1.57804
C14 C  0.41180 0.88968 1.48449
C15 C  0.74416 0.90068 1.72341
C16 C  0.89774 0.88866 1.76954
C17 C  0.96703 0.86839 1.72050
C18 C  0.88318 0.86042 1.62566
Cl19 Cl 0.13723 0.92911 1.17990
O20 O  0.28119 0.76351 1.35623
H21 H  0.03533 0.87816 0.99822
H22 H  0.04509 0.76560 0.93927
H23 H  0.16574 0.66954 1.04911
H24 H  0.27747 0.68735 1.21628
H25 H  0.39787 0.88681 1.29313
H26 H  0.44023 0.91551 1.61609
H27 H  0.28867 0.89547 1.44956
H28 H  0.69016 0.91575 1.76253
H29 H  0.96580 0.89480 1.84491
H30 H  1.08916 0.85864 1.75772
H31 H  0.94206 0.84386 1.58996
C32 C  0.33456 0.54677 1.43951
C33 C  0.32484 0.57444 1.51223
C34 C  0.41434 0.62989 1.56008
C35 C  0.51261 0.65680 1.53473
C36 C  0.52231 0.62886 1.46187
C37 C  0.43254 0.57342 1.41323
C38 C  0.62900 0.65835 1.43523
N39 N  0.60399 0.72588 1.42284
C40 C  0.68403 0.77286 1.39738
C41 C  0.69893 0.84154 1.42676
C42 C  0.77393 0.88876 1.39900
C43 C  0.83337 0.86624 1.34321
C44 C  0.81538 0.79773 1.31615
C45 C  0.74186 0.75364 1.34279
C46 C  0.90539 0.91294 1.31438
C47 C  0.91704 0.98000 1.33908
C48 C  0.85808 1.00226 1.39308
C49 C  0.78805 0.95762 1.42239
Cl50 Cl 0.43603 0.53810 1.31821
O51 O  0.72121 0.62776 1.42658
H52 H  0.26248 0.50355 1.40233
H53 H  0.24671 0.55303 1.53177
H54 H  0.40684 0.65219 1.61734
H55 H  0.58227 0.70018 1.57392
H56 H  0.52332 0.74612 1.43097
H57 H  0.85939 0.77964 1.27269
H58 H  0.72907 0.70149 1.31816
H59 H  0.95096 0.89578 1.27139
H60 H  0.97263 1.01597 1.31636
H61 H  0.86784 1.05568 1.41249
H62 H  0.74331 0.97745 1.46466
data_95_E-1080.20_____d_____1.28
#  no.  95             rank   95 energy -1080.20     density         1.28
_symmetry_cell_setting        monoclinic
_symmetry_space_group_name_H-M  'P 21/c'
_symmetry_Int_Tables_number  14
loop_
_symmetry_equiv_pos_site_id
_symmetry_equiv_pos_as_xyz
1 x,y,z
2 -x,1/2+y,1/2-z
3 -x,-y,-z
4 x,1/2-y,1/2+z
_cell_length_a      17.844
_cell_length_b      13.828
_cell_length_c      15.549999
_cell_angle_alpha   90.0
_cell_angle_beta    49.45
_cell_angle_gamma   90.0
_cell_volume        2915.436
loop_
_atom_site_label
_atom_site_type_symbol
_atom_site_fract_x
_atom_site_fract_y
_atom_site_fract_z
C1 C  0.46229 0.15917 1.56559
C2 C  0.52488 0.12589 1.45439
C3 C  0.62700 0.13369 1.38870
C4 C  0.66504 0.17430 1.43520
C5 C  0.60220 0.20747 1.54695
C6 C  0.49950 0.20035 1.61327
C7 C  0.64405 0.25110 1.59620
N8 N  0.71912 0.31193 1.51900
C9 C  0.76561 0.37449 1.54675
C10 C  0.76803 0.47653 1.53003
C11 C  0.81722 0.53778 1.55443
C12 C  0.86265 0.49542 1.59469
C13 C  0.85661 0.39379 1.61106
C14 C  0.80905 0.33663 1.58716
C15 C  0.91202 0.55576 1.61797
C16 C  0.91589 0.65475 1.60267
C17 C  0.87094 0.69631 1.56409
C18 C  0.82251 0.63905 1.54062
Cl19 Cl 0.41592 0.24475 1.75325
O20 O  0.61628 0.23622 1.68898
H21 H  0.38221 0.15311 1.61570
H22 H  0.49427 0.09390 1.41822
H23 H  0.67710 0.10791 1.30061
H24 H  0.74578 0.17873 1.38131
H25 H  0.73717 0.32469 1.44451
H26 H  0.89030 0.36033 1.64299
H27 H  0.80591 0.25817 1.60067
H28 H  0.94692 0.52361 1.64902
H29 H  0.95393 0.70109 1.62128
H30 H  0.87384 0.77517 1.55284
H31 H  0.78759 0.67465 1.51118
C32 C  1.18776 0.44138 1.04093
C33 C  1.21879 0.36083 1.06421
C34 C  1.14894 0.29566 1.14823
C35 C  1.04910 0.31238 1.20825
C36 C  1.01790 0.39388 1.18595
C37 C  1.08768 0.45899 1.10051
C38 C  0.90929 0.40854 1.25432
N39 N  0.88361 0.50124 1.29203
C40 C  0.77999 0.52730 1.37173
C41 C  0.72385 0.51434 1.49058
C42 C  0.62003 0.53543 1.56638
C43 C  0.57645 0.57241 1.52166
C44 C  0.63709 0.58711 1.40312
C45 C  0.73570 0.56371 1.33185
C46 C  0.47302 0.58842 1.59561
C47 C  0.41424 0.56688 1.70960
C48 C  0.45663 0.53020 1.75327
C49 C  0.55742 0.51546 1.68333
Cl50 Cl 1.05392 0.56032 1.06310
O51 O  0.85180 0.34643 1.27678
H52 H  1.24401 0.49100 0.97352
H53 H  1.29789 0.34807 1.01627
H54 H  1.17282 0.23153 1.16676
H55 H  0.99546 0.26016 1.27420
H56 H  0.93215 0.55015 1.27505
H57 H  0.60420 0.61428 1.36766
H58 H  0.77996 0.57319 1.24019
H59 H  0.43897 0.61578 1.56161
H60 H  0.33401 0.57814 1.76624
H61 H  0.40943 0.51246 1.84385
H62 H  0.58731 0.48500 1.72105
data_96_E-1079.95_____d_____1.25
#  no.  96             rank   96 energy -1079.95     density         1.25
_symmetry_cell_setting        triclinic
_symmetry_space_group_name_H-M  'P -1'
_symmetry_Int_Tables_number  2
loop_
_symmetry_equiv_pos_site_id
_symmetry_equiv_pos_as_xyz
1 x,y,z
2 -x,-y,-z
_cell_length_a      11.124
_cell_length_b      18.907999
_cell_length_c      20.62
_cell_angle_alpha   45.900993
_cell_angle_beta    102.585
_cell_angle_gamma   91.479
_cell_volume        2990.397
loop_
_atom_site_label
_atom_site_type_symbol
_atom_site_fract_x
_atom_site_fract_y
_atom_site_fract_z
C1 C  1.22179 1.10947 0.45945
C2 C  1.31105 1.16630 0.41585
C3 C  1.39548 1.18948 0.45730
C4 C  1.38978 1.15523 0.54185
C5 C  1.30039 1.09794 0.58576
C6 C  1.21479 1.07481 0.54426
C7 C  1.29514 1.06140 0.67691
N8 N  1.30811 1.13666 0.67201
C9 C  1.29049 1.12881 0.74409
C10 C  1.20020 1.20215 0.71900
C11 C  1.18626 1.19548 0.79070
C12 C  1.26289 1.11593 0.88529
C13 C  1.34964 1.04463 0.90607
C14 C  1.36127 1.05253 0.83624
C15 C  1.24997 1.10971 0.95609
C16 C  1.16368 1.17938 0.93435
C17 C  1.08813 1.25676 0.84208
C18 C  1.09906 1.26456 0.77176
Cl19 Cl 1.09599 1.00665 0.59374
O20 O  1.28086 0.97941 0.74398
H21 H  1.15558 1.09261 0.42549
H22 H  1.31496 1.19312 0.34903
H23 H  1.46610 1.23464 0.42326
H24 H  1.45821 1.17432 0.57280
H25 H  1.31512 1.20467 0.61351
H26 H  1.40827 0.98255 0.97857
H27 H  1.42955 0.99606 0.85482
H28 H  1.30847 1.04870 1.02886
H29 H  1.15384 1.17389 0.98962
H30 H  1.01919 1.31149 0.82552
H31 H  1.03733 1.32610 0.70029
C32 C  1.61717 1.45821 0.67106
C33 C  1.71674 1.37785 0.73664
C34 C  1.71201 1.29173 0.75463
C35 C  1.60742 1.28699 0.70727
C36 C  1.50678 1.36709 0.64241
C37 C  1.51157 1.45450 0.62289
C38 C  1.39610 1.35709 0.59442
N39 N  1.28772 1.38674 0.59604
C40 C  1.17054 1.37101 0.56388
C41 C  1.12878 1.27782 0.62706
C42 C  1.01612 1.26284 0.59119
C43 C  0.94618 1.34261 0.49455
C44 C  0.99027 1.43470 0.43636
C45 C  1.10032 1.44632 0.47152
C46 C  0.83856 1.32622 0.45772
C47 C  0.80251 1.23357 0.51393
C48 C  0.87118 1.15541 0.60818
C49 C  0.97519 1.16995 0.64617
Cl50 Cl 1.39123 1.56088 0.53772
O51 O  1.40176 1.32389 0.56207
H52 H  1.62358 1.52567 0.65714
H53 H  1.79917 1.38223 0.77371
H54 H  1.79056 1.22808 0.80594
H55 H  1.60570 1.21831 0.72276
H56 H  1.28609 1.41094 0.62575
H57 H  0.93822 1.49603 0.36174
H58 H  1.13383 1.51749 0.42389
H59 H  0.78528 1.38679 0.38334
H60 H  0.72012 1.22084 0.48474
H61 H  0.84268 1.08162 0.65239
H62 H  1.02752 1.10587 0.72021
C63 C  1.85842 1.59900 0.72416
C64 C  1.94585 1.66210 0.68909
C65 C  1.99709 1.69579 0.72986
C66 C  1.96055 1.66566 0.80525
C67 C  1.87302 1.60211 0.84061
C68 C  1.82061 1.56838 0.79969
C69 C  1.83445 1.57007 0.92198
N70 N  1.81387 1.65074 0.90833
C71 C  1.76261 1.64528 0.97013
C72 C  1.64860 1.71038 0.93235
C73 C  1.60062 1.70624 0.99405
C74 C  1.66810 1.63759 1.09158
C75 C  1.77998 1.57407 1.12512
C76 C  1.82388 1.57922 1.06471
C77 C  1.62155 1.63422 1.15244
C78 C  1.51164 1.69619 1.11826
C79 C  1.44520 1.76285 1.02310
C80 C  1.48869 1.76770 0.96228
Cl81 Cl 1.70549 1.49169 0.83818
O82 O  1.82217 1.48705 0.98868
H83 H  1.81845 1.57385 0.69080
H84 H  1.97429 1.68560 0.62948
H85 H  2.06594 1.74595 0.70251
H86 H  2.00333 1.69307 0.83605
H87 H  1.82087 1.71888 0.85002
H88 H  1.83232 1.52033 1.19999
H89 H  1.91104 1.52914 1.09298
H90 H  1.67294 1.58155 1.22741
H91 H  1.47589 1.69287 1.16591
H92 H  1.35739 1.81137 0.99666
H93 H  1.43324 1.82063 0.88812
C94 C  2.10198 1.87371 0.97202
C95 C  2.06645 1.96193 0.94652
C96 C  1.95484 2.02636 0.87676
C97 C  1.88026 2.00165 0.83356
C98 C  1.91596 1.91304 0.85923
C99 C  2.02802 1.84796 0.92920
C100 C  1.83504 1.88723 0.81215
N101 N  1.71317 1.90388 0.80670
C102 C  1.61979 1.87346 0.77297
C103 C  1.58773 1.77635 0.83782
C104 C  1.50029 1.74637 0.80167
C105 C  1.44427 1.81546 0.70232
C106 C  1.47715 1.91199 0.64185
C107 C  1.56378 1.93801 0.67783
C108 C  1.36375 1.78397 0.66601
C109 C  1.34157 1.68678 0.72557
C110 C  1.39719 1.61894 0.82254
C111 C  1.47416 1.64830 0.85986
Cl112 Cl 2.07650 1.73359 0.96669
O113 O  1.87022 1.85549 0.78408
H114 H  2.18986 1.82386 1.02722
H115 H  2.12594 1.98095 0.98099
H116 H  1.92656 2.09642 0.85603
H117 H  1.79406 2.05472 0.77788
H118 H  1.68883 1.92067 0.83861
H119 H  1.43639 1.96503 0.56531
H120 H  1.59002 2.01218 0.62881
H121 H  1.32170 1.83624 0.58973
H122 H  1.28074 1.66229 0.69697
H123 H  1.38020 1.54145 0.86952
H124 H  1.51780 1.59190 0.93634
data_97_E-1079.47_____d_____1.24
#  no.  97             rank   97 energy -1079.47     density         1.24
_symmetry_cell_setting        monoclinic
_symmetry_space_group_name_H-M  'C 2/c'
_symmetry_Int_Tables_number  15
loop_
_symmetry_equiv_pos_site_id
_symmetry_equiv_pos_as_xyz
1 x,y,z
2 -x,y,1/2-z
3 -x,-y,-z
4 x,-y,1/2+z
5 1/2+x,1/2+y,z
6 1/2-x,1/2+y,1/2-z
7 1/2-x,1/2-y,-z
8 1/2+x,1/2-y,1/2+z
_cell_length_a      21.272
_cell_length_b      11.217
_cell_length_c      25.371
_cell_angle_alpha   90.0
_cell_angle_beta    94.08699
_cell_angle_gamma   90.0
_cell_volume        6038.3296
loop_
_atom_site_label
_atom_site_type_symbol
_atom_site_fract_x
_atom_site_fract_y
_atom_site_fract_z
C1 C  0.64667 1.65078 1.10974
C2 C  0.67534 1.55879 1.13942
C3 C  0.64195 1.45367 1.14725
C4 C  0.58025 1.44255 1.12566
C5 C  0.55110 1.53553 1.09653
C6 C  0.58472 1.64075 1.08775
C7 C  0.48426 1.51835 1.07504
N8 N  0.44937 1.61745 1.08286
C9 C  0.38194 1.61754 1.06971
C10 C  0.33962 1.62997 1.11058
C11 C  0.27296 1.62631 1.09678
C12 C  0.25060 1.61489 1.04239
C13 C  0.29509 1.60470 1.00350
C14 C  0.35869 1.60524 1.01785
C15 C  0.18474 1.60928 1.02872
C16 C  0.14230 1.61279 1.06754
C17 C  0.16406 1.62247 1.12073
C18 C  0.22799 1.62908 1.13505
Cl19 Cl 0.55260 1.75906 1.04854
O20 O  0.46309 1.42771 1.05584
H21 H  0.67410 1.73201 1.10347
H22 H  0.72418 1.56828 1.15630
H23 H  0.66433 1.38015 1.17036
H24 H  0.55489 1.35894 1.13239
H25 H  0.46711 1.68751 1.10249
H26 H  0.27858 1.59392 0.96168
H27 H  0.39184 1.59509 0.98682
H28 H  0.16737 1.59973 0.98706
H29 H  0.09136 1.60739 1.05674
H30 H  0.13004 1.62446 1.15143
H31 H  0.24301 1.63538 1.17737
C32 C  0.37768 1.12944 1.06099
C33 C  0.42638 1.04730 1.06972
C34 C  0.46491 1.05202 1.11670
C35 C  0.45464 1.13972 1.15393
C36 C  0.40651 1.22344 1.14470
C37 C  0.36670 1.21769 1.09816
C38 C  0.39829 1.31763 1.18582
N39 N  0.39523 1.42729 1.16275
C40 C  0.39166 1.54066 1.18985
C41 C  0.36324 1.64102 1.16245
C42 C  0.36243 1.75465 1.18865
C43 C  0.38867 1.76507 1.24197
C44 C  0.41586 1.66284 1.26727
C45 C  0.41723 1.55568 1.24104
C46 C  0.38879 1.87748 1.26777
C47 C  0.36458 1.97719 1.24145
C48 C  0.33951 1.96765 1.18911
C49 C  0.33849 1.85886 1.16329
Cl50 Cl 0.30193 1.31466 1.08592
O51 O  0.39676 1.29850 1.23225
H52 H  0.34744 1.12343 1.02410
H53 H  0.43426 0.97856 1.03999
H54 H  0.50317 0.98685 1.12409
H55 H  0.48550 1.14178 1.19063
H56 H  0.39447 1.43348 1.12361
H57 H  0.43684 1.66941 1.30808
H58 H  0.44034 1.48075 1.26254
H59 H  0.40904 1.88564 1.30872
H60 H  0.36500 2.06413 1.26154
H61 H  0.32034 2.04734 1.16838
H62 H  0.31840 1.85595 1.12212
data_98_E-1079.37_____d_____1.23
#  no.  98             rank   98 energy -1079.37     density         1.23
_symmetry_cell_setting        monoclinic
_symmetry_space_group_name_H-M  'C 2/c'
_symmetry_Int_Tables_number  15
loop_
_symmetry_equiv_pos_site_id
_symmetry_equiv_pos_as_xyz
1 x,y,z
2 -x,y,1/2-z
3 -x,-y,-z
4 x,-y,1/2+z
5 1/2+x,1/2+y,z
6 1/2-x,1/2+y,1/2-z
7 1/2-x,1/2-y,-z
8 1/2+x,1/2-y,1/2+z
_cell_length_a      18.325
_cell_length_b      10.976
_cell_length_c      30.394
_cell_angle_alpha   90.0
_cell_angle_beta    84.27301
_cell_angle_gamma   90.0
_cell_volume        6082.7896
loop_
_atom_site_label
_atom_site_type_symbol
_atom_site_fract_x
_atom_site_fract_y
_atom_site_fract_z
C1 C  0.61985 0.86614 1.16743
C2 C  0.62944 0.81344 1.12559
C3 C  0.62731 0.88663 1.08808
C4 C  0.61514 1.01124 1.09300
C5 C  0.60454 1.06389 1.13501
C6 C  0.60764 0.99126 1.17286
C7 C  0.59066 1.19829 1.13806
N8 N  0.53372 1.22330 1.16891
C9 C  0.50514 1.34632 1.17315
C10 C  0.43550 1.37438 1.15835
C11 C  0.40989 1.49814 1.16112
C12 C  0.45349 1.58927 1.17984
C13 C  0.52165 1.55512 1.19466
C14 C  0.54580 1.43657 1.19073
C15 C  0.42904 1.71214 1.18172
C16 C  0.36424 1.74442 1.16503
C17 C  0.32199 1.65576 1.14629
C18 C  0.34431 1.53522 1.14439
Cl19 Cl 0.59908 1.05253 1.22687
O20 O  0.62255 1.27416 1.11504
H21 H  0.62266 0.80710 1.19644
H22 H  0.63912 0.71485 1.12196
H23 H  0.63520 0.84602 1.05484
H24 H  0.61354 1.06688 1.06295
H25 H  0.50515 1.15807 1.18526
H26 H  0.55610 1.62444 1.20862
H27 H  0.59953 1.41361 1.20169
H28 H  0.46244 1.78256 1.19588
H29 H  0.34582 1.83988 1.16631
H30 H  0.27066 1.68220 1.13289
H31 H  0.30972 1.46869 1.12904
C32 C  0.68639 1.37821 0.97403
C33 C  0.70105 1.48825 0.99419
C34 C  0.64832 1.53970 1.02515
C35 C  0.58158 1.48062 1.03544
C36 C  0.56698 1.37037 1.01510
C37 C  0.61964 1.31780 0.98414
C38 C  0.49466 1.30752 1.02647
N39 N  0.48262 1.29698 1.07127
C40 C  0.41888 1.24249 1.09567
C41 C  0.39622 1.28429 1.13959
C42 C  0.33446 1.22758 1.16441
C43 C  0.29637 1.13118 1.14471
C44 C  0.32119 1.09351 1.10115
C45 C  0.38088 1.14833 1.07822
C46 C  0.23606 1.07356 1.16937
C47 C  0.21444 1.10917 1.21236
C48 C  0.25190 1.20282 1.23182
C49 C  0.31061 1.26075 1.20836
Cl50 Cl 0.60504 1.17615 0.95893
O51 O  0.45407 1.27272 1.00053
H52 H  0.72874 1.33879 0.95004
H53 H  0.75397 1.53432 0.98598
H54 H  0.65962 1.62634 1.04135
H55 H  0.54096 1.52354 1.05973
H56 H  0.52039 1.32805 1.08977
H57 H  0.29291 1.01893 1.08560
H58 H  0.39826 1.11350 1.04491
H59 H  0.20678 0.99934 1.15432
H60 H  0.16780 1.06402 1.23133
H61 H  0.23435 1.23069 1.26602
H62 H  0.33841 1.33380 1.22505
data_99_E-1079.10_____d_____1.23
#  no.  99             rank   99 energy -1079.10     density         1.23
_symmetry_cell_setting        monoclinic
_symmetry_space_group_name_H-M  'P 21/c'
_symmetry_Int_Tables_number  14
loop_
_symmetry_equiv_pos_site_id
_symmetry_equiv_pos_as_xyz
1 x,y,z
2 -x,1/2+y,1/2-z
3 -x,-y,-z
4 x,1/2-y,1/2+z
_cell_length_a      12.31
_cell_length_b      16.559
_cell_length_c      16.969
_cell_angle_alpha   90.0
_cell_angle_beta    119.00599
_cell_angle_gamma   90.0
_cell_volume        3025.1191
loop_
_atom_site_label
_atom_site_type_symbol
_atom_site_fract_x
_atom_site_fract_y
_atom_site_fract_z
C1 C  0.98381 0.57046 0.82436
C2 C  1.11116 0.58418 0.87408
C3 C  1.16347 0.60780 0.96428
C4 C  1.08751 0.61798 1.00314
C5 C  0.95942 0.60539 0.95292
C6 C  0.90640 0.58034 0.86261
C7 C  0.88278 0.61855 0.99855
N8 N  0.77762 0.66035 0.94431
C9 C  0.69478 0.68668 0.97739
C10 C  0.67807 0.77089 0.98614
C11 C  0.59830 0.79550 1.02156
C12 C  0.53401 0.73539 1.04397
C13 C  0.55310 0.65264 1.03246
C14 C  0.63253 0.63050 1.00068
C15 C  0.45670 0.75950 1.08039
C16 C  0.44480 0.84024 1.09567
C17 C  0.50870 0.89898 1.07486
C18 C  0.58382 0.87709 1.03862
Cl19 Cl 0.74667 0.55817 0.79646
O20 O  0.91224 0.59871 1.07439
H21 H  0.94491 0.55084 0.75391
H22 H  1.17057 0.57592 0.84283
H23 H  1.26413 0.61829 1.00430
H24 H  1.13084 0.63666 1.07428
H25 H  0.76065 0.68129 0.88471
H26 H  0.50591 0.60581 1.05078
H27 H  0.64683 0.56585 0.99406
H28 H  0.40782 0.71355 1.09824
H29 H  0.38561 0.85849 1.12460
H30 H  0.49943 0.96306 1.08773
H31 H  0.63333 0.92521 1.02416
C32 C  1.05492 0.63645 1.32697
C33 C  1.17670 0.60949 1.36146
C34 C  1.25633 0.64839 1.33657
C35 C  1.21251 0.71302 1.27670
C36 C  1.08967 0.73908 1.24084
C37 C  1.00988 0.70151 1.26705
C38 C  1.04658 0.80819 1.17512
N39 N  0.93866 0.78815 1.10015
C40 C  0.87307 0.83682 1.01949
C41 C  0.74167 0.82673 0.96356
C42 C  0.67794 0.87239 0.88145
C43 C  0.74610 0.92843 0.85798
C44 C  0.87572 0.93631 0.91596
C45 C  0.93506 0.89079 0.99321
C46 C  0.68391 0.97282 0.77631
C47 C  0.55842 0.96137 0.71876
C48 C  0.49172 0.90599 0.74099
C49 C  0.55017 0.86244 0.82050
Cl50 Cl 0.85672 0.73550 1.22994
O51 O  1.10186 0.87057 1.18640
H52 H  0.99417 0.60571 1.34815
H53 H  1.21037 0.55818 1.40851
H54 H  1.35298 0.62787 1.36409
H55 H  1.27676 0.74278 1.25805
H56 H  0.89751 0.73607 1.09869
H57 H  0.92988 0.97850 0.89856
H58 H  1.03609 0.89850 1.03399
H59 H  0.73624 1.01581 0.75813
H60 H  0.51080 0.99570 0.65544
H61 H  0.39190 0.89714 0.69489
H62 H  0.49381 0.81950 0.83490
data_100_E-1079.04_____d_____1.25
#  no.  100            rank  100 energy -1079.04     density         1.25
_symmetry_cell_setting        triclinic
_symmetry_space_group_name_H-M  'P -1'
_symmetry_Int_Tables_number  2
loop_
_symmetry_equiv_pos_site_id
_symmetry_equiv_pos_as_xyz
1 x,y,z
2 -x,-y,-z
_cell_length_a      10.412
_cell_length_b      19.919
_cell_length_c      12.086
_cell_angle_alpha   75.088
_cell_angle_beta    59.26
_cell_angle_gamma   116.465004
_cell_volume        1496.9834
loop_
_atom_site_label
_atom_site_type_symbol
_atom_site_fract_x
_atom_site_fract_y
_atom_site_fract_z
C1 C  1.48818 1.60411 1.32636
C2 C  1.42337 1.64934 1.30453
C3 C  1.31414 1.62298 1.26479
C4 C  1.27112 1.55175 1.24759
C5 C  1.33623 1.50637 1.26953
C6 C  1.44606 1.53247 1.30943
C7 C  1.28921 1.42992 1.25026
N8 N  1.08727 1.36761 1.33219
C9 C  1.00101 1.28406 1.33913
C10 C  0.86181 1.18994 1.48880
C11 C  0.78001 1.10862 1.49149
C12 C  0.83572 1.12345 1.34600
C13 C  0.97424 1.21877 1.20126
C14 C  1.05358 1.29573 1.20073
C15 C  0.75782 1.04339 1.34754
C16 C  0.63151 0.95187 1.48731
C17 C  0.57865 0.93743 1.62896
C18 C  0.65124 1.01413 1.63105
Cl19 Cl 1.52679 1.47582 1.34395
O20 O  1.40711 1.42227 1.17687
H21 H  1.57325 1.62557 1.35810
H22 H  1.45812 1.70561 1.31826
H23 H  1.26328 1.65876 1.24669
H24 H  1.18780 1.53375 1.21368
H25 H  0.98813 1.36933 1.40732
H26 H  1.02113 1.23134 1.08784
H27 H  1.16267 1.36872 1.08587
H28 H  0.80132 1.05446 1.23582
H29 H  0.57314 0.89029 1.48728
H30 H  0.47927 0.86455 1.73933
H31 H  0.60776 0.99975 1.74439
C32 C  1.69366 1.32796 1.07144
C33 C  1.86689 1.38405 1.04040
C34 C  1.84092 1.38497 1.16537
C35 C  1.64239 1.33062 1.31880
C36 C  1.46908 1.27578 1.34885
C37 C  1.49335 1.27282 1.22524
C38 C  1.25868 1.21977 1.51590
N39 N  1.15741 1.23870 1.49759
C40 C  0.95873 1.20326 1.63343
C41 C  0.81325 1.17902 1.62563
C42 C  0.61991 1.14718 1.75886
C43 C  0.57620 1.14014 1.89666
C44 C  0.72593 1.16518 1.89773
C45 C  0.91017 1.19598 1.76844
C46 C  0.38691 1.11018 2.02717
C47 C  0.24553 1.08846 2.02134
C48 C  0.28821 1.09570 1.88642
C49 C  0.47133 1.12443 1.75803
Cl50 Cl 1.27976 1.19887 1.25941
O51 O  1.19272 1.16810 1.64624
H52 H  1.71688 1.32721 0.97240
H53 H  2.02324 1.42699 0.91861
H54 H  1.97667 1.42863 1.14236
H55 H  1.62554 1.33270 1.41517
H56 H  1.22147 1.28045 1.38466
H57 H  0.69546 1.16062 2.00226
H58 H  1.02193 1.21592 1.77459
H59 H  0.35308 1.10476 2.13314
H60 H  0.09920 1.06532 2.12277
H61 H  0.17473 1.07805 1.88285
H62 H  0.49797 1.12891 1.65469
