# Supplementary material for: Report on the sixth blind test of organic crystal structure prediction methods
Source: Acta Crystallogr B Struct Sci Cryst Eng Mater. 2016 Aug 1;72(Pt 4):439–59. doi: 10.1107/S2052520616007447 (PMC4971545; doi:10.1107/S2052520616007447)
Supplement: Supplementary file 2 [file b-72-00439-sup2.zip › Group_11_Lv_Wang_Ma/XXII-1_Lv_Wang_Ma.cif]

#======================================================================

# CRYSTAL DATA

#----------------------------------------------------------------------

data_VESTA_phase_1


_pd_phase_name                         'CNS                                   '
_cell_length_a                         7.25258
_cell_length_b                         10.22893
_cell_length_c                         11.84703
_cell_angle_alpha                      89.99999
_cell_angle_beta                       89.99999
_cell_angle_gamma                      90
_symmetry_space_group_name_H-M         'P 1'
_symmetry_Int_Tables_number            1

loop_
_symmetry_equiv_pos_as_xyz
   'x, y, z'

loop_
   _atom_site_label
   _atom_site_occupancy
   _atom_site_fract_x
   _atom_site_fract_y
   _atom_site_fract_z
   _atom_site_adp_type
   _atom_site_B_iso_or_equiv
   _atom_site_type_symbol
   C1         1.0     0.961722      0.380434      0.120612     Biso  1.000000 C
   C2         1.0     0.038278      0.619566      0.620612     Biso  1.000000 C
   C3         1.0     0.461722      0.619566      0.120612     Biso  1.000000 C
   C4         1.0     0.538278      0.380434      0.620612     Biso  1.000000 C
   C5         1.0     0.885826      0.428110      0.017425     Biso  1.000000 C
   C6         1.0     0.114174      0.571890      0.517425     Biso  1.000000 C
   C7         1.0     0.385826      0.571890      0.017425     Biso  1.000000 C
   C8         1.0     0.614174      0.428110      0.517425     Biso  1.000000 C
   C9         1.0     0.857791      0.178358      0.941969     Biso  1.000000 C
   C10        1.0     0.142209      0.821642      0.441969     Biso  1.000000 C
   C11        1.0     0.357791      0.821642      0.941969     Biso  1.000000 C
   C12        1.0     0.642209      0.178358      0.441969     Biso  1.000000 C
   C13        1.0     0.933664      0.132512      0.040515     Biso  1.000000 C
   C14        1.0     0.066336      0.867488      0.540515     Biso  1.000000 C
   C15        1.0     0.433664      0.867488      0.040515     Biso  1.000000 C
   C16        1.0     0.566336      0.132512      0.540515     Biso  1.000000 C
   C17        1.0     0.880782      0.564434      0.020406     Biso  1.000000 C
   C18        1.0     0.119218      0.435566      0.520406     Biso  1.000000 C
   C19        1.0     0.380782      0.435566      0.020406     Biso  1.000000 C
   C20        1.0     0.619218      0.564434      0.520406     Biso  1.000000 C
   C21        1.0     0.806949      0.647534      0.937331     Biso  1.000000 C
   C22        1.0     0.193051      0.352466      0.437331     Biso  1.000000 C
   C23        1.0     0.306949      0.352466      0.937331     Biso  1.000000 C
   C24        1.0     0.693051      0.647534      0.437331     Biso  1.000000 C
   C25        1.0     0.816960      0.088583      0.854178     Biso  1.000000 C
   C26        1.0     0.183040      0.911417      0.354178     Biso  1.000000 C
   C27        1.0     0.316960      0.911417      0.854178     Biso  1.000000 C
   C28        1.0     0.683040      0.088583      0.354178     Biso  1.000000 C
   C29        1.0     0.956426      0.995027      0.050307     Biso  1.000000 C
   C30        1.0     0.043574      0.004973      0.550307     Biso  1.000000 C
   C31        1.0     0.456426      0.004973      0.050307     Biso  1.000000 C
   C32        1.0     0.543574      0.995027      0.550307     Biso  1.000000 C
   N1         1.0     0.782853      0.018589      0.779070     Biso  1.000000 N
   N2         1.0     0.217147      0.981411      0.279070     Biso  1.000000 N
   N3         1.0     0.282853      0.981411      0.779070     Biso  1.000000 N
   N4         1.0     0.717147      0.018589      0.279070     Biso  1.000000 N
   N5         1.0     0.972122      0.881582      0.056017     Biso  1.000000 N
   N6         1.0     0.027878      0.118418      0.556017     Biso  1.000000 N
   N7         1.0     0.472122      0.118418      0.056017     Biso  1.000000 N
   N8         1.0     0.527878      0.881582      0.556017     Biso  1.000000 N
   N9         1.0     0.006228      0.470581      0.196172     Biso  1.000000 N
   N10        1.0     0.993772      0.529419      0.696172     Biso  1.000000 N
   N11        1.0     0.506228      0.529419      0.196172     Biso  1.000000 N
   N12        1.0     0.493772      0.470581      0.696172     Biso  1.000000 N
   N13        1.0     0.739078      0.715780      0.869874     Biso  1.000000 N
   N14        1.0     0.260922      0.284220      0.369874     Biso  1.000000 N
   N15        1.0     0.239078      0.284220      0.869874     Biso  1.000000 N
   N16        1.0     0.760922      0.715780      0.369874     Biso  1.000000 N
   S1         1.0     0.965234      0.618990      0.149074     Biso  1.000000 S
   S2         1.0     0.034766      0.381010      0.649074     Biso  1.000000 S
   S3         1.0     0.465234      0.381010      0.149074     Biso  1.000000 S
   S4         1.0     0.534766      0.618990      0.649074     Biso  1.000000 S
   S5         1.0     0.801614      0.338588      0.902747     Biso  1.000000 S
   S6         1.0     0.198386      0.661412      0.402747     Biso  1.000000 S
   S7         1.0     0.301614      0.661412      0.902747     Biso  1.000000 S
   S8         1.0     0.698386      0.338588      0.402747     Biso  1.000000 S
   S9         1.0     0.013933      0.218445      0.158601     Biso  1.000000 S
   S10        1.0     0.986067      0.781555      0.658601     Biso  1.000000 S
   S11        1.0     0.513933      0.781555      0.158601     Biso  1.000000 S
   S12        1.0     0.486067      0.218445      0.658601     Biso  1.000000 S
#======================================================================

# CRYSTAL DATA

#----------------------------------------------------------------------

data_VESTA_phase_1


_pd_phase_name                         'CNS                                   '
_cell_length_a                         7.19930
_cell_length_b                         10.20000
_cell_length_c                         12.01065
_cell_angle_alpha                      90
_cell_angle_beta                       89.99999
_cell_angle_gamma                      89.99999
_symmetry_space_group_name_H-M         'P 1'
_symmetry_Int_Tables_number            1

loop_
_symmetry_equiv_pos_as_xyz
   'x, y, z'

loop_
   _atom_site_label
   _atom_site_occupancy
   _atom_site_fract_x
   _atom_site_fract_y
   _atom_site_fract_z
   _atom_site_adp_type
   _atom_site_B_iso_or_equiv
   _atom_site_type_symbol
   C1         1.0     0.458196      0.117379      0.230345     Biso  1.000000 C
   C2         1.0     0.541804      0.882621      0.730345     Biso  1.000000 C
   C3         1.0     0.958196      0.882621      0.230345     Biso  1.000000 C
   C4         1.0     0.041804      0.117379      0.730345     Biso  1.000000 C
   C5         1.0     0.385179      0.068810      0.332751     Biso  1.000000 C
   C6         1.0     0.614820      0.931190      0.832751     Biso  1.000000 C
   C7         1.0     0.885180      0.931190      0.332751     Biso  1.000000 C
   C8         1.0     0.114821      0.068810      0.832751     Biso  1.000000 C
   C9         1.0     0.359463      0.318552      0.409286     Biso  1.000000 C
   C10        1.0     0.640537      0.681448      0.909286     Biso  1.000000 C
   C11        1.0     0.859463      0.681448      0.409286     Biso  1.000000 C
   C12        1.0     0.140537      0.318552      0.909286     Biso  1.000000 C
   C13        1.0     0.432100      0.365304      0.311308     Biso  1.000000 C
   C14        1.0     0.567900      0.634696      0.811308     Biso  1.000000 C
   C15        1.0     0.932100      0.634696      0.311308     Biso  1.000000 C
   C16        1.0     0.067900      0.365304      0.811308     Biso  1.000000 C
   C17        1.0     0.380865      0.932098      0.329432     Biso  1.000000 C
   C18        1.0     0.619135      0.067902      0.829432     Biso  1.000000 C
   C19        1.0     0.880865      0.067902      0.329432     Biso  1.000000 C
   C20        1.0     0.119135      0.932098      0.829432     Biso  1.000000 C
   C21        1.0     0.323606      0.407696      0.497419     Biso  1.000000 C
   C22        1.0     0.676394      0.592304      0.997419     Biso  1.000000 C
   C23        1.0     0.823606      0.592304      0.497419     Biso  1.000000 C
   C24        1.0     0.176394      0.407696      0.997419     Biso  1.000000 C
   C25        1.0     0.454632      0.503213      0.301967     Biso  1.000000 C
   C26        1.0     0.545368      0.496787      0.801967     Biso  1.000000 C
   C27        1.0     0.954632      0.496787      0.301967     Biso  1.000000 C
   C28        1.0     0.045368      0.503213      0.801967     Biso  1.000000 C
   C29        1.0     0.311337      0.849071      0.413113     Biso  1.000000 C
   C30        1.0     0.688663      0.150929      0.913113     Biso  1.000000 C
   C31        1.0     0.811337      0.150929      0.413113     Biso  1.000000 C
   C32        1.0     0.188663      0.849071      0.913113     Biso  1.000000 C
   N1         1.0     0.247289      0.782147      0.482278     Biso  1.000000 N
   N2         1.0     0.752711      0.217853      0.982278     Biso  1.000000 N
   N3         1.0     0.747289      0.217853      0.482278     Biso  1.000000 N
   N4         1.0     0.252711      0.782147      0.982278     Biso  1.000000 N
   N5         1.0     0.294643      0.477335      0.572692     Biso  1.000000 N
   N6         1.0     0.705357      0.522665      0.072692     Biso  1.000000 N
   N7         1.0     0.794643      0.522665      0.572692     Biso  1.000000 N
   N8         1.0     0.205357      0.477335      0.072692     Biso  1.000000 N
   N9         1.0     0.469817      0.616993      0.296090     Biso  1.000000 N
   N10        1.0     0.530183      0.383007      0.796090     Biso  1.000000 N
   N11        1.0     0.969817      0.383007      0.296090     Biso  1.000000 N
   N12        1.0     0.030183      0.616993      0.796090     Biso  1.000000 N
   N13        1.0     0.501377      0.027512      0.155056     Biso  1.000000 N
   N14        1.0     0.498623      0.972488      0.655056     Biso  1.000000 N
   N15        1.0     0.001377      0.972488      0.155056     Biso  1.000000 N
   N16        1.0     0.998623      0.027512      0.655056     Biso  1.000000 N
   S1         1.0     0.303216      0.157566      0.447209     Biso  1.000000 S
   S2         1.0     0.696784      0.842434      0.947209     Biso  1.000000 S
   S3         1.0     0.803216      0.842434      0.447209     Biso  1.000000 S
   S4         1.0     0.196784      0.157566      0.947209     Biso  1.000000 S
   S5         1.0     0.508806      0.280270      0.193228     Biso  1.000000 S
   S6         1.0     0.491194      0.719730      0.693228     Biso  1.000000 S
   S7         1.0     0.008806      0.719730      0.193228     Biso  1.000000 S
   S8         1.0     0.991194      0.280270      0.693228     Biso  1.000000 S
   S9         1.0     0.462291      0.878243      0.201404     Biso  1.000000 S
   S10        1.0     0.537709      0.121757      0.701404     Biso  1.000000 S
   S11        1.0     0.962291      0.121757      0.201404     Biso  1.000000 S
   S12        1.0     0.037709      0.878243      0.701404     Biso  1.000000 S
#======================================================================

# CRYSTAL DATA

#----------------------------------------------------------------------

data_VESTA_phase_1


_pd_phase_name                         'CNS                                   '
_cell_length_a                         7.18446
_cell_length_b                         10.18840
_cell_length_c                         12.06708
_cell_angle_alpha                      89.99999
_cell_angle_beta                       89.99999
_cell_angle_gamma                      89.99999
_symmetry_space_group_name_H-M         'P 1'
_symmetry_Int_Tables_number            1

loop_
_symmetry_equiv_pos_as_xyz
   'x, y, z'

loop_
   _atom_site_label
   _atom_site_occupancy
   _atom_site_fract_x
   _atom_site_fract_y
   _atom_site_fract_z
   _atom_site_adp_type
   _atom_site_B_iso_or_equiv
   _atom_site_type_symbol
   C1         1.0     0.027430      0.886541      0.286693     Biso  1.000000 C
   C2         1.0     0.972570      0.113459      0.786693     Biso  1.000000 C
   C3         1.0     0.527430      0.113459      0.286693     Biso  1.000000 C
   C4         1.0     0.472570      0.886541      0.786693     Biso  1.000000 C
   C5         1.0     0.100433      0.936266      0.185050     Biso  1.000000 C
   C6         1.0     0.899567      0.063734      0.685050     Biso  1.000000 C
   C7         1.0     0.600433      0.063734      0.185050     Biso  1.000000 C
   C8         1.0     0.399567      0.936266      0.685050     Biso  1.000000 C
   C9         1.0     0.134618      0.686617      0.108790     Biso  1.000000 C
   C10        1.0     0.865382      0.313382      0.608790     Biso  1.000000 C
   C11        1.0     0.634618      0.313382      0.108790     Biso  1.000000 C
   C12        1.0     0.365382      0.686617      0.608790     Biso  1.000000 C
   C13        1.0     0.061768      0.638938      0.205920     Biso  1.000000 C
   C14        1.0     0.938232      0.361062      0.705920     Biso  1.000000 C
   C15        1.0     0.561768      0.361062      0.205920     Biso  1.000000 C
   C16        1.0     0.438232      0.638938      0.705920     Biso  1.000000 C
   C17        1.0     0.103969      0.073094      0.189060     Biso  1.000000 C
   C18        1.0     0.896031      0.926906      0.689060     Biso  1.000000 C
   C19        1.0     0.603969      0.926906      0.189060     Biso  1.000000 C
   C20        1.0     0.396031      0.073094      0.689060     Biso  1.000000 C
   C21        1.0     0.175476      0.156100      0.106210     Biso  1.000000 C
   C22        1.0     0.824524      0.843900      0.606210     Biso  1.000000 C
   C23        1.0     0.675476      0.843900      0.106210     Biso  1.000000 C
   C24        1.0     0.324524      0.156100      0.606210     Biso  1.000000 C
   C25        1.0     0.175955      0.598264      0.021272     Biso  1.000000 C
   C26        1.0     0.824045      0.401736      0.521272     Biso  1.000000 C
   C27        1.0     0.675955      0.401736      0.021272     Biso  1.000000 C
   C28        1.0     0.324045      0.598264      0.521272     Biso  1.000000 C
   C29        1.0     0.041295      0.500791      0.215656     Biso  1.000000 C
   C30        1.0     0.958705      0.499209      0.715656     Biso  1.000000 C
   C31        1.0     0.541295      0.499209      0.215656     Biso  1.000000 C
   C32        1.0     0.458705      0.500791      0.715656     Biso  1.000000 C
   N1         1.0     0.210213      0.529650      0.946384     Biso  1.000000 N
   N2         1.0     0.789787      0.470350      0.446384     Biso  1.000000 N
   N3         1.0     0.710213      0.470350      0.946384     Biso  1.000000 N
   N4         1.0     0.289787      0.529650      0.446384     Biso  1.000000 N
   N5         1.0     0.025998      0.387038      0.223173     Biso  1.000000 N
   N6         1.0     0.974002      0.612962      0.723173     Biso  1.000000 N
   N7         1.0     0.525998      0.612962      0.223173     Biso  1.000000 N
   N8         1.0     0.474002      0.387038      0.723173     Biso  1.000000 N
   N9         1.0     0.982788      0.975818      0.361819     Biso  1.000000 N
   N10        1.0     0.017212      0.024182      0.861819     Biso  1.000000 N
   N11        1.0     0.482788      0.024182      0.361819     Biso  1.000000 N
   N12        1.0     0.517212      0.975818      0.861819     Biso  1.000000 N
   N13        1.0     0.242477      0.221476      0.037236     Biso  1.000000 N
   N14        1.0     0.757523      0.778524      0.537236     Biso  1.000000 N
   N15        1.0     0.742477      0.778524      0.037236     Biso  1.000000 N
   N16        1.0     0.257523      0.221476      0.537236     Biso  1.000000 N
   S1         1.0     0.021408      0.125876      0.316624     Biso  1.000000 S
   S2         1.0     0.978592      0.874124      0.816624     Biso  1.000000 S
   S3         1.0     0.521408      0.874124      0.316624     Biso  1.000000 S
   S4         1.0     0.478592      0.125876      0.816624     Biso  1.000000 S
   S5         1.0     0.184404      0.848757      0.070911     Biso  1.000000 S
   S6         1.0     0.815596      0.151243      0.570911     Biso  1.000000 S
   S7         1.0     0.684404      0.151243      0.070911     Biso  1.000000 S
   S8         1.0     0.315596      0.848757      0.570911     Biso  1.000000 S
   S9         1.0     0.981311      0.722625      0.323302     Biso  1.000000 S
   S10        1.0     0.018689      0.277375      0.823302     Biso  1.000000 S
   S11        1.0     0.481311      0.277375      0.323302     Biso  1.000000 S
   S12        1.0     0.518689      0.722625      0.823302     Biso  1.000000 S
#======================================================================

# CRYSTAL DATA

#----------------------------------------------------------------------

data_VESTA_phase_1


_pd_phase_name                         'CNS                                   '
_cell_length_a                         10.71551
_cell_length_b                         5.69108
_cell_length_c                         12.86802
_cell_angle_alpha                      44.72089
_cell_angle_beta                       72.50326
_cell_angle_gamma                      54.81521
_symmetry_space_group_name_H-M         'P 1'
_symmetry_Int_Tables_number            1

loop_
_symmetry_equiv_pos_as_xyz
   'x, y, z'

loop_
   _atom_site_label
   _atom_site_occupancy
   _atom_site_fract_x
   _atom_site_fract_y
   _atom_site_fract_z
   _atom_site_adp_type
   _atom_site_B_iso_or_equiv
   _atom_site_type_symbol
   C1         1.0     0.674968      0.628171      0.534115     Biso  1.000000 C
   C2         1.0     0.325032      0.371829      0.465885     Biso  1.000000 C
   C3         1.0     0.768160      0.761146      0.510498     Biso  1.000000 C
   C4         1.0     0.231840      0.238854      0.489502     Biso  1.000000 C
   C5         1.0     0.773189      0.444150      0.795783     Biso  1.000000 C
   C6         1.0     0.226811      0.555850      0.204217     Biso  1.000000 C
   C7         1.0     0.683406      0.313173      0.819999     Biso  1.000000 C
   C8         1.0     0.316594      0.686827      0.180001     Biso  1.000000 C
   C9         1.0     0.798954      0.952281      0.365134     Biso  1.000000 C
   C10        1.0     0.201046      0.047719      0.634866     Biso  1.000000 C
   C11        1.0     0.813206      0.372921      0.915278     Biso  1.000000 C
   C12        1.0     0.186794      0.627079      0.084722     Biso  1.000000 C
   C13        1.0     0.636617      0.123931      0.961821     Biso  1.000000 C
   C14        1.0     0.363383      0.876069      0.038179     Biso  1.000000 C
   C15        1.0     0.892298      0.110183      0.302989     Biso  1.000000 C
   C16        1.0     0.107702      0.889817      0.697011     Biso  1.000000 C
   N1         1.0     0.973783      0.229012      0.256210     Biso  1.000000 N
   N2         1.0     0.026217      0.770988      0.743790     Biso  1.000000 N
   N3         1.0     0.842901      0.312212      0.015313     Biso  1.000000 N
   N4         1.0     0.157099      0.687788      0.984687     Biso  1.000000 N
   N5         1.0     0.595170      0.979403      0.077070     Biso  1.000000 N
   N6         1.0     0.404830      0.020597      0.922930     Biso  1.000000 N
   N7         1.0     0.635092      0.713140      0.418402     Biso  1.000000 N
   N8         1.0     0.364908      0.286860      0.581598     Biso  1.000000 N
   S1         1.0     0.841081      0.712115      0.633246     Biso  1.000000 S
   S2         1.0     0.158919      0.287885      0.366754     Biso  1.000000 S
   S3         1.0     0.606774      0.362453      0.698545     Biso  1.000000 S
   S4         1.0     0.393226      0.637547      0.301455     Biso  1.000000 S
   S5         1.0     0.708540      0.954072      0.273121     Biso  1.000000 S
   S6         1.0     0.291460      0.045928      0.726879     Biso  1.000000 S
#======================================================================

# CRYSTAL DATA

#----------------------------------------------------------------------

data_VESTA_phase_1


_pd_phase_name                         'CNS                                   '
_cell_length_a                         6.81674
_cell_length_b                         13.10625
_cell_length_c                         10.01024
_cell_angle_alpha                      89.99999
_cell_angle_beta                       90
_cell_angle_gamma                      89.99999
_symmetry_space_group_name_H-M         'P 1'
_symmetry_Int_Tables_number            1

loop_
_symmetry_equiv_pos_as_xyz
   'x, y, z'

loop_
   _atom_site_label
   _atom_site_occupancy
   _atom_site_fract_x
   _atom_site_fract_y
   _atom_site_fract_z
   _atom_site_adp_type
   _atom_site_B_iso_or_equiv
   _atom_site_type_symbol
   C1         1.0     0.861514      0.765597      0.144718     Biso  1.000000 C
   C2         1.0     0.638486      0.234403      0.644718     Biso  1.000000 C
   C3         1.0     0.138486      0.265597      0.355282     Biso  1.000000 C
   C4         1.0     0.361514      0.734403      0.855282     Biso  1.000000 C
   C5         1.0     0.933196      0.858709      0.199059     Biso  1.000000 C
   C6         1.0     0.566804      0.141291      0.699059     Biso  1.000000 C
   C7         1.0     0.066804      0.358709      0.300941     Biso  1.000000 C
   C8         1.0     0.433196      0.641291      0.800941     Biso  1.000000 C
   C9         1.0     0.966559      0.938199      0.950568     Biso  1.000000 C
   C10        1.0     0.533441      0.061801      0.450568     Biso  1.000000 C
   C11        1.0     0.033441      0.438199      0.549432     Biso  1.000000 C
   C12        1.0     0.466559      0.561801      0.049432     Biso  1.000000 C
   C13        1.0     0.891327      0.849684      0.897683     Biso  1.000000 C
   C14        1.0     0.608673      0.150316      0.397683     Biso  1.000000 C
   C15        1.0     0.108673      0.349684      0.602317     Biso  1.000000 C
   C16        1.0     0.391327      0.650316      0.102317     Biso  1.000000 C
   C17        1.0     0.919912      0.855558      0.337815     Biso  1.000000 C
   C18        1.0     0.580088      0.144442      0.837815     Biso  1.000000 C
   C19        1.0     0.080088      0.355558      0.162185     Biso  1.000000 C
   C20        1.0     0.419912      0.644442      0.662185     Biso  1.000000 C
   C21        1.0     0.979914      0.936169      0.420817     Biso  1.000000 C
   C22        1.0     0.520086      0.063831      0.920817     Biso  1.000000 C
   C23        1.0     0.020086      0.436169      0.079183     Biso  1.000000 C
   C24        1.0     0.479914      0.563831      0.579183     Biso  1.000000 C
   C25        1.0     0.009105      0.021827      0.865074     Biso  1.000000 C
   C26        1.0     0.490895      0.978173      0.365074     Biso  1.000000 C
   C27        1.0     0.990895      0.521827      0.634926     Biso  1.000000 C
   C28        1.0     0.509105      0.478173      0.134926     Biso  1.000000 C
   C29        1.0     0.843292      0.844984      0.760032     Biso  1.000000 C
   C30        1.0     0.656708      0.155016      0.260032     Biso  1.000000 C
   C31        1.0     0.156708      0.344984      0.739968     Biso  1.000000 C
   C32        1.0     0.343292      0.655016      0.239968     Biso  1.000000 C
   N1         1.0     0.049951      0.092020      0.798483     Biso  1.000000 N
   N2         1.0     0.450049      0.907980      0.298483     Biso  1.000000 N
   N3         1.0     0.950049      0.592020      0.701517     Biso  1.000000 N
   N4         1.0     0.549951      0.407980      0.201517     Biso  1.000000 N
   N5         1.0     0.800148      0.836811      0.647545     Biso  1.000000 N
   N6         1.0     0.699852      0.163189      0.147545     Biso  1.000000 N
   N7         1.0     0.199852      0.336811      0.852455     Biso  1.000000 N
   N8         1.0     0.300148      0.663189      0.352455     Biso  1.000000 N
   N9         1.0     0.797668      0.697676      0.232466     Biso  1.000000 N
   N10        1.0     0.702332      0.302324      0.732466     Biso  1.000000 N
   N11        1.0     0.202333      0.197676      0.267534     Biso  1.000000 N
   N12        1.0     0.297668      0.802324      0.767534     Biso  1.000000 N
   N13        1.0     0.033134      0.007811      0.480291     Biso  1.000000 N
   N14        1.0     0.466866      0.992189      0.980291     Biso  1.000000 N
   N15        1.0     0.966866      0.507811      0.019709     Biso  1.000000 N
   N16        1.0     0.533134      0.492189      0.519709     Biso  1.000000 N
   S1         1.0     0.819358      0.739990      0.386366     Biso  1.000000 S
   S2         1.0     0.680642      0.260010      0.886366     Biso  1.000000 S
   S3         1.0     0.180642      0.239990      0.113634     Biso  1.000000 S
   S4         1.0     0.319358      0.760010      0.613634     Biso  1.000000 S
   S5         1.0     0.028507      0.964825      0.116528     Biso  1.000000 S
   S6         1.0     0.471493      0.035175      0.616529     Biso  1.000000 S
   S7         1.0     0.971493      0.464825      0.383472     Biso  1.000000 S
   S8         1.0     0.528507      0.535175      0.883471     Biso  1.000000 S
   S9         1.0     0.856761      0.730909      0.974692     Biso  1.000000 S
   S10        1.0     0.643239      0.269091      0.474692     Biso  1.000000 S
   S11        1.0     0.143239      0.230909      0.525308     Biso  1.000000 S
   S12        1.0     0.356761      0.769091      0.025308     Biso  1.000000 S
#======================================================================

# CRYSTAL DATA

#----------------------------------------------------------------------

data_VESTA_phase_1


_pd_phase_name                         'CNS                                   '
_cell_length_a                         6.88835
_cell_length_b                         10.12586
_cell_length_c                         5.25164
_cell_angle_alpha                      62.36663
_cell_angle_beta                       53.41652
_cell_angle_gamma                      96.11901
_symmetry_space_group_name_H-M         'P 1'
_symmetry_Int_Tables_number            1

loop_
_symmetry_equiv_pos_as_xyz
   'x, y, z'

loop_
   _atom_site_label
   _atom_site_occupancy
   _atom_site_fract_x
   _atom_site_fract_y
   _atom_site_fract_z
   _atom_site_adp_type
   _atom_site_B_iso_or_equiv
   _atom_site_type_symbol
   C1         1.0     0.484427      0.448415      0.101783     Biso  1.000000 C
   C2         1.0     0.292780      0.487401      0.101311     Biso  1.000000 C
   C3         1.0     0.129081      0.217358      0.135724     Biso  1.000000 C
   C4         1.0     0.318146      0.180904      0.127771     Biso  1.000000 C
   C5         1.0     0.316704      0.633311      0.072364     Biso  1.000000 C
   C6         1.0     0.154531      0.706432      0.068666     Biso  1.000000 C
   C7         1.0     0.973536      0.124053      0.119259     Biso  1.000000 C
   C8         1.0     0.352732      0.049319      0.106861     Biso  1.000000 C
   N1         1.0     0.844399      0.055277      0.095943     Biso  1.000000 N
   N2         1.0     0.392007      0.944276      0.083666     Biso  1.000000 N
   N3         1.0     0.639805      0.551530      0.079271     Biso  1.000000 N
   N4         1.0     0.009910      0.758588      0.073368     Biso  1.000000 N
   S1         1.0     0.569007      0.704678      0.054147     Biso  1.000000 S
   S2         1.0     0.047228      0.373382      0.149804     Biso  1.000000 S
   S3         1.0     0.544030      0.280478      0.125092     Biso  1.000000 S
#======================================================================

# CRYSTAL DATA

#----------------------------------------------------------------------

data_VESTA_phase_1


_pd_phase_name                         'CNS                                   '
_cell_length_a                         5.64346
_cell_length_b                         12.47755
_cell_length_c                         6.88208
_cell_angle_alpha                      39.64329
_cell_angle_beta                       48.24298
_cell_angle_gamma                      68.50930
_symmetry_space_group_name_H-M         'P 1'
_symmetry_Int_Tables_number            1

loop_
_symmetry_equiv_pos_as_xyz
   'x, y, z'

loop_
   _atom_site_label
   _atom_site_occupancy
   _atom_site_fract_x
   _atom_site_fract_y
   _atom_site_fract_z
   _atom_site_adp_type
   _atom_site_B_iso_or_equiv
   _atom_site_type_symbol
   C1         1.0     0.276932      0.925898      0.517581     Biso  1.000000 C
   C2         1.0     0.315355      0.887127      0.748923     Biso  1.000000 C
   C3         1.0     0.081409      0.157096      0.604503     Biso  1.000000 C
   C4         1.0     0.036585      0.193234      0.387162     Biso  1.000000 C
   C5         1.0     0.431495      0.741293      0.901351     Biso  1.000000 C
   C6         1.0     0.973048      0.250608      0.681764     Biso  1.000000 C
   C7         1.0     0.884546      0.324949      0.241922     Biso  1.000000 C
   C8         1.0     0.500563      0.668241      0.141173     Biso  1.000000 C
   N1         1.0     0.556720      0.616486      0.333778     Biso  1.000000 N
   N2         1.0     0.883442      0.319321      0.764700     Biso  1.000000 N
   N3         1.0     0.755772      0.430630      0.123615     Biso  1.000000 N
   N4         1.0     0.357522      0.822881      0.488464     Biso  1.000000 N
   S1         1.0     0.250924      0.001542      0.829822     Biso  1.000000 S
   S2         1.0     0.132047      0.093066      0.265901     Biso  1.000000 S
   S3         1.0     0.484933      0.670038      0.738733     Biso  1.000000 S
#======================================================================

# CRYSTAL DATA

#----------------------------------------------------------------------

data_VESTA_phase_1


_pd_phase_name                         'CNS                                   '
_cell_length_a                         10.69444
_cell_length_b                         10.13441
_cell_length_c                         5.09680
_cell_angle_alpha                      62.82474
_cell_angle_beta                       31.73857
_cell_angle_gamma                      81.60308
_symmetry_space_group_name_H-M         'P 1'
_symmetry_Int_Tables_number            1

loop_
_symmetry_equiv_pos_as_xyz
   'x, y, z'

loop_
   _atom_site_label
   _atom_site_occupancy
   _atom_site_fract_x
   _atom_site_fract_y
   _atom_site_fract_z
   _atom_site_adp_type
   _atom_site_B_iso_or_equiv
   _atom_site_type_symbol
   C1         1.0     0.183595      0.630387      0.482289     Biso  1.000000 C
   C2         1.0     0.990784      0.667350      0.676579     Biso  1.000000 C
   C3         1.0     0.836965      0.400523      0.851601     Biso  1.000000 C
   C4         1.0     0.027792      0.366470      0.648954     Biso  1.000000 C
   C5         1.0     0.012150      0.812622      0.627082     Biso  1.000000 C
   C6         1.0     0.848852      0.884156      0.787527     Biso  1.000000 C
   C7         1.0     0.683483      0.306711      0.985756     Biso  1.000000 C
   C8         1.0     0.065149      0.236879      0.583638     Biso  1.000000 C
   N1         1.0     0.554169      0.237033      0.091854     Biso  1.000000 N
   N2         1.0     0.104339      0.132845      0.516298     Biso  1.000000 N
   N3         1.0     0.336076      0.733647      0.309649     Biso  1.000000 N
   N4         1.0     0.703903      0.935147      0.937119     Biso  1.000000 N
   S1         1.0     0.263166      0.885454      0.357854     Biso  1.000000 S
   S2         1.0     0.748814      0.552759      0.964723     Biso  1.000000 S
   S3         1.0     0.249747      0.465761      0.430362     Biso  1.000000 S
#======================================================================

# CRYSTAL DATA

#----------------------------------------------------------------------

data_VESTA_phase_1


_pd_phase_name                         'CNS                                   '
_cell_length_a                         8.56165
_cell_length_b                         6.85900
_cell_length_c                         5.67808
_cell_angle_alpha                      47.16622
_cell_angle_beta                       88.56931
_cell_angle_gamma                      70.39146
_symmetry_space_group_name_H-M         'P 1'
_symmetry_Int_Tables_number            1

loop_
_symmetry_equiv_pos_as_xyz
   'x, y, z'

loop_
   _atom_site_label
   _atom_site_occupancy
   _atom_site_fract_x
   _atom_site_fract_y
   _atom_site_fract_z
   _atom_site_adp_type
   _atom_site_B_iso_or_equiv
   _atom_site_type_symbol
   C1         1.0     0.330957      0.500443      0.824735     Biso  1.000000 C
   C2         1.0     0.369481      0.307476      0.785661     Biso  1.000000 C
   C3         1.0     0.102610      0.178864      0.025770     Biso  1.000000 C
   C4         1.0     0.066079      0.361252      0.069975     Biso  1.000000 C
   C5         1.0     0.514480      0.299751      0.669250     Biso  1.000000 C
   C6         1.0     0.586120      0.134990      0.596001     Biso  1.000000 C
   C7         1.0     0.010184      0.006104      0.135963     Biso  1.000000 C
   C8         1.0     0.935119      0.373747      0.223868     Biso  1.000000 C
   N1         1.0     0.942568      0.852486      0.226277     Biso  1.000000 N
   N2         1.0     0.829593      0.384924      0.353582     Biso  1.000000 N
   N3         1.0     0.433557      0.632032      0.744439     Biso  1.000000 N
   N4         1.0     0.637106      0.997006      0.534971     Biso  1.000000 N
   S1         1.0     0.585900      0.532587      0.617902     Biso  1.000000 S
   S2         1.0     0.256828      0.110333      0.853445     Biso  1.000000 S
   S3         1.0     0.164372      0.586205      0.969634     Biso  1.000000 S
#======================================================================

# CRYSTAL DATA

#----------------------------------------------------------------------

data_VESTA_phase_1


_pd_phase_name                         'CNS                                   '
_cell_length_a                         5.12147
_cell_length_b                         10.75802
_cell_length_c                         8.50705
_cell_angle_alpha                      66.23627
_cell_angle_beta                       65.49699
_cell_angle_gamma                      31.01524
_symmetry_space_group_name_H-M         'P 1'
_symmetry_Int_Tables_number            1

loop_
_symmetry_equiv_pos_as_xyz
   'x, y, z'

loop_
   _atom_site_label
   _atom_site_occupancy
   _atom_site_fract_x
   _atom_site_fract_y
   _atom_site_fract_z
   _atom_site_adp_type
   _atom_site_B_iso_or_equiv
   _atom_site_type_symbol
   C1         1.0     0.087439      0.662123      0.232341     Biso  1.000000 C
   C2         1.0     0.822448      0.891396      0.193980     Biso  1.000000 C
   C3         1.0     0.168504      0.782031      0.463745     Biso  1.000000 C
   C4         1.0     0.436163      0.557470      0.499363     Biso  1.000000 C
   C5         1.0     0.584258      0.013924      0.048257     Biso  1.000000 C
   C6         1.0     0.218207      0.842988      0.558071     Biso  1.000000 C
   C7         1.0     0.756732      0.390839      0.630394     Biso  1.000000 C
   C8         1.0     0.281073      0.248618      0.975540     Biso  1.000000 C
   N1         1.0     0.027345      0.445034      0.923577     Biso  1.000000 N
   N2         1.0     0.248769      0.903365      0.628316     Biso  1.000000 N
   N3         1.0     0.031769      0.246770      0.734775     Biso  1.000000 N
   N4         1.0     0.055257      0.611731      0.129281     Biso  1.000000 N
   S1         1.0     0.760692      0.020516      0.308366     Biso  1.000000 S
   S2         1.0     0.458685      0.433964      0.399570     Biso  1.000000 S
   S3         1.0     0.705983      0.835422      0.976736     Biso  1.000000 S
#======================================================================

# CRYSTAL DATA

#----------------------------------------------------------------------

data_VESTA_phase_1


_pd_phase_name                         'CNS                                   '
_cell_length_a                         8.48112
_cell_length_b                         5.14785
_cell_length_c                         6.85817
_cell_angle_alpha                      54.09951
_cell_angle_beta                       70.61844
_cell_angle_gamma                      64.97072
_symmetry_space_group_name_H-M         'P 1'
_symmetry_Int_Tables_number            1

loop_
_symmetry_equiv_pos_as_xyz
   'x, y, z'

loop_
   _atom_site_label
   _atom_site_occupancy
   _atom_site_fract_x
   _atom_site_fract_y
   _atom_site_fract_z
   _atom_site_adp_type
   _atom_site_B_iso_or_equiv
   _atom_site_type_symbol
   C1         1.0     0.175743      0.902264      0.873382     Biso  1.000000 C
   C2         1.0     0.136222      0.864733      0.104954     Biso  1.000000 C
   C3         1.0     0.406630      0.099112      0.996594     Biso  1.000000 C
   C4         1.0     0.443677      0.142391      0.770355     Biso  1.000000 C
   C5         1.0     0.989756      0.749946      0.227626     Biso  1.000000 C
   C6         1.0     0.916141      0.679480      0.464457     Biso  1.000000 C
   C7         1.0     0.500304      0.208374      0.059087     Biso  1.000000 C
   C8         1.0     0.575466      0.295216      0.603823     Biso  1.000000 C
   N1         1.0     0.569738      0.298007      0.121267     Biso  1.000000 N
   N2         1.0     0.680808      0.424671      0.460557     Biso  1.000000 N
   N3         1.0     0.072614      0.822425      0.821187     Biso  1.000000 N
   N4         1.0     0.863123      0.620619      0.662561     Biso  1.000000 N
   S1         1.0     0.918894      0.696895      0.045948     Biso  1.000000 S
   S2         1.0     0.249822      0.931037      0.235651     Biso  1.000000 S
   S3         1.0     0.344616      0.043529      0.644723     Biso  1.000000 S
#======================================================================

# CRYSTAL DATA

#----------------------------------------------------------------------

data_VESTA_phase_1


_pd_phase_name                         'CNS                                   '
_cell_length_a                         8.88316
_cell_length_b                         5.35955
_cell_length_c                         6.88993
_cell_angle_alpha                      53.07443
_cell_angle_beta                       62.31411
_cell_angle_gamma                      86.68056
_symmetry_space_group_name_H-M         'P 1'
_symmetry_Int_Tables_number            1

loop_
_symmetry_equiv_pos_as_xyz
   'x, y, z'

loop_
   _atom_site_label
   _atom_site_occupancy
   _atom_site_fract_x
   _atom_site_fract_y
   _atom_site_fract_z
   _atom_site_adp_type
   _atom_site_B_iso_or_equiv
   _atom_site_type_symbol
   C1         1.0     0.001518      0.905829      0.192067     Biso  1.000000 C
   C2         1.0     0.041664      0.865305      0.384323     Biso  1.000000 C
   C3         1.0     0.770788      0.097033      0.546838     Biso  1.000000 C
   C4         1.0     0.732460      0.141477      0.358454     Biso  1.000000 C
   C5         1.0     0.188164      0.748677      0.361549     Biso  1.000000 C
   C6         1.0     0.262629      0.679308      0.523960     Biso  1.000000 C
   C7         1.0     0.680261      0.210259      0.697558     Biso  1.000000 C
   C8         1.0     0.599387      0.291968      0.325864     Biso  1.000000 C
   N1         1.0     0.615466      0.307587      0.820754     Biso  1.000000 N
   N2         1.0     0.492336      0.418876      0.291905     Biso  1.000000 N
   N3         1.0     0.104400      0.826618      0.037301     Biso  1.000000 N
   N4         1.0     0.315726      0.623907      0.668491     Biso  1.000000 N
   S1         1.0     0.258210      0.697023      0.109894     Biso  1.000000 S
   S2         1.0     0.927385      0.926731      0.630743     Biso  1.000000 S
   S3         1.0     0.832218      0.049792      0.131409     Biso  1.000000 S
#======================================================================

# CRYSTAL DATA

#----------------------------------------------------------------------

data_VESTA_phase_1


_pd_phase_name                         'CNS                                   '
_cell_length_a                         8.98665
_cell_length_b                         5.09723
_cell_length_c                         6.89139
_cell_angle_alpha                      54.60303
_cell_angle_beta                       64.11287
_cell_angle_gamma                      87.87333
_symmetry_space_group_name_H-M         'P 1'
_symmetry_Int_Tables_number            1

loop_
_symmetry_equiv_pos_as_xyz
   'x, y, z'

loop_
   _atom_site_label
   _atom_site_occupancy
   _atom_site_fract_x
   _atom_site_fract_y
   _atom_site_fract_z
   _atom_site_adp_type
   _atom_site_B_iso_or_equiv
   _atom_site_type_symbol
   C1         1.0     0.422332      0.289112      0.157044     Biso  1.000000 C
   C2         1.0     0.460076      0.249692      0.350541     Biso  1.000000 C
   C3         1.0     0.194042      0.490757      0.502087     Biso  1.000000 C
   C4         1.0     0.158281      0.535567      0.312066     Biso  1.000000 C
   C5         1.0     0.604663      0.132847      0.331306     Biso  1.000000 C
   C6         1.0     0.675600      0.059141      0.497894     Biso  1.000000 C
   C7         1.0     0.102013      0.603237      0.654265     Biso  1.000000 C
   C8         1.0     0.027405      0.689136      0.276769     Biso  1.000000 C
   N1         1.0     0.034553      0.696262      0.782410     Biso  1.000000 N
   N2         1.0     0.921411      0.817881      0.243056     Biso  1.000000 N
   N3         1.0     0.524791      0.207785      0.005343     Biso  1.000000 N
   N4         1.0     0.725963      0.997262      0.646018     Biso  1.000000 N
   S1         1.0     0.676342      0.080783      0.080400     Biso  1.000000 S
   S2         1.0     0.346858      0.316556      0.590999     Biso  1.000000 S
   S3         1.0     0.257079      0.435988      0.090271     Biso  1.000000 S
#======================================================================

# CRYSTAL DATA

#----------------------------------------------------------------------

data_VESTA_phase_1


_pd_phase_name                         'CNS                                   '
_cell_length_a                         5.22500
_cell_length_b                         10.09939
_cell_length_c                         6.88300
_cell_angle_alpha                      95.67145
_cell_angle_beta                       54.38181
_cell_angle_gamma                      61.09774
_symmetry_space_group_name_H-M         'P 1'
_symmetry_Int_Tables_number            1

loop_
_symmetry_equiv_pos_as_xyz
   'x, y, z'

loop_
   _atom_site_label
   _atom_site_occupancy
   _atom_site_fract_x
   _atom_site_fract_y
   _atom_site_fract_z
   _atom_site_adp_type
   _atom_site_B_iso_or_equiv
   _atom_site_type_symbol
   C1         1.0     0.969061      0.031820      0.141948     Biso  1.000000 C
   C2         1.0     0.969730      0.992113      0.333802     Biso  1.000000 C
   C3         1.0     0.936978      0.261926      0.494590     Biso  1.000000 C
   C4         1.0     0.943777      0.299469      0.306010     Biso  1.000000 C
   C5         1.0     0.999556      0.845495      0.310418     Biso  1.000000 C
   C6         1.0     0.004055      0.771542      0.472812     Biso  1.000000 C
   C7         1.0     0.959834      0.353037      0.646490     Biso  1.000000 C
   C8         1.0     0.965129      0.431314      0.271516     Biso  1.000000 C
   N1         1.0     0.988169      0.419792      0.773196     Biso  1.000000 N
   N2         1.0     0.987403      0.537102      0.234031     Biso  1.000000 N
   N3         1.0     0.991003      0.928919      0.987600     Biso  1.000000 N
   N4         1.0     0.000643      0.719323      0.617753     Biso  1.000000 N
   S1         1.0     0.016772      0.774890      0.059065     Biso  1.000000 S
   S2         1.0     0.919036      0.106616      0.579244     Biso  1.000000 S
   S3         1.0     0.944707      0.200752      0.081604     Biso  1.000000 S
#======================================================================

# CRYSTAL DATA

#----------------------------------------------------------------------

data_VESTA_phase_1


_pd_phase_name                         'CNS                                   '
_cell_length_a                         8.28263
_cell_length_b                         6.87830
_cell_length_c                         5.67809
_cell_angle_alpha                      49.55148
_cell_angle_beta                       90.94558
_cell_angle_gamma                      70.65652
_symmetry_space_group_name_H-M         'P 1'
_symmetry_Int_Tables_number            1

loop_
_symmetry_equiv_pos_as_xyz
   'x, y, z'

loop_
   _atom_site_label
   _atom_site_occupancy
   _atom_site_fract_x
   _atom_site_fract_y
   _atom_site_fract_z
   _atom_site_adp_type
   _atom_site_B_iso_or_equiv
   _atom_site_type_symbol
   C1         1.0     0.445491      0.031244      0.759423     Biso  1.000000 C
   C2         1.0     0.485671      0.838734      0.719727     Biso  1.000000 C
   C3         1.0     0.215399      0.712974      0.952766     Biso  1.000000 C
   C4         1.0     0.177143      0.895789      0.996524     Biso  1.000000 C
   C5         1.0     0.631858      0.832850      0.602171     Biso  1.000000 C
   C6         1.0     0.124521      0.539805      0.064920     Biso  1.000000 C
   C7         1.0     0.044892      0.910042      0.147908     Biso  1.000000 C
   C8         1.0     0.705522      0.665783      0.532171     Biso  1.000000 C
   N1         1.0     0.757372      0.523770      0.476379     Biso  1.000000 N
   N2         1.0     0.058529      0.385340      0.159976     Biso  1.000000 N
   N3         1.0     0.939011      0.923651      0.275861     Biso  1.000000 N
   N4         1.0     0.548107      0.163625      0.679192     Biso  1.000000 N
   S1         1.0     0.371830      0.643149      0.782983     Biso  1.000000 S
   S2         1.0     0.275694      0.117689      0.901775     Biso  1.000000 S
   S3         1.0     0.701906      0.067123      0.549632     Biso  1.000000 S
#======================================================================

# CRYSTAL DATA

#----------------------------------------------------------------------

data_VESTA_phase_1


_pd_phase_name                         'CNS                                   '
_cell_length_a                         11.49399
_cell_length_b                         13.25123
_cell_length_c                         5.66804
_cell_angle_alpha                      60.92560
_cell_angle_beta                       25.73156
_cell_angle_gamma                      81.10963
_symmetry_space_group_name_H-M         'P 1'
_symmetry_Int_Tables_number            1

loop_
_symmetry_equiv_pos_as_xyz
   'x, y, z'

loop_
   _atom_site_label
   _atom_site_occupancy
   _atom_site_fract_x
   _atom_site_fract_y
   _atom_site_fract_z
   _atom_site_adp_type
   _atom_site_B_iso_or_equiv
   _atom_site_type_symbol
   C1         1.0     0.500278      0.879170      0.746782     Biso  1.000000 C
   C2         1.0     0.270856      0.842097      0.010602     Biso  1.000000 C
   C3         1.0     0.406907      0.109304      0.584385     Biso  1.000000 C
   C4         1.0     0.623272      0.144280      0.343397     Biso  1.000000 C
   C5         1.0     0.119013      0.696940      0.335094     Biso  1.000000 C
   C6         1.0     0.328298      0.203414      0.586770     Biso  1.000000 C
   C7         1.0     0.768117      0.275980      0.088204     Biso  1.000000 C
   C8         1.0     0.879536      0.624760      0.649412     Biso  1.000000 C
   N1         1.0     0.686292      0.572453      0.890723     Biso  1.000000 N
   N2         1.0     0.244748      0.273097      0.624606     Biso  1.000000 N
   N3         1.0     0.887172      0.382190      0.885083     Biso  1.000000 N
   N4         1.0     0.529505      0.775840      0.842326     Biso  1.000000 N
   S1         1.0     0.186246      0.955890      0.937502     Biso  1.000000 S
   S2         1.0     0.746788      0.043767      0.321630     Biso  1.000000 S
   S3         1.0     0.279880      0.624127      0.266943     Biso  1.000000 S
#======================================================================

# CRYSTAL DATA

#----------------------------------------------------------------------

data_VESTA_phase_1


_pd_phase_name                         'CNS                                   '
_cell_length_a                         5.31932
_cell_length_b                         10.15995
_cell_length_c                         10.96045
_cell_angle_alpha                      80.78992
_cell_angle_beta                       29.68712
_cell_angle_gamma                      62.79846
_symmetry_space_group_name_H-M         'P 1'
_symmetry_Int_Tables_number            1

loop_
_symmetry_equiv_pos_as_xyz
   'x, y, z'

loop_
   _atom_site_label
   _atom_site_occupancy
   _atom_site_fract_x
   _atom_site_fract_y
   _atom_site_fract_z
   _atom_site_adp_type
   _atom_site_B_iso_or_equiv
   _atom_site_type_symbol
   C1         1.0     0.216454      0.262788      0.996350     Biso  1.000000 C
   C2         1.0     0.024747      0.224050      0.188955     Biso  1.000000 C
   C3         1.0     0.816503      0.495152      0.354038     Biso  1.000000 C
   C4         1.0     0.014432      0.531409      0.163821     Biso  1.000000 C
   C5         1.0     0.075191      0.078974      0.166840     Biso  1.000000 C
   C6         1.0     0.661991      0.591443      0.514003     Biso  1.000000 C
   C7         1.0     0.060157      0.664649      0.132024     Biso  1.000000 C
   C8         1.0     0.909995      0.006952      0.332099     Biso  1.000000 C
   N1         1.0     0.751119      0.956100      0.480416     Biso  1.000000 N
   N2         1.0     0.539262      0.663226      0.648515     Biso  1.000000 N
   N3         1.0     0.111839      0.771640      0.098102     Biso  1.000000 N
   N4         1.0     0.394908      0.159793      0.841129     Biso  1.000000 N
   S1         1.0     0.732696      0.337194      0.434025     Biso  1.000000 S
   S2         1.0     0.252735      0.430241      0.935037     Biso  1.000000 S
   S3         1.0     0.345606      0.007839      0.914467     Biso  1.000000 S
#======================================================================

# CRYSTAL DATA

#----------------------------------------------------------------------

data_VESTA_phase_1


_pd_phase_name                         'CNS                                   '
_cell_length_a                         8.27916
_cell_length_b                         5.48137
_cell_length_c                         5.66738
_cell_angle_alpha                      76.53112
_cell_angle_beta                       88.43289
_cell_angle_gamma                      62.88479
_symmetry_space_group_name_H-M         'P 1'
_symmetry_Int_Tables_number            1

loop_
_symmetry_equiv_pos_as_xyz
   'x, y, z'

loop_
   _atom_site_label
   _atom_site_occupancy
   _atom_site_fract_x
   _atom_site_fract_y
   _atom_site_fract_z
   _atom_site_adp_type
   _atom_site_B_iso_or_equiv
   _atom_site_type_symbol
   C1         1.0     0.827404      0.848523      0.624798     Biso  1.000000 C
   C2         1.0     0.785330      0.040888      0.392339     Biso  1.000000 C
   C3         1.0     0.054894      0.162148      0.497428     Biso  1.000000 C
   C4         1.0     0.094752      0.980096      0.724659     Biso  1.000000 C
   C5         1.0     0.639178      0.048116      0.269281     Biso  1.000000 C
   C6         1.0     0.564031      0.215603      0.032135     Biso  1.000000 C
   C7         1.0     0.144258      0.333243      0.435345     Biso  1.000000 C
   C8         1.0     0.226828      0.965502      0.889768     Biso  1.000000 C
   N1         1.0     0.208864      0.485898      0.375104     Biso  1.000000 N
   N2         1.0     0.332562      0.952561      0.030508     Biso  1.000000 N
   N3         1.0     0.726023      0.717325      0.677542     Biso  1.000000 N
   N4         1.0     0.510827      0.357917      0.834144     Biso  1.000000 N
   S1         1.0     0.571550      0.814955      0.451637     Biso  1.000000 S
   S2         1.0     0.897594      0.234156      0.258290     Biso  1.000000 S
   S3         1.0     0.998198      0.760373      0.852962     Biso  1.000000 S
#======================================================================

# CRYSTAL DATA

#----------------------------------------------------------------------

data_VESTA_phase_1


_pd_phase_name                         'CNS                                   '
_cell_length_a                         8.81784
_cell_length_b                         10.11354
_cell_length_c                         8.19685
_cell_angle_alpha                      33.77948
_cell_angle_beta                       47.73585
_cell_angle_gamma                      33.02160
_symmetry_space_group_name_H-M         'P 1'
_symmetry_Int_Tables_number            1

loop_
_symmetry_equiv_pos_as_xyz
   'x, y, z'

loop_
   _atom_site_label
   _atom_site_occupancy
   _atom_site_fract_x
   _atom_site_fract_y
   _atom_site_fract_z
   _atom_site_adp_type
   _atom_site_B_iso_or_equiv
   _atom_site_type_symbol
   C1         1.0     0.706693      0.483545      0.852102     Biso  1.000000 C
   C2         1.0     0.514706      0.443364      0.042403     Biso  1.000000 C
   C3         1.0     0.390160      0.673428      0.207423     Biso  1.000000 C
   C4         1.0     0.572829      0.717343      0.020789     Biso  1.000000 C
   C5         1.0     0.510220      0.324231      0.020142     Biso  1.000000 C
   C6         1.0     0.219207      0.782806      0.359478     Biso  1.000000 C
   C7         1.0     0.589426      0.865756      0.989413     Biso  1.000000 C
   C8         1.0     0.342486      0.255411      0.181433     Biso  1.000000 C
   N1         1.0     0.199151      0.201379      0.325386     Biso  1.000000 N
   N2         1.0     0.066767      0.876291      0.483760     Biso  1.000000 N
   N3         1.0     0.605732      0.991110      0.954947     Biso  1.000000 N
   N4         1.0     0.839492      0.402904      0.698396     Biso  1.000000 N
   S1         1.0     0.318223      0.506641      0.287720     Biso  1.000000 S
   S2         1.0     0.792575      0.625888      0.794789     Biso  1.000000 S
   S3         1.0     0.744646      0.271496      0.770418     Biso  1.000000 S
#======================================================================

# CRYSTAL DATA

#----------------------------------------------------------------------

data_VESTA_phase_1


_pd_phase_name                         'CNS                                   '
_cell_length_a                         3.83028
_cell_length_b                         9.77564
_cell_length_c                         14.50400
_cell_angle_alpha                      89.99999
_cell_angle_beta                       54.91506
_cell_angle_gamma                      90
_symmetry_space_group_name_H-M         'P 1'
_symmetry_Int_Tables_number            1

loop_
_symmetry_equiv_pos_as_xyz
   'x, y, z'

loop_
   _atom_site_label
   _atom_site_occupancy
   _atom_site_fract_x
   _atom_site_fract_y
   _atom_site_fract_z
   _atom_site_adp_type
   _atom_site_B_iso_or_equiv
   _atom_site_type_symbol
   C1         1.0     0.434060      0.630507      0.834449     Biso  1.000000 C
   C2         1.0     0.565940      0.130507      0.165551     Biso  1.000000 C
   C3         1.0     0.482392      0.628243      0.729533     Biso  1.000000 C
   C4         1.0     0.517608      0.128243      0.270467     Biso  1.000000 C
   C5         1.0     0.521266      0.351756      0.722930     Biso  1.000000 C
   C6         1.0     0.478734      0.851756      0.277070     Biso  1.000000 C
   C7         1.0     0.484840      0.352899      0.823065     Biso  1.000000 C
   C8         1.0     0.515161      0.852899      0.176935     Biso  1.000000 C
   C9         1.0     0.475880      0.762007      0.697303     Biso  1.000000 C
   C10        1.0     0.524120      0.262007      0.302697     Biso  1.000000 C
   C11        1.0     0.555211      0.221110      0.675012     Biso  1.000000 C
   C12        1.0     0.444789      0.721110      0.324988     Biso  1.000000 C
   C13        1.0     0.510905      0.226962      0.867537     Biso  1.000000 C
   C14        1.0     0.489095      0.726962      0.132463     Biso  1.000000 C
   C15        1.0     0.506262      0.797723      0.598956     Biso  1.000000 C
   C16        1.0     0.493738      0.297723      0.401044     Biso  1.000000 C
   N1         1.0     0.525461      0.819163      0.516943     Biso  1.000000 N
   N2         1.0     0.474539      0.319163      0.483057     Biso  1.000000 N
   N3         1.0     0.571147      0.110202      0.642735     Biso  1.000000 N
   N4         1.0     0.428853      0.610202      0.357265     Biso  1.000000 N
   N5         1.0     0.548147      0.126592      0.904938     Biso  1.000000 N
   N6         1.0     0.451853      0.626592      0.095062     Biso  1.000000 N
   N7         1.0     0.395400      0.752864      0.878668     Biso  1.000000 N
   N8         1.0     0.604600      0.252864      0.121332     Biso  1.000000 N
   S1         1.0     0.533208      0.490876      0.645109     Biso  1.000000 S
   S2         1.0     0.466792      0.990876      0.354891     Biso  1.000000 S
   S3         1.0     0.428212      0.488216      0.909924     Biso  1.000000 S
   S4         1.0     0.571788      0.988216      0.090076     Biso  1.000000 S
   S5         1.0     0.414778      0.874962      0.797527     Biso  1.000000 S
   S6         1.0     0.585222      0.374962      0.202473     Biso  1.000000 S
#======================================================================

# CRYSTAL DATA

#----------------------------------------------------------------------

data_VESTA_phase_1


_pd_phase_name                         'CNS                                   '
_cell_length_a                         3.84000
_cell_length_b                         9.74142
_cell_length_c                         12.72112
_cell_angle_alpha                      89.99999
_cell_angle_beta                       68.74448
_cell_angle_gamma                      89.99999
_symmetry_space_group_name_H-M         'P 1'
_symmetry_Int_Tables_number            1

loop_
_symmetry_equiv_pos_as_xyz
   'x, y, z'

loop_
   _atom_site_label
   _atom_site_occupancy
   _atom_site_fract_x
   _atom_site_fract_y
   _atom_site_fract_z
   _atom_site_adp_type
   _atom_site_B_iso_or_equiv
   _atom_site_type_symbol
   C1         1.0     0.225882      0.085210      0.665969     Biso  1.000000 C
   C2         1.0     0.774118      0.585210      0.334031     Biso  1.000000 C
   C3         1.0     0.278482      0.087755      0.771098     Biso  1.000000 C
   C4         1.0     0.721518      0.587755      0.228902     Biso  1.000000 C
   C5         1.0     0.227120      0.364780      0.779855     Biso  1.000000 C
   C6         1.0     0.772880      0.864780      0.220145     Biso  1.000000 C
   C7         1.0     0.169348      0.363384      0.679199     Biso  1.000000 C
   C8         1.0     0.830652      0.863384      0.320801     Biso  1.000000 C
   C9         1.0     0.335390      0.954142      0.800740     Biso  1.000000 C
   C10        1.0     0.664610      0.454142      0.199260     Biso  1.000000 C
   C11        1.0     0.409319      0.918973      0.897869     Biso  1.000000 C
   C12        1.0     0.590681      0.418973      0.102131     Biso  1.000000 C
   C13        1.0     0.241921      0.496056      0.827278     Biso  1.000000 C
   C14        1.0     0.758079      0.996056      0.172722     Biso  1.000000 C
   C15        1.0     0.104908      0.489853      0.633839     Biso  1.000000 C
   C16        1.0     0.895092      0.989853      0.366161     Biso  1.000000 C
   N1         1.0     0.260387      0.607397      0.859059     Biso  1.000000 N
   N2         1.0     0.739613      0.107397      0.140941     Biso  1.000000 N
   N3         1.0     0.036439      0.591009      0.595867     Biso  1.000000 N
   N4         1.0     0.963561      0.091009      0.404133     Biso  1.000000 N
   N5         1.0     0.238543      0.962786      0.619376     Biso  1.000000 N
   N6         1.0     0.761457      0.462786      0.380624     Biso  1.000000 N
   N7         1.0     0.478966      0.898507      0.978584     Biso  1.000000 N
   N8         1.0     0.521034      0.398507      0.021416     Biso  1.000000 N
   S1         1.0     0.311899      0.840916      0.698694     Biso  1.000000 S
   S2         1.0     0.688101      0.340916      0.301306     Biso  1.000000 S
   S3         1.0     0.284825      0.225430      0.858881     Biso  1.000000 S
   S4         1.0     0.715175      0.725430      0.141119     Biso  1.000000 S
   S5         1.0     0.142251      0.227192      0.592496     Biso  1.000000 S
   S6         1.0     0.857749      0.727192      0.407504     Biso  1.000000 S
#======================================================================

# CRYSTAL DATA

#----------------------------------------------------------------------

data_VESTA_phase_1


_pd_phase_name                         'CNS                                   '
_cell_length_a                         3.82609
_cell_length_b                         9.74463
_cell_length_c                         14.57750
_cell_angle_alpha                      89.99999
_cell_angle_beta                       54.57889
_cell_angle_gamma                      89.99999
_symmetry_space_group_name_H-M         'P 1'
_symmetry_Int_Tables_number            1

loop_
_symmetry_equiv_pos_as_xyz
   'x, y, z'

loop_
   _atom_site_label
   _atom_site_occupancy
   _atom_site_fract_x
   _atom_site_fract_y
   _atom_site_fract_z
   _atom_site_adp_type
   _atom_site_B_iso_or_equiv
   _atom_site_type_symbol
   C1         1.0     0.061604      0.587422      0.165774     Biso  1.000000 C
   C2         1.0     0.938396      0.087422      0.834226     Biso  1.000000 C
   C3         1.0     0.008416      0.589834      0.270823     Biso  1.000000 C
   C4         1.0     0.991584      0.089834      0.729177     Biso  1.000000 C
   C5         1.0     0.939951      0.866483      0.280513     Biso  1.000000 C
   C6         1.0     0.060049      0.366483      0.719487     Biso  1.000000 C
   C7         1.0     0.985287      0.865359      0.179670     Biso  1.000000 C
   C8         1.0     0.014713      0.365359      0.820330     Biso  1.000000 C
   C9         1.0     0.044403      0.456645      0.299334     Biso  1.000000 C
   C10        1.0     0.955597      0.956645      0.700666     Biso  1.000000 C
   C11        1.0     0.907897      0.997474      0.328062     Biso  1.000000 C
   C12        1.0     0.092103      0.497474      0.671938     Biso  1.000000 C
   C13        1.0     0.970340      0.992022      0.133942     Biso  1.000000 C
   C14        1.0     0.029660      0.492022      0.866058     Biso  1.000000 C
   C15        1.0     0.022921      0.421206      0.396063     Biso  1.000000 C
   C16        1.0     0.977079      0.921206      0.603937     Biso  1.000000 C
   N1         1.0     0.013316      0.399833      0.476355     Biso  1.000000 N
   N2         1.0     0.986684      0.899834      0.523645     Biso  1.000000 N
   N3         1.0     0.894369      0.108401      0.360430     Biso  1.000000 N
   N4         1.0     0.105631      0.608401      0.639570     Biso  1.000000 N
   N5         1.0     0.943454      0.093522      0.095737     Biso  1.000000 N
   N6         1.0     0.056546      0.593522      0.904263     Biso  1.000000 N
   N7         1.0     0.128713      0.465330      0.118258     Biso  1.000000 N
   N8         1.0     0.871287      0.965330      0.881742     Biso  1.000000 N
   S1         1.0     0.914191      0.727100      0.359934     Biso  1.000000 S
   S2         1.0     0.085809      0.227100      0.640066     Biso  1.000000 S
   S3         1.0     0.043084      0.729058      0.093430     Biso  1.000000 S
   S4         1.0     0.956916      0.229058      0.906570     Biso  1.000000 S
   S5         1.0     0.129231      0.343722      0.196621     Biso  1.000000 S
   S6         1.0     0.870769      0.843722      0.803379     Biso  1.000000 S
#======================================================================

# CRYSTAL DATA

#----------------------------------------------------------------------

data_VESTA_phase_1


_pd_phase_name                         'CNS                                   '
_cell_length_a                         6.91225
_cell_length_b                         12.95507
_cell_length_c                         10.03744
_cell_angle_alpha                      89.99999
_cell_angle_beta                       90
_cell_angle_gamma                      89.99999
_symmetry_space_group_name_H-M         'P 1'
_symmetry_Int_Tables_number            1

loop_
_symmetry_equiv_pos_as_xyz
   'x, y, z'

loop_
   _atom_site_label
   _atom_site_occupancy
   _atom_site_fract_x
   _atom_site_fract_y
   _atom_site_fract_z
   _atom_site_adp_type
   _atom_site_B_iso_or_equiv
   _atom_site_type_symbol
   C1         1.0     0.145442      0.777478      0.140986     Biso  1.000000 C
   C2         1.0     0.354558      0.222522      0.640986     Biso  1.000000 C
   C3         1.0     0.854558      0.277478      0.359014     Biso  1.000000 C
   C4         1.0     0.645442      0.722522      0.859014     Biso  1.000000 C
   C5         1.0     0.067600      0.870115      0.195133     Biso  1.000000 C
   C6         1.0     0.432400      0.129885      0.695133     Biso  1.000000 C
   C7         1.0     0.932400      0.370115      0.304867     Biso  1.000000 C
   C8         1.0     0.567600      0.629885      0.804867     Biso  1.000000 C
   C9         1.0     0.021592      0.948449      0.946829     Biso  1.000000 C
   C10        1.0     0.478408      0.051551      0.446829     Biso  1.000000 C
   C11        1.0     0.978408      0.448449      0.553171     Biso  1.000000 C
   C12        1.0     0.521592      0.551551      0.053171     Biso  1.000000 C
   C13        1.0     0.105869      0.861490      0.894016     Biso  1.000000 C
   C14        1.0     0.394131      0.138510      0.394016     Biso  1.000000 C
   C15        1.0     0.894131      0.361490      0.605984     Biso  1.000000 C
   C16        1.0     0.605869      0.638510      0.105984     Biso  1.000000 C
   C17        1.0     0.082996      0.867882      0.333455     Biso  1.000000 C
   C18        1.0     0.417004      0.132118      0.833455     Biso  1.000000 C
   C19        1.0     0.917004      0.367882      0.166545     Biso  1.000000 C
   C20        1.0     0.582996      0.632118      0.666545     Biso  1.000000 C
   C21        1.0     0.022245      0.949102      0.416406     Biso  1.000000 C
   C22        1.0     0.477755      0.050898      0.916406     Biso  1.000000 C
   C23        1.0     0.977755      0.449102      0.083594     Biso  1.000000 C
   C24        1.0     0.522245      0.550898      0.583594     Biso  1.000000 C
   C25        1.0     0.970054      0.031586      0.862011     Biso  1.000000 C
   C26        1.0     0.529946      0.968414      0.362011     Biso  1.000000 C
   C27        1.0     0.029946      0.531586      0.637989     Biso  1.000000 C
   C28        1.0     0.470054      0.468414      0.137989     Biso  1.000000 C
   C29        1.0     0.151788      0.857410      0.756618     Biso  1.000000 C
   C30        1.0     0.348212      0.142590      0.256618     Biso  1.000000 C
   C31        1.0     0.848212      0.357410      0.743382     Biso  1.000000 C
   C32        1.0     0.651788      0.642590      0.243382     Biso  1.000000 C
   N1         1.0     0.920774      0.101460      0.796172     Biso  1.000000 N
   N2         1.0     0.579226      0.898540      0.296172     Biso  1.000000 N
   N3         1.0     0.079226      0.601460      0.703828     Biso  1.000000 N
   N4         1.0     0.420774      0.398540      0.203828     Biso  1.000000 N
   N5         1.0     0.194055      0.849224      0.644025     Biso  1.000000 N
   N6         1.0     0.305945      0.150776      0.144025     Biso  1.000000 N
   N7         1.0     0.805945      0.349224      0.855975     Biso  1.000000 N
   N8         1.0     0.694055      0.650776      0.355975     Biso  1.000000 N
   N9         1.0     0.212678      0.710045      0.228627     Biso  1.000000 N
   N10        1.0     0.287322      0.289955      0.728627     Biso  1.000000 N
   N11        1.0     0.787322      0.210045      0.271373     Biso  1.000000 N
   N12        1.0     0.712678      0.789955      0.771373     Biso  1.000000 N
   N13        1.0     0.970627      0.021225      0.476395     Biso  1.000000 N
   N14        1.0     0.529373      0.978775      0.976395     Biso  1.000000 N
   N15        1.0     0.029373      0.521225      0.023605     Biso  1.000000 N
   N16        1.0     0.470627      0.478775      0.523605     Biso  1.000000 N
   S1         1.0     0.188501      0.752403      0.382248     Biso  1.000000 S
   S2         1.0     0.311499      0.247597      0.882248     Biso  1.000000 S
   S3         1.0     0.811499      0.252403      0.117752     Biso  1.000000 S
   S4         1.0     0.688501      0.747597      0.617752     Biso  1.000000 S
   S5         1.0     0.955429      0.972084      0.112337     Biso  1.000000 S
   S6         1.0     0.544571      0.027916      0.612337     Biso  1.000000 S
   S7         1.0     0.044571      0.472084      0.387663     Biso  1.000000 S
   S8         1.0     0.455429      0.527916      0.887663     Biso  1.000000 S
   S9         1.0     0.156020      0.743318      0.971188     Biso  1.000000 S
   S10        1.0     0.343980      0.256682      0.471188     Biso  1.000000 S
   S11        1.0     0.843980      0.243318      0.528812     Biso  1.000000 S
   S12        1.0     0.656020      0.756682      0.028812     Biso  1.000000 S
#======================================================================

# CRYSTAL DATA

#----------------------------------------------------------------------

data_VESTA_phase_1


_pd_phase_name                         'CNS                                   '
_cell_length_a                         3.80230
_cell_length_b                         9.72833
_cell_length_c                         12.78265
_cell_angle_alpha                      89.99999
_cell_angle_beta                       69.32280
_cell_angle_gamma                      89.99999
_symmetry_space_group_name_H-M         'P 1'
_symmetry_Int_Tables_number            1

loop_
_symmetry_equiv_pos_as_xyz
   'x, y, z'

loop_
   _atom_site_label
   _atom_site_occupancy
   _atom_site_fract_x
   _atom_site_fract_y
   _atom_site_fract_z
   _atom_site_adp_type
   _atom_site_B_iso_or_equiv
   _atom_site_type_symbol
   C1         1.0     0.763847      0.793234      0.164919     Biso  1.000000 C
   C2         1.0     0.236153      0.293234      0.835081     Biso  1.000000 C
   C3         1.0     0.813817      0.790088      0.270066     Biso  1.000000 C
   C4         1.0     0.186183      0.290088      0.729934     Biso  1.000000 C
   C5         1.0     0.773037      0.512250      0.276328     Biso  1.000000 C
   C6         1.0     0.226963      0.012250      0.723672     Biso  1.000000 C
   C7         1.0     0.712924      0.514444      0.176185     Biso  1.000000 C
   C8         1.0     0.287076      0.014444      0.823815     Biso  1.000000 C
   C9         1.0     0.853182      0.924196      0.302820     Biso  1.000000 C
   C10        1.0     0.146818      0.424196      0.697180     Biso  1.000000 C
   C11        1.0     0.779624      0.380403      0.323975     Biso  1.000000 C
   C12        1.0     0.220376      0.880403      0.676025     Biso  1.000000 C
   C13        1.0     0.634907      0.388770      0.132112     Biso  1.000000 C
   C14        1.0     0.365093      0.888770      0.867888     Biso  1.000000 C
   C15        1.0     0.911400      0.958495      0.402350     Biso  1.000000 C
   C16        1.0     0.088600      0.458495      0.597650     Biso  1.000000 C
   N1         1.0     0.963004      0.977261      0.486068     Biso  1.000000 N
   N2         1.0     0.036996      0.477261      0.513932     Biso  1.000000 N
   N3         1.0     0.789982      0.268381      0.355824     Biso  1.000000 N
   N4         1.0     0.210018      0.768381      0.644176     Biso  1.000000 N
   N5         1.0     0.551286      0.289172      0.095374     Biso  1.000000 N
   N6         1.0     0.448714      0.789172      0.904626     Biso  1.000000 N
   N7         1.0     0.764335      0.916436      0.120808     Biso  1.000000 N
   N8         1.0     0.235665      0.416436      0.879192     Biso  1.000000 N
   S1         1.0     0.839129      0.651426      0.354480     Biso  1.000000 S
   S2         1.0     0.160871      0.151426      0.645520     Biso  1.000000 S
   S3         1.0     0.691411      0.651211      0.089487     Biso  1.000000 S
   S4         1.0     0.308589      0.151211      0.910513     Biso  1.000000 S
   S5         1.0     0.822930      0.038441      0.202484     Biso  1.000000 S
   S6         1.0     0.177070      0.538441      0.797516     Biso  1.000000 S
#======================================================================

# CRYSTAL DATA

#----------------------------------------------------------------------

data_VESTA_phase_1


_pd_phase_name                         'CNS                                   '
_cell_length_a                         6.95369
_cell_length_b                         10.10814
_cell_length_c                         10.08318
_cell_angle_alpha                      78.94240
_cell_angle_beta                       43.23856
_cell_angle_gamma                      68.32786
_symmetry_space_group_name_H-M         'P 1'
_symmetry_Int_Tables_number            1

loop_
_symmetry_equiv_pos_as_xyz
   'x, y, z'

loop_
   _atom_site_label
   _atom_site_occupancy
   _atom_site_fract_x
   _atom_site_fract_y
   _atom_site_fract_z
   _atom_site_adp_type
   _atom_site_B_iso_or_equiv
   _atom_site_type_symbol
   C1         1.0     0.641893      0.166220      0.589627     Biso  1.000000 C
   C2         1.0     0.358107      0.833780      0.410373     Biso  1.000000 C
   C3         1.0     0.450563      0.127321      0.781565     Biso  1.000000 C
   C4         1.0     0.549437      0.872679      0.218435     Biso  1.000000 C
   C5         1.0     0.326858      0.383298      0.919437     Biso  1.000000 C
   C6         1.0     0.673142      0.616702      0.080563     Biso  1.000000 C
   C7         1.0     0.514163      0.421299      0.733654     Biso  1.000000 C
   C8         1.0     0.485837      0.578701      0.266346     Biso  1.000000 C
   C9         1.0     0.475907      0.985035      0.773738     Biso  1.000000 C
   C10        1.0     0.524093      0.014965      0.226262     Biso  1.000000 C
   C11        1.0     0.313816      0.912718      0.938903     Biso  1.000000 C
   C12        1.0     0.686184      0.087282      0.061097     Biso  1.000000 C
   C13        1.0     0.187848      0.477431      0.076462     Biso  1.000000 C
   C14        1.0     0.812152      0.522569      0.923538     Biso  1.000000 C
   C15        1.0     0.563142      0.552911      0.705635     Biso  1.000000 C
   C16        1.0     0.436858      0.447089      0.294365     Biso  1.000000 C
   N1         1.0     0.059319      0.554164      0.211164     Biso  1.000000 N
   N2         1.0     0.940681      0.445836      0.788836     Biso  1.000000 N
   N3         1.0     0.598792      0.662619      0.681350     Biso  1.000000 N
   N4         1.0     0.401208      0.337381      0.318650     Biso  1.000000 N
   N5         1.0     0.800551      0.065167      0.447180     Biso  1.000000 N
   N6         1.0     0.199449      0.934833      0.552820     Biso  1.000000 N
   N7         1.0     0.170600      0.860620      0.083156     Biso  1.000000 N
   N8         1.0     0.829400      0.139380      0.916844     Biso  1.000000 N
   S1         1.0     0.728515      0.915640      0.532206     Biso  1.000000 S
   S2         1.0     0.271485      0.084360      0.467794     Biso  1.000000 S
   S3         1.0     0.207559      0.234607      0.001275     Biso  1.000000 S
   S4         1.0     0.792441      0.765393      0.998725     Biso  1.000000 S
   S5         1.0     0.697925      0.332028      0.517213     Biso  1.000000 S
   S6         1.0     0.302075      0.667972      0.482787     Biso  1.000000 S
#======================================================================

# CRYSTAL DATA

#----------------------------------------------------------------------

data_VESTA_phase_1


_pd_phase_name                         'CNS                                   '
_cell_length_a                         3.79003
_cell_length_b                         9.74415
_cell_length_c                         14.55690
_cell_angle_alpha                      89.99999
_cell_angle_beta                       55.55634
_cell_angle_gamma                      89.99999
_symmetry_space_group_name_H-M         'P 1'
_symmetry_Int_Tables_number            1

loop_
_symmetry_equiv_pos_as_xyz
   'x, y, z'

loop_
   _atom_site_label
   _atom_site_occupancy
   _atom_site_fract_x
   _atom_site_fract_y
   _atom_site_fract_z
   _atom_site_adp_type
   _atom_site_B_iso_or_equiv
   _atom_site_type_symbol
   C1         1.0     0.088899      0.023098      0.164673     Biso  1.000000 C
   C2         1.0     0.911102      0.523098      0.835327     Biso  1.000000 C
   C3         1.0     0.032349      0.019817      0.269984     Biso  1.000000 C
   C4         1.0     0.967651      0.519817      0.730016     Biso  1.000000 C
   C5         1.0     0.010961      0.742137      0.272698     Biso  1.000000 C
   C6         1.0     0.989039      0.242137      0.727302     Biso  1.000000 C
   C7         1.0     0.048330      0.744463      0.172943     Biso  1.000000 C
   C8         1.0     0.951670      0.244463      0.827057     Biso  1.000000 C
   C9         1.0     0.013949      0.153861      0.305934     Biso  1.000000 C
   C10        1.0     0.986051      0.653861      0.694066     Biso  1.000000 C
   C11        1.0     0.964248      0.188449      0.406466     Biso  1.000000 C
   C12        1.0     0.035752      0.688449      0.593534     Biso  1.000000 C
   C13        1.0     0.969764      0.610734      0.320557     Biso  1.000000 C
   C14        1.0     0.030236      0.110734      0.679443     Biso  1.000000 C
   C15        1.0     0.010581      0.619096      0.129409     Biso  1.000000 C
   C16        1.0     0.989419      0.119096      0.870591     Biso  1.000000 C
   N1         1.0     0.948586      0.499234      0.352928     Biso  1.000000 N
   N2         1.0     0.051414      0.999234      0.647072     Biso  1.000000 N
   N3         1.0     0.959856      0.519417      0.093568     Biso  1.000000 N
   N4         1.0     0.040144      0.019417      0.906431     Biso  1.000000 N
   N5         1.0     0.113467      0.146410      0.123163     Biso  1.000000 N
   N6         1.0     0.886533      0.646410      0.876837     Biso  1.000000 N
   N7         1.0     0.926655      0.208298      0.490722     Biso  1.000000 N
   N8         1.0     0.073345      0.708298      0.509278     Biso  1.000000 N
   S1         1.0     0.070628      0.268305      0.207371     Biso  1.000000 S
   S2         1.0     0.929372      0.768305      0.792629     Biso  1.000000 S
   S3         1.0     0.004604      0.880933      0.350149     Biso  1.000000 S
   S4         1.0     0.995396      0.380933      0.649851     Biso  1.000000 S
   S5         1.0     0.115028      0.880936      0.086267     Biso  1.000000 S
   S6         1.0     0.884972      0.380936      0.913733     Biso  1.000000 S
#======================================================================

# CRYSTAL DATA

#----------------------------------------------------------------------

data_VESTA_phase_1


_pd_phase_name                         'CNS                                   '
_cell_length_a                         3.81376
_cell_length_b                         9.72427
_cell_length_c                         14.62739
_cell_angle_alpha                      89.99999
_cell_angle_beta                       54.61125
_cell_angle_gamma                      89.99999
_symmetry_space_group_name_H-M         'P 1'
_symmetry_Int_Tables_number            1

loop_
_symmetry_equiv_pos_as_xyz
   'x, y, z'

loop_
   _atom_site_label
   _atom_site_occupancy
   _atom_site_fract_x
   _atom_site_fract_y
   _atom_site_fract_z
   _atom_site_adp_type
   _atom_site_B_iso_or_equiv
   _atom_site_type_symbol
   C1         1.0     0.424856      0.829183      0.835548     Biso  1.000000 C
   C2         1.0     0.575144      0.329183      0.164452     Biso  1.000000 C
   C3         1.0     0.483394      0.826450      0.730217     Biso  1.000000 C
   C4         1.0     0.516606      0.326450      0.269783     Biso  1.000000 C
   C5         1.0     0.558194      0.549225      0.720473     Biso  1.000000 C
   C6         1.0     0.441806      0.049225      0.279527     Biso  1.000000 C
   C7         1.0     0.509963      0.550850      0.821310     Biso  1.000000 C
   C8         1.0     0.490037      0.050850      0.178690     Biso  1.000000 C
   C9         1.0     0.451310      0.959976      0.700994     Biso  1.000000 C
   C10        1.0     0.548690      0.459976      0.299006     Biso  1.000000 C
   C11        1.0     0.600621      0.417829      0.672089     Biso  1.000000 C
   C12        1.0     0.399379      0.917829      0.327911     Biso  1.000000 C
   C13        1.0     0.534526      0.424518      0.865953     Biso  1.000000 C
   C14        1.0     0.465474      0.924518      0.134047     Biso  1.000000 C
   C15        1.0     0.477624      0.995305      0.603887     Biso  1.000000 C
   C16        1.0     0.522376      0.495305      0.396113     Biso  1.000000 C
   N1         1.0     0.490982      0.016119      0.523245     Biso  1.000000 N
   N2         1.0     0.509018      0.516119      0.476755     Biso  1.000000 N
   N3         1.0     0.622073      0.306493      0.639113     Biso  1.000000 N
   N4         1.0     0.377926      0.806493      0.360887     Biso  1.000000 N
   N5         1.0     0.570317      0.323388      0.903067     Biso  1.000000 N
   N6         1.0     0.429683      0.823388      0.096933     Biso  1.000000 N
   N7         1.0     0.356731      0.951635      0.882746     Biso  1.000000 N
   N8         1.0     0.643269      0.451635      0.117254     Biso  1.000000 N
   S1         1.0     0.578202      0.688434      0.641714     Biso  1.000000 S
   S2         1.0     0.421798      0.188434      0.358286     Biso  1.000000 S
   S3         1.0     0.439549      0.687573      0.908509     Biso  1.000000 S
   S4         1.0     0.560451      0.187573      0.091491     Biso  1.000000 S
   S5         1.0     0.362133      0.073374      0.803667     Biso  1.000000 S
   S6         1.0     0.637867      0.573374      0.196333     Biso  1.000000 S
#======================================================================

# CRYSTAL DATA

#----------------------------------------------------------------------

data_VESTA_phase_1


_pd_phase_name                         'CNS                                   '
_cell_length_a                         12.78290
_cell_length_b                         9.71573
_cell_length_c                         3.83423
_cell_angle_alpha                      89.99999
_cell_angle_beta                       68.62417
_cell_angle_gamma                      89.99999
_symmetry_space_group_name_H-M         'P 1'
_symmetry_Int_Tables_number            1

loop_
_symmetry_equiv_pos_as_xyz
   'x, y, z'

loop_
   _atom_site_label
   _atom_site_occupancy
   _atom_site_fract_x
   _atom_site_fract_y
   _atom_site_fract_z
   _atom_site_adp_type
   _atom_site_B_iso_or_equiv
   _atom_site_type_symbol
   C1         1.0     0.335210      0.189673      0.765582     Biso  1.000000 C
   C2         1.0     0.664790      0.689673      0.234418     Biso  1.000000 C
   C3         1.0     0.229802      0.191933      0.718579     Biso  1.000000 C
   C4         1.0     0.770198      0.691932      0.281422     Biso  1.000000 C
   C5         1.0     0.218406      0.469162      0.789567     Biso  1.000000 C
   C6         1.0     0.781594      0.969162      0.210433     Biso  1.000000 C
   C7         1.0     0.319502      0.468053      0.841050     Biso  1.000000 C
   C8         1.0     0.680498      0.968053      0.158950     Biso  1.000000 C
   C9         1.0     0.202038      0.058534      0.649708     Biso  1.000000 C
   C10        1.0     0.797962      0.558534      0.350292     Biso  1.000000 C
   C11        1.0     0.170002      0.600499      0.781436     Biso  1.000000 C
   C12        1.0     0.829998      0.100499      0.218564     Biso  1.000000 C
   C13        1.0     0.364554      0.594709      0.906539     Biso  1.000000 C
   C14        1.0     0.635446      0.094709      0.093461     Biso  1.000000 C
   C15        1.0     0.105596      0.022899      0.574979     Biso  1.000000 C
   C16        1.0     0.894404      0.522899      0.425021     Biso  1.000000 C
   N1         1.0     0.025607      0.001884      0.503706     Biso  1.000000 N
   N2         1.0     0.974393      0.501884      0.496294     Biso  1.000000 N
   N3         1.0     0.137210      0.711946      0.768096     Biso  1.000000 N
   N4         1.0     0.862790      0.211946      0.231904     Biso  1.000000 N
   N5         1.0     0.402489      0.695902      0.975862     Biso  1.000000 N
   N6         1.0     0.597511      0.195902      0.024138     Biso  1.000000 N
   N7         1.0     0.383705      0.067607      0.738503     Biso  1.000000 N
   N8         1.0     0.616295      0.567607      0.261497     Biso  1.000000 N
   S1         1.0     0.139507      0.329312      0.734697     Biso  1.000000 S
   S2         1.0     0.860493      0.829312      0.265303     Biso  1.000000 S
   S3         1.0     0.406910      0.331484      0.859279     Biso  1.000000 S
   S4         1.0     0.593090      0.831484      0.140721     Biso  1.000000 S
   S5         1.0     0.305768      0.945736      0.658707     Biso  1.000000 S
   S6         1.0     0.694232      0.445736      0.341293     Biso  1.000000 S
#======================================================================

# CRYSTAL DATA

#----------------------------------------------------------------------

data_VESTA_phase_1


_pd_phase_name                         'CNS                                   '
_cell_length_a                         3.88052
_cell_length_b                         9.79223
_cell_length_c                         14.38600
_cell_angle_alpha                      89.99999
_cell_angle_beta                       54.24364
_cell_angle_gamma                      90
_symmetry_space_group_name_H-M         'P 1'
_symmetry_Int_Tables_number            1

loop_
_symmetry_equiv_pos_as_xyz
   'x, y, z'

loop_
   _atom_site_label
   _atom_site_occupancy
   _atom_site_fract_x
   _atom_site_fract_y
   _atom_site_fract_z
   _atom_site_adp_type
   _atom_site_B_iso_or_equiv
   _atom_site_type_symbol
   C1         1.0     0.043753      0.716783      0.166746     Biso  1.000000 C
   C2         1.0     0.956247      0.216783      0.833254     Biso  1.000000 C
   C3         1.0     0.999289      0.719520      0.272248     Biso  1.000000 C
   C4         1.0     0.000711      0.219520      0.727752     Biso  1.000000 C
   C5         1.0     0.993285      0.995807      0.274466     Biso  1.000000 C
   C6         1.0     0.006715      0.495807      0.725534     Biso  1.000000 C
   C7         1.0     0.026486      0.994141      0.173799     Biso  1.000000 C
   C8         1.0     0.973514      0.494141      0.826201     Biso  1.000000 C
   C9         1.0     0.992977      0.586015      0.306759     Biso  1.000000 C
   C10        1.0     0.007023      0.086015      0.693241     Biso  1.000000 C
   C11        1.0     0.972715      0.126654      0.320628     Biso  1.000000 C
   C12        1.0     0.027285      0.626654      0.679372     Biso  1.000000 C
   C13        1.0     0.013078      0.120262      0.127379     Biso  1.000000 C
   C14        1.0     0.986922      0.620262      0.872621     Biso  1.000000 C
   C15        1.0     0.962161      0.551067      0.406211     Biso  1.000000 C
   C16        1.0     0.037839      0.051067      0.593789     Biso  1.000000 C
   N1         1.0     0.942709      0.530359      0.489137     Biso  1.000000 N
   N2         1.0     0.057291      0.030359      0.510863     Biso  1.000000 N
   N3         1.0     0.965401      0.237694      0.351628     Biso  1.000000 N
   N4         1.0     0.034599      0.737694      0.648372     Biso  1.000000 N
   N5         1.0     0.984666      0.221291      0.089094     Biso  1.000000 N
   N6         1.0     0.015334      0.721291      0.910906     Biso  1.000000 N
   N7         1.0     0.068153      0.594225      0.124237     Biso  1.000000 N
   N8         1.0     0.931847      0.094225      0.875763     Biso  1.000000 N
   S1         1.0     0.969748      0.856843      0.354627     Biso  1.000000 S
   S2         1.0     0.030252      0.356843      0.645373     Biso  1.000000 S
   S3         1.0     0.063063      0.859027      0.088720     Biso  1.000000 S
   S4         1.0     0.936937      0.359027      0.911280     Biso  1.000000 S
   S5         1.0     0.040831      0.472560      0.207510     Biso  1.000000 S
   S6         1.0     0.959169      0.972560      0.792490     Biso  1.000000 S
#======================================================================

# CRYSTAL DATA

#----------------------------------------------------------------------

data_VESTA_phase_1


_pd_phase_name                         'CNS                                   '
_cell_length_a                         3.80504
_cell_length_b                         9.79462
_cell_length_c                         12.46469
_cell_angle_alpha                      89.99999
_cell_angle_beta                       74.52907
_cell_angle_gamma                      89.99999
_symmetry_space_group_name_H-M         'P 1'
_symmetry_Int_Tables_number            1

loop_
_symmetry_equiv_pos_as_xyz
   'x, y, z'

loop_
   _atom_site_label
   _atom_site_occupancy
   _atom_site_fract_x
   _atom_site_fract_y
   _atom_site_fract_z
   _atom_site_adp_type
   _atom_site_B_iso_or_equiv
   _atom_site_type_symbol
   C1         1.0     0.947442      0.088600      0.665992     Biso  1.000000 C
   C2         1.0     0.052558      0.588600      0.334008     Biso  1.000000 C
   C3         1.0     0.680250      0.091612      0.770639     Biso  1.000000 C
   C4         1.0     0.319750      0.591612      0.229361     Biso  1.000000 C
   C5         1.0     0.676192      0.367881      0.770900     Biso  1.000000 C
   C6         1.0     0.323808      0.867881      0.229100     Biso  1.000000 C
   C7         1.0     0.943814      0.365876      0.671674     Biso  1.000000 C
   C8         1.0     0.056186      0.865876      0.328326     Biso  1.000000 C
   C9         1.0     0.596598      0.958259      0.807715     Biso  1.000000 C
   C10        1.0     0.403402      0.458259      0.192285     Biso  1.000000 C
   C11        1.0     0.341257      0.923159      0.908126     Biso  1.000000 C
   C12        1.0     0.658743      0.423159      0.091874     Biso  1.000000 C
   C13        1.0     0.562543      0.498602      0.817135     Biso  1.000000 C
   C14        1.0     0.437457      0.998602      0.182865     Biso  1.000000 C
   C15        1.0     0.102734      0.491517      0.626499     Biso  1.000000 C
   C16        1.0     0.897266      0.991517      0.373501     Biso  1.000000 C
   N1         1.0     0.478005      0.609484      0.848232     Biso  1.000000 N
   N2         1.0     0.521995      0.109484      0.151768     Biso  1.000000 N
   N3         1.0     0.251430      0.591906      0.588944     Biso  1.000000 N
   N4         1.0     0.748570      0.091906      0.411056     Biso  1.000000 N
   N5         1.0     0.057800      0.966022      0.625981     Biso  1.000000 N
   N6         1.0     0.942200      0.466022      0.374019     Biso  1.000000 N
   N7         1.0     0.123471      0.901857      0.992181     Biso  1.000000 N
   N8         1.0     0.876529      0.401857      0.007819     Biso  1.000000 N
   S1         1.0     0.848170      0.844604      0.710667     Biso  1.000000 S
   S2         1.0     0.151830      0.344604      0.289333     Biso  1.000000 S
   S3         1.0     0.452827      0.229314      0.848817     Biso  1.000000 S
   S4         1.0     0.547173      0.729314      0.151183     Biso  1.000000 S
   S5         1.0     0.152945      0.230505      0.586810     Biso  1.000000 S
   S6         1.0     0.847055      0.730505      0.413190     Biso  1.000000 S
#======================================================================

# CRYSTAL DATA

#----------------------------------------------------------------------

data_VESTA_phase_1


_pd_phase_name                         'CNS                                   '
_cell_length_a                         12.85661
_cell_length_b                         9.71473
_cell_length_c                         3.81426
_cell_angle_alpha                      89.99999
_cell_angle_beta                       68.92509
_cell_angle_gamma                      89.99999
_symmetry_space_group_name_H-M         'P 1'
_symmetry_Int_Tables_number            1

loop_
_symmetry_equiv_pos_as_xyz
   'x, y, z'

loop_
   _atom_site_label
   _atom_site_occupancy
   _atom_site_fract_x
   _atom_site_fract_y
   _atom_site_fract_z
   _atom_site_adp_type
   _atom_site_B_iso_or_equiv
   _atom_site_type_symbol
   C1         1.0     0.163687      0.739058      0.779458     Biso  1.000000 C
   C2         1.0     0.836313      0.239058      0.220542     Biso  1.000000 C
   C3         1.0     0.268753      0.735962      0.824694     Biso  1.000000 C
   C4         1.0     0.731247      0.235962      0.175306     Biso  1.000000 C
   C5         1.0     0.277740      0.458364      0.760680     Biso  1.000000 C
   C6         1.0     0.722260      0.958364      0.239320     Biso  1.000000 C
   C7         1.0     0.177457      0.460424      0.706338     Biso  1.000000 C
   C8         1.0     0.822543      0.960424      0.293662     Biso  1.000000 C
   C9         1.0     0.299454      0.869875      0.877015     Biso  1.000000 C
   C10        1.0     0.700546      0.369875      0.122985     Biso  1.000000 C
   C11        1.0     0.326575      0.326700      0.758891     Biso  1.000000 C
   C12        1.0     0.673425      0.826700      0.241109     Biso  1.000000 C
   C13        1.0     0.134204      0.334927      0.624679     Biso  1.000000 C
   C14        1.0     0.865796      0.834927      0.375321     Biso  1.000000 C
   C15        1.0     0.397573      0.904583      0.939766     Biso  1.000000 C
   C16        1.0     0.602427      0.404583      0.060234     Biso  1.000000 C
   N1         1.0     0.479558      0.924071      0.997962     Biso  1.000000 N
   N2         1.0     0.520442      0.424071      0.002038     Biso  1.000000 N
   N3         1.0     0.359737      0.214984      0.763570     Biso  1.000000 N
   N4         1.0     0.640263      0.714984      0.236430     Biso  1.000000 N
   N5         1.0     0.098005      0.235386      0.539181     Biso  1.000000 N
   N6         1.0     0.901995      0.735386      0.460819     Biso  1.000000 N
   N7         1.0     0.117837      0.862027      0.794290     Biso  1.000000 N
   N8         1.0     0.882163      0.362027      0.205710     Biso  1.000000 N
   S1         1.0     0.355393      0.597332      0.828237     Biso  1.000000 S
   S2         1.0     0.644607      0.097332      0.171763     Biso  1.000000 S
   S3         1.0     0.089845      0.597549      0.697521     Biso  1.000000 S
   S4         1.0     0.910155      0.097549      0.302479     Biso  1.000000 S
   S5         1.0     0.197869      0.983865      0.860501     Biso  1.000000 S
   S6         1.0     0.802131      0.483865      0.139499     Biso  1.000000 S
#======================================================================

# CRYSTAL DATA

#----------------------------------------------------------------------

data_VESTA_phase_1


_pd_phase_name                         'CNS                                   '
_cell_length_a                         8.02567
_cell_length_b                         5.76215
_cell_length_c                         5.70379
_cell_angle_alpha                      74.01759
_cell_angle_beta                       62.07080
_cell_angle_gamma                      86.92253
_symmetry_space_group_name_H-M         'P 1'
_symmetry_Int_Tables_number            1

loop_
_symmetry_equiv_pos_as_xyz
   'x, y, z'

loop_
   _atom_site_label
   _atom_site_occupancy
   _atom_site_fract_x
   _atom_site_fract_y
   _atom_site_fract_z
   _atom_site_adp_type
   _atom_site_B_iso_or_equiv
   _atom_site_type_symbol
   C1         1.0     0.217801      0.550494      0.609572     Biso  1.000000 C
   C2         1.0     0.260270      0.783190      0.416275     Biso  1.000000 C
   C3         1.0     0.991288      0.673606      0.292425     Biso  1.000000 C
   C4         1.0     0.949321      0.447450      0.478717     Biso  1.000000 C
   C5         1.0     0.405012      0.909785      0.412501     Biso  1.000000 C
   C6         1.0     0.902493      0.732698      0.121493     Biso  1.000000 C
   C7         1.0     0.813484      0.284323      0.498897     Biso  1.000000 C
   C8         1.0     0.479327      0.147993      0.244659     Biso  1.000000 C
   N1         1.0     0.531311      0.346417      0.100602     Biso  1.000000 N
   N2         1.0     0.838420      0.789609      0.969284     Biso  1.000000 N
   N3         1.0     0.703492      0.147741      0.515502     Biso  1.000000 N
   N4         1.0     0.318119      0.500458      0.743548     Biso  1.000000 N
   S1         1.0     0.149850      0.913792      0.216964     Biso  1.000000 S
   S2         1.0     0.045103      0.320763      0.699525     Biso  1.000000 S
   S3         1.0     0.471655      0.729587      0.648696     Biso  1.000000 S
#======================================================================

# CRYSTAL DATA

#----------------------------------------------------------------------

data_VESTA_phase_1


_pd_phase_name                         'CNS                                   '
_cell_length_a                         10.29905
_cell_length_b                         6.91635
_cell_length_c                         12.20034
_cell_angle_alpha                      89.99999
_cell_angle_beta                       31.47157
_cell_angle_gamma                      89.99999
_symmetry_space_group_name_H-M         'P 1'
_symmetry_Int_Tables_number            1

loop_
_symmetry_equiv_pos_as_xyz
   'x, y, z'

loop_
   _atom_site_label
   _atom_site_occupancy
   _atom_site_fract_x
   _atom_site_fract_y
   _atom_site_fract_z
   _atom_site_adp_type
   _atom_site_B_iso_or_equiv
   _atom_site_type_symbol
   C1         1.0     0.887763      0.984455      0.273824     Biso  1.000000 C
   C2         1.0     0.112237      0.484455      0.726176     Biso  1.000000 C
   C3         1.0     0.863724      0.791769      0.252472     Biso  1.000000 C
   C4         1.0     0.136276      0.291769      0.747528     Biso  1.000000 C
   C5         1.0     0.119468      0.665251      0.246549     Biso  1.000000 C
   C6         1.0     0.880532      0.165251      0.753451     Biso  1.000000 C
   C7         1.0     0.142901      0.851493      0.267445     Biso  1.000000 C
   C8         1.0     0.857099      0.351493      0.732555     Biso  1.000000 C
   C9         1.0     0.737950      0.792161      0.243048     Biso  1.000000 C
   C10        1.0     0.262050      0.292161      0.756952     Biso  1.000000 C
   C11        1.0     0.678112      0.625022      0.225763     Biso  1.000000 C
   C12        1.0     0.321888      0.125022      0.774237     Biso  1.000000 C
   C13        1.0     0.228260      0.513387      0.230093     Biso  1.000000 C
   C14        1.0     0.771740      0.013387      0.769907     Biso  1.000000 C
   C15        1.0     0.279886      0.879128      0.267099     Biso  1.000000 C
   C16        1.0     0.720114      0.379128      0.732901     Biso  1.000000 C
   N1         1.0     0.311612      0.383286      0.219099     Biso  1.000000 N
   N2         1.0     0.688388      0.883286      0.780901     Biso  1.000000 N
   N3         1.0     0.394257      0.896638      0.265532     Biso  1.000000 N
   N4         1.0     0.605743      0.396638      0.734468     Biso  1.000000 N
   N5         1.0     0.793260      0.120928      0.278534     Biso  1.000000 N
   N6         1.0     0.206740      0.620928      0.721466     Biso  1.000000 N
   N7         1.0     0.632558      0.479727      0.213605     Biso  1.000000 N
   N8         1.0     0.367442      0.979727      0.786395     Biso  1.000000 N
   S1         1.0     0.665959      0.029059      0.259145     Biso  1.000000 S
   S2         1.0     0.334041      0.529059      0.740855     Biso  1.000000 S
   S3         1.0     0.969538      0.578451      0.237206     Biso  1.000000 S
   S4         1.0     0.030462      0.078451      0.762794     Biso  1.000000 S
   S5         1.0     0.029384      0.065652      0.292932     Biso  1.000000 S
   S6         1.0     0.970616      0.565652      0.707068     Biso  1.000000 S
#======================================================================

# CRYSTAL DATA

#----------------------------------------------------------------------

data_VESTA_phase_1


_pd_phase_name                         'CNS                                   '
_cell_length_a                         8.69971
_cell_length_b                         11.73209
_cell_length_c                         6.88809
_cell_angle_alpha                      59.45189
_cell_angle_beta                       66.74099
_cell_angle_gamma                      46.68666
_symmetry_space_group_name_H-M         'P 1'
_symmetry_Int_Tables_number            1

loop_
_symmetry_equiv_pos_as_xyz
   'x, y, z'

loop_
   _atom_site_label
   _atom_site_occupancy
   _atom_site_fract_x
   _atom_site_fract_y
   _atom_site_fract_z
   _atom_site_adp_type
   _atom_site_B_iso_or_equiv
   _atom_site_type_symbol
   C1         1.0     0.260435      0.949823      0.392111     Biso  1.000000 C
   C2         1.0     0.739565      0.050177      0.607889     Biso  1.000000 C
   C3         1.0     0.256458      0.910729      0.625167     Biso  1.000000 C
   C4         1.0     0.743542      0.089271      0.374833     Biso  1.000000 C
   C5         1.0     0.220619      0.185814      0.516799     Biso  1.000000 C
   C6         1.0     0.779381      0.814186      0.483201     Biso  1.000000 C
   C7         1.0     0.229358      0.221851      0.290894     Biso  1.000000 C
   C8         1.0     0.770642      0.778149      0.709106     Biso  1.000000 C
   C9         1.0     0.272059      0.765624      0.751417     Biso  1.000000 C
   C10        1.0     0.727941      0.234376      0.248583     Biso  1.000000 C
   C11        1.0     0.214422      0.286407      0.581294     Biso  1.000000 C
   C12        1.0     0.785578      0.713593      0.418706     Biso  1.000000 C
   C13        1.0     0.233938      0.357042      0.128779     Biso  1.000000 C
   C14        1.0     0.766062      0.642958      0.871221     Biso  1.000000 C
   C15        1.0     0.268506      0.693730      0.989040     Biso  1.000000 C
   C16        1.0     0.731494      0.306270      0.010960     Biso  1.000000 C
   N1         1.0     0.261401      0.643692      0.186259     Biso  1.000000 N
   N2         1.0     0.738599      0.356308      0.813741     Biso  1.000000 N
   N3         1.0     0.213677      0.363757      0.641509     Biso  1.000000 N
   N4         1.0     0.786323      0.636243      0.358491     Biso  1.000000 N
   N5         1.0     0.242785      0.464361      0.988659     Biso  1.000000 N
   N6         1.0     0.757215      0.535639      0.011341     Biso  1.000000 N
   N7         1.0     0.275438      0.847405      0.342325     Biso  1.000000 N
   N8         1.0     0.724562      0.152595      0.657675     Biso  1.000000 N
   S1         1.0     0.225575      0.022632      0.752410     Biso  1.000000 S
   S2         1.0     0.774425      0.977368      0.247590     Biso  1.000000 S
   S3         1.0     0.250762      0.116599      0.159896     Biso  1.000000 S
   S4         1.0     0.749238      0.883401      0.840104     Biso  1.000000 S
   S5         1.0     0.288579      0.694281      0.570801     Biso  1.000000 S
   S6         1.0     0.711421      0.305719      0.429199     Biso  1.000000 S
#======================================================================

# CRYSTAL DATA

#----------------------------------------------------------------------

data_VESTA_phase_1


_pd_phase_name                         'CNS                                   '
_cell_length_a                         15.92490
_cell_length_b                         9.67944
_cell_length_c                         10.27417
_cell_angle_alpha                      21.81079
_cell_angle_beta                       77.62838
_cell_angle_gamma                      64.41094
_symmetry_space_group_name_H-M         'P 1'
_symmetry_Int_Tables_number            1

loop_
_symmetry_equiv_pos_as_xyz
   'x, y, z'

loop_
   _atom_site_label
   _atom_site_occupancy
   _atom_site_fract_x
   _atom_site_fract_y
   _atom_site_fract_z
   _atom_site_adp_type
   _atom_site_B_iso_or_equiv
   _atom_site_type_symbol
   C1         1.0     0.167046      0.327003      0.980021     Biso  1.000000 C
   C2         1.0     0.832954      0.672997      0.019979     Biso  1.000000 C
   C3         1.0     0.271359      0.211264      0.018495     Biso  1.000000 C
   C4         1.0     0.728641      0.788736      0.981505     Biso  1.000000 C
   C5         1.0     0.268523      0.935084      0.016939     Biso  1.000000 C
   C6         1.0     0.731477      0.064916      0.983061     Biso  1.000000 C
   C7         1.0     0.168689      0.035750      0.989788     Biso  1.000000 C
   C8         1.0     0.831311      0.964249      0.010212     Biso  1.000000 C
   C9         1.0     0.305768      0.322834      0.016964     Biso  1.000000 C
   C10        1.0     0.694232      0.677166      0.983036     Biso  1.000000 C
   C11        1.0     0.310488      0.780172      0.009476     Biso  1.000000 C
   C12        1.0     0.689512      0.219828      0.990524     Biso  1.000000 C
   C13        1.0     0.120178      0.954313      0.975987     Biso  1.000000 C
   C14        1.0     0.879822      0.045687      0.024013     Biso  1.000000 C
   C15        1.0     0.404973      0.259084      0.044689     Biso  1.000000 C
   C16        1.0     0.595027      0.740916      0.955311     Biso  1.000000 C
   N1         1.0     0.488071      0.200052      0.063124     Biso  1.000000 N
   N2         1.0     0.511930      0.799948      0.936876     Biso  1.000000 N
   N3         1.0     0.338039      0.669747      0.988389     Biso  1.000000 N
   N4         1.0     0.661961      0.330253      0.011611     Biso  1.000000 N
   N5         1.0     0.080543      0.880580      0.971929     Biso  1.000000 N
   N6         1.0     0.919457      0.119420      0.028071     Biso  1.000000 N
   N7         1.0     0.124945      0.509216      0.951694     Biso  1.000000 N
   N8         1.0     0.875055      0.490784      0.048306     Biso  1.000000 N
   S1         1.0     0.351668      0.981368      0.050260     Biso  1.000000 S
   S2         1.0     0.648332      0.018632      0.949740     Biso  1.000000 S
   S3         1.0     0.088888      0.244433      0.977344     Biso  1.000000 S
   S4         1.0     0.911112      0.755567      0.022656     Biso  1.000000 S
   S5         1.0     0.207569      0.554045      0.970392     Biso  1.000000 S
   S6         1.0     0.792431      0.445955      0.029608     Biso  1.000000 S
#======================================================================

# CRYSTAL DATA

#----------------------------------------------------------------------

data_VESTA_phase_1


_pd_phase_name                         'CNS                                   '
_cell_length_a                         8.12465
_cell_length_b                         6.85120
_cell_length_c                         11.76548
_cell_angle_alpha                      59.26040
_cell_angle_beta                       52.43676
_cell_angle_gamma                      64.26355
_symmetry_space_group_name_H-M         'P 1'
_symmetry_Int_Tables_number            1

loop_
_symmetry_equiv_pos_as_xyz
   'x, y, z'

loop_
   _atom_site_label
   _atom_site_occupancy
   _atom_site_fract_x
   _atom_site_fract_y
   _atom_site_fract_z
   _atom_site_adp_type
   _atom_site_B_iso_or_equiv
   _atom_site_type_symbol
   C1         1.0     0.229987      0.747363      0.285109     Biso  1.000000 C
   C2         1.0     0.770013      0.252637      0.714891     Biso  1.000000 C
   C3         1.0     0.262947      0.972147      0.233658     Biso  1.000000 C
   C4         1.0     0.737053      0.027853      0.766342     Biso  1.000000 C
   C5         1.0     0.278210      0.849556      0.485626     Biso  1.000000 C
   C6         1.0     0.721790      0.150444      0.514374     Biso  1.000000 C
   C7         1.0     0.247290      0.630905      0.536025     Biso  1.000000 C
   C8         1.0     0.752710      0.369095      0.463975     Biso  1.000000 C
   C9         1.0     0.240694      0.111198      0.104726     Biso  1.000000 C
   C10        1.0     0.759306      0.888802      0.895274     Biso  1.000000 C
   C11        1.0     0.275554      0.340824      0.018236     Biso  1.000000 C
   C12        1.0     0.724446      0.659176      0.981764     Biso  1.000000 C
   C13        1.0     0.271678      0.915669      0.584832     Biso  1.000000 C
   C14        1.0     0.728322      0.084331      0.415168     Biso  1.000000 C
   C15        1.0     0.215516      0.478891      0.684067     Biso  1.000000 C
   C16        1.0     0.784484      0.521109      0.315933     Biso  1.000000 C
   N1         1.0     0.273806      0.978201      0.659595     Biso  1.000000 N
   N2         1.0     0.726194      0.021799      0.340405     Biso  1.000000 N
   N3         1.0     0.198589      0.351032      0.803103     Biso  1.000000 N
   N4         1.0     0.801411      0.648968      0.196897     Biso  1.000000 N
   N5         1.0     0.183245      0.714869      0.207119     Biso  1.000000 N
   N6         1.0     0.816755      0.285131      0.792881     Biso  1.000000 N
   N7         1.0     0.311747      0.528348      0.949507     Biso  1.000000 N
   N8         1.0     0.688253      0.471652      0.050493     Biso  1.000000 N
   S1         1.0     0.181265      0.949581      0.062556     Biso  1.000000 S
   S2         1.0     0.818735      0.050419      0.937444     Biso  1.000000 S
   S3         1.0     0.337953      0.067460      0.306061     Biso  1.000000 S
   S4         1.0     0.662047      0.932540      0.693939     Biso  1.000000 S
   S5         1.0     0.256254      0.503564      0.435514     Biso  1.000000 S
   S6         1.0     0.743746      0.496436      0.564486     Biso  1.000000 S
#======================================================================

# CRYSTAL DATA

#----------------------------------------------------------------------

data_VESTA_phase_1


_pd_phase_name                         'CNS                                   '
_cell_length_a                         12.42474
_cell_length_b                         6.62829
_cell_length_c                         11.16629
_cell_angle_alpha                      89.99999
_cell_angle_beta                       89.99999
_cell_angle_gamma                      90
_symmetry_space_group_name_H-M         'P 1'
_symmetry_Int_Tables_number            1

loop_
_symmetry_equiv_pos_as_xyz
   'x, y, z'

loop_
   _atom_site_label
   _atom_site_occupancy
   _atom_site_fract_x
   _atom_site_fract_y
   _atom_site_fract_z
   _atom_site_adp_type
   _atom_site_B_iso_or_equiv
   _atom_site_type_symbol
   C1         1.0     0.874432      0.089059      0.393629     Biso  1.000000 C
   C2         1.0     0.625568      0.910941      0.893629     Biso  1.000000 C
   C3         1.0     0.125568      0.589059      0.106371     Biso  1.000000 C
   C4         1.0     0.374432      0.410941      0.606371     Biso  1.000000 C
   C5         1.0     0.877233      0.888643      0.348650     Biso  1.000000 C
   C6         1.0     0.622767      0.111357      0.848650     Biso  1.000000 C
   C7         1.0     0.122767      0.388643      0.151350     Biso  1.000000 C
   C8         1.0     0.377233      0.611357      0.651350     Biso  1.000000 C
   C9         1.0     0.989467      0.770889      0.540769     Biso  1.000000 C
   C10        1.0     0.510533      0.229111      0.040769     Biso  1.000000 C
   C11        1.0     0.010533      0.270889      0.959231     Biso  1.000000 C
   C12        1.0     0.489467      0.729111      0.459231     Biso  1.000000 C
   C13        1.0     0.988699      0.963219      0.585398     Biso  1.000000 C
   C14        1.0     0.511301      0.036781      0.085398     Biso  1.000000 C
   C15        1.0     0.011301      0.463219      0.914602     Biso  1.000000 C
   C16        1.0     0.488699      0.536781      0.414602     Biso  1.000000 C
   C17        1.0     0.848905      0.889746      0.228083     Biso  1.000000 C
   C18        1.0     0.651095      0.110254      0.728083     Biso  1.000000 C
   C19        1.0     0.151095      0.389746      0.271917     Biso  1.000000 C
   C20        1.0     0.348905      0.610254      0.771917     Biso  1.000000 C
   C21        1.0     0.068379      0.632704      0.581802     Biso  1.000000 C
   C22        1.0     0.431621      0.367296      0.081802     Biso  1.000000 C
   C23        1.0     0.931621      0.132704      0.918198     Biso  1.000000 C
   C24        1.0     0.568379      0.867296      0.418198     Biso  1.000000 C
   C25        1.0     0.064739      0.015548      0.674824     Biso  1.000000 C
   C26        1.0     0.435261      0.984452      0.174824     Biso  1.000000 C
   C27        1.0     0.935261      0.515548      0.825176     Biso  1.000000 C
   C28        1.0     0.564739      0.484452      0.325176     Biso  1.000000 C
   C29        1.0     0.843431      0.723273      0.150271     Biso  1.000000 C
   C30        1.0     0.656569      0.276727      0.650271     Biso  1.000000 C
   C31        1.0     0.156569      0.223273      0.349729     Biso  1.000000 C
   C32        1.0     0.343431      0.776727      0.849729     Biso  1.000000 C
   N1         1.0     0.839188      0.585508      0.084938     Biso  1.000000 N
   N2         1.0     0.660812      0.414492      0.584938     Biso  1.000000 N
   N3         1.0     0.160812      0.085508      0.415062     Biso  1.000000 N
   N4         1.0     0.339188      0.914492      0.915062     Biso  1.000000 N
   N5         1.0     0.133059      0.517454      0.615240     Biso  1.000000 N
   N6         1.0     0.366941      0.482546      0.115240     Biso  1.000000 N
   N7         1.0     0.866941      0.017454      0.884760     Biso  1.000000 N
   N8         1.0     0.633059      0.982546      0.384760     Biso  1.000000 N
   N9         1.0     0.125168      0.052473      0.752005     Biso  1.000000 N
   N10        1.0     0.374832      0.947527      0.252005     Biso  1.000000 N
   N11        1.0     0.874832      0.552473      0.747995     Biso  1.000000 N
   N12        1.0     0.625168      0.447527      0.247995     Biso  1.000000 N
   N13        1.0     0.846836      0.232209      0.317131     Biso  1.000000 N
   N14        1.0     0.653164      0.767791      0.817131     Biso  1.000000 N
   N15        1.0     0.153164      0.732209      0.182869     Biso  1.000000 N
   N16        1.0     0.346836      0.267791      0.682869     Biso  1.000000 N
   S1         1.0     0.901542      0.670861      0.432528     Biso  1.000000 S
   S2         1.0     0.598458      0.329139      0.932528     Biso  1.000000 S
   S3         1.0     0.098457      0.170861      0.067472     Biso  1.000000 S
   S4         1.0     0.401543      0.829139      0.567472     Biso  1.000000 S
   S5         1.0     0.899574      0.157031      0.543969     Biso  1.000000 S
   S6         1.0     0.600426      0.842969      0.043969     Biso  1.000000 S
   S7         1.0     0.100426      0.657031      0.956031     Biso  1.000000 S
   S8         1.0     0.399574      0.342969      0.456031     Biso  1.000000 S
   S9         1.0     0.817351      0.134682      0.186466     Biso  1.000000 S
   S10        1.0     0.682649      0.865318      0.686466     Biso  1.000000 S
   S11        1.0     0.182649      0.634682      0.313534     Biso  1.000000 S
   S12        1.0     0.317351      0.365318      0.813534     Biso  1.000000 S
#======================================================================

# CRYSTAL DATA

#----------------------------------------------------------------------

data_VESTA_phase_1


_pd_phase_name                         'CNS                                   '
_cell_length_a                         12.35420
_cell_length_b                         6.70268
_cell_length_c                         11.09017
_cell_angle_alpha                      89.99999
_cell_angle_beta                       90
_cell_angle_gamma                      89.99999
_symmetry_space_group_name_H-M         'P 1'
_symmetry_Int_Tables_number            1

loop_
_symmetry_equiv_pos_as_xyz
   'x, y, z'

loop_
   _atom_site_label
   _atom_site_occupancy
   _atom_site_fract_x
   _atom_site_fract_y
   _atom_site_fract_z
   _atom_site_adp_type
   _atom_site_B_iso_or_equiv
   _atom_site_type_symbol
   C1         1.0     0.120839      0.408672      0.897902     Biso  1.000000 C
   C2         1.0     0.379161      0.591328      0.397902     Biso  1.000000 C
   C3         1.0     0.879161      0.908672      0.602098     Biso  1.000000 C
   C4         1.0     0.620839      0.091328      0.102098     Biso  1.000000 C
   C5         1.0     0.120937      0.607380      0.853406     Biso  1.000000 C
   C6         1.0     0.379063      0.392620      0.353406     Biso  1.000000 C
   C7         1.0     0.879063      0.107380      0.646594     Biso  1.000000 C
   C8         1.0     0.620937      0.892620      0.146594     Biso  1.000000 C
   C9         1.0     0.008842      0.727241      0.046137     Biso  1.000000 C
   C10        1.0     0.491158      0.272759      0.546137     Biso  1.000000 C
   C11        1.0     0.991158      0.227241      0.453863     Biso  1.000000 C
   C12        1.0     0.508842      0.772759      0.953863     Biso  1.000000 C
   C13        1.0     0.006131      0.536298      0.089768     Biso  1.000000 C
   C14        1.0     0.493869      0.463702      0.589768     Biso  1.000000 C
   C15        1.0     0.993869      0.036298      0.410232     Biso  1.000000 C
   C16        1.0     0.506131      0.963702      0.910232     Biso  1.000000 C
   C17        1.0     0.147691      0.605949      0.731531     Biso  1.000000 C
   C18        1.0     0.352309      0.394051      0.231531     Biso  1.000000 C
   C19        1.0     0.852309      0.105949      0.768469     Biso  1.000000 C
   C20        1.0     0.647691      0.894051      0.268469     Biso  1.000000 C
   C21        1.0     0.155153      0.770413      0.653228     Biso  1.000000 C
   C22        1.0     0.344847      0.229587      0.153228     Biso  1.000000 C
   C23        1.0     0.844847      0.270413      0.846772     Biso  1.000000 C
   C24        1.0     0.655153      0.729587      0.346772     Biso  1.000000 C
   C25        1.0     0.930466      0.867255      0.085662     Biso  1.000000 C
   C26        1.0     0.569534      0.132745      0.585662     Biso  1.000000 C
   C27        1.0     0.069534      0.367255      0.414338     Biso  1.000000 C
   C28        1.0     0.430466      0.632745      0.914338     Biso  1.000000 C
   C29        1.0     0.927076      0.484487      0.176913     Biso  1.000000 C
   C30        1.0     0.572924      0.515513      0.676913     Biso  1.000000 C
   C31        1.0     0.072924      0.984487      0.323087     Biso  1.000000 C
   C32        1.0     0.427076      0.015513      0.823087     Biso  1.000000 C
   N1         1.0     0.866586      0.984674      0.117812     Biso  1.000000 N
   N2         1.0     0.633414      0.015326      0.617812     Biso  1.000000 N
   N3         1.0     0.133414      0.484674      0.382188     Biso  1.000000 N
   N4         1.0     0.366586      0.515326      0.882188     Biso  1.000000 N
   N5         1.0     0.865111      0.445522      0.252987     Biso  1.000000 N
   N6         1.0     0.634889      0.554478      0.752986     Biso  1.000000 N
   N7         1.0     0.134889      0.945522      0.247013     Biso  1.000000 N
   N8         1.0     0.365111      0.054478      0.747014     Biso  1.000000 N
   N9         1.0     0.145263      0.266187      0.820076     Biso  1.000000 N
   N10        1.0     0.354737      0.733813      0.320076     Biso  1.000000 N
   N11        1.0     0.854737      0.766187      0.679924     Biso  1.000000 N
   N12        1.0     0.645263      0.233813      0.179924     Biso  1.000000 N
   N13        1.0     0.160855      0.906014      0.587143     Biso  1.000000 N
   N14        1.0     0.339145      0.093986      0.087143     Biso  1.000000 N
   N15        1.0     0.839145      0.406014      0.912857     Biso  1.000000 N
   N16        1.0     0.660855      0.593986      0.412857     Biso  1.000000 N
   S1         1.0     0.175000      0.362519      0.688455     Biso  1.000000 S
   S2         1.0     0.325000      0.637481      0.188455     Biso  1.000000 S
   S3         1.0     0.825000      0.862519      0.811545     Biso  1.000000 S
   S4         1.0     0.675000      0.137481      0.311545     Biso  1.000000 S
   S5         1.0     0.101852      0.821911      0.940320     Biso  1.000000 S
   S6         1.0     0.398147      0.178089      0.440320     Biso  1.000000 S
   S7         1.0     0.898148      0.321911      0.559680     Biso  1.000000 S
   S8         1.0     0.601852      0.678089      0.059680     Biso  1.000000 S
   S9         1.0     0.095364      0.343078      0.049464     Biso  1.000000 S
   S10        1.0     0.404636      0.656922      0.549464     Biso  1.000000 S
   S11        1.0     0.904636      0.843078      0.450536     Biso  1.000000 S
   S12        1.0     0.595364      0.156922      0.950536     Biso  1.000000 S
#======================================================================

# CRYSTAL DATA

#----------------------------------------------------------------------

data_VESTA_phase_1


_pd_phase_name                         'CNS                                   '
_cell_length_a                         10.28995
_cell_length_b                         6.88771
_cell_length_c                         6.41776
_cell_angle_alpha                      90
_cell_angle_beta                       91.37862
_cell_angle_gamma                      89.99999
_symmetry_space_group_name_H-M         'P 1'
_symmetry_Int_Tables_number            1

loop_
_symmetry_equiv_pos_as_xyz
   'x, y, z'

loop_
   _atom_site_label
   _atom_site_occupancy
   _atom_site_fract_x
   _atom_site_fract_y
   _atom_site_fract_z
   _atom_site_adp_type
   _atom_site_B_iso_or_equiv
   _atom_site_type_symbol
   C1         1.0     0.170825      0.354215      0.788391     Biso  1.000000 C
   C2         1.0     0.829175      0.854215      0.211609     Biso  1.000000 C
   C3         1.0     0.124287      0.546639      0.759287     Biso  1.000000 C
   C4         1.0     0.875713      0.046639      0.240713     Biso  1.000000 C
   C5         1.0     0.373628      0.675366      0.747669     Biso  1.000000 C
   C6         1.0     0.626372      0.175366      0.252331     Biso  1.000000 C
   C7         1.0     0.419228      0.489606      0.776552     Biso  1.000000 C
   C8         1.0     0.580772      0.989606      0.223448     Biso  1.000000 C
   C9         1.0     0.988984      0.544370      0.743243     Biso  1.000000 C
   C10        1.0     0.011016      0.044370      0.256757     Biso  1.000000 C
   C11        1.0     0.464476      0.827208      0.717958     Biso  1.000000 C
   C12        1.0     0.535523      0.327208      0.282042     Biso  1.000000 C
   C13        1.0     0.555669      0.460228      0.771345     Biso  1.000000 C
   C14        1.0     0.444331      0.960228      0.228655     Biso  1.000000 C
   C15        1.0     0.910528      0.710411      0.716558     Biso  1.000000 C
   C16        1.0     0.089472      0.210411      0.283442     Biso  1.000000 C
   N1         1.0     0.851193      0.854506      0.696589     Biso  1.000000 N
   N2         1.0     0.148807      0.354506      0.303411     Biso  1.000000 N
   N3         1.0     0.535567      0.958071      0.697795     Biso  1.000000 N
   N4         1.0     0.464433      0.458071      0.302205     Biso  1.000000 N
   N5         1.0     0.668246      0.439598      0.766460     Biso  1.000000 N
   N6         1.0     0.331754      0.939598      0.233540     Biso  1.000000 N
   N7         1.0     0.081770      0.216231      0.792118     Biso  1.000000 N
   N8         1.0     0.918230      0.716231      0.207882     Biso  1.000000 N
   S1         1.0     0.213648      0.761578      0.743362     Biso  1.000000 S
   S2         1.0     0.786352      0.261578      0.256638     Biso  1.000000 S
   S3         1.0     0.332447      0.276375      0.818500     Biso  1.000000 S
   S4         1.0     0.667553      0.776375      0.181500     Biso  1.000000 S
   S5         1.0     0.934321      0.306392      0.763711     Biso  1.000000 S
   S6         1.0     0.065679      0.806392      0.236289     Biso  1.000000 S
#======================================================================

# CRYSTAL DATA

#----------------------------------------------------------------------

data_VESTA_phase_1


_pd_phase_name                         'CNS                                   '
_cell_length_a                         7.42934
_cell_length_b                         10.14425
_cell_length_c                         6.86785
_cell_angle_alpha                      84.02246
_cell_angle_beta                       63.76063
_cell_angle_gamma                      72.27113
_symmetry_space_group_name_H-M         'P 1'
_symmetry_Int_Tables_number            1

loop_
_symmetry_equiv_pos_as_xyz
   'x, y, z'

loop_
   _atom_site_label
   _atom_site_occupancy
   _atom_site_fract_x
   _atom_site_fract_y
   _atom_site_fract_z
   _atom_site_adp_type
   _atom_site_B_iso_or_equiv
   _atom_site_type_symbol
   C1         1.0     0.259659      0.881819      0.355525     Biso  1.000000 C
   C2         1.0     0.740341      0.118181      0.644475     Biso  1.000000 C
   C3         1.0     0.246767      0.923439      0.553730     Biso  1.000000 C
   C4         1.0     0.753233      0.076561      0.446270     Biso  1.000000 C
   C5         1.0     0.223271      0.668790      0.711320     Biso  1.000000 C
   C6         1.0     0.776729      0.331210      0.288680     Biso  1.000000 C
   C7         1.0     0.239486      0.626826      0.518793     Biso  1.000000 C
   C8         1.0     0.760514      0.373174      0.481207     Biso  1.000000 C
   C9         1.0     0.254622      0.059737      0.540588     Biso  1.000000 C
   C10        1.0     0.745378      0.940263      0.459412     Biso  1.000000 C
   C11        1.0     0.250431      0.132686      0.706964     Biso  1.000000 C
   C12        1.0     0.749569      0.867314      0.293036     Biso  1.000000 C
   C13        1.0     0.213411      0.573074      0.879649     Biso  1.000000 C
   C14        1.0     0.786589      0.426926      0.120351     Biso  1.000000 C
   C15        1.0     0.243236      0.488713      0.493804     Biso  1.000000 C
   C16        1.0     0.756764      0.511287      0.506196     Biso  1.000000 C
   N1         1.0     0.211017      0.498006      0.021458     Biso  1.000000 N
   N2         1.0     0.788983      0.501994      0.978542     Biso  1.000000 N
   N3         1.0     0.251667      0.375455      0.463140     Biso  1.000000 N
   N4         1.0     0.748333      0.624545      0.536861     Biso  1.000000 N
   N5         1.0     0.272595      0.976121      0.205951     Biso  1.000000 N
   N6         1.0     0.727405      0.023879      0.794049     Biso  1.000000 N
   N7         1.0     0.249397      0.186257      0.850317     Biso  1.000000 N
   N8         1.0     0.750603      0.813743      0.149683     Biso  1.000000 N
   S1         1.0     0.275228      0.122245      0.287671     Biso  1.000000 S
   S2         1.0     0.724772      0.877755      0.712329     Biso  1.000000 S
   S3         1.0     0.224046      0.828303      0.786198     Biso  1.000000 S
   S4         1.0     0.775954      0.171697      0.213802     Biso  1.000000 S
   S5         1.0     0.267158      0.718830      0.281603     Biso  1.000000 S
   S6         1.0     0.732842      0.281170      0.718397     Biso  1.000000 S
#======================================================================

# CRYSTAL DATA

#----------------------------------------------------------------------

data_VESTA_phase_1


_pd_phase_name                         'CNS                                   '
_cell_length_a                         12.54395
_cell_length_b                         7.15339
_cell_length_c                         9.78281
_cell_angle_alpha                      35.98157
_cell_angle_beta                       74.21371
_cell_angle_gamma                      91.04071
_symmetry_space_group_name_H-M         'P 1'
_symmetry_Int_Tables_number            1

loop_
_symmetry_equiv_pos_as_xyz
   'x, y, z'

loop_
   _atom_site_label
   _atom_site_occupancy
   _atom_site_fract_x
   _atom_site_fract_y
   _atom_site_fract_z
   _atom_site_adp_type
   _atom_site_B_iso_or_equiv
   _atom_site_type_symbol
   C1         1.0     0.674803      0.371422      0.941919     Biso  1.000000 C
   C2         1.0     0.325197      0.628578      0.058081     Biso  1.000000 C
   C3         1.0     0.777345      0.287811      0.952008     Biso  1.000000 C
   C4         1.0     0.222655      0.712189      0.047992     Biso  1.000000 C
   C5         1.0     0.770592      0.265478      0.692047     Biso  1.000000 C
   C6         1.0     0.229408      0.734523      0.307953     Biso  1.000000 C
   C7         1.0     0.671266      0.347019      0.679888     Biso  1.000000 C
   C8         1.0     0.328734      0.652981      0.320112     Biso  1.000000 C
   C9         1.0     0.814098      0.264549      0.086113     Biso  1.000000 C
   C10        1.0     0.185902      0.735451      0.913887     Biso  1.000000 C
   C11        1.0     0.817212      0.230190      0.566648     Biso  1.000000 C
   C12        1.0     0.182788      0.769810      0.433352     Biso  1.000000 C
   C13        1.0     0.623713      0.383667      0.545923     Biso  1.000000 C
   C14        1.0     0.376287      0.616333      0.454077     Biso  1.000000 C
   C15        1.0     0.906767      0.161471      0.151722     Biso  1.000000 C
   C16        1.0     0.093233      0.838529      0.848278     Biso  1.000000 C
   N1         1.0     0.981692      0.064550      0.210449     Biso  1.000000 N
   N2         1.0     0.018308      0.935450      0.789551     Biso  1.000000 N
   N3         1.0     0.852907      0.204436      0.460763     Biso  1.000000 N
   N4         1.0     0.147093      0.795564      0.539237     Biso  1.000000 N
   N5         1.0     0.586083      0.420352      0.431216     Biso  1.000000 N
   N6         1.0     0.413917      0.579648      0.568784     Biso  1.000000 N
   N7         1.0     0.636299      0.411003      0.054793     Biso  1.000000 N
   N8         1.0     0.363701      0.588997      0.945207     Biso  1.000000 N
   S1         1.0     0.852437      0.205807      0.835624     Biso  1.000000 S
   S2         1.0     0.147563      0.794193      0.164376     Biso  1.000000 S
   S3         1.0     0.591839      0.422040      0.801055     Biso  1.000000 S
   S4         1.0     0.408161      0.577960      0.198945     Biso  1.000000 S
   S5         1.0     0.720519      0.350764      0.181533     Biso  1.000000 S
   S6         1.0     0.279481      0.649236      0.818467     Biso  1.000000 S
#======================================================================

# CRYSTAL DATA

#----------------------------------------------------------------------

data_VESTA_phase_1


_pd_phase_name                         'CNS                                   '
_cell_length_a                         12.75984
_cell_length_b                         6.71547
_cell_length_c                         6.27671
_cell_angle_alpha                      89.99999
_cell_angle_beta                       58.54208
_cell_angle_gamma                      89.99999
_symmetry_space_group_name_H-M         'P 1'
_symmetry_Int_Tables_number            1

loop_
_symmetry_equiv_pos_as_xyz
   'x, y, z'

loop_
   _atom_site_label
   _atom_site_occupancy
   _atom_site_fract_x
   _atom_site_fract_y
   _atom_site_fract_z
   _atom_site_adp_type
   _atom_site_B_iso_or_equiv
   _atom_site_type_symbol
   C1         1.0     0.714809      0.083638      0.869661     Biso  1.000000 C
   C2         1.0     0.285191      0.583638      0.130339     Biso  1.000000 C
   C3         1.0     0.689339      0.284526      0.841755     Biso  1.000000 C
   C4         1.0     0.310661      0.784526      0.158245     Biso  1.000000 C
   C5         1.0     0.885751      0.402656      0.846808     Biso  1.000000 C
   C6         1.0     0.114249      0.902656      0.153192     Biso  1.000000 C
   C7         1.0     0.914254      0.209193      0.864815     Biso  1.000000 C
   C8         1.0     0.085746      0.709193      0.135185     Biso  1.000000 C
   C9         1.0     0.619771      0.290271      0.729807     Biso  1.000000 C
   C10        1.0     0.380229      0.790271      0.270193     Biso  1.000000 C
   C11        1.0     0.980843      0.546314      0.737276     Biso  1.000000 C
   C12        1.0     0.019157      0.046314      0.262724     Biso  1.000000 C
   C13        1.0     0.038756      0.154889      0.765020     Biso  1.000000 C
   C14        1.0     0.961244      0.654889      0.234980     Biso  1.000000 C
   C15        1.0     0.577094      0.458940      0.664436     Biso  1.000000 C
   C16        1.0     0.422906      0.958941      0.335564     Biso  1.000000 C
   N1         1.0     0.539739      0.597569      0.611571     Biso  1.000000 N
   N2         1.0     0.460261      0.097569      0.388429     Biso  1.000000 N
   N3         1.0     0.059929      0.664222      0.652509     Biso  1.000000 N
   N4         1.0     0.940071      0.164222      0.347491     Biso  1.000000 N
   N5         1.0     0.141543      0.111234      0.684013     Biso  1.000000 N
   N6         1.0     0.858457      0.611234      0.315987     Biso  1.000000 N
   N7         1.0     0.668847      0.944525      0.793007     Biso  1.000000 N
   N8         1.0     0.331153      0.444525      0.206993     Biso  1.000000 N
   S1         1.0     0.737128      0.488313      0.942999     Biso  1.000000 S
   S2         1.0     0.262872      0.988313      0.057001     Biso  1.000000 S
   S3         1.0     0.804595      0.016926      0.997905     Biso  1.000000 S
   S4         1.0     0.195405      0.516926      0.002095     Biso  1.000000 S
   S5         1.0     0.590845      0.046840      0.680725     Biso  1.000000 S
   S6         1.0     0.409155      0.546840      0.319275     Biso  1.000000 S
#======================================================================

# CRYSTAL DATA

#----------------------------------------------------------------------

data_VESTA_phase_1


_pd_phase_name                         'CNS                                   '
_cell_length_a                         8.41090
_cell_length_b                         10.07514
_cell_length_c                         6.87022
_cell_angle_alpha                      84.51688
_cell_angle_beta                       53.86219
_cell_angle_gamma                      101.31982
_symmetry_space_group_name_H-M         'P 1'
_symmetry_Int_Tables_number            1

loop_
_symmetry_equiv_pos_as_xyz
   'x, y, z'

loop_
   _atom_site_label
   _atom_site_occupancy
   _atom_site_fract_x
   _atom_site_fract_y
   _atom_site_fract_z
   _atom_site_adp_type
   _atom_site_B_iso_or_equiv
   _atom_site_type_symbol
   C1         1.0     0.771734      0.129625      0.298960     Biso  1.000000 C
   C2         1.0     0.228266      0.870375      0.701039     Biso  1.000000 C
   C3         1.0     0.766964      0.089718      0.108992     Biso  1.000000 C
   C4         1.0     0.233036      0.910282      0.891008     Biso  1.000000 C
   C5         1.0     0.759641      0.348588      0.971552     Biso  1.000000 C
   C6         1.0     0.240359      0.651411      0.028448     Biso  1.000000 C
   C7         1.0     0.756129      0.386506      0.160746     Biso  1.000000 C
   C8         1.0     0.243871      0.613494      0.839254     Biso  1.000000 C
   C9         1.0     0.741100      0.946498      0.135335     Biso  1.000000 C
   C10        1.0     0.258900      0.053502      0.864665     Biso  1.000000 C
   C11        1.0     0.739912      0.442719      0.824656     Biso  1.000000 C
   C12        1.0     0.260088      0.557281      0.175344     Biso  1.000000 C
   C13        1.0     0.729261      0.517808      0.206211     Biso  1.000000 C
   C14        1.0     0.270739      0.482192      0.793789     Biso  1.000000 C
   C15        1.0     0.724785      0.871438      0.981776     Biso  1.000000 C
   C16        1.0     0.275215      0.128562      0.018224     Biso  1.000000 C
   N1         1.0     0.710462      0.815919      0.848492     Biso  1.000000 N
   N2         1.0     0.289538      0.184081      0.151508     Biso  1.000000 N
   N3         1.0     0.732549      0.518077      0.691816     Biso  1.000000 N
   N4         1.0     0.267451      0.481923      0.308184     Biso  1.000000 N
   N5         1.0     0.715016      0.627458      0.241329     Biso  1.000000 N
   N6         1.0     0.284984      0.372542      0.758671     Biso  1.000000 N
   N7         1.0     0.752879      0.028620      0.455570     Biso  1.000000 N
   N8         1.0     0.247121      0.971380      0.544430     Biso  1.000000 N
   S1         1.0     0.797949      0.197601      0.866528     Biso  1.000000 S
   S2         1.0     0.202051      0.802399      0.133472     Biso  1.000000 S
   S3         1.0     0.794125      0.296622      0.354491     Biso  1.000000 S
   S4         1.0     0.205875      0.703378      0.645509     Biso  1.000000 S
   S5         1.0     0.731111      0.877513      0.386312     Biso  1.000000 S
   S6         1.0     0.268889      0.122487      0.613688     Biso  1.000000 S
#======================================================================

# CRYSTAL DATA

#----------------------------------------------------------------------

data_VESTA_phase_1


_pd_phase_name                         'CNS                                   '
_cell_length_a                         8.13971
_cell_length_b                         10.91309
_cell_length_c                         10.19952
_cell_angle_alpha                      89.99999
_cell_angle_beta                       90
_cell_angle_gamma                      89.99999
_symmetry_space_group_name_H-M         'P 1'
_symmetry_Int_Tables_number            1

loop_
_symmetry_equiv_pos_as_xyz
   'x, y, z'

loop_
   _atom_site_label
   _atom_site_occupancy
   _atom_site_fract_x
   _atom_site_fract_y
   _atom_site_fract_z
   _atom_site_adp_type
   _atom_site_B_iso_or_equiv
   _atom_site_type_symbol
   C1         1.0     0.535729      0.534351      0.155451     Biso  1.000000 C
   C2         1.0     0.964271      0.465649      0.655451     Biso  1.000000 C
   C3         1.0     0.464271      0.034351      0.344549     Biso  1.000000 C
   C4         1.0     0.035729      0.965649      0.844549     Biso  1.000000 C
   C5         1.0     0.416732      0.629416      0.164073     Biso  1.000000 C
   C6         1.0     0.083268      0.370584      0.664073     Biso  1.000000 C
   C7         1.0     0.583268      0.129416      0.335927     Biso  1.000000 C
   C8         1.0     0.916732      0.870584      0.835927     Biso  1.000000 C
   C9         1.0     0.396563      0.643447      0.900364     Biso  1.000000 C
   C10        1.0     0.103437      0.356553      0.400364     Biso  1.000000 C
   C11        1.0     0.603437      0.143447      0.599636     Biso  1.000000 C
   C12        1.0     0.896563      0.856553      0.099636     Biso  1.000000 C
   C13        1.0     0.504752      0.547464      0.890155     Biso  1.000000 C
   C14        1.0     0.995248      0.452536      0.390155     Biso  1.000000 C
   C15        1.0     0.495248      0.047464      0.609845     Biso  1.000000 C
   C16        1.0     0.004752      0.952536      0.109845     Biso  1.000000 C
   C17        1.0     0.363058      0.639788      0.293124     Biso  1.000000 C
   C18        1.0     0.136942      0.360212      0.793124     Biso  1.000000 C
   C19        1.0     0.636942      0.139788      0.206876     Biso  1.000000 C
   C20        1.0     0.863058      0.860212      0.706876     Biso  1.000000 C
   C21        1.0     0.301377      0.679008      0.790011     Biso  1.000000 C
   C22        1.0     0.198623      0.320992      0.290011     Biso  1.000000 C
   C23        1.0     0.698623      0.179008      0.709989     Biso  1.000000 C
   C24        1.0     0.801377      0.820992      0.209989     Biso  1.000000 C
   C25        1.0     0.521010      0.485058      0.768782     Biso  1.000000 C
   C26        1.0     0.978990      0.514942      0.268782     Biso  1.000000 C
   C27        1.0     0.478990      0.985058      0.731218     Biso  1.000000 C
   C28        1.0     0.021010      0.014942      0.231218     Biso  1.000000 C
   C29        1.0     0.238766      0.717165      0.341406     Biso  1.000000 C
   C30        1.0     0.261234      0.282835      0.841406     Biso  1.000000 C
   C31        1.0     0.761234      0.217165      0.158594     Biso  1.000000 C
   C32        1.0     0.738766      0.782835      0.658594     Biso  1.000000 C
   N1         1.0     0.129807      0.776655      0.380429     Biso  1.000000 N
   N2         1.0     0.370193      0.223345      0.880428     Biso  1.000000 N
   N3         1.0     0.870193      0.276655      0.119571     Biso  1.000000 N
   N4         1.0     0.629807      0.723345      0.619572     Biso  1.000000 N
   N5         1.0     0.219746      0.708927      0.701187     Biso  1.000000 N
   N6         1.0     0.280254      0.291073      0.201187     Biso  1.000000 N
   N7         1.0     0.780254      0.208927      0.798813     Biso  1.000000 N
   N8         1.0     0.719746      0.791073      0.298813     Biso  1.000000 N
   N9         1.0     0.535680      0.429209      0.671765     Biso  1.000000 N
   N10        1.0     0.964320      0.570791      0.171765     Biso  1.000000 N
   N11        1.0     0.464320      0.929209      0.828235     Biso  1.000000 N
   N12        1.0     0.035680      0.070791      0.328235     Biso  1.000000 N
   N13        1.0     0.574180      0.478388      0.266653     Biso  1.000000 N
   N14        1.0     0.925820      0.521612      0.766653     Biso  1.000000 N
   N15        1.0     0.425820      0.978388      0.233347     Biso  1.000000 N
   N16        1.0     0.074180      0.021612      0.733347     Biso  1.000000 N
   S1         1.0     0.358753      0.732112      0.041215     Biso  1.000000 S
   S2         1.0     0.141247      0.267888      0.541215     Biso  1.000000 S
   S3         1.0     0.641247      0.232112      0.458785     Biso  1.000000 S
   S4         1.0     0.858753      0.767888      0.958785     Biso  1.000000 S
   S5         1.0     0.633092      0.484342      0.010783     Biso  1.000000 S
   S6         1.0     0.866908      0.515658      0.510783     Biso  1.000000 S
   S7         1.0     0.366908      0.984342      0.489217     Biso  1.000000 S
   S8         1.0     0.133092      0.015658      0.989217     Biso  1.000000 S
   S9         1.0     0.470366      0.537440      0.389809     Biso  1.000000 S
   S10        1.0     0.029634      0.462560      0.889809     Biso  1.000000 S
   S11        1.0     0.529634      0.037440      0.110191     Biso  1.000000 S
   S12        1.0     0.970366      0.962560      0.610191     Biso  1.000000 S
#======================================================================

# CRYSTAL DATA

#----------------------------------------------------------------------

data_VESTA_phase_1


_pd_phase_name                         'CNS                                   '
_cell_length_a                         5.86357
_cell_length_b                         11.72242
_cell_length_c                         12.19432
_cell_angle_alpha                      47.60565
_cell_angle_beta                       67.06228
_cell_angle_gamma                      46.97034
_symmetry_space_group_name_H-M         'P 1'
_symmetry_Int_Tables_number            1

loop_
_symmetry_equiv_pos_as_xyz
   'x, y, z'

loop_
   _atom_site_label
   _atom_site_occupancy
   _atom_site_fract_x
   _atom_site_fract_y
   _atom_site_fract_z
   _atom_site_adp_type
   _atom_site_B_iso_or_equiv
   _atom_site_type_symbol
   C1         1.0     0.304989      0.185920      0.637550     Biso  1.000000 C
   C2         1.0     0.695011      0.814080      0.362450     Biso  1.000000 C
   C3         1.0     0.191349      0.154593      0.583375     Biso  1.000000 C
   C4         1.0     0.808651      0.845407      0.416625     Biso  1.000000 C
   C5         1.0     0.223678      0.864277      0.867045     Biso  1.000000 C
   C6         1.0     0.776322      0.135723      0.132955     Biso  1.000000 C
   C7         1.0     0.333942      0.892536      0.921529     Biso  1.000000 C
   C8         1.0     0.666058      0.107464      0.078471     Biso  1.000000 C
   C9         1.0     0.171533      0.268910      0.427706     Biso  1.000000 C
   C10        1.0     0.828467      0.731090      0.572294     Biso  1.000000 C
   C11        1.0     0.094785      0.263148      0.336395     Biso  1.000000 C
   C12        1.0     0.905215      0.736852      0.663605     Biso  1.000000 C
   C13        1.0     0.187914      0.714811      0.971932     Biso  1.000000 C
   C14        1.0     0.812086      0.285189      0.028068     Biso  1.000000 C
   C15        1.0     0.407159      0.772400      0.078740     Biso  1.000000 C
   C16        1.0     0.592840      0.227600      0.921260     Biso  1.000000 C
   N1         1.0     0.154064      0.593979      0.060294     Biso  1.000000 N
   N2         1.0     0.845936      0.406021      0.939706     Biso  1.000000 N
   N3         1.0     0.456111      0.683803      0.207401     Biso  1.000000 N
   N4         1.0     0.543889      0.316197      0.792599     Biso  1.000000 N
   N5         1.0     0.364660      0.312321      0.535280     Biso  1.000000 N
   N6         1.0     0.635340      0.687679      0.464720     Biso  1.000000 N
   N7         1.0     0.043382      0.246729      0.266045     Biso  1.000000 N
   N8         1.0     0.956618      0.753271      0.733955     Biso  1.000000 N
   S1         1.0     0.287586      0.404089      0.365916     Biso  1.000000 S
   S2         1.0     0.712414      0.595911      0.634084     Biso  1.000000 S
   S3         1.0     0.093042      0.998758      0.682344     Biso  1.000000 S
   S4         1.0     0.906958      0.001242      0.317656     Biso  1.000000 S
   S5         1.0     0.378012      0.072488      0.825997     Biso  1.000000 S
   S6         1.0     0.621988      0.927512      0.174003     Biso  1.000000 S
#======================================================================

# CRYSTAL DATA

#----------------------------------------------------------------------

data_VESTA_phase_1


_pd_phase_name                         'CNS                                   '
_cell_length_a                         13.61622
_cell_length_b                         6.59853
_cell_length_c                         10.10035
_cell_angle_alpha                      89.99999
_cell_angle_beta                       89.99999
_cell_angle_gamma                      89.99999
_symmetry_space_group_name_H-M         'P 1'
_symmetry_Int_Tables_number            1

loop_
_symmetry_equiv_pos_as_xyz
   'x, y, z'

loop_
   _atom_site_label
   _atom_site_occupancy
   _atom_site_fract_x
   _atom_site_fract_y
   _atom_site_fract_z
   _atom_site_adp_type
   _atom_site_B_iso_or_equiv
   _atom_site_type_symbol
   C1         1.0     0.941717      0.691779      0.883763     Biso  1.000000 C
   C2         1.0     0.558283      0.308221      0.383763     Biso  1.000000 C
   C3         1.0     0.058283      0.191779      0.616237     Biso  1.000000 C
   C4         1.0     0.441717      0.808221      0.116237     Biso  1.000000 C
   C5         1.0     0.845957      0.722138      0.936426     Biso  1.000000 C
   C6         1.0     0.654043      0.277862      0.436426     Biso  1.000000 C
   C7         1.0     0.154043      0.222138      0.563574     Biso  1.000000 C
   C8         1.0     0.345957      0.777862      0.063574     Biso  1.000000 C
   C9         1.0     0.773102      0.760963      0.687574     Biso  1.000000 C
   C10        1.0     0.726898      0.239037      0.187574     Biso  1.000000 C
   C11        1.0     0.226898      0.260963      0.812426     Biso  1.000000 C
   C12        1.0     0.273102      0.739037      0.312426     Biso  1.000000 C
   C13        1.0     0.864965      0.725376      0.636205     Biso  1.000000 C
   C14        1.0     0.635035      0.274624      0.136205     Biso  1.000000 C
   C15        1.0     0.135035      0.225376      0.863795     Biso  1.000000 C
   C16        1.0     0.364965      0.774624      0.363795     Biso  1.000000 C
   C17        1.0     0.848934      0.708174      0.073903     Biso  1.000000 C
   C18        1.0     0.651066      0.291826      0.573903     Biso  1.000000 C
   C19        1.0     0.151066      0.208174      0.426097     Biso  1.000000 C
   C20        1.0     0.348934      0.791826      0.926097     Biso  1.000000 C
   C21        1.0     0.766178      0.729412      0.155935     Biso  1.000000 C
   C22        1.0     0.733822      0.270588      0.655935     Biso  1.000000 C
   C23        1.0     0.233822      0.229412      0.344065     Biso  1.000000 C
   C24        1.0     0.266178      0.770588      0.844065     Biso  1.000000 C
   C25        1.0     0.691849      0.786478      0.601392     Biso  1.000000 C
   C26        1.0     0.808151      0.213522      0.101392     Biso  1.000000 C
   C27        1.0     0.308151      0.286478      0.898608     Biso  1.000000 C
   C28        1.0     0.191849      0.713522      0.398608     Biso  1.000000 C
   C29        1.0     0.875906      0.709452      0.496822     Biso  1.000000 C
   C30        1.0     0.624094      0.290548      0.996822     Biso  1.000000 C
   C31        1.0     0.124094      0.209452      0.003178     Biso  1.000000 C
   C32        1.0     0.375906      0.790548      0.503178     Biso  1.000000 C
   N1         1.0     0.622204      0.810594      0.535332     Biso  1.000000 N
   N2         1.0     0.877796      0.189406      0.035332     Biso  1.000000 N
   N3         1.0     0.377796      0.310594      0.964668     Biso  1.000000 N
   N4         1.0     0.122204      0.689406      0.464668     Biso  1.000000 N
   N5         1.0     0.888128      0.692582      0.382938     Biso  1.000000 N
   N6         1.0     0.611872      0.307418      0.882938     Biso  1.000000 N
   N7         1.0     0.111872      0.192582      0.117062     Biso  1.000000 N
   N8         1.0     0.388128      0.807418      0.617062     Biso  1.000000 N
   N9         1.0     0.011758      0.658391      0.971946     Biso  1.000000 N
   N10        1.0     0.488242      0.341609      0.471946     Biso  1.000000 N
   N11        1.0     0.988242      0.158391      0.528054     Biso  1.000000 N
   N12        1.0     0.511758      0.841609      0.028054     Biso  1.000000 N
   N13        1.0     0.693780      0.747605      0.217115     Biso  1.000000 N
   N14        1.0     0.806220      0.252395      0.717115     Biso  1.000000 N
   N15        1.0     0.306219      0.247605      0.282885     Biso  1.000000 N
   N16        1.0     0.193780      0.752395      0.782885     Biso  1.000000 N
   S1         1.0     0.968905      0.663602      0.124061     Biso  1.000000 S
   S2         1.0     0.531095      0.336398      0.624061     Biso  1.000000 S
   S3         1.0     0.031095      0.163602      0.375939     Biso  1.000000 S
   S4         1.0     0.468905      0.836398      0.875939     Biso  1.000000 S
   S5         1.0     0.737246      0.780993      0.853520     Biso  1.000000 S
   S6         1.0     0.762754      0.219007      0.353520     Biso  1.000000 S
   S7         1.0     0.262755      0.280993      0.646480     Biso  1.000000 S
   S8         1.0     0.237245      0.719007      0.146480     Biso  1.000000 S
   S9         1.0     0.977609      0.694335      0.716035     Biso  1.000000 S
   S10        1.0     0.522391      0.305665      0.216035     Biso  1.000000 S
   S11        1.0     0.022391      0.194335      0.783965     Biso  1.000000 S
   S12        1.0     0.477609      0.805665      0.283965     Biso  1.000000 S
#======================================================================

# CRYSTAL DATA

#----------------------------------------------------------------------

data_VESTA_phase_1


_pd_phase_name                         'CNS                                   '
_cell_length_a                         7.10617
_cell_length_b                         10.16341
_cell_length_c                         12.35138
_cell_angle_alpha                      89.99999
_cell_angle_beta                       89.99999
_cell_angle_gamma                      90
_symmetry_space_group_name_H-M         'P 1'
_symmetry_Int_Tables_number            1

loop_
_symmetry_equiv_pos_as_xyz
   'x, y, z'

loop_
   _atom_site_label
   _atom_site_occupancy
   _atom_site_fract_x
   _atom_site_fract_y
   _atom_site_fract_z
   _atom_site_adp_type
   _atom_site_B_iso_or_equiv
   _atom_site_type_symbol
   C1         1.0     0.784284      0.389953      0.955049     Biso  1.000000 C
   C2         1.0     0.215716      0.610047      0.455049     Biso  1.000000 C
   C3         1.0     0.284284      0.610047      0.955049     Biso  1.000000 C
   C4         1.0     0.715716      0.389953      0.455049     Biso  1.000000 C
   C5         1.0     0.856781      0.438720      0.055029     Biso  1.000000 C
   C6         1.0     0.143219      0.561280      0.555029     Biso  1.000000 C
   C7         1.0     0.356781      0.561280      0.055029     Biso  1.000000 C
   C8         1.0     0.643219      0.438720      0.555029     Biso  1.000000 C
   C9         1.0     0.919925      0.187967      0.122262     Biso  1.000000 C
   C10        1.0     0.080075      0.812033      0.622262     Biso  1.000000 C
   C11        1.0     0.419925      0.812033      0.122262     Biso  1.000000 C
   C12        1.0     0.580075      0.187967      0.622262     Biso  1.000000 C
   C13        1.0     0.839812      0.140416      0.028885     Biso  1.000000 C
   C14        1.0     0.160188      0.859584      0.528885     Biso  1.000000 C
   C15        1.0     0.339812      0.859584      0.028885     Biso  1.000000 C
   C16        1.0     0.660188      0.140416      0.528885     Biso  1.000000 C
   C17        1.0     0.858373      0.575898      0.052880     Biso  1.000000 C
   C18        1.0     0.141627      0.424102      0.552880     Biso  1.000000 C
   C19        1.0     0.358373      0.424102      0.052880     Biso  1.000000 C
   C20        1.0     0.641627      0.575898      0.552880     Biso  1.000000 C
   C21        1.0     0.001886      0.099084      0.197526     Biso  1.000000 C
   C22        1.0     0.998114      0.900916      0.697526     Biso  1.000000 C
   C23        1.0     0.501886      0.900916      0.197526     Biso  1.000000 C
   C24        1.0     0.498114      0.099084      0.697526     Biso  1.000000 C
   C25        1.0     0.830208      0.001879      0.016018     Biso  1.000000 C
   C26        1.0     0.169792      0.998121      0.516018     Biso  1.000000 C
   C27        1.0     0.330208      0.998121      0.016018     Biso  1.000000 C
   C28        1.0     0.669792      0.001879      0.516018     Biso  1.000000 C
   C29        1.0     0.917977      0.655328      0.139681     Biso  1.000000 C
   C30        1.0     0.082023      0.344672      0.639681     Biso  1.000000 C
   C31        1.0     0.417977      0.344672      0.139681     Biso  1.000000 C
   C32        1.0     0.582023      0.655328      0.639681     Biso  1.000000 C
   N1         1.0     0.969171      0.714278      0.215532     Biso  1.000000 N
   N2         1.0     0.030829      0.285722      0.715532     Biso  1.000000 N
   N3         1.0     0.469171      0.285722      0.215532     Biso  1.000000 N
   N4         1.0     0.530829      0.714278      0.715532     Biso  1.000000 N
   N5         1.0     0.074877      0.029333      0.259995     Biso  1.000000 N
   N6         1.0     0.925123      0.970667      0.759995     Biso  1.000000 N
   N7         1.0     0.574877      0.970667      0.259995     Biso  1.000000 N
   N8         1.0     0.425123      0.029333      0.759995     Biso  1.000000 N
   N9         1.0     0.818341      0.887678      0.008328     Biso  1.000000 N
   N10        1.0     0.181659      0.112322      0.508328     Biso  1.000000 N
   N11        1.0     0.318341      0.112322      0.008328     Biso  1.000000 N
   N12        1.0     0.681659      0.887678      0.508328     Biso  1.000000 N
   N13        1.0     0.736097      0.480224      0.883202     Biso  1.000000 N
   N14        1.0     0.263903      0.519776      0.383202     Biso  1.000000 N
   N15        1.0     0.236097      0.519776      0.883202     Biso  1.000000 N
   N16        1.0     0.763903      0.480224      0.383202     Biso  1.000000 N
   S1         1.0     0.937898      0.350627      0.167079     Biso  1.000000 S
   S2         1.0     0.062102      0.649373      0.667079     Biso  1.000000 S
   S3         1.0     0.437898      0.649373      0.167079     Biso  1.000000 S
   S4         1.0     0.562102      0.350627      0.667079     Biso  1.000000 S
   S5         1.0     0.743841      0.225300      0.918830     Biso  1.000000 S
   S6         1.0     0.256159      0.774700      0.418830     Biso  1.000000 S
   S7         1.0     0.243841      0.774700      0.918830     Biso  1.000000 S
   S8         1.0     0.756159      0.225300      0.418830     Biso  1.000000 S
   S9         1.0     0.771588      0.630506      0.929029     Biso  1.000000 S
   S10        1.0     0.228412      0.369494      0.429029     Biso  1.000000 S
   S11        1.0     0.271588      0.369494      0.929029     Biso  1.000000 S
   S12        1.0     0.728412      0.630506      0.429029     Biso  1.000000 S
#======================================================================

# CRYSTAL DATA

#----------------------------------------------------------------------

data_VESTA_phase_1


_pd_phase_name                         'CNS                                   '
_cell_length_a                         8.96023
_cell_length_b                         9.67861
_cell_length_c                         5.83375
_cell_angle_alpha                      68.35932
_cell_angle_beta                       75.32593
_cell_angle_gamma                      75.86308
_symmetry_space_group_name_H-M         'P 1'
_symmetry_Int_Tables_number            1

loop_
_symmetry_equiv_pos_as_xyz
   'x, y, z'

loop_
   _atom_site_label
   _atom_site_occupancy
   _atom_site_fract_x
   _atom_site_fract_y
   _atom_site_fract_z
   _atom_site_adp_type
   _atom_site_B_iso_or_equiv
   _atom_site_type_symbol
   C1         1.0     0.676972      0.159822      0.366355     Biso  1.000000 C
   C2         1.0     0.323028      0.840178      0.633645     Biso  1.000000 C
   C3         1.0     0.763757      0.104265      0.564171     Biso  1.000000 C
   C4         1.0     0.236243      0.895735      0.435829     Biso  1.000000 C
   C5         1.0     0.769081      0.390893      0.527970     Biso  1.000000 C
   C6         1.0     0.230919      0.609107      0.472030     Biso  1.000000 C
   C7         1.0     0.683262      0.446640      0.338413     Biso  1.000000 C
   C8         1.0     0.316738      0.553360      0.661587     Biso  1.000000 C
   C9         1.0     0.801785      0.947732      0.631294     Biso  1.000000 C
   C10        1.0     0.198215      0.052268      0.368706     Biso  1.000000 C
   C11        1.0     0.894884      0.851621      0.808766     Biso  1.000000 C
   C12        1.0     0.105117      0.148379      0.191234     Biso  1.000000 C
   C13        1.0     0.812879      0.494972      0.608111     Biso  1.000000 C
   C14        1.0     0.187121      0.505028      0.391889     Biso  1.000000 C
   C15        1.0     0.638844      0.605179      0.233124     Biso  1.000000 C
   C16        1.0     0.361156      0.394821      0.766876     Biso  1.000000 C
   N1         1.0     0.847095      0.579948      0.677534     Biso  1.000000 N
   N2         1.0     0.152905      0.420052      0.322466     Biso  1.000000 N
   N3         1.0     0.593368      0.734343      0.149520     Biso  1.000000 N
   N4         1.0     0.406632      0.265657      0.850480     Biso  1.000000 N
   N5         1.0     0.649321      0.058128      0.288171     Biso  1.000000 N
   N6         1.0     0.350679      0.941872      0.711829     Biso  1.000000 N
   N7         1.0     0.976395      0.772272      0.950214     Biso  1.000000 N
   N8         1.0     0.023605      0.227728      0.049786     Biso  1.000000 N
   S1         1.0     0.725103      0.887545      0.446084     Biso  1.000000 S
   S2         1.0     0.274897      0.112455      0.553916     Biso  1.000000 S
   S3         1.0     0.827408      0.203932      0.706569     Biso  1.000000 S
   S4         1.0     0.172592      0.796068      0.293431     Biso  1.000000 S
   S5         1.0     0.604021      0.348991      0.210468     Biso  1.000000 S
   S6         1.0     0.395979      0.651009      0.789532     Biso  1.000000 S
#======================================================================

# CRYSTAL DATA

#----------------------------------------------------------------------

data_VESTA_phase_1


_pd_phase_name                         'CNS                                   '
_cell_length_a                         13.46288
_cell_length_b                         7.27052
_cell_length_c                         6.89374
_cell_angle_alpha                      72.63556
_cell_angle_beta                       65.12623
_cell_angle_gamma                      48.98369
_symmetry_space_group_name_H-M         'P 1'
_symmetry_Int_Tables_number            1

loop_
_symmetry_equiv_pos_as_xyz
   'x, y, z'

loop_
   _atom_site_label
   _atom_site_occupancy
   _atom_site_fract_x
   _atom_site_fract_y
   _atom_site_fract_z
   _atom_site_adp_type
   _atom_site_B_iso_or_equiv
   _atom_site_type_symbol
   C1         1.0     0.223787      0.247537      0.882583     Biso  1.000000 C
   C2         1.0     0.776213      0.752463      0.117417     Biso  1.000000 C
   C3         1.0     0.213157      0.207797      0.102678     Biso  1.000000 C
   C4         1.0     0.786843      0.792203      0.897322     Biso  1.000000 C
   C5         1.0     0.333783      0.410597      0.037794     Biso  1.000000 C
   C6         1.0     0.666217      0.589403      0.962206     Biso  1.000000 C
   C7         1.0     0.342393      0.454430      0.825407     Biso  1.000000 C
   C8         1.0     0.657607      0.545570      0.174593     Biso  1.000000 C
   C9         1.0     0.115078      0.168395      0.217508     Biso  1.000000 C
   C10        1.0     0.884922      0.831605      0.782492     Biso  1.000000 C
   C11        1.0     0.344907      0.540374      0.134844     Biso  1.000000 C
   C12        1.0     0.655093      0.459626      0.865156     Biso  1.000000 C
   C13        1.0     0.359963      0.632963      0.707324     Biso  1.000000 C
   C14        1.0     0.640037      0.367037      0.292676     Biso  1.000000 C
   C15        1.0     0.068491      0.138075      0.440667     Biso  1.000000 C
   C16        1.0     0.931509      0.861925      0.559333     Biso  1.000000 C
   N1         1.0     0.026417      0.119755      0.626469     Biso  1.000000 N
   N2         1.0     0.973583      0.880245      0.373531     Biso  1.000000 N
   N3         1.0     0.357223      0.641575      0.216162     Biso  1.000000 N
   N4         1.0     0.642777      0.358425      0.783838     Biso  1.000000 N
   N5         1.0     0.377631      0.776310      0.610377     Biso  1.000000 N
   N6         1.0     0.622369      0.223690      0.389623     Biso  1.000000 N
   N7         1.0     0.142529      0.241385      0.829374     Biso  1.000000 N
   N8         1.0     0.857471      0.758615      0.170626     Biso  1.000000 N
   S1         1.0     0.313936      0.195162      0.210845     Biso  1.000000 S
   S2         1.0     0.686064      0.804838      0.789155     Biso  1.000000 S
   S3         1.0     0.338189      0.299043      0.679202     Biso  1.000000 S
   S4         1.0     0.661811      0.700957      0.320798     Biso  1.000000 S
   S5         1.0     0.053761      0.170395      0.039139     Biso  1.000000 S
   S6         1.0     0.946239      0.829605      0.960861     Biso  1.000000 S
#======================================================================

# CRYSTAL DATA

#----------------------------------------------------------------------

data_VESTA_phase_1


_pd_phase_name                         'CNS                                   '
_cell_length_a                         12.59316
_cell_length_b                         6.75013
_cell_length_c                         6.37510
_cell_angle_alpha                      89.99999
_cell_angle_beta                       58.44730
_cell_angle_gamma                      89.99999
_symmetry_space_group_name_H-M         'P 1'
_symmetry_Int_Tables_number            1

loop_
_symmetry_equiv_pos_as_xyz
   'x, y, z'

loop_
   _atom_site_label
   _atom_site_occupancy
   _atom_site_fract_x
   _atom_site_fract_y
   _atom_site_fract_z
   _atom_site_adp_type
   _atom_site_B_iso_or_equiv
   _atom_site_type_symbol
   C1         1.0     0.281401      0.137816      0.638184     Biso  1.000000 C
   C2         1.0     0.718599      0.637816      0.361816     Biso  1.000000 C
   C3         1.0     0.309887      0.335253      0.668407     Biso  1.000000 C
   C4         1.0     0.690113      0.835253      0.331593     Biso  1.000000 C
   C5         1.0     0.112027      0.463209      0.663259     Biso  1.000000 C
   C6         1.0     0.887973      0.963209      0.336741     Biso  1.000000 C
   C7         1.0     0.081571      0.272985      0.640288     Biso  1.000000 C
   C8         1.0     0.918429      0.772985      0.359712     Biso  1.000000 C
   C9         1.0     0.381114      0.334076      0.777124     Biso  1.000000 C
   C10        1.0     0.618886      0.834076      0.222876     Biso  1.000000 C
   C11        1.0     0.017878      0.610023      0.768255     Biso  1.000000 C
   C12        1.0     0.982122      0.110023      0.231745     Biso  1.000000 C
   C13        1.0     0.955536      0.223326      0.729592     Biso  1.000000 C
   C14        1.0     0.044464      0.723326      0.270408     Biso  1.000000 C
   C15        1.0     0.428125      0.498867      0.838465     Biso  1.000000 C
   C16        1.0     0.571875      0.998867      0.161535     Biso  1.000000 C
   N1         1.0     0.468977      0.635795      0.885150     Biso  1.000000 N
   N2         1.0     0.531023      0.135795      0.114850     Biso  1.000000 N
   N3         1.0     0.941014      0.732871      0.847370     Biso  1.000000 N
   N4         1.0     0.058986      0.232871      0.152630     Biso  1.000000 N
   N5         1.0     0.851838      0.182826      0.799765     Biso  1.000000 N
   N6         1.0     0.148162      0.682826      0.200235     Biso  1.000000 N
   N7         1.0     0.325911      0.995011      0.712192     Biso  1.000000 N
   N8         1.0     0.674089      0.495011      0.287808     Biso  1.000000 N
   S1         1.0     0.262769      0.543674      0.575191     Biso  1.000000 S
   S2         1.0     0.737231      0.043674      0.424809     Biso  1.000000 S
   S3         1.0     0.190881      0.079052      0.508781     Biso  1.000000 S
   S4         1.0     0.809119      0.579052      0.491219     Biso  1.000000 S
   S5         1.0     0.406471      0.088942      0.823617     Biso  1.000000 S
   S6         1.0     0.593529      0.588942      0.176383     Biso  1.000000 S
#======================================================================

# CRYSTAL DATA

#----------------------------------------------------------------------

data_VESTA_phase_1


_pd_phase_name                         'CNS                                   '
_cell_length_a                         7.09369
_cell_length_b                         10.15718
_cell_length_c                         12.32051
_cell_angle_alpha                      89.99999
_cell_angle_beta                       89.99999
_cell_angle_gamma                      90
_symmetry_space_group_name_H-M         'P 1'
_symmetry_Int_Tables_number            1

loop_
_symmetry_equiv_pos_as_xyz
   'x, y, z'

loop_
   _atom_site_label
   _atom_site_occupancy
   _atom_site_fract_x
   _atom_site_fract_y
   _atom_site_fract_z
   _atom_site_adp_type
   _atom_site_B_iso_or_equiv
   _atom_site_type_symbol
   C1         1.0     0.284151      0.608420      0.782308     Biso  1.000000 C
   C2         1.0     0.715849      0.391580      0.282308     Biso  1.000000 C
   C3         1.0     0.784151      0.391580      0.782308     Biso  1.000000 C
   C4         1.0     0.215849      0.608420      0.282308     Biso  1.000000 C
   C5         1.0     0.355536      0.559951      0.882958     Biso  1.000000 C
   C6         1.0     0.644464      0.440049      0.382958     Biso  1.000000 C
   C7         1.0     0.855536      0.440049      0.882958     Biso  1.000000 C
   C8         1.0     0.144464      0.559951      0.382958     Biso  1.000000 C
   C9         1.0     0.419157      0.811217      0.949509     Biso  1.000000 C
   C10        1.0     0.580843      0.188783      0.449509     Biso  1.000000 C
   C11        1.0     0.919157      0.188783      0.949509     Biso  1.000000 C
   C12        1.0     0.080843      0.811217      0.449509     Biso  1.000000 C
   C13        1.0     0.339515      0.858365      0.855518     Biso  1.000000 C
   C14        1.0     0.660485      0.141635      0.355518     Biso  1.000000 C
   C15        1.0     0.839515      0.141635      0.855518     Biso  1.000000 C
   C16        1.0     0.160485      0.858365      0.355518     Biso  1.000000 C
   C17        1.0     0.356836      0.422680      0.881132     Biso  1.000000 C
   C18        1.0     0.643164      0.577320      0.381132     Biso  1.000000 C
   C19        1.0     0.856836      0.577320      0.881132     Biso  1.000000 C
   C20        1.0     0.143164      0.422680      0.381132     Biso  1.000000 C
   C21        1.0     0.413927      0.343122      0.968687     Biso  1.000000 C
   C22        1.0     0.586073      0.656878      0.468687     Biso  1.000000 C
   C23        1.0     0.913927      0.656878      0.968687     Biso  1.000000 C
   C24        1.0     0.086073      0.343122      0.468687     Biso  1.000000 C
   C25        1.0     0.500794      0.900639      0.024704     Biso  1.000000 C
   C26        1.0     0.499206      0.099361      0.524704     Biso  1.000000 C
   C27        1.0     0.000794      0.099361      0.024704     Biso  1.000000 C
   C28        1.0     0.999206      0.900639      0.524704     Biso  1.000000 C
   C29        1.0     0.329992      0.996954      0.842423     Biso  1.000000 C
   C30        1.0     0.670008      0.003046      0.342423     Biso  1.000000 C
   C31        1.0     0.829992      0.003046      0.842423     Biso  1.000000 C
   C32        1.0     0.170008      0.996954      0.342423     Biso  1.000000 C
   N1         1.0     0.573065      0.971230      0.087099     Biso  1.000000 N
   N2         1.0     0.426936      0.028770      0.587099     Biso  1.000000 N
   N3         1.0     0.073064      0.028770      0.087099     Biso  1.000000 N
   N4         1.0     0.926935      0.971230      0.587099     Biso  1.000000 N
   N5         1.0     0.318501      0.111247      0.835210     Biso  1.000000 N
   N6         1.0     0.681499      0.888753      0.335210     Biso  1.000000 N
   N7         1.0     0.818501      0.888753      0.835210     Biso  1.000000 N
   N8         1.0     0.181499      0.111247      0.335210     Biso  1.000000 N
   N9         1.0     0.236683      0.517863      0.710307     Biso  1.000000 N
   N10        1.0     0.763317      0.482137      0.210307     Biso  1.000000 N
   N11        1.0     0.736683      0.482137      0.710307     Biso  1.000000 N
   N12        1.0     0.263317      0.517863      0.210307     Biso  1.000000 N
   N13        1.0     0.462114      0.283624      0.045137     Biso  1.000000 N
   N14        1.0     0.537886      0.716376      0.545137     Biso  1.000000 N
   N15        1.0     0.962114      0.716376      0.045137     Biso  1.000000 N
   N16        1.0     0.037886      0.283624      0.545137     Biso  1.000000 N
   S1         1.0     0.271327      0.367653      0.756730     Biso  1.000000 S
   S2         1.0     0.728673      0.632347      0.256730     Biso  1.000000 S
   S3         1.0     0.771327      0.632347      0.756730     Biso  1.000000 S
   S4         1.0     0.228673      0.367653      0.256730     Biso  1.000000 S
   S5         1.0     0.435893      0.648682      0.995238     Biso  1.000000 S
   S6         1.0     0.564107      0.351318      0.495238     Biso  1.000000 S
   S7         1.0     0.935893      0.351318      0.995238     Biso  1.000000 S
   S8         1.0     0.064107      0.648682      0.495238     Biso  1.000000 S
   S9         1.0     0.243406      0.772988      0.745487     Biso  1.000000 S
   S10        1.0     0.756594      0.227012      0.245487     Biso  1.000000 S
   S11        1.0     0.743406      0.227012      0.745487     Biso  1.000000 S
   S12        1.0     0.256594      0.772988      0.245487     Biso  1.000000 S
#======================================================================

# CRYSTAL DATA

#----------------------------------------------------------------------

data_VESTA_phase_1


_pd_phase_name                         'CNS                                   '
_cell_length_a                         10.85915
_cell_length_b                         10.18697
_cell_length_c                         6.88898
_cell_angle_alpha                      85.23959
_cell_angle_beta                       65.79310
_cell_angle_gamma                      42.66647
_symmetry_space_group_name_H-M         'P 1'
_symmetry_Int_Tables_number            1

loop_
_symmetry_equiv_pos_as_xyz
   'x, y, z'

loop_
   _atom_site_label
   _atom_site_occupancy
   _atom_site_fract_x
   _atom_site_fract_y
   _atom_site_fract_z
   _atom_site_adp_type
   _atom_site_B_iso_or_equiv
   _atom_site_type_symbol
   C1         1.0     0.755383      0.007518      0.538593     Biso  1.000000 C
   C2         1.0     0.244617      0.992482      0.461407     Biso  1.000000 C
   C3         1.0     0.773327      0.030462      0.722532     Biso  1.000000 C
   C4         1.0     0.226673      0.969538      0.277468     Biso  1.000000 C
   C5         1.0     0.779138      0.769159      0.851112     Biso  1.000000 C
   C6         1.0     0.220862      0.230841      0.148888     Biso  1.000000 C
   C7         1.0     0.752657      0.752063      0.679392     Biso  1.000000 C
   C8         1.0     0.247343      0.247937      0.320608     Biso  1.000000 C
   C9         1.0     0.743514      0.188454      0.740439     Biso  1.000000 C
   C10        1.0     0.256486      0.811546      0.259561     Biso  1.000000 C
   C11        1.0     0.759148      0.687973      0.022463     Biso  1.000000 C
   C12        1.0     0.240852      0.312027      0.977537     Biso  1.000000 C
   C13        1.0     0.709550      0.649832      0.680506     Biso  1.000000 C
   C14        1.0     0.290450      0.350168      0.319494     Biso  1.000000 C
   C15        1.0     0.758935      0.249814      0.896342     Biso  1.000000 C
   C16        1.0     0.241065      0.750186      0.103658     Biso  1.000000 C
   N1         1.0     0.776992      0.294448      0.024716     Biso  1.000000 N
   N2         1.0     0.223008      0.705552      0.975284     Biso  1.000000 N
   N3         1.0     0.746576      0.623685      0.168519     Biso  1.000000 N
   N4         1.0     0.253424      0.376315      0.831481     Biso  1.000000 N
   N5         1.0     0.681770      0.558612      0.681271     Biso  1.000000 N
   N6         1.0     0.318230      0.441388      0.318729     Biso  1.000000 N
   N7         1.0     0.717134      0.132497      0.424054     Biso  1.000000 N
   N8         1.0     0.282866      0.867503      0.575946     Biso  1.000000 N
   S1         1.0     0.843040      0.876285      0.891596     Biso  1.000000 S
   S2         1.0     0.156960      0.123715      0.108404     Biso  1.000000 S
   S3         1.0     0.775164      0.833417      0.447055     Biso  1.000000 S
   S4         1.0     0.224836      0.166583      0.552945     Biso  1.000000 S
   S5         1.0     0.700188      0.287502      0.527152     Biso  1.000000 S
   S6         1.0     0.299812      0.712498      0.472848     Biso  1.000000 S
#======================================================================

# CRYSTAL DATA

#----------------------------------------------------------------------

data_VESTA_phase_1


_pd_phase_name                         'CNS                                   '
_cell_length_a                         10.71637
_cell_length_b                         10.03373
_cell_length_c                         10.07139
_cell_angle_alpha                      57.78819
_cell_angle_beta                       36.92832
_cell_angle_gamma                      44.36069
_symmetry_space_group_name_H-M         'P 1'
_symmetry_Int_Tables_number            1

loop_
_symmetry_equiv_pos_as_xyz
   'x, y, z'

loop_
   _atom_site_label
   _atom_site_occupancy
   _atom_site_fract_x
   _atom_site_fract_y
   _atom_site_fract_z
   _atom_site_adp_type
   _atom_site_B_iso_or_equiv
   _atom_site_type_symbol
   C1         1.0     0.338221      0.521905      0.315101     Biso  1.000000 C
   C2         1.0     0.661779      0.478095      0.684899     Biso  1.000000 C
   C3         1.0     0.541540      0.491824      0.236631     Biso  1.000000 C
   C4         1.0     0.458460      0.508176      0.763369     Biso  1.000000 C
   C5         1.0     0.531136      0.772405      0.964517     Biso  1.000000 C
   C6         1.0     0.468864      0.227595      0.035483     Biso  1.000000 C
   C7         1.0     0.335702      0.801827      0.037523     Biso  1.000000 C
   C8         1.0     0.664298      0.198173      0.962477     Biso  1.000000 C
   C9         1.0     0.607952      0.349592      0.349234     Biso  1.000000 C
   C10        1.0     0.392048      0.650408      0.650766     Biso  1.000000 C
   C11        1.0     0.609538      0.896263      0.808465     Biso  1.000000 C
   C12        1.0     0.390462      0.103737      0.191535     Biso  1.000000 C
   C13        1.0     0.237100      0.949317      0.946327     Biso  1.000000 C
   C14        1.0     0.762900      0.050683      0.053673     Biso  1.000000 C
   C15        1.0     0.801231      0.286295      0.312746     Biso  1.000000 C
   C16        1.0     0.198769      0.713705      0.687254     Biso  1.000000 C
   N1         1.0     0.964213      0.244002      0.271197     Biso  1.000000 N
   N2         1.0     0.035787      0.755998      0.728803     Biso  1.000000 N
   N3         1.0     0.665800      0.002074      0.680415     Biso  1.000000 N
   N4         1.0     0.334200      0.997926      0.319585     Biso  1.000000 N
   N5         1.0     0.155837      0.070143      0.871209     Biso  1.000000 N
   N6         1.0     0.844163      0.929857      0.128791     Biso  1.000000 N
   N7         1.0     0.256652      0.413728      0.471033     Biso  1.000000 N
   N8         1.0     0.743348      0.586272      0.528967     Biso  1.000000 N
   S1         1.0     0.699536      0.603927      0.036186     Biso  1.000000 S
   S2         1.0     0.300464      0.396073      0.963814     Biso  1.000000 S
   S3         1.0     0.183755      0.683846      0.228130     Biso  1.000000 S
   S4         1.0     0.816245      0.316154      0.771870     Biso  1.000000 S
   S5         1.0     0.415773      0.268787      0.537427     Biso  1.000000 S
   S6         1.0     0.584227      0.731213      0.462573     Biso  1.000000 S
#======================================================================

# CRYSTAL DATA

#----------------------------------------------------------------------

data_VESTA_phase_1


_pd_phase_name                         'CNS                                   '
_cell_length_a                         9.91302
_cell_length_b                         13.33466
_cell_length_c                         6.80482
_cell_angle_alpha                      90
_cell_angle_beta                       89.99999
_cell_angle_gamma                      89.99999
_symmetry_space_group_name_H-M         'P 1'
_symmetry_Int_Tables_number            1

loop_
_symmetry_equiv_pos_as_xyz
   'x, y, z'

loop_
   _atom_site_label
   _atom_site_occupancy
   _atom_site_fract_x
   _atom_site_fract_y
   _atom_site_fract_z
   _atom_site_adp_type
   _atom_site_B_iso_or_equiv
   _atom_site_type_symbol
   C1         1.0     0.662335      0.812089      0.941909     Biso  1.000000 C
   C2         1.0     0.837665      0.187911      0.441909     Biso  1.000000 C
   C3         1.0     0.337665      0.312089      0.558091     Biso  1.000000 C
   C4         1.0     0.162335      0.687911      0.058091     Biso  1.000000 C
   C5         1.0     0.667390      0.785920      0.144399     Biso  1.000000 C
   C6         1.0     0.832610      0.214080      0.644399     Biso  1.000000 C
   C7         1.0     0.332610      0.285920      0.355601     Biso  1.000000 C
   C8         1.0     0.167390      0.714080      0.855601     Biso  1.000000 C
   C9         1.0     0.580485      0.972440      0.236633     Biso  1.000000 C
   C10        1.0     0.919515      0.027560      0.736633     Biso  1.000000 C
   C11        1.0     0.419515      0.472440      0.263367     Biso  1.000000 C
   C12        1.0     0.080485      0.527560      0.763367     Biso  1.000000 C
   C13        1.0     0.578242      0.999632      0.042066     Biso  1.000000 C
   C14        1.0     0.921758      0.000368      0.542066     Biso  1.000000 C
   C15        1.0     0.421758      0.499632      0.457934     Biso  1.000000 C
   C16        1.0     0.078242      0.500368      0.957934     Biso  1.000000 C
   C17        1.0     0.734375      0.694610      0.164685     Biso  1.000000 C
   C18        1.0     0.765625      0.305390      0.664685     Biso  1.000000 C
   C19        1.0     0.265625      0.194610      0.335315     Biso  1.000000 C
   C20        1.0     0.234375      0.805390      0.835315     Biso  1.000000 C
   C21        1.0     0.759894      0.638214      0.335869     Biso  1.000000 C
   C22        1.0     0.740106      0.361786      0.835869     Biso  1.000000 C
   C23        1.0     0.240106      0.138214      0.164131     Biso  1.000000 C
   C24        1.0     0.259894      0.861786      0.664131     Biso  1.000000 C
   C25        1.0     0.562716      0.047808      0.381506     Biso  1.000000 C
   C26        1.0     0.937284      0.952192      0.881506     Biso  1.000000 C
   C27        1.0     0.437284      0.547808      0.118494     Biso  1.000000 C
   C28        1.0     0.062716      0.452192      0.618494     Biso  1.000000 C
   C29        1.0     0.561355      0.101923      0.990403     Biso  1.000000 C
   C30        1.0     0.938645      0.898077      0.490403     Biso  1.000000 C
   C31        1.0     0.438645      0.601923      0.509597     Biso  1.000000 C
   C32        1.0     0.061355      0.398077      0.009597     Biso  1.000000 C
   N1         1.0     0.546780      0.109025      0.502410     Biso  1.000000 N
   N2         1.0     0.953220      0.890975      0.002410     Biso  1.000000 N
   N3         1.0     0.453220      0.609025      0.997590     Biso  1.000000 N
   N4         1.0     0.046780      0.390975      0.497590     Biso  1.000000 N
   N5         1.0     0.546108      0.185290      0.942219     Biso  1.000000 N
   N6         1.0     0.953892      0.814710      0.442219     Biso  1.000000 N
   N7         1.0     0.453892      0.685290      0.557781     Biso  1.000000 N
   N8         1.0     0.046108      0.314710      0.057781     Biso  1.000000 N
   N9         1.0     0.719299      0.749321      0.817004     Biso  1.000000 N
   N10        1.0     0.780701      0.250679      0.317004     Biso  1.000000 N
   N11        1.0     0.280701      0.249321      0.682996     Biso  1.000000 N
   N12        1.0     0.219299      0.750679      0.182996     Biso  1.000000 N
   N13        1.0     0.781776      0.587723      0.472828     Biso  1.000000 N
   N14        1.0     0.718224      0.412277      0.972828     Biso  1.000000 N
   N15        1.0     0.218224      0.087723      0.027172     Biso  1.000000 N
   N16        1.0     0.281776      0.912277      0.527172     Biso  1.000000 N
   S1         1.0     0.779441      0.651813      0.932946     Biso  1.000000 S
   S2         1.0     0.720559      0.348187      0.432946     Biso  1.000000 S
   S3         1.0     0.220559      0.151813      0.567054     Biso  1.000000 S
   S4         1.0     0.279441      0.848187      0.067054     Biso  1.000000 S
   S5         1.0     0.595514      0.852399      0.339676     Biso  1.000000 S
   S6         1.0     0.904486      0.147601      0.839676     Biso  1.000000 S
   S7         1.0     0.404486      0.352399      0.160324     Biso  1.000000 S
   S8         1.0     0.095514      0.647601      0.660324     Biso  1.000000 S
   S9         1.0     0.589329      0.920197      0.837261     Biso  1.000000 S
   S10        1.0     0.910671      0.079803      0.337261     Biso  1.000000 S
   S11        1.0     0.410671      0.420197      0.662739     Biso  1.000000 S
   S12        1.0     0.089329      0.579803      0.162739     Biso  1.000000 S
#======================================================================

# CRYSTAL DATA

#----------------------------------------------------------------------

data_VESTA_phase_1


_pd_phase_name                         'CNS                                   '
_cell_length_a                         10.34525
_cell_length_b                         6.89923
_cell_length_c                         7.29501
_cell_angle_alpha                      90
_cell_angle_beta                       60.29065
_cell_angle_gamma                      90
_symmetry_space_group_name_H-M         'P 1'
_symmetry_Int_Tables_number            1

loop_
_symmetry_equiv_pos_as_xyz
   'x, y, z'

loop_
   _atom_site_label
   _atom_site_occupancy
   _atom_site_fract_x
   _atom_site_fract_y
   _atom_site_fract_z
   _atom_site_adp_type
   _atom_site_B_iso_or_equiv
   _atom_site_type_symbol
   C1         1.0     0.269067      0.197264      0.742816     Biso  1.000000 C
   C2         1.0     0.730933      0.697264      0.257184     Biso  1.000000 C
   C3         1.0     0.217497      0.003991      0.762250     Biso  1.000000 C
   C4         1.0     0.782503      0.503991      0.237750     Biso  1.000000 C
   C5         1.0     0.463004      0.880063      0.770974     Biso  1.000000 C
   C6         1.0     0.536996      0.380063      0.229026     Biso  1.000000 C
   C7         1.0     0.515014      0.066788      0.749156     Biso  1.000000 C
   C8         1.0     0.484986      0.566788      0.250844     Biso  1.000000 C
   C9         1.0     0.089724      0.001296      0.743705     Biso  1.000000 C
   C10        1.0     0.910276      0.501296      0.256295     Biso  1.000000 C
   C11        1.0     0.556848      0.726424      0.763275     Biso  1.000000 C
   C12        1.0     0.443152      0.226424      0.236725     Biso  1.000000 C
   C13        1.0     0.657737      0.093223      0.728827     Biso  1.000000 C
   C14        1.0     0.342263      0.593223      0.271173     Biso  1.000000 C
   C15        1.0     0.007995      0.833254      0.757573     Biso  1.000000 C
   C16        1.0     0.992005      0.333254      0.242427     Biso  1.000000 C
   N1         1.0     0.944973      0.688328      0.771920     Biso  1.000000 N
   N2         1.0     0.055028      0.188328      0.228080     Biso  1.000000 N
   N3         1.0     0.629866      0.594742      0.758066     Biso  1.000000 N
   N4         1.0     0.370134      0.094742      0.241934     Biso  1.000000 N
   N5         1.0     0.772959      0.107956      0.720707     Biso  1.000000 N
   N6         1.0     0.227041      0.607956      0.279293     Biso  1.000000 N
   N7         1.0     0.190711      0.331662      0.712111     Biso  1.000000 N
   N8         1.0     0.809289      0.831662      0.287889     Biso  1.000000 N
   S1         1.0     0.290459      0.795771      0.813613     Biso  1.000000 S
   S2         1.0     0.709541      0.295771      0.186387     Biso  1.000000 S
   S3         1.0     0.423953      0.282387      0.756801     Biso  1.000000 S
   S4         1.0     0.576047      0.782387      0.243199     Biso  1.000000 S
   S5         1.0     0.047066      0.236622      0.706707     Biso  1.000000 S
   S6         1.0     0.952934      0.736622      0.293293     Biso  1.000000 S
#======================================================================

# CRYSTAL DATA

#----------------------------------------------------------------------

data_VESTA_phase_1


_pd_phase_name                         'CNS                                   '
_cell_length_a                         10.51075
_cell_length_b                         6.86124
_cell_length_c                         7.24490
_cell_angle_alpha                      90
_cell_angle_beta                       60.34921
_cell_angle_gamma                      90
_symmetry_space_group_name_H-M         'P 1'
_symmetry_Int_Tables_number            1

loop_
_symmetry_equiv_pos_as_xyz
   'x, y, z'

loop_
   _atom_site_label
   _atom_site_occupancy
   _atom_site_fract_x
   _atom_site_fract_y
   _atom_site_fract_z
   _atom_site_adp_type
   _atom_site_B_iso_or_equiv
   _atom_site_type_symbol
   C1         1.0     0.248399      0.469025      0.249604     Biso  1.000000 C
   C2         1.0     0.751601      0.969025      0.750396     Biso  1.000000 C
   C3         1.0     0.293069      0.272838      0.241279     Biso  1.000000 C
   C4         1.0     0.706931      0.772838      0.758721     Biso  1.000000 C
   C5         1.0     0.049400      0.155430      0.233545     Biso  1.000000 C
   C6         1.0     0.950600      0.655430      0.766455     Biso  1.000000 C
   C7         1.0     0.004237      0.345168      0.244406     Biso  1.000000 C
   C8         1.0     0.995763      0.845168      0.755594     Biso  1.000000 C
   C9         1.0     0.418938      0.267539      0.259689     Biso  1.000000 C
   C10        1.0     0.581062      0.767539      0.740311     Biso  1.000000 C
   C11        1.0     0.954310      0.003898      0.243373     Biso  1.000000 C
   C12        1.0     0.045690      0.503898      0.756627     Biso  1.000000 C
   C13        1.0     0.864861      0.377055      0.262703     Biso  1.000000 C
   C14        1.0     0.135139      0.877055      0.737297     Biso  1.000000 C
   C15        1.0     0.496948      0.097698      0.250950     Biso  1.000000 C
   C16        1.0     0.503052      0.597698      0.749050     Biso  1.000000 C
   N1         1.0     0.559503      0.952880      0.238554     Biso  1.000000 N
   N2         1.0     0.440497      0.452880      0.761446     Biso  1.000000 N
   N3         1.0     0.880337      0.873682      0.249955     Biso  1.000000 N
   N4         1.0     0.119663      0.373682      0.750045     Biso  1.000000 N
   N5         1.0     0.751382      0.396802      0.272066     Biso  1.000000 N
   N6         1.0     0.248618      0.896802      0.727934     Biso  1.000000 N
   N7         1.0     0.329493      0.603033      0.273436     Biso  1.000000 N
   N8         1.0     0.670507      0.103033      0.726564     Biso  1.000000 N
   S1         1.0     0.213688      0.063286      0.204774     Biso  1.000000 S
   S2         1.0     0.786312      0.563286      0.795226     Biso  1.000000 S
   S3         1.0     0.099204      0.558744      0.229387     Biso  1.000000 S
   S4         1.0     0.900796      0.058744      0.770613     Biso  1.000000 S
   S5         1.0     0.467431      0.503947      0.285110     Biso  1.000000 S
   S6         1.0     0.532569      0.003947      0.714890     Biso  1.000000 S
#======================================================================

# CRYSTAL DATA

#----------------------------------------------------------------------

data_VESTA_phase_1


_pd_phase_name                         'CNS                                   '
_cell_length_a                         10.43981
_cell_length_b                         6.85491
_cell_length_c                         7.33987
_cell_angle_alpha                      89.99999
_cell_angle_beta                       59.65271
_cell_angle_gamma                      89.99999
_symmetry_space_group_name_H-M         'P 1'
_symmetry_Int_Tables_number            1

loop_
_symmetry_equiv_pos_as_xyz
   'x, y, z'

loop_
   _atom_site_label
   _atom_site_occupancy
   _atom_site_fract_x
   _atom_site_fract_y
   _atom_site_fract_z
   _atom_site_adp_type
   _atom_site_B_iso_or_equiv
   _atom_site_type_symbol
   C1         1.0     0.233701      0.959124      0.261458     Biso  1.000000 C
   C2         1.0     0.766299      0.459124      0.738542     Biso  1.000000 C
   C3         1.0     0.284264      0.763895      0.239312     Biso  1.000000 C
   C4         1.0     0.715736      0.263895      0.760688     Biso  1.000000 C
   C5         1.0     0.040662      0.645470      0.228359     Biso  1.000000 C
   C6         1.0     0.959338      0.145470      0.771641     Biso  1.000000 C
   C7         1.0     0.989283      0.833825      0.253668     Biso  1.000000 C
   C8         1.0     0.010717      0.333825      0.746332     Biso  1.000000 C
   C9         1.0     0.410773      0.758375      0.257642     Biso  1.000000 C
   C10        1.0     0.589227      0.258375      0.742358     Biso  1.000000 C
   C11        1.0     0.947705      0.492345      0.232611     Biso  1.000000 C
   C12        1.0     0.052295      0.992345      0.767389     Biso  1.000000 C
   C13        1.0     0.847073      0.863069      0.276773     Biso  1.000000 C
   C14        1.0     0.152927      0.363069      0.723227     Biso  1.000000 C
   C15        1.0     0.493448      0.589474      0.238645     Biso  1.000000 C
   C16        1.0     0.506552      0.089474      0.761355     Biso  1.000000 C
   N1         1.0     0.559442      0.445518      0.218893     Biso  1.000000 N
   N2         1.0     0.440558      0.945518      0.781107     Biso  1.000000 N
   N3         1.0     0.875442      0.361166      0.234392     Biso  1.000000 N
   N4         1.0     0.124558      0.861166      0.765608     Biso  1.000000 N
   N5         1.0     0.731992      0.880256      0.287859     Biso  1.000000 N
   N6         1.0     0.268007      0.380256      0.712141     Biso  1.000000 N
   N7         1.0     0.311703      0.092218      0.293691     Biso  1.000000 N
   N8         1.0     0.688297      0.592218      0.706309     Biso  1.000000 N
   S1         1.0     0.211930      0.557723      0.183289     Biso  1.000000 S
   S2         1.0     0.788070      0.057723      0.816711     Biso  1.000000 S
   S3         1.0     0.081095      0.048809      0.247838     Biso  1.000000 S
   S4         1.0     0.918905      0.548809      0.752162     Biso  1.000000 S
   S5         1.0     0.453368      0.993675      0.298247     Biso  1.000000 S
   S6         1.0     0.546632      0.493675      0.701753     Biso  1.000000 S
#======================================================================

# CRYSTAL DATA

#----------------------------------------------------------------------

data_VESTA_phase_1


_pd_phase_name                         'CNS                                   '
_cell_length_a                         13.14524
_cell_length_b                         6.79552
_cell_length_c                         8.07489
_cell_angle_alpha                      65.95666
_cell_angle_beta                       67.50135
_cell_angle_gamma                      44.67600
_symmetry_space_group_name_H-M         'P 1'
_symmetry_Int_Tables_number            1

loop_
_symmetry_equiv_pos_as_xyz
   'x, y, z'

loop_
   _atom_site_label
   _atom_site_occupancy
   _atom_site_fract_x
   _atom_site_fract_y
   _atom_site_fract_z
   _atom_site_adp_type
   _atom_site_B_iso_or_equiv
   _atom_site_type_symbol
   C1         1.0     0.754571      0.188182      0.490080     Biso  1.000000 C
   C2         1.0     0.245429      0.811818      0.509920     Biso  1.000000 C
   C3         1.0     0.780246      0.972346      0.446839     Biso  1.000000 C
   C4         1.0     0.219754      0.027654      0.553161     Biso  1.000000 C
   C5         1.0     0.662757      0.871096      0.780046     Biso  1.000000 C
   C6         1.0     0.337243      0.128904      0.219954     Biso  1.000000 C
   C7         1.0     0.640789      0.072316      0.827112     Biso  1.000000 C
   C8         1.0     0.359211      0.927684      0.172887     Biso  1.000000 C
   C9         1.0     0.902597      0.850903      0.313887     Biso  1.000000 C
   C10        1.0     0.097403      0.149097      0.686113     Biso  1.000000 C
   C11        1.0     0.969340      0.617152      0.244192     Biso  1.000000 C
   C12        1.0     0.030660      0.382848      0.755808     Biso  1.000000 C
   C13        1.0     0.687791      0.631316      0.913456     Biso  1.000000 C
   C14        1.0     0.312209      0.368684      0.086544     Biso  1.000000 C
   C15        1.0     0.642287      0.039837      0.011388     Biso  1.000000 C
   C16        1.0     0.357713      0.960163      0.988612     Biso  1.000000 C
   N1         1.0     0.707755      0.432084      0.021416     Biso  1.000000 N
   N2         1.0     0.292245      0.567916      0.978584     Biso  1.000000 N
   N3         1.0     0.640490      0.012229      0.164776     Biso  1.000000 N
   N4         1.0     0.359510      0.987771      0.835224     Biso  1.000000 N
   N5         1.0     0.843985      0.238929      0.398040     Biso  1.000000 N
   N6         1.0     0.156015      0.761071      0.601960     Biso  1.000000 N
   N7         1.0     0.028475      0.413976      0.193765     Biso  1.000000 N
   N8         1.0     0.971525      0.586024      0.806235     Biso  1.000000 N
   S1         1.0     0.966422      0.026851      0.252162     Biso  1.000000 S
   S2         1.0     0.033578      0.973149      0.747838     Biso  1.000000 S
   S3         1.0     0.674185      0.873991      0.553799     Biso  1.000000 S
   S4         1.0     0.325815      0.126009      0.446201     Biso  1.000000 S
   S5         1.0     0.617176      0.368947      0.668523     Biso  1.000000 S
   S6         1.0     0.382825      0.631053      0.331477     Biso  1.000000 S
#======================================================================

# CRYSTAL DATA

#----------------------------------------------------------------------

data_VESTA_phase_1


_pd_phase_name                         'CNS                                   '
_cell_length_a                         9.71880
_cell_length_b                         16.77505
_cell_length_c                         12.71866
_cell_angle_alpha                      89.99999
_cell_angle_beta                       25.73876
_cell_angle_gamma                      89.99999
_symmetry_space_group_name_H-M         'P 1'
_symmetry_Int_Tables_number            1

loop_
_symmetry_equiv_pos_as_xyz
   'x, y, z'

loop_
   _atom_site_label
   _atom_site_occupancy
   _atom_site_fract_x
   _atom_site_fract_y
   _atom_site_fract_z
   _atom_site_adp_type
   _atom_site_B_iso_or_equiv
   _atom_site_type_symbol
   C1         1.0     0.396399      0.841432      0.299954     Biso  1.000000 C
   C2         1.0     0.603601      0.341432      0.200046     Biso  1.000000 C
   C3         1.0     0.603601      0.158568      0.700046     Biso  1.000000 C
   C4         1.0     0.396399      0.658568      0.799954     Biso  1.000000 C
   C5         1.0     0.138061      0.886810      0.516573     Biso  1.000000 C
   C6         1.0     0.861939      0.386810      0.983427     Biso  1.000000 C
   C7         1.0     0.861939      0.113190      0.483427     Biso  1.000000 C
   C8         1.0     0.138061      0.613190      0.016573     Biso  1.000000 C
   C9         1.0     0.845628      0.879619      0.528128     Biso  1.000000 C
   C10        1.0     0.154372      0.379618      0.971872     Biso  1.000000 C
   C11        1.0     0.154372      0.120381      0.471872     Biso  1.000000 C
   C12        1.0     0.845628      0.620381      0.028128     Biso  1.000000 C
   C13        1.0     0.095615      0.835399      0.318038     Biso  1.000000 C
   C14        1.0     0.904385      0.335399      0.181962     Biso  1.000000 C
   C15        1.0     0.904385      0.164601      0.681962     Biso  1.000000 C
   C16        1.0     0.095615      0.664601      0.818038     Biso  1.000000 C
   C17        1.0     0.200772      0.909147      0.576797     Biso  1.000000 C
   C18        1.0     0.799228      0.409147      0.923203     Biso  1.000000 C
   C19        1.0     0.799228      0.090853      0.423203     Biso  1.000000 C
   C20        1.0     0.200772      0.590853      0.076797     Biso  1.000000 C
   C21        1.0     0.996409      0.956583      0.778468     Biso  1.000000 C
   C22        1.0     0.003591      0.456583      0.721532     Biso  1.000000 C
   C23        1.0     0.003591      0.043417      0.221532     Biso  1.000000 C
   C24        1.0     0.996409      0.543417      0.278468     Biso  1.000000 C
   C25        1.0     0.606135      0.900670      0.619356     Biso  1.000000 C
   C26        1.0     0.393865      0.400670      0.880644     Biso  1.000000 C
   C27        1.0     0.393865      0.099330      0.380644     Biso  1.000000 C
   C28        1.0     0.606135      0.599330      0.119356     Biso  1.000000 C
   C29        1.0     0.098011      0.814193      0.208234     Biso  1.000000 C
   C30        1.0     0.901989      0.314193      0.291766     Biso  1.000000 C
   C31        1.0     0.901989      0.185807      0.791766     Biso  1.000000 C
   C32        1.0     0.098011      0.685807      0.708234     Biso  1.000000 C
   N1         1.0     0.423570      0.915913      0.678888     Biso  1.000000 N
   N2         1.0     0.576430      0.415913      0.821112     Biso  1.000000 N
   N3         1.0     0.576430      0.084087      0.321112     Biso  1.000000 N
   N4         1.0     0.423570      0.584087      0.178888     Biso  1.000000 N
   N5         1.0     0.104374      0.795573      0.115283     Biso  1.000000 N
   N6         1.0     0.895626      0.295573      0.384717     Biso  1.000000 N
   N7         1.0     0.895626      0.204427      0.884717     Biso  1.000000 N
   N8         1.0     0.104374      0.704427      0.615283     Biso  1.000000 N
   N9         1.0     0.636108      0.830036      0.200037     Biso  1.000000 N
   N10        1.0     0.363892      0.330036      0.299963     Biso  1.000000 N
   N11        1.0     0.363892      0.169964      0.799963     Biso  1.000000 N
   N12        1.0     0.636108      0.669964      0.700037     Biso  1.000000 N
   N13        1.0     0.812899      0.997189      0.948057     Biso  1.000000 N
   N14        1.0     0.187101      0.497189      0.551943     Biso  1.000000 N
   N15        1.0     0.187101      0.002811      0.051943     Biso  1.000000 N
   N16        1.0     0.812899      0.502811      0.448057     Biso  1.000000 N
   S1         1.0     0.567869      0.872604      0.361227     Biso  1.000000 S
   S2         1.0     0.432131      0.372604      0.138773     Biso  1.000000 S
   S3         1.0     0.432131      0.127396      0.638773     Biso  1.000000 S
   S4         1.0     0.567869      0.627396      0.861227     Biso  1.000000 S
   S5         1.0     0.782062      0.913490      0.700504     Biso  1.000000 S
   S6         1.0     0.217938      0.413490      0.799496     Biso  1.000000 S
   S7         1.0     0.217938      0.086510      0.299496     Biso  1.000000 S
   S8         1.0     0.782062      0.586510      0.200504     Biso  1.000000 S
   S9         1.0     0.428045      0.797072      0.153618     Biso  1.000000 S
   S10        1.0     0.571955      0.297072      0.346382     Biso  1.000000 S
   S11        1.0     0.571955      0.202928      0.846382     Biso  1.000000 S
   S12        1.0     0.428045      0.702928      0.653618     Biso  1.000000 S
#======================================================================

# CRYSTAL DATA

#----------------------------------------------------------------------

data_VESTA_phase_1


_pd_phase_name                         'CNS                                   '
_cell_length_a                         7.42363
_cell_length_b                         6.53076
_cell_length_c                         9.80741
_cell_angle_alpha                      90
_cell_angle_beta                       93.94238
_cell_angle_gamma                      90
_symmetry_space_group_name_H-M         'P 1'
_symmetry_Int_Tables_number            1

loop_
_symmetry_equiv_pos_as_xyz
   'x, y, z'

loop_
   _atom_site_label
   _atom_site_occupancy
   _atom_site_fract_x
   _atom_site_fract_y
   _atom_site_fract_z
   _atom_site_adp_type
   _atom_site_B_iso_or_equiv
   _atom_site_type_symbol
   C1         1.0     0.012318      0.369482      0.232299     Biso  1.000000 C
   C2         1.0     0.987682      0.869482      0.767701     Biso  1.000000 C
   C3         1.0     0.042578      0.176856      0.296837     Biso  1.000000 C
   C4         1.0     0.957422      0.676856      0.703163     Biso  1.000000 C
   C5         1.0     0.715307      0.056342      0.201861     Biso  1.000000 C
   C6         1.0     0.284693      0.556342      0.798139     Biso  1.000000 C
   C7         1.0     0.684818      0.239615      0.136773     Biso  1.000000 C
   C8         1.0     0.315182      0.739615      0.863227     Biso  1.000000 C
   C9         1.0     0.178679      0.195823      0.400960     Biso  1.000000 C
   C10        1.0     0.821321      0.695823      0.599040     Biso  1.000000 C
   C11        1.0     0.568465      0.932346      0.235866     Biso  1.000000 C
   C12        1.0     0.431535      0.432346      0.764134     Biso  1.000000 C
   C13        1.0     0.504313      0.298122      0.099333     Biso  1.000000 C
   C14        1.0     0.495687      0.798122      0.900667     Biso  1.000000 C
   C15        1.0     0.244063      0.042796      0.492274     Biso  1.000000 C
   C16        1.0     0.755937      0.542796      0.507726     Biso  1.000000 C
   N1         1.0     0.297131      0.915985      0.569077     Biso  1.000000 N
   N2         1.0     0.702869      0.415985      0.430923     Biso  1.000000 N
   N3         1.0     0.449248      0.827488      0.265131     Biso  1.000000 N
   N4         1.0     0.550752      0.327488      0.734869     Biso  1.000000 N
   N5         1.0     0.354188      0.338446      0.066173     Biso  1.000000 N
   N6         1.0     0.645812      0.838446      0.933827     Biso  1.000000 N
   N7         1.0     0.113554      0.523406      0.279900     Biso  1.000000 N
   N8         1.0     0.886446      0.023406      0.720100     Biso  1.000000 N
   S1         1.0     0.928783      0.950876      0.249507     Biso  1.000000 S
   S2         1.0     0.071217      0.450876      0.750493     Biso  1.000000 S
   S3         1.0     0.853164      0.412457      0.093038     Biso  1.000000 S
   S4         1.0     0.146836      0.912457      0.906962     Biso  1.000000 S
   S5         1.0     0.257530      0.445879      0.402962     Biso  1.000000 S
   S6         1.0     0.742470      0.945879      0.597038     Biso  1.000000 S
#======================================================================

# CRYSTAL DATA

#----------------------------------------------------------------------

data_VESTA_phase_1


_pd_phase_name                         'CNS                                   '
_cell_length_a                         7.28573
_cell_length_b                         11.61898
_cell_length_c                         6.92410
_cell_angle_alpha                      59.43561
_cell_angle_beta                       62.79865
_cell_angle_gamma                      70.65426
_symmetry_space_group_name_H-M         'P 1'
_symmetry_Int_Tables_number            1

loop_
_symmetry_equiv_pos_as_xyz
   'x, y, z'

loop_
   _atom_site_label
   _atom_site_occupancy
   _atom_site_fract_x
   _atom_site_fract_y
   _atom_site_fract_z
   _atom_site_adp_type
   _atom_site_B_iso_or_equiv
   _atom_site_type_symbol
   C1         1.0     0.760409      0.045996      0.797281     Biso  1.000000 C
   C2         1.0     0.239591      0.954004      0.202719     Biso  1.000000 C
   C3         1.0     0.745204      0.006830      0.034425     Biso  1.000000 C
   C4         1.0     0.254796      0.993170      0.965575     Biso  1.000000 C
   C5         1.0     0.719314      0.270249      0.930649     Biso  1.000000 C
   C6         1.0     0.280686      0.729751      0.069351     Biso  1.000000 C
   C7         1.0     0.734756      0.308333      0.701218     Biso  1.000000 C
   C8         1.0     0.265244      0.691667      0.298782     Biso  1.000000 C
   C9         1.0     0.757762      0.866921      0.158694     Biso  1.000000 C
   C10        1.0     0.242238      0.133079      0.841306     Biso  1.000000 C
   C11        1.0     0.714709      0.368614      0.997571     Biso  1.000000 C
   C12        1.0     0.285291      0.631386      0.002430     Biso  1.000000 C
   C13        1.0     0.747864      0.445637      0.534315     Biso  1.000000 C
   C14        1.0     0.252136      0.554363      0.465685     Biso  1.000000 C
   C15        1.0     0.753912      0.795553      0.396487     Biso  1.000000 C
   C16        1.0     0.246088      0.204447      0.603513     Biso  1.000000 C
   N1         1.0     0.752913      0.745588      0.592238     Biso  1.000000 N
   N2         1.0     0.247087      0.254412      0.407762     Biso  1.000000 N
   N3         1.0     0.712293      0.444027      0.063550     Biso  1.000000 N
   N4         1.0     0.287707      0.555973      0.936450     Biso  1.000000 N
   N5         1.0     0.761244      0.556922      0.390098     Biso  1.000000 N
   N6         1.0     0.238756      0.443078      0.609902     Biso  1.000000 N
   N7         1.0     0.781649      0.947100      0.743569     Biso  1.000000 N
   N8         1.0     0.218351      0.052900      0.256431     Biso  1.000000 N
   S1         1.0     0.710434      0.108907      0.169557     Biso  1.000000 S
   S2         1.0     0.289566      0.891093      0.830443     Biso  1.000000 S
   S3         1.0     0.750366      0.209831      0.568059     Biso  1.000000 S
   S4         1.0     0.249634      0.790169      0.431941     Biso  1.000000 S
   S5         1.0     0.784863      0.798536      0.972743     Biso  1.000000 S
   S6         1.0     0.215137      0.201464      0.027257     Biso  1.000000 S
#======================================================================

# CRYSTAL DATA

#----------------------------------------------------------------------

data_VESTA_phase_1


_pd_phase_name                         'CNS                                   '
_cell_length_a                         7.52936
_cell_length_b                         6.67950
_cell_length_c                         9.45356
_cell_angle_alpha                      89.99999
_cell_angle_beta                       83.87029
_cell_angle_gamma                      89.99999
_symmetry_space_group_name_H-M         'P 1'
_symmetry_Int_Tables_number            1

loop_
_symmetry_equiv_pos_as_xyz
   'x, y, z'

loop_
   _atom_site_label
   _atom_site_occupancy
   _atom_site_fract_x
   _atom_site_fract_y
   _atom_site_fract_z
   _atom_site_adp_type
   _atom_site_B_iso_or_equiv
   _atom_site_type_symbol
   C1         1.0     0.502790      0.072280      0.746672     Biso  1.000000 C
   C2         1.0     0.497210      0.572280      0.253328     Biso  1.000000 C
   C3         1.0     0.458360      0.270054      0.792083     Biso  1.000000 C
   C4         1.0     0.541640      0.770054      0.207917     Biso  1.000000 C
   C5         1.0     0.781611      0.393426      0.687756     Biso  1.000000 C
   C6         1.0     0.218389      0.893426      0.312244     Biso  1.000000 C
   C7         1.0     0.826581      0.203571      0.642772     Biso  1.000000 C
   C8         1.0     0.173419      0.703571      0.357228     Biso  1.000000 C
   C9         1.0     0.318057      0.264794      0.900617     Biso  1.000000 C
   C10        1.0     0.681943      0.764794      0.099383     Biso  1.000000 C
   C11        1.0     0.241270      0.428607      0.978029     Biso  1.000000 C
   C12        1.0     0.758730      0.928607      0.021971     Biso  1.000000 C
   C13        1.0     0.916331      0.532369      0.714793     Biso  1.000000 C
   C14        1.0     0.083669      0.032369      0.285207     Biso  1.000000 C
   C15        1.0     0.009316      0.149724      0.619906     Biso  1.000000 C
   C16        1.0     0.990684      0.649724      0.380093     Biso  1.000000 C
   N1         1.0     0.025845      0.649396      0.736484     Biso  1.000000 N
   N2         1.0     0.974155      0.149396      0.263516     Biso  1.000000 N
   N3         1.0     0.160872      0.110265      0.596576     Biso  1.000000 N
   N4         1.0     0.839128      0.610265      0.403424     Biso  1.000000 N
   N5         1.0     0.408274      0.926123      0.812075     Biso  1.000000 N
   N6         1.0     0.591726      0.426123      0.187925     Biso  1.000000 N
   N7         1.0     0.180561      0.565730      0.043271     Biso  1.000000 N
   N8         1.0     0.819439      0.065730      0.956729     Biso  1.000000 N
   S1         1.0     0.253512      0.017706      0.928908     Biso  1.000000 S
   S2         1.0     0.746488      0.517706      0.071092     Biso  1.000000 S
   S3         1.0     0.562092      0.486220      0.719677     Biso  1.000000 S
   S4         1.0     0.437908      0.986220      0.280323     Biso  1.000000 S
   S5         1.0     0.672454      0.016002      0.608669     Biso  1.000000 S
   S6         1.0     0.327546      0.516002      0.391331     Biso  1.000000 S
#======================================================================

# CRYSTAL DATA

#----------------------------------------------------------------------

data_VESTA_phase_1


_pd_phase_name                         'CNS                                   '
_cell_length_a                         9.40289
_cell_length_b                         9.77532
_cell_length_c                         8.27431
_cell_angle_alpha                      36.71478
_cell_angle_beta                       89.18248
_cell_angle_gamma                      84.95544
_symmetry_space_group_name_H-M         'P 1'
_symmetry_Int_Tables_number            1

loop_
_symmetry_equiv_pos_as_xyz
   'x, y, z'

loop_
   _atom_site_label
   _atom_site_occupancy
   _atom_site_fract_x
   _atom_site_fract_y
   _atom_site_fract_z
   _atom_site_adp_type
   _atom_site_B_iso_or_equiv
   _atom_site_type_symbol
   C1         1.0     0.326766      0.375693      0.809402     Biso  1.000000 C
   C2         1.0     0.673234      0.624307      0.190598     Biso  1.000000 C
   C3         1.0     0.223773      0.256211      0.002693     Biso  1.000000 C
   C4         1.0     0.776227      0.743789      0.997307     Biso  1.000000 C
   C5         1.0     0.230996      0.523347      0.014442     Biso  1.000000 C
   C6         1.0     0.769004      0.476653      0.985558     Biso  1.000000 C
   C7         1.0     0.330539      0.641614      0.825884     Biso  1.000000 C
   C8         1.0     0.669461      0.358386      0.174116     Biso  1.000000 C
   C9         1.0     0.188117      0.080986      0.068938     Biso  1.000000 C
   C10        1.0     0.811883      0.919014      0.931062     Biso  1.000000 C
   C11        1.0     0.188627      0.595299      0.106122     Biso  1.000000 C
   C12        1.0     0.811373      0.404701      0.893878     Biso  1.000000 C
   C13        1.0     0.385440      0.814925      0.753945     Biso  1.000000 C
   C14        1.0     0.614560      0.185075      0.246055     Biso  1.000000 C
   C15        1.0     0.096439      0.919446      0.268451     Biso  1.000000 C
   C16        1.0     0.903561      0.080554      0.731549     Biso  1.000000 C
   N1         1.0     0.023304      0.787377      0.443660     Biso  1.000000 N
   N2         1.0     0.976696      0.212623      0.556340     Biso  1.000000 N
   N3         1.0     0.157630      0.664198      0.171004     Biso  1.000000 N
   N4         1.0     0.842370      0.335802      0.828996     Biso  1.000000 N
   N5         1.0     0.432887      0.954299      0.698527     Biso  1.000000 N
   N6         1.0     0.567113      0.045701      0.301473     Biso  1.000000 N
   N7         1.0     0.367626      0.300120      0.734751     Biso  1.000000 N
   N8         1.0     0.632374      0.699880      0.265249     Biso  1.000000 N
   S1         1.0     0.148459      0.292589      0.162067     Biso  1.000000 S
   S2         1.0     0.851541      0.707411      0.837933     Biso  1.000000 S
   S3         1.0     0.407983      0.609806      0.661465     Biso  1.000000 S
   S4         1.0     0.592017      0.390194      0.338535     Biso  1.000000 S
   S5         1.0     0.284724      0.080913      0.889833     Biso  1.000000 S
   S6         1.0     0.715276      0.919087      0.110167     Biso  1.000000 S
#======================================================================

# CRYSTAL DATA

#----------------------------------------------------------------------

data_VESTA_phase_1


_pd_phase_name                         'CNS                                   '
_cell_length_a                         13.89163
_cell_length_b                         10.04928
_cell_length_c                         6.88675
_cell_angle_alpha                      84.16653
_cell_angle_beta                       79.88254
_cell_angle_gamma                      28.28664
_symmetry_space_group_name_H-M         'P 1'
_symmetry_Int_Tables_number            1

loop_
_symmetry_equiv_pos_as_xyz
   'x, y, z'

loop_
   _atom_site_label
   _atom_site_occupancy
   _atom_site_fract_x
   _atom_site_fract_y
   _atom_site_fract_z
   _atom_site_adp_type
   _atom_site_B_iso_or_equiv
   _atom_site_type_symbol
   C1         1.0     0.751295      0.231471      0.028040     Biso  1.000000 C
   C2         1.0     0.248705      0.768529      0.971960     Biso  1.000000 C
   C3         1.0     0.749979      0.272314      0.220837     Biso  1.000000 C
   C4         1.0     0.250021      0.727686      0.779163     Biso  1.000000 C
   C5         1.0     0.782736      0.971287      0.359537     Biso  1.000000 C
   C6         1.0     0.217264      0.028713      0.640463     Biso  1.000000 C
   C7         1.0     0.776392      0.939995      0.175402     Biso  1.000000 C
   C8         1.0     0.223608      0.060005      0.824598     Biso  1.000000 C
   C9         1.0     0.728624      0.436540      0.216010     Biso  1.000000 C
   C10        1.0     0.271376      0.563460      0.783990     Biso  1.000000 C
   C11        1.0     0.719735      0.518437      0.383586     Biso  1.000000 C
   C12        1.0     0.280265      0.481563      0.616414     Biso  1.000000 C
   C13        1.0     0.785278      0.869386      0.522017     Biso  1.000000 C
   C14        1.0     0.214722      0.130614      0.477983     Biso  1.000000 C
   C15        1.0     0.768949      0.810387      0.153474     Biso  1.000000 C
   C16        1.0     0.231051      0.189613      0.846526     Biso  1.000000 C
   N1         1.0     0.785576      0.793291      0.662597     Biso  1.000000 N
   N2         1.0     0.214424      0.206709      0.337403     Biso  1.000000 N
   N3         1.0     0.761235      0.706669      0.130255     Biso  1.000000 N
   N4         1.0     0.238765      0.293331      0.869745     Biso  1.000000 N
   N5         1.0     0.734273      0.349588      0.888156     Biso  1.000000 N
   N6         1.0     0.265727      0.650412      0.111844     Biso  1.000000 N
   N7         1.0     0.710819      0.579012      0.531096     Biso  1.000000 N
   N8         1.0     0.289182      0.420988      0.468904     Biso  1.000000 N
   S1         1.0     0.715755      0.519343      0.975630     Biso  1.000000 S
   S2         1.0     0.284245      0.480656      0.024370     Biso  1.000000 S
   S3         1.0     0.781559      0.134038      0.436031     Biso  1.000000 S
   S4         1.0     0.218441      0.865962      0.563969     Biso  1.000000 S
   S5         1.0     0.773168      0.042916      0.951446     Biso  1.000000 S
   S6         1.0     0.226832      0.957084      0.048554     Biso  1.000000 S
#======================================================================

# CRYSTAL DATA

#----------------------------------------------------------------------

data_VESTA_phase_1


_pd_phase_name                         'CNS                                   '
_cell_length_a                         12.85275
_cell_length_b                         9.70735
_cell_length_c                         5.85893
_cell_angle_alpha                      69.41868
_cell_angle_beta                       58.34325
_cell_angle_gamma                      46.64732
_symmetry_space_group_name_H-M         'P 1'
_symmetry_Int_Tables_number            1

loop_
_symmetry_equiv_pos_as_xyz
   'x, y, z'

loop_
   _atom_site_label
   _atom_site_occupancy
   _atom_site_fract_x
   _atom_site_fract_y
   _atom_site_fract_z
   _atom_site_adp_type
   _atom_site_B_iso_or_equiv
   _atom_site_type_symbol
   C1         1.0     0.686480      0.142436      0.446126     Biso  1.000000 C
   C2         1.0     0.313520      0.857564      0.553874     Biso  1.000000 C
   C3         1.0     0.770232      0.119042      0.163123     Biso  1.000000 C
   C4         1.0     0.229768      0.880958      0.836877     Biso  1.000000 C
   C5         1.0     0.774151      0.830407      0.191007     Biso  1.000000 C
   C6         1.0     0.225849      0.169593      0.808993     Biso  1.000000 C
   C7         1.0     0.690447      0.853648      0.465076     Biso  1.000000 C
   C8         1.0     0.309553      0.146352      0.534924     Biso  1.000000 C
   C9         1.0     0.801278      0.246068      0.058680     Biso  1.000000 C
   C10        1.0     0.198722      0.753932      0.941320     Biso  1.000000 C
   C11        1.0     0.890727      0.257842      0.788767     Biso  1.000000 C
   C12        1.0     0.109273      0.742158      0.211233     Biso  1.000000 C
   C13        1.0     0.812120      0.690239      0.067776     Biso  1.000000 C
   C14        1.0     0.187880      0.309761      0.932224     Biso  1.000000 C
   C15        1.0     0.641244      0.742297      0.611851     Biso  1.000000 C
   C16        1.0     0.358756      0.257703      0.388149     Biso  1.000000 C
   N1         1.0     0.841141      0.576161      0.967999     Biso  1.000000 N
   N2         1.0     0.158859      0.423839      0.032001     Biso  1.000000 N
   N3         1.0     0.592413      0.659734      0.738395     Biso  1.000000 N
   N4         1.0     0.407587      0.340266      0.261605     Biso  1.000000 N
   N5         1.0     0.654983      0.273484      0.551533     Biso  1.000000 N
   N6         1.0     0.345018      0.726516      0.448467     Biso  1.000000 N
   N7         1.0     0.969917      0.261596      0.565620     Biso  1.000000 N
   N8         1.0     0.030083      0.738404      0.434380     Biso  1.000000 N
   S1         1.0     0.722932      0.379828      0.318909     Biso  1.000000 S
   S2         1.0     0.277068      0.620172      0.681091     Biso  1.000000 S
   S3         1.0     0.835783      0.958441      0.957183     Biso  1.000000 S
   S4         1.0     0.164217      0.041559      0.042817     Biso  1.000000 S
   S5         1.0     0.620293      0.016714      0.674323     Biso  1.000000 S
   S6         1.0     0.379707      0.983286      0.325677     Biso  1.000000 S
#======================================================================

# CRYSTAL DATA

#----------------------------------------------------------------------

data_VESTA_phase_1


_pd_phase_name                         'CNS                                   '
_cell_length_a                         13.63823
_cell_length_b                         6.57793
_cell_length_c                         10.04422
_cell_angle_alpha                      89.99999
_cell_angle_beta                       90
_cell_angle_gamma                      89.99999
_symmetry_space_group_name_H-M         'P 1'
_symmetry_Int_Tables_number            1

loop_
_symmetry_equiv_pos_as_xyz
   'x, y, z'

loop_
   _atom_site_label
   _atom_site_occupancy
   _atom_site_fract_x
   _atom_site_fract_y
   _atom_site_fract_z
   _atom_site_adp_type
   _atom_site_B_iso_or_equiv
   _atom_site_type_symbol
   C1         1.0     0.584257      0.229728      0.885259     Biso  1.000000 C
   C2         1.0     0.915743      0.770272      0.385259     Biso  1.000000 C
   C3         1.0     0.415743      0.729728      0.614741     Biso  1.000000 C
   C4         1.0     0.084257      0.270272      0.114741     Biso  1.000000 C
   C5         1.0     0.681352      0.227433      0.937190     Biso  1.000000 C
   C6         1.0     0.818648      0.772567      0.437190     Biso  1.000000 C
   C7         1.0     0.318648      0.727433      0.562810     Biso  1.000000 C
   C8         1.0     0.181352      0.272567      0.062810     Biso  1.000000 C
   C9         1.0     0.755144      0.231428      0.686402     Biso  1.000000 C
   C10        1.0     0.744856      0.768572      0.186402     Biso  1.000000 C
   C11        1.0     0.244856      0.731428      0.813598     Biso  1.000000 C
   C12        1.0     0.255144      0.268572      0.313598     Biso  1.000000 C
   C13        1.0     0.661549      0.246929      0.636418     Biso  1.000000 C
   C14        1.0     0.838451      0.753071      0.136418     Biso  1.000000 C
   C15        1.0     0.338451      0.746929      0.863582     Biso  1.000000 C
   C16        1.0     0.161549      0.253071      0.363582     Biso  1.000000 C
   C17        1.0     0.678533      0.248215      0.075213     Biso  1.000000 C
   C18        1.0     0.821467      0.751785      0.575213     Biso  1.000000 C
   C19        1.0     0.321467      0.748215      0.424787     Biso  1.000000 C
   C20        1.0     0.178533      0.251785      0.924787     Biso  1.000000 C
   C21        1.0     0.837171      0.248656      0.600351     Biso  1.000000 C
   C22        1.0     0.662829      0.751344      0.100351     Biso  1.000000 C
   C23        1.0     0.162829      0.748656      0.899649     Biso  1.000000 C
   C24        1.0     0.337171      0.251344      0.399649     Biso  1.000000 C
   C25        1.0     0.649181      0.292111      0.499134     Biso  1.000000 C
   C26        1.0     0.850819      0.707889      0.999134     Biso  1.000000 C
   C27        1.0     0.350819      0.792111      0.000866     Biso  1.000000 C
   C28        1.0     0.149181      0.207889      0.500866     Biso  1.000000 C
   C29        1.0     0.761176      0.258947      0.158599     Biso  1.000000 C
   C30        1.0     0.738824      0.741053      0.658599     Biso  1.000000 C
   C31        1.0     0.238824      0.758947      0.341401     Biso  1.000000 C
   C32        1.0     0.261176      0.241053      0.841401     Biso  1.000000 C
   N1         1.0     0.831834      0.270352      0.224205     Biso  1.000000 N
   N2         1.0     0.668166      0.729648      0.724205     Biso  1.000000 N
   N3         1.0     0.168166      0.770352      0.275795     Biso  1.000000 N
   N4         1.0     0.331834      0.229648      0.775795     Biso  1.000000 N
   N5         1.0     0.907416      0.257600      0.533762     Biso  1.000000 N
   N6         1.0     0.592584      0.742400      0.033762     Biso  1.000000 N
   N7         1.0     0.092584      0.757600      0.966238     Biso  1.000000 N
   N8         1.0     0.407416      0.242400      0.466238     Biso  1.000000 N
   N9         1.0     0.636360      0.330541      0.386987     Biso  1.000000 N
   N10        1.0     0.863640      0.669459      0.886987     Biso  1.000000 N
   N11        1.0     0.363640      0.830541      0.113013     Biso  1.000000 N
   N12        1.0     0.136360      0.169459      0.613013     Biso  1.000000 N
   N13        1.0     0.513284      0.244398      0.974426     Biso  1.000000 N
   N14        1.0     0.986716      0.755602      0.474426     Biso  1.000000 N
   N15        1.0     0.486716      0.744398      0.525574     Biso  1.000000 N
   N16        1.0     0.013284      0.255602      0.025574     Biso  1.000000 N
   S1         1.0     0.791068      0.187723      0.851441     Biso  1.000000 S
   S2         1.0     0.708932      0.812277      0.351441     Biso  1.000000 S
   S3         1.0     0.208932      0.687723      0.648559     Biso  1.000000 S
   S4         1.0     0.291068      0.312277      0.148559     Biso  1.000000 S
   S5         1.0     0.548547      0.222374      0.716486     Biso  1.000000 S
   S6         1.0     0.951453      0.777626      0.216486     Biso  1.000000 S
   S7         1.0     0.451453      0.722374      0.783514     Biso  1.000000 S
   S8         1.0     0.048547      0.277626      0.283514     Biso  1.000000 S
   S9         1.0     0.556812      0.258636      0.126421     Biso  1.000000 S
   S10        1.0     0.943188      0.741364      0.626421     Biso  1.000000 S
   S11        1.0     0.443188      0.758636      0.373579     Biso  1.000000 S
   S12        1.0     0.056812      0.241364      0.873579     Biso  1.000000 S
#======================================================================

# CRYSTAL DATA

#----------------------------------------------------------------------

data_VESTA_phase_1


_pd_phase_name                         'CNS                                   '
_cell_length_a                         7.31880
_cell_length_b                         6.43703
_cell_length_c                         6.87717
_cell_angle_alpha                      53.94082
_cell_angle_beta                       71.26315
_cell_angle_gamma                      60.58986
_symmetry_space_group_name_H-M         'P 1'
_symmetry_Int_Tables_number            1

loop_
_symmetry_equiv_pos_as_xyz
   'x, y, z'

loop_
   _atom_site_label
   _atom_site_occupancy
   _atom_site_fract_x
   _atom_site_fract_y
   _atom_site_fract_z
   _atom_site_adp_type
   _atom_site_B_iso_or_equiv
   _atom_site_type_symbol
   C1         1.0     0.872619      0.096268      0.965816     Biso  1.000000 C
   C2         1.0     0.915736      0.128108      0.735225     Biso  1.000000 C
   C3         1.0     0.656611      0.874315      0.858287     Biso  1.000000 C
   C4         1.0     0.609033      0.850292      0.079413     Biso  1.000000 C
   C5         1.0     0.053857      0.262486      0.602022     Biso  1.000000 C
   C6         1.0     0.126480      0.332442      0.363372     Biso  1.000000 C
   C7         1.0     0.564719      0.766496      0.802558     Biso  1.000000 C
   C8         1.0     0.466127      0.722664      0.238754     Biso  1.000000 C
   N1         1.0     0.494200      0.681301      0.746540     Biso  1.000000 N
   N2         1.0     0.348431      0.617248      0.367013     Biso  1.000000 N
   N3         1.0     0.968158      0.192793      0.009070     Biso  1.000000 N
   N4         1.0     0.177803      0.387816      0.164351     Biso  1.000000 N
   S1         1.0     0.116101      0.333649      0.774990     Biso  1.000000 S
   S2         1.0     0.819435      0.024331      0.618581     Biso  1.000000 S
   S3         1.0     0.697974      0.960070      0.197312     Biso  1.000000 S
#======================================================================

# CRYSTAL DATA

#----------------------------------------------------------------------

data_VESTA_phase_1


_pd_phase_name                         'CNS                                   '
_cell_length_a                         5.88245
_cell_length_b                         10.18358
_cell_length_c                         6.72572
_cell_angle_alpha                      55.63252
_cell_angle_beta                       66.07315
_cell_angle_gamma                      43.20158
_symmetry_space_group_name_H-M         'P 1'
_symmetry_Int_Tables_number            1

loop_
_symmetry_equiv_pos_as_xyz
   'x, y, z'

loop_
   _atom_site_label
   _atom_site_occupancy
   _atom_site_fract_x
   _atom_site_fract_y
   _atom_site_fract_z
   _atom_site_adp_type
   _atom_site_B_iso_or_equiv
   _atom_site_type_symbol
   C1         1.0     0.683661      0.198650      0.551734     Biso  1.000000 C
   C2         1.0     0.504520      0.150759      0.751720     Biso  1.000000 C
   C3         1.0     0.372064      0.405550      0.888396     Biso  1.000000 C
   C4         1.0     0.539197      0.456624      0.692360     Biso  1.000000 C
   C5         1.0     0.505624      0.015377      0.747033     Biso  1.000000 C
   C6         1.0     0.213335      0.503587      0.045493     Biso  1.000000 C
   C7         1.0     0.552466      0.600467      0.662915     Biso  1.000000 C
   C8         1.0     0.338278      0.944045      0.914233     Biso  1.000000 C
   N1         1.0     0.185060      0.897009      0.055967     Biso  1.000000 N
   N2         1.0     0.071856      0.582960      0.177872     Biso  1.000000 N
   N3         1.0     0.563871      0.717277      0.642653     Biso  1.000000 N
   N4         1.0     0.814409      0.108091      0.408318     Biso  1.000000 N
   S1         1.0     0.310350      0.234814      0.980580     Biso  1.000000 S
   S2         1.0     0.738947      0.372585      0.462763     Biso  1.000000 S
   S3         1.0     0.729901      0.959454      0.499730     Biso  1.000000 S
#======================================================================

# CRYSTAL DATA

#----------------------------------------------------------------------

data_VESTA_phase_1


_pd_phase_name                         'CNS                                   '
_cell_length_a                         9.60546
_cell_length_b                         8.35669
_cell_length_c                         9.52780
_cell_angle_alpha                      60.89134
_cell_angle_beta                       53.55963
_cell_angle_gamma                      47.44025
_symmetry_space_group_name_H-M         'P 1'
_symmetry_Int_Tables_number            1

loop_
_symmetry_equiv_pos_as_xyz
   'x, y, z'

loop_
   _atom_site_label
   _atom_site_occupancy
   _atom_site_fract_x
   _atom_site_fract_y
   _atom_site_fract_z
   _atom_site_adp_type
   _atom_site_B_iso_or_equiv
   _atom_site_type_symbol
   C1         1.0     0.244410      0.580199      0.255597     Biso  1.000000 C
   C2         1.0     0.755590      0.419801      0.744403     Biso  1.000000 C
   C3         1.0     0.317944      0.720670      0.155036     Biso  1.000000 C
   C4         1.0     0.682056      0.279330      0.844964     Biso  1.000000 C
   C5         1.0     0.278864      0.749910      0.444235     Biso  1.000000 C
   C6         1.0     0.721136      0.250090      0.555765     Biso  1.000000 C
   C7         1.0     0.200002      0.620653      0.542843     Biso  1.000000 C
   C8         1.0     0.799998      0.379347      0.457157     Biso  1.000000 C
   C9         1.0     0.295995      0.811971      0.996858     Biso  1.000000 C
   C10        1.0     0.704005      0.188029      0.003142     Biso  1.000000 C
   C11        1.0     0.230254      0.888982      0.532114     Biso  1.000000 C
   C12        1.0     0.769746      0.111018      0.467886     Biso  1.000000 C
   C13        1.0     0.058768      0.649703      0.722043     Biso  1.000000 C
   C14        1.0     0.941232      0.350297      0.277957     Biso  1.000000 C
   C15        1.0     0.347968      0.961185      0.861753     Biso  1.000000 C
   C16        1.0     0.652032      0.038815      0.138247     Biso  1.000000 C
   N1         1.0     0.390294      0.086303      0.751005     Biso  1.000000 N
   N2         1.0     0.609706      0.913697      0.248995     Biso  1.000000 N
   N3         1.0     0.185598      0.996126      0.614657     Biso  1.000000 N
   N4         1.0     0.814402      0.003874      0.385343     Biso  1.000000 N
   N5         1.0     0.935041      0.689116      0.865478     Biso  1.000000 N
   N6         1.0     0.064959      0.310884      0.134522     Biso  1.000000 N
   N7         1.0     0.173892      0.560647      0.184413     Biso  1.000000 N
   N8         1.0     0.826108      0.439353      0.815587     Biso  1.000000 N
   S1         1.0     0.431667      0.761606      0.214861     Biso  1.000000 S
   S2         1.0     0.568333      0.238394      0.785139     Biso  1.000000 S
   S3         1.0     0.246660      0.430089      0.463750     Biso  1.000000 S
   S4         1.0     0.753340      0.569911      0.536250     Biso  1.000000 S
   S5         1.0     0.190624      0.711303      0.990208     Biso  1.000000 S
   S6         1.0     0.809376      0.288697      0.009792     Biso  1.000000 S
#======================================================================

# CRYSTAL DATA

#----------------------------------------------------------------------

data_VESTA_phase_1


_pd_phase_name                         'CNS                                   '
_cell_length_a                         11.70853
_cell_length_b                         6.72968
_cell_length_c                         13.53709
_cell_angle_alpha                      89.99999
_cell_angle_beta                       59.31159
_cell_angle_gamma                      89.99999
_symmetry_space_group_name_H-M         'P 1'
_symmetry_Int_Tables_number            1

loop_
_symmetry_equiv_pos_as_xyz
   'x, y, z'

loop_
   _atom_site_label
   _atom_site_occupancy
   _atom_site_fract_x
   _atom_site_fract_y
   _atom_site_fract_z
   _atom_site_adp_type
   _atom_site_B_iso_or_equiv
   _atom_site_type_symbol
   C1         1.0     0.111306      0.958636      0.608491     Biso  1.000000 C
   C2         1.0     0.111306      0.041364      0.108491     Biso  1.000000 C
   C3         1.0     0.611306      0.458636      0.608491     Biso  1.000000 C
   C4         1.0     0.611306      0.541364      0.108491     Biso  1.000000 C
   C5         1.0     0.148403      0.003343      0.493193     Biso  1.000000 C
   C6         1.0     0.148403      0.996657      0.993193     Biso  1.000000 C
   C7         1.0     0.648403      0.503343      0.493193     Biso  1.000000 C
   C8         1.0     0.648403      0.496657      0.993193     Biso  1.000000 C
   C9         1.0     0.889131      0.991305      0.554018     Biso  1.000000 C
   C10        1.0     0.889131      0.008695      0.054018     Biso  1.000000 C
   C11        1.0     0.389131      0.491305      0.554018     Biso  1.000000 C
   C12        1.0     0.389131      0.508695      0.054018     Biso  1.000000 C
   C13        1.0     0.852162      0.949829      0.665850     Biso  1.000000 C
   C14        1.0     0.852162      0.050171      0.165850     Biso  1.000000 C
   C15        1.0     0.352162      0.449829      0.665850     Biso  1.000000 C
   C16        1.0     0.352162      0.550171      0.165850     Biso  1.000000 C
   C17        1.0     0.285414      0.029620      0.427651     Biso  1.000000 C
   C18        1.0     0.285414      0.970380      0.927651     Biso  1.000000 C
   C19        1.0     0.785414      0.529620      0.427651     Biso  1.000000 C
   C20        1.0     0.785414      0.470380      0.927651     Biso  1.000000 C
   C21        1.0     0.788437      0.009381      0.525473     Biso  1.000000 C
   C22        1.0     0.788437      0.990619      0.025473     Biso  1.000000 C
   C23        1.0     0.288437      0.509381      0.525473     Biso  1.000000 C
   C24        1.0     0.288437      0.490619      0.025473     Biso  1.000000 C
   C25        1.0     0.714345      0.939262      0.747555     Biso  1.000000 C
   C26        1.0     0.714345      0.060738      0.247555     Biso  1.000000 C
   C27        1.0     0.214345      0.439262      0.747555     Biso  1.000000 C
   C28        1.0     0.214345      0.560738      0.247555     Biso  1.000000 C
   C29        1.0     0.355197      0.077288      0.309890     Biso  1.000000 C
   C30        1.0     0.355197      0.922712      0.809890     Biso  1.000000 C
   C31        1.0     0.855197      0.577288      0.309890     Biso  1.000000 C
   C32        1.0     0.855197      0.422712      0.809890     Biso  1.000000 C
   N1         1.0     0.406950      0.116948      0.212228     Biso  1.000000 N
   N2         1.0     0.406950      0.883052      0.712228     Biso  1.000000 N
   N3         1.0     0.906950      0.616948      0.212228     Biso  1.000000 N
   N4         1.0     0.906950      0.383052      0.712228     Biso  1.000000 N
   N5         1.0     0.708822      0.020552      0.497881     Biso  1.000000 N
   N6         1.0     0.708822      0.979448      0.997881     Biso  1.000000 N
   N7         1.0     0.208822      0.520552      0.497881     Biso  1.000000 N
   N8         1.0     0.208822      0.479448      0.997881     Biso  1.000000 N
   N9         1.0     0.600541      0.932106      0.814009     Biso  1.000000 N
   N10        1.0     0.600541      0.067894      0.314009     Biso  1.000000 N
   N11        1.0     0.100541      0.432106      0.814009     Biso  1.000000 N
   N12        1.0     0.100541      0.567894      0.314009     Biso  1.000000 N
   N13        1.0     0.208704      0.952313      0.630599     Biso  1.000000 N
   N14        1.0     0.208704      0.047687      0.130599     Biso  1.000000 N
   N15        1.0     0.708704      0.452313      0.630599     Biso  1.000000 N
   N16        1.0     0.708704      0.547687      0.130599     Biso  1.000000 N
   S1         1.0     0.047359      0.024668      0.433708     Biso  1.000000 S
   S2         1.0     0.047359      0.975332      0.933708     Biso  1.000000 S
   S3         1.0     0.547359      0.524668      0.433708     Biso  1.000000 S
   S4         1.0     0.547359      0.475332      0.933708     Biso  1.000000 S
   S5         1.0     0.952251      0.904642      0.724573     Biso  1.000000 S
   S6         1.0     0.952251      0.095358      0.224573     Biso  1.000000 S
   S7         1.0     0.452251      0.404642      0.724573     Biso  1.000000 S
   S8         1.0     0.452251      0.595358      0.224573     Biso  1.000000 S
   S9         1.0     0.353900      0.995506      0.514362     Biso  1.000000 S
   S10        1.0     0.353900      0.004494      0.014362     Biso  1.000000 S
   S11        1.0     0.853900      0.495506      0.514362     Biso  1.000000 S
   S12        1.0     0.853900      0.504494      0.014362     Biso  1.000000 S
#======================================================================

# CRYSTAL DATA

#----------------------------------------------------------------------

data_VESTA_phase_1


_pd_phase_name                         'CNS                                   '
_cell_length_a                         11.59903
_cell_length_b                         6.69013
_cell_length_c                         12.76562
_cell_angle_alpha                      89.99999
_cell_angle_beta                       67.85988
_cell_angle_gamma                      89.99999
_symmetry_space_group_name_H-M         'P 1'
_symmetry_Int_Tables_number            1

loop_
_symmetry_equiv_pos_as_xyz
   'x, y, z'

loop_
   _atom_site_label
   _atom_site_occupancy
   _atom_site_fract_x
   _atom_site_fract_y
   _atom_site_fract_z
   _atom_site_adp_type
   _atom_site_B_iso_or_equiv
   _atom_site_type_symbol
   C1         1.0     0.035468      0.225131      0.768029     Biso  1.000000 C
   C2         1.0     0.035468      0.774869      0.268029     Biso  1.000000 C
   C3         1.0     0.535468      0.725131      0.768029     Biso  1.000000 C
   C4         1.0     0.535468      0.274869      0.268029     Biso  1.000000 C
   C5         1.0     0.114003      0.251872      0.652481     Biso  1.000000 C
   C6         1.0     0.114003      0.748128      0.152481     Biso  1.000000 C
   C7         1.0     0.614003      0.751872      0.652481     Biso  1.000000 C
   C8         1.0     0.614003      0.248128      0.152481     Biso  1.000000 C
   C9         1.0     0.315300      0.249667      0.711468     Biso  1.000000 C
   C10        1.0     0.315300      0.750333      0.211468     Biso  1.000000 C
   C11        1.0     0.815300      0.749667      0.711468     Biso  1.000000 C
   C12        1.0     0.815300      0.250333      0.211468     Biso  1.000000 C
   C13        1.0     0.239949      0.227227      0.823385     Biso  1.000000 C
   C14        1.0     0.239949      0.772773      0.323385     Biso  1.000000 C
   C15        1.0     0.739949      0.727227      0.823385     Biso  1.000000 C
   C16        1.0     0.739949      0.272773      0.323385     Biso  1.000000 C
   C17        1.0     0.041217      0.275785      0.588046     Biso  1.000000 C
   C18        1.0     0.041217      0.724215      0.088046     Biso  1.000000 C
   C19        1.0     0.541217      0.775785      0.588046     Biso  1.000000 C
   C20        1.0     0.541217      0.224215      0.088046     Biso  1.000000 C
   C21        1.0     0.088430      0.310141      0.470605     Biso  1.000000 C
   C22        1.0     0.088430      0.689860      0.970605     Biso  1.000000 C
   C23        1.0     0.588430      0.810140      0.470605     Biso  1.000000 C
   C24        1.0     0.588430      0.189859      0.970605     Biso  1.000000 C
   C25        1.0     0.445376      0.273860      0.682581     Biso  1.000000 C
   C26        1.0     0.445376      0.726140      0.182581     Biso  1.000000 C
   C27        1.0     0.945376      0.773860      0.682581     Biso  1.000000 C
   C28        1.0     0.945376      0.226140      0.182581     Biso  1.000000 C
   C29        1.0     0.295392      0.241166      0.904912     Biso  1.000000 C
   C30        1.0     0.295392      0.758834      0.404912     Biso  1.000000 C
   C31        1.0     0.795392      0.741166      0.904912     Biso  1.000000 C
   C32        1.0     0.795392      0.258834      0.404912     Biso  1.000000 C
   N1         1.0     0.553267      0.288535      0.655605     Biso  1.000000 N
   N2         1.0     0.553267      0.711465      0.155605     Biso  1.000000 N
   N3         1.0     0.053267      0.788535      0.655605     Biso  1.000000 N
   N4         1.0     0.053267      0.211465      0.155605     Biso  1.000000 N
   N5         1.0     0.341187      0.252494      0.971975     Biso  1.000000 N
   N6         1.0     0.341187      0.747506      0.471975     Biso  1.000000 N
   N7         1.0     0.841187      0.752494      0.971975     Biso  1.000000 N
   N8         1.0     0.841187      0.247506      0.471975     Biso  1.000000 N
   N9         1.0     0.914583      0.229320      0.791242     Biso  1.000000 N
   N10        1.0     0.914583      0.770680      0.291242     Biso  1.000000 N
   N11        1.0     0.414583      0.729320      0.791242     Biso  1.000000 N
   N12        1.0     0.414583      0.270680      0.291242     Biso  1.000000 N
   N13        1.0     0.133061      0.341090      0.373328     Biso  1.000000 N
   N14        1.0     0.133061      0.658910      0.873328     Biso  1.000000 N
   N15        1.0     0.633061      0.841090      0.373328     Biso  1.000000 N
   N16        1.0     0.633061      0.158910      0.873328     Biso  1.000000 N
   S1         1.0     0.884630      0.257073      0.675645     Biso  1.000000 S
   S2         1.0     0.884630      0.742927      0.175645     Biso  1.000000 S
   S3         1.0     0.384630      0.757073      0.675645     Biso  1.000000 S
   S4         1.0     0.384630      0.242927      0.175645     Biso  1.000000 S
   S5         1.0     0.276278      0.245624      0.591700     Biso  1.000000 S
   S6         1.0     0.276278      0.754376      0.091700     Biso  1.000000 S
   S7         1.0     0.776278      0.745624      0.591700     Biso  1.000000 S
   S8         1.0     0.776278      0.254376      0.091700     Biso  1.000000 S
   S9         1.0     0.080415      0.176539      0.882379     Biso  1.000000 S
   S10        1.0     0.080415      0.823461      0.382379     Biso  1.000000 S
   S11        1.0     0.580415      0.676539      0.882379     Biso  1.000000 S
   S12        1.0     0.580415      0.323461      0.382379     Biso  1.000000 S
#======================================================================

# CRYSTAL DATA

#----------------------------------------------------------------------

data_VESTA_phase_1


_pd_phase_name                         'CNS                                   '
_cell_length_a                         6.71978
_cell_length_b                         6.91849
_cell_length_c                         8.22276
_cell_angle_alpha                      96.27700
_cell_angle_beta                       54.15566
_cell_angle_gamma                      61.67810
_symmetry_space_group_name_H-M         'P 1'
_symmetry_Int_Tables_number            1

loop_
_symmetry_equiv_pos_as_xyz
   'x, y, z'

loop_
   _atom_site_label
   _atom_site_occupancy
   _atom_site_fract_x
   _atom_site_fract_y
   _atom_site_fract_z
   _atom_site_adp_type
   _atom_site_B_iso_or_equiv
   _atom_site_type_symbol
   C1         1.0     0.648188      0.735377      0.956886     Biso  1.000000 C
   C2         1.0     0.830230      0.705063      0.730016     Biso  1.000000 C
   C3         1.0     0.963379      0.971652      0.849127     Biso  1.000000 C
   C4         1.0     0.795033      0.996215      0.066733     Biso  1.000000 C
   C5         1.0     0.829731      0.561812      0.597621     Biso  1.000000 C
   C6         1.0     0.124522      0.069607      0.786986     Biso  1.000000 C
   C7         1.0     0.780199      0.126172      0.224692     Biso  1.000000 C
   C8         1.0     0.996653      0.489732      0.361590     Biso  1.000000 C
   N1         1.0     0.148822      0.432535      0.164211     Biso  1.000000 N
   N2         1.0     0.267860      0.141515      0.723438     Biso  1.000000 N
   N3         1.0     0.761412      0.233761      0.359454     Biso  1.000000 N
   N4         1.0     0.515315      0.631192      0.998483     Biso  1.000000 N
   S1         1.0     0.023566      0.826590      0.618737     Biso  1.000000 S
   S2         1.0     0.590207      0.884103      0.185520     Biso  1.000000 S
   S3         1.0     0.601589      0.483875      0.767145     Biso  1.000000 S
#======================================================================

# CRYSTAL DATA

#----------------------------------------------------------------------

data_VESTA_phase_1


_pd_phase_name                         'CNS                                   '
_cell_length_a                         11.82559
_cell_length_b                         7.09291
_cell_length_c                         6.82059
_cell_angle_alpha                      31.58288
_cell_angle_beta                       59.20419
_cell_angle_gamma                      77.85275
_symmetry_space_group_name_H-M         'P 1'
_symmetry_Int_Tables_number            1

loop_
_symmetry_equiv_pos_as_xyz
   'x, y, z'

loop_
   _atom_site_label
   _atom_site_occupancy
   _atom_site_fract_x
   _atom_site_fract_y
   _atom_site_fract_z
   _atom_site_adp_type
   _atom_site_B_iso_or_equiv
   _atom_site_type_symbol
   C1         1.0     0.040277      0.171083      0.417042     Biso  1.000000 C
   C2         1.0     0.071973      0.127525      0.229204     Biso  1.000000 C
   C3         1.0     0.799906      0.043452      0.438566     Biso  1.000000 C
   C4         1.0     0.770285      0.095583      0.610222     Biso  1.000000 C
   C5         1.0     0.212369      0.145677      0.077370     Biso  1.000000 C
   C6         1.0     0.279951      0.115337      0.869084     Biso  1.000000 C
   C7         1.0     0.693715      0.995703      0.427219     Biso  1.000000 C
   C8         1.0     0.634344      0.102540      0.764833     Biso  1.000000 C
   N1         1.0     0.613888      0.971664      0.390427     Biso  1.000000 N
   N2         1.0     0.525157      0.121990      0.875983     Biso  1.000000 N
   N3         1.0     0.143448      0.211906      0.419255     Biso  1.000000 N
   N4         1.0     0.330791      0.089069      0.697743     Biso  1.000000 N
   S1         1.0     0.288553      0.210662      0.186406     Biso  1.000000 S
   S2         1.0     0.959440      0.048174      0.191100     Biso  1.000000 S
   S3         1.0     0.879938      0.172630      0.655177     Biso  1.000000 S
#======================================================================

# CRYSTAL DATA

#----------------------------------------------------------------------

data_VESTA_phase_1


_pd_phase_name                         'CNS                                   '
_cell_length_a                         11.69773
_cell_length_b                         6.61143
_cell_length_c                         12.75307
_cell_angle_alpha                      89.99999
_cell_angle_beta                       67.98606
_cell_angle_gamma                      90
_symmetry_space_group_name_H-M         'P 1'
_symmetry_Int_Tables_number            1

loop_
_symmetry_equiv_pos_as_xyz
   'x, y, z'

loop_
   _atom_site_label
   _atom_site_occupancy
   _atom_site_fract_x
   _atom_site_fract_y
   _atom_site_fract_z
   _atom_site_adp_type
   _atom_site_B_iso_or_equiv
   _atom_site_type_symbol
   C1         1.0     0.324408      0.770657      0.602425     Biso  1.000000 C
   C2         1.0     0.324408      0.229343      0.102425     Biso  1.000000 C
   C3         1.0     0.824408      0.270657      0.602425     Biso  1.000000 C
   C4         1.0     0.824408      0.729343      0.102425     Biso  1.000000 C
   C5         1.0     0.403113      0.746658      0.486982     Biso  1.000000 C
   C6         1.0     0.403113      0.253342      0.986982     Biso  1.000000 C
   C7         1.0     0.903113      0.246658      0.486982     Biso  1.000000 C
   C8         1.0     0.903113      0.753342      0.986982     Biso  1.000000 C
   C9         1.0     0.601537      0.752348      0.547991     Biso  1.000000 C
   C10        1.0     0.601537      0.247652      0.047991     Biso  1.000000 C
   C11        1.0     0.101537      0.252348      0.547991     Biso  1.000000 C
   C12        1.0     0.101537      0.747652      0.047991     Biso  1.000000 C
   C13        1.0     0.526355      0.775090      0.659791     Biso  1.000000 C
   C14        1.0     0.526355      0.224910      0.159791     Biso  1.000000 C
   C15        1.0     0.026355      0.275090      0.659791     Biso  1.000000 C
   C16        1.0     0.026355      0.724910      0.159791     Biso  1.000000 C
   C17        1.0     0.332065      0.730984      0.420855     Biso  1.000000 C
   C18        1.0     0.332065      0.269016      0.920855     Biso  1.000000 C
   C19        1.0     0.832065      0.230984      0.420855     Biso  1.000000 C
   C20        1.0     0.832065      0.769016      0.920855     Biso  1.000000 C
   C21        1.0     0.731126      0.740131      0.518992     Biso  1.000000 C
   C22        1.0     0.731126      0.259869      0.018992     Biso  1.000000 C
   C23        1.0     0.231126      0.240131      0.518992     Biso  1.000000 C
   C24        1.0     0.231126      0.759869      0.018992     Biso  1.000000 C
   C25        1.0     0.583358      0.779177      0.740260     Biso  1.000000 C
   C26        1.0     0.583358      0.220823      0.240260     Biso  1.000000 C
   C27        1.0     0.083358      0.279177      0.740260     Biso  1.000000 C
   C28        1.0     0.083358      0.720823      0.240260     Biso  1.000000 C
   C29        1.0     0.381404      0.705340      0.302671     Biso  1.000000 C
   C30        1.0     0.381404      0.294660      0.802671     Biso  1.000000 C
   C31        1.0     0.881404      0.205340      0.302671     Biso  1.000000 C
   C32        1.0     0.881404      0.794660      0.802671     Biso  1.000000 C
   N1         1.0     0.429225      0.683997      0.204779     Biso  1.000000 N
   N2         1.0     0.429225      0.316003      0.704779     Biso  1.000000 N
   N3         1.0     0.929225      0.183997      0.204779     Biso  1.000000 N
   N4         1.0     0.929225      0.816003      0.704779     Biso  1.000000 N
   N5         1.0     0.838479      0.732390      0.490657     Biso  1.000000 N
   N6         1.0     0.838479      0.267610      0.990657     Biso  1.000000 N
   N7         1.0     0.338479      0.232390      0.490657     Biso  1.000000 N
   N8         1.0     0.338479      0.767610      0.990657     Biso  1.000000 N
   N9         1.0     0.631903      0.782218      0.805292     Biso  1.000000 N
   N10        1.0     0.631903      0.217782      0.305292     Biso  1.000000 N
   N11        1.0     0.131903      0.282218      0.805292     Biso  1.000000 N
   N12        1.0     0.131903      0.717782      0.305292     Biso  1.000000 N
   N13        1.0     0.204970      0.772318      0.623840     Biso  1.000000 N
   N14        1.0     0.204970      0.227682      0.123840     Biso  1.000000 N
   N15        1.0     0.704970      0.272318      0.623840     Biso  1.000000 N
   N16        1.0     0.704970      0.727682      0.123840     Biso  1.000000 N
   S1         1.0     0.563722      0.737983      0.427879     Biso  1.000000 S
   S2         1.0     0.563722      0.262017      0.927879     Biso  1.000000 S
   S3         1.0     0.063722      0.237983      0.427879     Biso  1.000000 S
   S4         1.0     0.063722      0.762017      0.927879     Biso  1.000000 S
   S5         1.0     0.366319      0.802938      0.719918     Biso  1.000000 S
   S6         1.0     0.366319      0.197062      0.219918     Biso  1.000000 S
   S7         1.0     0.866319      0.302938      0.719918     Biso  1.000000 S
   S8         1.0     0.866319      0.697062      0.219918     Biso  1.000000 S
   S9         1.0     0.176594      0.748575      0.507086     Biso  1.000000 S
   S10        1.0     0.176594      0.251425      0.007086     Biso  1.000000 S
   S11        1.0     0.676594      0.248575      0.507086     Biso  1.000000 S
   S12        1.0     0.676594      0.751425      0.007086     Biso  1.000000 S
#======================================================================

# CRYSTAL DATA

#----------------------------------------------------------------------

data_VESTA_phase_1


_pd_phase_name                         'CNS                                   '
_cell_length_a                         6.49516
_cell_length_b                         10.20192
_cell_length_c                         13.76582
_cell_angle_alpha                      90
_cell_angle_beta                       90.55947
_cell_angle_gamma                      89.99999
_symmetry_space_group_name_H-M         'P 1'
_symmetry_Int_Tables_number            1

loop_
_symmetry_equiv_pos_as_xyz
   'x, y, z'

loop_
   _atom_site_label
   _atom_site_occupancy
   _atom_site_fract_x
   _atom_site_fract_y
   _atom_site_fract_z
   _atom_site_adp_type
   _atom_site_B_iso_or_equiv
   _atom_site_type_symbol
   C1         1.0     0.749965      0.627472      0.156160     Biso  1.000000 C
   C2         1.0     0.250035      0.627472      0.343840     Biso  1.000000 C
   C3         1.0     0.250035      0.372528      0.843840     Biso  1.000000 C
   C4         1.0     0.749965      0.372528      0.656160     Biso  1.000000 C
   C5         1.0     0.749979      0.577451      0.059263     Biso  1.000000 C
   C6         1.0     0.250021      0.577451      0.440737     Biso  1.000000 C
   C7         1.0     0.250021      0.422549      0.940737     Biso  1.000000 C
   C8         1.0     0.749979      0.422549      0.559263     Biso  1.000000 C
   C9         1.0     0.750375      0.827319      0.989686     Biso  1.000000 C
   C10        1.0     0.249625      0.827319      0.510314     Biso  1.000000 C
   C11        1.0     0.249625      0.172681      0.010313     Biso  1.000000 C
   C12        1.0     0.750375      0.172681      0.489687     Biso  1.000000 C
   C13        1.0     0.749848      0.874789      0.083210     Biso  1.000000 C
   C14        1.0     0.250152      0.874789      0.416790     Biso  1.000000 C
   C15        1.0     0.250152      0.125211      0.916790     Biso  1.000000 C
   C16        1.0     0.749848      0.125211      0.583210     Biso  1.000000 C
   C17        1.0     0.749505      0.441068      0.061165     Biso  1.000000 C
   C18        1.0     0.250495      0.441068      0.438835     Biso  1.000000 C
   C19        1.0     0.250495      0.558932      0.938835     Biso  1.000000 C
   C20        1.0     0.749505      0.558932      0.561165     Biso  1.000000 C
   C21        1.0     0.749264      0.358906      0.979139     Biso  1.000000 C
   C22        1.0     0.250736      0.358906      0.520861     Biso  1.000000 C
   C23        1.0     0.250736      0.641094      0.020861     Biso  1.000000 C
   C24        1.0     0.749264      0.641094      0.479139     Biso  1.000000 C
   C25        1.0     0.750651      0.913709      0.909059     Biso  1.000000 C
   C26        1.0     0.249349      0.913709      0.590941     Biso  1.000000 C
   C27        1.0     0.249349      0.086291      0.090941     Biso  1.000000 C
   C28        1.0     0.750651      0.086291      0.409059     Biso  1.000000 C
   C29        1.0     0.749303      0.013287      0.095424     Biso  1.000000 C
   C30        1.0     0.250697      0.013287      0.404576     Biso  1.000000 C
   C31        1.0     0.250697      0.986713      0.904576     Biso  1.000000 C
   C32        1.0     0.749303      0.986713      0.595424     Biso  1.000000 C
   N1         1.0     0.751086      0.978285      0.838874     Biso  1.000000 N
   N2         1.0     0.248914      0.978285      0.661126     Biso  1.000000 N
   N3         1.0     0.248914      0.021715      0.161126     Biso  1.000000 N
   N4         1.0     0.751086      0.021715      0.338874     Biso  1.000000 N
   N5         1.0     0.748725      0.126970      0.104947     Biso  1.000000 N
   N6         1.0     0.251275      0.126970      0.395053     Biso  1.000000 N
   N7         1.0     0.251275      0.873030      0.895053     Biso  1.000000 N
   N8         1.0     0.748725      0.873030      0.604947     Biso  1.000000 N
   N9         1.0     0.749822      0.537824      0.225473     Biso  1.000000 N
   N10        1.0     0.250178      0.537824      0.274527     Biso  1.000000 N
   N11        1.0     0.250178      0.462176      0.774527     Biso  1.000000 N
   N12        1.0     0.749822      0.462176      0.725473     Biso  1.000000 N
   N13        1.0     0.749168      0.293528      0.909374     Biso  1.000000 N
   N14        1.0     0.250832      0.293528      0.590626     Biso  1.000000 N
   N15        1.0     0.250832      0.706472      0.090626     Biso  1.000000 N
   N16        1.0     0.749168      0.706472      0.409374     Biso  1.000000 N
   S1         1.0     0.749493      0.388381      0.181350     Biso  1.000000 S
   S2         1.0     0.250507      0.388381      0.318650     Biso  1.000000 S
   S3         1.0     0.250507      0.611619      0.818650     Biso  1.000000 S
   S4         1.0     0.749493      0.611619      0.681350     Biso  1.000000 S
   S5         1.0     0.750826      0.664012      0.949891     Biso  1.000000 S
   S6         1.0     0.249174      0.664012      0.550109     Biso  1.000000 S
   S7         1.0     0.249174      0.335988      0.050109     Biso  1.000000 S
   S8         1.0     0.750826      0.335988      0.449891     Biso  1.000000 S
   S9         1.0     0.749536      0.792258      0.194224     Biso  1.000000 S
   S10        1.0     0.250464      0.792258      0.305776     Biso  1.000000 S
   S11        1.0     0.250464      0.207742      0.805776     Biso  1.000000 S
   S12        1.0     0.749536      0.207742      0.694224     Biso  1.000000 S
#======================================================================

# CRYSTAL DATA

#----------------------------------------------------------------------

data_VESTA_phase_1


_pd_phase_name                         'CNS                                   '
_cell_length_a                         19.18902
_cell_length_b                         6.64101
_cell_length_c                         10.36342
_cell_angle_alpha                      40.77733
_cell_angle_beta                       70.56455
_cell_angle_gamma                      40.83788
_symmetry_space_group_name_H-M         'P 1'
_symmetry_Int_Tables_number            1

loop_
_symmetry_equiv_pos_as_xyz
   'x, y, z'

loop_
   _atom_site_label
   _atom_site_occupancy
   _atom_site_fract_x
   _atom_site_fract_y
   _atom_site_fract_z
   _atom_site_adp_type
   _atom_site_B_iso_or_equiv
   _atom_site_type_symbol
   C1         1.0     0.236589      0.585311      0.785304     Biso  1.000000 C
   C2         1.0     0.763411      0.414689      0.214696     Biso  1.000000 C
   C3         1.0     0.204687      0.442838      0.793001     Biso  1.000000 C
   C4         1.0     0.795313      0.557162      0.206999     Biso  1.000000 C
   C5         1.0     0.327589      0.286097      0.598741     Biso  1.000000 C
   C6         1.0     0.672411      0.713903      0.401259     Biso  1.000000 C
   C7         1.0     0.359835      0.422530      0.588973     Biso  1.000000 C
   C8         1.0     0.640165      0.577470      0.411027     Biso  1.000000 C
   C9         1.0     0.096163      0.664797      0.800015     Biso  1.000000 C
   C10        1.0     0.903837      0.335203      0.199985     Biso  1.000000 C
   C11        1.0     0.030088      0.644037      0.793104     Biso  1.000000 C
   C12        1.0     0.969912      0.355962      0.206896     Biso  1.000000 C
   C13        1.0     0.311091      0.378770      0.428995     Biso  1.000000 C
   C14        1.0     0.688909      0.621230      0.571005     Biso  1.000000 C
   C15        1.0     0.387425      0.618554      0.420158     Biso  1.000000 C
   C16        1.0     0.612575      0.381446      0.579842     Biso  1.000000 C
   N1         1.0     0.293463      0.466729      0.286311     Biso  1.000000 N
   N2         1.0     0.706537      0.533271      0.713689     Biso  1.000000 N
   N3         1.0     0.414078      0.764618      0.286494     Biso  1.000000 N
   N4         1.0     0.585922      0.235382      0.713506     Biso  1.000000 N
   N5         1.0     0.162007      0.884918      0.787937     Biso  1.000000 N
   N6         1.0     0.837993      0.115082      0.212063     Biso  1.000000 N
   N7         1.0     0.973203      0.639757      0.779549     Biso  1.000000 N
   N8         1.0     0.026797      0.360243      0.220451     Biso  1.000000 N
   S1         1.0     0.050753      0.996859      0.809600     Biso  1.000000 S
   S2         1.0     0.949247      0.003140      0.190400     Biso  1.000000 S
   S3         1.0     0.293784      0.028141      0.804176     Biso  1.000000 S
   S4         1.0     0.706216      0.971859      0.195824     Biso  1.000000 S
   S5         1.0     0.370465      0.369334      0.778233     Biso  1.000000 S
   S6         1.0     0.629535      0.630666      0.221767     Biso  1.000000 S
#======================================================================

# CRYSTAL DATA

#----------------------------------------------------------------------

data_VESTA_phase_1


_pd_phase_name                         'CNS                                   '
_cell_length_a                         11.73148
_cell_length_b                         6.58301
_cell_length_c                         13.76776
_cell_angle_alpha                      89.99999
_cell_angle_beta                       59.55684
_cell_angle_gamma                      89.99999
_symmetry_space_group_name_H-M         'P 1'
_symmetry_Int_Tables_number            1

loop_
_symmetry_equiv_pos_as_xyz
   'x, y, z'

loop_
   _atom_site_label
   _atom_site_occupancy
   _atom_site_fract_x
   _atom_site_fract_y
   _atom_site_fract_z
   _atom_site_adp_type
   _atom_site_B_iso_or_equiv
   _atom_site_type_symbol
   C1         1.0     0.132355      0.016617      0.809757     Biso  1.000000 C
   C2         1.0     0.132355      0.983383      0.309757     Biso  1.000000 C
   C3         1.0     0.632355      0.516617      0.809757     Biso  1.000000 C
   C4         1.0     0.632355      0.483383      0.309757     Biso  1.000000 C
   C5         1.0     0.169079      0.001035      0.694414     Biso  1.000000 C
   C6         1.0     0.169079      0.998965      0.194414     Biso  1.000000 C
   C7         1.0     0.669079      0.501035      0.694414     Biso  1.000000 C
   C8         1.0     0.669079      0.498965      0.194414     Biso  1.000000 C
   C9         1.0     0.909759      0.004737      0.756385     Biso  1.000000 C
   C10        1.0     0.909759      0.995263      0.256385     Biso  1.000000 C
   C11        1.0     0.409759      0.504737      0.756385     Biso  1.000000 C
   C12        1.0     0.409759      0.495263      0.256385     Biso  1.000000 C
   C13        1.0     0.873277      0.018223      0.868091     Biso  1.000000 C
   C14        1.0     0.873277      0.981777      0.368091     Biso  1.000000 C
   C15        1.0     0.373277      0.518223      0.868091     Biso  1.000000 C
   C16        1.0     0.373277      0.481777      0.368091     Biso  1.000000 C
   C17        1.0     0.306211      0.990761      0.627874     Biso  1.000000 C
   C18        1.0     0.306211      0.009239      0.127874     Biso  1.000000 C
   C19        1.0     0.806211      0.490761      0.627874     Biso  1.000000 C
   C20        1.0     0.806211      0.509239      0.127874     Biso  1.000000 C
   C21        1.0     0.375190      0.971777      0.509768     Biso  1.000000 C
   C22        1.0     0.375190      0.028223      0.009768     Biso  1.000000 C
   C23        1.0     0.875190      0.471777      0.509768     Biso  1.000000 C
   C24        1.0     0.875190      0.528223      0.009768     Biso  1.000000 C
   C25        1.0     0.809289      0.997647      0.727654     Biso  1.000000 C
   C26        1.0     0.809289      0.002353      0.227654     Biso  1.000000 C
   C27        1.0     0.309289      0.497647      0.727654     Biso  1.000000 C
   C28        1.0     0.309289      0.502353      0.227654     Biso  1.000000 C
   C29        1.0     0.736067      0.019467      0.948567     Biso  1.000000 C
   C30        1.0     0.736067      0.980533      0.448567     Biso  1.000000 C
   C31        1.0     0.236067      0.519467      0.948567     Biso  1.000000 C
   C32        1.0     0.236067      0.480533      0.448567     Biso  1.000000 C
   N1         1.0     0.730532      0.993518      0.699400     Biso  1.000000 N
   N2         1.0     0.730532      0.006482      0.199400     Biso  1.000000 N
   N3         1.0     0.230532      0.493518      0.699400     Biso  1.000000 N
   N4         1.0     0.230532      0.506482      0.199400     Biso  1.000000 N
   N5         1.0     0.622683      0.020096      0.013547     Biso  1.000000 N
   N6         1.0     0.622683      0.979904      0.513547     Biso  1.000000 N
   N7         1.0     0.122683      0.520096      0.013547     Biso  1.000000 N
   N8         1.0     0.122683      0.479904      0.513547     Biso  1.000000 N
   N9         1.0     0.230400      0.018189      0.830626     Biso  1.000000 N
   N10        1.0     0.230400      0.981811      0.330626     Biso  1.000000 N
   N11        1.0     0.730400      0.518189      0.830626     Biso  1.000000 N
   N12        1.0     0.730400      0.481811      0.330626     Biso  1.000000 N
   N13        1.0     0.425415      0.954990      0.411983     Biso  1.000000 N
   N14        1.0     0.425415      0.045010      0.911983     Biso  1.000000 N
   N15        1.0     0.925415      0.454990      0.411983     Biso  1.000000 N
   N16        1.0     0.925415      0.545010      0.911983     Biso  1.000000 N
   S1         1.0     0.375357      0.002826      0.713683     Biso  1.000000 S
   S2         1.0     0.375357      0.997174      0.213683     Biso  1.000000 S
   S3         1.0     0.875357      0.502826      0.713683     Biso  1.000000 S
   S4         1.0     0.875357      0.497174      0.213683     Biso  1.000000 S
   S5         1.0     0.067349      0.995889      0.636143     Biso  1.000000 S
   S6         1.0     0.067349      0.004111      0.136143     Biso  1.000000 S
   S7         1.0     0.567349      0.495889      0.636143     Biso  1.000000 S
   S8         1.0     0.567349      0.504111      0.136143     Biso  1.000000 S
   S9         1.0     0.972985      0.035801      0.928193     Biso  1.000000 S
   S10        1.0     0.972985      0.964199      0.428193     Biso  1.000000 S
   S11        1.0     0.472985      0.535801      0.928193     Biso  1.000000 S
   S12        1.0     0.472985      0.464199      0.428193     Biso  1.000000 S
#======================================================================

# CRYSTAL DATA

#----------------------------------------------------------------------

data_VESTA_phase_1


_pd_phase_name                         'CNS                                   '
_cell_length_a                         6.83991
_cell_length_b                         6.84797
_cell_length_c                         6.86847
_cell_angle_alpha                      75.18417
_cell_angle_beta                       53.41129
_cell_angle_gamma                      62.08961
_symmetry_space_group_name_H-M         'P 1'
_symmetry_Int_Tables_number            1

loop_
_symmetry_equiv_pos_as_xyz
   'x, y, z'

loop_
   _atom_site_label
   _atom_site_occupancy
   _atom_site_fract_x
   _atom_site_fract_y
   _atom_site_fract_z
   _atom_site_adp_type
   _atom_site_B_iso_or_equiv
   _atom_site_type_symbol
   C1         1.0     0.102040      0.469782      0.112696     Biso  1.000000 C
   C2         1.0     0.075077      0.423503      0.339376     Biso  1.000000 C
   C3         1.0     0.337754      0.675239      0.226107     Biso  1.000000 C
   C4         1.0     0.359680      0.725272      0.008554     Biso  1.000000 C
   C5         1.0     0.934917      0.289826      0.469336     Biso  1.000000 C
   C6         1.0     0.435645      0.774110      0.289523     Biso  1.000000 C
   C7         1.0     0.489254      0.866712      0.851757     Biso  1.000000 C
   C8         1.0     0.863312      0.220195      0.705929     Biso  1.000000 C
   N1         1.0     0.804138      0.174148      0.904649     Biso  1.000000 N
   N2         1.0     0.507576      0.855781      0.351728     Biso  1.000000 N
   N3         1.0     0.597346      0.980640      0.717752     Biso  1.000000 N
   N4         1.0     0.998649      0.378974      0.068614     Biso  1.000000 N
   S1         1.0     0.196189      0.505023      0.453612     Biso  1.000000 S
   S2         1.0     0.244410      0.642624      0.888418     Biso  1.000000 S
   S3         1.0     0.855795      0.232431      0.298007     Biso  1.000000 S
#======================================================================

# CRYSTAL DATA

#----------------------------------------------------------------------

data_VESTA_phase_1


_pd_phase_name                         'CNS                                   '
_cell_length_a                         13.76800
_cell_length_b                         6.50837
_cell_length_c                         10.18871
_cell_angle_alpha                      89.99999
_cell_angle_beta                       90
_cell_angle_gamma                      89.99999
_symmetry_space_group_name_H-M         'P 1'
_symmetry_Int_Tables_number            1

loop_
_symmetry_equiv_pos_as_xyz
   'x, y, z'

loop_
   _atom_site_label
   _atom_site_occupancy
   _atom_site_fract_x
   _atom_site_fract_y
   _atom_site_fract_z
   _atom_site_adp_type
   _atom_site_B_iso_or_equiv
   _atom_site_type_symbol
   C1         1.0     0.905309      0.754721      0.371081     Biso  1.000000 C
   C2         1.0     0.094691      0.245279      0.371081     Biso  1.000000 C
   C3         1.0     0.594691      0.254721      0.628919     Biso  1.000000 C
   C4         1.0     0.405309      0.745279      0.628919     Biso  1.000000 C
   C5         1.0     0.808596      0.758399      0.421633     Biso  1.000000 C
   C6         1.0     0.191404      0.241601      0.421633     Biso  1.000000 C
   C7         1.0     0.691404      0.258399      0.578367     Biso  1.000000 C
   C8         1.0     0.308596      0.741601      0.578367     Biso  1.000000 C
   C9         1.0     0.738507      0.768770      0.171848     Biso  1.000000 C
   C10        1.0     0.261493      0.231230      0.171848     Biso  1.000000 C
   C11        1.0     0.761493      0.268770      0.828152     Biso  1.000000 C
   C12        1.0     0.238507      0.731230      0.828152     Biso  1.000000 C
   C13        1.0     0.831848      0.765888      0.123793     Biso  1.000000 C
   C14        1.0     0.168152      0.234112      0.123793     Biso  1.000000 C
   C15        1.0     0.668152      0.265888      0.876207     Biso  1.000000 C
   C16        1.0     0.331848      0.734112      0.876207     Biso  1.000000 C
   C17        1.0     0.810824      0.759792      0.558190     Biso  1.000000 C
   C18        1.0     0.189176      0.240208      0.558190     Biso  1.000000 C
   C19        1.0     0.689176      0.259792      0.441810     Biso  1.000000 C
   C20        1.0     0.310824      0.740208      0.441810     Biso  1.000000 C
   C21        1.0     0.657571      0.779247      0.086158     Biso  1.000000 C
   C22        1.0     0.342429      0.220753      0.086158     Biso  1.000000 C
   C23        1.0     0.842429      0.279247      0.913842     Biso  1.000000 C
   C24        1.0     0.157571      0.720753      0.913842     Biso  1.000000 C
   C25        1.0     0.844079      0.776247      0.985297     Biso  1.000000 C
   C26        1.0     0.155921      0.223753      0.985297     Biso  1.000000 C
   C27        1.0     0.655921      0.276247      0.014703     Biso  1.000000 C
   C28        1.0     0.344079      0.723753      0.014703     Biso  1.000000 C
   C29        1.0     0.729048      0.759628      0.640848     Biso  1.000000 C
   C30        1.0     0.270952      0.240372      0.640848     Biso  1.000000 C
   C31        1.0     0.770952      0.259628      0.359152     Biso  1.000000 C
   C32        1.0     0.229048      0.740372      0.359152     Biso  1.000000 C
   N1         1.0     0.659500      0.758029      0.706824     Biso  1.000000 N
   N2         1.0     0.340500      0.241971      0.706824     Biso  1.000000 N
   N3         1.0     0.840500      0.258029      0.293176     Biso  1.000000 N
   N4         1.0     0.159500      0.741971      0.293176     Biso  1.000000 N
   N5         1.0     0.586918      0.786375      0.022627     Biso  1.000000 N
   N6         1.0     0.413082      0.213625      0.022627     Biso  1.000000 N
   N7         1.0     0.913082      0.286375      0.977373     Biso  1.000000 N
   N8         1.0     0.086918      0.713625      0.977373     Biso  1.000000 N
   N9         1.0     0.854242      0.784638      0.871637     Biso  1.000000 N
   N10        1.0     0.145758      0.215362      0.871637     Biso  1.000000 N
   N11        1.0     0.645758      0.284638      0.128363     Biso  1.000000 N
   N12        1.0     0.354242      0.715362      0.128363     Biso  1.000000 N
   N13        1.0     0.974849      0.753070      0.460515     Biso  1.000000 N
   N14        1.0     0.025151      0.246930      0.460515     Biso  1.000000 N
   N15        1.0     0.525151      0.253070      0.539485     Biso  1.000000 N
   N16        1.0     0.474849      0.746930      0.539485     Biso  1.000000 N
   S1         1.0     0.699078      0.758208      0.335401     Biso  1.000000 S
   S2         1.0     0.300922      0.241792      0.335401     Biso  1.000000 S
   S3         1.0     0.800922      0.258208      0.664599     Biso  1.000000 S
   S4         1.0     0.199078      0.741792      0.664599     Biso  1.000000 S
   S5         1.0     0.942877      0.749931      0.205906     Biso  1.000000 S
   S6         1.0     0.057123      0.250069      0.205906     Biso  1.000000 S
   S7         1.0     0.557123      0.249931      0.794094     Biso  1.000000 S
   S8         1.0     0.442877      0.750069      0.794094     Biso  1.000000 S
   S9         1.0     0.931119      0.756609      0.610343     Biso  1.000000 S
   S10        1.0     0.068881      0.243391      0.610343     Biso  1.000000 S
   S11        1.0     0.568881      0.256609      0.389657     Biso  1.000000 S
   S12        1.0     0.431119      0.743391      0.389657     Biso  1.000000 S
#======================================================================

# CRYSTAL DATA

#----------------------------------------------------------------------

data_VESTA_phase_1


_pd_phase_name                         'CNS                                   '
_cell_length_a                         14.20123
_cell_length_b                         11.61047
_cell_length_c                         10.06934
_cell_angle_alpha                      36.01946
_cell_angle_beta                       47.51365
_cell_angle_gamma                      27.73223
_symmetry_space_group_name_H-M         'P 1'
_symmetry_Int_Tables_number            1

loop_
_symmetry_equiv_pos_as_xyz
   'x, y, z'

loop_
   _atom_site_label
   _atom_site_occupancy
   _atom_site_fract_x
   _atom_site_fract_y
   _atom_site_fract_z
   _atom_site_adp_type
   _atom_site_B_iso_or_equiv
   _atom_site_type_symbol
   C1         1.0     0.266160      0.210336      0.808077     Biso  1.000000 C
   C2         1.0     0.733840      0.789664      0.191923     Biso  1.000000 C
   C3         1.0     0.268868      0.013995      0.041028     Biso  1.000000 C
   C4         1.0     0.731132      0.986005      0.958972     Biso  1.000000 C
   C5         1.0     0.255478      0.884710      0.923551     Biso  1.000000 C
   C6         1.0     0.744522      0.115290      0.076449     Biso  1.000000 C
   C7         1.0     0.256751      0.069341      0.697996     Biso  1.000000 C
   C8         1.0     0.743249      0.930659      0.302004     Biso  1.000000 C
   C9         1.0     0.259285      0.033951      0.169583     Biso  1.000000 C
   C10        1.0     0.740715      0.966049      0.830417     Biso  1.000000 C
   C11        1.0     0.256958      0.870749      0.407152     Biso  1.000000 C
   C12        1.0     0.743042      0.129251      0.592848     Biso  1.000000 C
   C13        1.0     0.238222      0.743577      0.983513     Biso  1.000000 C
   C14        1.0     0.761778      0.256423      0.016487     Biso  1.000000 C
   C15        1.0     0.241352      0.111817      0.533440     Biso  1.000000 C
   C16        1.0     0.758648      0.888183      0.466560     Biso  1.000000 C
   N1         1.0     0.226684      0.618281      0.043944     Biso  1.000000 N
   N2         1.0     0.773316      0.381719      0.956056     Biso  1.000000 N
   N3         1.0     0.230001      0.151130      0.393221     Biso  1.000000 N
   N4         1.0     0.769999      0.848870      0.606779     Biso  1.000000 N
   N5         1.0     0.254194      0.368356      0.759434     Biso  1.000000 N
   N6         1.0     0.745806      0.631644      0.240566     Biso  1.000000 N
   N7         1.0     0.256223      0.726844      0.603981     Biso  1.000000 N
   N8         1.0     0.743777      0.273156      0.396019     Biso  1.000000 N
   S1         1.0     0.248252      0.290921      0.990460     Biso  1.000000 S
   S2         1.0     0.751748      0.709079      0.009540     Biso  1.000000 S
   S3         1.0     0.277284      0.781383      0.164173     Biso  1.000000 S
   S4         1.0     0.722716      0.218617      0.835827     Biso  1.000000 S
   S5         1.0     0.281246      0.263880      0.576171     Biso  1.000000 S
   S6         1.0     0.718754      0.736120      0.423829     Biso  1.000000 S
#======================================================================

# CRYSTAL DATA

#----------------------------------------------------------------------

data_VESTA_phase_1


_pd_phase_name                         'CNS                                   '
_cell_length_a                         6.96865
_cell_length_b                         10.10857
_cell_length_c                         11.63728
_cell_angle_alpha                      35.85869
_cell_angle_beta                       38.08554
_cell_angle_gamma                      28.96394
_symmetry_space_group_name_H-M         'P 1'
_symmetry_Int_Tables_number            1

loop_
_symmetry_equiv_pos_as_xyz
   'x, y, z'

loop_
   _atom_site_label
   _atom_site_occupancy
   _atom_site_fract_x
   _atom_site_fract_y
   _atom_site_fract_z
   _atom_site_adp_type
   _atom_site_B_iso_or_equiv
   _atom_site_type_symbol
   C1         1.0     0.413988      0.512581      0.163229     Biso  1.000000 C
   C2         1.0     0.455343      0.724836      0.964554     Biso  1.000000 C
   C3         1.0     0.474854      0.600825      0.816802     Biso  1.000000 C
   C4         1.0     0.435548      0.395057      0.008826     Biso  1.000000 C
   C5         1.0     0.470111      0.847033      0.971586     Biso  1.000000 C
   C6         1.0     0.506128      0.646078      0.652430     Biso  1.000000 C
   C7         1.0     0.447616      0.226116      0.032711     Biso  1.000000 C
   C8         1.0     0.500581      0.069753      0.802214     Biso  1.000000 C
   N1         1.0     0.523678      0.255645      0.655619     Biso  1.000000 N
   N2         1.0     0.515405      0.699396      0.514459     Biso  1.000000 N
   N3         1.0     0.462636      0.081168      0.055981     Biso  1.000000 N
   N4         1.0     0.406607      0.469735      0.307832     Biso  1.000000 N
   S1         1.0     0.476916      0.837917      0.738241     Biso  1.000000 S
   S2         1.0     0.351823      0.310621      0.241910     Biso  1.000000 S
   S3         1.0     0.436120      0.685811      0.220247     Biso  1.000000 S
#======================================================================

# CRYSTAL DATA

#----------------------------------------------------------------------

data_VESTA_phase_1


_pd_phase_name                         'CNS                                   '
_cell_length_a                         6.87293
_cell_length_b                         5.37929
_cell_length_c                         7.45729
_cell_angle_alpha                      61.93763
_cell_angle_beta                       71.78996
_cell_angle_gamma                      69.15318
_symmetry_space_group_name_H-M         'P 1'
_symmetry_Int_Tables_number            1

loop_
_symmetry_equiv_pos_as_xyz
   'x, y, z'

loop_
   _atom_site_label
   _atom_site_occupancy
   _atom_site_fract_x
   _atom_site_fract_y
   _atom_site_fract_z
   _atom_site_adp_type
   _atom_site_B_iso_or_equiv
   _atom_site_type_symbol
   C1         1.0     0.225274      0.594800      0.082382     Biso  1.000000 C
   C2         1.0     0.169107      0.383699      0.282710     Biso  1.000000 C
   C3         1.0     0.421112      0.508268      0.430730     Biso  1.000000 C
   C4         1.0     0.475410      0.712547      0.236993     Biso  1.000000 C
   C5         1.0     0.026008      0.259634      0.275965     Biso  1.000000 C
   C6         1.0     0.512534      0.460091      0.594455     Biso  1.000000 C
   C7         1.0     0.611804      0.876419      0.212196     Biso  1.000000 C
   C8         1.0     0.940937      0.037928      0.446225     Biso  1.000000 C
   N1         1.0     0.876807      0.852950      0.593034     Biso  1.000000 N
   N2         1.0     0.591853      0.406058      0.730516     Biso  1.000000 N
   N3         1.0     0.721532      0.016837      0.188072     Biso  1.000000 N
   N4         1.0     0.132427      0.635018      0.936969     Biso  1.000000 N
   S1         1.0     0.255895      0.277540      0.511265     Biso  1.000000 S
   S2         1.0     0.409947      0.799856      0.002342     Biso  1.000000 S
   S3         1.0     0.974397      0.418617      0.025517     Biso  1.000000 S
#======================================================================

# CRYSTAL DATA

#----------------------------------------------------------------------

data_VESTA_phase_1


_pd_phase_name                         'CNS                                   '
_cell_length_a                         3.73403
_cell_length_b                         8.61349
_cell_length_c                         10.23750
_cell_angle_alpha                      82.25237
_cell_angle_beta                       63.52555
_cell_angle_gamma                      50.69062
_symmetry_space_group_name_H-M         'P 1'
_symmetry_Int_Tables_number            1

loop_
_symmetry_equiv_pos_as_xyz
   'x, y, z'

loop_
   _atom_site_label
   _atom_site_occupancy
   _atom_site_fract_x
   _atom_site_fract_y
   _atom_site_fract_z
   _atom_site_adp_type
   _atom_site_B_iso_or_equiv
   _atom_site_type_symbol
   C1         1.0     0.772069      0.152362      0.157332     Biso  1.000000 C
   C2         1.0     0.006472      0.955197      0.192114     Biso  1.000000 C
   C3         1.0     0.251681      0.802639      0.922211     Biso  1.000000 C
   C4         1.0     0.016192      0.994397      0.889030     Biso  1.000000 C
   C5         1.0     0.967015      0.965681      0.333274     Biso  1.000000 C
   C6         1.0     0.468945      0.635469      0.818681     Biso  1.000000 C
   C7         1.0     0.992324      0.019098      0.752338     Biso  1.000000 C
   C8         1.0     0.150617      0.797778      0.403829     Biso  1.000000 C
   N1         1.0     0.305917      0.652892      0.456667     Biso  1.000000 N
   N2         1.0     0.640667      0.492080      0.741702     Biso  1.000000 N
   N3         1.0     0.955278      0.044244      0.642585     Biso  1.000000 N
   N4         1.0     0.575852      0.300435      0.259501     Biso  1.000000 N
   S1         1.0     0.320748      0.723711      0.082690     Biso  1.000000 S
   S2         1.0     0.709422      0.226695      0.994964     Biso  1.000000 S
   S3         1.0     0.649345      0.215747      0.406673     Biso  1.000000 S
#======================================================================

# CRYSTAL DATA

#----------------------------------------------------------------------

data_VESTA_phase_1


_pd_phase_name                         'CNS                                   '
_cell_length_a                         9.11978
_cell_length_b                         10.18060
_cell_length_c                         10.40914
_cell_angle_alpha                      39.30737
_cell_angle_beta                       40.47475
_cell_angle_gamma                      21.48208
_symmetry_space_group_name_H-M         'P 1'
_symmetry_Int_Tables_number            1

loop_
_symmetry_equiv_pos_as_xyz
   'x, y, z'

loop_
   _atom_site_label
   _atom_site_occupancy
   _atom_site_fract_x
   _atom_site_fract_y
   _atom_site_fract_z
   _atom_site_adp_type
   _atom_site_B_iso_or_equiv
   _atom_site_type_symbol
   C1         1.0     0.558182      0.890084      0.043900     Biso  1.000000 C
   C2         1.0     0.400482      0.814142      0.242003     Biso  1.000000 C
   C3         1.0     0.337219      0.996725      0.393083     Biso  1.000000 C
   C4         1.0     0.482807      0.077619      0.200289     Biso  1.000000 C
   C5         1.0     0.386380      0.696529      0.232544     Biso  1.000000 C
   C6         1.0     0.237359      0.605202      0.401633     Biso  1.000000 C
   C7         1.0     0.220875      0.049325      0.560404     Biso  1.000000 C
   C8         1.0     0.506318      0.216454      0.175203     Biso  1.000000 C
   N1         1.0     0.104653      0.098657      0.703781     Biso  1.000000 N
   N2         1.0     0.515108      0.341542      0.151450     Biso  1.000000 N
   N3         1.0     0.661287      0.833402      0.895973     Biso  1.000000 N
   N4         1.0     0.105789      0.537651      0.547655     Biso  1.000000 N
   S1         1.0     0.569441      0.691790      0.981708     Biso  1.000000 S
   S2         1.0     0.247465      0.844762      0.473034     Biso  1.000000 S
   S3         1.0     0.635833      0.050741      0.967549     Biso  1.000000 S
#======================================================================

# CRYSTAL DATA

#----------------------------------------------------------------------

data_VESTA_phase_1


_pd_phase_name                         'CNS                                   '
_cell_length_a                         6.83821
_cell_length_b                         6.69556
_cell_length_c                         11.50992
_cell_angle_alpha                      89.99999
_cell_angle_beta                       60.36155
_cell_angle_gamma                      89.99999
_symmetry_space_group_name_H-M         'P 1'
_symmetry_Int_Tables_number            1

loop_
_symmetry_equiv_pos_as_xyz
   'x, y, z'

loop_
   _atom_site_label
   _atom_site_occupancy
   _atom_site_fract_x
   _atom_site_fract_y
   _atom_site_fract_z
   _atom_site_adp_type
   _atom_site_B_iso_or_equiv
   _atom_site_type_symbol
   C1         1.0     0.971052      0.286853      0.724257     Biso  1.000000 C
   C2         1.0     0.971052      0.713147      0.224257     Biso  1.000000 C
   C3         1.0     0.199964      0.257266      0.688888     Biso  1.000000 C
   C4         1.0     0.199964      0.742734      0.188888     Biso  1.000000 C
   C5         1.0     0.083704      0.275904      0.950033     Biso  1.000000 C
   C6         1.0     0.083704      0.724096      0.450033     Biso  1.000000 C
   C7         1.0     0.861266      0.295806      0.985326     Biso  1.000000 C
   C8         1.0     0.861266      0.704194      0.485326     Biso  1.000000 C
   C9         1.0     0.326941      0.218327      0.552577     Biso  1.000000 C
   C10        1.0     0.326941      0.781673      0.052577     Biso  1.000000 C
   C11        1.0     0.139982      0.259416      0.053103     Biso  1.000000 C
   C12        1.0     0.139982      0.740584      0.553103     Biso  1.000000 C
   C13        1.0     0.698021      0.271855      0.121954     Biso  1.000000 C
   C14        1.0     0.698021      0.728145      0.621954     Biso  1.000000 C
   C15        1.0     0.557514      0.170452      0.484993     Biso  1.000000 C
   C16        1.0     0.557514      0.829548      0.984993     Biso  1.000000 C
   N1         1.0     0.748102      0.128223      0.434766     Biso  1.000000 N
   N2         1.0     0.748102      0.871777      0.934766     Biso  1.000000 N
   N3         1.0     0.191370      0.255725      0.136107     Biso  1.000000 N
   N4         1.0     0.191370      0.744275      0.636107     Biso  1.000000 N
   N5         1.0     0.565081      0.246955      0.234287     Biso  1.000000 N
   N6         1.0     0.565081      0.753045      0.734287     Biso  1.000000 N
   N7         1.0     0.924208      0.270349      0.626318     Biso  1.000000 N
   N8         1.0     0.924208      0.729651      0.126318     Biso  1.000000 N
   S1         1.0     0.321571      0.275287      0.790731     Biso  1.000000 S
   S2         1.0     0.321571      0.724713      0.290731     Biso  1.000000 S
   S3         1.0     0.747248      0.351073      0.882427     Biso  1.000000 S
   S4         1.0     0.747248      0.648927      0.382427     Biso  1.000000 S
   S5         1.0     0.152844      0.225015      0.482285     Biso  1.000000 S
   S6         1.0     0.152844      0.774985      0.982285     Biso  1.000000 S
#======================================================================

# CRYSTAL DATA

#----------------------------------------------------------------------

data_VESTA_phase_1


_pd_phase_name                         'CNS                                   '
_cell_length_a                         3.75150
_cell_length_b                         10.19145
_cell_length_c                         8.57468
_cell_angle_alpha                      82.54675
_cell_angle_beta                       50.85100
_cell_angle_gamma                      63.13596
_symmetry_space_group_name_H-M         'P 1'
_symmetry_Int_Tables_number            1

loop_
_symmetry_equiv_pos_as_xyz
   'x, y, z'

loop_
   _atom_site_label
   _atom_site_occupancy
   _atom_site_fract_x
   _atom_site_fract_y
   _atom_site_fract_z
   _atom_site_adp_type
   _atom_site_B_iso_or_equiv
   _atom_site_type_symbol
   C1         1.0     0.464171      0.027909      0.015209     Biso  1.000000 C
   C2         1.0     0.694176      0.062016      0.817634     Biso  1.000000 C
   C3         1.0     0.930905      0.790791      0.664412     Biso  1.000000 C
   C4         1.0     0.696238      0.758739      0.856939     Biso  1.000000 C
   C5         1.0     0.654453      0.204007      0.828296     Biso  1.000000 C
   C6         1.0     0.139670      0.686916      0.497001     Biso  1.000000 C
   C7         1.0     0.662310      0.623153      0.882430     Biso  1.000000 C
   C8         1.0     0.830463      0.274652      0.660335     Biso  1.000000 C
   N1         1.0     0.977442      0.327716      0.515757     Biso  1.000000 N
   N2         1.0     0.302529      0.610198      0.353527     Biso  1.000000 N
   N3         1.0     0.613039      0.515239      0.908267     Biso  1.000000 N
   N4         1.0     0.272773      0.130980      0.163610     Biso  1.000000 N
   S1         1.0     0.004415      0.950897      0.585313     Biso  1.000000 S
   S2         1.0     0.394641      0.866185      0.090046     Biso  1.000000 S
   S3         1.0     0.344262      0.278615      0.079048     Biso  1.000000 S
#======================================================================

# CRYSTAL DATA

#----------------------------------------------------------------------

data_VESTA_phase_1


_pd_phase_name                         'CNS                                   '
_cell_length_a                         9.66861
_cell_length_b                         3.70285
_cell_length_c                         6.85830
_cell_angle_alpha                      69.71088
_cell_angle_beta                       78.90924
_cell_angle_gamma                      79.60933
_symmetry_space_group_name_H-M         'P 1'
_symmetry_Int_Tables_number            1

loop_
_symmetry_equiv_pos_as_xyz
   'x, y, z'

loop_
   _atom_site_label
   _atom_site_occupancy
   _atom_site_fract_x
   _atom_site_fract_y
   _atom_site_fract_z
   _atom_site_adp_type
   _atom_site_B_iso_or_equiv
   _atom_site_type_symbol
   C1         1.0     0.459296      0.225993      0.062905     Biso  1.000000 C
   C2         1.0     0.495970      0.094378      0.268428     Biso  1.000000 C
   C3         1.0     0.219672      0.099926      0.425811     Biso  1.000000 C
   C4         1.0     0.182908      0.226517      0.227287     Biso  1.000000 C
   C5         1.0     0.631753      0.180998      0.261101     Biso  1.000000 C
   C6         1.0     0.703516      0.097811      0.435040     Biso  1.000000 C
   C7         1.0     0.123259      0.167477      0.597327     Biso  1.000000 C
   C8         1.0     0.044304      0.417637      0.194206     Biso  1.000000 C
   N1         1.0     0.052655      0.224273      0.745229     Biso  1.000000 N
   N2         1.0     0.929626      0.573811      0.170352     Biso  1.000000 N
   N3         1.0     0.555217      0.400432      0.909616     Biso  1.000000 N
   N4         1.0     0.759555      0.029203      0.582536     Biso  1.000000 N
   S1         1.0     0.699330      0.405741      0.001665     Biso  1.000000 S
   S2         1.0     0.386896      0.861876      0.497154     Biso  1.000000 S
   S3         1.0     0.296070      0.175109      0.001277     Biso  1.000000 S
#======================================================================

# CRYSTAL DATA

#----------------------------------------------------------------------

data_VESTA_phase_1


_pd_phase_name                         'CNS                                   '
_cell_length_a                         5.08750
_cell_length_b                         14.30635
_cell_length_c                         12.76684
_cell_angle_alpha                      31.24418
_cell_angle_beta                       43.14601
_cell_angle_gamma                      27.84638
_symmetry_space_group_name_H-M         'P 1'
_symmetry_Int_Tables_number            1

loop_
_symmetry_equiv_pos_as_xyz
   'x, y, z'

loop_
   _atom_site_label
   _atom_site_occupancy
   _atom_site_fract_x
   _atom_site_fract_y
   _atom_site_fract_z
   _atom_site_adp_type
   _atom_site_B_iso_or_equiv
   _atom_site_type_symbol
   C1         1.0     0.029012      0.379499      0.826024     Biso  1.000000 C
   C2         1.0     0.920086      0.524261      0.628879     Biso  1.000000 C
   C3         1.0     0.536017      0.926086      0.480485     Biso  1.000000 C
   C4         1.0     0.644430      0.785751      0.670792     Biso  1.000000 C
   C5         1.0     0.085202      0.373102      0.636332     Biso  1.000000 C
   C6         1.0     0.313651      0.178872      0.316255     Biso  1.000000 C
   C7         1.0     0.551930      0.894833      0.693482     Biso  1.000000 C
   C8         1.0     0.017986      0.461998      0.467993     Biso  1.000000 C
   N1         1.0     0.941271      0.551492      0.321766     Biso  1.000000 N
   N2         1.0     0.110703      0.392000      0.177647     Biso  1.000000 N
   N3         1.0     0.487524      0.976898      0.717337     Biso  1.000000 N
   N4         1.0     0.262818      0.140068      0.970143     Biso  1.000000 N
   S1         1.0     0.613656      0.844076      0.403907     Biso  1.000000 S
   S2         1.0     0.871940      0.484033      0.902888     Biso  1.000000 S
   S3         1.0     0.359232      0.069966      0.883566     Biso  1.000000 S
#======================================================================

# CRYSTAL DATA

#----------------------------------------------------------------------

data_VESTA_phase_1


_pd_phase_name                         'CNS                                   '
_cell_length_a                         6.18274
_cell_length_b                         15.15583
_cell_length_c                         6.89862
_cell_angle_alpha                      83.55728
_cell_angle_beta                       65.32481
_cell_angle_gamma                      28.68494
_symmetry_space_group_name_H-M         'P 1'
_symmetry_Int_Tables_number            1

loop_
_symmetry_equiv_pos_as_xyz
   'x, y, z'

loop_
   _atom_site_label
   _atom_site_occupancy
   _atom_site_fract_x
   _atom_site_fract_y
   _atom_site_fract_z
   _atom_site_adp_type
   _atom_site_B_iso_or_equiv
   _atom_site_type_symbol
   C1         1.0     0.946969      0.847921      0.518917     Biso  1.000000 C
   C2         1.0     0.993161      0.807339      0.710112     Biso  1.000000 C
   C3         1.0     0.711450      0.072621      0.853529     Biso  1.000000 C
   C4         1.0     0.664157      0.113371      0.669889     Biso  1.000000 C
   C5         1.0     0.144287      0.665919      0.701407     Biso  1.000000 C
   C6         1.0     0.648998      0.160375      0.000398     Biso  1.000000 C
   C7         1.0     0.543452      0.245356      0.641162     Biso  1.000000 C
   C8         1.0     0.196660      0.601415      0.873948     Biso  1.000000 C
   N1         1.0     0.224927      0.557971      0.026456     Biso  1.000000 N
   N2         1.0     0.607824      0.226695      0.124396     Biso  1.000000 N
   N3         1.0     0.442785      0.354553      0.619470     Biso  1.000000 N
   N4         1.0     0.056486      0.747056      0.375188     Biso  1.000000 N
   S1         1.0     0.850116      0.920609      0.941137     Biso  1.000000 S
   S2         1.0     0.731470      0.024919      0.458746     Biso  1.000000 S
   S3         1.0     0.214236      0.597785      0.459807     Biso  1.000000 S
#======================================================================

# CRYSTAL DATA

#----------------------------------------------------------------------

data_VESTA_phase_1


_pd_phase_name                         'CNS                                   '
_cell_length_a                         9.30941
_cell_length_b                         10.11877
_cell_length_c                         6.82869
_cell_angle_alpha                      30.29422
_cell_angle_beta                       47.15746
_cell_angle_gamma                      44.14391
_symmetry_space_group_name_H-M         'P 1'
_symmetry_Int_Tables_number            1

loop_
_symmetry_equiv_pos_as_xyz
   'x, y, z'

loop_
   _atom_site_label
   _atom_site_occupancy
   _atom_site_fract_x
   _atom_site_fract_y
   _atom_site_fract_z
   _atom_site_adp_type
   _atom_site_B_iso_or_equiv
   _atom_site_type_symbol
   C1         1.0     0.277819      0.010193      0.532451     Biso  1.000000 C
   C2         1.0     0.076392      0.000553      0.688552     Biso  1.000000 C
   C3         1.0     0.927575      0.272462      0.819347     Biso  1.000000 C
   C4         1.0     0.122473      0.281503      0.668899     Biso  1.000000 C
   C5         1.0     0.084047      0.866407      0.673971     Biso  1.000000 C
   C6         1.0     0.913546      0.814276      0.813470     Biso  1.000000 C
   C7         1.0     0.764719      0.384696      0.965872     Biso  1.000000 C
   C8         1.0     0.147996      0.416288      0.647875     Biso  1.000000 C
   N1         1.0     0.630734      0.463820      0.105033     Biso  1.000000 N
   N2         1.0     0.173115      0.528946      0.621900     Biso  1.000000 N
   N3         1.0     0.424331      0.901008      0.403373     Biso  1.000000 N
   N4         1.0     0.766439      0.776321      0.935487     Biso  1.000000 N
   S1         1.0     0.335866      0.770892      0.465901     Biso  1.000000 S
   S2         1.0     0.845963      0.127338      0.878007     Biso  1.000000 S
   S3         1.0     0.358584      0.136685      0.508607     Biso  1.000000 S
#======================================================================

# CRYSTAL DATA

#----------------------------------------------------------------------

data_VESTA_phase_1


_pd_phase_name                         'CNS                                   '
_cell_length_a                         10.19932
_cell_length_b                         5.98089
_cell_length_c                         7.73952
_cell_angle_alpha                      89.99999
_cell_angle_beta                       79.07642
_cell_angle_gamma                      89.99999
_symmetry_space_group_name_H-M         'P 1'
_symmetry_Int_Tables_number            1

loop_
_symmetry_equiv_pos_as_xyz
   'x, y, z'

loop_
   _atom_site_label
   _atom_site_occupancy
   _atom_site_fract_x
   _atom_site_fract_y
   _atom_site_fract_z
   _atom_site_adp_type
   _atom_site_B_iso_or_equiv
   _atom_site_type_symbol
   C1         1.0     0.599988      0.478540      0.335389     Biso  1.000000 C
   C2         1.0     0.400012      0.978540      0.664611     Biso  1.000000 C
   C3         1.0     0.565343      0.284951      0.247069     Biso  1.000000 C
   C4         1.0     0.434657      0.784951      0.752931     Biso  1.000000 C
   C5         1.0     0.820051      0.131068      0.221607     Biso  1.000000 C
   C6         1.0     0.179949      0.631068      0.778393     Biso  1.000000 C
   C7         1.0     0.852454      0.314575      0.311063     Biso  1.000000 C
   C8         1.0     0.147546      0.814575      0.688937     Biso  1.000000 C
   C9         1.0     0.433384      0.302736      0.225481     Biso  1.000000 C
   C10        1.0     0.566616      0.802736      0.774519     Biso  1.000000 C
   C11        1.0     0.918982      0.966207      0.163350     Biso  1.000000 C
   C12        1.0     0.081018      0.466207      0.836650     Biso  1.000000 C
   C13        1.0     0.985481      0.337924      0.337883     Biso  1.000000 C
   C14        1.0     0.014519      0.837924      0.662117     Biso  1.000000 C
   C15        1.0     0.361826      0.153719      0.137821     Biso  1.000000 C
   C16        1.0     0.638174      0.653719      0.862179     Biso  1.000000 C
   N1         1.0     0.301189      0.035558      0.061467     Biso  1.000000 N
   N2         1.0     0.698811      0.535558      0.938533     Biso  1.000000 N
   N3         1.0     0.996466      0.823545      0.119663     Biso  1.000000 N
   N4         1.0     0.003534      0.323545      0.880337     Biso  1.000000 N
   N5         1.0     0.094286      0.359353      0.362478     Biso  1.000000 N
   N6         1.0     0.905714      0.859353      0.637522     Biso  1.000000 N
   N7         1.0     0.506388      0.632800      0.374078     Biso  1.000000 N
   N8         1.0     0.493612      0.132800      0.625922     Biso  1.000000 N
   S1         1.0     0.666130      0.056596      0.170540     Biso  1.000000 S
   S2         1.0     0.333870      0.556596      0.829460     Biso  1.000000 S
   S3         1.0     0.749394      0.533239      0.408636     Biso  1.000000 S
   S4         1.0     0.250606      0.033239      0.591364     Biso  1.000000 S
   S5         1.0     0.366997      0.554645      0.314596     Biso  1.000000 S
   S6         1.0     0.633003      0.054645      0.685404     Biso  1.000000 S
#======================================================================

# CRYSTAL DATA

#----------------------------------------------------------------------

data_VESTA_phase_1


_pd_phase_name                         'CNS                                   '
_cell_length_a                         9.78136
_cell_length_b                         7.05353
_cell_length_c                         10.42389
_cell_angle_alpha                      89.99999
_cell_angle_beta                       39.68314
_cell_angle_gamma                      89.99999
_symmetry_space_group_name_H-M         'P 1'
_symmetry_Int_Tables_number            1

loop_
_symmetry_equiv_pos_as_xyz
   'x, y, z'

loop_
   _atom_site_label
   _atom_site_occupancy
   _atom_site_fract_x
   _atom_site_fract_y
   _atom_site_fract_z
   _atom_site_adp_type
   _atom_site_B_iso_or_equiv
   _atom_site_type_symbol
   C1         1.0     0.797654      0.052866      0.900178     Biso  1.000000 C
   C2         1.0     0.202346      0.552866      0.099822     Biso  1.000000 C
   C3         1.0     0.008312      0.040343      0.798409     Biso  1.000000 C
   C4         1.0     0.991688      0.540343      0.201591     Biso  1.000000 C
   C5         1.0     0.111211      0.367400      0.615679     Biso  1.000000 C
   C6         1.0     0.888789      0.867400      0.384321     Biso  1.000000 C
   C7         1.0     0.908520      0.381701      0.711597     Biso  1.000000 C
   C8         1.0     0.091480      0.881701      0.288403     Biso  1.000000 C
   C9         1.0     0.009111      0.919366      0.903195     Biso  1.000000 C
   C10        1.0     0.990889      0.419366      0.096805     Biso  1.000000 C
   C11        1.0     0.231702      0.535940      0.545508     Biso  1.000000 C
   C12        1.0     0.768298      0.035940      0.454492     Biso  1.000000 C
   C13        1.0     0.832800      0.563296      0.728981     Biso  1.000000 C
   C14        1.0     0.167200      0.063296      0.271019     Biso  1.000000 C
   C15        1.0     0.186681      0.872265      0.851643     Biso  1.000000 C
   C16        1.0     0.813319      0.372265      0.148357     Biso  1.000000 C
   N1         1.0     0.335276      0.839773      0.809008     Biso  1.000000 N
   N2         1.0     0.664724      0.339773      0.190992     Biso  1.000000 N
   N3         1.0     0.321510      0.680140      0.493833     Biso  1.000000 N
   N4         1.0     0.678490      0.180140      0.506167     Biso  1.000000 N
   N5         1.0     0.774852      0.713681      0.738834     Biso  1.000000 N
   N6         1.0     0.225148      0.213681      0.261166     Biso  1.000000 N
   N7         1.0     0.647777      0.952859      0.067364     Biso  1.000000 N
   N8         1.0     0.352223      0.452859      0.932636     Biso  1.000000 N
   S1         1.0     0.234996      0.152657      0.572042     Biso  1.000000 S
   S2         1.0     0.765004      0.652657      0.427958     Biso  1.000000 S
   S3         1.0     0.729501      0.193343      0.815580     Biso  1.000000 S
   S4         1.0     0.270499      0.693343      0.184420     Biso  1.000000 S
   S5         1.0     0.751778      0.833428      0.111996     Biso  1.000000 S
   S6         1.0     0.248222      0.333428      0.888004     Biso  1.000000 S
#======================================================================

# CRYSTAL DATA

#----------------------------------------------------------------------

data_VESTA_phase_1


_pd_phase_name                         'CNS                                   '
_cell_length_a                         10.37795
_cell_length_b                         6.37419
_cell_length_c                         13.33298
_cell_angle_alpha                      89.99999
_cell_angle_beta                       31.39135
_cell_angle_gamma                      89.99999
_symmetry_space_group_name_H-M         'P 1'
_symmetry_Int_Tables_number            1

loop_
_symmetry_equiv_pos_as_xyz
   'x, y, z'

loop_
   _atom_site_label
   _atom_site_occupancy
   _atom_site_fract_x
   _atom_site_fract_y
   _atom_site_fract_z
   _atom_site_adp_type
   _atom_site_B_iso_or_equiv
   _atom_site_type_symbol
   C1         1.0     0.861361      0.474200      0.073118     Biso  1.000000 C
   C2         1.0     0.861361      0.525800      0.573118     Biso  1.000000 C
   C3         1.0     0.822267      0.276911      0.146238     Biso  1.000000 C
   C4         1.0     0.822267      0.723089      0.646238     Biso  1.000000 C
   C5         1.0     0.549165      0.151207      0.167563     Biso  1.000000 C
   C6         1.0     0.549165      0.848793      0.667563     Biso  1.000000 C
   C7         1.0     0.593035      0.338728      0.090994     Biso  1.000000 C
   C8         1.0     0.593035      0.661272      0.590994     Biso  1.000000 C
   C9         1.0     0.956463      0.270198      0.146125     Biso  1.000000 C
   C10        1.0     0.956463      0.729802      0.646125     Biso  1.000000 C
   C11        1.0     0.422556      0.991719      0.197892     Biso  1.000000 C
   C12        1.0     0.422556      0.008281      0.697892     Biso  1.000000 C
   C13        1.0     0.507401      0.359627      0.047729     Biso  1.000000 C
   C14        1.0     0.507401      0.640373      0.547729     Biso  1.000000 C
   C15        1.0     0.978785      0.098767      0.196977     Biso  1.000000 C
   C16        1.0     0.978785      0.901233      0.696977     Biso  1.000000 C
   N1         1.0     0.001906      0.954942      0.235344     Biso  1.000000 N
   N2         1.0     0.001906      0.045058      0.735344     Biso  1.000000 N
   N3         1.0     0.324952      0.854371      0.220115     Biso  1.000000 N
   N4         1.0     0.324952      0.145629      0.720115     Biso  1.000000 N
   N5         1.0     0.435900      0.369704      0.012608     Biso  1.000000 N
   N6         1.0     0.435900      0.630296      0.512608     Biso  1.000000 N
   N7         1.0     0.004060      0.608784      0.026661     Biso  1.000000 N
   N8         1.0     0.004060      0.391216      0.526661     Biso  1.000000 N
   S1         1.0     0.634934      0.069205      0.231130     Biso  1.000000 S
   S2         1.0     0.634934      0.930795      0.731130     Biso  1.000000 S
   S3         1.0     0.746147      0.561210      0.034009     Biso  1.000000 S
   S4         1.0     0.746147      0.438790      0.534009     Biso  1.000000 S
   S5         1.0     0.106613      0.508135      0.063964     Biso  1.000000 S
   S6         1.0     0.106613      0.491865      0.563964     Biso  1.000000 S
#======================================================================

# CRYSTAL DATA

#----------------------------------------------------------------------

data_VESTA_phase_1


_pd_phase_name                         'CNS                                   '
_cell_length_a                         12.78307
_cell_length_b                         6.57872
_cell_length_c                         11.72024
_cell_angle_alpha                      90
_cell_angle_beta                       68.10120
_cell_angle_gamma                      90
_symmetry_space_group_name_H-M         'P 1'
_symmetry_Int_Tables_number            1

loop_
_symmetry_equiv_pos_as_xyz
   'x, y, z'

loop_
   _atom_site_label
   _atom_site_occupancy
   _atom_site_fract_x
   _atom_site_fract_y
   _atom_site_fract_z
   _atom_site_adp_type
   _atom_site_B_iso_or_equiv
   _atom_site_type_symbol
   C1         1.0     0.931679      0.741794      0.030529     Biso  1.000000 C
   C2         1.0     0.931679      0.258206      0.530529     Biso  1.000000 C
   C3         1.0     0.431679      0.241794      0.030529     Biso  1.000000 C
   C4         1.0     0.431679      0.758206      0.530529     Biso  1.000000 C
   C5         1.0     0.047449      0.750799      0.951887     Biso  1.000000 C
   C6         1.0     0.047449      0.249201      0.451887     Biso  1.000000 C
   C7         1.0     0.547449      0.250799      0.951887     Biso  1.000000 C
   C8         1.0     0.547449      0.749201      0.451887     Biso  1.000000 C
   C9         1.0     0.985499      0.780310      0.755203     Biso  1.000000 C
   C10        1.0     0.985499      0.219690      0.255203     Biso  1.000000 C
   C11        1.0     0.485499      0.280310      0.755203     Biso  1.000000 C
   C12        1.0     0.485499      0.719690      0.255203     Biso  1.000000 C
   C13        1.0     0.873410      0.775226      0.830474     Biso  1.000000 C
   C14        1.0     0.873410      0.224774      0.330475     Biso  1.000000 C
   C15        1.0     0.373410      0.275226      0.830474     Biso  1.000000 C
   C16        1.0     0.373410      0.724774      0.330475     Biso  1.000000 C
   C17        1.0     0.114283      0.736792      0.022040     Biso  1.000000 C
   C18        1.0     0.114283      0.263208      0.522040     Biso  1.000000 C
   C19        1.0     0.614283      0.236792      0.022040     Biso  1.000000 C
   C20        1.0     0.614283      0.763208      0.522040     Biso  1.000000 C
   C21        1.0     0.232649      0.752846      0.973294     Biso  1.000000 C
   C22        1.0     0.232649      0.247154      0.473294     Biso  1.000000 C
   C23        1.0     0.732649      0.252846      0.973294     Biso  1.000000 C
   C24        1.0     0.732649      0.747154      0.473294     Biso  1.000000 C
   C25        1.0     0.014791      0.781768      0.625668     Biso  1.000000 C
   C26        1.0     0.014791      0.218232      0.125668     Biso  1.000000 C
   C27        1.0     0.514791      0.281768      0.625668     Biso  1.000000 C
   C28        1.0     0.514791      0.718232      0.125668     Biso  1.000000 C
   C29        1.0     0.793283      0.782320      0.773304     Biso  1.000000 C
   C30        1.0     0.793283      0.217680      0.273304     Biso  1.000000 C
   C31        1.0     0.293283      0.282320      0.773304     Biso  1.000000 C
   C32        1.0     0.293283      0.717680      0.273304     Biso  1.000000 C
   N1         1.0     0.043635      0.781168      0.518469     Biso  1.000000 N
   N2         1.0     0.043635      0.218832      0.018469     Biso  1.000000 N
   N3         1.0     0.543635      0.281168      0.518469     Biso  1.000000 N
   N4         1.0     0.543635      0.718832      0.018469     Biso  1.000000 N
   N5         1.0     0.728939      0.791976      0.724246     Biso  1.000000 N
   N6         1.0     0.728939      0.208024      0.224246     Biso  1.000000 N
   N7         1.0     0.228939      0.291976      0.724246     Biso  1.000000 N
   N8         1.0     0.228939      0.708024      0.224246     Biso  1.000000 N
   N9         1.0     0.910824      0.721173      0.148982     Biso  1.000000 N
   N10        1.0     0.910824      0.278827      0.648982     Biso  1.000000 N
   N11        1.0     0.410824      0.221173      0.148982     Biso  1.000000 N
   N12        1.0     0.410824      0.778827      0.648982     Biso  1.000000 N
   N13        1.0     0.330456      0.770917      0.926095     Biso  1.000000 N
   N14        1.0     0.330456      0.229083      0.426095     Biso  1.000000 N
   N15        1.0     0.830456      0.270917      0.926095     Biso  1.000000 N
   N16        1.0     0.830456      0.729083      0.426095     Biso  1.000000 N
   S1         1.0     0.028158      0.714670      0.176701     Biso  1.000000 S
   S2         1.0     0.028158      0.285330      0.676701     Biso  1.000000 S
   S3         1.0     0.528158      0.214670      0.176701     Biso  1.000000 S
   S4         1.0     0.528158      0.785330      0.676701     Biso  1.000000 S
   S5         1.0     0.105611      0.784802      0.792971     Biso  1.000000 S
   S6         1.0     0.105611      0.215198      0.292971     Biso  1.000000 S
   S7         1.0     0.605611      0.284802      0.792971     Biso  1.000000 S
   S8         1.0     0.605611      0.715198      0.292971     Biso  1.000000 S
   S9         1.0     0.812694      0.764396      0.990733     Biso  1.000000 S
   S10        1.0     0.812694      0.235604      0.490733     Biso  1.000000 S
   S11        1.0     0.312694      0.264396      0.990733     Biso  1.000000 S
   S12        1.0     0.312694      0.735604      0.490733     Biso  1.000000 S
#======================================================================

# CRYSTAL DATA

#----------------------------------------------------------------------

data_VESTA_phase_1


_pd_phase_name                         'CNS                                   '
_cell_length_a                         10.23749
_cell_length_b                         6.87110
_cell_length_c                         6.90336
_cell_angle_alpha                      31.77870
_cell_angle_beta                       69.22887
_cell_angle_gamma                      60.42890
_symmetry_space_group_name_H-M         'P 1'
_symmetry_Int_Tables_number            1

loop_
_symmetry_equiv_pos_as_xyz
   'x, y, z'

loop_
   _atom_site_label
   _atom_site_occupancy
   _atom_site_fract_x
   _atom_site_fract_y
   _atom_site_fract_z
   _atom_site_adp_type
   _atom_site_B_iso_or_equiv
   _atom_site_type_symbol
   C1         1.0     0.834220      0.056421      0.719106     Biso  1.000000 C
   C2         1.0     0.797754      0.223921      0.784501     Biso  1.000000 C
   C3         1.0     0.069239      0.301703      0.590512     Biso  1.000000 C
   C4         1.0     0.104152      0.144548      0.521567     Biso  1.000000 C
   C5         1.0     0.655894      0.234052      0.904854     Biso  1.000000 C
   C6         1.0     0.584578      0.389551      0.988567     Biso  1.000000 C
   C7         1.0     0.172590      0.430408      0.525951     Biso  1.000000 C
   C8         1.0     0.242277      0.120211      0.383359     Biso  1.000000 C
   N1         1.0     0.249238      0.556132      0.466519     Biso  1.000000 N
   N2         1.0     0.352705      0.106522      0.260022     Biso  1.000000 N
   N3         1.0     0.732479      0.944582      0.784031     Biso  1.000000 N
   N4         1.0     0.531744      0.528496      0.047680     Biso  1.000000 N
   S1         1.0     0.583637      0.036628      0.923978     Biso  1.000000 S
   S2         1.0     0.906661      0.388208      0.743606     Biso  1.000000 S
   S3         1.0     0.997927      0.976374      0.562532     Biso  1.000000 S
#======================================================================

# CRYSTAL DATA

#----------------------------------------------------------------------

data_VESTA_phase_1


_pd_phase_name                         'CNS                                   '
_cell_length_a                         7.58438
_cell_length_b                         6.74451
_cell_length_c                         5.33475
_cell_angle_alpha                      68.69389
_cell_angle_beta                       75.97957
_cell_angle_gamma                      64.63498
_symmetry_space_group_name_H-M         'P 1'
_symmetry_Int_Tables_number            1

loop_
_symmetry_equiv_pos_as_xyz
   'x, y, z'

loop_
   _atom_site_label
   _atom_site_occupancy
   _atom_site_fract_x
   _atom_site_fract_y
   _atom_site_fract_z
   _atom_site_adp_type
   _atom_site_B_iso_or_equiv
   _atom_site_type_symbol
   C1         1.0     0.809914      0.593352      0.215279     Biso  1.000000 C
   C2         1.0     0.862668      0.389235      0.435986     Biso  1.000000 C
   C3         1.0     0.607768      0.263166      0.311716     Biso  1.000000 C
   C4         1.0     0.557047      0.459396      0.095934     Biso  1.000000 C
   C5         1.0     0.000651      0.387107      0.569051     Biso  1.000000 C
   C6         1.0     0.512322      0.108580      0.368836     Biso  1.000000 C
   C7         1.0     0.420334      0.486670      0.933226     Biso  1.000000 C
   C8         1.0     0.078108      0.214263      0.804272     Biso  1.000000 C
   N1         1.0     0.132724      0.067608      0.002257     Biso  1.000000 N
   N2         1.0     0.434569      0.978614      0.427937     Biso  1.000000 N
   N3         1.0     0.311528      0.500515      0.800013     Biso  1.000000 N
   N4         1.0     0.898230      0.734470      0.179678     Biso  1.000000 N
   S1         1.0     0.776359      0.166491      0.543631     Biso  1.000000 S
   S2         1.0     0.635890      0.688029      0.989340     Biso  1.000000 S
   S3         1.0     0.050632      0.635362      0.408890     Biso  1.000000 S
#======================================================================

# CRYSTAL DATA

#----------------------------------------------------------------------

data_VESTA_phase_1


_pd_phase_name                         'CNS                                   '
_cell_length_a                         11.78563
_cell_length_b                         10.12368
_cell_length_c                         6.92387
_cell_angle_alpha                      32.45397
_cell_angle_beta                       33.81245
_cell_angle_gamma                      54.29185
_symmetry_space_group_name_H-M         'P 1'
_symmetry_Int_Tables_number            1

loop_
_symmetry_equiv_pos_as_xyz
   'x, y, z'

loop_
   _atom_site_label
   _atom_site_occupancy
   _atom_site_fract_x
   _atom_site_fract_y
   _atom_site_fract_z
   _atom_site_adp_type
   _atom_site_B_iso_or_equiv
   _atom_site_type_symbol
   C1         1.0     0.504291      0.427481      0.818283     Biso  1.000000 C
   C2         1.0     0.541248      0.390649      0.009830     Biso  1.000000 C
   C3         1.0     0.272956      0.644567      0.177257     Biso  1.000000 C
   C4         1.0     0.237868      0.682019      0.989342     Biso  1.000000 C
   C5         1.0     0.679364      0.251342      0.000570     Biso  1.000000 C
   C6         1.0     0.174203      0.749801      0.330160     Biso  1.000000 C
   C7         1.0     0.101114      0.819829      0.963057     Biso  1.000000 C
   C8         1.0     0.745924      0.176900      0.174546     Biso  1.000000 C
   N1         1.0     0.794424      0.123320      0.324144     Biso  1.000000 N
   N2         1.0     0.096843      0.833998      0.458315     Biso  1.000000 N
   N3         1.0     0.989649      0.930475      0.934035     Biso  1.000000 N
   N4         1.0     0.602348      0.327662      0.676752     Biso  1.000000 N
   S1         1.0     0.431855      0.483986      0.253538     Biso  1.000000 S
   S2         1.0     0.339412      0.584609      0.759468     Biso  1.000000 S
   S3         1.0     0.748805      0.181323      0.758229     Biso  1.000000 S
#======================================================================

# CRYSTAL DATA

#----------------------------------------------------------------------

data_VESTA_phase_1


_pd_phase_name                         'CNS                                   '
_cell_length_a                         5.28730
_cell_length_b                         6.88602
_cell_length_c                         7.51331
_cell_angle_alpha                      73.83099
_cell_angle_beta                       61.86001
_cell_angle_gamma                      68.60025
_symmetry_space_group_name_H-M         'P 1'
_symmetry_Int_Tables_number            1

loop_
_symmetry_equiv_pos_as_xyz
   'x, y, z'

loop_
   _atom_site_label
   _atom_site_occupancy
   _atom_site_fract_x
   _atom_site_fract_y
   _atom_site_fract_z
   _atom_site_adp_type
   _atom_site_B_iso_or_equiv
   _atom_site_type_symbol
   C1         1.0     0.352388      0.304371      0.909182     Biso  1.000000 C
   C2         1.0     0.142000      0.250252      0.107313     Biso  1.000000 C
   C3         1.0     0.263989      0.503207      0.259680     Biso  1.000000 C
   C4         1.0     0.467472      0.555779      0.068037     Biso  1.000000 C
   C5         1.0     0.021523      0.105589      0.098300     Biso  1.000000 C
   C6         1.0     0.219541      0.591876      0.425307     Biso  1.000000 C
   C7         1.0     0.634080      0.689970      0.044267     Biso  1.000000 C
   C8         1.0     0.804534      0.019985      0.267622     Biso  1.000000 C
   N1         1.0     0.625108      0.954751      0.414758     Biso  1.000000 N
   N2         1.0     0.168777      0.668289      0.563545     Biso  1.000000 N
   N3         1.0     0.778697      0.798050      0.017183     Biso  1.000000 N
   N4         1.0     0.395231      0.208963      0.763182     Biso  1.000000 N
   S1         1.0     0.030083      0.342208      0.335578     Biso  1.000000 S
   S2         1.0     0.552396      0.489827      0.833754     Biso  1.000000 S
   S3         1.0     0.181629      0.050546      0.848855     Biso  1.000000 S
#======================================================================

# CRYSTAL DATA

#----------------------------------------------------------------------

data_VESTA_phase_1


_pd_phase_name                         'CNS                                   '
_cell_length_a                         13.37916
_cell_length_b                         9.65453
_cell_length_c                         7.45408
_cell_angle_alpha                      70.92325
_cell_angle_beta                       19.85263
_cell_angle_gamma                      57.97776
_symmetry_space_group_name_H-M         'P 1'
_symmetry_Int_Tables_number            1

loop_
_symmetry_equiv_pos_as_xyz
   'x, y, z'

loop_
   _atom_site_label
   _atom_site_occupancy
   _atom_site_fract_x
   _atom_site_fract_y
   _atom_site_fract_z
   _atom_site_adp_type
   _atom_site_B_iso_or_equiv
   _atom_site_type_symbol
   C1         1.0     0.206066      0.661892      0.397120     Biso  1.000000 C
   C2         1.0     0.039464      0.611304      0.583332     Biso  1.000000 C
   C3         1.0     0.905004      0.867118      0.449959     Biso  1.000000 C
   C4         1.0     0.068432      0.915301      0.265677     Biso  1.000000 C
   C5         1.0     0.059966      0.467586      0.692820     Biso  1.000000 C
   C6         1.0     0.905956      0.390555      0.909869     Biso  1.000000 C
   C7         1.0     0.767170      0.957255      0.471403     Biso  1.000000 C
   C8         1.0     0.106370      0.047834      0.080456     Biso  1.000000 C
   N1         1.0     0.636276      0.032554      0.519265     Biso  1.000000 N
   N2         1.0     0.145308      0.154504      0.918527     Biso  1.000000 N
   N3         1.0     0.346871      0.565538      0.355670     Biso  1.000000 N
   N4         1.0     0.765819      0.335606      0.100201     Biso  1.000000 N
   S1         1.0     0.283027      0.409870      0.551847     Biso  1.000000 S
   S2         1.0     0.821895      0.708983      0.696537     Biso  1.000000 S
   S3         1.0     0.233226      0.842809      0.240251     Biso  1.000000 S
#======================================================================

# CRYSTAL DATA

#----------------------------------------------------------------------

data_VESTA_phase_1


_pd_phase_name                         'CNS                                   '
_cell_length_a                         7.00619
_cell_length_b                         5.16627
_cell_length_c                         7.59824
_cell_angle_alpha                      61.82285
_cell_angle_beta                       75.10304
_cell_angle_gamma                      68.62608
_symmetry_space_group_name_H-M         'P 1'
_symmetry_Int_Tables_number            1

loop_
_symmetry_equiv_pos_as_xyz
   'x, y, z'

loop_
   _atom_site_label
   _atom_site_occupancy
   _atom_site_fract_x
   _atom_site_fract_y
   _atom_site_fract_z
   _atom_site_adp_type
   _atom_site_B_iso_or_equiv
   _atom_site_type_symbol
   C1         1.0     0.228430      0.502017      0.739543     Biso  1.000000 C
   C2         1.0     0.179381      0.285042      0.934686     Biso  1.000000 C
   C3         1.0     0.435652      0.400939      0.085418     Biso  1.000000 C
   C4         1.0     0.483128      0.611570      0.896882     Biso  1.000000 C
   C5         1.0     0.034448      0.166023      0.925747     Biso  1.000000 C
   C6         1.0     0.522686      0.355155      0.250987     Biso  1.000000 C
   C7         1.0     0.613650      0.783034      0.874217     Biso  1.000000 C
   C8         1.0     0.956087      0.939838      0.092441     Biso  1.000000 C
   N1         1.0     0.899356      0.750412      0.237266     Biso  1.000000 N
   N2         1.0     0.594227      0.303060      0.391400     Biso  1.000000 N
   N3         1.0     0.718545      0.932095      0.847956     Biso  1.000000 N
   N4         1.0     0.129841      0.550687      0.595267     Biso  1.000000 N
   S1         1.0     0.279423      0.161022      0.159028     Biso  1.000000 S
   S2         1.0     0.410725      0.704066      0.665752     Biso  1.000000 S
   S3         1.0     0.973852      0.334821      0.679528     Biso  1.000000 S
