# Supplementary material for: Report on the sixth blind test of organic crystal structure prediction methods
Source: Acta Crystallogr B Struct Sci Cryst Eng Mater. 2016 Aug 1;72(Pt 4):439–59. doi: 10.1107/S2052520616007447 (PMC4971545; doi:10.1107/S2052520616007447)
Supplement: Supplementary file 2 [file b-72-00439-sup2.zip › Group_11_Lv_Wang_Ma/XXII-2_Lv_Wang_Ma.cif]

#======================================================================

# CRYSTAL DATA

#----------------------------------------------------------------------

data_VESTA_phase_1


_pd_phase_name                         'CNS                                   '
_cell_length_a                         10.02808
_cell_length_b                         6.93209
_cell_length_c                         11.32658
_cell_angle_alpha                      89.99999
_cell_angle_beta                       35.54657
_cell_angle_gamma                      89.99999
_symmetry_space_group_name_H-M         'P 1'
_symmetry_Int_Tables_number            1

loop_
_symmetry_equiv_pos_as_xyz
   'x, y, z'

loop_
   _atom_site_label
   _atom_site_occupancy
   _atom_site_fract_x
   _atom_site_fract_y
   _atom_site_fract_z
   _atom_site_adp_type
   _atom_site_B_iso_or_equiv
   _atom_site_type_symbol
   C1         1.0     0.045646      0.312528      0.768139     Biso  1.000000 C
   C2         1.0     0.045646      0.687472      0.268139     Biso  1.000000 C
   C3         1.0     0.275897      0.263415      0.572758     Biso  1.000000 C
   C4         1.0     0.275897      0.736585      0.072758     Biso  1.000000 C
   C5         1.0     0.163831      0.265857      0.421911     Biso  1.000000 C
   C6         1.0     0.163831      0.734143      0.921911     Biso  1.000000 C
   C7         1.0     0.940685      0.309174      0.610800     Biso  1.000000 C
   C8         1.0     0.940685      0.690826      0.110800     Biso  1.000000 C
   C9         1.0     0.397124      0.220924      0.588051     Biso  1.000000 C
   C10        1.0     0.397124      0.779076      0.088051     Biso  1.000000 C
   C11        1.0     0.622611      0.148416      0.430274     Biso  1.000000 C
   C12        1.0     0.622611      0.851584      0.930274     Biso  1.000000 C
   C13        1.0     0.217960      0.232452      0.262378     Biso  1.000000 C
   C14        1.0     0.217960      0.767548      0.762378     Biso  1.000000 C
   C15        1.0     0.774152      0.295191      0.640100     Biso  1.000000 C
   C16        1.0     0.774152      0.704809      0.140100     Biso  1.000000 C
   N1         1.0     0.263758      0.213756      0.129481     Biso  1.000000 N
   N2         1.0     0.263758      0.786244      0.629481     Biso  1.000000 N
   N3         1.0     0.639045      0.280342      0.661891     Biso  1.000000 N
   N4         1.0     0.639045      0.719658      0.161890     Biso  1.000000 N
   N5         1.0     0.992230      0.304183      0.919891     Biso  1.000000 N
   N6         1.0     0.992230      0.695817      0.419891     Biso  1.000000 N
   N7         1.0     0.807315      0.082697      0.297700     Biso  1.000000 N
   N8         1.0     0.807315      0.917303      0.797700     Biso  1.000000 N
   S1         1.0     0.216638      0.245753      0.839269     Biso  1.000000 S
   S2         1.0     0.216638      0.754247      0.339269     Biso  1.000000 S
   S3         1.0     0.403965      0.255414      0.341192     Biso  1.000000 S
   S4         1.0     0.403965      0.744586      0.841192     Biso  1.000000 S
   S5         1.0     0.830656      0.390715      0.824915     Biso  1.000000 S
   S6         1.0     0.830656      0.609285      0.324915     Biso  1.000000 S
#======================================================================

# CRYSTAL DATA

#----------------------------------------------------------------------

data_VESTA_phase_1


_pd_phase_name                         'CNS                                   '
_cell_length_a                         24.34096
_cell_length_b                         6.51423
_cell_length_c                         7.05753
_cell_angle_alpha                      90
_cell_angle_beta                       24.61890
_cell_angle_gamma                      90
_symmetry_space_group_name_H-M         'P 1'
_symmetry_Int_Tables_number            1

loop_
_symmetry_equiv_pos_as_xyz
   'x, y, z'

loop_
   _atom_site_label
   _atom_site_occupancy
   _atom_site_fract_x
   _atom_site_fract_y
   _atom_site_fract_z
   _atom_site_adp_type
   _atom_site_B_iso_or_equiv
   _atom_site_type_symbol
   C1         1.0     0.239596      0.637338      0.204781     Biso  1.000000 C
   C2         1.0     0.760404      0.137338      0.795219     Biso  1.000000 C
   C3         1.0     0.199261      0.842433      0.298673     Biso  1.000000 C
   C4         1.0     0.800739      0.342433      0.701327     Biso  1.000000 C
   C5         1.0     0.315959      0.953051      0.255119     Biso  1.000000 C
   C6         1.0     0.684041      0.453051      0.744881     Biso  1.000000 C
   C7         1.0     0.359982      0.757290      0.147652     Biso  1.000000 C
   C8         1.0     0.640018      0.257290      0.852348     Biso  1.000000 C
   C9         1.0     0.088805      0.844011      0.527911     Biso  1.000000 C
   C10        1.0     0.911195      0.344011      0.472089     Biso  1.000000 C
   C11        1.0     0.288209      0.086823      0.495402     Biso  1.000000 C
   C12        1.0     0.711791      0.586823      0.504598     Biso  1.000000 C
   C13        1.0     0.390722      0.689014      0.237060     Biso  1.000000 C
   C14        1.0     0.609278      0.189014      0.762940     Biso  1.000000 C
   C15        1.0     0.013318      0.013776      0.707017     Biso  1.000000 C
   C16        1.0     0.986682      0.513776      0.292983     Biso  1.000000 C
   N1         1.0     0.947203      0.152180      0.868074     Biso  1.000000 N
   N2         1.0     0.052797      0.652180      0.131926     Biso  1.000000 N
   N3         1.0     0.257920      0.197776      0.713243     Biso  1.000000 N
   N4         1.0     0.742080      0.697776      0.286757     Biso  1.000000 N
   N5         1.0     0.419150      0.631676      0.299512     Biso  1.000000 N
   N6         1.0     0.580850      0.131676      0.700488     Biso  1.000000 N
   N7         1.0     0.168720      0.491570      0.345792     Biso  1.000000 N
   N8         1.0     0.831280      0.991570      0.654208     Biso  1.000000 N
   S1         1.0     0.276492      0.057081      0.154040     Biso  1.000000 S
   S2         1.0     0.723508      0.557081      0.845960     Biso  1.000000 S
   S3         1.0     0.378258      0.572557      0.909442     Biso  1.000000 S
   S4         1.0     0.621742      0.072557      0.090558     Biso  1.000000 S
   S5         1.0     0.051114      0.592835      0.586555     Biso  1.000000 S
   S6         1.0     0.948886      0.092835      0.413445     Biso  1.000000 S
#======================================================================

# CRYSTAL DATA

#----------------------------------------------------------------------

data_VESTA_phase_1


_pd_phase_name                         'CNS                                   '
_cell_length_a                         6.85850
_cell_length_b                         3.79014
_cell_length_c                         11.70414
_cell_angle_alpha                      57.96933
_cell_angle_beta                       59.68421
_cell_angle_gamma                      77.27410
_symmetry_space_group_name_H-M         'P 1'
_symmetry_Int_Tables_number            1

loop_
_symmetry_equiv_pos_as_xyz
   'x, y, z'

loop_
   _atom_site_label
   _atom_site_occupancy
   _atom_site_fract_x
   _atom_site_fract_y
   _atom_site_fract_z
   _atom_site_adp_type
   _atom_site_B_iso_or_equiv
   _atom_site_type_symbol
   C1         1.0     0.990065      0.253537      0.452946     Biso  1.000000 C
   C2         1.0     0.758948      0.277895      0.487914     Biso  1.000000 C
   C3         1.0     0.876359      0.339392      0.218278     Biso  1.000000 C
   C4         1.0     0.100823      0.314598      0.184065     Biso  1.000000 C
   C5         1.0     0.628526      0.262499      0.628494     Biso  1.000000 C
   C6         1.0     0.391176      0.279497      0.697623     Biso  1.000000 C
   C7         1.0     0.814588      0.366771      0.114808     Biso  1.000000 C
   C8         1.0     0.262552      0.318093      0.045942     Biso  1.000000 C
   N1         1.0     0.752162      0.373588      0.037403     Biso  1.000000 N
   N2         1.0     0.398172      0.309939      0.935043     Biso  1.000000 N
   N3         1.0     0.035577      0.224372      0.554701     Biso  1.000000 N
   N4         1.0     0.194585      0.293032      0.748929     Biso  1.000000 N
   S1         1.0     0.804265      0.218019      0.701918     Biso  1.000000 S
   S2         1.0     0.637330      0.328856      0.379694     Biso  1.000000 S
   S3         1.0     0.226271      0.261354      0.290298     Biso  1.000000 S
#======================================================================

# CRYSTAL DATA

#----------------------------------------------------------------------

data_VESTA_phase_1


_pd_phase_name                         'CNS                                   '
_cell_length_a                         6.90729
_cell_length_b                         15.06954
_cell_length_c                         13.24138
_cell_angle_alpha                      41.50952
_cell_angle_beta                       15.68170
_cell_angle_gamma                      36.83377
_symmetry_space_group_name_H-M         'P 1'
_symmetry_Int_Tables_number            1

loop_
_symmetry_equiv_pos_as_xyz
   'x, y, z'

loop_
   _atom_site_label
   _atom_site_occupancy
   _atom_site_fract_x
   _atom_site_fract_y
   _atom_site_fract_z
   _atom_site_adp_type
   _atom_site_B_iso_or_equiv
   _atom_site_type_symbol
   C1         1.0     0.495428      0.888477      0.881106     Biso  1.000000 C
   C2         1.0     0.620885      0.852695      0.952706     Biso  1.000000 C
   C3         1.0     0.565593      0.125551      0.784539     Biso  1.000000 C
   C4         1.0     0.471816      0.158677      0.702032     Biso  1.000000 C
   C5         1.0     0.691908      0.709109      0.054915     Biso  1.000000 C
   C6         1.0     0.850833      0.635678      0.131852     Biso  1.000000 C
   C7         1.0     0.648775      0.227453      0.724309     Biso  1.000000 C
   C8         1.0     0.482914      0.292852      0.548506     Biso  1.000000 C
   N1         1.0     0.759797      0.301704      0.665514     Biso  1.000000 N
   N2         1.0     0.524487      0.399305      0.407471     Biso  1.000000 N
   N3         1.0     0.460650      0.785003      0.927392     Biso  1.000000 N
   N4         1.0     0.001522      0.578999      0.184025     Biso  1.000000 N
   S1         1.0     0.586499      0.635429      0.055797     Biso  1.000000 S
   S2         1.0     0.651075      0.964789      0.942186     Biso  1.000000 S
   S3         1.0     0.382825      0.053122      0.736160     Biso  1.000000 S
#======================================================================

# CRYSTAL DATA

#----------------------------------------------------------------------

data_VESTA_phase_1


_pd_phase_name                         'CNS                                   '
_cell_length_a                         5.12584
_cell_length_b                         10.11573
_cell_length_c                         6.87075
_cell_angle_alpha                      83.58783
_cell_angle_beta                       76.72938
_cell_angle_gamma                      40.43233
_symmetry_space_group_name_H-M         'P 1'
_symmetry_Int_Tables_number            1

loop_
_symmetry_equiv_pos_as_xyz
   'x, y, z'

loop_
   _atom_site_label
   _atom_site_occupancy
   _atom_site_fract_x
   _atom_site_fract_y
   _atom_site_fract_z
   _atom_site_adp_type
   _atom_site_B_iso_or_equiv
   _atom_site_type_symbol
   C1         1.0     0.173327      0.944419      0.467111     Biso  1.000000 C
   C2         1.0     0.201861      0.895393      0.271484     Biso  1.000000 C
   C3         1.0     0.212509      0.151763      0.121401     Biso  1.000000 C
   C4         1.0     0.187094      0.198668      0.310362     Biso  1.000000 C
   C5         1.0     0.218639      0.750732      0.280209     Biso  1.000000 C
   C6         1.0     0.244051      0.239835      0.956068     Biso  1.000000 C
   C7         1.0     0.206527      0.328633      0.333218     Biso  1.000000 C
   C8         1.0     0.236335      0.672918      0.113542     Biso  1.000000 C
   N1         1.0     0.246512      0.616472      0.969377     Biso  1.000000 N
   N2         1.0     0.258495      0.312871      0.816199     Biso  1.000000 N
   N3         1.0     0.225626      0.432988      0.359371     Biso  1.000000 N
   N4         1.0     0.175305      0.846014      0.611592     Biso  1.000000 N
   S1         1.0     0.202374      0.995881      0.047089     Biso  1.000000 S
   S2         1.0     0.119716      0.125971      0.541562     Biso  1.000000 S
   S3         1.0     0.200236      0.690238      0.526922     Biso  1.000000 S
#======================================================================

# CRYSTAL DATA

#----------------------------------------------------------------------

data_VESTA_phase_1


_pd_phase_name                         'CNS                                   '
_cell_length_a                         10.12424
_cell_length_b                         5.92888
_cell_length_c                         7.77913
_cell_angle_alpha                      89.99999
_cell_angle_beta                       82.59932
_cell_angle_gamma                      89.99999
_symmetry_space_group_name_H-M         'P 1'
_symmetry_Int_Tables_number            1

loop_
_symmetry_equiv_pos_as_xyz
   'x, y, z'

loop_
   _atom_site_label
   _atom_site_occupancy
   _atom_site_fract_x
   _atom_site_fract_y
   _atom_site_fract_z
   _atom_site_adp_type
   _atom_site_B_iso_or_equiv
   _atom_site_type_symbol
   C1         1.0     0.084541      0.403759      0.333245     Biso  1.000000 C
   C2         1.0     0.915459      0.903759      0.666755     Biso  1.000000 C
   C3         1.0     0.044009      0.210158      0.245576     Biso  1.000000 C
   C4         1.0     0.955991      0.710158      0.754424     Biso  1.000000 C
   C5         1.0     0.299578      0.054798      0.208035     Biso  1.000000 C
   C6         1.0     0.700422      0.554798      0.791965     Biso  1.000000 C
   C7         1.0     0.338645      0.239112      0.295266     Biso  1.000000 C
   C8         1.0     0.661355      0.739112      0.704734     Biso  1.000000 C
   C9         1.0     0.908409      0.224445      0.232702     Biso  1.000000 C
   C10        1.0     0.091591      0.724445      0.767298     Biso  1.000000 C
   C11        1.0     0.395406      0.888207      0.147650     Biso  1.000000 C
   C12        1.0     0.604594      0.388207      0.852350     Biso  1.000000 C
   C13        1.0     0.474570      0.258869      0.319608     Biso  1.000000 C
   C14        1.0     0.525431      0.758869      0.680392     Biso  1.000000 C
   C15        1.0     0.835955      0.071772      0.142873     Biso  1.000000 C
   C16        1.0     0.164045      0.571772      0.857127     Biso  1.000000 C
   N1         1.0     0.781955      0.945605      0.059548     Biso  1.000000 N
   N2         1.0     0.218045      0.445605      0.940452     Biso  1.000000 N
   N3         1.0     0.471001      0.744612      0.102619     Biso  1.000000 N
   N4         1.0     0.528999      0.244612      0.897381     Biso  1.000000 N
   N5         1.0     0.585600      0.274891      0.343909     Biso  1.000000 N
   N6         1.0     0.414400      0.774891      0.656091     Biso  1.000000 N
   N7         1.0     0.990978      0.554822      0.380013     Biso  1.000000 N
   N8         1.0     0.009022      0.054822      0.619987     Biso  1.000000 N
   S1         1.0     0.140086      0.980126      0.165209     Biso  1.000000 S
   S2         1.0     0.859914      0.480126      0.834791     Biso  1.000000 S
   S3         1.0     0.241781      0.459429      0.396270     Biso  1.000000 S
   S4         1.0     0.758219      0.959429      0.603730     Biso  1.000000 S
   S5         1.0     0.845323      0.472702      0.330210     Biso  1.000000 S
   S6         1.0     0.154677      0.972702      0.669790     Biso  1.000000 S
#======================================================================

# CRYSTAL DATA

#----------------------------------------------------------------------

data_VESTA_phase_1


_pd_phase_name                         'CNS                                   '
_cell_length_a                         7.11681
_cell_length_b                         10.27588
_cell_length_c                         11.91727
_cell_angle_alpha                      90
_cell_angle_beta                       31.35535
_cell_angle_gamma                      90
_symmetry_space_group_name_H-M         'P 1'
_symmetry_Int_Tables_number            1

loop_
_symmetry_equiv_pos_as_xyz
   'x, y, z'

loop_
   _atom_site_label
   _atom_site_occupancy
   _atom_site_fract_x
   _atom_site_fract_y
   _atom_site_fract_z
   _atom_site_adp_type
   _atom_site_B_iso_or_equiv
   _atom_site_type_symbol
   C1         1.0     0.144751      0.962040      0.582998     Biso  1.000000 C
   C2         1.0     0.855249      0.462040      0.417002     Biso  1.000000 C
   C3         1.0     0.976483      0.917654      0.769007     Biso  1.000000 C
   C4         1.0     0.023517      0.417654      0.230993     Biso  1.000000 C
   C5         1.0     0.901152      0.168607      0.875235     Biso  1.000000 C
   C6         1.0     0.098848      0.668607      0.124765     Biso  1.000000 C
   C7         1.0     0.065081      0.212463      0.695192     Biso  1.000000 C
   C8         1.0     0.934919      0.712463      0.304808     Biso  1.000000 C
   C9         1.0     0.959776      0.781982      0.775936     Biso  1.000000 C
   C10        1.0     0.040224      0.281982      0.224064     Biso  1.000000 C
   C11        1.0     0.773396      0.261771      0.018996     Biso  1.000000 C
   C12        1.0     0.226604      0.761771      0.981004     Biso  1.000000 C
   C13        1.0     0.087644      0.349331      0.669033     Biso  1.000000 C
   C14        1.0     0.912356      0.849331      0.330967     Biso  1.000000 C
   C15        1.0     0.802004      0.703775      0.940150     Biso  1.000000 C
   C16        1.0     0.197996      0.203775      0.059850     Biso  1.000000 C
   N1         1.0     0.659689      0.644173      0.083769     Biso  1.000000 N
   N2         1.0     0.340311      0.144173      0.916231     Biso  1.000000 N
   N3         1.0     0.661110      0.333834      0.143732     Biso  1.000000 N
   N4         1.0     0.338890      0.833834      0.856268     Biso  1.000000 N
   N5         1.0     0.096673      0.462649      0.657234     Biso  1.000000 N
   N6         1.0     0.903327      0.962649      0.342766     Biso  1.000000 N
   N7         1.0     0.246910      0.871365      0.459002     Biso  1.000000 N
   N8         1.0     0.753090      0.371365      0.540998     Biso  1.000000 N
   S1         1.0     0.822821      0.009760      0.961117     Biso  1.000000 S
   S2         1.0     0.177179      0.509760      0.038883     Biso  1.000000 S
   S3         1.0     0.254230      0.122483      0.489329     Biso  1.000000 S
   S4         1.0     0.745770      0.622483      0.510671     Biso  1.000000 S
   S5         1.0     0.154916      0.724725      0.552905     Biso  1.000000 S
   S6         1.0     0.845084      0.224725      0.447095     Biso  1.000000 S
#======================================================================

# CRYSTAL DATA

#----------------------------------------------------------------------

data_VESTA_phase_1


_pd_phase_name                         'CNS                                   '
_cell_length_a                         12.77076
_cell_length_b                         6.58969
_cell_length_c                         11.71352
_cell_angle_alpha                      90
_cell_angle_beta                       67.96629
_cell_angle_gamma                      90
_symmetry_space_group_name_H-M         'P 1'
_symmetry_Int_Tables_number            1

loop_
_symmetry_equiv_pos_as_xyz
   'x, y, z'

loop_
   _atom_site_label
   _atom_site_occupancy
   _atom_site_fract_x
   _atom_site_fract_y
   _atom_site_fract_z
   _atom_site_adp_type
   _atom_site_B_iso_or_equiv
   _atom_site_type_symbol
   C1         1.0     0.075802      0.263871      0.461540     Biso  1.000000 C
   C2         1.0     0.075802      0.736129      0.961540     Biso  1.000000 C
   C3         1.0     0.575802      0.763871      0.461540     Biso  1.000000 C
   C4         1.0     0.575802      0.236129      0.961540     Biso  1.000000 C
   C5         1.0     0.191899      0.268889      0.382726     Biso  1.000000 C
   C6         1.0     0.191899      0.731111      0.882726     Biso  1.000000 C
   C7         1.0     0.691899      0.768889      0.382726     Biso  1.000000 C
   C8         1.0     0.691899      0.231111      0.882726     Biso  1.000000 C
   C9         1.0     0.130319      0.273224      0.185246     Biso  1.000000 C
   C10        1.0     0.130319      0.726776      0.685246     Biso  1.000000 C
   C11        1.0     0.630319      0.773224      0.185246     Biso  1.000000 C
   C12        1.0     0.630319      0.226776      0.685246     Biso  1.000000 C
   C13        1.0     0.018000      0.279128      0.260700     Biso  1.000000 C
   C14        1.0     0.018000      0.720872      0.760700     Biso  1.000000 C
   C15        1.0     0.518000      0.779128      0.260700     Biso  1.000000 C
   C16        1.0     0.518000      0.220872      0.760700     Biso  1.000000 C
   C17        1.0     0.258526      0.259051      0.453244     Biso  1.000000 C
   C18        1.0     0.258526      0.740949      0.953244     Biso  1.000000 C
   C19        1.0     0.758526      0.759051      0.453244     Biso  1.000000 C
   C20        1.0     0.758526      0.240949      0.953244     Biso  1.000000 C
   C21        1.0     0.376913      0.279257      0.404507     Biso  1.000000 C
   C22        1.0     0.376913      0.720743      0.904507     Biso  1.000000 C
   C23        1.0     0.876913      0.779257      0.404507     Biso  1.000000 C
   C24        1.0     0.876913      0.220743      0.904507     Biso  1.000000 C
   C25        1.0     0.159689      0.258152      0.055883     Biso  1.000000 C
   C26        1.0     0.159689      0.741848      0.555883     Biso  1.000000 C
   C27        1.0     0.659689      0.758152      0.055883     Biso  1.000000 C
   C28        1.0     0.659689      0.241848      0.555883     Biso  1.000000 C
   C29        1.0     0.937814      0.278925      0.203502     Biso  1.000000 C
   C30        1.0     0.937814      0.721075      0.703502     Biso  1.000000 C
   C31        1.0     0.437814      0.778925      0.203502     Biso  1.000000 C
   C32        1.0     0.437814      0.221075      0.703502     Biso  1.000000 C
   N1         1.0     0.188442      0.246306      0.948776     Biso  1.000000 N
   N2         1.0     0.188442      0.753694      0.448776     Biso  1.000000 N
   N3         1.0     0.688442      0.746306      0.948776     Biso  1.000000 N
   N4         1.0     0.688442      0.253694      0.448776     Biso  1.000000 N
   N5         1.0     0.873515      0.283137      0.154203     Biso  1.000000 N
   N6         1.0     0.873515      0.716863      0.654203     Biso  1.000000 N
   N7         1.0     0.373515      0.783137      0.154203     Biso  1.000000 N
   N8         1.0     0.373515      0.216863      0.654203     Biso  1.000000 N
   N9         1.0     0.054492      0.245436      0.580356     Biso  1.000000 N
   N10        1.0     0.054492      0.754565      0.080356     Biso  1.000000 N
   N11        1.0     0.554492      0.745435      0.580356     Biso  1.000000 N
   N12        1.0     0.554492      0.254564      0.080356     Biso  1.000000 N
   N13        1.0     0.474544      0.302785      0.357265     Biso  1.000000 N
   N14        1.0     0.474544      0.697215      0.857265     Biso  1.000000 N
   N15        1.0     0.974544      0.802785      0.357265     Biso  1.000000 N
   N16        1.0     0.974544      0.197215      0.857265     Biso  1.000000 N
   S1         1.0     0.171856      0.237049      0.608117     Biso  1.000000 S
   S2         1.0     0.171856      0.762951      0.108117     Biso  1.000000 S
   S3         1.0     0.671856      0.737049      0.608117     Biso  1.000000 S
   S4         1.0     0.671856      0.262951      0.108117     Biso  1.000000 S
   S5         1.0     0.250601      0.286445      0.222615     Biso  1.000000 S
   S6         1.0     0.250601      0.713555      0.722615     Biso  1.000000 S
   S7         1.0     0.750601      0.786445      0.222615     Biso  1.000000 S
   S8         1.0     0.750601      0.213555      0.722615     Biso  1.000000 S
   S9         1.0     0.957463      0.293729      0.421149     Biso  1.000000 S
   S10        1.0     0.957463      0.706271      0.921149     Biso  1.000000 S
   S11        1.0     0.457463      0.793729      0.421149     Biso  1.000000 S
   S12        1.0     0.457463      0.206271      0.921149     Biso  1.000000 S
#======================================================================

# CRYSTAL DATA

#----------------------------------------------------------------------

data_VESTA_phase_1


_pd_phase_name                         'CNS                                   '
_cell_length_a                         9.71911
_cell_length_b                         7.06664
_cell_length_c                         6.87668
_cell_angle_alpha                      90
_cell_angle_beta                       75.82094
_cell_angle_gamma                      90
_symmetry_space_group_name_H-M         'P 1'
_symmetry_Int_Tables_number            1

loop_
_symmetry_equiv_pos_as_xyz
   'x, y, z'

loop_
   _atom_site_label
   _atom_site_occupancy
   _atom_site_fract_x
   _atom_site_fract_y
   _atom_site_fract_z
   _atom_site_adp_type
   _atom_site_B_iso_or_equiv
   _atom_site_type_symbol
   C1         1.0     0.303225      0.962711      0.895422     Biso  1.000000 C
   C2         1.0     0.696775      0.462711      0.104578     Biso  1.000000 C
   C3         1.0     0.191328      0.972510      0.796212     Biso  1.000000 C
   C4         1.0     0.808672      0.472510      0.203788     Biso  1.000000 C
   C5         1.0     0.272242      0.647012      0.614131     Biso  1.000000 C
   C6         1.0     0.727758      0.147012      0.385869     Biso  1.000000 C
   C7         1.0     0.381761      0.635309      0.707663     Biso  1.000000 C
   C8         1.0     0.618239      0.135309      0.292337     Biso  1.000000 C
   C9         1.0     0.084091      0.088828      0.904397     Biso  1.000000 C
   C10        1.0     0.915909      0.588828      0.095603     Biso  1.000000 C
   C11        1.0     0.218713      0.477559      0.550117     Biso  1.000000 C
   C12        1.0     0.781287      0.977559      0.449883     Biso  1.000000 C
   C13        1.0     0.440455      0.454775      0.729157     Biso  1.000000 C
   C14        1.0     0.559546      0.954775      0.270843     Biso  1.000000 C
   C15        1.0     0.955215      0.133758      0.856707     Biso  1.000000 C
   C16        1.0     0.044785      0.633758      0.143293     Biso  1.000000 C
   N1         1.0     0.846897      0.165959      0.817884     Biso  1.000000 N
   N2         1.0     0.153103      0.665959      0.182116     Biso  1.000000 N
   N3         1.0     0.177168      0.333416      0.503135     Biso  1.000000 N
   N4         1.0     0.822832      0.833416      0.496865     Biso  1.000000 N
   N5         1.0     0.488370      0.304962      0.742511     Biso  1.000000 N
   N6         1.0     0.511630      0.804962      0.257489     Biso  1.000000 N
   N7         1.0     0.286576      0.060401      0.063863     Biso  1.000000 N
   N8         1.0     0.713424      0.560401      0.936137     Biso  1.000000 N
   S1         1.0     0.190470      0.860730      0.569529     Biso  1.000000 S
   S2         1.0     0.809530      0.360730      0.430471     Biso  1.000000 S
   S3         1.0     0.458185      0.827105      0.805905     Biso  1.000000 S
   S4         1.0     0.541815      0.327105      0.194095     Biso  1.000000 S
   S5         1.0     0.134930      0.173944      0.112807     Biso  1.000000 S
   S6         1.0     0.865070      0.673944      0.887193     Biso  1.000000 S
#======================================================================

# CRYSTAL DATA

#----------------------------------------------------------------------

data_VESTA_phase_1


_pd_phase_name                         'CNS                                   '
_cell_length_a                         3.72549
_cell_length_b                         10.23749
_cell_length_c                         6.90770
_cell_angle_alpha                      92.64805
_cell_angle_beta                       75.16785
_cell_angle_gamma                      62.91832
_symmetry_space_group_name_H-M         'P 1'
_symmetry_Int_Tables_number            1

loop_
_symmetry_equiv_pos_as_xyz
   'x, y, z'

loop_
   _atom_site_label
   _atom_site_occupancy
   _atom_site_fract_x
   _atom_site_fract_y
   _atom_site_fract_z
   _atom_site_adp_type
   _atom_site_B_iso_or_equiv
   _atom_site_type_symbol
   C1         1.0     0.143386      0.737561      0.717114     Biso  1.000000 C
   C2         1.0     0.096477      0.702380      0.915043     Biso  1.000000 C
   C3         1.0     0.982902      0.973979      0.062715     Biso  1.000000 C
   C4         1.0     0.039789      0.007015      0.870144     Biso  1.000000 C
   C5         1.0     0.137222      0.559643      0.906586     Biso  1.000000 C
   C6         1.0     0.121217      0.487273      0.075019     Biso  1.000000 C
   C7         1.0     0.924569      0.076907      0.228179     Biso  1.000000 C
   C8         1.0     0.048807      0.142464      0.844330     Biso  1.000000 C
   N1         1.0     0.889221      0.152778      0.371334     Biso  1.000000 N
   N2         1.0     0.072782      0.250937      0.822028     Biso  1.000000 N
   N3         1.0     0.208495      0.634194      0.570202     Biso  1.000000 N
   N4         1.0     0.111463      0.432191      0.219363     Biso  1.000000 N
   S1         1.0     0.224298      0.485757      0.657086     Biso  1.000000 S
   S2         1.0     0.989128      0.813511      0.144952     Biso  1.000000 S
   S3         1.0     0.122373      0.901867      0.640312     Biso  1.000000 S
#======================================================================

# CRYSTAL DATA

#----------------------------------------------------------------------

data_VESTA_phase_1


_pd_phase_name                         'CNS                                   '
_cell_length_a                         10.15221
_cell_length_b                         6.49622
_cell_length_c                         6.88099
_cell_angle_alpha                      99.91688
_cell_angle_beta                       83.79039
_cell_angle_gamma                      34.53256
_symmetry_space_group_name_H-M         'P 1'
_symmetry_Int_Tables_number            1

loop_
_symmetry_equiv_pos_as_xyz
   'x, y, z'

loop_
   _atom_site_label
   _atom_site_occupancy
   _atom_site_fract_x
   _atom_site_fract_y
   _atom_site_fract_z
   _atom_site_adp_type
   _atom_site_B_iso_or_equiv
   _atom_site_type_symbol
   C1         1.0     0.896455      0.298930      0.237046     Biso  1.000000 C
   C2         1.0     0.873932      0.271737      0.037196     Biso  1.000000 C
   C3         1.0     0.140183      0.259609      0.889339     Biso  1.000000 C
   C4         1.0     0.161394      0.288481      0.082581     Biso  1.000000 C
   C5         1.0     0.732564      0.278539      0.046955     Biso  1.000000 C
   C6         1.0     0.666264      0.270245      0.879906     Biso  1.000000 C
   C7         1.0     0.236407      0.266741      0.730108     Biso  1.000000 C
   C8         1.0     0.291601      0.300962      0.109864     Biso  1.000000 C
   N1         1.0     0.305962      0.283967      0.597603     Biso  1.000000 N
   N2         1.0     0.400745      0.306122      0.135832     Biso  1.000000 N
   N3         1.0     0.789130      0.316614      0.383921     Biso  1.000000 N
   N4         1.0     0.613045      0.271073      0.737270     Biso  1.000000 N
   S1         1.0     0.646858      0.310322      0.298065     Biso  1.000000 S
   S2         1.0     0.000807      0.224360      0.804420     Biso  1.000000 S
   S3         1.0     0.044463      0.321972      0.314795     Biso  1.000000 S
#======================================================================

# CRYSTAL DATA

#----------------------------------------------------------------------

data_VESTA_phase_1


_pd_phase_name                         'CNS                                   '
_cell_length_a                         6.92444
_cell_length_b                         10.24774
_cell_length_c                         7.01020
_cell_angle_alpha                      90
_cell_angle_beta                       65.66180
_cell_angle_gamma                      90
_symmetry_space_group_name_H-M         'P 1'
_symmetry_Int_Tables_number            1

loop_
_symmetry_equiv_pos_as_xyz
   'x, y, z'

loop_
   _atom_site_label
   _atom_site_occupancy
   _atom_site_fract_x
   _atom_site_fract_y
   _atom_site_fract_z
   _atom_site_adp_type
   _atom_site_B_iso_or_equiv
   _atom_site_type_symbol
   C1         1.0     0.928642      0.185419      0.758846     Biso  1.000000 C
   C2         1.0     0.071358      0.685419      0.241154     Biso  1.000000 C
   C3         1.0     0.742202      0.230291      0.741862     Biso  1.000000 C
   C4         1.0     0.257798      0.730291      0.258138     Biso  1.000000 C
   C5         1.0     0.625082      0.978926      0.727214     Biso  1.000000 C
   C6         1.0     0.374918      0.478926      0.272786     Biso  1.000000 C
   C7         1.0     0.803886      0.934365      0.746024     Biso  1.000000 C
   C8         1.0     0.196114      0.434365      0.253976     Biso  1.000000 C
   C9         1.0     0.736237      0.366327      0.751873     Biso  1.000000 C
   C10        1.0     0.263763      0.866327      0.248127     Biso  1.000000 C
   C11        1.0     0.475347      0.885771      0.722128     Biso  1.000000 C
   C12        1.0     0.524653      0.385771      0.277872     Biso  1.000000 C
   C13        1.0     0.824596      0.797239      0.759713     Biso  1.000000 C
   C14        1.0     0.175404      0.297239      0.240287     Biso  1.000000 C
   C15        1.0     0.569808      0.443765      0.748235     Biso  1.000000 C
   C16        1.0     0.430192      0.943765      0.251765     Biso  1.000000 C
   N1         1.0     0.423200      0.501337      0.749807     Biso  1.000000 N
   N2         1.0     0.576800      0.001336      0.250193     Biso  1.000000 N
   N3         1.0     0.346537      0.813067      0.718862     Biso  1.000000 N
   N4         1.0     0.653463      0.313067      0.281138     Biso  1.000000 N
   N5         1.0     0.833097      0.683687      0.769001     Biso  1.000000 N
   N6         1.0     0.166903      0.183687      0.230999     Biso  1.000000 N
   N7         1.0     0.055111      0.276118      0.777920     Biso  1.000000 N
   N8         1.0     0.944889      0.776118      0.222080     Biso  1.000000 N
   S1         1.0     0.548554      0.138348      0.703468     Biso  1.000000 S
   S2         1.0     0.451446      0.638348      0.296532     Biso  1.000000 S
   S3         1.0     0.015756      0.023866      0.752153     Biso  1.000000 S
   S4         1.0     0.984244      0.523866      0.247847     Biso  1.000000 S
   S5         1.0     0.961144      0.423330      0.777792     Biso  1.000000 S
   S6         1.0     0.038856      0.923330      0.222208     Biso  1.000000 S
#======================================================================

# CRYSTAL DATA

#----------------------------------------------------------------------

data_VESTA_phase_1


_pd_phase_name                         'CNS                                   '
_cell_length_a                         10.14804
_cell_length_b                         6.59928
_cell_length_c                         12.77453
_cell_angle_alpha                      89.99999
_cell_angle_beta                       32.26057
_cell_angle_gamma                      89.99999
_symmetry_space_group_name_H-M         'P 1'
_symmetry_Int_Tables_number            1

loop_
_symmetry_equiv_pos_as_xyz
   'x, y, z'

loop_
   _atom_site_label
   _atom_site_occupancy
   _atom_site_fract_x
   _atom_site_fract_y
   _atom_site_fract_z
   _atom_site_adp_type
   _atom_site_B_iso_or_equiv
   _atom_site_type_symbol
   C1         1.0     0.826714      0.764278      0.167591     Biso  1.000000 C
   C2         1.0     0.826714      0.235722      0.667591     Biso  1.000000 C
   C3         1.0     0.667584      0.748198      0.362761     Biso  1.000000 C
   C4         1.0     0.667584      0.251802      0.862761     Biso  1.000000 C
   C5         1.0     0.273654      0.728851      0.497213     Biso  1.000000 C
   C6         1.0     0.273654      0.271149      0.997213     Biso  1.000000 C
   C7         1.0     0.424366      0.754005      0.310363     Biso  1.000000 C
   C8         1.0     0.424366      0.245995      0.810363     Biso  1.000000 C
   C9         1.0     0.806554      0.760531      0.360889     Biso  1.000000 C
   C10        1.0     0.806554      0.239469      0.860889     Biso  1.000000 C
   C11        1.0     0.707959      0.745845      0.528744     Biso  1.000000 C
   C12        1.0     0.707959      0.254155      0.028744     Biso  1.000000 C
   C13        1.0     0.013506      0.726329      0.657402     Biso  1.000000 C
   C14        1.0     0.013506      0.273671      0.157402     Biso  1.000000 C
   C15        1.0     0.309237      0.778758      0.288780     Biso  1.000000 C
   C16        1.0     0.309237      0.221242      0.788780     Biso  1.000000 C
   N1         1.0     0.798075      0.722994      0.795279     Biso  1.000000 N
   N2         1.0     0.798075      0.277006      0.295279     Biso  1.000000 N
   N3         1.0     0.210643      0.798777      0.274382     Biso  1.000000 N
   N4         1.0     0.210643      0.201223      0.774382     Biso  1.000000 N
   N5         1.0     0.064302      0.782447      0.028643     Biso  1.000000 N
   N6         1.0     0.064302      0.217553      0.528643     Biso  1.000000 N
   N7         1.0     0.614570      0.731490      0.673690     Biso  1.000000 N
   N8         1.0     0.614570      0.268510      0.173690     Biso  1.000000 N
   S1         1.0     0.117653      0.782583      0.119872     Biso  1.000000 S
   S2         1.0     0.117653      0.217417      0.619872     Biso  1.000000 S
   S3         1.0     0.351204      0.699942      0.577256     Biso  1.000000 S
   S4         1.0     0.351204      0.300058      0.077256     Biso  1.000000 S
   S5         1.0     0.746482      0.762786      0.088309     Biso  1.000000 S
   S6         1.0     0.746482      0.237214      0.588309     Biso  1.000000 S
#======================================================================

# CRYSTAL DATA

#----------------------------------------------------------------------

data_VESTA_phase_1


_pd_phase_name                         'CNS                                   '
_cell_length_a                         6.95250
_cell_length_b                         10.30138
_cell_length_c                         17.97898
_cell_angle_alpha                      89.99999
_cell_angle_beta                       20.85114
_cell_angle_gamma                      89.99999
_symmetry_space_group_name_H-M         'P 1'
_symmetry_Int_Tables_number            1

loop_
_symmetry_equiv_pos_as_xyz
   'x, y, z'

loop_
   _atom_site_label
   _atom_site_occupancy
   _atom_site_fract_x
   _atom_site_fract_y
   _atom_site_fract_z
   _atom_site_adp_type
   _atom_site_B_iso_or_equiv
   _atom_site_type_symbol
   C1         1.0     0.142355      0.369027      0.221655     Biso  1.000000 C
   C2         1.0     0.857645      0.869027      0.778345     Biso  1.000000 C
   C3         1.0     0.289654      0.413103      0.240536     Biso  1.000000 C
   C4         1.0     0.710346      0.913103      0.759464     Biso  1.000000 C
   C5         1.0     0.379079      0.162719      0.253924     Biso  1.000000 C
   C6         1.0     0.620921      0.662719      0.746076     Biso  1.000000 C
   C7         1.0     0.219068      0.119327      0.242829     Biso  1.000000 C
   C8         1.0     0.780932      0.619327      0.757171     Biso  1.000000 C
   C9         1.0     0.267226      0.548361      0.250278     Biso  1.000000 C
   C10        1.0     0.732774      0.048361      0.749722     Biso  1.000000 C
   C11        1.0     0.399708      0.626074      0.264170     Biso  1.000000 C
   C12        1.0     0.600292      0.126074      0.735830     Biso  1.000000 C
   C13        1.0     0.486177      0.069315      0.271479     Biso  1.000000 C
   C14        1.0     0.513823      0.569315      0.728521     Biso  1.000000 C
   C15        1.0     0.153464      0.983340      0.257264     Biso  1.000000 C
   C16        1.0     0.846536      0.483340      0.742736     Biso  1.000000 C
   N1         1.0     0.587800      0.995884      0.282332     Biso  1.000000 N
   N2         1.0     0.412200      0.495884      0.717668     Biso  1.000000 N
   N3         1.0     0.097071      0.871092      0.272843     Biso  1.000000 N
   N4         1.0     0.902929      0.371092      0.727157     Biso  1.000000 N
   N5         1.0     0.023233      0.459631      0.215343     Biso  1.000000 N
   N6         1.0     0.976767      0.959631      0.784657     Biso  1.000000 N
   N7         1.0     0.525205      0.684736      0.271825     Biso  1.000000 N
   N8         1.0     0.474795      0.184736      0.728175     Biso  1.000000 N
   S1         1.0     0.072769      0.605635      0.233522     Biso  1.000000 S
   S2         1.0     0.927231      0.105635      0.766478     Biso  1.000000 S
   S3         1.0     0.473566      0.321272      0.251845     Biso  1.000000 S
   S4         1.0     0.526434      0.821272      0.748155     Biso  1.000000 S
   S5         1.0     0.071309      0.208408      0.216238     Biso  1.000000 S
   S6         1.0     0.928691      0.708408      0.783762     Biso  1.000000 S
#======================================================================

# CRYSTAL DATA

#----------------------------------------------------------------------

data_VESTA_phase_1


_pd_phase_name                         'CNS                                   '
_cell_length_a                         6.92480
_cell_length_b                         10.29049
_cell_length_c                         12.17520
_cell_angle_alpha                      90
_cell_angle_beta                       31.59770
_cell_angle_gamma                      90
_symmetry_space_group_name_H-M         'P 1'
_symmetry_Int_Tables_number            1

loop_
_symmetry_equiv_pos_as_xyz
   'x, y, z'

loop_
   _atom_site_label
   _atom_site_occupancy
   _atom_site_fract_x
   _atom_site_fract_y
   _atom_site_fract_z
   _atom_site_adp_type
   _atom_site_B_iso_or_equiv
   _atom_site_type_symbol
   C1         1.0     0.554234      0.496388      0.260098     Biso  1.000000 C
   C2         1.0     0.445766      0.996388      0.739902     Biso  1.000000 C
   C3         1.0     0.785892      0.539636      0.234787     Biso  1.000000 C
   C4         1.0     0.214108      0.039636      0.765213     Biso  1.000000 C
   C5         1.0     0.939438      0.289212      0.211348     Biso  1.000000 C
   C6         1.0     0.060562      0.789212      0.788652     Biso  1.000000 C
   C7         1.0     0.703829      0.245652      0.244999     Biso  1.000000 C
   C8         1.0     0.296171      0.745652      0.755001     Biso  1.000000 C
   C9         1.0     0.757374      0.674495      0.257872     Biso  1.000000 C
   C10        1.0     0.242626      0.174495      0.742128     Biso  1.000000 C
   C11        1.0     0.932513      0.751746      0.252962     Biso  1.000000 C
   C12        1.0     0.067487      0.251746      0.747038     Biso  1.000000 C
   C13        1.0     0.102184      0.197402      0.204749     Biso  1.000000 C
   C14        1.0     0.897816      0.697402      0.795251     Biso  1.000000 C
   C15        1.0     0.630231      0.110186      0.277840     Biso  1.000000 C
   C16        1.0     0.369769      0.610186      0.722160     Biso  1.000000 C
   N1         1.0     0.245870      0.127223      0.197327     Biso  1.000000 N
   N2         1.0     0.754130      0.627223      0.802673     Biso  1.000000 N
   N3         1.0     0.583649      0.997867      0.303009     Biso  1.000000 N
   N4         1.0     0.416351      0.497867      0.696991     Biso  1.000000 N
   N5         1.0     0.372526      0.587180      0.293853     Biso  1.000000 N
   N6         1.0     0.627474      0.087180      0.706147     Biso  1.000000 N
   N7         1.0     0.075249      0.811462      0.253686     Biso  1.000000 N
   N8         1.0     0.924751      0.311462      0.746314     Biso  1.000000 N
   S1         1.0     0.462574      0.732688      0.298848     Biso  1.000000 S
   S2         1.0     0.537426      0.232688      0.701152     Biso  1.000000 S
   S3         1.0     0.095552      0.446807      0.161884     Biso  1.000000 S
   S4         1.0     0.904448      0.946807      0.838116     Biso  1.000000 S
   S5         1.0     0.487181      0.335967      0.246956     Biso  1.000000 S
   S6         1.0     0.512819      0.835967      0.753044     Biso  1.000000 S
#======================================================================

# CRYSTAL DATA

#----------------------------------------------------------------------

data_VESTA_phase_1


_pd_phase_name                         'CNS                                   '
_cell_length_a                         5.43550
_cell_length_b                         6.75155
_cell_length_c                         9.70720
_cell_angle_alpha                      44.93359
_cell_angle_beta                       83.27439
_cell_angle_gamma                      67.37265
_symmetry_space_group_name_H-M         'P 1'
_symmetry_Int_Tables_number            1

loop_
_symmetry_equiv_pos_as_xyz
   'x, y, z'

loop_
   _atom_site_label
   _atom_site_occupancy
   _atom_site_fract_x
   _atom_site_fract_y
   _atom_site_fract_z
   _atom_site_adp_type
   _atom_site_B_iso_or_equiv
   _atom_site_type_symbol
   C1         1.0     0.858070      0.160438      0.166131     Biso  1.000000 C
   C2         1.0     0.840227      0.911035      0.362890     Biso  1.000000 C
   C3         1.0     0.110269      0.014168      0.509832     Biso  1.000000 C
   C4         1.0     0.124194      0.258963      0.319216     Biso  1.000000 C
   C5         1.0     0.710703      0.775182      0.355501     Biso  1.000000 C
   C6         1.0     0.231065      0.934090      0.674153     Biso  1.000000 C
   C7         1.0     0.263372      0.418415      0.295469     Biso  1.000000 C
   C8         1.0     0.659138      0.521518      0.524061     Biso  1.000000 C
   N1         1.0     0.623332      0.310505      0.670096     Biso  1.000000 N
   N2         1.0     0.321237      0.863841      0.813692     Biso  1.000000 N
   N3         1.0     0.377549      0.552243      0.272413     Biso  1.000000 N
   N4         1.0     0.759428      0.208442      0.022229     Biso  1.000000 N
   S1         1.0     0.953029      0.776318      0.588269     Biso  1.000000 S
   S2         1.0     0.981540      0.423637      0.088843     Biso  1.000000 S
   S3         1.0     0.628844      0.966113      0.108633     Biso  1.000000 S
#======================================================================

# CRYSTAL DATA

#----------------------------------------------------------------------

data_VESTA_phase_1


_pd_phase_name                         'CNS                                   '
_cell_length_a                         5.51609
_cell_length_b                         8.01355
_cell_length_c                         7.30425
_cell_angle_alpha                      53.40553
_cell_angle_beta                       76.35624
_cell_angle_gamma                      62.19823
_symmetry_space_group_name_H-M         'P 1'
_symmetry_Int_Tables_number            1

loop_
_symmetry_equiv_pos_as_xyz
   'x, y, z'

loop_
   _atom_site_label
   _atom_site_occupancy
   _atom_site_fract_x
   _atom_site_fract_y
   _atom_site_fract_z
   _atom_site_adp_type
   _atom_site_B_iso_or_equiv
   _atom_site_type_symbol
   C1         1.0     0.121735      0.002381      0.635205     Biso  1.000000 C
   C2         1.0     0.158550      0.810857      0.865949     Biso  1.000000 C
   C3         1.0     0.905390      0.662901      0.749775     Biso  1.000000 C
   C4         1.0     0.872606      0.845778      0.526145     Biso  1.000000 C
   C5         1.0     0.298574      0.818871      0.994483     Biso  1.000000 C
   C6         1.0     0.373956      0.652332      0.229222     Biso  1.000000 C
   C7         1.0     0.799567      0.505828      0.810907     Biso  1.000000 C
   C8         1.0     0.744481      0.865890      0.362730     Biso  1.000000 C
   N1         1.0     0.713615      0.372936      0.870399     Biso  1.000000 N
   N2         1.0     0.643053      0.888044      0.221921     Biso  1.000000 N
   N3         1.0     0.220601      0.144326      0.589660     Biso  1.000000 N
   N4         1.0     0.428638      0.507519      0.423797     Biso  1.000000 N
   S1         1.0     0.367285      0.060525      0.819313     Biso  1.000000 S
   S2         1.0     0.059717      0.588547      0.986776     Biso  1.000000 S
   S3         1.0     0.967509      0.070541      0.400984     Biso  1.000000 S
#======================================================================

# CRYSTAL DATA

#----------------------------------------------------------------------

data_VESTA_phase_1


_pd_phase_name                         'CNS                                   '
_cell_length_a                         6.52616
_cell_length_b                         10.17124
_cell_length_c                         8.77301
_cell_angle_alpha                      44.75753
_cell_angle_beta                       50.90666
_cell_angle_gamma                      33.71926
_symmetry_space_group_name_H-M         'P 1'
_symmetry_Int_Tables_number            1

loop_
_symmetry_equiv_pos_as_xyz
   'x, y, z'

loop_
   _atom_site_label
   _atom_site_occupancy
   _atom_site_fract_x
   _atom_site_fract_y
   _atom_site_fract_z
   _atom_site_adp_type
   _atom_site_B_iso_or_equiv
   _atom_site_type_symbol
   C1         1.0     0.638049      0.618349      0.375050     Biso  1.000000 C
   C2         1.0     0.804583      0.601246      0.174055     Biso  1.000000 C
   C3         1.0     0.940773      0.867484      0.026278     Biso  1.000000 C
   C4         1.0     0.781952      0.883359      0.220684     Biso  1.000000 C
   C5         1.0     0.801472      0.460148      0.183706     Biso  1.000000 C
   C6         1.0     0.953369      0.399496      0.015075     Biso  1.000000 C
   C7         1.0     0.107134      0.964516      0.867322     Biso  1.000000 C
   C8         1.0     0.773389      0.009192      0.248898     Biso  1.000000 C
   N1         1.0     0.257598      0.034494      0.735815     Biso  1.000000 N
   N2         1.0     0.758650      0.113958      0.276149     Biso  1.000000 N
   N3         1.0     0.512596      0.507738      0.522692     Biso  1.000000 N
   N4         1.0     0.088535      0.352466      0.870311     Biso  1.000000 N
   S1         1.0     0.588837      0.368779      0.435892     Biso  1.000000 S
   S2         1.0     0.983909      0.733169      0.940511     Biso  1.000000 S
   S3         1.0     0.588183      0.762077      0.453753     Biso  1.000000 S
#======================================================================

# CRYSTAL DATA

#----------------------------------------------------------------------

data_VESTA_phase_1


_pd_phase_name                         'CNS                                   '
_cell_length_a                         22.56322
_cell_length_b                         14.63842
_cell_length_c                         7.98612
_cell_angle_alpha                      86.80040
_cell_angle_beta                       52.46489
_cell_angle_gamma                      36.13791
_symmetry_space_group_name_H-M         'P 1'
_symmetry_Int_Tables_number            1

loop_
_symmetry_equiv_pos_as_xyz
   'x, y, z'

loop_
   _atom_site_label
   _atom_site_occupancy
   _atom_site_fract_x
   _atom_site_fract_y
   _atom_site_fract_z
   _atom_site_adp_type
   _atom_site_B_iso_or_equiv
   _atom_site_type_symbol
   C1         1.0     0.448634      0.766816      0.680784     Biso  1.000000 C
   C2         1.0     0.551366      0.233184      0.319216     Biso  1.000000 C
   C3         1.0     0.247895      0.944779      0.909667     Biso  1.000000 C
   C4         1.0     0.752105      0.055221      0.090333     Biso  1.000000 C
   C5         1.0     0.236235      0.082885      0.663499     Biso  1.000000 C
   C6         1.0     0.763765      0.917115      0.336501     Biso  1.000000 C
   C7         1.0     0.414203      0.931967      0.470310     Biso  1.000000 C
   C8         1.0     0.585797      0.068033      0.529690     Biso  1.000000 C
   C9         1.0     0.214197      0.902512      0.057884     Biso  1.000000 C
   C10        1.0     0.785803      0.097488      0.942116     Biso  1.000000 C
   C11        1.0     0.167601      0.185792      0.600563     Biso  1.000000 C
   C12        1.0     0.832399      0.814208      0.399437     Biso  1.000000 C
   C13        1.0     0.521807      0.887480      0.216745     Biso  1.000000 C
   C14        1.0     0.478193      0.112520      0.783255     Biso  1.000000 C
   C15        1.0     0.022362      0.055747      0.316500     Biso  1.000000 C
   C16        1.0     0.977638      0.944253      0.683500     Biso  1.000000 C
   N1         1.0     0.859778      0.187231      0.536306     Biso  1.000000 N
   N2         1.0     0.140222      0.812769      0.463694     Biso  1.000000 N
   N3         1.0     0.096306      0.285076      0.573018     Biso  1.000000 N
   N4         1.0     0.903694      0.714924      0.426982     Biso  1.000000 N
   N5         1.0     0.610304      0.851545      0.010835     Biso  1.000000 N
   N6         1.0     0.389696      0.148455      0.989165     Biso  1.000000 N
   N7         1.0     0.570845      0.588391      0.631839     Biso  1.000000 N
   N8         1.0     0.429155      0.411609      0.368161     Biso  1.000000 N
   S1         1.0     0.061393      0.185275      0.009161     Biso  1.000000 S
   S2         1.0     0.938607      0.814725      0.990839     Biso  1.000000 S
   S3         1.0     0.522384      0.795194      0.510561     Biso  1.000000 S
   S4         1.0     0.477616      0.204806      0.489439     Biso  1.000000 S
   S5         1.0     0.441419      0.637704      0.883171     Biso  1.000000 S
   S6         1.0     0.558581      0.362296      0.116829     Biso  1.000000 S
#======================================================================

# CRYSTAL DATA

#----------------------------------------------------------------------

data_VESTA_phase_1


_pd_phase_name                         'CNS                                   '
_cell_length_a                         6.91570
_cell_length_b                         10.27193
_cell_length_c                         7.28196
_cell_angle_alpha                      89.99999
_cell_angle_beta                       61.16835
_cell_angle_gamma                      89.99999
_symmetry_space_group_name_H-M         'P 1'
_symmetry_Int_Tables_number            1

loop_
_symmetry_equiv_pos_as_xyz
   'x, y, z'

loop_
   _atom_site_label
   _atom_site_occupancy
   _atom_site_fract_x
   _atom_site_fract_y
   _atom_site_fract_z
   _atom_site_adp_type
   _atom_site_B_iso_or_equiv
   _atom_site_type_symbol
   C1         1.0     0.694205      0.293953      0.238290     Biso  1.000000 C
   C2         1.0     0.305795      0.793953      0.761710     Biso  1.000000 C
   C3         1.0     0.487725      0.251306      0.262084     Biso  1.000000 C
   C4         1.0     0.512276      0.751306      0.737916     Biso  1.000000 C
   C5         1.0     0.361455      0.502797      0.280545     Biso  1.000000 C
   C6         1.0     0.638545      0.002797      0.719455     Biso  1.000000 C
   C7         1.0     0.563182      0.545643      0.250527     Biso  1.000000 C
   C8         1.0     0.436818      0.045643      0.749473     Biso  1.000000 C
   C9         1.0     0.490009      0.115883      0.244877     Biso  1.000000 C
   C10        1.0     0.509991      0.615883      0.755123     Biso  1.000000 C
   C11        1.0     0.207127      0.596169      0.286353     Biso  1.000000 C
   C12        1.0     0.792873      0.096169      0.713647     Biso  1.000000 C
   C13        1.0     0.601935      0.681804      0.223712     Biso  1.000000 C
   C14        1.0     0.398065      0.181804      0.776288     Biso  1.000000 C
   C15        1.0     0.317216      0.039946      0.251508     Biso  1.000000 C
   C16        1.0     0.682784      0.539946      0.748492     Biso  1.000000 C
   N1         1.0     0.170406      0.982615      0.252607     Biso  1.000000 N
   N2         1.0     0.829594      0.482615      0.747393     Biso  1.000000 N
   N3         1.0     0.073596      0.668402      0.292258     Biso  1.000000 N
   N4         1.0     0.926404      0.168402      0.707742     Biso  1.000000 N
   N5         1.0     0.618167      0.794856      0.204564     Biso  1.000000 N
   N6         1.0     0.381833      0.294856      0.795436     Biso  1.000000 N
   N7         1.0     0.839748      0.202168      0.209857     Biso  1.000000 N
   N8         1.0     0.160252      0.702168      0.790143     Biso  1.000000 N
   S1         1.0     0.253314      0.345198      0.324255     Biso  1.000000 S
   S2         1.0     0.746686      0.845198      0.675745     Biso  1.000000 S
   S3         1.0     0.777979      0.454422      0.247285     Biso  1.000000 S
   S4         1.0     0.222021      0.954422      0.752715     Biso  1.000000 S
   S5         1.0     0.742262      0.056583      0.208446     Biso  1.000000 S
   S6         1.0     0.257738      0.556583      0.791554     Biso  1.000000 S
#======================================================================

# CRYSTAL DATA

#----------------------------------------------------------------------

data_VESTA_phase_1


_pd_phase_name                         'CNS                                   '
_cell_length_a                         7.25288
_cell_length_b                         10.25115
_cell_length_c                         6.89943
_cell_angle_alpha                      90
_cell_angle_beta                       61.58738
_cell_angle_gamma                      90
_symmetry_space_group_name_H-M         'P 1'
_symmetry_Int_Tables_number            1

loop_
_symmetry_equiv_pos_as_xyz
   'x, y, z'

loop_
   _atom_site_label
   _atom_site_occupancy
   _atom_site_fract_x
   _atom_site_fract_y
   _atom_site_fract_z
   _atom_site_adp_type
   _atom_site_B_iso_or_equiv
   _atom_site_type_symbol
   C1         1.0     0.759314      0.134780      0.936055     Biso  1.000000 C
   C2         1.0     0.240686      0.634780      0.063945     Biso  1.000000 C
   C3         1.0     0.738180      0.090850      0.752116     Biso  1.000000 C
   C4         1.0     0.261820      0.590850      0.247884     Biso  1.000000 C
   C5         1.0     0.713709      0.342425      0.644610     Biso  1.000000 C
   C6         1.0     0.286291      0.842425      0.355390     Biso  1.000000 C
   C7         1.0     0.741700      0.386363      0.817231     Biso  1.000000 C
   C8         1.0     0.258300      0.886363      0.182769     Biso  1.000000 C
   C9         1.0     0.759898      0.955344      0.736513     Biso  1.000000 C
   C10        1.0     0.240102      0.455344      0.263486     Biso  1.000000 C
   C11        1.0     0.756543      0.877841      0.569657     Biso  1.000000 C
   C12        1.0     0.243457      0.377841      0.430343     Biso  1.000000 C
   C13        1.0     0.706783      0.435059      0.495231     Biso  1.000000 C
   C14        1.0     0.293217      0.935059      0.504769     Biso  1.000000 C
   C15        1.0     0.768814      0.522778      0.828997     Biso  1.000000 C
   C16        1.0     0.231186      0.022778      0.171003     Biso  1.000000 C
   N1         1.0     0.700318      0.506521      0.366462     Biso  1.000000 N
   N2         1.0     0.299682      0.006521      0.633538     Biso  1.000000 N
   N3         1.0     0.790047      0.635816      0.827764     Biso  1.000000 N
   N4         1.0     0.209953      0.135816      0.172236     Biso  1.000000 N
   N5         1.0     0.790432      0.043974      0.053224     Biso  1.000000 N
   N6         1.0     0.209568      0.543974      0.946776     Biso  1.000000 N
   N7         1.0     0.757915      0.818609      0.423905     Biso  1.000000 N
   N8         1.0     0.242085      0.318609      0.576095     Biso  1.000000 N
   S1         1.0     0.796884      0.897609      0.953264     Biso  1.000000 S
   S2         1.0     0.203116      0.397609      0.046736     Biso  1.000000 S
   S3         1.0     0.674303      0.183653      0.579680     Biso  1.000000 S
   S4         1.0     0.325697      0.683653      0.420320     Biso  1.000000 S
   S5         1.0     0.743721      0.295652      0.030521     Biso  1.000000 S
   S6         1.0     0.256279      0.795652      0.969479     Biso  1.000000 S
#======================================================================

# CRYSTAL DATA

#----------------------------------------------------------------------

data_VESTA_phase_1


_pd_phase_name                         'CNS                                   '
_cell_length_a                         6.88479
_cell_length_b                         10.32836
_cell_length_c                         7.70387
_cell_angle_alpha                      89.99999
_cell_angle_beta                       56.53442
_cell_angle_gamma                      89.99999
_symmetry_space_group_name_H-M         'P 1'
_symmetry_Int_Tables_number            1

loop_
_symmetry_equiv_pos_as_xyz
   'x, y, z'

loop_
   _atom_site_label
   _atom_site_occupancy
   _atom_site_fract_x
   _atom_site_fract_y
   _atom_site_fract_z
   _atom_site_adp_type
   _atom_site_B_iso_or_equiv
   _atom_site_type_symbol
   C1         1.0     0.183675      0.709015      0.228033     Biso  1.000000 C
   C2         1.0     0.816325      0.209015      0.771967     Biso  1.000000 C
   C3         1.0     0.977281      0.666289      0.245620     Biso  1.000000 C
   C4         1.0     0.022719      0.166289      0.754380     Biso  1.000000 C
   C5         1.0     0.855430      0.916659      0.248793     Biso  1.000000 C
   C6         1.0     0.144570      0.416659      0.751207     Biso  1.000000 C
   C7         1.0     0.050834      0.958795      0.238944     Biso  1.000000 C
   C8         1.0     0.949166      0.458795      0.761056     Biso  1.000000 C
   C9         1.0     0.966499      0.531497      0.258521     Biso  1.000000 C
   C10        1.0     0.033501      0.031497      0.741479     Biso  1.000000 C
   C11        1.0     0.789725      0.455074      0.271239     Biso  1.000000 C
   C12        1.0     0.210275      0.955074      0.728761     Biso  1.000000 C
   C13        1.0     0.698401      0.011135      0.260771     Biso  1.000000 C
   C14        1.0     0.301599      0.511135      0.739229     Biso  1.000000 C
   C15        1.0     0.074534      0.094439      0.251661     Biso  1.000000 C
   C16        1.0     0.925466      0.594439      0.748339     Biso  1.000000 C
   N1         1.0     0.567457      0.085825      0.266083     Biso  1.000000 N
   N2         1.0     0.432543      0.585825      0.733917     Biso  1.000000 N
   N3         1.0     0.082557      0.206556      0.266385     Biso  1.000000 N
   N4         1.0     0.917443      0.706556      0.733615     Biso  1.000000 N
   N5         1.0     0.319245      0.617909      0.226560     Biso  1.000000 N
   N6         1.0     0.680755      0.117909      0.773440     Biso  1.000000 N
   N7         1.0     0.639315      0.397559      0.277954     Biso  1.000000 N
   N8         1.0     0.360685      0.897559      0.722046     Biso  1.000000 N
   S1         1.0     0.211006      0.472934      0.245980     Biso  1.000000 S
   S2         1.0     0.788994      0.972934      0.754019     Biso  1.000000 S
   S3         1.0     0.762812      0.759036      0.249102     Biso  1.000000 S
   S4         1.0     0.237188      0.259036      0.750898     Biso  1.000000 S
   S5         1.0     0.279064      0.868546      0.214185     Biso  1.000000 S
   S6         1.0     0.720936      0.368546      0.785815     Biso  1.000000 S
#======================================================================

# CRYSTAL DATA

#----------------------------------------------------------------------

data_VESTA_phase_1


_pd_phase_name                         'CNS                                   '
_cell_length_a                         6.86914
_cell_length_b                         10.32144
_cell_length_c                         7.23980
_cell_angle_alpha                      89.99999
_cell_angle_beta                       61.84759
_cell_angle_gamma                      89.99999
_symmetry_space_group_name_H-M         'P 1'
_symmetry_Int_Tables_number            1

loop_
_symmetry_equiv_pos_as_xyz
   'x, y, z'

loop_
   _atom_site_label
   _atom_site_occupancy
   _atom_site_fract_x
   _atom_site_fract_y
   _atom_site_fract_z
   _atom_site_adp_type
   _atom_site_B_iso_or_equiv
   _atom_site_type_symbol
   C1         1.0     0.691051      0.627971      0.740674     Biso  1.000000 C
   C2         1.0     0.308949      0.127971      0.259326     Biso  1.000000 C
   C3         1.0     0.482335      0.669846      0.766554     Biso  1.000000 C
   C4         1.0     0.517665      0.169846      0.233446     Biso  1.000000 C
   C5         1.0     0.357217      0.419155      0.784668     Biso  1.000000 C
   C6         1.0     0.642783      0.919155      0.215332     Biso  1.000000 C
   C7         1.0     0.561516      0.377100      0.750805     Biso  1.000000 C
   C8         1.0     0.438484      0.877100      0.249195     Biso  1.000000 C
   C9         1.0     0.484460      0.804493      0.747236     Biso  1.000000 C
   C10        1.0     0.515540      0.304493      0.252764     Biso  1.000000 C
   C11        1.0     0.311932      0.880910      0.752785     Biso  1.000000 C
   C12        1.0     0.688068      0.380910      0.247215     Biso  1.000000 C
   C13        1.0     0.202149      0.326196      0.790328     Biso  1.000000 C
   C14        1.0     0.797851      0.826196      0.209672     Biso  1.000000 C
   C15        1.0     0.603090      0.241954      0.720091     Biso  1.000000 C
   C16        1.0     0.396911      0.741954      0.279909     Biso  1.000000 C
   N1         1.0     0.067447      0.254427      0.796407     Biso  1.000000 N
   N2         1.0     0.932553      0.754427      0.203593     Biso  1.000000 N
   N3         1.0     0.622896      0.129744      0.697940     Biso  1.000000 N
   N4         1.0     0.377104      0.629744      0.302060     Biso  1.000000 N
   N5         1.0     0.837534      0.719498      0.710138     Biso  1.000000 N
   N6         1.0     0.162466      0.219498      0.289862     Biso  1.000000 N
   N7         1.0     0.167239      0.940226      0.751927     Biso  1.000000 N
   N8         1.0     0.832761      0.440226      0.248073     Biso  1.000000 N
   S1         1.0     0.738659      0.864015      0.708078     Biso  1.000000 S
   S2         1.0     0.261341      0.364015      0.291922     Biso  1.000000 S
   S3         1.0     0.246562      0.575614      0.835277     Biso  1.000000 S
   S4         1.0     0.753438      0.075614      0.164723     Biso  1.000000 S
   S5         1.0     0.777326      0.468456      0.747414     Biso  1.000000 S
   S6         1.0     0.222674      0.968456      0.252586     Biso  1.000000 S
#======================================================================

# CRYSTAL DATA

#----------------------------------------------------------------------

data_VESTA_phase_1


_pd_phase_name                         'CNS                                   '
_cell_length_a                         14.80339
_cell_length_b                         6.88129
_cell_length_c                         7.52091
_cell_angle_alpha                      41.33873
_cell_angle_beta                       38.59420
_cell_angle_gamma                      72.75900
_symmetry_space_group_name_H-M         'P 1'
_symmetry_Int_Tables_number            1

loop_
_symmetry_equiv_pos_as_xyz
   'x, y, z'

loop_
   _atom_site_label
   _atom_site_occupancy
   _atom_site_fract_x
   _atom_site_fract_y
   _atom_site_fract_z
   _atom_site_adp_type
   _atom_site_B_iso_or_equiv
   _atom_site_type_symbol
   C1         1.0     0.081854      0.849497      0.231882     Biso  1.000000 C
   C2         1.0     0.128619      0.678873      0.161124     Biso  1.000000 C
   C3         1.0     0.869531      0.532190      0.412659     Biso  1.000000 C
   C4         1.0     0.825613      0.700976      0.475645     Biso  1.000000 C
   C5         1.0     0.273559      0.705629      0.000316     Biso  1.000000 C
   C6         1.0     0.348167      0.551069      0.915295     Biso  1.000000 C
   C7         1.0     0.778026      0.392328      0.478271     Biso  1.000000 C
   C8         1.0     0.696465      0.745747      0.582765     Biso  1.000000 C
   N1         1.0     0.701260      0.263078      0.545227     Biso  1.000000 N
   N2         1.0     0.594052      0.797856      0.663007     Biso  1.000000 N
   N3         1.0     0.181495      0.998167      0.129151     Biso  1.000000 N
   N4         1.0     0.401001      0.410412      0.860023     Biso  1.000000 N
   S1         1.0     0.336881      0.938483      0.950993     Biso  1.000000 S
   S2         1.0     0.025649      0.449542      0.267922     Biso  1.000000 S
   S3         1.0     0.902061      0.873406      0.459107     Biso  1.000000 S
#======================================================================

# CRYSTAL DATA

#----------------------------------------------------------------------

data_VESTA_phase_1


_pd_phase_name                         'CNS                                   '
_cell_length_a                         12.81482
_cell_length_b                         7.03064
_cell_length_c                         10.29492
_cell_angle_alpha                      89.99999
_cell_angle_beta                       89.99999
_cell_angle_gamma                      89.99999
_symmetry_space_group_name_H-M         'P 1'
_symmetry_Int_Tables_number            1

loop_
_symmetry_equiv_pos_as_xyz
   'x, y, z'

loop_
   _atom_site_label
   _atom_site_occupancy
   _atom_site_fract_x
   _atom_site_fract_y
   _atom_site_fract_z
   _atom_site_adp_type
   _atom_site_B_iso_or_equiv
   _atom_site_type_symbol
   C1         1.0     0.241033      0.773795      0.969323     Biso  1.000000 C
   C2         1.0     0.258967      0.226205      0.469323     Biso  1.000000 C
   C3         1.0     0.758967      0.273795      0.530677     Biso  1.000000 C
   C4         1.0     0.741033      0.726205      0.030677     Biso  1.000000 C
   C5         1.0     0.142479      0.842587      0.927073     Biso  1.000000 C
   C6         1.0     0.357521      0.157413      0.427073     Biso  1.000000 C
   C7         1.0     0.857521      0.342587      0.572927     Biso  1.000000 C
   C8         1.0     0.642479      0.657413      0.072927     Biso  1.000000 C
   C9         1.0     0.086700      0.905016      0.176217     Biso  1.000000 C
   C10        1.0     0.413300      0.094984      0.676217     Biso  1.000000 C
   C11        1.0     0.913300      0.405016      0.323783     Biso  1.000000 C
   C12        1.0     0.586700      0.594984      0.823783     Biso  1.000000 C
   C13        1.0     0.180346      0.832060      0.218629     Biso  1.000000 C
   C14        1.0     0.319654      0.167940      0.718629     Biso  1.000000 C
   C15        1.0     0.819654      0.332060      0.281371     Biso  1.000000 C
   C16        1.0     0.680346      0.667940      0.781371     Biso  1.000000 C
   C17        1.0     0.131414      0.807491      0.794609     Biso  1.000000 C
   C18        1.0     0.368586      0.192509      0.294609     Biso  1.000000 C
   C19        1.0     0.868586      0.307491      0.705391     Biso  1.000000 C
   C20        1.0     0.631414      0.692509      0.205391     Biso  1.000000 C
   C21        1.0     0.007964      0.940034      0.269968     Biso  1.000000 C
   C22        1.0     0.492036      0.059966      0.769967     Biso  1.000000 C
   C23        1.0     0.992036      0.440034      0.230032     Biso  1.000000 C
   C24        1.0     0.507964      0.559966      0.730033     Biso  1.000000 C
   C25        1.0     0.188991      0.789887      0.353104     Biso  1.000000 C
   C26        1.0     0.311009      0.210113      0.853104     Biso  1.000000 C
   C27        1.0     0.811009      0.289887      0.146896     Biso  1.000000 C
   C28        1.0     0.688991      0.710113      0.646896     Biso  1.000000 C
   C29        1.0     0.042036      0.846683      0.719611     Biso  1.000000 C
   C30        1.0     0.457964      0.153317      0.219611     Biso  1.000000 C
   C31        1.0     0.957964      0.346683      0.780389     Biso  1.000000 C
   C32        1.0     0.542036      0.653317      0.280389     Biso  1.000000 C
   N1         1.0     0.965004      0.876863      0.662196     Biso  1.000000 N
   N2         1.0     0.534996      0.123137      0.162196     Biso  1.000000 N
   N3         1.0     0.034996      0.376863      0.837804     Biso  1.000000 N
   N4         1.0     0.465004      0.623137      0.337804     Biso  1.000000 N
   N5         1.0     0.943846      0.971841      0.347977     Biso  1.000000 N
   N6         1.0     0.556154      0.028159      0.847977     Biso  1.000000 N
   N7         1.0     0.056154      0.471841      0.152023     Biso  1.000000 N
   N8         1.0     0.443846      0.528159      0.652023     Biso  1.000000 N
   N9         1.0     0.190775      0.756690      0.464308     Biso  1.000000 N
   N10        1.0     0.309225      0.243310      0.964308     Biso  1.000000 N
   N11        1.0     0.809225      0.256690      0.035692     Biso  1.000000 N
   N12        1.0     0.690775      0.743310      0.535692     Biso  1.000000 N
   N13        1.0     0.301068      0.696695      0.879340     Biso  1.000000 N
   N14        1.0     0.198932      0.303305      0.379340     Biso  1.000000 N
   N15        1.0     0.698932      0.196695      0.620660     Biso  1.000000 N
   N16        1.0     0.801068      0.803305      0.120660     Biso  1.000000 N
   S1         1.0     0.048961      0.964761      0.018113     Biso  1.000000 S
   S2         1.0     0.451039      0.035239      0.518113     Biso  1.000000 S
   S3         1.0     0.951039      0.464761      0.481887     Biso  1.000000 S
   S4         1.0     0.548961      0.535239      0.981887     Biso  1.000000 S
   S5         1.0     0.292370      0.781785      0.127674     Biso  1.000000 S
   S6         1.0     0.207630      0.218215      0.627674     Biso  1.000000 S
   S7         1.0     0.707630      0.281785      0.372326     Biso  1.000000 S
   S8         1.0     0.792370      0.718215      0.872326     Biso  1.000000 S
   S9         1.0     0.244045      0.700277      0.736315     Biso  1.000000 S
   S10        1.0     0.255955      0.299723      0.236315     Biso  1.000000 S
   S11        1.0     0.755955      0.200277      0.763685     Biso  1.000000 S
   S12        1.0     0.744045      0.799723      0.263685     Biso  1.000000 S
#======================================================================

# CRYSTAL DATA

#----------------------------------------------------------------------

data_VESTA_phase_1


_pd_phase_name                         'CNS                                   '
_cell_length_a                         10.21818
_cell_length_b                         13.14249
_cell_length_c                         3.69943
_cell_angle_alpha                      90
_cell_angle_beta                       63.66294
_cell_angle_gamma                      90
_symmetry_space_group_name_H-M         'P 1'
_symmetry_Int_Tables_number            1

loop_
_symmetry_equiv_pos_as_xyz
   'x, y, z'

loop_
   _atom_site_label
   _atom_site_occupancy
   _atom_site_fract_x
   _atom_site_fract_y
   _atom_site_fract_z
   _atom_site_adp_type
   _atom_site_B_iso_or_equiv
   _atom_site_type_symbol
   C1         1.0     0.612478      0.151387      0.689048     Biso  1.000000 C
   C2         1.0     0.387522      0.651387      0.310952     Biso  1.000000 C
   C3         1.0     0.553967      0.051091      0.742559     Biso  1.000000 C
   C4         1.0     0.446033      0.551091      0.257441     Biso  1.000000 C
   C5         1.0     0.804685      0.978263      0.734069     Biso  1.000000 C
   C6         1.0     0.195315      0.478263      0.265931     Biso  1.000000 C
   C7         1.0     0.861464      0.075124      0.676821     Biso  1.000000 C
   C8         1.0     0.138536      0.575124      0.323179     Biso  1.000000 C
   C9         1.0     0.413586      0.053864      0.769643     Biso  1.000000 C
   C10        1.0     0.586414      0.553864      0.230357     Biso  1.000000 C
   C11        1.0     0.883687      0.894825      0.782638     Biso  1.000000 C
   C12        1.0     0.116313      0.394825      0.217362     Biso  1.000000 C
   C13        1.0     0.001322      0.088299      0.666567     Biso  1.000000 C
   C14        1.0     0.998678      0.588299      0.333433     Biso  1.000000 C
   C15        1.0     0.322707      0.969164      0.819297     Biso  1.000000 C
   C16        1.0     0.677293      0.469164      0.180703     Biso  1.000000 C
   N1         1.0     0.249865      0.897652      0.855466     Biso  1.000000 N
   N2         1.0     0.750135      0.397652      0.144534     Biso  1.000000 N
   N3         1.0     0.937732      0.821905      0.838249     Biso  1.000000 N
   N4         1.0     0.062268      0.321905      0.161751     Biso  1.000000 N
   N5         1.0     0.114780      0.099504      0.665774     Biso  1.000000 N
   N6         1.0     0.885220      0.599504      0.334226     Biso  1.000000 N
   N7         1.0     0.525080      0.224619      0.679826     Biso  1.000000 N
   N8         1.0     0.474920      0.724618      0.320174     Biso  1.000000 N
   S1         1.0     0.635168      0.936504      0.775605     Biso  1.000000 S
   S2         1.0     0.364831      0.436504      0.224395     Biso  1.000000 S
   S3         1.0     0.787723      0.190262      0.613703     Biso  1.000000 S
   S4         1.0     0.212277      0.690262      0.386297     Biso  1.000000 S
   S5         1.0     0.368445      0.179182      0.727874     Biso  1.000000 S
   S6         1.0     0.631555      0.679182      0.272126     Biso  1.000000 S
#======================================================================

# CRYSTAL DATA

#----------------------------------------------------------------------

data_VESTA_phase_1


_pd_phase_name                         'CNS                                   '
_cell_length_a                         12.10040
_cell_length_b                         10.28347
_cell_length_c                         7.22308
_cell_angle_alpha                      89.99999
_cell_angle_beta                       30.38420
_cell_angle_gamma                      89.99999
_symmetry_space_group_name_H-M         'P 1'
_symmetry_Int_Tables_number            1

loop_
_symmetry_equiv_pos_as_xyz
   'x, y, z'

loop_
   _atom_site_label
   _atom_site_occupancy
   _atom_site_fract_x
   _atom_site_fract_y
   _atom_site_fract_z
   _atom_site_adp_type
   _atom_site_B_iso_or_equiv
   _atom_site_type_symbol
   C1         1.0     0.060336      0.577325      0.189935     Biso  1.000000 C
   C2         1.0     0.939664      0.077325      0.810065     Biso  1.000000 C
   C3         1.0     0.245315      0.534777      0.025221     Biso  1.000000 C
   C4         1.0     0.754685      0.034777      0.974779     Biso  1.000000 C
   C5         1.0     0.352069      0.785705      0.939572     Biso  1.000000 C
   C6         1.0     0.647931      0.285705      0.060428     Biso  1.000000 C
   C7         1.0     0.180898      0.828493      0.079690     Biso  1.000000 C
   C8         1.0     0.819102      0.328493      0.920310     Biso  1.000000 C
   C9         1.0     0.266438      0.400233      0.975721     Biso  1.000000 C
   C10        1.0     0.733562      0.900233      0.024279     Biso  1.000000 C
   C11        1.0     0.436228      0.323863      0.804431     Biso  1.000000 C
   C12        1.0     0.563772      0.823863      0.195569     Biso  1.000000 C
   C13        1.0     0.504734      0.877945      0.787105     Biso  1.000000 C
   C14        1.0     0.495266      0.377945      0.212895     Biso  1.000000 C
   C15        1.0     0.174636      0.963301      0.046515     Biso  1.000000 C
   C16        1.0     0.825364      0.463301      0.953485     Biso  1.000000 C
   N1         1.0     0.635783      0.948685      0.658708     Biso  1.000000 N
   N2         1.0     0.364217      0.448685      0.341292     Biso  1.000000 N
   N3         1.0     0.181025      0.075059      0.008347     Biso  1.000000 N
   N4         1.0     0.818975      0.575059      0.991653     Biso  1.000000 N
   N5         1.0     0.946214      0.486272      0.269611     Biso  1.000000 N
   N6         1.0     0.053786      0.986272      0.730389     Biso  1.000000 N
   N7         1.0     0.584054      0.264871      0.650113     Biso  1.000000 N
   N8         1.0     0.415946      0.764871      0.349887     Biso  1.000000 N
   S1         1.0     0.051582      0.341444      0.151632     Biso  1.000000 S
   S2         1.0     0.948418      0.841444      0.848368     Biso  1.000000 S
   S3         1.0     0.410129      0.628328      0.933223     Biso  1.000000 S
   S4         1.0     0.589871      0.128328      0.066777     Biso  1.000000 S
   S5         1.0     0.964019      0.737423      0.303725     Biso  1.000000 S
   S6         1.0     0.035981      0.237423      0.696275     Biso  1.000000 S
#======================================================================

# CRYSTAL DATA

#----------------------------------------------------------------------

data_VESTA_phase_1


_pd_phase_name                         'CNS                                   '
_cell_length_a                         6.94455
_cell_length_b                         10.29035
_cell_length_c                         7.59604
_cell_angle_alpha                      89.99999
_cell_angle_beta                       57.45250
_cell_angle_gamma                      89.99999
_symmetry_space_group_name_H-M         'P 1'
_symmetry_Int_Tables_number            1

loop_
_symmetry_equiv_pos_as_xyz
   'x, y, z'

loop_
   _atom_site_label
   _atom_site_occupancy
   _atom_site_fract_x
   _atom_site_fract_y
   _atom_site_fract_z
   _atom_site_adp_type
   _atom_site_B_iso_or_equiv
   _atom_site_type_symbol
   C1         1.0     0.302829      0.752616      0.261725     Biso  1.000000 C
   C2         1.0     0.697171      0.252616      0.738275     Biso  1.000000 C
   C3         1.0     0.506051      0.796805      0.244558     Biso  1.000000 C
   C4         1.0     0.493949      0.296805      0.755442     Biso  1.000000 C
   C5         1.0     0.632208      0.546161      0.238054     Biso  1.000000 C
   C6         1.0     0.367792      0.046161      0.761946     Biso  1.000000 C
   C7         1.0     0.435331      0.502329      0.255807     Biso  1.000000 C
   C8         1.0     0.564669      0.002329      0.744193     Biso  1.000000 C
   C9         1.0     0.507145      0.932383      0.245800     Biso  1.000000 C
   C10        1.0     0.492855      0.432383      0.754200     Biso  1.000000 C
   C11        1.0     0.787704      0.453102      0.230453     Biso  1.000000 C
   C12        1.0     0.212296      0.953102      0.769547     Biso  1.000000 C
   C13        1.0     0.403102      0.365715      0.263567     Biso  1.000000 C
   C14        1.0     0.596898      0.865715      0.736433     Biso  1.000000 C
   C15        1.0     0.678745      0.009235      0.238999     Biso  1.000000 C
   C16        1.0     0.321255      0.509235      0.761002     Biso  1.000000 C
   N1         1.0     0.825249      0.066058      0.238157     Biso  1.000000 N
   N2         1.0     0.174751      0.566058      0.761843     Biso  1.000000 N
   N3         1.0     0.920333      0.380645      0.225358     Biso  1.000000 N
   N4         1.0     0.079667      0.880645      0.774642     Biso  1.000000 N
   N5         1.0     0.387847      0.252564      0.266753     Biso  1.000000 N
   N6         1.0     0.612153      0.752564      0.733247     Biso  1.000000 N
   N7         1.0     0.161877      0.843363      0.273214     Biso  1.000000 N
   N8         1.0     0.838123      0.343363      0.726786     Biso  1.000000 N
   S1         1.0     0.732148      0.704757      0.217314     Biso  1.000000 S
   S2         1.0     0.267852      0.204757      0.782686     Biso  1.000000 S
   S3         1.0     0.216951      0.591816      0.264184     Biso  1.000000 S
   S4         1.0     0.783049      0.091816      0.735816     Biso  1.000000 S
   S5         1.0     0.260192      0.989773      0.266115     Biso  1.000000 S
   S6         1.0     0.739808      0.489773      0.733885     Biso  1.000000 S
#======================================================================

# CRYSTAL DATA

#----------------------------------------------------------------------

data_VESTA_phase_1


_pd_phase_name                         'CNS                                   '
_cell_length_a                         10.88721
_cell_length_b                         5.71008
_cell_length_c                         12.67331
_cell_angle_alpha                      47.11840
_cell_angle_beta                       81.84597
_cell_angle_gamma                      57.22938
_symmetry_space_group_name_H-M         'P 1'
_symmetry_Int_Tables_number            1

loop_
_symmetry_equiv_pos_as_xyz
   'x, y, z'

loop_
   _atom_site_label
   _atom_site_occupancy
   _atom_site_fract_x
   _atom_site_fract_y
   _atom_site_fract_z
   _atom_site_adp_type
   _atom_site_B_iso_or_equiv
   _atom_site_type_symbol
   C1         1.0     0.683983      0.087795      0.071988     Biso  1.000000 C
   C2         1.0     0.316017      0.912205      0.928012     Biso  1.000000 C
   C3         1.0     0.774887      0.203447      0.064009     Biso  1.000000 C
   C4         1.0     0.225113      0.796553      0.935991     Biso  1.000000 C
   C5         1.0     0.748801      0.552879      0.772503     Biso  1.000000 C
   C6         1.0     0.251199      0.447121      0.227497     Biso  1.000000 C
   C7         1.0     0.662699      0.437282      0.779534     Biso  1.000000 C
   C8         1.0     0.337301      0.562718      0.220466     Biso  1.000000 C
   C9         1.0     0.827993      0.046044      0.207055     Biso  1.000000 C
   C10        1.0     0.172007      0.953956      0.792945     Biso  1.000000 C
   C11        1.0     0.922554      0.099555      0.240945     Biso  1.000000 C
   C12        1.0     0.077446      0.900445      0.759055     Biso  1.000000 C
   C13        1.0     0.788544      0.738074      0.638884     Biso  1.000000 C
   C14        1.0     0.211456      0.261926      0.361116     Biso  1.000000 C
   C15        1.0     0.619340      0.507943      0.655052     Biso  1.000000 C
   C16        1.0     0.380660      0.492057      0.344948     Biso  1.000000 C
   N1         1.0     0.822162      0.874515      0.529078     Biso  1.000000 N
   N2         1.0     0.177838      0.125485      0.470922     Biso  1.000000 N
   N3         1.0     0.583399      0.566299      0.552547     Biso  1.000000 N
   N4         1.0     0.416601      0.433701      0.447453     Biso  1.000000 N
   N5         1.0     0.667319      0.865835      0.205832     Biso  1.000000 N
   N6         1.0     0.332681      0.134165      0.794168     Biso  1.000000 N
   N7         1.0     0.002440      0.153626      0.260440     Biso  1.000000 N
   N8         1.0     0.997560      0.846374      0.739560     Biso  1.000000 N
   S1         1.0     0.760999      0.776762      0.333404     Biso  1.000000 S
   S2         1.0     0.239001      0.223238      0.666596     Biso  1.000000 S
   S3         1.0     0.820319      0.497671      0.908918     Biso  1.000000 S
   S4         1.0     0.179681      0.502329      0.091082     Biso  1.000000 S
   S5         1.0     0.591940      0.206910      0.922764     Biso  1.000000 S
   S6         1.0     0.408060      0.793090      0.077236     Biso  1.000000 S
#======================================================================

# CRYSTAL DATA

#----------------------------------------------------------------------

data_VESTA_phase_1


_pd_phase_name                         'CNS                                   '
_cell_length_a                         10.16844
_cell_length_b                         13.13888
_cell_length_c                         7.57776
_cell_angle_alpha                      89.99999
_cell_angle_beta                       26.87751
_cell_angle_gamma                      89.99999
_symmetry_space_group_name_H-M         'P 1'
_symmetry_Int_Tables_number            1

loop_
_symmetry_equiv_pos_as_xyz
   'x, y, z'

loop_
   _atom_site_label
   _atom_site_occupancy
   _atom_site_fract_x
   _atom_site_fract_y
   _atom_site_fract_z
   _atom_site_adp_type
   _atom_site_B_iso_or_equiv
   _atom_site_type_symbol
   C1         1.0     0.309058      0.470855      0.218176     Biso  1.000000 C
   C2         1.0     0.690942      0.970855      0.781824     Biso  1.000000 C
   C3         1.0     0.205194      0.569729      0.297880     Biso  1.000000 C
   C4         1.0     0.794806      0.069729      0.702120     Biso  1.000000 C
   C5         1.0     0.412104      0.642993      0.360141     Biso  1.000000 C
   C6         1.0     0.587896      0.142993      0.639859     Biso  1.000000 C
   C7         1.0     0.516742      0.547800      0.276616     Biso  1.000000 C
   C8         1.0     0.483258      0.047800      0.723384     Biso  1.000000 C
   C9         1.0     0.079648      0.567473      0.280858     Biso  1.000000 C
   C10        1.0     0.920352      0.067473      0.719142     Biso  1.000000 C
   C11        1.0     0.452878      0.724179      0.432224     Biso  1.000000 C
   C12        1.0     0.547122      0.224179      0.567776     Biso  1.000000 C
   C13        1.0     0.680054      0.536806      0.239303     Biso  1.000000 C
   C14        1.0     0.319946      0.036806      0.760697     Biso  1.000000 C
   C15        1.0     0.948315      0.651633      0.355520     Biso  1.000000 C
   C16        1.0     0.051685      0.151633      0.644480     Biso  1.000000 C
   N1         1.0     0.837804      0.724126      0.428570     Biso  1.000000 N
   N2         1.0     0.162196      0.224126      0.571430     Biso  1.000000 N
   N3         1.0     0.473358      0.791789      0.507082     Biso  1.000000 N
   N4         1.0     0.526642      0.291789      0.492918     Biso  1.000000 N
   N5         1.0     0.818309      0.525843      0.201748     Biso  1.000000 N
   N6         1.0     0.181691      0.025843      0.798252     Biso  1.000000 N
   N7         1.0     0.271952      0.399956      0.140677     Biso  1.000000 N
   N8         1.0     0.728048      0.899956      0.859323     Biso  1.000000 N
   S1         1.0     0.213307      0.681715      0.412917     Biso  1.000000 S
   S2         1.0     0.786693      0.181715      0.587083     Biso  1.000000 S
   S3         1.0     0.470917      0.431053      0.223664     Biso  1.000000 S
   S4         1.0     0.529083      0.931053      0.776336     Biso  1.000000 S
   S5         1.0     0.104382      0.445173      0.166437     Biso  1.000000 S
   S6         1.0     0.895618      0.945173      0.833563     Biso  1.000000 S
#======================================================================

# CRYSTAL DATA

#----------------------------------------------------------------------

data_VESTA_phase_1


_pd_phase_name                         'CNS                                   '
_cell_length_a                         6.84039
_cell_length_b                         5.33974
_cell_length_c                         6.84659
_cell_angle_alpha                      74.88663
_cell_angle_beta                       91.50289
_cell_angle_gamma                      68.57636
_symmetry_space_group_name_H-M         'P 1'
_symmetry_Int_Tables_number            1

loop_
_symmetry_equiv_pos_as_xyz
   'x, y, z'

loop_
   _atom_site_label
   _atom_site_occupancy
   _atom_site_fract_x
   _atom_site_fract_y
   _atom_site_fract_z
   _atom_site_adp_type
   _atom_site_B_iso_or_equiv
   _atom_site_type_symbol
   C1         1.0     0.100346      0.739286      0.685180     Biso  1.000000 C
   C2         1.0     0.043135      0.734142      0.485439     Biso  1.000000 C
   C3         1.0     0.293396      0.013761      0.334790     Biso  1.000000 C
   C4         1.0     0.350559      0.016117      0.528434     Biso  1.000000 C
   C5         1.0     0.899504      0.603056      0.493175     Biso  1.000000 C
   C6         1.0     0.808510      0.565265      0.321835     Biso  1.000000 C
   C7         1.0     0.383373      0.135944      0.170358     Biso  1.000000 C
   C8         1.0     0.489762      0.151595      0.552960     Biso  1.000000 C
   N1         1.0     0.462893      0.222719      0.034066     Biso  1.000000 N
   N2         1.0     0.603187      0.262872      0.577386     Biso  1.000000 N
   N3         1.0     0.007185      0.630576      0.831251     Biso  1.000000 N
   N4         1.0     0.737117      0.543513      0.172883     Biso  1.000000 N
   S1         1.0     0.848233      0.504943      0.743762     Biso  1.000000 S
   S2         1.0     0.128048      0.864028      0.255690     Biso  1.000000 S
   S3         1.0     0.287792      0.860044      0.762865     Biso  1.000000 S
#======================================================================

# CRYSTAL DATA

#----------------------------------------------------------------------

data_VESTA_phase_1


_pd_phase_name                         'CNS                                   '
_cell_length_a                         6.75407
_cell_length_b                         9.76885
_cell_length_c                         8.97532
_cell_angle_alpha                      90
_cell_angle_beta                       49.71157
_cell_angle_gamma                      90
_symmetry_space_group_name_H-M         'P 1'
_symmetry_Int_Tables_number            1

loop_
_symmetry_equiv_pos_as_xyz
   'x, y, z'

loop_
   _atom_site_label
   _atom_site_occupancy
   _atom_site_fract_x
   _atom_site_fract_y
   _atom_site_fract_z
   _atom_site_adp_type
   _atom_site_B_iso_or_equiv
   _atom_site_type_symbol
   C1         1.0     0.186193      0.576726      0.161860     Biso  1.000000 C
   C2         1.0     0.813807      0.076726      0.838140     Biso  1.000000 C
   C3         1.0     0.305783      0.579402      0.246871     Biso  1.000000 C
   C4         1.0     0.694217      0.079402      0.753129     Biso  1.000000 C
   C5         1.0     0.267256      0.855003      0.276552     Biso  1.000000 C
   C6         1.0     0.732744      0.355003      0.723448     Biso  1.000000 C
   C7         1.0     0.147274      0.853018      0.197790     Biso  1.000000 C
   C8         1.0     0.852726      0.353018      0.802210     Biso  1.000000 C
   C9         1.0     0.339154      0.445630      0.281134     Biso  1.000000 C
   C10        1.0     0.660846      0.945630      0.718866     Biso  1.000000 C
   C11        1.0     0.294516      0.985471      0.332049     Biso  1.000000 C
   C12        1.0     0.705484      0.485471      0.667951     Biso  1.000000 C
   C13        1.0     0.055390      0.978492      0.182208     Biso  1.000000 C
   C14        1.0     0.944610      0.478492      0.817792     Biso  1.000000 C
   C15        1.0     0.449612      0.408735      0.365066     Biso  1.000000 C
   C16        1.0     0.550388      0.908735      0.634934     Biso  1.000000 C
   N1         1.0     0.540027      0.384946      0.437594     Biso  1.000000 N
   N2         1.0     0.459973      0.884946      0.562406     Biso  1.000000 N
   N3         1.0     0.309213      0.096967      0.371727     Biso  1.000000 N
   N4         1.0     0.690787      0.596967      0.628272     Biso  1.000000 N
   N5         1.0     0.979198      0.080153      0.166356     Biso  1.000000 N
   N6         1.0     0.020802      0.580153      0.833644     Biso  1.000000 N
   N7         1.0     0.133572      0.454311      0.132235     Biso  1.000000 N
   N8         1.0     0.866428      0.954311      0.867765     Biso  1.000000 N
   S1         1.0     0.399281      0.717854      0.312451     Biso  1.000000 S
   S2         1.0     0.600719      0.217854      0.687549     Biso  1.000000 S
   S3         1.0     0.097433      0.719050      0.095984     Biso  1.000000 S
   S4         1.0     0.902567      0.219050      0.904016     Biso  1.000000 S
   S5         1.0     0.217658      0.332522      0.208327     Biso  1.000000 S
   S6         1.0     0.782342      0.832522      0.791673     Biso  1.000000 S
#======================================================================

# CRYSTAL DATA

#----------------------------------------------------------------------

data_VESTA_phase_1


_pd_phase_name                         'CNS                                   '
_cell_length_a                         9.70778
_cell_length_b                         3.73033
_cell_length_c                         12.84516
_cell_angle_alpha                      89.99999
_cell_angle_beta                       78.23376
_cell_angle_gamma                      90
_symmetry_space_group_name_H-M         'P 1'
_symmetry_Int_Tables_number            1

loop_
_symmetry_equiv_pos_as_xyz
   'x, y, z'

loop_
   _atom_site_label
   _atom_site_occupancy
   _atom_site_fract_x
   _atom_site_fract_y
   _atom_site_fract_z
   _atom_site_adp_type
   _atom_site_B_iso_or_equiv
   _atom_site_type_symbol
   C1         1.0     0.527961      0.618214      0.663625     Biso  1.000000 C
   C2         1.0     0.472039      0.118214      0.336375     Biso  1.000000 C
   C3         1.0     0.503352      0.767112      0.767721     Biso  1.000000 C
   C4         1.0     0.496648      0.267112      0.232279     Biso  1.000000 C
   C5         1.0     0.783162      0.809844      0.761210     Biso  1.000000 C
   C6         1.0     0.216838      0.309844      0.238790     Biso  1.000000 C
   C7         1.0     0.807409      0.648318      0.662681     Biso  1.000000 C
   C8         1.0     0.192591      0.148318      0.337319     Biso  1.000000 C
   C9         1.0     0.359672      0.756763      0.811409     Biso  1.000000 C
   C10        1.0     0.640328      0.256763      0.188591     Biso  1.000000 C
   C11        1.0     0.901669      0.877106      0.807716     Biso  1.000000 C
   C12        1.0     0.098331      0.377106      0.192284     Biso  1.000000 C
   C13        1.0     0.946712      0.532588      0.619568     Biso  1.000000 C
   C14        1.0     0.053288      0.032588      0.380432     Biso  1.000000 C
   C15        1.0     0.297215      0.860099      0.915678     Biso  1.000000 C
   C16        1.0     0.702785      0.360099      0.084322     Biso  1.000000 C
   N1         1.0     0.252300      0.938765      0.004184     Biso  1.000000 N
   N2         1.0     0.747700      0.438765      0.995816     Biso  1.000000 N
   N3         1.0     0.004149      0.940367      0.838799     Biso  1.000000 N
   N4         1.0     0.995851      0.440367      0.161201     Biso  1.000000 N
   N5         1.0     0.060164      0.427802      0.584661     Biso  1.000000 N
   N6         1.0     0.939836      0.927802      0.415339     Biso  1.000000 N
   N7         1.0     0.415188      0.510440      0.629100     Biso  1.000000 N
   N8         1.0     0.584812      0.010440      0.370900     Biso  1.000000 N
   S1         1.0     0.622533      0.961764      0.836329     Biso  1.000000 S
   S2         1.0     0.377467      0.461764      0.163671     Biso  1.000000 S
   S3         1.0     0.691811      0.556858      0.577449     Biso  1.000000 S
   S4         1.0     0.308189      0.056858      0.422551     Biso  1.000000 S
   S5         1.0     0.270492      0.585182      0.718740     Biso  1.000000 S
   S6         1.0     0.729508      0.085182      0.281260     Biso  1.000000 S
#======================================================================

# CRYSTAL DATA

#----------------------------------------------------------------------

data_VESTA_phase_1


_pd_phase_name                         'CNS                                   '
_cell_length_a                         3.77299
_cell_length_b                         12.28593
_cell_length_c                         9.74371
_cell_angle_alpha                      90
_cell_angle_beta                       86.87857
_cell_angle_gamma                      89.99999
_symmetry_space_group_name_H-M         'P 1'
_symmetry_Int_Tables_number            1

loop_
_symmetry_equiv_pos_as_xyz
   'x, y, z'

loop_
   _atom_site_label
   _atom_site_occupancy
   _atom_site_fract_x
   _atom_site_fract_y
   _atom_site_fract_z
   _atom_site_adp_type
   _atom_site_B_iso_or_equiv
   _atom_site_type_symbol
   C1         1.0     0.336371      0.330642      0.820765     Biso  1.000000 C
   C2         1.0     0.336371      0.669358      0.320765     Biso  1.000000 C
   C3         1.0     0.166409      0.227243      0.821897     Biso  1.000000 C
   C4         1.0     0.166409      0.772757      0.321897     Biso  1.000000 C
   C5         1.0     0.224340      0.216688      0.543900     Biso  1.000000 C
   C6         1.0     0.224340      0.783311      0.043900     Biso  1.000000 C
   C7         1.0     0.399216      0.315060      0.541982     Biso  1.000000 C
   C8         1.0     0.399216      0.684940      0.041982     Biso  1.000000 C
   C9         1.0     0.079707      0.196735      0.957523     Biso  1.000000 C
   C10        1.0     0.079707      0.803265      0.457523     Biso  1.000000 C
   C11        1.0     0.168871      0.168678      0.413788     Biso  1.000000 C
   C12        1.0     0.168871      0.831322      0.913788     Biso  1.000000 C
   C13        1.0     0.542662      0.356620      0.414890     Biso  1.000000 C
   C14        1.0     0.542662      0.643380      0.914890     Biso  1.000000 C
   C15        1.0     0.890631      0.101750      0.996019     Biso  1.000000 C
   C16        1.0     0.890631      0.898250      0.496019     Biso  1.000000 C
   N1         1.0     0.720285      0.023534      0.017859     Biso  1.000000 N
   N2         1.0     0.720285      0.976466      0.517859     Biso  1.000000 N
   N3         1.0     0.120590      0.137595      0.302974     Biso  1.000000 N
   N4         1.0     0.120590      0.862405      0.802974     Biso  1.000000 N
   N5         1.0     0.683188      0.392836      0.315197     Biso  1.000000 N
   N6         1.0     0.683188      0.607164      0.815197     Biso  1.000000 N
   N7         1.0     0.379311      0.375219      0.942577     Biso  1.000000 N
   N8         1.0     0.379311      0.624781      0.442577     Biso  1.000000 N
   S1         1.0     0.055990      0.142246      0.686235     Biso  1.000000 S
   S2         1.0     0.055990      0.857754      0.186235     Biso  1.000000 S
   S3         1.0     0.497790      0.404390      0.675019     Biso  1.000000 S
   S4         1.0     0.497790      0.595610      0.175019     Biso  1.000000 S
   S5         1.0     0.219236      0.296535      0.067679     Biso  1.000000 S
   S6         1.0     0.219236      0.703465      0.567679     Biso  1.000000 S
#======================================================================

# CRYSTAL DATA

#----------------------------------------------------------------------

data_VESTA_phase_1


_pd_phase_name                         'CNS                                   '
_cell_length_a                         6.91800
_cell_length_b                         10.25708
_cell_length_c                         7.12856
_cell_angle_alpha                      89.99999
_cell_angle_beta                       64.18782
_cell_angle_gamma                      89.99999
_symmetry_space_group_name_H-M         'P 1'
_symmetry_Int_Tables_number            1

loop_
_symmetry_equiv_pos_as_xyz
   'x, y, z'

loop_
   _atom_site_label
   _atom_site_occupancy
   _atom_site_fract_x
   _atom_site_fract_y
   _atom_site_fract_z
   _atom_site_adp_type
   _atom_site_B_iso_or_equiv
   _atom_site_type_symbol
   C1         1.0     0.941039      0.420354      0.259388     Biso  1.000000 C
   C2         1.0     0.058961      0.920354      0.740612     Biso  1.000000 C
   C3         1.0     0.754121      0.464590      0.243363     Biso  1.000000 C
   C4         1.0     0.245879      0.964590      0.756637     Biso  1.000000 C
   C5         1.0     0.643039      0.212614      0.222527     Biso  1.000000 C
   C6         1.0     0.356961      0.712614      0.777473     Biso  1.000000 C
   C7         1.0     0.821217      0.168939      0.242360     Biso  1.000000 C
   C8         1.0     0.178783      0.668939      0.757640     Biso  1.000000 C
   C9         1.0     0.744672      0.600389      0.257854     Biso  1.000000 C
   C10        1.0     0.255328      0.100389      0.742146     Biso  1.000000 C
   C11        1.0     0.577532      0.678120      0.256288     Biso  1.000000 C
   C12        1.0     0.422468      0.178120      0.743712     Biso  1.000000 C
   C13        1.0     0.495162      0.119393      0.214052     Biso  1.000000 C
   C14        1.0     0.504838      0.619393      0.785948     Biso  1.000000 C
   C15        1.0     0.841251      0.032166      0.258357     Biso  1.000000 C
   C16        1.0     0.158749      0.532166      0.741643     Biso  1.000000 C
   N1         1.0     0.367376      0.047678      0.206200     Biso  1.000000 N
   N2         1.0     0.632624      0.547678      0.793800     Biso  1.000000 N
   N3         1.0     0.847210      0.918714      0.270024     Biso  1.000000 N
   N4         1.0     0.152790      0.418714      0.729976     Biso  1.000000 N
   N5         1.0     0.064524      0.511136      0.282291     Biso  1.000000 N
   N6         1.0     0.935476      0.011136      0.717709     Biso  1.000000 N
   N7         1.0     0.430764      0.736679      0.259969     Biso  1.000000 N
   N8         1.0     0.569236      0.236679      0.740031     Biso  1.000000 N
   S1         1.0     0.967682      0.657820      0.285931     Biso  1.000000 S
   S2         1.0     0.032318      0.157820      0.714069     Biso  1.000000 S
   S3         1.0     0.566111      0.371747      0.198635     Biso  1.000000 S
   S4         1.0     0.433889      0.871747      0.801365     Biso  1.000000 S
   S5         1.0     0.033454      0.259530      0.245390     Biso  1.000000 S
   S6         1.0     0.966546      0.759530      0.754610     Biso  1.000000 S
#======================================================================

# CRYSTAL DATA

#----------------------------------------------------------------------

data_VESTA_phase_1


_pd_phase_name                         'CNS                                   '
_cell_length_a                         6.84587
_cell_length_b                         8.09449
_cell_length_c                         17.97524
_cell_angle_alpha                      97.08376
_cell_angle_beta                       64.00419
_cell_angle_gamma                      44.07410
_symmetry_space_group_name_H-M         'P 1'
_symmetry_Int_Tables_number            1

loop_
_symmetry_equiv_pos_as_xyz
   'x, y, z'

loop_
   _atom_site_label
   _atom_site_occupancy
   _atom_site_fract_x
   _atom_site_fract_y
   _atom_site_fract_z
   _atom_site_adp_type
   _atom_site_B_iso_or_equiv
   _atom_site_type_symbol
   C1         1.0     0.748879      0.830340      0.712261     Biso  1.000000 C
   C2         1.0     0.251121      0.169660      0.287739     Biso  1.000000 C
   C3         1.0     0.563619      0.841298      0.691200     Biso  1.000000 C
   C4         1.0     0.436381      0.158702      0.308800     Biso  1.000000 C
   C5         1.0     0.422538      0.712643      0.818672     Biso  1.000000 C
   C6         1.0     0.577462      0.287357      0.181328     Biso  1.000000 C
   C7         1.0     0.580454      0.718894      0.844142     Biso  1.000000 C
   C8         1.0     0.419546      0.281106      0.155858     Biso  1.000000 C
   C9         1.0     0.603601      0.881939      0.615573     Biso  1.000000 C
   C10        1.0     0.396399      0.118061      0.384427     Biso  1.000000 C
   C11        1.0     0.317377      0.617708      0.853418     Biso  1.000000 C
   C12        1.0     0.682623      0.382292      0.146582     Biso  1.000000 C
   C13        1.0     0.627391      0.634287      0.906576     Biso  1.000000 C
   C14        1.0     0.372609      0.365713      0.093424     Biso  1.000000 C
   C15        1.0     0.444276      0.915666      0.578171     Biso  1.000000 C
   C16        1.0     0.555724      0.084334      0.421829     Biso  1.000000 C
   N1         1.0     0.308815      0.946324      0.547721     Biso  1.000000 N
   N2         1.0     0.691185      0.053676      0.452279     Biso  1.000000 N
   N3         1.0     0.220249      0.545528      0.880760     Biso  1.000000 N
   N4         1.0     0.779751      0.454472      0.119240     Biso  1.000000 N
   N5         1.0     0.668006      0.565718      0.957919     Biso  1.000000 N
   N6         1.0     0.331994      0.434283      0.042081     Biso  1.000000 N
   N7         1.0     0.930075      0.845835      0.655240     Biso  1.000000 N
   N8         1.0     0.069925      0.154165      0.344760     Biso  1.000000 N
   S1         1.0     0.319038      0.810995      0.746490     Biso  1.000000 S
   S2         1.0     0.680962      0.189005      0.253510     Biso  1.000000 S
   S3         1.0     0.729569      0.828200      0.812811     Biso  1.000000 S
   S4         1.0     0.270431      0.171800      0.187189     Biso  1.000000 S
   S5         1.0     0.876042      0.891434      0.576092     Biso  1.000000 S
   S6         1.0     0.123958      0.108566      0.423908     Biso  1.000000 S
#======================================================================

# CRYSTAL DATA

#----------------------------------------------------------------------

data_VESTA_phase_1


_pd_phase_name                         'CNS                                   '
_cell_length_a                         6.76617
_cell_length_b                         9.77342
_cell_length_c                         8.91919
_cell_angle_alpha                      89.99999
_cell_angle_beta                       49.86795
_cell_angle_gamma                      89.99999
_symmetry_space_group_name_H-M         'P 1'
_symmetry_Int_Tables_number            1

loop_
_symmetry_equiv_pos_as_xyz
   'x, y, z'

loop_
   _atom_site_label
   _atom_site_occupancy
   _atom_site_fract_x
   _atom_site_fract_y
   _atom_site_fract_z
   _atom_site_adp_type
   _atom_site_B_iso_or_equiv
   _atom_site_type_symbol
   C1         1.0     0.688156      0.265722      0.660639     Biso  1.000000 C
   C2         1.0     0.311844      0.765722      0.339361     Biso  1.000000 C
   C3         1.0     0.806573      0.268130      0.747034     Biso  1.000000 C
   C4         1.0     0.193427      0.768130      0.252966     Biso  1.000000 C
   C5         1.0     0.764130      0.543184      0.781115     Biso  1.000000 C
   C6         1.0     0.235870      0.043184      0.218885     Biso  1.000000 C
   C7         1.0     0.645776      0.541574      0.700553     Biso  1.000000 C
   C8         1.0     0.354224      0.041574      0.299447     Biso  1.000000 C
   C9         1.0     0.842478      0.134318      0.779196     Biso  1.000000 C
   C10        1.0     0.157522      0.634318      0.220804     Biso  1.000000 C
   C11        1.0     0.790462      0.673750      0.837228     Biso  1.000000 C
   C12        1.0     0.209538      0.173750      0.162772     Biso  1.000000 C
   C13        1.0     0.556711      0.667421      0.683393     Biso  1.000000 C
   C14        1.0     0.443289      0.167421      0.316607     Biso  1.000000 C
   C15        1.0     0.952789      0.097337      0.863629     Biso  1.000000 C
   C16        1.0     0.047211      0.597337      0.136371     Biso  1.000000 C
   N1         1.0     0.043165      0.073531      0.936630     Biso  1.000000 N
   N2         1.0     0.956835      0.573531      0.063370     Biso  1.000000 N
   N3         1.0     0.803361      0.785647      0.876963     Biso  1.000000 N
   N4         1.0     0.196639      0.285647      0.123037     Biso  1.000000 N
   N5         1.0     0.484112      0.769629      0.665301     Biso  1.000000 N
   N6         1.0     0.515888      0.269629      0.334699     Biso  1.000000 N
   N7         1.0     0.638641      0.143440      0.628200     Biso  1.000000 N
   N8         1.0     0.361359      0.643440      0.371800     Biso  1.000000 N
   S1         1.0     0.895002      0.405868      0.817767     Biso  1.000000 S
   S2         1.0     0.104998      0.905868      0.182233     Biso  1.000000 S
   S3         1.0     0.596799      0.408234      0.596789     Biso  1.000000 S
   S4         1.0     0.403201      0.908234      0.403211     Biso  1.000000 S
   S5         1.0     0.724129      0.021434      0.703435     Biso  1.000000 S
   S6         1.0     0.275871      0.521434      0.296565     Biso  1.000000 S
#======================================================================

# CRYSTAL DATA

#----------------------------------------------------------------------

data_VESTA_phase_1


_pd_phase_name                         'CNS                                   '
_cell_length_a                         6.99909
_cell_length_b                         10.19997
_cell_length_c                         8.22265
_cell_angle_alpha                      90
_cell_angle_beta                       53.21458
_cell_angle_gamma                      90
_symmetry_space_group_name_H-M         'P 1'
_symmetry_Int_Tables_number            1

loop_
_symmetry_equiv_pos_as_xyz
   'x, y, z'

loop_
   _atom_site_label
   _atom_site_occupancy
   _atom_site_fract_x
   _atom_site_fract_y
   _atom_site_fract_z
   _atom_site_adp_type
   _atom_site_B_iso_or_equiv
   _atom_site_type_symbol
   C1         1.0     0.855962      0.798603      0.338711     Biso  1.000000 C
   C2         1.0     0.855962      0.201397      0.838711     Biso  1.000000 C
   C3         1.0     0.703932      0.791541      0.553780     Biso  1.000000 C
   C4         1.0     0.703932      0.208459      0.053780     Biso  1.000000 C
   C5         1.0     0.373496      0.668934      0.541397     Biso  1.000000 C
   C6         1.0     0.373496      0.331066      0.041397     Biso  1.000000 C
   C7         1.0     0.518905      0.674788      0.333108     Biso  1.000000 C
   C8         1.0     0.518905      0.325212      0.833108     Biso  1.000000 C
   C9         1.0     0.784552      0.877238      0.632061     Biso  1.000000 C
   C10        1.0     0.784552      0.122762      0.132061     Biso  1.000000 C
   C11        1.0     0.127385      0.640859      0.647326     Biso  1.000000 C
   C12        1.0     0.127385      0.359141      0.147326     Biso  1.000000 C
   C13        1.0     0.417146      0.648958      0.230194     Biso  1.000000 C
   C14        1.0     0.417146      0.351042      0.730194     Biso  1.000000 C
   C15        1.0     0.669880      0.902255      0.839396     Biso  1.000000 C
   C16        1.0     0.669880      0.097745      0.339396     Biso  1.000000 C
   N1         1.0     0.567421      0.923025      0.012709     Biso  1.000000 N
   N2         1.0     0.567421      0.076975      0.512709     Biso  1.000000 N
   N3         1.0     0.923378      0.618552      0.739297     Biso  1.000000 N
   N4         1.0     0.923378      0.381448      0.239297     Biso  1.000000 N
   N5         1.0     0.329417      0.624363      0.149619     Biso  1.000000 N
   N6         1.0     0.329417      0.375637      0.649619     Biso  1.000000 N
   N7         1.0     0.037587      0.881117      0.256471     Biso  1.000000 N
   N8         1.0     0.037587      0.118883      0.756471     Biso  1.000000 N
   S1         1.0     0.459143      0.687565      0.702521     Biso  1.000000 S
   S2         1.0     0.459143      0.312435      0.202521     Biso  1.000000 S
   S3         1.0     0.827028      0.705428      0.174498     Biso  1.000000 S
   S4         1.0     0.827028      0.294572      0.674498     Biso  1.000000 S
   S5         1.0     0.045289      0.951729      0.432640     Biso  1.000000 S
   S6         1.0     0.045289      0.048271      0.932640     Biso  1.000000 S
#======================================================================

# CRYSTAL DATA

#----------------------------------------------------------------------

data_VESTA_phase_1


_pd_phase_name                         'CNS                                   '
_cell_length_a                         14.74166
_cell_length_b                         12.08004
_cell_length_c                         6.27081
_cell_angle_alpha                      58.48219
_cell_angle_beta                       30.75765
_cell_angle_gamma                      53.59579
_symmetry_space_group_name_H-M         'P 1'
_symmetry_Int_Tables_number            1

loop_
_symmetry_equiv_pos_as_xyz
   'x, y, z'

loop_
   _atom_site_label
   _atom_site_occupancy
   _atom_site_fract_x
   _atom_site_fract_y
   _atom_site_fract_z
   _atom_site_adp_type
   _atom_site_B_iso_or_equiv
   _atom_site_type_symbol
   C1         1.0     0.864654      0.220606      0.272448     Biso  1.000000 C
   C2         1.0     0.135346      0.779394      0.727552     Biso  1.000000 C
   C3         1.0     0.786744      0.195291      0.260308     Biso  1.000000 C
   C4         1.0     0.213256      0.804709      0.739692     Biso  1.000000 C
   C5         1.0     0.726420      0.457664      0.996507     Biso  1.000000 C
   C6         1.0     0.273580      0.542336      0.003493     Biso  1.000000 C
   C7         1.0     0.797564      0.485234      0.015382     Biso  1.000000 C
   C8         1.0     0.202436      0.514766      0.984618     Biso  1.000000 C
   C9         1.0     0.755764      0.069374      0.461714     Biso  1.000000 C
   C10        1.0     0.244236      0.930626      0.538286     Biso  1.000000 C
   C11        1.0     0.687750      0.004983      0.500077     Biso  1.000000 C
   C12        1.0     0.312250      0.995017      0.499923     Biso  1.000000 C
   C13        1.0     0.631358      0.566277      0.937689     Biso  1.000000 C
   C14        1.0     0.368642      0.433723      0.062311     Biso  1.000000 C
   C15        1.0     0.777662      0.623657      0.966655     Biso  1.000000 C
   C16        1.0     0.222338      0.376343      0.033345     Biso  1.000000 C
   N1         1.0     0.550112      0.648703      0.893554     Biso  1.000000 N
   N2         1.0     0.449888      0.351297      0.106446     Biso  1.000000 N
   N3         1.0     0.768720      0.736770      0.909121     Biso  1.000000 N
   N4         1.0     0.231280      0.263230      0.090879     Biso  1.000000 N
   N5         1.0     0.892817      0.124101      0.459808     Biso  1.000000 N
   N6         1.0     0.107183      0.875899      0.540192     Biso  1.000000 N
   N7         1.0     0.636396      0.949240      0.522620     Biso  1.000000 N
   N8         1.0     0.363604      0.050760      0.477380     Biso  1.000000 N
   S1         1.0     0.827034      0.996038      0.638803     Biso  1.000000 S
   S2         1.0     0.172966      0.003962      0.361197     Biso  1.000000 S
   S3         1.0     0.736073      0.298370      0.030368     Biso  1.000000 S
   S4         1.0     0.263927      0.701630      0.969632     Biso  1.000000 S
   S5         1.0     0.925348      0.367149      0.068737     Biso  1.000000 S
   S6         1.0     0.074652      0.632851      0.931263     Biso  1.000000 S
#======================================================================

# CRYSTAL DATA

#----------------------------------------------------------------------

data_VESTA_phase_1


_pd_phase_name                         'CNS                                   '
_cell_length_a                         6.99346
_cell_length_b                         10.21946
_cell_length_c                         8.18210
_cell_angle_alpha                      89.99999
_cell_angle_beta                       53.35620
_cell_angle_gamma                      89.99999
_symmetry_space_group_name_H-M         'P 1'
_symmetry_Int_Tables_number            1

loop_
_symmetry_equiv_pos_as_xyz
   'x, y, z'

loop_
   _atom_site_label
   _atom_site_occupancy
   _atom_site_fract_x
   _atom_site_fract_y
   _atom_site_fract_z
   _atom_site_adp_type
   _atom_site_B_iso_or_equiv
   _atom_site_type_symbol
   C1         1.0     0.444135      0.297960      0.295717     Biso  1.000000 C
   C2         1.0     0.444135      0.702040      0.795717     Biso  1.000000 C
   C3         1.0     0.598393      0.293213      0.079797     Biso  1.000000 C
   C4         1.0     0.598393      0.706787      0.579797     Biso  1.000000 C
   C5         1.0     0.929615      0.172003      0.093967     Biso  1.000000 C
   C6         1.0     0.929615      0.827997      0.593967     Biso  1.000000 C
   C7         1.0     0.782148      0.175752      0.303031     Biso  1.000000 C
   C8         1.0     0.782148      0.824248      0.803031     Biso  1.000000 C
   C9         1.0     0.515208      0.377627      0.001840     Biso  1.000000 C
   C10        1.0     0.515208      0.622373      0.501840     Biso  1.000000 C
   C11        1.0     0.631170      0.404669      0.794215     Biso  1.000000 C
   C12        1.0     0.631170      0.595331      0.294215     Biso  1.000000 C
   C13        1.0     0.174518      0.141745      0.989663     Biso  1.000000 C
   C14        1.0     0.174518      0.858255      0.489664     Biso  1.000000 C
   C15        1.0     0.880755      0.146951      0.408420     Biso  1.000000 C
   C16        1.0     0.880755      0.853049      0.908420     Biso  1.000000 C
   N1         1.0     0.377399      0.117415      0.898875     Biso  1.000000 N
   N2         1.0     0.377399      0.882585      0.398875     Biso  1.000000 N
   N3         1.0     0.965277      0.120578      0.491628     Biso  1.000000 N
   N4         1.0     0.965277      0.879422      0.991628     Biso  1.000000 N
   N5         1.0     0.258810      0.377537      0.378609     Biso  1.000000 N
   N6         1.0     0.258810      0.622463      0.878609     Biso  1.000000 N
   N7         1.0     0.735446      0.427204      0.620546     Biso  1.000000 N
   N8         1.0     0.735446      0.572796      0.120546     Biso  1.000000 N
   S1         1.0     0.250595      0.448379      0.201989     Biso  1.000000 S
   S2         1.0     0.250595      0.551621      0.701989     Biso  1.000000 S
   S3         1.0     0.849518      0.194110      0.928668     Biso  1.000000 S
   S4         1.0     0.849518      0.805890      0.428668     Biso  1.000000 S
   S5         1.0     0.474444      0.206453      0.461156     Biso  1.000000 S
   S6         1.0     0.474444      0.793547      0.961156     Biso  1.000000 S
#======================================================================

# CRYSTAL DATA

#----------------------------------------------------------------------

data_VESTA_phase_1


_pd_phase_name                         'CNS                                   '
_cell_length_a                         7.30345
_cell_length_b                         10.29898
_cell_length_c                         6.87780
_cell_angle_alpha                      90
_cell_angle_beta                       60.71389
_cell_angle_gamma                      90
_symmetry_space_group_name_H-M         'P 1'
_symmetry_Int_Tables_number            1

loop_
_symmetry_equiv_pos_as_xyz
   'x, y, z'

loop_
   _atom_site_label
   _atom_site_occupancy
   _atom_site_fract_x
   _atom_site_fract_y
   _atom_site_fract_z
   _atom_site_adp_type
   _atom_site_B_iso_or_equiv
   _atom_site_type_symbol
   C1         1.0     0.235161      0.695274      0.564275     Biso  1.000000 C
   C2         1.0     0.764839      0.195274      0.435725     Biso  1.000000 C
   C3         1.0     0.261614      0.652920      0.745954     Biso  1.000000 C
   C4         1.0     0.738386      0.152920      0.254046     Biso  1.000000 C
   C5         1.0     0.285790      0.904296      0.848859     Biso  1.000000 C
   C6         1.0     0.714210      0.404296      0.151141     Biso  1.000000 C
   C7         1.0     0.252061      0.946687      0.679287     Biso  1.000000 C
   C8         1.0     0.747939      0.446687      0.320713     Biso  1.000000 C
   C9         1.0     0.241554      0.517963      0.763516     Biso  1.000000 C
   C10        1.0     0.758446      0.017963      0.236484     Biso  1.000000 C
   C11        1.0     0.296084      0.997303      0.995588     Biso  1.000000 C
   C12        1.0     0.703916      0.497303      0.004412     Biso  1.000000 C
   C13        1.0     0.222861      0.082239      0.668290     Biso  1.000000 C
   C14        1.0     0.777139      0.582239      0.331710     Biso  1.000000 C
   C15        1.0     0.248482      0.440737      0.928814     Biso  1.000000 C
   C16        1.0     0.751518      0.940737      0.071186     Biso  1.000000 C
   N1         1.0     0.249262      0.380248      0.072477     Biso  1.000000 N
   N2         1.0     0.750738      0.880248      0.927523     Biso  1.000000 N
   N3         1.0     0.307132      0.068526      0.121881     Biso  1.000000 N
   N4         1.0     0.692868      0.568527      0.878119     Biso  1.000000 N
   N5         1.0     0.201129      0.194751      0.670884     Biso  1.000000 N
   N6         1.0     0.798871      0.694751      0.329116     Biso  1.000000 N
   N7         1.0     0.202355      0.603837      0.450166     Biso  1.000000 N
   N8         1.0     0.797645      0.103837      0.549834     Biso  1.000000 N
   S1         1.0     0.331462      0.747048      0.911180     Biso  1.000000 S
   S2         1.0     0.668538      0.247048      0.088820     Biso  1.000000 S
   S3         1.0     0.246744      0.854960      0.468466     Biso  1.000000 S
   S4         1.0     0.753256      0.354960      0.531534     Biso  1.000000 S
   S5         1.0     0.200389      0.458852      0.550389     Biso  1.000000 S
   S6         1.0     0.799611      0.958852      0.449611     Biso  1.000000 S
#======================================================================

# CRYSTAL DATA

#----------------------------------------------------------------------

data_VESTA_phase_1


_pd_phase_name                         'CNS                                   '
_cell_length_a                         7.40374
_cell_length_b                         10.13681
_cell_length_c                         13.73619
_cell_angle_alpha                      89.99999
_cell_angle_beta                       62.56036
_cell_angle_gamma                      89.99999
_symmetry_space_group_name_H-M         'P 1'
_symmetry_Int_Tables_number            1

loop_
_symmetry_equiv_pos_as_xyz
   'x, y, z'

loop_
   _atom_site_label
   _atom_site_occupancy
   _atom_site_fract_x
   _atom_site_fract_y
   _atom_site_fract_z
   _atom_site_adp_type
   _atom_site_B_iso_or_equiv
   _atom_site_type_symbol
   C1         1.0     0.251443      0.381102      0.398925     Biso  1.000000 C
   C2         1.0     0.748557      0.381102      0.101075     Biso  1.000000 C
   C3         1.0     0.748557      0.618898      0.601075     Biso  1.000000 C
   C4         1.0     0.251443      0.618898      0.898925     Biso  1.000000 C
   C5         1.0     0.247968      0.431960      0.496719     Biso  1.000000 C
   C6         1.0     0.752032      0.431960      0.003281     Biso  1.000000 C
   C7         1.0     0.752032      0.568040      0.503281     Biso  1.000000 C
   C8         1.0     0.247968      0.568040      0.996719     Biso  1.000000 C
   C9         1.0     0.245090      0.181887      0.569064     Biso  1.000000 C
   C10        1.0     0.754910      0.181887      0.930936     Biso  1.000000 C
   C11        1.0     0.754910      0.818113      0.430936     Biso  1.000000 C
   C12        1.0     0.245090      0.818113      0.069064     Biso  1.000000 C
   C13        1.0     0.247645      0.133321      0.475082     Biso  1.000000 C
   C14        1.0     0.752355      0.133321      0.024918     Biso  1.000000 C
   C15        1.0     0.752355      0.866679      0.524918     Biso  1.000000 C
   C16        1.0     0.247645      0.866679      0.975082     Biso  1.000000 C
   C17        1.0     0.254451      0.569140      0.493115     Biso  1.000000 C
   C18        1.0     0.745549      0.569140      0.006885     Biso  1.000000 C
   C19        1.0     0.745549      0.430860      0.506885     Biso  1.000000 C
   C20        1.0     0.254451      0.430860      0.993115     Biso  1.000000 C
   C21        1.0     0.259705      0.650678      0.574655     Biso  1.000000 C
   C22        1.0     0.740295      0.650678      0.925345     Biso  1.000000 C
   C23        1.0     0.740295      0.349323      0.425345     Biso  1.000000 C
   C24        1.0     0.259705      0.349323      0.074655     Biso  1.000000 C
   C25        1.0     0.248561      0.095794      0.649637     Biso  1.000000 C
   C26        1.0     0.751439      0.095794      0.850363     Biso  1.000000 C
   C27        1.0     0.751439      0.904206      0.350363     Biso  1.000000 C
   C28        1.0     0.248561      0.904206      0.149637     Biso  1.000000 C
   C29        1.0     0.252441      0.994121      0.461850     Biso  1.000000 C
   C30        1.0     0.747559      0.994121      0.038150     Biso  1.000000 C
   C31        1.0     0.747559      0.005879      0.538150     Biso  1.000000 C
   C32        1.0     0.252441      0.005879      0.961850     Biso  1.000000 C
   N1         1.0     0.250217      0.032203      0.720257     Biso  1.000000 N
   N2         1.0     0.749783      0.032203      0.779743     Biso  1.000000 N
   N3         1.0     0.749783      0.967797      0.279743     Biso  1.000000 N
   N4         1.0     0.250217      0.967797      0.220257     Biso  1.000000 N
   N5         1.0     0.254117      0.879969      0.450376     Biso  1.000000 N
   N6         1.0     0.745883      0.879969      0.049624     Biso  1.000000 N
   N7         1.0     0.745883      0.120031      0.549624     Biso  1.000000 N
   N8         1.0     0.254117      0.120031      0.950376     Biso  1.000000 N
   N9         1.0     0.258659      0.471058      0.327447     Biso  1.000000 N
   N10        1.0     0.741341      0.471058      0.172553     Biso  1.000000 N
   N11        1.0     0.741341      0.528942      0.672553     Biso  1.000000 N
   N12        1.0     0.258659      0.528942      0.827447     Biso  1.000000 N
   N13        1.0     0.270176      0.713158      0.643369     Biso  1.000000 N
   N14        1.0     0.729824      0.713158      0.856631     Biso  1.000000 N
   N15        1.0     0.729824      0.286842      0.356631     Biso  1.000000 N
   N16        1.0     0.270176      0.286842      0.143369     Biso  1.000000 N
   S1         1.0     0.263506      0.621691      0.370616     Biso  1.000000 S
   S2         1.0     0.736494      0.621691      0.129384     Biso  1.000000 S
   S3         1.0     0.736494      0.378309      0.629384     Biso  1.000000 S
   S4         1.0     0.263506      0.378309      0.870616     Biso  1.000000 S
   S5         1.0     0.232990      0.346536      0.610671     Biso  1.000000 S
   S6         1.0     0.767010      0.346536      0.889329     Biso  1.000000 S
   S7         1.0     0.767010      0.653464      0.389329     Biso  1.000000 S
   S8         1.0     0.232990      0.653464      0.110671     Biso  1.000000 S
   S9         1.0     0.243291      0.214803      0.363766     Biso  1.000000 S
   S10        1.0     0.756709      0.214803      0.136234     Biso  1.000000 S
   S11        1.0     0.756709      0.785197      0.636234     Biso  1.000000 S
   S12        1.0     0.243291      0.785197      0.863766     Biso  1.000000 S
#======================================================================

# CRYSTAL DATA

#----------------------------------------------------------------------

data_VESTA_phase_1


_pd_phase_name                         'CNS                                   '
_cell_length_a                         6.89244
_cell_length_b                         10.24151
_cell_length_c                         12.20850
_cell_angle_alpha                      90
_cell_angle_beta                       31.61177
_cell_angle_gamma                      90
_symmetry_space_group_name_H-M         'P 1'
_symmetry_Int_Tables_number            1

loop_
_symmetry_equiv_pos_as_xyz
   'x, y, z'

loop_
   _atom_site_label
   _atom_site_occupancy
   _atom_site_fract_x
   _atom_site_fract_y
   _atom_site_fract_z
   _atom_site_adp_type
   _atom_site_B_iso_or_equiv
   _atom_site_type_symbol
   C1         1.0     0.546416      0.488948      0.754479     Biso  1.000000 C
   C2         1.0     0.453584      0.988948      0.245521     Biso  1.000000 C
   C3         1.0     0.770129      0.532331      0.735566     Biso  1.000000 C
   C4         1.0     0.229871      0.032331      0.264434     Biso  1.000000 C
   C5         1.0     0.925562      0.280037      0.710570     Biso  1.000000 C
   C6         1.0     0.074438      0.780037      0.289430     Biso  1.000000 C
   C7         1.0     0.696156      0.236639      0.738666     Biso  1.000000 C
   C8         1.0     0.303844      0.736639      0.261334     Biso  1.000000 C
   C9         1.0     0.737352      0.667689      0.761342     Biso  1.000000 C
   C10        1.0     0.262648      0.167689      0.238658     Biso  1.000000 C
   C11        1.0     0.905016      0.744861      0.762407     Biso  1.000000 C
   C12        1.0     0.094984      0.244861      0.237593     Biso  1.000000 C
   C13        1.0     0.085712      0.187357      0.705881     Biso  1.000000 C
   C14        1.0     0.914288      0.687357      0.294119     Biso  1.000000 C
   C15        1.0     0.621514      0.100590      0.771207     Biso  1.000000 C
   C16        1.0     0.378486      0.600590      0.228793     Biso  1.000000 C
   N1         1.0     0.227971      0.116534      0.699759     Biso  1.000000 N
   N2         1.0     0.772029      0.616534      0.300241     Biso  1.000000 N
   N3         1.0     0.573386      0.987830      0.797424     Biso  1.000000 N
   N4         1.0     0.426614      0.487830      0.202576     Biso  1.000000 N
   N5         1.0     0.365105      0.580104      0.787119     Biso  1.000000 N
   N6         1.0     0.634895      0.080104      0.212881     Biso  1.000000 N
   N7         1.0     0.041170      0.804158      0.768266     Biso  1.000000 N
   N8         1.0     0.958830      0.304158      0.231734     Biso  1.000000 N
   S1         1.0     0.446630      0.726024      0.798124     Biso  1.000000 S
   S2         1.0     0.553370      0.226024      0.201876     Biso  1.000000 S
   S3         1.0     0.073335      0.438737      0.669188     Biso  1.000000 S
   S4         1.0     0.926665      0.938738      0.330812     Biso  1.000000 S
   S5         1.0     0.486100      0.328222      0.736152     Biso  1.000000 S
   S6         1.0     0.513900      0.828222      0.263848     Biso  1.000000 S
#======================================================================

# CRYSTAL DATA

#----------------------------------------------------------------------

data_VESTA_phase_1


_pd_phase_name                         'CNS                                   '
_cell_length_a                         26.59887
_cell_length_b                         6.92444
_cell_length_c                         5.67325
_cell_angle_alpha                      49.88711
_cell_angle_beta                       34.10501
_cell_angle_gamma                      61.68846
_symmetry_space_group_name_H-M         'P 1'
_symmetry_Int_Tables_number            1

loop_
_symmetry_equiv_pos_as_xyz
   'x, y, z'

loop_
   _atom_site_label
   _atom_site_occupancy
   _atom_site_fract_x
   _atom_site_fract_y
   _atom_site_fract_z
   _atom_site_adp_type
   _atom_site_B_iso_or_equiv
   _atom_site_type_symbol
   C1         1.0     0.282833      0.406904      0.787566     Biso  1.000000 C
   C2         1.0     0.717167      0.593096      0.212434     Biso  1.000000 C
   C3         1.0     0.302426      0.577876      0.769576     Biso  1.000000 C
   C4         1.0     0.697573      0.422124      0.230424     Biso  1.000000 C
   C5         1.0     0.166268      0.837353      0.951158     Biso  1.000000 C
   C6         1.0     0.833732      0.162647      0.048842     Biso  1.000000 C
   C7         1.0     0.148727      0.678335      0.954579     Biso  1.000000 C
   C8         1.0     0.851273      0.321665      0.045421     Biso  1.000000 C
   C9         1.0     0.375553      0.510303      0.665742     Biso  1.000000 C
   C10        1.0     0.624447      0.489697      0.334258     Biso  1.000000 C
   C11        1.0     0.120826      0.054503      0.980274     Biso  1.000000 C
   C12        1.0     0.879174      0.945497      0.019726     Biso  1.000000 C
   C13        1.0     0.084699      0.731166      0.989473     Biso  1.000000 C
   C14        1.0     0.915301      0.268834      0.010527     Biso  1.000000 C
   C15        1.0     0.414391      0.636833      0.616674     Biso  1.000000 C
   C16        1.0     0.585609      0.363167      0.383326     Biso  1.000000 C
   N1         1.0     0.445903      0.743039      0.578355     Biso  1.000000 N
   N2         1.0     0.554097      0.256961      0.421645     Biso  1.000000 N
   N3         1.0     0.089507      0.243123      0.979558     Biso  1.000000 N
   N4         1.0     0.910493      0.756877      0.020442     Biso  1.000000 N
   N5         1.0     0.034440      0.765348      0.006835     Biso  1.000000 N
   N6         1.0     0.965560      0.234652      0.993165     Biso  1.000000 N
   N7         1.0     0.334536      0.223919      0.711252     Biso  1.000000 N
   N8         1.0     0.665464      0.776081      0.288748     Biso  1.000000 N
   S1         1.0     0.244693      0.826683      0.884634     Biso  1.000000 S
   S2         1.0     0.755307      0.173317      0.115366     Biso  1.000000 S
   S3         1.0     0.198582      0.408536      0.897657     Biso  1.000000 S
   S4         1.0     0.801418      0.591464      0.102343     Biso  1.000000 S
   S5         1.0     0.411210      0.242655      0.608770     Biso  1.000000 S
   S6         1.0     0.588790      0.757345      0.391230     Biso  1.000000 S
#======================================================================

# CRYSTAL DATA

#----------------------------------------------------------------------

data_VESTA_phase_1


_pd_phase_name                         'CNS                                   '
_cell_length_a                         6.94572
_cell_length_b                         10.22721
_cell_length_c                         8.23899
_cell_angle_alpha                      90
_cell_angle_beta                       52.64629
_cell_angle_gamma                      90
_symmetry_space_group_name_H-M         'P 1'
_symmetry_Int_Tables_number            1

loop_
_symmetry_equiv_pos_as_xyz
   'x, y, z'

loop_
   _atom_site_label
   _atom_site_occupancy
   _atom_site_fract_x
   _atom_site_fract_y
   _atom_site_fract_z
   _atom_site_adp_type
   _atom_site_B_iso_or_equiv
   _atom_site_type_symbol
   C1         1.0     0.363265      0.800520      0.389583     Biso  1.000000 C
   C2         1.0     0.363265      0.199480      0.889583     Biso  1.000000 C
   C3         1.0     0.210753      0.790606      0.605745     Biso  1.000000 C
   C4         1.0     0.210753      0.209394      0.105745     Biso  1.000000 C
   C5         1.0     0.875562      0.666788      0.596009     Biso  1.000000 C
   C6         1.0     0.875562      0.333212      0.096009     Biso  1.000000 C
   C7         1.0     0.021393      0.676231      0.386878     Biso  1.000000 C
   C8         1.0     0.021393      0.323769      0.886878     Biso  1.000000 C
   C9         1.0     0.295924      0.873115      0.683574     Biso  1.000000 C
   C10        1.0     0.295924      0.126885      0.183574     Biso  1.000000 C
   C11        1.0     0.183567      0.897168      0.891148     Biso  1.000000 C
   C12        1.0     0.183567      0.102832      0.391148     Biso  1.000000 C
   C13        1.0     0.627972      0.632705      0.703559     Biso  1.000000 C
   C14        1.0     0.627972      0.367295      0.203559     Biso  1.000000 C
   C15        1.0     0.918759      0.649590      0.284908     Biso  1.000000 C
   C16        1.0     0.918759      0.350410      0.784908     Biso  1.000000 C
   N1         1.0     0.423008      0.605446      0.795767     Biso  1.000000 N
   N2         1.0     0.423008      0.394554      0.295767     Biso  1.000000 N
   N3         1.0     0.832158      0.625452      0.203264     Biso  1.000000 N
   N4         1.0     0.832158      0.374548      0.703264     Biso  1.000000 N
   N5         1.0     0.549002      0.881751      0.306646     Biso  1.000000 N
   N6         1.0     0.549002      0.118249      0.806646     Biso  1.000000 N
   N7         1.0     0.085153      0.919082      0.064091     Biso  1.000000 N
   N8         1.0     0.085153      0.080919      0.564091     Biso  1.000000 N
   S1         1.0     0.560562      0.948086      0.482630     Biso  1.000000 S
   S2         1.0     0.560562      0.051914      0.982630     Biso  1.000000 S
   S3         1.0     0.961619      0.686915      0.756313     Biso  1.000000 S
   S4         1.0     0.961619      0.313085      0.256313     Biso  1.000000 S
   S5         1.0     0.331729      0.712691      0.223589     Biso  1.000000 S
   S6         1.0     0.331729      0.287309      0.723589     Biso  1.000000 S
#======================================================================

# CRYSTAL DATA

#----------------------------------------------------------------------

data_VESTA_phase_1


_pd_phase_name                         'CNS                                   '
_cell_length_a                         6.74524
_cell_length_b                         9.82720
_cell_length_c                         6.89978
_cell_angle_alpha                      89.99999
_cell_angle_beta                       81.22422
_cell_angle_gamma                      89.99999
_symmetry_space_group_name_H-M         'P 1'
_symmetry_Int_Tables_number            1

loop_
_symmetry_equiv_pos_as_xyz
   'x, y, z'

loop_
   _atom_site_label
   _atom_site_occupancy
   _atom_site_fract_x
   _atom_site_fract_y
   _atom_site_fract_z
   _atom_site_adp_type
   _atom_site_B_iso_or_equiv
   _atom_site_type_symbol
   C1         1.0     0.151666      0.638018      0.656904     Biso  1.000000 C
   C2         1.0     0.848334      0.138018      0.343096     Biso  1.000000 C
   C3         1.0     0.945977      0.639826      0.744238     Biso  1.000000 C
   C4         1.0     0.054023      0.139826      0.255762     Biso  1.000000 C
   C5         1.0     0.949599      0.913675      0.769436     Biso  1.000000 C
   C6         1.0     0.050401      0.413675      0.230564     Biso  1.000000 C
   C7         1.0     0.148394      0.912702      0.685214     Biso  1.000000 C
   C8         1.0     0.851606      0.412702      0.314786     Biso  1.000000 C
   C9         1.0     0.881914      0.507016      0.787906     Biso  1.000000 C
   C10        1.0     0.118086      0.007016      0.212094     Biso  1.000000 C
   C11        1.0     0.869265      0.042653      0.834519     Biso  1.000000 C
   C12        1.0     0.130735      0.542653      0.165481     Biso  1.000000 C
   C13        1.0     0.255962      0.037482      0.670267     Biso  1.000000 C
   C14        1.0     0.744038      0.537482      0.329733     Biso  1.000000 C
   C15        1.0     0.688121      0.469617      0.877545     Biso  1.000000 C
   C16        1.0     0.311879      0.969617      0.122455     Biso  1.000000 C
   N1         1.0     0.525792      0.444807      0.954953     Biso  1.000000 N
   N2         1.0     0.474208      0.944807      0.045047     Biso  1.000000 N
   N3         1.0     0.820293      0.153401      0.882055     Biso  1.000000 N
   N4         1.0     0.179707      0.653401      0.117945     Biso  1.000000 N
   N5         1.0     0.348311      0.138557      0.654212     Biso  1.000000 N
   N6         1.0     0.651689      0.638557      0.345788     Biso  1.000000 N
   N7         1.0     0.238135      0.516991      0.634739     Biso  1.000000 N
   N8         1.0     0.761865      0.016991      0.365261     Biso  1.000000 N
   S1         1.0     0.781970      0.776493      0.802746     Biso  1.000000 S
   S2         1.0     0.218030      0.276493      0.197254     Biso  1.000000 S
   S3         1.0     0.301169      0.780454      0.578429     Biso  1.000000 S
   S4         1.0     0.698831      0.280454      0.421571     Biso  1.000000 S
   S5         1.0     0.080095      0.395746      0.719407     Biso  1.000000 S
   S6         1.0     0.919905      0.895746      0.280593     Biso  1.000000 S
#======================================================================

# CRYSTAL DATA

#----------------------------------------------------------------------

data_VESTA_phase_1


_pd_phase_name                         'CNS                                   '
_cell_length_a                         9.01741
_cell_length_b                         9.73469
_cell_length_c                         6.74307
_cell_angle_alpha                      90
_cell_angle_beta                       49.64004
_cell_angle_gamma                      90
_symmetry_space_group_name_H-M         'P 1'
_symmetry_Int_Tables_number            1

loop_
_symmetry_equiv_pos_as_xyz
   'x, y, z'

loop_
   _atom_site_label
   _atom_site_occupancy
   _atom_site_fract_x
   _atom_site_fract_y
   _atom_site_fract_z
   _atom_site_adp_type
   _atom_site_B_iso_or_equiv
   _atom_site_type_symbol
   C1         1.0     0.666738      0.915583      0.181957     Biso  1.000000 C
   C2         1.0     0.333262      0.415583      0.818043     Biso  1.000000 C
   C3         1.0     0.750982      0.919367      0.301999     Biso  1.000000 C
   C4         1.0     0.249018      0.419367      0.698001     Biso  1.000000 C
   C5         1.0     0.785012      0.195795      0.253624     Biso  1.000000 C
   C6         1.0     0.214988      0.695795      0.746376     Biso  1.000000 C
   C7         1.0     0.707962      0.192672      0.131749     Biso  1.000000 C
   C8         1.0     0.292038      0.692672      0.868251     Biso  1.000000 C
   C9         1.0     0.776185      0.785476      0.348886     Biso  1.000000 C
   C10        1.0     0.223815      0.285476      0.651114     Biso  1.000000 C
   C11        1.0     0.858104      0.750037      0.462254     Biso  1.000000 C
   C12        1.0     0.141896      0.250037      0.537746     Biso  1.000000 C
   C13        1.0     0.832121      0.327569      0.290454     Biso  1.000000 C
   C14        1.0     0.167879      0.827569      0.709546     Biso  1.000000 C
   C15        1.0     0.685551      0.318871      0.047557     Biso  1.000000 C
   C16        1.0     0.314449      0.818871      0.952443     Biso  1.000000 C
   N1         1.0     0.865237      0.439621      0.314587     Biso  1.000000 N
   N2         1.0     0.134763      0.939621      0.685413     Biso  1.000000 N
   N3         1.0     0.663561      0.421312      0.979014     Biso  1.000000 N
   N4         1.0     0.336439      0.921312      0.020986     Biso  1.000000 N
   N5         1.0     0.628717      0.792327      0.142092     Biso  1.000000 N
   N6         1.0     0.371283      0.292327      0.857908     Biso  1.000000 N
   N7         1.0     0.930077      0.728155      0.553743     Biso  1.000000 N
   N8         1.0     0.069923      0.228155      0.446257     Biso  1.000000 N
   S1         1.0     0.697056      0.670777      0.237261     Biso  1.000000 S
   S2         1.0     0.302944      0.170777      0.762739     Biso  1.000000 S
   S3         1.0     0.826382      0.058847      0.380795     Biso  1.000000 S
   S4         1.0     0.173618      0.558847      0.619205     Biso  1.000000 S
   S5         1.0     0.613322      0.056798      0.074512     Biso  1.000000 S
   S6         1.0     0.386678      0.556798      0.925488     Biso  1.000000 S
#======================================================================

# CRYSTAL DATA

#----------------------------------------------------------------------

data_VESTA_phase_1


_pd_phase_name                         'CNS                                   '
_cell_length_a                         8.75867
_cell_length_b                         9.63457
_cell_length_c                         9.79766
_cell_angle_alpha                      62.47504
_cell_angle_beta                       44.48800
_cell_angle_gamma                      51.85945
_symmetry_space_group_name_H-M         'P 1'
_symmetry_Int_Tables_number            1

loop_
_symmetry_equiv_pos_as_xyz
   'x, y, z'

loop_
   _atom_site_label
   _atom_site_occupancy
   _atom_site_fract_x
   _atom_site_fract_y
   _atom_site_fract_z
   _atom_site_adp_type
   _atom_site_B_iso_or_equiv
   _atom_site_type_symbol
   C1         1.0     0.403255      0.074768      0.275230     Biso  1.000000 C
   C2         1.0     0.596745      0.925232      0.724770     Biso  1.000000 C
   C3         1.0     0.274553      0.187630      0.195492     Biso  1.000000 C
   C4         1.0     0.725447      0.812370      0.804508     Biso  1.000000 C
   C5         1.0     0.255547      0.467211      0.213678     Biso  1.000000 C
   C6         1.0     0.744453      0.532789      0.786322     Biso  1.000000 C
   C7         1.0     0.375421      0.359095      0.295084     Biso  1.000000 C
   C8         1.0     0.624579      0.640905      0.704916     Biso  1.000000 C
   C9         1.0     0.189107      0.100012      0.202005     Biso  1.000000 C
   C10        1.0     0.810893      0.899988      0.797995     Biso  1.000000 C
   C11        1.0     0.048506      0.173142      0.140249     Biso  1.000000 C
   C12        1.0     0.951494      0.826858      0.859751     Biso  1.000000 C
   C13        1.0     0.136253      0.652241      0.229602     Biso  1.000000 C
   C14        1.0     0.863747      0.347759      0.770398     Biso  1.000000 C
   C15        1.0     0.352980      0.438706      0.403441     Biso  1.000000 C
   C16        1.0     0.647020      0.561294      0.596559     Biso  1.000000 C
   N1         1.0     0.050764      0.802194      0.243736     Biso  1.000000 N
   N2         1.0     0.949236      0.197806      0.756264     Biso  1.000000 N
   N3         1.0     0.319956      0.509680      0.497972     Biso  1.000000 N
   N4         1.0     0.680044      0.490320      0.502028     Biso  1.000000 N
   N5         1.0     0.418321      0.914953      0.337309     Biso  1.000000 N
   N6         1.0     0.581679      0.085047      0.662691     Biso  1.000000 N
   N7         1.0     0.931439      0.240919      0.087269     Biso  1.000000 N
   N8         1.0     0.068561      0.759081      0.912731     Biso  1.000000 N
   S1         1.0     0.282455      0.887794      0.300184     Biso  1.000000 S
   S2         1.0     0.717545      0.112206      0.699816     Biso  1.000000 S
   S3         1.0     0.240078      0.398760      0.087479     Biso  1.000000 S
   S4         1.0     0.759922      0.601240      0.912521     Biso  1.000000 S
   S5         1.0     0.554471      0.128754      0.284381     Biso  1.000000 S
   S6         1.0     0.445529      0.871246      0.715619     Biso  1.000000 S
#======================================================================

# CRYSTAL DATA

#----------------------------------------------------------------------

data_VESTA_phase_1


_pd_phase_name                         'CNS                                   '
_cell_length_a                         6.77490
_cell_length_b                         9.82796
_cell_length_c                         6.86477
_cell_angle_alpha                      90
_cell_angle_beta                       81.36038
_cell_angle_gamma                      90
_symmetry_space_group_name_H-M         'P 1'
_symmetry_Int_Tables_number            1

loop_
_symmetry_equiv_pos_as_xyz
   'x, y, z'

loop_
   _atom_site_label
   _atom_site_occupancy
   _atom_site_fract_x
   _atom_site_fract_y
   _atom_site_fract_z
   _atom_site_adp_type
   _atom_site_B_iso_or_equiv
   _atom_site_type_symbol
   C1         1.0     0.845352      0.595467      0.839220     Biso  1.000000 C
   C2         1.0     0.154648      0.095467      0.160780     Biso  1.000000 C
   C3         1.0     0.050058      0.593810      0.751973     Biso  1.000000 C
   C4         1.0     0.949942      0.093810      0.248027     Biso  1.000000 C
   C5         1.0     0.049938      0.319561      0.735018     Biso  1.000000 C
   C6         1.0     0.950062      0.819561      0.264982     Biso  1.000000 C
   C7         1.0     0.851762      0.320416      0.818035     Biso  1.000000 C
   C8         1.0     0.148238      0.820416      0.181965     Biso  1.000000 C
   C9         1.0     0.113186      0.726608      0.707146     Biso  1.000000 C
   C10        1.0     0.886814      0.226608      0.292854     Biso  1.000000 C
   C11        1.0     0.131877      0.190218      0.674542     Biso  1.000000 C
   C12        1.0     0.868123      0.690218      0.325458     Biso  1.000000 C
   C13        1.0     0.746442      0.194998      0.836191     Biso  1.000000 C
   C14        1.0     0.253558      0.694998      0.163809     Biso  1.000000 C
   C15        1.0     0.305523      0.764292      0.616218     Biso  1.000000 C
   C16        1.0     0.694477      0.264292      0.383782     Biso  1.000000 C
   N1         1.0     0.466195      0.789502      0.536928     Biso  1.000000 N
   N2         1.0     0.533805      0.289502      0.463072     Biso  1.000000 N
   N3         1.0     0.182192      0.079242      0.630131     Biso  1.000000 N
   N4         1.0     0.817808      0.579242      0.369869     Biso  1.000000 N
   N5         1.0     0.656453      0.093188      0.854150     Biso  1.000000 N
   N6         1.0     0.343547      0.593188      0.145850     Biso  1.000000 N
   N7         1.0     0.758870      0.716407      0.860622     Biso  1.000000 N
   N8         1.0     0.241130      0.216407      0.139378     Biso  1.000000 N
   S1         1.0     0.214823      0.457582      0.697108     Biso  1.000000 S
   S2         1.0     0.785177      0.957582      0.302892     Biso  1.000000 S
   S3         1.0     0.697263      0.453024      0.919179     Biso  1.000000 S
   S4         1.0     0.302737      0.953024      0.080821     Biso  1.000000 S
   S5         1.0     0.915933      0.837746      0.775604     Biso  1.000000 S
   S6         1.0     0.084067      0.337746      0.224396     Biso  1.000000 S
#======================================================================

# CRYSTAL DATA

#----------------------------------------------------------------------

data_VESTA_phase_1


_pd_phase_name                         'CNS                                   '
_cell_length_a                         8.86852
_cell_length_b                         9.80324
_cell_length_c                         6.86452
_cell_angle_alpha                      89.99999
_cell_angle_beta                       49.06579
_cell_angle_gamma                      89.99999
_symmetry_space_group_name_H-M         'P 1'
_symmetry_Int_Tables_number            1

loop_
_symmetry_equiv_pos_as_xyz
   'x, y, z'

loop_
   _atom_site_label
   _atom_site_occupancy
   _atom_site_fract_x
   _atom_site_fract_y
   _atom_site_fract_z
   _atom_site_adp_type
   _atom_site_B_iso_or_equiv
   _atom_site_type_symbol
   C1         1.0     0.846882      0.540626      0.311769     Biso  1.000000 C
   C2         1.0     0.153118      0.040626      0.688231     Biso  1.000000 C
   C3         1.0     0.051635      0.538763      0.194979     Biso  1.000000 C
   C4         1.0     0.948365      0.038763      0.805021     Biso  1.000000 C
   C5         1.0     0.050970      0.263865      0.214461     Biso  1.000000 C
   C6         1.0     0.949030      0.763865      0.785539     Biso  1.000000 C
   C7         1.0     0.852742      0.265009      0.328923     Biso  1.000000 C
   C8         1.0     0.147258      0.765009      0.671077     Biso  1.000000 C
   C9         1.0     0.114861      0.671809      0.177512     Biso  1.000000 C
   C10        1.0     0.885139      0.171809      0.822488     Biso  1.000000 C
   C11        1.0     0.131984      0.134315      0.196498     Biso  1.000000 C
   C12        1.0     0.868016      0.634315      0.803502     Biso  1.000000 C
   C13        1.0     0.746416      0.139698      0.419140     Biso  1.000000 C
   C14        1.0     0.253584      0.639698      0.580860     Biso  1.000000 C
   C15        1.0     0.307844      0.708986      0.075254     Biso  1.000000 C
   C16        1.0     0.692156      0.208986      0.924746     Biso  1.000000 C
   N1         1.0     0.469544      0.733076      0.991877     Biso  1.000000 N
   N2         1.0     0.530456      0.233076      0.008123     Biso  1.000000 N
   N3         1.0     0.181545      0.023164      0.193389     Biso  1.000000 N
   N4         1.0     0.818455      0.523164      0.806611     Biso  1.000000 N
   N5         1.0     0.655647      0.037910      0.494037     Biso  1.000000 N
   N6         1.0     0.344353      0.537910      0.505963     Biso  1.000000 N
   N7         1.0     0.760369      0.661889      0.377173     Biso  1.000000 N
   N8         1.0     0.239631      0.161890      0.622827     Biso  1.000000 N
   S1         1.0     0.216490      0.402048      0.084852     Biso  1.000000 S
   S2         1.0     0.783510      0.902048      0.915148     Biso  1.000000 S
   S3         1.0     0.698951      0.397796      0.378851     Biso  1.000000 S
   S4         1.0     0.301048      0.897796      0.621149     Biso  1.000000 S
   S5         1.0     0.917595      0.783333      0.306326     Biso  1.000000 S
   S6         1.0     0.082405      0.283333      0.693674     Biso  1.000000 S
#======================================================================

# CRYSTAL DATA

#----------------------------------------------------------------------

data_VESTA_phase_1


_pd_phase_name                         'CNS                                   '
_cell_length_a                         12.33074
_cell_length_b                         3.72001
_cell_length_c                         13.18372
_cell_angle_alpha                      89.99999
_cell_angle_beta                       48.69646
_cell_angle_gamma                      89.99999
_symmetry_space_group_name_H-M         'P 1'
_symmetry_Int_Tables_number            1

loop_
_symmetry_equiv_pos_as_xyz
   'x, y, z'

loop_
   _atom_site_label
   _atom_site_occupancy
   _atom_site_fract_x
   _atom_site_fract_y
   _atom_site_fract_z
   _atom_site_adp_type
   _atom_site_B_iso_or_equiv
   _atom_site_type_symbol
   C1         1.0     0.300175      0.091904      0.773811     Biso  1.000000 C
   C2         1.0     0.300175      0.908096      0.273811     Biso  1.000000 C
   C3         1.0     0.337955      0.087241      0.854455     Biso  1.000000 C
   C4         1.0     0.337955      0.912759      0.354454     Biso  1.000000 C
   C5         1.0     0.057782      0.080298      0.077137     Biso  1.000000 C
   C6         1.0     0.057782      0.919702      0.577137     Biso  1.000000 C
   C7         1.0     0.020199      0.079356      0.999744     Biso  1.000000 C
   C8         1.0     0.020199      0.920644      0.499744     Biso  1.000000 C
   C9         1.0     0.475936      0.229944      0.781897     Biso  1.000000 C
   C10        1.0     0.475936      0.770056      0.281897     Biso  1.000000 C
   C11        1.0     0.546511      0.268775      0.832481     Biso  1.000000 C
   C12        1.0     0.546511      0.731225      0.332481     Biso  1.000000 C
   C13        1.0     0.962357      0.218039      0.210726     Biso  1.000000 C
   C14        1.0     0.962357      0.781961      0.710726     Biso  1.000000 C
   C15        1.0     0.882394      0.205748      0.054526     Biso  1.000000 C
   C16        1.0     0.882394      0.794252      0.554526     Biso  1.000000 C
   N1         1.0     0.891005      0.337379      0.319785     Biso  1.000000 N
   N2         1.0     0.891005      0.662621      0.819785     Biso  1.000000 N
   N3         1.0     0.769378      0.309577      0.098336     Biso  1.000000 N
   N4         1.0     0.769378      0.690423      0.598336     Biso  1.000000 N
   N5         1.0     0.397240      0.225545      0.650654     Biso  1.000000 N
   N6         1.0     0.397240      0.774455      0.150654     Biso  1.000000 N
   N7         1.0     0.598362      0.295420      0.880886     Biso  1.000000 N
   N8         1.0     0.598362      0.704580      0.380886     Biso  1.000000 N
   S1         1.0     0.544117      0.344764      0.621339     Biso  1.000000 S
   S2         1.0     0.544117      0.655236      0.121339     Biso  1.000000 S
   S3         1.0     0.225970      0.933024      0.021486     Biso  1.000000 S
   S4         1.0     0.225970      0.066976      0.521486     Biso  1.000000 S
   S5         1.0     0.132728      0.937035      0.830154     Biso  1.000000 S
   S6         1.0     0.132728      0.062965      0.330154     Biso  1.000000 S
#======================================================================

# CRYSTAL DATA

#----------------------------------------------------------------------

data_VESTA_phase_1


_pd_phase_name                         'CNS                                   '
_cell_length_a                         10.15906
_cell_length_b                         6.85379
_cell_length_c                         3.71785
_cell_angle_alpha                      76.34736
_cell_angle_beta                       63.98486
_cell_angle_gamma                      75.37798
_symmetry_space_group_name_H-M         'P 1'
_symmetry_Int_Tables_number            1

loop_
_symmetry_equiv_pos_as_xyz
   'x, y, z'

loop_
   _atom_site_label
   _atom_site_occupancy
   _atom_site_fract_x
   _atom_site_fract_y
   _atom_site_fract_z
   _atom_site_adp_type
   _atom_site_B_iso_or_equiv
   _atom_site_type_symbol
   C1         1.0     0.124067      0.414423      0.281745     Biso  1.000000 C
   C2         1.0     0.085147      0.217143      0.415401     Biso  1.000000 C
   C3         1.0     0.355200      0.065079      0.447507     Biso  1.000000 C
   C4         1.0     0.392163      0.256815      0.325450     Biso  1.000000 C
   C5         1.0     0.942828      0.227152      0.438207     Biso  1.000000 C
   C6         1.0     0.457238      0.898604      0.538549     Biso  1.000000 C
   C7         1.0     0.529922      0.282538      0.303914     Biso  1.000000 C
   C8         1.0     0.867460      0.059827      0.574347     Biso  1.000000 C
   N1         1.0     0.809939      0.915924      0.697190     Biso  1.000000 N
   N2         1.0     0.534015      0.756310      0.630446     Biso  1.000000 N
   N3         1.0     0.640244      0.308330      0.297416     Biso  1.000000 N
   N4         1.0     0.023533      0.562393      0.204290     Biso  1.000000 N
   S1         1.0     0.191029      0.986467      0.532691     Biso  1.000000 S
   S2         1.0     0.289915      0.488360      0.198713     Biso  1.000000 S
   S3         1.0     0.873377      0.477481      0.291761     Biso  1.000000 S
#======================================================================

# CRYSTAL DATA

#----------------------------------------------------------------------

data_VESTA_phase_1


_pd_phase_name                         'CNS                                   '
_cell_length_a                         6.98020
_cell_length_b                         9.87855
_cell_length_c                         3.79586
_cell_angle_alpha                      97.97749
_cell_angle_beta                       58.34327
_cell_angle_gamma                      93.96102
_symmetry_space_group_name_H-M         'P 1'
_symmetry_Int_Tables_number            1

loop_
_symmetry_equiv_pos_as_xyz
   'x, y, z'

loop_
   _atom_site_label
   _atom_site_occupancy
   _atom_site_fract_x
   _atom_site_fract_y
   _atom_site_fract_z
   _atom_site_adp_type
   _atom_site_B_iso_or_equiv
   _atom_site_type_symbol
   C1         1.0     0.054014      0.533159      0.393543     Biso  1.000000 C
   C2         1.0     0.253801      0.570705      0.392667     Biso  1.000000 C
   C3         1.0     0.389203      0.304005      0.159345     Biso  1.000000 C
   C4         1.0     0.196739      0.267171      0.155410     Biso  1.000000 C
   C5         1.0     0.247124      0.710359      0.523917     Biso  1.000000 C
   C6         1.0     0.418381      0.781611      0.563353     Biso  1.000000 C
   C7         1.0     0.547504      0.201863      0.071634     Biso  1.000000 C
   C8         1.0     0.163332      0.127809      0.049283     Biso  1.000000 C
   N1         1.0     0.684571      0.124344      0.008139     Biso  1.000000 N
   N2         1.0     0.133446      0.014948      0.950450     Biso  1.000000 N
   N3         1.0     0.907936      0.632732      0.509672     Biso  1.000000 N
   N4         1.0     0.564746      0.833426      0.596269     Biso  1.000000 N
   S1         1.0     0.997510      0.779739      0.631141     Biso  1.000000 S
   S2         1.0     0.480217      0.466340      0.263244     Biso  1.000000 S
   S3         1.0     0.975786      0.370793      0.253548     Biso  1.000000 S
#======================================================================

# CRYSTAL DATA

#----------------------------------------------------------------------

data_VESTA_phase_1


_pd_phase_name                         'CNS                                   '
_cell_length_a                         11.64564
_cell_length_b                         5.97243
_cell_length_c                         3.77779
_cell_angle_alpha                      91.84683
_cell_angle_beta                       57.42711
_cell_angle_gamma                      91.56006
_symmetry_space_group_name_H-M         'P 1'
_symmetry_Int_Tables_number            1

loop_
_symmetry_equiv_pos_as_xyz
   'x, y, z'

loop_
   _atom_site_label
   _atom_site_occupancy
   _atom_site_fract_x
   _atom_site_fract_y
   _atom_site_fract_z
   _atom_site_adp_type
   _atom_site_B_iso_or_equiv
   _atom_site_type_symbol
   C1         1.0     0.024680      0.330797      0.296480     Biso  1.000000 C
   C2         1.0     0.985786      0.128711      0.179890     Biso  1.000000 C
   C3         1.0     0.251333      0.001298      0.727525     Biso  1.000000 C
   C4         1.0     0.289735      0.194661      0.846174     Biso  1.000000 C
   C5         1.0     0.845907      0.130374      0.345356     Biso  1.000000 C
   C6         1.0     0.352019      0.844434      0.450996     Biso  1.000000 C
   C7         1.0     0.429255      0.226330      0.703564     Biso  1.000000 C
   C8         1.0     0.773348      0.955104      0.288391     Biso  1.000000 C
   N1         1.0     0.720772      0.804731      0.221752     Biso  1.000000 N
   N2         1.0     0.427456      0.706922      0.222749     Biso  1.000000 N
   N3         1.0     0.542538      0.249309      0.604792     Biso  1.000000 N
   N4         1.0     0.925824      0.474630      0.529021     Biso  1.000000 N
   S1         1.0     0.088767      0.905428      0.867898     Biso  1.000000 S
   S2         1.0     0.187908      0.414205      0.177555     Biso  1.000000 S
   S3         1.0     0.778293      0.379473      0.623282     Biso  1.000000 S
#======================================================================

# CRYSTAL DATA

#----------------------------------------------------------------------

data_VESTA_phase_1


_pd_phase_name                         'CNS                                   '
_cell_length_a                         6.86663
_cell_length_b                         13.14626
_cell_length_c                         10.14471
_cell_angle_alpha                      89.99999
_cell_angle_beta                       83.91627
_cell_angle_gamma                      89.99999
_symmetry_space_group_name_H-M         'P 1'
_symmetry_Int_Tables_number            1

loop_
_symmetry_equiv_pos_as_xyz
   'x, y, z'

loop_
   _atom_site_label
   _atom_site_occupancy
   _atom_site_fract_x
   _atom_site_fract_y
   _atom_site_fract_z
   _atom_site_adp_type
   _atom_site_B_iso_or_equiv
   _atom_site_type_symbol
   C1         1.0     0.291338      0.874091      0.619313     Biso  1.000000 C
   C2         1.0     0.291338      0.125909      0.119313     Biso  1.000000 C
   C3         1.0     0.791338      0.374091      0.619313     Biso  1.000000 C
   C4         1.0     0.791338      0.625909      0.119313     Biso  1.000000 C
   C5         1.0     0.097039      0.877125      0.583257     Biso  1.000000 C
   C6         1.0     0.097039      0.122875      0.083257     Biso  1.000000 C
   C7         1.0     0.597039      0.377125      0.583257     Biso  1.000000 C
   C8         1.0     0.597039      0.622875      0.083257     Biso  1.000000 C
   C9         1.0     0.957747      0.889437      0.842839     Biso  1.000000 C
   C10        1.0     0.957747      0.110563      0.342839     Biso  1.000000 C
   C11        1.0     0.457747      0.389437      0.842839     Biso  1.000000 C
   C12        1.0     0.457747      0.610563      0.342839     Biso  1.000000 C
   C13        1.0     0.145062      0.883070      0.878806     Biso  1.000000 C
   C14        1.0     0.145062      0.116930      0.378806     Biso  1.000000 C
   C15        1.0     0.645062      0.383070      0.878806     Biso  1.000000 C
   C16        1.0     0.645062      0.616930      0.378806     Biso  1.000000 C
   C17        1.0     0.101327      0.864926      0.446408     Biso  1.000000 C
   C18        1.0     0.101327      0.135074      0.946407     Biso  1.000000 C
   C19        1.0     0.601327      0.364926      0.446408     Biso  1.000000 C
   C20        1.0     0.601327      0.635074      0.946407     Biso  1.000000 C
   C21        1.0     0.934365      0.862560      0.377012     Biso  1.000000 C
   C22        1.0     0.934365      0.137440      0.877012     Biso  1.000000 C
   C23        1.0     0.434365      0.362560      0.377012     Biso  1.000000 C
   C24        1.0     0.434365      0.637440      0.877012     Biso  1.000000 C
   C25        1.0     0.796127      0.888773      0.942970     Biso  1.000000 C
   C26        1.0     0.796127      0.111227      0.442970     Biso  1.000000 C
   C27        1.0     0.296127      0.388773      0.942970     Biso  1.000000 C
   C28        1.0     0.296127      0.611227      0.442970     Biso  1.000000 C
   C29        1.0     0.168727      0.870699      0.015160     Biso  1.000000 C
   C30        1.0     0.168727      0.129301      0.515160     Biso  1.000000 C
   C31        1.0     0.668727      0.370699      0.015160     Biso  1.000000 C
   C32        1.0     0.668727      0.629301      0.515160     Biso  1.000000 C
   N1         1.0     0.657673      0.890498      0.020796     Biso  1.000000 N
   N2         1.0     0.657673      0.109502      0.520796     Biso  1.000000 N
   N3         1.0     0.157673      0.390498      0.020796     Biso  1.000000 N
   N4         1.0     0.157673      0.609502      0.520796     Biso  1.000000 N
   N5         1.0     0.188360      0.861185      0.127449     Biso  1.000000 N
   N6         1.0     0.188360      0.138815      0.627449     Biso  1.000000 N
   N7         1.0     0.688360      0.361185      0.127449     Biso  1.000000 N
   N8         1.0     0.688360      0.638815      0.627449     Biso  1.000000 N
   N9         1.0     0.431828      0.860726      0.521439     Biso  1.000000 N
   N10        1.0     0.431828      0.139274      0.021439     Biso  1.000000 N
   N11        1.0     0.931828      0.360726      0.521439     Biso  1.000000 N
   N12        1.0     0.931828      0.639274      0.021439     Biso  1.000000 N
   N13        1.0     0.790447      0.860731      0.324856     Biso  1.000000 N
   N14        1.0     0.790447      0.139269      0.824856     Biso  1.000000 N
   N15        1.0     0.290447      0.360731      0.324856     Biso  1.000000 N
   N16        1.0     0.290447      0.639269      0.824856     Biso  1.000000 N
   S1         1.0     0.343400      0.853914      0.377196     Biso  1.000000 S
   S2         1.0     0.343400      0.146086      0.877196     Biso  1.000000 S
   S3         1.0     0.843400      0.353914      0.377196     Biso  1.000000 S
   S4         1.0     0.843400      0.646086      0.877196     Biso  1.000000 S
   S5         1.0     0.880024      0.900400      0.684784     Biso  1.000000 S
   S6         1.0     0.880024      0.099600      0.184784     Biso  1.000000 S
   S7         1.0     0.380024      0.400400      0.684784     Biso  1.000000 S
   S8         1.0     0.380024      0.599600      0.184784     Biso  1.000000 S
   S9         1.0     0.367642      0.890458      0.777773     Biso  1.000000 S
   S10        1.0     0.367642      0.109542      0.277773     Biso  1.000000 S
   S11        1.0     0.867642      0.390458      0.777773     Biso  1.000000 S
   S12        1.0     0.867642      0.609542      0.277773     Biso  1.000000 S
#======================================================================

# CRYSTAL DATA

#----------------------------------------------------------------------

data_VESTA_phase_1


_pd_phase_name                         'CNS                                   '
_cell_length_a                         12.27675
_cell_length_b                         3.71706
_cell_length_c                         13.23690
_cell_angle_alpha                      89.99999
_cell_angle_beta                       48.47711
_cell_angle_gamma                      89.99999
_symmetry_space_group_name_H-M         'P 1'
_symmetry_Int_Tables_number            1

loop_
_symmetry_equiv_pos_as_xyz
   'x, y, z'

loop_
   _atom_site_label
   _atom_site_occupancy
   _atom_site_fract_x
   _atom_site_fract_y
   _atom_site_fract_z
   _atom_site_adp_type
   _atom_site_B_iso_or_equiv
   _atom_site_type_symbol
   C1         1.0     0.244029      0.525521      0.703057     Biso  1.000000 C
   C2         1.0     0.244029      0.474479      0.203057     Biso  1.000000 C
   C3         1.0     0.281397      0.540754      0.783728     Biso  1.000000 C
   C4         1.0     0.281397      0.459246      0.283728     Biso  1.000000 C
   C5         1.0     0.998628      0.544267      0.005482     Biso  1.000000 C
   C6         1.0     0.998628      0.455733      0.505482     Biso  1.000000 C
   C7         1.0     0.961846      0.528337      0.927857     Biso  1.000000 C
   C8         1.0     0.961846      0.471663      0.427857     Biso  1.000000 C
   C9         1.0     0.419802      0.689677      0.709385     Biso  1.000000 C
   C10        1.0     0.419802      0.310324      0.209385     Biso  1.000000 C
   C11        1.0     0.491962      0.751881      0.757376     Biso  1.000000 C
   C12        1.0     0.491962      0.248119      0.257376     Biso  1.000000 C
   C13        1.0     0.903222      0.698261      0.136461     Biso  1.000000 C
   C14        1.0     0.903222      0.301739      0.636461     Biso  1.000000 C
   C15        1.0     0.826308      0.666922      0.977799     Biso  1.000000 C
   C16        1.0     0.826308      0.333078      0.477799     Biso  1.000000 C
   N1         1.0     0.832658      0.830853      0.243222     Biso  1.000000 N
   N2         1.0     0.832658      0.169147      0.743222     Biso  1.000000 N
   N3         1.0     0.716589      0.788464      0.016843     Biso  1.000000 N
   N4         1.0     0.716589      0.211536      0.516843     Biso  1.000000 N
   N5         1.0     0.341627      0.650762      0.578468     Biso  1.000000 N
   N6         1.0     0.341627      0.349238      0.078468     Biso  1.000000 N
   N7         1.0     0.547148      0.802523      0.801690     Biso  1.000000 N
   N8         1.0     0.547148      0.197477      0.301690     Biso  1.000000 N
   S1         1.0     0.488536      0.784250      0.547828     Biso  1.000000 S
   S2         1.0     0.488536      0.215750      0.047828     Biso  1.000000 S
   S3         1.0     0.167305      0.402733      0.952649     Biso  1.000000 S
   S4         1.0     0.167305      0.597267      0.452649     Biso  1.000000 S
   S5         1.0     0.075895      0.360424      0.761364     Biso  1.000000 S
   S6         1.0     0.075895      0.639576      0.261364     Biso  1.000000 S
#======================================================================

# CRYSTAL DATA

#----------------------------------------------------------------------

data_VESTA_phase_1


_pd_phase_name                         'CNS                                   '
_cell_length_a                         9.91140
_cell_length_b                         12.46203
_cell_length_c                         10.16678
_cell_angle_alpha                      89.99999
_cell_angle_beta                       21.47218
_cell_angle_gamma                      89.99999
_symmetry_space_group_name_H-M         'P 1'
_symmetry_Int_Tables_number            1

loop_
_symmetry_equiv_pos_as_xyz
   'x, y, z'

loop_
   _atom_site_label
   _atom_site_occupancy
   _atom_site_fract_x
   _atom_site_fract_y
   _atom_site_fract_z
   _atom_site_adp_type
   _atom_site_B_iso_or_equiv
   _atom_site_type_symbol
   C1         1.0     0.071389      0.332530      0.123254     Biso  1.000000 C
   C2         1.0     0.071389      0.667470      0.623254     Biso  1.000000 C
   C3         1.0     0.218079      0.227757      0.970576     Biso  1.000000 C
   C4         1.0     0.218079      0.772243      0.470576     Biso  1.000000 C
   C5         1.0     0.028262      0.231442      0.885137     Biso  1.000000 C
   C6         1.0     0.028262      0.768558      0.385137     Biso  1.000000 C
   C7         1.0     0.865014      0.329761      0.053284     Biso  1.000000 C
   C8         1.0     0.865014      0.670239      0.553284     Biso  1.000000 C
   C9         1.0     0.338381      0.187154      0.981804     Biso  1.000000 C
   C10        1.0     0.338381      0.812846      0.481804     Biso  1.000000 C
   C11        1.0     0.995162      0.185198      0.787750     Biso  1.000000 C
   C12        1.0     0.995162      0.814802      0.287750     Biso  1.000000 C
   C13        1.0     0.655733      0.376289      0.139884     Biso  1.000000 C
   C14        1.0     0.655733      0.623711      0.639884     Biso  1.000000 C
   C15        1.0     0.488605      0.084528      0.866091     Biso  1.000000 C
   C16        1.0     0.488605      0.915473      0.366091     Biso  1.000000 C
   N1         1.0     0.607435      0.998062      0.771268     Biso  1.000000 N
   N2         1.0     0.607435      0.001938      0.271268     Biso  1.000000 N
   N3         1.0     0.967500      0.152613      0.705484     Biso  1.000000 N
   N4         1.0     0.967500      0.847387      0.205484     Biso  1.000000 N
   N5         1.0     0.469624      0.416344      0.228826     Biso  1.000000 N
   N6         1.0     0.469624      0.583656      0.728826     Biso  1.000000 N
   N7         1.0     0.084892      0.370303      0.232814     Biso  1.000000 N
   N8         1.0     0.084892      0.629697      0.732814     Biso  1.000000 N
   S1         1.0     0.281844      0.154557      0.767632     Biso  1.000000 S
   S2         1.0     0.281844      0.845443      0.267633     Biso  1.000000 S
   S3         1.0     0.856813      0.413696      0.198545     Biso  1.000000 S
   S4         1.0     0.856813      0.586304      0.698545     Biso  1.000000 S
   S5         1.0     0.273534      0.282549      0.162209     Biso  1.000000 S
   S6         1.0     0.273534      0.717451      0.662209     Biso  1.000000 S
#======================================================================

# CRYSTAL DATA

#----------------------------------------------------------------------

data_VESTA_phase_1


_pd_phase_name                         'CNS                                   '
_cell_length_a                         9.76611
_cell_length_b                         11.34459
_cell_length_c                         8.45850
_cell_angle_alpha                      90
_cell_angle_beta                       89.99999
_cell_angle_gamma                      89.99999
_symmetry_space_group_name_H-M         'P 1'
_symmetry_Int_Tables_number            1

loop_
_symmetry_equiv_pos_as_xyz
   'x, y, z'

loop_
   _atom_site_label
   _atom_site_occupancy
   _atom_site_fract_x
   _atom_site_fract_y
   _atom_site_fract_z
   _atom_site_adp_type
   _atom_site_B_iso_or_equiv
   _atom_site_type_symbol
   C1         1.0     0.901050      0.324082      0.936038     Biso  1.000000 C
   C2         1.0     0.098950      0.675918      0.436038     Biso  1.000000 C
   C3         1.0     0.401050      0.175918      0.936038     Biso  1.000000 C
   C4         1.0     0.598950      0.824082      0.436038     Biso  1.000000 C
   C5         1.0     0.830970      0.224202      0.876401     Biso  1.000000 C
   C6         1.0     0.169030      0.775798      0.376401     Biso  1.000000 C
   C7         1.0     0.330970      0.275798      0.876401     Biso  1.000000 C
   C8         1.0     0.669030      0.724202      0.376401     Biso  1.000000 C
   C9         1.0     0.881789      0.107885      0.145048     Biso  1.000000 C
   C10        1.0     0.118211      0.892115      0.645048     Biso  1.000000 C
   C11        1.0     0.381789      0.392115      0.145048     Biso  1.000000 C
   C12        1.0     0.618211      0.607885      0.645048     Biso  1.000000 C
   C13        1.0     0.951519      0.204584      0.200169     Biso  1.000000 C
   C14        1.0     0.048481      0.795416      0.700169     Biso  1.000000 C
   C15        1.0     0.451519      0.295416      0.200169     Biso  1.000000 C
   C16        1.0     0.548481      0.704584      0.700169     Biso  1.000000 C
   C17        1.0     0.831604      0.226775      0.712238     Biso  1.000000 C
   C18        1.0     0.168396      0.773225      0.212238     Biso  1.000000 C
   C19        1.0     0.331604      0.273225      0.712238     Biso  1.000000 C
   C20        1.0     0.668396      0.726775      0.212238     Biso  1.000000 C
   C21        1.0     0.901808      0.995908      0.216034     Biso  1.000000 C
   C22        1.0     0.098192      0.004092      0.716034     Biso  1.000000 C
   C23        1.0     0.401808      0.504092      0.216034     Biso  1.000000 C
   C24        1.0     0.598192      0.495908      0.716034     Biso  1.000000 C
   C25        1.0     0.056325      0.191004      0.314554     Biso  1.000000 C
   C26        1.0     0.943675      0.808996      0.814554     Biso  1.000000 C
   C27        1.0     0.556325      0.308996      0.314554     Biso  1.000000 C
   C28        1.0     0.443675      0.691004      0.814554     Biso  1.000000 C
   C29        1.0     0.784313      0.137719      0.610884     Biso  1.000000 C
   C30        1.0     0.215687      0.862281      0.110884     Biso  1.000000 C
   C31        1.0     0.284313      0.362281      0.610884     Biso  1.000000 C
   C32        1.0     0.715687      0.637719      0.110884     Biso  1.000000 C
   N1         1.0     0.748217      0.060011      0.530265     Biso  1.000000 N
   N2         1.0     0.251783      0.939990      0.030265     Biso  1.000000 N
   N3         1.0     0.248217      0.439989      0.530265     Biso  1.000000 N
   N4         1.0     0.751783      0.560010      0.030265     Biso  1.000000 N
   N5         1.0     0.912903      0.905149      0.280204     Biso  1.000000 N
   N6         1.0     0.087097      0.094851      0.780204     Biso  1.000000 N
   N7         1.0     0.412903      0.594851      0.280204     Biso  1.000000 N
   N8         1.0     0.587097      0.405149      0.780204     Biso  1.000000 N
   N9         1.0     0.144713      0.181534      0.406983     Biso  1.000000 N
   N10        1.0     0.855287      0.818466      0.906983     Biso  1.000000 N
   N11        1.0     0.644713      0.318466      0.406983     Biso  1.000000 N
   N12        1.0     0.355287      0.681534      0.906983     Biso  1.000000 N
   N13        1.0     0.954236      0.397180      0.830542     Biso  1.000000 N
   N14        1.0     0.045764      0.602820      0.330542     Biso  1.000000 N
   N15        1.0     0.454236      0.102819      0.830542     Biso  1.000000 N
   N16        1.0     0.545764      0.897180      0.330542     Biso  1.000000 N
   S1         1.0     0.759956      0.111937      0.991667     Biso  1.000000 S
   S2         1.0     0.240044      0.888063      0.491667     Biso  1.000000 S
   S3         1.0     0.259956      0.388063      0.991667     Biso  1.000000 S
   S4         1.0     0.740044      0.611937      0.491667     Biso  1.000000 S
   S5         1.0     0.918316      0.351222      0.140085     Biso  1.000000 S
   S6         1.0     0.081684      0.648778      0.640085     Biso  1.000000 S
   S7         1.0     0.418316      0.148778      0.140085     Biso  1.000000 S
   S8         1.0     0.581684      0.851222      0.640085     Biso  1.000000 S
   S9         1.0     0.916174      0.352295      0.651132     Biso  1.000000 S
   S10        1.0     0.083826      0.647705      0.151132     Biso  1.000000 S
   S11        1.0     0.416174      0.147705      0.651132     Biso  1.000000 S
   S12        1.0     0.583826      0.852295      0.151132     Biso  1.000000 S
#======================================================================

# CRYSTAL DATA

#----------------------------------------------------------------------

data_VESTA_phase_1


_pd_phase_name                         'CNS                                   '
_cell_length_a                         5.31486
_cell_length_b                         9.67908
_cell_length_c                         14.35179
_cell_angle_alpha                      89.99999
_cell_angle_beta                       39.11619
_cell_angle_gamma                      89.99999
_symmetry_space_group_name_H-M         'P 1'
_symmetry_Int_Tables_number            1

loop_
_symmetry_equiv_pos_as_xyz
   'x, y, z'

loop_
   _atom_site_label
   _atom_site_occupancy
   _atom_site_fract_x
   _atom_site_fract_y
   _atom_site_fract_z
   _atom_site_adp_type
   _atom_site_B_iso_or_equiv
   _atom_site_type_symbol
   C1         1.0     0.581701      0.391057      0.807286     Biso  1.000000 C
   C2         1.0     0.418300      0.891057      0.192714     Biso  1.000000 C
   C3         1.0     0.587762      0.394676      0.706473     Biso  1.000000 C
   C4         1.0     0.412238      0.894676      0.293527     Biso  1.000000 C
   C5         1.0     0.508577      0.671331      0.727732     Biso  1.000000 C
   C6         1.0     0.491423      0.171331      0.272268     Biso  1.000000 C
   C7         1.0     0.493165      0.669401      0.827910     Biso  1.000000 C
   C8         1.0     0.506835      0.169401      0.172090     Biso  1.000000 C
   C9         1.0     0.542818      0.261189      0.684745     Biso  1.000000 C
   C10        1.0     0.457182      0.761189      0.315255     Biso  1.000000 C
   C11        1.0     0.426144      0.799361      0.706853     Biso  1.000000 C
   C12        1.0     0.573856      0.299361      0.293147     Biso  1.000000 C
   C13        1.0     0.390957      0.793326      0.904455     Biso  1.000000 C
   C14        1.0     0.609043      0.293326      0.095545     Biso  1.000000 C
   C15        1.0     0.517196      0.227766      0.596862     Biso  1.000000 C
   C16        1.0     0.482804      0.727766      0.403138     Biso  1.000000 C
   N1         1.0     0.496403      0.208124      0.522624     Biso  1.000000 N
   N2         1.0     0.503597      0.708124      0.477376     Biso  1.000000 N
   N3         1.0     0.364240      0.908496      0.692728     Biso  1.000000 N
   N4         1.0     0.635760      0.408496      0.307272     Biso  1.000000 N
   N5         1.0     0.308206      0.894821      0.967853     Biso  1.000000 N
   N6         1.0     0.691794      0.394821      0.032147     Biso  1.000000 N
   N7         1.0     0.545706      0.267416      0.856216     Biso  1.000000 N
   N8         1.0     0.454294      0.767416      0.143784     Biso  1.000000 N
   S1         1.0     0.639344      0.534752      0.615978     Biso  1.000000 S
   S2         1.0     0.360656      0.034752      0.384022     Biso  1.000000 S
   S3         1.0     0.588516      0.536148      0.879699     Biso  1.000000 S
   S4         1.0     0.411484      0.036148      0.120301     Biso  1.000000 S
   S5         1.0     0.512405      0.146397      0.785612     Biso  1.000000 S
   S6         1.0     0.487595      0.646397      0.214388     Biso  1.000000 S
#======================================================================

# CRYSTAL DATA

#----------------------------------------------------------------------

data_VESTA_phase_1


_pd_phase_name                         'CNS                                   '
_cell_length_a                         6.46907
_cell_length_b                         16.03660
_cell_length_c                         17.20284
_cell_angle_alpha                      23.34587
_cell_angle_beta                       24.96485
_cell_angle_gamma                      19.56594
_symmetry_space_group_name_H-M         'P 1'
_symmetry_Int_Tables_number            1

loop_
_symmetry_equiv_pos_as_xyz
   'x, y, z'

loop_
   _atom_site_label
   _atom_site_occupancy
   _atom_site_fract_x
   _atom_site_fract_y
   _atom_site_fract_z
   _atom_site_adp_type
   _atom_site_B_iso_or_equiv
   _atom_site_type_symbol
   C1         1.0     0.626504      0.987654      0.753797     Biso  1.000000 C
   C2         1.0     0.615732      0.767834      0.953150     Biso  1.000000 C
   C3         1.0     0.337505      0.888332      0.098275     Biso  1.000000 C
   C4         1.0     0.349957      0.100605      0.905285     Biso  1.000000 C
   C5         1.0     0.747433      0.639732      0.945790     Biso  1.000000 C
   C6         1.0     0.784323      0.411107      0.115236     Biso  1.000000 C
   C7         1.0     0.218705      0.833152      0.260529     Biso  1.000000 C
   C8         1.0     0.222966      0.259776      0.879520     Biso  1.000000 C
   N1         1.0     0.141832      0.776213      0.396208     Biso  1.000000 N
   N2         1.0     0.113625      0.394587      0.855866     Biso  1.000000 N
   N3         1.0     0.739876      0.029809      0.608713     Biso  1.000000 N
   N4         1.0     0.809195      0.221394      0.261697     Biso  1.000000 N
   S1         1.0     0.860469      0.805783      0.696277     Biso  1.000000 S
   S2         1.0     0.467402      0.657795      0.180746     Biso  1.000000 S
   S3         1.0     0.532908      0.204411      0.673160     Biso  1.000000 S
#======================================================================

# CRYSTAL DATA

#----------------------------------------------------------------------

data_VESTA_phase_1


_pd_phase_name                         'CNS                                   '
_cell_length_a                         5.90538
_cell_length_b                         3.81446
_cell_length_c                         10.09880
_cell_angle_alpha                      75.96847
_cell_angle_beta                       88.57603
_cell_angle_gamma                      87.93380
_symmetry_space_group_name_H-M         'P 1'
_symmetry_Int_Tables_number            1

loop_
_symmetry_equiv_pos_as_xyz
   'x, y, z'

loop_
   _atom_site_label
   _atom_site_occupancy
   _atom_site_fract_x
   _atom_site_fract_y
   _atom_site_fract_z
   _atom_site_adp_type
   _atom_site_B_iso_or_equiv
   _atom_site_type_symbol
   C1         1.0     0.413118      0.969417      0.474168     Biso  1.000000 C
   C2         1.0     0.614835      0.807585      0.434147     Biso  1.000000 C
   C3         1.0     0.742985      0.612527      0.700193     Biso  1.000000 C
   C4         1.0     0.551011      0.778672      0.739217     Biso  1.000000 C
   C5         1.0     0.617476      0.851580      0.292873     Biso  1.000000 C
   C6         1.0     0.794716      0.724339      0.218912     Biso  1.000000 C
   C7         1.0     0.903850      0.444477      0.800150     Biso  1.000000 C
   C8         1.0     0.525450      0.797785      0.877451     Biso  1.000000 C
   N1         1.0     0.043046      0.297523      0.876063     Biso  1.000000 N
   N2         1.0     0.505946      0.834541      0.988588     Biso  1.000000 N
   N3         1.0     0.273374      0.123640      0.374990     Biso  1.000000 N
   N4         1.0     0.947417      0.607728      0.165381     Biso  1.000000 N
   S1         1.0     0.371269      0.081141      0.225612     Biso  1.000000 S
   S2         1.0     0.831526      0.569585      0.537482     Biso  1.000000 S
   S3         1.0     0.326029      0.999305      0.639169     Biso  1.000000 S
#======================================================================

# CRYSTAL DATA

#----------------------------------------------------------------------

data_VESTA_phase_1


_pd_phase_name                         'CNS                                   '
_cell_length_a                         3.76494
_cell_length_b                         10.08527
_cell_length_c                         6.99518
_cell_angle_alpha                      83.20182
_cell_angle_beta                       58.78439
_cell_angle_gamma                      79.26102
_symmetry_space_group_name_H-M         'P 1'
_symmetry_Int_Tables_number            1

loop_
_symmetry_equiv_pos_as_xyz
   'x, y, z'

loop_
   _atom_site_label
   _atom_site_occupancy
   _atom_site_fract_x
   _atom_site_fract_y
   _atom_site_fract_z
   _atom_site_adp_type
   _atom_site_B_iso_or_equiv
   _atom_site_type_symbol
   C1         1.0     0.008332      0.633305      0.181475     Biso  1.000000 C
   C2         1.0     0.049032      0.595119      0.981676     Biso  1.000000 C
   C3         1.0     0.047026      0.858633      0.839317     Biso  1.000000 C
   C4         1.0     0.018031      0.896304      0.030096     Biso  1.000000 C
   C5         1.0     0.055694      0.456000      0.987989     Biso  1.000000 C
   C6         1.0     0.059006      0.958191      0.674910     Biso  1.000000 C
   C7         1.0     0.016131      0.034240      0.054158     Biso  1.000000 C
   C8         1.0     0.082937      0.386206      0.816641     Biso  1.000000 C
   N1         1.0     0.095417      0.337711      0.669115     Biso  1.000000 N
   N2         1.0     0.068094      0.032807      0.531600     Biso  1.000000 N
   N3         1.0     0.028623      0.146220      0.073857     Biso  1.000000 N
   N4         1.0     0.985446      0.534685      0.327996     Biso  1.000000 N
   S1         1.0     0.076488      0.697878      0.755496     Biso  1.000000 S
   S2         1.0     0.997789      0.795334      0.256511     Biso  1.000000 S
   S3         1.0     0.012407      0.387499      0.237773     Biso  1.000000 S
#======================================================================

# CRYSTAL DATA

#----------------------------------------------------------------------

data_VESTA_phase_1


_pd_phase_name                         'CNS                                   '
_cell_length_a                         16.09755
_cell_length_b                         6.70401
_cell_length_c                         13.41866
_cell_angle_alpha                      89.99999
_cell_angle_beta                       38.80571
_cell_angle_gamma                      89.99999
_symmetry_space_group_name_H-M         'P 1'
_symmetry_Int_Tables_number            1

loop_
_symmetry_equiv_pos_as_xyz
   'x, y, z'

loop_
   _atom_site_label
   _atom_site_occupancy
   _atom_site_fract_x
   _atom_site_fract_y
   _atom_site_fract_z
   _atom_site_adp_type
   _atom_site_B_iso_or_equiv
   _atom_site_type_symbol
   C1         1.0     0.705674      0.764304      0.761623     Biso  1.000000 C
   C2         1.0     0.294326      0.264304      0.738377     Biso  1.000000 C
   C3         1.0     0.294326      0.235696      0.238377     Biso  1.000000 C
   C4         1.0     0.705674      0.735696      0.261623     Biso  1.000000 C
   C5         1.0     0.666470      0.721000      0.897744     Biso  1.000000 C
   C6         1.0     0.333530      0.221000      0.602256     Biso  1.000000 C
   C7         1.0     0.333530      0.279000      0.102256     Biso  1.000000 C
   C8         1.0     0.666470      0.779000      0.397744     Biso  1.000000 C
   C9         1.0     0.925133      0.686633      0.708334     Biso  1.000000 C
   C10        1.0     0.074867      0.186633      0.791666     Biso  1.000000 C
   C11        1.0     0.074867      0.313367      0.291666     Biso  1.000000 C
   C12        1.0     0.925133      0.813367      0.208334     Biso  1.000000 C
   C13        1.0     0.964620      0.729065      0.575602     Biso  1.000000 C
   C14        1.0     0.035380      0.229065      0.924398     Biso  1.000000 C
   C15        1.0     0.035380      0.270936      0.424398     Biso  1.000000 C
   C16        1.0     0.964620      0.770935      0.075602     Biso  1.000000 C
   C17        1.0     0.528655      0.726196      0.032989     Biso  1.000000 C
   C18        1.0     0.471345      0.226196      0.467011     Biso  1.000000 C
   C19        1.0     0.471345      0.273804      0.967011     Biso  1.000000 C
   C20        1.0     0.528655      0.773804      0.532989     Biso  1.000000 C
   C21        1.0     0.455870      0.693678      0.189228     Biso  1.000000 C
   C22        1.0     0.544130      0.193678      0.310772     Biso  1.000000 C
   C23        1.0     0.544130      0.306322      0.810772     Biso  1.000000 C
   C24        1.0     0.455870      0.806322      0.689228     Biso  1.000000 C
   C25        1.0     0.023411      0.658326      0.691043     Biso  1.000000 C
   C26        1.0     0.976588      0.158326      0.808957     Biso  1.000000 C
   C27        1.0     0.976588      0.341674      0.308957     Biso  1.000000 C
   C28        1.0     0.023411      0.841674      0.191043     Biso  1.000000 C
   C29        1.0     0.102235      0.731842      0.425232     Biso  1.000000 C
   C30        1.0     0.897765      0.231842      0.074768     Biso  1.000000 C
   C31        1.0     0.897765      0.268158      0.574768     Biso  1.000000 C
   C32        1.0     0.102235      0.768158      0.925232     Biso  1.000000 C
   N1         1.0     0.098206      0.635672      0.686786     Biso  1.000000 N
   N2         1.0     0.901794      0.135672      0.813214     Biso  1.000000 N
   N3         1.0     0.901794      0.364328      0.313214     Biso  1.000000 N
   N4         1.0     0.098206      0.864328      0.186786     Biso  1.000000 N
   N5         1.0     0.214779      0.727640      0.299617     Biso  1.000000 N
   N6         1.0     0.785221      0.227640      0.200383     Biso  1.000000 N
   N7         1.0     0.785221      0.272360      0.700383     Biso  1.000000 N
   N8         1.0     0.214779      0.772360      0.799617     Biso  1.000000 N
   N9         1.0     0.609296      0.799273      0.787680     Biso  1.000000 N
   N10        1.0     0.390704      0.299273      0.712320     Biso  1.000000 N
   N11        1.0     0.390704      0.200727      0.212320     Biso  1.000000 N
   N12        1.0     0.609296      0.700727      0.287680     Biso  1.000000 N
   N13        1.0     0.401373      0.664583      0.315687     Biso  1.000000 N
   N14        1.0     0.598627      0.164583      0.184313     Biso  1.000000 N
   N15        1.0     0.598627      0.335417      0.684313     Biso  1.000000 N
   N16        1.0     0.401373      0.835417      0.815687     Biso  1.000000 N
   S1         1.0     0.462684      0.779338      0.977614     Biso  1.000000 S
   S2         1.0     0.537316      0.279338      0.522386     Biso  1.000000 S
   S3         1.0     0.537316      0.220662      0.022386     Biso  1.000000 S
   S4         1.0     0.462684      0.720662      0.477614     Biso  1.000000 S
   S5         1.0     0.766063      0.659897      0.906710     Biso  1.000000 S
   S6         1.0     0.233937      0.159897      0.593290     Biso  1.000000 S
   S7         1.0     0.233937      0.340103      0.093290     Biso  1.000000 S
   S8         1.0     0.766063      0.840103      0.406710     Biso  1.000000 S
   S9         1.0     0.867075      0.772717      0.561034     Biso  1.000000 S
   S10        1.0     0.132925      0.272717      0.938966     Biso  1.000000 S
   S11        1.0     0.132925      0.227283      0.438966     Biso  1.000000 S
   S12        1.0     0.867075      0.727283      0.061034     Biso  1.000000 S
#======================================================================

# CRYSTAL DATA

#----------------------------------------------------------------------

data_VESTA_phase_1


_pd_phase_name                         'CNS                                   '
_cell_length_a                         15.26796
_cell_length_b                         16.79306
_cell_length_c                         3.76197
_cell_angle_alpha                      37.10378
_cell_angle_beta                       35.80045
_cell_angle_gamma                      24.03229
_symmetry_space_group_name_H-M         'P 1'
_symmetry_Int_Tables_number            1

loop_
_symmetry_equiv_pos_as_xyz
   'x, y, z'

loop_
   _atom_site_label
   _atom_site_occupancy
   _atom_site_fract_x
   _atom_site_fract_y
   _atom_site_fract_z
   _atom_site_adp_type
   _atom_site_B_iso_or_equiv
   _atom_site_type_symbol
   C1         1.0     0.924766      0.074189      0.090002     Biso  1.000000 C
   C2         1.0     0.692180      0.267974      0.168241     Biso  1.000000 C
   C3         1.0     0.811398      0.416470      0.581884     Biso  1.000000 C
   C4         1.0     0.037434      0.228923      0.501937     Biso  1.000000 C
   C5         1.0     0.560346      0.258335      0.473589     Biso  1.000000 C
   C6         1.0     0.749551      0.578630      0.373914     Biso  1.000000 C
   C7         1.0     0.199315      0.205934      0.214772     Biso  1.000000 C
   C8         1.0     0.321650      0.425023      0.619586     Biso  1.000000 C
   N1         1.0     0.124305      0.569102      0.725008     Biso  1.000000 N
   N2         1.0     0.686906      0.716288      0.232508     Biso  1.000000 N
   N3         1.0     0.333136      0.183783      0.995819     Biso  1.000000 N
   N4         1.0     0.969869      0.928605      0.312358     Biso  1.000000 N
   S1         1.0     0.570502      0.493933      0.934507     Biso  1.000000 S
   S2         1.0     0.163563      0.001798      0.724243     Biso  1.000000 S
   S3         1.0     0.736502      0.012078      0.636494     Biso  1.000000 S
#======================================================================

# CRYSTAL DATA

#----------------------------------------------------------------------

data_VESTA_phase_1


_pd_phase_name                         'CNS                                   '
_cell_length_a                         3.76529
_cell_length_b                         12.27156
_cell_length_c                         9.74522
_cell_angle_alpha                      90
_cell_angle_beta                       91.83440
_cell_angle_gamma                      90
_symmetry_space_group_name_H-M         'P 1'
_symmetry_Int_Tables_number            1

loop_
_symmetry_equiv_pos_as_xyz
   'x, y, z'

loop_
   _atom_site_label
   _atom_site_occupancy
   _atom_site_fract_x
   _atom_site_fract_y
   _atom_site_fract_z
   _atom_site_adp_type
   _atom_site_B_iso_or_equiv
   _atom_site_type_symbol
   C1         1.0     0.325676      0.334045      0.886413     Biso  1.000000 C
   C2         1.0     0.325676      0.665955      0.386413     Biso  1.000000 C
   C3         1.0     0.469936      0.226774      0.882213     Biso  1.000000 C
   C4         1.0     0.469936      0.773226      0.382213     Biso  1.000000 C
   C5         1.0     0.332332      0.214764      0.607767     Biso  1.000000 C
   C6         1.0     0.332332      0.785236      0.107767     Biso  1.000000 C
   C7         1.0     0.178700      0.316295      0.611769     Biso  1.000000 C
   C8         1.0     0.178700      0.683705      0.111769     Biso  1.000000 C
   C9         1.0     0.607986      0.199618      0.012305     Biso  1.000000 C
   C10        1.0     0.607986      0.800382      0.512305     Biso  1.000000 C
   C11        1.0     0.378951      0.167151      0.476380     Biso  1.000000 C
   C12        1.0     0.378951      0.832849      0.976380     Biso  1.000000 C
   C13        1.0     0.021415      0.361946      0.490653     Biso  1.000000 C
   C14        1.0     0.021415      0.638054      0.990653     Biso  1.000000 C
   C15        1.0     0.788512      0.102799      0.047679     Biso  1.000000 C
   C16        1.0     0.788512      0.897201      0.547679     Biso  1.000000 C
   N1         1.0     0.949544      0.023313      0.071903     Biso  1.000000 N
   N2         1.0     0.949544      0.976687      0.571903     Biso  1.000000 N
   N3         1.0     0.430593      0.134220      0.366210     Biso  1.000000 N
   N4         1.0     0.430593      0.865780      0.866210     Biso  1.000000 N
   N5         1.0     0.858466      0.401977      0.399877     Biso  1.000000 N
   N6         1.0     0.858466      0.598023      0.899877     Biso  1.000000 N
   N7         1.0     0.349360      0.384578      0.006414     Biso  1.000000 N
   N8         1.0     0.349360      0.615422      0.506414     Biso  1.000000 N
   S1         1.0     0.481834      0.133821      0.746226     Biso  1.000000 S
   S2         1.0     0.481834      0.866179      0.246226     Biso  1.000000 S
   S3         1.0     0.116134      0.405560      0.749450     Biso  1.000000 S
   S4         1.0     0.116134      0.594440      0.249450     Biso  1.000000 S
   S5         1.0     0.538143      0.306318      0.124607     Biso  1.000000 S
   S6         1.0     0.538143      0.693682      0.624607     Biso  1.000000 S
#======================================================================

# CRYSTAL DATA

#----------------------------------------------------------------------

data_VESTA_phase_1


_pd_phase_name                         'CNS                                   '
_cell_length_a                         6.70674
_cell_length_b                         9.72907
_cell_length_c                         10.34599
_cell_angle_alpha                      90
_cell_angle_beta                       41.72825
_cell_angle_gamma                      90
_symmetry_space_group_name_H-M         'P 1'
_symmetry_Int_Tables_number            1

loop_
_symmetry_equiv_pos_as_xyz
   'x, y, z'

loop_
   _atom_site_label
   _atom_site_occupancy
   _atom_site_fract_x
   _atom_site_fract_y
   _atom_site_fract_z
   _atom_site_adp_type
   _atom_site_B_iso_or_equiv
   _atom_site_type_symbol
   C1         1.0     0.503458      0.157542      0.339778     Biso  1.000000 C
   C2         1.0     0.496542      0.657542      0.660222     Biso  1.000000 C
   C3         1.0     0.795882      0.160229      0.253615     Biso  1.000000 C
   C4         1.0     0.204118      0.660229      0.746385     Biso  1.000000 C
   C5         1.0     0.827357      0.435789      0.208296     Biso  1.000000 C
   C6         1.0     0.172643      0.935789      0.791704     Biso  1.000000 C
   C7         1.0     0.548117      0.433684      0.286661     Biso  1.000000 C
   C8         1.0     0.451883      0.933684      0.713339     Biso  1.000000 C
   C9         1.0     0.889875      0.025984      0.232018     Biso  1.000000 C
   C10        1.0     0.110125      0.525984      0.767982     Biso  1.000000 C
   C11        1.0     0.962774      0.567260      0.157710     Biso  1.000000 C
   C12        1.0     0.037226      0.067260      0.842290     Biso  1.000000 C
   C13        1.0     0.424263      0.559894      0.302814     Biso  1.000000 C
   C14        1.0     0.575737      0.059894      0.697186     Biso  1.000000 C
   C15        1.0     0.168410      0.989191      0.150784     Biso  1.000000 C
   C16        1.0     0.831590      0.489191      0.849216     Biso  1.000000 C
   N1         1.0     0.404550      0.966020      0.080094     Biso  1.000000 N
   N2         1.0     0.595450      0.466020      0.919906     Biso  1.000000 N
   N3         1.0     0.053328      0.679546      0.123716     Biso  1.000000 N
   N4         1.0     0.946672      0.179546      0.876284     Biso  1.000000 N
   N5         1.0     0.317018      0.662562      0.318550     Biso  1.000000 N
   N6         1.0     0.682982      0.162562      0.681450     Biso  1.000000 N
   N7         1.0     0.382331      0.034723      0.381838     Biso  1.000000 N
   N8         1.0     0.617669      0.534723      0.618162     Biso  1.000000 N
   S1         1.0     0.034972      0.298419      0.170305     Biso  1.000000 S
   S2         1.0     0.965028      0.798419      0.829695     Biso  1.000000 S
   S3         1.0     0.291327      0.299817      0.390533     Biso  1.000000 S
   S4         1.0     0.708673      0.799817      0.609467     Biso  1.000000 S
   S5         1.0     0.613892      0.912307      0.315053     Biso  1.000000 S
   S6         1.0     0.386108      0.412307      0.684947     Biso  1.000000 S
#======================================================================

# CRYSTAL DATA

#----------------------------------------------------------------------

data_VESTA_phase_1


_pd_phase_name                         'CNS                                   '
_cell_length_a                         12.76560
_cell_length_b                         6.44651
_cell_length_c                         10.83350
_cell_angle_alpha                      90
_cell_angle_beta                       32.03903
_cell_angle_gamma                      90
_symmetry_space_group_name_H-M         'P 1'
_symmetry_Int_Tables_number            1

loop_
_symmetry_equiv_pos_as_xyz
   'x, y, z'

loop_
   _atom_site_label
   _atom_site_occupancy
   _atom_site_fract_x
   _atom_site_fract_y
   _atom_site_fract_z
   _atom_site_adp_type
   _atom_site_B_iso_or_equiv
   _atom_site_type_symbol
   C1         1.0     0.587800      0.497938      0.589162     Biso  1.000000 C
   C2         1.0     0.412200      0.997938      0.410838     Biso  1.000000 C
   C3         1.0     0.505296      0.698911      0.686274     Biso  1.000000 C
   C4         1.0     0.494704      0.198911      0.313726     Biso  1.000000 C
   C5         1.0     0.700754      0.741925      0.700559     Biso  1.000000 C
   C6         1.0     0.299246      0.241925      0.299441     Biso  1.000000 C
   C7         1.0     0.777818      0.546622      0.610298     Biso  1.000000 C
   C8         1.0     0.222182      0.046622      0.389702     Biso  1.000000 C
   C9         1.0     0.325149      0.709320      0.804954     Biso  1.000000 C
   C10        1.0     0.674851      0.209320      0.195046     Biso  1.000000 C
   C11        1.0     0.691008      0.829592      0.829930     Biso  1.000000 C
   C12        1.0     0.308992      0.329592      0.170070     Biso  1.000000 C
   C13        1.0     0.829085      0.432486      0.666153     Biso  1.000000 C
   C14        1.0     0.170915      0.932486      0.333847     Biso  1.000000 C
   C15        1.0     0.199436      0.881410      0.915579     Biso  1.000000 C
   C16        1.0     0.800564      0.381410      0.084421     Biso  1.000000 C
   N1         1.0     0.095938      0.023215      0.000345     Biso  1.000000 N
   N2         1.0     0.904062      0.523215      0.999655     Biso  1.000000 N
   N3         1.0     0.691970      0.898552      0.928828     Biso  1.000000 N
   N4         1.0     0.308030      0.398552      0.071172     Biso  1.000000 N
   N5         1.0     0.865630      0.341773      0.720346     Biso  1.000000 N
   N6         1.0     0.134370      0.841773      0.279654     Biso  1.000000 N
   N7         1.0     0.483203      0.362608      0.629290     Biso  1.000000 N
   N8         1.0     0.516797      0.862608      0.370710     Biso  1.000000 N
   S1         1.0     0.616250      0.896784      0.661808     Biso  1.000000 S
   S2         1.0     0.383750      0.396784      0.338192     Biso  1.000000 S
   S3         1.0     0.814343      0.422728      0.430855     Biso  1.000000 S
   S4         1.0     0.185657      0.922728      0.569145     Biso  1.000000 S
   S5         1.0     0.279619      0.471132      0.782595     Biso  1.000000 S
   S6         1.0     0.720381      0.971132      0.217405     Biso  1.000000 S
#======================================================================

# CRYSTAL DATA

#----------------------------------------------------------------------

data_VESTA_phase_1


_pd_phase_name                         'CNS                                   '
_cell_length_a                         5.11992
_cell_length_b                         9.79920
_cell_length_c                         10.95585
_cell_angle_alpha                      90
_cell_angle_beta                       58.54372
_cell_angle_gamma                      90
_symmetry_space_group_name_H-M         'P 1'
_symmetry_Int_Tables_number            1

loop_
_symmetry_equiv_pos_as_xyz
   'x, y, z'

loop_
   _atom_site_label
   _atom_site_occupancy
   _atom_site_fract_x
   _atom_site_fract_y
   _atom_site_fract_z
   _atom_site_adp_type
   _atom_site_B_iso_or_equiv
   _atom_site_type_symbol
   C1         1.0     0.382227      0.775912      0.814627     Biso  1.000000 C
   C2         1.0     0.617773      0.275912      0.185373     Biso  1.000000 C
   C3         1.0     0.287783      0.778967      0.713374     Biso  1.000000 C
   C4         1.0     0.712217      0.278967      0.286626     Biso  1.000000 C
   C5         1.0     0.237959      0.052758      0.728927     Biso  1.000000 C
   C6         1.0     0.762041      0.552758      0.271073     Biso  1.000000 C
   C7         1.0     0.316937      0.051078      0.831171     Biso  1.000000 C
   C8         1.0     0.683063      0.551078      0.168829     Biso  1.000000 C
   C9         1.0     0.231344      0.646310      0.687393     Biso  1.000000 C
   C10        1.0     0.768656      0.146310      0.312607     Biso  1.000000 C
   C11        1.0     0.156628      0.181287      0.698070     Biso  1.000000 C
   C12        1.0     0.843372      0.681287      0.301930     Biso  1.000000 C
   C13        1.0     0.302855      0.175594      0.900398     Biso  1.000000 C
   C14        1.0     0.697145      0.675594      0.099602     Biso  1.000000 C
   C15        1.0     0.122920      0.612058      0.596897     Biso  1.000000 C
   C16        1.0     0.877080      0.112058      0.403103     Biso  1.000000 C
   N1         1.0     0.032017      0.590478      0.520563     Biso  1.000000 N
   N2         1.0     0.967983      0.090478      0.479437     Biso  1.000000 N
   N3         1.0     0.098858      0.290549      0.675801     Biso  1.000000 N
   N4         1.0     0.901142      0.790549      0.324199     Biso  1.000000 N
   N5         1.0     0.291517      0.277226      0.958699     Biso  1.000000 N
   N6         1.0     0.708483      0.777226      0.041301     Biso  1.000000 N
   N7         1.0     0.404478      0.653452      0.859740     Biso  1.000000 N
   N8         1.0     0.595522      0.153452      0.140260     Biso  1.000000 N
   S1         1.0     0.240741      0.916486      0.625106     Biso  1.000000 S
   S2         1.0     0.759259      0.416486      0.374894     Biso  1.000000 S
   S3         1.0     0.446202      0.918848      0.893500     Biso  1.000000 S
   S4         1.0     0.553798      0.418848      0.106500     Biso  1.000000 S
   S5         1.0     0.308849      0.533055      0.785492     Biso  1.000000 S
   S6         1.0     0.691151      0.033055      0.214508     Biso  1.000000 S
#======================================================================

# CRYSTAL DATA

#----------------------------------------------------------------------

data_VESTA_phase_1


_pd_phase_name                         'CNS                                   '
_cell_length_a                         7.48205
_cell_length_b                         10.26147
_cell_length_c                         6.18648
_cell_angle_alpha                      89.82291
_cell_angle_beta                       88.93156
_cell_angle_gamma                      75.89440
_symmetry_space_group_name_H-M         'P 1'
_symmetry_Int_Tables_number            1

loop_
_symmetry_equiv_pos_as_xyz
   'x, y, z'

loop_
   _atom_site_label
   _atom_site_occupancy
   _atom_site_fract_x
   _atom_site_fract_y
   _atom_site_fract_z
   _atom_site_adp_type
   _atom_site_B_iso_or_equiv
   _atom_site_type_symbol
   C1         1.0     0.648413      0.290345      0.277586     Biso  1.000000 C
   C2         1.0     0.351587      0.709655      0.722414     Biso  1.000000 C
   C3         1.0     0.725851      0.322111      0.472250     Biso  1.000000 C
   C4         1.0     0.274149      0.677889      0.527750     Biso  1.000000 C
   C5         1.0     0.781312      0.062689      0.599426     Biso  1.000000 C
   C6         1.0     0.218688      0.937311      0.400574     Biso  1.000000 C
   C7         1.0     0.707396      0.030471      0.410458     Biso  1.000000 C
   C8         1.0     0.292604      0.969529      0.589542     Biso  1.000000 C
   C9         1.0     0.741509      0.454697      0.463110     Biso  1.000000 C
   C10        1.0     0.258491      0.545303      0.536890     Biso  1.000000 C
   C11        1.0     0.863878      0.958783      0.745009     Biso  1.000000 C
   C12        1.0     0.136122      0.041217      0.254991     Biso  1.000000 C
   C13        1.0     0.712075      0.893812      0.368720     Biso  1.000000 C
   C14        1.0     0.287925      0.106188      0.631280     Biso  1.000000 C
   C15        1.0     0.808489      0.524776      0.626084     Biso  1.000000 C
   C16        1.0     0.191511      0.475224      0.373916     Biso  1.000000 C
   N1         1.0     0.863779      0.583152      0.761663     Biso  1.000000 N
   N2         1.0     0.136221      0.416848      0.238337     Biso  1.000000 N
   N3         1.0     0.936298      0.878535      0.870514     Biso  1.000000 N
   N4         1.0     0.063702      0.121465      0.129486     Biso  1.000000 N
   N5         1.0     0.708981      0.782366      0.335903     Biso  1.000000 N
   N6         1.0     0.291019      0.217634      0.664097     Biso  1.000000 N
   N7         1.0     0.608568      0.387665      0.133225     Biso  1.000000 N
   N8         1.0     0.391432      0.612335      0.866775     Biso  1.000000 N
   S1         1.0     0.792416      0.220056      0.698215     Biso  1.000000 S
   S2         1.0     0.207584      0.779944      0.301785     Biso  1.000000 S
   S3         1.0     0.595845      0.137759      0.207051     Biso  1.000000 S
   S4         1.0     0.404155      0.862241      0.792949     Biso  1.000000 S
   S5         1.0     0.660086      0.525118      0.218142     Biso  1.000000 S
   S6         1.0     0.339914      0.474882      0.781857     Biso  1.000000 S
#======================================================================

# CRYSTAL DATA

#----------------------------------------------------------------------

data_VESTA_phase_1


_pd_phase_name                         'CNS                                   '
_cell_length_a                         9.23303
_cell_length_b                         7.23383
_cell_length_c                         7.02697
_cell_angle_alpha                      85.43885
_cell_angle_beta                       84.54068
_cell_angle_gamma                      76.29010
_symmetry_space_group_name_H-M         'P 1'
_symmetry_Int_Tables_number            1

loop_
_symmetry_equiv_pos_as_xyz
   'x, y, z'

loop_
   _atom_site_label
   _atom_site_occupancy
   _atom_site_fract_x
   _atom_site_fract_y
   _atom_site_fract_z
   _atom_site_adp_type
   _atom_site_B_iso_or_equiv
   _atom_site_type_symbol
   C1         1.0     0.700257      0.628050      0.100415     Biso  1.000000 C
   C2         1.0     0.299743      0.371950      0.899585     Biso  1.000000 C
   C3         1.0     0.820769      0.720245      0.087390     Biso  1.000000 C
   C4         1.0     0.179231      0.279755      0.912610     Biso  1.000000 C
   C5         1.0     0.737156      0.893614      0.755143     Biso  1.000000 C
   C6         1.0     0.262844      0.106386      0.244857     Biso  1.000000 C
   C7         1.0     0.619848      0.805696      0.767182     Biso  1.000000 C
   C8         1.0     0.380152      0.194304      0.232818     Biso  1.000000 C
   C9         1.0     0.933829      0.614078      0.195503     Biso  1.000000 C
   C10        1.0     0.066171      0.385922      0.804497     Biso  1.000000 C
   C11        1.0     0.075177      0.648207      0.215756     Biso  1.000000 C
   C12        1.0     0.924823      0.351793      0.784244     Biso  1.000000 C
   C13        1.0     0.796824      0.952865      0.573114     Biso  1.000000 C
   C14        1.0     0.203176      0.047135      0.426886     Biso  1.000000 C
   C15        1.0     0.557793      0.776496      0.597859     Biso  1.000000 C
   C16        1.0     0.442207      0.223504      0.402141     Biso  1.000000 C
   N1         1.0     0.844715      0.996716      0.420547     Biso  1.000000 N
   N2         1.0     0.155285      0.003284      0.579453     Biso  1.000000 N
   N3         1.0     0.505378      0.755978      0.458252     Biso  1.000000 N
   N4         1.0     0.494622      0.244022      0.541748     Biso  1.000000 N
   N5         1.0     0.715769      0.465762      0.206470     Biso  1.000000 N
   N6         1.0     0.284231      0.534238      0.793530     Biso  1.000000 N
   N7         1.0     0.194979      0.669330      0.232771     Biso  1.000000 N
   N8         1.0     0.805021      0.330670      0.767229     Biso  1.000000 N
   S1         1.0     0.876274      0.416314      0.302595     Biso  1.000000 S
   S2         1.0     0.123726      0.583686      0.697405     Biso  1.000000 S
   S3         1.0     0.821633      0.936843      0.958350     Biso  1.000000 S
   S4         1.0     0.178367      0.063157      0.041650     Biso  1.000000 S
   S5         1.0     0.535967      0.721964      0.982396     Biso  1.000000 S
   S6         1.0     0.464033      0.278036      0.017604     Biso  1.000000 S
#======================================================================

# CRYSTAL DATA

#----------------------------------------------------------------------

data_VESTA_phase_1


_pd_phase_name                         'CNS                                   '
_cell_length_a                         7.74425
_cell_length_b                         6.23449
_cell_length_c                         10.58884
_cell_angle_alpha                      89.99999
_cell_angle_beta                       65.70718
_cell_angle_gamma                      90
_symmetry_space_group_name_H-M         'P 1'
_symmetry_Int_Tables_number            1

loop_
_symmetry_equiv_pos_as_xyz
   'x, y, z'

loop_
   _atom_site_label
   _atom_site_occupancy
   _atom_site_fract_x
   _atom_site_fract_y
   _atom_site_fract_z
   _atom_site_adp_type
   _atom_site_B_iso_or_equiv
   _atom_site_type_symbol
   C1         1.0     0.648369      0.991685      0.291404     Biso  1.000000 C
   C2         1.0     0.648369      0.008315      0.791404     Biso  1.000000 C
   C3         1.0     0.549339      0.793165      0.316530     Biso  1.000000 C
   C4         1.0     0.549339      0.206835      0.816530     Biso  1.000000 C
   C5         1.0     0.786155      0.657520      0.058866     Biso  1.000000 C
   C6         1.0     0.786155      0.342480      0.558865     Biso  1.000000 C
   C7         1.0     0.888562      0.843660      0.037355     Biso  1.000000 C
   C8         1.0     0.888562      0.156340      0.537355     Biso  1.000000 C
   C9         1.0     0.413087      0.789664      0.452495     Biso  1.000000 C
   C10        1.0     0.413087      0.210336      0.952495     Biso  1.000000 C
   C11        1.0     0.845499      0.497660      0.954107     Biso  1.000000 C
   C12        1.0     0.845499      0.502340      0.454107     Biso  1.000000 C
   C13        1.0     0.054814      0.860809      0.912562     Biso  1.000000 C
   C14        1.0     0.054814      0.139191      0.412562     Biso  1.000000 C
   C15        1.0     0.285495      0.622267      0.516722     Biso  1.000000 C
   C16        1.0     0.285495      0.377733      0.016722     Biso  1.000000 C
   N1         1.0     0.179552      0.482306      0.568764     Biso  1.000000 N
   N2         1.0     0.179552      0.517694      0.068764     Biso  1.000000 N
   N3         1.0     0.887486      0.360873      0.871252     Biso  1.000000 N
   N4         1.0     0.887486      0.639127      0.371252     Biso  1.000000 N
   N5         1.0     0.191826      0.869197      0.809679     Biso  1.000000 N
   N6         1.0     0.191826      0.130803      0.309679     Biso  1.000000 N
   N7         1.0     0.590015      0.130709      0.394757     Biso  1.000000 N
   N8         1.0     0.590015      0.869291      0.894757     Biso  1.000000 N
   S1         1.0     0.578345      0.581959      0.200522     Biso  1.000000 S
   S2         1.0     0.578345      0.418041      0.700522     Biso  1.000000 S
   S3         1.0     0.845819      0.070903      0.142591     Biso  1.000000 S
   S4         1.0     0.845819      0.929097      0.642591     Biso  1.000000 S
   S5         1.0     0.417175      0.031433      0.532627     Biso  1.000000 S
   S6         1.0     0.417175      0.968567      0.032627     Biso  1.000000 S
#======================================================================

# CRYSTAL DATA

#----------------------------------------------------------------------

data_VESTA_phase_1


_pd_phase_name                         'CNS                                   '
_cell_length_a                         10.30413
_cell_length_b                         6.82233
_cell_length_c                         6.99605
_cell_angle_alpha                      90
_cell_angle_beta                       67.71016
_cell_angle_gamma                      90
_symmetry_space_group_name_H-M         'P 1'
_symmetry_Int_Tables_number            1

loop_
_symmetry_equiv_pos_as_xyz
   'x, y, z'

loop_
   _atom_site_label
   _atom_site_occupancy
   _atom_site_fract_x
   _atom_site_fract_y
   _atom_site_fract_z
   _atom_site_adp_type
   _atom_site_B_iso_or_equiv
   _atom_site_type_symbol
   C1         1.0     0.605861      0.297852      0.219045     Biso  1.000000 C
   C2         1.0     0.394139      0.797852      0.780955     Biso  1.000000 C
   C3         1.0     0.554867      0.102136      0.246387     Biso  1.000000 C
   C4         1.0     0.445133      0.602136      0.753613     Biso  1.000000 C
   C5         1.0     0.803970      0.979277      0.254664     Biso  1.000000 C
   C6         1.0     0.196030      0.479277      0.745336     Biso  1.000000 C
   C7         1.0     0.853781      0.168072      0.226636     Biso  1.000000 C
   C8         1.0     0.146219      0.668072      0.773364     Biso  1.000000 C
   C9         1.0     0.416285      0.100801      0.259689     Biso  1.000000 C
   C10        1.0     0.583715      0.600801      0.740311     Biso  1.000000 C
   C11        1.0     0.889990      0.827228      0.281074     Biso  1.000000 C
   C12        1.0     0.110010      0.327228      0.718926     Biso  1.000000 C
   C13        1.0     0.990495      0.199664      0.224629     Biso  1.000000 C
   C14        1.0     0.009505      0.699664      0.775371     Biso  1.000000 C
   C15        1.0     0.335418      0.929949      0.279817     Biso  1.000000 C
   C16        1.0     0.664582      0.429949      0.720183     Biso  1.000000 C
   N1         1.0     0.276839      0.780652      0.292144     Biso  1.000000 N
   N2         1.0     0.723161      0.280652      0.707856     Biso  1.000000 N
   N3         1.0     0.957726      0.695463      0.297204     Biso  1.000000 N
   N4         1.0     0.042274      0.195463      0.702796     Biso  1.000000 N
   N5         1.0     0.105360      0.217004      0.215515     Biso  1.000000 N
   N6         1.0     0.894640      0.717004      0.784485     Biso  1.000000 N
   N7         1.0     0.515916      0.434737      0.215323     Biso  1.000000 N
   N8         1.0     0.484084      0.934737      0.784677     Biso  1.000000 N
   S1         1.0     0.644879      0.887196      0.254990     Biso  1.000000 S
   S2         1.0     0.355121      0.387196      0.745010     Biso  1.000000 S
   S3         1.0     0.775225      0.380076      0.180671     Biso  1.000000 S
   S4         1.0     0.224775      0.880076      0.819329     Biso  1.000000 S
   S5         1.0     0.364130      0.339505      0.238254     Biso  1.000000 S
   S6         1.0     0.635870      0.839505      0.761746     Biso  1.000000 S
#======================================================================

# CRYSTAL DATA

#----------------------------------------------------------------------

data_VESTA_phase_1


_pd_phase_name                         'CNS                                   '
_cell_length_a                         15.79854
_cell_length_b                         9.71004
_cell_length_c                         3.81622
_cell_angle_alpha                      59.46721
_cell_angle_beta                       82.16171
_cell_angle_gamma                      63.18813
_symmetry_space_group_name_H-M         'P 1'
_symmetry_Int_Tables_number            1

loop_
_symmetry_equiv_pos_as_xyz
   'x, y, z'

loop_
   _atom_site_label
   _atom_site_occupancy
   _atom_site_fract_x
   _atom_site_fract_y
   _atom_site_fract_z
   _atom_site_adp_type
   _atom_site_B_iso_or_equiv
   _atom_site_type_symbol
   C1         1.0     0.165285      0.347923      0.847308     Biso  1.000000 C
   C2         1.0     0.834715      0.652077      0.152692     Biso  1.000000 C
   C3         1.0     0.266866      0.258693      0.899517     Biso  1.000000 C
   C4         1.0     0.733134      0.741307      0.100483     Biso  1.000000 C
   C5         1.0     0.263996      0.977533      0.926977     Biso  1.000000 C
   C6         1.0     0.736004      0.022467      0.073024     Biso  1.000000 C
   C7         1.0     0.165342      0.062485      0.877812     Biso  1.000000 C
   C8         1.0     0.834658      0.937515      0.122188     Biso  1.000000 C
   C9         1.0     0.302643      0.365547      0.903321     Biso  1.000000 C
   C10        1.0     0.697357      0.634453      0.096679     Biso  1.000000 C
   C11        1.0     0.307397      0.807339      0.955392     Biso  1.000000 C
   C12        1.0     0.692603      0.192661      0.044608     Biso  1.000000 C
   C13        1.0     0.117733      0.971634      0.859548     Biso  1.000000 C
   C14        1.0     0.882267      0.028366      0.140452     Biso  1.000000 C
   C15        1.0     0.400538      0.315158      0.964407     Biso  1.000000 C
   C16        1.0     0.599462      0.684842      0.035593     Biso  1.000000 C
   N1         1.0     0.482852      0.260805      0.027209     Biso  1.000000 N
   N2         1.0     0.517148      0.739196      0.972791     Biso  1.000000 N
   N3         1.0     0.336737      0.669817      0.972048     Biso  1.000000 N
   N4         1.0     0.663263      0.330183      0.027952     Biso  1.000000 N
   N5         1.0     0.080603      0.894012      0.845117     Biso  1.000000 N
   N6         1.0     0.919397      0.105988      0.154883     Biso  1.000000 N
   N7         1.0     0.126084      0.507593      0.813217     Biso  1.000000 N
   N8         1.0     0.873916      0.492407      0.186783     Biso  1.000000 N
   S1         1.0     0.345160      0.048750      0.959169     Biso  1.000000 S
   S2         1.0     0.654840      0.951250      0.040831     Biso  1.000000 S
   S3         1.0     0.085493      0.268724      0.835454     Biso  1.000000 S
   S4         1.0     0.914507      0.731276      0.164546     Biso  1.000000 S
   S5         1.0     0.208401      0.562468      0.841550     Biso  1.000000 S
   S6         1.0     0.791599      0.437532      0.158450     Biso  1.000000 S
#======================================================================

# CRYSTAL DATA

#----------------------------------------------------------------------

data_VESTA_phase_1


_pd_phase_name                         'CNS                                   '
_cell_length_a                         12.25413
_cell_length_b                         10.15002
_cell_length_c                         5.90222
_cell_angle_alpha                      92.50618
_cell_angle_beta                       18.10560
_cell_angle_gamma                      87.99651
_symmetry_space_group_name_H-M         'P 1'
_symmetry_Int_Tables_number            1

loop_
_symmetry_equiv_pos_as_xyz
   'x, y, z'

loop_
   _atom_site_label
   _atom_site_occupancy
   _atom_site_fract_x
   _atom_site_fract_y
   _atom_site_fract_z
   _atom_site_adp_type
   _atom_site_B_iso_or_equiv
   _atom_site_type_symbol
   C1         1.0     0.721283      0.606972      0.010338     Biso  1.000000 C
   C2         1.0     0.884418      0.646640      0.887282     Biso  1.000000 C
   C3         1.0     0.078398      0.381597      0.619569     Biso  1.000000 C
   C4         1.0     0.912423      0.342742      0.757577     Biso  1.000000 C
   C5         1.0     0.847897      0.786987      0.964656     Biso  1.000000 C
   C6         1.0     0.252314      0.281511      0.428191     Biso  1.000000 C
   C7         1.0     0.901877      0.204187      0.749272     Biso  1.000000 C
   C8         1.0     0.981328      0.860502      0.875314     Biso  1.000000 C
   N1         1.0     0.104693      0.913729      0.780628     Biso  1.000000 N
   N2         1.0     0.404548      0.205671      0.259633     Biso  1.000000 N
   N3         1.0     0.876329      0.091936      0.783183     Biso  1.000000 N
   N4         1.0     0.571876      0.705667      0.170235     Biso  1.000000 N
   S1         1.0     0.115020      0.543768      0.643136     Biso  1.000000 S
   S2         1.0     0.685098      0.443095      0.991662     Biso  1.000000 S
   S3         1.0     0.620856      0.853880      0.172708     Biso  1.000000 S
#======================================================================

# CRYSTAL DATA

#----------------------------------------------------------------------

data_VESTA_phase_1


_pd_phase_name                         'CNS                                   '
_cell_length_a                         12.09534
_cell_length_b                         7.33596
_cell_length_c                         10.42779
_cell_angle_alpha                      90
_cell_angle_beta                       89.99999
_cell_angle_gamma                      89.99999
_symmetry_space_group_name_H-M         'P 1'
_symmetry_Int_Tables_number            1

loop_
_symmetry_equiv_pos_as_xyz
   'x, y, z'

loop_
   _atom_site_label
   _atom_site_occupancy
   _atom_site_fract_x
   _atom_site_fract_y
   _atom_site_fract_z
   _atom_site_adp_type
   _atom_site_B_iso_or_equiv
   _atom_site_type_symbol
   C1         1.0     0.783789      0.948542      0.331039     Biso  1.000000 C
   C2         1.0     0.216211      0.051458      0.831039     Biso  1.000000 C
   C3         1.0     0.283789      0.551458      0.331039     Biso  1.000000 C
   C4         1.0     0.716211      0.448542      0.831039     Biso  1.000000 C
   C5         1.0     0.873284      0.835122      0.293057     Biso  1.000000 C
   C6         1.0     0.126716      0.164878      0.793057     Biso  1.000000 C
   C7         1.0     0.373284      0.664878      0.293057     Biso  1.000000 C
   C8         1.0     0.626716      0.335122      0.793057     Biso  1.000000 C
   C9         1.0     0.925877      0.777165      0.541424     Biso  1.000000 C
   C10        1.0     0.074123      0.222835      0.041424     Biso  1.000000 C
   C11        1.0     0.425877      0.722835      0.541424     Biso  1.000000 C
   C12        1.0     0.574123      0.277165      0.041424     Biso  1.000000 C
   C13        1.0     0.844256      0.895706      0.579551     Biso  1.000000 C
   C14        1.0     0.155744      0.104294      0.079551     Biso  1.000000 C
   C15        1.0     0.344256      0.604294      0.579551     Biso  1.000000 C
   C16        1.0     0.655744      0.395706      0.079551     Biso  1.000000 C
   C17        1.0     0.887039      0.848883      0.160545     Biso  1.000000 C
   C18        1.0     0.112961      0.151117      0.660545     Biso  1.000000 C
   C19        1.0     0.387039      0.651117      0.160545     Biso  1.000000 C
   C20        1.0     0.612961      0.348883      0.660545     Biso  1.000000 C
   C21        1.0     0.969630      0.767618      0.084849     Biso  1.000000 C
   C22        1.0     0.030369      0.232382      0.584849     Biso  1.000000 C
   C23        1.0     0.469631      0.732382      0.084849     Biso  1.000000 C
   C24        1.0     0.530370      0.267618      0.584849     Biso  1.000000 C
   C25        1.0     0.002576      0.710808      0.633255     Biso  1.000000 C
   C26        1.0     0.997424      0.289192      0.133255     Biso  1.000000 C
   C27        1.0     0.502576      0.789192      0.633255     Biso  1.000000 C
   C28        1.0     0.497424      0.210808      0.133255     Biso  1.000000 C
   C29        1.0     0.844010      0.957439      0.708596     Biso  1.000000 C
   C30        1.0     0.155990      0.042561      0.208596     Biso  1.000000 C
   C31        1.0     0.344010      0.542561      0.708596     Biso  1.000000 C
   C32        1.0     0.655990      0.457439      0.208596     Biso  1.000000 C
   N1         1.0     0.067712      0.648802      0.703666     Biso  1.000000 N
   N2         1.0     0.932288      0.351198      0.203666     Biso  1.000000 N
   N3         1.0     0.567712      0.851198      0.703666     Biso  1.000000 N
   N4         1.0     0.432288      0.148802      0.203666     Biso  1.000000 N
   N5         1.0     0.846594      0.010390      0.814280     Biso  1.000000 N
   N6         1.0     0.153406      0.989610      0.314280     Biso  1.000000 N
   N7         1.0     0.346594      0.489610      0.814280     Biso  1.000000 N
   N8         1.0     0.653406      0.510390      0.314280     Biso  1.000000 N
   N9         1.0     0.730854      0.035591      0.238639     Biso  1.000000 N
   N10        1.0     0.269146      0.964409      0.738639     Biso  1.000000 N
   N11        1.0     0.230854      0.464409      0.238639     Biso  1.000000 N
   N12        1.0     0.769146      0.535591      0.738639     Biso  1.000000 N
   N13        1.0     0.039832      0.704504      0.021784     Biso  1.000000 N
   N14        1.0     0.960168      0.295496      0.521784     Biso  1.000000 N
   N15        1.0     0.539832      0.795496      0.021784     Biso  1.000000 N
   N16        1.0     0.460168      0.204504      0.521784     Biso  1.000000 N
   S1         1.0     0.784587      0.988608      0.098094     Biso  1.000000 S
   S2         1.0     0.215413      0.011392      0.598094     Biso  1.000000 S
   S3         1.0     0.284587      0.511392      0.098094     Biso  1.000000 S
   S4         1.0     0.715413      0.488608      0.598094     Biso  1.000000 S
   S5         1.0     0.945420      0.680270      0.389039     Biso  1.000000 S
   S6         1.0     0.054580      0.319730      0.889039     Biso  1.000000 S
   S7         1.0     0.445420      0.819730      0.389039     Biso  1.000000 S
   S8         1.0     0.554580      0.180270      0.889039     Biso  1.000000 S
   S9         1.0     0.734652      0.981076      0.487774     Biso  1.000000 S
   S10        1.0     0.265348      0.018924      0.987774     Biso  1.000000 S
   S11        1.0     0.234652      0.518924      0.487774     Biso  1.000000 S
   S12        1.0     0.765348      0.481076      0.987774     Biso  1.000000 S
#======================================================================

# CRYSTAL DATA

#----------------------------------------------------------------------

data_VESTA_phase_1


_pd_phase_name                         'CNS                                   '
_cell_length_a                         10.21397
_cell_length_b                         6.32552
_cell_length_c                         7.23553
_cell_angle_alpha                      90
_cell_angle_beta                       87.63365
_cell_angle_gamma                      90
_symmetry_space_group_name_H-M         'P 1'
_symmetry_Int_Tables_number            1

loop_
_symmetry_equiv_pos_as_xyz
   'x, y, z'

loop_
   _atom_site_label
   _atom_site_occupancy
   _atom_site_fract_x
   _atom_site_fract_y
   _atom_site_fract_z
   _atom_site_adp_type
   _atom_site_B_iso_or_equiv
   _atom_site_type_symbol
   C1         1.0     0.124966      0.505953      0.844725     Biso  1.000000 C
   C2         1.0     0.875034      0.005953      0.155275     Biso  1.000000 C
   C3         1.0     0.081259      0.318917      0.757678     Biso  1.000000 C
   C4         1.0     0.918741      0.818917      0.242322     Biso  1.000000 C
   C5         1.0     0.332251      0.173054      0.737635     Biso  1.000000 C
   C6         1.0     0.667749      0.673054      0.262365     Biso  1.000000 C
   C7         1.0     0.374636      0.355505      0.817588     Biso  1.000000 C
   C8         1.0     0.625364      0.855505      0.182412     Biso  1.000000 C
   C9         1.0     0.951030      0.343299      0.712051     Biso  1.000000 C
   C10        1.0     0.048970      0.843299      0.287949     Biso  1.000000 C
   C11        1.0     0.423509      0.020094      0.668657     Biso  1.000000 C
   C12        1.0     0.576491      0.520094      0.331343     Biso  1.000000 C
   C13        1.0     0.510545      0.400704      0.815285     Biso  1.000000 C
   C14        1.0     0.489455      0.900704      0.184715     Biso  1.000000 C
   C15        1.0     0.871091      0.195423      0.625361     Biso  1.000000 C
   C16        1.0     0.128909      0.695423      0.374639     Biso  1.000000 C
   N1         1.0     0.803344      0.073288      0.554136     Biso  1.000000 N
   N2         1.0     0.196656      0.573288      0.445864     Biso  1.000000 N
   N3         1.0     0.493912      0.883585      0.619794     Biso  1.000000 N
   N4         1.0     0.506088      0.383585      0.380206     Biso  1.000000 N
   N5         1.0     0.622313      0.440012      0.815636     Biso  1.000000 N
   N6         1.0     0.377687      0.940012      0.184364     Biso  1.000000 N
   N7         1.0     0.038710      0.661241      0.862472     Biso  1.000000 N
   N8         1.0     0.961290      0.161241      0.137528     Biso  1.000000 N
   S1         1.0     0.170322      0.086514      0.719212     Biso  1.000000 S
   S2         1.0     0.829678      0.586514      0.280788     Biso  1.000000 S
   S3         1.0     0.279812      0.548665      0.935415     Biso  1.000000 S
   S4         1.0     0.720188      0.048665      0.064585     Biso  1.000000 S
   S5         1.0     0.897157      0.592337      0.781670     Biso  1.000000 S
   S6         1.0     0.102843      0.092337      0.218330     Biso  1.000000 S
#======================================================================

# CRYSTAL DATA

#----------------------------------------------------------------------

data_VESTA_phase_1


_pd_phase_name                         'CNS                                   '
_cell_length_a                         6.65192
_cell_length_b                         9.71648
_cell_length_c                         7.03401
_cell_angle_alpha                      90
_cell_angle_beta                       81.80270
_cell_angle_gamma                      90
_symmetry_space_group_name_H-M         'P 1'
_symmetry_Int_Tables_number            1

loop_
_symmetry_equiv_pos_as_xyz
   'x, y, z'

loop_
   _atom_site_label
   _atom_site_occupancy
   _atom_site_fract_x
   _atom_site_fract_y
   _atom_site_fract_z
   _atom_site_adp_type
   _atom_site_B_iso_or_equiv
   _atom_site_type_symbol
   C1         1.0     0.158597      0.281775      0.650800     Biso  1.000000 C
   C2         1.0     0.841403      0.781775      0.349200     Biso  1.000000 C
   C3         1.0     0.951002      0.284372      0.736404     Biso  1.000000 C
   C4         1.0     0.048998      0.784372      0.263596     Biso  1.000000 C
   C5         1.0     0.966640      0.559990      0.784125     Biso  1.000000 C
   C6         1.0     0.033360      0.059990      0.215875     Biso  1.000000 C
   C7         1.0     0.168257      0.557767      0.704611     Biso  1.000000 C
   C8         1.0     0.831743      0.057767      0.295388     Biso  1.000000 C
   C9         1.0     0.881191      0.149862      0.767086     Biso  1.000000 C
   C10        1.0     0.118809      0.649862      0.232914     Biso  1.000000 C
   C11        1.0     0.684136      0.112107      0.851044     Biso  1.000000 C
   C12        1.0     0.315864      0.612107      0.148956     Biso  1.000000 C
   C13        1.0     0.885448      0.690058      0.848662     Biso  1.000000 C
   C14        1.0     0.114552      0.190058      0.151338     Biso  1.000000 C
   C15        1.0     0.281608      0.681927      0.699950     Biso  1.000000 C
   C16        1.0     0.718392      0.181927      0.300050     Biso  1.000000 C
   N1         1.0     0.832180      0.801468      0.894597     Biso  1.000000 N
   N2         1.0     0.167820      0.301468      0.105403     Biso  1.000000 N
   N3         1.0     0.378112      0.782727      0.694005     Biso  1.000000 N
   N4         1.0     0.621888      0.282727      0.305995     Biso  1.000000 N
   N5         1.0     0.241183      0.158694      0.617925     Biso  1.000000 N
   N6         1.0     0.758817      0.658694      0.382075     Biso  1.000000 N
   N7         1.0     0.519116      0.087063      0.923660     Biso  1.000000 N
   N8         1.0     0.480884      0.587063      0.076340     Biso  1.000000 N
   S1         1.0     0.077911      0.036277      0.691987     Biso  1.000000 S
   S2         1.0     0.922089      0.536277      0.308013     Biso  1.000000 S
   S3         1.0     0.792593      0.423752      0.810288     Biso  1.000000 S
   S4         1.0     0.207407      0.923752      0.189712     Biso  1.000000 S
   S5         1.0     0.316488      0.425201      0.589140     Biso  1.000000 S
   S6         1.0     0.683512      0.925201      0.410860     Biso  1.000000 S
#======================================================================

# CRYSTAL DATA

#----------------------------------------------------------------------

data_VESTA_phase_1


_pd_phase_name                         'CNS                                   '
_cell_length_a                         6.85484
_cell_length_b                         13.13379
_cell_length_c                         11.64904
_cell_angle_alpha                      89.99999
_cell_angle_beta                       60.00481
_cell_angle_gamma                      89.99999
_symmetry_space_group_name_H-M         'P 1'
_symmetry_Int_Tables_number            1

loop_
_symmetry_equiv_pos_as_xyz
   'x, y, z'

loop_
   _atom_site_label
   _atom_site_occupancy
   _atom_site_fract_x
   _atom_site_fract_y
   _atom_site_fract_z
   _atom_site_adp_type
   _atom_site_B_iso_or_equiv
   _atom_site_type_symbol
   C1         1.0     0.733983      0.874799      0.811862     Biso  1.000000 C
   C2         1.0     0.733983      0.125201      0.311862     Biso  1.000000 C
   C3         1.0     0.233983      0.374799      0.811862     Biso  1.000000 C
   C4         1.0     0.233983      0.625201      0.311862     Biso  1.000000 C
   C5         1.0     0.964863      0.871915      0.775798     Biso  1.000000 C
   C6         1.0     0.964863      0.128085      0.275798     Biso  1.000000 C
   C7         1.0     0.464863      0.371915      0.775798     Biso  1.000000 C
   C8         1.0     0.464863      0.628085      0.275798     Biso  1.000000 C
   C9         1.0     0.843329      0.855679      0.034864     Biso  1.000000 C
   C10        1.0     0.843329      0.144321      0.534864     Biso  1.000000 C
   C11        1.0     0.343329      0.355679      0.034864     Biso  1.000000 C
   C12        1.0     0.343329      0.644321      0.534864     Biso  1.000000 C
   C13        1.0     0.619820      0.863331      0.070927     Biso  1.000000 C
   C14        1.0     0.619820      0.136669      0.570927     Biso  1.000000 C
   C15        1.0     0.119820      0.363331      0.070927     Biso  1.000000 C
   C16        1.0     0.119820      0.636669      0.570927     Biso  1.000000 C
   C17        1.0     0.098256      0.888290      0.639658     Biso  1.000000 C
   C18        1.0     0.098256      0.111710      0.139658     Biso  1.000000 C
   C19        1.0     0.598256      0.388290      0.639658     Biso  1.000000 C
   C20        1.0     0.598256      0.611710      0.139658     Biso  1.000000 C
   C21        1.0     0.335154      0.892377      0.569631     Biso  1.000000 C
   C22        1.0     0.335154      0.107623      0.069631     Biso  1.000000 C
   C23        1.0     0.835154      0.392377      0.569631     Biso  1.000000 C
   C24        1.0     0.835154      0.607623      0.069631     Biso  1.000000 C
   C25        1.0     0.906009      0.855789      0.134293     Biso  1.000000 C
   C26        1.0     0.906009      0.144211      0.634293     Biso  1.000000 C
   C27        1.0     0.406009      0.355789      0.134293     Biso  1.000000 C
   C28        1.0     0.406009      0.644211      0.634293     Biso  1.000000 C
   C29        1.0     0.459734      0.879110      0.206754     Biso  1.000000 C
   C30        1.0     0.459734      0.120890      0.706754     Biso  1.000000 C
   C31        1.0     0.959734      0.379110      0.206754     Biso  1.000000 C
   C32        1.0     0.959734      0.620890      0.706754     Biso  1.000000 C
   N1         1.0     0.968127      0.852312      0.211238     Biso  1.000000 N
   N2         1.0     0.968127      0.147688      0.711238     Biso  1.000000 N
   N3         1.0     0.468127      0.352312      0.211238     Biso  1.000000 N
   N4         1.0     0.468127      0.647688      0.711238     Biso  1.000000 N
   N5         1.0     0.328508      0.891971      0.318662     Biso  1.000000 N
   N6         1.0     0.328508      0.108029      0.818662     Biso  1.000000 N
   N7         1.0     0.828508      0.391970      0.318662     Biso  1.000000 N
   N8         1.0     0.828508      0.608029      0.818662     Biso  1.000000 N
   N9         1.0     0.691377      0.891717      0.714770     Biso  1.000000 N
   N10        1.0     0.691377      0.108283      0.214770     Biso  1.000000 N
   N11        1.0     0.191377      0.391717      0.714770     Biso  1.000000 N
   N12        1.0     0.191377      0.608283      0.214770     Biso  1.000000 N
   N13        1.0     0.531859      0.895763      0.515903     Biso  1.000000 N
   N14        1.0     0.531859      0.104237      0.015903     Biso  1.000000 N
   N15        1.0     0.031859      0.395763      0.515903     Biso  1.000000 N
   N16        1.0     0.031859      0.604237      0.015903     Biso  1.000000 N
   S1         1.0     0.925005      0.901760      0.571088     Biso  1.000000 S
   S2         1.0     0.925005      0.098240      0.071088     Biso  1.000000 S
   S3         1.0     0.425005      0.401760      0.571088     Biso  1.000000 S
   S4         1.0     0.425005      0.598240      0.071088     Biso  1.000000 S
   S5         1.0     0.078765      0.842606      0.876488     Biso  1.000000 S
   S6         1.0     0.078765      0.157394      0.376488     Biso  1.000000 S
   S7         1.0     0.578765      0.342606      0.876488     Biso  1.000000 S
   S8         1.0     0.578765      0.657394      0.376488     Biso  1.000000 S
   S9         1.0     0.499254      0.853672      0.969583     Biso  1.000000 S
   S10        1.0     0.499254      0.146328      0.469583     Biso  1.000000 S
   S11        1.0     0.999254      0.353672      0.969583     Biso  1.000000 S
   S12        1.0     0.999254      0.646328      0.469583     Biso  1.000000 S
#======================================================================

# CRYSTAL DATA

#----------------------------------------------------------------------

data_VESTA_phase_1


_pd_phase_name                         'CNS                                   '
_cell_length_a                         9.87476
_cell_length_b                         3.88377
_cell_length_c                         9.51292
_cell_angle_alpha                      37.65551
_cell_angle_beta                       82.44490
_cell_angle_gamma                      82.62036
_symmetry_space_group_name_H-M         'P 1'
_symmetry_Int_Tables_number            1

loop_
_symmetry_equiv_pos_as_xyz
   'x, y, z'

loop_
   _atom_site_label
   _atom_site_occupancy
   _atom_site_fract_x
   _atom_site_fract_y
   _atom_site_fract_z
   _atom_site_adp_type
   _atom_site_B_iso_or_equiv
   _atom_site_type_symbol
   C1         1.0     0.621071      0.876502      0.819290     Biso  1.000000 C
   C2         1.0     0.661096      0.070628      0.616963     Biso  1.000000 C
   C3         1.0     0.395946      0.391645      0.494922     Biso  1.000000 C
   C4         1.0     0.356816      0.212293      0.689080     Biso  1.000000 C
   C5         1.0     0.801422      0.965916      0.614587     Biso  1.000000 C
   C6         1.0     0.295265      0.629510      0.339097     Biso  1.000000 C
   C7         1.0     0.218210      0.303620      0.719300     Biso  1.000000 C
   C8         1.0     0.875510      0.105198      0.437987     Biso  1.000000 C
   N1         1.0     0.929263      0.227515      0.286389     Biso  1.000000 N
   N2         1.0     0.217781      0.822156      0.205242     Biso  1.000000 N
   N3         1.0     0.106273      0.404178      0.739128     Biso  1.000000 N
   N4         1.0     0.719501      0.649369      0.958834     Biso  1.000000 N
   S1         1.0     0.558531      0.379803      0.398571     Biso  1.000000 S
   S2         1.0     0.456957      0.901482      0.909665     Biso  1.000000 S
   S3         1.0     0.868012      0.640439      0.860525     Biso  1.000000 S
#======================================================================

# CRYSTAL DATA

#----------------------------------------------------------------------

data_VESTA_phase_1


_pd_phase_name                         'CNS                                   '
_cell_length_a                         3.77305
_cell_length_b                         9.70107
_cell_length_c                         19.12452
_cell_angle_alpha                      89.99999
_cell_angle_beta                       40.74268
_cell_angle_gamma                      89.99999
_symmetry_space_group_name_H-M         'P 1'
_symmetry_Int_Tables_number            1

loop_
_symmetry_equiv_pos_as_xyz
   'x, y, z'

loop_
   _atom_site_label
   _atom_site_occupancy
   _atom_site_fract_x
   _atom_site_fract_y
   _atom_site_fract_z
   _atom_site_adp_type
   _atom_site_B_iso_or_equiv
   _atom_site_type_symbol
   C1         1.0     0.150837      0.859491      0.339731     Biso  1.000000 C
   C2         1.0     0.849163      0.359491      0.660269     Biso  1.000000 C
   C3         1.0     0.368255      0.856587      0.238337     Biso  1.000000 C
   C4         1.0     0.631745      0.356587      0.761663     Biso  1.000000 C
   C5         1.0     0.472340      0.579091      0.227813     Biso  1.000000 C
   C6         1.0     0.527660      0.079091      0.772187     Biso  1.000000 C
   C7         1.0     0.266806      0.580793      0.325551     Biso  1.000000 C
   C8         1.0     0.733194      0.080793      0.674449     Biso  1.000000 C
   C9         1.0     0.371930      0.990047      0.210743     Biso  1.000000 C
   C10        1.0     0.628070      0.490047      0.789257     Biso  1.000000 C
   C11        1.0     0.563048      0.447015      0.184017     Biso  1.000000 C
   C12        1.0     0.436952      0.947015      0.815983     Biso  1.000000 C
   C13        1.0     0.211900      0.454079      0.370311     Biso  1.000000 C
   C14        1.0     0.788100      0.954079      0.629689     Biso  1.000000 C
   C15        1.0     0.549562      0.025186      0.116576     Biso  1.000000 C
   C16        1.0     0.450438      0.525186      0.883424     Biso  1.000000 C
   N1         1.0     0.685267      0.045187      0.038663     Biso  1.000000 N
   N2         1.0     0.314733      0.545187      0.961337     Biso  1.000000 N
   N3         1.0     0.604205      0.334896      0.156077     Biso  1.000000 N
   N4         1.0     0.395795      0.834896      0.843923     Biso  1.000000 N
   N5         1.0     0.184958      0.353454      0.407755     Biso  1.000000 N
   N6         1.0     0.815042      0.853454      0.592245     Biso  1.000000 N
   N7         1.0     0.002581      0.981865      0.385867     Biso  1.000000 N
   N8         1.0     0.997419      0.481865      0.614133     Biso  1.000000 N
   S1         1.0     0.633582      0.719434      0.149760     Biso  1.000000 S
   S2         1.0     0.366418      0.219434      0.850240     Biso  1.000000 S
   S3         1.0     0.070277      0.718200      0.408726     Biso  1.000000 S
   S4         1.0     0.929724      0.218200      0.591274     Biso  1.000000 S
   S5         1.0     0.120251      0.103534      0.310224     Biso  1.000000 S
   S6         1.0     0.879749      0.603534      0.689776     Biso  1.000000 S
#======================================================================

# CRYSTAL DATA

#----------------------------------------------------------------------

data_VESTA_phase_1


_pd_phase_name                         'CNS                                   '
_cell_length_a                         10.61220
_cell_length_b                         3.69995
_cell_length_c                         13.11868
_cell_angle_alpha                      89.99999
_cell_angle_beta                       60.97608
_cell_angle_gamma                      90
_symmetry_space_group_name_H-M         'P 1'
_symmetry_Int_Tables_number            1

loop_
_symmetry_equiv_pos_as_xyz
   'x, y, z'

loop_
   _atom_site_label
   _atom_site_occupancy
   _atom_site_fract_x
   _atom_site_fract_y
   _atom_site_fract_z
   _atom_site_adp_type
   _atom_site_B_iso_or_equiv
   _atom_site_type_symbol
   C1         1.0     0.579977      0.912112      0.379863     Biso  1.000000 C
   C2         1.0     0.579977      0.087888      0.879863     Biso  1.000000 C
   C3         1.0     0.540887      0.915451      0.499478     Biso  1.000000 C
   C4         1.0     0.540887      0.084549      0.999478     Biso  1.000000 C
   C5         1.0     0.820198      0.906042      0.441045     Biso  1.000000 C
   C6         1.0     0.820198      0.093958      0.941045     Biso  1.000000 C
   C7         1.0     0.858996      0.910573      0.324961     Biso  1.000000 C
   C8         1.0     0.858996      0.089427      0.824961     Biso  1.000000 C
   C9         1.0     0.401437      0.781183      0.565658     Biso  1.000000 C
   C10        1.0     0.401437      0.218817      0.065658     Biso  1.000000 C
   C11        1.0     0.328405      0.749314      0.688218     Biso  1.000000 C
   C12        1.0     0.328405      0.250686      0.188218     Biso  1.000000 C
   C13        1.0     0.914123      0.758634      0.478740     Biso  1.000000 C
   C14        1.0     0.914123      0.241366      0.978741     Biso  1.000000 C
   C15        1.0     0.996520      0.780182      0.241569     Biso  1.000000 C
   C16        1.0     0.996520      0.219818      0.741569     Biso  1.000000 C
   N1         1.0     0.984824      0.628869      0.515106     Biso  1.000000 N
   N2         1.0     0.984824      0.371131      0.015106     Biso  1.000000 N
   N3         1.0     0.109506      0.671115      0.173207     Biso  1.000000 N
   N4         1.0     0.109506      0.328885      0.673207     Biso  1.000000 N
   N5         1.0     0.482564      0.785879      0.353605     Biso  1.000000 N
   N6         1.0     0.482564      0.214121      0.853606     Biso  1.000000 N
   N7         1.0     0.274173      0.730463      0.789710     Biso  1.000000 N
   N8         1.0     0.274173      0.269537      0.289710     Biso  1.000000 N
   S1         1.0     0.334122      0.672734      0.472234     Biso  1.000000 S
   S2         1.0     0.334122      0.327266      0.972234     Biso  1.000000 S
   S3         1.0     0.653021      0.058564      0.555128     Biso  1.000000 S
   S4         1.0     0.653021      0.941436      0.055127     Biso  1.000000 S
   S5         1.0     0.748706      0.061292      0.267481     Biso  1.000000 S
   S6         1.0     0.748706      0.938708      0.767481     Biso  1.000000 S
#======================================================================

# CRYSTAL DATA

#----------------------------------------------------------------------

data_VESTA_phase_1


_pd_phase_name                         'CNS                                   '
_cell_length_a                         6.67180
_cell_length_b                         9.71923
_cell_length_c                         6.97812
_cell_angle_alpha                      89.99999
_cell_angle_beta                       81.78160
_cell_angle_gamma                      90
_symmetry_space_group_name_H-M         'P 1'
_symmetry_Int_Tables_number            1

loop_
_symmetry_equiv_pos_as_xyz
   'x, y, z'

loop_
   _atom_site_label
   _atom_site_occupancy
   _atom_site_fract_x
   _atom_site_fract_y
   _atom_site_fract_z
   _atom_site_adp_type
   _atom_site_B_iso_or_equiv
   _atom_site_type_symbol
   C1         1.0     0.839078      0.172288      0.341774     Biso  1.000000 C
   C2         1.0     0.160922      0.672288      0.658226     Biso  1.000000 C
   C3         1.0     0.046220      0.169394      0.256001     Biso  1.000000 C
   C4         1.0     0.953780      0.669394      0.743999     Biso  1.000000 C
   C5         1.0     0.030951      0.893618      0.210465     Biso  1.000000 C
   C6         1.0     0.969049      0.393618      0.789535     Biso  1.000000 C
   C7         1.0     0.829064      0.896063      0.287829     Biso  1.000000 C
   C8         1.0     0.170936      0.396063      0.712171     Biso  1.000000 C
   C9         1.0     0.118869      0.303731      0.233061     Biso  1.000000 C
   C10        1.0     0.881131      0.803731      0.766939     Biso  1.000000 C
   C11        1.0     0.115500      0.762177      0.158434     Biso  1.000000 C
   C12        1.0     0.884501      0.262177      0.841566     Biso  1.000000 C
   C13        1.0     0.719558      0.770253      0.299639     Biso  1.000000 C
   C14        1.0     0.280442      0.270253      0.700361     Biso  1.000000 C
   C15        1.0     0.316725      0.340502      0.151153     Biso  1.000000 C
   C16        1.0     0.683275      0.840502      0.848847     Biso  1.000000 C
   N1         1.0     0.482431      0.363827      0.079594     Biso  1.000000 N
   N2         1.0     0.517569      0.863828      0.920406     Biso  1.000000 N
   N3         1.0     0.172418      0.649904      0.123210     Biso  1.000000 N
   N4         1.0     0.827582      0.149904      0.876790     Biso  1.000000 N
   N5         1.0     0.627071      0.667738      0.310282     Biso  1.000000 N
   N6         1.0     0.372929      0.167738      0.689718     Biso  1.000000 N
   N7         1.0     0.759655      0.295386      0.382376     Biso  1.000000 N
   N8         1.0     0.240345      0.795386      0.617624     Biso  1.000000 N
   S1         1.0     0.202392      0.030611      0.174588     Biso  1.000000 S
   S2         1.0     0.797608      0.530611      0.825412     Biso  1.000000 S
   S3         1.0     0.677147      0.029908      0.393918     Biso  1.000000 S
   S4         1.0     0.322853      0.529908      0.606082     Biso  1.000000 S
   S5         1.0     0.925070      0.417739      0.314740     Biso  1.000000 S
   S6         1.0     0.074930      0.917739      0.685260     Biso  1.000000 S
#======================================================================

# CRYSTAL DATA

#----------------------------------------------------------------------

data_VESTA_phase_1


_pd_phase_name                         'CNS                                   '
_cell_length_a                         9.67514
_cell_length_b                         14.62226
_cell_length_c                         8.35412
_cell_angle_alpha                      89.99999
_cell_angle_beta                       51.38031
_cell_angle_gamma                      89.99999
_symmetry_space_group_name_H-M         'P 1'
_symmetry_Int_Tables_number            1

loop_
_symmetry_equiv_pos_as_xyz
   'x, y, z'

loop_
   _atom_site_label
   _atom_site_occupancy
   _atom_site_fract_x
   _atom_site_fract_y
   _atom_site_fract_z
   _atom_site_adp_type
   _atom_site_B_iso_or_equiv
   _atom_site_type_symbol
   C1         1.0     0.910178      0.147577      0.360861     Biso  1.000000 C
   C2         1.0     0.089822      0.647577      0.139139     Biso  1.000000 C
   C3         1.0     0.089822      0.852423      0.639139     Biso  1.000000 C
   C4         1.0     0.910178      0.352423      0.860861     Biso  1.000000 C
   C5         1.0     0.801289      0.106743      0.558964     Biso  1.000000 C
   C6         1.0     0.198711      0.606743      0.941036     Biso  1.000000 C
   C7         1.0     0.198711      0.893257      0.441036     Biso  1.000000 C
   C8         1.0     0.801289      0.393257      0.058964     Biso  1.000000 C
   C9         1.0     0.523812      0.107013      0.554475     Biso  1.000000 C
   C10        1.0     0.476188      0.607013      0.945525     Biso  1.000000 C
   C11        1.0     0.476188      0.892987      0.445525     Biso  1.000000 C
   C12        1.0     0.523812      0.392987      0.054475     Biso  1.000000 C
   C13        1.0     0.631533      0.141565      0.358586     Biso  1.000000 C
   C14        1.0     0.368467      0.641565      0.141414     Biso  1.000000 C
   C15        1.0     0.368467      0.858435      0.641414     Biso  1.000000 C
   C16        1.0     0.631533      0.358435      0.858586     Biso  1.000000 C
   C17        1.0     0.896524      0.100369      0.632460     Biso  1.000000 C
   C18        1.0     0.103476      0.600369      0.867540     Biso  1.000000 C
   C19        1.0     0.103476      0.899631      0.367540     Biso  1.000000 C
   C20        1.0     0.896524      0.399631      0.132460     Biso  1.000000 C
   C21        1.0     0.835205      0.056452      0.815795     Biso  1.000000 C
   C22        1.0     0.164795      0.556452      0.684205     Biso  1.000000 C
   C23        1.0     0.164795      0.943548      0.184205     Biso  1.000000 C
   C24        1.0     0.835205      0.443548      0.315795     Biso  1.000000 C
   C25        1.0     0.340095      0.102969      0.652178     Biso  1.000000 C
   C26        1.0     0.659904      0.602969      0.847822     Biso  1.000000 C
   C27        1.0     0.659904      0.897031      0.347822     Biso  1.000000 C
   C28        1.0     0.340095      0.397031      0.152178     Biso  1.000000 C
   C29        1.0     0.555073      0.171529      0.267574     Biso  1.000000 C
   C30        1.0     0.444927      0.671529      0.232426     Biso  1.000000 C
   C31        1.0     0.444927      0.828471      0.732426     Biso  1.000000 C
   C32        1.0     0.555073      0.328471      0.767574     Biso  1.000000 C
   N1         1.0     0.192524      0.099425      0.717540     Biso  1.000000 N
   N2         1.0     0.807476      0.599425      0.782460     Biso  1.000000 N
   N3         1.0     0.807476      0.900575      0.282460     Biso  1.000000 N
   N4         1.0     0.192524      0.400575      0.217540     Biso  1.000000 N
   N5         1.0     0.500147      0.195741      0.183448     Biso  1.000000 N
   N6         1.0     0.499853      0.695741      0.316552     Biso  1.000000 N
   N7         1.0     0.499853      0.804259      0.816552     Biso  1.000000 N
   N8         1.0     0.500147      0.304259      0.683448     Biso  1.000000 N
   N9         1.0     0.069998      0.173317      0.291092     Biso  1.000000 N
   N10        1.0     0.930002      0.673317      0.208908     Biso  1.000000 N
   N11        1.0     0.930002      0.826683      0.708908     Biso  1.000000 N
   N12        1.0     0.069998      0.326683      0.791092     Biso  1.000000 N
   N13        1.0     0.777180      0.016850      0.967393     Biso  1.000000 N
   N14        1.0     0.222820      0.516850      0.532607     Biso  1.000000 N
   N15        1.0     0.222820      0.983150      0.032608     Biso  1.000000 N
   N16        1.0     0.777180      0.483150      0.467392     Biso  1.000000 N
   S1         1.0     0.105109      0.147744      0.454678     Biso  1.000000 S
   S2         1.0     0.894891      0.647744      0.045322     Biso  1.000000 S
   S3         1.0     0.894891      0.852256      0.545322     Biso  1.000000 S
   S4         1.0     0.105109      0.352256      0.954678     Biso  1.000000 S
   S5         1.0     0.583178      0.067229      0.702111     Biso  1.000000 S
   S6         1.0     0.416822      0.567229      0.797889     Biso  1.000000 S
   S7         1.0     0.416822      0.932771      0.297889     Biso  1.000000 S
   S8         1.0     0.583178      0.432771      0.202111     Biso  1.000000 S
   S9         1.0     0.861624      0.154722      0.190647     Biso  1.000000 S
   S10        1.0     0.138376      0.654723      0.309353     Biso  1.000000 S
   S11        1.0     0.138376      0.845277      0.809353     Biso  1.000000 S
   S12        1.0     0.861624      0.345278      0.690647     Biso  1.000000 S
#======================================================================

# CRYSTAL DATA

#----------------------------------------------------------------------

data_VESTA_phase_1


_pd_phase_name                         'CNS                                   '
_cell_length_a                         5.56249
_cell_length_b                         9.69484
_cell_length_c                         11.73682
_cell_angle_alpha                      72.13472
_cell_angle_beta                       83.64021
_cell_angle_gamma                      49.46781
_symmetry_space_group_name_H-M         'P 1'
_symmetry_Int_Tables_number            1

loop_
_symmetry_equiv_pos_as_xyz
   'x, y, z'

loop_
   _atom_site_label
   _atom_site_occupancy
   _atom_site_fract_x
   _atom_site_fract_y
   _atom_site_fract_z
   _atom_site_adp_type
   _atom_site_B_iso_or_equiv
   _atom_site_type_symbol
   C1         1.0     0.652433      0.812050      0.685457     Biso  1.000000 C
   C2         1.0     0.347567      0.187950      0.314543     Biso  1.000000 C
   C3         1.0     0.477380      0.844023      0.786361     Biso  1.000000 C
   C4         1.0     0.522620      0.155977      0.213639     Biso  1.000000 C
   C5         1.0     0.456370      0.134472      0.777511     Biso  1.000000 C
   C6         1.0     0.543630      0.865528      0.222489     Biso  1.000000 C
   C7         1.0     0.625356      0.105323      0.679598     Biso  1.000000 C
   C8         1.0     0.374643      0.894677      0.320402     Biso  1.000000 C
   C9         1.0     0.421526      0.716942      0.822304     Biso  1.000000 C
   C10        1.0     0.578474      0.283058      0.177696     Biso  1.000000 C
   C11        1.0     0.383055      0.277055      0.822272     Biso  1.000000 C
   C12        1.0     0.616945      0.722945      0.177728     Biso  1.000000 C
   C13        1.0     0.717619      0.215666      0.629134     Biso  1.000000 C
   C14        1.0     0.282381      0.784334      0.370866     Biso  1.000000 C
   C15        1.0     0.234170      0.716865      0.913009     Biso  1.000000 C
   C16        1.0     0.765830      0.283135      0.086991     Biso  1.000000 C
   N1         1.0     0.067929      0.726614      0.986579     Biso  1.000000 N
   N2         1.0     0.932071      0.273386      0.013421     Biso  1.000000 N
   N3         1.0     0.330269      0.395517      0.855471     Biso  1.000000 N
   N4         1.0     0.669731      0.604483      0.144528     Biso  1.000000 N
   N5         1.0     0.812799      0.295561      0.585106     Biso  1.000000 N
   N6         1.0     0.187201      0.704439      0.414894     Biso  1.000000 N
   N7         1.0     0.724041      0.676056      0.646826     Biso  1.000000 N
   N8         1.0     0.275959      0.323944      0.353174     Biso  1.000000 N
   S1         1.0     0.325354      0.014579      0.858897     Biso  1.000000 S
   S2         1.0     0.674646      0.985421      0.141103     Biso  1.000000 S
   S3         1.0     0.769252      0.940742      0.603006     Biso  1.000000 S
   S4         1.0     0.230748      0.059258      0.396994     Biso  1.000000 S
   S5         1.0     0.589349      0.573983      0.729352     Biso  1.000000 S
   S6         1.0     0.410651      0.426017      0.270648     Biso  1.000000 S
#======================================================================

# CRYSTAL DATA

#----------------------------------------------------------------------

data_VESTA_phase_1


_pd_phase_name                         'CNS                                   '
_cell_length_a                         10.42754
_cell_length_b                         3.72989
_cell_length_c                         13.17952
_cell_angle_alpha                      89.99999
_cell_angle_beta                       61.21459
_cell_angle_gamma                      89.99999
_symmetry_space_group_name_H-M         'P 1'
_symmetry_Int_Tables_number            1

loop_
_symmetry_equiv_pos_as_xyz
   'x, y, z'

loop_
   _atom_site_label
   _atom_site_occupancy
   _atom_site_fract_x
   _atom_site_fract_y
   _atom_site_fract_z
   _atom_site_adp_type
   _atom_site_B_iso_or_equiv
   _atom_site_type_symbol
   C1         1.0     0.417003      0.010482      0.851382     Biso  1.000000 C
   C2         1.0     0.417003      0.989518      0.351382     Biso  1.000000 C
   C3         1.0     0.452643      0.993356      0.733349     Biso  1.000000 C
   C4         1.0     0.452643      0.006644      0.233349     Biso  1.000000 C
   C5         1.0     0.167678      0.009840      0.795554     Biso  1.000000 C
   C6         1.0     0.167678      0.990160      0.295554     Biso  1.000000 C
   C7         1.0     0.133163      0.017274      0.909914     Biso  1.000000 C
   C8         1.0     0.133163      0.982727      0.409914     Biso  1.000000 C
   C9         1.0     0.589090      0.830842      0.669558     Biso  1.000000 C
   C10        1.0     0.589090      0.169158      0.169558     Biso  1.000000 C
   C11        1.0     0.658442      0.745601      0.550721     Biso  1.000000 C
   C12        1.0     0.658442      0.254399      0.050721     Biso  1.000000 C
   C13        1.0     0.068774      0.867393      0.760681     Biso  1.000000 C
   C14        1.0     0.068774      0.132607      0.260681     Biso  1.000000 C
   C15        1.0     0.999681      0.864342      0.994736     Biso  1.000000 C
   C16        1.0     0.999681      0.135658      0.494736     Biso  1.000000 C
   N1         1.0     0.994258      0.746510      0.725595     Biso  1.000000 N
   N2         1.0     0.994258      0.253490      0.225595     Biso  1.000000 N
   N3         1.0     0.893008      0.723142      0.063423     Biso  1.000000 N
   N4         1.0     0.893008      0.276858      0.563423     Biso  1.000000 N
   N5         1.0     0.514147      0.876379      0.878479     Biso  1.000000 N
   N6         1.0     0.514147      0.123621      0.378479     Biso  1.000000 N
   N7         1.0     0.712130      0.665777      0.452994     Biso  1.000000 N
   N8         1.0     0.712130      0.334223      0.952994     Biso  1.000000 N
   S1         1.0     0.658971      0.731974      0.762176     Biso  1.000000 S
   S2         1.0     0.658971      0.268026      0.262175     Biso  1.000000 S
   S3         1.0     0.337989      0.143461      0.679129     Biso  1.000000 S
   S4         1.0     0.337989      0.856538      0.179129     Biso  1.000000 S
   S5         1.0     0.250019      0.183823      0.961262     Biso  1.000000 S
   S6         1.0     0.250019      0.816177      0.461262     Biso  1.000000 S
#======================================================================

# CRYSTAL DATA

#----------------------------------------------------------------------

data_VESTA_phase_1


_pd_phase_name                         'CNS                                   '
_cell_length_a                         6.84181
_cell_length_b                         13.11016
_cell_length_c                         10.13996
_cell_angle_alpha                      89.99999
_cell_angle_beta                       84.04291
_cell_angle_gamma                      89.99999
_symmetry_space_group_name_H-M         'P 1'
_symmetry_Int_Tables_number            1

loop_
_symmetry_equiv_pos_as_xyz
   'x, y, z'

loop_
   _atom_site_label
   _atom_site_occupancy
   _atom_site_fract_x
   _atom_site_fract_y
   _atom_site_fract_z
   _atom_site_adp_type
   _atom_site_B_iso_or_equiv
   _atom_site_type_symbol
   C1         1.0     0.473441      0.874997      0.289557     Biso  1.000000 C
   C2         1.0     0.473441      0.125003      0.789557     Biso  1.000000 C
   C3         1.0     0.973441      0.374997      0.289557     Biso  1.000000 C
   C4         1.0     0.973441      0.625003      0.789557     Biso  1.000000 C
   C5         1.0     0.278166      0.877259      0.253670     Biso  1.000000 C
   C6         1.0     0.278166      0.122741      0.753670     Biso  1.000000 C
   C7         1.0     0.778166      0.377259      0.253670     Biso  1.000000 C
   C8         1.0     0.778166      0.622741      0.753670     Biso  1.000000 C
   C9         1.0     0.140099      0.895240      0.512831     Biso  1.000000 C
   C10        1.0     0.140099      0.104760      0.012831     Biso  1.000000 C
   C11        1.0     0.640099      0.395240      0.512831     Biso  1.000000 C
   C12        1.0     0.640099      0.604760      0.012831     Biso  1.000000 C
   C13        1.0     0.328082      0.888291      0.548690     Biso  1.000000 C
   C14        1.0     0.328082      0.111709      0.048690     Biso  1.000000 C
   C15        1.0     0.828082      0.388291      0.548690     Biso  1.000000 C
   C16        1.0     0.828082      0.611709      0.048690     Biso  1.000000 C
   C17        1.0     0.281225      0.860404      0.117608     Biso  1.000000 C
   C18        1.0     0.281225      0.139596      0.617608     Biso  1.000000 C
   C19        1.0     0.781225      0.360404      0.117608     Biso  1.000000 C
   C20        1.0     0.781225      0.639596      0.617608     Biso  1.000000 C
   C21        1.0     0.114334      0.855883      0.047465     Biso  1.000000 C
   C22        1.0     0.114334      0.144117      0.547465     Biso  1.000000 C
   C23        1.0     0.614334      0.355883      0.047465     Biso  1.000000 C
   C24        1.0     0.614334      0.644117      0.547465     Biso  1.000000 C
   C25        1.0     0.977747      0.895693      0.612583     Biso  1.000000 C
   C26        1.0     0.977747      0.104307      0.112583     Biso  1.000000 C
   C27        1.0     0.477747      0.395693      0.612583     Biso  1.000000 C
   C28        1.0     0.477747      0.604307      0.112583     Biso  1.000000 C
   C29        1.0     0.352413      0.873245      0.684629     Biso  1.000000 C
   C30        1.0     0.352413      0.126755      0.184629     Biso  1.000000 C
   C31        1.0     0.852413      0.373245      0.684629     Biso  1.000000 C
   C32        1.0     0.852413      0.626755      0.184629     Biso  1.000000 C
   N1         1.0     0.838530      0.899632      0.689859     Biso  1.000000 N
   N2         1.0     0.838530      0.100368      0.189859     Biso  1.000000 N
   N3         1.0     0.338530      0.399632      0.689859     Biso  1.000000 N
   N4         1.0     0.338530      0.600368      0.189859     Biso  1.000000 N
   N5         1.0     0.371761      0.860754      0.796574     Biso  1.000000 N
   N6         1.0     0.371761      0.139246      0.296574     Biso  1.000000 N
   N7         1.0     0.871761      0.360754      0.796574     Biso  1.000000 N
   N8         1.0     0.871761      0.639246      0.296574     Biso  1.000000 N
   N9         1.0     0.613638      0.857828      0.192488     Biso  1.000000 N
   N10        1.0     0.613638      0.142172      0.692488     Biso  1.000000 N
   N11        1.0     0.113638      0.357828      0.192488     Biso  1.000000 N
   N12        1.0     0.113638      0.642172      0.692488     Biso  1.000000 N
   N13        1.0     0.971547      0.852124      0.993377     Biso  1.000000 N
   N14        1.0     0.971547      0.147876      0.493377     Biso  1.000000 N
   N15        1.0     0.471547      0.352124      0.993377     Biso  1.000000 N
   N16        1.0     0.471547      0.647876      0.493377     Biso  1.000000 N
   S1         1.0     0.523743      0.847138      0.048870     Biso  1.000000 S
   S2         1.0     0.523743      0.152862      0.548870     Biso  1.000000 S
   S3         1.0     0.023743      0.347138      0.048870     Biso  1.000000 S
   S4         1.0     0.023743      0.652862      0.548870     Biso  1.000000 S
   S5         1.0     0.062666      0.906367      0.354422     Biso  1.000000 S
   S6         1.0     0.062666      0.093633      0.854422     Biso  1.000000 S
   S7         1.0     0.562666      0.406367      0.354422     Biso  1.000000 S
   S8         1.0     0.562666      0.593633      0.854422     Biso  1.000000 S
   S9         1.0     0.550362      0.897701      0.446889     Biso  1.000000 S
   S10        1.0     0.550362      0.102299      0.946889     Biso  1.000000 S
   S11        1.0     0.050362      0.397701      0.446889     Biso  1.000000 S
   S12        1.0     0.050362      0.602299      0.946889     Biso  1.000000 S
#======================================================================

# CRYSTAL DATA

#----------------------------------------------------------------------

data_VESTA_phase_1


_pd_phase_name                         'CNS                                   '
_cell_length_a                         16.11334
_cell_length_b                         6.69905
_cell_length_c                         13.46060
_cell_angle_alpha                      89.99999
_cell_angle_beta                       38.77389
_cell_angle_gamma                      89.99999
_symmetry_space_group_name_H-M         'P 1'
_symmetry_Int_Tables_number            1

loop_
_symmetry_equiv_pos_as_xyz
   'x, y, z'

loop_
   _atom_site_label
   _atom_site_occupancy
   _atom_site_fract_x
   _atom_site_fract_y
   _atom_site_fract_z
   _atom_site_adp_type
   _atom_site_B_iso_or_equiv
   _atom_site_type_symbol
   C1         1.0     0.710457      0.763720      0.755474     Biso  1.000000 C
   C2         1.0     0.289543      0.263720      0.744526     Biso  1.000000 C
   C3         1.0     0.289543      0.236280      0.244526     Biso  1.000000 C
   C4         1.0     0.710457      0.736280      0.255474     Biso  1.000000 C
   C5         1.0     0.671360      0.723228      0.891450     Biso  1.000000 C
   C6         1.0     0.328640      0.223228      0.608550     Biso  1.000000 C
   C7         1.0     0.328640      0.276772      0.108550     Biso  1.000000 C
   C8         1.0     0.671360      0.776772      0.391450     Biso  1.000000 C
   C9         1.0     0.929753      0.689737      0.702922     Biso  1.000000 C
   C10        1.0     0.070247      0.189737      0.797078     Biso  1.000000 C
   C11        1.0     0.070247      0.310263      0.297078     Biso  1.000000 C
   C12        1.0     0.929753      0.810263      0.202922     Biso  1.000000 C
   C13        1.0     0.969334      0.730491      0.570316     Biso  1.000000 C
   C14        1.0     0.030666      0.230491      0.929684     Biso  1.000000 C
   C15        1.0     0.030666      0.269509      0.429684     Biso  1.000000 C
   C16        1.0     0.969334      0.769509      0.070316     Biso  1.000000 C
   C17        1.0     0.533615      0.728246      0.026356     Biso  1.000000 C
   C18        1.0     0.466385      0.228246      0.473644     Biso  1.000000 C
   C19        1.0     0.466385      0.271754      0.973644     Biso  1.000000 C
   C20        1.0     0.533615      0.771754      0.526356     Biso  1.000000 C
   C21        1.0     0.461092      0.699105      0.182384     Biso  1.000000 C
   C22        1.0     0.538908      0.199105      0.317616     Biso  1.000000 C
   C23        1.0     0.538908      0.300895      0.817616     Biso  1.000000 C
   C24        1.0     0.461092      0.800895      0.682384     Biso  1.000000 C
   C25        1.0     0.028038      0.662232      0.685610     Biso  1.000000 C
   C26        1.0     0.971962      0.162232      0.814390     Biso  1.000000 C
   C27        1.0     0.971962      0.337768      0.314390     Biso  1.000000 C
   C28        1.0     0.028038      0.837768      0.185610     Biso  1.000000 C
   C29        1.0     0.106853      0.733051      0.420152     Biso  1.000000 C
   C30        1.0     0.893147      0.233051      0.079848     Biso  1.000000 C
   C31        1.0     0.893147      0.266949      0.579848     Biso  1.000000 C
   C32        1.0     0.106853      0.766949      0.920152     Biso  1.000000 C
   N1         1.0     0.102986      0.640215      0.681091     Biso  1.000000 N
   N2         1.0     0.897014      0.140215      0.818909     Biso  1.000000 N
   N3         1.0     0.897014      0.359785      0.318909     Biso  1.000000 N
   N4         1.0     0.102986      0.859785      0.181091     Biso  1.000000 N
   N5         1.0     0.219188      0.729112      0.294320     Biso  1.000000 N
   N6         1.0     0.780812      0.229112      0.205680     Biso  1.000000 N
   N7         1.0     0.780812      0.270888      0.705680     Biso  1.000000 N
   N8         1.0     0.219188      0.770888      0.794320     Biso  1.000000 N
   N9         1.0     0.614069      0.795909      0.781294     Biso  1.000000 N
   N10        1.0     0.385931      0.295909      0.718706     Biso  1.000000 N
   N11        1.0     0.385931      0.204091      0.218706     Biso  1.000000 N
   N12        1.0     0.614069      0.704091      0.281294     Biso  1.000000 N
   N13        1.0     0.406772      0.673660      0.308708     Biso  1.000000 N
   N14        1.0     0.593228      0.173660      0.191292     Biso  1.000000 N
   N15        1.0     0.593228      0.326340      0.691292     Biso  1.000000 N
   N16        1.0     0.406772      0.826340      0.808708     Biso  1.000000 N
   S1         1.0     0.467500      0.777018      0.970972     Biso  1.000000 S
   S2         1.0     0.532500      0.277018      0.529028     Biso  1.000000 S
   S3         1.0     0.532500      0.222982      0.029028     Biso  1.000000 S
   S4         1.0     0.467500      0.722982      0.470972     Biso  1.000000 S
   S5         1.0     0.770650      0.664251      0.900921     Biso  1.000000 S
   S6         1.0     0.229350      0.164251      0.599079     Biso  1.000000 S
   S7         1.0     0.229350      0.335749      0.099079     Biso  1.000000 S
   S8         1.0     0.770650      0.835749      0.400921     Biso  1.000000 S
   S9         1.0     0.871905      0.772345      0.555477     Biso  1.000000 S
   S10        1.0     0.128095      0.272345      0.944523     Biso  1.000000 S
   S11        1.0     0.128095      0.227655      0.444523     Biso  1.000000 S
   S12        1.0     0.871905      0.727655      0.055477     Biso  1.000000 S
#======================================================================

# CRYSTAL DATA

#----------------------------------------------------------------------

data_VESTA_phase_1


_pd_phase_name                         'CNS                                   '
_cell_length_a                         11.53587
_cell_length_b                         5.92653
_cell_length_c                         6.91012
_cell_angle_alpha                      33.24985
_cell_angle_beta                       60.38937
_cell_angle_gamma                      59.52672
_symmetry_space_group_name_H-M         'P 1'
_symmetry_Int_Tables_number            1

loop_
_symmetry_equiv_pos_as_xyz
   'x, y, z'

loop_
   _atom_site_label
   _atom_site_occupancy
   _atom_site_fract_x
   _atom_site_fract_y
   _atom_site_fract_z
   _atom_site_adp_type
   _atom_site_B_iso_or_equiv
   _atom_site_type_symbol
   C1         1.0     0.915255      0.840149      0.479559     Biso  1.000000 C
   C2         1.0     0.953638      0.795586      0.282508     Biso  1.000000 C
   C3         1.0     0.687554      0.857675      0.357071     Biso  1.000000 C
   C4         1.0     0.650157      0.884813      0.560151     Biso  1.000000 C
   C5         1.0     0.095034      0.729827      0.199024     Biso  1.000000 C
   C6         1.0     0.167754      0.670583      0.005791     Biso  1.000000 C
   C7         1.0     0.587101      0.847393      0.303161     Biso  1.000000 C
   C8         1.0     0.513427      0.873224      0.729865     Biso  1.000000 C
   N1         1.0     0.509754      0.842515      0.244088     Biso  1.000000 N
   N2         1.0     0.403367      0.842043      0.886015     Biso  1.000000 N
   N3         1.0     0.015540      0.812951      0.542965     Biso  1.000000 N
   N4         1.0     0.220731      0.628251      0.841106     Biso  1.000000 N
   S1         1.0     0.164376      0.739540      0.364587     Biso  1.000000 S
   S2         1.0     0.848681      0.831594      0.138450     Biso  1.000000 S
   S3         1.0     0.750515      0.913267      0.661952     Biso  1.000000 S
#======================================================================

# CRYSTAL DATA

#----------------------------------------------------------------------

data_VESTA_phase_1


_pd_phase_name                         'CNS                                   '
_cell_length_a                         11.08400
_cell_length_b                         3.98049
_cell_length_c                         9.67016
_cell_angle_alpha                      36.54826
_cell_angle_beta                       65.63539
_cell_angle_gamma                      61.44048
_symmetry_space_group_name_H-M         'P 1'
_symmetry_Int_Tables_number            1

loop_
_symmetry_equiv_pos_as_xyz
   'x, y, z'

loop_
   _atom_site_label
   _atom_site_occupancy
   _atom_site_fract_x
   _atom_site_fract_y
   _atom_site_fract_z
   _atom_site_adp_type
   _atom_site_B_iso_or_equiv
   _atom_site_type_symbol
   C1         1.0     0.929728      0.912696      0.957340     Biso  1.000000 C
   C2         1.0     0.969196      0.053915      0.758554     Biso  1.000000 C
   C3         1.0     0.703601      0.664029      0.631877     Biso  1.000000 C
   C4         1.0     0.664272      0.524392      0.825443     Biso  1.000000 C
   C5         1.0     0.108490      0.779556      0.763105     Biso  1.000000 C
   C6         1.0     0.180921      0.825355      0.591447     Biso  1.000000 C
   C7         1.0     0.602881      0.003468      0.475729     Biso  1.000000 C
   C8         1.0     0.524235      0.741508      0.858846     Biso  1.000000 C
   N1         1.0     0.526600      0.278268      0.339365     Biso  1.000000 N
   N2         1.0     0.410484      0.937769      0.882724     Biso  1.000000 N
   N3         1.0     0.027974      0.572074      0.099840     Biso  1.000000 N
   N4         1.0     0.232629      0.877931      0.443950     Biso  1.000000 N
   S1         1.0     0.175511      0.383325      0.009307     Biso  1.000000 S
   S2         1.0     0.867055      0.490029      0.535340     Biso  1.000000 S
   S3         1.0     0.765858      0.123988      0.042454     Biso  1.000000 S
#======================================================================

# CRYSTAL DATA

#----------------------------------------------------------------------

data_VESTA_phase_1


_pd_phase_name                         'CNS                                   '
_cell_length_a                         7.91498
_cell_length_b                         6.19087
_cell_length_c                         10.47092
_cell_angle_alpha                      89.99999
_cell_angle_beta                       66.31936
_cell_angle_gamma                      90
_symmetry_space_group_name_H-M         'P 1'
_symmetry_Int_Tables_number            1

loop_
_symmetry_equiv_pos_as_xyz
   'x, y, z'

loop_
   _atom_site_label
   _atom_site_occupancy
   _atom_site_fract_x
   _atom_site_fract_y
   _atom_site_fract_z
   _atom_site_adp_type
   _atom_site_B_iso_or_equiv
   _atom_site_type_symbol
   C1         1.0     0.139852      0.993936      0.283980     Biso  1.000000 C
   C2         1.0     0.139852      0.006064      0.783980     Biso  1.000000 C
   C3         1.0     0.041599      0.795413      0.306755     Biso  1.000000 C
   C4         1.0     0.041599      0.204587      0.806755     Biso  1.000000 C
   C5         1.0     0.276208      0.658509      0.049654     Biso  1.000000 C
   C6         1.0     0.276208      0.341491      0.549654     Biso  1.000000 C
   C7         1.0     0.376541      0.845202      0.030272     Biso  1.000000 C
   C8         1.0     0.376541      0.154798      0.530272     Biso  1.000000 C
   C9         1.0     0.904886      0.793249      0.441532     Biso  1.000000 C
   C10        1.0     0.904886      0.206751      0.941532     Biso  1.000000 C
   C11        1.0     0.776330      0.627299      0.501987     Biso  1.000000 C
   C12        1.0     0.776330      0.372701      0.001987     Biso  1.000000 C
   C13        1.0     0.332817      0.500033      0.942617     Biso  1.000000 C
   C14        1.0     0.332817      0.499967      0.442617     Biso  1.000000 C
   C15        1.0     0.537843      0.865825      0.905387     Biso  1.000000 C
   C16        1.0     0.537843      0.134175      0.405387     Biso  1.000000 C
   N1         1.0     0.372478      0.365877      0.856949     Biso  1.000000 N
   N2         1.0     0.372478      0.634123      0.356949     Biso  1.000000 N
   N3         1.0     0.670484      0.880391      0.802358     Biso  1.000000 N
   N4         1.0     0.670484      0.119609      0.302358     Biso  1.000000 N
   N5         1.0     0.081219      0.133679      0.388106     Biso  1.000000 N
   N6         1.0     0.081219      0.866321      0.888106     Biso  1.000000 N
   N7         1.0     0.669204      0.488509      0.549895     Biso  1.000000 N
   N8         1.0     0.669204      0.511491      0.049895     Biso  1.000000 N
   S1         1.0     0.908639      0.035423      0.523950     Biso  1.000000 S
   S2         1.0     0.908639      0.964577      0.023950     Biso  1.000000 S
   S3         1.0     0.072336      0.582254      0.189634     Biso  1.000000 S
   S4         1.0     0.072336      0.417746      0.689634     Biso  1.000000 S
   S5         1.0     0.335593      0.072578      0.137509     Biso  1.000000 S
   S6         1.0     0.335593      0.927422      0.637509     Biso  1.000000 S
#======================================================================

# CRYSTAL DATA

#----------------------------------------------------------------------

data_VESTA_phase_1


_pd_phase_name                         'CNS                                   '
_cell_length_a                         13.61341
_cell_length_b                         6.51702
_cell_length_c                         10.38574
_cell_angle_alpha                      89.99999
_cell_angle_beta                       90
_cell_angle_gamma                      89.99999
_symmetry_space_group_name_H-M         'P 1'
_symmetry_Int_Tables_number            1

loop_
_symmetry_equiv_pos_as_xyz
   'x, y, z'

loop_
   _atom_site_label
   _atom_site_occupancy
   _atom_site_fract_x
   _atom_site_fract_y
   _atom_site_fract_z
   _atom_site_adp_type
   _atom_site_B_iso_or_equiv
   _atom_site_type_symbol
   C1         1.0     0.507694      0.753845      0.202137     Biso  1.000000 C
   C2         1.0     0.492306      0.246155      0.702137     Biso  1.000000 C
   C3         1.0     0.007694      0.746155      0.202137     Biso  1.000000 C
   C4         1.0     0.992306      0.253845      0.702137     Biso  1.000000 C
   C5         1.0     0.408739      0.771056      0.159601     Biso  1.000000 C
   C6         1.0     0.591261      0.228944      0.659601     Biso  1.000000 C
   C7         1.0     0.908739      0.728944      0.159601     Biso  1.000000 C
   C8         1.0     0.091261      0.271056      0.659601     Biso  1.000000 C
   C9         1.0     0.348676      0.781493      0.408639     Biso  1.000000 C
   C10        1.0     0.651324      0.218507      0.908639     Biso  1.000000 C
   C11        1.0     0.848676      0.718507      0.408639     Biso  1.000000 C
   C12        1.0     0.151324      0.281493      0.908639     Biso  1.000000 C
   C13        1.0     0.443996      0.762878      0.450771     Biso  1.000000 C
   C14        1.0     0.556004      0.237122      0.950771     Biso  1.000000 C
   C15        1.0     0.943996      0.737122      0.450771     Biso  1.000000 C
   C16        1.0     0.056004      0.262878      0.950771     Biso  1.000000 C
   C17        1.0     0.406634      0.764903      0.025448     Biso  1.000000 C
   C18        1.0     0.593366      0.235097      0.525447     Biso  1.000000 C
   C19        1.0     0.906634      0.735097      0.025448     Biso  1.000000 C
   C20        1.0     0.093366      0.264903      0.525447     Biso  1.000000 C
   C21        1.0     0.272780      0.789563      0.502574     Biso  1.000000 C
   C22        1.0     0.727220      0.210437      0.002574     Biso  1.000000 C
   C23        1.0     0.772780      0.710437      0.502574     Biso  1.000000 C
   C24        1.0     0.227220      0.289563      0.002574     Biso  1.000000 C
   C25        1.0     0.459308      0.753878      0.585936     Biso  1.000000 C
   C26        1.0     0.540692      0.246122      0.085936     Biso  1.000000 C
   C27        1.0     0.959308      0.746122      0.585936     Biso  1.000000 C
   C28        1.0     0.040692      0.253878      0.085936     Biso  1.000000 C
   C29        1.0     0.321287      0.780620      0.949512     Biso  1.000000 C
   C30        1.0     0.678713      0.219380      0.449512     Biso  1.000000 C
   C31        1.0     0.821287      0.719380      0.949512     Biso  1.000000 C
   C32        1.0     0.178713      0.280620      0.449512     Biso  1.000000 C
   N1         1.0     0.247583      0.795349      0.892292     Biso  1.000000 N
   N2         1.0     0.752417      0.204651      0.392292     Biso  1.000000 N
   N3         1.0     0.747583      0.704651      0.892292     Biso  1.000000 N
   N4         1.0     0.252417      0.295349      0.392292     Biso  1.000000 N
   N5         1.0     0.207995      0.797323      0.576329     Biso  1.000000 N
   N6         1.0     0.792005      0.202677      0.076329     Biso  1.000000 N
   N7         1.0     0.707995      0.702677      0.576329     Biso  1.000000 N
   N8         1.0     0.292005      0.297323      0.076329     Biso  1.000000 N
   N9         1.0     0.468384      0.748736      0.697749     Biso  1.000000 N
   N10        1.0     0.531616      0.251264      0.197749     Biso  1.000000 N
   N11        1.0     0.968384      0.751264      0.697749     Biso  1.000000 N
   N12        1.0     0.031616      0.248736      0.197749     Biso  1.000000 N
   N13        1.0     0.575212      0.736492      0.111503     Biso  1.000000 N
   N14        1.0     0.424788      0.263508      0.611503     Biso  1.000000 N
   N15        1.0     0.075212      0.763508      0.111503     Biso  1.000000 N
   N16        1.0     0.924788      0.236492      0.611503     Biso  1.000000 N
   S1         1.0     0.302669      0.802164      0.252195     Biso  1.000000 S
   S2         1.0     0.697331      0.197836      0.752195     Biso  1.000000 S
   S3         1.0     0.802669      0.697836      0.252195     Biso  1.000000 S
   S4         1.0     0.197331      0.302164      0.752195     Biso  1.000000 S
   S5         1.0     0.552510      0.755308      0.360416     Biso  1.000000 S
   S6         1.0     0.447490      0.244692      0.860416     Biso  1.000000 S
   S7         1.0     0.052510      0.744692      0.360416     Biso  1.000000 S
   S8         1.0     0.947490      0.255308      0.860416     Biso  1.000000 S
   S9         1.0     0.525908      0.739189      0.967104     Biso  1.000000 S
   S10        1.0     0.474092      0.260811      0.467104     Biso  1.000000 S
   S11        1.0     0.025908      0.760811      0.967104     Biso  1.000000 S
   S12        1.0     0.974092      0.239189      0.467104     Biso  1.000000 S
#======================================================================

# CRYSTAL DATA

#----------------------------------------------------------------------

data_VESTA_phase_1


_pd_phase_name                         'CNS                                   '
_cell_length_a                         12.58099
_cell_length_b                         7.03416
_cell_length_c                         10.35503
_cell_angle_alpha                      89.99999
_cell_angle_beta                       89.99999
_cell_angle_gamma                      90
_symmetry_space_group_name_H-M         'P 1'
_symmetry_Int_Tables_number            1

loop_
_symmetry_equiv_pos_as_xyz
   'x, y, z'

loop_
   _atom_site_label
   _atom_site_occupancy
   _atom_site_fract_x
   _atom_site_fract_y
   _atom_site_fract_z
   _atom_site_adp_type
   _atom_site_B_iso_or_equiv
   _atom_site_type_symbol
   C1         1.0     0.715110      0.079162      0.347263     Biso  1.000000 C
   C2         1.0     0.284890      0.920838      0.847263     Biso  1.000000 C
   C3         1.0     0.215110      0.420838      0.347263     Biso  1.000000 C
   C4         1.0     0.784890      0.579162      0.847263     Biso  1.000000 C
   C5         1.0     0.620094      0.168873      0.389674     Biso  1.000000 C
   C6         1.0     0.379906      0.831127      0.889674     Biso  1.000000 C
   C7         1.0     0.120094      0.331127      0.389674     Biso  1.000000 C
   C8         1.0     0.879906      0.668873      0.889674     Biso  1.000000 C
   C9         1.0     0.562553      0.224544      0.139849     Biso  1.000000 C
   C10        1.0     0.437447      0.775456      0.639849     Biso  1.000000 C
   C11        1.0     0.062553      0.275456      0.139849     Biso  1.000000 C
   C12        1.0     0.937447      0.724544      0.639849     Biso  1.000000 C
   C13        1.0     0.651035      0.127692      0.097876     Biso  1.000000 C
   C14        1.0     0.348965      0.872308      0.597876     Biso  1.000000 C
   C15        1.0     0.151035      0.372308      0.097876     Biso  1.000000 C
   C16        1.0     0.848965      0.627692      0.597876     Biso  1.000000 C
   C17        1.0     0.615264      0.159999      0.524177     Biso  1.000000 C
   C18        1.0     0.384736      0.840001      0.024177     Biso  1.000000 C
   C19        1.0     0.115264      0.340001      0.524177     Biso  1.000000 C
   C20        1.0     0.884736      0.659999      0.024177     Biso  1.000000 C
   C21        1.0     0.532383      0.227614      0.602827     Biso  1.000000 C
   C22        1.0     0.467617      0.772386      0.102827     Biso  1.000000 C
   C23        1.0     0.032383      0.272386      0.602827     Biso  1.000000 C
   C24        1.0     0.967617      0.727614      0.102827     Biso  1.000000 C
   C25        1.0     0.486899      0.286110      0.046999     Biso  1.000000 C
   C26        1.0     0.513101      0.713890      0.546999     Biso  1.000000 C
   C27        1.0     0.986899      0.213890      0.046999     Biso  1.000000 C
   C28        1.0     0.013101      0.786110      0.546999     Biso  1.000000 C
   C29        1.0     0.658907      0.085591      0.964074     Biso  1.000000 C
   C30        1.0     0.341093      0.914409      0.464074     Biso  1.000000 C
   C31        1.0     0.158907      0.414409      0.964074     Biso  1.000000 C
   C32        1.0     0.841093      0.585591      0.464074     Biso  1.000000 C
   N1         1.0     0.421907      0.340727      0.975264     Biso  1.000000 N
   N2         1.0     0.578093      0.659273      0.475264     Biso  1.000000 N
   N3         1.0     0.921907      0.159273      0.975264     Biso  1.000000 N
   N4         1.0     0.078093      0.840727      0.475264     Biso  1.000000 N
   N5         1.0     0.662122      0.048538      0.854139     Biso  1.000000 N
   N6         1.0     0.337878      0.951462      0.354139     Biso  1.000000 N
   N7         1.0     0.162122      0.451462      0.854139     Biso  1.000000 N
   N8         1.0     0.837878      0.548538      0.354139     Biso  1.000000 N
   N9         1.0     0.779019      0.014148      0.438426     Biso  1.000000 N
   N10        1.0     0.220981      0.985852      0.938426     Biso  1.000000 N
   N11        1.0     0.279019      0.485852      0.438426     Biso  1.000000 N
   N12        1.0     0.720981      0.514148      0.938426     Biso  1.000000 N
   N13        1.0     0.461774      0.281534      0.666659     Biso  1.000000 N
   N14        1.0     0.538226      0.718466      0.166659     Biso  1.000000 N
   N15        1.0     0.961774      0.218466      0.666659     Biso  1.000000 N
   N16        1.0     0.038226      0.781534      0.166659     Biso  1.000000 N
   S1         1.0     0.729576      0.051687      0.582775     Biso  1.000000 S
   S2         1.0     0.270424      0.948313      0.082775     Biso  1.000000 S
   S3         1.0     0.229576      0.448313      0.582775     Biso  1.000000 S
   S4         1.0     0.770424      0.551687      0.082775     Biso  1.000000 S
   S5         1.0     0.526441      0.291028      0.296778     Biso  1.000000 S
   S6         1.0     0.473559      0.708972      0.796778     Biso  1.000000 S
   S7         1.0     0.026441      0.208972      0.296778     Biso  1.000000 S
   S8         1.0     0.973559      0.791028      0.796778     Biso  1.000000 S
   S9         1.0     0.758550      0.043768      0.188170     Biso  1.000000 S
   S10        1.0     0.241450      0.956232      0.688170     Biso  1.000000 S
   S11        1.0     0.258550      0.456232      0.188170     Biso  1.000000 S
   S12        1.0     0.741450      0.543768      0.688170     Biso  1.000000 S
#======================================================================

# CRYSTAL DATA

#----------------------------------------------------------------------

data_VESTA_phase_1


_pd_phase_name                         'CNS                                   '
_cell_length_a                         11.79913
_cell_length_b                         7.68104
_cell_length_c                         10.15594
_cell_angle_alpha                      90
_cell_angle_beta                       89.99999
_cell_angle_gamma                      89.99999
_symmetry_space_group_name_H-M         'P 1'
_symmetry_Int_Tables_number            1

loop_
_symmetry_equiv_pos_as_xyz
   'x, y, z'

loop_
   _atom_site_label
   _atom_site_occupancy
   _atom_site_fract_x
   _atom_site_fract_y
   _atom_site_fract_z
   _atom_site_adp_type
   _atom_site_B_iso_or_equiv
   _atom_site_type_symbol
   C1         1.0     0.015782      0.760570      0.117170     Biso  1.000000 C
   C2         1.0     0.984218      0.239430      0.117170     Biso  1.000000 C
   C3         1.0     0.484218      0.260570      0.882830     Biso  1.000000 C
   C4         1.0     0.515782      0.739430      0.882830     Biso  1.000000 C
   C5         1.0     0.115131      0.846147      0.070045     Biso  1.000000 C
   C6         1.0     0.884869      0.153853      0.070045     Biso  1.000000 C
   C7         1.0     0.384869      0.346147      0.929955     Biso  1.000000 C
   C8         1.0     0.615131      0.653853      0.929955     Biso  1.000000 C
   C9         1.0     0.184527      0.887187      0.323180     Biso  1.000000 C
   C10        1.0     0.815473      0.112813      0.323180     Biso  1.000000 C
   C11        1.0     0.315473      0.387187      0.676820     Biso  1.000000 C
   C12        1.0     0.684527      0.612813      0.676820     Biso  1.000000 C
   C13        1.0     0.085671      0.814115      0.368734     Biso  1.000000 C
   C14        1.0     0.914329      0.185885      0.368734     Biso  1.000000 C
   C15        1.0     0.414329      0.314115      0.631266     Biso  1.000000 C
   C16        1.0     0.585671      0.685885      0.631266     Biso  1.000000 C
   C17        1.0     0.114883      0.847961      0.932698     Biso  1.000000 C
   C18        1.0     0.885117      0.152039      0.932698     Biso  1.000000 C
   C19        1.0     0.385117      0.347961      0.067302     Biso  1.000000 C
   C20        1.0     0.614883      0.652039      0.067302     Biso  1.000000 C
   C21        1.0     0.196473      0.932242      0.854066     Biso  1.000000 C
   C22        1.0     0.803527      0.067758      0.854066     Biso  1.000000 C
   C23        1.0     0.303527      0.432242      0.145934     Biso  1.000000 C
   C24        1.0     0.696473      0.567758      0.145934     Biso  1.000000 C
   C25        1.0     0.271723      0.925749      0.414515     Biso  1.000000 C
   C26        1.0     0.728277      0.074251      0.414515     Biso  1.000000 C
   C27        1.0     0.228277      0.425749      0.585485     Biso  1.000000 C
   C28        1.0     0.771723      0.574251      0.585485     Biso  1.000000 C
   C29        1.0     0.071533      0.806587      0.507619     Biso  1.000000 C
   C30        1.0     0.928467      0.193413      0.507619     Biso  1.000000 C
   C31        1.0     0.428467      0.306587      0.492381     Biso  1.000000 C
   C32        1.0     0.571533      0.693413      0.492381     Biso  1.000000 C
   N1         1.0     0.346455      0.952030      0.487419     Biso  1.000000 N
   N2         1.0     0.653545      0.047970      0.487419     Biso  1.000000 N
   N3         1.0     0.153545      0.452030      0.512581     Biso  1.000000 N
   N4         1.0     0.846455      0.547970      0.512581     Biso  1.000000 N
   N5         1.0     0.061802      0.812207      0.621860     Biso  1.000000 N
   N6         1.0     0.938198      0.187793      0.621860     Biso  1.000000 N
   N7         1.0     0.438198      0.312207      0.378140     Biso  1.000000 N
   N8         1.0     0.561802      0.687793      0.378140     Biso  1.000000 N
   N9         1.0     0.946482      0.701221      0.025327     Biso  1.000000 N
   N10        1.0     0.053518      0.298779      0.025327     Biso  1.000000 N
   N11        1.0     0.553518      0.201221      0.974673     Biso  1.000000 N
   N12        1.0     0.446482      0.798779      0.974673     Biso  1.000000 N
   N13        1.0     0.265693      0.009339      0.795779     Biso  1.000000 N
   N14        1.0     0.734307      0.990661      0.795779     Biso  1.000000 N
   N15        1.0     0.234307      0.509339      0.204221     Biso  1.000000 N
   N16        1.0     0.765693      0.490661      0.204221     Biso  1.000000 N
   S1         1.0     0.993640      0.742662      0.876330     Biso  1.000000 S
   S2         1.0     0.006360      0.257338      0.876330     Biso  1.000000 S
   S3         1.0     0.506360      0.242662      0.123670     Biso  1.000000 S
   S4         1.0     0.493640      0.757338      0.123670     Biso  1.000000 S
   S5         1.0     0.224187      0.940426      0.161872     Biso  1.000000 S
   S6         1.0     0.775813      0.059574      0.161872     Biso  1.000000 S
   S7         1.0     0.275813      0.440426      0.838128     Biso  1.000000 S
   S8         1.0     0.724187      0.559574      0.838128     Biso  1.000000 S
   S9         1.0     0.971567      0.728044      0.281038     Biso  1.000000 S
   S10        1.0     0.028433      0.271956      0.281038     Biso  1.000000 S
   S11        1.0     0.528433      0.228044      0.718962     Biso  1.000000 S
   S12        1.0     0.471567      0.771956      0.718962     Biso  1.000000 S
#======================================================================

# CRYSTAL DATA

#----------------------------------------------------------------------

data_VESTA_phase_1


_pd_phase_name                         'CNS                                   '
_cell_length_a                         6.84573
_cell_length_b                         13.15257
_cell_length_c                         10.17618
_cell_angle_alpha                      90
_cell_angle_beta                       84.61990
_cell_angle_gamma                      90
_symmetry_space_group_name_H-M         'P 1'
_symmetry_Int_Tables_number            1

loop_
_symmetry_equiv_pos_as_xyz
   'x, y, z'

loop_
   _atom_site_label
   _atom_site_occupancy
   _atom_site_fract_x
   _atom_site_fract_y
   _atom_site_fract_z
   _atom_site_adp_type
   _atom_site_B_iso_or_equiv
   _atom_site_type_symbol
   C1         1.0     0.087010      0.133103      0.115949     Biso  1.000000 C
   C2         1.0     0.087010      0.866897      0.615949     Biso  1.000000 C
   C3         1.0     0.587010      0.633103      0.115949     Biso  1.000000 C
   C4         1.0     0.587010      0.366897      0.615949     Biso  1.000000 C
   C5         1.0     0.892247      0.127966      0.078804     Biso  1.000000 C
   C6         1.0     0.892247      0.872034      0.578804     Biso  1.000000 C
   C7         1.0     0.392247      0.627966      0.078804     Biso  1.000000 C
   C8         1.0     0.392247      0.372034      0.578804     Biso  1.000000 C
   C9         1.0     0.752894      0.131498      0.336829     Biso  1.000000 C
   C10        1.0     0.752894      0.868502      0.836829     Biso  1.000000 C
   C11        1.0     0.252894      0.631498      0.336829     Biso  1.000000 C
   C12        1.0     0.252894      0.368502      0.836829     Biso  1.000000 C
   C13        1.0     0.940882      0.133650      0.374156     Biso  1.000000 C
   C14        1.0     0.940882      0.866350      0.874156     Biso  1.000000 C
   C15        1.0     0.440882      0.633650      0.374156     Biso  1.000000 C
   C16        1.0     0.440882      0.366350      0.874156     Biso  1.000000 C
   C17        1.0     0.897667      0.120609      0.941871     Biso  1.000000 C
   C18        1.0     0.897667      0.879391      0.441871     Biso  1.000000 C
   C19        1.0     0.397667      0.620609      0.941871     Biso  1.000000 C
   C20        1.0     0.397667      0.379391      0.441871     Biso  1.000000 C
   C21        1.0     0.730332      0.112170      0.872030     Biso  1.000000 C
   C22        1.0     0.730332      0.887830      0.372030     Biso  1.000000 C
   C23        1.0     0.230332      0.612170      0.872030     Biso  1.000000 C
   C24        1.0     0.230332      0.387830      0.372030     Biso  1.000000 C
   C25        1.0     0.593075      0.129660      0.436830     Biso  1.000000 C
   C26        1.0     0.593075      0.870340      0.936830     Biso  1.000000 C
   C27        1.0     0.093075      0.629660      0.436830     Biso  1.000000 C
   C28        1.0     0.093075      0.370340      0.936830     Biso  1.000000 C
   C29        1.0     0.964303      0.128689      0.511122     Biso  1.000000 C
   C30        1.0     0.964303      0.871311      0.011122     Biso  1.000000 C
   C31        1.0     0.464303      0.628689      0.511122     Biso  1.000000 C
   C32        1.0     0.464303      0.371311      0.011122     Biso  1.000000 C
   N1         1.0     0.457152      0.130267      0.515579     Biso  1.000000 N
   N2         1.0     0.457152      0.869733      0.015579     Biso  1.000000 N
   N3         1.0     0.957152      0.630267      0.515579     Biso  1.000000 N
   N4         1.0     0.957152      0.369733      0.015579     Biso  1.000000 N
   N5         1.0     0.982319      0.121306      0.623726     Biso  1.000000 N
   N6         1.0     0.982319      0.878694      0.123726     Biso  1.000000 N
   N7         1.0     0.482319      0.621306      0.623726     Biso  1.000000 N
   N8         1.0     0.482319      0.378694      0.123726     Biso  1.000000 N
   N9         1.0     0.228741      0.130903      0.018624     Biso  1.000000 N
   N10        1.0     0.228741      0.869097      0.518624     Biso  1.000000 N
   N11        1.0     0.728741      0.630903      0.018624     Biso  1.000000 N
   N12        1.0     0.728741      0.369097      0.518624     Biso  1.000000 N
   N13        1.0     0.585325      0.104256      0.820507     Biso  1.000000 N
   N14        1.0     0.585325      0.895744      0.320507     Biso  1.000000 N
   N15        1.0     0.085325      0.604256      0.820507     Biso  1.000000 N
   N16        1.0     0.085325      0.395744      0.320507     Biso  1.000000 N
   S1         1.0     0.140912      0.121572      0.873971     Biso  1.000000 S
   S2         1.0     0.140912      0.878428      0.373971     Biso  1.000000 S
   S3         1.0     0.640912      0.621572      0.873971     Biso  1.000000 S
   S4         1.0     0.640912      0.378428      0.373971     Biso  1.000000 S
   S5         1.0     0.671295      0.130044      0.179301     Biso  1.000000 S
   S6         1.0     0.671295      0.869956      0.679301     Biso  1.000000 S
   S7         1.0     0.171295      0.630044      0.179301     Biso  1.000000 S
   S8         1.0     0.171295      0.369956      0.679301     Biso  1.000000 S
   S9         1.0     0.164060      0.138742      0.275547     Biso  1.000000 S
   S10        1.0     0.164060      0.861258      0.775547     Biso  1.000000 S
   S11        1.0     0.664060      0.638742      0.275547     Biso  1.000000 S
   S12        1.0     0.664060      0.361258      0.775547     Biso  1.000000 S
#======================================================================

# CRYSTAL DATA

#----------------------------------------------------------------------

data_VESTA_phase_1


_pd_phase_name                         'CNS                                   '
_cell_length_a                         5.87194
_cell_length_b                         9.94368
_cell_length_c                         6.89712
_cell_angle_alpha                      83.82326
_cell_angle_beta                       33.77544
_cell_angle_gamma                      88.01289
_symmetry_space_group_name_H-M         'P 1'
_symmetry_Int_Tables_number            1

loop_
_symmetry_equiv_pos_as_xyz
   'x, y, z'

loop_
   _atom_site_label
   _atom_site_occupancy
   _atom_site_fract_x
   _atom_site_fract_y
   _atom_site_fract_z
   _atom_site_adp_type
   _atom_site_B_iso_or_equiv
   _atom_site_type_symbol
   C1         1.0     0.822470      0.797890      0.031520     Biso  1.000000 C
   C2         1.0     0.822179      0.757748      0.235140     Biso  1.000000 C
   C3         1.0     0.005813      0.022748      0.167923     Biso  1.000000 C
   C4         1.0     0.018063      0.062008      0.961864     Biso  1.000000 C
   C5         1.0     0.736156      0.616867      0.329953     Biso  1.000000 C
   C6         1.0     0.092556      0.122304      0.238042     Biso  1.000000 C
   C7         1.0     0.146200      0.200151      0.806329     Biso  1.000000 C
   C8         1.0     0.712122      0.542478      0.533374     Biso  1.000000 C
   N1         1.0     0.692869      0.488390      0.706296     Biso  1.000000 N
   N2         1.0     0.154513      0.198012      0.311940     Biso  1.000000 N
   N3         1.0     0.275137      0.311898      0.663508     Biso  1.000000 N
   N4         1.0     0.746917      0.699080      0.971921     Biso  1.000000 N
   S1         1.0     0.896875      0.860641      0.372773     Biso  1.000000 S
   S2         1.0     0.917391      0.962527      0.840758     Biso  1.000000 S
   S3         1.0     0.660029      0.550205      0.162826     Biso  1.000000 S
#======================================================================

# CRYSTAL DATA

#----------------------------------------------------------------------

data_VESTA_phase_1


_pd_phase_name                         'CNS                                   '
_cell_length_a                         8.83524
_cell_length_b                         11.69799
_cell_length_c                         10.14991
_cell_angle_alpha                      35.98468
_cell_angle_beta                       50.42618
_cell_angle_gamma                      67.72874
_symmetry_space_group_name_H-M         'P 1'
_symmetry_Int_Tables_number            1

loop_
_symmetry_equiv_pos_as_xyz
   'x, y, z'

loop_
   _atom_site_label
   _atom_site_occupancy
   _atom_site_fract_x
   _atom_site_fract_y
   _atom_site_fract_z
   _atom_site_adp_type
   _atom_site_B_iso_or_equiv
   _atom_site_type_symbol
   C1         1.0     0.757242      0.107575      0.188371     Biso  1.000000 C
   C2         1.0     0.242758      0.892425      0.811629     Biso  1.000000 C
   C3         1.0     0.742763      0.912437      0.431000     Biso  1.000000 C
   C4         1.0     0.257237      0.087563      0.569000     Biso  1.000000 C
   C5         1.0     0.714040      0.757691      0.343034     Biso  1.000000 C
   C6         1.0     0.285960      0.242309      0.656966     Biso  1.000000 C
   C7         1.0     0.729238      0.946307      0.106465     Biso  1.000000 C
   C8         1.0     0.270762      0.053693      0.893535     Biso  1.000000 C
   C9         1.0     0.755994      0.925230      0.548662     Biso  1.000000 C
   C10        1.0     0.244006      0.074770      0.451337     Biso  1.000000 C
   C11        1.0     0.709352      0.593247      0.412787     Biso  1.000000 C
   C12        1.0     0.290648      0.406753      0.587213     Biso  1.000000 C
   C13        1.0     0.735763      0.971012      0.940847     Biso  1.000000 C
   C14        1.0     0.264237      0.028988      0.059153     Biso  1.000000 C
   C15        1.0     0.750061      0.758494      0.789632     Biso  1.000000 C
   C16        1.0     0.249939      0.241506      0.210368     Biso  1.000000 C
   N1         1.0     0.743959      0.612312      0.990160     Biso  1.000000 N
   N2         1.0     0.256041      0.387688      0.009840     Biso  1.000000 N
   N3         1.0     0.710470      0.453718      0.476825     Biso  1.000000 N
   N4         1.0     0.289530      0.546282      0.523175     Biso  1.000000 N
   N5         1.0     0.745811      0.000189      0.794618     Biso  1.000000 N
   N6         1.0     0.254189      0.999811      0.205382     Biso  1.000000 N
   N7         1.0     0.778763      0.256313      0.124243     Biso  1.000000 N
   N8         1.0     0.221237      0.743687      0.875757     Biso  1.000000 N
   S1         1.0     0.708640      0.681921      0.581668     Biso  1.000000 S
   S2         1.0     0.291360      0.318079      0.418332     Biso  1.000000 S
   S3         1.0     0.747811      0.176544      0.962888     Biso  1.000000 S
   S4         1.0     0.252189      0.823456      0.037112     Biso  1.000000 S
   S5         1.0     0.782999      0.174303      0.350391     Biso  1.000000 S
   S6         1.0     0.217001      0.825697      0.649609     Biso  1.000000 S
#======================================================================

# CRYSTAL DATA

#----------------------------------------------------------------------

data_VESTA_phase_1


_pd_phase_name                         'CNS                                   '
_cell_length_a                         7.00817
_cell_length_b                         9.97650
_cell_length_c                         3.79076
_cell_angle_alpha                      80.41169
_cell_angle_beta                       59.15906
_cell_angle_gamma                      85.62433
_symmetry_space_group_name_H-M         'P 1'
_symmetry_Int_Tables_number            1

loop_
_symmetry_equiv_pos_as_xyz
   'x, y, z'

loop_
   _atom_site_label
   _atom_site_occupancy
   _atom_site_fract_x
   _atom_site_fract_y
   _atom_site_fract_z
   _atom_site_adp_type
   _atom_site_B_iso_or_equiv
   _atom_site_type_symbol
   C1         1.0     0.248713      0.503707      0.500035     Biso  1.000000 C
   C2         1.0     0.050447      0.542514      0.498362     Biso  1.000000 C
   C3         1.0     0.911135      0.278400      0.747101     Biso  1.000000 C
   C4         1.0     0.103712      0.239208      0.745849     Biso  1.000000 C
   C5         1.0     0.064062      0.679867      0.335258     Biso  1.000000 C
   C6         1.0     0.896357      0.749723      0.280095     Biso  1.000000 C
   C7         1.0     0.755493      0.179001      0.817986     Biso  1.000000 C
   C8         1.0     0.142100      0.098585      0.823436     Biso  1.000000 C
   N1         1.0     0.618301      0.105811      0.867823     Biso  1.000000 N
   N2         1.0     0.175082      0.983675      0.895251     Biso  1.000000 N
   N3         1.0     0.399775      0.600795      0.358744     Biso  1.000000 N
   N4         1.0     0.752120      0.798626      0.234342     Biso  1.000000 N
   S1         1.0     0.316332      0.746724      0.211211     Biso  1.000000 S
   S2         1.0     0.816064      0.442068      0.669375     Biso  1.000000 S
   S3         1.0     0.318983      0.341807      0.667314     Biso  1.000000 S
#======================================================================

# CRYSTAL DATA

#----------------------------------------------------------------------

data_VESTA_phase_1


_pd_phase_name                         'CNS                                   '
_cell_length_a                         13.66557
_cell_length_b                         6.51839
_cell_length_c                         10.33734
_cell_angle_alpha                      89.99999
_cell_angle_beta                       90
_cell_angle_gamma                      89.99999
_symmetry_space_group_name_H-M         'P 1'
_symmetry_Int_Tables_number            1

loop_
_symmetry_equiv_pos_as_xyz
   'x, y, z'

loop_
   _atom_site_label
   _atom_site_occupancy
   _atom_site_fract_x
   _atom_site_fract_y
   _atom_site_fract_z
   _atom_site_adp_type
   _atom_site_B_iso_or_equiv
   _atom_site_type_symbol
   C1         1.0     0.013450      0.240102      0.210530     Biso  1.000000 C
   C2         1.0     0.986550      0.759898      0.710530     Biso  1.000000 C
   C3         1.0     0.513450      0.259898      0.210530     Biso  1.000000 C
   C4         1.0     0.486550      0.740102      0.710530     Biso  1.000000 C
   C5         1.0     0.914820      0.229724      0.167114     Biso  1.000000 C
   C6         1.0     0.085180      0.770276      0.667114     Biso  1.000000 C
   C7         1.0     0.414820      0.270276      0.167114     Biso  1.000000 C
   C8         1.0     0.585180      0.729724      0.667114     Biso  1.000000 C
   C9         1.0     0.853328      0.222381      0.416661     Biso  1.000000 C
   C10        1.0     0.146672      0.777619      0.916661     Biso  1.000000 C
   C11        1.0     0.353328      0.277619      0.416661     Biso  1.000000 C
   C12        1.0     0.646672      0.722381      0.916661     Biso  1.000000 C
   C13        1.0     0.948248      0.237982      0.459693     Biso  1.000000 C
   C14        1.0     0.051752      0.762018      0.959693     Biso  1.000000 C
   C15        1.0     0.448248      0.262018      0.459693     Biso  1.000000 C
   C16        1.0     0.551752      0.737982      0.959693     Biso  1.000000 C
   C17        1.0     0.913186      0.241989      0.032490     Biso  1.000000 C
   C18        1.0     0.086814      0.758011      0.532490     Biso  1.000000 C
   C19        1.0     0.413186      0.258011      0.032490     Biso  1.000000 C
   C20        1.0     0.586814      0.741989      0.532490     Biso  1.000000 C
   C21        1.0     0.776984      0.223249      0.510093     Biso  1.000000 C
   C22        1.0     0.223016      0.776751      0.010093     Biso  1.000000 C
   C23        1.0     0.276984      0.276751      0.510093     Biso  1.000000 C
   C24        1.0     0.723016      0.723249      0.010093     Biso  1.000000 C
   C25        1.0     0.962849      0.254779      0.595315     Biso  1.000000 C
   C26        1.0     0.037151      0.745221      0.095315     Biso  1.000000 C
   C27        1.0     0.462849      0.245221      0.595315     Biso  1.000000 C
   C28        1.0     0.537151      0.754779      0.095315     Biso  1.000000 C
   C29        1.0     0.828008      0.233168      0.956066     Biso  1.000000 C
   C30        1.0     0.171992      0.766832      0.456066     Biso  1.000000 C
   C31        1.0     0.328008      0.266832      0.956066     Biso  1.000000 C
   C32        1.0     0.671992      0.733168      0.456066     Biso  1.000000 C
   N1         1.0     0.754138      0.223362      0.899159     Biso  1.000000 N
   N2         1.0     0.245862      0.776638      0.399159     Biso  1.000000 N
   N3         1.0     0.254138      0.276638      0.899159     Biso  1.000000 N
   N4         1.0     0.745862      0.723362      0.399159     Biso  1.000000 N
   N5         1.0     0.711781      0.222360      0.583385     Biso  1.000000 N
   N6         1.0     0.288219      0.777640      0.083385     Biso  1.000000 N
   N7         1.0     0.211781      0.277640      0.583385     Biso  1.000000 N
   N8         1.0     0.788219      0.722360      0.083385     Biso  1.000000 N
   N9         1.0     0.971234      0.267517      0.707496     Biso  1.000000 N
   N10        1.0     0.028766      0.732483      0.207496     Biso  1.000000 N
   N11        1.0     0.471234      0.232483      0.707496     Biso  1.000000 N
   N12        1.0     0.528766      0.767517      0.207496     Biso  1.000000 N
   N13        1.0     0.081228      0.256811      0.120117     Biso  1.000000 N
   N14        1.0     0.918772      0.743190      0.620117     Biso  1.000000 N
   N15        1.0     0.581228      0.243189      0.120117     Biso  1.000000 N
   N16        1.0     0.418772      0.756810      0.620117     Biso  1.000000 N
   S1         1.0     0.808712      0.196924      0.259136     Biso  1.000000 S
   S2         1.0     0.191288      0.803076      0.759136     Biso  1.000000 S
   S3         1.0     0.308712      0.303076      0.259136     Biso  1.000000 S
   S4         1.0     0.691288      0.696924      0.759136     Biso  1.000000 S
   S5         1.0     0.056989      0.233679      0.370053     Biso  1.000000 S
   S6         1.0     0.943011      0.766321      0.870053     Biso  1.000000 S
   S7         1.0     0.556989      0.266321      0.370053     Biso  1.000000 S
   S8         1.0     0.443011      0.733679      0.870053     Biso  1.000000 S
   S9         1.0     0.032495      0.262640      0.974749     Biso  1.000000 S
   S10        1.0     0.967505      0.737360      0.474749     Biso  1.000000 S
   S11        1.0     0.532495      0.237360      0.974749     Biso  1.000000 S
   S12        1.0     0.467505      0.762640      0.474749     Biso  1.000000 S
#======================================================================

# CRYSTAL DATA

#----------------------------------------------------------------------

data_VESTA_phase_1


_pd_phase_name                         'CNS                                   '
_cell_length_a                         6.86096
_cell_length_b                         8.32555
_cell_length_c                         11.76606
_cell_angle_alpha                      57.75087
_cell_angle_beta                       61.51741
_cell_angle_gamma                      55.78613
_symmetry_space_group_name_H-M         'P 1'
_symmetry_Int_Tables_number            1

loop_
_symmetry_equiv_pos_as_xyz
   'x, y, z'

loop_
   _atom_site_label
   _atom_site_occupancy
   _atom_site_fract_x
   _atom_site_fract_y
   _atom_site_fract_z
   _atom_site_adp_type
   _atom_site_B_iso_or_equiv
   _atom_site_type_symbol
   C1         1.0     0.028812      0.319239      0.409845     Biso  1.000000 C
   C2         1.0     0.971188      0.680761      0.590155     Biso  1.000000 C
   C3         1.0     0.213681      0.290267      0.451217     Biso  1.000000 C
   C4         1.0     0.786319      0.709733      0.548783     Biso  1.000000 C
   C5         1.0     0.348985      0.555624      0.193563     Biso  1.000000 C
   C6         1.0     0.651015      0.444376      0.806437     Biso  1.000000 C
   C7         1.0     0.169830      0.584755      0.153423     Biso  1.000000 C
   C8         1.0     0.830170      0.415245      0.846577     Biso  1.000000 C
   C9         1.0     0.205118      0.154960      0.589269     Biso  1.000000 C
   C10        1.0     0.794882      0.845040      0.410731     Biso  1.000000 C
   C11        1.0     0.501843      0.662818      0.097937     Biso  1.000000 C
   C12        1.0     0.498157      0.337182      0.902063     Biso  1.000000 C
   C13        1.0     0.140917      0.727072      0.017447     Biso  1.000000 C
   C14        1.0     0.859083      0.272928      0.982553     Biso  1.000000 C
   C15        1.0     0.368908      0.087388      0.661244     Biso  1.000000 C
   C16        1.0     0.631092      0.912612      0.338756     Biso  1.000000 C
   N1         1.0     0.514773      0.034534      0.713110     Biso  1.000000 N
   N2         1.0     0.485227      0.965466      0.286890     Biso  1.000000 N
   N3         1.0     0.639436      0.740303      0.023147     Biso  1.000000 N
   N4         1.0     0.360564      0.259697      0.976853     Biso  1.000000 N
   N5         1.0     0.118280      0.842670      0.905390     Biso  1.000000 N
   N6         1.0     0.881720      0.157330      0.094610     Biso  1.000000 N
   N7         1.0     0.889479      0.219572      0.506179     Biso  1.000000 N
   N8         1.0     0.110521      0.780428      0.493821     Biso  1.000000 N
   S1         1.0     0.430352      0.395275      0.352348     Biso  1.000000 S
   S2         1.0     0.569648      0.604725      0.647652     Biso  1.000000 S
   S3         1.0     0.965028      0.467796      0.246043     Biso  1.000000 S
   S4         1.0     0.034972      0.532204      0.753957     Biso  1.000000 S
   S5         1.0     0.969790      0.079328      0.653635     Biso  1.000000 S
   S6         1.0     0.030210      0.920672      0.346365     Biso  1.000000 S
#======================================================================

# CRYSTAL DATA

#----------------------------------------------------------------------

data_VESTA_phase_1


_pd_phase_name                         'CNS                                   '
_cell_length_a                         13.36889
_cell_length_b                         11.49696
_cell_length_c                         6.61130
_cell_angle_alpha                      61.65813
_cell_angle_beta                       65.76959
_cell_angle_gamma                      30.58905
_symmetry_space_group_name_H-M         'P 1'
_symmetry_Int_Tables_number            1

loop_
_symmetry_equiv_pos_as_xyz
   'x, y, z'

loop_
   _atom_site_label
   _atom_site_occupancy
   _atom_site_fract_x
   _atom_site_fract_y
   _atom_site_fract_z
   _atom_site_adp_type
   _atom_site_B_iso_or_equiv
   _atom_site_type_symbol
   C1         1.0     0.813925      0.876764      0.581498     Biso  1.000000 C
   C2         1.0     0.186075      0.123236      0.418502     Biso  1.000000 C
   C3         1.0     0.771214      0.882686      0.814815     Biso  1.000000 C
   C4         1.0     0.228786      0.117314      0.185185     Biso  1.000000 C
   C5         1.0     0.728322      0.183537      0.701601     Biso  1.000000 C
   C6         1.0     0.271678      0.816463      0.298399     Biso  1.000000 C
   C7         1.0     0.779283      0.168875      0.477543     Biso  1.000000 C
   C8         1.0     0.220717      0.831125      0.522457     Biso  1.000000 C
   C9         1.0     0.755975      0.760752      0.939246     Biso  1.000000 C
   C10        1.0     0.244025      0.239248      0.060754     Biso  1.000000 C
   C11        1.0     0.668984      0.343778      0.755259     Biso  1.000000 C
   C12        1.0     0.331016      0.656222      0.244741     Biso  1.000000 C
   C13        1.0     0.773474      0.310397      0.311663     Biso  1.000000 C
   C14        1.0     0.226526      0.689603      0.688337     Biso  1.000000 C
   C15        1.0     0.715201      0.729190      0.176100     Biso  1.000000 C
   C16        1.0     0.284798      0.270810      0.823900     Biso  1.000000 C
   N1         1.0     0.679855      0.707880      0.372792     Biso  1.000000 N
   N2         1.0     0.320145      0.292120      0.627208     Biso  1.000000 N
   N3         1.0     0.620378      0.475026      0.800290     Biso  1.000000 N
   N4         1.0     0.379622      0.524974      0.199710     Biso  1.000000 N
   N5         1.0     0.776303      0.418322      0.170207     Biso  1.000000 N
   N6         1.0     0.223697      0.581678      0.829792     Biso  1.000000 N
   N7         1.0     0.824665      0.768834      0.529073     Biso  1.000000 N
   N8         1.0     0.175335      0.231166      0.470927     Biso  1.000000 N
   S1         1.0     0.731201      0.023786      0.942537     Biso  1.000000 S
   S2         1.0     0.268799      0.976214      0.057463     Biso  1.000000 S
   S3         1.0     0.865742      0.984603      0.358640     Biso  1.000000 S
   S4         1.0     0.134258      0.015397      0.641360     Biso  1.000000 S
   S5         1.0     0.789742      0.659304      0.756036     Biso  1.000000 S
   S6         1.0     0.210258      0.340696      0.243964     Biso  1.000000 S
