# Supplementary material for: Report on the sixth blind test of organic crystal structure prediction methods
Source: Acta Crystallogr B Struct Sci Cryst Eng Mater. 2016 Aug 1;72(Pt 4):439–59. doi: 10.1107/S2052520616007447 (PMC4971545; doi:10.1107/S2052520616007447)
Supplement: Supplementary file 2 [file b-72-00439-sup2.zip › Group_12_Marom/edited_PBE0_MBD_Marom.cif]

# ------------   1  9f774c9e27   ---------------
#generated using pymatgen
data_C8S3N4
_symmetry_space_group_name_H-M   P2_1/c
_cell_length_a   14.39425593
_cell_length_b   10.25994242
_cell_length_c   6.73851772
_cell_angle_alpha   89.98135720
_cell_angle_beta   90.01330610
_cell_angle_gamma   93.57391986
_symmetry_Int_Tables_number   14
_chemical_formula_structural   C8S3N4
_chemical_formula_sum   'C32 S12 N16'
_cell_volume   993.237367021
_cell_formula_units_Z   4
loop_
 _symmetry_equiv_pos_site_id
 _symmetry_equiv_pos_as_xyz
  1  'x, y, z'
  2  '-x, -y, -z'
  3  '-x+1/2, -y, z+1/2'
  4  'x+1/2, y, -z+1/2'
loop_
 _atom_site_type_symbol
 _atom_site_label
 _atom_site_symmetry_multiplicity
 _atom_site_fract_x
 _atom_site_fract_y
 _atom_site_fract_z
 _atom_site_occupancy
  C  C1  4  -0.001523  0.114477  0.733586  1
  C  C2  4  0.033376  0.213858  0.348439  1
  C  C3  4  0.090663  0.147395  0.669424  1
  C  C4  4  0.107352  0.194033  0.481636  1
  C  C5  4  0.121783  0.522316  -0.061496  1
  C  C6  4  0.156730  0.598624  0.097937  1
  C  C7  4  0.224405  0.701176  0.093901  1
  C  C8  4  0.241353  0.747884  0.289484  1
  S  S9  4  0.120392  0.574683  0.341196  1
  S  S10  4  0.177020  0.122099  0.848619  1
  S  S11  4  0.218741  0.235670  0.381542  1
  N  N12  4  -0.076625  0.082440  0.786431  1
  N  N13  4  -0.026012  0.230091  0.234877  1
  N  N14  4  0.093685  0.456673  -0.192203  1
  N  N15  4  0.192960  0.688672  0.433353  1
# ------------   2  7471226274   ---------------
#generated using pymatgen
data_C8S3N4
_symmetry_space_group_name_H-M   Pna2_1
_cell_length_a   13.43862615
_cell_length_b   10.15002927
_cell_length_c   7.08423941
_cell_angle_alpha   89.98369580
_cell_angle_beta   90.05224572
_cell_angle_gamma   90.04521327
_symmetry_Int_Tables_number   33
_chemical_formula_structural   C8S3N4
_chemical_formula_sum   'C32 S12 N16'
_cell_volume   966.306862028
_cell_formula_units_Z   4
loop_
 _symmetry_equiv_pos_site_id
 _symmetry_equiv_pos_as_xyz
  1  'x, y, z'
  2  '-x, -y, z+1/2'
  3  '-x+1/2, y+1/2, z+1/2'
  4  'x+1/2, -y+1/2, z'
loop_
 _atom_site_type_symbol
 _atom_site_label
 _atom_site_symmetry_multiplicity
 _atom_site_fract_x
 _atom_site_fract_y
 _atom_site_fract_z
 _atom_site_occupancy
  C  C1  4  0.008446  0.858559  0.776722  1
  C  C2  4  0.082063  1.237899  0.817997  1
  C  C3  4  0.088953  1.104012  0.763236  1
  C  C4  4  0.101314  0.669846  0.745873  1
  C  C5  4  0.102484  0.806040  0.725033  1
  C  C6  4  0.179499  1.052835  0.713000  1
  C  C7  4  0.180727  0.585810  0.700109  1
  C  C8  4  0.234802  0.634164  0.211937  1
  S  S9  4  -0.027844  1.025480  0.762604  1
  S  S10  4  -0.014342  0.621691  0.829102  1
  S  S11  4  0.207366  0.891066  0.644558  1
  N  N12  4  -0.058656  0.772663  0.835514  1
  N  N13  4  0.073328  1.347897  0.862023  1
  N  N14  4  0.162749  0.698009  0.207267  1
  N  N15  4  0.248763  0.521589  0.656118  1
# ------------   3  dab6897b90   ---------------
#generated using pymatgen
data_C8S3N4
_symmetry_space_group_name_H-M   P2_12_12_1
_cell_length_a   10.17162189
_cell_length_b   6.97792888
_cell_length_c   13.69883729
_cell_angle_alpha   89.98387685
_cell_angle_beta   90.03477516
_cell_angle_gamma   90.04528748
_symmetry_Int_Tables_number   19
_chemical_formula_structural   C8S3N4
_chemical_formula_sum   'C32 S12 N16'
_cell_volume   972.299855349
_cell_formula_units_Z   4
loop_
 _symmetry_equiv_pos_site_id
 _symmetry_equiv_pos_as_xyz
  1  'x, y, z'
  2  '-x+1/2, -y, z+1/2'
  3  '-x, y+1/2, -z+1/2'
  4  'x+1/2, -y+1/2, -z'
loop_
 _atom_site_type_symbol
 _atom_site_label
 _atom_site_symmetry_multiplicity
 _atom_site_fract_x
 _atom_site_fract_y
 _atom_site_fract_z
 _atom_site_occupancy
  C  C1  4  -0.230194  0.599639  0.177029  1
  C  C2  4  -0.127662  0.481331  -0.001981  1
  C  C3  4  -0.095478  0.550417  0.169597  1
  C  C4  4  -0.044668  0.497855  0.080847  1
  C  C5  4  0.095849  0.455640  0.575070  1
  C  C6  4  0.150114  0.565835  0.248650  1
  C  C7  4  0.177447  0.423730  0.656195  1
  C  C8  4  0.201934  0.517013  0.155615  1
  S  S9  4  -0.016862  0.557211  0.284071  1
  S  S10  4  0.117992  0.439023  0.051738  1
  S  S11  4  0.128276  0.346379  0.770592  1
  N  N12  4  -0.191493  0.462112  -0.072059  1
  N  N13  4  0.035322  0.481753  0.504019  1
  N  N14  4  0.159060  0.822773  0.832179  1
  N  N15  4  0.236696  0.621302  0.314808  1
# ------------   4  42a9600b47   ---------------
#generated using pymatgen
data_C8S3N4
_cell_length_a   20.47948052
_cell_length_b   7.44158315
_cell_length_c   6.67651337
_cell_angle_alpha   90.00275604
_cell_angle_beta   90.01458095
_cell_angle_gamma   90.01245148
_symmetry_Int_Tables_number   1
_chemical_formula_structural   C8S3N4
_chemical_formula_sum   'C32 S12 N16'
_cell_volume   1017.49895858
_cell_formula_units_Z   4
loop_
 _symmetry_equiv_pos_site_id
 _symmetry_equiv_pos_as_xyz
  1  'x, y, z'
loop_
 _atom_site_type_symbol
 _atom_site_label
 _atom_site_symmetry_multiplicity
 _atom_site_fract_x
 _atom_site_fract_y
 _atom_site_fract_z
 _atom_site_occupancy
  S  S1  1  0.625759  0.090246  0.538338  1
  C  C2  1  0.551274  0.305494  0.790955  1
  C  C3  1  0.591763  -0.017148  0.928759  1
  S  S4  1  0.522948  0.126078  0.938319  1
  C  C5  1  0.634377  -0.028883  0.762655  1
  C  C6  1  0.593588  0.292747  0.633628  1
  C  C7  1  0.613014  0.449013  0.529153  1
  C  C8  1  0.525179  0.476205  0.840126  1
  N  N9  1  0.629139  0.577070  0.441879  1
  N  N10  1  0.502753  0.617241  0.872270  1
  C  C11  1  0.683803  -0.151384  0.803657  1
  C  C12  1  0.736160  -0.195532  0.677590  1
  N  N13  1  0.779734  -0.226338  0.571455  1
  N  N14  1  0.605460  -0.120185  1.084198  1
  S  S15  1  0.670785  -0.242114  1.039281  1
  S  S16  1  0.342963  0.937050  0.043685  1
  C  C17  1  0.418962  0.720287  0.293549  1
  C  C18  1  0.379312  1.042078  0.434231  1
  S  S19  1  0.448188  0.898835  0.441598  1
  C  C20  1  0.335691  1.054801  0.268955  1
  C  C21  1  0.375693  0.733967  0.137051  1
  C  C22  1  0.355621  0.578306  0.031921  1
  C  C23  1  0.445345  0.549284  0.341127  1
  N  N24  1  0.338975  0.450730  -0.055876  1
  N  N25  1  0.467923  0.408008  0.371893  1
  C  C26  1  0.286510  1.177018  0.311658  1
  C  C27  1  0.233388  1.221907  0.186813  1
  N  N28  1  0.189167  1.253310  0.081654  1
  N  N29  1  0.366556  1.144154  0.590611  1
  S  S30  1  0.300956  1.266314  0.547667  1
  S  S31  1  0.125440  0.434928  0.543963  1
  C  C32  1  0.051348  0.217738  0.795164  1
  C  C33  1  0.091303  0.539757  0.935113  1
  S  S34  1  0.022703  0.396173  0.943602  1
  C  C35  1  0.133893  0.552738  0.769087  1
  C  C36  1  0.093642  0.231653  0.637933  1
  C  C37  1  0.113357  0.076115  0.532482  1
  C  C38  1  0.025555  0.046593  0.843276  1
  N  N39  1  0.129614  -0.051398  0.444335  1
  N  N40  1  0.003419  -0.094815  0.874527  1
  C  C41  1  0.183129  0.675225  0.810941  1
  C  C42  1  0.235400  0.720440  0.685140  1
  N  N43  1  0.278909  0.752143  0.579174  1
  N  N44  1  0.104848  0.641877  1.091283  1
  S  S45  1  0.169979  0.764403  1.047210  1
  S  S46  1  0.843247  0.592267  0.037918  1
  C  C47  1  0.918893  0.808050  0.289110  1
  C  C48  1  0.879829  0.485204  0.427722  1
  S  S49  1  0.948463  0.628803  0.435887  1
  C  C50  1  0.836208  0.473165  0.262419  1
  C  C51  1  0.875629  0.795010  0.132573  1
  C  C52  1  0.855276  0.951154  0.028485  1
  C  C53  1  0.944981  0.978933  0.337811  1
  N  N54  1  0.838568  1.079317  -0.058424  1
  N  N55  1  0.967329  1.120145  0.369525  1
  C  C56  1  0.787245  0.350397  0.304381  1
  C  C57  1  0.734193  0.305893  0.179280  1
  N  N58  1  0.690028  0.274808  0.073915  1
  N  N59  1  0.867267  0.382150  0.583454  1
  S  S60  1  0.801874  0.259832  0.539790  1
# ------------   5  d037fff743   ---------------
#generated using pymatgen
data_C8S3N4
_symmetry_space_group_name_H-M   P2_1
_cell_length_a   10.23501795
_cell_length_b   7.45823776
_cell_length_c   6.63393937
_cell_angle_alpha   90.03876624
_cell_angle_beta   90.05030971
_cell_angle_gamma   87.70157501
_symmetry_Int_Tables_number   4
_chemical_formula_structural   C8S3N4
_chemical_formula_sum   'C16 S6 N8'
_cell_volume   505.995369532
_cell_formula_units_Z   2
loop_
 _symmetry_equiv_pos_site_id
 _symmetry_equiv_pos_as_xyz
  1  'x, y, z'
  2  '-x, -y, z+1/2'
loop_
 _atom_site_type_symbol
 _atom_site_label
 _atom_site_symmetry_multiplicity
 _atom_site_fract_x
 _atom_site_fract_y
 _atom_site_fract_z
 _atom_site_occupancy
  C  C1  2  0.082484  0.467527  0.911497  1
  C  C2  2  0.129415  0.292822  0.857608  1
  C  C3  2  0.207316  0.271634  0.691120  1
  C  C4  2  0.214004  -0.032079  0.993371  1
  C  C5  2  0.246593  0.422484  0.580779  1
  C  C6  2  0.292306  -0.052122  0.817878  1
  C  C7  2  0.392499  -0.179517  0.852142  1
  C  C8  2  0.493420  -0.232300  0.718459  1
  S  S9  2  0.076795  0.118579  1.012955  1
  S  S10  2  0.264302  0.063429  0.591850  1
  S  S11  2  0.374920  -0.264967  1.093290  1
  N  N12  2  0.041565  0.612123  0.947540  1
  N  N13  2  0.247376  -0.133727  1.149182  1
  N  N14  2  0.280003  0.545088  0.487750  1
  N  N15  2  0.413151  1.270189  0.107782  1
# ------------   6  a206286cd3   ---------------
#generated using pymatgen
data_C8S3N4
_symmetry_space_group_name_H-M   P2_1
_cell_length_a   10.25562550
_cell_length_b   7.46348410
_cell_length_c   6.62110736
_cell_angle_alpha   90.02117941
_cell_angle_beta   90.06870123
_cell_angle_gamma   88.23786911
_symmetry_Int_Tables_number   4
_chemical_formula_structural   C8S3N4
_chemical_formula_sum   'C16 S6 N8'
_cell_volume   506.557364602
_cell_formula_units_Z   2
loop_
 _symmetry_equiv_pos_site_id
 _symmetry_equiv_pos_as_xyz
  1  'x, y, z'
  2  '-x, -y, z+1/2'
loop_
 _atom_site_type_symbol
 _atom_site_label
 _atom_site_symmetry_multiplicity
 _atom_site_fract_x
 _atom_site_fract_y
 _atom_site_fract_z
 _atom_site_occupancy
  C  C1  2  0.003814  0.730570  0.220682  1
  C  C2  2  0.104401  0.678348  0.354718  1
  C  C3  2  0.203861  0.551543  0.320758  1
  C  C4  2  0.249346  0.077694  0.082330  1
  C  C5  2  0.281983  0.532329  0.496812  1
  C  C6  2  0.288417  0.228822  0.193484  1
  C  C7  2  0.366148  0.208383  0.360479  1
  C  C8  2  0.413264  0.034335  0.413699  1
  S  S9  2  0.122356  0.764436  0.596232  1
  S  S10  2  0.231262  0.436121  0.094345  1
  S  S11  2  0.418349  0.382701  0.517440  1
  N  N12  2  -0.080469  0.771910  0.110212  1
  N  N13  2  0.215977  -0.045117  -0.011294  1
  N  N14  2  0.249193  0.634107  0.652657  1
  N  N15  2  0.454419  -0.109542  0.449317  1
# ------------   7  666c3818d7   ---------------
#generated using pymatgen
data_C8S3N4
_symmetry_space_group_name_H-M   P2_1
_cell_length_a   7.45840603
_cell_length_b   10.21591183
_cell_length_c   6.64633661
_cell_angle_alpha   89.91081437
_cell_angle_beta   89.99802189
_cell_angle_gamma   91.93951921
_symmetry_Int_Tables_number   4
_chemical_formula_structural   C8S3N4
_chemical_formula_sum   'C16 S6 N8'
_cell_volume   506.123017443
_cell_formula_units_Z   2
loop_
 _symmetry_equiv_pos_site_id
 _symmetry_equiv_pos_as_xyz
  1  'x, y, z'
  2  '-x, -y, z+1/2'
loop_
 _atom_site_type_symbol
 _atom_site_label
 _atom_site_symmetry_multiplicity
 _atom_site_fract_x
 _atom_site_fract_y
 _atom_site_fract_z
 _atom_site_occupancy
  C  C1  2  0.031292  0.087162  0.527887  1
  C  C2  2  0.076212  0.251587  0.197917  1
  C  C3  2  0.205877  0.134196  0.475187  1
  C  C4  2  0.227088  0.212276  0.308862  1
  C  C5  2  0.269108  0.502682  0.836769  1
  C  C6  2  0.321865  0.603539  0.970092  1
  C  C7  2  0.449043  0.703460  0.935717  1
  C  C8  2  0.468931  0.781820  1.110810  1
  S  S9  2  0.236421  0.621397  1.210891  1
  S  S10  2  0.379679  0.081493  0.631750  1
  S  S11  2  0.435146  0.269413  0.210673  1
  N  N12  2  -0.113184  0.046322  0.563004  1
  N  N13  2  -0.046530  0.285037  0.104602  1
  N  N14  2  0.227470  0.418163  0.726839  1
  N  N15  2  0.367384  0.748712  1.266450  1
# ------------   8  07fab2b90b   ---------------
# generated using pymatgen
data_C8S3N4
_symmetry_space_group_name_H-M   'P 1'
_cell_length_a   7.45216597
_cell_length_b   10.24671647
_cell_length_c   6.64111936
_cell_angle_alpha   90.06396100
_cell_angle_beta   90.02437204
_cell_angle_gamma   91.87833373
_symmetry_Int_Tables_number   1
_chemical_formula_structural   C8S3N4
_chemical_formula_sum   'C16 S6 N8'
_cell_volume   506.844560505
_cell_formula_units_Z   2
loop_
 _symmetry_equiv_pos_site_id
 _symmetry_equiv_pos_as_xyz
  1  'x, y, z'
loop_
 _atom_site_type_symbol
 _atom_site_label
 _atom_site_symmetry_multiplicity
 _atom_site_fract_x
 _atom_site_fract_y
 _atom_site_fract_z
 _atom_site_occupancy
  S  S1  1  -0.023429  0.732746  0.095887  1
  C  C2  1  0.199152  0.875674  0.360456  1
  C  C3  1  -0.120782  0.779864  0.497422  1
  S  S4  1  0.022480  0.921731  0.517016  1
  C  C5  1  -0.136830  0.701037  0.322086  1
  C  C6  1  0.181913  0.797218  0.194109  1
  C  C7  1  0.334822  0.763644  0.083025  1
  C  C8  1  0.371370  0.929001  0.413252  1
  N  N9  1  0.459301  0.734848  -0.010378  1
  N  N10  1  0.513443  0.975532  0.448731  1
  C  C11  1  -0.258771  0.596916  0.356499  1
  C  C12  1  -0.306472  0.494479  0.223025  1
  N  N13  1  -0.343769  0.408777  0.112854  1
  N  N14  1  -0.220466  0.743341  0.653230  1
  S  S15  1  -0.344923  0.611712  0.597599  1
  S  S16  1  0.871109  0.303132  0.593421  1
  C  C17  1  0.649646  0.159757  0.858115  1
  C  C18  1  0.970082  0.255431  0.994333  1
  S  S19  1  0.827045  0.113466  1.013661  1
  C  C20  1  0.985445  0.334517  0.819346  1
  C  C21  1  0.666190  0.238482  0.692149  1
  C  C22  1  0.512845  0.272255  0.581833  1
  C  C23  1  0.477706  0.106336  0.911474  1
  N  N24  1  0.388007  0.301421  0.489230  1
  N  N25  1  0.335913  0.059638  0.947595  1
  C  C26  1  1.107477  0.438615  0.853877  1
  C  C27  1  1.154653  0.541237  0.720742  1
  N  N28  1  1.191265  0.626868  0.610367  1
  N  N29  1  1.070282  0.291774  1.150014  1
  S  S30  1  1.194476  0.423502  1.094646  1
# ------------   9  ba75536efc   ---------------
#generated using pymatgen
data_C8S3N4
_symmetry_space_group_name_H-M   P2_1
_cell_length_a   7.45358939
_cell_length_b   12.41339613
_cell_length_c   6.64980869
_cell_angle_alpha   89.92754938
_cell_angle_beta   89.96140606
_cell_angle_gamma   55.37522727
_symmetry_Int_Tables_number   4
_chemical_formula_structural   C8S3N4
_chemical_formula_sum   'C16 S6 N8'
_cell_volume   506.299007115
_cell_formula_units_Z   2
loop_
 _symmetry_equiv_pos_site_id
 _symmetry_equiv_pos_as_xyz
  1  'x, y, z'
  2  '-x, -y, z+1/2'
loop_
 _atom_site_type_symbol
 _atom_site_label
 _atom_site_symmetry_multiplicity
 _atom_site_fract_x
 _atom_site_fract_y
 _atom_site_fract_z
 _atom_site_occupancy
  C  C1  2  -0.169878  0.249808  -0.021166  1
  C  C2  2  -0.051106  0.085435  0.308797  1
  C  C3  2  0.020284  0.210475  0.089310  1
  C  C4  2  0.076853  0.132389  0.255480  1
  C  C5  2  0.238167  0.496684  0.117615  1
  C  C6  2  0.258957  0.295392  0.216676  1
  C  C7  2  0.286084  0.395619  0.251024  1
  C  C8  2  0.317110  0.216869  0.391800  1
  S  S9  2  0.171879  0.267491  -0.009175  1
  S  S10  2  0.303698  0.079545  0.411087  1
  S  S11  2  0.388970  0.377792  0.491866  1
  N  N12  2  -0.326177  0.283327  -0.113912  1
  N  N13  2  -0.154853  0.044479  0.344497  1
  N  N14  2  0.195486  0.581325  0.007533  1
  N  N15  2  0.385281  0.250077  0.547451  1
# ------------   10  f191f2a68b   ---------------
#generated using pymatgen
data_C8S3N4
_symmetry_space_group_name_H-M   'P 1'
_cell_length_a   20.66041626
_cell_length_b   7.07099302
_cell_length_c   6.62717067
_cell_angle_alpha   89.95453228
_cell_angle_beta   90.04237058
_cell_angle_gamma   90.02147847
_symmetry_Int_Tables_number   1
_chemical_formula_structural   C8S3N4
_chemical_formula_sum   'C32 S12 N16'
_cell_volume   968.160467761
_cell_formula_units_Z   4
loop_
 _symmetry_equiv_pos_site_id
 _symmetry_equiv_pos_as_xyz
  1  'x, y, z'
loop_
 _atom_site_type_symbol
 _atom_site_label
 _atom_site_symmetry_multiplicity
 _atom_site_fract_x
 _atom_site_fract_y
 _atom_site_fract_z
 _atom_site_occupancy
  S  S1  1  0.099276  0.063029  0.039370  1
  C  C2  1  0.198753  -0.216819  0.010686  1
  C  C3  1  0.073725  -0.331658  0.021752  1
  S  S4  1  0.153413  -0.422005  0.006205  1
  C  C5  1  0.052604  -0.139624  0.034853  1
  C  C6  1  0.178043  -0.031731  0.023314  1
  C  C7  1  0.223899  0.113620  0.024543  1
  C  C8  1  0.266042  -0.256667  -0.000756  1
  N  N9  1  0.259379  0.239191  0.026363  1
  N  N10  1  0.321125  -0.292155  -0.009790  1
  C  C11  1  -0.014446  -0.130312  0.044416  1
  C  C12  1  -0.051768  0.037872  0.058411  1
  N  N13  1  -0.079686  0.182548  0.069860  1
  N  N14  1  0.028227  -0.458547  0.021123  1
  S  S15  1  -0.044011  -0.358519  0.036239  1
  S  S16  1  0.905510  0.942481  0.479089  1
  C  C17  1  0.806023  1.222332  0.507606  1
  C  C18  1  0.931056  1.337170  0.496664  1
  S  S19  1  0.851361  1.427520  0.512075  1
  C  C20  1  0.952179  1.145138  0.483545  1
  C  C21  1  0.826738  1.037242  0.495042  1
  C  C22  1  0.780881  0.891889  0.493772  1
  C  C23  1  0.738727  1.262189  0.518890  1
  N  N24  1  0.745406  0.766310  0.492009  1
  N  N25  1  0.683668  1.297716  0.528380  1
  C  C26  1  1.019230  1.135833  0.474020  1
  C  C27  1  1.056557  0.967660  0.460006  1
  N  N28  1  1.084485  0.823000  0.448555  1
  N  N29  1  0.976556  1.464060  0.497368  1
  S  S30  1  1.048797  1.364037  0.482286  1
  S  S31  1  0.592093  0.455123  -0.007021  1
  C  C32  1  0.684426  0.743874  -0.004014  1
  C  C33  1  0.556647  0.847004  0.018781  1
  S  S34  1  0.633984  0.944589  0.013973  1
  C  C35  1  0.540379  0.653245  0.010562  1
  C  C36  1  0.668394  0.557097  -0.012038  1
  C  C37  1  0.717864  0.416213  -0.026551  1
  C  C38  1  0.750644  0.789895  -0.010540  1
  N  N39  1  0.756486  0.294158  -0.038471  1
  N  N40  1  0.804752  0.830396  -0.015874  1
  C  C41  1  0.473633  0.637762  0.018584  1
  C  C42  1  0.440592  0.466302  0.013752  1
  N  N43  1  0.416370  0.319182  0.008970  1
  N  N44  1  0.508001  0.969545  0.031734  1
  S  S45  1  0.438355  0.862964  0.035279  1
  S  S46  1  0.412693  0.550499  0.525041  1
  C  C47  1  0.320367  0.261741  0.522226  1
  C  C48  1  0.448136  0.158620  0.499206  1
  S  S49  1  0.370803  0.061032  0.504104  1
  C  C50  1  0.464406  0.352376  0.507454  1
  C  C51  1  0.336399  0.448519  0.530223  1
  C  C52  1  0.286933  0.589395  0.544850  1
  C  C53  1  0.254156  0.215713  0.528899  1
  N  N54  1  0.248309  0.711435  0.556807  1
  N  N55  1  0.200048  0.175208  0.534247  1
  C  C56  1  0.531151  0.367859  0.499406  1
  C  C57  1  0.564191  0.539320  0.504232  1
  N  N58  1  0.588409  0.686446  0.508997  1
  N  N59  1  0.496779  0.036080  0.486188  1
  S  S60  1  0.566425  0.142657  0.482639  1
# ------------   11  197ac7c454   ---------------
#generated using pymatgen
data_C8S3N4
_symmetry_space_group_name_H-M   P2_1/c
_cell_length_a   9.68643709
_cell_length_b   11.32686598
_cell_length_c   9.43394167
_cell_angle_alpha   89.93698946
_cell_angle_beta   85.05142742
_cell_angle_gamma   89.99774839
_symmetry_Int_Tables_number   14
_chemical_formula_structural   C8S3N4
_chemical_formula_sum   'C32 S12 N16'
_cell_volume   1031.20474201
_cell_formula_units_Z   4
loop_
 _symmetry_equiv_pos_site_id
 _symmetry_equiv_pos_as_xyz
  1  'x, y, z'
  2  '-x, -y+1/2, -z'
  3  '-x, y+1/2, -z+1/2'
  4  'x, -y, z+1/2'
loop_
 _atom_site_type_symbol
 _atom_site_label
 _atom_site_symmetry_multiplicity
 _atom_site_fract_x
 _atom_site_fract_y
 _atom_site_fract_z
 _atom_site_occupancy
  C  C1  4  0.036398  0.288372  0.813236  1
  C  C2  4  0.045839  0.881649  0.095969  1
  C  C3  4  0.156371  0.782583  0.283064  1
  C  C4  4  0.160783  0.866011  0.177410  1
  C  C5  4  0.382666  0.436158  0.522415  1
  C  C6  4  0.427969  0.367336  0.403518  1
  C  C7  4  0.434936  0.782661  0.278222  1
  C  C8  4  0.438484  0.867365  0.167059  1
  S  S9  4  0.287823  0.752820  0.395928  1
  S  S10  4  0.301950  0.961743  0.132797  1
  S  S11  4  0.323911  0.267471  0.324106  1
  N  N12  4  -0.062072  0.655305  0.342439  1
  N  N13  4  -0.048872  0.106299  0.530248  1
  N  N14  4  0.346688  0.509522  1.124229  1
  N  N15  4  0.447202  0.222380  0.205717  1
# ------------   12  a8756a463d   ---------------
#generated using pymatgen
data_C8S3N4
_cell_length_a                         7.33226
_cell_length_b                         12.40594
_cell_length_c                         7.05460
_cell_angle_alpha                      98.50996
_cell_angle_beta                       105.84707
_cell_angle_gamma                      120.26363
_symmetry_space_group_name_H-M         'P 1'
_symmetry_Int_Tables_number            1

loop_
_symmetry_equiv_pos_as_xyz
   'x, y, z'

loop_
   _atom_site_label
   _atom_site_occupancy
   _atom_site_fract_x
   _atom_site_fract_y
   _atom_site_fract_z
   _atom_site_adp_type
   _atom_site_B_iso_or_equiv
   _atom_site_type_symbol
   S          1.0     0.224831      0.989206      0.663812     Biso  1.000000 S
   C          1.0     0.541805      1.031611      1.042938     Biso  1.000000 C
   C          1.0     0.096701      0.911912      0.986534     Biso  1.000000 C
   S          1.0     0.376673      1.032535      1.183675     Biso  1.000000 S
   C          1.0     0.036866      0.892280      0.769445     Biso  1.000000 C
   C          1.0     0.482006      1.016222      0.834102     Biso  1.000000 C
   C          1.0     0.631579      1.021889      0.738448     Biso  1.000000 C
   C          1.0     0.751164      1.049325      1.161487     Biso  1.000000 C
   N          1.0     0.755619      1.029051      0.659110     Biso  1.000000 N
   N          1.0     0.924694      1.065287      1.258818     Biso  1.000000 N
   C          1.0    -0.195439      0.789475      0.656510     Biso  1.000000 C
   C          1.0    -0.318874      0.732424      0.437509     Biso  1.000000 C
   N          1.0    -0.420222      0.681690      0.255989     Biso  1.000000 N
   N          1.0    -0.069655      0.834243      1.040796     Biso  1.000000 N
   S          1.0    -0.314877      0.735409      0.832607     Biso  1.000000 S
   S          1.0     0.576246      0.380088      1.113281     Biso  1.000000 S
   C          1.0     0.258927      0.337353      0.734084     Biso  1.000000 C
   C          1.0     0.703952      0.457061      0.790199     Biso  1.000000 C
   S          1.0     0.423943      0.336365      0.593234     Biso  1.000000 S
   C          1.0     0.763992      0.476857      1.007345     Biso  1.000000 C
   C          1.0     0.318912      0.352892      0.942966     Biso  1.000000 C
   C          1.0     0.169403      0.347247      1.038708     Biso  1.000000 C
   C          1.0     0.049442      0.319502      0.615535     Biso  1.000000 C
   N          1.0     0.045328      0.340024      1.118038     Biso  1.000000 N
   N          1.0    -0.124196      0.303487      0.518398     Biso  1.000000 N
   C          1.0     0.996329      0.579705      1.120105     Biso  1.000000 C
   C          1.0     1.119733      0.636880      1.339113     Biso  1.000000 C
   N          1.0     1.220753      0.687574      1.520659     Biso  1.000000 N
   N          1.0     0.870206      0.534648      0.735744     Biso  1.000000 N
   S          1.0     1.115540      0.633588      0.943799     Biso  1.000000 S
# ------------   13  2edaff5b23   ---------------
#generated using pymatgen
data_C8S3N4
_symmetry_space_group_name_H-M   P2_1/c
_cell_length_a   14.29981110
_cell_length_b   10.34138350
_cell_length_c   6.80846168
_cell_angle_alpha   90.02001166
_cell_angle_beta   89.99797091
_cell_angle_gamma   93.38682728
_symmetry_Int_Tables_number   14
_chemical_formula_structural   C8S3N4
_chemical_formula_sum   'C32 S12 N16'
_cell_volume   1005.07559773
_cell_formula_units_Z   4
loop_
 _symmetry_equiv_pos_site_id
 _symmetry_equiv_pos_as_xyz
  1  'x, y, z'
  2  '-x, -y, -z'
  3  '-x+1/2, -y, z+1/2'
  4  'x+1/2, y, -z+1/2'
loop_
 _atom_site_type_symbol
 _atom_site_label
 _atom_site_symmetry_multiplicity
 _atom_site_fract_x
 _atom_site_fract_y
 _atom_site_fract_z
 _atom_site_occupancy
  C  C1  4  -0.128195  0.040801  1.071412  1
  C  C2  4  -0.087632  0.104555  0.907311  1
  C  C3  4  -0.017984  0.204137  0.904762  1
  C  C4  4  0.004937  0.237019  0.707559  1
  C  C5  4  0.148216  0.312483  1.018632  1
  C  C6  4  0.169284  0.348929  0.829696  1
  C  C7  4  0.221224  0.301144  1.157261  1
  C  C8  4  0.236464  0.619473  0.275297  1
  S  S9  4  -0.117116  0.064900  0.666557  1
  S  S10  4  0.034196  0.278029  1.111538  1
  S  S11  4  0.086692  0.364108  0.640611  1
  N  N12  4  -0.160360  -0.015372  1.206244  1
  N  N13  4  -0.040247  0.169770  0.568732  1
  N  N14  4  0.159690  0.587478  0.231744  1
  N  N15  4  0.218392  0.706381  0.771106  1
# ------------   14  b5f0dfe213   ---------------
#generated using pymatgen
data_C8S3N4
_symmetry_space_group_name_H-M   P-1
_cell_length_a   7.37108351
_cell_length_b   10.70279884
_cell_length_c   7.04889919
_cell_angle_alpha   110.51067090
_cell_angle_beta   106.20501554
_cell_angle_gamma   84.03962349
_symmetry_Int_Tables_number   2
_chemical_formula_structural   C8S3N4
_chemical_formula_sum   'C16 S6 N8'
_cell_volume   500.138796478
_cell_formula_units_Z   2
loop_
 _symmetry_equiv_pos_site_id
 _symmetry_equiv_pos_as_xyz
  1  'x, y, z'
  2  '-x+1/6, -y, -z'
loop_
 _atom_site_type_symbol
 _atom_site_label
 _atom_site_symmetry_multiplicity
 _atom_site_fract_x
 _atom_site_fract_y
 _atom_site_fract_z
 _atom_site_occupancy
  C  C1  2  -0.425896  0.639294  -0.299098  1
  C  C2  2  -0.333250  0.665066  0.123934  1
  C  C3  2  -0.234861  0.656667  -0.179771  1
  C  C4  2  -0.208577  0.051343  0.525891  1
  C  C5  2  -0.190202  0.671467  0.029121  1
  C  C6  2  -0.141428  0.107874  0.744827  1
  C  C7  2  -0.011242  0.210047  0.857514  1
  C  C8  2  0.029306  0.229135  1.074690  1
  S  S9  2  -0.206816  0.053722  0.921110  1
  S  S10  2  -0.069944  0.655834  -0.320152  1
  S  S11  2  0.039193  0.697884  0.200608  1
  N  N12  2  -0.582973  0.623661  -0.397035  1
  N  N13  2  -0.449471  0.656919  0.202264  1
  N  N14  2  -0.260098  0.001087  0.344455  1
  N  N15  2  -0.059628  0.151624  1.129155  1
# ------------   15  5b633b79ba   ---------------
#generated using pymatgen
data_C8S3N4
_symmetry_space_group_name_H-M   'P 1'
_cell_length_a   10.11453953
_cell_length_b   6.85476067
_cell_length_c   7.22770803
_cell_angle_alpha   91.00823571
_cell_angle_beta   94.23052326
_cell_angle_gamma   89.95155442
_symmetry_Int_Tables_number   1
_chemical_formula_structural   C8S3N4
_chemical_formula_sum   'C16 S6 N8'
_cell_volume   499.674048983
_cell_formula_units_Z   2
loop_
 _symmetry_equiv_pos_site_id
 _symmetry_equiv_pos_as_xyz
  1  'x, y, z'
loop_
 _atom_site_type_symbol
 _atom_site_label
 _atom_site_symmetry_multiplicity
 _atom_site_fract_x
 _atom_site_fract_y
 _atom_site_fract_z
 _atom_site_occupancy
  S  S1  1  0.850079  0.555537  0.053397  1
  C  C2  1  0.900798  0.264460  0.313083  1
  C  C3  1  0.794866  0.160165  -0.022952  1
  S  S4  1  0.917322  0.080653  0.142327  1
  C  C5  1  0.769231  0.359036  -0.061839  1
  C  C6  1  0.871850  0.455886  0.277637  1
  C  C7  1  0.851099  0.587701  0.426986  1
  C  C8  1  0.918272  0.202322  0.499160  1
  N  N9  1  0.833122  0.694358  0.551199  1
  N  N10  1  0.937578  0.153619  0.652285  1
  C  C11  1  0.671185  0.371678  -0.203613  1
  C  C12  1  0.612138  0.540441  -0.278214  1
  N  N13  1  0.559337  0.678487  -0.338533  1
  N  N14  1  0.724415  0.029212  -0.121167  1
  S  S15  1  0.625409  0.136876  -0.274718  1
  S  S16  1  0.227435  0.405342  0.901501  1
  C  C17  1  0.176635  0.696331  0.641745  1
  C  C18  1  0.282522  0.800754  0.977767  1
  S  S19  1  0.160023  0.880131  0.812485  1
  C  C20  1  0.308215  0.601914  1.016718  1
  C  C21  1  0.205646  0.504932  0.677233  1
  C  C22  1  0.226485  0.373127  0.527907  1
  C  C23  1  0.159152  0.758444  0.455665  1
  N  N24  1  0.244013  0.266622  0.403407  1
  N  N25  1  0.139838  0.807102  0.302525  1
  C  C26  1  0.406256  0.589397  1.158516  1
  C  C27  1  0.465311  0.420663  1.233193  1
  N  N28  1  0.517983  0.282280  1.293005  1
  N  N29  1  0.352930  0.931791  1.075937  1
  S  S30  1  0.451958  0.824235  1.229547  1
# ------------   16  963a738d37   ---------------
#generated using pymatgen
data_C8S3N4
_symmetry_space_group_name_H-M   'P 1'
_cell_length_a   6.85814136
_cell_length_b   7.23252107
_cell_length_c   10.09558282
_cell_angle_alpha   85.93038953
_cell_angle_beta   89.80401881
_cell_angle_gamma   88.91161300
_symmetry_Int_Tables_number   1
_chemical_formula_structural   C8S3N4
_chemical_formula_sum   'C16 S6 N8'
_cell_volume   499.403760608
_cell_formula_units_Z   2
loop_
 _symmetry_equiv_pos_site_id
 _symmetry_equiv_pos_as_xyz
  1  'x, y, z'
loop_
 _atom_site_type_symbol
 _atom_site_label
 _atom_site_symmetry_multiplicity
 _atom_site_fract_x
 _atom_site_fract_y
 _atom_site_fract_z
 _atom_site_occupancy
  S  S1  1  0.436676  0.117801  0.888159  1
  C  C2  1  0.729574  0.364087  0.804148  1
  C  C3  1  0.831787  0.046424  0.947218  1
  S  S4  1  0.911603  0.189519  0.806237  1
  C  C5  1  0.632937  0.014427  0.979285  1
  C  C6  1  0.538237  0.335922  0.838939  1
  C  C7  1  0.408159  0.489457  0.843010  1
  C  C8  1  0.793202  0.545442  0.764079  1
  N  N9  1  0.302896  0.617200  0.847148  1
  N  N10  1  0.842857  0.693924  0.726251  1
  C  C11  1  0.620071  -0.110198  1.092713  1
  C  C12  1  0.451402  -0.172569  1.161599  1
  N  N13  1  0.313400  -0.222097  1.222220  1
  N  N14  1  0.962548  -0.041266  1.026680  1
  S  S15  1  0.854605  -0.176308  1.143493  1
  S  S16  1  0.585728  0.969979  0.405569  1
  C  C17  1  0.292737  0.723909  0.489802  1
  C  C18  1  0.190554  1.041571  0.346776  1
  S  S19  1  0.110849  0.898575  0.487829  1
  C  C20  1  0.389388  1.073464  0.314590  1
  C  C21  1  0.484069  0.751949  0.454903  1
  C  C22  1  0.613965  0.598271  0.450823  1
  C  C23  1  0.229015  0.542599  0.529908  1
  N  N24  1  0.718757  0.470073  0.447313  1
  N  N25  1  0.179187  0.394150  0.567678  1
  C  C26  1  0.402168  1.198078  0.201149  1
  C  C27  1  0.570850  1.260393  0.132249  1
  N  N28  1  0.708860  1.309894  0.071626  1
  N  N29  1  0.059750  1.129298  0.267371  1
  S  S30  1  0.167620  1.264260  0.150481  1
# ------------   17  79a78130e4   ---------------
#generated using pymatgen
data_C8S3N4
_symmetry_space_group_name_H-M   P-1
_cell_length_a   10.73029571
_cell_length_b   7.04380452
_cell_length_c   8.67397926
_cell_angle_alpha   54.67375739
_cell_angle_beta   78.25676843
_cell_angle_gamma   69.18996528
_symmetry_Int_Tables_number   2
_chemical_formula_structural   C8S3N4
_chemical_formula_sum   'C16 S6 N8'
_cell_volume   499.988733053
_cell_formula_units_Z   2
loop_
 _symmetry_equiv_pos_site_id
 _symmetry_equiv_pos_as_xyz
  1  'x, y, z'
  2  '-x, -y+2/3, -z'
loop_
 _atom_site_type_symbol
 _atom_site_label
 _atom_site_symmetry_multiplicity
 _atom_site_fract_x
 _atom_site_fract_y
 _atom_site_fract_z
 _atom_site_occupancy
  C  C1  2  0.147462  0.588645  0.983706  1
  C  C2  2  0.164851  0.661173  0.792487  1
  C  C3  2  0.174249  0.257799  0.891142  1
  C  C4  2  0.180018  0.496667  0.747831  1
  C  C5  2  0.284052  0.929708  0.467378  1
  C  C6  2  0.303468  0.752827  0.426811  1
  C  C7  2  0.406108  0.769665  0.296813  1
  C  C8  2  0.463003  0.617028  0.230036  1
  S  S9  2  0.163750  0.967338  0.627377  1
  S  S10  2  0.206634  0.555526  0.518227  1
  S  S11  2  0.460284  1.011235  0.231583  1
  N  N12  2  0.131680  0.528851  1.140928  1
  N  N13  2  0.166842  0.062263  1.007511  1
  N  N14  2  0.361762  1.072778  0.378565  1
  N  N15  2  0.509275  1.114038  0.817251  1
# ------------   18  585d18ed08   ---------------
#generated using pymatgen
data_C8S3N4
_symmetry_space_group_name_H-M   P-1
_cell_length_a   8.97216977
_cell_length_b   9.82667420
_cell_length_c   6.00835772
_cell_angle_alpha   110.21063990
_cell_angle_beta   92.77644707
_cell_angle_gamma   98.46246588
_symmetry_Int_Tables_number   2
_chemical_formula_structural   C8S3N4
_chemical_formula_sum   'C16 S6 N8'
_cell_volume   488.886895422
_cell_formula_units_Z   2
loop_
 _symmetry_equiv_pos_site_id
 _symmetry_equiv_pos_as_xyz
  1  'x, y, z'
  2  '-x, -y+1/6, -z+2/3'
loop_
 _atom_site_type_symbol
 _atom_site_label
 _atom_site_symmetry_multiplicity
 _atom_site_fract_x
 _atom_site_fract_y
 _atom_site_fract_z
 _atom_site_occupancy
  C  C1  2  0.156766  1.019827  0.594099  1
  C  C2  2  0.200773  0.598690  0.482914  1
  C  C3  2  0.201252  0.880057  0.497635  1
  C  C4  2  0.285553  0.855842  0.307224  1
  C  C5  2  0.287465  0.574966  0.285303  1
  C  C6  2  0.321794  0.433637  0.215821  1
  C  C7  2  0.326043  0.972513  0.221540  1
  C  C8  2  0.411148  0.372221  0.033455  1
  S  S9  2  0.131294  0.759694  0.641718  1
  S  S10  2  0.242078  0.345162  0.397426  1
  S  S11  2  0.350032  0.695257  0.139008  1
  N  N12  2  0.117518  1.133502  0.668714  1
  N  N13  2  0.168715  0.487213  0.557668  1
  N  N14  2  0.358073  1.068971  0.152281  1
  N  N15  2  0.489343  0.326041  -0.114027  1
# ------------   19  546a5368e1   ---------------
#generated using pymatgen
data_C8S3N4
_symmetry_space_group_name_H-M   P-1
_cell_length_a   12.20834428
_cell_length_b   7.21531889
_cell_length_c   6.84528939
_cell_angle_alpha   89.05985274
_cell_angle_beta   123.78922510
_cell_angle_gamma   94.07829976
_symmetry_Int_Tables_number   2
_chemical_formula_structural   C8S3N4
_chemical_formula_sum   'C16 S6 N8'
_cell_volume   499.667652516
_cell_formula_units_Z   2
loop_
 _symmetry_equiv_pos_site_id
 _symmetry_equiv_pos_as_xyz
  1  'x, y, z'
  2  '-x+1/4, -y+1/6, -z'
loop_
 _atom_site_type_symbol
 _atom_site_label
 _atom_site_symmetry_multiplicity
 _atom_site_fract_x
 _atom_site_fract_y
 _atom_site_fract_z
 _atom_site_occupancy
  C  C1  2  0.155146  -0.212766  -0.020242  1
  C  C2  2  0.218272  -0.139433  0.209715  1
  C  C3  2  0.323125  -0.004436  0.323397  1
  C  C4  2  0.351314  0.036160  0.549623  1
  C  C5  2  0.428626  0.475545  0.190469  1
  C  C6  2  0.442074  0.326664  0.338086  1
  C  C7  2  0.473465  0.363375  0.560042  1
  C  C8  2  0.500765  0.549514  0.646323  1
  S  S9  2  0.169811  -0.203031  0.398211  1
  S  S10  2  0.408696  0.101822  0.209113  1
  S  S11  2  0.481993  0.194099  0.755101  1
  N  N12  2  0.099287  -0.271499  -0.212798  1
  N  N13  2  0.276593  -0.054589  0.608706  1
  N  N14  2  0.417187  0.599751  0.070627  1
  N  N15  2  0.528410  0.702040  0.720615  1
# ------------   20  bace9381bd   ---------------
#generated using pymatgen
data_C8S3N4
_symmetry_space_group_name_H-M   'P 1'
_cell_length_a   7.23910162
_cell_length_b   10.11397253
_cell_length_c   6.83943804
_cell_angle_alpha   90.61592383
_cell_angle_beta   91.67053977
_cell_angle_gamma   85.54649817
_symmetry_Int_Tables_number   1
_chemical_formula_structural   C8S3N4
_chemical_formula_sum   'C16 S6 N8'
_cell_volume   499.014581396
_cell_formula_units_Z   2
loop_
 _symmetry_equiv_pos_site_id
 _symmetry_equiv_pos_as_xyz
  1  'x, y, z'
loop_
 _atom_site_type_symbol
 _atom_site_label
 _atom_site_symmetry_multiplicity
 _atom_site_fract_x
 _atom_site_fract_y
 _atom_site_fract_z
 _atom_site_occupancy
  S  S1  1  0.094466  0.211605  0.515294  1
  C  C2  1  0.350129  0.117830  0.235742  1
  C  C3  1  0.038991  0.264400  0.115137  1
  S  S4  1  0.182271  0.119393  0.045092  1
  C  C5  1  0.000060  0.300706  0.312070  1
  C  C6  1  0.315430  0.156743  0.425264  1
  C  C7  1  0.463991  0.160585  0.563084  1
  C  C8  1  0.533073  0.073408  0.181621  1
  N  N9  1  0.587803  0.163792  0.674835  1
  N  N10  1  0.682550  0.031941  0.139465  1
  C  C11  1  -0.122872  0.416476  0.316732  1
  C  C12  1  -0.190616  0.489324  0.481336  1
  N  N13  1  -0.243998  0.552982  0.616380  1
  N  N14  1  -0.042005  0.343007  -0.021523  1
  S  S15  1  -0.178874  0.464146  0.077714  1
  S  S16  1  1.056725  0.699108  0.368706  1
  C  C17  1  0.801165  0.792930  0.648324  1
  C  C18  1  1.112270  0.646283  0.768859  1
  S  S19  1  0.969049  0.791302  0.838959  1
  C  C20  1  1.151117  0.609985  0.571910  1
  C  C21  1  0.835808  0.754033  0.458784  1
  C  C22  1  0.687223  0.750254  0.320971  1
  C  C23  1  0.618241  0.837399  0.702461  1
  N  N24  1  0.563436  0.746999  0.209199  1
  N  N25  1  0.468623  0.878777  0.744231  1
  C  C26  1  1.273988  0.494189  0.567167  1
  C  C27  1  1.341643  0.421382  0.402493  1
  N  N28  1  1.395573  0.357621  0.267761  1
  N  N29  1  1.193285  0.567642  0.905470  1
  S  S30  1  1.330044  0.446468  0.806152  1
# ------------   21  0a42600ccf   ---------------
#generated using pymatgen
data_C8S3N4
_symmetry_space_group_name_H-M   Pc
_cell_length_a   13.40973032
_cell_length_b   11.71033376
_cell_length_c   6.85647333
_cell_angle_alpha   89.95297952
_cell_angle_beta   69.27176977
_cell_angle_gamma   89.90622144
_symmetry_Int_Tables_number   7
_chemical_formula_structural   C8S3N4
_chemical_formula_sum   'C32 S12 N16'
_cell_volume   1006.99288782
_cell_formula_units_Z   4
loop_
 _symmetry_equiv_pos_site_id
 _symmetry_equiv_pos_as_xyz
  1  'x, y, z'
  2  'x+1/2, -y+1/2, z'
loop_
 _atom_site_type_symbol
 _atom_site_label
 _atom_site_symmetry_multiplicity
 _atom_site_fract_x
 _atom_site_fract_y
 _atom_site_fract_z
 _atom_site_occupancy
  C  C1  2  0.241927  0.430258  0.903901  1
  C  C2  2  0.249132  0.502278  1.062281  1
  C  C3  2  0.264185  0.619781  1.054506  1
  C  C4  2  0.267385  0.658866  1.247792  1
  C  C5  2  0.324471  0.092864  0.681840  1
  C  C6  2  0.332012  0.173731  0.292563  1
  C  C7  2  0.369930  0.805208  0.866075  1
  C  C8  2  0.373793  0.844659  1.050963  1
  C  C9  2  0.404280  0.171535  0.569650  1
  C  C10  2  0.409050  0.208840  0.377453  1
  C  C11  2  0.447220  0.839510  0.673725  1
  C  C12  2  0.453203  0.924078  1.051213  1
  C  C13  2  0.512776  0.357651  0.613127  1
  C  C14  2  0.514147  0.395839  0.415802  1
  C  C15  2  0.530204  0.513152  0.399565  1
  C  C16  2  0.533570  0.585550  0.233572  1
  S  S17  2  0.237036  0.455293  1.308893  1
  S  S18  2  0.274554  0.707870  0.842412  1
  S  S19  2  0.284732  0.803951  1.299080  1
  S  S20  2  0.491244  0.214086  0.697420  1
  S  S21  2  0.504790  0.305724  0.219827  1
  S  S22  2  0.547259  0.560862  0.624818  1
  N  N23  2  0.237042  0.370718  0.771419  1
  N  N24  2  0.256085  0.581367  1.393997  1
  N  N25  2  0.260788  0.025479  0.771342  1
  N  N26  2  0.269680  0.147149  0.217921  1
  N  N27  2  0.510210  0.865753  0.513197  1
  N  N28  2  0.516129  0.992552  1.051493  1
  N  N29  2  0.527760  0.435397  0.739380  1
  N  N30  2  0.533701  0.646835  0.099476  1
# ------------   22  d3fd013059   ---------------
#generated using pymatgen
data_C8S3N4
_symmetry_space_group_name_H-M   P1
_cell_length_a   13.45667182
_cell_length_b   11.73505427
_cell_length_c   6.84283493
_cell_angle_alpha   89.74698316
_cell_angle_beta   68.90613593
_cell_angle_gamma   89.62967758
_symmetry_Int_Tables_number   1
_chemical_formula_structural   C8S3N4
_chemical_formula_sum   'C32 S12 N16'
_cell_volume   1008.15341214
_cell_formula_units_Z   4
loop_
 _symmetry_equiv_pos_site_id
 _symmetry_equiv_pos_as_xyz
  1  'x, y, z'
loop_
 _atom_site_type_symbol
 _atom_site_label
 _atom_site_symmetry_multiplicity
 _atom_site_fract_x
 _atom_site_fract_y
 _atom_site_fract_z
 _atom_site_occupancy
  C  C1  1  -0.065600  0.072736  0.458646  1
  C  C2  1  -0.056967  0.151119  0.066505  1
  C  C3  1  0.014899  0.149859  0.343407  1
  C  C4  1  0.020125  0.186150  0.149723  1
  C  C5  1  0.123334  0.335475  0.382484  1
  C  C6  1  0.125095  0.372778  0.183788  1
  C  C7  1  0.141195  0.489759  0.165320  1
  C  C8  1  0.144814  0.561673  -0.002078  1
  C  C9  1  0.352615  1.092879  0.668295  1
  C  C10  1  0.358966  1.020557  0.827725  1
  C  C11  1  0.374341  0.903236  0.820284  1
  C  C12  1  0.376707  0.863956  1.014754  1
  C  C13  1  0.436559  0.430995  0.439020  1
  C  C14  1  0.442417  0.347865  0.052015  1
  C  C15  1  0.480860  0.717730  0.632031  1
  C  C16  1  0.483906  0.678077  0.818044  1
  C  C17  1  0.515472  0.350839  0.327475  1
  C  C18  1  0.519471  0.312494  0.136292  1
  C  C19  1  0.558877  0.683441  0.439152  1
  C  C20  1  0.563214  0.598491  0.819028  1
  C  C21  1  0.623744  0.164453  0.372878  1
  C  C22  1  0.624467  0.125383  0.176450  1
  C  C23  1  0.640681  0.008223  0.162313  1
  C  C24  1  0.643190  -0.064721  -0.001942  1
  C  C25  1  0.852707  0.409011  0.670029  1
  C  C26  1  0.860291  0.480631  0.828136  1
  C  C27  1  0.875267  0.597837  0.820054  1
  C  C28  1  0.879068  0.636381  1.013224  1
  C  C29  1  0.980563  0.782906  0.629445  1
  C  C30  1  0.984813  0.821861  0.814361  1
  C  C31  1  1.057191  0.817677  0.435429  1
  C  C32  1  1.063919  0.901126  0.812951  1
  S  S33  1  0.101697  0.192570  0.469761  1
  S  S34  1  0.116078  0.281893  -0.010914  1
  S  S35  1  0.157785  0.538219  0.390398  1
  S  S36  1  0.345593  1.067173  1.075500  1
  S  S37  1  0.385908  0.815563  0.607377  1
  S  S38  1  0.394139  0.719031  1.066972  1
  S  S39  1  0.602675  0.308245  0.454313  1
  S  S40  1  0.614321  0.214247  -0.021269  1
  S  S41  1  0.658640  -0.038354  0.388081  1
  S  S42  1  0.849152  0.433241  1.074862  1
  S  S43  1  0.885253  0.686185  0.607666  1
  S  S44  1  0.896272  0.780994  1.064337  1
  N  N45  1  -0.130068  0.006875  0.550983  1
  N  N46  1  -0.119606  0.124458  -0.006068  1
  N  N47  1  0.138053  0.413506  0.507739  1
  N  N48  1  0.145062  0.622806  -0.136937  1
  N  N49  1  0.348300  1.153186  0.535722  1
  N  N50  1  0.364489  0.941149  1.161485  1
  N  N51  1  0.373884  0.499678  0.528340  1
  N  N52  1  0.380147  0.374599  -0.022338  1
  N  N53  1  0.622580  0.657268  0.278265  1
  N  N54  1  0.626270  0.530040  0.819494  1
  N  N55  1  0.639299  0.087434  0.500307  1
  N  N56  1  0.642571  -0.126253  -0.134710  1
  N  N57  1  0.847315  0.349691  0.538053  1
  N  N58  1  0.868363  0.558765  1.159556  1
  N  N59  1  1.119395  0.844780  0.273575  1
  N  N60  1  1.126676  0.969487  0.811229  1
# ------------   23  503fc4cecd   ---------------
#generated using pymatgen
data_C8S3N4
_symmetry_space_group_name_H-M   P2_1
_cell_length_a   7.42548085
_cell_length_b   10.15318762
_cell_length_c   6.73633886
_cell_angle_alpha   90.08696079
_cell_angle_beta   89.86734115
_cell_angle_gamma   94.48610117
_symmetry_Int_Tables_number   4
_chemical_formula_structural   C8S3N4
_chemical_formula_sum   'C16 S6 N8'
_cell_volume   506.310333096
_cell_formula_units_Z   2
loop_
 _symmetry_equiv_pos_site_id
 _symmetry_equiv_pos_as_xyz
  1  'x, y, z'
  2  '-x, -y, z+1/2'
loop_
 _atom_site_type_symbol
 _atom_site_label
 _atom_site_symmetry_multiplicity
 _atom_site_fract_x
 _atom_site_fract_y
 _atom_site_fract_z
 _atom_site_occupancy
  C  C1  2  -0.246069  0.021786  0.615361  1
  C  C2  2  -0.174986  0.100590  0.772623  1
  C  C3  2  -0.039744  0.203157  0.763666  1
  C  C4  2  -0.002998  0.253125  0.957314  1
  C  C5  2  0.285845  0.304124  0.644629  1
  C  C6  2  0.322272  0.354792  0.829760  1
  C  C7  2  0.427720  0.280214  0.511741  1
  C  C8  2  0.497145  0.612082  0.386086  1
  S  S9  2  -0.244109  0.081437  1.017584  1
  S  S10  2  0.068072  0.263437  0.547557  1
  S  S11  2  0.158069  0.386084  1.009513  1
  N  N12  2  -0.303213  -0.044430  0.484895  1
  N  N13  2  -0.097710  0.196300  1.104076  1
  N  N14  2  0.347936  0.580407  0.429532  1
  N  N15  2  0.458014  0.738765  -0.100223  1
# ------------   24  a5d6afc8bb   ---------------
#generated using pymatgen
data_C8S3N4
_symmetry_space_group_name_H-M   P1
_cell_length_a   13.48513246
_cell_length_b   11.72494925
_cell_length_c   6.85100210
_cell_angle_alpha   89.79966420
_cell_angle_beta   68.52712757
_cell_angle_gamma   89.64088945
_symmetry_Int_Tables_number   1
_chemical_formula_structural   C8S3N4
_chemical_formula_sum   'C32 S12 N16'
_cell_volume   1008.02253022
_cell_formula_units_Z   4
loop_
 _symmetry_equiv_pos_site_id
 _symmetry_equiv_pos_as_xyz
  1  'x, y, z'
loop_
 _atom_site_type_symbol
 _atom_site_label
 _atom_site_symmetry_multiplicity
 _atom_site_fract_x
 _atom_site_fract_y
 _atom_site_fract_z
 _atom_site_occupancy
  C  C1  1  0.015537  0.592160  -0.088149  1
  C  C2  1  0.021868  0.519885  0.071060  1
  C  C3  1  0.037343  0.402474  0.063270  1
  C  C4  1  0.039839  0.363242  0.257368  1
  C  C5  1  0.099252  0.930013  0.683239  1
  C  C6  1  0.105801  0.847083  0.295952  1
  C  C7  1  0.144046  0.216858  -0.126571  1
  C  C8  1  0.147210  0.177277  0.059091  1
  C  C9  1  0.178456  0.849997  0.570675  1
  C  C10  1  0.182698  0.811604  0.379454  1
  C  C11  1  0.222035  0.182367  -0.320328  1
  C  C12  1  0.226623  0.097739  0.058993  1
  C  C13  1  0.286828  0.663615  0.614779  1
  C  C14  1  0.287701  0.624381  0.418476  1
  C  C15  1  0.304011  0.507130  0.404130  1
  C  C16  1  0.306431  0.434023  0.240137  1
  C  C17  1  0.515399  -0.090604  -0.088061  1
  C  C18  1  0.523095  -0.019103  0.070009  1
  C  C19  1  0.538147  0.098191  0.062130  1
  C  C20  1  0.542221  0.136565  0.254983  1
  C  C21  1  0.597068  0.573496  0.702975  1
  C  C22  1  0.606490  0.651304  0.310585  1
  C  C23  1  0.643509  0.283433  -0.129330  1
  C  C24  1  0.648036  0.322183  0.055303  1
  C  C25  1  0.677901  0.650357  0.586799  1
  C  C26  1  0.683423  0.686526  0.393069  1
  C  C27  1  0.720005  0.318491  -0.324129  1
  C  C28  1  0.727346  0.401275  0.052935  1
  C  C29  1  0.786294  0.836113  0.624948  1
  C  C30  1  0.788239  0.873408  0.426366  1
  C  C31  1  0.804390  0.990477  0.407815  1
  C  C32  1  0.807943  1.062433  0.240690  1
  S  S33  1  0.008590  0.566615  0.318706  1
  S  S34  1  0.048985  0.314703  -0.149708  1
  S  S35  1  0.057458  0.218250  0.309100  1
  S  S36  1  0.265554  0.807521  0.696542  1
  S  S37  1  0.277599  0.713149  0.220995  1
  S  S38  1  0.321915  0.460702  0.629514  1
  S  S39  1  0.512225  -0.066757  0.316241  1
  S  S40  1  0.548026  0.186775  -0.149759  1
  S  S41  1  0.559621  0.281207  0.306236  1
  S  S42  1  0.764505  0.693143  0.712388  1
  S  S43  1  0.779420  0.782417  0.231721  1
  S  S44  1  0.820879  1.038990  0.632598  1
  N  N45  1  0.011303  0.652131  -0.220977  1
  N  N46  1  0.027624  0.440532  0.404160  1
  N  N47  1  0.036212  0.998531  0.773153  1
  N  N48  1  0.043610  0.873836  0.222331  1
  N  N49  1  0.285477  0.155744  -0.482000  1
  N  N50  1  0.289604  0.029315  0.059440  1
  N  N51  1  0.302377  0.586643  0.741912  1
  N  N52  1  0.305596  0.372533  0.107474  1
  N  N53  1  0.510048  -0.150041  -0.219846  1
  N  N54  1  0.531626  0.058766  0.400922  1
  N  N55  1  0.532287  0.507994  0.796568  1
  N  N56  1  0.543977  0.624435  0.238681  1
  N  N57  1  0.782238  0.345895  -0.486420  1
  N  N58  1  0.790165  0.469442  0.051392  1
  N  N59  1  0.800952  0.914221  0.750012  1
  N  N60  1  0.808030  1.123512  0.106061  1
# ------------   25  1cc70803fb   ---------------
#generated using pymatgen
data_C8S3N4
_symmetry_space_group_name_H-M   P2_1/c
_cell_length_a   12.95534330
_cell_length_b   12.20080572
_cell_length_c   6.79515810
_cell_angle_alpha   89.99207525
_cell_angle_beta   90.08533890
_cell_angle_gamma   110.68012339
_symmetry_Int_Tables_number   14
_chemical_formula_structural   C8S3N4
_chemical_formula_sum   'C32 S12 N16'
_cell_volume   1004.87303621
_cell_formula_units_Z   4
loop_
 _symmetry_equiv_pos_site_id
 _symmetry_equiv_pos_as_xyz
  1  'x, y, z'
  2  '-x, -y, -z'
  3  '-x+1/2, -y+1/2, z+1/2'
  4  'x+1/2, y+1/2, -z+1/2'
loop_
 _atom_site_type_symbol
 _atom_site_label
 _atom_site_symmetry_multiplicity
 _atom_site_fract_x
 _atom_site_fract_y
 _atom_site_fract_z
 _atom_site_occupancy
  C  C1  4  -0.100800  0.144148  0.660725  1
  C  C2  4  -0.099190  0.066760  0.274568  1
  C  C3  4  -0.021461  0.175823  0.335104  1
  C  C4  4  -0.020744  0.212758  0.525652  1
  C  C5  4  0.087956  0.397417  0.222023  1
  C  C6  4  0.092647  0.434821  0.420569  1
  C  C7  4  0.112391  0.554390  0.426213  1
  C  C8  4  0.120151  0.625850  0.591826  1
  S  S9  4  0.071056  0.252887  0.150802  1
  S  S10  4  0.075146  0.342871  0.624856  1
  S  S11  4  0.123760  0.606099  0.186240  1
  N  N12  4  -0.165861  0.086525  0.772106  1
  N  N13  4  -0.159129  -0.025334  0.225534  1
  N  N14  4  0.100537  0.477661  0.084854  1
  N  N15  4  0.123793  0.685930  0.727124  1
# ------------   26  ad33984248   ---------------
#generated using pymatgen
data_C8S3N4
_symmetry_space_group_name_H-M   P2_1/c
_cell_length_a   12.21124255
_cell_length_b   6.79916931
_cell_length_c   14.30619458
_cell_angle_alpha   89.94140936
_cell_angle_beta   57.79007290
_cell_angle_gamma   89.99234224
_symmetry_Int_Tables_number   14
_chemical_formula_structural   C8S3N4
_chemical_formula_sum   'C32 S12 N16'
_cell_volume   1004.98986573
_cell_formula_units_Z   4
loop_
 _symmetry_equiv_pos_site_id
 _symmetry_equiv_pos_as_xyz
  1  'x, y, z'
  2  '-x, -y, -z'
  3  '-x, y+1/2, -z+1/2'
  4  'x, -y+1/2, z+1/2'
loop_
 _atom_site_type_symbol
 _atom_site_label
 _atom_site_symmetry_multiplicity
 _atom_site_fract_x
 _atom_site_fract_y
 _atom_site_fract_z
 _atom_site_occupancy
  C  C1  4  0.041130  0.577188  0.352757  1
  C  C2  4  0.104647  0.411639  0.360679  1
  C  C3  4  0.204284  0.405990  0.380561  1
  C  C4  4  0.236832  0.292718  0.885339  1
  C  C5  4  0.301751  0.646374  0.573939  1
  C  C6  4  0.312972  0.511171  0.493954  1
  C  C7  4  0.349113  0.320719  0.494742  1
  C  C8  4  0.380666  0.239466  1.072344  1
  S  S9  4  0.064250  0.328415  0.849326  1
  S  S10  4  0.278656  0.610191  0.398039  1
  S  S11  4  0.364241  0.364158  0.902308  1
  N  N12  4  -0.015100  0.712604  0.349059  1
  N  N13  4  0.169210  0.429763  0.872711  1
  N  N14  4  0.294488  0.757951  0.638906  1
  N  N15  4  0.413003  0.288283  1.132172  1
# ------------   27  a86ac4ea9b   ---------------
#generated using pymatgen
data_C8S3N4
_symmetry_space_group_name_H-M   P2_1
_cell_length_a   10.13138659
_cell_length_b   7.44737915
_cell_length_c   6.73558806
_cell_angle_alpha   89.91815532
_cell_angle_beta   89.94995087
_cell_angle_gamma   85.46753136
_symmetry_Int_Tables_number   4
_chemical_formula_structural   C8S3N4
_chemical_formula_sum   'C16 S6 N8'
_cell_volume   506.625456441
_cell_formula_units_Z   2
loop_
 _symmetry_equiv_pos_site_id
 _symmetry_equiv_pos_as_xyz
  1  'x, y, z'
  2  '-x, -y, z+1/2'
loop_
 _atom_site_type_symbol
 _atom_site_label
 _atom_site_symmetry_multiplicity
 _atom_site_fract_x
 _atom_site_fract_y
 _atom_site_fract_z
 _atom_site_occupancy
  C  C1  2  0.021510  1.246330  0.018183  1
  C  C2  2  0.100866  1.175378  0.175064  1
  C  C3  2  0.203418  1.040104  0.165673  1
  C  C4  2  0.254118  1.003411  0.358936  1
  C  C5  2  0.279804  0.573781  -0.085417  1
  C  C6  2  0.304018  0.715116  0.046819  1
  C  C7  2  0.355340  0.678682  0.231594  1
  C  C8  2  0.388709  0.497721  0.288626  1
  S  S9  2  0.082660  1.244636  0.419883  1
  S  S10  2  0.262906  0.932353  -0.050721  1
  S  S11  2  0.387265  0.842209  0.410542  1
  N  N12  2  -0.045016  1.303272  -0.112165  1
  N  N13  2  0.197875  1.098243  0.505847  1
  N  N14  2  0.259905  0.459525  -0.197307  1
  N  N15  2  0.419968  0.348561  0.331077  1
# ------------   28  a02877d37c   ---------------
#generated using pymatgen
data_C8S3N4
_symmetry_space_group_name_H-M   P2_12_12_1
_cell_length_a   19.84827910
_cell_length_b   6.95080178
_cell_length_c   7.26902289
_cell_angle_alpha   90.02830026
_cell_angle_beta   90.00731885
_cell_angle_gamma   89.98857736
_symmetry_Int_Tables_number   19
_chemical_formula_structural   C8S3N4
_chemical_formula_sum   'C32 S12 N16'
_cell_volume   1002.84481512
_cell_formula_units_Z   4
loop_
 _symmetry_equiv_pos_site_id
 _symmetry_equiv_pos_as_xyz
  1  'x, y, z'
  2  'x+1/2, -y+1/2, -z'
  3  '-x, y+1/2, -z+1/2'
  4  '-x+1/2, -y, z+1/2'
loop_
 _atom_site_type_symbol
 _atom_site_label
 _atom_site_symmetry_multiplicity
 _atom_site_fract_x
 _atom_site_fract_y
 _atom_site_fract_z
 _atom_site_occupancy
  C  C1  4  0.024767  0.637718  1.181172  1
  C  C2  4  0.057709  0.670711  1.010871  1
  C  C3  4  0.093803  0.508895  0.688739  1
  C  C4  4  0.113006  0.788582  1.004377  1
  C  C5  4  0.139379  0.867456  1.168841  1
  C  C6  4  0.149948  0.635080  0.681844  1
  C  C7  4  0.198133  0.561114  0.562641  1
  C  C8  4  0.235421  0.353869  0.017466  1
  S  S9  4  0.021055  0.551905  0.821908  1
  S  S10  4  0.157100  0.852542  0.801843  1
  S  S11  4  0.168139  0.347681  0.470796  1
  N  N12  4  -0.002966  0.614125  1.320683  1
  N  N13  4  0.097021  0.352414  0.585797  1
  N  N14  4  0.161344  0.929063  1.305489  1
  N  N15  4  0.182477  0.291394  -0.018220  1
# ------------   29  73449943a2   ---------------
#generated using pymatgen
data_C8S3N4
_symmetry_space_group_name_H-M   P2_1
_cell_length_a   7.42508773
_cell_length_b   12.05416643
_cell_length_c   6.73623268
_cell_angle_alpha   90.07698437
_cell_angle_beta   90.11584631
_cell_angle_gamma   57.01464406
_symmetry_Int_Tables_number   4
_chemical_formula_structural   C8S3N4
_chemical_formula_sum   'C16 S6 N8'
_cell_volume   505.729646468
_cell_formula_units_Z   2
loop_
 _symmetry_equiv_pos_site_id
 _symmetry_equiv_pos_as_xyz
  1  'x, y, z'
  2  '-x, -y, z+1/2'
loop_
 _atom_site_type_symbol
 _atom_site_label
 _atom_site_symmetry_multiplicity
 _atom_site_fract_x
 _atom_site_fract_y
 _atom_site_fract_z
 _atom_site_occupancy
  C  C1  2  0.225301  0.599459  0.007725  1
  C  C2  2  0.231621  0.521293  -0.150453  1
  C  C3  2  0.246557  0.751518  0.194160  1
  C  C4  2  0.258169  0.702425  -0.000003  1
  C  C5  2  0.353921  0.218105  0.249515  1
  C  C6  2  0.382442  0.112327  0.625164  1
  C  C7  2  0.469944  0.854009  0.068065  1
  C  C8  2  0.482579  0.804208  -0.117624  1
  S  S9  2  0.177237  0.578871  0.252463  1
  S  S10  2  0.275468  0.884691  0.247521  1
  S  S11  2  0.304322  0.764041  -0.215389  1
  N  N12  2  0.209687  0.693693  0.340253  1
  N  N13  2  0.220102  0.237472  0.136928  1
  N  N14  2  0.239489  0.455316  -0.281232  1
  N  N15  2  0.263861  0.081291  0.668327  1
# ------------   30  52cdef12ff   ---------------
#generated using pymatgen
data_C8S3N4
_symmetry_space_group_name_H-M   P2_1/c
_cell_length_a   14.03366620
_cell_length_b   7.10197652
_cell_length_c   10.26121635
_cell_angle_alpha   90.40574793
_cell_angle_beta   89.90430037
_cell_angle_gamma   69.97117951
_symmetry_Int_Tables_number   14
_chemical_formula_structural   C8S3N4
_chemical_formula_sum   'C32 S12 N16'
_cell_volume   960.81648367
_cell_formula_units_Z   4
loop_
 _symmetry_equiv_pos_site_id
 _symmetry_equiv_pos_as_xyz
  1  'x, y, z'
  2  '-x, -y, -z+1/2'
  3  '-x+1/2, -y, z+1/2'
  4  'x+1/2, y, -z'
loop_
 _atom_site_type_symbol
 _atom_site_label
 _atom_site_symmetry_multiplicity
 _atom_site_fract_x
 _atom_site_fract_y
 _atom_site_fract_z
 _atom_site_occupancy
  C  C1  4  0.037683  0.235594  0.613006  1
  C  C2  4  0.096167  0.244107  0.996408  1
  C  C3  4  0.107913  0.252536  0.859591  1
  C  C4  4  0.127878  0.244052  0.427121  1
  C  C5  4  0.129356  0.250401  0.562659  1
  C  C6  4  0.195853  0.268326  0.810367  1
  C  C7  4  0.207225  0.247875  0.344626  1
  C  C8  4  0.226335  0.723172  0.398352  1
  S  S9  4  0.000849  0.239008  0.777939  1
  S  S10  4  0.014238  0.221404  0.376480  1
  S  S11  4  0.231969  0.276483  0.647712  1
  N  N12  4  -0.028190  0.219496  0.525808  1
  N  N13  4  0.083653  0.236584  1.108204  1
  N  N14  4  0.160020  0.716837  0.464796  1
  N  N15  4  0.223676  0.753014  -0.216992  1
# ------------   31  71fe1a6200   ---------------
#generated using pymatgen
data_C8S3N4
_symmetry_space_group_name_H-M   P2_1
_cell_length_a   10.15421566
_cell_length_b   7.26057184
_cell_length_c   13.52106168
_cell_angle_alpha   90.01593572
_cell_angle_beta   90.00754724
_cell_angle_gamma   82.81216425
_symmetry_Int_Tables_number   4
_chemical_formula_structural   C8S3N4
_chemical_formula_sum   'C32 S12 N16'
_cell_volume   989.0118788
_cell_formula_units_Z   4
loop_
 _symmetry_equiv_pos_site_id
 _symmetry_equiv_pos_as_xyz
  1  'x, y, z'
  2  '-x+1/2, -y, z+1/2'
loop_
 _atom_site_type_symbol
 _atom_site_label
 _atom_site_symmetry_multiplicity
 _atom_site_fract_x
 _atom_site_fract_y
 _atom_site_fract_z
 _atom_site_occupancy
  C  C1  2  -0.130459  0.867147  0.669558  1
  C  C2  2  -0.054281  1.021219  0.494959  1
  C  C3  2  -0.010046  0.078211  0.046446  1
  C  C4  2  -0.002212  0.923471  0.662024  1
  C  C5  2  0.038321  0.988653  0.573336  1
  C  C6  2  0.067524  0.100963  0.130628  1
  C  C7  2  0.204762  0.058948  0.137870  1
  C  C8  2  0.243521  0.654058  0.343773  1
  C  C9  2  0.247418  0.117910  0.231271  1
  C  C10  2  0.363144  0.492612  0.519360  1
  C  C11  2  0.378843  0.577073  0.345792  1
  C  C12  2  0.436503  0.502185  0.430795  1
  C  C13  2  0.602473  0.460146  0.944309  1
  C  C14  2  0.620062  0.609102  0.267859  1
  C  C15  2  0.678690  0.537203  0.357268  1
  C  C16  2  0.690780  0.416622  0.865252  1
  S  S17  2  0.007001  0.201248  0.240435  1
  S  S18  2  0.085638  0.908204  0.774546  1
  S  S19  2  0.194696  1.052936  0.544103  1
  S  S20  2  0.456969  0.583553  0.229494  1
  S  S21  2  0.603610  0.403834  0.443284  1
  S  S22  2  0.655872  0.294811  0.760122  1
  N  N23  2  -0.235127  0.818232  0.675928  1
  N  N24  2  -0.131132  1.059208  0.431857  1
  N  N25  2  -0.070202  0.064392  -0.026135  1
  N  N26  2  0.132917  0.719473  0.338141  1
  N  N27  2  0.154250  0.196420  0.291222  1
  N  N28  2  0.308422  0.478539  0.594349  1
  N  N29  2  0.531288  0.498557  1.010779  1
  N  N30  2  0.694609  0.700689  0.210473  1
# ------------   32  79feda96a2   ---------------
#generated using pymatgen
data_C8S3N4
_symmetry_space_group_name_H-M   P2_1
_cell_length_a   11.03420808
_cell_length_b   6.58699146
_cell_length_c   6.87980358
_cell_angle_alpha   90.00921875
_cell_angle_beta   89.96123174
_cell_angle_gamma   89.50986761
_symmetry_Int_Tables_number   4
_chemical_formula_structural   C8S3N4
_chemical_formula_sum   'C16 S6 N8'
_cell_volume   500.021079253
_cell_formula_units_Z   2
loop_
 _symmetry_equiv_pos_site_id
 _symmetry_equiv_pos_as_xyz
  1  'x, y, z'
  2  '-x, -y, z+1/2'
loop_
 _atom_site_type_symbol
 _atom_site_label
 _atom_site_symmetry_multiplicity
 _atom_site_fract_x
 _atom_site_fract_y
 _atom_site_fract_z
 _atom_site_occupancy
  C  C1  2  -0.034588  0.692835  0.984321  1
  C  C2  2  0.020088  0.784479  0.599764  1
  C  C3  2  0.086949  0.729698  0.929155  1
  C  C4  2  0.113378  0.778543  0.740590  1
  C  C5  2  0.284336  0.927264  1.050879  1
  C  C6  2  0.308793  0.981076  0.855114  1
  C  C7  2  0.378367  1.155859  0.850202  1
  C  C8  2  0.421759  1.260941  0.686571  1
  S  S9  2  0.195913  0.715053  1.116138  1
  S  S10  2  0.258611  0.841930  0.654520  1
  S  S11  2  0.407453  1.229364  1.088080  1
  N  N12  2  -0.134766  0.661825  1.028758  1
  N  N13  2  -0.055988  0.784432  0.482158  1
  N  N14  2  0.330084  1.044359  1.187329  1
  N  N15  2  0.459773  1.347153  0.552013  1
# ------------   33  d3ec34d502   ---------------
#generated using pymatgen
data_C8S3N4
_symmetry_space_group_name_H-M   P2_1
_cell_length_a   10.97995326
_cell_length_b   6.60219647
_cell_length_c   6.88927596
_cell_angle_alpha   90.00014570
_cell_angle_beta   89.99899927
_cell_angle_gamma   89.56783206
_symmetry_Int_Tables_number   4
_chemical_formula_structural   C8S3N4
_chemical_formula_sum   'C16 S6 N8'
_cell_volume   499.401867473
_cell_formula_units_Z   2
loop_
 _symmetry_equiv_pos_site_id
 _symmetry_equiv_pos_as_xyz
  1  'x, y, z'
  2  '-x, -y, z+1/2'
loop_
 _atom_site_type_symbol
 _atom_site_label
 _atom_site_symmetry_multiplicity
 _atom_site_fract_x
 _atom_site_fract_y
 _atom_site_fract_z
 _atom_site_occupancy
  C  C1  2  0.077808  -0.263035  -0.146645  1
  C  C2  2  0.121636  -0.158217  0.016626  1
  C  C3  2  0.191276  0.016601  0.021113  1
  C  C4  2  0.216310  0.070262  0.216448  1
  C  C5  2  0.387158  0.219572  -0.094560  1
  C  C6  2  0.414140  0.268290  0.093591  1
  C  C7  2  0.463887  0.692495  0.648182  1
  C  C8  2  0.480460  0.214407  -0.236048  1
  S  S9  2  0.093251  -0.231983  0.254339  1
  S  S10  2  0.241050  0.155801  -0.179440  1
  S  S11  2  0.305063  0.282371  0.281081  1
  N  N12  2  0.039556  -0.348615  -0.281244  1
  N  N13  2  0.170929  -0.046970  0.352982  1
  N  N14  2  0.363462  0.660221  0.693059  1
  N  N15  2  0.443308  0.782805  0.146312  1
# ------------   34  ca151a2a60   ---------------
#generated using pymatgen
data_C8S3N4
_symmetry_space_group_name_H-M   P2_1/m
_cell_length_a   11.88079508
_cell_length_b   6.67526694
_cell_length_c   14.10247944
_cell_angle_alpha   89.83392361
_cell_angle_beta   120.47943457
_cell_angle_gamma   89.99028281
_symmetry_Int_Tables_number   11
_chemical_formula_structural   C8S3N4
_chemical_formula_sum   'C32 S12 N16'
_cell_volume   963.871592726
_cell_formula_units_Z   4
loop_
 _symmetry_equiv_pos_site_id
 _symmetry_equiv_pos_as_xyz
  1  'x, y, z'
  2  '-x, -y, -z'
  3  '-x, y+1/2, -z'
  4  'x, -y+1/2, z'
  5  'x, y, z+1/2'
  6  '-x, -y, -z+1/2'
  7  '-x, y+1/2, -z+1/2'
  8  'x, -y+1/2, z+1/2'
loop_
 _atom_site_type_symbol
 _atom_site_label
 _atom_site_symmetry_multiplicity
 _atom_site_fract_x
 _atom_site_fract_y
 _atom_site_fract_z
 _atom_site_occupancy
  C  C1  4  -0.109411  0.750066  0.180605  1
  C  C2  4  -0.039305  0.749967  0.296356  1
  C  C3  4  0.096125  0.749526  0.861678  1
  C  C4  4  0.132323  0.749708  0.974378  1
  C  C5  4  0.353907  0.749403  0.922781  1
  C  C6  4  0.389154  0.749701  1.031772  1
  C  C7  4  0.452360  0.749133  0.894165  1
  C  C8  4  0.476421  0.249889  0.387480  1
  S  S9  4  -0.107366  0.749959  0.380488  1
  S  S10  4  0.197534  0.749306  0.805164  1
  S  S11  4  0.290606  0.749930  1.090659  1
  N  N12  4  -0.162287  0.749919  0.584779  1
  N  N13  4  0.035720  0.750039  0.494727  1
  N  N14  4  0.365729  0.250034  0.321270  1
  N  N15  4  0.470297  0.250144  0.632594  1
# ------------   35  7a9cc0c00e   ---------------
# generated using pymatgen
data_C8S3N4
_symmetry_space_group_name_H-M   'P 1'
_cell_length_a   10.29367950
_cell_length_b   6.67196635
_cell_length_c   7.05947764
_cell_angle_alpha   89.92182536
_cell_angle_beta   84.32073182
_cell_angle_gamma   89.98740552
_symmetry_Int_Tables_number   1
_chemical_formula_structural   C8S3N4
_chemical_formula_sum   'C16 S6 N8'
_cell_volume   482.458144129
_cell_formula_units_Z   2
loop_
 _symmetry_equiv_pos_site_id
 _symmetry_equiv_pos_as_xyz
  1  'x, y, z'
loop_
 _atom_site_type_symbol
 _atom_site_label
 _atom_site_symmetry_multiplicity
 _atom_site_fract_x
 _atom_site_fract_y
 _atom_site_fract_z
 _atom_site_occupancy
  S  S1  1  0.230211  0.269262  0.434223  1
  C  C2  1  0.439414  0.271429  0.674997  1
  C  C3  1  0.192213  0.272660  0.841093  1
  S  S4  1  0.355468  0.273325  0.899286  1
  C  C5  1  0.143278  0.271094  0.656923  1
  C  C6  1  0.391865  0.269805  0.497156  1
  C  C7  1  0.479781  0.268393  0.333032  1
  C  C8  1  0.576138  0.271733  0.687330  1
  N  N9  1  0.548723  0.266952  0.194299  1
  N  N10  1  0.688281  0.271848  0.697847  1
  C  C11  1  0.008191  0.271177  0.675004  1
  C  C12  1  -0.072744  0.269898  0.521717  1
  N  N13  1  -0.134886  0.268734  0.389056  1
  N  N14  1  0.104889  0.273812  0.986842  1
  S  S15  1  -0.043909  0.273152  0.916147  1
  S  S16  1  0.847940  0.770495  0.540754  1
  C  C17  1  0.638742  0.768309  0.299976  1
  C  C18  1  0.885945  0.767045  0.133883  1
  S  S19  1  0.722692  0.766380  0.075689  1
  C  C20  1  0.934877  0.768662  0.318057  1
  C  C21  1  0.686289  0.769938  0.477825  1
  C  C22  1  0.598375  0.771396  0.641945  1
  C  C23  1  0.502020  0.768038  0.287625  1
  N  N24  1  0.529454  0.772739  0.780703  1
  N  N25  1  0.389883  0.767866  0.277045  1
  C  C26  1  1.069963  0.768587  0.299981  1
  C  C27  1  1.150920  0.769887  0.453252  1
  N  N28  1  1.213140  0.770833  0.585828  1
  N  N29  1  0.973272  0.765856  -0.011862  1
  S  S30  1  1.122068  0.766555  0.058840  1
# ------------   36  83ee7fee1c   ---------------
#generated using pymatgen
data_C8S3N4
_symmetry_space_group_name_H-M   'P 1'
_cell_length_a   10.28940719
_cell_length_b   7.05763876
_cell_length_c   13.35781435
_cell_angle_alpha   89.97888600
_cell_angle_beta   89.97169195
_cell_angle_gamma   95.58724981
_symmetry_Int_Tables_number   1
_chemical_formula_structural   C8S3N4
_chemical_formula_sum   'C32 S12 N16'
_cell_volume   965.421310899
_cell_formula_units_Z   4
loop_
 _symmetry_equiv_pos_site_id
 _symmetry_equiv_pos_as_xyz
  1  'x, y, z'
loop_
 _atom_site_type_symbol
 _atom_site_label
 _atom_site_symmetry_multiplicity
 _atom_site_fract_x
 _atom_site_fract_y
 _atom_site_fract_z
 _atom_site_occupancy
  S  S1  1  0.276873  0.399172  0.920097  1
  C  C2  1  0.066681  0.639164  0.920529  1
  C  C3  1  0.313429  0.806190  0.919766  1
  S  S4  1  0.149875  0.863762  0.920196  1
  C  C5  1  0.363060  0.622208  0.919707  1
  C  C6  1  0.114890  0.461485  0.920477  1
  C  C7  1  0.027531  0.297024  0.920760  1
  C  C8  1  -0.070152  0.651036  0.920912  1
  N  N9  1  -0.040926  0.158015  0.920997  1
  N  N10  1  -0.182392  0.661124  0.921304  1
  C  C11  1  0.498159  0.640805  0.919341  1
  C  C12  1  0.579681  0.487801  0.919231  1
  N  N13  1  0.642282  0.355318  0.919143  1
  N  N14  1  0.400264  0.952277  0.919477  1
  S  S15  1  0.549412  0.882147  0.919110  1
  S  S16  1  0.656542  0.609423  0.168945  1
  C  C17  1  0.866729  0.369416  0.168496  1
  C  C18  1  0.619985  0.202406  0.169254  1
  S  S19  1  0.783538  0.144822  0.168844  1
  C  C20  1  0.570354  0.386388  0.169304  1
  C  C21  1  0.818519  0.547089  0.168562  1
  C  C22  1  0.905883  0.711555  0.168242  1
  C  C23  1  1.003563  0.357569  0.168065  1
  N  N24  1  0.974286  0.850619  0.167941  1
  N  N25  1  1.115803  0.347479  0.167689  1
  C  C26  1  0.435253  0.367785  0.169661  1
  C  C27  1  0.353728  0.520782  0.169789  1
  N  N28  1  0.291168  0.653310  0.169945  1
  N  N29  1  0.533152  0.056318  0.169546  1
  S  S30  1  0.384004  0.126444  0.169897  1
  S  S31  1  0.657862  0.609610  0.668934  1
  C  C32  1  0.868044  0.369595  0.668445  1
  C  C33  1  0.621297  0.202588  0.669208  1
  S  S34  1  0.784850  0.145002  0.668721  1
  C  C35  1  0.571669  0.386575  0.669263  1
  C  C36  1  0.819836  0.547269  0.668548  1
  C  C37  1  0.907204  0.711731  0.668249  1
  C  C38  1  1.004878  0.357750  0.668030  1
  N  N39  1  0.975604  0.850797  0.667981  1
  N  N40  1  1.117119  0.347674  0.667646  1
  C  C41  1  0.436570  0.367980  0.669665  1
  C  C42  1  0.355044  0.520978  0.669783  1
  N  N43  1  0.292481  0.653502  0.669942  1
  N  N44  1  0.534460  0.056505  0.669556  1
  S  S45  1  0.385314  0.126642  0.669952  1
  S  S46  1  0.275494  0.398962  0.420067  1
  C  C47  1  0.065304  0.638956  0.420578  1
  C  C48  1  0.312053  0.805984  0.419789  1
  S  S49  1  0.148498  0.863555  0.420270  1
  C  C50  1  0.361682  0.621999  0.419720  1
  C  C51  1  0.113512  0.461276  0.420490  1
  C  C52  1  0.026152  0.296816  0.420763  1
  C  C53  1  -0.071528  0.650826  0.421001  1
  N  N54  1  -0.042300  0.157804  0.421013  1
  N  N55  1  -0.183766  0.660939  0.421324  1
  C  C56  1  0.496781  0.640592  0.419323  1
  C  C57  1  0.578306  0.487591  0.419229  1
  N  N58  1  0.640922  0.355123  0.419158  1
  N  N59  1  0.398890  0.952068  0.419466  1
  S  S60  1  0.548037  0.881932  0.419055  1
# ------------   37  b1c5951efb   ---------------
#generated using pymatgen
data_C8S3N4
_symmetry_space_group_name_H-M   'P 1'
_cell_length_a   6.96314643
_cell_length_b   6.83161053
_cell_length_c   22.02122477
_cell_angle_alpha   71.87890787
_cell_angle_beta   90.96730187
_cell_angle_gamma   93.14677343
_symmetry_Int_Tables_number   1
_chemical_formula_structural   C8S3N4
_chemical_formula_sum   'C32 S12 N16'
_cell_volume   994.081020334
_cell_formula_units_Z   4
loop_
 _symmetry_equiv_pos_site_id
 _symmetry_equiv_pos_as_xyz
  1  'x, y, z'
loop_
 _atom_site_type_symbol
 _atom_site_label
 _atom_site_symmetry_multiplicity
 _atom_site_fract_x
 _atom_site_fract_y
 _atom_site_fract_z
 _atom_site_occupancy
  S  S1  1  0.088640  0.499973  0.878019  1
  C  C2  1  0.344123  0.265849  0.823161  1
  C  C3  1  0.492738  0.528881  0.882018  1
  S  S4  1  0.557394  0.408544  0.822131  1
  C  C5  1  0.302793  0.568303  0.903577  1
  C  C6  1  0.161382  0.298646  0.845875  1
  C  C7  1  0.007145  0.162841  0.842953  1
  C  C8  1  0.372678  0.102493  0.794952  1
  N  N9  1  -0.118315  0.049315  0.840677  1
  N  N10  1  0.396312  -0.028551  0.770382  1
  C  C11  1  0.310764  0.676163  0.948707  1
  C  C12  1  0.154874  0.738921  0.982973  1
  N  N13  1  0.026853  0.788889  1.012574  1
  N  N14  1  0.633981  0.595784  0.907794  1
  S  S15  1  0.550801  0.719892  0.958303  1
  S  S16  1  0.682186  0.666451  0.348457  1
  C  C17  1  0.418516  0.980304  0.328970  1
  C  C18  1  0.283167  0.588542  0.390143  1
  S  S19  1  0.206883  0.822945  0.343382  1
  C  C20  1  0.475578  0.525091  0.391085  1
  C  C21  1  0.604093  0.920102  0.331929  1
  C  C22  1  0.756495  1.072911  0.319183  1
  C  C23  1  0.384708  1.193675  0.310627  1
  N  N24  1  0.880450  1.200016  0.308994  1
  N  N25  1  0.356570  1.368860  0.294110  1
  C  C26  1  0.476967  0.326072  0.431176  1
  C  C27  1  0.638322  0.210087  0.446719  1
  N  N28  1  0.771114  0.113283  0.460961  1
  N  N29  1  0.148681  0.455691  0.426003  1
  S  S30  1  0.241354  0.239203  0.461896  1
  S  S31  1  1.126492  0.393412  0.084635  1
  C  C32  1  0.871021  0.627527  0.139504  1
  C  C33  1  0.722394  0.364540  0.080631  1
  S  S34  1  0.657738  0.484864  0.140522  1
  C  C35  1  0.912334  0.325083  0.059078  1
  C  C36  1  1.053757  0.594720  0.116787  1
  C  C37  1  1.207998  0.730516  0.119713  1
  C  C38  1  0.842484  0.790856  0.167726  1
  N  N39  1  1.333450  0.844042  0.121996  1
  N  N40  1  0.818862  0.921898  0.192297  1
  C  C41  1  0.904352  0.217212  0.013951  1
  C  C42  1  1.060240  0.154398  -0.020302  1
  N  N43  1  1.188308  0.104719  -0.049956  1
  N  N44  1  0.581147  0.297656  0.054852  1
  S  S45  1  0.664313  0.173514  0.004350  1
  S  S46  1  0.533014  0.226875  0.614280  1
  C  C47  1  0.796660  -0.086989  0.633752  1
  C  C48  1  0.932035  0.304772  0.572590  1
  S  S49  1  1.008306  0.070366  0.619348  1
  C  C50  1  0.739624  0.368227  0.571650  1
  C  C51  1  0.611093  -0.026768  0.630796  1
  C  C52  1  0.458689  -0.179582  0.643537  1
  C  C53  1  0.830475  -0.300355  0.652079  1
  N  N54  1  0.334753  -0.306700  0.653708  1
  N  N55  1  0.858621  -0.475538  0.668593  1
  C  C56  1  0.738232  0.567244  0.531561  1
  C  C57  1  0.576875  0.683221  0.516015  1
  N  N58  1  0.444104  0.780068  0.501778  1
  N  N59  1  1.066523  0.437619  0.536730  1
  S  S60  1  0.973840  0.654120  0.500839  1
# ------------   38  a3cb3ea0ab   ---------------
#generated using pymatgen
data_C8S3N4
_symmetry_space_group_name_H-M   P2_1/m
_cell_length_a   7.07033726
_cell_length_b   10.28319077
_cell_length_c   6.67340629
_cell_angle_alpha   89.98310446
_cell_angle_beta   90.10545754
_cell_angle_gamma   95.62343789
_symmetry_Int_Tables_number   11
_chemical_formula_structural   C8S3N4
_chemical_formula_sum   'C16 S6 N8'
_cell_volume   482.858320205
_cell_formula_units_Z   2
loop_
 _symmetry_equiv_pos_site_id
 _symmetry_equiv_pos_as_xyz
  1  'x, y, z'
  2  '-x, -y, -z'
  3  '-x, -y, z+1/2'
  4  'x, y, -z+1/2'
loop_
 _atom_site_type_symbol
 _atom_site_label
 _atom_site_symmetry_multiplicity
 _atom_site_fract_x
 _atom_site_fract_y
 _atom_site_fract_z
 _atom_site_occupancy
  C  C1  2  -0.162569  0.047859  0.250235  1
  C  C2  2  -0.028466  0.609698  0.249822  1
  C  C3  2  -0.007274  0.146167  0.250150  1
  C  C4  2  0.127868  0.403988  0.250232  1
  C  C5  2  0.132639  0.539526  0.250011  1
  C  C6  2  0.174975  0.110748  0.249956  1
  C  C7  2  0.200755  -0.024371  0.249591  1
  C  C8  2  0.316553  0.367589  0.250178  1
  S  S9  2  -0.085992  0.302737  0.250410  1
  S  S10  2  0.368333  0.607409  0.249849  1
  S  S11  2  0.390714  0.209127  0.250107  1
  N  N12  2  -0.294558  -0.029737  0.250400  1
  N  N13  2  -0.167201  0.662462  0.249455  1
  N  N14  2  0.222656  -0.135122  0.249448  1
  N  N15  2  0.453495  0.464126  0.249945  1
# ------------   39  568c6fa5d6   ---------------
#generated using pymatgen
data_C8S3N4
_cell_length_a                         12.34157
_cell_length_b                         6.60422
_cell_length_c                         7.12096
_cell_angle_alpha                      90.03960
_cell_angle_beta                       90.01900
_cell_angle_gamma                      57.81496
_symmetry_space_group_name_H-M         'P 1'
_symmetry_Int_Tables_number            1

loop_
_symmetry_equiv_pos_as_xyz
   'x, y, z'

loop_
   _atom_site_label
   _atom_site_occupancy
   _atom_site_fract_x
   _atom_site_fract_y
   _atom_site_fract_z
   _atom_site_adp_type
   _atom_site_B_iso_or_equiv
   _atom_site_type_symbol
   S          1.0     0.720611      0.030469      0.088925     Biso  1.000000 S
   C          1.0     0.921486     -0.171956      0.355679     Biso  1.000000 C
   C          1.0     0.674788      0.074917      0.484497     Biso  1.000000 C
   S          1.0     0.833992     -0.084718      0.564864     Biso  1.000000 S
   C          1.0     0.630565      0.119694      0.295917     Biso  1.000000 C
   C          1.0     0.877957     -0.127794      0.173928     Biso  1.000000 C
   C          1.0     0.968086     -0.217861      0.025096     Biso  1.000000 C
   C          1.0     1.055807     -0.306653      0.385215     Biso  1.000000 C
   N          1.0     1.038643     -0.288264     -0.101927     Biso  1.000000 N
   N          1.0     1.166328     -0.416952      0.407311     Biso  1.000000 N
   C          1.0     0.497358      0.252818      0.294176     Biso  1.000000 C
   C          1.0     0.420971      0.329447      0.131391     Biso  1.000000 C
   N          1.0     0.363253      0.387130     -0.008889     Biso  1.000000 N
   N          1.0     0.586176      0.163162      0.616203     Biso  1.000000 N
   S          1.0     0.441459      0.308102      0.524188     Biso  1.000000 S
   S          1.0     0.279316      0.969703      0.589006     Biso  1.000000 S
   C          1.0     0.078411      1.171733      0.855749     Biso  1.000000 C
   C          1.0     0.325098      0.925149      0.984587     Biso  1.000000 C
   S          1.0     0.165883      1.084554      1.064929     Biso  1.000000 S
   C          1.0     0.369340      0.880454      0.796010     Biso  1.000000 C
   C          1.0     0.121958      1.127656      0.674001     Biso  1.000000 C
   C          1.0     0.031840      1.217657      0.525166     Biso  1.000000 C
   C          1.0    -0.055911      1.306342      0.885289     Biso  1.000000 C
   N          1.0    -0.038713      1.287886      0.398138     Biso  1.000000 N
   N          1.0    -0.166436      1.417165      0.907354     Biso  1.000000 N
   C          1.0     0.502548      0.747392      0.794264     Biso  1.000000 C
   C          1.0     0.578931      0.670789      0.631465     Biso  1.000000 C
   N          1.0     0.636591      0.612990      0.491121     Biso  1.000000 N
   N          1.0     0.413695      0.836930      1.116293     Biso  1.000000 N
   S          1.0     0.558424      0.692088      1.024270     Biso  1.000000 S
# ------------   40  1b24076410   ---------------
#generated using pymatgen
data_C8S3N4
_cell_length_a                         10.26219
_cell_length_b                         7.07294
_cell_length_c                         13.66109
_cell_angle_alpha                      78.32713
_cell_angle_beta                       85.52130
_cell_angle_gamma                      95.49024
_symmetry_space_group_name_H-M         'P 1'
_symmetry_Int_Tables_number            1

loop_
_symmetry_equiv_pos_as_xyz
   'x, y, z'

loop_
   _atom_site_label
   _atom_site_occupancy
   _atom_site_fract_x
   _atom_site_fract_y
   _atom_site_fract_z
   _atom_site_adp_type
   _atom_site_B_iso_or_equiv
   _atom_site_type_symbol
   S          1.0     0.839996      0.056783      0.932370     Biso  1.000000 S
   C          1.0     0.644135      0.311387      0.936822     Biso  1.000000 C
   C          1.0     0.900202      0.454233      0.943595     Biso  1.000000 C
   S          1.0     0.739353      0.520613      0.952453     Biso  1.000000 S
   C          1.0     0.939196      0.269490      0.936674     Biso  1.000000 C
   C          1.0     0.682422      0.133340      0.930358     Biso  1.000000 C
   C          1.0     0.586829     -0.021190      0.923811     Biso  1.000000 C
   C          1.0     0.509337      0.339077      0.933626     Biso  1.000000 C
   N          1.0     0.511561     -0.154600      0.922133     Biso  1.000000 N
   N          1.0     0.399147      0.365474      0.932681     Biso  1.000000 N
   C          1.0     1.075349      0.277258      0.934159     Biso  1.000000 C
   C          1.0     1.147211      0.119088      0.929349     Biso  1.000000 C
   N          1.0     1.200098     -0.019056      0.927348     Biso  1.000000 N
   N          1.0     0.995710      0.592068      0.944664     Biso  1.000000 N
   S          1.0     1.140858      0.510740      0.939994     Biso  1.000000 S
   S          1.0     0.202079      1.130196      0.182061     Biso  1.000000 S
   C          1.0     0.395198      0.870413      0.180223     Biso  1.000000 C
   C          1.0     0.137868      0.727891      0.182290     Biso  1.000000 C
   S          1.0     0.297408      0.656294      0.176743     Biso  1.000000 S
   C          1.0     0.100974      0.916230      0.182693     Biso  1.000000 C
   C          1.0     0.358989      1.051381      0.182800     Biso  1.000000 C
   C          1.0     0.456466      1.205172      0.186663     Biso  1.000000 C
   C          1.0     0.530608      0.844665      0.180344     Biso  1.000000 C
   N          1.0     0.533063      1.336111      0.190080     Biso  1.000000 N
   N          1.0     0.641628      0.822911      0.180435     Biso  1.000000 N
   C          1.0    -0.035153      0.910247      0.185511     Biso  1.000000 C
   C          1.0    -0.105720      1.070703      0.187243     Biso  1.000000 C
   N          1.0    -0.158578      1.209005      0.189028     Biso  1.000000 N
   N          1.0     0.041046      0.589795      0.185358     Biso  1.000000 N
   S          1.0    -0.102941      0.673803      0.187860     Biso  1.000000 S
   S          1.0     0.134100      0.914526      0.687819     Biso  1.000000 S
   C          1.0     0.329946      0.659906      0.683307     Biso  1.000000 C
   C          1.0     0.073876      0.517120      0.676516     Biso  1.000000 C
   S          1.0     0.234723      0.450726      0.667631     Biso  1.000000 S
   C          1.0     0.034893      0.701855      0.683463     Biso  1.000000 C
   C          1.0     0.291668      0.837948      0.689796     Biso  1.000000 C
   C          1.0     0.387277      0.992428      0.696384     Biso  1.000000 C
   C          1.0     0.464747      0.632218      0.686487     Biso  1.000000 C
   N          1.0     0.462542      1.125804      0.698120     Biso  1.000000 N
   N          1.0     0.574919      0.605737      0.687487     Biso  1.000000 N
   C          1.0    -0.101262      0.694097      0.685998     Biso  1.000000 C
   C          1.0    -0.173123      0.852250      0.690852     Biso  1.000000 C
   N          1.0    -0.226020      0.990379      0.692875     Biso  1.000000 N
   N          1.0    -0.021644      0.379291      0.675459     Biso  1.000000 N
   S          1.0    -0.166788      0.460627      0.680168     Biso  1.000000 S
   S          1.0     0.772052     -0.155773      0.438303     Biso  1.000000 S
   C          1.0     0.578950      0.104043      0.440144     Biso  1.000000 C
   C          1.0     0.836307      0.246610      0.437873     Biso  1.000000 C
   S          1.0     0.676780      0.318256      0.443394     Biso  1.000000 S
   C          1.0     0.873177      0.058213      0.437602     Biso  1.000000 C
   C          1.0     0.615142     -0.076959      0.437632     Biso  1.000000 C
   C          1.0     0.517634     -0.230753      0.433836     Biso  1.000000 C
   C          1.0     0.443529      0.129772      0.440108     Biso  1.000000 C
   N          1.0     0.441019     -0.361572      0.430269     Biso  1.000000 N
   N          1.0     0.332502      0.151530      0.440142     Biso  1.000000 N
   C          1.0     1.009304      0.064189      0.434764     Biso  1.000000 C
   C          1.0     1.079867     -0.096286      0.433073     Biso  1.000000 C
   N          1.0     1.132723     -0.234592      0.431298     Biso  1.000000 N
   N          1.0     0.933150      0.384745      0.434679     Biso  1.000000 N
   S          1.0     1.077122      0.300692      0.432226     Biso  1.000000 S
# ------------   41  31b0501ead   ---------------
#generated using pymatgen
data_C8S3N4
_symmetry_space_group_name_H-M   P-1
_cell_length_a   7.18727842
_cell_length_b   11.07610418
_cell_length_c   6.91467500
_cell_angle_alpha   106.87437452
_cell_angle_beta   102.66664088
_cell_angle_gamma   91.87889710
_symmetry_Int_Tables_number   2
_chemical_formula_structural   C8S3N4
_chemical_formula_sum   'C16 S6 N8'
_cell_volume   511.187165287
_cell_formula_units_Z   2
loop_
 _symmetry_equiv_pos_site_id
 _symmetry_equiv_pos_as_xyz
  1  'x, y, z'
  2  '-x+1/3, -y, -z'
loop_
 _atom_site_type_symbol
 _atom_site_label
 _atom_site_symmetry_multiplicity
 _atom_site_fract_x
 _atom_site_fract_y
 _atom_site_fract_z
 _atom_site_occupancy
  C  C1  2  -0.380214  0.108282  0.296427  1
  C  C2  2  -0.287557  0.167104  0.730245  1
  C  C3  2  -0.185980  0.136982  0.409593  1
  C  C4  2  -0.141170  0.163866  0.621839  1
  C  C5  2  -0.091576  0.526889  0.029532  1
  C  C6  2  -0.015596  0.586728  0.243197  1
  C  C7  2  0.125392  0.688598  0.334706  1
  C  C8  2  0.154443  0.253834  0.429663  1
  S  S9  2  -0.086478  0.542333  0.439078  1
  S  S10  2  -0.016042  0.128949  0.257965  1
  S  S11  2  0.094215  0.195180  0.781016  1
  N  N12  2  -0.539568  0.079504  0.203597  1
  N  N13  2  -0.406496  0.167253  0.821100  1
  N  N14  2  -0.151826  0.475863  -0.147728  1
  N  N15  2  0.069919  0.645661  0.629703  1
# ------------   42  40b3ca2e22   ---------------
#generated using pymatgen
data_C8S3N4
_cell_length_a                         10.19122
_cell_length_b                         7.11580
_cell_length_c                         7.28094
_cell_angle_alpha                      97.38061
_cell_angle_beta                       68.35178
_cell_angle_gamma                      83.82012
_symmetry_space_group_name_H-M         'P 1'
_symmetry_Int_Tables_number            1

loop_
_symmetry_equiv_pos_as_xyz
   'x, y, z'

loop_
   _atom_site_label
   _atom_site_occupancy
   _atom_site_fract_x
   _atom_site_fract_y
   _atom_site_fract_z
   _atom_site_adp_type
   _atom_site_B_iso_or_equiv
   _atom_site_type_symbol
   S          1.0     0.750257      0.983400      0.232245     Biso  1.000000 S
   C          1.0     0.566516      0.724539      0.192561     Biso  1.000000 C
   C          1.0     0.820458      0.580549      0.211778     Biso  1.000000 C
   S          1.0     0.654453      0.516383      0.230575     Biso  1.000000 S
   C          1.0     0.857852      0.767056      0.212514     Biso  1.000000 C
   C          1.0     0.604076      0.904024      0.192157     Biso  1.000000 C
   C          1.0     0.513928      1.057644      0.169110     Biso  1.000000 C
   C          1.0     0.438473      0.693195      0.167991     Biso  1.000000 C
   N          1.0     0.440392      1.190012      0.159112     Biso  1.000000 N
   N          1.0     0.332628      0.661523      0.153632     Biso  1.000000 N
   C          1.0     0.999406      0.756502      0.193452     Biso  1.000000 C
   C          1.0     1.072175      0.914360      0.186214     Biso  1.000000 C
   N          1.0     1.125685      1.051498      0.180456     Biso  1.000000 N
   N          1.0     0.921753      0.438855      0.192854     Biso  1.000000 N
   S          1.0     1.070319      0.519108      0.179477     Biso  1.000000 S
   S          1.0     0.208461      0.050455      0.647444     Biso  1.000000 S
   C          1.0     0.392226      0.309287      0.687102     Biso  1.000000 C
   C          1.0     0.138301      0.453316      0.667868     Biso  1.000000 C
   S          1.0     0.304295      0.517462      0.649150     Biso  1.000000 S
   C          1.0     0.100897      0.266817      0.667138     Biso  1.000000 C
   C          1.0     0.354658      0.129806      0.687506     Biso  1.000000 C
   C          1.0     0.444804     -0.023820      0.710544     Biso  1.000000 C
   C          1.0     0.520279      0.340601      0.711661     Biso  1.000000 C
   N          1.0     0.518186     -0.156254      0.720728     Biso  1.000000 N
   N          1.0     0.626159      0.372195      0.725954     Biso  1.000000 N
   C          1.0    -0.040653      0.277392      0.686192     Biso  1.000000 C
   C          1.0    -0.113418      0.119531      0.693433     Biso  1.000000 C
   N          1.0    -0.166918     -0.017617      0.699223     Biso  1.000000 N
   N          1.0     0.037021      0.595025      0.686775     Biso  1.000000 N
   S          1.0    -0.111562      0.514774      0.700180     Biso  1.000000 S
# ------------   43  88da6fe864   ---------------
#generated using pymatgen
data_C8S3N4
_cell_length_a                         6.92302
_cell_length_b                         7.18947
_cell_length_c                         11.24378
_cell_angle_alpha                      80.09956
_cell_angle_beta                       109.31423
_cell_angle_gamma                      102.71583
_symmetry_space_group_name_H-M         'P 1'
_symmetry_Int_Tables_number            1
loop_
_symmetry_equiv_pos_as_xyz
   'x, y, z'
loop_
   _atom_site_label
   _atom_site_occupancy
   _atom_site_fract_x
   _atom_site_fract_y
   _atom_site_fract_z
   _atom_site_adp_type
   _atom_site_B_iso_or_equiv
   _atom_site_type_symbol
   S          1.0     0.347713      0.884828      0.798872     Biso  1.000000 S
   C          1.0     0.034788      0.604292      0.857138     Biso  1.000000 C
   C          1.0    -0.061937      0.945208      0.740183     Biso  1.000000 C
   S          1.0    -0.108568      0.774079      0.865109     Biso  1.000000 S
   C          1.0     0.129159      0.987492      0.711928     Biso  1.000000 C
   C          1.0     0.219922      0.649245      0.830256     Biso  1.000000 C
   C          1.0     0.324896      0.502920      0.827033     Biso  1.000000 C
   C          1.0    -0.049794      0.409889      0.885809     Biso  1.000000 C
   N          1.0     0.415581      0.384148      0.826875     Biso  1.000000 N
   N          1.0    -0.113777      0.250295      0.914499     Biso  1.000000 N
   C          1.0     0.118443      1.128793      0.609910     Biso  1.000000 C
   C          1.0     0.271963      1.204887      0.549958     Biso  1.000000 C
   N          1.0     0.398346      1.264891      0.499115     Biso  1.000000 N
   N          1.0    -0.208518      1.042768      0.669082     Biso  1.000000 N
   S          1.0    -0.121723      1.199588      0.565519     Biso  1.000000 S
   S          1.0     0.188505      0.019945      0.218307     Biso  1.000000 S
   C          1.0     0.501681      0.300369      0.160240     Biso  1.000000 C
   C          1.0     0.598089     -0.040636      0.277172     Biso  1.000000 C
   S          1.0     0.644912      0.130455      0.152269     Biso  1.000000 S
   C          1.0     0.406934     -0.082841      0.305325     Biso  1.000000 C
   C          1.0     0.316487      0.255483      0.187052     Biso  1.000000 C
   C          1.0     0.211609      0.401867      0.190256     Biso  1.000000 C
   C          1.0     0.586458      0.494744      0.131666     Biso  1.000000 C
   N          1.0     0.120837      0.520561      0.190428     Biso  1.000000 N
   N          1.0     0.650814      0.654241      0.103017     Biso  1.000000 N
   C          1.0     0.417488     -0.224140      0.407343     Biso  1.000000 C
   C          1.0     0.263827     -0.300248      0.467186     Biso  1.000000 C
   N          1.0     0.137886     -0.360567      0.518329     Biso  1.000000 N
   N          1.0     0.744600     -0.138242      0.348349     Biso  1.000000 N
   S          1.0     0.657590     -0.295003      0.451854     Biso  1.000000 S
# ------------   44  69e8167b21   ---------------
#generated using pymatgen
data_C8S3N4
_symmetry_space_group_name_H-M   P2_12_12_1
_cell_length_a   13.50282848
_cell_length_b   6.93648839
_cell_length_c   10.46720816
_cell_angle_alpha   90.02803389
_cell_angle_beta   89.93272430
_cell_angle_gamma   90.02913525
_symmetry_Int_Tables_number   19
_chemical_formula_structural   C8S3N4
_chemical_formula_sum   'C32 S12 N16'
_cell_volume   980.380959461
_cell_formula_units_Z   4
loop_
 _symmetry_equiv_pos_site_id
 _symmetry_equiv_pos_as_xyz
  1  'x, y, z'
  2  'x+1/2, -y+1/2, -z'
  3  '-x, y+1/2, -z+1/2'
  4  '-x+1/2, -y, z+1/2'
loop_
 _atom_site_type_symbol
 _atom_site_label
 _atom_site_symmetry_multiplicity
 _atom_site_fract_x
 _atom_site_fract_y
 _atom_site_fract_z
 _atom_site_occupancy
  C  C1  4  -0.095407  0.512334  0.092253  1
  C  C2  4  -0.039846  0.126646  0.105187  1
  C  C3  4  0.004517  0.459027  0.070758  1
  C  C4  4  0.032212  0.269411  0.078509  1
  C  C5  4  0.133261  0.809080  0.708815  1
  C  C6  4  0.187485  0.642537  0.677313  1
  C  C7  4  0.194758  0.568317  0.103486  1
  C  C8  4  0.221890  0.371315  0.114245  1
  S  S9  4  0.084166  0.651212  0.032123  1
  S  S10  4  0.146375  0.410939  0.711978  1
  S  S11  4  0.152603  0.178274  0.054102  1
  N  N12  4  -0.177731  0.556875  0.108363  1
  N  N13  4  -0.098932  0.007185  0.123897  1
  N  N14  4  0.086224  0.944582  0.734658  1
  N  N15  4  0.243729  0.303249  0.651920  1
# ------------   45  c963d7b9f0   ---------------
#generated using pymatgen
data_C8S3N4
_symmetry_space_group_name_H-M   Pc
_cell_length_a   13.76437729
_cell_length_b   9.66623986
_cell_length_c   7.40981007
_cell_angle_alpha   85.97963786
_cell_angle_beta   90.04962795
_cell_angle_gamma   90.03536280
_symmetry_Int_Tables_number   7
_chemical_formula_structural   C8S3N4
_chemical_formula_sum   'C32 S12 N16'
_cell_volume   983.446980671
_cell_formula_units_Z   4
loop_
 _symmetry_equiv_pos_site_id
 _symmetry_equiv_pos_as_xyz
  1  'x, y, z'
  2  '-x+1/2, y, z+1/2'
loop_
 _atom_site_type_symbol
 _atom_site_label
 _atom_site_symmetry_multiplicity
 _atom_site_fract_x
 _atom_site_fract_y
 _atom_site_fract_z
 _atom_site_occupancy
  C  C1  2  -0.053915  0.113114  0.134597  1
  C  C2  2  0.017480  0.654385  0.371616  1
  C  C3  2  0.024699  0.187600  0.204469  1
  C  C4  2  0.095272  0.428635  0.322816  1
  C  C5  2  0.097398  0.563982  0.374424  1
  C  C6  2  0.114559  0.127678  0.226115  1
  C  C7  2  0.125868  -0.010691  0.176247  1
  C  C8  2  0.188325  0.366406  0.349781  1
  C  C9  2  0.440904  0.893882  0.203909  1
  C  C10  2  0.518215  0.344989  0.249421  1
  C  C11  2  0.526006  0.824240  0.267404  1
  C  C12  2  0.599862  0.432601  0.240259  1
  C  C13  2  0.602582  0.569512  0.286328  1
  C  C14  2  0.616036  0.879529  0.232268  1
  C  C15  2  0.625343  1.011600  0.138108  1
  C  C16  2  0.696448  0.626359  0.252005  1
  S  S17  2  -0.011632  0.356632  0.244280  1
  S  S18  2  0.213231  0.601204  0.449011  1
  S  S19  2  0.223733  0.197720  0.300843  1
  S  S20  2  0.505236  0.658229  0.376525  1
  S  S21  2  0.714449  0.387816  0.166263  1
  S  S22  2  0.728146  0.799591  0.286432  1
  N  N23  2  -0.121114  0.058894  0.074562  1
  N  N24  2  -0.051487  0.724361  0.371094  1
  N  N25  2  0.134727  -0.123465  0.132660  1
  N  N26  2  0.244146  0.445432  0.915995  1
  N  N27  2  0.370063  0.947383  0.147973  1
  N  N28  2  0.448710  0.275876  0.256885  1
  N  N29  2  0.634808  1.120302  0.061877  1
  N  N30  2  0.738358  0.542208  0.688560  1
# ------------   46  8f3f145c98   ---------------
#generated using pymatgen
data_C8S3N4
_symmetry_space_group_name_H-M   P-1
_cell_length_a   7.14745197
_cell_length_b   9.03813080
_cell_length_c   8.76035083
_cell_angle_alpha   105.16797290
_cell_angle_beta   72.92873959
_cell_angle_gamma   101.93304669
_symmetry_Int_Tables_number   2
_chemical_formula_structural   C8S3N4
_chemical_formula_sum   'C16 S6 N8'
_cell_volume   516.929409683
_cell_formula_units_Z   2
loop_
 _symmetry_equiv_pos_site_id
 _symmetry_equiv_pos_as_xyz
  1  'x, y, z'
  2  '-x, -y, -z'
loop_
 _atom_site_type_symbol
 _atom_site_label
 _atom_site_symmetry_multiplicity
 _atom_site_fract_x
 _atom_site_fract_y
 _atom_site_fract_z
 _atom_site_occupancy
  C  C1  2  0.044792  0.120105  0.339719  1
  C  C2  2  0.110985  0.185573  0.031309  1
  C  C3  2  0.240377  0.157639  0.247292  1
  C  C4  2  0.264234  0.567709  0.480836  1
  C  C5  2  0.271689  0.190905  0.097172  1
  C  C6  2  0.282450  0.577202  0.638570  1
  C  C7  2  0.377222  0.644679  0.878762  1
  C  C8  2  0.404752  0.683528  0.726114  1
  S  S9  2  0.147885  0.444298  0.755500  1
  S  S10  2  0.429766  0.160232  0.341171  1
  S  S11  2  0.496513  0.755078  1.030458  1
  N  N12  2  -0.116906  0.089553  0.414716  1
  N  N13  2  -0.015869  0.178943  -0.029886  1
  N  N14  2  0.247916  0.553530  0.348922  1
  N  N15  2  0.251107  0.520016  0.907658  1
# ------------   47  b2caad7aff   ---------------
#generated using pymatgen
data_C8S3N4
_cell_length_a                         8.73501
_cell_length_b                         7.15644
_cell_length_c                         10.79952
_cell_angle_alpha                      86.59011
_cell_angle_beta                       126.02585
_cell_angle_gamma                      107.03545
_symmetry_space_group_name_H-M         'P 1'
_symmetry_Int_Tables_number            1

loop_
_symmetry_equiv_pos_as_xyz
   'x, y, z'

loop_
   _atom_site_label
   _atom_site_occupancy
   _atom_site_fract_x
   _atom_site_fract_y
   _atom_site_fract_z
   _atom_site_adp_type
   _atom_site_B_iso_or_equiv
   _atom_site_type_symbol
   S          1.0     0.375742      0.470712      0.023293     Biso  1.000000 S
   C          1.0     0.650488      0.312014      0.053870     Biso  1.000000 C
   C          1.0     0.791334      0.663596      0.218386     Biso  1.000000 C
   S          1.0     0.832778      0.543335      0.107914     Biso  1.000000 S
   C          1.0     0.599537      0.636245      0.179617     Biso  1.000000 C
   C          1.0     0.466749      0.281033      0.020563     Biso  1.000000 C
   C          1.0     0.336351      0.085663     -0.016974     Biso  1.000000 C
   C          1.0     0.710730      0.151024      0.048548     Biso  1.000000 C
   N          1.0     0.230626     -0.075902     -0.047248     Biso  1.000000 N
   N          1.0     0.764982      0.023776      0.041950     Biso  1.000000 N
   C          1.0     0.618186      0.759069      0.286036     Biso  1.000000 C
   C          1.0     0.469579      0.777499      0.295588     Biso  1.000000 C
   N          1.0     0.351516      0.793959      0.309825     Biso  1.000000 N
   N          1.0     0.944971      0.790148      0.343050     Biso  1.000000 N
   S          1.0     0.868277      0.893924      0.418896     Biso  1.000000 S
   S          1.0     0.737652      0.612820      0.702313     Biso  1.000000 S
   C          1.0     0.462969      0.771544      0.671802     Biso  1.000000 C
   C          1.0     0.322078      0.419891      0.507353     Biso  1.000000 C
   S          1.0     0.280807      0.540163      0.617977     Biso  1.000000 S
   C          1.0     0.513825      0.447233      0.546039     Biso  1.000000 C
   C          1.0     0.646654      0.802508      0.705012     Biso  1.000000 C
   C          1.0     0.777009      0.997873      0.742414     Biso  1.000000 C
   C          1.0     0.402668      0.932505      0.677062     Biso  1.000000 C
   N          1.0     0.882792      1.159419      0.772743     Biso  1.000000 N
   N          1.0     0.348311      1.059697      0.683591     Biso  1.000000 N
   C          1.0     0.495089      0.324391      0.439574     Biso  1.000000 C
   C          1.0     0.643686      0.305963      0.430000     Biso  1.000000 C
   N          1.0     0.761858      0.289824      0.415778     Biso  1.000000 N
   N          1.0     0.168379      0.293355      0.382692     Biso  1.000000 N
   S          1.0     0.244999      0.189558      0.306787     Biso  1.000000 S
# ------------   48  4e36028090   ---------------
#generated using pymatgen
data_C8S3N4
_cell_length_a                         7.14567
_cell_length_b                         9.04044
_cell_length_c                         8.73829
_cell_angle_alpha                      105.15781
_cell_angle_beta                       72.83282
_cell_angle_gamma                      101.86498
_symmetry_space_group_name_H-M         'P 1'
_symmetry_Int_Tables_number            1

loop_
_symmetry_equiv_pos_as_xyz
   'x, y, z'

loop_
   _atom_site_label
   _atom_site_occupancy
   _atom_site_fract_x
   _atom_site_fract_y
   _atom_site_fract_z
   _atom_site_adp_type
   _atom_site_B_iso_or_equiv
   _atom_site_type_symbol
   S          1.0     0.098415      0.366398      0.462977     Biso  1.000000 S
   C          1.0     0.256499      0.335902      0.707500     Biso  1.000000 C
   C          1.0    -0.094077      0.171278      0.683558     Biso  1.000000 C
   S          1.0     0.024689      0.281918      0.835648     Biso  1.000000 S
   C          1.0    -0.066582      0.210144      0.530512     Biso  1.000000 C
   C          1.0     0.287876      0.369060      0.556906     Biso  1.000000 C
   C          1.0     0.483637      0.406399      0.464087     Biso  1.000000 C
   C          1.0     0.417192      0.341214      0.773418     Biso  1.000000 C
   N          1.0     0.645695      0.436662      0.389100     Biso  1.000000 N
   N          1.0     0.544062      0.347373      0.834487     Biso  1.000000 N
   C          1.0    -0.188514      0.103753      0.442778     Biso  1.000000 C
   C          1.0    -0.206855      0.094173      0.284699     Biso  1.000000 C
   N          1.0    -0.223651      0.079789      0.152588     Biso  1.000000 N
   N          1.0    -0.219713      0.046502      0.712514     Biso  1.000000 N
   S          1.0    -0.322594     -0.029305      0.559946     Biso  1.000000 S
   S          1.0     0.958320      0.686305      0.145910     Biso  1.000000 S
   C          1.0     0.800703      0.716949     -0.098806     Biso  1.000000 C
   C          1.0     1.151377      0.881288     -0.074715     Biso  1.000000 C
   S          1.0     1.032681      0.770718     -0.226852     Biso  1.000000 S
   C          1.0     1.123640      0.842457      0.078392     Biso  1.000000 C
   C          1.0     0.769058      0.683761      0.051809     Biso  1.000000 C
   C          1.0     0.573210      0.646325      0.144431     Biso  1.000000 C
   C          1.0     0.640208      0.711787     -0.164901     Biso  1.000000 C
   N          1.0     0.411151      0.616273      0.219536     Biso  1.000000 N
   N          1.0     0.513551      0.705468     -0.226269     Biso  1.000000 N
   C          1.0     1.245619      0.948761      0.166159     Biso  1.000000 C
   C          1.0     1.263906      0.958385      0.324272     Biso  1.000000 C
   N          1.0     1.280661      0.972825      0.456405     Biso  1.000000 N
   N          1.0     1.277224      1.005967     -0.103698     Biso  1.000000 N
   S          1.0     1.380046      1.081675      0.048907     Biso  1.000000 S
# ------------   49  193f60e5e9   ---------------
#generated using pymatgen
data_C8S3N4
_symmetry_space_group_name_H-M   'P 1'
_cell_length_a   6.97242441
_cell_length_b   9.94439832
_cell_length_c   7.13943776
_cell_angle_alpha   90.13775226
_cell_angle_beta   89.99111973
_cell_angle_gamma   94.95553589
_symmetry_Int_Tables_number   1
_chemical_formula_structural   C8S3N4
_chemical_formula_sum   'C16 S6 N8'
_cell_volume   493.172285463
_cell_formula_units_Z   2
loop_
 _symmetry_equiv_pos_site_id
 _symmetry_equiv_pos_as_xyz
  1  'x, y, z'
loop_
 _atom_site_type_symbol
 _atom_site_label
 _atom_site_symmetry_multiplicity
 _atom_site_fract_x
 _atom_site_fract_y
 _atom_site_fract_z
 _atom_site_occupancy
  S  S1  1  0.503310  0.215818  0.057414  1
  C  C2  1  0.219661  0.387189  0.125449  1
  C  C3  1  0.105009  0.121289  0.046624  1
  S  S4  1  0.024822  0.282576  0.027672  1
  C  C5  1  0.299109  0.095681  0.059918  1
  C  C6  1  0.406991  0.362464  0.133107  1
  C  C7  1  0.548679  0.458603  0.214777  1
  C  C8  1  0.170054  0.510383  0.202183  1
  N  N9  1  0.670935  0.533371  0.281688  1
  N  N10  1  0.130848  0.612084  0.264734  1
  C  C11  1  0.307217  -0.043775  0.066344  1
  C  C12  1  0.475929  -0.106925  0.073728  1
  N  N13  1  0.619359  -0.155089  0.076291  1
  N  N14  1  -0.025597  0.013389  0.042865  1
  S  S15  1  0.075949  -0.127830  0.053726  1
  S  S16  1  0.290038  0.893929  0.560519  1
  C  C17  1  0.573838  0.722559  0.627698  1
  C  C18  1  0.688482  0.988415  0.549457  1
  S  S19  1  0.769130  0.827196  0.531346  1
  C  C20  1  0.494333  1.013997  0.562483  1
  C  C21  1  0.386447  0.747228  0.634972  1
  C  C22  1  0.244614  0.650638  0.715131  1
  C  C23  1  0.623080  0.599214  0.703699  1
  N  N24  1  0.122324  0.575286  0.780569  1
  N  N25  1  0.662058  0.497433  0.765697  1
  C  C26  1  0.486124  1.153471  0.568220  1
  C  C27  1  0.317416  1.216645  0.575418  1
  N  N28  1  0.174287  1.265207  0.577251  1
  N  N29  1  0.818996  1.096350  0.545340  1
  S  S30  1  0.717333  1.237569  0.555483  1
# ------------   50  be30688b0d   ---------------
#generated using pymatgen
data_C8S3N4
_symmetry_space_group_name_H-M   P-1
_cell_length_a   7.11132699
_cell_length_b   10.33018181
_cell_length_c   7.07738728
_cell_angle_alpha   95.16062725
_cell_angle_beta   72.68002478
_cell_angle_gamma   99.91733512
_symmetry_Int_Tables_number   2
_chemical_formula_structural   C8S3N4
_chemical_formula_sum   'C16 S6 N8'
_cell_volume   488.509322629
_cell_formula_units_Z   2
loop_
 _symmetry_equiv_pos_site_id
 _symmetry_equiv_pos_as_xyz
  1  'x, y, z'
  2  '-x+3/4, -y, -z'
loop_
 _atom_site_type_symbol
 _atom_site_label
 _atom_site_symmetry_multiplicity
 _atom_site_fract_x
 _atom_site_fract_y
 _atom_site_fract_z
 _atom_site_occupancy
  C  C1  2  0.109059  0.606226  0.551087  1
  C  C2  2  0.119340  0.049984  0.414313  1
  C  C3  2  0.121875  0.536900  0.707926  1
  C  C4  2  0.132092  0.403244  0.700228  1
  C  C5  2  0.135238  0.148053  0.564714  1
  C  C6  2  0.136029  -0.022859  0.772685  1
  C  C7  2  0.145830  0.367634  0.884517  1
  C  C8  2  0.145942  0.112389  0.742995  1
  S  S9  2  0.130415  0.604136  0.940279  1
  S  S10  2  0.131689  0.303590  0.487158  1
  S  S11  2  0.169861  0.212147  0.950268  1
  N  N12  2  0.101462  0.658558  0.414820  1
  N  N13  2  0.105803  -0.026674  0.285668  1
  N  N14  2  0.127939  -0.133689  0.798725  1
  N  N15  2  0.144253  0.462680  1.021856  1
# ------------   51  4dcbead1c1   ---------------
#generated using pymatgen
data_C8S3N4
_symmetry_space_group_name_H-M   P2_1/c
_cell_length_a   6.83356904
_cell_length_b   7.25937909
_cell_length_c   21.14212555
_cell_angle_alpha   89.98258679
_cell_angle_beta   70.03446026
_cell_angle_gamma   90.01165303
_symmetry_Int_Tables_number   14
_chemical_formula_structural   C8S3N4
_chemical_formula_sum   'C32 S12 N16'
_cell_volume   985.771968888
_cell_formula_units_Z   4
loop_
 _symmetry_equiv_pos_site_id
 _symmetry_equiv_pos_as_xyz
  1  'x, y, z'
  2  '-x, -y, -z'
  3  '-x, y+1/2, -z+1/2'
  4  'x, -y+1/2, z+1/2'
loop_
 _atom_site_type_symbol
 _atom_site_label
 _atom_site_symmetry_multiplicity
 _atom_site_fract_x
 _atom_site_fract_y
 _atom_site_fract_z
 _atom_site_occupancy
  C  C1  4  0.148237  0.345967  0.152677  1
  C  C2  4  0.175763  0.482371  0.196156  1
  C  C3  4  0.185326  0.083068  0.089331  1
  C  C4  4  0.255935  0.180342  0.135833  1
  C  C5  4  0.310789  0.323600  0.349466  1
  C  C6  4  0.433993  0.141579  0.439204  1
  C  C7  4  0.465788  0.407406  0.370474  1
  C  C8  4  0.467800  -0.187042  0.083762  1
  S  S9  4  -0.026446  0.136061  0.610676  1
  S  S10  4  0.271056  -0.132399  0.051102  1
  S  S11  4  0.443761  0.115073  0.170701  1
  N  N12  4  0.037626  0.163613  0.072018  1
  N  N13  4  0.186004  0.250184  0.332122  1
  N  N14  4  0.204865  0.595482  0.231083  1
  N  N15  4  0.355306  -0.000872  0.456714  1
# ------------   52  88175f8bb3   ---------------
#generated using pymatgen
data_C8S3N4
_cell_length_a                         20.51444
_cell_length_b                         7.09112
_cell_length_c                         7.13163
_cell_angle_alpha                      78.85443
_cell_angle_beta                       71.63813
_cell_angle_gamma                      84.09386
_symmetry_space_group_name_H-M         'P 1'
_symmetry_Int_Tables_number            1

loop_
_symmetry_equiv_pos_as_xyz
   'x, y, z'

loop_
   _atom_site_label
   _atom_site_occupancy
   _atom_site_fract_x
   _atom_site_fract_y
   _atom_site_fract_z
   _atom_site_adp_type
   _atom_site_B_iso_or_equiv
   _atom_site_type_symbol
   S          1.0     0.316227      0.420134      0.742772     Biso  1.000000 S
   C          1.0     0.410954      0.674177      0.761677     Biso  1.000000 C
   C          1.0     0.282393      0.819109      0.758012     Biso  1.000000 C
   S          1.0     0.362357      0.891372      0.755132     Biso  1.000000 S
   C          1.0     0.264533      0.632504      0.752733     Biso  1.000000 C
   C          1.0     0.393049      0.493374      0.759536     Biso  1.000000 C
   C          1.0     0.441665      0.336304      0.762903     Biso  1.000000 C
   C          1.0     0.478067      0.699450      0.766491     Biso  1.000000 C
   N          1.0     0.480190      0.203155      0.762213     Biso  1.000000 N
   N          1.0     0.532898      0.724169      0.769848     Biso  1.000000 N
   C          1.0     0.195728      0.637076      0.761423     Biso  1.000000 C
   C          1.0     0.160222      0.477142      0.762550     Biso  1.000000 C
   N          1.0     0.133211      0.338975      0.766217     Biso  1.000000 N
   N          1.0     0.233134      0.954894      0.768927     Biso  1.000000 N
   S          1.0     0.160762      0.870115      0.774030     Biso  1.000000 S
   S          1.0     0.067105      0.513520      0.279904     Biso  1.000000 S
   C          1.0    -0.027637      0.259381      0.261254     Biso  1.000000 C
   C          1.0     0.100933      0.114514      0.264888     Biso  1.000000 C
   S          1.0     0.020956      0.042190      0.267935     Biso  1.000000 S
   C          1.0     0.118800      0.301155      0.270030     Biso  1.000000 C
   C          1.0    -0.009728      0.440213      0.263292     Biso  1.000000 C
   C          1.0    -0.058346      0.597280      0.259926     Biso  1.000000 C
   C          1.0    -0.094752      0.234074      0.256473     Biso  1.000000 C
   N          1.0    -0.096884      0.730416      0.260865     Biso  1.000000 N
   N          1.0    -0.149550      0.209346      0.252882     Biso  1.000000 N
   C          1.0     0.187609      0.296600      0.261300     Biso  1.000000 C
   C          1.0     0.223138      0.456523      0.260096     Biso  1.000000 C
   N          1.0     0.250140      0.594614      0.256695     Biso  1.000000 N
   N          1.0     0.150191     -0.021269      0.254007     Biso  1.000000 N
   S          1.0     0.222569      0.063546      0.248792     Biso  1.000000 S
   S          1.0     0.567109      0.513487      0.279996     Biso  1.000000 S
   C          1.0     0.472369      0.259388      0.261252     Biso  1.000000 C
   C          1.0     0.600925      0.114472      0.265009     Biso  1.000000 C
   S          1.0     0.520949      0.042172      0.268028     Biso  1.000000 S
   C          1.0     0.618797      0.301106      0.270153     Biso  1.000000 C
   C          1.0     0.490284      0.440213      0.263286     Biso  1.000000 C
   C          1.0     0.441682      0.597310      0.259830     Biso  1.000000 C
   C          1.0     0.405262      0.234104      0.256397     Biso  1.000000 C
   N          1.0     0.403155      0.730468      0.260714     Biso  1.000000 N
   N          1.0     0.350467      0.209387      0.252769     Biso  1.000000 N
   C          1.0     0.687603      0.296538      0.261448     Biso  1.000000 C
   C          1.0     0.723128      0.456463      0.260258     Biso  1.000000 C
   N          1.0     0.750121      0.594566      0.256878     Biso  1.000000 N
   N          1.0     0.650180     -0.021323      0.254148     Biso  1.000000 N
   S          1.0     0.722558      0.063476      0.248955     Biso  1.000000 S
   S          1.0     0.816248      0.419959      0.742991     Biso  1.000000 S
   C          1.0     0.910987      0.674053      0.761736     Biso  1.000000 C
   C          1.0     0.782416      0.818948      0.758158     Biso  1.000000 C
   S          1.0     0.862380      0.891232      0.755249     Biso  1.000000 S
   C          1.0     0.764557      0.632335      0.752899     Biso  1.000000 C
   C          1.0     0.893084      0.493240      0.759622     Biso  1.000000 C
   C          1.0     0.941712      0.336193      0.762919     Biso  1.000000 C
   C          1.0     0.978109      0.699365      0.766458     Biso  1.000000 C
   N          1.0     0.980244      0.203053      0.762171     Biso  1.000000 N
   N          1.0     1.032904      0.724117      0.770054     Biso  1.000000 N
   C          1.0     0.695752      0.636905      0.761577     Biso  1.000000 C
   C          1.0     0.660233      0.476993      0.762718     Biso  1.000000 C
   N          1.0     0.633186      0.338897      0.766365     Biso  1.000000 N
   N          1.0     0.733157      0.954732      0.769061     Biso  1.000000 N
   S          1.0     0.660787      0.869947      0.774160     Biso  1.000000 S
# ------------   53  61dd4be504   ---------------
#generated using pymatgen
data_C8S3N4
_cell_length_a                         10.30735
_cell_length_b                         7.05784
_cell_length_c                         14.59125
_cell_angle_alpha                      81.53104
_cell_angle_beta                       68.23476
_cell_angle_gamma                      95.67715
_symmetry_space_group_name_H-M         'P 1'
_symmetry_Int_Tables_number            1

loop_
_symmetry_equiv_pos_as_xyz
   'x, y, z'

loop_
   _atom_site_label
   _atom_site_occupancy
   _atom_site_fract_x
   _atom_site_fract_y
   _atom_site_fract_z
   _atom_site_adp_type
   _atom_site_B_iso_or_equiv
   _atom_site_type_symbol
   S          1.0     0.478051      0.554099      0.930182     Biso  1.000000 S
   C          1.0     0.281204      0.811001      0.939941     Biso  1.000000 C
   C          1.0     0.540512      0.954779      0.935496     Biso  1.000000 C
   S          1.0     0.376208      1.023853      0.947442     Biso  1.000000 S
   C          1.0     0.579767      0.768377      0.929860     Biso  1.000000 C
   C          1.0     0.320262      0.631591      0.933316     Biso  1.000000 C
   C          1.0     0.224981      0.477820      0.928325     Biso  1.000000 C
   C          1.0     0.145998      0.837748      0.941521     Biso  1.000000 C
   N          1.0     0.150346      0.345790      0.925068     Biso  1.000000 N
   N          1.0     0.035019      0.862352      0.943452     Biso  1.000000 N
   C          1.0     0.716893      0.774796      0.926439     Biso  1.000000 C
   C          1.0     0.788266      0.614417      0.924955     Biso  1.000000 C
   N          1.0     0.839748      0.475048      0.927901     Biso  1.000000 N
   N          1.0     0.637202      1.093135      0.934404     Biso  1.000000 N
   S          1.0     0.782624      1.009388      0.929524     Biso  1.000000 S
   S          1.0     0.732347      0.622985      0.181371     Biso  1.000000 S
   C          1.0     0.924791      0.362351      0.179438     Biso  1.000000 C
   C          1.0     0.668169      0.220359      0.179942     Biso  1.000000 C
   S          1.0     0.829188      0.148435      0.174416     Biso  1.000000 S
   C          1.0     0.631407      0.409010      0.180960     Biso  1.000000 C
   C          1.0     0.887667      0.543519      0.182782     Biso  1.000000 C
   C          1.0     0.983257      0.696888      0.187593     Biso  1.000000 C
   C          1.0     1.059614      0.336449      0.179376     Biso  1.000000 C
   N          1.0     1.058931      0.827018      0.191484     Biso  1.000000 N
   N          1.0     1.170368      0.314369      0.178797     Biso  1.000000 N
   C          1.0     0.494997      0.403305      0.183165     Biso  1.000000 C
   C          1.0     0.424268      0.563992      0.184065     Biso  1.000000 C
   N          1.0     0.370701      0.702127      0.184667     Biso  1.000000 N
   N          1.0     0.570657      0.082254      0.182119     Biso  1.000000 N
   S          1.0     0.426471      0.166683      0.184568     Biso  1.000000 S
   S          1.0     0.448537      0.410782      0.687184     Biso  1.000000 S
   C          1.0     0.645373      0.153859      0.677449     Biso  1.000000 C
   C          1.0     0.386056      0.010087      0.681908     Biso  1.000000 C
   S          1.0     0.550341     -0.059015      0.670000     Biso  1.000000 S
   C          1.0     0.346821      0.196505      0.687510     Biso  1.000000 C
   C          1.0     0.606324      0.333280      0.684052     Biso  1.000000 C
   C          1.0     0.701612      0.487053      0.689036     Biso  1.000000 C
   C          1.0     0.780584      0.127117      0.675857     Biso  1.000000 C
   N          1.0     0.776267      0.619101      0.692253     Biso  1.000000 N
   N          1.0     0.891569      0.102528      0.673919     Biso  1.000000 N
   C          1.0     0.209702      0.190092      0.690915     Biso  1.000000 C
   C          1.0     0.138359      0.350494      0.692362     Biso  1.000000 C
   N          1.0     0.086938      0.489906      0.689340     Biso  1.000000 N
   N          1.0     0.289365     -0.128273      0.683007     Biso  1.000000 N
   S          1.0     0.143956     -0.044511      0.687858     Biso  1.000000 S
   S          1.0     0.194319      0.341867      0.435982     Biso  1.000000 S
   C          1.0     0.001848      0.602456      0.437918     Biso  1.000000 C
   C          1.0     0.258438      0.744481      0.437462     Biso  1.000000 C
   S          1.0     0.097414      0.816371      0.442982     Biso  1.000000 S
   C          1.0     0.295239      0.555856      0.436399     Biso  1.000000 C
   C          1.0     0.038992      0.421302      0.434560     Biso  1.000000 C
   C          1.0    -0.056561      0.267926      0.429716     Biso  1.000000 C
   C          1.0    -0.132950      0.628389      0.437937     Biso  1.000000 C
   N          1.0    -0.132216      0.137781      0.425817     Biso  1.000000 N
   N          1.0    -0.243701      0.650426      0.438497     Biso  1.000000 N
   C          1.0     0.431635      0.561570      0.434212     Biso  1.000000 C
   C          1.0     0.502380      0.400887      0.433293     Biso  1.000000 C
   N          1.0     0.555929      0.262739      0.432725     Biso  1.000000 N
   N          1.0     0.355923      0.882571      0.435336     Biso  1.000000 N
   S          1.0     0.500115      0.798157      0.432884     Biso  1.000000 S
# ------------   54  0b22b4f7f3   ---------------
#generated using pymatgen
data_C8S3N4
_symmetry_space_group_name_H-M   P2_12_12_1
_cell_length_a   6.77487986
_cell_length_b   7.19344349
_cell_length_c   20.84839242
_cell_angle_alpha   90.04330104
_cell_angle_beta   89.93344459
_cell_angle_gamma   90.04188800
_symmetry_Int_Tables_number   19
_chemical_formula_structural   C8S3N4
_chemical_formula_sum   'C32 S12 N16'
_cell_volume   1016.03922499
_cell_formula_units_Z   4
loop_
 _symmetry_equiv_pos_site_id
 _symmetry_equiv_pos_as_xyz
  1  'x, y, z'
  2  '-x+1/2, -y, z+1/2'
  3  'x+1/2, -y+1/2, -z'
  4  '-x, y+1/2, -z+1/2'
loop_
 _atom_site_type_symbol
 _atom_site_label
 _atom_site_symmetry_multiplicity
 _atom_site_fract_x
 _atom_site_fract_y
 _atom_site_fract_z
 _atom_site_occupancy
  C  C1  4  -0.204398  0.737996  0.305910  1
  C  C2  4  -0.150762  0.555697  0.324860  1
  C  C3  4  -0.084282  0.068383  0.448977  1
  C  C4  4  -0.080926  0.200889  0.400477  1
  C  C5  4  0.036617  0.521977  0.346466  1
  C  C6  4  0.076851  -0.001633  0.483793  1
  C  C7  4  0.174626  0.669228  0.351523  1
  C  C8  4  0.224845  0.263023  0.620446  1
  S  S9  4  0.132273  0.304085  0.369604  1
  S  S10  4  0.162253  0.110982  0.683705  1
  S  S11  4  0.174611  0.498629  0.538271  1
  N  N12  4  -0.247126  0.886474  0.288359  1
  N  N13  4  0.082381  0.355233  0.591473  1
  N  N14  4  0.208344  0.210732  0.855964  1
  N  N15  4  0.210164  -0.058178  0.513255  1
# ------------   55  da673f9d71   ---------------
#generated using pymatgen
data_C8S3N4
_symmetry_space_group_name_H-M   P-1
_cell_length_a   6.96345745
_cell_length_b   10.41063208
_cell_length_c   8.31286762
_cell_angle_alpha   105.72676715
_cell_angle_beta   64.39226012
_cell_angle_gamma   112.66465291
_symmetry_Int_Tables_number   2
_chemical_formula_structural   C8S3N4
_chemical_formula_sum   'C16 S6 N8'
_cell_volume   497.502012723
_cell_formula_units_Z   2
loop_
 _symmetry_equiv_pos_site_id
 _symmetry_equiv_pos_as_xyz
  1  'x, y, z'
  2  '-x, -y, -z'
loop_
 _atom_site_type_symbol
 _atom_site_label
 _atom_site_symmetry_multiplicity
 _atom_site_fract_x
 _atom_site_fract_y
 _atom_site_fract_z
 _atom_site_occupancy
  C  C1  2  -0.210661  0.959537  1.245548  1
  C  C2  2  -0.072553  0.688121  0.582167  1
  C  C3  2  -0.039772  0.896680  1.174179  1
  C  C4  2  -0.020123  0.781773  1.042887  1
  C  C5  2  -0.013561  0.668697  0.714692  1
  C  C6  2  0.185222  0.758741  1.000192  1
  C  C7  2  0.186810  0.647674  0.669663  1
  C  C8  2  0.336266  0.643166  0.487919  1
  S  S9  2  -0.210646  0.680930  0.937084  1
  S  S10  2  0.192658  0.958072  1.233923  1
  S  S11  2  0.277618  0.628371  0.827219  1
  N  N12  2  -0.347120  1.015310  1.298807  1
  N  N13  2  -0.125882  0.702887  0.474909  1
  N  N14  2  0.313607  0.843698  1.089728  1
  N  N15  2  0.454626  0.635790  0.337260  1
# ------------   56  8640ffa7db   ---------------
#generated using pymatgen
data_C8S3N4
_symmetry_space_group_name_H-M   P1
_cell_length_a   10.27404884
_cell_length_b   7.06758499
_cell_length_c   14.09654026
_cell_angle_alpha   92.37784385
_cell_angle_beta   70.63801341
_cell_angle_gamma   95.72564867
_symmetry_Int_Tables_number   1
_chemical_formula_structural   C8S3N4
_chemical_formula_sum   'C32 S12 N16'
_cell_volume   960.840343688
_cell_formula_units_Z   4
loop_
 _symmetry_equiv_pos_site_id
 _symmetry_equiv_pos_as_xyz
  1  'x, y, z'
loop_
 _atom_site_type_symbol
 _atom_site_label
 _atom_site_symmetry_multiplicity
 _atom_site_fract_x
 _atom_site_fract_y
 _atom_site_fract_z
 _atom_site_occupancy
  C  C1  1  -0.137963  0.601665  0.437251  1
  C  C2  1  -0.064439  0.238022  0.434971  1
  C  C3  1  -0.004798  0.575901  0.441442  1
  C  C4  1  0.031258  0.393723  0.440297  1
  C  C5  1  0.151903  0.424028  0.703430  1
  C  C6  1  0.187018  0.996582  0.951203  1
  C  C7  1  0.223682  0.263038  0.700410  1
  C  C8  1  0.249996  0.718105  0.446470  1
  C  C9  1  0.264647  0.630842  0.947766  1
  C  C10  1  0.286761  0.529363  0.445479  1
  C  C11  1  0.323333  0.970111  0.947831  1
  C  C12  1  0.361280  0.789423  0.947230  1
  C  C13  1  0.361360  0.268532  0.695850  1
  C  C14  1  0.381876  0.431209  0.193177  1
  C  C15  1  0.400908  0.080365  0.688908  1
  C  C16  1  0.423404  0.534309  0.443240  1
  C  C17  1  0.452168  0.271114  0.194943  1
  C  C18  1  0.493926  0.373470  0.442806  1
  C  C19  1  0.586123  1.116964  0.935881  1
  C  C20  1  0.588915  0.277834  0.192591  1
  C  C21  1  0.622111  0.405067  0.689782  1
  C  C22  1  0.623760  0.929308  0.936491  1
  C  C23  1  0.624524  0.090046  0.197515  1
  C  C24  1  0.661395  0.223474  0.681611  1
  C  C25  1  0.718356  0.561086  0.694016  1
  C  C26  1  0.760886  0.936416  0.933500  1
  C  C27  1  0.797333  0.196399  0.678968  1
  C  C28  1  0.831354  0.776504  0.935627  1
  C  C29  1  0.850998  0.416931  0.182271  1
  C  C30  1  0.885752  0.236160  0.187575  1
  C  C31  1  0.950486  0.574227  0.176489  1
  C  C32  1  1.021730  0.210796  0.185869  1
  S  S33  1  0.089824  0.791738  0.449801  1
  S  S34  1  0.157835  0.027373  0.696826  1
  S  S35  1  0.184767  0.315480  0.446726  1
  S  S36  1  0.382435  0.034985  0.202006  1
  S  S37  1  0.423733  1.188146  0.942351  1
  S  S38  1  0.462425  0.482998  0.696543  1
  S  S39  1  0.491750  0.770052  0.442462  1
  S  S40  1  0.520790  0.714405  0.942964  1
  S  S41  1  0.565443  0.007423  0.674727  1
  S  S42  1  0.692380  0.492341  0.184544  1
  S  S43  1  0.782848  0.019520  0.200043  1
  S  S44  1  0.828375  1.172619  0.930165  1
  N  N45  1  -0.247532  0.624211  0.434808  1
  N  N46  1  -0.140281  0.105397  0.431843  1
  N  N47  1  0.076596  1.025294  0.952989  1
  N  N48  1  0.100108  0.562798  0.701918  1
  N  N49  1  0.191096  0.495097  0.945841  1
  N  N50  1  0.303987  -0.057637  0.690349  1
  N  N51  1  0.328861  0.569755  0.193427  1
  N  N52  1  0.347305  0.855204  0.445069  1
  N  N53  1  0.526824  -0.048268  0.201684  1
  N  N54  1  0.546858  0.235120  0.443258  1
  N  N55  1  0.683230  1.256209  0.932202  1
  N  N56  1  0.793435  0.694821  0.696721  1
  N  N57  1  0.882110  0.638112  0.939693  1
  N  N58  1  0.908458  0.170564  0.676840  1
  N  N59  1  1.027884  0.707695  0.174322  1
  N  N60  1  1.131717  0.185323  0.186369  1
# ------------   57  14ad9cd89b   ---------------
#generated using pymatgen
data_C8S3N4
_symmetry_space_group_name_H-M   Pc
_cell_length_a   7.10219856
_cell_length_b   10.27478904
_cell_length_c   7.48209933
_cell_angle_alpha   89.98286231
_cell_angle_beta   62.65439154
_cell_angle_gamma   89.97694347
_symmetry_Int_Tables_number   7
_chemical_formula_structural   C8S3N4
_chemical_formula_sum   'C16 S6 N8'
_cell_volume   484.981618754
_cell_formula_units_Z   2
loop_
 _symmetry_equiv_pos_site_id
 _symmetry_equiv_pos_as_xyz
  1  'x, y, z'
  2  'x, -y, z+1/2'
loop_
 _atom_site_type_symbol
 _atom_site_label
 _atom_site_symmetry_multiplicity
 _atom_site_fract_x
 _atom_site_fract_y
 _atom_site_fract_z
 _atom_site_occupancy
  C  C1  2  0.193817  0.883786  1.039485  1
  C  C2  2  0.335487  0.501313  0.956414  1
  C  C3  2  0.352687  0.636762  0.982460  1
  C  C4  2  0.390066  1.066815  1.015846  1
  C  C5  2  0.392409  0.931383  1.014967  1
  C  C6  2  0.544280  0.683370  0.957123  1
  C  C7  2  0.556306  1.146380  1.004518  1
  C  C8  2  0.718578  0.597371  0.899372  1
  S  S9  2  0.113525  0.278687  0.557613  1
  S  S10  2  0.145530  1.120919  1.045593  1
  S  S11  2  0.611940  0.842119  0.992317  1
  N  N12  2  0.052190  0.972630  1.056525  1
  N  N13  2  0.323826  0.389422  0.938712  1
  N  N14  2  0.697073  1.206670  1.001030  1
  N  N15  2  0.865465  0.529911  0.854347  1
# ------------   58  17ac54bacb   ---------------
#generated using pymatgen
data_C8S3N4
_symmetry_space_group_name_H-M   P2_12_12_1
_cell_length_a   10.89969055
_cell_length_b   6.96919956
_cell_length_c   13.18417617
_cell_angle_alpha   89.99666629
_cell_angle_beta   89.99148223
_cell_angle_gamma   89.90578853
_symmetry_Int_Tables_number   19
_chemical_formula_structural   C8S3N4
_chemical_formula_sum   'C32 S12 N16'
_cell_volume   1001.49658703
_cell_formula_units_Z   4
loop_
 _symmetry_equiv_pos_site_id
 _symmetry_equiv_pos_as_xyz
  1  'x, y, z'
  2  '-x+1/2, -y, z+1/2'
  3  '-x, y+1/2, -z+1/2'
  4  'x+1/2, -y+1/2, -z'
loop_
 _atom_site_type_symbol
 _atom_site_label
 _atom_site_symmetry_multiplicity
 _atom_site_fract_x
 _atom_site_fract_y
 _atom_site_fract_z
 _atom_site_occupancy
  C  C1  4  0.068364  0.381644  0.624609  1
  C  C2  4  0.089230  0.216758  0.565484  1
  C  C3  4  0.134837  0.074650  0.146407  1
  C  C4  4  0.141725  0.458026  0.206326  1
  C  C5  4  0.145134  0.202831  0.471021  1
  C  C6  4  0.147951  0.007847  0.439921  1
  C  C7  4  0.170032  0.124016  0.246510  1
  C  C8  4  0.170480  0.311890  0.277022  1
  S  S9  4  0.049633  -0.013299  0.604788  1
  S  S10  4  0.207419  0.391729  0.400367  1
  S  S11  4  0.210990  -0.071326  0.324105  1
  N  N12  4  0.052338  0.516326  0.675373  1
  N  N13  4  0.100057  -0.119701  0.502035  1
  N  N14  4  0.106576  0.031215  0.064271  1
  N  N15  4  0.121604  0.578861  0.147377  1
# ------------   59  124eae09ea   ---------------
#generated using pymatgen
data_C8S3N4
_symmetry_space_group_name_H-M   P2_1/c
_cell_length_a   14.23739925
_cell_length_b   10.88931913
_cell_length_c   6.45028352
_cell_angle_alpha   90.07472477
_cell_angle_beta   89.98074531
_cell_angle_gamma   88.50811107
_symmetry_Int_Tables_number   14
_chemical_formula_structural   C8S3N4
_chemical_formula_sum   'C32 S12 N16'
_cell_volume   999.683566066
_cell_formula_units_Z   4
loop_
 _symmetry_equiv_pos_site_id
 _symmetry_equiv_pos_as_xyz
  1  'x, y, z'
  2  '-x, -y, -z'
  3  '-x+1/2, -y, z+1/2'
  4  'x+1/2, y, -z+1/2'
loop_
 _atom_site_type_symbol
 _atom_site_label
 _atom_site_symmetry_multiplicity
 _atom_site_fract_x
 _atom_site_fract_y
 _atom_site_fract_z
 _atom_site_occupancy
  C  C1  4  -0.162820  0.907420  -0.126537  1
  C  C2  4  -0.093999  0.881596  0.025011  1
  C  C3  4  -0.013100  0.808098  0.002901  1
  C  C4  4  0.040412  0.811372  0.188363  1
  C  C5  4  0.081145  0.497974  -0.244087  1
  C  C6  4  0.082432  0.605011  -0.119017  1
  C  C7  4  0.132335  0.603967  0.062777  1
  C  C8  4  0.178011  0.492996  0.125275  1
  S  S9  4  -0.093861  0.947584  0.270290  1
  S  S10  4  0.018713  0.729994  -0.224791  1
  S  S11  4  0.147620  0.729644  0.230322  1
  N  N12  4  -0.217845  0.931715  -0.254800  1
  N  N13  4  0.006162  0.881129  0.339215  1
  N  N14  4  0.080759  0.410710  -0.349058  1
  N  N15  4  0.214545  0.399899  0.171396  1
# ------------   60  6dd70c9469   ---------------
#generated using pymatgen
data_C8S3N4
_cell_length_a                         10.31145
_cell_length_b                         7.06808
_cell_length_c                         14.07600
_cell_angle_alpha                      76.15241
_cell_angle_beta                       78.45586
_cell_angle_gamma                      95.64747
_symmetry_space_group_name_H-M         'P 1'
_symmetry_Int_Tables_number            1

loop_
_symmetry_equiv_pos_as_xyz
   'x, y, z'

loop_
   _atom_site_label
   _atom_site_occupancy
   _atom_site_fract_x
   _atom_site_fract_y
   _atom_site_fract_z
   _atom_site_adp_type
   _atom_site_B_iso_or_equiv
   _atom_site_type_symbol
   S          1.0     0.020465      0.033657      0.931309     Biso  1.000000 S
   C          1.0    -0.174160      0.288541      0.941616     Biso  1.000000 C
   C          1.0     0.084284      0.433353      0.935976     Biso  1.000000 C
   S          1.0    -0.077059      0.500762      0.947974     Biso  1.000000 S
   C          1.0     0.122018      0.247582      0.931027     Biso  1.000000 C
   C          1.0    -0.136695      0.110233      0.935082     Biso  1.000000 C
   C          1.0    -0.233194     -0.042978      0.930537     Biso  1.000000 C
   C          1.0    -0.309084      0.314820      0.943773     Biso  1.000000 C
   N          1.0    -0.308522     -0.174631      0.927534     Biso  1.000000 N
   N          1.0    -0.419635      0.339199      0.946143     Biso  1.000000 N
   C          1.0     0.258173      0.254268      0.927923     Biso  1.000000 C
   C          1.0     0.329068      0.094008      0.927215     Biso  1.000000 C
   N          1.0     0.381386     -0.045570      0.930722     Biso  1.000000 N
   N          1.0     0.180752      0.571890      0.934415     Biso  1.000000 N
   S          1.0     0.324736      0.488543      0.930241     Biso  1.000000 S
   S          1.0     0.333621      1.072752      0.185243     Biso  1.000000 S
   C          1.0     0.526860      0.814277      0.180873     Biso  1.000000 C
   C          1.0     0.270393      0.672838      0.180442     Biso  1.000000 C
   S          1.0     0.429914      0.601301      0.175940     Biso  1.000000 S
   C          1.0     0.233055      0.859553      0.183816     Biso  1.000000 C
   C          1.0     0.490242      0.994896      0.183778     Biso  1.000000 C
   C          1.0     0.586136      1.147508      0.189518     Biso  1.000000 C
   C          1.0     0.661062      0.786811      0.182095     Biso  1.000000 C
   N          1.0     0.660622      1.277413      0.195327     Biso  1.000000 N
   N          1.0     0.771074      0.762238      0.182141     Biso  1.000000 N
   C          1.0     0.097857      0.854468      0.184100     Biso  1.000000 C
   C          1.0     0.026764      1.014279      0.184920     Biso  1.000000 C
   N          1.0    -0.027086      1.152084      0.183908     Biso  1.000000 N
   N          1.0     0.174835      0.536195      0.179097     Biso  1.000000 N
   S          1.0     0.031513      0.620697      0.181014     Biso  1.000000 S
   S          1.0     0.931624      0.921266      0.689380     Biso  1.000000 S
   C          1.0     1.126227      0.666342      0.679100     Biso  1.000000 C
   C          1.0     0.867783      0.521551      0.684747     Biso  1.000000 C
   S          1.0     1.029135      0.454167      0.672686     Biso  1.000000 S
   C          1.0     0.830058      0.707326      0.689693     Biso  1.000000 C
   C          1.0     1.088767      0.844648      0.685649     Biso  1.000000 C
   C          1.0     1.185269      0.997803      0.690245     Biso  1.000000 C
   C          1.0     1.261152      0.640056      0.676934     Biso  1.000000 C
   N          1.0     1.260608      1.129405      0.693289     Biso  1.000000 N
   N          1.0     1.371665      0.615564      0.674667     Biso  1.000000 N
   C          1.0     0.693890      0.700619      0.692842     Biso  1.000000 C
   C          1.0     0.622994      0.860870      0.693565     Biso  1.000000 C
   N          1.0     0.570701      1.000466      0.690097     Biso  1.000000 N
   N          1.0     0.771300      0.382991      0.686354     Biso  1.000000 N
   S          1.0     0.627299      0.466340      0.690568     Biso  1.000000 S
   S          1.0     0.617808     -0.116692      0.435524     Biso  1.000000 S
   C          1.0     0.424573      0.141780      0.439909     Biso  1.000000 C
   C          1.0     0.681063      0.283258      0.440267     Biso  1.000000 C
   S          1.0     0.521547      0.354812      0.444757     Biso  1.000000 S
   C          1.0     0.718388      0.096542      0.436888     Biso  1.000000 C
   C          1.0     0.461187     -0.038859      0.437030     Biso  1.000000 C
   C          1.0     0.365280     -0.191460      0.431296     Biso  1.000000 C
   C          1.0     0.290351      0.169202      0.438738     Biso  1.000000 C
   N          1.0     0.290803     -0.321316      0.425434     Biso  1.000000 N
   N          1.0     0.180313      0.193719      0.438764     Biso  1.000000 N
   C          1.0     0.853590      0.101609      0.436583     Biso  1.000000 C
   C          1.0     0.924670     -0.058206      0.435726     Biso  1.000000 C
   N          1.0     0.978513     -0.196011      0.436706     Biso  1.000000 N
   N          1.0     0.776633      0.419886      0.441611     Biso  1.000000 N
   S          1.0     0.919948      0.335363      0.439679     Biso  1.000000 S
# ------------   61  fb27dbef30   ---------------
#generated using pymatgen
data_C8S3N4
_symmetry_space_group_name_H-M   P-1
_cell_length_a   6.93412609
_cell_length_b   7.07921653
_cell_length_c   20.56863865
_cell_angle_alpha   89.97584685
_cell_angle_beta   78.97524531
_cell_angle_gamma   101.54541073
_symmetry_Int_Tables_number   2
_chemical_formula_structural   C8S3N4
_chemical_formula_sum   'C32 S12 N16'
_cell_volume   970.204348359
_cell_formula_units_Z   4
loop_
 _symmetry_equiv_pos_site_id
 _symmetry_equiv_pos_as_xyz
  1  'x, y, z'
  2  '-x, -y, -z'
loop_
 _atom_site_type_symbol
 _atom_site_label
 _atom_site_symmetry_multiplicity
 _atom_site_fract_x
 _atom_site_fract_y
 _atom_site_fract_z
 _atom_site_occupancy
  C  C1  2  0.183508  0.505237  0.206418  1
  C  C2  2  0.183657  0.685188  0.309670  1
  C  C3  2  0.184347  0.674909  0.242136  1
  C  C4  2  0.184849  0.877616  0.329361  1
  C  C5  2  0.229879  0.586336  0.432841  1
  C  C6  2  0.235446  0.772575  0.452035  1
  C  C7  2  0.247222  1.155886  0.979171  1
  C  C8  2  0.251954  0.787727  1.017847  1
  C  C9  2  0.262055  0.446648  0.476729  1
  C  C10  2  0.268717  1.016495  0.930301  1
  C  C11  2  0.272671  0.820388  0.516053  1
  C  C12  2  0.276006  0.832268  0.949107  1
  C  C13  2  0.300233  0.917544  0.801262  1
  C  C14  2  0.308105  0.930101  0.733299  1
  C  C15  2  0.308583  1.099374  0.697298  1
  C  C16  2  0.313447  0.728079  0.820084  1
  S  S17  2  0.177265  0.482739  0.359121  1
  S  S18  2  0.182696  0.902347  0.210535  1
  S  S19  2  0.189668  0.967094  0.408946  1
  S  S20  2  0.280592  1.115508  0.851232  1
  S  S21  2  0.307718  0.635308  0.900039  1
  S  S22  2  0.329721  0.707847  0.700072  1
  N  N23  2  0.180595  0.358265  0.180685  1
  N  N24  2  0.185471  1.004732  0.282436  1
  N  N25  2  0.229783  0.753082  1.074493  1
  N  N26  2  0.231174  1.275752  1.017586  1
  N  N27  2  0.282029  0.324910  0.511562  1
  N  N28  2  0.297250  0.858713  0.569327  1
  N  N29  2  0.312072  1.245547  0.670454  1
  N  N30  2  0.330094  0.605759  0.772047  1
# ------------   62  3973c977b6   ---------------
#generated using pymatgen
data_C8S3N4
_symmetry_space_group_name_H-M   P-1
_cell_length_a   10.26177567
_cell_length_b   7.09205889
_cell_length_c   13.30095177
_cell_angle_alpha   88.80975230
_cell_angle_beta   90.07423490
_cell_angle_gamma   95.36178663
_symmetry_Int_Tables_number   2
_chemical_formula_structural   C8S3N4
_chemical_formula_sum   'C32 S12 N16'
_cell_volume   963.561278267
_cell_formula_units_Z   4
loop_
 _symmetry_equiv_pos_site_id
 _symmetry_equiv_pos_as_xyz
  1  'x, y, z'
  2  '-x, -y, -z+1/2'
loop_
 _atom_site_type_symbol
 _atom_site_label
 _atom_site_symmetry_multiplicity
 _atom_site_fract_x
 _atom_site_fract_y
 _atom_site_fract_z
 _atom_site_occupancy
  C  C1  2  -0.173730  0.829719  0.122390  1
  C  C2  2  -0.101920  0.670188  0.122003  1
  C  C3  2  -0.053814  0.237254  0.625708  1
  C  C4  2  0.017359  0.077146  0.622863  1
  C  C5  2  0.033919  0.676587  0.124757  1
  C  C6  2  0.072464  0.489597  0.120219  1
  C  C7  2  0.152859  0.080838  0.629716  1
  C  C8  2  0.190034  -0.106565  0.623278  1
  C  C9  2  0.291411  0.814233  0.134051  1
  C  C10  2  0.329301  0.634468  0.127373  1
  C  C11  2  0.387354  0.971367  0.138879  1
  C  C12  2  0.409979  0.216670  0.632139  1
  C  C13  2  0.417156  0.988327  0.883427  1
  C  C14  2  0.446850  0.036384  0.623588  1
  C  C15  2  0.464713  0.608745  0.127359  1
  C  C16  2  0.492255  0.626583  0.869120  1
  S  S17  2  -0.167647  0.435240  0.116087  1
  S  S18  2  -0.049316  -0.156486  0.611473  1
  S  S19  2  0.133301  0.889425  0.134243  1
  S  S20  2  0.232390  0.419171  0.115331  1
  S  S21  2  0.253086  0.291006  0.647124  1
  S  S22  2  0.349348  -0.179847  0.623691  1
  N  N23  2  -0.226995  0.968005  0.120851  1
  N  N24  2  -0.107750  0.374806  0.627142  1
  N  N25  2  -0.022977  0.352050  0.117018  1
  N  N26  2  0.094240  -0.242000  0.614146  1
  N  N27  2  0.306549  1.012416  0.887004  1
  N  N28  2  0.416818  0.492914  0.870213  1
  N  N29  2  0.425795  0.417285  0.374296  1
  N  N30  2  0.462038  1.105711  0.140098  1
# ------------   63  cff9f09409   ---------------
#generated using pymatgen
data_C8S3N4
_symmetry_space_group_name_H-M   P1
_cell_length_a   10.54920535
_cell_length_b   13.62656849
_cell_length_c   7.00106772
_cell_angle_alpha   86.54391848
_cell_angle_beta   97.86526545
_cell_angle_gamma   91.07263393
_symmetry_Int_Tables_number   1
_chemical_formula_structural   C8S3N4
_chemical_formula_sum   'C32 S12 N16'
_cell_volume   995.06325564
_cell_formula_units_Z   4
loop_
 _symmetry_equiv_pos_site_id
 _symmetry_equiv_pos_as_xyz
  1  'x, y, z'
loop_
 _atom_site_type_symbol
 _atom_site_label
 _atom_site_symmetry_multiplicity
 _atom_site_fract_x
 _atom_site_fract_y
 _atom_site_fract_z
 _atom_site_occupancy
  C  C1  1  0.050525  0.633225  0.068715  1
  C  C2  1  0.077748  0.687435  0.234494  1
  C  C3  1  0.138325  0.778511  0.252629  1
  C  C4  1  0.145062  0.805844  0.446378  1
  C  C5  1  0.149030  1.038146  -0.019198  1
  C  C6  1  0.157388  1.094697  0.356847  1
  C  C7  1  0.174510  0.967425  0.137438  1
  C  C8  1  0.179438  0.995363  0.323134  1
  C  C9  1  0.323330  0.492835  0.862673  1
  C  C10  1  0.324713  0.465529  0.677808  1
  C  C11  1  0.347681  0.592113  0.906920  1
  C  C12  1  0.349090  0.536565  0.530836  1
  C  C13  1  0.359536  0.303665  0.996775  1
  C  C14  1  0.363832  0.277425  0.804444  1
  C  C15  1  0.426348  0.188373  0.807447  1
  C  C16  1  0.452664  0.135771  0.650798  1
  C  C17  1  0.552260  0.869147  0.070413  1
  C  C18  1  0.577623  0.813950  0.247270  1
  C  C19  1  0.635719  0.412296  0.470485  1
  C  C20  1  0.638312  0.724179  0.290450  1
  C  C21  1  0.641251  0.697946  0.490447  1
  C  C22  1  0.650781  0.464139  0.083149  1
  C  C23  1  0.669860  0.509536  0.413486  1
  C  C24  1  0.672757  0.535952  0.222287  1
  C  C25  1  0.821096  0.000756  0.747722  1
  C  C26  1  0.830831  0.029712  0.559297  1
  C  C27  1  0.841737  -0.098685  0.814179  1
  C  C28  1  0.853954  0.189471  0.847500  1
  C  C29  1  0.855790  -0.040811  0.429090  1
  C  C30  1  0.868310  0.217545  0.653129  1
  C  C31  1  0.926748  0.309665  0.645212  1
  C  C32  1  0.955024  0.367481  0.482825  1
  S  S33  1  0.039937  0.645766  0.459291  1
  S  S34  1  0.200959  0.847986  0.068083  1
  S  S35  1  0.211732  0.917276  0.532870  1
  S  S36  1  0.292496  0.413296  1.058839  1
  S  S37  1  0.294769  0.345877  0.598106  1
  S  S38  1  0.467562  0.146481  1.046962  1
  S  S39  1  0.535826  0.856067  0.458967  1
  S  S40  1  0.705684  0.655100  0.127700  1
  S  S41  1  0.706971  0.587948  0.604973  1
  S  S42  1  0.783996  0.077968  0.924213  1
  S  S43  1  0.812894  0.149909  0.453568  1
  S  S44  1  0.953021  0.351354  0.877040  1
  N  N45  1  0.027875  0.587213  -0.067115  1
  N  N46  1  0.096465  0.743577  0.569124  1
  N  N47  1  0.130225  1.095465  -0.150315  1
  N  N48  1  0.139628  1.176502  0.384332  1
  N  N49  1  0.366424  0.673879  0.943511  1
  N  N50  1  0.367002  0.593942  0.406557  1
  N  N51  1  0.410675  0.242155  1.137424  1
  N  N52  1  0.474732  0.090952  0.522852  1
  N  N53  1  0.528666  0.919006  -0.070900  1
  N  N54  1  0.589637  0.759616  0.594927  1
  N  N55  1  0.607969  0.332598  0.520762  1
  N  N56  1  0.635952  0.405391  -0.032580  1
  N  N57  1  0.858078  -0.180461  0.869686  1
  N  N58  1  0.872683  -0.098026  0.317969  1
  N  N59  1  0.895531  0.251961  0.979310  1
  N  N60  1  0.977155  0.419158  0.352224  1
# ------------   64  81b704db56   ---------------
#generated using pymatgen
data_C8S3N4
_symmetry_space_group_name_H-M   P1
_cell_length_a   11.09896314
_cell_length_b   6.68721509
_cell_length_c   7.71019517
_cell_angle_alpha   87.01181129
_cell_angle_beta   95.05498386
_cell_angle_gamma   119.27678470
_symmetry_Int_Tables_number   1
_chemical_formula_structural   C8S3N4
_chemical_formula_sum   'C16 S6 N8'
_cell_volume   497.195065091
_cell_formula_units_Z   2
loop_
 _symmetry_equiv_pos_site_id
 _symmetry_equiv_pos_as_xyz
  1  'x, y, z'
loop_
 _atom_site_type_symbol
 _atom_site_label
 _atom_site_symmetry_multiplicity
 _atom_site_fract_x
 _atom_site_fract_y
 _atom_site_fract_z
 _atom_site_occupancy
  C  C1  1  -0.012236  0.203946  0.610532  1
  C  C2  1  0.010526  0.399781  0.698381  1
  C  C3  1  0.114829  0.742569  0.842116  1
  C  C4  1  0.135949  0.573287  0.768015  1
  C  C5  1  0.313826  0.213159  0.396498  1
  C  C6  1  0.381094  0.435992  0.325595  1
  C  C7  1  0.391842  1.032625  0.837733  1
  C  C8  1  0.410379  0.866318  0.767677  1
  C  C9  1  0.495708  1.266194  0.830791  1
  C  C10  1  0.516811  0.555079  0.277140  1
  C  C11  1  0.530977  0.926996  0.680588  1
  C  C12  1  0.544522  0.775064  0.211966  1
  C  C13  1  0.782867  0.663789  0.229703  1
  C  C14  1  0.808866  0.873261  0.161831  1
  C  C15  1  0.890990  0.607440  0.250555  1
  C  C16  1  0.943939  1.032070  0.114863  1
  S  S17  1  -0.118985  0.461542  0.738461  1
  S  S18  1  0.247490  0.996141  0.941000  1
  S  S19  1  0.292933  0.569823  0.774288  1
  S  S20  1  0.304095  0.607043  0.288089  1
  S  S21  1  0.628568  0.439113  0.303802  1
  S  S22  1  0.697326  0.989477  0.126075  1
  N  N23  1  -0.029769  0.043446  0.536340  1
  N  N24  1  -0.013476  0.705656  0.835291  1
  N  N25  1  0.259499  0.028361  0.455697  1
  N  N26  1  0.442985  0.824145  0.213091  1
  N  N27  1  0.578542  1.460269  0.831877  1
  N  N28  1  0.630121  0.976844  0.608414  1
  N  N29  1  0.976051  0.552292  0.268925  1
  N  N30  1  1.053471  1.168260  0.074768  1
# ------------   65  abea83343e   ---------------
#generated using pymatgen
data_C8S3N4
_symmetry_space_group_name_H-M   P-1
_cell_length_a   7.39228020
_cell_length_b   7.05444444
_cell_length_c   10.77110698
_cell_angle_alpha   117.15618877
_cell_angle_beta   91.18496213
_cell_angle_gamma   88.45925437
_symmetry_Int_Tables_number   2
_chemical_formula_structural   C8S3N4
_chemical_formula_sum   'C16 S6 N8'
_cell_volume   499.575066513
_cell_formula_units_Z   2
loop_
 _symmetry_equiv_pos_site_id
 _symmetry_equiv_pos_as_xyz
  1  'x, y, z'
  2  '-x, -y, -z'
loop_
 _atom_site_type_symbol
 _atom_site_label
 _atom_site_symmetry_multiplicity
 _atom_site_fract_x
 _atom_site_fract_y
 _atom_site_fract_z
 _atom_site_occupancy
  C  C1  2  0.012145  -0.125223  0.114568  1
  C  C2  2  0.148324  1.210721  0.626618  1
  C  C3  2  0.150326  0.002310  0.202180  1
  C  C4  2  0.312353  -0.068618  0.236077  1
  C  C5  2  0.320095  1.166493  0.669344  1
  C  C6  2  0.348015  1.545869  0.804417  1
  C  C7  2  0.414616  0.109556  0.328553  1
  C  C8  2  0.421137  1.336777  0.758064  1
  S  S9  2  0.140495  0.277654  0.288178  1
  S  S10  2  0.364340  -0.340485  0.169609  1
  S  S11  2  0.368530  0.892084  0.599453  1
  N  N12  2  -0.102915  -0.233050  0.044119  1
  N  N13  2  0.006800  1.246643  0.591478  1
  N  N14  2  0.289572  1.718925  0.845129  1
  N  N15  2  0.339510  0.299511  0.364366  1
# ------------   66  cda6f94542   ---------------
#generated using pymatgen
data_C8S3N4
_symmetry_space_group_name_H-M   P1
_cell_length_a   7.31612088
_cell_length_b   20.38070032
_cell_length_c   6.95975944
_cell_angle_alpha   89.92863402
_cell_angle_beta   103.64523764
_cell_angle_gamma   89.81736037
_symmetry_Int_Tables_number   1
_chemical_formula_structural   C8S3N4
_chemical_formula_sum   'C32 S12 N16'
_cell_volume   1008.45569232
_cell_formula_units_Z   4
loop_
 _symmetry_equiv_pos_site_id
 _symmetry_equiv_pos_as_xyz
  1  'x, y, z'
loop_
 _atom_site_type_symbol
 _atom_site_label
 _atom_site_symmetry_multiplicity
 _atom_site_fract_x
 _atom_site_fract_y
 _atom_site_fract_z
 _atom_site_occupancy
  C  C1  1  0.116370  0.191246  0.195185  1
  C  C2  1  0.127799  0.231173  0.584738  1
  C  C3  1  0.211497  0.153117  0.358586  1
  C  C4  1  0.215763  0.171953  0.547819  1
  C  C5  1  0.223234  -0.076719  0.284208  1
  C  C6  1  0.231269  0.552078  0.546330  1
  C  C7  1  0.250299  -0.039595  0.458820  1
  C  C8  1  0.256565  0.530343  0.360380  1
  C  C9  1  0.279065  0.027843  0.477354  1
  C  C10  1  0.280883  0.462648  0.364064  1
  C  C11  1  0.282052  0.677292  0.436787  1
  C  C12  1  0.287925  0.047077  0.675271  1
  C  C13  1  0.302522  0.656034  0.256673  1
  C  C14  1  0.304003  0.423503  0.205158  1
  C  C15  1  0.340210  0.741841  0.497260  1
  C  C16  1  0.372080  0.698952  0.130639  1
  C  C17  1  0.615881  0.308003  0.694160  1
  C  C18  1  0.625696  0.267818  1.083182  1
  C  C19  1  0.709897  0.345975  0.857624  1
  C  C20  1  0.713491  0.326948  1.046691  1
  C  C21  1  0.724792  0.575998  0.784441  1
  C  C22  1  0.731264  0.947310  0.052128  1
  C  C23  1  0.750404  0.538582  0.958798  1
  C  C24  1  0.757747  0.969172  -0.133319  1
  C  C25  1  0.777742  0.470992  0.976893  1
  C  C26  1  0.780971  0.822062  -0.057968  1
  C  C27  1  0.783574  1.036737  -0.128934  1
  C  C28  1  0.785719  0.451504  1.174607  1
  C  C29  1  0.803022  0.843504  -0.237385  1
  C  C30  1  0.807762  1.075932  -0.287485  1
  C  C31  1  0.838009  0.757240  0.002473  1
  C  C32  1  0.874717  0.800775  -0.362415  1
  S  S33  1  0.183597  0.633443  0.605294  1
  S  S34  1  0.246769  0.578326  0.150079  1
  S  S35  1  0.247336  -0.071696  0.688950  1
  S  S36  1  0.266483  0.433236  0.593946  1
  S  S37  1  0.312175  0.080473  0.290059  1
  S  S38  1  0.325486  0.128245  0.763017  1
  S  S39  1  0.681690  0.866056  0.109837  1
  S  S40  1  0.747240  0.570442  1.188979  1
  S  S41  1  0.747654  0.921476  -0.343822  1
  S  S42  1  0.769015  1.065907  0.100967  1
  S  S43  1  0.810389  0.418495  0.789294  1
  S  S44  1  0.822462  0.370158  1.262267  1
  N  N45  1  0.035665  0.220379  0.056533  1
  N  N46  1  0.058149  0.280083  0.617508  1
  N  N47  1  0.195577  -0.106195  0.136717  1
  N  N48  1  0.236202  0.506382  0.682386  1
  N  N49  1  0.270461  -0.000015  0.800577  1
  N  N50  1  0.320747  0.393244  0.068222  1
  N  N51  1  0.388618  0.795086  0.543599  1
  N  N52  1  0.423862  0.733106  0.020037  1
  N  N53  1  0.536186  0.278933  0.555548  1
  N  N54  1  0.556219  0.219016  1.116063  1
  N  N55  1  0.698338  0.605697  0.637068  1
  N  N56  1  0.736773  0.992796  0.188543  1
  N  N57  1  0.768579  0.498523  1.300024  1
  N  N58  1  0.825108  1.106165  -0.424382  1
  N  N59  1  0.884622  0.703675  0.048641  1
  N  N60  1  0.928706  0.766982  -0.472395  1
# ------------   67  7694eab174   ---------------
#generated using pymatgen
data_C8S3N4
_symmetry_space_group_name_H-M   P2_1/c
_cell_length_a   13.47665918
_cell_length_b   6.47723293
_cell_length_c   11.40627349
_cell_angle_alpha   90.01335828
_cell_angle_beta   89.98022720
_cell_angle_gamma   82.75421661
_symmetry_Int_Tables_number   14
_chemical_formula_structural   C8S3N4
_chemical_formula_sum   'C32 S12 N16'
_cell_volume   987.718987023
_cell_formula_units_Z   4
loop_
 _symmetry_equiv_pos_site_id
 _symmetry_equiv_pos_as_xyz
  1  'x, y, z'
  2  '-x, -y, -z'
  3  '-x+1/2, -y, z+1/2'
  4  'x+1/2, y, -z+1/2'
loop_
 _atom_site_type_symbol
 _atom_site_label
 _atom_site_symmetry_multiplicity
 _atom_site_fract_x
 _atom_site_fract_y
 _atom_site_fract_z
 _atom_site_occupancy
  C  C1  4  0.027063  0.573110  0.222607  1
  C  C2  4  0.039291  0.347120  0.378421  1
  C  C3  4  0.071908  0.231019  0.478440  1
  C  C4  4  0.085137  0.500501  0.322033  1
  C  C5  4  0.145893  0.876555  0.192151  1
  C  C6  4  0.159908  1.071897  0.142950  1
  C  C7  4  0.200067  0.810224  0.290099  1
  C  C8  4  0.233642  0.058011  0.837094  1
  S  S9  4  -0.069174  0.309663  0.303178  1
  S  S10  4  0.057688  0.751619  0.116029  1
  S  S11  4  0.198519  0.576954  0.368691  1
  N  N12  4  -0.055704  0.488744  0.204494  1
  N  N13  4  0.096915  0.132730  0.561460  1
  N  N14  4  0.171050  1.232837  0.102824  1
  N  N15  4  0.180994  -0.054723  0.875517  1
# ------------   68  6c9e4d3b3b   ---------------
#generated using pymatgen
data_C8S3N4
_symmetry_space_group_name_H-M   P2_1/c
_cell_length_a   13.48056131
_cell_length_b   6.47383677
_cell_length_c   11.41185945
_cell_angle_alpha   90.00782972
_cell_angle_beta   90.01687075
_cell_angle_gamma   82.76416491
_symmetry_Int_Tables_number   14
_chemical_formula_structural   C8S3N4
_chemical_formula_sum   'C32 S12 N16'
_cell_volume   987.992387898
_cell_formula_units_Z   4
loop_
 _symmetry_equiv_pos_site_id
 _symmetry_equiv_pos_as_xyz
  1  'x, y, z'
  2  '-x, -y, -z'
  3  '-x+1/2, -y, z+1/2'
  4  'x+1/2, y, -z+1/2'
loop_
 _atom_site_type_symbol
 _atom_site_label
 _atom_site_symmetry_multiplicity
 _atom_site_fract_x
 _atom_site_fract_y
 _atom_site_fract_z
 _atom_site_occupancy
  C  C1  4  0.027063  0.573311  0.222569  1
  C  C2  4  0.039267  0.347234  0.378344  1
  C  C3  4  0.071876  0.231127  0.478359  1
  C  C4  4  0.085131  0.500628  0.321973  1
  C  C5  4  0.145918  0.876826  0.192180  1
  C  C6  4  0.159926  1.072292  0.143020  1
  C  C7  4  0.200078  0.810423  0.290111  1
  C  C8  4  0.233651  0.057901  0.837107  1
  S  S9  4  -0.069208  0.309851  0.303110  1
  S  S10  4  0.057723  0.751841  0.116033  1
  S  S11  4  0.198540  0.576968  0.368613  1
  N  N12  4  -0.055717  0.488981  0.204450  1
  N  N13  4  0.096903  0.132816  0.561360  1
  N  N14  4  0.171089  1.233048  0.102573  1
  N  N15  4  0.181037  -0.054872  0.875557  1
# ------------   69  eecde1347b   ---------------
#generated using pymatgen
data_C8S3N4
_symmetry_space_group_name_H-M   'P 1'
_cell_length_a   13.51107274
_cell_length_b   6.47215993
_cell_length_c   11.38581957
_cell_angle_alpha   89.84907209
_cell_angle_beta   90.05547785
_cell_angle_gamma   82.75789480
_symmetry_Int_Tables_number   1
_chemical_formula_structural   C8S3N4
_chemical_formula_sum   'C32 S12 N16'
_cell_volume   987.695186551
_cell_formula_units_Z   4
loop_
 _symmetry_equiv_pos_site_id
 _symmetry_equiv_pos_as_xyz
  1  'x, y, z'
loop_
 _atom_site_type_symbol
 _atom_site_label
 _atom_site_symmetry_multiplicity
 _atom_site_fract_x
 _atom_site_fract_y
 _atom_site_fract_z
 _atom_site_occupancy
  S  S1  1  0.175713  0.094954  0.620049  1
  C  C2  1  0.142740  0.401319  0.794582  1
  C  C3  1  0.003569  0.117520  0.764738  1
  S  S4  1  0.045531  0.291499  0.870570  1
  C  C5  1  0.057182  0.036020  0.666222  1
  C  C6  1  0.192841  0.326615  0.697446  1
  C  C7  1  0.268326  0.446988  0.650215  1
  C  C8  1  0.169931  0.593308  0.842863  1
  N  N9  1  0.328722  0.550497  0.611204  1
  N  N10  1  0.192029  0.751555  0.882109  1
  C  C11  1  0.001420  -0.110233  0.610344  1
  C  C12  1  0.026715  -0.231452  0.511366  1
  N  N13  1  0.045503  -0.333623  0.429179  1
  N  N14  1  -0.084783  0.045875  0.782647  1
  S  S15  1  -0.109740  -0.130977  0.684880  1
  S  S16  1  0.338949  0.912588  0.116071  1
  C  C17  1  0.370700  0.608796  0.294747  1
  C  C18  1  0.509955  0.892331  0.262886  1
  S  S19  1  0.466986  0.720500  0.370618  1
  C  C20  1  0.457157  0.972183  0.162684  1
  C  C21  1  0.321406  0.681785  0.196025  1
  C  C22  1  0.246504  0.560320  0.149343  1
  C  C23  1  0.343277  0.417390  0.345090  1
  N  N24  1  0.186421  0.455804  0.111334  1
  N  N25  1  0.320946  0.259538  0.385915  1
  C  C26  1  0.513429  1.117305  0.105438  1
  C  C27  1  0.488962  1.236583  0.004473  1
  N  N28  1  0.470848  1.337118  -0.079369  1
  N  N29  1  0.598209  0.964077  0.280791  1
  S  S30  1  0.624007  1.139167  0.180918  1
  S  S31  1  0.837672  0.843545  0.354533  1
  C  C32  1  0.870641  0.537188  0.179995  1
  C  C33  1  1.009816  0.820976  0.209844  1
  S  S34  1  0.967855  0.646997  0.104011  1
  C  C35  1  0.956203  0.902477  0.308359  1
  C  C36  1  0.820540  0.611893  0.277130  1
  C  C37  1  0.745052  0.491523  0.324358  1
  C  C38  1  0.843447  0.345203  0.131711  1
  N  N39  1  0.684654  0.388019  0.363368  1
  N  N40  1  0.821375  0.186939  0.092465  1
  C  C41  1  1.011965  1.048729  0.364237  1
  C  C42  1  0.986665  1.169944  0.463216  1
  N  N43  1  0.967875  1.272111  0.545404  1
  N  N44  1  1.098170  0.892618  0.191938  1
  S  S45  1  1.123127  1.069467  0.289705  1
  S  S46  1  0.674432  0.025952  0.858502  1
  C  C47  1  0.642694  0.329739  0.679822  1
  C  C48  1  0.503439  0.046214  0.711663  1
  S  S49  1  0.546404  0.218051  0.603946  1
  C  C50  1  0.556226  -0.033641  0.811875  1
  C  C51  1  0.691982  0.256744  0.778546  1
  C  C52  1  0.766886  0.378205  0.825231  1
  C  C53  1  0.670122  0.521140  0.629478  1
  N  N54  1  0.826965  0.482727  0.863244  1
  N  N55  1  0.692426  0.679009  0.588651  1
  C  C56  1  0.499949  -0.178758  0.869116  1
  C  C57  1  0.524415  -0.298036  0.970083  1
  N  N58  1  0.542524  -0.398577  1.053924  1
  N  N59  1  0.415181  -0.025540  0.693759  1
  S  S60  1  0.389378  -0.200620  0.793630  1
# ------------   70  fce6319b1a   ---------------
#generated using pymatgen
data_C8S3N4
_symmetry_space_group_name_H-M   P1
_cell_length_a   7.20397911
_cell_length_b   10.57490498
_cell_length_c   7.08684497
_cell_angle_alpha   80.92327529
_cell_angle_beta   71.61356002
_cell_angle_gamma   88.45319707
_symmetry_Int_Tables_number   1
_chemical_formula_structural   C8S3N4
_chemical_formula_sum   'C16 S6 N8'
_cell_volume   505.760253506
_cell_formula_units_Z   2
loop_
 _symmetry_equiv_pos_site_id
 _symmetry_equiv_pos_as_xyz
  1  'x, y, z'
loop_
 _atom_site_type_symbol
 _atom_site_label
 _atom_site_symmetry_multiplicity
 _atom_site_fract_x
 _atom_site_fract_y
 _atom_site_fract_z
 _atom_site_occupancy
  C  C1  1  -0.339519  0.081973  0.717312  1
  C  C2  1  -0.225959  0.075590  0.309582  1
  C  C3  1  -0.140726  0.107534  0.601321  1
  C  C4  1  -0.084397  0.104474  0.398243  1
  C  C5  1  0.185913  0.802991  1.037617  1
  C  C6  1  0.201066  0.228986  0.556528  1
  C  C7  1  0.256457  0.226321  0.346269  1
  C  C8  1  0.300424  0.807365  0.626787  1
  C  C9  1  0.379968  0.770147  0.936379  1
  C  C10  1  0.415040  0.309758  0.247303  1
  C  C11  1  0.436490  0.772816  0.732009  1
  C  C12  1  0.506966  0.339392  0.038464  1
  C  C13  1  0.715375  0.651355  0.951579  1
  C  C14  1  0.771555  0.654006  0.740079  1
  C  C15  1  0.926089  0.572258  0.681902  1
  C  C16  1  1.016282  0.543721  0.487098  1
  S  S17  1  0.009882  0.137147  0.743173  1
  S  S18  1  0.152765  0.129725  0.225340  1
  S  S19  1  0.483038  0.377463  0.424097  1
  S  S20  1  0.527602  0.740768  1.093275  1
  S  S21  1  0.672682  0.748637  0.571438  1
  S  S22  1  0.990099  0.505678  0.892030  1
  N  N23  1  -0.503078  0.059972  0.811732  1
  N  N24  1  -0.341433  0.050982  0.235896  1
  N  N25  1  0.027576  0.832897  1.119247  1
  N  N26  1  0.190699  0.836844  0.537592  1
  N  N27  1  0.304588  0.305756  0.616945  1
  N  N28  1  0.580355  0.365561  -0.135060  1
  N  N29  1  0.815368  0.576240  1.049553  1
  N  N30  1  1.087596  0.518966  0.325609  1
# ------------   71  099c47be40   ---------------
#generated using pymatgen
data_C8S3N4
_symmetry_space_group_name_H-M   Pca2_1
_cell_length_a   13.16426168
_cell_length_b   11.42269322
_cell_length_c   7.05236425
_cell_angle_alpha   90.00095800
_cell_angle_beta   89.79387176
_cell_angle_gamma   90.00054224
_symmetry_Int_Tables_number   29
_chemical_formula_structural   C8S3N4
_chemical_formula_sum   'C32 S12 N16'
_cell_volume   1060.46647742
_cell_formula_units_Z   4
loop_
 _symmetry_equiv_pos_site_id
 _symmetry_equiv_pos_as_xyz
  1  'x, y, z'
  2  '-x, -y, z+1/2'
  3  '-x+1/2, y, z+1/2'
  4  'x+1/2, -y, z'
loop_
 _atom_site_type_symbol
 _atom_site_label
 _atom_site_symmetry_multiplicity
 _atom_site_fract_x
 _atom_site_fract_y
 _atom_site_fract_z
 _atom_site_occupancy
  C  C1  4  -0.100302  0.719145  0.430471  1
  C  C2  4  -0.040233  0.696374  0.592569  1
  C  C3  4  -0.038166  0.971415  1.076118  1
  C  C4  4  0.022738  0.788565  0.920013  1
  C  C5  4  0.035093  0.885299  1.036982  1
  C  C6  4  0.049500  0.636563  0.575606  1
  C  C7  4  0.082914  0.595646  0.396407  1
  C  C8  4  0.116673  0.729144  0.900529  1
  S  S9  4  -0.090800  0.749487  0.808588  1
  S  S10  4  0.131545  0.601003  0.763726  1
  S  S11  4  0.160243  0.890365  1.111325  1
  N  N12  4  -0.150028  0.737723  0.297170  1
  N  N13  4  -0.099336  1.043672  1.101375  1
  N  N14  4  0.111805  0.558940  0.251667  1
  N  N15  4  0.195394  0.774277  0.990450  1
# ------------   72  7bd5daff30   ---------------
#generated using pymatgen
data_C8S3N4
_symmetry_space_group_name_H-M   P2_12_12_1
_cell_length_a   9.61434613
_cell_length_b   6.97410420
_cell_length_c   14.97445070
_cell_angle_alpha   90.00215405
_cell_angle_beta   90.01532461
_cell_angle_gamma   89.87722116
_symmetry_Int_Tables_number   19
_chemical_formula_structural   C8S3N4
_chemical_formula_sum   'C32 S12 N16'
_cell_volume   1004.05631595
_cell_formula_units_Z   4
loop_
 _symmetry_equiv_pos_site_id
 _symmetry_equiv_pos_as_xyz
  1  'x, y, z'
  2  '-x+1/2, -y, z+1/2'
  3  '-x, y+1/2, -z+1/2'
  4  'x+1/2, -y+1/2, -z'
loop_
 _atom_site_type_symbol
 _atom_site_label
 _atom_site_symmetry_multiplicity
 _atom_site_fract_x
 _atom_site_fract_y
 _atom_site_fract_z
 _atom_site_occupancy
  C  C1  4  -0.088366  0.806918  0.930310  1
  C  C2  4  0.010023  0.432899  0.923312  1
  C  C3  4  0.033366  0.763892  0.880725  1
  C  C4  4  0.065278  0.502785  0.152396  1
  C  C5  4  0.080296  0.578592  0.875406  1
  C  C6  4  0.137535  0.335686  0.177217  1
  C  C7  4  0.222414  0.872719  0.754073  1
  C  C8  4  0.231737  0.319079  0.247237  1
  S  S9  4  0.108005  0.970148  0.833945  1
  S  S10  4  0.113624  0.112050  0.128721  1
  S  S11  4  0.225105  0.487888  0.817605  1
  N  N12  4  -0.188098  0.847656  0.970245  1
  N  N13  4  -0.043813  0.309417  0.962767  1
  N  N14  4  0.005667  0.642814  0.133665  1
  N  N15  4  0.223552  0.003347  0.196140  1
# ------------   73  1b1e84250e   ---------------
#generated using pymatgen
data_C8S3N4
_symmetry_space_group_name_H-M   P2_1/c
_cell_length_a   7.20348335
_cell_length_b   14.09315517
_cell_length_c   10.13644085
_cell_angle_alpha   89.79083976
_cell_angle_beta   73.16164862
_cell_angle_gamma   89.85846051
_symmetry_Int_Tables_number   14
_chemical_formula_structural   C8S3N4
_chemical_formula_sum   'C32 S12 N16'
_cell_volume   984.922240813
_cell_formula_units_Z   4
loop_
 _symmetry_equiv_pos_site_id
 _symmetry_equiv_pos_as_xyz
  1  'x, y, z'
  2  '-x, -y, -z'
  3  '-x, y+1/2, -z+1/2'
  4  'x, -y+1/2, z+1/2'
loop_
 _atom_site_type_symbol
 _atom_site_label
 _atom_site_symmetry_multiplicity
 _atom_site_fract_x
 _atom_site_fract_y
 _atom_site_fract_z
 _atom_site_occupancy
  C  C1  4  0.130052  0.375063  1.101259  1
  C  C2  4  0.224929  0.485982  0.508351  1
  C  C3  4  0.238839  -0.057631  0.532290  1
  C  C4  4  0.251361  0.393061  0.965780  1
  C  C5  4  0.304802  0.014100  0.431458  1
  C  C6  4  0.314269  0.568611  0.441099  1
  C  C7  4  0.457884  0.571489  0.315491  1
  C  C8  4  0.484074  0.333004  0.717790  1
  S  S9  4  0.266707  0.682910  0.505058  1
  S  S10  4  0.306325  0.290802  0.865007  1
  S  S11  4  0.451423  0.532079  0.775140  1
  N  N12  4  0.028465  0.363114  1.212600  1
  N  N13  4  0.157402  0.415485  0.561626  1
  N  N14  4  0.186209  0.616819  1.113850  1
  N  N15  4  0.426672  0.768062  0.872720  1
# ------------   74  b0ebc58dd7   ---------------
#generated using pymatgen
data_C8S3N4
_symmetry_space_group_name_H-M   P-1
_cell_length_a   9.85799262
_cell_length_b   10.27965613
_cell_length_c   5.86825790
_cell_angle_alpha   113.45535673
_cell_angle_beta   73.24834172
_cell_angle_gamma   78.42861879
_symmetry_Int_Tables_number   2
_chemical_formula_structural   C8S3N4
_chemical_formula_sum   'C16 S6 N8'
_cell_volume   487.570009878
_cell_formula_units_Z   2
loop_
 _symmetry_equiv_pos_site_id
 _symmetry_equiv_pos_as_xyz
  1  'x, y, z'
  2  '-x, -y, -z'
loop_
 _atom_site_type_symbol
 _atom_site_label
 _atom_site_symmetry_multiplicity
 _atom_site_fract_x
 _atom_site_fract_y
 _atom_site_fract_z
 _atom_site_occupancy
  C  C1  2  0.173013  0.691922  0.094030  1
  C  C2  2  0.205381  0.599091  -0.181562  1
  C  C3  2  0.205776  0.825882  0.480662  1
  C  C4  2  0.278393  0.734095  0.193394  1
  C  C5  2  0.289318  0.302151  0.929563  1
  C  C6  2  0.423709  0.130889  0.380287  1
  C  C7  2  0.449045  0.258692  0.798373  1
  C  C8  2  0.482428  0.827935  0.480892  1
  S  S9  2  -0.002250  0.768679  0.363491  1
  S  S10  2  0.289483  0.906117  0.704095  1
  S  S11  2  0.467811  0.675532  -0.026896  1
  N  N12  2  0.059305  0.852892  0.594552  1
  N  N13  2  0.158094  0.336446  1.031245  1
  N  N14  2  0.239972  0.520409  -0.412658  1
  N  N15  2  0.347595  0.093392  0.266297  1
# ------------   75  4e03ad8fa2   ---------------
#generated using pymatgen
data_C8S3N4
_symmetry_space_group_name_H-M   P-1
_cell_length_a   14.05272192
_cell_length_b   10.25696038
_cell_length_c   6.98774244
_cell_angle_alpha   75.09911783
_cell_angle_beta   83.93065970
_cell_angle_gamma   90.04754723
_symmetry_Int_Tables_number   2
_chemical_formula_structural   C8S3N4
_chemical_formula_sum   'C32 S12 N16'
_cell_volume   967.463334948
_cell_formula_units_Z   4
loop_
 _symmetry_equiv_pos_site_id
 _symmetry_equiv_pos_as_xyz
  1  'x, y, z'
  2  '-x, -y, -z'
loop_
 _atom_site_type_symbol
 _atom_site_label
 _atom_site_symmetry_multiplicity
 _atom_site_fract_x
 _atom_site_fract_y
 _atom_site_fract_z
 _atom_site_occupancy
  C  C1  2  0.075001  0.323713  0.227525  1
  C  C2  2  0.130029  0.698048  0.278456  1
  C  C3  2  0.144994  0.565051  0.258625  1
  C  C4  2  0.167610  0.137588  0.236619  1
  C  C5  2  0.169563  0.274238  0.230187  1
  C  C6  2  0.185837  1.194145  0.726452  1
  C  C7  2  0.236574  0.518797  0.254191  1
  C  C8  2  0.247716  0.055276  0.242806  1
  C  C9  2  0.254797  0.639577  0.744525  1
  C  C10  2  0.263425  1.105213  0.742126  1
  C  C11  2  0.314339  0.603706  0.264823  1
  C  C12  2  0.331891  0.854811  0.757938  1
  C  C13  2  0.334569  0.721168  0.748428  1
  C  C14  2  0.354833  1.153709  0.739827  1
  C  C15  2  0.369406  1.293612  0.720568  1
  C  C16  2  0.426046  0.903457  0.763963  1
  S  S17  2  0.037700  0.486415  0.236455  1
  S  S18  2  0.050130  0.085760  0.233238  1
  S  S19  2  0.223837  0.938449  0.770150  1
  S  S20  2  0.276816  0.362322  0.225052  1
  S  S21  2  0.451956  0.668934  0.751987  1
  S  S22  2  0.462240  1.068230  0.764853  1
  N  N23  2  0.006895  0.235609  0.225836  1
  N  N24  2  0.116732  0.807723  0.290896  1
  N  N25  2  0.119522  1.263016  0.715692  1
  N  N26  2  0.186696  0.574298  0.745659  1
  N  N27  2  0.316437  -0.008584  0.246677  1
  N  N28  2  0.380944  0.671051  0.266926  1
  N  N29  2  0.383173  1.407617  0.707982  1
  N  N30  2  0.494602  0.815703  0.763625  1
# ------------   76  26bb85497c   ---------------
#generated using pymatgen
data_C8S3N4
_symmetry_space_group_name_H-M   P-1
_cell_length_a   9.84577658
_cell_length_b   9.18635094
_cell_length_c   6.07258012
_cell_angle_alpha   103.43798868
_cell_angle_beta   69.47585204
_cell_angle_gamma   104.91846317
_symmetry_Int_Tables_number   2
_chemical_formula_structural   C8S3N4
_chemical_formula_sum   'C16 S6 N8'
_cell_volume   490.874653744
_cell_formula_units_Z   2
loop_
 _symmetry_equiv_pos_site_id
 _symmetry_equiv_pos_as_xyz
  1  'x, y, z'
  2  '-x+5/6, -y+1/6, -z+1/6'
loop_
 _atom_site_type_symbol
 _atom_site_label
 _atom_site_symmetry_multiplicity
 _atom_site_fract_x
 _atom_site_fract_y
 _atom_site_fract_z
 _atom_site_occupancy
  C  C1  2  -0.240600  0.685968  0.871940  1
  C  C2  2  -0.147830  0.777893  0.700311  1
  C  C3  2  0.005447  0.818836  0.638857  1
  C  C4  2  0.059157  0.903015  0.446548  1
  C  C5  2  0.287674  0.817786  0.609083  1
  C  C6  2  0.321785  0.228032  0.831823  1
  C  C7  2  0.341367  0.898689  0.422397  1
  C  C8  2  0.389356  0.774003  0.686764  1
  S  S9  2  -0.208008  0.849643  0.518137  1
  S  S10  2  0.104665  0.764461  0.785018  1
  S  S11  2  0.245054  0.977695  0.300006  1
  N  N12  2  -0.314740  0.605026  1.008892  1
  N  N13  2  -0.040713  0.926597  0.366991  1
  N  N14  2  0.195239  0.188877  0.920814  1
  N  N15  2  0.344816  0.423799  0.390685  1
# ------------   77  a62da33045   ---------------
#generated using pymatgen
data_C8S3N4
_cell_length_a                         9.84364
_cell_length_b                         9.19280
_cell_length_c                         6.07556
_cell_angle_alpha                      103.57982
_cell_angle_beta                       69.53528
_cell_angle_gamma                      105.16738
_symmetry_space_group_name_H-M         'P 1'
_symmetry_Int_Tables_number            1

loop_
_symmetry_equiv_pos_as_xyz
   'x, y, z'

loop_
   _atom_site_label
   _atom_site_occupancy
   _atom_site_fract_x
   _atom_site_fract_y
   _atom_site_fract_z
   _atom_site_adp_type
   _atom_site_B_iso_or_equiv
   _atom_site_type_symbol
   S          1.0     0.088064      0.741968      0.806222     Biso  1.000000 S
   C          1.0     0.324890      0.875598      0.443238     Biso  1.000000 C
   C          1.0     0.042580      0.879883      0.467821     Biso  1.000000 C
   S          1.0     0.228638      0.954459      0.321114     Biso  1.000000 S
   C          1.0    -0.011235      0.795942      0.660076     Biso  1.000000 C
   C          1.0     0.271119      0.794922      0.629896     Biso  1.000000 C
   C          1.0     0.372729      0.751119      0.707362     Biso  1.000000 C
   C          1.0     0.479833      0.913398      0.332902     Biso  1.000000 C
   N          1.0     0.456273      0.717837      0.774185     Biso  1.000000 N
   N          1.0     0.606501      0.952583      0.244078     Biso  1.000000 N
   C          1.0    -0.164664      0.754959      0.721647     Biso  1.000000 C
   C          1.0    -0.257497      0.663075      0.893173     Biso  1.000000 C
   N          1.0    -0.331591      0.582104      1.030008     Biso  1.000000 N
   N          1.0    -0.057380      0.903295      0.388400     Biso  1.000000 N
   S          1.0    -0.224845      0.826467      0.539662     Biso  1.000000 S
   S          1.0     0.696694      0.376601      0.379919     Biso  1.000000 S
   C          1.0     0.459763      0.242771      0.742557     Biso  1.000000 C
   C          1.0     0.742047      0.238566      0.718314     Biso  1.000000 C
   S          1.0     0.555964      0.163920      0.864799     Biso  1.000000 S
   C          1.0     0.795920      0.322581      0.526119     Biso  1.000000 C
   C          1.0     0.513613      0.323496      0.555931     Biso  1.000000 C
   C          1.0     0.412031      0.367242      0.478318     Biso  1.000000 C
   C          1.0     0.304813      0.204903      0.852761     Biso  1.000000 C
   N          1.0     0.328231      0.400434      0.411955     Biso  1.000000 N
   N          1.0     0.178179      0.165792      0.941903     Biso  1.000000 N
   C          1.0     0.949343      0.363559      0.464692     Biso  1.000000 C
   C          1.0     1.042243      0.455432      0.293193     Biso  1.000000 C
   N          1.0     1.116351      0.536382      0.156337     Biso  1.000000 N
   N          1.0     0.841944      0.215137      0.797839     Biso  1.000000 N
   S          1.0     1.009445      0.292011      0.646730     Biso  1.000000 S
# ------------   78  dc305d2868   ---------------
#generated using pymatgen
data_C8S3N4
_cell_length_a                         9.84565
_cell_length_b                         9.65010
_cell_length_c                         5.85101
_cell_angle_alpha                      79.34579
_cell_angle_beta                       74.00343
_cell_angle_gamma                      66.13129
_symmetry_space_group_name_H-M         'P 1'
_symmetry_Int_Tables_number            1

loop_
_symmetry_equiv_pos_as_xyz
   'x, y, z'

loop_
   _atom_site_label
   _atom_site_occupancy
   _atom_site_fract_x
   _atom_site_fract_y
   _atom_site_fract_z
   _atom_site_adp_type
   _atom_site_B_iso_or_equiv
   _atom_site_type_symbol
   S          1.0     0.417773      0.158158      0.143270     Biso  1.000000 S
   C          1.0     0.432600      0.310204      0.498980     Biso  1.000000 C
   C          1.0     0.155664      0.308845      0.499128     Biso  1.000000 C
   S          1.0     0.239136      0.389423      0.642062     Biso  1.000000 S
   C          1.0     0.228339      0.217062      0.303930     Biso  1.000000 C
   C          1.0     0.501074      0.223341      0.306952     Biso  1.000000 C
   C          1.0     0.661074      0.179179      0.220376     Biso  1.000000 C
   C          1.0     0.526697      0.350470      0.597820     Biso  1.000000 C
   N          1.0     0.792561      0.144160      0.154018     Biso  1.000000 N
   N          1.0     0.602890      0.387288      0.675525     Biso  1.000000 N
   C          1.0     0.123150      0.174842      0.246474     Biso  1.000000 C
   C          1.0     0.155780      0.082210      0.063540     Biso  1.000000 C
   N          1.0     0.190893      0.003715     -0.089117     Biso  1.000000 N
   N          1.0     0.009322      0.335713      0.585735     Biso  1.000000 N
   S          1.0    -0.052004      0.251336      0.438939     Biso  1.000000 S
   S          1.0     0.483414      0.805658      0.548254     Biso  1.000000 S
   C          1.0     0.468710      0.653714      0.192311     Biso  1.000000 C
   C          1.0     0.745562      0.655198      0.192362     Biso  1.000000 C
   S          1.0     0.662189      0.574532      0.049374     Biso  1.000000 S
   C          1.0     0.672826      0.746907      0.387637     Biso  1.000000 C
   C          1.0     0.400162      0.740539      0.384389     Biso  1.000000 C
   C          1.0     0.240150      0.784778      0.470887     Biso  1.000000 C
   C          1.0     0.374648      0.613454      0.093351     Biso  1.000000 C
   N          1.0     0.108680      0.819794      0.537579     Biso  1.000000 N
   N          1.0     0.298134      0.576770      0.016177     Biso  1.000000 N
   C          1.0     0.777937      0.789225      0.445135     Biso  1.000000 C
   C          1.0     0.745256      0.881861      0.628086     Biso  1.000000 C
   N          1.0     0.710389      0.960470      0.780492     Biso  1.000000 N
   N          1.0     0.891876      0.628465      0.105712     Biso  1.000000 N
   S          1.0     0.953108      0.712882      0.252630     Biso  1.000000 S
# ------------   79  72525c82bc   ---------------
#generated using pymatgen
data_C8S3N4
_symmetry_space_group_name_H-M   P-1
_cell_length_a   9.18708440
_cell_length_b   11.59648564
_cell_length_c   6.07238496
_cell_angle_alpha   96.43407741
_cell_angle_beta   76.55010921
_cell_angle_gamma   55.07161353
_symmetry_Int_Tables_number   2
_chemical_formula_structural   C8S3N4
_chemical_formula_sum   'C16 S6 N8'
_cell_volume   490.855669114
_cell_formula_units_Z   2
loop_
 _symmetry_equiv_pos_site_id
 _symmetry_equiv_pos_as_xyz
  1  'x, y, z'
  2  '-x, -y, -z'
loop_
 _atom_site_type_symbol
 _atom_site_label
 _atom_site_symmetry_multiplicity
 _atom_site_fract_x
 _atom_site_fract_y
 _atom_site_fract_z
 _atom_site_occupancy
  C  C1  2  -0.288605  0.980237  0.384935  1
  C  C2  2  -0.232981  1.087087  0.759533  1
  C  C3  2  -0.143153  0.878571  0.462738  1
  C  C4  2  -0.116001  0.932228  0.649436  1
  C  C5  2  0.140181  0.596333  0.433026  1
  C  C6  2  0.170605  0.649987  0.625371  1
  C  C7  2  0.252648  0.443009  0.371501  1
  C  C8  2  0.253419  0.350346  0.199842  1
  S  S9  2  -0.013412  0.695620  0.286823  1
  S  S10  2  0.059247  0.835898  0.771985  1
  S  S11  2  0.384633  0.382726  0.553627  1
  N  N12  2  -0.405682  1.064080  0.318399  1
  N  N13  2  -0.320487  1.213633  0.848605  1
  N  N14  2  0.246487  0.276313  0.062927  1
  N  N15  2  0.294134  0.550046  0.704890  1
# ------------   80  2487a05f47   ---------------
#generated using pymatgen
data_C8S3N4
_symmetry_space_group_name_H-M   P2_12_12_1
_cell_length_a   13.22871330
_cell_length_b   10.41550659
_cell_length_c   7.12503977
_cell_angle_alpha   89.96574258
_cell_angle_beta   90.31440987
_cell_angle_gamma   90.03261759
_symmetry_Int_Tables_number   19
_chemical_formula_structural   C8S3N4
_chemical_formula_sum   'C32 S12 N16'
_cell_volume   981.699588311
_cell_formula_units_Z   4
loop_
 _symmetry_equiv_pos_site_id
 _symmetry_equiv_pos_as_xyz
  1  'x, y, z'
  2  'x+1/2, -y+1/2, -z'
  3  '-x+1/2, -y, z+1/2'
  4  '-x, y+1/2, -z+1/2'
loop_
 _atom_site_type_symbol
 _atom_site_label
 _atom_site_symmetry_multiplicity
 _atom_site_fract_x
 _atom_site_fract_y
 _atom_site_fract_z
 _atom_site_occupancy
  C  C1  4  0.117175  0.465790  0.184817  1
  C  C2  4  0.120141  0.375440  0.036060  1
  C  C3  4  0.121085  -0.082879  0.078361  1
  C  C4  4  0.121409  0.127611  -0.085885  1
  C  C5  4  0.124042  -0.005946  -0.083901  1
  C  C6  4  0.127939  0.171849  -0.274166  1
  C  C7  4  0.128746  0.419246  -0.144908  1
  C  C8  4  0.133501  0.553756  -0.174602  1
  S  S9  4  0.109046  0.218031  0.119406  1
  S  S10  4  0.132454  0.331500  -0.354284  1
  S  S11  4  0.132959  -0.062063  -0.313133  1
  N  N12  4  0.114794  0.536112  0.312051  1
  N  N13  4  0.119892  -0.140954  0.218359  1
  N  N14  4  0.133048  0.083059  -0.405364  1
  N  N15  4  0.136627  0.664487  -0.197196  1
# ------------   81  f6b883f2f3   ---------------
#generated using pymatgen
data_C8S3N4
_symmetry_space_group_name_H-M   P-1
_cell_length_a   7.84252030
_cell_length_b   10.00482367
_cell_length_c   6.96516976
_cell_angle_alpha   97.00247513
_cell_angle_beta   110.17195724
_cell_angle_gamma   93.48597161
_symmetry_Int_Tables_number   2
_chemical_formula_structural   C8S3N4
_chemical_formula_sum   'C16 S6 N8'
_cell_volume   506.048438158
_cell_formula_units_Z   2
loop_
 _symmetry_equiv_pos_site_id
 _symmetry_equiv_pos_as_xyz
  1  'x, y, z'
  2  '-x, -y, -z'
loop_
 _atom_site_type_symbol
 _atom_site_label
 _atom_site_symmetry_multiplicity
 _atom_site_fract_x
 _atom_site_fract_y
 _atom_site_fract_z
 _atom_site_occupancy
  C  C1  2  -0.264957  0.555068  0.044547  1
  C  C2  2  -0.181847  0.610387  0.254754  1
  C  C3  2  -0.035582  0.710965  0.344422  1
  C  C4  2  0.010776  0.731896  0.562552  1
  C  C5  2  0.299235  0.819429  0.391398  1
  C  C6  2  0.347768  0.836663  0.602404  1
  C  C7  2  0.435564  0.821518  0.301208  1
  C  C8  2  0.464811  0.147426  0.269711  1
  S  S9  2  -0.249952  0.558777  0.448722  1
  S  S10  2  0.073357  0.801710  0.211694  1
  S  S11  2  0.192396  0.849227  0.734590  1
  N  N12  2  -0.332049  0.506754  -0.128875  1
  N  N13  2  -0.087604  0.656847  0.638083  1
  N  N14  2  0.310371  0.130003  0.165854  1
  N  N15  2  0.453897  0.170268  0.775173  1
# ------------   82  15ec087939   ---------------
#generated using pymatgen
data_C8S3N4
_symmetry_space_group_name_H-M   P-1
_cell_length_a   7.92971076
_cell_length_b   9.94766612
_cell_length_c   6.95392450
_cell_angle_alpha   92.98317445
_cell_angle_beta   112.10073041
_cell_angle_gamma   94.50564672
_symmetry_Int_Tables_number   2
_chemical_formula_structural   C8S3N4
_chemical_formula_sum   'C16 S6 N8'
_cell_volume   504.68398791
_cell_formula_units_Z   2
loop_
 _symmetry_equiv_pos_site_id
 _symmetry_equiv_pos_as_xyz
  1  'x, y, z'
  2  '-x+1/3, -y, -z'
loop_
 _atom_site_type_symbol
 _atom_site_label
 _atom_site_symmetry_multiplicity
 _atom_site_fract_x
 _atom_site_fract_y
 _atom_site_fract_z
 _atom_site_occupancy
  C  C1  2  -0.378838  0.138655  0.241616  1
  C  C2  2  -0.282415  0.167440  0.671314  1
  C  C3  2  -0.191743  0.151952  0.376976  1
  C  C4  2  -0.144518  0.169500  0.588316  1
  C  C5  2  -0.110240  0.542445  0.037476  1
  C  C6  2  -0.029252  0.599905  0.244684  1
  C  C7  2  0.114479  0.702166  0.329669  1
  C  C8  2  0.145678  0.255514  0.421710  1
  S  S9  2  -0.097263  0.548178  0.441359  1
  S  S10  2  -0.034426  0.136976  0.254814  1
  S  S11  2  0.081005  0.186897  0.776834  1
  N  N12  2  -0.533242  0.124253  0.132005  1
  N  N13  2  -0.395005  0.158281  0.741135  1
  N  N14  2  -0.175929  0.492059  -0.132828  1
  N  N15  2  0.061733  0.648478  0.627015  1
# ------------   83  7cc17e33a3   ---------------
#generated using pymatgen
data_C8S3N4
_symmetry_space_group_name_H-M   P1
_cell_length_a   10.28320642
_cell_length_b   7.06244331
_cell_length_c   13.25514991
_cell_angle_alpha   90.63230657
_cell_angle_beta   89.49042091
_cell_angle_gamma   95.01432354
_symmetry_Int_Tables_number   1
_chemical_formula_structural   C8S3N4
_chemical_formula_sum   'C32 S12 N16'
_cell_volume   958.876510174
_cell_formula_units_Z   4
loop_
 _symmetry_equiv_pos_site_id
 _symmetry_equiv_pos_as_xyz
  1  'x, y, z'
loop_
 _atom_site_type_symbol
 _atom_site_label
 _atom_site_symmetry_multiplicity
 _atom_site_fract_x
 _atom_site_fract_y
 _atom_site_fract_z
 _atom_site_occupancy
  C  C1  1  -0.284031  0.941026  0.115404  1
  C  C2  1  -0.213057  0.779543  0.119092  1
  C  C3  1  -0.134367  0.497493  0.867701  1
  C  C4  1  -0.077774  0.784402  0.124485  1
  C  C5  1  -0.056059  0.131980  0.868778  1
  C  C6  1  -0.040514  0.596326  0.132401  1
  C  C7  1  0.000565  0.470816  0.867884  1
  C  C8  1  0.039295  0.289938  0.867129  1
  C  C9  1  0.167404  0.920946  0.616054  1
  C  C10  1  0.179069  0.918836  0.124894  1
  C  C11  1  0.215578  0.737389  0.133491  1
  C  C12  1  0.240259  0.761203  0.615566  1
  C  C13  1  0.256706  0.616477  0.877890  1
  C  C14  1  0.276386  1.073215  0.116354  1
  C  C15  1  0.295748  0.428626  0.876766  1
  C  C16  1  0.302303  1.142562  0.366651  1
  C  C17  1  0.350356  0.709731  0.133435  1
  C  C18  1  0.375517  0.768003  0.623162  1
  C  C19  1  0.378067  0.777947  0.371541  1
  C  C20  1  0.415410  0.580877  0.616678  1
  C  C21  1  0.431172  0.435186  0.881928  1
  C  C22  1  0.437332  1.115372  0.364743  1
  C  C23  1  0.474597  0.933585  0.367739  1
  C  C24  1  0.503778  0.275131  0.881208  1
  C  C25  1  0.631172  0.907334  0.641053  1
  C  C26  1  0.670560  0.726994  0.634127  1
  C  C27  1  0.692649  1.257476  0.376260  1
  C  C28  1  0.725973  1.065485  0.645856  1
  C  C29  1  0.730979  1.069414  0.377473  1
  C  C30  1  0.805705  0.700897  0.633403  1
  C  C31  1  0.865939  1.075025  0.387199  1
  C  C32  1  0.938129  0.914670  0.388219  1
  S  S33  1  -0.279260  0.544565  0.123703  1
  S  S34  1  0.022223  0.998250  0.124078  1
  S  S35  1  0.097228  0.688390  0.870898  1
  S  S36  1  0.117730  0.523323  0.146387  1
  S  S37  1  0.177256  0.525985  0.602293  1
  S  S38  1  0.197277  0.214346  0.866751  1
  S  S39  1  0.472709  0.982089  0.639871  1
  S  S40  1  0.495477  0.671031  0.886751  1
  S  S41  1  0.534895  1.330087  0.358271  1
  S  S42  1  0.575422  0.510095  0.620966  1
  S  S43  1  0.631951  0.855228  0.367962  1
  S  S44  1  0.930179  1.310512  0.395080  1
  N  N45  1  -0.337086  1.080320  0.117003  1
  N  N46  1  -0.244272  0.525503  0.868212  1
  N  N47  1  -0.135918  0.458888  0.131583  1
  N  N48  1  -0.129563  -0.003200  0.872203  1
  N  N49  1  0.113231  1.059235  0.616315  1
  N  N50  1  0.191876  1.167529  0.367204  1
  N  N51  1  0.302822  0.644400  0.373029  1
  N  N52  1  0.321725  0.442369  0.606030  1
  N  N53  1  0.351060  0.755334  0.883270  1
  N  N54  1  0.352075  1.205792  0.110945  1
  N  N55  1  0.460788  0.684731  0.134407  1
  N  N56  1  0.557582  0.136610  0.878300  1
  N  N57  1  0.786778  1.395407  0.386388  1
  N  N58  1  0.799736  1.200613  0.647131  1
  N  N59  1  0.915631  0.673159  0.631816  1
  N  N60  1  0.992312  0.776361  0.386555  1
# ------------   84  b5caff520d   ---------------
#generated using pymatgen
data_C8S3N4
_cell_length_a                         5.41649
_cell_length_b                         7.49987
_cell_length_c                         12.77485
_cell_angle_alpha                      106.32642
_cell_angle_beta                       82.98193
_cell_angle_gamma                      81.58703
_symmetry_space_group_name_H-M         'P 1'
_symmetry_Int_Tables_number            1

loop_
_symmetry_equiv_pos_as_xyz
   'x, y, z'

loop_
   _atom_site_label
   _atom_site_occupancy
   _atom_site_fract_x
   _atom_site_fract_y
   _atom_site_fract_z
   _atom_site_adp_type
   _atom_site_B_iso_or_equiv
   _atom_site_type_symbol
   S          1.0     0.986197      0.245270      0.132257     Biso  1.000000 S
   C          1.0     0.871581      0.575210      0.316945     Biso  1.000000 C
   C          1.0     0.593456      0.299841      0.316673     Biso  1.000000 C
   S          1.0     0.599593      0.535916      0.390511     Biso  1.000000 S
   C          1.0     0.751401      0.185692      0.215758     Biso  1.000000 C
   C          1.0     1.019325      0.464404      0.218152     Biso  1.000000 C
   C          1.0     1.228364      0.532774      0.175718     Biso  1.000000 C
   C          1.0     0.935831      0.751597      0.369159     Biso  1.000000 C
   N          1.0     1.399431      0.592767      0.143901     Biso  1.000000 N
   N          1.0     0.983795      0.899086      0.410413     Biso  1.000000 N
   C          1.0     0.686651      0.007730      0.185697     Biso  1.000000 C
   C          1.0     0.805652     -0.145923      0.092931     Biso  1.000000 C
   N          1.0     0.910076     -0.270909      0.015787     Biso  1.000000 N
   N          1.0     0.421077      0.220978      0.359971     Biso  1.000000 N
   S          1.0     0.435459      0.002116      0.281968     Biso  1.000000 S
   S          1.0     0.452561      0.616300      0.845535     Biso  1.000000 S
   C          1.0     0.567152      0.286376      0.660838     Biso  1.000000 C
   C          1.0     0.845241      0.561737      0.661094     Biso  1.000000 C
   S          1.0     0.839099      0.325662      0.587258     Biso  1.000000 S
   C          1.0     0.687339      0.675869      0.762012     Biso  1.000000 C
   C          1.0     0.419404      0.397183      0.759636     Biso  1.000000 C
   C          1.0     0.210432      0.328743      0.802079     Biso  1.000000 C
   C          1.0     0.502932      0.109970      0.608629     Biso  1.000000 C
   N          1.0     0.039456      0.268678      0.833914     Biso  1.000000 N
   N          1.0     0.455142     -0.037572      0.567351     Biso  1.000000 N
   C          1.0     0.752110      0.853831      0.792077     Biso  1.000000 C
   C          1.0     0.633150      1.007434      0.884878     Biso  1.000000 C
   N          1.0     0.528698      1.132433      0.962009     Biso  1.000000 N
   N          1.0     1.017616      0.640602      0.617788     Biso  1.000000 N
   S          1.0     1.003254      0.859447      0.695806     Biso  1.000000 S
# ------------   85  4477dea598   ---------------
#generated using pymatgen
data_C8S3N4
_cell_length_a                         7.03331
_cell_length_b                         7.70990
_cell_length_c                         11.16311
_cell_angle_alpha                      61.02081
_cell_angle_beta                       69.43648
_cell_angle_gamma                      84.07993
_symmetry_space_group_name_H-M         'P 1'
_symmetry_Int_Tables_number            1

loop_
_symmetry_equiv_pos_as_xyz
   'x, y, z'

loop_
   _atom_site_label
   _atom_site_occupancy
   _atom_site_fract_x
   _atom_site_fract_y
   _atom_site_fract_z
   _atom_site_adp_type
   _atom_site_B_iso_or_equiv
   _atom_site_type_symbol
   S          1.0     0.686620      0.746416      0.311731     Biso  1.000000 S
   C          1.0     0.686439      0.944535      0.468746     Biso  1.000000 C
   C          1.0     0.967125      0.674466      0.462769     Biso  1.000000 C
   S          1.0     0.882639      0.836130      0.537608     Biso  1.000000 S
   C          1.0     0.887256      0.640022      0.374781     Biso  1.000000 C
   C          1.0     0.613150      0.912528      0.381361     Biso  1.000000 C
   C          1.0     0.456341      1.029669      0.337892     Biso  1.000000 C
   C          1.0     0.595266      1.086877      0.512557     Biso  1.000000 C
   N          1.0     0.329981      1.131226      0.302998     Biso  1.000000 N
   N          1.0     0.520750      1.203771      0.548929     Biso  1.000000 N
   C          1.0     0.996313      0.499417      0.340347     Biso  1.000000 C
   C          1.0     0.962773      0.431395      0.252560     Biso  1.000000 C
   N          1.0     0.928738      0.381850      0.178127     Biso  1.000000 N
   N          1.0     1.121176      0.571504      0.494033     Biso  1.000000 N
   S          1.0     1.182593      0.424750      0.419794     Biso  1.000000 S
   S          1.0     0.635928      0.534436      0.971790     Biso  1.000000 S
   C          1.0     0.636035      0.336313      0.814785     Biso  1.000000 C
   C          1.0     0.355392      0.606393      0.820779     Biso  1.000000 C
   S          1.0     0.439861      0.444766      0.745904     Biso  1.000000 S
   C          1.0     0.435271      0.640812      0.908772     Biso  1.000000 C
   C          1.0     0.709338      0.368309      0.902170     Biso  1.000000 C
   C          1.0     0.866120      0.251141      0.945669     Biso  1.000000 C
   C          1.0     0.727210      0.193934      0.771015     Biso  1.000000 C
   N          1.0     0.992588      0.149680      0.980470     Biso  1.000000 N
   N          1.0     0.801772      0.076991      0.734709     Biso  1.000000 N
   C          1.0     0.326211      0.781404      0.943224     Biso  1.000000 C
   C          1.0     0.359762      0.849397      1.031023     Biso  1.000000 C
   N          1.0     0.393797      0.898924      1.105465     Biso  1.000000 N
   N          1.0     0.201328      0.709355      0.789535     Biso  1.000000 N
   S          1.0     0.139920      0.856098      0.863785     Biso  1.000000 S
# ------------   86  575de3dace   ---------------
#generated using pymatgen
data_C8S3N4
_symmetry_space_group_name_H-M   P-1
_cell_length_a   5.41951297
_cell_length_b   7.47262684
_cell_length_c   12.92278780
_cell_angle_alpha   72.40000184
_cell_angle_beta   77.85041831
_cell_angle_gamma   81.31846561
_symmetry_Int_Tables_number   2
_chemical_formula_structural   C8S3N4
_chemical_formula_sum   'C16 S6 N8'
_cell_volume   485.530942183
_cell_formula_units_Z   2
loop_
 _symmetry_equiv_pos_site_id
 _symmetry_equiv_pos_as_xyz
  1  'x, y, z'
  2  '-x, -y, -z'
loop_
 _atom_site_type_symbol
 _atom_site_label
 _atom_site_symmetry_multiplicity
 _atom_site_fract_x
 _atom_site_fract_y
 _atom_site_fract_z
 _atom_site_occupancy
  C  C1  2  -0.009922  0.085637  0.812599  1
  C  C2  2  0.199122  0.196310  0.770372  1
  C  C3  2  0.282928  0.060118  0.619447  1
  C  C4  2  0.346905  0.184273  0.671709  1
  C  C5  2  0.375357  0.540454  0.327820  1
  C  C6  2  0.413215  0.681365  0.896192  1
  C  C7  2  0.466817  0.472712  0.773063  1
  C  C8  2  0.468245  0.379442  0.196687  1
  S  S9  2  0.217531  0.277239  0.292931  1
  S  S10  2  0.232378  0.329311  0.856304  1
  S  S11  2  0.380901  0.703158  0.401601  1
  N  N12  2  -0.180312  -0.006715  0.844413  1
  N  N13  2  0.203351  0.418081  0.371033  1
  N  N14  2  0.234426  -0.046340  0.578481  1
  N  N15  2  0.309592  0.729338  0.973400  1
# ------------   87  89a88142fb   ---------------
#generated using pymatgen
data_C8S3N4
_cell_length_a                         7.04253
_cell_length_b                         7.68918
_cell_length_c                         11.17756
_cell_angle_alpha                      60.89018
_cell_angle_beta                       69.71847
_cell_angle_gamma                      84.21578
_symmetry_space_group_name_H-M         'P 1'
_symmetry_Int_Tables_number            1

loop_
_symmetry_equiv_pos_as_xyz
   'x, y, z'

loop_
   _atom_site_label
   _atom_site_occupancy
   _atom_site_fract_x
   _atom_site_fract_y
   _atom_site_fract_z
   _atom_site_adp_type
   _atom_site_B_iso_or_equiv
   _atom_site_type_symbol
   S          1.0     0.687787      0.747915      0.310087     Biso  1.000000 S
   C          1.0     0.687604      0.945922      0.467107     Biso  1.000000 C
   C          1.0     0.968298      0.676060      0.461252     Biso  1.000000 C
   S          1.0     0.884056      0.837871      0.535834     Biso  1.000000 S
   C          1.0     0.888393      0.641628      0.373237     Biso  1.000000 C
   C          1.0     0.614198      0.913856      0.379770     Biso  1.000000 C
   C          1.0     0.457206      1.030799      0.336373     Biso  1.000000 C
   C          1.0     0.596470      1.088122      0.510923     Biso  1.000000 C
   N          1.0     0.330741      1.132279      0.301488     Biso  1.000000 N
   N          1.0     0.522217      1.205007      0.547265     Biso  1.000000 N
   C          1.0     0.997297      0.501034      0.338923     Biso  1.000000 C
   C          1.0     0.963793      0.433075      0.251092     Biso  1.000000 C
   N          1.0     0.929867      0.383347      0.176718     Biso  1.000000 N
   N          1.0     1.122215      0.573061      0.492675     Biso  1.000000 N
   S          1.0     1.183395      0.426253      0.418584     Biso  1.000000 S
   S          1.0     0.638147      0.535123      0.969931     Biso  1.000000 S
   C          1.0     0.638355      0.337188      0.812854     Biso  1.000000 C
   C          1.0     0.357630      0.606976      0.818791     Biso  1.000000 C
   S          1.0     0.441807      0.445142      0.744218     Biso  1.000000 S
   C          1.0     0.437565      0.641433      0.906782     Biso  1.000000 C
   C          1.0     0.711785      0.369277      0.900172     Biso  1.000000 C
   C          1.0     0.868880      0.252437      0.943505     Biso  1.000000 C
   C          1.0     0.729587      0.195050      0.768986     Biso  1.000000 C
   N          1.0     0.995275      0.150941      0.978502     Biso  1.000000 N
   N          1.0     0.804037      0.077929      0.732956     Biso  1.000000 N
   C          1.0     0.328701      0.782065      0.941067     Biso  1.000000 C
   C          1.0     0.362185      0.850022      1.028898     Biso  1.000000 C
   N          1.0     0.396271      0.899701      1.103246     Biso  1.000000 N
   N          1.0     0.203720      0.709975      0.787356     Biso  1.000000 N
   S          1.0     0.142555      0.856841      0.861428     Biso  1.000000 S
# ------------   88  85c563c1b6   ---------------
#generated using pymatgen
data_C8S3N4
_symmetry_space_group_name_H-M   P-1
_cell_length_a   10.82388265
_cell_length_b   7.02509962
_cell_length_c   7.75266869
_cell_angle_alpha   96.26097851
_cell_angle_beta   115.25437441
_cell_angle_gamma   106.33514937
_symmetry_Int_Tables_number   2
_chemical_formula_structural   C8S3N4
_chemical_formula_sum   'C16 S6 N8'
_cell_volume   493.499586086
_cell_formula_units_Z   2
loop_
 _symmetry_equiv_pos_site_id
 _symmetry_equiv_pos_as_xyz
  1  'x, y, z'
  2  '-x, -y, -z'
loop_
 _atom_site_type_symbol
 _atom_site_label
 _atom_site_symmetry_multiplicity
 _atom_site_fract_x
 _atom_site_fract_y
 _atom_site_fract_z
 _atom_site_occupancy
  C  C1  2  0.129816  0.694831  0.446063  1
  C  C2  2  0.173595  0.647491  0.303625  1
  C  C3  2  0.179457  0.372614  0.033102  1
  C  C4  2  0.261026  0.808269  0.271796  1
  C  C5  2  0.267495  0.540586  -0.001097  1
  C  C6  2  0.302050  0.465831  -0.141654  1
  C  C7  2  0.304589  1.008631  0.389233  1
  C  C8  2  0.389857  0.587315  -0.209525  1
  S  S9  2  0.104366  0.382298  0.194525  1
  S  S10  2  0.222712  0.199876  -0.216478  1
  S  S11  2  0.330464  0.804479  0.105513  1
  N  N12  2  0.093528  0.732771  0.563135  1
  N  N13  2  0.148293  0.187142  -0.069938  1
  N  N14  2  0.339172  1.169840  0.490860  1
  N  N15  2  0.464281  0.696093  -0.258867  1
# ------------   89  ea35a03c0d   ---------------
#generated using pymatgen
data_C8S3N4
_symmetry_space_group_name_H-M   P-1
_cell_length_a   7.04335553
_cell_length_b   7.77026475
_cell_length_c   11.10824992
_cell_angle_alpha   61.00434440
_cell_angle_beta   68.62774337
_cell_angle_gamma   83.44490453
_symmetry_Int_Tables_number   2
_chemical_formula_structural   C8S3N4
_chemical_formula_sum   'C16 S6 N8'
_cell_volume   493.712968003
_cell_formula_units_Z   2
loop_
 _symmetry_equiv_pos_site_id
 _symmetry_equiv_pos_as_xyz
  1  'x, y, z'
  2  '-x, -y, -z'
loop_
 _atom_site_type_symbol
 _atom_site_label
 _atom_site_symmetry_multiplicity
 _atom_site_fract_x
 _atom_site_fract_y
 _atom_site_fract_z
 _atom_site_occupancy
  C  C1  2  -0.203239  0.888118  0.196065  1
  C  C2  2  -0.064812  0.945325  0.370462  1
  C  C3  2  -0.046349  0.770962  0.239226  1
  C  C4  2  0.026634  0.802921  0.326484  1
  C  C5  2  0.227992  0.498074  0.232278  1
  C  C6  2  0.303685  0.289114  0.110260  1
  C  C7  2  0.307680  0.532599  0.319964  1
  C  C8  2  0.337429  0.357309  0.197709  1
  S  S9  2  0.027358  0.604752  0.169615  1
  S  S10  2  0.222577  0.694127  0.395142  1
  S  S11  2  0.475878  0.717063  0.723501  1
  N  N12  2  -0.329600  0.989692  0.161318  1
  N  N13  2  -0.139625  1.062448  0.406727  1
  N  N14  2  0.269161  0.239878  0.035986  1
  N  N15  2  0.461992  0.429685  0.350831  1
# ------------   90  1655e3ed02   ---------------
#generated using pymatgen
data_C8S3N4
_cell_length_a                         7.03140
_cell_length_b                         7.73573
_cell_length_c                         11.14600
_cell_angle_alpha                      61.05479
_cell_angle_beta                       69.07700
_cell_angle_gamma                      83.86090
_symmetry_space_group_name_H-M         'P 1'
_symmetry_Int_Tables_number            1

loop_
_symmetry_equiv_pos_as_xyz
   'x, y, z'

loop_
   _atom_site_label
   _atom_site_occupancy
   _atom_site_fract_x
   _atom_site_fract_y
   _atom_site_fract_z
   _atom_site_adp_type
   _atom_site_B_iso_or_equiv
   _atom_site_type_symbol
   S          1.0     0.242429      0.833518      0.305303     Biso  1.000000 S
   C          1.0     0.242035      1.031713      0.462192     Biso  1.000000 C
   C          1.0     0.522863      0.761539      0.456031     Biso  1.000000 C
   S          1.0     0.438065      0.923092      0.531027     Biso  1.000000 S
   C          1.0     0.443083      0.727046      0.368175     Biso  1.000000 C
   C          1.0     0.168917      0.999727      0.374857     Biso  1.000000 C
   C          1.0     0.012251      1.116993      0.331382     Biso  1.000000 C
   C          1.0     0.150754      1.174042      0.506086     Biso  1.000000 C
   N          1.0    -0.114248      1.218445      0.296751     Biso  1.000000 N
   N          1.0     0.076531      1.291052      0.542484     Biso  1.000000 N
   C          1.0     0.552322      0.586410      0.333686     Biso  1.000000 C
   C          1.0     0.518808      0.518310      0.246024     Biso  1.000000 C
   N          1.0     0.484610      0.468732      0.171741     Biso  1.000000 N
   N          1.0     0.677044      0.658648      0.487109     Biso  1.000000 N
   S          1.0     0.738736      0.511891      0.412844     Biso  1.000000 S
   S          1.0     0.190808      0.622166      0.965675     Biso  1.000000 S
   C          1.0     0.191076      0.423968      0.808817     Biso  1.000000 C
   C          1.0    -0.089688      0.694186      0.814995     Biso  1.000000 C
   S          1.0    -0.004887      0.532707      0.739941     Biso  1.000000 S
   C          1.0    -0.009905      0.728623      0.902868     Biso  1.000000 C
   C          1.0     0.264224      0.455908      0.896160     Biso  1.000000 C
   C          1.0     0.420832      0.338583      0.939680     Biso  1.000000 C
   C          1.0     0.282281      0.281604      0.764940     Biso  1.000000 C
   N          1.0     0.547425      0.237189      0.974201     Biso  1.000000 N
   N          1.0     0.356785      0.164479      0.728747     Biso  1.000000 N
   C          1.0    -0.119161      0.869211      0.937414     Biso  1.000000 C
   C          1.0    -0.085660      0.937249      1.025111     Biso  1.000000 C
   N          1.0    -0.051355      0.986865      1.099339     Biso  1.000000 N
   N          1.0    -0.243890      0.797074      0.783947     Biso  1.000000 N
   S          1.0    -0.305597      0.943762      0.858270     Biso  1.000000 S
# ------------   91  433e8a33c8   ---------------
#generated using pymatgen
data_C8S3N4
_cell_length_a                         7.07619
_cell_length_b                         7.80408
_cell_length_c                         11.06640
_cell_angle_alpha                      60.69557
_cell_angle_beta                       68.37112
_cell_angle_gamma                      83.04871
_symmetry_space_group_name_H-M         'P 1'
_symmetry_Int_Tables_number            1

loop_
_symmetry_equiv_pos_as_xyz
   'x, y, z'

loop_
   _atom_site_label
   _atom_site_occupancy
   _atom_site_fract_x
   _atom_site_fract_y
   _atom_site_fract_z
   _atom_site_adp_type
   _atom_site_B_iso_or_equiv
   _atom_site_type_symbol
   S          1.0     0.701044      0.698843      0.321074     Biso  1.000000 S
   C          1.0     0.700767      0.897440      0.477169     Biso  1.000000 C
   C          1.0     0.981538      0.626962      0.470902     Biso  1.000000 C
   S          1.0     0.896782      0.788810      0.545605     Biso  1.000000 S
   C          1.0     0.901863      0.592411      0.383420     Biso  1.000000 C
   C          1.0     0.627529      0.865253      0.390311     Biso  1.000000 C
   C          1.0     0.470419      0.982125      0.347453     Biso  1.000000 C
   C          1.0     0.609495      1.039600      0.521261     Biso  1.000000 C
   N          1.0     0.344028      1.083846      0.313000     Biso  1.000000 N
   N          1.0     0.535319      1.156368      0.557910     Biso  1.000000 N
   C          1.0     1.011257      0.451668      0.349018     Biso  1.000000 C
   C          1.0     0.977952      0.383370      0.261663     Biso  1.000000 C
   N          1.0     0.944018      0.333894      0.187445     Biso  1.000000 N
   N          1.0     1.135580      0.524007      0.501852     Biso  1.000000 N
   S          1.0     1.197584      0.377223      0.427772     Biso  1.000000 S
   S          1.0     0.648757      0.489497      0.981984     Biso  1.000000 S
   C          1.0     0.648831      0.290815      0.826004     Biso  1.000000 C
   C          1.0     0.368185      0.561305      0.832293     Biso  1.000000 C
   S          1.0     0.452936      0.399588      0.757521     Biso  1.000000 S
   C          1.0     0.447855      0.595838      0.919768     Biso  1.000000 C
   C          1.0     0.722114      0.323021      0.912836     Biso  1.000000 C
   C          1.0     0.879197      0.206069      0.955733     Biso  1.000000 C
   C          1.0     0.739858      0.148449      0.782082     Biso  1.000000 C
   N          1.0     1.005759      0.104596      0.990143     Biso  1.000000 N
   N          1.0     0.814024      0.031953      0.745128     Biso  1.000000 N
   C          1.0     0.338438      0.736511      0.954273     Biso  1.000000 C
   C          1.0     0.371848      0.804753      1.041617     Biso  1.000000 C
   N          1.0     0.405829      0.854273      1.115797     Biso  1.000000 N
   N          1.0     0.214053      0.664219      0.801407     Biso  1.000000 N
   S          1.0     0.152054      0.810929      0.875550     Biso  1.000000 S
# ------------   92  3df5a8a869   ---------------
#generated using pymatgen
data_C8S3N4
_symmetry_space_group_name_H-M   P-1
_cell_length_a   7.64000701
_cell_length_b   7.07389345
_cell_length_c   9.98950435
_cell_angle_alpha   107.67440806
_cell_angle_beta   102.41584727
_cell_angle_gamma   95.55878004
_symmetry_Int_Tables_number   2
_chemical_formula_structural   C8S3N4
_chemical_formula_sum   'C16 S6 N8'
_cell_volume   494.679041767
_cell_formula_units_Z   2
loop_
 _symmetry_equiv_pos_site_id
 _symmetry_equiv_pos_as_xyz
  1  'x, y, z'
  2  '-x+1/2, -y+1/4, -z'
loop_
 _atom_site_type_symbol
 _atom_site_label
 _atom_site_symmetry_multiplicity
 _atom_site_fract_x
 _atom_site_fract_y
 _atom_site_fract_z
 _atom_site_occupancy
  C  C1  2  -0.344306  0.326786  0.092780  1
  C  C2  2  -0.188350  0.293265  0.180582  1
  C  C3  2  -0.066790  0.557876  0.609936  1
  C  C4  2  -0.013503  0.401752  0.214673  1
  C  C5  2  0.109131  0.321809  0.302744  1
  C  C6  2  0.119152  0.649021  0.653755  1
  C  C7  2  0.165530  0.418125  0.784209  1
  C  C8  2  0.238794  0.575521  0.741043  1
  S  S9  2  -0.183219  0.107581  0.260645  1
  S  S10  2  0.029239  0.602190  0.151441  1
  S  S11  2  0.157913  0.845918  0.585350  1
  N  N12  2  -0.468801  0.360455  0.018487  1
  N  N13  2  -0.219970  0.483776  0.573951  1
  N  N14  2  0.037704  0.168280  0.334458  1
  N  N15  2  0.098829  0.291664  0.819093  1
# ------------   93  c74800c6a1   ---------------
#generated using pymatgen
data_C8S3N4
_symmetry_space_group_name_H-M   P-1
_cell_length_a   8.90645357
_cell_length_b   10.23870237
_cell_length_c   13.70799962
_cell_angle_alpha   90.47785743
_cell_angle_beta   93.55433238
_cell_angle_gamma   51.60789267
_symmetry_Int_Tables_number   2
_chemical_formula_structural   C8S3N4
_chemical_formula_sum   'C32 S12 N16'
_cell_volume   977.143190479
_cell_formula_units_Z   4
loop_
 _symmetry_equiv_pos_site_id
 _symmetry_equiv_pos_as_xyz
  1  'x, y, z'
  2  '-x, -y, -z'
loop_
 _atom_site_type_symbol
 _atom_site_label
 _atom_site_symmetry_multiplicity
 _atom_site_fract_x
 _atom_site_fract_y
 _atom_site_fract_z
 _atom_site_occupancy
  C  C1  2  0.150808  0.610854  0.345985  1
  C  C2  2  0.152935  0.224987  0.282605  1
  C  C3  2  0.172735  0.462110  0.358123  1
  C  C4  2  0.201332  0.149849  0.378106  1
  C  C5  2  0.202833  0.013304  0.375883  1
  C  C6  2  0.223717  0.387231  0.449680  1
  C  C7  2  0.230494  0.683557  1.025769  1
  C  C8  2  0.243943  -0.089633  0.457214  1
  C  C9  2  0.252375  0.457645  0.531084  1
  C  C10  2  0.260846  1.216199  0.957004  1
  C  C11  2  0.274310  0.744777  0.949264  1
  C  C12  2  0.297765  1.115179  0.877231  1
  C  C13  2  0.298510  0.979170  0.879174  1
  C  C14  2  0.326146  0.667166  0.861694  1
  C  C15  2  0.342400  0.520998  0.850977  1
  C  C16  2  0.347277  0.901832  0.787375  1
  S  S17  2  0.129688  0.402065  0.246468  1
  S  S18  2  0.148847  -0.010550  0.256558  1
  S  S19  2  0.247291  0.922930  0.984535  1
  S  S20  2  0.257990  0.206296  0.486622  1
  S  S21  2  0.355642  1.134507  0.762578  1
  S  S22  2  0.370322  0.723760  0.753350  1
  N  N23  2  0.123551  0.151994  0.212841  1
  N  N24  2  0.130239  0.733548  0.333375  1
  N  N25  2  0.192439  0.639713  1.091479  1
  N  N26  2  0.233265  1.291496  1.027046  1
  N  N27  2  0.274692  0.509901  0.601622  1
  N  N28  2  0.281138  -0.171629  0.526996  1
  N  N29  2  0.359816  0.399294  0.840930  1
  N  N30  2  0.379932  0.971540  0.720335  1
# ------------   94  ced22a44c1   ---------------
#generated using pymatgen
data_C8S3N4
_cell_length_a                         10.28437
_cell_length_b                         7.06004
_cell_length_c                         7.10893
_cell_angle_alpha                      71.04890
_cell_angle_beta                       84.85138
_cell_angle_gamma                      91.06552
_symmetry_space_group_name_H-M         'P 1'
_symmetry_Int_Tables_number            1

loop_
_symmetry_equiv_pos_as_xyz
   'x, y, z'

loop_
   _atom_site_label
   _atom_site_occupancy
   _atom_site_fract_x
   _atom_site_fract_y
   _atom_site_fract_z
   _atom_site_adp_type
   _atom_site_B_iso_or_equiv
   _atom_site_type_symbol
   S          1.0     0.664576      0.162515      0.607591     Biso  1.000000 S
   C          1.0     0.852841      0.071094      0.885454     Biso  1.000000 C
   C          1.0     0.596524      0.053913      1.027584     Biso  1.000000 C
   S          1.0     0.754543      0.075684      1.098484     Biso  1.000000 S
   C          1.0     0.561209      0.087470      0.831160     Biso  1.000000 C
   C          1.0     0.817462      0.102373      0.696204     Biso  1.000000 C
   C          1.0     0.911270      0.084662      0.544727     Biso  1.000000 C
   C          1.0     0.984936      0.033430      0.920739     Biso  1.000000 C
   N          1.0     0.984310      0.068796      0.415998     Biso  1.000000 N
   N          1.0     1.093951      0.006460      0.949114     Biso  1.000000 N
   C          1.0     0.426168      0.060412      0.838346     Biso  1.000000 C
   C          1.0     0.354787      0.083720      0.672947     Biso  1.000000 C
   N          1.0     0.298920      0.104967      0.532397     Biso  1.000000 N
   N          1.0     0.500329      0.004821      1.172571     Biso  1.000000 N
   S          1.0     0.358348     -0.002451      1.085297     Biso  1.000000 S
   S          1.0     0.180017      0.460934      1.082589     Biso  1.000000 S
   C          1.0    -0.008198      0.552342      0.804667     Biso  1.000000 C
   C          1.0     0.248137      0.569461      0.662605     Biso  1.000000 C
   S          1.0     0.090142      0.547625      0.591691     Biso  1.000000 S
   C          1.0     0.283419      0.535904      0.859041     Biso  1.000000 C
   C          1.0     0.027158      0.521101      0.993944     Biso  1.000000 C
   C          1.0    -0.066676      0.538913      1.145350     Biso  1.000000 C
   C          1.0    -0.140276      0.589997      0.769337     Biso  1.000000 C
   N          1.0    -0.139894      0.555082      1.273733     Biso  1.000000 N
   N          1.0    -0.249339      0.616839      0.741190     Biso  1.000000 N
   C          1.0     0.418453      0.562896      0.851951     Biso  1.000000 C
   C          1.0     0.489796      0.539526      1.017401     Biso  1.000000 C
   N          1.0     0.545688      0.518295      1.157919     Biso  1.000000 N
   N          1.0     0.344359      0.618519      0.517674     Biso  1.000000 N
   S          1.0     0.486312      0.625775      0.605013     Biso  1.000000 S
# ------------   95  4f64651aae   ---------------
#generated using pymatgen
data_C8S3N4
_symmetry_space_group_name_H-M   P-1
_cell_length_a   8.28374127
_cell_length_b   10.27840368
_cell_length_c   7.09815320
_cell_angle_alpha   95.24674714
_cell_angle_beta   53.86291816
_cell_angle_gamma   95.46151446
_symmetry_Int_Tables_number   2
_chemical_formula_structural   C8S3N4
_chemical_formula_sum   'C16 S6 N8'
_cell_volume   485.403479042
_cell_formula_units_Z   2
loop_
 _symmetry_equiv_pos_site_id
 _symmetry_equiv_pos_as_xyz
  1  'x, y, z'
  2  '-x+2/3, -y+5/6, -z+1/6'
loop_
 _atom_site_type_symbol
 _atom_site_label
 _atom_site_symmetry_multiplicity
 _atom_site_fract_x
 _atom_site_fract_y
 _atom_site_fract_z
 _atom_site_occupancy
  C  C1  2  0.060079  0.501047  0.286650  1
  C  C2  2  0.080442  0.112511  0.158209  1
  C  C3  2  0.088243  -0.057820  0.340004  1
  C  C4  2  0.098757  0.369024  0.282731  1
  C  C5  2  0.112828  0.427478  0.610021  1
  C  C6  2  0.113190  -0.129169  0.480598  1
  C  C7  2  0.115453  0.077275  0.319703  1
  C  C8  2  0.130909  0.333716  0.439848  1
  S  S9  2  0.023283  -0.125789  0.158038  1
  S  S10  2  0.102947  0.270537  0.064813  1
  S  S11  2  0.192228  0.180843  0.466132  1
  N  N12  2  0.029909  0.016237  0.063883  1
  N  N13  2  0.032214  0.610011  0.286428  1
  N  N14  2  0.096334  0.500528  0.755540  1
  N  N15  2  0.135826  -0.185116  0.598502  1
# ------------   96  72fd47ea40   ---------------
#generated using pymatgen
data_C8S3N4
_cell_length_a                         10.30386
_cell_length_b                         6.89601
_cell_length_c                         7.10236
_cell_angle_alpha                      95.28259
_cell_angle_beta                       85.09761
_cell_angle_gamma                      75.74218
_symmetry_space_group_name_H-M         'P 1'
_symmetry_Int_Tables_number            1

loop_
_symmetry_equiv_pos_as_xyz
   'x, y, z'

loop_
   _atom_site_label
   _atom_site_occupancy
   _atom_site_fract_x
   _atom_site_fract_y
   _atom_site_fract_z
   _atom_site_adp_type
   _atom_site_B_iso_or_equiv
   _atom_site_type_symbol
   S          1.0     0.828967      0.310491      0.460749     Biso  1.000000 S
   C          1.0     1.031569      0.257401      0.710264     Biso  1.000000 C
   C          1.0     0.773218      0.277067      0.854501     Biso  1.000000 C
   S          1.0     0.929591      0.295329      0.927379     Biso  1.000000 S
   C          1.0     0.734647      0.279685      0.667794     Biso  1.000000 C
   C          1.0     0.992375      0.262991      0.530264     Biso  1.000000 C
   C          1.0     1.091002      0.233654      0.371242     Biso  1.000000 C
   C          1.0     1.170604      0.222274      0.733258     Biso  1.000000 C
   N          1.0     1.167702      0.214423      0.235849     Biso  1.000000 N
   N          1.0     1.283917      0.197736      0.755667     Biso  1.000000 N
   C          1.0     0.604767      0.254780      0.669113     Biso  1.000000 C
   C          1.0     0.532588      0.252325      0.509804     Biso  1.000000 C
   N          1.0     0.476443      0.253856      0.374018     Biso  1.000000 N
   N          1.0     0.683632      0.253886      0.988529     Biso  1.000000 N
   S          1.0     0.544664      0.233346      0.900042     Biso  1.000000 S
   S          1.0     0.203453      0.697230      0.498468     Biso  1.000000 S
   C          1.0     0.000828      0.750413      0.248972     Biso  1.000000 C
   C          1.0     0.259184      0.730754      0.104716     Biso  1.000000 C
   S          1.0     0.102812      0.712486      0.031844     Biso  1.000000 S
   C          1.0     0.297749      0.728088      0.291438     Biso  1.000000 C
   C          1.0     0.040024      0.744794      0.428963     Biso  1.000000 C
   C          1.0    -0.058586      0.774135      0.587996     Biso  1.000000 C
   C          1.0    -0.138205      0.785554      0.225971     Biso  1.000000 C
   N          1.0    -0.135299      0.793329      0.723371     Biso  1.000000 N
   N          1.0    -0.251521      0.810077      0.203580     Biso  1.000000 N
   C          1.0     0.427637      0.752995      0.290109     Biso  1.000000 C
   C          1.0     0.499821      0.755412      0.449416     Biso  1.000000 C
   N          1.0     0.555978      0.753850      0.585191     Biso  1.000000 N
   N          1.0     0.348762      0.753970     -0.029295     Biso  1.000000 N
   S          1.0     0.487732      0.774489      0.059191     Biso  1.000000 S
# ------------   97  a982a42653   ---------------
#generated using pymatgen
data_C8S3N4
_symmetry_space_group_name_H-M   'P 1'
_cell_length_a   10.28585866
_cell_length_b   7.04021189
_cell_length_c   7.09632027
_cell_angle_alpha   71.74124921
_cell_angle_beta   84.70579013
_cell_angle_gamma   91.20784782
_symmetry_Int_Tables_number   1
_chemical_formula_structural   C8S3N4
_chemical_formula_sum   'C16 S6 N8'
_cell_volume   485.243030626
_cell_formula_units_Z   2
loop_
 _symmetry_equiv_pos_site_id
 _symmetry_equiv_pos_as_xyz
  1  'x, y, z'
loop_
 _atom_site_type_symbol
 _atom_site_label
 _atom_site_symmetry_multiplicity
 _atom_site_fract_x
 _atom_site_fract_y
 _atom_site_fract_z
 _atom_site_occupancy
  S  S1  1  0.267386  1.099970  0.358661  1
  C  C2  1  0.477943  1.049793  0.613701  1
  C  C3  1  0.233574  1.050777  0.784791  1
  S  S4  1  0.397196  1.084965  0.829693  1
  C  C5  1  0.182292  1.055844  0.596283  1
  C  C6  1  0.427177  1.053306  0.432482  1
  C  C7  1  0.508379  1.013495  0.278017  1
  C  C8  1  0.612625  1.017756  0.636137  1
  N  N9  1  0.570688  0.978410  0.147925  1
  N  N10  1  0.723772  0.995530  0.653089  1
  C  C11  1  0.047960  1.028495  0.623770  1
  C  C12  1  -0.036860  1.027746  0.470915  1
  N  N13  1  -0.104387  1.028355  0.340576  1
  N  N14  1  0.149288  1.021366  0.942632  1
  S  S15  1  0.000302  1.000271  0.877746  1
  S  S16  1  0.821013  0.463206  0.853276  1
  C  C17  1  0.610329  0.513176  0.598486  1
  C  C18  1  0.854625  0.512145  0.427178  1
  S  S19  1  0.690973  0.477968  0.382444  1
  C  C20  1  0.905988  0.507171  0.615581  1
  C  C21  1  0.661172  0.509749  0.779629  1
  C  C22  1  0.579993  0.549612  0.934072  1
  C  C23  1  0.475627  0.545134  0.576168  1
  N  N24  1  0.517553  0.584402  1.064213  1
  N  N25  1  0.364579  0.567787  0.558366  1
  C  C26  1  1.040323  0.534499  0.587974  1
  C  C27  1  1.125208  0.535310  0.740719  1
  N  N28  1  1.192729  0.534629  0.871089  1
  N  N29  1  0.938854  0.541466  0.269257  1
  S  S30  1  1.087867  0.562615  0.333970  1
# ------------   98  2de6e4be80   ---------------
#generated using pymatgen
data_C8S3N4
_symmetry_space_group_name_H-M   'P 1'
_cell_length_a   7.22918879
_cell_length_b   8.94078824
_cell_length_c   8.29052339
_cell_angle_alpha   88.51444172
_cell_angle_beta   75.61652479
_cell_angle_gamma   75.51569312
_symmetry_Int_Tables_number   1
_chemical_formula_structural   C8S3N4
_chemical_formula_sum   'C16 S6 N8'
_cell_volume   502.186292679
_cell_formula_units_Z   2
loop_
 _symmetry_equiv_pos_site_id
 _symmetry_equiv_pos_as_xyz
  1  'x, y, z'
loop_
 _atom_site_type_symbol
 _atom_site_label
 _atom_site_symmetry_multiplicity
 _atom_site_fract_x
 _atom_site_fract_y
 _atom_site_fract_z
 _atom_site_occupancy
  S  S1  1  1.350602  -0.125849  -0.004830  1
  C  C2  1  1.172253  -0.127216  -0.261969  1
  C  C3  1  0.962711  -0.056103  0.072249  1
  S  S4  1  0.977859  -0.167987  -0.121813  1
  C  C5  1  1.119830  -0.038901  0.118233  1
  C  C6  1  1.323028  -0.110925  -0.215618  1
  C  C7  1  1.473573  -0.083095  -0.342201  1
  C  C8  1  1.161950  -0.112684  -0.434591  1
  N  N9  1  1.598277  -0.063742  -0.448439  1
  N  N10  1  1.150287  -0.106274  -0.576325  1
  C  C11  1  1.062791  0.058704  0.275763  1
  C  C12  1  1.174981  0.116096  0.357825  1
  N  N13  1  1.270051  0.169277  0.417528  1
  N  N14  1  0.798831  0.017511  0.181776  1
  S  S15  1  0.823594  0.111371  0.351466  1
  S  S16  1  0.946610  0.554431  0.303285  1
  C  C17  1  1.125080  0.555841  0.560314  1
  C  C18  1  1.334485  0.484885  0.226071  1
  S  S19  1  1.319317  0.596783  0.420123  1
  C  C20  1  1.177391  0.467569  0.180140  1
  C  C21  1  0.974298  0.539474  0.514035  1
  C  C22  1  0.823808  0.511545  0.640602  1
  C  C23  1  1.135470  0.541254  0.732909  1
  N  N24  1  0.698761  0.492318  0.746497  1
  N  N25  1  1.147193  0.534798  0.874621  1
  C  C26  1  1.234437  0.369966  0.022604  1
  C  C27  1  1.122294  0.312482  -0.059436  1
  N  N28  1  1.027252  0.259297  -0.119177  1
  N  N29  1  1.498372  0.411364  0.116493  1
  S  S30  1  1.473621  0.317450  -0.053162  1
# ------------   99  e0460fe8af   ---------------
#generated using pymatgen
data_C8S3N4
_symmetry_space_group_name_H-M   P-1
_cell_length_a   7.23205195
_cell_length_b   9.98678603
_cell_length_c   8.29090934
_cell_angle_alpha   99.10268973
_cell_angle_beta   75.61441117
_cell_angle_gamma   120.06103305
_symmetry_Int_Tables_number   2
_chemical_formula_structural   C8S3N4
_chemical_formula_sum   'C16 S6 N8'
_cell_volume   501.609035682
_cell_formula_units_Z   2
loop_
 _symmetry_equiv_pos_site_id
 _symmetry_equiv_pos_as_xyz
  1  'x, y, z'
  2  '-x+5/6, -y, -z+5/6'
loop_
 _atom_site_type_symbol
 _atom_site_label
 _atom_site_symmetry_multiplicity
 _atom_site_fract_x
 _atom_site_fract_y
 _atom_site_fract_z
 _atom_site_occupancy
  C  C1  2  -0.371191  0.264833  0.816611  1
  C  C2  2  -0.153116  0.324389  0.727201  1
  C  C3  2  -0.027273  0.381380  0.987234  1
  C  C4  2  -0.011624  0.101100  0.206989  1
  C  C5  2  0.014294  0.382898  0.811273  1
  C  C6  2  0.102361  0.285246  0.450596  1
  C  C7  2  0.133909  0.192891  0.314159  1
  C  C8  2  0.277541  0.346348  0.535882  1
  S  S9  2  -0.120941  0.319381  0.508654  1
  S  S10  2  0.293580  0.466089  0.718735  1
  S  S11  2  0.379583  0.198134  0.303492  1
  N  N12  2  -0.549448  0.219397  0.891909  1
  N  N13  2  -0.140659  0.019461  0.126261  1
  N  N14  2  -0.053938  0.386475  1.132193  1
  N  N15  2  0.358795  0.737020  0.383834  1
# ------------   100  88c33ce654   ---------------
#generated using pymatgen
data_C8S3N4
_symmetry_space_group_name_H-M   P2_12_12_1
_cell_length_a   3.94391778
_cell_length_b   9.87409745
_cell_length_c   24.80330257
_cell_angle_alpha   89.99935119
_cell_angle_beta   90.00776062
_cell_angle_gamma   89.91070082
_symmetry_Int_Tables_number   19
_chemical_formula_structural   C8S3N4
_chemical_formula_sum   'C32 S12 N16'
_cell_volume   965.904616112
_cell_formula_units_Z   4
loop_
 _symmetry_equiv_pos_site_id
 _symmetry_equiv_pos_as_xyz
  1  'x, y, z'
  2  '-x+1/2, -y, z+1/2'
  3  'x+1/2, -y+1/2, -z'
  4  '-x, y+1/2, -z+1/2'
loop_
 _atom_site_type_symbol
 _atom_site_label
 _atom_site_symmetry_multiplicity
 _atom_site_fract_x
 _atom_site_fract_y
 _atom_site_fract_z
 _atom_site_occupancy
  C  C1  4  -0.174755  1.104481  0.912786  1
  C  C2  4  -0.140188  0.828201  0.914981  1
  C  C3  4  -0.009794  1.107378  0.863932  1
  C  C4  4  0.024559  0.832819  0.864026  1
  C  C5  4  0.065270  1.236074  0.841319  1
  C  C6  4  0.106987  0.701813  0.847992  1
  C  C7  4  0.226227  0.271277  0.063941  1
  C  C8  4  0.227332  0.333237  0.300395  1
  S  S9  4  -0.029241  0.588110  0.896538  1
  S  S10  4  0.128524  0.972290  0.823728  1
  S  S11  4  0.199218  0.534863  0.047717  1
  N  N12  4  -0.182461  0.706929  0.936356  1
  N  N13  4  0.077185  0.356914  0.261049  1
  N  N14  4  0.129341  1.343162  0.824439  1
  N  N15  4  0.139302  0.169017  0.045012  1
