# Supplementary material for: Report on the sixth blind test of organic crystal structure prediction methods
Source: Acta Crystallogr B Struct Sci Cryst Eng Mater. 2016 Aug 1;72(Pt 4):439–59. doi: 10.1107/S2052520616007447 (PMC4971545; doi:10.1107/S2052520616007447)
Supplement: Supplementary file 2 [file b-72-00439-sup2.zip › Group_12_Marom/XXII-2_Marom.cif]

# ------------   1  7471226274   ---------------
#generated using pymatgen
data_C8S3N4
_symmetry_space_group_name_H-M   Pna2_1
_cell_length_a   13.43862615
_cell_length_b   10.15002927
_cell_length_c   7.08423941
_cell_angle_alpha   89.98369580
_cell_angle_beta   90.05224572
_cell_angle_gamma   90.04521327
_symmetry_Int_Tables_number   33
_chemical_formula_structural   C8S3N4
_chemical_formula_sum   'C32 S12 N16'
_cell_volume   966.306862028
_cell_formula_units_Z   4
loop_
 _symmetry_equiv_pos_site_id
 _symmetry_equiv_pos_as_xyz
  1  'x, y, z'
  2  '-x, -y, z+1/2'
  3  '-x+1/2, y+1/2, z+1/2'
  4  'x+1/2, -y+1/2, z'
loop_
 _atom_site_type_symbol
 _atom_site_label
 _atom_site_symmetry_multiplicity
 _atom_site_fract_x
 _atom_site_fract_y
 _atom_site_fract_z
 _atom_site_occupancy
  C  C1  4  0.008446  0.858559  0.776722  1
  C  C2  4  0.082063  1.237899  0.817997  1
  C  C3  4  0.088953  1.104012  0.763236  1
  C  C4  4  0.101314  0.669846  0.745873  1
  C  C5  4  0.102484  0.806040  0.725033  1
  C  C6  4  0.179499  1.052835  0.713000  1
  C  C7  4  0.180727  0.585810  0.700109  1
  C  C8  4  0.234802  0.634164  0.211937  1
  S  S9  4  -0.027844  1.025480  0.762604  1
  S  S10  4  -0.014342  0.621691  0.829102  1
  S  S11  4  0.207366  0.891066  0.644558  1
  N  N12  4  -0.058656  0.772663  0.835514  1
  N  N13  4  0.073328  1.347897  0.862023  1
  N  N14  4  0.162749  0.698009  0.207267  1
  N  N15  4  0.248763  0.521589  0.656118  1
# ------------   2  9f774c9e27   ---------------
#generated using pymatgen
data_C8S3N4
_symmetry_space_group_name_H-M   P2_1/c
_cell_length_a   14.39425593
_cell_length_b   10.25994242
_cell_length_c   6.73851772
_cell_angle_alpha   89.98135720
_cell_angle_beta   90.01330610
_cell_angle_gamma   93.57391986
_symmetry_Int_Tables_number   14
_chemical_formula_structural   C8S3N4
_chemical_formula_sum   'C32 S12 N16'
_cell_volume   993.237367021
_cell_formula_units_Z   4
loop_
 _symmetry_equiv_pos_site_id
 _symmetry_equiv_pos_as_xyz
  1  'x, y, z'
  2  '-x, -y, -z'
  3  '-x+1/2, -y, z+1/2'
  4  'x+1/2, y, -z+1/2'
loop_
 _atom_site_type_symbol
 _atom_site_label
 _atom_site_symmetry_multiplicity
 _atom_site_fract_x
 _atom_site_fract_y
 _atom_site_fract_z
 _atom_site_occupancy
  C  C1  4  -0.001523  0.114477  0.733586  1
  C  C2  4  0.033376  0.213858  0.348439  1
  C  C3  4  0.090663  0.147395  0.669424  1
  C  C4  4  0.107352  0.194033  0.481636  1
  C  C5  4  0.121783  0.522316  -0.061496  1
  C  C6  4  0.156730  0.598624  0.097937  1
  C  C7  4  0.224405  0.701176  0.093901  1
  C  C8  4  0.241353  0.747884  0.289484  1
  S  S9  4  0.120392  0.574683  0.341196  1
  S  S10  4  0.177020  0.122099  0.848619  1
  S  S11  4  0.218741  0.235670  0.381542  1
  N  N12  4  -0.076625  0.082440  0.786431  1
  N  N13  4  -0.026012  0.230091  0.234877  1
  N  N14  4  0.093685  0.456673  -0.192203  1
  N  N15  4  0.192960  0.688672  0.433353  1
# ------------   3  dab6897b90   ---------------
#generated using pymatgen
data_C8S3N4
_symmetry_space_group_name_H-M   P2_12_12_1
_cell_length_a   10.17162189
_cell_length_b   6.97792888
_cell_length_c   13.69883729
_cell_angle_alpha   89.98387685
_cell_angle_beta   90.03477516
_cell_angle_gamma   90.04528748
_symmetry_Int_Tables_number   19
_chemical_formula_structural   C8S3N4
_chemical_formula_sum   'C32 S12 N16'
_cell_volume   972.299855349
_cell_formula_units_Z   4
loop_
 _symmetry_equiv_pos_site_id
 _symmetry_equiv_pos_as_xyz
  1  'x, y, z'
  2  '-x+1/2, -y, z+1/2'
  3  '-x, y+1/2, -z+1/2'
  4  'x+1/2, -y+1/2, -z'
loop_
 _atom_site_type_symbol
 _atom_site_label
 _atom_site_symmetry_multiplicity
 _atom_site_fract_x
 _atom_site_fract_y
 _atom_site_fract_z
 _atom_site_occupancy
  C  C1  4  -0.230194  0.599639  0.177029  1
  C  C2  4  -0.127662  0.481331  -0.001981  1
  C  C3  4  -0.095478  0.550417  0.169597  1
  C  C4  4  -0.044668  0.497855  0.080847  1
  C  C5  4  0.095849  0.455640  0.575070  1
  C  C6  4  0.150114  0.565835  0.248650  1
  C  C7  4  0.177447  0.423730  0.656195  1
  C  C8  4  0.201934  0.517013  0.155615  1
  S  S9  4  -0.016862  0.557211  0.284071  1
  S  S10  4  0.117992  0.439023  0.051738  1
  S  S11  4  0.128276  0.346379  0.770592  1
  N  N12  4  -0.191493  0.462112  -0.072059  1
  N  N13  4  0.035322  0.481753  0.504019  1
  N  N14  4  0.159060  0.822773  0.832179  1
  N  N15  4  0.236696  0.621302  0.314808  1
# ------------   4  52cdef12ff   ---------------
#generated using pymatgen
data_C8S3N4
_symmetry_space_group_name_H-M   P2_1/c
_cell_length_a   14.03366620
_cell_length_b   7.10197652
_cell_length_c   10.26121635
_cell_angle_alpha   90.40574793
_cell_angle_beta   89.90430037
_cell_angle_gamma   69.97117951
_symmetry_Int_Tables_number   14
_chemical_formula_structural   C8S3N4
_chemical_formula_sum   'C32 S12 N16'
_cell_volume   960.81648367
_cell_formula_units_Z   4
loop_
 _symmetry_equiv_pos_site_id
 _symmetry_equiv_pos_as_xyz
  1  'x, y, z'
  2  '-x, -y, -z+1/2'
  3  '-x+1/2, -y, z+1/2'
  4  'x+1/2, y, -z'
loop_
 _atom_site_type_symbol
 _atom_site_label
 _atom_site_symmetry_multiplicity
 _atom_site_fract_x
 _atom_site_fract_y
 _atom_site_fract_z
 _atom_site_occupancy
  C  C1  4  0.037683  0.235594  0.613006  1
  C  C2  4  0.096167  0.244107  0.996408  1
  C  C3  4  0.107913  0.252536  0.859591  1
  C  C4  4  0.127878  0.244052  0.427121  1
  C  C5  4  0.129356  0.250401  0.562659  1
  C  C6  4  0.195853  0.268326  0.810367  1
  C  C7  4  0.207225  0.247875  0.344626  1
  C  C8  4  0.226335  0.723172  0.398352  1
  S  S9  4  0.000849  0.239008  0.777939  1
  S  S10  4  0.014238  0.221404  0.376480  1
  S  S11  4  0.231969  0.276483  0.647712  1
  N  N12  4  -0.028190  0.219496  0.525808  1
  N  N13  4  0.083653  0.236584  1.108204  1
  N  N14  4  0.160020  0.716837  0.464796  1
  N  N15  4  0.223676  0.753014  -0.216992  1
# ------------   5  42a9600b47   ---------------
#generated using pymatgen
data_C8S3N4
_symmetry_space_group_name_H-M   Pna2_1
_cell_length_a   20.47948052
_cell_length_b   7.44158315
_cell_length_c   6.67651337
_cell_angle_alpha   90.00275604
_cell_angle_beta   90.01458095
_cell_angle_gamma   90.01245148
_symmetry_Int_Tables_number   33
_chemical_formula_structural   C8S3N4
_chemical_formula_sum   'C32 S12 N16'
_cell_volume   1017.49895858
_cell_formula_units_Z   4
loop_
 _symmetry_equiv_pos_site_id
 _symmetry_equiv_pos_as_xyz
  1  'x, y, z'
  2  '-x, -y, z+1/2'
  3  '-x+1/2, y+1/2, z+1/2'
  4  'x+1/2, -y+1/2, z'
loop_
 _atom_site_type_symbol
 _atom_site_label
 _atom_site_symmetry_multiplicity
 _atom_site_fract_x
 _atom_site_fract_y
 _atom_site_fract_z
 _atom_site_occupancy
  C  C1  4  0.023046  0.049061  0.843335  1
  C  C2  4  0.049130  0.220001  0.794894  1
  C  C3  4  0.088935  0.542345  0.934137  1
  C  C4  4  0.091911  0.233346  0.638013  1
  C  C5  4  0.111812  0.077447  0.533266  1
  C  C6  4  0.132037  0.554730  0.768468  1
  C  C7  4  0.181251  0.677227  0.810370  1
  C  C8  4  0.233861  1.221918  0.184905  1
  S  S9  4  0.020188  0.398946  0.942468  1
  S  S10  4  0.124165  0.436265  0.543664  1
  S  S11  4  0.167463  0.767143  1.046213  1
  N  N12  4  0.000696  -0.092201  0.874850  1
  N  N13  4  0.102095  0.644901  1.090090  1
  N  N14  4  0.128226  -0.050367  0.445697  1
  N  N15  4  0.189985  1.253109  0.079234  1
# ------------   6  197ac7c454   ---------------
#generated using pymatgen
data_C8S3N4
_symmetry_space_group_name_H-M   P2_1/c
_cell_length_a   9.68643709
_cell_length_b   11.32686598
_cell_length_c   9.43394167
_cell_angle_alpha   89.93698946
_cell_angle_beta   85.05142742
_cell_angle_gamma   89.99774839
_symmetry_Int_Tables_number   14
_chemical_formula_structural   C8S3N4
_chemical_formula_sum   'C32 S12 N16'
_cell_volume   1031.20474201
_cell_formula_units_Z   4
loop_
 _symmetry_equiv_pos_site_id
 _symmetry_equiv_pos_as_xyz
  1  'x, y, z'
  2  '-x, -y+1/2, -z'
  3  '-x, y+1/2, -z+1/2'
  4  'x, -y, z+1/2'
loop_
 _atom_site_type_symbol
 _atom_site_label
 _atom_site_symmetry_multiplicity
 _atom_site_fract_x
 _atom_site_fract_y
 _atom_site_fract_z
 _atom_site_occupancy
  C  C1  4  0.036398  0.288372  0.813236  1
  C  C2  4  0.045839  0.881649  0.095969  1
  C  C3  4  0.156371  0.782583  0.283064  1
  C  C4  4  0.160783  0.866011  0.177410  1
  C  C5  4  0.382666  0.436158  0.522415  1
  C  C6  4  0.427969  0.367336  0.403518  1
  C  C7  4  0.434936  0.782661  0.278222  1
  C  C8  4  0.438484  0.867365  0.167059  1
  S  S9  4  0.287823  0.752820  0.395928  1
  S  S10  4  0.301950  0.961743  0.132797  1
  S  S11  4  0.323911  0.267471  0.324106  1
  N  N12  4  -0.062072  0.655305  0.342439  1
  N  N13  4  -0.048872  0.106299  0.530248  1
  N  N14  4  0.346688  0.509522  1.124229  1
  N  N15  4  0.447202  0.222380  0.205717  1
# ------------   7  f191f2a68b   ---------------
#generated using pymatgen
data_C8S3N4
_symmetry_space_group_name_H-M   Pnma
_cell_length_a   20.66041626
_cell_length_b   7.07099302
_cell_length_c   6.62717067
_cell_angle_alpha   89.95453228
_cell_angle_beta   90.04237058
_cell_angle_gamma   90.02147847
_symmetry_Int_Tables_number   62
_chemical_formula_structural   C8S3N4
_chemical_formula_sum   'C32 S12 N16'
_cell_volume   968.160467761
_cell_formula_units_Z   4
loop_
 _symmetry_equiv_pos_site_id
 _symmetry_equiv_pos_as_xyz
  1  'x, y, z'
  2  '-x, -y, -z+2/3'
  3  '-x+1/2, y+1/2, -z+2/3'
  4  'x+1/2, -y+1/2, z'
  5  'x+1/2, -y+1/2, -z+1/6'
  6  '-x+1/2, y+1/2, z+1/2'
  7  '-x, -y, z+1/2'
  8  'x, y, -z+1/6'
loop_
 _atom_site_type_symbol
 _atom_site_label
 _atom_site_symmetry_multiplicity
 _atom_site_fract_x
 _atom_site_fract_y
 _atom_site_fract_z
 _atom_site_occupancy
  C  C1  4  -0.053627  0.042888  0.049032  1
  C  C2  4  -0.018290  -0.127189  0.049111  1
  C  C3  4  0.048927  -0.139601  0.049196  1
  C  C4  4  0.067691  -0.332807  0.049232  1
  C  C5  4  0.176289  -0.037394  0.049016  1
  C  C6  4  0.194727  -0.223626  0.049099  1
  C  C7  4  0.224207  0.105976  0.048744  1
  C  C8  4  0.234289  0.233162  0.548807  1
  S  S9  4  -0.050890  -0.354269  0.049086  1
  S  S10  4  0.098379  0.061111  0.049261  1
  S  S11  4  0.146565  -0.426916  0.049384  1
  N  N12  4  -0.079818  0.188997  0.048945  1
  N  N13  4  0.020382  -0.457729  0.049170  1
  N  N14  4  0.179427  0.195118  0.548932  1
  N  N15  4  0.234705  0.729699  0.549441  1
# ------------   8  585d18ed08   ---------------
#generated using pymatgen
data_C8S3N4
_symmetry_space_group_name_H-M   P-1
_cell_length_a   8.97216977
_cell_length_b   9.82667420
_cell_length_c   6.00835772
_cell_angle_alpha   110.21063990
_cell_angle_beta   92.77644707
_cell_angle_gamma   98.46246588
_symmetry_Int_Tables_number   2
_chemical_formula_structural   C8S3N4
_chemical_formula_sum   'C16 S6 N8'
_cell_volume   488.886895422
_cell_formula_units_Z   2
loop_
 _symmetry_equiv_pos_site_id
 _symmetry_equiv_pos_as_xyz
  1  'x, y, z'
  2  '-x, -y+1/6, -z+2/3'
loop_
 _atom_site_type_symbol
 _atom_site_label
 _atom_site_symmetry_multiplicity
 _atom_site_fract_x
 _atom_site_fract_y
 _atom_site_fract_z
 _atom_site_occupancy
  C  C1  2  0.156766  1.019827  0.594099  1
  C  C2  2  0.200773  0.598690  0.482914  1
  C  C3  2  0.201252  0.880057  0.497635  1
  C  C4  2  0.285553  0.855842  0.307224  1
  C  C5  2  0.287465  0.574966  0.285303  1
  C  C6  2  0.321794  0.433637  0.215821  1
  C  C7  2  0.326043  0.972513  0.221540  1
  C  C8  2  0.411148  0.372221  0.033455  1
  S  S9  2  0.131294  0.759694  0.641718  1
  S  S10  2  0.242078  0.345162  0.397426  1
  S  S11  2  0.350032  0.695257  0.139008  1
  N  N12  2  0.117518  1.133502  0.668714  1
  N  N13  2  0.168715  0.487213  0.557668  1
  N  N14  2  0.358073  1.068971  0.152281  1
  N  N15  2  0.489343  0.326041  -0.114027  1
# ------------   9  71fe1a6200   ---------------
#generated using pymatgen
data_C8S3N4
_symmetry_space_group_name_H-M   P2_1
_cell_length_a   10.15421566
_cell_length_b   7.26057184
_cell_length_c   13.52106168
_cell_angle_alpha   90.01593572
_cell_angle_beta   90.00754724
_cell_angle_gamma   82.81216425
_symmetry_Int_Tables_number   4
_chemical_formula_structural   C8S3N4
_chemical_formula_sum   'C32 S12 N16'
_cell_volume   989.0118788
_cell_formula_units_Z   4
loop_
 _symmetry_equiv_pos_site_id
 _symmetry_equiv_pos_as_xyz
  1  'x, y, z'
  2  '-x+1/2, -y, z+1/2'
loop_
 _atom_site_type_symbol
 _atom_site_label
 _atom_site_symmetry_multiplicity
 _atom_site_fract_x
 _atom_site_fract_y
 _atom_site_fract_z
 _atom_site_occupancy
  C  C1  2  -0.130459  0.867147  0.669558  1
  C  C2  2  -0.054281  1.021219  0.494959  1
  C  C3  2  -0.010046  0.078211  0.046446  1
  C  C4  2  -0.002212  0.923471  0.662024  1
  C  C5  2  0.038321  0.988653  0.573336  1
  C  C6  2  0.067524  0.100963  0.130628  1
  C  C7  2  0.204762  0.058948  0.137870  1
  C  C8  2  0.243521  0.654058  0.343773  1
  C  C9  2  0.247418  0.117910  0.231271  1
  C  C10  2  0.363144  0.492612  0.519360  1
  C  C11  2  0.378843  0.577073  0.345792  1
  C  C12  2  0.436503  0.502185  0.430795  1
  C  C13  2  0.602473  0.460146  0.944309  1
  C  C14  2  0.620062  0.609102  0.267859  1
  C  C15  2  0.678690  0.537203  0.357268  1
  C  C16  2  0.690780  0.416622  0.865252  1
  S  S17  2  0.007001  0.201248  0.240435  1
  S  S18  2  0.085638  0.908204  0.774546  1
  S  S19  2  0.194696  1.052936  0.544103  1
  S  S20  2  0.456969  0.583553  0.229494  1
  S  S21  2  0.603610  0.403834  0.443284  1
  S  S22  2  0.655872  0.294811  0.760122  1
  N  N23  2  -0.235127  0.818232  0.675928  1
  N  N24  2  -0.131132  1.059208  0.431857  1
  N  N25  2  -0.070202  0.064392  -0.026135  1
  N  N26  2  0.132917  0.719473  0.338141  1
  N  N27  2  0.154250  0.196420  0.291222  1
  N  N28  2  0.308422  0.478539  0.594349  1
  N  N29  2  0.531288  0.498557  1.010779  1
  N  N30  2  0.694609  0.700689  0.210473  1
# ------------   10  a206286cd3   ---------------
#generated using pymatgen
data_C8S3N4
_symmetry_space_group_name_H-M   P2_1
_cell_length_a   10.25562550
_cell_length_b   7.46348410
_cell_length_c   6.62110736
_cell_angle_alpha   90.02117941
_cell_angle_beta   90.06870123
_cell_angle_gamma   88.23786911
_symmetry_Int_Tables_number   4
_chemical_formula_structural   C8S3N4
_chemical_formula_sum   'C16 S6 N8'
_cell_volume   506.557364602
_cell_formula_units_Z   2
loop_
 _symmetry_equiv_pos_site_id
 _symmetry_equiv_pos_as_xyz
  1  'x, y, z'
  2  '-x, -y, z+1/2'
loop_
 _atom_site_type_symbol
 _atom_site_label
 _atom_site_symmetry_multiplicity
 _atom_site_fract_x
 _atom_site_fract_y
 _atom_site_fract_z
 _atom_site_occupancy
  C  C1  2  0.003814  0.730570  0.220682  1
  C  C2  2  0.104401  0.678348  0.354718  1
  C  C3  2  0.203861  0.551543  0.320758  1
  C  C4  2  0.249346  0.077694  0.082330  1
  C  C5  2  0.281983  0.532329  0.496812  1
  C  C6  2  0.288417  0.228822  0.193484  1
  C  C7  2  0.366148  0.208383  0.360479  1
  C  C8  2  0.413264  0.034335  0.413699  1
  S  S9  2  0.122356  0.764436  0.596232  1
  S  S10  2  0.231262  0.436121  0.094345  1
  S  S11  2  0.418349  0.382701  0.517440  1
  N  N12  2  -0.080469  0.771910  0.110212  1
  N  N13  2  0.215977  -0.045117  -0.011294  1
  N  N14  2  0.249193  0.634107  0.652657  1
  N  N15  2  0.454419  -0.109542  0.449317  1
# ------------   11  07fab2b90b   ---------------
#generated using pymatgen
data_C8S3N4
_symmetry_space_group_name_H-M   P2_1
_cell_length_a   7.45216597
_cell_length_b   10.24671647
_cell_length_c   6.64111936
_cell_angle_alpha   90.06396100
_cell_angle_beta   90.02437204
_cell_angle_gamma   91.87833373
_symmetry_Int_Tables_number   4
_chemical_formula_structural   C8S3N4
_chemical_formula_sum   'C16 S6 N8'
_cell_volume   506.844560505
_cell_formula_units_Z   2
loop_
 _symmetry_equiv_pos_site_id
 _symmetry_equiv_pos_as_xyz
  1  'x, y, z'
  2  '-x+5/6, -y, z+1/2'
loop_
 _atom_site_type_symbol
 _atom_site_label
 _atom_site_symmetry_multiplicity
 _atom_site_fract_x
 _atom_site_fract_y
 _atom_site_fract_z
 _atom_site_occupancy
  C  C1  2  -0.281875  0.505724  0.221591  1
  C  C2  2  -0.229401  0.606601  0.354965  1
  C  C3  2  -0.102477  0.706294  0.320580  1
  C  C4  2  -0.082829  0.784750  0.495802  1
  C  C5  2  0.220663  0.790865  0.192995  1
  C  C6  2  0.241494  0.868897  0.359231  1
  C  C7  2  0.371821  0.751667  0.082242  1
  C  C8  2  0.415970  0.916098  0.412236  1
  S  S9  2  -0.315038  0.624782  0.595886  1
  S  S10  2  0.012637  0.733655  0.094526  1
  S  S11  2  0.067162  0.921485  0.515395  1
  N  N12  2  -0.323173  0.421234  0.111509  1
  N  N13  2  -0.184381  0.751999  0.651500  1
  N  N14  2  0.336855  0.048711  0.948080  1
  N  N15  2  0.401486  0.288054  0.489373  1
# ------------   12  666c3818d7   ---------------
#generated using pymatgen
data_C8S3N4
_symmetry_space_group_name_H-M   P2_1
_cell_length_a   7.45840603
_cell_length_b   10.21591183
_cell_length_c   6.64633661
_cell_angle_alpha   89.91081437
_cell_angle_beta   89.99802189
_cell_angle_gamma   91.93951921
_symmetry_Int_Tables_number   4
_chemical_formula_structural   C8S3N4
_chemical_formula_sum   'C16 S6 N8'
_cell_volume   506.123017443
_cell_formula_units_Z   2
loop_
 _symmetry_equiv_pos_site_id
 _symmetry_equiv_pos_as_xyz
  1  'x, y, z'
  2  '-x, -y, z+1/2'
loop_
 _atom_site_type_symbol
 _atom_site_label
 _atom_site_symmetry_multiplicity
 _atom_site_fract_x
 _atom_site_fract_y
 _atom_site_fract_z
 _atom_site_occupancy
  C  C1  2  0.031292  0.087162  0.527887  1
  C  C2  2  0.076212  0.251587  0.197917  1
  C  C3  2  0.205877  0.134196  0.475187  1
  C  C4  2  0.227088  0.212276  0.308862  1
  C  C5  2  0.269108  0.502682  0.836769  1
  C  C6  2  0.321865  0.603539  0.970092  1
  C  C7  2  0.449043  0.703460  0.935717  1
  C  C8  2  0.468931  0.781820  1.110810  1
  S  S9  2  0.236421  0.621397  1.210891  1
  S  S10  2  0.379679  0.081493  0.631750  1
  S  S11  2  0.435146  0.269413  0.210673  1
  N  N12  2  -0.113184  0.046322  0.563004  1
  N  N13  2  -0.046530  0.285037  0.104602  1
  N  N14  2  0.227470  0.418163  0.726839  1
  N  N15  2  0.367384  0.748712  1.266450  1
# ------------   13  d037fff743   ---------------
#generated using pymatgen
data_C8S3N4
_symmetry_space_group_name_H-M   P2_1
_cell_length_a   10.23501795
_cell_length_b   7.45823776
_cell_length_c   6.63393937
_cell_angle_alpha   90.03876624
_cell_angle_beta   90.05030971
_cell_angle_gamma   87.70157501
_symmetry_Int_Tables_number   4
_chemical_formula_structural   C8S3N4
_chemical_formula_sum   'C16 S6 N8'
_cell_volume   505.995369532
_cell_formula_units_Z   2
loop_
 _symmetry_equiv_pos_site_id
 _symmetry_equiv_pos_as_xyz
  1  'x, y, z'
  2  '-x, -y, z+1/2'
loop_
 _atom_site_type_symbol
 _atom_site_label
 _atom_site_symmetry_multiplicity
 _atom_site_fract_x
 _atom_site_fract_y
 _atom_site_fract_z
 _atom_site_occupancy
  C  C1  2  0.082484  0.467527  0.911497  1
  C  C2  2  0.129415  0.292822  0.857608  1
  C  C3  2  0.207316  0.271634  0.691120  1
  C  C4  2  0.214004  -0.032079  0.993371  1
  C  C5  2  0.246593  0.422484  0.580779  1
  C  C6  2  0.292306  -0.052122  0.817878  1
  C  C7  2  0.392499  -0.179517  0.852142  1
  C  C8  2  0.493420  -0.232300  0.718459  1
  S  S9  2  0.076795  0.118579  1.012955  1
  S  S10  2  0.264302  0.063429  0.591850  1
  S  S11  2  0.374920  -0.264967  1.093290  1
  N  N12  2  0.041565  0.612123  0.947540  1
  N  N13  2  0.247376  -0.133727  1.149182  1
  N  N14  2  0.280003  0.545088  0.487750  1
  N  N15  2  0.413151  1.270189  0.107782  1
# ------------   14  ba75536efc   ---------------
#generated using pymatgen
data_C8S3N4
_symmetry_space_group_name_H-M   P2_1
_cell_length_a   7.45358939
_cell_length_b   12.41339613
_cell_length_c   6.64980869
_cell_angle_alpha   89.92754938
_cell_angle_beta   89.96140606
_cell_angle_gamma   55.37522727
_symmetry_Int_Tables_number   4
_chemical_formula_structural   C8S3N4
_chemical_formula_sum   'C16 S6 N8'
_cell_volume   506.299007115
_cell_formula_units_Z   2
loop_
 _symmetry_equiv_pos_site_id
 _symmetry_equiv_pos_as_xyz
  1  'x, y, z'
  2  '-x, -y, z+1/2'
loop_
 _atom_site_type_symbol
 _atom_site_label
 _atom_site_symmetry_multiplicity
 _atom_site_fract_x
 _atom_site_fract_y
 _atom_site_fract_z
 _atom_site_occupancy
  C  C1  2  -0.169878  0.249808  -0.021166  1
  C  C2  2  -0.051106  0.085435  0.308797  1
  C  C3  2  0.020284  0.210475  0.089310  1
  C  C4  2  0.076853  0.132389  0.255480  1
  C  C5  2  0.238167  0.496684  0.117615  1
  C  C6  2  0.258957  0.295392  0.216676  1
  C  C7  2  0.286084  0.395619  0.251024  1
  C  C8  2  0.317110  0.216869  0.391800  1
  S  S9  2  0.171879  0.267491  -0.009175  1
  S  S10  2  0.303698  0.079545  0.411087  1
  S  S11  2  0.388970  0.377792  0.491866  1
  N  N12  2  -0.326177  0.283327  -0.113912  1
  N  N13  2  -0.154853  0.044479  0.344497  1
  N  N14  2  0.195486  0.581325  0.007533  1
  N  N15  2  0.385281  0.250077  0.547451  1
# ------------   15  34551e6659   ---------------
#generated using pymatgen
data_C8S3N4
_symmetry_space_group_name_H-M   P2_12_12_1
_cell_length_a   12.49113349
_cell_length_b   11.64259933
_cell_length_c   6.85214245
_cell_angle_alpha   89.99042562
_cell_angle_beta   90.01129597
_cell_angle_gamma   90.01130114
_symmetry_Int_Tables_number   19
_chemical_formula_structural   C8S3N4
_chemical_formula_sum   'C32 S12 N16'
_cell_volume   996.501969602
_cell_formula_units_Z   4
loop_
 _symmetry_equiv_pos_site_id
 _symmetry_equiv_pos_as_xyz
  1  'x, y, z'
  2  'x+1/2, -y+1/2, -z'
  3  '-x+1/2, -y, z+1/2'
  4  '-x, y+1/2, -z+1/2'
loop_
 _atom_site_type_symbol
 _atom_site_label
 _atom_site_symmetry_multiplicity
 _atom_site_fract_x
 _atom_site_fract_y
 _atom_site_fract_z
 _atom_site_occupancy
  C  C1  4  0.103375  0.419717  0.473915  1
  C  C2  4  0.106421  0.495066  0.634136  1
  C  C3  4  0.125307  0.612696  0.632758  1
  C  C4  4  0.126941  0.654611  0.827131  1
  C  C5  4  0.182238  0.081309  0.251918  1
  C  C6  4  0.189656  0.168414  -0.126760  1
  C  C7  4  0.233487  0.797545  0.512657  1
  C  C8  4  0.237721  0.838849  0.699328  1
  S  S9  4  0.087246  0.452017  0.873858  1
  S  S10  4  0.138378  0.698241  0.424445  1
  S  S11  4  0.148873  0.800265  0.888062  1
  N  N12  4  0.102598  0.356487  0.342003  1
  N  N13  4  0.110322  0.579232  0.967613  1
  N  N14  4  0.118095  0.012549  0.292309  1
  N  N15  4  0.127085  0.141273  -0.244453  1
# ------------   16  18e75b3dd8   ---------------
#generated using pymatgen
data_C8S3N4
_symmetry_space_group_name_H-M   Pca2_1
_cell_length_a   7.54962284
_cell_length_b   10.33648235
_cell_length_c   12.30948306
_cell_angle_alpha   90.00367057
_cell_angle_beta   90.03321197
_cell_angle_gamma   89.95497970
_symmetry_Int_Tables_number   29
_chemical_formula_structural   C8S3N4
_chemical_formula_sum   'C32 S12 N16'
_cell_volume   960.589047474
_cell_formula_units_Z   4
loop_
 _symmetry_equiv_pos_site_id
 _symmetry_equiv_pos_as_xyz
  1  'x, y, z'
  2  '-x, -y, z+1/2'
  3  '-x+1/2, y, z+1/2'
  4  'x+1/2, -y, z'
loop_
 _atom_site_type_symbol
 _atom_site_label
 _atom_site_symmetry_multiplicity
 _atom_site_fract_x
 _atom_site_fract_y
 _atom_site_fract_z
 _atom_site_occupancy
  C  C1  4  0.040967  0.881122  0.920251  1
  C  C2  4  0.045200  0.499327  0.852743  1
  C  C3  4  0.067867  0.634931  0.841596  1
  C  C4  4  0.112078  0.928492  0.820759  1
  C  C5  4  0.117357  1.063086  0.823669  1
  C  C6  4  0.140323  0.680446  0.746933  1
  C  C7  4  0.184615  1.144980  0.742454  1
  C  C8  4  0.184749  0.592840  0.662635  1
  S  S9  4  -0.007086  0.719931  0.956058  1
  S  S10  4  0.038589  1.116561  0.948258  1
  S  S11  4  0.190892  0.839991  0.709630  1
  N  N12  4  -0.000615  0.969522  0.993435  1
  N  N13  4  0.027551  0.387955  0.861974  1
  N  N14  4  0.222869  0.524814  0.590807  1
  N  N15  4  0.245892  1.210633  0.675266  1
# ------------   17  568c6fa5d6   ---------------
#generated using pymatgen
data_C8S3N4
_symmetry_space_group_name_H-M   Pmn2_1
_cell_length_a   12.34156673
_cell_length_b   6.60422190
_cell_length_c   7.12095749
_cell_angle_alpha   90.03959918
_cell_angle_beta   90.01900836
_cell_angle_gamma   57.81496170
_symmetry_Int_Tables_number   31
_chemical_formula_structural   C8S3N4
_chemical_formula_sum   'C16 S6 N8'
_cell_volume   491.214470516
_cell_formula_units_Z   2
loop_
 _symmetry_equiv_pos_site_id
 _symmetry_equiv_pos_as_xyz
  1  'x, y, z'
  2  '-x, -y, z+1/2'
  3  'x, -2x-y+1/2, z'
  4  '-x, 2x+y+1/2, z+1/2'
loop_
 _atom_site_type_symbol
 _atom_site_label
 _atom_site_symmetry_multiplicity
 _atom_site_fract_x
 _atom_site_fract_y
 _atom_site_fract_z
 _atom_site_occupancy
  C  C1  2  -0.055911  1.306342  0.885289  1
  C  C2  2  0.031840  1.217657  0.525166  1
  C  C3  2  0.078411  1.171733  0.855749  1
  C  C4  2  0.121958  1.127656  0.674001  1
  C  C5  2  0.325098  0.925149  0.984587  1
  C  C6  2  0.369340  0.880454  0.796010  1
  C  C7  2  0.420971  0.329447  0.131391  1
  C  C8  2  0.497358  0.252818  0.294176  1
  S  S9  2  0.165883  1.084554  1.064929  1
  S  S10  2  0.279316  0.969703  0.589006  1
  S  S11  2  0.441459  0.308103  0.524188  1
  N  N12  2  -0.166436  1.417165  0.907354  1
  N  N13  2  -0.038713  1.287886  0.398138  1
  N  N14  2  0.363253  0.387130  -0.008889  1
  N  N15  2  0.413695  0.836930  1.116293  1
# ------------   18  4dcbead1c1   ---------------
#generated using pymatgen
data_C8S3N4
_symmetry_space_group_name_H-M   P2_1/c
_cell_length_a   6.83356904
_cell_length_b   7.25937909
_cell_length_c   21.14212555
_cell_angle_alpha   89.98258679
_cell_angle_beta   70.03446026
_cell_angle_gamma   90.01165303
_symmetry_Int_Tables_number   14
_chemical_formula_structural   C8S3N4
_chemical_formula_sum   'C32 S12 N16'
_cell_volume   985.771968888
_cell_formula_units_Z   4
loop_
 _symmetry_equiv_pos_site_id
 _symmetry_equiv_pos_as_xyz
  1  'x, y, z'
  2  '-x, -y, -z'
  3  '-x, y+1/2, -z+1/2'
  4  'x, -y+1/2, z+1/2'
loop_
 _atom_site_type_symbol
 _atom_site_label
 _atom_site_symmetry_multiplicity
 _atom_site_fract_x
 _atom_site_fract_y
 _atom_site_fract_z
 _atom_site_occupancy
  C  C1  4  0.148237  0.345967  0.152677  1
  C  C2  4  0.175763  0.482371  0.196156  1
  C  C3  4  0.185326  0.083068  0.089331  1
  C  C4  4  0.255935  0.180342  0.135833  1
  C  C5  4  0.310789  0.323600  0.349466  1
  C  C6  4  0.433993  0.141579  0.439204  1
  C  C7  4  0.465788  0.407406  0.370474  1
  C  C8  4  0.467800  -0.187042  0.083762  1
  S  S9  4  -0.026446  0.136061  0.610676  1
  S  S10  4  0.271056  -0.132399  0.051102  1
  S  S11  4  0.443761  0.115073  0.170701  1
  N  N12  4  0.037626  0.163613  0.072018  1
  N  N13  4  0.186004  0.250184  0.332122  1
  N  N14  4  0.204865  0.595482  0.231083  1
  N  N15  4  0.355306  -0.000872  0.456714  1
# ------------   19  a8756a463d   ---------------
#generated using pymatgen
data_C8S3N4
_symmetry_space_group_name_H-M   P-1
_cell_length_a   7.33226418
_cell_length_b   12.40594139
_cell_length_c   7.05459601
_cell_angle_alpha   98.50996249
_cell_angle_beta   105.84706449
_cell_angle_gamma   120.26362626
_symmetry_Int_Tables_number   2
_chemical_formula_structural   C8S3N4
_chemical_formula_sum   'C16 S6 N8'
_cell_volume   500.702863174
_cell_formula_units_Z   2
loop_
 _symmetry_equiv_pos_site_id
 _symmetry_equiv_pos_as_xyz
  1  'x, y, z'
  2  '-x+5/6, -y+1/3, -z+3/4'
loop_
 _atom_site_type_symbol
 _atom_site_label
 _atom_site_symmetry_multiplicity
 _atom_site_fract_x
 _atom_site_fract_y
 _atom_site_fract_z
 _atom_site_occupancy
  C  C1  2  -0.318874  0.732424  0.437509  1
  C  C2  2  -0.195439  0.789475  0.656510  1
  C  C3  2  0.036866  0.892280  0.769445  1
  C  C4  2  0.049442  0.319502  0.615535  1
  C  C5  2  0.096701  0.911912  0.986534  1
  C  C6  2  0.169403  0.347247  1.038708  1
  C  C7  2  0.258927  0.337353  0.734084  1
  C  C8  2  0.318912  0.352892  0.942966  1
  S  S9  2  -0.314877  0.735409  0.832607  1
  S  S10  2  0.224831  0.989206  0.663812  1
  S  S11  2  0.376673  1.032535  1.183675  1
  N  N12  2  -0.420222  0.681690  0.255989  1
  N  N13  2  -0.124196  0.303487  0.518398  1
  N  N14  2  -0.069655  0.834243  1.040796  1
  N  N15  2  0.045328  0.340024  1.118038  1
# ------------   20  2edaff5b23   ---------------
#generated using pymatgen
data_C8S3N4
_symmetry_space_group_name_H-M   P2_1/c
_cell_length_a   14.29981110
_cell_length_b   10.34138350
_cell_length_c   6.80846168
_cell_angle_alpha   90.02001166
_cell_angle_beta   89.99797091
_cell_angle_gamma   93.38682728
_symmetry_Int_Tables_number   14
_chemical_formula_structural   C8S3N4
_chemical_formula_sum   'C32 S12 N16'
_cell_volume   1005.07559773
_cell_formula_units_Z   4
loop_
 _symmetry_equiv_pos_site_id
 _symmetry_equiv_pos_as_xyz
  1  'x, y, z'
  2  '-x, -y, -z'
  3  '-x+1/2, -y, z+1/2'
  4  'x+1/2, y, -z+1/2'
loop_
 _atom_site_type_symbol
 _atom_site_label
 _atom_site_symmetry_multiplicity
 _atom_site_fract_x
 _atom_site_fract_y
 _atom_site_fract_z
 _atom_site_occupancy
  C  C1  4  -0.128195  0.040801  1.071412  1
  C  C2  4  -0.087632  0.104555  0.907311  1
  C  C3  4  -0.017984  0.204137  0.904762  1
  C  C4  4  0.004937  0.237019  0.707559  1
  C  C5  4  0.148216  0.312483  1.018632  1
  C  C6  4  0.169284  0.348929  0.829696  1
  C  C7  4  0.221224  0.301144  1.157261  1
  C  C8  4  0.236464  0.619473  0.275297  1
  S  S9  4  -0.117116  0.064900  0.666557  1
  S  S10  4  0.034196  0.278029  1.111538  1
  S  S11  4  0.086692  0.364108  0.640611  1
  N  N12  4  -0.160360  -0.015372  1.206244  1
  N  N13  4  -0.040247  0.169770  0.568732  1
  N  N14  4  0.159690  0.587478  0.231744  1
  N  N15  4  0.218392  0.706381  0.771106  1
# ------------   21  a02877d37c   ---------------
#generated using pymatgen
data_C8S3N4
_symmetry_space_group_name_H-M   P2_12_12_1
_cell_length_a   19.84827910
_cell_length_b   6.95080178
_cell_length_c   7.26902289
_cell_angle_alpha   90.02830026
_cell_angle_beta   90.00731885
_cell_angle_gamma   89.98857736
_symmetry_Int_Tables_number   19
_chemical_formula_structural   C8S3N4
_chemical_formula_sum   'C32 S12 N16'
_cell_volume   1002.84481512
_cell_formula_units_Z   4
loop_
 _symmetry_equiv_pos_site_id
 _symmetry_equiv_pos_as_xyz
  1  'x, y, z'
  2  'x+1/2, -y+1/2, -z'
  3  '-x, y+1/2, -z+1/2'
  4  '-x+1/2, -y, z+1/2'
loop_
 _atom_site_type_symbol
 _atom_site_label
 _atom_site_symmetry_multiplicity
 _atom_site_fract_x
 _atom_site_fract_y
 _atom_site_fract_z
 _atom_site_occupancy
  C  C1  4  0.024767  0.637718  1.181172  1
  C  C2  4  0.057709  0.670711  1.010871  1
  C  C3  4  0.093803  0.508895  0.688739  1
  C  C4  4  0.113006  0.788582  1.004377  1
  C  C5  4  0.139379  0.867456  1.168841  1
  C  C6  4  0.149948  0.635080  0.681844  1
  C  C7  4  0.198133  0.561114  0.562641  1
  C  C8  4  0.235421  0.353869  0.017466  1
  S  S9  4  0.021055  0.551905  0.821908  1
  S  S10  4  0.157100  0.852542  0.801843  1
  S  S11  4  0.168139  0.347681  0.470796  1
  N  N12  4  -0.002966  0.614125  1.320683  1
  N  N13  4  0.097021  0.352414  0.585797  1
  N  N14  4  0.161344  0.929063  1.305489  1
  N  N15  4  0.182477  0.291394  -0.018220  1
# ------------   22  1cc70803fb   ---------------
#generated using pymatgen
data_C8S3N4
_symmetry_space_group_name_H-M   P2_1/c
_cell_length_a   12.95534330
_cell_length_b   12.20080572
_cell_length_c   6.79515810
_cell_angle_alpha   89.99207525
_cell_angle_beta   90.08533890
_cell_angle_gamma   110.68012339
_symmetry_Int_Tables_number   14
_chemical_formula_structural   C8S3N4
_chemical_formula_sum   'C32 S12 N16'
_cell_volume   1004.87303621
_cell_formula_units_Z   4
loop_
 _symmetry_equiv_pos_site_id
 _symmetry_equiv_pos_as_xyz
  1  'x, y, z'
  2  '-x, -y, -z'
  3  '-x+1/2, -y+1/2, z+1/2'
  4  'x+1/2, y+1/2, -z+1/2'
loop_
 _atom_site_type_symbol
 _atom_site_label
 _atom_site_symmetry_multiplicity
 _atom_site_fract_x
 _atom_site_fract_y
 _atom_site_fract_z
 _atom_site_occupancy
  C  C1  4  -0.100800  0.144148  0.660725  1
  C  C2  4  -0.099190  0.066760  0.274568  1
  C  C3  4  -0.021461  0.175823  0.335104  1
  C  C4  4  -0.020744  0.212758  0.525652  1
  C  C5  4  0.087956  0.397417  0.222023  1
  C  C6  4  0.092647  0.434821  0.420569  1
  C  C7  4  0.112391  0.554390  0.426213  1
  C  C8  4  0.120151  0.625850  0.591826  1
  S  S9  4  0.071056  0.252887  0.150802  1
  S  S10  4  0.075146  0.342871  0.624856  1
  S  S11  4  0.123760  0.606099  0.186240  1
  N  N12  4  -0.165861  0.086525  0.772106  1
  N  N13  4  -0.159129  -0.025334  0.225534  1
  N  N14  4  0.100537  0.477661  0.084854  1
  N  N15  4  0.123793  0.685930  0.727124  1
# ------------   23  ad33984248   ---------------
#generated using pymatgen
data_C8S3N4
_symmetry_space_group_name_H-M   P2_1/c
_cell_length_a   12.21124255
_cell_length_b   6.79916931
_cell_length_c   14.30619458
_cell_angle_alpha   89.94140936
_cell_angle_beta   57.79007290
_cell_angle_gamma   89.99234224
_symmetry_Int_Tables_number   14
_chemical_formula_structural   C8S3N4
_chemical_formula_sum   'C32 S12 N16'
_cell_volume   1004.98986573
_cell_formula_units_Z   4
loop_
 _symmetry_equiv_pos_site_id
 _symmetry_equiv_pos_as_xyz
  1  'x, y, z'
  2  '-x, -y, -z'
  3  '-x, y+1/2, -z+1/2'
  4  'x, -y+1/2, z+1/2'
loop_
 _atom_site_type_symbol
 _atom_site_label
 _atom_site_symmetry_multiplicity
 _atom_site_fract_x
 _atom_site_fract_y
 _atom_site_fract_z
 _atom_site_occupancy
  C  C1  4  0.041130  0.577188  0.352757  1
  C  C2  4  0.104647  0.411639  0.360679  1
  C  C3  4  0.204284  0.405990  0.380561  1
  C  C4  4  0.236832  0.292718  0.885339  1
  C  C5  4  0.301751  0.646374  0.573939  1
  C  C6  4  0.312972  0.511171  0.493954  1
  C  C7  4  0.349113  0.320719  0.494742  1
  C  C8  4  0.380666  0.239466  1.072344  1
  S  S9  4  0.064250  0.328415  0.849326  1
  S  S10  4  0.278656  0.610191  0.398039  1
  S  S11  4  0.364241  0.364158  0.902308  1
  N  N12  4  -0.015100  0.712604  0.349059  1
  N  N13  4  0.169210  0.429763  0.872711  1
  N  N14  4  0.294488  0.757951  0.638906  1
  N  N15  4  0.413003  0.288283  1.132172  1
# ------------   24  b5f0dfe213   ---------------
#generated using pymatgen
data_C8S3N4
_symmetry_space_group_name_H-M   P-1
_cell_length_a   7.37108351
_cell_length_b   10.70279884
_cell_length_c   7.04889919
_cell_angle_alpha   110.51067090
_cell_angle_beta   106.20501554
_cell_angle_gamma   84.03962349
_symmetry_Int_Tables_number   2
_chemical_formula_structural   C8S3N4
_chemical_formula_sum   'C16 S6 N8'
_cell_volume   500.138796478
_cell_formula_units_Z   2
loop_
 _symmetry_equiv_pos_site_id
 _symmetry_equiv_pos_as_xyz
  1  'x, y, z'
  2  '-x+1/6, -y, -z'
loop_
 _atom_site_type_symbol
 _atom_site_label
 _atom_site_symmetry_multiplicity
 _atom_site_fract_x
 _atom_site_fract_y
 _atom_site_fract_z
 _atom_site_occupancy
  C  C1  2  -0.425896  0.639294  -0.299098  1
  C  C2  2  -0.333250  0.665066  0.123934  1
  C  C3  2  -0.234861  0.656667  -0.179771  1
  C  C4  2  -0.208577  0.051343  0.525891  1
  C  C5  2  -0.190202  0.671467  0.029121  1
  C  C6  2  -0.141428  0.107874  0.744827  1
  C  C7  2  -0.011242  0.210047  0.857514  1
  C  C8  2  0.029306  0.229135  1.074690  1
  S  S9  2  -0.206816  0.053722  0.921110  1
  S  S10  2  -0.069944  0.655834  -0.320152  1
  S  S11  2  0.039193  0.697884  0.200608  1
  N  N12  2  -0.582973  0.623661  -0.397035  1
  N  N13  2  -0.449471  0.656919  0.202264  1
  N  N14  2  -0.260098  0.001087  0.344455  1
  N  N15  2  -0.059628  0.151624  1.129155  1
# ------------   25  5b633b79ba   ---------------
#generated using pymatgen
data_C8S3N4
_symmetry_space_group_name_H-M   P-1
_cell_length_a   10.11453953
_cell_length_b   6.85476067
_cell_length_c   7.22770803
_cell_angle_alpha   91.00823571
_cell_angle_beta   94.23052326
_cell_angle_gamma   89.95155442
_symmetry_Int_Tables_number   2
_chemical_formula_structural   C8S3N4
_chemical_formula_sum   'C16 S6 N8'
_cell_volume   499.674048983
_cell_formula_units_Z   2
loop_
 _symmetry_equiv_pos_site_id
 _symmetry_equiv_pos_as_xyz
  1  'x, y, z'
  2  '-x+1/6, -y, -z+5/6'
loop_
 _atom_site_type_symbol
 _atom_site_label
 _atom_site_symmetry_multiplicity
 _atom_site_fract_x
 _atom_site_fract_y
 _atom_site_fract_z
 _atom_site_occupancy
  C  C1  2  0.181083  0.766610  0.430616  1
  C  C2  2  0.208107  0.708010  0.616565  1
  C  C3  2  0.239036  0.517311  0.653408  1
  C  C4  2  0.252288  0.382710  0.504940  1
  C  C5  2  0.330706  0.818620  0.943113  1
  C  C6  2  0.358517  0.620552  0.983790  1
  C  C7  2  0.463473  0.610606  1.118768  1
  C  C8  2  0.526317  0.443272  1.192232  1
  S  S9  2  0.200109  0.894988  0.785208  1
  S  S10  2  0.272348  0.421964  0.877909  1
  S  S11  2  0.512387  0.846655  1.182295  1
  N  N12  2  0.153940  0.812384  0.277982  1
  N  N13  2  0.263485  0.273872  0.381086  1
  N  N14  2  0.405739  0.951387  1.033869  1
  N  N15  2  0.539149  0.671247  -0.390982  1
# ------------   26  963a738d37   ---------------
#generated using pymatgen
data_C8S3N4
_symmetry_space_group_name_H-M   P-1
_cell_length_a   6.85814136
_cell_length_b   7.23252107
_cell_length_c   10.09558282
_cell_angle_alpha   85.93038953
_cell_angle_beta   89.80401881
_cell_angle_gamma   88.91161300
_symmetry_Int_Tables_number   2
_chemical_formula_structural   C8S3N4
_chemical_formula_sum   'C16 S6 N8'
_cell_volume   499.403760608
_cell_formula_units_Z   2
loop_
 _symmetry_equiv_pos_site_id
 _symmetry_equiv_pos_as_xyz
  1  'x, y, z'
  2  '-x, -y, -z+1/3'
loop_
 _atom_site_type_symbol
 _atom_site_label
 _atom_site_symmetry_multiplicity
 _atom_site_fract_x
 _atom_site_fract_y
 _atom_site_fract_z
 _atom_site_occupancy
  C  C1  2  0.151015  1.007177  0.419935  1
  C  C2  2  0.202614  0.495301  0.569690  1
  C  C3  2  0.261060  0.681030  0.542702  1
  C  C4  2  0.349157  1.047629  0.392441  1
  C  C5  2  0.359736  1.182530  0.287616  1
  C  C6  2  0.378218  0.417988  0.881480  1
  C  C7  2  0.437670  -0.268552  1.155691  1
  C  C8  2  0.451876  0.717696  0.512139  1
  S  S9  2  0.073716  0.849475  0.550273  1
  S  S10  2  0.124085  1.246321  0.238455  1
  S  S11  2  0.418008  0.045369  0.901763  1
  N  N12  2  0.018782  1.098078  0.344817  1
  N  N13  2  0.157023  0.342836  0.596751  1
  N  N14  2  0.268849  0.541451  0.892953  1
  N  N15  2  0.300413  -0.327466  1.211198  1
# ------------   27  79a78130e4   ---------------
#generated using pymatgen
data_C8S3N4
_symmetry_space_group_name_H-M   P-1
_cell_length_a   10.73029571
_cell_length_b   7.04380452
_cell_length_c   8.67397926
_cell_angle_alpha   54.67375739
_cell_angle_beta   78.25676843
_cell_angle_gamma   69.18996528
_symmetry_Int_Tables_number   2
_chemical_formula_structural   C8S3N4
_chemical_formula_sum   'C16 S6 N8'
_cell_volume   499.988733053
_cell_formula_units_Z   2
loop_
 _symmetry_equiv_pos_site_id
 _symmetry_equiv_pos_as_xyz
  1  'x, y, z'
  2  '-x, -y+2/3, -z'
loop_
 _atom_site_type_symbol
 _atom_site_label
 _atom_site_symmetry_multiplicity
 _atom_site_fract_x
 _atom_site_fract_y
 _atom_site_fract_z
 _atom_site_occupancy
  C  C1  2  0.147462  0.588645  0.983706  1
  C  C2  2  0.164851  0.661173  0.792487  1
  C  C3  2  0.174249  0.257799  0.891142  1
  C  C4  2  0.180018  0.496667  0.747831  1
  C  C5  2  0.284052  0.929708  0.467378  1
  C  C6  2  0.303468  0.752827  0.426811  1
  C  C7  2  0.406108  0.769665  0.296813  1
  C  C8  2  0.463003  0.617028  0.230036  1
  S  S9  2  0.163750  0.967338  0.627377  1
  S  S10  2  0.206634  0.555526  0.518227  1
  S  S11  2  0.460284  1.011235  0.231583  1
  N  N12  2  0.131680  0.528851  1.140928  1
  N  N13  2  0.166842  0.062263  1.007511  1
  N  N14  2  0.361762  1.072778  0.378565  1
  N  N15  2  0.509275  1.114038  0.817251  1
# ------------   28  546a5368e1   ---------------
#generated using pymatgen
data_C8S3N4
_symmetry_space_group_name_H-M   P-1
_cell_length_a   12.20834428
_cell_length_b   7.21531889
_cell_length_c   6.84528939
_cell_angle_alpha   89.05985274
_cell_angle_beta   123.78922510
_cell_angle_gamma   94.07829976
_symmetry_Int_Tables_number   2
_chemical_formula_structural   C8S3N4
_chemical_formula_sum   'C16 S6 N8'
_cell_volume   499.667652516
_cell_formula_units_Z   2
loop_
 _symmetry_equiv_pos_site_id
 _symmetry_equiv_pos_as_xyz
  1  'x, y, z'
  2  '-x+1/4, -y+1/6, -z'
loop_
 _atom_site_type_symbol
 _atom_site_label
 _atom_site_symmetry_multiplicity
 _atom_site_fract_x
 _atom_site_fract_y
 _atom_site_fract_z
 _atom_site_occupancy
  C  C1  2  0.155146  -0.212766  -0.020242  1
  C  C2  2  0.218272  -0.139433  0.209715  1
  C  C3  2  0.323125  -0.004436  0.323397  1
  C  C4  2  0.351314  0.036160  0.549623  1
  C  C5  2  0.428626  0.475545  0.190469  1
  C  C6  2  0.442074  0.326664  0.338086  1
  C  C7  2  0.473465  0.363375  0.560042  1
  C  C8  2  0.500765  0.549514  0.646323  1
  S  S9  2  0.169811  -0.203031  0.398211  1
  S  S10  2  0.408696  0.101822  0.209113  1
  S  S11  2  0.481993  0.194099  0.755101  1
  N  N12  2  0.099287  -0.271499  -0.212798  1
  N  N13  2  0.276593  -0.054589  0.608706  1
  N  N14  2  0.417187  0.599751  0.070627  1
  N  N15  2  0.528410  0.702040  0.720615  1
# ------------   29  83ee7fee1c   ---------------
#generated using pymatgen
data_C8S3N4
_symmetry_space_group_name_H-M   P2_1/m
_cell_length_a   10.28940719
_cell_length_b   7.05763876
_cell_length_c   13.35781435
_cell_angle_alpha   89.97888600
_cell_angle_beta   89.97169195
_cell_angle_gamma   95.58724981
_symmetry_Int_Tables_number   11
_chemical_formula_structural   C8S3N4
_chemical_formula_sum   'C32 S12 N16'
_cell_volume   965.421310899
_cell_formula_units_Z   4
loop_
 _symmetry_equiv_pos_site_id
 _symmetry_equiv_pos_as_xyz
  1  'x, y, z'
  2  '-x, -y+5/6, -z+1/6'
  3  '-x, -y+5/6, z+3/4'
  4  'x, y, -z+5/6'
  5  'x, y, z+1/2'
  6  '-x, -y+5/6, -z+2/3'
  7  '-x, -y+5/6, z+1/4'
  8  'x, y, -z+1/3'
loop_
 _atom_site_type_symbol
 _atom_site_label
 _atom_site_symmetry_multiplicity
 _atom_site_fract_x
 _atom_site_fract_y
 _atom_site_fract_z
 _atom_site_occupancy
  C  C1  4  -0.027074  0.657714  0.421104  1
  C  C2  4  0.044757  0.293467  0.920970  1
  C  C3  4  0.107545  0.631534  0.921005  1
  C  C4  4  0.143001  0.448951  0.921004  1
  C  C5  4  0.364248  0.773262  0.920999  1
  C  C6  4  0.386547  0.484028  0.670999  1
  C  C7  4  0.400675  0.584234  0.920991  1
  C  C8  4  0.456812  0.322712  0.671034  1
  S  S9  4  0.205855  0.847570  0.921006  1
  S  S10  4  0.299501  0.370065  0.921041  1
  S  S11  4  0.389048  0.086669  0.671069  1
  N  N12  4  -0.137823  0.679318  0.421123  1
  N  N13  4  -0.032504  0.161793  0.420968  1
  N  N14  4  0.333681  0.622934  0.671047  1
  N  N15  4  0.460687  0.910430  0.921017  1
# ------------   30  7a9cc0c00e   ---------------
#generated using pymatgen
data_C8S3N4
_symmetry_space_group_name_H-M   P2_1/m
_cell_length_a   10.29367950
_cell_length_b   6.67196635
_cell_length_c   7.05947764
_cell_angle_alpha   89.92182536
_cell_angle_beta   84.32073182
_cell_angle_gamma   89.98740552
_symmetry_Int_Tables_number   11
_chemical_formula_structural   C8S3N4
_chemical_formula_sum   'C16 S6 N8'
_cell_volume   482.458144129
_cell_formula_units_Z   2
loop_
 _symmetry_equiv_pos_site_id
 _symmetry_equiv_pos_as_xyz
  1  'x, y, z'
  2  '-x, -y, -z+1/6'
  3  '-x, y+1/2, -z+1/6'
  4  'x, -y+1/2, z'
loop_
 _atom_site_type_symbol
 _atom_site_label
 _atom_site_symmetry_multiplicity
 _atom_site_fract_x
 _atom_site_fract_y
 _atom_site_fract_z
 _atom_site_occupancy
  C  C1  2  -0.107571  0.265652  0.516632  1
  C  C2  2  -0.037501  0.265656  0.677918  1
  C  C3  2  0.097902  0.265682  0.673168  1
  C  C4  2  0.134105  0.265732  0.862180  1
  C  C5  2  0.355590  0.265625  0.537923  1
  C  C6  2  0.390843  0.265784  0.720470  1
  C  C7  2  0.453973  0.265526  0.382465  1
  C  C8  2  0.478798  0.765517  0.343124  1
  S  S9  2  -0.105496  0.265680  0.913935  1
  S  S10  2  0.199255  0.265642  0.459031  1
  S  S11  2  0.292350  0.265873  0.936490  1
  N  N12  2  -0.160362  0.265589  0.377829  1
  N  N13  2  0.037548  0.265719  0.999320  1
  N  N14  2  0.368123  0.765463  0.321475  1
  N  N15  2  0.472838  0.766186  0.838949  1
# ------------   31  a3cb3ea0ab   ---------------
#generated using pymatgen
data_C8S3N4
_symmetry_space_group_name_H-M   P2_1/m
_cell_length_a   7.07033726
_cell_length_b   10.28319077
_cell_length_c   6.67340629
_cell_angle_alpha   89.98310446
_cell_angle_beta   90.10545754
_cell_angle_gamma   95.62343789
_symmetry_Int_Tables_number   11
_chemical_formula_structural   C8S3N4
_chemical_formula_sum   'C16 S6 N8'
_cell_volume   482.858320205
_cell_formula_units_Z   2
loop_
 _symmetry_equiv_pos_site_id
 _symmetry_equiv_pos_as_xyz
  1  'x, y, z'
  2  '-x, -y, -z'
  3  '-x, -y, z+1/2'
  4  'x, y, -z+1/2'
loop_
 _atom_site_type_symbol
 _atom_site_label
 _atom_site_symmetry_multiplicity
 _atom_site_fract_x
 _atom_site_fract_y
 _atom_site_fract_z
 _atom_site_occupancy
  C  C1  2  -0.162569  0.047859  0.250235  1
  C  C2  2  -0.028466  0.609698  0.249822  1
  C  C3  2  -0.007274  0.146167  0.250150  1
  C  C4  2  0.127868  0.403988  0.250232  1
  C  C5  2  0.132639  0.539526  0.250011  1
  C  C6  2  0.174975  0.110748  0.249956  1
  C  C7  2  0.200755  -0.024371  0.249591  1
  C  C8  2  0.316553  0.367589  0.250178  1
  S  S9  2  -0.085992  0.302737  0.250410  1
  S  S10  2  0.368333  0.607409  0.249849  1
  S  S11  2  0.390714  0.209127  0.250107  1
  N  N12  2  -0.294558  -0.029737  0.250400  1
  N  N13  2  -0.167201  0.662462  0.249455  1
  N  N14  2  0.222656  -0.135122  0.249448  1
  N  N15  2  0.453495  0.464126  0.249945  1
# ------------   32  ca151a2a60   ---------------
#generated using pymatgen
data_C8S3N4
_symmetry_space_group_name_H-M   P2_1/m
_cell_length_a   11.88079508
_cell_length_b   6.67526694
_cell_length_c   14.10247944
_cell_angle_alpha   89.83392361
_cell_angle_beta   120.47943457
_cell_angle_gamma   89.99028281
_symmetry_Int_Tables_number   11
_chemical_formula_structural   C8S3N4
_chemical_formula_sum   'C32 S12 N16'
_cell_volume   963.871592726
_cell_formula_units_Z   4
loop_
 _symmetry_equiv_pos_site_id
 _symmetry_equiv_pos_as_xyz
  1  'x, y, z'
  2  '-x, -y, -z'
  3  '-x, y+1/2, -z'
  4  'x, -y+1/2, z'
  5  'x, y, z+1/2'
  6  '-x, -y, -z+1/2'
  7  '-x, y+1/2, -z+1/2'
  8  'x, -y+1/2, z+1/2'
loop_
 _atom_site_type_symbol
 _atom_site_label
 _atom_site_symmetry_multiplicity
 _atom_site_fract_x
 _atom_site_fract_y
 _atom_site_fract_z
 _atom_site_occupancy
  C  C1  4  -0.109411  0.750066  0.180605  1
  C  C2  4  -0.039305  0.749967  0.296356  1
  C  C3  4  0.096125  0.749526  0.861678  1
  C  C4  4  0.132323  0.749708  0.974378  1
  C  C5  4  0.353907  0.749403  0.922781  1
  C  C6  4  0.389154  0.749701  1.031772  1
  C  C7  4  0.452360  0.749133  0.894165  1
  C  C8  4  0.476421  0.249889  0.387480  1
  S  S9  4  -0.107366  0.749959  0.380488  1
  S  S10  4  0.197534  0.749306  0.805164  1
  S  S11  4  0.290606  0.749930  1.090659  1
  N  N12  4  -0.162287  0.749919  0.584779  1
  N  N13  4  0.035720  0.750039  0.494727  1
  N  N14  4  0.365729  0.250034  0.321270  1
  N  N15  4  0.470297  0.250144  0.632594  1
# ------------   33  bace9381bd   ---------------
#generated using pymatgen
data_C8S3N4
_symmetry_space_group_name_H-M   P-1
_cell_length_a   7.23910162
_cell_length_b   10.11397253
_cell_length_c   6.83943804
_cell_angle_alpha   90.61592383
_cell_angle_beta   91.67053977
_cell_angle_gamma   85.54649817
_symmetry_Int_Tables_number   2
_chemical_formula_structural   C8S3N4
_chemical_formula_sum   'C16 S6 N8'
_cell_volume   499.014581396
_cell_formula_units_Z   2
loop_
 _symmetry_equiv_pos_site_id
 _symmetry_equiv_pos_as_xyz
  1  'x, y, z'
  2  '-x, -y, -z+5/6'
loop_
 _atom_site_type_symbol
 _atom_site_label
 _atom_site_symmetry_multiplicity
 _atom_site_fract_x
 _atom_site_fract_y
 _atom_site_fract_z
 _atom_site_occupancy
  C  C1  2  -0.242417  0.461276  0.498439  1
  C  C2  2  -0.168461  0.398179  0.331037  1
  C  C3  2  -0.032795  0.293380  0.321695  1
  C  C4  2  0.007828  0.265010  0.123382  1
  C  C5  2  0.298127  0.174599  0.427793  1
  C  C6  2  0.334967  0.143084  0.236834  1
  C  C7  2  0.446305  0.188325  0.564558  1
  C  C8  2  0.518395  0.875025  0.724704  1
  S  S9  2  -0.232482  0.446361  0.094099  1
  S  S10  2  0.073844  0.207983  0.521221  1
  S  S11  2  0.166414  0.134273  0.047583  1
  N  N12  2  -0.301392  0.517123  0.635890  1
  N  N13  2  -0.083483  0.339578  -0.010054  1
  N  N14  2  0.365791  0.902295  0.768921  1
  N  N15  2  0.469339  0.791142  0.229146  1
# ------------   34  9efc3c7ad8   ---------------
#generated using pymatgen
data_C8S3N4
_symmetry_space_group_name_H-M   P2_12_12_1
_cell_length_a   12.02412668
_cell_length_b   10.06950842
_cell_length_c   8.25661830
_cell_angle_alpha   90.14738188
_cell_angle_beta   89.99291698
_cell_angle_gamma   90.00168519
_symmetry_Int_Tables_number   19
_chemical_formula_structural   C8S3N4
_chemical_formula_sum   'C32 S12 N16'
_cell_volume   999.683628532
_cell_formula_units_Z   4
loop_
 _symmetry_equiv_pos_site_id
 _symmetry_equiv_pos_as_xyz
  1  'x, y, z'
  2  'x+1/2, -y+1/2, -z'
  3  '-x+1/2, -y, z+1/2'
  4  '-x, y+1/2, -z+1/2'
loop_
 _atom_site_type_symbol
 _atom_site_label
 _atom_site_symmetry_multiplicity
 _atom_site_fract_x
 _atom_site_fract_y
 _atom_site_fract_z
 _atom_site_occupancy
  C  C1  4  -0.013633  0.722262  0.489645  1
  C  C2  4  0.048950  0.337324  0.468918  1
  C  C3  4  0.053108  0.606333  0.495413  1
  C  C4  4  0.142198  0.334026  0.574119  1
  C  C5  4  0.145552  0.601263  0.592251  1
  C  C6  4  0.154676  0.206776  0.636122  1
  C  C7  4  0.175522  0.711674  0.689779  1
  C  C8  4  0.233384  0.163929  0.750287  1
  S  S9  4  0.001558  0.480557  0.367594  1
  S  S10  4  0.054214  0.105028  0.552220  1
  S  S11  4  0.235758  0.463872  0.609876  1
  N  N12  4  -0.071745  0.814671  0.481902  1
  N  N13  4  -0.005402  0.224441  0.447566  1
  N  N14  4  0.200663  0.801289  0.771795  1
  N  N15  4  0.203942  0.870476  0.350842  1
# ------------   35  497966ff1a   ---------------
#generated using pymatgen
data_C8S3N4
_symmetry_space_group_name_H-M   P2_12_12_1
_cell_length_a   8.27563357
_cell_length_b   10.08842844
_cell_length_c   11.98090722
_cell_angle_alpha   90.06135302
_cell_angle_beta   90.03078337
_cell_angle_gamma   89.99354659
_symmetry_Int_Tables_number   19
_chemical_formula_structural   C8S3N4
_chemical_formula_sum   'C32 S12 N16'
_cell_volume   1000.26290035
_cell_formula_units_Z   4
loop_
 _symmetry_equiv_pos_site_id
 _symmetry_equiv_pos_as_xyz
  1  'x, y, z'
  2  '-x+1/2, -y, z+1/2'
  3  'x+1/2, -y+1/2, -z'
  4  '-x, y+1/2, -z+1/2'
loop_
 _atom_site_type_symbol
 _atom_site_label
 _atom_site_symmetry_multiplicity
 _atom_site_fract_x
 _atom_site_fract_y
 _atom_site_fract_z
 _atom_site_occupancy
  C  C1  4  0.000313  0.417273  0.982279  1
  C  C2  4  0.061560  0.964634  0.924800  1
  C  C3  4  0.115043  0.460294  0.903924  1
  C  C4  4  0.158532  0.854360  0.894806  1
  C  C5  4  0.176553  0.587545  0.891472  1
  C  C6  4  0.220678  0.416156  0.298434  1
  C  C7  4  0.240773  0.031533  0.235669  1
  C  C8  4  0.247287  0.147603  0.302314  1
  S  S9  4  0.119684  0.272888  0.250765  1
  S  S10  4  0.139636  0.717219  0.985093  1
  S  S11  4  0.200315  0.358674  0.803801  1
  N  N12  4  -0.098958  0.383579  1.045010  1
  N  N13  4  -0.020040  1.054085  0.950015  1
  N  N14  4  0.198443  0.528839  0.244254  1
  N  N15  4  0.232432  -0.061111  0.177747  1
# ------------   36  73027234a3   ---------------
#generated using pymatgen
data_C8S3N4
_symmetry_space_group_name_H-M   P2_12_12_1
_cell_length_a   11.95893745
_cell_length_b   10.09002646
_cell_length_c   8.27974459
_cell_angle_alpha   89.97337373
_cell_angle_beta   90.02774037
_cell_angle_gamma   90.00050596
_symmetry_Int_Tables_number   19
_chemical_formula_structural   C8S3N4
_chemical_formula_sum   'C32 S12 N16'
_cell_volume   999.083397381
_cell_formula_units_Z   4
loop_
 _symmetry_equiv_pos_site_id
 _symmetry_equiv_pos_as_xyz
  1  'x, y, z'
  2  'x+1/2, -y+1/2, -z+1/6'
  3  '-x+1/2, -y, z+1/2'
  4  '-x, y+1/2, -z+2/3'
loop_
 _atom_site_type_symbol
 _atom_site_label
 _atom_site_symmetry_multiplicity
 _atom_site_fract_x
 _atom_site_fract_y
 _atom_site_fract_z
 _atom_site_occupancy
  C  C1  4  0.008801  -0.227591  0.094038  1
  C  C2  4  0.071429  0.157095  0.113888  1
  C  C3  4  0.075335  -0.111452  0.087097  1
  C  C4  4  0.164490  0.160691  0.007726  1
  C  C5  4  0.167793  -0.106111  -0.010419  1
  C  C6  4  0.176977  0.288060  -0.053470  1
  C  C7  4  0.197830  -0.216401  -0.107160  1
  C  C8  4  0.255301  0.331266  -0.168372  1
  S  S9  4  0.023623  0.013784  0.214516  1
  S  S10  4  0.076936  0.389504  0.032364  1
  S  S11  4  0.258137  0.031157  -0.029926  1
  N  N12  4  -0.048937  -0.320361  0.102961  1
  N  N13  4  0.017354  0.269863  0.136736  1
  N  N14  4  0.222927  -0.305849  -0.188691  1
  N  N15  4  0.227937  0.624541  0.232153  1
# ------------   37  b1c5951efb   ---------------
#generated using pymatgen
data_C8S3N4
_symmetry_space_group_name_H-M   P2_1/c
_cell_length_a   6.96314643
_cell_length_b   6.83161053
_cell_length_c   22.02122477
_cell_angle_alpha   71.87890787
_cell_angle_beta   90.96730187
_cell_angle_gamma   93.14677343
_symmetry_Int_Tables_number   14
_chemical_formula_structural   C8S3N4
_chemical_formula_sum   'C32 S12 N16'
_cell_volume   994.081020334
_cell_formula_units_Z   4
loop_
 _symmetry_equiv_pos_site_id
 _symmetry_equiv_pos_as_xyz
  1  'x, y, z'
  2  '-x, -y, -z'
  3  '-x+1/2, -y-2z, z+1/2'
  4  'x+1/2, y+2z, -z+1/2'
loop_
 _atom_site_type_symbol
 _atom_site_label
 _atom_site_symmetry_multiplicity
 _atom_site_fract_x
 _atom_site_fract_y
 _atom_site_fract_z
 _atom_site_occupancy
  C  C1  4  -0.141775  0.204178  0.834968  1
  C  C2  4  -0.049329  0.794685  0.971066  1
  C  C3  4  0.003717  0.347735  0.842984  1
  C  C4  4  0.114720  0.737802  0.945739  1
  C  C5  4  0.120124  0.627281  0.902427  1
  C  C6  4  0.184840  0.621693  0.390991  1
  C  C7  4  0.190917  0.322701  0.829914  1
  C  C8  4  0.232819  0.159239  0.806179  1
  S  S9  4  -0.084813  0.547239  0.867800  1
  S  S10  4  0.104113  0.850303  0.336651  1
  S  S11  4  0.150233  0.273523  0.466441  1
  N  N12  4  -0.184207  0.839899  0.993344  1
  N  N13  4  0.052377  0.483933  0.422418  1
  N  N14  4  0.231592  1.401543  0.285310  1
  N  N15  4  0.240705  -0.258969  0.671260  1
# ------------   38  a86ac4ea9b   ---------------
#generated using pymatgen
data_C8S3N4
_symmetry_space_group_name_H-M   P2_1
_cell_length_a   10.13138659
_cell_length_b   7.44737915
_cell_length_c   6.73558806
_cell_angle_alpha   89.91815532
_cell_angle_beta   89.94995087
_cell_angle_gamma   85.46753136
_symmetry_Int_Tables_number   4
_chemical_formula_structural   C8S3N4
_chemical_formula_sum   'C16 S6 N8'
_cell_volume   506.625456441
_cell_formula_units_Z   2
loop_
 _symmetry_equiv_pos_site_id
 _symmetry_equiv_pos_as_xyz
  1  'x, y, z'
  2  '-x, -y, z+1/2'
loop_
 _atom_site_type_symbol
 _atom_site_label
 _atom_site_symmetry_multiplicity
 _atom_site_fract_x
 _atom_site_fract_y
 _atom_site_fract_z
 _atom_site_occupancy
  C  C1  2  0.021510  1.246330  0.018183  1
  C  C2  2  0.100866  1.175378  0.175064  1
  C  C3  2  0.203418  1.040104  0.165673  1
  C  C4  2  0.254118  1.003411  0.358936  1
  C  C5  2  0.279804  0.573781  -0.085417  1
  C  C6  2  0.304018  0.715116  0.046819  1
  C  C7  2  0.355340  0.678682  0.231594  1
  C  C8  2  0.388709  0.497721  0.288626  1
  S  S9  2  0.082660  1.244636  0.419883  1
  S  S10  2  0.262906  0.932353  -0.050721  1
  S  S11  2  0.387265  0.842209  0.410542  1
  N  N12  2  -0.045016  1.303272  -0.112165  1
  N  N13  2  0.197875  1.098243  0.505847  1
  N  N14  2  0.259905  0.459525  -0.197307  1
  N  N15  2  0.419968  0.348561  0.331077  1
# ------------   39  503fc4cecd   ---------------
#generated using pymatgen
data_C8S3N4
_symmetry_space_group_name_H-M   P2_1
_cell_length_a   7.42548085
_cell_length_b   10.15318762
_cell_length_c   6.73633886
_cell_angle_alpha   90.08696079
_cell_angle_beta   89.86734115
_cell_angle_gamma   94.48610117
_symmetry_Int_Tables_number   4
_chemical_formula_structural   C8S3N4
_chemical_formula_sum   'C16 S6 N8'
_cell_volume   506.310333096
_cell_formula_units_Z   2
loop_
 _symmetry_equiv_pos_site_id
 _symmetry_equiv_pos_as_xyz
  1  'x, y, z'
  2  '-x, -y, z+1/2'
loop_
 _atom_site_type_symbol
 _atom_site_label
 _atom_site_symmetry_multiplicity
 _atom_site_fract_x
 _atom_site_fract_y
 _atom_site_fract_z
 _atom_site_occupancy
  C  C1  2  -0.246069  0.021786  0.615361  1
  C  C2  2  -0.174986  0.100590  0.772623  1
  C  C3  2  -0.039744  0.203157  0.763666  1
  C  C4  2  -0.002998  0.253125  0.957314  1
  C  C5  2  0.285845  0.304124  0.644629  1
  C  C6  2  0.322272  0.354792  0.829760  1
  C  C7  2  0.427720  0.280214  0.511741  1
  C  C8  2  0.497145  0.612082  0.386086  1
  S  S9  2  -0.244109  0.081437  1.017584  1
  S  S10  2  0.068072  0.263437  0.547557  1
  S  S11  2  0.158069  0.386084  1.009513  1
  N  N12  2  -0.303213  -0.044430  0.484895  1
  N  N13  2  -0.097710  0.196300  1.104076  1
  N  N14  2  0.347936  0.580407  0.429532  1
  N  N15  2  0.458014  0.738765  -0.100223  1
# ------------   40  1b24076410   ---------------
#generated using pymatgen
data_C8S3N4
_symmetry_space_group_name_H-M   P-1
_cell_length_a   10.26218601
_cell_length_b   7.07293694
_cell_length_c   13.66108966
_cell_angle_alpha   78.32713096
_cell_angle_beta   85.52130366
_cell_angle_gamma   95.49024045
_symmetry_Int_Tables_number   2
_chemical_formula_structural   C8S3N4
_chemical_formula_sum   'C32 S12 N16'
_cell_volume   961.770405601
_cell_formula_units_Z   4
loop_
 _symmetry_equiv_pos_site_id
 _symmetry_equiv_pos_as_xyz
  1  'x, y, z'
  2  '-x, -y, -z+2/3'
loop_
 _atom_site_type_symbol
 _atom_site_label
 _atom_site_symmetry_multiplicity
 _atom_site_fract_x
 _atom_site_fract_y
 _atom_site_fract_z
 _atom_site_occupancy
  C  C1  2  -0.173123  0.852250  0.690852  1
  C  C2  2  -0.105720  1.070703  0.187243  1
  C  C3  2  -0.101262  0.694097  0.685998  1
  C  C4  2  -0.035153  0.910247  0.185511  1
  C  C5  2  0.034893  0.701855  0.683463  1
  C  C6  2  0.073876  0.517120  0.676516  1
  C  C7  2  0.100974  0.916230  0.182693  1
  C  C8  2  0.137868  0.727891  0.182290  1
  C  C9  2  0.291668  0.837948  0.689796  1
  C  C10  2  0.329946  0.659906  0.683307  1
  C  C11  2  0.358989  1.051381  0.182800  1
  C  C12  2  0.387277  0.992428  0.696384  1
  C  C13  2  0.395198  0.870413  0.180223  1
  C  C14  2  0.443529  0.129772  0.440108  1
  C  C15  2  0.456466  1.205172  0.186663  1
  C  C16  2  0.464747  0.632218  0.686487  1
  S  S17  2  -0.166788  0.460627  0.680168  1
  S  S18  2  -0.102941  0.673803  0.187860  1
  S  S19  2  0.134100  0.914526  0.687819  1
  S  S20  2  0.202079  1.130196  0.182061  1
  S  S21  2  0.234723  0.450726  0.667631  1
  S  S22  2  0.297408  0.656294  0.176743  1
  N  N23  2  -0.226020  0.990379  0.692875  1
  N  N24  2  -0.158578  1.209005  0.189028  1
  N  N25  2  -0.021644  0.379291  0.675459  1
  N  N26  2  0.041046  0.589795  0.185358  1
  N  N27  2  0.332502  0.151530  0.440142  1
  N  N28  2  0.399147  0.365474  0.932681  1
  N  N29  2  0.441019  -0.361572  0.430269  1
  N  N30  2  0.462542  1.125804  0.698120  1
# ------------   41  be30688b0d   ---------------
#generated using pymatgen
data_C8S3N4
_symmetry_space_group_name_H-M   P-1
_cell_length_a   7.11132699
_cell_length_b   10.33018181
_cell_length_c   7.07738728
_cell_angle_alpha   95.16062725
_cell_angle_beta   72.68002478
_cell_angle_gamma   99.91733512
_symmetry_Int_Tables_number   2
_chemical_formula_structural   C8S3N4
_chemical_formula_sum   'C16 S6 N8'
_cell_volume   488.509322629
_cell_formula_units_Z   2
loop_
 _symmetry_equiv_pos_site_id
 _symmetry_equiv_pos_as_xyz
  1  'x, y, z'
  2  '-x+3/4, -y, -z'
loop_
 _atom_site_type_symbol
 _atom_site_label
 _atom_site_symmetry_multiplicity
 _atom_site_fract_x
 _atom_site_fract_y
 _atom_site_fract_z
 _atom_site_occupancy
  C  C1  2  0.109059  0.606226  0.551087  1
  C  C2  2  0.119340  0.049984  0.414313  1
  C  C3  2  0.121875  0.536900  0.707926  1
  C  C4  2  0.132092  0.403244  0.700228  1
  C  C5  2  0.135238  0.148053  0.564714  1
  C  C6  2  0.136029  -0.022859  0.772685  1
  C  C7  2  0.145830  0.367634  0.884517  1
  C  C8  2  0.145942  0.112389  0.742995  1
  S  S9  2  0.130415  0.604136  0.940279  1
  S  S10  2  0.131689  0.303590  0.487158  1
  S  S11  2  0.169861  0.212147  0.950268  1
  N  N12  2  0.101462  0.658558  0.414820  1
  N  N13  2  0.105803  -0.026674  0.285668  1
  N  N14  2  0.127939  -0.133689  0.798725  1
  N  N15  2  0.144253  0.462680  1.021856  1
# ------------   42  73449943a2   ---------------
#generated using pymatgen
data_C8S3N4
_symmetry_space_group_name_H-M   P2_1
_cell_length_a   7.42508773
_cell_length_b   12.05416643
_cell_length_c   6.73623268
_cell_angle_alpha   90.07698437
_cell_angle_beta   90.11584631
_cell_angle_gamma   57.01464406
_symmetry_Int_Tables_number   4
_chemical_formula_structural   C8S3N4
_chemical_formula_sum   'C16 S6 N8'
_cell_volume   505.729646468
_cell_formula_units_Z   2
loop_
 _symmetry_equiv_pos_site_id
 _symmetry_equiv_pos_as_xyz
  1  'x, y, z'
  2  '-x, -y, z+1/2'
loop_
 _atom_site_type_symbol
 _atom_site_label
 _atom_site_symmetry_multiplicity
 _atom_site_fract_x
 _atom_site_fract_y
 _atom_site_fract_z
 _atom_site_occupancy
  C  C1  2  0.225301  0.599459  0.007725  1
  C  C2  2  0.231621  0.521293  -0.150453  1
  C  C3  2  0.246557  0.751518  0.194160  1
  C  C4  2  0.258169  0.702425  -0.000003  1
  C  C5  2  0.353921  0.218105  0.249515  1
  C  C6  2  0.382442  0.112327  0.625164  1
  C  C7  2  0.469944  0.854009  0.068065  1
  C  C8  2  0.482579  0.804208  -0.117624  1
  S  S9  2  0.177237  0.578871  0.252463  1
  S  S10  2  0.275468  0.884691  0.247521  1
  S  S11  2  0.304322  0.764041  -0.215389  1
  N  N12  2  0.209687  0.693693  0.340253  1
  N  N13  2  0.220102  0.237472  0.136928  1
  N  N14  2  0.239489  0.455316  -0.281232  1
  N  N15  2  0.263861  0.081291  0.668327  1
# ------------   43  40b3ca2e22   ---------------
#generated using pymatgen
data_C8S3N4
_symmetry_space_group_name_H-M   P-1
_cell_length_a   10.19122093
_cell_length_b   7.11579739
_cell_length_c   7.28094458
_cell_angle_alpha   97.38060890
_cell_angle_beta   68.35177781
_cell_angle_gamma   83.82011938
_symmetry_Int_Tables_number   2
_chemical_formula_structural   C8S3N4
_chemical_formula_sum   'C16 S6 N8'
_cell_volume   479.762235314
_cell_formula_units_Z   2
loop_
 _symmetry_equiv_pos_site_id
 _symmetry_equiv_pos_as_xyz
  1  'x, y, z'
  2  '-x, -y, -z+5/6'
loop_
 _atom_site_type_symbol
 _atom_site_label
 _atom_site_symmetry_multiplicity
 _atom_site_fract_x
 _atom_site_fract_y
 _atom_site_fract_z
 _atom_site_occupancy
  C  C1  2  -0.113418  0.119531  0.693433  1
  C  C2  2  -0.040653  0.277392  0.686192  1
  C  C3  2  0.100897  0.266817  0.667138  1
  C  C4  2  0.138301  0.453316  0.667868  1
  C  C5  2  0.354658  0.129806  0.687506  1
  C  C6  2  0.392226  0.309287  0.687102  1
  C  C7  2  0.438473  0.693195  0.167991  1
  C  C8  2  0.444804  -0.023820  0.710544  1
  S  S9  2  -0.111562  0.514774  0.700180  1
  S  S10  2  0.208461  0.050455  0.647444  1
  S  S11  2  0.304295  0.517462  0.649150  1
  N  N12  2  -0.166918  -0.017617  0.699223  1
  N  N13  2  0.037021  0.595025  0.686775  1
  N  N14  2  0.332628  0.661523  0.153632  1
  N  N15  2  0.440392  1.190012  0.159112  1
# ------------   44  69e8167b21   ---------------
#generated using pymatgen
data_C8S3N4
_symmetry_space_group_name_H-M   P2_12_12_1
_cell_length_a   13.50282848
_cell_length_b   6.93648839
_cell_length_c   10.46720816
_cell_angle_alpha   90.02803389
_cell_angle_beta   89.93272430
_cell_angle_gamma   90.02913525
_symmetry_Int_Tables_number   19
_chemical_formula_structural   C8S3N4
_chemical_formula_sum   'C32 S12 N16'
_cell_volume   980.380959461
_cell_formula_units_Z   4
loop_
 _symmetry_equiv_pos_site_id
 _symmetry_equiv_pos_as_xyz
  1  'x, y, z'
  2  'x+1/2, -y+1/2, -z'
  3  '-x, y+1/2, -z+1/2'
  4  '-x+1/2, -y, z+1/2'
loop_
 _atom_site_type_symbol
 _atom_site_label
 _atom_site_symmetry_multiplicity
 _atom_site_fract_x
 _atom_site_fract_y
 _atom_site_fract_z
 _atom_site_occupancy
  C  C1  4  -0.095407  0.512334  0.092253  1
  C  C2  4  -0.039846  0.126646  0.105187  1
  C  C3  4  0.004517  0.459027  0.070758  1
  C  C4  4  0.032212  0.269411  0.078509  1
  C  C5  4  0.133261  0.809080  0.708815  1
  C  C6  4  0.187485  0.642537  0.677313  1
  C  C7  4  0.194758  0.568317  0.103486  1
  C  C8  4  0.221890  0.371315  0.114245  1
  S  S9  4  0.084166  0.651212  0.032123  1
  S  S10  4  0.146375  0.410939  0.711978  1
  S  S11  4  0.152603  0.178274  0.054102  1
  N  N12  4  -0.177731  0.556875  0.108363  1
  N  N13  4  -0.098932  0.007185  0.123897  1
  N  N14  4  0.086224  0.944582  0.734658  1
  N  N15  4  0.243729  0.303249  0.651920  1
# ------------   45  14ad9cd89b   ---------------
#generated using pymatgen
data_C8S3N4
_symmetry_space_group_name_H-M   Pc
_cell_length_a   7.10219856
_cell_length_b   10.27478904
_cell_length_c   7.48209933
_cell_angle_alpha   89.98286231
_cell_angle_beta   62.65439154
_cell_angle_gamma   89.97694347
_symmetry_Int_Tables_number   7
_chemical_formula_structural   C8S3N4
_chemical_formula_sum   'C16 S6 N8'
_cell_volume   484.981618754
_cell_formula_units_Z   2
loop_
 _symmetry_equiv_pos_site_id
 _symmetry_equiv_pos_as_xyz
  1  'x, y, z'
  2  'x, -y, z+1/2'
loop_
 _atom_site_type_symbol
 _atom_site_label
 _atom_site_symmetry_multiplicity
 _atom_site_fract_x
 _atom_site_fract_y
 _atom_site_fract_z
 _atom_site_occupancy
  C  C1  2  0.193817  0.883786  1.039485  1
  C  C2  2  0.335487  0.501313  0.956414  1
  C  C3  2  0.352687  0.636762  0.982460  1
  C  C4  2  0.390066  1.066815  1.015846  1
  C  C5  2  0.392409  0.931383  1.014967  1
  C  C6  2  0.544280  0.683370  0.957123  1
  C  C7  2  0.556306  1.146380  1.004518  1
  C  C8  2  0.718578  0.597371  0.899372  1
  S  S9  2  0.113525  0.278687  0.557613  1
  S  S10  2  0.145530  1.120919  1.045593  1
  S  S11  2  0.611940  0.842119  0.992317  1
  N  N12  2  0.052190  0.972630  1.056525  1
  N  N13  2  0.323826  0.389422  0.938712  1
  N  N14  2  0.697073  1.206670  1.001030  1
  N  N15  2  0.865465  0.529911  0.854347  1
# ------------   46  d3fd013059   ---------------
#generated using pymatgen
data_C8S3N4
_symmetry_space_group_name_H-M   P1
_cell_length_a   13.45667182
_cell_length_b   11.73505427
_cell_length_c   6.84283493
_cell_angle_alpha   89.74698316
_cell_angle_beta   68.90613593
_cell_angle_gamma   89.62967758
_symmetry_Int_Tables_number   1
_chemical_formula_structural   C8S3N4
_chemical_formula_sum   'C32 S12 N16'
_cell_volume   1008.15341214
_cell_formula_units_Z   4
loop_
 _symmetry_equiv_pos_site_id
 _symmetry_equiv_pos_as_xyz
  1  'x, y, z'
loop_
 _atom_site_type_symbol
 _atom_site_label
 _atom_site_symmetry_multiplicity
 _atom_site_fract_x
 _atom_site_fract_y
 _atom_site_fract_z
 _atom_site_occupancy
  C  C1  1  -0.065600  0.072736  0.458646  1
  C  C2  1  -0.056967  0.151119  0.066505  1
  C  C3  1  0.014899  0.149859  0.343407  1
  C  C4  1  0.020125  0.186150  0.149723  1
  C  C5  1  0.123334  0.335475  0.382484  1
  C  C6  1  0.125095  0.372778  0.183788  1
  C  C7  1  0.141195  0.489759  0.165320  1
  C  C8  1  0.144814  0.561673  -0.002078  1
  C  C9  1  0.352615  1.092879  0.668295  1
  C  C10  1  0.358966  1.020557  0.827725  1
  C  C11  1  0.374341  0.903236  0.820284  1
  C  C12  1  0.376707  0.863956  1.014754  1
  C  C13  1  0.436559  0.430995  0.439020  1
  C  C14  1  0.442417  0.347865  0.052015  1
  C  C15  1  0.480860  0.717730  0.632031  1
  C  C16  1  0.483906  0.678077  0.818044  1
  C  C17  1  0.515472  0.350839  0.327475  1
  C  C18  1  0.519471  0.312494  0.136292  1
  C  C19  1  0.558877  0.683441  0.439152  1
  C  C20  1  0.563214  0.598491  0.819028  1
  C  C21  1  0.623744  0.164453  0.372878  1
  C  C22  1  0.624467  0.125383  0.176450  1
  C  C23  1  0.640681  0.008223  0.162313  1
  C  C24  1  0.643190  -0.064721  -0.001942  1
  C  C25  1  0.852707  0.409011  0.670029  1
  C  C26  1  0.860291  0.480631  0.828136  1
  C  C27  1  0.875267  0.597837  0.820054  1
  C  C28  1  0.879068  0.636381  1.013224  1
  C  C29  1  0.980563  0.782906  0.629445  1
  C  C30  1  0.984813  0.821861  0.814361  1
  C  C31  1  1.057191  0.817677  0.435429  1
  C  C32  1  1.063919  0.901126  0.812951  1
  S  S33  1  0.101697  0.192570  0.469761  1
  S  S34  1  0.116078  0.281893  -0.010914  1
  S  S35  1  0.157785  0.538219  0.390398  1
  S  S36  1  0.345593  1.067173  1.075500  1
  S  S37  1  0.385908  0.815563  0.607377  1
  S  S38  1  0.394139  0.719031  1.066972  1
  S  S39  1  0.602675  0.308245  0.454313  1
  S  S40  1  0.614321  0.214247  -0.021269  1
  S  S41  1  0.658640  -0.038354  0.388081  1
  S  S42  1  0.849152  0.433241  1.074862  1
  S  S43  1  0.885253  0.686185  0.607666  1
  S  S44  1  0.896272  0.780994  1.064337  1
  N  N45  1  -0.130068  0.006875  0.550983  1
  N  N46  1  -0.119606  0.124458  -0.006068  1
  N  N47  1  0.138053  0.413506  0.507739  1
  N  N48  1  0.145062  0.622806  -0.136937  1
  N  N49  1  0.348300  1.153186  0.535722  1
  N  N50  1  0.364489  0.941149  1.161485  1
  N  N51  1  0.373884  0.499678  0.528340  1
  N  N52  1  0.380147  0.374599  -0.022338  1
  N  N53  1  0.622580  0.657268  0.278265  1
  N  N54  1  0.626270  0.530040  0.819494  1
  N  N55  1  0.639299  0.087434  0.500307  1
  N  N56  1  0.642571  -0.126253  -0.134710  1
  N  N57  1  0.847315  0.349691  0.538053  1
  N  N58  1  0.868363  0.558765  1.159556  1
  N  N59  1  1.119395  0.844780  0.273575  1
  N  N60  1  1.126676  0.969487  0.811229  1
# ------------   47  0a42600ccf   ---------------
#generated using pymatgen
data_C8S3N4
_symmetry_space_group_name_H-M   Pc
_cell_length_a   13.40973032
_cell_length_b   11.71033376
_cell_length_c   6.85647333
_cell_angle_alpha   89.95297952
_cell_angle_beta   69.27176977
_cell_angle_gamma   89.90622144
_symmetry_Int_Tables_number   7
_chemical_formula_structural   C8S3N4
_chemical_formula_sum   'C32 S12 N16'
_cell_volume   1006.99288782
_cell_formula_units_Z   4
loop_
 _symmetry_equiv_pos_site_id
 _symmetry_equiv_pos_as_xyz
  1  'x, y, z'
  2  'x+1/2, -y+1/2, z'
loop_
 _atom_site_type_symbol
 _atom_site_label
 _atom_site_symmetry_multiplicity
 _atom_site_fract_x
 _atom_site_fract_y
 _atom_site_fract_z
 _atom_site_occupancy
  C  C1  2  0.241927  0.430258  0.903901  1
  C  C2  2  0.249132  0.502278  1.062281  1
  C  C3  2  0.264185  0.619781  1.054506  1
  C  C4  2  0.267385  0.658866  1.247792  1
  C  C5  2  0.324471  0.092864  0.681840  1
  C  C6  2  0.332012  0.173731  0.292563  1
  C  C7  2  0.369930  0.805208  0.866075  1
  C  C8  2  0.373793  0.844659  1.050963  1
  C  C9  2  0.404280  0.171535  0.569650  1
  C  C10  2  0.409050  0.208840  0.377453  1
  C  C11  2  0.447220  0.839510  0.673725  1
  C  C12  2  0.453203  0.924078  1.051213  1
  C  C13  2  0.512776  0.357651  0.613127  1
  C  C14  2  0.514147  0.395839  0.415802  1
  C  C15  2  0.530204  0.513152  0.399565  1
  C  C16  2  0.533570  0.585550  0.233572  1
  S  S17  2  0.237036  0.455293  1.308893  1
  S  S18  2  0.274554  0.707870  0.842412  1
  S  S19  2  0.284732  0.803951  1.299080  1
  S  S20  2  0.491244  0.214086  0.697420  1
  S  S21  2  0.504790  0.305724  0.219827  1
  S  S22  2  0.547259  0.560862  0.624818  1
  N  N23  2  0.237042  0.370718  0.771419  1
  N  N24  2  0.256085  0.581367  1.393997  1
  N  N25  2  0.260788  0.025479  0.771342  1
  N  N26  2  0.269680  0.147149  0.217921  1
  N  N27  2  0.510210  0.865753  0.513197  1
  N  N28  2  0.516129  0.992552  1.051493  1
  N  N29  2  0.527760  0.435397  0.739380  1
  N  N30  2  0.533701  0.646835  0.099476  1
# ------------   48  79feda96a2   ---------------
#generated using pymatgen
data_C8S3N4
_symmetry_space_group_name_H-M   P2_1
_cell_length_a   11.03420808
_cell_length_b   6.58699146
_cell_length_c   6.87980358
_cell_angle_alpha   90.00921875
_cell_angle_beta   89.96123174
_cell_angle_gamma   89.50986761
_symmetry_Int_Tables_number   4
_chemical_formula_structural   C8S3N4
_chemical_formula_sum   'C16 S6 N8'
_cell_volume   500.021079253
_cell_formula_units_Z   2
loop_
 _symmetry_equiv_pos_site_id
 _symmetry_equiv_pos_as_xyz
  1  'x, y, z'
  2  '-x, -y, z+1/2'
loop_
 _atom_site_type_symbol
 _atom_site_label
 _atom_site_symmetry_multiplicity
 _atom_site_fract_x
 _atom_site_fract_y
 _atom_site_fract_z
 _atom_site_occupancy
  C  C1  2  -0.034588  0.692835  0.984321  1
  C  C2  2  0.020088  0.784479  0.599764  1
  C  C3  2  0.086949  0.729698  0.929155  1
  C  C4  2  0.113378  0.778543  0.740590  1
  C  C5  2  0.284336  0.927264  1.050879  1
  C  C6  2  0.308793  0.981076  0.855114  1
  C  C7  2  0.378367  1.155859  0.850202  1
  C  C8  2  0.421759  1.260941  0.686571  1
  S  S9  2  0.195913  0.715053  1.116138  1
  S  S10  2  0.258611  0.841930  0.654520  1
  S  S11  2  0.407453  1.229364  1.088080  1
  N  N12  2  -0.134766  0.661825  1.028758  1
  N  N13  2  -0.055988  0.784432  0.482158  1
  N  N14  2  0.330084  1.044359  1.187329  1
  N  N15  2  0.459773  1.347153  0.552013  1
# ------------   49  a5d6afc8bb   ---------------
#generated using pymatgen
data_C8S3N4
_symmetry_space_group_name_H-M   P1
_cell_length_a   13.48513246
_cell_length_b   11.72494925
_cell_length_c   6.85100210
_cell_angle_alpha   89.79966420
_cell_angle_beta   68.52712757
_cell_angle_gamma   89.64088945
_symmetry_Int_Tables_number   1
_chemical_formula_structural   C8S3N4
_chemical_formula_sum   'C32 S12 N16'
_cell_volume   1008.02253022
_cell_formula_units_Z   4
loop_
 _symmetry_equiv_pos_site_id
 _symmetry_equiv_pos_as_xyz
  1  'x, y, z'
loop_
 _atom_site_type_symbol
 _atom_site_label
 _atom_site_symmetry_multiplicity
 _atom_site_fract_x
 _atom_site_fract_y
 _atom_site_fract_z
 _atom_site_occupancy
  C  C1  1  0.015537  0.592160  -0.088149  1
  C  C2  1  0.021868  0.519885  0.071060  1
  C  C3  1  0.037343  0.402474  0.063270  1
  C  C4  1  0.039839  0.363242  0.257368  1
  C  C5  1  0.099252  0.930013  0.683239  1
  C  C6  1  0.105801  0.847083  0.295952  1
  C  C7  1  0.144046  0.216858  -0.126571  1
  C  C8  1  0.147210  0.177277  0.059091  1
  C  C9  1  0.178456  0.849997  0.570675  1
  C  C10  1  0.182698  0.811604  0.379454  1
  C  C11  1  0.222035  0.182367  -0.320328  1
  C  C12  1  0.226623  0.097739  0.058993  1
  C  C13  1  0.286828  0.663615  0.614779  1
  C  C14  1  0.287701  0.624381  0.418476  1
  C  C15  1  0.304011  0.507130  0.404130  1
  C  C16  1  0.306431  0.434023  0.240137  1
  C  C17  1  0.515399  -0.090604  -0.088061  1
  C  C18  1  0.523095  -0.019103  0.070009  1
  C  C19  1  0.538147  0.098191  0.062130  1
  C  C20  1  0.542221  0.136565  0.254983  1
  C  C21  1  0.597068  0.573496  0.702975  1
  C  C22  1  0.606490  0.651304  0.310585  1
  C  C23  1  0.643509  0.283433  -0.129330  1
  C  C24  1  0.648036  0.322183  0.055303  1
  C  C25  1  0.677901  0.650357  0.586799  1
  C  C26  1  0.683423  0.686526  0.393069  1
  C  C27  1  0.720005  0.318491  -0.324129  1
  C  C28  1  0.727346  0.401275  0.052935  1
  C  C29  1  0.786294  0.836113  0.624948  1
  C  C30  1  0.788239  0.873408  0.426366  1
  C  C31  1  0.804390  0.990477  0.407815  1
  C  C32  1  0.807943  1.062433  0.240690  1
  S  S33  1  0.008590  0.566615  0.318706  1
  S  S34  1  0.048985  0.314703  -0.149708  1
  S  S35  1  0.057458  0.218250  0.309100  1
  S  S36  1  0.265554  0.807521  0.696542  1
  S  S37  1  0.277599  0.713149  0.220995  1
  S  S38  1  0.321915  0.460702  0.629514  1
  S  S39  1  0.512225  -0.066757  0.316241  1
  S  S40  1  0.548026  0.186775  -0.149759  1
  S  S41  1  0.559621  0.281207  0.306236  1
  S  S42  1  0.764505  0.693143  0.712388  1
  S  S43  1  0.779420  0.782417  0.231721  1
  S  S44  1  0.820879  1.038990  0.632598  1
  N  N45  1  0.011303  0.652131  -0.220977  1
  N  N46  1  0.027624  0.440532  0.404160  1
  N  N47  1  0.036212  0.998531  0.773153  1
  N  N48  1  0.043610  0.873836  0.222331  1
  N  N49  1  0.285477  0.155744  -0.482000  1
  N  N50  1  0.289604  0.029315  0.059440  1
  N  N51  1  0.302377  0.586643  0.741912  1
  N  N52  1  0.305596  0.372533  0.107474  1
  N  N53  1  0.510048  -0.150041  -0.219846  1
  N  N54  1  0.531626  0.058766  0.400922  1
  N  N55  1  0.532287  0.507994  0.796568  1
  N  N56  1  0.543977  0.624435  0.238681  1
  N  N57  1  0.782238  0.345895  -0.486420  1
  N  N58  1  0.790165  0.469442  0.051392  1
  N  N59  1  0.800952  0.914221  0.750012  1
  N  N60  1  0.808030  1.123512  0.106061  1
# ------------   50  d3ec34d502   ---------------
#generated using pymatgen
data_C8S3N4
_symmetry_space_group_name_H-M   P2_1
_cell_length_a   10.97995326
_cell_length_b   6.60219647
_cell_length_c   6.88927596
_cell_angle_alpha   90.00014570
_cell_angle_beta   89.99899927
_cell_angle_gamma   89.56783206
_symmetry_Int_Tables_number   4
_chemical_formula_structural   C8S3N4
_chemical_formula_sum   'C16 S6 N8'
_cell_volume   499.401867473
_cell_formula_units_Z   2
loop_
 _symmetry_equiv_pos_site_id
 _symmetry_equiv_pos_as_xyz
  1  'x, y, z'
  2  '-x, -y, z+1/2'
loop_
 _atom_site_type_symbol
 _atom_site_label
 _atom_site_symmetry_multiplicity
 _atom_site_fract_x
 _atom_site_fract_y
 _atom_site_fract_z
 _atom_site_occupancy
  C  C1  2  0.077808  -0.263035  -0.146645  1
  C  C2  2  0.121636  -0.158217  0.016626  1
  C  C3  2  0.191276  0.016601  0.021113  1
  C  C4  2  0.216310  0.070262  0.216448  1
  C  C5  2  0.387158  0.219572  -0.094560  1
  C  C6  2  0.414140  0.268290  0.093591  1
  C  C7  2  0.463887  0.692495  0.648182  1
  C  C8  2  0.480460  0.214407  -0.236048  1
  S  S9  2  0.093251  -0.231983  0.254339  1
  S  S10  2  0.241050  0.155801  -0.179440  1
  S  S11  2  0.305063  0.282371  0.281081  1
  N  N12  2  0.039556  -0.348615  -0.281244  1
  N  N13  2  0.170929  -0.046970  0.352982  1
  N  N14  2  0.363462  0.660221  0.693059  1
  N  N15  2  0.443308  0.782805  0.146312  1
# ------------   51  88175f8bb3   ---------------
#generated using pymatgen
data_C8S3N4
_symmetry_space_group_name_H-M   P-1
_cell_length_a   20.51444318
_cell_length_b   7.09112437
_cell_length_c   7.13163164
_cell_angle_alpha   78.85443128
_cell_angle_beta   71.63812869
_cell_angle_gamma   84.09385996
_symmetry_Int_Tables_number   2
_chemical_formula_structural   C8S3N4
_chemical_formula_sum   'C32 S12 N16'
_cell_volume   965.067220171
_cell_formula_units_Z   4
loop_
 _symmetry_equiv_pos_site_id
 _symmetry_equiv_pos_as_xyz
  1  'x, y, z'
  2  '-x+5/6, -y, -z'
  3  'x+1/2, y, z'
  4  '-x+1/3, -y, -z'
loop_
 _atom_site_type_symbol
 _atom_site_label
 _atom_site_symmetry_multiplicity
 _atom_site_fract_x
 _atom_site_fract_y
 _atom_site_fract_z
 _atom_site_occupancy
  C  C1  4  -0.094752  0.234074  0.256473  1
  C  C2  4  -0.058346  0.597280  0.259926  1
  C  C3  4  -0.027637  0.259381  0.261254  1
  C  C4  4  -0.009728  0.440213  0.263292  1
  C  C5  4  0.100933  0.114514  0.264888  1
  C  C6  4  0.118800  0.301155  0.270030  1
  C  C7  4  0.160222  0.477142  0.762550  1
  C  C8  4  0.187609  0.296600  0.261300  1
  S  S9  4  0.020956  0.042190  0.267935  1
  S  S10  4  0.067105  0.513520  0.279904  1
  S  S11  4  0.160762  0.870115  0.774030  1
  N  N12  4  -0.149550  0.209346  0.252882  1
  N  N13  4  -0.096884  0.730416  0.260865  1
  N  N14  4  0.133211  0.338975  0.766217  1
  N  N15  4  0.150191  -0.021269  0.254007  1
# ------------   52  31b0501ead   ---------------
#generated using pymatgen
data_C8S3N4
_symmetry_space_group_name_H-M   P-1
_cell_length_a   7.18727842
_cell_length_b   11.07610418
_cell_length_c   6.91467500
_cell_angle_alpha   106.87437452
_cell_angle_beta   102.66664088
_cell_angle_gamma   91.87889710
_symmetry_Int_Tables_number   2
_chemical_formula_structural   C8S3N4
_chemical_formula_sum   'C16 S6 N8'
_cell_volume   511.187165287
_cell_formula_units_Z   2
loop_
 _symmetry_equiv_pos_site_id
 _symmetry_equiv_pos_as_xyz
  1  'x, y, z'
  2  '-x+1/3, -y, -z'
loop_
 _atom_site_type_symbol
 _atom_site_label
 _atom_site_symmetry_multiplicity
 _atom_site_fract_x
 _atom_site_fract_y
 _atom_site_fract_z
 _atom_site_occupancy
  C  C1  2  -0.380214  0.108282  0.296427  1
  C  C2  2  -0.287557  0.167104  0.730245  1
  C  C3  2  -0.185980  0.136982  0.409593  1
  C  C4  2  -0.141170  0.163866  0.621839  1
  C  C5  2  -0.091576  0.526889  0.029532  1
  C  C6  2  -0.015596  0.586728  0.243197  1
  C  C7  2  0.125392  0.688598  0.334706  1
  C  C8  2  0.154443  0.253834  0.429663  1
  S  S9  2  -0.086478  0.542333  0.439078  1
  S  S10  2  -0.016042  0.128949  0.257965  1
  S  S11  2  0.094215  0.195180  0.781016  1
  N  N12  2  -0.539568  0.079504  0.203597  1
  N  N13  2  -0.406496  0.167253  0.821100  1
  N  N14  2  -0.151826  0.475863  -0.147728  1
  N  N15  2  0.069919  0.645661  0.629703  1
# ------------   53  c963d7b9f0   ---------------
#generated using pymatgen
data_C8S3N4
_symmetry_space_group_name_H-M   Pc
_cell_length_a   13.76437729
_cell_length_b   9.66623986
_cell_length_c   7.40981007
_cell_angle_alpha   85.97963786
_cell_angle_beta   90.04962795
_cell_angle_gamma   90.03536280
_symmetry_Int_Tables_number   7
_chemical_formula_structural   C8S3N4
_chemical_formula_sum   'C32 S12 N16'
_cell_volume   983.446980671
_cell_formula_units_Z   4
loop_
 _symmetry_equiv_pos_site_id
 _symmetry_equiv_pos_as_xyz
  1  'x, y, z'
  2  '-x+1/2, y, z+1/2'
loop_
 _atom_site_type_symbol
 _atom_site_label
 _atom_site_symmetry_multiplicity
 _atom_site_fract_x
 _atom_site_fract_y
 _atom_site_fract_z
 _atom_site_occupancy
  C  C1  2  -0.053915  0.113114  0.134597  1
  C  C2  2  0.017480  0.654385  0.371616  1
  C  C3  2  0.024699  0.187600  0.204469  1
  C  C4  2  0.095272  0.428635  0.322816  1
  C  C5  2  0.097398  0.563982  0.374424  1
  C  C6  2  0.114559  0.127678  0.226115  1
  C  C7  2  0.125868  -0.010691  0.176247  1
  C  C8  2  0.188325  0.366406  0.349781  1
  C  C9  2  0.440904  0.893882  0.203909  1
  C  C10  2  0.518215  0.344989  0.249421  1
  C  C11  2  0.526006  0.824240  0.267404  1
  C  C12  2  0.599862  0.432601  0.240259  1
  C  C13  2  0.602582  0.569512  0.286328  1
  C  C14  2  0.616036  0.879529  0.232268  1
  C  C15  2  0.625343  1.011600  0.138108  1
  C  C16  2  0.696448  0.626359  0.252005  1
  S  S17  2  -0.011632  0.356632  0.244280  1
  S  S18  2  0.213231  0.601204  0.449011  1
  S  S19  2  0.223733  0.197720  0.300843  1
  S  S20  2  0.505236  0.658229  0.376525  1
  S  S21  2  0.714449  0.387816  0.166263  1
  S  S22  2  0.728146  0.799591  0.286432  1
  N  N23  2  -0.121114  0.058894  0.074562  1
  N  N24  2  -0.051487  0.724361  0.371094  1
  N  N25  2  0.134727  -0.123465  0.132660  1
  N  N26  2  0.244146  0.445432  0.915995  1
  N  N27  2  0.370063  0.947383  0.147973  1
  N  N28  2  0.448710  0.275876  0.256885  1
  N  N29  2  0.634808  1.120302  0.061877  1
  N  N30  2  0.738358  0.542208  0.688560  1
# ------------   54  88da6fe864   ---------------
#generated using pymatgen
data_C8S3N4
_symmetry_space_group_name_H-M   P-1
_cell_length_a   6.92302265
_cell_length_b   7.18946835
_cell_length_c   11.24378456
_cell_angle_alpha   80.09956063
_cell_angle_beta   109.31423236
_cell_angle_gamma   102.71582931
_symmetry_Int_Tables_number   2
_chemical_formula_structural   C8S3N4
_chemical_formula_sum   'C16 S6 N8'
_cell_volume   512.189182226
_cell_formula_units_Z   2
loop_
 _symmetry_equiv_pos_site_id
 _symmetry_equiv_pos_as_xyz
  1  'x, y, z'
  2  '-x+1/2, -y+5/6, -z'
loop_
 _atom_site_type_symbol
 _atom_site_label
 _atom_site_symmetry_multiplicity
 _atom_site_fract_x
 _atom_site_fract_y
 _atom_site_fract_z
 _atom_site_occupancy
  C  C1  2  -0.061937  0.945208  0.740183  1
  C  C2  2  -0.049794  0.409889  0.885809  1
  C  C3  2  0.034788  0.604292  0.857138  1
  C  C4  2  0.118443  1.128793  0.609910  1
  C  C5  2  0.129159  0.987492  0.711928  1
  C  C6  2  0.211609  0.401867  0.190256  1
  C  C7  2  0.219922  0.649245  0.830256  1
  C  C8  2  0.263827  -0.300248  0.467186  1
  S  S9  2  -0.121723  1.199588  0.565519  1
  S  S10  2  -0.108568  0.774079  0.865109  1
  S  S11  2  0.188505  0.019945  0.218307  1
  N  N12  2  -0.208518  1.042768  0.669082  1
  N  N13  2  -0.113777  0.250295  0.914499  1
  N  N14  2  0.120837  0.520561  0.190428  1
  N  N15  2  0.137886  -0.360567  0.518329  1
# ------------   55  61dd4be504   ---------------
#generated using pymatgen
data_C8S3N4
_symmetry_space_group_name_H-M   P-1
_cell_length_a   10.30734858
_cell_length_b   7.05783685
_cell_length_c   14.59125244
_cell_angle_alpha   81.53104536
_cell_angle_beta   68.23476213
_cell_angle_gamma   95.67715157
_symmetry_Int_Tables_number   2
_chemical_formula_structural   C8S3N4
_chemical_formula_sum   'C32 S12 N16'
_cell_volume   961.341141056
_cell_formula_units_Z   4
loop_
 _symmetry_equiv_pos_site_id
 _symmetry_equiv_pos_as_xyz
  1  'x, y, z'
  2  '-x, -y, -z+2/3'
loop_
 _atom_site_type_symbol
 _atom_site_label
 _atom_site_symmetry_multiplicity
 _atom_site_fract_x
 _atom_site_fract_y
 _atom_site_fract_z
 _atom_site_occupancy
  C  C1  2  -0.132950  0.628389  0.437937  1
  C  C2  2  -0.056561  0.267926  0.429716  1
  C  C3  2  0.001848  0.602456  0.437918  1
  C  C4  2  0.038992  0.421302  0.434560  1
  C  C5  2  0.138359  0.350494  0.692362  1
  C  C6  2  0.145998  0.837748  0.941521  1
  C  C7  2  0.209702  0.190092  0.690915  1
  C  C8  2  0.224981  0.477820  0.928325  1
  C  C9  2  0.258438  0.744481  0.437462  1
  C  C10  2  0.281204  0.811001  0.939941  1
  C  C11  2  0.295239  0.555855  0.436399  1
  C  C12  2  0.320262  0.631591  0.933316  1
  C  C13  2  0.346821  0.196505  0.687510  1
  C  C14  2  0.386056  0.010087  0.681908  1
  C  C15  2  0.424268  0.563992  0.184065  1
  C  C16  2  0.431635  0.561570  0.434212  1
  S  S17  2  0.097414  0.816371  0.442982  1
  S  S18  2  0.143956  -0.044511  0.687858  1
  S  S19  2  0.194319  0.341867  0.435982  1
  S  S20  2  0.376208  1.023853  0.947442  1
  S  S21  2  0.426471  0.166683  0.184568  1
  S  S22  2  0.448537  0.410782  0.687184  1
  N  N23  2  -0.243701  0.650426  0.438497  1
  N  N24  2  -0.132216  0.137781  0.425817  1
  N  N25  2  0.035019  0.862352  0.943452  1
  N  N26  2  0.086938  0.489906  0.689340  1
  N  N27  2  0.150346  0.345790  0.925068  1
  N  N28  2  0.289365  -0.128273  0.683007  1
  N  N29  2  0.355923  0.882571  0.435336  1
  N  N30  2  0.370701  0.702127  0.184667  1
# ------------   56  193f60e5e9   ---------------
#generated using pymatgen
data_C8S3N4
_symmetry_space_group_name_H-M   P2_1
_cell_length_a   6.97242441
_cell_length_b   9.94439832
_cell_length_c   7.13943776
_cell_angle_alpha   90.13775226
_cell_angle_beta   89.99111973
_cell_angle_gamma   94.95553589
_symmetry_Int_Tables_number   4
_chemical_formula_structural   C8S3N4
_chemical_formula_sum   'C16 S6 N8'
_cell_volume   493.172285463
_cell_formula_units_Z   2
loop_
 _symmetry_equiv_pos_site_id
 _symmetry_equiv_pos_as_xyz
  1  'x, y, z'
  2  '-x+5/6, -y, z+1/2'
loop_
 _atom_site_type_symbol
 _atom_site_label
 _atom_site_symmetry_multiplicity
 _atom_site_fract_x
 _atom_site_fract_y
 _atom_site_fract_z
 _atom_site_occupancy
  C  C1  2  0.118638  0.112430  0.046276  1
  C  C2  2  0.230233  0.496291  0.200810  1
  C  C3  2  0.264356  0.368719  0.124378  1
  C  C4  2  0.298756  -0.069848  0.066355  1
  C  C5  2  0.307624  0.070297  0.059572  1
  C  C6  2  0.321303  0.631142  0.713371  1
  C  C7  2  0.446746  0.328035  0.132037  1
  C  C8  2  0.458068  -0.147372  0.073845  1
  S  S9  2  0.058813  0.280530  0.026935  1
  S  S10  2  0.059703  -0.134215  0.054031  1
  S  S11  2  0.395640  0.870293  0.558117  1
  N  N12  2  -0.023684  0.015651  0.042839  1
  N  N13  2  0.191195  0.566330  0.779045  1
  N  N14  2  0.203791  0.601456  0.263112  1
  N  N15  2  0.326082  1.251495  0.573930  1
# ------------   57  7694eab174   ---------------
#generated using pymatgen
data_C8S3N4
_symmetry_space_group_name_H-M   P2_1/c
_cell_length_a   13.47665918
_cell_length_b   6.47723293
_cell_length_c   11.40627349
_cell_angle_alpha   90.01335828
_cell_angle_beta   89.98022720
_cell_angle_gamma   82.75421661
_symmetry_Int_Tables_number   14
_chemical_formula_structural   C8S3N4
_chemical_formula_sum   'C32 S12 N16'
_cell_volume   987.718987023
_cell_formula_units_Z   4
loop_
 _symmetry_equiv_pos_site_id
 _symmetry_equiv_pos_as_xyz
  1  'x, y, z'
  2  '-x, -y, -z'
  3  '-x+1/2, -y, z+1/2'
  4  'x+1/2, y, -z+1/2'
loop_
 _atom_site_type_symbol
 _atom_site_label
 _atom_site_symmetry_multiplicity
 _atom_site_fract_x
 _atom_site_fract_y
 _atom_site_fract_z
 _atom_site_occupancy
  C  C1  4  0.027063  0.573110  0.222607  1
  C  C2  4  0.039291  0.347120  0.378421  1
  C  C3  4  0.071908  0.231019  0.478440  1
  C  C4  4  0.085137  0.500501  0.322033  1
  C  C5  4  0.145893  0.876555  0.192151  1
  C  C6  4  0.159908  1.071897  0.142950  1
  C  C7  4  0.200067  0.810224  0.290099  1
  C  C8  4  0.233642  0.058011  0.837094  1
  S  S9  4  -0.069174  0.309663  0.303178  1
  S  S10  4  0.057688  0.751619  0.116029  1
  S  S11  4  0.198519  0.576954  0.368691  1
  N  N12  4  -0.055704  0.488744  0.204494  1
  N  N13  4  0.096915  0.132730  0.561460  1
  N  N14  4  0.171050  1.232837  0.102824  1
  N  N15  4  0.180994  -0.054723  0.875517  1
# ------------   58  6c9e4d3b3b   ---------------
#generated using pymatgen
data_C8S3N4
_symmetry_space_group_name_H-M   P2_1/c
_cell_length_a   13.48056131
_cell_length_b   6.47383677
_cell_length_c   11.41185945
_cell_angle_alpha   90.00782972
_cell_angle_beta   90.01687075
_cell_angle_gamma   82.76416491
_symmetry_Int_Tables_number   14
_chemical_formula_structural   C8S3N4
_chemical_formula_sum   'C32 S12 N16'
_cell_volume   987.992387898
_cell_formula_units_Z   4
loop_
 _symmetry_equiv_pos_site_id
 _symmetry_equiv_pos_as_xyz
  1  'x, y, z'
  2  '-x, -y, -z'
  3  '-x+1/2, -y, z+1/2'
  4  'x+1/2, y, -z+1/2'
loop_
 _atom_site_type_symbol
 _atom_site_label
 _atom_site_symmetry_multiplicity
 _atom_site_fract_x
 _atom_site_fract_y
 _atom_site_fract_z
 _atom_site_occupancy
  C  C1  4  0.027063  0.573311  0.222569  1
  C  C2  4  0.039267  0.347234  0.378344  1
  C  C3  4  0.071876  0.231127  0.478359  1
  C  C4  4  0.085131  0.500628  0.321973  1
  C  C5  4  0.145918  0.876826  0.192180  1
  C  C6  4  0.159926  1.072292  0.143020  1
  C  C7  4  0.200078  0.810423  0.290111  1
  C  C8  4  0.233651  0.057901  0.837107  1
  S  S9  4  -0.069208  0.309851  0.303110  1
  S  S10  4  0.057723  0.751841  0.116033  1
  S  S11  4  0.198540  0.576968  0.368613  1
  N  N12  4  -0.055717  0.488981  0.204450  1
  N  N13  4  0.096903  0.132816  0.561360  1
  N  N14  4  0.171089  1.233048  0.102573  1
  N  N15  4  0.181037  -0.054872  0.875557  1
# ------------   59  fb27dbef30   ---------------
#generated using pymatgen
data_C8S3N4
_symmetry_space_group_name_H-M   P-1
_cell_length_a   6.93412609
_cell_length_b   7.07921653
_cell_length_c   20.56863865
_cell_angle_alpha   89.97584685
_cell_angle_beta   78.97524531
_cell_angle_gamma   101.54541073
_symmetry_Int_Tables_number   2
_chemical_formula_structural   C8S3N4
_chemical_formula_sum   'C32 S12 N16'
_cell_volume   970.204348359
_cell_formula_units_Z   4
loop_
 _symmetry_equiv_pos_site_id
 _symmetry_equiv_pos_as_xyz
  1  'x, y, z'
  2  '-x, -y, -z'
loop_
 _atom_site_type_symbol
 _atom_site_label
 _atom_site_symmetry_multiplicity
 _atom_site_fract_x
 _atom_site_fract_y
 _atom_site_fract_z
 _atom_site_occupancy
  C  C1  2  0.183508  0.505237  0.206418  1
  C  C2  2  0.183657  0.685188  0.309670  1
  C  C3  2  0.184347  0.674909  0.242136  1
  C  C4  2  0.184849  0.877616  0.329361  1
  C  C5  2  0.229879  0.586336  0.432841  1
  C  C6  2  0.235446  0.772575  0.452035  1
  C  C7  2  0.247222  1.155886  0.979171  1
  C  C8  2  0.251954  0.787727  1.017847  1
  C  C9  2  0.262055  0.446648  0.476729  1
  C  C10  2  0.268717  1.016495  0.930301  1
  C  C11  2  0.272671  0.820388  0.516053  1
  C  C12  2  0.276006  0.832268  0.949107  1
  C  C13  2  0.300233  0.917544  0.801262  1
  C  C14  2  0.308105  0.930101  0.733299  1
  C  C15  2  0.308583  1.099374  0.697298  1
  C  C16  2  0.313447  0.728079  0.820084  1
  S  S17  2  0.177265  0.482739  0.359121  1
  S  S18  2  0.182696  0.902347  0.210535  1
  S  S19  2  0.189668  0.967094  0.408946  1
  S  S20  2  0.280592  1.115508  0.851232  1
  S  S21  2  0.307718  0.635308  0.900039  1
  S  S22  2  0.329721  0.707847  0.700072  1
  N  N23  2  0.180595  0.358265  0.180685  1
  N  N24  2  0.185471  1.004732  0.282436  1
  N  N25  2  0.229783  0.753082  1.074493  1
  N  N26  2  0.231174  1.275752  1.017586  1
  N  N27  2  0.282029  0.324910  0.511562  1
  N  N28  2  0.297250  0.858713  0.569327  1
  N  N29  2  0.312072  1.245547  0.670454  1
  N  N30  2  0.330094  0.605759  0.772047  1
# ------------   60  124eae09ea   ---------------
#generated using pymatgen
data_C8S3N4
_symmetry_space_group_name_H-M   P2_1/c
_cell_length_a   14.23739925
_cell_length_b   10.88931913
_cell_length_c   6.45028352
_cell_angle_alpha   90.07472477
_cell_angle_beta   89.98074531
_cell_angle_gamma   88.50811107
_symmetry_Int_Tables_number   14
_chemical_formula_structural   C8S3N4
_chemical_formula_sum   'C32 S12 N16'
_cell_volume   999.683566066
_cell_formula_units_Z   4
loop_
 _symmetry_equiv_pos_site_id
 _symmetry_equiv_pos_as_xyz
  1  'x, y, z'
  2  '-x, -y, -z'
  3  '-x+1/2, -y, z+1/2'
  4  'x+1/2, y, -z+1/2'
loop_
 _atom_site_type_symbol
 _atom_site_label
 _atom_site_symmetry_multiplicity
 _atom_site_fract_x
 _atom_site_fract_y
 _atom_site_fract_z
 _atom_site_occupancy
  C  C1  4  -0.162820  0.907420  -0.126537  1
  C  C2  4  -0.093999  0.881596  0.025011  1
  C  C3  4  -0.013100  0.808098  0.002901  1
  C  C4  4  0.040412  0.811372  0.188363  1
  C  C5  4  0.081145  0.497974  -0.244087  1
  C  C6  4  0.082432  0.605011  -0.119017  1
  C  C7  4  0.132335  0.603967  0.062777  1
  C  C8  4  0.178011  0.492996  0.125275  1
  S  S9  4  -0.093861  0.947584  0.270290  1
  S  S10  4  0.018713  0.729994  -0.224791  1
  S  S11  4  0.147620  0.729644  0.230322  1
  N  N12  4  -0.217845  0.931715  -0.254800  1
  N  N13  4  0.006162  0.881129  0.339215  1
  N  N14  4  0.080759  0.410710  -0.349058  1
  N  N15  4  0.214545  0.399899  0.171396  1
# ------------   61  eecde1347b   ---------------
#generated using pymatgen
data_C8S3N4
_symmetry_space_group_name_H-M   P2_1/c
_cell_length_a   13.51107274
_cell_length_b   6.47215993
_cell_length_c   11.38581957
_cell_angle_alpha   89.84907209
_cell_angle_beta   90.05547785
_cell_angle_gamma   82.75789480
_symmetry_Int_Tables_number   14
_chemical_formula_structural   C8S3N4
_chemical_formula_sum   'C32 S12 N16'
_cell_volume   987.695186551
_cell_formula_units_Z   4
loop_
 _symmetry_equiv_pos_site_id
 _symmetry_equiv_pos_as_xyz
  1  'x, y, z'
  2  '-x, -y, -z'
  3  '-x+1/2, -y, z+1/2'
  4  'x+1/2, y, -z+1/2'
loop_
 _atom_site_type_symbol
 _atom_site_label
 _atom_site_symmetry_multiplicity
 _atom_site_fract_x
 _atom_site_fract_y
 _atom_site_fract_z
 _atom_site_occupancy
  C  C1  4  -0.001039  0.110319  0.765387  1
  C  C2  4  0.011604  -0.116026  0.609690  1
  C  C3  4  0.044459  -0.232547  0.509903  1
  C  C4  4  0.057185  0.037532  0.666167  1
  C  C5  4  0.117749  0.413501  0.796259  1
  C  C6  4  0.131879  0.608748  0.845528  1
  C  C7  4  0.172038  0.346988  0.698474  1
  C  C8  4  0.206917  0.593645  0.151496  1
  S  S9  4  -0.096817  -0.153391  0.684592  1
  S  S10  4  0.029207  0.289108  0.872038  1
  S  S11  4  0.170444  0.113830  0.619816  1
  N  N12  4  -0.083654  0.025918  0.783269  1
  N  N13  4  0.069648  -0.331133  0.427046  1
  N  N14  4  0.143210  0.769640  0.885591  1
  N  N15  4  0.154300  0.480997  0.113147  1
# ------------   62  8f3f145c98   ---------------
#generated using pymatgen
data_C8S3N4
_symmetry_space_group_name_H-M   P-1
_cell_length_a   7.14745197
_cell_length_b   9.03813080
_cell_length_c   8.76035083
_cell_angle_alpha   105.16797290
_cell_angle_beta   72.92873959
_cell_angle_gamma   101.93304669
_symmetry_Int_Tables_number   2
_chemical_formula_structural   C8S3N4
_chemical_formula_sum   'C16 S6 N8'
_cell_volume   516.929409683
_cell_formula_units_Z   2
loop_
 _symmetry_equiv_pos_site_id
 _symmetry_equiv_pos_as_xyz
  1  'x, y, z'
  2  '-x, -y, -z'
loop_
 _atom_site_type_symbol
 _atom_site_label
 _atom_site_symmetry_multiplicity
 _atom_site_fract_x
 _atom_site_fract_y
 _atom_site_fract_z
 _atom_site_occupancy
  C  C1  2  0.044792  0.120105  0.339719  1
  C  C2  2  0.110985  0.185573  0.031309  1
  C  C3  2  0.240377  0.157639  0.247292  1
  C  C4  2  0.264234  0.567709  0.480836  1
  C  C5  2  0.271689  0.190905  0.097172  1
  C  C6  2  0.282450  0.577202  0.638570  1
  C  C7  2  0.377222  0.644679  0.878762  1
  C  C8  2  0.404752  0.683528  0.726114  1
  S  S9  2  0.147885  0.444298  0.755500  1
  S  S10  2  0.429766  0.160232  0.341171  1
  S  S11  2  0.496513  0.755078  1.030458  1
  N  N12  2  -0.116906  0.089553  0.414716  1
  N  N13  2  -0.015869  0.178943  -0.029886  1
  N  N14  2  0.247916  0.553530  0.348922  1
  N  N15  2  0.251107  0.520016  0.907658  1
# ------------   63  b2caad7aff   ---------------
#generated using pymatgen
data_C8S3N4
_symmetry_space_group_name_H-M   P-1
_cell_length_a   8.73501531
_cell_length_b   7.15644420
_cell_length_c   10.79952048
_cell_angle_alpha   86.59010758
_cell_angle_beta   126.02584874
_cell_angle_gamma   107.03544348
_symmetry_Int_Tables_number   2
_chemical_formula_structural   C8S3N4
_chemical_formula_sum   'C16 S6 N8'
_cell_volume   516.442285337
_cell_formula_units_Z   2
loop_
 _symmetry_equiv_pos_site_id
 _symmetry_equiv_pos_as_xyz
  1  'x, y, z'
  2  '-x+1/6, -y+1/6, -z+2/3'
loop_
 _atom_site_type_symbol
 _atom_site_label
 _atom_site_symmetry_multiplicity
 _atom_site_fract_x
 _atom_site_fract_y
 _atom_site_fract_z
 _atom_site_occupancy
  C  C1  2  0.322078  0.419891  0.507353  1
  C  C2  2  0.336351  0.085663  -0.016974  1
  C  C3  2  0.402668  0.932506  0.677062  1
  C  C4  2  0.462969  0.771544  0.671802  1
  C  C5  2  0.466749  0.281033  0.020563  1
  C  C6  2  0.469579  0.777499  0.295588  1
  C  C7  2  0.495089  0.324391  0.439574  1
  C  C8  2  0.513825  0.447233  0.546039  1
  S  S9  2  0.244999  0.189558  0.306787  1
  S  S10  2  0.280807  0.540163  0.617977  1
  S  S11  2  0.375742  0.470712  0.023293  1
  N  N12  2  0.168379  0.293355  0.382692  1
  N  N13  2  0.230626  -0.075902  -0.047248  1
  N  N14  2  0.348311  1.059697  0.683591  1
  N  N15  2  0.351516  0.793959  0.309825  1
# ------------   64  4e36028090   ---------------
#generated using pymatgen
data_C8S3N4
_symmetry_space_group_name_H-M   P-1
_cell_length_a   7.14566708
_cell_length_b   9.04044346
_cell_length_c   8.73828571
_cell_angle_alpha   105.15781181
_cell_angle_beta   72.83281832
_cell_angle_gamma   101.86498460
_symmetry_Int_Tables_number   2
_chemical_formula_structural   C8S3N4
_chemical_formula_sum   'C16 S6 N8'
_cell_volume   515.506845781
_cell_formula_units_Z   2
loop_
 _symmetry_equiv_pos_site_id
 _symmetry_equiv_pos_as_xyz
  1  'x, y, z'
  2  '-x, -y, -z+2/3'
loop_
 _atom_site_type_symbol
 _atom_site_label
 _atom_site_symmetry_multiplicity
 _atom_site_fract_x
 _atom_site_fract_y
 _atom_site_fract_z
 _atom_site_occupancy
  C  C1  2  -0.206855  0.094173  0.284699  1
  C  C2  2  -0.188514  0.103753  0.442778  1
  C  C3  2  -0.094077  0.171278  0.683558  1
  C  C4  2  -0.066582  0.210144  0.530512  1
  C  C5  2  0.256499  0.335902  0.707500  1
  C  C6  2  0.287876  0.369060  0.556906  1
  C  C7  2  0.417192  0.341214  0.773418  1
  C  C8  2  0.483637  0.406399  0.464087  1
  S  S9  2  -0.322594  -0.029305  0.559946  1
  S  S10  2  0.024689  0.281918  0.835648  1
  S  S11  2  0.098415  0.366398  0.462977  1
  N  N12  2  -0.223651  0.079789  0.152588  1
  N  N13  2  -0.219713  0.046502  0.712514  1
  N  N14  2  0.411151  0.616273  0.219536  1
  N  N15  2  0.513551  0.705468  -0.226269  1
# ------------   65  88c33ce654   ---------------
#generated using pymatgen
data_C8S3N4
_symmetry_space_group_name_H-M   P2_12_12_1
_cell_length_a   3.94391778
_cell_length_b   9.87409745
_cell_length_c   24.80330257
_cell_angle_alpha   89.99935119
_cell_angle_beta   90.00776062
_cell_angle_gamma   89.91070082
_symmetry_Int_Tables_number   19
_chemical_formula_structural   C8S3N4
_chemical_formula_sum   'C32 S12 N16'
_cell_volume   965.904616112
_cell_formula_units_Z   4
loop_
 _symmetry_equiv_pos_site_id
 _symmetry_equiv_pos_as_xyz
  1  'x, y, z'
  2  '-x+1/2, -y, z+1/2'
  3  'x+1/2, -y+1/2, -z'
  4  '-x, y+1/2, -z+1/2'
loop_
 _atom_site_type_symbol
 _atom_site_label
 _atom_site_symmetry_multiplicity
 _atom_site_fract_x
 _atom_site_fract_y
 _atom_site_fract_z
 _atom_site_occupancy
  C  C1  4  -0.174755  1.104481  0.912786  1
  C  C2  4  -0.140188  0.828201  0.914981  1
  C  C3  4  -0.009794  1.107378  0.863932  1
  C  C4  4  0.024559  0.832819  0.864026  1
  C  C5  4  0.065270  1.236074  0.841319  1
  C  C6  4  0.106987  0.701813  0.847992  1
  C  C7  4  0.226227  0.271277  0.063941  1
  C  C8  4  0.227332  0.333237  0.300395  1
  S  S9  4  -0.029241  0.588110  0.896538  1
  S  S10  4  0.128524  0.972290  0.823728  1
  S  S11  4  0.199218  0.534863  0.047717  1
  N  N12  4  -0.182461  0.706929  0.936356  1
  N  N13  4  0.077185  0.356914  0.261049  1
  N  N14  4  0.129341  1.343162  0.824439  1
  N  N15  4  0.139302  0.169017  0.045012  1
# ------------   66  abea83343e   ---------------
#generated using pymatgen
data_C8S3N4
_symmetry_space_group_name_H-M   P-1
_cell_length_a   7.39228020
_cell_length_b   7.05444444
_cell_length_c   10.77110698
_cell_angle_alpha   117.15618877
_cell_angle_beta   91.18496213
_cell_angle_gamma   88.45925437
_symmetry_Int_Tables_number   2
_chemical_formula_structural   C8S3N4
_chemical_formula_sum   'C16 S6 N8'
_cell_volume   499.575066513
_cell_formula_units_Z   2
loop_
 _symmetry_equiv_pos_site_id
 _symmetry_equiv_pos_as_xyz
  1  'x, y, z'
  2  '-x, -y, -z'
loop_
 _atom_site_type_symbol
 _atom_site_label
 _atom_site_symmetry_multiplicity
 _atom_site_fract_x
 _atom_site_fract_y
 _atom_site_fract_z
 _atom_site_occupancy
  C  C1  2  0.012145  -0.125223  0.114568  1
  C  C2  2  0.148324  1.210721  0.626618  1
  C  C3  2  0.150326  0.002310  0.202180  1
  C  C4  2  0.312353  -0.068618  0.236077  1
  C  C5  2  0.320095  1.166493  0.669344  1
  C  C6  2  0.348015  1.545869  0.804417  1
  C  C7  2  0.414616  0.109556  0.328553  1
  C  C8  2  0.421137  1.336777  0.758064  1
  S  S9  2  0.140495  0.277654  0.288178  1
  S  S10  2  0.364340  -0.340485  0.169609  1
  S  S11  2  0.368530  0.892084  0.599453  1
  N  N12  2  -0.102915  -0.233050  0.044119  1
  N  N13  2  0.006800  1.246643  0.591478  1
  N  N14  2  0.289572  1.718925  0.845129  1
  N  N15  2  0.339510  0.299511  0.364366  1
# ------------   67  0b22b4f7f3   ---------------
#generated using pymatgen
data_C8S3N4
_symmetry_space_group_name_H-M   P2_12_12_1
_cell_length_a   6.77487986
_cell_length_b   7.19344349
_cell_length_c   20.84839242
_cell_angle_alpha   90.04330104
_cell_angle_beta   89.93344459
_cell_angle_gamma   90.04188800
_symmetry_Int_Tables_number   19
_chemical_formula_structural   C8S3N4
_chemical_formula_sum   'C32 S12 N16'
_cell_volume   1016.03922499
_cell_formula_units_Z   4
loop_
 _symmetry_equiv_pos_site_id
 _symmetry_equiv_pos_as_xyz
  1  'x, y, z'
  2  '-x+1/2, -y, z+1/2'
  3  'x+1/2, -y+1/2, -z'
  4  '-x, y+1/2, -z+1/2'
loop_
 _atom_site_type_symbol
 _atom_site_label
 _atom_site_symmetry_multiplicity
 _atom_site_fract_x
 _atom_site_fract_y
 _atom_site_fract_z
 _atom_site_occupancy
  C  C1  4  -0.204398  0.737996  0.305910  1
  C  C2  4  -0.150762  0.555697  0.324860  1
  C  C3  4  -0.084282  0.068383  0.448977  1
  C  C4  4  -0.080926  0.200889  0.400477  1
  C  C5  4  0.036617  0.521977  0.346466  1
  C  C6  4  0.076851  -0.001633  0.483793  1
  C  C7  4  0.174626  0.669228  0.351523  1
  C  C8  4  0.224845  0.263023  0.620446  1
  S  S9  4  0.132273  0.304085  0.369604  1
  S  S10  4  0.162253  0.110982  0.683705  1
  S  S11  4  0.174611  0.498629  0.538271  1
  N  N12  4  -0.247126  0.886474  0.288359  1
  N  N13  4  0.082381  0.355233  0.591473  1
  N  N14  4  0.208344  0.210732  0.855964  1
  N  N15  4  0.210164  -0.058178  0.513255  1
# ------------   68  8640ffa7db   ---------------
#generated using pymatgen
data_C8S3N4
_symmetry_space_group_name_H-M   P1
_cell_length_a   10.27404884
_cell_length_b   7.06758499
_cell_length_c   14.09654026
_cell_angle_alpha   92.37784385
_cell_angle_beta   70.63801341
_cell_angle_gamma   95.72564867
_symmetry_Int_Tables_number   1
_chemical_formula_structural   C8S3N4
_chemical_formula_sum   'C32 S12 N16'
_cell_volume   960.840343688
_cell_formula_units_Z   4
loop_
 _symmetry_equiv_pos_site_id
 _symmetry_equiv_pos_as_xyz
  1  'x, y, z'
loop_
 _atom_site_type_symbol
 _atom_site_label
 _atom_site_symmetry_multiplicity
 _atom_site_fract_x
 _atom_site_fract_y
 _atom_site_fract_z
 _atom_site_occupancy
  C  C1  1  -0.137963  0.601665  0.437251  1
  C  C2  1  -0.064439  0.238022  0.434971  1
  C  C3  1  -0.004798  0.575901  0.441442  1
  C  C4  1  0.031258  0.393723  0.440297  1
  C  C5  1  0.151903  0.424028  0.703430  1
  C  C6  1  0.187018  0.996582  0.951203  1
  C  C7  1  0.223682  0.263038  0.700410  1
  C  C8  1  0.249996  0.718105  0.446470  1
  C  C9  1  0.264647  0.630842  0.947766  1
  C  C10  1  0.286761  0.529363  0.445479  1
  C  C11  1  0.323333  0.970111  0.947831  1
  C  C12  1  0.361280  0.789423  0.947230  1
  C  C13  1  0.361360  0.268532  0.695850  1
  C  C14  1  0.381876  0.431209  0.193177  1
  C  C15  1  0.400908  0.080365  0.688908  1
  C  C16  1  0.423404  0.534309  0.443240  1
  C  C17  1  0.452168  0.271114  0.194943  1
  C  C18  1  0.493926  0.373470  0.442806  1
  C  C19  1  0.586123  1.116964  0.935881  1
  C  C20  1  0.588915  0.277834  0.192591  1
  C  C21  1  0.622111  0.405067  0.689782  1
  C  C22  1  0.623760  0.929308  0.936491  1
  C  C23  1  0.624524  0.090046  0.197515  1
  C  C24  1  0.661395  0.223474  0.681611  1
  C  C25  1  0.718356  0.561086  0.694016  1
  C  C26  1  0.760886  0.936416  0.933500  1
  C  C27  1  0.797333  0.196399  0.678968  1
  C  C28  1  0.831354  0.776504  0.935627  1
  C  C29  1  0.850998  0.416931  0.182271  1
  C  C30  1  0.885752  0.236160  0.187575  1
  C  C31  1  0.950486  0.574227  0.176489  1
  C  C32  1  1.021730  0.210796  0.185869  1
  S  S33  1  0.089824  0.791738  0.449801  1
  S  S34  1  0.157835  0.027373  0.696826  1
  S  S35  1  0.184767  0.315480  0.446726  1
  S  S36  1  0.382435  0.034985  0.202006  1
  S  S37  1  0.423733  1.188146  0.942351  1
  S  S38  1  0.462425  0.482998  0.696543  1
  S  S39  1  0.491750  0.770052  0.442462  1
  S  S40  1  0.520790  0.714405  0.942964  1
  S  S41  1  0.565443  0.007423  0.674727  1
  S  S42  1  0.692380  0.492341  0.184544  1
  S  S43  1  0.782848  0.019520  0.200043  1
  S  S44  1  0.828375  1.172619  0.930165  1
  N  N45  1  -0.247532  0.624211  0.434808  1
  N  N46  1  -0.140281  0.105397  0.431843  1
  N  N47  1  0.076596  1.025294  0.952989  1
  N  N48  1  0.100108  0.562798  0.701918  1
  N  N49  1  0.191096  0.495097  0.945841  1
  N  N50  1  0.303987  -0.057637  0.690349  1
  N  N51  1  0.328861  0.569755  0.193427  1
  N  N52  1  0.347305  0.855204  0.445069  1
  N  N53  1  0.526824  -0.048268  0.201684  1
  N  N54  1  0.546858  0.235120  0.443258  1
  N  N55  1  0.683230  1.256209  0.932202  1
  N  N56  1  0.793435  0.694821  0.696721  1
  N  N57  1  0.882110  0.638112  0.939693  1
  N  N58  1  0.908458  0.170564  0.676840  1
  N  N59  1  1.027884  0.707695  0.174322  1
  N  N60  1  1.131717  0.185323  0.186369  1
# ------------   69  6dd70c9469   ---------------
#generated using pymatgen
data_C8S3N4
_symmetry_space_group_name_H-M   P-1
_cell_length_a   10.31145354
_cell_length_b   7.06807872
_cell_length_c   14.07600298
_cell_angle_alpha   76.15241389
_cell_angle_beta   78.45585872
_cell_angle_gamma   95.64747180
_symmetry_Int_Tables_number   2
_chemical_formula_structural   C8S3N4
_chemical_formula_sum   'C32 S12 N16'
_cell_volume   964.312359231
_cell_formula_units_Z   4
loop_
 _symmetry_equiv_pos_site_id
 _symmetry_equiv_pos_as_xyz
  1  'x, y, z'
  2  '-x, -y, -z+2/3'
loop_
 _atom_site_type_symbol
 _atom_site_label
 _atom_site_symmetry_multiplicity
 _atom_site_fract_x
 _atom_site_fract_y
 _atom_site_fract_z
 _atom_site_occupancy
  C  C1  2  -0.309084  0.314820  0.943773  1
  C  C2  2  -0.233194  -0.042978  0.930537  1
  C  C3  2  -0.174160  0.288541  0.941616  1
  C  C4  2  -0.136695  0.110233  0.935082  1
  C  C5  2  0.026764  1.014279  0.184920  1
  C  C6  2  0.084284  0.433353  0.935976  1
  C  C7  2  0.097857  0.854468  0.184100  1
  C  C8  2  0.122018  0.247582  0.931027  1
  C  C9  2  0.233055  0.859553  0.183816  1
  C  C10  2  0.258173  0.254268  0.927923  1
  C  C11  2  0.270393  0.672838  0.180442  1
  C  C12  2  0.290351  0.169202  0.438738  1
  C  C13  2  0.329068  0.094008  0.927215  1
  C  C14  2  0.365280  -0.191460  0.431296  1
  C  C15  2  0.424573  0.141780  0.439909  1
  C  C16  2  0.461187  -0.038859  0.437030  1
  S  S17  2  -0.077059  0.500762  0.947974  1
  S  S18  2  0.020465  0.033657  0.931309  1
  S  S19  2  0.031513  0.620697  0.181014  1
  S  S20  2  0.324736  0.488543  0.930241  1
  S  S21  2  0.333621  1.072751  0.185243  1
  S  S22  2  0.429914  0.601301  0.175940  1
  N  N23  2  -0.419635  0.339199  0.946143  1
  N  N24  2  -0.308522  -0.174631  0.927534  1
  N  N25  2  -0.027086  1.152084  0.183908  1
  N  N26  2  0.174835  0.536195  0.179097  1
  N  N27  2  0.180313  0.193719  0.438764  1
  N  N28  2  0.180752  0.571890  0.934415  1
  N  N29  2  0.290803  -0.321316  0.425434  1
  N  N30  2  0.381386  -0.045570  0.930722  1
# ------------   70  3973c977b6   ---------------
#generated using pymatgen
data_C8S3N4
_symmetry_space_group_name_H-M   P-1
_cell_length_a   10.26177567
_cell_length_b   7.09205889
_cell_length_c   13.30095177
_cell_angle_alpha   88.80975230
_cell_angle_beta   90.07423490
_cell_angle_gamma   95.36178663
_symmetry_Int_Tables_number   2
_chemical_formula_structural   C8S3N4
_chemical_formula_sum   'C32 S12 N16'
_cell_volume   963.561278267
_cell_formula_units_Z   4
loop_
 _symmetry_equiv_pos_site_id
 _symmetry_equiv_pos_as_xyz
  1  'x, y, z'
  2  '-x, -y, -z+1/2'
loop_
 _atom_site_type_symbol
 _atom_site_label
 _atom_site_symmetry_multiplicity
 _atom_site_fract_x
 _atom_site_fract_y
 _atom_site_fract_z
 _atom_site_occupancy
  C  C1  2  -0.173730  0.829719  0.122390  1
  C  C2  2  -0.101920  0.670188  0.122003  1
  C  C3  2  -0.053814  0.237254  0.625708  1
  C  C4  2  0.017359  0.077146  0.622863  1
  C  C5  2  0.033919  0.676587  0.124757  1
  C  C6  2  0.072464  0.489597  0.120219  1
  C  C7  2  0.152859  0.080838  0.629716  1
  C  C8  2  0.190034  -0.106565  0.623278  1
  C  C9  2  0.291411  0.814233  0.134051  1
  C  C10  2  0.329301  0.634468  0.127373  1
  C  C11  2  0.387354  0.971367  0.138879  1
  C  C12  2  0.409979  0.216670  0.632139  1
  C  C13  2  0.417156  0.988327  0.883427  1
  C  C14  2  0.446850  0.036384  0.623588  1
  C  C15  2  0.464713  0.608745  0.127359  1
  C  C16  2  0.492255  0.626583  0.869120  1
  S  S17  2  -0.167647  0.435240  0.116087  1
  S  S18  2  -0.049316  -0.156486  0.611473  1
  S  S19  2  0.133301  0.889425  0.134243  1
  S  S20  2  0.232390  0.419171  0.115331  1
  S  S21  2  0.253086  0.291006  0.647124  1
  S  S22  2  0.349348  -0.179847  0.623691  1
  N  N23  2  -0.226995  0.968005  0.120851  1
  N  N24  2  -0.107750  0.374806  0.627142  1
  N  N25  2  -0.022977  0.352050  0.117018  1
  N  N26  2  0.094240  -0.242000  0.614146  1
  N  N27  2  0.306549  1.012416  0.887004  1
  N  N28  2  0.416818  0.492914  0.870213  1
  N  N29  2  0.425795  0.417285  0.374296  1
  N  N30  2  0.462038  1.105711  0.140098  1
# ------------   71  4e03ad8fa2   ---------------
#generated using pymatgen
data_C8S3N4
_symmetry_space_group_name_H-M   P-1
_cell_length_a   14.05272192
_cell_length_b   10.25696038
_cell_length_c   6.98774244
_cell_angle_alpha   75.09911783
_cell_angle_beta   83.93065970
_cell_angle_gamma   90.04754723
_symmetry_Int_Tables_number   2
_chemical_formula_structural   C8S3N4
_chemical_formula_sum   'C32 S12 N16'
_cell_volume   967.463334948
_cell_formula_units_Z   4
loop_
 _symmetry_equiv_pos_site_id
 _symmetry_equiv_pos_as_xyz
  1  'x, y, z'
  2  '-x, -y, -z'
loop_
 _atom_site_type_symbol
 _atom_site_label
 _atom_site_symmetry_multiplicity
 _atom_site_fract_x
 _atom_site_fract_y
 _atom_site_fract_z
 _atom_site_occupancy
  C  C1  2  0.075001  0.323713  0.227525  1
  C  C2  2  0.130029  0.698048  0.278456  1
  C  C3  2  0.144994  0.565051  0.258625  1
  C  C4  2  0.167610  0.137588  0.236619  1
  C  C5  2  0.169563  0.274238  0.230187  1
  C  C6  2  0.185837  1.194145  0.726452  1
  C  C7  2  0.236574  0.518797  0.254191  1
  C  C8  2  0.247716  0.055276  0.242806  1
  C  C9  2  0.254797  0.639577  0.744525  1
  C  C10  2  0.263425  1.105213  0.742126  1
  C  C11  2  0.314339  0.603706  0.264823  1
  C  C12  2  0.331891  0.854811  0.757938  1
  C  C13  2  0.334569  0.721168  0.748428  1
  C  C14  2  0.354833  1.153709  0.739827  1
  C  C15  2  0.369406  1.293612  0.720568  1
  C  C16  2  0.426046  0.903457  0.763963  1
  S  S17  2  0.037700  0.486415  0.236455  1
  S  S18  2  0.050130  0.085760  0.233238  1
  S  S19  2  0.223837  0.938449  0.770150  1
  S  S20  2  0.276816  0.362322  0.225052  1
  S  S21  2  0.451956  0.668934  0.751987  1
  S  S22  2  0.462240  1.068230  0.764853  1
  N  N23  2  0.006895  0.235609  0.225836  1
  N  N24  2  0.116732  0.807723  0.290896  1
  N  N25  2  0.119522  1.263016  0.715692  1
  N  N26  2  0.186696  0.574298  0.745659  1
  N  N27  2  0.316437  -0.008584  0.246677  1
  N  N28  2  0.380944  0.671051  0.266926  1
  N  N29  2  0.383173  1.407617  0.707982  1
  N  N30  2  0.494602  0.815703  0.763625  1
# ------------   72  b5caff520d   ---------------
#generated using pymatgen
data_C8S3N4
_symmetry_space_group_name_H-M   P-1
_cell_length_a   5.41649402
_cell_length_b   7.49987093
_cell_length_c   12.77485070
_cell_angle_alpha   106.32642120
_cell_angle_beta   82.98192319
_cell_angle_gamma   81.58703177
_symmetry_Int_Tables_number   2
_chemical_formula_structural   C8S3N4
_chemical_formula_sum   'C16 S6 N8'
_cell_volume   485.323015912
_cell_formula_units_Z   2
loop_
 _symmetry_equiv_pos_site_id
 _symmetry_equiv_pos_as_xyz
  1  'x, y, z'
  2  '-x+1/2, -y+5/6, -z'
loop_
 _atom_site_type_symbol
 _atom_site_label
 _atom_site_symmetry_multiplicity
 _atom_site_fract_x
 _atom_site_fract_y
 _atom_site_fract_z
 _atom_site_occupancy
  C  C1  2  0.210432  0.328743  0.802079  1
  C  C2  2  0.419404  0.397183  0.759636  1
  C  C3  2  0.502932  0.109970  0.608629  1
  C  C4  2  0.567152  0.286376  0.660838  1
  C  C5  2  0.593456  0.299841  0.316673  1
  C  C6  2  0.633150  1.007434  0.884878  1
  C  C7  2  0.686651  0.007730  0.185697  1
  C  C8  2  0.687339  0.675869  0.762012  1
  S  S9  2  0.435459  0.002116  0.281968  1
  S  S10  2  0.452561  0.616300  0.845535  1
  S  S11  2  0.599593  0.535916  0.390511  1
  N  N12  2  0.039456  0.268678  0.833914  1
  N  N13  2  0.421077  0.220978  0.359971  1
  N  N14  2  0.455142  -0.037572  0.567351  1
  N  N15  2  0.528698  1.132433  0.962009  1
# ------------   73  575de3dace   ---------------
#generated using pymatgen
data_C8S3N4
_symmetry_space_group_name_H-M   P-1
_cell_length_a   5.41951297
_cell_length_b   7.47262684
_cell_length_c   12.92278780
_cell_angle_alpha   72.40000184
_cell_angle_beta   77.85041831
_cell_angle_gamma   81.31846561
_symmetry_Int_Tables_number   2
_chemical_formula_structural   C8S3N4
_chemical_formula_sum   'C16 S6 N8'
_cell_volume   485.530942183
_cell_formula_units_Z   2
loop_
 _symmetry_equiv_pos_site_id
 _symmetry_equiv_pos_as_xyz
  1  'x, y, z'
  2  '-x, -y, -z'
loop_
 _atom_site_type_symbol
 _atom_site_label
 _atom_site_symmetry_multiplicity
 _atom_site_fract_x
 _atom_site_fract_y
 _atom_site_fract_z
 _atom_site_occupancy
  C  C1  2  -0.009922  0.085637  0.812599  1
  C  C2  2  0.199122  0.196310  0.770372  1
  C  C3  2  0.282928  0.060118  0.619447  1
  C  C4  2  0.346905  0.184273  0.671709  1
  C  C5  2  0.375357  0.540454  0.327820  1
  C  C6  2  0.413215  0.681365  0.896192  1
  C  C7  2  0.466817  0.472712  0.773063  1
  C  C8  2  0.468245  0.379442  0.196687  1
  S  S9  2  0.217531  0.277239  0.292931  1
  S  S10  2  0.232378  0.329311  0.856304  1
  S  S11  2  0.380901  0.703158  0.401601  1
  N  N12  2  -0.180312  -0.006715  0.844413  1
  N  N13  2  0.203351  0.418081  0.371033  1
  N  N14  2  0.234426  -0.046340  0.578481  1
  N  N15  2  0.309592  0.729338  0.973400  1
# ------------   74  1b1e84250e   ---------------
#generated using pymatgen
data_C8S3N4
_symmetry_space_group_name_H-M   P2_1/c
_cell_length_a   7.20348335
_cell_length_b   14.09315517
_cell_length_c   10.13644085
_cell_angle_alpha   89.79083976
_cell_angle_beta   73.16164862
_cell_angle_gamma   89.85846051
_symmetry_Int_Tables_number   14
_chemical_formula_structural   C8S3N4
_chemical_formula_sum   'C32 S12 N16'
_cell_volume   984.922240813
_cell_formula_units_Z   4
loop_
 _symmetry_equiv_pos_site_id
 _symmetry_equiv_pos_as_xyz
  1  'x, y, z'
  2  '-x, -y, -z'
  3  '-x, y+1/2, -z+1/2'
  4  'x, -y+1/2, z+1/2'
loop_
 _atom_site_type_symbol
 _atom_site_label
 _atom_site_symmetry_multiplicity
 _atom_site_fract_x
 _atom_site_fract_y
 _atom_site_fract_z
 _atom_site_occupancy
  C  C1  4  0.130052  0.375063  1.101259  1
  C  C2  4  0.224929  0.485982  0.508351  1
  C  C3  4  0.238839  -0.057631  0.532290  1
  C  C4  4  0.251361  0.393061  0.965780  1
  C  C5  4  0.304802  0.014100  0.431458  1
  C  C6  4  0.314269  0.568611  0.441099  1
  C  C7  4  0.457884  0.571489  0.315491  1
  C  C8  4  0.484074  0.333004  0.717790  1
  S  S9  4  0.266707  0.682910  0.505058  1
  S  S10  4  0.306325  0.290802  0.865007  1
  S  S11  4  0.451423  0.532079  0.775140  1
  N  N12  4  0.028465  0.363114  1.212600  1
  N  N13  4  0.157402  0.415485  0.561626  1
  N  N14  4  0.186209  0.616819  1.113850  1
  N  N15  4  0.426672  0.768062  0.872720  1
# ------------   75  17ac54bacb   ---------------
#generated using pymatgen
data_C8S3N4
_symmetry_space_group_name_H-M   P2_12_12_1
_cell_length_a   10.89969055
_cell_length_b   6.96919956
_cell_length_c   13.18417617
_cell_angle_alpha   89.99666629
_cell_angle_beta   89.99148223
_cell_angle_gamma   89.90578853
_symmetry_Int_Tables_number   19
_chemical_formula_structural   C8S3N4
_chemical_formula_sum   'C32 S12 N16'
_cell_volume   1001.49658703
_cell_formula_units_Z   4
loop_
 _symmetry_equiv_pos_site_id
 _symmetry_equiv_pos_as_xyz
  1  'x, y, z'
  2  '-x+1/2, -y, z+1/2'
  3  '-x, y+1/2, -z+1/2'
  4  'x+1/2, -y+1/2, -z'
loop_
 _atom_site_type_symbol
 _atom_site_label
 _atom_site_symmetry_multiplicity
 _atom_site_fract_x
 _atom_site_fract_y
 _atom_site_fract_z
 _atom_site_occupancy
  C  C1  4  0.068364  0.381644  0.624609  1
  C  C2  4  0.089230  0.216758  0.565484  1
  C  C3  4  0.134837  0.074650  0.146407  1
  C  C4  4  0.141725  0.458026  0.206326  1
  C  C5  4  0.145134  0.202831  0.471021  1
  C  C6  4  0.147951  0.007847  0.439921  1
  C  C7  4  0.170032  0.124016  0.246510  1
  C  C8  4  0.170480  0.311890  0.277022  1
  S  S9  4  0.049633  -0.013299  0.604788  1
  S  S10  4  0.207419  0.391729  0.400367  1
  S  S11  4  0.210990  -0.071326  0.324105  1
  N  N12  4  0.052338  0.516326  0.675373  1
  N  N13  4  0.100057  -0.119701  0.502035  1
  N  N14  4  0.106576  0.031215  0.064271  1
  N  N15  4  0.121604  0.578861  0.147377  1
# ------------   76  3df5a8a869   ---------------
#generated using pymatgen
data_C8S3N4
_symmetry_space_group_name_H-M   P-1
_cell_length_a   7.64000701
_cell_length_b   7.07389345
_cell_length_c   9.98950435
_cell_angle_alpha   107.67440806
_cell_angle_beta   102.41584727
_cell_angle_gamma   95.55878004
_symmetry_Int_Tables_number   2
_chemical_formula_structural   C8S3N4
_chemical_formula_sum   'C16 S6 N8'
_cell_volume   494.679041767
_cell_formula_units_Z   2
loop_
 _symmetry_equiv_pos_site_id
 _symmetry_equiv_pos_as_xyz
  1  'x, y, z'
  2  '-x+1/2, -y+1/4, -z'
loop_
 _atom_site_type_symbol
 _atom_site_label
 _atom_site_symmetry_multiplicity
 _atom_site_fract_x
 _atom_site_fract_y
 _atom_site_fract_z
 _atom_site_occupancy
  C  C1  2  -0.344306  0.326786  0.092780  1
  C  C2  2  -0.188350  0.293265  0.180582  1
  C  C3  2  -0.066790  0.557876  0.609936  1
  C  C4  2  -0.013503  0.401752  0.214673  1
  C  C5  2  0.109131  0.321809  0.302744  1
  C  C6  2  0.119152  0.649021  0.653755  1
  C  C7  2  0.165530  0.418125  0.784209  1
  C  C8  2  0.238794  0.575521  0.741043  1
  S  S9  2  -0.183219  0.107581  0.260645  1
  S  S10  2  0.029239  0.602190  0.151441  1
  S  S11  2  0.157913  0.845918  0.585350  1
  N  N12  2  -0.468801  0.360455  0.018487  1
  N  N13  2  -0.219970  0.483776  0.573951  1
  N  N14  2  0.037704  0.168280  0.334458  1
  N  N15  2  0.098829  0.291664  0.819093  1
# ------------   77  89a88142fb   ---------------
#generated using pymatgen
data_C8S3N4
_symmetry_space_group_name_H-M   P-1
_cell_length_a   7.04253399
_cell_length_b   7.68918335
_cell_length_c   11.17755601
_cell_angle_alpha   60.89018338
_cell_angle_beta   69.71847054
_cell_angle_gamma   84.21578283
_symmetry_Int_Tables_number   2
_chemical_formula_structural   C8S3N4
_chemical_formula_sum   'C16 S6 N8'
_cell_volume   494.336240044
_cell_formula_units_Z   2
loop_
 _symmetry_equiv_pos_site_id
 _symmetry_equiv_pos_as_xyz
  1  'x, y, z'
  2  '-x+1/3, -y+1/4, -z+1/4'
loop_
 _atom_site_type_symbol
 _atom_site_label
 _atom_site_symmetry_multiplicity
 _atom_site_fract_x
 _atom_site_fract_y
 _atom_site_fract_z
 _atom_site_occupancy
  C  C1  2  0.328701  0.782065  0.941066  1
  C  C2  2  0.357630  0.606976  0.818791  1
  C  C3  2  0.362185  0.850022  1.028898  1
  C  C4  2  0.437565  0.641433  0.906782  1
  C  C5  2  0.457206  1.030799  0.336373  1
  C  C6  2  0.596470  1.088122  0.510923  1
  C  C7  2  0.614198  0.913856  0.379770  1
  C  C8  2  0.638355  0.337188  0.812854  1
  S  S9  2  0.142555  0.856841  0.861428  1
  S  S10  2  0.441807  0.445142  0.744218  1
  S  S11  2  0.638147  0.535123  0.969931  1
  N  N12  2  0.203720  0.709975  0.787356  1
  N  N13  2  0.330741  1.132279  0.301488  1
  N  N14  2  0.396271  0.899701  1.103246  1
  N  N15  2  0.522217  1.205007  0.547265  1
# ------------   78  4477dea598   ---------------
#generated using pymatgen
data_C8S3N4
_symmetry_space_group_name_H-M   P-1
_cell_length_a   7.03331124
_cell_length_b   7.70990052
_cell_length_c   11.16310756
_cell_angle_alpha   61.02080618
_cell_angle_beta   69.43647535
_cell_angle_gamma   84.07992885
_symmetry_Int_Tables_number   2
_chemical_formula_structural   C8S3N4
_chemical_formula_sum   'C16 S6 N8'
_cell_volume   494.137960624
_cell_formula_units_Z   2
loop_
 _symmetry_equiv_pos_site_id
 _symmetry_equiv_pos_as_xyz
  1  'x, y, z'
  2  '-x+1/3, -y+1/4, -z+1/3'
loop_
 _atom_site_type_symbol
 _atom_site_label
 _atom_site_symmetry_multiplicity
 _atom_site_fract_x
 _atom_site_fract_y
 _atom_site_fract_z
 _atom_site_occupancy
  C  C1  2  0.326211  0.781404  0.943224  1
  C  C2  2  0.355392  0.606393  0.820779  1
  C  C3  2  0.359762  0.849397  1.031023  1
  C  C4  2  0.435271  0.640812  0.908772  1
  C  C5  2  0.456341  1.029669  0.337892  1
  C  C6  2  0.595266  1.086877  0.512557  1
  C  C7  2  0.613150  0.912528  0.381361  1
  C  C8  2  0.636035  0.336313  0.814785  1
  S  S9  2  0.139920  0.856098  0.863785  1
  S  S10  2  0.439861  0.444766  0.745904  1
  S  S11  2  0.635928  0.534436  0.971790  1
  N  N12  2  0.201328  0.709355  0.789535  1
  N  N13  2  0.329981  1.131226  0.302998  1
  N  N14  2  0.393797  0.898924  1.105465  1
  N  N15  2  0.520750  1.203771  0.548929  1
# ------------   79  85c563c1b6   ---------------
#generated using pymatgen
data_C8S3N4
_symmetry_space_group_name_H-M   P-1
_cell_length_a   10.82388265
_cell_length_b   7.02509962
_cell_length_c   7.75266869
_cell_angle_alpha   96.26097851
_cell_angle_beta   115.25437441
_cell_angle_gamma   106.33514937
_symmetry_Int_Tables_number   2
_chemical_formula_structural   C8S3N4
_chemical_formula_sum   'C16 S6 N8'
_cell_volume   493.499586086
_cell_formula_units_Z   2
loop_
 _symmetry_equiv_pos_site_id
 _symmetry_equiv_pos_as_xyz
  1  'x, y, z'
  2  '-x, -y, -z'
loop_
 _atom_site_type_symbol
 _atom_site_label
 _atom_site_symmetry_multiplicity
 _atom_site_fract_x
 _atom_site_fract_y
 _atom_site_fract_z
 _atom_site_occupancy
  C  C1  2  0.129816  0.694831  0.446063  1
  C  C2  2  0.173595  0.647491  0.303625  1
  C  C3  2  0.179457  0.372614  0.033102  1
  C  C4  2  0.261026  0.808269  0.271796  1
  C  C5  2  0.267495  0.540586  -0.001097  1
  C  C6  2  0.302050  0.465831  -0.141654  1
  C  C7  2  0.304589  1.008631  0.389233  1
  C  C8  2  0.389857  0.587315  -0.209525  1
  S  S9  2  0.104366  0.382298  0.194525  1
  S  S10  2  0.222712  0.199876  -0.216478  1
  S  S11  2  0.330464  0.804479  0.105513  1
  N  N12  2  0.093528  0.732771  0.563135  1
  N  N13  2  0.148293  0.187142  -0.069938  1
  N  N14  2  0.339172  1.169840  0.490860  1
  N  N15  2  0.464281  0.696093  -0.258867  1
# ------------   80  1655e3ed02   ---------------
#generated using pymatgen
data_C8S3N4
_symmetry_space_group_name_H-M   P-1
_cell_length_a   7.03139616
_cell_length_b   7.73572758
_cell_length_c   11.14600302
_cell_angle_alpha   61.05478934
_cell_angle_beta   69.07699890
_cell_angle_gamma   83.86090117
_symmetry_Int_Tables_number   2
_chemical_formula_structural   C8S3N4
_chemical_formula_sum   'C16 S6 N8'
_cell_volume   493.936065758
_cell_formula_units_Z   2
loop_
 _symmetry_equiv_pos_site_id
 _symmetry_equiv_pos_as_xyz
  1  'x, y, z'
  2  '-x+1/2, -y+1/2, -z+1/3'
loop_
 _atom_site_type_symbol
 _atom_site_label
 _atom_site_symmetry_multiplicity
 _atom_site_fract_x
 _atom_site_fract_y
 _atom_site_fract_z
 _atom_site_occupancy
  C  C1  2  -0.119161  0.869211  0.937414  1
  C  C2  2  -0.089688  0.694186  0.814995  1
  C  C3  2  -0.085660  0.937249  1.025111  1
  C  C4  2  -0.009905  0.728623  0.902868  1
  C  C5  2  0.012251  1.116993  0.331382  1
  C  C6  2  0.150754  1.174042  0.506086  1
  C  C7  2  0.168917  0.999727  0.374857  1
  C  C8  2  0.191076  0.423968  0.808817  1
  S  S9  2  -0.305597  0.943762  0.858270  1
  S  S10  2  -0.004887  0.532707  0.739941  1
  S  S11  2  0.190808  0.622166  0.965675  1
  N  N12  2  -0.243890  0.797074  0.783947  1
  N  N13  2  -0.114248  1.218445  0.296751  1
  N  N14  2  -0.051355  0.986865  1.099339  1
  N  N15  2  0.076531  1.291052  0.542484  1
# ------------   81  cff9f09409   ---------------
#generated using pymatgen
data_C8S3N4
_symmetry_space_group_name_H-M   P1
_cell_length_a   10.54920535
_cell_length_b   13.62656849
_cell_length_c   7.00106772
_cell_angle_alpha   86.54391848
_cell_angle_beta   97.86526545
_cell_angle_gamma   91.07263393
_symmetry_Int_Tables_number   1
_chemical_formula_structural   C8S3N4
_chemical_formula_sum   'C32 S12 N16'
_cell_volume   995.06325564
_cell_formula_units_Z   4
loop_
 _symmetry_equiv_pos_site_id
 _symmetry_equiv_pos_as_xyz
  1  'x, y, z'
loop_
 _atom_site_type_symbol
 _atom_site_label
 _atom_site_symmetry_multiplicity
 _atom_site_fract_x
 _atom_site_fract_y
 _atom_site_fract_z
 _atom_site_occupancy
  C  C1  1  0.050525  0.633225  0.068715  1
  C  C2  1  0.077748  0.687435  0.234494  1
  C  C3  1  0.138325  0.778511  0.252629  1
  C  C4  1  0.145062  0.805844  0.446378  1
  C  C5  1  0.149030  1.038146  -0.019198  1
  C  C6  1  0.157388  1.094697  0.356847  1
  C  C7  1  0.174510  0.967425  0.137438  1
  C  C8  1  0.179438  0.995363  0.323134  1
  C  C9  1  0.323330  0.492835  0.862673  1
  C  C10  1  0.324713  0.465529  0.677808  1
  C  C11  1  0.347681  0.592113  0.906920  1
  C  C12  1  0.349090  0.536565  0.530836  1
  C  C13  1  0.359536  0.303665  0.996775  1
  C  C14  1  0.363832  0.277425  0.804444  1
  C  C15  1  0.426348  0.188373  0.807447  1
  C  C16  1  0.452664  0.135771  0.650798  1
  C  C17  1  0.552260  0.869147  0.070413  1
  C  C18  1  0.577623  0.813950  0.247270  1
  C  C19  1  0.635719  0.412296  0.470485  1
  C  C20  1  0.638312  0.724179  0.290450  1
  C  C21  1  0.641251  0.697946  0.490447  1
  C  C22  1  0.650781  0.464139  0.083149  1
  C  C23  1  0.669860  0.509536  0.413486  1
  C  C24  1  0.672757  0.535952  0.222287  1
  C  C25  1  0.821096  0.000756  0.747722  1
  C  C26  1  0.830831  0.029712  0.559297  1
  C  C27  1  0.841737  -0.098685  0.814179  1
  C  C28  1  0.853954  0.189471  0.847500  1
  C  C29  1  0.855790  -0.040811  0.429090  1
  C  C30  1  0.868310  0.217545  0.653129  1
  C  C31  1  0.926748  0.309665  0.645212  1
  C  C32  1  0.955024  0.367481  0.482825  1
  S  S33  1  0.039937  0.645766  0.459291  1
  S  S34  1  0.200959  0.847986  0.068083  1
  S  S35  1  0.211732  0.917276  0.532870  1
  S  S36  1  0.292496  0.413296  1.058839  1
  S  S37  1  0.294769  0.345877  0.598106  1
  S  S38  1  0.467562  0.146481  1.046962  1
  S  S39  1  0.535826  0.856067  0.458967  1
  S  S40  1  0.705684  0.655100  0.127700  1
  S  S41  1  0.706971  0.587948  0.604973  1
  S  S42  1  0.783996  0.077968  0.924213  1
  S  S43  1  0.812894  0.149909  0.453568  1
  S  S44  1  0.953021  0.351354  0.877040  1
  N  N45  1  0.027875  0.587213  -0.067115  1
  N  N46  1  0.096465  0.743577  0.569124  1
  N  N47  1  0.130225  1.095465  -0.150315  1
  N  N48  1  0.139628  1.176502  0.384332  1
  N  N49  1  0.366424  0.673879  0.943511  1
  N  N50  1  0.367002  0.593942  0.406557  1
  N  N51  1  0.410675  0.242155  1.137424  1
  N  N52  1  0.474732  0.090952  0.522852  1
  N  N53  1  0.528666  0.919006  -0.070900  1
  N  N54  1  0.589637  0.759616  0.594927  1
  N  N55  1  0.607969  0.332598  0.520762  1
  N  N56  1  0.635952  0.405391  -0.032580  1
  N  N57  1  0.858078  -0.180461  0.869686  1
  N  N58  1  0.872683  -0.098026  0.317969  1
  N  N59  1  0.895531  0.251961  0.979310  1
  N  N60  1  0.977155  0.419158  0.352224  1
# ------------   82  ea35a03c0d   ---------------
#generated using pymatgen
data_C8S3N4
_symmetry_space_group_name_H-M   P-1
_cell_length_a   7.04335553
_cell_length_b   7.77026475
_cell_length_c   11.10824992
_cell_angle_alpha   61.00434440
_cell_angle_beta   68.62774337
_cell_angle_gamma   83.44490453
_symmetry_Int_Tables_number   2
_chemical_formula_structural   C8S3N4
_chemical_formula_sum   'C16 S6 N8'
_cell_volume   493.712968003
_cell_formula_units_Z   2
loop_
 _symmetry_equiv_pos_site_id
 _symmetry_equiv_pos_as_xyz
  1  'x, y, z'
  2  '-x, -y, -z'
loop_
 _atom_site_type_symbol
 _atom_site_label
 _atom_site_symmetry_multiplicity
 _atom_site_fract_x
 _atom_site_fract_y
 _atom_site_fract_z
 _atom_site_occupancy
  C  C1  2  -0.203239  0.888118  0.196065  1
  C  C2  2  -0.064812  0.945325  0.370462  1
  C  C3  2  -0.046349  0.770962  0.239226  1
  C  C4  2  0.026634  0.802921  0.326484  1
  C  C5  2  0.227992  0.498074  0.232278  1
  C  C6  2  0.303685  0.289114  0.110260  1
  C  C7  2  0.307680  0.532599  0.319964  1
  C  C8  2  0.337429  0.357309  0.197709  1
  S  S9  2  0.027358  0.604752  0.169615  1
  S  S10  2  0.222577  0.694127  0.395142  1
  S  S11  2  0.475878  0.717063  0.723501  1
  N  N12  2  -0.329600  0.989692  0.161318  1
  N  N13  2  -0.139625  1.062448  0.406727  1
  N  N14  2  0.269161  0.239878  0.035986  1
  N  N15  2  0.461992  0.429685  0.350831  1
# ------------   83  433e8a33c8   ---------------
#generated using pymatgen
data_C8S3N4
_symmetry_space_group_name_H-M   P-1
_cell_length_a   7.07619110
_cell_length_b   7.80407673
_cell_length_c   11.06639719
_cell_angle_alpha   60.69556968
_cell_angle_beta   68.37112484
_cell_angle_gamma   83.04871586
_symmetry_Int_Tables_number   2
_chemical_formula_structural   C8S3N4
_chemical_formula_sum   'C16 S6 N8'
_cell_volume   494.063665233
_cell_formula_units_Z   2
loop_
 _symmetry_equiv_pos_site_id
 _symmetry_equiv_pos_as_xyz
  1  'x, y, z'
  2  '-x+1/3, -y+1/6, -z+1/3'
loop_
 _atom_site_type_symbol
 _atom_site_label
 _atom_site_symmetry_multiplicity
 _atom_site_fract_x
 _atom_site_fract_y
 _atom_site_fract_z
 _atom_site_occupancy
  C  C1  2  0.338438  0.736511  0.954273  1
  C  C2  2  0.368185  0.561305  0.832293  1
  C  C3  2  0.371848  0.804753  1.041617  1
  C  C4  2  0.447855  0.595838  0.919768  1
  C  C5  2  0.470419  0.982125  0.347453  1
  C  C6  2  0.609495  1.039600  0.521261  1
  C  C7  2  0.627529  0.865253  0.390311  1
  C  C8  2  0.648831  0.290815  0.826004  1
  S  S9  2  0.152054  0.810929  0.875550  1
  S  S10  2  0.452936  0.399588  0.757521  1
  S  S11  2  0.648757  0.489497  0.981984  1
  N  N12  2  0.214053  0.664219  0.801407  1
  N  N13  2  0.344028  1.083847  0.313000  1
  N  N14  2  0.405829  0.854273  1.115797  1
  N  N15  2  0.535319  1.156367  0.557910  1
# ------------   84  2487a05f47   ---------------
#generated using pymatgen
data_C8S3N4
_symmetry_space_group_name_H-M   P2_12_12_1
_cell_length_a   13.22871330
_cell_length_b   10.41550659
_cell_length_c   7.12503977
_cell_angle_alpha   89.96574258
_cell_angle_beta   90.31440987
_cell_angle_gamma   90.03261759
_symmetry_Int_Tables_number   19
_chemical_formula_structural   C8S3N4
_chemical_formula_sum   'C32 S12 N16'
_cell_volume   981.699588311
_cell_formula_units_Z   4
loop_
 _symmetry_equiv_pos_site_id
 _symmetry_equiv_pos_as_xyz
  1  'x, y, z'
  2  'x+1/2, -y+1/2, -z'
  3  '-x+1/2, -y, z+1/2'
  4  '-x, y+1/2, -z+1/2'
loop_
 _atom_site_type_symbol
 _atom_site_label
 _atom_site_symmetry_multiplicity
 _atom_site_fract_x
 _atom_site_fract_y
 _atom_site_fract_z
 _atom_site_occupancy
  C  C1  4  0.117175  0.465790  0.184817  1
  C  C2  4  0.120141  0.375440  0.036060  1
  C  C3  4  0.121085  -0.082879  0.078361  1
  C  C4  4  0.121409  0.127611  -0.085885  1
  C  C5  4  0.124042  -0.005946  -0.083901  1
  C  C6  4  0.127939  0.171849  -0.274166  1
  C  C7  4  0.128746  0.419246  -0.144908  1
  C  C8  4  0.133501  0.553756  -0.174602  1
  S  S9  4  0.109046  0.218031  0.119406  1
  S  S10  4  0.132454  0.331500  -0.354284  1
  S  S11  4  0.132959  -0.062063  -0.313133  1
  N  N12  4  0.114794  0.536112  0.312051  1
  N  N13  4  0.119892  -0.140954  0.218359  1
  N  N14  4  0.133048  0.083059  -0.405364  1
  N  N15  4  0.136627  0.664487  -0.197196  1
# ------------   85  3c52a8416e   ---------------
#generated using pymatgen
data_C8S3N4
_symmetry_space_group_name_H-M   P-1
_cell_length_a   10.24850579
_cell_length_b   7.09284469
_cell_length_c   13.25931836
_cell_angle_alpha   86.99161938
_cell_angle_beta   88.57940233
_cell_angle_gamma   94.93030196
_symmetry_Int_Tables_number   2
_chemical_formula_structural   C8S3N4
_chemical_formula_sum   'C32 S12 N16'
_cell_volume   958.528347784
_cell_formula_units_Z   4
loop_
 _symmetry_equiv_pos_site_id
 _symmetry_equiv_pos_as_xyz
  1  'x, y, z'
  2  '-x, -y, -z+2/3'
loop_
 _atom_site_type_symbol
 _atom_site_label
 _atom_site_symmetry_multiplicity
 _atom_site_fract_x
 _atom_site_fract_y
 _atom_site_fract_z
 _atom_site_occupancy
  C  C1  2  -0.258217  0.715771  0.430518  1
  C  C2  2  -0.179866  0.351101  0.440437  1
  C  C3  2  -0.123365  0.688451  0.438620  1
  C  C4  2  -0.084629  0.507696  0.443467  1
  C  C5  2  0.019760  0.868513  0.924007  1
  C  C6  2  0.100682  0.505265  0.917593  1
  C  C7  2  0.133221  0.832273  0.430928  1
  C  C8  2  0.155062  0.841666  0.928037  1
  C  C9  2  0.172487  0.645358  0.438056  1
  C  C10  2  0.194989  0.662244  0.924648  1
  C  C11  2  0.308067  0.651289  0.425748  1
  C  C12  2  0.328615  0.349234  0.680390  1
  C  C13  2  0.381176  0.492002  0.428052  1
  C  C14  2  0.401557  0.190120  0.678731  1
  C  C15  2  0.410512  0.986449  0.942913  1
  C  C16  2  0.450568  0.799978  0.940305  1
  S  S17  2  -0.026759  0.903029  0.444013  1
  S  S18  2  0.073016  0.432631  0.458838  1
  S  S19  2  0.249545  1.055620  0.943500  1
  S  S20  2  0.337856  -0.044884  0.676010  1
  S  S21  2  0.352656  0.586221  0.936397  1
  S  S22  2  0.371505  0.885685  0.407065  1
  N  N23  2  -0.368282  0.743317  0.425675  1
  N  N24  2  -0.254138  0.216772  0.440808  1
  N  N25  2  -0.090426  0.896994  0.923884  1
  N  N26  2  0.027011  0.370702  0.916284  1
  N  N27  2  0.227145  0.970051  0.413728  1
  N  N28  2  0.274868  0.487561  0.681109  1
  N  N29  2  0.435913  0.354458  0.430999  1
  N  N30  2  0.483429  -0.127530  0.674844  1
# ------------   86  b0ebc58dd7   ---------------
#generated using pymatgen
data_C8S3N4
_symmetry_space_group_name_H-M   P-1
_cell_length_a   9.85799262
_cell_length_b   10.27965613
_cell_length_c   5.86825790
_cell_angle_alpha   113.45535673
_cell_angle_beta   73.24834172
_cell_angle_gamma   78.42861879
_symmetry_Int_Tables_number   2
_chemical_formula_structural   C8S3N4
_chemical_formula_sum   'C16 S6 N8'
_cell_volume   487.570009878
_cell_formula_units_Z   2
loop_
 _symmetry_equiv_pos_site_id
 _symmetry_equiv_pos_as_xyz
  1  'x, y, z'
  2  '-x, -y, -z'
loop_
 _atom_site_type_symbol
 _atom_site_label
 _atom_site_symmetry_multiplicity
 _atom_site_fract_x
 _atom_site_fract_y
 _atom_site_fract_z
 _atom_site_occupancy
  C  C1  2  0.173013  0.691922  0.094030  1
  C  C2  2  0.205381  0.599091  -0.181562  1
  C  C3  2  0.205776  0.825882  0.480662  1
  C  C4  2  0.278393  0.734095  0.193394  1
  C  C5  2  0.289318  0.302151  0.929563  1
  C  C6  2  0.423709  0.130889  0.380287  1
  C  C7  2  0.449045  0.258692  0.798373  1
  C  C8  2  0.482428  0.827935  0.480892  1
  S  S9  2  -0.002250  0.768679  0.363491  1
  S  S10  2  0.289483  0.906117  0.704095  1
  S  S11  2  0.467811  0.675532  -0.026896  1
  N  N12  2  0.059305  0.852892  0.594552  1
  N  N13  2  0.158094  0.336446  1.031245  1
  N  N14  2  0.239972  0.520409  -0.412658  1
  N  N15  2  0.347595  0.093392  0.266297  1
# ------------   87  dc305d2868   ---------------
#generated using pymatgen
data_C8S3N4
_symmetry_space_group_name_H-M   P-1
_cell_length_a   9.84564741
_cell_length_b   9.65009679
_cell_length_c   5.85100584
_cell_angle_alpha   79.34578754
_cell_angle_beta   74.00342321
_cell_angle_gamma   66.13128686
_symmetry_Int_Tables_number   2
_chemical_formula_structural   C8S3N4
_chemical_formula_sum   'C16 S6 N8'
_cell_volume   486.978103746
_cell_formula_units_Z   2
loop_
 _symmetry_equiv_pos_site_id
 _symmetry_equiv_pos_as_xyz
  1  'x, y, z'
  2  '-x+5/6, -y, -z+2/3'
loop_
 _atom_site_type_symbol
 _atom_site_label
 _atom_site_symmetry_multiplicity
 _atom_site_fract_x
 _atom_site_fract_y
 _atom_site_fract_z
 _atom_site_occupancy
  C  C1  2  0.123150  0.174842  0.246474  1
  C  C2  2  0.155664  0.308845  0.499128  1
  C  C3  2  0.155780  0.082210  0.063540  1
  C  C4  2  0.228339  0.217062  0.303930  1
  C  C5  2  0.240150  0.784778  0.470887  1
  C  C6  2  0.374648  0.613454  0.093351  1
  C  C7  2  0.400162  0.740539  0.384389  1
  C  C8  2  0.432600  0.310204  0.498980  1
  S  S9  2  -0.052004  0.251336  0.438939  1
  S  S10  2  0.239136  0.389423  0.642062  1
  S  S11  2  0.417773  0.158158  0.143270  1
  N  N12  2  0.009322  0.335713  0.585735  1
  N  N13  2  0.108680  0.819794  0.537579  1
  N  N14  2  0.190893  0.003715  -0.089117  1
  N  N15  2  0.298134  0.576770  0.016177  1
# ------------   88  028318b694   ---------------
#generated using pymatgen
data_C8S3N4
_symmetry_space_group_name_H-M   P1
_cell_length_a   7.12985495
_cell_length_b   10.44833813
_cell_length_c   13.60280792
_cell_angle_alpha   81.90124551
_cell_angle_beta   78.97626022
_cell_angle_gamma   90.40675759
_symmetry_Int_Tables_number   1
_chemical_formula_structural   C8S3N4
_chemical_formula_sum   'C32 S12 N16'
_cell_volume   984.12072774
_cell_formula_units_Z   4
loop_
 _symmetry_equiv_pos_site_id
 _symmetry_equiv_pos_as_xyz
  1  'x, y, z'
loop_
 _atom_site_type_symbol
 _atom_site_label
 _atom_site_symmetry_multiplicity
 _atom_site_fract_x
 _atom_site_fract_y
 _atom_site_fract_z
 _atom_site_occupancy
  C  C1  1  0.014303  1.197771  0.367521  1
  C  C2  1  0.096494  0.141110  0.875496  1
  C  C3  1  0.118040  0.650186  0.372747  1
  C  C4  1  0.160267  1.107075  0.373483  1
  C  C5  1  0.192840  -0.239722  0.874637  1
  C  C6  1  0.223272  -0.105210  0.874231  1
  C  C7  1  0.279288  0.726961  0.375544  1
  C  C8  1  0.280888  0.860040  0.375955  1
  C  C9  1  0.284389  0.185255  0.877678  1
  C  C10  1  0.287865  0.318714  0.876056  1
  C  C11  1  0.339213  1.150180  0.380023  1
  C  C12  1  0.369576  1.284370  0.380443  1
  C  C13  1  0.404925  -0.061711  0.874805  1
  C  C14  1  0.444766  0.215861  0.626230  1
  C  C15  1  0.452462  0.394938  0.874184  1
  C  C16  1  0.467343  0.903968  0.381061  1
  C  C17  1  0.527652  0.445321  0.121938  1
  C  C18  1  0.553451  -0.151179  0.873067  1
  C  C19  1  0.555488  0.761440  0.633097  1
  C  C20  1  0.596758  0.306854  0.619412  1
  C  C21  1  0.628219  0.827020  0.119711  1
  C  C22  1  0.657679  0.692690  0.121179  1
  C  C23  1  0.714658  0.401224  0.125554  1
  C  C24  1  0.716312  0.268243  0.124546  1
  C  C25  1  0.717600  0.684955  0.629597  1
  C  C26  1  0.720542  0.553843  0.621108  1
  C  C27  1  0.778084  0.263271  0.619217  1
  C  C28  1  0.805364  0.128182  0.625733  1
  C  C29  1  0.837045  0.648795  0.126295  1
  C  C30  1  0.877494  0.191634  0.126149  1
  C  C31  1  0.908144  0.509462  0.620802  1
  C  C32  1  0.984923  0.738887  0.129371  1
  S  S33  1  0.014705  -0.018230  0.875859  1
  S  S34  1  0.059772  0.375125  0.873007  1
  S  S35  1  0.076836  0.950286  0.369552  1
  S  S36  1  0.449320  0.604818  0.118070  1
  S  S37  1  0.488188  0.212319  0.120051  1
  S  S38  1  0.489471  0.094816  0.879875  1
  S  S39  1  0.506970  0.671188  0.380602  1
  S  S40  1  0.517320  0.465710  0.610665  1
  S  S41  1  0.545551  1.062211  0.386735  1
  S  S42  1  0.918812  0.490857  0.132046  1
  S  S43  1  0.945631  0.738785  0.635797  1
  S  S44  1  0.990521  0.353145  0.608054  1
  N  N45  1  -0.110764  1.268414  0.363241  1
  N  N46  1  -0.033050  0.230244  0.872801  1
  N  N47  1  -0.021533  0.591870  0.371718  1
  N  N48  1  0.171322  -0.350850  0.877319  1
  N  N49  1  0.315649  0.144388  0.631242  1
  N  N50  1  0.392897  1.394805  0.380696  1
  N  N51  1  0.396589  0.356658  0.119944  1
  N  N52  1  0.416729  0.820319  0.635403  1
  N  N53  1  0.595387  0.451708  0.871369  1
  N  N54  1  0.598155  0.815669  0.382894  1
  N  N55  1  0.605287  0.937406  0.119137  1
  N  N56  1  0.679268  -0.221971  0.872804  1
  N  N57  1  0.826597  0.017201  0.630003  1
  N  N58  1  1.016695  0.133705  0.126463  1
  N  N59  1  1.038177  0.595801  0.628664  1
  N  N60  1  1.111179  0.809225  0.131823  1
# ------------   89  e828ee2668   ---------------
#generated using pymatgen
data_C8S3N4
_symmetry_space_group_name_H-M   P2_1
_cell_length_a   3.98235444
_cell_length_b   13.08027842
_cell_length_c   9.89556080
_cell_angle_alpha   89.99118759
_cell_angle_beta   90.01430554
_cell_angle_gamma   69.68929999
_symmetry_Int_Tables_number   4
_chemical_formula_structural   C8S3N4
_chemical_formula_sum   'C16 S6 N8'
_cell_volume   483.413399466
_cell_formula_units_Z   2
loop_
 _symmetry_equiv_pos_site_id
 _symmetry_equiv_pos_as_xyz
  1  'x, y, z'
  2  '-x, -y, z+1/2'
loop_
 _atom_site_type_symbol
 _atom_site_label
 _atom_site_symmetry_multiplicity
 _atom_site_fract_x
 _atom_site_fract_y
 _atom_site_fract_z
 _atom_site_occupancy
  C  C1  2  0.120109  0.631649  0.509793  1
  C  C2  2  0.182972  0.677291  0.633089  1
  C  C3  2  0.235079  0.668851  0.908360  1
  C  C4  2  0.239042  0.775193  0.630368  1
  C  C5  2  0.254182  0.822040  0.502033  1
  C  C6  2  0.285713  0.771250  0.904402  1
  C  C7  2  0.335463  0.802226  1.035298  1
  C  C8  2  0.402887  0.897275  1.071275  1
  S  S9  2  0.159157  0.594705  0.769879  1
  S  S10  2  0.295680  0.853784  0.766080  1
  S  S11  2  0.310419  0.703748  1.147989  1
  N  N12  2  0.054244  0.593787  0.411080  1
  N  N13  2  0.242672  0.624969  1.029046  1
  N  N14  2  0.272985  0.856426  0.394751  1
  N  N15  2  0.466144  0.975776  1.095945  1
# ------------   90  8c868c5c33   ---------------
#generated using pymatgen
data_C8S3N4
_symmetry_space_group_name_H-M   P2_1
_cell_length_a   13.06791131
_cell_length_b   3.98387216
_cell_length_c   9.90851636
_cell_angle_alpha   90.00110841
_cell_angle_beta   90.00065835
_cell_angle_gamma   110.31104876
_symmetry_Int_Tables_number   4
_chemical_formula_structural   C8S3N4
_chemical_formula_sum   'C16 S6 N8'
_cell_volume   483.771886087
_cell_formula_units_Z   2
loop_
 _symmetry_equiv_pos_site_id
 _symmetry_equiv_pos_as_xyz
  1  'x, y, z'
  2  '-x, -y, z+1/2'
loop_
 _atom_site_type_symbol
 _atom_site_label
 _atom_site_symmetry_multiplicity
 _atom_site_fract_x
 _atom_site_fract_y
 _atom_site_fract_z
 _atom_site_occupancy
  C  C1  2  0.103082  0.900797  -0.002549  1
  C  C2  2  0.178105  0.752380  0.566192  1
  C  C3  2  0.198122  0.833030  0.033594  1
  C  C4  2  0.225007  0.736921  0.438066  1
  C  C5  2  0.229032  0.783155  0.164355  1
  C  C6  2  0.322993  0.680809  0.435443  1
  C  C7  2  0.331504  0.732302  0.160502  1
  C  C8  2  0.368686  0.618528  0.558643  1
  S  S9  2  0.146372  0.793236  0.302433  1
  S  S10  2  0.296713  0.807756  -0.078849  1
  S  S11  2  0.405637  0.656382  0.298895  1
  N  N12  2  0.024724  0.964912  -0.027612  1
  N  N13  2  0.143661  0.770524  0.673366  1
  N  N14  2  0.375445  0.739698  0.040000  1
  N  N15  2  0.406423  0.552987  0.657417  1
# ------------   91  da673f9d71   ---------------
#generated using pymatgen
data_C8S3N4
_symmetry_space_group_name_H-M   P-1
_cell_length_a   6.96345745
_cell_length_b   10.41063208
_cell_length_c   8.31286762
_cell_angle_alpha   105.72676715
_cell_angle_beta   64.39226012
_cell_angle_gamma   112.66465291
_symmetry_Int_Tables_number   2
_chemical_formula_structural   C8S3N4
_chemical_formula_sum   'C16 S6 N8'
_cell_volume   497.502012723
_cell_formula_units_Z   2
loop_
 _symmetry_equiv_pos_site_id
 _symmetry_equiv_pos_as_xyz
  1  'x, y, z'
  2  '-x, -y, -z'
loop_
 _atom_site_type_symbol
 _atom_site_label
 _atom_site_symmetry_multiplicity
 _atom_site_fract_x
 _atom_site_fract_y
 _atom_site_fract_z
 _atom_site_occupancy
  C  C1  2  -0.210661  0.959537  1.245548  1
  C  C2  2  -0.072553  0.688121  0.582167  1
  C  C3  2  -0.039772  0.896680  1.174179  1
  C  C4  2  -0.020123  0.781773  1.042887  1
  C  C5  2  -0.013561  0.668697  0.714692  1
  C  C6  2  0.185222  0.758741  1.000192  1
  C  C7  2  0.186810  0.647674  0.669663  1
  C  C8  2  0.336266  0.643166  0.487919  1
  S  S9  2  -0.210646  0.680930  0.937084  1
  S  S10  2  0.192658  0.958072  1.233923  1
  S  S11  2  0.277618  0.628371  0.827219  1
  N  N12  2  -0.347120  1.015310  1.298807  1
  N  N13  2  -0.125882  0.702887  0.474909  1
  N  N14  2  0.313607  0.843698  1.089728  1
  N  N15  2  0.454626  0.635790  0.337260  1
# ------------   92  81b704db56   ---------------
#generated using pymatgen
data_C8S3N4
_symmetry_space_group_name_H-M   P1
_cell_length_a   11.09896314
_cell_length_b   6.68721509
_cell_length_c   7.71019517
_cell_angle_alpha   87.01181129
_cell_angle_beta   95.05498386
_cell_angle_gamma   119.27678470
_symmetry_Int_Tables_number   1
_chemical_formula_structural   C8S3N4
_chemical_formula_sum   'C16 S6 N8'
_cell_volume   497.195065091
_cell_formula_units_Z   2
loop_
 _symmetry_equiv_pos_site_id
 _symmetry_equiv_pos_as_xyz
  1  'x, y, z'
loop_
 _atom_site_type_symbol
 _atom_site_label
 _atom_site_symmetry_multiplicity
 _atom_site_fract_x
 _atom_site_fract_y
 _atom_site_fract_z
 _atom_site_occupancy
  C  C1  1  -0.012236  0.203946  0.610532  1
  C  C2  1  0.010526  0.399781  0.698381  1
  C  C3  1  0.114829  0.742569  0.842116  1
  C  C4  1  0.135949  0.573287  0.768015  1
  C  C5  1  0.313826  0.213159  0.396498  1
  C  C6  1  0.381094  0.435992  0.325595  1
  C  C7  1  0.391842  1.032625  0.837733  1
  C  C8  1  0.410379  0.866318  0.767677  1
  C  C9  1  0.495708  1.266194  0.830791  1
  C  C10  1  0.516811  0.555079  0.277140  1
  C  C11  1  0.530977  0.926996  0.680588  1
  C  C12  1  0.544522  0.775064  0.211966  1
  C  C13  1  0.782867  0.663789  0.229703  1
  C  C14  1  0.808866  0.873261  0.161831  1
  C  C15  1  0.890990  0.607440  0.250555  1
  C  C16  1  0.943939  1.032070  0.114863  1
  S  S17  1  -0.118985  0.461542  0.738461  1
  S  S18  1  0.247490  0.996141  0.941000  1
  S  S19  1  0.292933  0.569823  0.774288  1
  S  S20  1  0.304095  0.607043  0.288089  1
  S  S21  1  0.628568  0.439113  0.303802  1
  S  S22  1  0.697326  0.989477  0.126075  1
  N  N23  1  -0.029769  0.043446  0.536340  1
  N  N24  1  -0.013476  0.705656  0.835291  1
  N  N25  1  0.259499  0.028361  0.455697  1
  N  N26  1  0.442985  0.824145  0.213091  1
  N  N27  1  0.578542  1.460269  0.831877  1
  N  N28  1  0.630121  0.976844  0.608414  1
  N  N29  1  0.976051  0.552292  0.268925  1
  N  N30  1  1.053471  1.168260  0.074768  1
# ------------   93  26bb85497c   ---------------
#generated using pymatgen
data_C8S3N4
_symmetry_space_group_name_H-M   P-1
_cell_length_a   9.84577658
_cell_length_b   9.18635094
_cell_length_c   6.07258012
_cell_angle_alpha   103.43798868
_cell_angle_beta   69.47585204
_cell_angle_gamma   104.91846317
_symmetry_Int_Tables_number   2
_chemical_formula_structural   C8S3N4
_chemical_formula_sum   'C16 S6 N8'
_cell_volume   490.874653744
_cell_formula_units_Z   2
loop_
 _symmetry_equiv_pos_site_id
 _symmetry_equiv_pos_as_xyz
  1  'x, y, z'
  2  '-x+5/6, -y+1/6, -z+1/6'
loop_
 _atom_site_type_symbol
 _atom_site_label
 _atom_site_symmetry_multiplicity
 _atom_site_fract_x
 _atom_site_fract_y
 _atom_site_fract_z
 _atom_site_occupancy
  C  C1  2  -0.240600  0.685968  0.871940  1
  C  C2  2  -0.147830  0.777893  0.700311  1
  C  C3  2  0.005447  0.818836  0.638857  1
  C  C4  2  0.059157  0.903015  0.446548  1
  C  C5  2  0.287674  0.817786  0.609083  1
  C  C6  2  0.321785  0.228032  0.831823  1
  C  C7  2  0.341367  0.898689  0.422397  1
  C  C8  2  0.389356  0.774003  0.686764  1
  S  S9  2  -0.208008  0.849643  0.518137  1
  S  S10  2  0.104665  0.764461  0.785018  1
  S  S11  2  0.245054  0.977695  0.300006  1
  N  N12  2  -0.314740  0.605026  1.008892  1
  N  N13  2  -0.040713  0.926597  0.366991  1
  N  N14  2  0.195239  0.188877  0.920814  1
  N  N15  2  0.344816  0.423799  0.390685  1
# ------------   94  a62da33045   ---------------
#generated using pymatgen
data_C8S3N4
_symmetry_space_group_name_H-M   P-1
_cell_length_a   9.84364046
_cell_length_b   9.19279765
_cell_length_c   6.07556399
_cell_angle_alpha   103.57982181
_cell_angle_beta   69.53527918
_cell_angle_gamma   105.16738055
_symmetry_Int_Tables_number   2
_chemical_formula_structural   C8S3N4
_chemical_formula_sum   'C16 S6 N8'
_cell_volume   490.856536131
_cell_formula_units_Z   2
loop_
 _symmetry_equiv_pos_site_id
 _symmetry_equiv_pos_as_xyz
  1  'x, y, z'
  2  '-x+5/6, -y+1/6, -z+1/6'
loop_
 _atom_site_type_symbol
 _atom_site_label
 _atom_site_symmetry_multiplicity
 _atom_site_fract_x
 _atom_site_fract_y
 _atom_site_fract_z
 _atom_site_occupancy
  C  C1  2  -0.257497  0.663075  0.893173  1
  C  C2  2  -0.164664  0.754959  0.721647  1
  C  C3  2  -0.011235  0.795942  0.660076  1
  C  C4  2  0.042580  0.879883  0.467821  1
  C  C5  2  0.271119  0.794922  0.629896  1
  C  C6  2  0.304813  0.204903  0.852761  1
  C  C7  2  0.324890  0.875598  0.443238  1
  C  C8  2  0.372729  0.751119  0.707362  1
  S  S9  2  -0.224845  0.826467  0.539662  1
  S  S10  2  0.088064  0.741968  0.806222  1
  S  S11  2  0.228638  0.954459  0.321114  1
  N  N12  2  -0.331591  0.582104  1.030008  1
  N  N13  2  -0.057380  0.903295  0.388400  1
  N  N14  2  0.178179  0.165792  0.941903  1
  N  N15  2  0.328231  0.400434  0.411955  1
# ------------   95  72525c82bc   ---------------
#generated using pymatgen
data_C8S3N4
_symmetry_space_group_name_H-M   P-1
_cell_length_a   9.18708440
_cell_length_b   11.59648564
_cell_length_c   6.07238496
_cell_angle_alpha   96.43407741
_cell_angle_beta   76.55010921
_cell_angle_gamma   55.07161353
_symmetry_Int_Tables_number   2
_chemical_formula_structural   C8S3N4
_chemical_formula_sum   'C16 S6 N8'
_cell_volume   490.855669114
_cell_formula_units_Z   2
loop_
 _symmetry_equiv_pos_site_id
 _symmetry_equiv_pos_as_xyz
  1  'x, y, z'
  2  '-x, -y, -z'
loop_
 _atom_site_type_symbol
 _atom_site_label
 _atom_site_symmetry_multiplicity
 _atom_site_fract_x
 _atom_site_fract_y
 _atom_site_fract_z
 _atom_site_occupancy
  C  C1  2  -0.288605  0.980237  0.384935  1
  C  C2  2  -0.232981  1.087087  0.759533  1
  C  C3  2  -0.143153  0.878571  0.462738  1
  C  C4  2  -0.116001  0.932228  0.649436  1
  C  C5  2  0.140181  0.596333  0.433026  1
  C  C6  2  0.170605  0.649987  0.625371  1
  C  C7  2  0.252648  0.443009  0.371501  1
  C  C8  2  0.253419  0.350346  0.199842  1
  S  S9  2  -0.013412  0.695620  0.286823  1
  S  S10  2  0.059247  0.835898  0.771985  1
  S  S11  2  0.384633  0.382726  0.553627  1
  N  N12  2  -0.405682  1.064080  0.318399  1
  N  N13  2  -0.320487  1.213633  0.848605  1
  N  N14  2  0.246487  0.276313  0.062927  1
  N  N15  2  0.294134  0.550046  0.704890  1
# ------------   96  ced22a44c1   ---------------
#generated using pymatgen
data_C8S3N4
_symmetry_space_group_name_H-M   P-1
_cell_length_a   10.28436654
_cell_length_b   7.06003669
_cell_length_c   7.10892843
_cell_angle_alpha   71.04889501
_cell_angle_beta   84.85137876
_cell_angle_gamma   91.06552378
_symmetry_Int_Tables_number   2
_chemical_formula_structural   C8S3N4
_chemical_formula_sum   'C16 S6 N8'
_cell_volume   485.592407768
_cell_formula_units_Z   2
loop_
 _symmetry_equiv_pos_site_id
 _symmetry_equiv_pos_as_xyz
  1  'x, y, z'
  2  '-x+5/6, -y+2/3, -z+2/3'
loop_
 _atom_site_type_symbol
 _atom_site_label
 _atom_site_symmetry_multiplicity
 _atom_site_fract_x
 _atom_site_fract_y
 _atom_site_fract_z
 _atom_site_occupancy
  C  C1  2  -0.140276  0.589997  0.769337  1
  C  C2  2  -0.066676  0.538913  1.145350  1
  C  C3  2  -0.008198  0.552342  0.804667  1
  C  C4  2  0.027158  0.521101  0.993944  1
  C  C5  2  0.248137  0.569461  0.662605  1
  C  C6  2  0.283418  0.535904  0.859041  1
  C  C7  2  0.354787  0.083720  0.672947  1
  C  C8  2  0.418453  0.562896  0.851951  1
  S  S9  2  0.090142  0.547625  0.591691  1
  S  S10  2  0.180017  0.460934  1.082589  1
  S  S11  2  0.358348  -0.002451  1.085297  1
  N  N12  2  -0.249339  0.616839  0.741190  1
  N  N13  2  -0.139894  0.555083  1.273732  1
  N  N14  2  0.298920  0.104967  0.532397  1
  N  N15  2  0.344359  0.618519  0.517674  1
# ------------   97  4f64651aae   ---------------
#generated using pymatgen
data_C8S3N4
_symmetry_space_group_name_H-M   P-1
_cell_length_a   8.28374127
_cell_length_b   10.27840368
_cell_length_c   7.09815320
_cell_angle_alpha   95.24674714
_cell_angle_beta   53.86291816
_cell_angle_gamma   95.46151446
_symmetry_Int_Tables_number   2
_chemical_formula_structural   C8S3N4
_chemical_formula_sum   'C16 S6 N8'
_cell_volume   485.403479042
_cell_formula_units_Z   2
loop_
 _symmetry_equiv_pos_site_id
 _symmetry_equiv_pos_as_xyz
  1  'x, y, z'
  2  '-x+2/3, -y+5/6, -z+1/6'
loop_
 _atom_site_type_symbol
 _atom_site_label
 _atom_site_symmetry_multiplicity
 _atom_site_fract_x
 _atom_site_fract_y
 _atom_site_fract_z
 _atom_site_occupancy
  C  C1  2  0.060079  0.501047  0.286650  1
  C  C2  2  0.080442  0.112511  0.158209  1
  C  C3  2  0.088243  -0.057820  0.340004  1
  C  C4  2  0.098757  0.369024  0.282731  1
  C  C5  2  0.112828  0.427478  0.610021  1
  C  C6  2  0.113190  -0.129169  0.480598  1
  C  C7  2  0.115453  0.077275  0.319703  1
  C  C8  2  0.130909  0.333716  0.439848  1
  S  S9  2  0.023283  -0.125789  0.158038  1
  S  S10  2  0.102947  0.270537  0.064813  1
  S  S11  2  0.192228  0.180843  0.466132  1
  N  N12  2  0.029909  0.016237  0.063883  1
  N  N13  2  0.032214  0.610011  0.286428  1
  N  N14  2  0.096334  0.500528  0.755540  1
  N  N15  2  0.135826  -0.185116  0.598502  1
# ------------   98  273fca971c   ---------------
#generated using pymatgen
data_C8S3N4
_symmetry_space_group_name_H-M   P-1
_cell_length_a   7.04654954
_cell_length_b   10.28873541
_cell_length_c   7.10029706
_cell_angle_alpha   95.11410000
_cell_angle_beta   108.47919988
_cell_angle_gamma   91.56514806
_symmetry_Int_Tables_number   2
_chemical_formula_structural   C8S3N4
_chemical_formula_sum   'C16 S6 N8'
_cell_volume   485.444269789
_cell_formula_units_Z   2
loop_
 _symmetry_equiv_pos_site_id
 _symmetry_equiv_pos_as_xyz
  1  'x, y, z'
  2  '-x+1/6, -y, -z+3/4'
loop_
 _atom_site_type_symbol
 _atom_site_label
 _atom_site_symmetry_multiplicity
 _atom_site_fract_x
 _atom_site_fract_y
 _atom_site_fract_z
 _atom_site_occupancy
  C  C1  2  0.322372  0.132422  0.236103  1
  C  C2  2  0.337357  0.388604  0.371360  1
  C  C3  2  0.339621  0.038690  0.084240  1
  C  C4  2  0.341036  0.595052  0.213007  1
  C  C5  2  0.353458  0.097124  0.425298  1
  C  C6  2  0.364047  0.523749  0.378365  1
  C  C7  2  0.370542  0.353369  0.567690  1
  C  C8  2  0.390371  -0.034833  0.460096  1
  S  S9  2  0.263143  0.285083  0.147989  1
  S  S10  2  0.349557  0.195240  0.638895  1
  S  S11  2  0.426046  0.591773  0.625080  1
  N  N12  2  0.320036  0.651087  0.072733  1
  N  N13  2  0.355504  -0.034302  -0.044608  1
  N  N14  2  0.416527  -0.143808  0.487854  1
  N  N15  2  0.418915  0.449731  0.712440  1
# ------------   99  2923e73d65   ---------------
#generated using pymatgen
data_C8S3N4
_symmetry_space_group_name_H-M   P-1
_cell_length_a   10.28917358
_cell_length_b   7.04527875
_cell_length_c   7.09937288
_cell_angle_alpha   71.56582695
_cell_angle_beta   95.14278428
_cell_angle_gamma   88.53224832
_symmetry_Int_Tables_number   2
_chemical_formula_structural   C8S3N4
_chemical_formula_sum   'C16 S6 N8'
_cell_volume   485.468125414
_cell_formula_units_Z   2
loop_
 _symmetry_equiv_pos_site_id
 _symmetry_equiv_pos_as_xyz
  1  'x, y, z'
  2  '-x, -y+5/6, -z+1/4'
loop_
 _atom_site_type_symbol
 _atom_site_label
 _atom_site_symmetry_multiplicity
 _atom_site_fract_x
 _atom_site_fract_y
 _atom_site_fract_z
 _atom_site_occupancy
  C  C1  2  -0.049696  0.668470  0.311004  1
  C  C2  2  0.021629  0.692065  0.145604  1
  C  C3  2  0.156734  0.665389  0.152582  1
  C  C4  2  0.191975  0.699062  -0.043807  1
  C  C5  2  0.412930  0.650270  0.287933  1
  C  C6  2  0.448241  0.681544  0.098735  1
  C  C7  2  0.455986  0.163027  0.213418  1
  C  C8  2  0.506655  0.667619  0.439883  1
  S  S9  2  -0.046361  0.754751  -0.101178  1
  S  S10  2  0.260244  0.590728  0.375928  1
  S  S11  2  0.350045  0.677732  -0.114947  1
  N  N12  2  -0.105774  0.646928  0.451298  1
  N  N13  2  0.095660  0.747891  -0.188594  1
  N  N14  2  0.347027  0.136683  0.241274  1
  N  N15  2  0.456490  0.197857  -0.291316  1
# ------------   100  a982a42653   ---------------
#generated using pymatgen
data_C8S3N4
_symmetry_space_group_name_H-M   P-1
_cell_length_a   10.28585866
_cell_length_b   7.04021189
_cell_length_c   7.09632027
_cell_angle_alpha   71.74124921
_cell_angle_beta   84.70579013
_cell_angle_gamma   91.20784782
_symmetry_Int_Tables_number   2
_chemical_formula_structural   C8S3N4
_chemical_formula_sum   'C16 S6 N8'
_cell_volume   485.243030626
_cell_formula_units_Z   2
loop_
 _symmetry_equiv_pos_site_id
 _symmetry_equiv_pos_as_xyz
  1  'x, y, z'
  2  '-x, -y+1/3, -z+2/3'
loop_
 _atom_site_type_symbol
 _atom_site_label
 _atom_site_symmetry_multiplicity
 _atom_site_fract_x
 _atom_site_fract_y
 _atom_site_fract_z
 _atom_site_occupancy
  C  C1  2  -0.089234  0.922740  0.626568  1
  C  C2  2  -0.018022  0.898540  0.791988  1
  C  C3  2  0.117031  0.925431  0.785062  1
  C  C4  2  0.152096  0.891227  0.981504  1
  C  C5  2  0.373442  0.940758  0.649486  1
  C  C6  2  0.408586  0.909149  0.838720  1
  C  C7  2  0.415926  0.427872  0.724557  1
  C  C8  2  0.467367  0.923094  0.497304  1
  S  S9  2  -0.086183  0.834918  1.038849  1
  S  S10  2  0.220709  1.000977  0.561823  1
  S  S11  2  0.310011  0.913203  1.052534  1
  N  N12  2  -0.145215  0.944449  0.486301  1
  N  N13  2  0.055721  0.841686  1.126309  1
  N  N14  2  0.307099  0.455321  0.696071  1
  N  N15  2  0.416027  0.392277  1.229669  1
