# Supplementary material for: Report on the sixth blind test of organic crystal structure prediction methods
Source: Acta Crystallogr B Struct Sci Cryst Eng Mater. 2016 Aug 1;72(Pt 4):439–59. doi: 10.1107/S2052520616007447 (PMC4971545; doi:10.1107/S2052520616007447)
Supplement: Supplementary file 2 [file b-72-00439-sup2.zip › Group_13_Mohamed/XXII-1_Mohamed.cif]

########################################################
#                                                      #
# Blind Test Submission for XXII                       #
#                                                      #
# Dr. Sharmarke Mohamed                                #
# Department of Applied Mathematics and Sciences       #
# Khalifa University of Science, Technology & Research #
# Abu Dhabi                                            # 
# United Arab Emirates                                 #
#                                                      #
# Most stable 100 structures following structure       #
# prediction with Polymorph Predictor. Final ranking   #
# is on lattice energy following DMACRYS minimization  #
# with FIT potential.                                  #
#                                                      #
########################################################

data_XXII_RANK-1_Mohamed_998.res
_database_code_CSD               UNKNWN
_symmetry_cell_setting           monoclinic
_symmetry_space_group_name_H-M   'P 21/c'
_symmetry_Int_Tables_number      14
loop_
_symmetry_equiv_pos_site_id
_symmetry_equiv_pos_as_xyz
1 x,y,z
2 -x,1/2+y,1/2-z
3 -x,-y,-z
4 x,1/2-y,1/2+z
_cell_length_a                   12.0306
_cell_length_b                   6.6846
_cell_length_c                   19.6805
_cell_angle_alpha                90
_cell_angle_beta                 37.6676
_cell_angle_gamma                90
_cell_volume                     967.156
loop_
_atom_site_label
_atom_site_type_symbol
_atom_site_fract_x
_atom_site_fract_y
_atom_site_fract_z
C1 C 0.965574 0.203488 0.396425
C2 C 0.931639 0.396181 0.386521
C3 C 1.25131 0.520411 0.27799
C4 C 1.28586 0.333882 0.286711
C5 C 0.809216 0.38321 0.391919
C6 C 0.741865 0.541651 0.383936
C7 C 1.39642 0.652465 0.190533
C8 C 1.46857 0.267876 0.20799
N1 N 0.880054 0.0494423 0.408594
N2 N 0.684308 0.673206 0.377489
N3 N 1.51478 0.766322 0.119524
N4 N 1.61934 0.210757 0.144547
S1 S 1.11436 0.161357 0.393393
S2 S 1.0287 0.615111 0.372749
S3 S 0.746905 0.136751 0.411689

#END

data_XXII_RANK-2_Mohamed_507.res
_database_code_CSD               UNKNWN
_symmetry_cell_setting           triclinic
_symmetry_space_group_name_H-M   'P -1'
_symmetry_Int_Tables_number      2
loop_
_symmetry_equiv_pos_site_id
_symmetry_equiv_pos_as_xyz
1 x,y,z
2 -x,-y,-z
_cell_length_a                   7.1113
_cell_length_b                   10.6616
_cell_length_c                   6.8144
_cell_angle_alpha                104.824
_cell_angle_beta                 79.161
_cell_angle_gamma                94.187
_cell_volume                     490.377
loop_
_atom_site_label
_atom_site_type_symbol
_atom_site_fract_x
_atom_site_fract_y
_atom_site_fract_z
C1 C 0.0361539 0.262642 0.352048
C2 C 0.0716824 0.292082 0.1578
C3 C -0.253186 0.170581 0.0723335
C4 C -0.289384 0.142052 0.260667
C5 C 0.190573 0.402358 0.165112
C6 C 0.257932 0.464579 0.00392544
C7 C -0.405594 0.178266 -0.0330371
C8 C -0.481185 0.119534 0.355442
N1 N 0.117304 0.340534 0.502122
N2 N 0.315466 0.517474 -0.130025
N3 N -0.529678 0.183212 -0.125313
N4 N -0.639238 0.0984088 0.43593
S1 S -0.109075 0.128637 0.401014
S2 S -0.0193614 0.198537 -0.0573328
S3 S 0.248488 0.454064 0.407836

#END

data_XXII_RANK-3_Mohamed_336.res
_database_code_CSD               UNKNWN
_symmetry_cell_setting           triclinic
_symmetry_space_group_name_H-M   'P -1'
_symmetry_Int_Tables_number      2
loop_
_symmetry_equiv_pos_site_id
_symmetry_equiv_pos_as_xyz
1 x,y,z
2 -x,-y,-z
_cell_length_a                   6.8144
_cell_length_b                   7.1112
_cell_length_c                   11.0874
_cell_angle_alpha                92.603
_cell_angle_beta                 68.3763
_cell_angle_gamma                100.842
_cell_volume                     490.385
loop_
_atom_site_label
_atom_site_type_symbol
_atom_site_fract_x
_atom_site_fract_y
_atom_site_fract_z
C1 C 0.910581 0.0361512 0.737361
C2 C 1.13427 0.0716746 0.707923
C3 C 1.09824 -0.253187 0.829419
C4 C 0.881365 -0.289389 0.857955
C5 C 1.23722 0.190564 0.597652
C6 C 1.46062 0.257914 0.535437
C7 C 1.21127 -0.4056 0.82174
C8 C 0.764071 -0.481195 0.880467
N1 N 0.838394 0.117295 0.659469
N2 N 1.64747 0.315456 0.48253
N3 N 1.30849 -0.529688 0.816797
N4 N 0.662445 -0.639256 0.901599
S1 S 0.727619 -0.109068 0.871364
S2 S 1.25587 -0.0193588 0.801466
S3 S 1.0462 0.248476 0.545941

#END

data_XXII_RANK-4_Mohamed_540.res
_database_code_CSD               UNKNWN
_symmetry_cell_setting           triclinic
_symmetry_space_group_name_H-M   'P -1'
_symmetry_Int_Tables_number      2
loop_
_symmetry_equiv_pos_site_id
_symmetry_equiv_pos_as_xyz
1 x,y,z
2 -x,-y,-z
_cell_length_a                   6.8144
_cell_length_b                   7.1112
_cell_length_c                   10.6624
_cell_angle_alpha                94.1851
_cell_angle_beta                 75.1721
_cell_angle_gamma                100.842
_cell_volume                     490.394
loop_
_atom_site_label
_atom_site_type_symbol
_atom_site_fract_x
_atom_site_fract_y
_atom_site_fract_z
C1 C 0.352055 0.463847 0.737366
C2 C 0.157812 0.428328 0.707919
C3 C 0.0723379 0.753187 0.829415
C4 C 0.260674 0.789389 0.857956
C5 C 0.165129 0.309431 0.597647
C6 C 0.00393825 0.242085 0.535437
C7 C -0.0330251 0.905595 0.821736
C8 C 0.355448 0.981187 0.880475
N1 N 0.502145 0.382709 0.659471
N2 N -0.129998 0.184548 0.482529
N3 N -0.12529 1.02968 0.816791
N4 N 0.435948 1.13926 0.901601
S1 S 0.401007 0.609073 0.871369
S2 S -0.0573384 0.519357 0.801459
S3 S 0.407858 0.251535 0.545945

#END

data_XXII_RANK-5_Mohamed_520.res
_database_code_CSD               UNKNWN
_symmetry_cell_setting           triclinic
_symmetry_space_group_name_H-M   'P -1'
_symmetry_Int_Tables_number      2
loop_
_symmetry_equiv_pos_site_id
_symmetry_equiv_pos_as_xyz
1 x,y,z
2 -x,-y,-z
_cell_length_a                   6.8144
_cell_length_b                   7.1113
_cell_length_c                   11.0875
_cell_angle_alpha                92.6009
_cell_angle_beta                 68.372
_cell_angle_gamma                100.839
_cell_volume                     490.386
loop_
_atom_site_label
_atom_site_type_symbol
_atom_site_fract_x
_atom_site_fract_y
_atom_site_fract_z
C1 C 0.410593 0.0361507 0.737357
C2 C 0.634285 0.0716828 0.707919
C3 C 0.598252 -0.253189 0.829417
C4 C 0.381385 -0.289386 0.857948
C5 C 0.737249 0.190574 0.597644
C6 C 0.960652 0.257932 0.535422
C7 C 0.711304 -0.405594 0.821737
C8 C 0.264095 -0.481188 0.880469
N1 N 0.338405 0.117308 0.659468
N2 N 1.1475 0.315469 0.482523
N3 N 0.808524 -0.529678 0.81679
N4 N 0.162469 -0.639239 0.901591
S1 S 0.227628 -0.109077 0.871364
S2 S 0.755881 -0.0193672 0.801458
S3 S 0.546227 0.248486 0.545938

#END

data_XXII_RANK-6_Mohamed_569.res
_database_code_CSD               UNKNWN
_symmetry_cell_setting           triclinic
_symmetry_space_group_name_H-M   'P -1'
_symmetry_Int_Tables_number      2
loop_
_symmetry_equiv_pos_site_id
_symmetry_equiv_pos_as_xyz
1 x,y,z
2 -x,-y,-z
_cell_length_a                   6.8144
_cell_length_b                   8.8757
_cell_length_c                   11.0873
_cell_angle_alpha                75.7264
_cell_angle_beta                 68.3751
_cell_angle_gamma                51.8989
_cell_volume                     490.392
loop_
_atom_site_label
_atom_site_type_symbol
_atom_site_fract_x
_atom_site_fract_y
_atom_site_fract_z
C1 C -0.125572 0.536148 0.737367
C2 C 0.0625982 0.571678 0.707927
C3 C 0.351423 0.246817 0.829417
C4 C 0.170749 0.210618 0.857957
C5 C 0.0466638 0.69057 0.597649
C6 C 0.202717 0.757922 0.535438
C7 C 0.616863 0.0944126 0.821739
C8 C 0.245262 0.0188147 0.880466
N1 N -0.278899 0.617299 0.659475
N2 N 0.332016 0.815458 0.482536
N3 N 0.838165 -0.0296714 0.816791
N4 N 0.301691 -0.139239 0.90159
S1 S -0.163306 0.390924 0.871364
S2 S 0.275236 0.480636 0.801462
S3 S -0.202263 0.748474 0.545941

#END

data_XXII_RANK-7_Mohamed_319.res
_database_code_CSD               UNKNWN
_symmetry_cell_setting           triclinic
_symmetry_space_group_name_H-M   'P -1'
_symmetry_Int_Tables_number      2
loop_
_symmetry_equiv_pos_site_id
_symmetry_equiv_pos_as_xyz
1 x,y,z
2 -x,-y,-z
_cell_length_a                   6.8157
_cell_length_b                   7.1116
_cell_length_c                   11.0871
_cell_angle_alpha                87.4161
_cell_angle_beta                 68.3426
_cell_angle_gamma                79.1832
_cell_volume                     490.415
loop_
_atom_site_label
_atom_site_type_symbol
_atom_site_fract_x
_atom_site_fract_y
_atom_site_fract_z
C1 C 0.0892698 0.536212 0.762691
C2 C -0.134389 0.571691 0.792097
C3 C -0.098237 0.246775 0.670574
C4 C 0.118606 0.210622 0.642073
C5 C -0.237465 0.690624 0.902397
C6 C -0.460875 0.757954 0.964591
C7 C -0.211271 0.09436 0.67825
C8 C 0.235852 0.0188484 0.61957
N1 N 0.161324 0.617425 0.840621
N2 N -0.647725 0.815472 1.01748
N3 N -0.308486 -0.0297434 0.683177
N4 N 0.337452 -0.139188 0.598463
S1 S 0.27235 0.390941 0.628669
S2 S -0.255812 0.480556 0.698508
S3 S -0.0465784 0.74862 0.954147

#END

data_XXII_RANK-8_Mohamed_406.res
_database_code_CSD               UNKNWN
_symmetry_cell_setting           triclinic
_symmetry_space_group_name_H-M   'P -1'
_symmetry_Int_Tables_number      2
loop_
_symmetry_equiv_pos_site_id
_symmetry_equiv_pos_as_xyz
1 x,y,z
2 -x,-y,-z
_cell_length_a                   6.8142
_cell_length_b                   7.1113
_cell_length_c                   10.6623
_cell_angle_alpha                85.809
_cell_angle_beta                 104.805
_cell_angle_gamma                100.818
_cell_volume                     490.471
loop_
_atom_site_label
_atom_site_type_symbol
_atom_site_fract_x
_atom_site_fract_y
_atom_site_fract_z
C1 C 0.64802 0.536162 0.737387
C2 C 0.842247 0.571666 0.707913
C3 C 0.927784 0.246792 0.829416
C4 C 0.739456 0.210611 0.857973
C5 C 0.834939 0.69058 0.597643
C6 C 0.996111 0.757918 0.535402
C7 C 1.0332 0.0943857 0.821726
C8 C 0.644746 0.0188286 0.880507
N1 N 0.497946 0.617337 0.659509
N2 N 1.13004 0.815448 0.482487
N3 N 1.1255 -0.029702 0.816774
N4 N 0.564296 -0.139205 0.90166
S1 S 0.599073 0.390931 0.87139
S2 S 1.05738 0.480594 0.801428
S3 S 0.592221 0.748525 0.545972

#END

data_XXII_RANK-9_Mohamed_480.res
_database_code_CSD               UNKNWN
_symmetry_cell_setting           triclinic
_symmetry_space_group_name_H-M   'P -1'
_symmetry_Int_Tables_number      2
loop_
_symmetry_equiv_pos_site_id
_symmetry_equiv_pos_as_xyz
1 x,y,z
2 -x,-y,-z
_cell_length_a                   7.1117
_cell_length_b                   12.8975
_cell_length_c                   8.8778
_cell_angle_alpha                54.9458
_cell_angle_beta                 48.9428
_cell_angle_gamma                59.1666
_cell_volume                     490.424
loop_
_atom_site_label
_atom_site_type_symbol
_atom_site_fract_x
_atom_site_fract_y
_atom_site_fract_z
C1 C 0.388269 0.737309 0.410601
C2 C 0.229528 0.707917 0.634239
C3 C -0.180755 0.829436 0.598103
C4 C -0.0286032 0.857927 0.381285
C5 C 0.355708 0.597628 0.73727
C6 C 0.261842 0.535441 0.960659
C7 C -0.438528 0.821777 0.711115
C8 C -0.125608 0.880421 0.264011
N1 N 0.619483 0.659376 0.338519
N2 N 0.185418 0.482566 1.14748
N3 N -0.654875 0.816848 0.808297
N4 N -0.203143 0.901532 0.1624
S1 S 0.292045 0.871318 0.227571
S2 S -0.0766383 0.801512 0.755696
S3 S 0.656342 0.545864 0.546372

#END

data_XXII_RANK-10_Mohamed_350.res
_database_code_CSD               UNKNWN
_symmetry_cell_setting           triclinic
_symmetry_space_group_name_H-M   'P -1'
_symmetry_Int_Tables_number      2
loop_
_symmetry_equiv_pos_site_id
_symmetry_equiv_pos_as_xyz
1 x,y,z
2 -x,-y,-z
_cell_length_a                   6.8142
_cell_length_b                   11.0903
_cell_length_c                   7.1112
_cell_angle_alpha                87.4165
_cell_angle_beta                 79.1821
_cell_angle_gamma                68.359
_cell_volume                     490.475
loop_
_atom_site_label
_atom_site_type_symbol
_atom_site_fract_x
_atom_site_fract_y
_atom_site_fract_z
C1 C 0.910642 0.737396 0.963835
C2 C 1.13436 0.707916 0.928331
C3 C 1.0984 0.829405 1.2532
C4 C 0.881507 0.85798 1.28939
C5 C 1.2373 0.597641 0.809429
C6 C 1.46071 0.535405 0.742087
C7 C 1.21149 0.821716 1.40561
C8 C 0.764252 0.880523 1.48117
N1 N 0.83843 0.659524 0.882659
N2 N 1.64756 0.482482 0.684568
N3 N 1.30875 0.816769 1.52971
N4 N 0.662655 0.901666 1.63921
S1 S 0.727697 0.8714 1.10907
S2 S 1.25599 0.801421 1.0194
S3 S 1.04624 0.545981 0.751487

#END

data_XXII_RANK-11_Mohamed_527.res
_database_code_CSD               UNKNWN
_symmetry_cell_setting           triclinic
_symmetry_space_group_name_H-M   'P -1'
_symmetry_Int_Tables_number      2
loop_
_symmetry_equiv_pos_site_id
_symmetry_equiv_pos_as_xyz
1 x,y,z
2 -x,-y,-z
_cell_length_a                   6.8145
_cell_length_b                   10.6626
_cell_length_c                   7.1114
_cell_angle_alpha                94.1962
_cell_angle_beta                 79.181
_cell_angle_gamma                104.805
_cell_volume                     490.509
loop_
_atom_site_label
_atom_site_type_symbol
_atom_site_fract_x
_atom_site_fract_y
_atom_site_fract_z
C1 C 0.647987 0.237358 0.463845
C2 C 0.842224 0.207902 0.428337
C3 C 0.927732 0.32941 0.75321
C4 C 0.7394 0.357956 0.789395
C5 C 0.834932 0.0976324 0.309425
C6 C 0.996111 0.0354113 0.242083
C7 C 1.03313 0.321735 0.905625
C8 C 0.644675 0.38049 0.981178
N1 N 0.497928 0.159475 0.382667
N2 N 1.13006 -0.0175019 0.184546
N3 N 1.12544 0.3168 1.02972
N4 N 0.564226 0.401634 1.13923
S1 S 0.599012 0.371359 0.609088
S2 S 1.05734 0.301424 0.519414
S3 S 0.592224 0.0459469 0.251475

#END

data_XXII_RANK-12_Mohamed_547.res
_database_code_CSD               UNKNWN
_symmetry_cell_setting           triclinic
_symmetry_space_group_name_H-M   'P -1'
_symmetry_Int_Tables_number      2
loop_
_symmetry_equiv_pos_site_id
_symmetry_equiv_pos_as_xyz
1 x,y,z
2 -x,-y,-z
_cell_length_a                   6.8144
_cell_length_b                   8.8775
_cell_length_c                   11.0904
_cell_angle_alpha                75.7031
_cell_angle_beta                 68.3614
_cell_angle_gamma                51.8887
_cell_volume                     490.51
loop_
_atom_site_label
_atom_site_type_symbol
_atom_site_fract_x
_atom_site_fract_y
_atom_site_fract_z
C1 C 0.374477 0.536157 0.737372
C2 C 0.562669 0.571673 0.707905
C3 C 0.851545 0.246803 0.829411
C4 C 0.670848 0.210613 0.857962
C5 C 0.546717 0.690581 0.597645
C6 C 0.702788 0.757926 0.535418
C7 C 1.11704 0.0943968 0.821731
C8 C 0.74538 0.0188243 0.8805
N1 N 0.221121 0.617322 0.659496
N2 N 0.832112 0.815454 0.482501
N3 N 1.33837 -0.0296946 0.816792
N4 N 0.801819 -0.139217 0.901643
S1 S 0.33675 0.390919 0.871367
S2 S 0.775337 0.480608 0.801427
S3 S 0.297752 0.74851 0.545962

#END

data_XXII_RANK-13_Mohamed_525.res
_database_code_CSD               UNKNWN
_symmetry_cell_setting           triclinic
_symmetry_space_group_name_H-M   'P -1'
_symmetry_Int_Tables_number      2
loop_
_symmetry_equiv_pos_site_id
_symmetry_equiv_pos_as_xyz
1 x,y,z
2 -x,-y,-z
_cell_length_a                   6.8147
_cell_length_b                   8.8778
_cell_length_c                   11.0895
_cell_angle_alpha                75.6982
_cell_angle_beta                 68.3659
_cell_angle_gamma                51.8912
_cell_volume                     490.538
loop_
_atom_site_label
_atom_site_type_symbol
_atom_site_fract_x
_atom_site_fract_y
_atom_site_fract_z
C1 C 0.374465 0.536145 0.737345
C2 C 0.562631 0.571662 0.707906
C3 C 0.851484 0.246771 0.829419
C4 C 0.670808 0.210589 0.857949
C5 C 0.546689 0.690591 0.597635
C6 C 0.702734 0.757944 0.535427
C7 C 1.11694 0.0943802 0.821754
C8 C 0.745322 0.0188088 0.880479
N1 N 0.221113 0.617336 0.659453
N2 N 0.832041 0.815487 0.482523
N3 N 1.33825 -0.0297008 0.816817
N4 N 0.801757 -0.139227 0.90161
S1 S 0.33674 0.39089 0.871348
S2 S 0.775297 0.480567 0.801445
S3 S 0.297734 0.748539 0.545928

#END

data_XXII_RANK-14_Mohamed_537.res
_database_code_CSD               UNKNWN
_symmetry_cell_setting           triclinic
_symmetry_space_group_name_H-M   'P -1'
_symmetry_Int_Tables_number      2
loop_
_symmetry_equiv_pos_site_id
_symmetry_equiv_pos_as_xyz
1 x,y,z
2 -x,-y,-z
_cell_length_a                   6.8149
_cell_length_b                   11.0886
_cell_length_c                   8.8794
_cell_angle_alpha                75.6862
_cell_angle_beta                 51.8864
_cell_angle_gamma                68.3518
_cell_volume                     490.52
loop_
_atom_site_label
_atom_site_type_symbol
_atom_site_fract_x
_atom_site_fract_y
_atom_site_fract_z
C1 C 0.125557 0.762663 0.96386
C2 C -0.0626107 0.792092 0.928346
C3 C -0.351448 0.67058 1.25324
C4 C -0.170769 0.642056 1.28942
C5 C -0.0466897 0.902362 0.809404
C6 C -0.202749 0.964563 0.742045
C7 C -0.616916 0.678246 1.40562
C8 C -0.245307 0.619556 1.48117
N1 N 0.278875 0.840576 0.882655
N2 N -0.332062 1.01745 0.684508
N3 N -0.838231 0.683173 1.52969
N4 N -0.301752 0.598437 1.6392
S1 S 0.163311 0.628669 1.10914
S2 S -0.275231 0.698525 1.01947
S3 S 0.202224 0.954103 0.75143

#END

data_XXII_RANK-15_Mohamed_308.res
_database_code_CSD               UNKNWN
_symmetry_cell_setting           triclinic
_symmetry_space_group_name_H-M   'P -1'
_symmetry_Int_Tables_number      2
loop_
_symmetry_equiv_pos_site_id
_symmetry_equiv_pos_as_xyz
1 x,y,z
2 -x,-y,-z
_cell_length_a                   6.8148
_cell_length_b                   8.8779
_cell_length_c                   11.0888
_cell_angle_alpha                75.6982
_cell_angle_beta                 68.3645
_cell_angle_gamma                51.8942
_cell_volume                     490.535
loop_
_atom_site_label
_atom_site_type_symbol
_atom_site_fract_x
_atom_site_fract_y
_atom_site_fract_z
C1 C 0.874459 0.536143 0.737349
C2 C 1.06262 0.571656 0.707917
C3 C 1.35145 0.246787 0.829426
C4 C 1.17079 0.210581 0.857942
C5 C 1.04668 0.690598 0.597642
C6 C 1.20273 0.757957 0.535439
C7 C 1.61689 0.0943974 0.821753
C8 C 1.24529 0.0188141 0.880458
N1 N 0.721127 0.617325 0.659446
N2 N 1.33203 0.815506 0.482542
N3 N 1.83819 -0.0296685 0.816823
N4 N 1.30172 -0.139213 0.901588
S1 S 0.836734 0.390868 0.871338
S2 S 1.27526 0.48057 0.801469
S3 S 0.79775 0.748541 0.545925

#END

data_XXII_RANK-16_Mohamed_405.res
_database_code_CSD               UNKNWN
_symmetry_cell_setting           triclinic
_symmetry_space_group_name_H-M   'P -1'
_symmetry_Int_Tables_number      2
loop_
_symmetry_equiv_pos_site_id
_symmetry_equiv_pos_as_xyz
1 x,y,z
2 -x,-y,-z
_cell_length_a                   6.8148
_cell_length_b                   7.1126
_cell_length_c                   10.6609
_cell_angle_alpha                85.7954
_cell_angle_beta                 104.811
_cell_angle_gamma                100.819
_cell_volume                     490.521
loop_
_atom_site_label
_atom_site_type_symbol
_atom_site_fract_x
_atom_site_fract_y
_atom_site_fract_z
C1 C 0.647936 0.536138 0.737337
C2 C 0.84218 0.571651 0.70791
C3 C 0.927644 0.246773 0.829419
C4 C 0.739308 0.210583 0.85794
C5 C 0.834922 0.690589 0.597639
C6 C 0.996135 0.757954 0.53544
C7 C 1.03305 0.0943899 0.821752
C8 C 0.644572 0.018822 0.880445
N1 N 0.497899 0.617333 0.659427
N2 N 1.1301 0.815498 0.482551
N3 N 1.12536 -0.0296712 0.816816
N4 N 0.564104 -0.139204 0.901567
S1 S 0.59891 0.390859 0.871337
S2 S 1.05726 0.480534 0.801476
S3 S 0.592236 0.748556 0.545908

#END

data_XXII_RANK-17_Mohamed_553.res
_database_code_CSD               UNKNWN
_symmetry_cell_setting           triclinic
_symmetry_space_group_name_H-M   'P -1'
_symmetry_Int_Tables_number      2
loop_
_symmetry_equiv_pos_site_id
_symmetry_equiv_pos_as_xyz
1 x,y,z
2 -x,-y,-z
_cell_length_a                   6.8147
_cell_length_b                   11.089
_cell_length_c                   7.1124
_cell_angle_alpha                87.4254
_cell_angle_beta                 79.1735
_cell_angle_gamma                68.3661
_cell_volume                     490.544
loop_
_atom_site_label
_atom_site_type_symbol
_atom_site_fract_x
_atom_site_fract_y
_atom_site_fract_z
C1 C -0.0893902 0.737345 0.463859
C2 C 0.134292 0.707917 0.428345
C3 C 0.0982576 0.829413 0.753212
C4 C -0.118608 0.857948 0.789416
C5 C 0.237278 0.597638 0.309409
C6 C 0.46068 0.535429 0.242044
C7 C 0.211312 0.821744 0.905606
C8 C -0.235874 0.880463 0.981179
N1 N -0.161548 0.659454 0.382668
N2 N 0.647523 0.482542 0.184504
N3 N 0.308541 0.816815 1.02968
N4 N -0.337482 0.9016 1.13921
S1 S -0.27238 0.871352 0.609127
S2 S 0.255858 0.801451 0.519436
S3 S 0.0462868 0.545929 0.251458

#END

data_XXII_RANK-18_Mohamed_536.res
_database_code_CSD               UNKNWN
_symmetry_cell_setting           triclinic
_symmetry_space_group_name_H-M   'P -1'
_symmetry_Int_Tables_number      2
loop_
_symmetry_equiv_pos_site_id
_symmetry_equiv_pos_as_xyz
1 x,y,z
2 -x,-y,-z
_cell_length_a                   6.8145
_cell_length_b                   7.1127
_cell_length_c                   10.6622
_cell_angle_alpha                94.2062
_cell_angle_beta                 104.816
_cell_angle_gamma                79.1696
_cell_volume                     490.536
loop_
_atom_site_label
_atom_site_type_symbol
_atom_site_fract_x
_atom_site_fract_y
_atom_site_fract_z
C1 C 0.352055 0.536133 0.762652
C2 C 0.157795 0.571658 0.792087
C3 C 0.0723289 0.246791 0.670588
C4 C 0.260676 0.210591 0.642054
C5 C 0.165081 0.69059 0.902353
C6 C 0.00387183 0.757965 0.96456
C7 C -0.0330622 0.0944195 0.678253
C8 C 0.355427 0.018825 0.61954
N1 N 0.502103 0.617316 0.840538
N2 N -0.130083 0.815514 1.01745
N3 N -0.125351 -0.0296382 0.683193
N4 N 0.435912 -0.139203 0.598417
S1 S 0.401044 0.390867 0.628647
S2 S -0.0573114 0.480576 0.698544
S3 S 0.407787 0.748528 0.954064

#END

data_XXII_RANK-19_Mohamed_552.res
_database_code_CSD               UNKNWN
_symmetry_cell_setting           triclinic
_symmetry_space_group_name_H-M   'P -1'
_symmetry_Int_Tables_number      2
loop_
_symmetry_equiv_pos_site_id
_symmetry_equiv_pos_as_xyz
1 x,y,z
2 -x,-y,-z
_cell_length_a                   6.8146
_cell_length_b                   11.0861
_cell_length_c                   7.1136
_cell_angle_alpha                87.4332
_cell_angle_beta                 79.1701
_cell_angle_gamma                68.3776
_cell_volume                     490.523
loop_
_atom_site_label
_atom_site_type_symbol
_atom_site_fract_x
_atom_site_fract_y
_atom_site_fract_z
C1 C -0.0892695 0.737366 0.963861
C2 C 0.134411 0.707936 0.928343
C3 C 0.0983784 0.829428 1.25323
C4 C -0.118486 0.857955 1.28942
C5 C 0.237385 0.597657 0.809386
C6 C 0.460775 0.535451 0.742022
C7 C 0.211422 0.821752 1.4056
C8 C -0.235759 0.88046 1.48116
N1 N -0.16143 0.659464 0.882637
N2 N 0.647611 0.482564 0.684473
N3 N 0.308634 0.816803 1.52966
N4 N -0.337366 0.901578 1.63918
S1 S -0.272238 0.871375 1.10915
S2 S 0.255977 0.801501 1.01948
S3 S 0.0463865 0.545944 0.751407

#END

data_XXII_RANK-20_Mohamed_339.res
_database_code_CSD               UNKNWN
_symmetry_cell_setting           triclinic
_symmetry_space_group_name_H-M   'P -1'
_symmetry_Int_Tables_number      2
loop_
_symmetry_equiv_pos_site_id
_symmetry_equiv_pos_as_xyz
1 x,y,z
2 -x,-y,-z
_cell_length_a                   6.8154
_cell_length_b                   7.1134
_cell_length_c                   10.6582
_cell_angle_alpha                94.2171
_cell_angle_beta                 75.201
_cell_angle_gamma                100.786
_cell_volume                     490.57
loop_
_atom_site_label
_atom_site_type_symbol
_atom_site_fract_x
_atom_site_fract_y
_atom_site_fract_z
C1 C 0.852019 0.463817 0.737306
C2 C 0.657765 0.42834 0.7079
C3 C 0.572308 0.753268 0.829429
C4 C 0.760648 0.789418 0.857931
C5 C 0.664983 0.309344 0.597613
C6 C 0.503758 0.242 0.535426
C7 C 0.466859 0.90565 0.821769
C8 C 0.85533 0.981133 0.880416
N1 N 1.002 0.382531 0.659367
N2 N 0.369779 0.184467 0.48255
N3 N 0.374522 1.02971 0.816841
N4 N 0.935755 1.13912 0.901529
S1 S 0.901087 0.609139 0.871319
S2 S 0.442746 0.519558 0.801509
S3 S 0.90763 0.251289 0.545852

#END

data_XXII_RANK-21_Mohamed_510.res
_database_code_CSD               UNKNWN
_symmetry_cell_setting           triclinic
_symmetry_space_group_name_H-M   'P -1'
_symmetry_Int_Tables_number      2
loop_
_symmetry_equiv_pos_site_id
_symmetry_equiv_pos_as_xyz
1 x,y,z
2 -x,-y,-z
_cell_length_a                   6.8158
_cell_length_b                   8.8838
_cell_length_c                   11.0873
_cell_angle_alpha                75.649
_cell_angle_beta                 68.3261
_cell_angle_gamma                51.8698
_cell_volume                     490.566
loop_
_atom_site_label
_atom_site_type_symbol
_atom_site_fract_x
_atom_site_fract_y
_atom_site_fract_z
C1 C -0.125523 0.536205 0.737298
C2 C 0.0626531 0.571668 0.707908
C3 C 0.351472 0.246742 0.829446
C4 C 0.170806 0.210595 0.857923
C5 C 0.0467601 0.690679 0.597614
C6 C 0.202836 0.758011 0.535432
C7 C 0.616966 0.0943713 0.821778
C8 C 0.245352 0.0188852 0.880402
N1 N -0.278809 0.61748 0.659343
N2 N 0.332155 0.815554 0.48256
N3 N 0.838305 -0.0296888 0.816858
N4 N 0.301818 -0.139088 0.901506
S1 S -0.16331 0.390867 0.87131
S2 S 0.275239 0.480441 0.80153
S3 S -0.202141 0.748736 0.545825

#END

data_XXII_RANK-22_Mohamed_500.res
_database_code_CSD               UNKNWN
_symmetry_cell_setting           triclinic
_symmetry_space_group_name_H-M   'P -1'
_symmetry_Int_Tables_number      2
loop_
_symmetry_equiv_pos_site_id
_symmetry_equiv_pos_as_xyz
1 x,y,z
2 -x,-y,-z
_cell_length_a                   6.8158
_cell_length_b                   10.6568
_cell_length_c                   7.1136
_cell_angle_alpha                85.7841
_cell_angle_beta                 79.2186
_cell_angle_gamma                75.205
_cell_volume                     490.564
loop_
_atom_site_label
_atom_site_type_symbol
_atom_site_fract_x
_atom_site_fract_y
_atom_site_fract_z
C1 C 0.352025 0.737298 1.03621
C2 C 0.157771 0.707906 1.07167
C3 C 0.072344 0.829445 0.746741
C4 C 0.260676 0.857925 0.710597
C5 C 0.164954 0.597605 1.19067
C6 C 0.00372003 0.535432 1.25802
C7 C -0.0331137 0.821783 0.594369
C8 C 0.355363 0.880404 0.518892
N1 N 0.501981 0.659342 1.11749
N2 N -0.130262 0.482556 1.31555
N3 N -0.125452 0.816858 0.470313
N4 N 0.435785 0.901504 0.360909
S1 S 0.401133 0.871312 0.890876
S2 S -0.0572193 0.801527 0.980447
S3 S 0.407581 0.54582 1.24874

#END

data_XXII_RANK-23_Mohamed_524.res
_database_code_CSD               UNKNWN
_symmetry_cell_setting           triclinic
_symmetry_space_group_name_H-M   'P -1'
_symmetry_Int_Tables_number      2
loop_
_symmetry_equiv_pos_site_id
_symmetry_equiv_pos_as_xyz
1 x,y,z
2 -x,-y,-z
_cell_length_a                   6.8158
_cell_length_b                   11.0874
_cell_length_c                   7.1135
_cell_angle_alpha                87.459
_cell_angle_beta                 100.781
_cell_angle_gamma                111.673
_cell_volume                     490.564
loop_
_atom_site_label
_atom_site_type_symbol
_atom_site_fract_x
_atom_site_fract_y
_atom_site_fract_z
C1 C -0.0893207 0.762701 0.0361994
C2 C 0.134319 0.792091 0.0716768
C3 C 0.098225 0.670558 -0.253259
C4 C -0.118597 0.642079 -0.289403
C5 C 0.237432 0.902388 0.190668
C6 C 0.460848 0.964569 0.258013
C7 C 0.211335 0.678222 -0.405633
C8 C -0.235759 0.619588 -0.481108
N1 N -0.161326 0.840655 0.117486
N2 N 0.647699 1.01744 0.315551
N3 N 0.308607 0.683141 -0.529692
N4 N -0.337282 0.598499 -0.639089
S1 S -0.272439 0.62869 -0.10913
S2 S 0.25569 0.69847 -0.0195525
S3 S 0.0465893 0.954171 0.248736

#END

data_XXII_RANK-24_Mohamed_551.res
_database_code_CSD               UNKNWN
_symmetry_cell_setting           triclinic
_symmetry_space_group_name_H-M   'P -1'
_symmetry_Int_Tables_number      2
loop_
_symmetry_equiv_pos_site_id
_symmetry_equiv_pos_as_xyz
1 x,y,z
2 -x,-y,-z
_cell_length_a                   6.8146
_cell_length_b                   7.1138
_cell_length_c                   10.6615
_cell_angle_alpha                94.2116
_cell_angle_beta                 104.838
_cell_angle_gamma                79.1652
_cell_volume                     490.53
loop_
_atom_site_label
_atom_site_type_symbol
_atom_site_fract_x
_atom_site_fract_y
_atom_site_fract_z
C1 C 0.851854 0.536183 0.762631
C2 C 0.657615 0.571708 0.792057
C3 C 0.572158 0.246848 0.670573
C4 C 0.760477 0.210666 0.642042
C5 C 0.664928 0.690648 0.902329
C6 C 0.503741 0.758007 0.964535
C7 C 0.466796 0.0944981 0.678255
C8 C 0.855268 0.0189202 0.619552
N1 N 1.00194 0.617383 0.840526
N2 N 0.369803 0.815555 1.01743
N3 N 0.374536 -0.0295546 0.683204
N4 N 0.935766 -0.139093 0.598441
S1 S 0.900817 0.390915 0.628629
S2 S 0.442477 0.480596 0.698502
S3 S 0.907647 0.748607 0.954052

#END

data_XXII_RANK-25_Mohamed_1581.res
_database_code_CSD               UNKNWN
_symmetry_cell_setting           tetragonal
_symmetry_space_group_name_H-M   'P 41 21 2'
_symmetry_Int_Tables_number      92
loop_
_symmetry_equiv_pos_site_id
_symmetry_equiv_pos_as_xyz
1 x,y,z
2 -x,-y,1/2+z
3 1/2-y,1/2+x,1/4+z
4 1/2+y,1/2-x,3/4+z
5 1/2-x,1/2+y,1/4-z
6 1/2+x,1/2-y,3/4-z
7 y,x,-z
8 -y,-x,1/2-z
_cell_length_a                   6.7216
_cell_length_b                   6.7216
_cell_length_c                   42.6464
_cell_angle_alpha                90
_cell_angle_beta                 90
_cell_angle_gamma                90
_cell_volume                     1926.76
loop_
_atom_site_label
_atom_site_type_symbol
_atom_site_fract_x
_atom_site_fract_y
_atom_site_fract_z
C1 C 0.468676 0.269913 0.962755
C2 C 0.279211 0.204734 0.952917
C3 C 0.307998 0.427385 0.901759
C4 C 0.492178 0.490797 0.911017
C5 C 0.237599 0.0201129 0.96623
C6 C 0.0646539 -0.0970633 0.961988
C7 C 0.253282 0.42718 0.869462
C8 C 0.633426 0.557892 0.888396
N1 N 0.571027 0.151246 0.982041
N2 N -0.079698 -0.19647 0.958654
N3 N 0.203079 0.428519 0.842771
N4 N 0.752352 0.617337 0.870072
S1 S 0.571698 0.498916 0.950591
S2 S 0.122975 0.343686 0.928296
S3 S 0.4338 -0.0479741 0.989878

#END

data_XXII_RANK-26_Mohamed_1030.res
_database_code_CSD               UNKNWN
_symmetry_cell_setting           monoclinic
_symmetry_space_group_name_H-M   'P 21/c'
_symmetry_Int_Tables_number      14
loop_
_symmetry_equiv_pos_site_id
_symmetry_equiv_pos_as_xyz
1 x,y,z
2 -x,1/2+y,1/2-z
3 -x,-y,-z
4 x,1/2-y,1/2+z
_cell_length_a                   7.4854
_cell_length_b                   6.716
_cell_length_c                   25.279
_cell_angle_alpha                90
_cell_angle_beta                 49.6778
_cell_angle_gamma                90
_cell_volume                     968.899
loop_
_atom_site_label
_atom_site_type_symbol
_atom_site_fract_x
_atom_site_fract_y
_atom_site_fract_z
C1 C 0.273081 0.819333 0.374286
C2 C 0.350173 0.620965 0.35373
C3 C -0.0799872 0.509834 0.409496
C4 C -0.156254 0.701843 0.429372
C5 C 0.589258 0.618666 0.296862
C6 C 0.732759 0.45021 0.260173
C7 C -0.199394 0.373276 0.398646
C8 C -0.357361 0.769125 0.439548
N1 N 0.432146 0.963763 0.338078
N2 N 0.85485 0.31017 0.229073
N3 N -0.29789 0.255896 0.390347
N4 N -0.526361 0.827717 0.449406
S1 S -0.0210508 0.88051 0.444998
S2 S 0.166538 0.41338 0.396413
S3 S 0.691182 0.860016 0.276903

#END

data_XXII_RANK-27_Mohamed_1135.res
_database_code_CSD               UNKNWN
_symmetry_cell_setting           orthorhombic
_symmetry_space_group_name_H-M   'P 21 21 21'
_symmetry_Int_Tables_number      19
loop_
_symmetry_equiv_pos_site_id
_symmetry_equiv_pos_as_xyz
1 x,y,z
2 1/2-x,-y,1/2+z
3 -x,1/2+y,1/2-z
4 1/2+x,1/2-y,-z
_cell_length_a                   11.9393
_cell_length_b                   11.8573
_cell_length_c                   6.7693
_cell_angle_alpha                90
_cell_angle_beta                 90
_cell_angle_gamma                90
_cell_volume                     958.315
loop_
_atom_site_label
_atom_site_type_symbol
_atom_site_fract_x
_atom_site_fract_y
_atom_site_fract_z
C1 C 0.121886 0.147562 0.316872
C2 C 0.115761 0.107309 0.121076
C3 C 0.218463 0.291804 -0.00674238
C4 C 0.22527 0.331349 0.182644
C5 C 0.108748 -0.00995912 0.12198
C6 C 0.102655 -0.0827766 -0.0434278
C7 C 0.296181 0.327801 -0.153678
C8 C 0.310746 0.40956 0.236683
N1 N 0.120098 0.0713604 0.462283
N2 N 0.0973726 -0.144654 -0.180867
N3 N 0.358763 0.35782 -0.279397
N4 N 0.380011 0.476014 0.284463
S1 S 0.131489 0.292591 0.373666
S2 S 0.114321 0.195516 -0.0869704
S3 S 0.107299 -0.0560651 0.363206

#END

data_XXII_RANK-28_Mohamed_1920.res
_database_code_CSD               UNKNWN
_symmetry_cell_setting           orthorhombic
_symmetry_space_group_name_H-M   'P n a 21'
_symmetry_Int_Tables_number      33
loop_
_symmetry_equiv_pos_site_id
_symmetry_equiv_pos_as_xyz
1 x,y,z
2 -x,-y,1/2+z
3 1/2+x,1/2-y,z
4 1/2-x,1/2+y,1/2+z
_cell_length_a                   11.9542
_cell_length_b                   12.0578
_cell_length_c                   6.8091
_cell_angle_alpha                90
_cell_angle_beta                 90
_cell_angle_gamma                90
_cell_volume                     981.473
loop_
_atom_site_label
_atom_site_type_symbol
_atom_site_fract_x
_atom_site_fract_y
_atom_site_fract_z
C1 C 0.361168 0.627898 0.820482
C2 C 0.394199 0.633246 1.01914
C3 C 0.206791 0.531774 1.12517
C4 C 0.174233 0.525721 0.932935
C5 C 0.510349 0.63981 1.0309
C6 C 0.576678 0.645127 1.2029
C7 C 0.165797 0.454488 1.26635
C8 C 0.0984418 0.441498 0.870094
N1 N 0.441698 0.629866 0.684396
N2 N 0.633155 0.649746 1.34597
N3 N 0.131497 0.392246 1.38726
N4 N 0.0341161 0.373276 0.814869
S1 S 0.219548 0.619031 0.748465
S2 S 0.29962 0.63433 1.21612
S3 S 0.564423 0.641825 0.796508

#END

data_XXII_RANK-29_Mohamed_1092.res
_database_code_CSD               UNKNWN
_symmetry_cell_setting           orthorhombic
_symmetry_space_group_name_H-M   'P 21 21 21'
_symmetry_Int_Tables_number      19
loop_
_symmetry_equiv_pos_site_id
_symmetry_equiv_pos_as_xyz
1 x,y,z
2 1/2-x,-y,1/2+z
3 -x,1/2+y,1/2-z
4 1/2+x,1/2-y,-z
_cell_length_a                   20.1215
_cell_length_b                   7.239
_cell_length_c                   6.715
_cell_angle_alpha                90
_cell_angle_beta                 90
_cell_angle_gamma                90
_cell_volume                     978.104
loop_
_atom_site_label
_atom_site_type_symbol
_atom_site_fract_x
_atom_site_fract_y
_atom_site_fract_z
C1 C 0.129919 0.442419 0.51676
C2 C 0.151212 0.41409 0.318953
C3 C 0.0919478 0.724999 0.208508
C4 C 0.0713277 0.75417 0.399989
C5 C 0.208019 0.30413 0.317954
C6 C 0.245237 0.245783 0.150442
C7 C 0.0999714 0.875617 0.0738429
C8 C 0.0575123 0.936674 0.468612
N1 N 0.165531 0.36401 0.661945
N2 N 0.276789 0.195831 0.0111995
N3 N 0.106031 0.998336 -0.0420073
N4 N 0.0447069 1.0869 0.528257
S1 S 0.0590805 0.575377 0.576285
S2 S 0.109502 0.502871 0.110437
S3 S 0.227163 0.244738 0.559574

#END

data_XXII_RANK-30_Mohamed_31.res
_database_code_CSD               UNKNWN
_symmetry_cell_setting           monoclinic
_symmetry_space_group_name_H-M   'C 2/c'
_symmetry_Int_Tables_number      15
loop_
_symmetry_equiv_pos_site_id
_symmetry_equiv_pos_as_xyz
1 x,y,z
2 -x,y,1/2-z
3 1/2+x,1/2+y,z
4 1/2-x,1/2+y,1/2-z
5 -x,-y,-z
6 x,-y,1/2+z
7 1/2-x,1/2-y,-z
8 1/2+x,1/2-y,1/2+z
_cell_length_a                   15.1393
_cell_length_b                   6.8227
_cell_length_c                   24.9048
_cell_angle_alpha                90
_cell_angle_beta                 130.676
_cell_angle_gamma                90
_cell_volume                     1950.97
loop_
_atom_site_label
_atom_site_type_symbol
_atom_site_fract_x
_atom_site_fract_y
_atom_site_fract_z
C1 C 0.138274 0.923107 0.6302
C2 C 0.170663 1.12244 0.644793
C3 C -0.0448419 1.21975 0.587054
C4 C -0.0770045 1.02682 0.572951
C5 C 0.289804 1.13779 0.701671
C6 C 0.356254 1.3115 0.733344
C7 C -0.106593 1.35715 0.594992
C8 C -0.173245 0.959429 0.565992
N1 N 0.221984 0.789755 0.670811
N2 N 0.412886 1.45604 0.760276
N3 N -0.157699 1.47495 0.600724
N4 N -0.25411 0.900456 0.558871
S1 S -0.00652513 0.846825 0.561244
S2 S 0.0727188 1.31622 0.595771
S3 S 0.347892 0.905572 0.728885

#END

data_XXII_RANK-31_Mohamed_10.res
_database_code_CSD               UNKNWN
_symmetry_cell_setting           monoclinic
_symmetry_space_group_name_H-M   'C 2/c'
_symmetry_Int_Tables_number      15
loop_
_symmetry_equiv_pos_site_id
_symmetry_equiv_pos_as_xyz
1 x,y,z
2 -x,y,1/2-z
3 1/2+x,1/2+y,z
4 1/2-x,1/2+y,1/2-z
5 -x,-y,-z
6 x,-y,1/2+z
7 1/2-x,1/2-y,-z
8 1/2+x,1/2-y,1/2+z
_cell_length_a                   15.1361
_cell_length_b                   6.824
_cell_length_c                   18.9232
_cell_angle_alpha                90
_cell_angle_beta                 86.6936
_cell_angle_gamma                90
_cell_volume                     1951.3
loop_
_atom_site_label
_atom_site_type_symbol
_atom_site_fract_x
_atom_site_fract_y
_atom_site_fract_z
C1 C 0.241845 0.326915 0.130248
C2 C 0.224078 0.127595 0.144829
C3 C 0.381864 0.030449 0.0870481
C4 C 0.399895 0.223361 0.0729665
C5 C 0.161837 0.112172 0.201709
C6 C 0.12709 -0.0615596 0.233356
C7 C 0.451585 -0.106891 0.094948
C8 C 0.489189 0.290794 0.0659955
N1 N 0.198732 0.46018 0.170881
N2 N 0.0974088 -0.206112 0.260283
N3 N 0.508461 -0.224645 0.100656
N4 N 0.56294 0.34982 0.0588621
S1 S 0.317659 0.403291 0.0613024
S2 S 0.273013 -0.0660816 0.095773
S3 S 0.130932 0.344296 0.228944

#END

data_XXII_RANK-32_Mohamed_1122.res
_database_code_CSD               UNKNWN
_symmetry_cell_setting           orthorhombic
_symmetry_space_group_name_H-M   'P 21 21 21'
_symmetry_Int_Tables_number      19
loop_
_symmetry_equiv_pos_site_id
_symmetry_equiv_pos_as_xyz
1 x,y,z
2 1/2-x,-y,1/2+z
3 -x,1/2+y,1/2-z
4 1/2+x,1/2-y,-z
_cell_length_a                   19.4939
_cell_length_b                   6.8103
_cell_length_c                   7.331
_cell_angle_alpha                90
_cell_angle_beta                 90
_cell_angle_gamma                90
_cell_volume                     973.258
loop_
_atom_site_label
_atom_site_type_symbol
_atom_site_fract_x
_atom_site_fract_y
_atom_site_fract_z
C1 C 0.0908033 0.032934 0.65411
C2 C 0.150702 0.149179 0.654285
C3 C 0.115843 0.298167 0.975531
C4 C 0.0577905 0.185428 0.977065
C5 C 0.200564 0.0616367 0.545155
C6 C 0.267966 0.129841 0.511107
C7 C 0.145866 0.365277 1.14154
C8 C 0.0262083 0.13262 1.14561
N1 N 0.0916277 -0.132029 0.555423
N2 N 0.324531 0.185629 0.481369
N3 N 0.171228 0.42553 1.2777
N4 N -0.0016249 0.0893615 1.28393
S1 S 0.0164779 0.0981668 0.777733
S2 S 0.157948 0.372207 0.772471
S3 S 0.167075 -0.149621 0.451661

#END

data_XXII_RANK-33_Mohamed_1100.res
_database_code_CSD               UNKNWN
_symmetry_cell_setting           orthorhombic
_symmetry_space_group_name_H-M   'P 21 21 21'
_symmetry_Int_Tables_number      19
loop_
_symmetry_equiv_pos_site_id
_symmetry_equiv_pos_as_xyz
1 x,y,z
2 1/2-x,-y,1/2+z
3 -x,1/2+y,1/2-z
4 1/2+x,1/2-y,-z
_cell_length_a                   7.3302
_cell_length_b                   6.8114
_cell_length_c                   19.4934
_cell_angle_alpha                90
_cell_angle_beta                 90
_cell_angle_gamma                90
_cell_volume                     973.284
loop_
_atom_site_label
_atom_site_type_symbol
_atom_site_fract_x
_atom_site_fract_y
_atom_site_fract_z
C1 C 0.40406 0.717056 0.840808
C2 C 0.404217 0.600808 0.900696
C3 C 0.725476 0.451804 0.865834
C4 C 0.727025 0.564548 0.807786
C5 C 0.295078 0.688353 0.950562
C6 C 0.261013 0.620147 1.01796
C7 C 0.891491 0.384678 0.895861
C8 C 0.895598 0.617328 0.776206
N1 N 0.305375 0.882007 0.841625
N2 N 0.231262 0.564364 1.07453
N3 N 1.02766 0.324413 0.921223
N4 N 1.03394 0.660561 0.748371
S1 S 0.52769 0.651827 0.766472
S2 S 0.522374 0.377799 0.907944
S3 S 0.201608 0.899598 0.91708

#END

data_XXII_RANK-34_Mohamed_1654.res
_database_code_CSD               UNKNWN
_symmetry_cell_setting           orthorhombic
_symmetry_space_group_name_H-M   'P b c a'
_symmetry_Int_Tables_number      61
loop_
_symmetry_equiv_pos_site_id
_symmetry_equiv_pos_as_xyz
1 x,y,z
2 1/2-x,-y,1/2+z
3 -x,1/2+y,1/2-z
4 1/2+x,1/2-y,-z
5 -x,-y,-z
6 1/2+x,y,1/2-z
7 x,1/2-y,1/2+z
8 1/2-x,1/2+y,z
_cell_length_a                   11.6284
_cell_length_b                   24.4585
_cell_length_c                   6.9854
_cell_angle_alpha                90
_cell_angle_beta                 90
_cell_angle_gamma                90
_cell_volume                     1986.74
loop_
_atom_site_label
_atom_site_type_symbol
_atom_site_fract_x
_atom_site_fract_y
_atom_site_fract_z
C1 C 0.510206 0.590851 0.606681
C2 C 0.515311 0.648313 0.591302
C3 C 0.630658 0.63925 0.265206
C4 C 0.625736 0.583512 0.278334
C5 C 0.424264 0.671588 0.692073
C6 C 0.397742 0.727841 0.710344
C7 C 0.643065 0.665501 0.0841589
C8 C 0.632816 0.550547 0.110266
N1 N 0.424173 0.569453 0.709041
N2 N 0.374709 0.774865 0.726885
N3 N 0.655174 0.688297 -0.0645203
N4 N 0.640338 0.522218 -0.027173
S1 S 0.612151 0.547468 0.497069
S2 S 0.623751 0.683227 0.466674
S3 S 0.345595 0.620143 0.797766

#END

data_XXII_RANK-35_Mohamed_1124.res
_database_code_CSD               UNKNWN
_symmetry_cell_setting           orthorhombic
_symmetry_space_group_name_H-M   'P 21 21 21'
_symmetry_Int_Tables_number      19
loop_
_symmetry_equiv_pos_site_id
_symmetry_equiv_pos_as_xyz
1 x,y,z
2 1/2-x,-y,1/2+z
3 -x,1/2+y,1/2-z
4 1/2+x,1/2-y,-z
_cell_length_a                   10.3315
_cell_length_b                   6.8433
_cell_length_c                   13.3393
_cell_angle_alpha                90
_cell_angle_beta                 90
_cell_angle_gamma                90
_cell_volume                     943.109
loop_
_atom_site_label
_atom_site_type_symbol
_atom_site_fract_x
_atom_site_fract_y
_atom_site_fract_z
C1 C 0.655397 0.337667 0.0522503
C2 C 0.648403 0.139462 0.0237215
C3 C 0.681393 0.0318477 0.213058
C4 C 0.687712 0.223562 0.241561
C5 C 0.578185 0.122337 -0.0649944
C6 C 0.547753 -0.0512191 -0.117731
C7 C 0.642007 -0.115548 0.282152
C8 C 0.654697 0.279592 0.341349
N1 N 0.597091 0.468571 -0.00680832
N2 N 0.521766 -0.195642 -0.162661
N3 N 0.611478 -0.241342 0.338691
N4 N 0.629683 0.329412 0.424374
S1 S 0.737348 0.415662 0.161311
S2 S 0.721958 -0.0507237 0.0910336
S3 S 0.532618 0.352201 -0.103919

#END

data_XXII_RANK-36_Mohamed_1146.res
_database_code_CSD               UNKNWN
_symmetry_cell_setting           orthorhombic
_symmetry_space_group_name_H-M   'P 21 21 21'
_symmetry_Int_Tables_number      19
loop_
_symmetry_equiv_pos_site_id
_symmetry_equiv_pos_as_xyz
1 x,y,z
2 1/2-x,-y,1/2+z
3 -x,1/2+y,1/2-z
4 1/2+x,1/2-y,-z
_cell_length_a                   10.3318
_cell_length_b                   13.3394
_cell_length_c                   6.8432
_cell_angle_alpha                90
_cell_angle_beta                 90
_cell_angle_gamma                90
_cell_volume                     943.13
loop_
_atom_site_label
_atom_site_type_symbol
_atom_site_fract_x
_atom_site_fract_y
_atom_site_fract_z
C1 C 0.0946106 0.697738 0.412328
C2 C 0.101593 0.726281 0.610534
C3 C 0.0686204 0.536947 0.718171
C4 C 0.0622928 0.508435 0.526458
C5 C 0.17182 0.814998 0.627645
C6 C 0.202253 0.867738 0.801205
C7 C 0.107997 0.467853 0.865586
C8 C 0.0953019 0.408647 0.470447
N1 N 0.1529 0.756795 0.281413
N2 N 0.228244 0.91267 0.945619
N3 N 0.138522 0.411331 0.991391
N4 N 0.120319 0.325636 0.420623
S1 S 0.0126572 0.58869 0.334347
S2 S 0.0280497 0.658969 0.800736
S3 S 0.217389 0.853916 0.397768

#END

data_XXII_RANK-37_Mohamed_1123.res
_database_code_CSD               UNKNWN
_symmetry_cell_setting           orthorhombic
_symmetry_space_group_name_H-M   'P 21 21 21'
_symmetry_Int_Tables_number      19
loop_
_symmetry_equiv_pos_site_id
_symmetry_equiv_pos_as_xyz
1 x,y,z
2 1/2-x,-y,1/2+z
3 -x,1/2+y,1/2-z
4 1/2+x,1/2-y,-z
_cell_length_a                   10.333
_cell_length_b                   13.3407
_cell_length_c                   6.8435
_cell_angle_alpha                90
_cell_angle_beta                 90
_cell_angle_gamma                90
_cell_volume                     943.373
loop_
_atom_site_label
_atom_site_type_symbol
_atom_site_fract_x
_atom_site_fract_y
_atom_site_fract_z
C1 C 0.0946062 0.697779 -0.0876369
C2 C 0.101596 0.72631 0.110554
C3 C 0.0686185 0.536993 0.218167
C4 C 0.0622955 0.508492 0.0264658
C5 C 0.171814 0.815016 0.127685
C6 C 0.202251 0.867746 0.301238
C7 C 0.107996 0.467905 0.365564
C8 C 0.0952979 0.40871 -0.0295692
N1 N 0.152897 0.756834 -0.218544
N2 N 0.228232 0.912671 0.445643
N3 N 0.138524 0.411371 0.491356
N4 N 0.120306 0.325699 -0.0793955
S1 S 0.0126515 0.588738 -0.165639
S2 S 0.0280616 0.658996 0.300743
S3 S 0.217368 0.853935 -0.102186

#END

data_XXII_RANK-38_Mohamed_900.res
_database_code_CSD               UNKNWN
_symmetry_cell_setting           monoclinic
_symmetry_space_group_name_H-M   'P 21/c'
_symmetry_Int_Tables_number      14
loop_
_symmetry_equiv_pos_site_id
_symmetry_equiv_pos_as_xyz
1 x,y,z
2 -x,1/2+y,1/2-z
3 -x,-y,-z
4 x,1/2-y,1/2+z
_cell_length_a                   6.1863
_cell_length_b                   20.1437
_cell_length_c                   10.3534
_cell_angle_alpha                90
_cell_angle_beta                 50.8996
_cell_angle_gamma                90
_cell_volume                     1001.24
loop_
_atom_site_label
_atom_site_type_symbol
_atom_site_fract_x
_atom_site_fract_y
_atom_site_fract_z
C1 C 0.754332 0.603513 0.476145
C2 C 0.565381 0.642996 0.476723
C3 C 0.152503 0.603261 0.784053
C4 C 0.334209 0.565065 0.785032
C5 C 0.707509 0.695162 0.364384
C6 C 0.594035 0.746237 0.329325
C7 C -0.098939 0.627077 0.935571
C8 C 0.275103 0.548385 0.938384
N1 N 1.02227 0.621503 0.374248
N2 N 0.501424 0.789243 0.298735
N3 N -0.311646 0.64662 1.06012
N4 N 0.228454 0.532973 1.0645
S1 S 0.64883 0.532571 0.603328
S2 S 0.208133 0.625717 0.599506
S3 S 1.05667 0.688205 0.268466

#END

data_XXII_RANK-39_Mohamed_967.res
_database_code_CSD               UNKNWN
_symmetry_cell_setting           monoclinic
_symmetry_space_group_name_H-M   'P 21/c'
_symmetry_Int_Tables_number      14
loop_
_symmetry_equiv_pos_site_id
_symmetry_equiv_pos_as_xyz
1 x,y,z
2 -x,1/2+y,1/2-z
3 -x,-y,-z
4 x,1/2-y,1/2+z
_cell_length_a                   6.1864
_cell_length_b                   20.1432
_cell_length_c                   10.3542
_cell_angle_alpha                90
_cell_angle_beta                 50.898
_cell_angle_gamma                90
_cell_volume                     1001.29
loop_
_atom_site_label
_atom_site_type_symbol
_atom_site_fract_x
_atom_site_fract_y
_atom_site_fract_z
C1 C 0.24565 0.103517 0.0238399
C2 C 0.434606 0.142987 0.0232586
C3 C 0.847485 0.103269 -0.284053
C4 C 0.665776 0.0650633 -0.285028
C5 C 0.292484 0.195161 0.135597
C6 C 0.405948 0.246241 0.17066
C7 C 1.09892 0.127077 -0.435565
C8 C 0.724878 0.0483871 -0.438372
N1 N -0.0222829 0.121496 0.125743
N2 N 0.498559 0.289244 0.201241
N3 N 1.31164 0.146625 -0.560119
N4 N 0.771525 0.0329807 -0.564486
S1 S 0.351161 0.0325698 -0.103329
S2 S 0.791851 0.12571 -0.0995262
S3 S -0.0566897 0.188203 0.231518

#END

data_XXII_RANK-40_Mohamed_960.res
_database_code_CSD               UNKNWN
_symmetry_cell_setting           monoclinic
_symmetry_space_group_name_H-M   'P 21/c'
_symmetry_Int_Tables_number      14
loop_
_symmetry_equiv_pos_site_id
_symmetry_equiv_pos_as_xyz
1 x,y,z
2 -x,1/2+y,1/2-z
3 -x,-y,-z
4 x,1/2-y,1/2+z
_cell_length_a                   8.0518
_cell_length_b                   20.1294
_cell_length_c                   10.3619
_cell_angle_alpha                90
_cell_angle_beta                 143.405
_cell_angle_gamma                90
_cell_volume                     1001.2
loop_
_atom_site_label
_atom_site_type_symbol
_atom_site_fract_x
_atom_site_fract_y
_atom_site_fract_z
C1 C 0.753549 0.603443 1.23058
C2 C 0.56439 0.642883 1.04197
C3 C 0.151829 0.603224 0.936507
C4 C 0.33375 0.565065 1.11943
C5 C 0.706355 0.695047 1.07158
C6 C 0.592653 0.746099 0.92279
C7 C -0.0995312 0.627087 0.836462
C8 C 0.274941 0.548468 1.21379
N1 N 1.02151 0.621447 1.39663
N2 N 0.499863 0.789087 0.799388
N3 N -0.312178 0.646683 0.748209
N4 N 0.228543 0.533132 1.29336
S1 S 0.648279 0.532506 1.2525
S2 S 0.207083 0.625572 0.807439
S3 S 1.05564 0.688122 1.32498

#END

data_XXII_RANK-41_Mohamed_922.res
_database_code_CSD               UNKNWN
_symmetry_cell_setting           monoclinic
_symmetry_space_group_name_H-M   'P 21/c'
_symmetry_Int_Tables_number      14
loop_
_symmetry_equiv_pos_site_id
_symmetry_equiv_pos_as_xyz
1 x,y,z
2 -x,1/2+y,1/2-z
3 -x,-y,-z
4 x,1/2-y,1/2+z
_cell_length_a                   6.1855
_cell_length_b                   20.1382
_cell_length_c                   10.3567
_cell_angle_alpha                90
_cell_angle_beta                 50.9102
_cell_angle_gamma                90
_cell_volume                     1001.31
loop_
_atom_site_label
_atom_site_type_symbol
_atom_site_fract_x
_atom_site_fract_y
_atom_site_fract_z
C1 C 1.24608 0.603497 0.0233162
C2 C 1.43512 0.642947 0.0227561
C3 C 1.84784 0.603236 -0.284468
C4 C 1.66605 0.565055 -0.285468
C5 C 1.29308 0.695113 0.135092
C6 C 1.40667 0.746166 0.170178
C7 C 2.09927 0.627054 -0.435899
C8 C 1.72506 0.548425 -0.43876
N1 N 0.978171 0.621498 0.125197
N2 N 1.49936 0.789161 0.200783
N3 N 2.31197 0.64661 -0.56039
N4 N 1.77162 0.533048 -0.564824
S1 S 1.35144 0.532555 -0.103877
S2 S 1.79234 0.625636 -0.100007
S3 S 0.943909 0.688191 0.230978

#END

data_XXII_RANK-42_Mohamed_1053.res
_database_code_CSD               UNKNWN
_symmetry_cell_setting           monoclinic
_symmetry_space_group_name_H-M   'P 21/c'
_symmetry_Int_Tables_number      14
loop_
_symmetry_equiv_pos_site_id
_symmetry_equiv_pos_as_xyz
1 x,y,z
2 -x,1/2+y,1/2-z
3 -x,-y,-z
4 x,1/2-y,1/2+z
_cell_length_a                   6.1858
_cell_length_b                   20.1402
_cell_length_c                   10.356
_cell_angle_alpha                90
_cell_angle_beta                 129.093
_cell_angle_gamma                90
_cell_volume                     1001.34
loop_
_atom_site_label
_atom_site_type_symbol
_atom_site_fract_x
_atom_site_fract_y
_atom_site_fract_z
C1 C 0.754101 0.396495 1.02355
C2 C 0.565123 0.357033 1.02298
C3 C 0.152328 0.396744 0.715741
C4 C 0.334068 0.434932 0.714752
C5 C 0.707211 0.304865 1.13532
C6 C 0.593683 0.2538 1.17039
C7 C -0.0990822 0.372917 0.564287
C8 C 0.275031 0.451593 0.561437
N1 N 1.02203 0.378513 1.12544
N2 N 0.501046 0.210789 1.20099
N3 N -0.311775 0.353365 0.439777
N4 N 0.228434 0.466982 0.435357
S1 S 0.648671 0.467445 0.896373
S2 S 0.20789 0.374325 0.900221
S3 S 1.05637 0.31181 1.23121

#END

data_XXII_RANK-43_Mohamed_1532.res
_database_code_CSD               UNKNWN
_symmetry_cell_setting           monoclinic
_symmetry_space_group_name_H-M   'P 21'
_symmetry_Int_Tables_number      4
loop_
_symmetry_equiv_pos_site_id
_symmetry_equiv_pos_as_xyz
1 x,y,z
2 -x,1/2+y,-z
_cell_length_a                   12.4711
_cell_length_b                   6.4701
_cell_length_c                   7.6142
_cell_angle_alpha                90
_cell_angle_beta                 125.844
_cell_angle_gamma                90
_cell_volume                     498.027
loop_
_atom_site_label
_atom_site_type_symbol
_atom_site_fract_x
_atom_site_fract_y
_atom_site_fract_z
C1 C 0.714668 0.847142 0.155708
C2 C 0.795878 1.02422 0.22608
C3 C 0.710222 1.14034 0.458116
C4 C 0.63159 0.968685 0.391621
C5 C 0.902267 0.987774 0.216071
C6 C 1.00694 1.12464 0.274824
C7 C 0.755074 1.24051 0.656921
C8 C 0.593063 0.886401 0.520808
N1 N 0.750818 0.683442 0.0947252
N2 N 1.09509 1.23804 0.323309
N3 N 0.79197 1.32857 0.820008
N4 N 0.557992 0.816974 0.623771
S1 S 0.569792 0.836343 0.145975
S2 S 0.761535 1.25398 0.306666
S3 S 0.887386 0.74278 0.115623

#END

data_XXII_RANK-44_Mohamed_1898.res
_database_code_CSD               UNKNWN
_symmetry_cell_setting           orthorhombic
_symmetry_space_group_name_H-M   'P n a 21'
_symmetry_Int_Tables_number      33
loop_
_symmetry_equiv_pos_site_id
_symmetry_equiv_pos_as_xyz
1 x,y,z
2 -x,-y,1/2+z
3 1/2+x,1/2-y,z
4 1/2-x,1/2+y,1/2+z
_cell_length_a                   8.5462
_cell_length_b                   19.6617
_cell_length_c                   5.8971
_cell_angle_alpha                90
_cell_angle_beta                 90
_cell_angle_gamma                90
_cell_volume                     990.906
loop_
_atom_site_label
_atom_site_type_symbol
_atom_site_fract_x
_atom_site_fract_y
_atom_site_fract_z
C1 C 0.141555 0.539709 0.130815
C2 C 0.226407 0.528663 -0.0710341
C3 C 0.266876 0.661688 -0.118097
C4 C 0.185393 0.672921 0.0779384
C5 C 0.291698 0.463748 -0.0681669
C6 C 0.386616 0.433298 -0.236724
C7 C 0.379276 0.709722 -0.197205
C8 C 0.211757 0.73315 0.207317
N1 N 0.137907 0.48923 0.282493
N2 N 0.466103 0.407218 -0.376899
N3 N 0.471647 0.74942 -0.268513
N4 N 0.229841 0.783367 0.316004
S1 S 0.0421765 0.616617 0.187001
S2 S 0.240266 0.588661 -0.290287
S3 S 0.237114 0.423609 0.179036

#END

data_XXII_RANK-45_Mohamed_1212.res
_database_code_CSD               UNKNWN
_symmetry_cell_setting           monoclinic
_symmetry_space_group_name_H-M   'P 21'
_symmetry_Int_Tables_number      4
loop_
_symmetry_equiv_pos_site_id
_symmetry_equiv_pos_as_xyz
1 x,y,z
2 -x,1/2+y,-z
_cell_length_a                   12.4768
_cell_length_b                   6.4695
_cell_length_c                   7.6108
_cell_angle_alpha                90
_cell_angle_beta                 125.837
_cell_angle_gamma                90
_cell_volume                     498.032
loop_
_atom_site_label
_atom_site_type_symbol
_atom_site_fract_x
_atom_site_fract_y
_atom_site_fract_z
C1 C 0.714768 0.847761 0.155475
C2 C 0.795935 1.02486 0.22592
C3 C 0.710193 1.14097 0.457904
C4 C 0.631608 0.969279 0.391332
C5 C 0.902322 0.988431 0.216004
C6 C 1.00695 1.12532 0.274857
C7 C 0.754953 1.24112 0.656757
C8 C 0.593041 0.88698 0.520488
N1 N 0.750949 0.684055 0.0945197
N2 N 1.09507 1.23875 0.323424
N3 N 0.791782 1.32918 0.819896
N4 N 0.557931 0.817524 0.623421
S1 S 0.569923 0.836945 0.14562
S2 S 0.761557 1.25463 0.306488
S3 S 0.887483 0.743417 0.115527

#END

data_XXII_RANK-46_Mohamed_1507.res
_database_code_CSD               UNKNWN
_symmetry_cell_setting           monoclinic
_symmetry_space_group_name_H-M   'P 21'
_symmetry_Int_Tables_number      4
loop_
_symmetry_equiv_pos_site_id
_symmetry_equiv_pos_as_xyz
1 x,y,z
2 -x,1/2+y,-z
_cell_length_a                   10.1197
_cell_length_b                   6.4691
_cell_length_c                   7.6112
_cell_angle_alpha                90
_cell_angle_beta                 88.2632
_cell_angle_gamma                90
_cell_volume                     498.041
loop_
_atom_site_label
_atom_site_type_symbol
_atom_site_fract_x
_atom_site_fract_y
_atom_site_fract_z
C1 C 0.714785 0.846188 0.940733
C2 C 0.795928 1.02332 0.93001
C3 C 0.710186 1.1394 1.24772
C4 C 0.631619 0.967689 1.25976
C5 C 0.902308 0.986914 0.813694
C6 C 1.00693 1.12384 0.767902
C7 C 0.754929 1.23958 1.40181
C8 C 0.593062 0.88537 1.42748
N1 N 0.75098 0.682482 0.843596
N2 N 1.09502 1.2373 0.728339
N3 N 0.791753 1.32766 1.52811
N4 N 0.557968 0.815907 1.56552
S1 S 0.569944 0.835334 1.07575
S2 S 0.761536 1.25309 1.04496
S3 S 0.887493 0.741885 0.728058

#END

data_XXII_RANK-47_Mohamed_1191.res
_database_code_CSD               UNKNWN
_symmetry_cell_setting           monoclinic
_symmetry_space_group_name_H-M   'P 21'
_symmetry_Int_Tables_number      4
loop_
_symmetry_equiv_pos_site_id
_symmetry_equiv_pos_as_xyz
1 x,y,z
2 -x,1/2+y,-z
_cell_length_a                   10.1184
_cell_length_b                   6.4738
_cell_length_c                   7.6073
_cell_angle_alpha                90
_cell_angle_beta                 88.2842
_cell_angle_gamma                90
_cell_volume                     498.089
loop_
_atom_site_label
_atom_site_type_symbol
_atom_site_fract_x
_atom_site_fract_y
_atom_site_fract_z
C1 C 0.714856 0.847693 0.940771
C2 C 0.795964 1.02472 0.929985
C3 C 0.710152 1.14095 1.24774
C4 C 0.631608 0.969326 1.25982
C5 C 0.902381 0.988311 0.81371
C6 C 1.00699 1.12515 0.76789
C7 C 0.754868 1.24121 1.40187
C8 C 0.59305 0.88719 1.42765
N1 N 0.751099 0.684035 0.843708
N2 N 1.09507 1.23855 0.7283
N3 N 0.791647 1.32935 1.52821
N4 N 0.557939 0.817873 1.56578
S1 S 0.569979 0.836876 1.07576
S2 S 0.761511 1.25441 1.04482
S3 S 0.887628 0.743382 0.728169

#END

data_XXII_RANK-48_Mohamed_1250.res
_database_code_CSD               UNKNWN
_symmetry_cell_setting           monoclinic
_symmetry_space_group_name_H-M   'P 21'
_symmetry_Int_Tables_number      4
loop_
_symmetry_equiv_pos_site_id
_symmetry_equiv_pos_as_xyz
1 x,y,z
2 -x,1/2+y,-z
_cell_length_a                   12.4756
_cell_length_b                   6.4742
_cell_length_c                   7.607
_cell_angle_alpha                90
_cell_angle_beta                 125.837
_cell_angle_gamma                90
_cell_volume                     498.094
loop_
_atom_site_label
_atom_site_type_symbol
_atom_site_fract_x
_atom_site_fract_y
_atom_site_fract_z
C1 C 0.714852 0.850223 0.15562
C2 C 0.795973 1.02724 0.225964
C3 C 0.71016 1.14348 0.457899
C4 C 0.631607 0.971879 0.391437
C5 C 0.902389 0.990813 0.216109
C6 C 1.007 1.12763 0.274892
C7 C 0.754867 1.24374 0.656752
C8 C 0.593041 0.88975 0.520704
N1 N 0.751089 0.686568 0.0948013
N2 N 1.0951 1.241 0.323399
N3 N 0.791659 1.33187 0.819885
N4 N 0.557923 0.820454 0.623721
S1 S 0.569966 0.839426 0.145721
S2 S 0.761524 1.25692 0.306344
S3 S 0.887629 0.745887 0.115811

#END

data_XXII_RANK-49_Mohamed_1485.res
_database_code_CSD               UNKNWN
_symmetry_cell_setting           monoclinic
_symmetry_space_group_name_H-M   'P 21'
_symmetry_Int_Tables_number      4
loop_
_symmetry_equiv_pos_site_id
_symmetry_equiv_pos_as_xyz
1 x,y,z
2 -x,1/2+y,-z
_cell_length_a                   10.1187
_cell_length_b                   6.4736
_cell_length_c                   7.6075
_cell_angle_alpha                90
_cell_angle_beta                 88.2814
_cell_angle_gamma                90
_cell_volume                     498.101
loop_
_atom_site_label
_atom_site_type_symbol
_atom_site_fract_x
_atom_site_fract_y
_atom_site_fract_z
C1 C 0.714863 0.85109 0.440782
C2 C 0.795962 1.02814 0.429993
C3 C 0.710145 1.14437 0.747745
C4 C 0.631622 0.972716 0.759838
C5 C 0.90238 0.991738 0.313712
C6 C 1.00697 1.12861 0.267884
C7 C 0.754845 1.24463 0.901875
C8 C 0.593059 0.890567 0.927664
N1 N 0.751118 0.687431 0.343719
N2 N 1.09505 1.24201 0.228287
N3 N 0.791634 1.33278 1.02821
N4 N 0.557965 0.82124 1.06579
S1 S 0.569998 0.840247 0.57577
S2 S 0.761494 1.25783 0.544831
S3 S 0.887647 0.746799 0.22818

#END

data_XXII_RANK-50_Mohamed_1481.res
_database_code_CSD               UNKNWN
_symmetry_cell_setting           monoclinic
_symmetry_space_group_name_H-M   'P 21'
_symmetry_Int_Tables_number      4
loop_
_symmetry_equiv_pos_site_id
_symmetry_equiv_pos_as_xyz
1 x,y,z
2 -x,1/2+y,-z
_cell_length_a                   10.1214
_cell_length_b                   6.4863
_cell_length_c                   7.5886
_cell_angle_alpha                90
_cell_angle_beta                 88.3724
_cell_angle_gamma                90
_cell_volume                     497.994
loop_
_atom_site_label
_atom_site_type_symbol
_atom_site_fract_x
_atom_site_fract_y
_atom_site_fract_z
C1 C 0.715082 0.857884 0.440483
C2 C 0.796246 1.03447 0.429725
C3 C 0.710168 1.15125 0.747736
C4 C 0.631569 0.980063 0.759806
C5 C 0.902743 0.997775 0.313644
C6 C 1.00741 1.13416 0.26791
C7 C 0.754725 1.25161 0.902278
C8 C 0.592797 0.898484 0.928037
N1 N 0.751352 0.694299 0.343586
N2 N 1.09556 1.24717 0.228398
N3 N 0.791402 1.33983 1.02893
N4 N 0.55752 0.82963 1.06648
S1 S 0.570113 0.847515 0.575246
S2 S 0.76177 1.26401 0.544344
S3 S 0.887995 0.753146 0.22822

#END

data_XXII_RANK-51_Mohamed_1391.res
_database_code_CSD               UNKNWN
_symmetry_cell_setting           monoclinic
_symmetry_space_group_name_H-M   'P 21'
_symmetry_Int_Tables_number      4
loop_
_symmetry_equiv_pos_site_id
_symmetry_equiv_pos_as_xyz
1 x,y,z
2 -x,1/2+y,-z
_cell_length_a                   7.5932
_cell_length_b                   6.4831
_cell_length_c                   10.1209
_cell_angle_alpha                90
_cell_angle_beta                 91.6272
_cell_angle_gamma                90
_cell_volume                     498.025
loop_
_atom_site_label
_atom_site_type_symbol
_atom_site_fract_x
_atom_site_fract_y
_atom_site_fract_z
C1 C 0.940335 0.863572 0.284992
C2 C 0.92965 1.04023 0.203795
C3 C 1.24756 1.15685 0.289829
C4 C 1.25956 0.985581 0.368437
C5 C 0.813578 1.00358 0.0973321
C6 C 0.767923 1.14004 -0.00735401
C7 C 1.40205 1.25713 0.245222
C8 C 1.42765 0.903841 0.407193
N1 N 0.843394 0.699961 0.248751
N2 N 0.728464 1.2531 -0.095513
N3 N 1.52867 1.34528 0.208515
N4 N 1.56598 0.834867 0.442453
S1 S 1.07505 0.853126 0.429947
S2 S 1.04434 1.2698 0.238237
S3 S 0.72808 0.758898 0.112126

#END

data_XXII_RANK-52_Mohamed_1537.res
_database_code_CSD               UNKNWN
_symmetry_cell_setting           monoclinic
_symmetry_space_group_name_H-M   'P 21'
_symmetry_Int_Tables_number      4
loop_
_symmetry_equiv_pos_site_id
_symmetry_equiv_pos_as_xyz
1 x,y,z
2 -x,1/2+y,-z
_cell_length_a                   10.1178
_cell_length_b                   6.486
_cell_length_c                   7.5918
_cell_angle_alpha                90
_cell_angle_beta                 88.3886
_cell_angle_gamma                90
_cell_volume                     498.008
loop_
_atom_site_label
_atom_site_type_symbol
_atom_site_fract_x
_atom_site_fract_y
_atom_site_fract_z
C1 C 0.714995 0.856829 0.440463
C2 C 0.796215 1.0334 0.429712
C3 C 0.710199 1.15017 0.747615
C4 C 0.63155 0.978997 0.759665
C5 C 0.902707 0.996673 0.313671
C6 C 1.00743 1.13303 0.267958
C7 C 0.754831 1.25049 0.902097
C8 C 0.592797 0.897404 0.927818
N1 N 0.751215 0.693232 0.343585
N2 N 1.09561 1.24601 0.228467
N3 N 0.791562 1.33868 1.0287
N4 N 0.557533 0.828546 1.0662
S1 S 0.57 0.846495 0.575177
S2 S 0.76179 1.26294 0.544308
S3 S 0.887884 0.752044 0.228263

#END

data_XXII_RANK-53_Mohamed_1324.res
_database_code_CSD               UNKNWN
_symmetry_cell_setting           monoclinic
_symmetry_space_group_name_H-M   'P 21'
_symmetry_Int_Tables_number      4
loop_
_symmetry_equiv_pos_site_id
_symmetry_equiv_pos_as_xyz
1 x,y,z
2 -x,1/2+y,-z
_cell_length_a                   10.119
_cell_length_b                   6.4821
_cell_length_c                   7.5968
_cell_angle_alpha                90
_cell_angle_beta                 88.3412
_cell_angle_gamma                90
_cell_volume                     498.083
loop_
_atom_site_label
_atom_site_type_symbol
_atom_site_fract_x
_atom_site_fract_y
_atom_site_fract_z
C1 C 0.714965 0.85567 0.440599
C2 C 0.796153 1.03238 0.429828
C3 C 0.710192 1.14896 0.7477
C4 C 0.631577 0.977652 0.75977
C5 C 0.902611 0.99575 0.313685
C6 C 1.0073 1.13225 0.267931
C7 C 0.754844 1.24925 0.902068
C8 C 0.592872 0.895869 0.927819
N1 N 0.751197 0.692058 0.343644
N2 N 1.09546 1.24536 0.22839
N3 N 0.791583 1.33739 1.02859
N4 N 0.557649 0.826862 1.06612
S1 S 0.570014 0.845189 0.575423
S2 S 0.761718 1.26195 0.544521
S3 S 0.88781 0.751031 0.228231

#END

data_XXII_RANK-54_Mohamed_1492.res
_database_code_CSD               UNKNWN
_symmetry_cell_setting           monoclinic
_symmetry_space_group_name_H-M   'P 21'
_symmetry_Int_Tables_number      4
loop_
_symmetry_equiv_pos_site_id
_symmetry_equiv_pos_as_xyz
1 x,y,z
2 -x,1/2+y,-z
_cell_length_a                   10.119
_cell_length_b                   6.482
_cell_length_c                   7.5969
_cell_angle_alpha                90
_cell_angle_beta                 88.3395
_cell_angle_gamma                90
_cell_volume                     498.082
loop_
_atom_site_label
_atom_site_type_symbol
_atom_site_fract_x
_atom_site_fract_y
_atom_site_fract_z
C1 C 0.714964 0.853341 0.440608
C2 C 0.796145 1.03006 0.429842
C3 C 0.71019 1.14664 0.747711
C4 C 0.631581 0.97532 0.759784
C5 C 0.902611 0.993442 0.313692
C6 C 1.00729 1.12995 0.267931
C7 C 0.754839 1.24693 0.902066
C8 C 0.592871 0.893535 0.927839
N1 N 0.751199 0.689733 0.343657
N2 N 1.09544 1.24307 0.228383
N3 N 0.791574 1.33509 1.02858
N4 N 0.557661 0.824521 1.06614
S1 S 0.57002 0.842849 0.575438
S2 S 0.761711 1.25964 0.544533
S3 S 0.887819 0.748724 0.228236

#END

data_XXII_RANK-55_Mohamed_1384.res
_database_code_CSD               UNKNWN
_symmetry_cell_setting           monoclinic
_symmetry_space_group_name_H-M   'P 21'
_symmetry_Int_Tables_number      4
loop_
_symmetry_equiv_pos_site_id
_symmetry_equiv_pos_as_xyz
1 x,y,z
2 -x,1/2+y,-z
_cell_length_a                   7.5931
_cell_length_b                   6.483
_cell_length_c                   10.1212
_cell_angle_alpha                90
_cell_angle_beta                 91.6309
_cell_angle_gamma                90
_cell_volume                     498.025
loop_
_atom_site_label
_atom_site_type_symbol
_atom_site_fract_x
_atom_site_fract_y
_atom_site_fract_z
C1 C 0.940343 0.863267 0.284975
C2 C 0.929649 1.03994 0.2038
C3 C 1.24757 1.15656 0.289829
C4 C 1.25957 0.985284 0.368432
C5 C 0.813582 1.0033 0.0973267
C6 C 0.767911 1.13977 -0.00734503
C7 C 1.40205 1.25684 0.245231
C8 C 1.42767 0.903532 0.407181
N1 N 0.843398 0.699666 0.248734
N2 N 0.728451 1.25284 -0.0954968
N3 N 1.52867 1.345 0.20853
N4 N 1.566 0.834549 0.442439
S1 S 1.07506 0.852819 0.42994
S2 S 1.04434 1.26951 0.238245
S3 S 0.72809 0.758605 0.112107

#END

data_XXII_RANK-56_Mohamed_1479.res
_database_code_CSD               UNKNWN
_symmetry_cell_setting           monoclinic
_symmetry_space_group_name_H-M   'P 21'
_symmetry_Int_Tables_number      4
loop_
_symmetry_equiv_pos_site_id
_symmetry_equiv_pos_as_xyz
1 x,y,z
2 -x,1/2+y,-z
_cell_length_a                   7.5969
_cell_length_b                   6.482
_cell_length_c                   10.119
_cell_angle_alpha                90
_cell_angle_beta                 91.6617
_cell_angle_gamma                90
_cell_volume                     498.081
loop_
_atom_site_label
_atom_site_type_symbol
_atom_site_fract_x
_atom_site_fract_y
_atom_site_fract_z
C1 C 0.440614 0.847216 0.785028
C2 C 0.429836 1.02394 0.703843
C3 C 0.747717 1.14051 0.789806
C4 C 0.75979 0.969194 0.868423
C5 C 0.313685 0.987314 0.597382
C6 C 0.267926 1.12383 0.492701
C7 C 0.902071 1.2408 0.745163
C8 C 0.927841 0.88742 0.907127
N1 N 0.343653 0.683609 0.748798
N2 N 0.228386 1.23693 0.404555
N3 N 1.02859 1.32896 0.708421
N4 N 1.06615 0.8184 0.942341
S1 S 0.575441 0.836731 0.929983
S2 S 0.544537 1.25352 0.738286
S3 S 0.228233 0.742596 0.612181

#END

data_XXII_RANK-57_Mohamed_1509.res
_database_code_CSD               UNKNWN
_symmetry_cell_setting           monoclinic
_symmetry_space_group_name_H-M   'P 21'
_symmetry_Int_Tables_number      4
loop_
_symmetry_equiv_pos_site_id
_symmetry_equiv_pos_as_xyz
1 x,y,z
2 -x,1/2+y,-z
_cell_length_a                   12.8284
_cell_length_b                   6.482
_cell_length_c                   7.597
_cell_angle_alpha                90
_cell_angle_beta                 52.0425
_cell_angle_gamma                90
_cell_volume                     498.089
loop_
_atom_site_label
_atom_site_type_symbol
_atom_site_fract_x
_atom_site_fract_y
_atom_site_fract_z
C1 C 0.71497 0.854183 0.725646
C2 C 0.796151 1.0309 0.633695
C3 C 0.710188 1.14747 1.03752
C4 C 0.631582 0.976155 1.1282
C5 C 0.902614 0.994281 0.411073
C6 C 1.00729 1.13079 0.260633
C7 C 0.754833 1.24777 1.14724
C8 C 0.592881 0.89438 1.33496
N1 N 0.751199 0.690568 0.592458
N2 N 1.09544 1.2439 0.132941
N3 N 0.791583 1.33592 1.237
N4 N 0.55766 0.825362 1.50848
S1 S 0.570016 0.843687 1.00542
S2 S 0.761717 1.26048 0.782817
S3 S 0.887815 0.749555 0.340414

#END

data_XXII_RANK-58_Mohamed_1335.res
_database_code_CSD               UNKNWN
_symmetry_cell_setting           monoclinic
_symmetry_space_group_name_H-M   'P 21'
_symmetry_Int_Tables_number      4
loop_
_symmetry_equiv_pos_site_id
_symmetry_equiv_pos_as_xyz
1 x,y,z
2 -x,1/2+y,-z
_cell_length_a                   10.1191
_cell_length_b                   6.482
_cell_length_c                   7.5969
_cell_angle_alpha                90
_cell_angle_beta                 88.3387
_cell_angle_gamma                90
_cell_volume                     498.086
loop_
_atom_site_label
_atom_site_type_symbol
_atom_site_fract_x
_atom_site_fract_y
_atom_site_fract_z
C1 C 0.714966 0.850104 0.440611
C2 C 0.796145 1.02682 0.429838
C3 C 0.710188 1.1434 0.747713
C4 C 0.631584 0.972081 0.759789
C5 C 0.902608 0.990201 0.313687
C6 C 1.00729 1.12672 0.267933
C7 C 0.754844 1.24368 0.902078
C8 C 0.592873 0.890303 0.927837
N1 N 0.751201 0.686497 0.34366
N2 N 1.09544 1.23983 0.228384
N3 N 0.791583 1.33185 1.02859
N4 N 0.557655 0.821286 1.06614
S1 S 0.570014 0.839626 0.575439
S2 S 0.761714 1.25641 0.544538
S3 S 0.887819 0.745484 0.228232

#END

data_XXII_RANK-59_Mohamed_1279.res
_database_code_CSD               UNKNWN
_symmetry_cell_setting           monoclinic
_symmetry_space_group_name_H-M   'P 21'
_symmetry_Int_Tables_number      4
loop_
_symmetry_equiv_pos_site_id
_symmetry_equiv_pos_as_xyz
1 x,y,z
2 -x,1/2+y,-z
_cell_length_a                   10.119
_cell_length_b                   6.4818
_cell_length_c                   7.5972
_cell_angle_alpha                90
_cell_angle_beta                 88.34
_cell_angle_gamma                90
_cell_volume                     498.086
loop_
_atom_site_label
_atom_site_type_symbol
_atom_site_fract_x
_atom_site_fract_y
_atom_site_fract_z
C1 C 0.714962 0.852856 0.440599
C2 C 0.796144 1.02958 0.429828
C3 C 0.710185 1.14615 0.747691
C4 C 0.631583 0.974825 0.75976
C5 C 0.902605 0.992961 0.313684
C6 C 1.00729 1.12948 0.267927
C7 C 0.75484 1.24644 0.902056
C8 C 0.592873 0.893041 0.927805
N1 N 0.751191 0.689246 0.34364
N2 N 1.09544 1.24259 0.228392
N3 N 0.79158 1.33459 1.02857
N4 N 0.557663 0.824021 1.0661
S1 S 0.570015 0.842367 0.575419
S2 S 0.761713 1.25916 0.544531
S3 S 0.887814 0.74824 0.228223

#END

data_XXII_RANK-60_Mohamed_1495.res
_database_code_CSD               UNKNWN
_symmetry_cell_setting           monoclinic
_symmetry_space_group_name_H-M   'P 21'
_symmetry_Int_Tables_number      4
loop_
_symmetry_equiv_pos_site_id
_symmetry_equiv_pos_as_xyz
1 x,y,z
2 -x,1/2+y,-z
_cell_length_a                   10.1191
_cell_length_b                   6.4821
_cell_length_c                   7.5968
_cell_angle_alpha                90
_cell_angle_beta                 88.3384
_cell_angle_gamma                90
_cell_volume                     498.088
loop_
_atom_site_label
_atom_site_type_symbol
_atom_site_fract_x
_atom_site_fract_y
_atom_site_fract_z
C1 C 0.714965 0.854241 0.440612
C2 C 0.796154 1.03095 0.429841
C3 C 0.710192 1.14753 0.747721
C4 C 0.631583 0.976222 0.759798
C5 C 0.902612 0.994325 0.313696
C6 C 1.0073 1.13083 0.267923
C7 C 0.754834 1.24782 0.902083
C8 C 0.592873 0.894446 0.927846
N1 N 0.751196 0.690637 0.343652
N2 N 1.09545 1.24393 0.228385
N3 N 0.791585 1.33597 1.0286
N4 N 0.557653 0.825434 1.06614
S1 S 0.570012 0.843759 0.575445
S2 S 0.761719 1.26054 0.544536
S3 S 0.887813 0.749606 0.228235

#END

data_XXII_RANK-61_Mohamed_1408.res
_database_code_CSD               UNKNWN
_symmetry_cell_setting           monoclinic
_symmetry_space_group_name_H-M   'P 21'
_symmetry_Int_Tables_number      4
loop_
_symmetry_equiv_pos_site_id
_symmetry_equiv_pos_as_xyz
1 x,y,z
2 -x,1/2+y,-z
_cell_length_a                   10.1216
_cell_length_b                   6.4831
_cell_length_c                   7.5931
_cell_angle_alpha                90
_cell_angle_beta                 88.3715
_cell_angle_gamma                90
_cell_volume                     498.053
loop_
_atom_site_label
_atom_site_type_symbol
_atom_site_fract_x
_atom_site_fract_y
_atom_site_fract_z
C1 C 0.714962 0.861853 0.44043
C2 C 0.796173 1.03848 0.429741
C3 C 0.710194 1.15514 0.74766
C4 C 0.631548 0.983907 0.759663
C5 C 0.902623 1.00178 0.313659
C6 C 1.00733 1.13818 0.267991
C7 C 0.754819 1.25539 0.902144
C8 C 0.592794 0.902186 0.927761
N1 N 0.751162 0.69823 0.343487
N2 N 1.0955 1.25122 0.228524
N3 N 0.791538 1.34353 1.02876
N4 N 0.557526 0.83322 1.0661
S1 S 0.570014 0.851481 0.575156
S2 S 0.761791 1.26806 0.544426
S3 S 0.887791 0.757098 0.228165

#END

data_XXII_RANK-62_Mohamed_1381.res
_database_code_CSD               UNKNWN
_symmetry_cell_setting           monoclinic
_symmetry_space_group_name_H-M   'P 21'
_symmetry_Int_Tables_number      4
loop_
_symmetry_equiv_pos_site_id
_symmetry_equiv_pos_as_xyz
1 x,y,z
2 -x,1/2+y,-z
_cell_length_a                   7.5927
_cell_length_b                   6.4835
_cell_length_c                   10.1211
_cell_angle_alpha                90
_cell_angle_beta                 91.6295
_cell_angle_gamma                90
_cell_volume                     498.033
loop_
_atom_site_label
_atom_site_type_symbol
_atom_site_fract_x
_atom_site_fract_y
_atom_site_fract_z
C1 C 0.94035 0.862756 0.284967
C2 C 0.92965 1.03943 0.203792
C3 C 1.24757 1.15605 0.289833
C4 C 1.25959 0.984772 0.36843
C5 C 0.813589 1.00279 0.0973113
C6 C 0.767905 1.13926 -0.00735365
C7 C 1.40207 1.25635 0.245243
C8 C 1.42769 0.903054 0.407183
N1 N 0.843417 0.699162 0.24871
N2 N 0.728439 1.25234 -0.0954993
N3 N 1.52869 1.34452 0.20855
N4 N 1.56604 0.834082 0.442434
S1 S 1.07508 0.852298 0.429925
S2 S 1.04433 1.26898 0.238257
S3 S 0.728105 0.7581 0.112083

#END

data_XXII_RANK-63_Mohamed_1401.res
_database_code_CSD               UNKNWN
_symmetry_cell_setting           monoclinic
_symmetry_space_group_name_H-M   'P 21'
_symmetry_Int_Tables_number      4
loop_
_symmetry_equiv_pos_site_id
_symmetry_equiv_pos_as_xyz
1 x,y,z
2 -x,1/2+y,-z
_cell_length_a                   10.1196
_cell_length_b                   6.4774
_cell_length_c                   7.6024
_cell_angle_alpha                90
_cell_angle_beta                 88.3146
_cell_angle_gamma                90
_cell_volume                     498.112
loop_
_atom_site_label
_atom_site_type_symbol
_atom_site_fract_x
_atom_site_fract_y
_atom_site_fract_z
C1 C 0.714907 0.852072 0.440613
C2 C 0.796069 1.02895 0.429863
C3 C 0.710183 1.14534 0.747655
C4 C 0.631605 0.973862 0.759712
C5 C 0.902495 0.992409 0.313663
C6 C 1.00715 1.12909 0.267896
C7 C 0.754865 1.24559 0.901917
C8 C 0.59296 0.891884 0.927632
N1 N 0.751131 0.688436 0.343596
N2 N 1.09527 1.24232 0.228361
N3 N 0.791624 1.33371 1.02835
N4 N 0.557785 0.822702 1.06583
S1 S 0.570005 0.84143 0.575493
S2 S 0.761641 1.25858 0.544638
S3 S 0.887706 0.747587 0.228142

#END

data_XXII_RANK-64_Mohamed_1213.res
_database_code_CSD               UNKNWN
_symmetry_cell_setting           monoclinic
_symmetry_space_group_name_H-M   'P 21'
_symmetry_Int_Tables_number      4
loop_
_symmetry_equiv_pos_site_id
_symmetry_equiv_pos_as_xyz
1 x,y,z
2 -x,1/2+y,-z
_cell_length_a                   10.1194
_cell_length_b                   6.4767
_cell_length_c                   7.6033
_cell_angle_alpha                90
_cell_angle_beta                 88.3087
_cell_angle_gamma                90
_cell_volume                     498.106
loop_
_atom_site_label
_atom_site_type_symbol
_atom_site_fract_x
_atom_site_fract_y
_atom_site_fract_z
C1 C 0.714893 0.848502 0.440635
C2 C 0.796052 1.0254 0.429881
C3 C 0.710178 1.14176 0.747672
C4 C 0.631604 0.970266 0.759736
C5 C 0.902476 0.988891 0.313676
C6 C 1.00711 1.1256 0.267896
C7 C 0.754861 1.24201 0.901909
C8 C 0.592969 0.88826 0.927636
N1 N 0.751127 0.684863 0.34361
N2 N 1.09524 1.23886 0.228349
N3 N 0.791633 1.33014 1.02832
N4 N 0.557811 0.819053 1.06582
S1 S 0.569997 0.837838 0.57554
S2 S 0.761618 1.25506 0.544677
S3 S 0.887689 0.744049 0.228148

#END

data_XXII_RANK-65_Mohamed_1406.res
_database_code_CSD               UNKNWN
_symmetry_cell_setting           monoclinic
_symmetry_space_group_name_H-M   'P 21'
_symmetry_Int_Tables_number      4
loop_
_symmetry_equiv_pos_site_id
_symmetry_equiv_pos_as_xyz
1 x,y,z
2 -x,1/2+y,-z
_cell_length_a                   10.1185
_cell_length_b                   6.4856
_cell_length_c                   7.5922
_cell_angle_alpha                90
_cell_angle_beta                 88.377
_cell_angle_gamma                90
_cell_volume                     498.035
loop_
_atom_site_label
_atom_site_type_symbol
_atom_site_fract_x
_atom_site_fract_y
_atom_site_fract_z
C1 C 0.715034 0.859475 0.440534
C2 C 0.796218 1.03609 0.429753
C3 C 0.71019 1.15284 0.747654
C4 C 0.631576 0.981619 0.759742
C5 C 0.9027 0.999412 0.313684
C6 C 1.00738 1.13583 0.267941
C7 C 0.754798 1.2532 0.902113
C8 C 0.592843 0.900009 0.927895
N1 N 0.751297 0.695884 0.343651
N2 N 1.09555 1.24886 0.228412
N3 N 0.791512 1.34141 1.0287
N4 N 0.5576 0.83113 1.06628
S1 S 0.570051 0.849077 0.575284
S2 S 0.761751 1.26563 0.544349
S3 S 0.887931 0.754768 0.228295

#END

data_XXII_RANK-66_Mohamed_1219.res
_database_code_CSD               UNKNWN
_symmetry_cell_setting           monoclinic
_symmetry_space_group_name_H-M   'P 21'
_symmetry_Int_Tables_number      4
loop_
_symmetry_equiv_pos_site_id
_symmetry_equiv_pos_as_xyz
1 x,y,z
2 -x,1/2+y,-z
_cell_length_a                   10.1183
_cell_length_b                   6.4873
_cell_length_c                   7.5901
_cell_angle_alpha                90
_cell_angle_beta                 88.3888
_cell_angle_gamma                90
_cell_volume                     498.021
loop_
_atom_site_label
_atom_site_type_symbol
_atom_site_fract_x
_atom_site_fract_y
_atom_site_fract_z
C1 C 0.715024 0.856146 0.440486
C2 C 0.796238 1.03268 0.429718
C3 C 0.710198 1.1495 0.747647
C4 C 0.631549 0.978367 0.759728
C5 C 0.90274 0.995936 0.31367
C6 C 1.00745 1.13226 0.267947
C7 C 0.754812 1.24985 0.902147
C8 C 0.592792 0.896834 0.92792
N1 N 0.751264 0.692564 0.343631
N2 N 1.09564 1.24521 0.22844
N3 N 0.791528 1.33805 1.02877
N4 N 0.557509 0.828021 1.06633
S1 S 0.570021 0.845851 0.575202
S2 S 0.761799 1.2622 0.544286
S3 S 0.887928 0.751346 0.228293

#END

data_XXII_RANK-67_Mohamed_1412.res
_database_code_CSD               UNKNWN
_symmetry_cell_setting           monoclinic
_symmetry_space_group_name_H-M   'P 21'
_symmetry_Int_Tables_number      4
loop_
_symmetry_equiv_pos_site_id
_symmetry_equiv_pos_as_xyz
1 x,y,z
2 -x,1/2+y,-z
_cell_length_a                   10.1199
_cell_length_b                   6.4778
_cell_length_c                   7.6018
_cell_angle_alpha                90
_cell_angle_beta                 88.3231
_cell_angle_gamma                90
_cell_volume                     498.12
loop_
_atom_site_label
_atom_site_type_symbol
_atom_site_fract_x
_atom_site_fract_y
_atom_site_fract_z
C1 C 0.714906 0.850983 0.440569
C2 C 0.796079 1.02782 0.429849
C3 C 0.710191 1.14424 0.747636
C4 C 0.631595 0.972795 0.759675
C5 C 0.902507 0.991276 0.313669
C6 C 1.00716 1.12792 0.267928
C7 C 0.754868 1.24447 0.901918
C8 C 0.592935 0.890831 0.9276
N1 N 0.751123 0.68735 0.343561
N2 N 1.09529 1.24114 0.228408
N3 N 0.791636 1.33259 1.02837
N4 N 0.557758 0.821663 1.0658
S1 S 0.570002 0.84038 0.575427
S2 S 0.761657 1.25747 0.544621
S3 S 0.887698 0.746468 0.22814

#END

data_XXII_RANK-68_Mohamed_1494.res
_database_code_CSD               UNKNWN
_symmetry_cell_setting           monoclinic
_symmetry_space_group_name_H-M   'P 21'
_symmetry_Int_Tables_number      4
loop_
_symmetry_equiv_pos_site_id
_symmetry_equiv_pos_as_xyz
1 x,y,z
2 -x,1/2+y,-z
_cell_length_a                   12.4779
_cell_length_b                   6.4779
_cell_length_c                   7.6017
_cell_angle_alpha                90
_cell_angle_beta                 125.838
_cell_angle_gamma                90
_cell_volume                     498.121
loop_
_atom_site_label
_atom_site_type_symbol
_atom_site_fract_x
_atom_site_fract_y
_atom_site_fract_z
C1 C 0.785106 0.851694 0.344529
C2 C 0.703927 1.02853 0.27408
C3 C 0.789809 1.14494 0.0421696
C4 C 0.868406 0.973504 0.108733
C5 C 0.597489 0.991973 0.283822
C6 C 0.492835 1.12861 0.224898
C7 C 0.74513 1.24517 -0.156799
C8 C 0.907071 0.891546 -0.020531
N1 N 0.74889 0.688058 0.405333
N2 N 0.404698 1.24181 0.176286
N3 N 0.708362 1.33329 -0.320025
N4 N 0.942253 0.822381 -0.123544
S1 S 0.930008 0.841101 0.354583
S2 S 0.738335 1.25817 0.19371
S3 S 0.612312 0.747164 0.384162

#END

data_XXII_RANK-69_Mohamed_1414.res
_database_code_CSD               UNKNWN
_symmetry_cell_setting           monoclinic
_symmetry_space_group_name_H-M   'P 21'
_symmetry_Int_Tables_number      4
loop_
_symmetry_equiv_pos_site_id
_symmetry_equiv_pos_as_xyz
1 x,y,z
2 -x,1/2+y,-z
_cell_length_a                   12.8239
_cell_length_b                   6.4833
_cell_length_c                   7.5952
_cell_angle_alpha                90
_cell_angle_beta                 52.0681
_cell_angle_gamma                90
_cell_volume                     498.07
loop_
_atom_site_label
_atom_site_type_symbol
_atom_site_fract_x
_atom_site_fract_y
_atom_site_fract_z
C1 C 0.714954 0.853151 0.725524
C2 C 0.796178 1.0298 0.633573
C3 C 0.710203 1.14644 1.0374
C4 C 0.631569 0.975193 1.12807
C5 C 0.902644 0.993122 0.411024
C6 C 1.00735 1.12955 0.260617
C7 C 0.754855 1.24672 1.14717
C8 C 0.592831 0.893477 1.33488
N1 N 0.751172 0.689551 0.592379
N2 N 1.09552 1.2426 0.132958
N3 N 0.791601 1.33487 1.23699
N4 N 0.557591 0.824511 1.50843
S1 S 0.569995 0.842757 1.00522
S2 S 0.761774 1.25937 0.782646
S3 S 0.887806 0.748448 0.340407

#END

data_XXII_RANK-70_Mohamed_1301.res
_database_code_CSD               UNKNWN
_symmetry_cell_setting           monoclinic
_symmetry_space_group_name_H-M   'P 21'
_symmetry_Int_Tables_number      4
loop_
_symmetry_equiv_pos_site_id
_symmetry_equiv_pos_as_xyz
1 x,y,z
2 -x,1/2+y,-z
_cell_length_a                   10.1197
_cell_length_b                   6.4777
_cell_length_c                   7.6025
_cell_angle_alpha                90
_cell_angle_beta                 88.3278
_cell_angle_gamma                90
_cell_volume                     498.15
loop_
_atom_site_label
_atom_site_type_symbol
_atom_site_fract_x
_atom_site_fract_y
_atom_site_fract_z
C1 C 0.714872 0.846186 -0.059386
C2 C 0.796049 1.02303 -0.0701216
C3 C 0.710187 1.13944 0.247653
C4 C 0.631591 0.967995 0.259681
C5 C 0.902475 0.986467 -0.186289
C6 C 1.00713 1.12309 -0.232021
C7 C 0.754885 1.23967 0.401918
C8 C 0.592939 0.886034 0.427589
N1 N 0.75107 0.682545 -0.156392
N2 N 1.09527 1.23631 -0.271541
N3 N 0.791665 1.32779 0.528356
N4 N 0.55776 0.816871 0.565783
S1 S 0.569975 0.835589 0.0754548
S2 S 0.761657 1.25267 0.0446494
S3 S 0.887652 0.741651 -0.271809

#END

data_XXII_RANK-71_Mohamed_1205.res
_database_code_CSD               UNKNWN
_symmetry_cell_setting           monoclinic
_symmetry_space_group_name_H-M   'P 21'
_symmetry_Int_Tables_number      4
loop_
_symmetry_equiv_pos_site_id
_symmetry_equiv_pos_as_xyz
1 x,y,z
2 -x,1/2+y,-z
_cell_length_a                   7.5886
_cell_length_b                   6.4888
_cell_length_c                   10.1178
_cell_angle_alpha                90
_cell_angle_beta                 91.5977
_cell_angle_gamma                90
_cell_volume                     498.016
loop_
_atom_site_label
_atom_site_type_symbol
_atom_site_fract_x
_atom_site_fract_y
_atom_site_fract_z
C1 C 0.44044 0.844118 0.784967
C2 C 0.429663 1.02062 0.703751
C3 C 0.747604 1.1375 0.789824
C4 C 0.759679 0.966386 0.86846
C5 C 0.313648 0.983876 0.597244
C6 C 0.267929 1.12017 0.492526
C7 C 0.902141 1.23786 0.745219
C8 C 0.927904 0.884906 0.90724
N1 N 0.343598 0.68056 0.748707
N2 N 0.228434 1.23309 0.404342
N3 N 1.02879 1.32608 0.708518
N4 N 1.06636 0.816146 0.942517
S1 S 0.575123 0.833839 0.92997
S2 S 0.544208 1.25011 0.738207
S3 S 0.228288 0.739316 0.612033

#END

data_XXII_RANK-72_Mohamed_1521.res
_database_code_CSD               UNKNWN
_symmetry_cell_setting           monoclinic
_symmetry_space_group_name_H-M   'P 21'
_symmetry_Int_Tables_number      4
loop_
_symmetry_equiv_pos_site_id
_symmetry_equiv_pos_as_xyz
1 x,y,z
2 -x,1/2+y,-z
_cell_length_a                   10.1182
_cell_length_b                   6.4865
_cell_length_c                   7.5915
_cell_angle_alpha                90
_cell_angle_beta                 88.3827
_cell_angle_gamma                90
_cell_volume                     498.045
loop_
_atom_site_label
_atom_site_type_symbol
_atom_site_fract_x
_atom_site_fract_y
_atom_site_fract_z
C1 C 0.71501 0.850046 0.440517
C2 C 0.796222 1.02662 0.429738
C3 C 0.710191 1.1434 0.747646
C4 C 0.63156 0.972231 0.759724
C5 C 0.902712 0.989894 0.313688
C6 C 1.00743 1.12624 0.26795
C7 C 0.754823 1.24375 0.902118
C8 C 0.592809 0.890664 0.927887
N1 N 0.751247 0.686465 0.343644
N2 N 1.0956 1.23922 0.228436
N3 N 0.791552 1.33193 1.02872
N4 N 0.557544 0.821826 1.06628
S1 S 0.570016 0.839728 0.57524
S2 S 0.761784 1.25614 0.544326
S3 S 0.887908 0.745273 0.228295

#END

data_XXII_RANK-73_Mohamed_1524.res
_database_code_CSD               UNKNWN
_symmetry_cell_setting           monoclinic
_symmetry_space_group_name_H-M   'P 21'
_symmetry_Int_Tables_number      4
loop_
_symmetry_equiv_pos_site_id
_symmetry_equiv_pos_as_xyz
1 x,y,z
2 -x,1/2+y,-z
_cell_length_a                   10.12
_cell_length_b                   6.4766
_cell_length_c                   7.6041
_cell_angle_alpha                90
_cell_angle_beta                 88.2984
_cell_angle_gamma                90
_cell_volume                     498.177
loop_
_atom_site_label
_atom_site_type_symbol
_atom_site_fract_x
_atom_site_fract_y
_atom_site_fract_z
C1 C 0.714918 0.854599 0.440821
C2 C 0.796034 1.03154 0.430013
C3 C 0.710174 1.14791 0.747782
C4 C 0.631636 0.976378 0.759897
C5 C 0.902449 0.995061 0.313776
C6 C 1.00705 1.1318 0.267943
C7 C 0.754841 1.24821 0.901967
C8 C 0.593035 0.894376 0.927808
N1 N 0.751171 0.690951 0.343806
N2 N 1.09514 1.24511 0.22835
N3 N 0.79161 1.33639 1.02835
N4 N 0.557902 0.825177 1.066
S1 S 0.57004 0.84388 0.575766
S2 S 0.761563 1.2612 0.544772
S3 S 0.887705 0.750187 0.228292

#END

data_XXII_RANK-74_Mohamed_1424.res
_database_code_CSD               UNKNWN
_symmetry_cell_setting           monoclinic
_symmetry_space_group_name_H-M   'P 21'
_symmetry_Int_Tables_number      4
loop_
_symmetry_equiv_pos_site_id
_symmetry_equiv_pos_as_xyz
1 x,y,z
2 -x,1/2+y,-z
_cell_length_a                   10.119
_cell_length_b                   6.4813
_cell_length_c                   7.5983
_cell_angle_alpha                90
_cell_angle_beta                 88.3389
_cell_angle_gamma                90
_cell_volume                     498.12
loop_
_atom_site_label
_atom_site_type_symbol
_atom_site_fract_x
_atom_site_fract_y
_atom_site_fract_z
C1 C 0.714943 0.851235 0.440669
C2 C 0.796108 1.02799 0.429892
C3 C 0.710177 1.14455 0.747725
C4 C 0.631577 0.973192 0.759807
C5 C 0.902569 0.991394 0.313743
C6 C 1.00723 1.12793 0.267967
C7 C 0.75484 1.24484 0.902053
C8 C 0.592905 0.891392 0.927833
N1 N 0.751171 0.687622 0.343712
N2 N 1.09537 1.24108 0.228423
N3 N 0.791594 1.333 1.02854
N4 N 0.557707 0.822348 1.06611
S1 S 0.57001 0.840717 0.575507
S2 S 0.761676 1.25758 0.544585
S3 S 0.887772 0.746644 0.228292

#END

data_XXII_RANK-75_Mohamed_1475.res
_database_code_CSD               UNKNWN
_symmetry_cell_setting           monoclinic
_symmetry_space_group_name_H-M   'P 21'
_symmetry_Int_Tables_number      4
loop_
_symmetry_equiv_pos_site_id
_symmetry_equiv_pos_as_xyz
1 x,y,z
2 -x,1/2+y,-z
_cell_length_a                   10.1206
_cell_length_b                   6.4839
_cell_length_c                   7.5933
_cell_angle_alpha                90
_cell_angle_beta                 88.3621
_cell_angle_gamma                90
_cell_volume                     498.076
loop_
_atom_site_label
_atom_site_type_symbol
_atom_site_fract_x
_atom_site_fract_y
_atom_site_fract_z
C1 C 0.78498 0.861828 0.0595258
C2 C 0.703808 1.03848 0.0702702
C3 C 0.789827 1.15514 -0.247638
C4 C 0.868434 0.983882 -0.259689
C5 C 0.597341 1.00183 0.186373
C6 C 0.492676 1.13829 0.232099
C7 C 0.745222 1.25546 -0.402085
C8 C 0.90716 0.902188 -0.427803
N1 N 0.748741 0.698233 0.156453
N2 N 0.404525 1.25135 0.271602
N3 N 0.708513 1.34364 -0.528672
N4 N 0.942409 0.833238 -0.566158
S1 S 0.929942 0.85139 -0.0752368
S2 S 0.738261 1.26804 -0.0443858
S3 S 0.612119 0.757154 0.271824

#END

data_XXII_RANK-76_Mohamed_1227.res
_database_code_CSD               UNKNWN
_symmetry_cell_setting           monoclinic
_symmetry_space_group_name_H-M   'P 21'
_symmetry_Int_Tables_number      4
loop_
_symmetry_equiv_pos_site_id
_symmetry_equiv_pos_as_xyz
1 x,y,z
2 -x,1/2+y,-z
_cell_length_a                   12.8331
_cell_length_b                   6.4779
_cell_length_c                   7.6023
_cell_angle_alpha                90
_cell_angle_beta                 52.0201
_cell_angle_gamma                90
_cell_volume                     498.152
loop_
_atom_site_label
_atom_site_type_symbol
_atom_site_fract_x
_atom_site_fract_y
_atom_site_fract_z
C1 C 0.714864 0.854112 0.72576
C2 C 0.796048 1.03094 0.633839
C3 C 0.71019 1.14737 1.03747
C4 C 0.631589 0.975937 1.12811
C5 C 0.902475 0.994366 0.411255
C6 C 1.00714 1.13099 0.260855
C7 C 0.754894 1.2476 1.14705
C8 C 0.59293 0.893987 1.33468
N1 N 0.751064 0.690463 0.592553
N2 N 1.09528 1.24419 0.133197
N3 N 0.791672 1.33572 1.23671
N4 N 0.557751 0.824828 1.50805
S1 S 0.569962 0.843529 1.0055
S2 S 0.76166 1.26058 0.782995
S3 S 0.88764 0.74956 0.340565

#END

data_XXII_RANK-77_Mohamed_1529.res
_database_code_CSD               UNKNWN
_symmetry_cell_setting           monoclinic
_symmetry_space_group_name_H-M   'P 21'
_symmetry_Int_Tables_number      4
loop_
_symmetry_equiv_pos_site_id
_symmetry_equiv_pos_as_xyz
1 x,y,z
2 -x,1/2+y,-z
_cell_length_a                   7.6022
_cell_length_b                   6.4779
_cell_length_c                   10.1197
_cell_angle_alpha                90
_cell_angle_beta                 91.6702
_cell_angle_gamma                90
_cell_volume                     498.146
loop_
_atom_site_label
_atom_site_type_symbol
_atom_site_fract_x
_atom_site_fract_y
_atom_site_fract_z
C1 C 0.440618 0.831308 0.785129
C2 C 0.429884 1.00814 0.703943
C3 C 0.747662 1.12457 0.789813
C4 C 0.759698 0.953133 0.868416
C5 C 0.313727 0.971569 0.597524
C6 C 0.267987 1.10819 0.492863
C7 C 0.901927 1.2248 0.745118
C8 C 0.927609 0.871184 0.907066
N1 N 0.343626 0.667655 0.748924
N2 N 0.228466 1.2214 0.404725
N3 N 1.02837 1.31292 0.708331
N4 N 1.06581 0.80203 0.942239
S1 S 0.575456 0.820722 0.930032
S2 S 0.544644 1.23778 0.738341
S3 S 0.228208 0.726758 0.61235

#END

data_XXII_RANK-78_Mohamed_1218.res
_database_code_CSD               UNKNWN
_symmetry_cell_setting           monoclinic
_symmetry_space_group_name_H-M   'P 21'
_symmetry_Int_Tables_number      4
loop_
_symmetry_equiv_pos_site_id
_symmetry_equiv_pos_as_xyz
1 x,y,z
2 -x,1/2+y,-z
_cell_length_a                   10.1189
_cell_length_b                   6.4832
_cell_length_c                   7.5958
_cell_angle_alpha                90
_cell_angle_beta                 88.365
_cell_angle_gamma                90
_cell_volume                     498.103
loop_
_atom_site_label
_atom_site_type_symbol
_atom_site_fract_x
_atom_site_fract_y
_atom_site_fract_z
C1 C 0.714937 0.855828 0.440472
C2 C 0.79617 1.03246 0.429751
C3 C 0.710212 1.14909 0.747603
C4 C 0.631564 0.977858 0.759632
C5 C 0.902633 0.995781 0.313665
C6 C 1.00735 1.1322 0.267967
C7 C 0.754877 1.24935 0.902007
C8 C 0.592822 0.896126 0.92768
N1 N 0.751146 0.692227 0.343538
N2 N 1.09554 1.24524 0.228481
N3 N 0.791622 1.33747 1.02857
N4 N 0.557575 0.827158 1.06598
S1 S 0.569979 0.845443 0.575218
S2 S 0.76178 1.26203 0.544423
S3 S 0.887789 0.751108 0.228197

#END

data_XXII_RANK-79_Mohamed_1505.res
_database_code_CSD               UNKNWN
_symmetry_cell_setting           monoclinic
_symmetry_space_group_name_H-M   'P 21'
_symmetry_Int_Tables_number      4
loop_
_symmetry_equiv_pos_site_id
_symmetry_equiv_pos_as_xyz
1 x,y,z
2 -x,1/2+y,-z
_cell_length_a                   10.1189
_cell_length_b                   6.4831
_cell_length_c                   7.5959
_cell_angle_alpha                90
_cell_angle_beta                 88.3647
_cell_angle_gamma                90
_cell_volume                     498.102
loop_
_atom_site_label
_atom_site_type_symbol
_atom_site_fract_x
_atom_site_fract_y
_atom_site_fract_z
C1 C 0.714947 0.853564 0.440458
C2 C 0.796168 1.03021 0.429743
C3 C 0.710208 1.14682 0.747593
C4 C 0.631565 0.975575 0.759617
C5 C 0.902634 0.993521 0.313656
C6 C 1.00735 1.12996 0.267971
C7 C 0.754874 1.24707 0.902001
C8 C 0.592828 0.893839 0.927661
N1 N 0.751145 0.689962 0.34353
N2 N 1.09553 1.24299 0.228485
N3 N 0.791622 1.3352 1.02856
N4 N 0.55758 0.824857 1.06596
S1 S 0.56998 0.84316 0.575207
S2 S 0.761784 1.25977 0.544419
S3 S 0.887784 0.748852 0.228188

#END

data_XXII_RANK-80_Mohamed_1508.res
_database_code_CSD               UNKNWN
_symmetry_cell_setting           monoclinic
_symmetry_space_group_name_H-M   'P 21'
_symmetry_Int_Tables_number      4
loop_
_symmetry_equiv_pos_site_id
_symmetry_equiv_pos_as_xyz
1 x,y,z
2 -x,1/2+y,-z
_cell_length_a                   10.1193
_cell_length_b                   6.4813
_cell_length_c                   7.5984
_cell_angle_alpha                90
_cell_angle_beta                 88.3394
_cell_angle_gamma                90
_cell_volume                     498.141
loop_
_atom_site_label
_atom_site_type_symbol
_atom_site_fract_x
_atom_site_fract_y
_atom_site_fract_z
C1 C 0.714929 0.845505 0.440666
C2 C 0.796112 1.02224 0.429891
C3 C 0.710187 1.13879 0.747726
C4 C 0.631586 0.967454 0.759805
C5 C 0.902561 0.985638 0.313747
C6 C 1.00722 1.12218 0.267983
C7 C 0.754846 1.23909 0.902056
C8 C 0.592904 0.88564 0.927824
N1 N 0.751158 0.681888 0.34371
N2 N 1.09537 1.23531 0.228435
N3 N 0.791604 1.32724 1.02855
N4 N 0.557695 0.816607 1.0661
S1 S 0.569999 0.83499 0.575491
S2 S 0.761687 1.25184 0.54459
S3 S 0.887758 0.740901 0.228285

#END

data_XXII_RANK-81_Mohamed_1193.res
_database_code_CSD               UNKNWN
_symmetry_cell_setting           monoclinic
_symmetry_space_group_name_H-M   'P 21'
_symmetry_Int_Tables_number      4
loop_
_symmetry_equiv_pos_site_id
_symmetry_equiv_pos_as_xyz
1 x,y,z
2 -x,1/2+y,-z
_cell_length_a                   7.6022
_cell_length_b                   6.4779
_cell_length_c                   12.4786
_cell_angle_alpha                90
_cell_angle_beta                 54.1564
_cell_angle_gamma                90
_cell_volume                     498.145
loop_
_atom_site_label
_atom_site_type_symbol
_atom_site_fract_x
_atom_site_fract_y
_atom_site_fract_z
C1 C 0.344512 0.847819 0.21487
C2 C 0.274059 1.02465 0.29605
C3 C 0.0421511 1.14109 0.210197
C4 C 0.108715 0.96965 0.131589
C5 C 0.283802 0.988084 0.402479
C6 C 0.224877 1.12471 0.507137
C7 C -0.156817 1.24132 0.254889
C8 C -0.0205419 0.887701 0.0929256
N1 N 0.405312 0.684184 0.251074
N2 N 0.176256 1.2379 0.595275
N3 N -0.320046 1.32944 0.291665
N4 N -0.12356 0.818546 0.0577486
S1 S 0.354571 0.837244 0.0699714
S2 S 0.193697 1.2543 0.261658
S3 S 0.384143 0.743274 0.38765

#END

data_XXII_RANK-82_Mohamed_1281.res
_database_code_CSD               UNKNWN
_symmetry_cell_setting           monoclinic
_symmetry_space_group_name_H-M   'P 21'
_symmetry_Int_Tables_number      4
loop_
_symmetry_equiv_pos_site_id
_symmetry_equiv_pos_as_xyz
1 x,y,z
2 -x,1/2+y,-z
_cell_length_a                   10.1193
_cell_length_b                   6.4811
_cell_length_c                   7.5985
_cell_angle_alpha                90
_cell_angle_beta                 88.3394
_cell_angle_gamma                90
_cell_volume                     498.132
loop_
_atom_site_label
_atom_site_type_symbol
_atom_site_fract_x
_atom_site_fract_y
_atom_site_fract_z
C1 C 0.714928 0.852564 0.440656
C2 C 0.796104 1.02931 0.429886
C3 C 0.710186 1.14586 0.747721
C4 C 0.631579 0.974515 0.759797
C5 C 0.902558 0.992703 0.313743
C6 C 1.00722 1.12925 0.26798
C7 C 0.754845 1.24615 0.902044
C8 C 0.592899 0.892699 0.92781
N1 N 0.751156 0.688953 0.343699
N2 N 1.09537 1.24238 0.228443
N3 N 0.791598 1.3343 1.02854
N4 N 0.557704 0.823654 1.06608
S1 S 0.569999 0.842056 0.57549
S2 S 0.761687 1.2589 0.544586
S3 S 0.887758 0.747969 0.228279

#END

data_XXII_RANK-83_Mohamed_1312.res
_database_code_CSD               UNKNWN
_symmetry_cell_setting           monoclinic
_symmetry_space_group_name_H-M   'P 21'
_symmetry_Int_Tables_number      4
loop_
_symmetry_equiv_pos_site_id
_symmetry_equiv_pos_as_xyz
1 x,y,z
2 -x,1/2+y,-z
_cell_length_a                   10.1188
_cell_length_b                   6.4833
_cell_length_c                   7.5957
_cell_angle_alpha                90
_cell_angle_beta                 88.3659
_cell_angle_gamma                90
_cell_volume                     498.1
loop_
_atom_site_label
_atom_site_type_symbol
_atom_site_fract_x
_atom_site_fract_y
_atom_site_fract_z
C1 C 0.714942 0.849242 0.440466
C2 C 0.796173 1.02587 0.429754
C3 C 0.710214 1.1425 0.747597
C4 C 0.631555 0.97127 0.759631
C5 C 0.902639 0.989191 0.313665
C6 C 1.00735 1.12561 0.267971
C7 C 0.754874 1.24275 0.902009
C8 C 0.59282 0.889533 0.927672
N1 N 0.75115 0.685633 0.343531
N2 N 1.09554 1.23864 0.22848
N3 N 0.791622 1.33088 1.02857
N4 N 0.557578 0.820564 1.06597
S1 S 0.569977 0.838846 0.575211
S2 S 0.761788 1.25544 0.544417
S3 S 0.887789 0.744522 0.2282

#END

data_XXII_RANK-84_Mohamed_1451.res
_database_code_CSD               UNKNWN
_symmetry_cell_setting           monoclinic
_symmetry_space_group_name_H-M   'P 21'
_symmetry_Int_Tables_number      4
loop_
_symmetry_equiv_pos_site_id
_symmetry_equiv_pos_as_xyz
1 x,y,z
2 -x,1/2+y,-z
_cell_length_a                   10.1189
_cell_length_b                   6.4831
_cell_length_c                   7.5959
_cell_angle_alpha                90
_cell_angle_beta                 88.3647
_cell_angle_gamma                90
_cell_volume                     498.102
loop_
_atom_site_label
_atom_site_type_symbol
_atom_site_fract_x
_atom_site_fract_y
_atom_site_fract_z
C1 C 0.714943 0.859783 -0.0595309
C2 C 0.796167 1.03643 -0.0702538
C3 C 0.710212 1.15305 0.247597
C4 C 0.631569 0.981801 0.259622
C5 C 0.902637 0.99975 -0.186336
C6 C 1.00734 1.13619 -0.23204
C7 C 0.754873 1.2533 0.402004
C8 C 0.592832 0.900065 0.427672
N1 N 0.751152 0.696183 -0.156466
N2 N 1.09552 1.24923 -0.27152
N3 N 0.791617 1.34143 0.528562
N4 N 0.55758 0.831081 0.565968
S1 S 0.569984 0.849383 0.075214
S2 S 0.761783 1.26599 0.0444204
S3 S 0.88779 0.755073 -0.271808

#END

data_XXII_RANK-85_Mohamed_1491.res
_database_code_CSD               UNKNWN
_symmetry_cell_setting           monoclinic
_symmetry_space_group_name_H-M   'P 21'
_symmetry_Int_Tables_number      4
loop_
_symmetry_equiv_pos_site_id
_symmetry_equiv_pos_as_xyz
1 x,y,z
2 -x,1/2+y,-z
_cell_length_a                   10.1193
_cell_length_b                   6.4811
_cell_length_c                   7.5985
_cell_angle_alpha                90
_cell_angle_beta                 88.3397
_cell_angle_gamma                90
_cell_volume                     498.132
loop_
_atom_site_label
_atom_site_type_symbol
_atom_site_fract_x
_atom_site_fract_y
_atom_site_fract_z
C1 C 0.71494 0.854755 0.440653
C2 C 0.796106 1.0315 0.429884
C3 C 0.710186 1.14805 0.747714
C4 C 0.631581 0.976701 0.759793
C5 C 0.902559 0.994896 0.313739
C6 C 1.00722 1.13145 0.267979
C7 C 0.754842 1.24834 0.90205
C8 C 0.592906 0.894891 0.927811
N1 N 0.751162 0.691144 0.343701
N2 N 1.09536 1.24459 0.228438
N3 N 0.791599 1.3365 1.02854
N4 N 0.557705 0.82584 1.06608
S1 S 0.570011 0.844231 0.575484
S2 S 0.76168 1.2611 0.54458
S3 S 0.887768 0.750162 0.22828

#END

data_XXII_RANK-86_Mohamed_1482.res
_database_code_CSD               UNKNWN
_symmetry_cell_setting           monoclinic
_symmetry_space_group_name_H-M   'P 21'
_symmetry_Int_Tables_number      4
loop_
_symmetry_equiv_pos_site_id
_symmetry_equiv_pos_as_xyz
1 x,y,z
2 -x,1/2+y,-z
_cell_length_a                   12.8378
_cell_length_b                   6.4766
_cell_length_c                   7.6042
_cell_angle_alpha                90
_cell_angle_beta                 51.9942
_cell_angle_gamma                90
_cell_volume                     498.183
loop_
_atom_site_label
_atom_site_type_symbol
_atom_site_fract_x
_atom_site_fract_y
_atom_site_fract_z
C1 C 0.714919 0.851306 0.7259
C2 C 0.796028 1.02826 0.633983
C3 C 0.710168 1.14462 1.03762
C4 C 0.631633 0.973082 1.12826
C5 C 0.902451 0.991782 0.41132
C6 C 1.00705 1.12853 0.260898
C7 C 0.75484 1.24493 1.14713
C8 C 0.593036 0.891078 1.33476
N1 N 0.751172 0.68766 0.592639
N2 N 1.09513 1.24185 0.133217
N3 N 0.791603 1.3331 1.23674
N4 N 0.557912 0.821875 1.50808
S1 S 0.570043 0.840584 1.00572
S2 S 0.761558 1.25792 0.783214
S3 S 0.887709 0.746905 0.34058

#END

data_XXII_RANK-87_Mohamed_1518.res
_database_code_CSD               UNKNWN
_symmetry_cell_setting           monoclinic
_symmetry_space_group_name_H-M   'P 21'
_symmetry_Int_Tables_number      4
loop_
_symmetry_equiv_pos_site_id
_symmetry_equiv_pos_as_xyz
1 x,y,z
2 -x,1/2+y,-z
_cell_length_a                   10.1196
_cell_length_b                   6.478
_cell_length_c                   7.6024
_cell_angle_alpha                90
_cell_angle_beta                 88.329
_cell_angle_gamma                90
_cell_volume                     498.162
loop_
_atom_site_label
_atom_site_type_symbol
_atom_site_fract_x
_atom_site_fract_y
_atom_site_fract_z
C1 C 0.714862 0.846641 -0.0593761
C2 C 0.796049 1.02346 -0.0701061
C3 C 0.710191 1.13989 0.247661
C4 C 0.631588 0.968469 0.259702
C5 C 0.902473 0.986899 -0.186273
C6 C 1.00714 1.12351 -0.232012
C7 C 0.754888 1.24012 0.401926
C8 C 0.592936 0.886513 0.427604
N1 N 0.751064 0.682998 -0.156371
N2 N 1.09527 1.23672 -0.271536
N3 N 0.791674 1.32824 0.528369
N4 N 0.557755 0.817365 0.565796
S1 S 0.569961 0.836064 0.0754651
S2 S 0.761662 1.25311 0.0446544
S3 S 0.887639 0.742084 -0.271788

#END

data_XXII_RANK-88_Mohamed_1405.res
_database_code_CSD               UNKNWN
_symmetry_cell_setting           monoclinic
_symmetry_space_group_name_H-M   'P 21'
_symmetry_Int_Tables_number      4
loop_
_symmetry_equiv_pos_site_id
_symmetry_equiv_pos_as_xyz
1 x,y,z
2 -x,1/2+y,-z
_cell_length_a                   10.1192
_cell_length_b                   6.4823
_cell_length_c                   7.5968
_cell_angle_alpha                90
_cell_angle_beta                 88.3548
_cell_angle_gamma                90
_cell_volume                     498.112
loop_
_atom_site_label
_atom_site_type_symbol
_atom_site_fract_x
_atom_site_fract_y
_atom_site_fract_z
C1 C 0.714961 0.852109 0.440494
C2 C 0.79616 1.02879 0.429757
C3 C 0.710207 1.14538 0.747602
C4 C 0.631579 0.974094 0.759644
C5 C 0.902625 0.992151 0.313657
C6 C 1.00731 1.12863 0.267935
C7 C 0.754851 1.24564 0.901986
C8 C 0.592856 0.892319 0.92768
N1 N 0.751173 0.688502 0.343542
N2 N 1.09548 1.24171 0.228439
N3 N 0.791604 1.33378 1.02852
N4 N 0.557622 0.823317 1.06596
S1 S 0.570003 0.841658 0.575257
S2 S 0.76175 1.25837 0.544447
S3 S 0.887796 0.747447 0.228181

#END

data_XXII_RANK-89_Mohamed_1338.res
_database_code_CSD               UNKNWN
_symmetry_cell_setting           monoclinic
_symmetry_space_group_name_H-M   'P 21'
_symmetry_Int_Tables_number      4
loop_
_symmetry_equiv_pos_site_id
_symmetry_equiv_pos_as_xyz
1 x,y,z
2 -x,1/2+y,-z
_cell_length_a                   10.1207
_cell_length_b                   6.4838
_cell_length_c                   7.594
_cell_angle_alpha                90
_cell_angle_beta                 88.3522
_cell_angle_gamma                90
_cell_volume                     498.117
loop_
_atom_site_label
_atom_site_type_symbol
_atom_site_fract_x
_atom_site_fract_y
_atom_site_fract_z
C1 C 0.715025 0.857123 0.440504
C2 C 0.796195 1.03381 0.429749
C3 C 0.710165 1.15043 0.747662
C4 C 0.631575 0.979148 0.759724
C5 C 0.902665 0.99718 0.31363
C6 C 1.00732 1.13366 0.267901
C7 C 0.754759 1.25074 0.902091
C8 C 0.592853 0.897428 0.927825
N1 N 0.751286 0.693543 0.34356
N2 N 1.09546 1.24674 0.228379
N3 N 0.791469 1.33892 1.02867
N4 N 0.55761 0.828465 1.06617
S1 S 0.570081 0.84666 0.575284
S2 S 0.76172 1.26335 0.544414
S3 S 0.887899 0.752497 0.228179

#END

data_XXII_RANK-90_Mohamed_1459.res
_database_code_CSD               UNKNWN
_symmetry_cell_setting           monoclinic
_symmetry_space_group_name_H-M   'P 21'
_symmetry_Int_Tables_number      4
loop_
_symmetry_equiv_pos_site_id
_symmetry_equiv_pos_as_xyz
1 x,y,z
2 -x,1/2+y,-z
_cell_length_a                   12.8263
_cell_length_b                   6.4837
_cell_length_c                   7.594
_cell_angle_alpha                90
_cell_angle_beta                 52.0671
_cell_angle_gamma                90
_cell_volume                     498.108
loop_
_atom_site_label
_atom_site_type_symbol
_atom_site_fract_x
_atom_site_fract_y
_atom_site_fract_z
C1 C 0.715021 0.858413 0.725472
C2 C 0.796182 1.03509 0.633556
C3 C 0.71016 1.15172 1.03749
C4 C 0.631576 0.980432 1.12814
C5 C 0.902656 0.998472 0.410971
C6 C 1.00731 1.13496 0.260586
C7 C 0.754766 1.25203 1.14732
C8 C 0.592849 0.898707 1.33496
N1 N 0.751292 0.694828 0.592272
N2 N 1.09545 1.24805 0.132928
N3 N 0.791459 1.34021 1.2372
N4 N 0.557612 0.829739 1.50855
S1 S 0.570082 0.847931 1.0052
S2 S 0.761717 1.26464 0.782692
S3 S 0.887901 0.753794 0.340276

#END

data_XXII_RANK-91_Mohamed_1496.res
_database_code_CSD               UNKNWN
_symmetry_cell_setting           monoclinic
_symmetry_space_group_name_H-M   'P 21'
_symmetry_Int_Tables_number      4
loop_
_symmetry_equiv_pos_site_id
_symmetry_equiv_pos_as_xyz
1 x,y,z
2 -x,1/2+y,-z
_cell_length_a                   7.6024
_cell_length_b                   6.478
_cell_length_c                   10.1197
_cell_angle_alpha                90
_cell_angle_beta                 91.6717
_cell_angle_gamma                90
_cell_volume                     498.166
loop_
_atom_site_label
_atom_site_type_symbol
_atom_site_fract_x
_atom_site_fract_y
_atom_site_fract_z
C1 C 0.440627 0.836064 0.78514
C2 C 0.429891 1.01288 0.703948
C3 C 0.747666 1.12931 0.789806
C4 C 0.759701 0.957884 0.868417
C5 C 0.313731 0.976309 0.597528
C6 C 0.267988 1.11293 0.492861
C7 C 0.90193 1.22953 0.745103
C8 C 0.927608 0.875933 0.907073
N1 N 0.343621 0.672418 0.748943
N2 N 0.22847 1.22613 0.404718
N3 N 1.02837 1.31765 0.708324
N4 N 1.0658 0.806779 0.94225
S1 S 0.575464 0.825494 0.930042
S2 S 0.544657 1.24253 0.73834
S3 S 0.228212 0.731501 0.612362

#END

data_XXII_RANK-92_Mohamed_1346.res
_database_code_CSD               UNKNWN
_symmetry_cell_setting           monoclinic
_symmetry_space_group_name_H-M   'P 21'
_symmetry_Int_Tables_number      4
loop_
_symmetry_equiv_pos_site_id
_symmetry_equiv_pos_as_xyz
1 x,y,z
2 -x,1/2+y,-z
_cell_length_a                   10.1193
_cell_length_b                   6.4823
_cell_length_c                   7.5968
_cell_angle_alpha                90
_cell_angle_beta                 88.355
_cell_angle_gamma                90
_cell_volume                     498.117
loop_
_atom_site_label
_atom_site_type_symbol
_atom_site_fract_x
_atom_site_fract_y
_atom_site_fract_z
C1 C 0.714962 0.853737 0.440486
C2 C 0.796161 1.03042 0.429754
C3 C 0.710199 1.147 0.747602
C4 C 0.631582 0.97571 0.759639
C5 C 0.902619 0.993778 0.313649
C6 C 1.00731 1.13025 0.26794
C7 C 0.754856 1.24727 0.901988
C8 C 0.592857 0.893936 0.927671
N1 N 0.751183 0.690124 0.343541
N2 N 1.09547 1.24334 0.228443
N3 N 0.791604 1.3354 1.02852
N4 N 0.557625 0.824925 1.06595
S1 S 0.570006 0.843275 0.575261
S2 S 0.761743 1.26 0.544447
S3 S 0.887807 0.749073 0.228183

#END

data_XXII_RANK-93_Mohamed_1511.res
_database_code_CSD               UNKNWN
_symmetry_cell_setting           monoclinic
_symmetry_space_group_name_H-M   'P 21'
_symmetry_Int_Tables_number      4
loop_
_symmetry_equiv_pos_site_id
_symmetry_equiv_pos_as_xyz
1 x,y,z
2 -x,1/2+y,-z
_cell_length_a                   10.1195
_cell_length_b                   6.4822
_cell_length_c                   7.597
_cell_angle_alpha                90
_cell_angle_beta                 88.353
_cell_angle_gamma                90
_cell_volume                     498.132
loop_
_atom_site_label
_atom_site_type_symbol
_atom_site_fract_x
_atom_site_fract_y
_atom_site_fract_z
C1 C 0.714952 0.851733 0.440495
C2 C 0.796158 1.02841 0.429764
C3 C 0.710204 1.14499 0.747607
C4 C 0.631578 0.973696 0.759639
C5 C 0.902618 0.991773 0.313656
C6 C 1.00731 1.12825 0.267941
C7 C 0.754854 1.24525 0.901985
C8 C 0.59286 0.891918 0.927675
N1 N 0.751167 0.688119 0.34354
N2 N 1.09547 1.24133 0.228444
N3 N 0.791599 1.33338 1.02853
N4 N 0.557629 0.822909 1.06595
S1 S 0.570003 0.841273 0.575258
S2 S 0.761752 1.25799 0.544454
S3 S 0.887792 0.747074 0.228178

#END

data_XXII_RANK-94_Mohamed_1290.res
_database_code_CSD               UNKNWN
_symmetry_cell_setting           monoclinic
_symmetry_space_group_name_H-M   'P 21'
_symmetry_Int_Tables_number      4
loop_
_symmetry_equiv_pos_site_id
_symmetry_equiv_pos_as_xyz
1 x,y,z
2 -x,1/2+y,-z
_cell_length_a                   10.1192
_cell_length_b                   6.4822
_cell_length_c                   7.597
_cell_angle_alpha                90
_cell_angle_beta                 88.3551
_cell_angle_gamma                90
_cell_volume                     498.117
loop_
_atom_site_label
_atom_site_type_symbol
_atom_site_fract_x
_atom_site_fract_y
_atom_site_fract_z
C1 C 0.714955 0.851236 0.440489
C2 C 0.796156 1.02792 0.429754
C3 C 0.7102 1.1445 0.747598
C4 C 0.631577 0.973211 0.75963
C5 C 0.902618 0.991274 0.313656
C6 C 1.00731 1.12776 0.267939
C7 C 0.754852 1.24476 0.901982
C8 C 0.592859 0.891433 0.927664
N1 N 0.751167 0.687624 0.343538
N2 N 1.09547 1.24085 0.228442
N3 N 0.791603 1.3329 1.02852
N4 N 0.557628 0.822419 1.06594
S1 S 0.570002 0.840784 0.575256
S2 S 0.761749 1.25749 0.544446
S3 S 0.887798 0.746573 0.228179

#END

data_XXII_RANK-95_Mohamed_1363.res
_database_code_CSD               UNKNWN
_symmetry_cell_setting           monoclinic
_symmetry_space_group_name_H-M   'P 21'
_symmetry_Int_Tables_number      4
loop_
_symmetry_equiv_pos_site_id
_symmetry_equiv_pos_as_xyz
1 x,y,z
2 -x,1/2+y,-z
_cell_length_a                   10.1195
_cell_length_b                   6.4823
_cell_length_c                   7.5968
_cell_angle_alpha                90
_cell_angle_beta                 88.3535
_cell_angle_gamma                90
_cell_volume                     498.126
loop_
_atom_site_label
_atom_site_type_symbol
_atom_site_fract_x
_atom_site_fract_y
_atom_site_fract_z
C1 C 0.714956 0.855154 -0.0595084
C2 C 0.796157 1.03184 -0.0702444
C3 C 0.710205 1.14841 0.247605
C4 C 0.631576 0.977128 0.259643
C5 C 0.902618 0.995196 -0.18635
C6 C 1.00731 1.13167 -0.232063
C7 C 0.754849 1.24868 0.401985
C8 C 0.59286 0.895358 0.427674
N1 N 0.751176 0.691543 -0.15646
N2 N 1.09547 1.24476 -0.271554
N3 N 0.791597 1.33681 0.528526
N4 N 0.557629 0.826343 0.565966
S1 S 0.570008 0.844702 0.0752537
S2 S 0.761747 1.26141 0.0444463
S3 S 0.8878 0.750495 -0.271822

#END

data_XXII_RANK-96_Mohamed_1446.res
_database_code_CSD               UNKNWN
_symmetry_cell_setting           monoclinic
_symmetry_space_group_name_H-M   'P 21'
_symmetry_Int_Tables_number      4
loop_
_symmetry_equiv_pos_site_id
_symmetry_equiv_pos_as_xyz
1 x,y,z
2 -x,1/2+y,-z
_cell_length_a                   12.8307
_cell_length_b                   6.4799
_cell_length_c                   7.6002
_cell_angle_alpha                90
_cell_angle_beta                 52.031
_cell_angle_gamma                90
_cell_volume                     498.149
loop_
_atom_site_label
_atom_site_type_symbol
_atom_site_fract_x
_atom_site_fract_y
_atom_site_fract_z
C1 C 0.714911 0.852871 0.725734
C2 C 0.796082 1.02965 0.633804
C3 C 0.710188 1.14615 1.0375
C4 C 0.631585 0.974765 1.12817
C5 C 0.902528 0.993067 0.411211
C6 C 1.00719 1.12964 0.260797
C7 C 0.754862 1.24642 1.14713
C8 C 0.592923 0.892906 1.3348
N1 N 0.751125 0.689246 0.592555
N2 N 1.09532 1.2428 0.133125
N3 N 0.791627 1.33456 1.23683
N4 N 0.557729 0.823811 1.50823
S1 S 0.56999 0.842324 1.00549
S2 S 0.761671 1.25926 0.782945
S3 S 0.887712 0.748297 0.340545

#END

data_XXII_RANK-97_Mohamed_1540.res
_database_code_CSD               UNKNWN
_symmetry_cell_setting           monoclinic
_symmetry_space_group_name_H-M   'P 21'
_symmetry_Int_Tables_number      4
loop_
_symmetry_equiv_pos_site_id
_symmetry_equiv_pos_as_xyz
1 x,y,z
2 -x,1/2+y,-z
_cell_length_a                   10.1192
_cell_length_b                   6.4802
_cell_length_c                   7.5999
_cell_angle_alpha                90
_cell_angle_beta                 88.3385
_cell_angle_gamma                90
_cell_volume                     498.15
loop_
_atom_site_label
_atom_site_type_symbol
_atom_site_fract_x
_atom_site_fract_y
_atom_site_fract_z
C1 C 0.714903 0.850021 0.440637
C2 C 0.796084 1.02679 0.429888
C3 C 0.71019 1.14329 0.747686
C4 C 0.631576 0.971928 0.759747
C5 C 0.902523 0.990186 0.313734
C6 C 1.0072 1.12675 0.267984
C7 C 0.754861 1.24356 0.901992
C8 C 0.59291 0.890071 0.927722
N1 N 0.751111 0.686392 0.343675
N2 N 1.09535 1.23991 0.228458
N3 N 0.791635 1.33171 1.02846
N4 N 0.557719 0.820995 1.06596
S1 S 0.569984 0.839492 0.575466
S2 S 0.76168 1.25639 0.544593
S3 S 0.887711 0.745433 0.228261

#END

data_XXII_RANK-98_Mohamed_1527.res
_database_code_CSD               UNKNWN
_symmetry_cell_setting           monoclinic
_symmetry_space_group_name_H-M   'P 21'
_symmetry_Int_Tables_number      4
loop_
_symmetry_equiv_pos_site_id
_symmetry_equiv_pos_as_xyz
1 x,y,z
2 -x,1/2+y,-z
_cell_length_a                   7.6015
_cell_length_b                   6.4787
_cell_length_c                   10.1194
_cell_angle_alpha                90
_cell_angle_beta                 91.6718
_cell_angle_gamma                90
_cell_volume                     498.146
loop_
_atom_site_label
_atom_site_type_symbol
_atom_site_fract_x
_atom_site_fract_y
_atom_site_fract_z
C1 C 0.0593254 0.852914 0.214892
C2 C 0.0700852 1.02974 0.296064
C3 C -0.247704 1.1462 0.210186
C4 C -0.259771 0.974778 0.131585
C5 C 0.186257 0.993169 0.40249
C6 C 0.232015 1.12978 0.507151
C7 C -0.401981 1.24647 0.254874
C8 C -0.42771 0.892867 0.0929339
N1 N 0.156314 0.689279 0.251105
N2 N 0.271559 1.24297 0.595287
N3 N -0.528425 1.3346 0.291649
N4 N -0.565932 0.82374 0.0577578
S1 S -0.0755265 0.842344 0.0699754
S2 S -0.0446586 1.25938 0.261651
S3 S 0.271749 0.74836 0.38768

#END

data_XXII_RANK-99_Mohamed_1390.res
_database_code_CSD               UNKNWN
_symmetry_cell_setting           monoclinic
_symmetry_space_group_name_H-M   'P 21'
_symmetry_Int_Tables_number      4
loop_
_symmetry_equiv_pos_site_id
_symmetry_equiv_pos_as_xyz
1 x,y,z
2 -x,1/2+y,-z
_cell_length_a                   10.1189
_cell_length_b                   6.4805
_cell_length_c                   7.5998
_cell_angle_alpha                90
_cell_angle_beta                 88.3383
_cell_angle_gamma                90
_cell_volume                     498.151
loop_
_atom_site_label
_atom_site_type_symbol
_atom_site_fract_x
_atom_site_fract_y
_atom_site_fract_z
C1 C 0.714907 0.853673 0.440655
C2 C 0.796091 1.03044 0.429896
C3 C 0.710192 1.14696 0.747695
C4 C 0.63158 0.975589 0.759768
C5 C 0.902534 0.993842 0.313746
C6 C 1.0072 1.13041 0.267987
C7 C 0.75486 1.24723 0.902005
C8 C 0.592916 0.893747 0.927753
N1 N 0.751134 0.690046 0.343696
N2 N 1.09534 1.24355 0.228444
N3 N 0.791625 1.33539 1.02847
N4 N 0.557726 0.824679 1.066
S1 S 0.569986 0.843142 0.575492
S2 S 0.761673 1.26004 0.5446
S3 S 0.887727 0.749089 0.228285

#END

data_XXII_RANK-100_Mohamed_1673.res
_database_code_CSD               UNKNWN
_symmetry_cell_setting           orthorhombic
_symmetry_space_group_name_H-M   'P b c a'
_symmetry_Int_Tables_number      61
loop_
_symmetry_equiv_pos_site_id
_symmetry_equiv_pos_as_xyz
1 x,y,z
2 1/2-x,-y,1/2+z
3 -x,1/2+y,1/2-z
4 1/2+x,1/2-y,-z
5 -x,-y,-z
6 1/2+x,y,1/2-z
7 x,1/2-y,1/2+z
8 1/2-x,1/2+y,z
_cell_length_a                   8.874
_cell_length_b                   19.1666
_cell_length_c                   11.947
_cell_angle_alpha                90
_cell_angle_beta                 90
_cell_angle_gamma                90
_cell_volume                     2032
loop_
_atom_site_label
_atom_site_type_symbol
_atom_site_fract_x
_atom_site_fract_y
_atom_site_fract_z
C1 C 0.261311 0.61184 0.595996
C2 C 0.179388 0.592482 0.499694
C3 C -0.0586136 0.662064 0.57445
C4 C 0.0200402 0.68138 0.66788
C5 C 0.278647 0.578584 0.412155
C6 C 0.242015 0.558467 0.30142
C7 C -0.181741 0.703001 0.534905
C8 C -0.0198461 0.743154 0.727545
N1 N 0.41148 0.613594 0.588027
N2 N 0.212729 0.5415 0.208419
N3 N -0.286133 0.735591 0.501327
N4 N -0.0523806 0.793711 0.779614
S1 S 0.172831 0.633232 0.723858
S2 S -0.0177166 0.585817 0.496071
S3 S 0.46039 0.589058 0.45981

#END
