# Supplementary material for: Report on the sixth blind test of organic crystal structure prediction methods
Source: Acta Crystallogr B Struct Sci Cryst Eng Mater. 2016 Aug 1;72(Pt 4):439–59. doi: 10.1107/S2052520616007447 (PMC4971545; doi:10.1107/S2052520616007447)
Supplement: Supplementary file 2 [file b-72-00439-sup2.zip › Group_13_Mohamed/XXIII-1_Mohamed.cif]

########################################################
#                                                      #
# Blind Test Submission for XXIII                      #
#                                                      #
# Dr. Sharmarke Mohamed                                #
# Department of Applied Mathematics and Sciences       #
# Khalifa University of Science, Technology & Research #
# Abu Dhabi                                            #
# United Arab Emirates                                 #
#                                                      #
# Most stable 100 structures of XXIII following        #
# structure prediction assuming two conformations      #
# (Conf1 & Conf2). Final ranking is on lattice energy  #
# following DMACRYS minimization with FIT potential.   #
#                                                      #
########################################################

data_XXIII_Conf1_RANK-1_Mohamed_81.res
_database_code_CSD               UNKNWN
_symmetry_cell_setting           triclinic
_symmetry_space_group_name_H-M   'P -1'
_symmetry_Int_Tables_number      2
loop_
_symmetry_equiv_pos_site_id
_symmetry_equiv_pos_as_xyz
1 x,y,z
2 -x,-y,-z
_cell_length_a                   16.9213
_cell_length_b                   9.912
_cell_length_c                   7.1479
_cell_angle_alpha                122.924
_cell_angle_beta                 106.527
_cell_angle_gamma                79.3449
_cell_volume                     964.072
loop_
_atom_site_label
_atom_site_type_symbol
_atom_site_fract_x
_atom_site_fract_y
_atom_site_fract_z
C1 C 0.481403 0.200022 0.736905
C2 C 0.454527 0.245868 0.932507
C3 C 0.503866 0.346935 1.14626
C4 C 0.577945 0.401139 1.16564
C5 C 0.604005 0.354143 0.968566
C6 C 0.555154 0.253294 0.754281
C7 C 0.375726 0.184057 0.914246
C8 C 0.388919 0.0200664 0.900629
C9 C 0.211632 -0.0568237 1.06022
C10 C 0.15912 -0.148817 0.84614
C11 C 0.183702 -0.188935 0.649415
C12 C 0.257557 -0.134615 0.668843
C13 C 0.310029 -0.0417701 0.881729
C14 C 0.285756 -0.00533555 1.0766
C15 C -0.0487983 -0.316962 0.684188
C16 C -0.126032 -0.342548 0.530292
C17 C -0.145637 -0.285064 0.383559
C18 C -0.0871095 -0.197503 0.391998
C19 C -0.0104227 -0.170478 0.540645
C20 C 0.0116073 -0.230698 0.688961
C21 C -0.0317004 -0.377044 0.840322
H1 H 0.444118 0.122171 0.568541
H2 H 0.484849 0.385497 1.30152
H3 H 0.575486 0.21782 0.602239
H4 H 0.330017 0.17078 0.762142
H5 H 0.348936 0.271734 1.06155
H6 H 0.415815 -0.0674347 0.753296
H7 H 0.434707 0.0333707 1.05265
H8 H 0.19363 -0.0259495 1.21367
H9 H 0.146146 -0.265707 0.481558
H10 H 0.275431 -0.168015 0.513875
H11 H 0.325396 0.0650991 1.24454
H12 H 0.0906535 -0.236165 0.955147
H13 H -0.170545 -0.408552 0.529846
H14 H -0.205434 -0.306062 0.26615
H15 H -0.101889 -0.148275 0.281871
H16 H 0.0329163 -0.09928 0.547504
H17 H -0.0736494 -0.495639 0.920098
N1 N 0.0870602 -0.204262 0.83944
O1 O 0.030507 -0.353298 0.99284
O2 O -0.0924343 -0.465493 0.805576
CL1 Cl 0.636174 0.528037 1.43887
CL2 Cl 0.696099 0.419032 0.983328

#END

data_XXIII_Conf1_RANK-2_Mohamed_513.res
_database_code_CSD               UNKNWN
_symmetry_cell_setting           triclinic
_symmetry_space_group_name_H-M   'P -1'
_symmetry_Int_Tables_number      2
loop_
_symmetry_equiv_pos_site_id
_symmetry_equiv_pos_as_xyz
1 x,y,z
2 -x,-y,-z
_cell_length_a                   7.1485
_cell_length_b                   16.9202
_cell_length_c                   8.5039
_cell_angle_alpha                88.6546
_cell_angle_beta                 78.0551
_cell_angle_gamma                73.4797
_cell_volume                     964.082
loop_
_atom_site_label
_atom_site_type_symbol
_atom_site_fract_x
_atom_site_fract_y
_atom_site_fract_z
C1 C -0.0369062 0.48141 0.799966
C2 C -0.186656 0.454526 0.754123
C3 C -0.299324 0.503863 0.653055
C4 C -0.264497 0.577951 0.598865
C5 C -0.114422 0.604014 0.645844
C6 C -0.00098304 0.555155 0.746683
C7 C -0.230216 0.375722 0.815936
C8 C -0.380555 0.388925 0.979945
C9 C -0.617051 0.211631 1.05683
C10 C -0.494976 0.159113 1.14883
C11 C -0.338372 0.183705 1.18893
C12 C -0.303471 0.257559 1.13461
C13 C -0.423501 0.31003 1.04178
C14 C -0.581937 0.285754 1.00535
C15 C -0.501199 -0.048802 1.31696
C16 C -0.372911 -0.126042 1.34253
C17 C -0.168728 -0.145645 1.28504
C18 C -0.0896196 -0.0871113 1.19748
C19 C -0.211197 -0.0104391 1.17046
C20 C -0.41971 0.0116084 1.23068
C21 C -0.717389 -0.031702 1.37706
H1 H 0.0536133 0.444119 0.877807
H2 H -0.416021 0.484845 0.61451
H3 H 0.115579 0.575489 0.782162
H4 H -0.0914038 0.330015 0.829197
H5 H -0.289841 0.348934 0.728257
H6 H -0.320711 0.415819 1.06744
H7 H -0.519242 0.434709 0.96664
H8 H -0.739627 0.193624 1.02597
H9 H -0.247293 0.146144 1.2657
H10 H -0.181896 0.275433 1.168
H11 H -0.679428 0.325403 0.934914
H12 H -0.691319 0.0906511 1.23617
H13 H -0.438477 -0.170552 1.40854
H14 H -0.0723365 -0.20544 1.30603
H15 H 0.0697187 -0.101896 1.14824
H16 H -0.146862 0.032901 1.09926
H17 H -0.915746 -0.0736566 1.49566
N1 N -0.543725 0.0870586 1.20427
O1 O -0.846144 0.0305033 1.35331
O2 O -0.771091 -0.0924324 1.4655
CL1 Cl -0.4108 0.636166 0.471968
CL2 Cl -0.0642796 0.696108 0.580961

#END

data_XXIII_Conf1_RANK-3_Mohamed_536.res
_database_code_CSD               UNKNWN
_symmetry_cell_setting           triclinic
_symmetry_space_group_name_H-M   'P -1'
_symmetry_Int_Tables_number      2
loop_
_symmetry_equiv_pos_site_id
_symmetry_equiv_pos_as_xyz
1 x,y,z
2 -x,-y,-z
_cell_length_a                   9.912
_cell_length_b                   19.5412
_cell_length_c                   7.1482
_cell_angle_alpha                66.7205
_cell_angle_beta                 57.0734
_cell_angle_gamma                56.9101
_cell_volume                     964.075
loop_
_atom_site_label
_atom_site_type_symbol
_atom_site_fract_x
_atom_site_fract_y
_atom_site_fract_z
C1 C 0.318581 0.981399 0.255512
C2 C 0.299612 0.954527 0.477987
C3 C 0.149192 1.00386 0.642397
C4 C 0.0209084 1.07794 0.587686
C5 C 0.0418519 1.10401 0.364557
C6 C 0.19156 1.05514 0.199133
C7 C 0.440223 0.875716 0.53853
C8 C 0.591016 0.888922 0.511709
C9 C 0.845193 0.71163 0.848596
C10 C 0.989696 0.659119 0.687038
C11 C 1.00524 0.6837 0.465727
C12 C 0.877055 0.757558 0.411294
C13 C 0.731744 0.810028 0.571698
C14 C 0.719582 0.785755 0.79084
C15 C 1.36575 0.4512 0.733016
C16 C 1.46858 0.373962 0.656367
C17 C 1.43069 0.354363 0.52925
C18 C 1.2846 0.412896 0.47916
C19 C 1.1809 0.489573 0.551109
C20 C 1.21908 0.511611 0.677384
C21 C 1.40875 0.468298 0.872035
H1 H 0.433723 0.94411 0.124436
H2 H 0.129653 0.984842 0.816663
H3 H 0.206699 1.07549 0.0267566
H4 H 0.499193 0.830021 0.432145
H5 H 0.379325 0.848934 0.712619
H6 H 0.651621 0.915813 0.337483
H7 H 0.531928 0.934705 0.61793
H8 H 0.832323 0.693622 1.02004
H9 H 1.11957 0.646144 0.335437
H10 H 0.892588 0.775436 0.238447
H11 H 0.609496 0.825397 0.919138
H12 H 1.14551 0.590652 0.864501
H13 H 1.57909 0.329457 0.700427
H14 H 1.51149 0.294567 0.471644
H15 H 1.25015 0.398112 0.383814
H16 H 1.06636 0.532908 0.514629
H17 H 1.56929 0.426349 0.99376
N1 N 1.11719 0.587065 0.752387
O1 O 1.32279 0.530505 0.962342
O2 O 1.55792 0.407572 0.898012
CL1 Cl -0.164205 1.13616 0.80268
CL2 Cl -0.115125 1.1961 0.287216

#END

data_XXIII_Conf1_RANK-4_Mohamed_554.res
_database_code_CSD               UNKNWN
_symmetry_cell_setting           triclinic
_symmetry_space_group_name_H-M   'P -1'
_symmetry_Int_Tables_number      2
loop_
_symmetry_equiv_pos_site_id
_symmetry_equiv_pos_as_xyz
1 x,y,z
2 -x,-y,-z
_cell_length_a                   7.1485
_cell_length_b                   18.7578
_cell_length_c                   8.5042
_cell_angle_alpha                115.607
_cell_angle_beta                 101.945
_cell_angle_gamma                99.3618
_cell_volume                     964.1
loop_
_atom_site_label
_atom_site_type_symbol
_atom_site_fract_x
_atom_site_fract_y
_atom_site_fract_z
C1 C 0.963103 0.518588 0.218624
C2 C 0.813347 0.545476 0.291344
C3 C 0.700674 0.496134 0.343069
C4 C 0.73551 0.422049 0.323189
C5 C 0.885578 0.395988 0.250138
C6 C 0.999015 0.444843 0.19816
C7 C 0.769791 0.624282 0.308345
C8 C 0.619442 0.611078 0.131141
C9 C 0.382948 0.78837 0.231535
C10 C 0.505025 0.840885 0.192058
C11 C 0.661633 0.816298 0.127361
C12 C 0.696537 0.742437 0.107827
C13 C 0.576504 0.689966 0.148198
C14 C 0.418066 0.714249 0.208899
C15 C 0.498807 1.0488 0.231846
C16 C 0.627094 1.12605 0.283505
C17 C 0.831282 1.14565 0.360601
C18 C 0.910408 1.08712 0.389634
C19 C 0.788814 1.01043 0.339967
C20 C 0.580294 0.9884 0.257702
C21 C 0.282613 1.03171 0.154643
H1 H 1.05361 0.555876 0.178071
H2 H 0.58399 0.515161 0.400657
H3 H 1.11558 0.424501 0.142341
H4 H 0.9086 0.66998 0.340778
H5 H 0.710172 0.651071 0.422815
H6 H 0.679285 0.584172 0.0167388
H7 H 0.480751 0.565291 0.0986484
H8 H 0.260379 0.806383 0.280415
H9 H 0.752711 0.853853 0.088153
H10 H 0.818108 0.724555 0.0565598
H11 H 0.32057 0.674603 0.239691
H12 H 0.308679 0.909347 0.173176
H13 H 0.56154 1.17055 0.262002
H14 H 0.927681 1.20544 0.399395
H15 H 1.06975 1.1019 0.453646
H16 H 0.85315 0.967091 0.367834
H17 H 0.0842583 1.07366 0.0779896
N1 N 0.456279 0.912943 0.20867
O1 O 0.15386 0.969494 0.116177
O2 O 0.228913 1.09244 0.126926
CL1 Cl 0.589193 0.363834 0.391865
CL2 Cl 0.935721 0.303896 0.222933

#END

data_XXIII_Conf1_RANK-5_Mohamed_69.res
_database_code_CSD               UNKNWN
_symmetry_cell_setting           triclinic
_symmetry_space_group_name_H-M   'P -1'
_symmetry_Int_Tables_number      2
loop_
_symmetry_equiv_pos_site_id
_symmetry_equiv_pos_as_xyz
1 x,y,z
2 -x,-y,-z
_cell_length_a                   7.1486
_cell_length_b                   16.9203
_cell_length_c                   8.5038
_cell_angle_alpha                88.6537
_cell_angle_beta                 78.0548
_cell_angle_gamma                73.4782
_cell_volume                     964.081
loop_
_atom_site_label
_atom_site_type_symbol
_atom_site_fract_x
_atom_site_fract_y
_atom_site_fract_z
C1 C -0.0369043 0.481399 0.799971
C2 C -0.186659 0.454527 0.754127
C3 C -0.299328 0.503868 0.653061
C4 C -0.264489 0.577943 0.598854
C5 C -0.114422 0.604006 0.645852
C6 C -0.00098745 0.555147 0.746694
C7 C -0.230214 0.37572 0.815938
C8 C -0.380566 0.388923 0.979944
C9 C -0.617055 0.211623 1.05683
C10 C -0.494978 0.159112 1.14882
C11 C -0.338376 0.183698 1.18894
C12 C -0.303471 0.257554 1.13462
C13 C -0.423501 0.310025 1.04178
C14 C -0.581937 0.285758 1.00535
C15 C -0.501202 -0.0487981 1.31695
C16 C -0.372914 -0.126042 1.34254
C17 C -0.168733 -0.145644 1.28505
C18 C -0.0896111 -0.0871201 1.19749
C19 C -0.211197 -0.0104391 1.17046
C20 C -0.419707 0.0116052 1.23069
C21 C -0.717394 -0.0317017 1.37704
H1 H 0.0536013 0.444113 0.877821
H2 H -0.416011 0.484844 0.614497
H3 H 0.115566 0.575485 0.78218
H4 H -0.0914028 0.330014 0.829209
H5 H -0.289826 0.348929 0.72825
H6 H -0.320725 0.415822 1.06744
H7 H -0.519259 0.434708 0.966641
H8 H -0.739614 0.193622 1.02596
H9 H -0.247307 0.146148 1.26571
H10 H -0.181904 0.27543 1.16801
H11 H -0.679425 0.325397 0.934911
H12 H -0.691324 0.090647 1.23616
H13 H -0.438471 -0.170549 1.40854
H14 H -0.0723394 -0.205441 1.30605
H15 H 0.0697257 -0.101895 1.14825
H16 H -0.146858 0.0329007 1.09926
H17 H -0.915747 -0.0736583 1.49565
N1 N -0.54372 0.0870585 1.20426
O1 O -0.846146 0.0305066 1.35331
O2 O -0.771092 -0.0924332 1.46549
CL1 Cl -0.410801 0.636165 0.47196
CL2 Cl -0.0642877 0.6961 0.580972

#END

data_XXIII_Conf1_RANK-6_Mohamed_402.res
_database_code_CSD               UNKNWN
_symmetry_cell_setting           triclinic
_symmetry_space_group_name_H-M   'P -1'
_symmetry_Int_Tables_number      2
loop_
_symmetry_equiv_pos_site_id
_symmetry_equiv_pos_as_xyz
1 x,y,z
2 -x,-y,-z
_cell_length_a                   7.1484
_cell_length_b                   16.92
_cell_length_c                   8.5041
_cell_angle_alpha                88.6539
_cell_angle_beta                 78.0538
_cell_angle_gamma                73.4801
_cell_volume                     964.077
loop_
_atom_site_label
_atom_site_type_symbol
_atom_site_fract_x
_atom_site_fract_y
_atom_site_fract_z
C1 C 0.463098 0.98141 0.799967
C2 C 0.313347 0.954526 0.754119
C3 C 0.200673 1.00387 0.653053
C4 C 0.235512 1.07796 0.598854
C5 C 0.38558 1.10402 0.645841
C6 C 0.499016 1.05517 0.746683
C7 C 0.269797 0.875729 0.815935
C8 C 0.119438 0.888928 0.979934
C9 C -0.117051 0.711624 1.05683
C10 C 0.00501583 0.659113 1.14882
C11 C 0.161628 0.683707 1.18893
C12 C 0.196523 0.757563 1.13461
C13 C 0.0765011 0.810034 1.04177
C14 C -0.0819377 0.785752 1.00534
C15 C -0.00120032 0.451194 1.31696
C16 C 0.127091 0.373956 1.34254
C17 C 0.331283 0.354359 1.28505
C18 C 0.410399 0.41289 1.19749
C19 C 0.288804 0.489567 1.17047
C20 C 0.0802893 0.511601 1.23069
C21 C -0.217387 0.468298 1.37705
H1 H 0.553612 0.944126 0.877805
H2 H 0.0839893 0.984841 0.614504
H3 H 0.615572 1.07551 0.782161
H4 H 0.408604 0.830018 0.829203
H5 H 0.210172 0.84893 0.728252
H6 H 0.179281 0.915829 1.06743
H7 H -0.0192513 0.934711 0.966635
H8 H -0.239624 0.693615 1.02596
H9 H 0.252701 0.646153 1.2657
H10 H 0.318097 0.775447 1.168
H11 H -0.179425 0.825399 0.93491
H12 H -0.191319 0.590649 1.23617
H13 H 0.0615355 0.329454 1.40854
H14 H 0.427679 0.294562 1.30605
H15 H 0.569736 0.398109 1.14825
H16 H 0.353149 0.532912 1.09926
H17 H -0.415753 0.426337 1.49566
N1 N -0.0437268 0.587059 1.20426
O1 O -0.346148 0.5305 1.35331
O2 O -0.271091 0.407564 1.4655
CL1 Cl 0.0891957 1.13617 0.471962
CL2 Cl 0.435716 1.19611 0.580951

#END

data_XXIII_Conf1_RANK-7_Mohamed_303.res
_database_code_CSD               UNKNWN
_symmetry_cell_setting           triclinic
_symmetry_space_group_name_H-M   'P -1'
_symmetry_Int_Tables_number      2
loop_
_symmetry_equiv_pos_site_id
_symmetry_equiv_pos_as_xyz
1 x,y,z
2 -x,-y,-z
_cell_length_a                   7.1487
_cell_length_b                   18.7577
_cell_length_c                   8.5039
_cell_angle_alpha                115.607
_cell_angle_beta                 101.946
_cell_angle_gamma                99.3612
_cell_volume                     964.094
loop_
_atom_site_label
_atom_site_type_symbol
_atom_site_fract_x
_atom_site_fract_y
_atom_site_fract_z
C1 C 0.963093 0.518595 0.21863
C2 C 0.813341 0.545471 0.291348
C3 C 0.70068 0.496139 0.343077
C4 C 0.735517 0.42205 0.323191
C5 C 0.885578 0.395991 0.250143
C6 C 0.999015 0.444848 0.198151
C7 C 0.769791 0.62428 0.308346
C8 C 0.619447 0.611078 0.131144
C9 C 0.382946 0.788374 0.231546
C10 C 0.50501 0.84088 0.192058
C11 C 0.661626 0.816299 0.127363
C12 C 0.696522 0.742436 0.107828
C13 C 0.576494 0.689973 0.148199
C14 C 0.418065 0.714244 0.208903
C15 C 0.498794 1.0488 0.231844
C16 C 0.627074 1.12605 0.283515
C17 C 0.831257 1.14565 0.360607
C18 C 0.910371 1.08712 0.389636
C19 C 0.788786 1.01043 0.339972
C20 C 0.580285 0.988397 0.257712
C21 C 0.282606 1.0317 0.154657
H1 H 1.05361 0.555881 0.178068
H2 H 0.583989 0.515163 0.400657
H3 H 1.11557 0.424506 0.142344
H4 H 0.908586 0.669982 0.340785
H5 H 0.710164 0.651067 0.422819
H6 H 0.679277 0.584178 0.0167322
H7 H 0.480749 0.565288 0.0986461
H8 H 0.26038 0.80638 0.28042
H9 H 0.752692 0.853857 0.0881571
H10 H 0.818089 0.724559 0.0565547
H11 H 0.320573 0.674603 0.239695
H12 H 0.308674 0.909348 0.173181
H13 H 0.561518 1.17055 0.262009
H14 H 0.927646 1.20544 0.399406
H15 H 1.06971 1.10189 0.453649
H16 H 0.853129 0.967095 0.367835
H17 H 0.0842478 1.07366 0.0779994
N1 N 0.456268 0.912939 0.208679
O1 O 0.153859 0.969495 0.116177
O2 O 0.22891 1.09244 0.126935
CL1 Cl 0.589204 0.363832 0.391865
CL2 Cl 0.935727 0.303893 0.222927

#END

data_XXIII_Conf1_RANK-8_Mohamed_519.res
_database_code_CSD               UNKNWN
_symmetry_cell_setting           triclinic
_symmetry_space_group_name_H-M   'P -1'
_symmetry_Int_Tables_number      2
loop_
_symmetry_equiv_pos_site_id
_symmetry_equiv_pos_as_xyz
1 x,y,z
2 -x,-y,-z
_cell_length_a                   7.1474
_cell_length_b                   18.7578
_cell_length_c                   8.5049
_cell_angle_alpha                115.597
_cell_angle_beta                 101.945
_cell_angle_gamma                99.3689
_cell_volume                     964.089
loop_
_atom_site_label
_atom_site_type_symbol
_atom_site_fract_x
_atom_site_fract_y
_atom_site_fract_z
C1 C -0.0368625 0.518598 0.218633
C2 C -0.186645 0.545468 0.291333
C3 C -0.299349 0.496125 0.34305
C4 C -0.26452 0.422036 0.323174
C5 C -0.114422 0.395989 0.25014
C6 C -0.00094626 0.444852 0.198162
C7 C -0.230187 0.624267 0.308326
C8 C -0.380556 0.611082 0.131159
C9 C -0.617063 0.788361 0.231524
C10 C -0.494952 0.840882 0.192056
C11 C -0.338315 0.816307 0.127387
C12 C -0.303422 0.742442 0.107852
C13 C -0.423493 0.689973 0.148203
C14 C -0.581951 0.714233 0.20889
C15 C -0.50113 1.0488 0.231844
C16 C -0.37281 1.12604 0.283504
C17 C -0.168584 1.14564 0.360581
C18 C -0.0894625 1.08711 0.389616
C19 C -0.211095 1.01043 0.33996
C20 C -0.419647 0.988389 0.257695
C21 C -0.717368 1.0317 0.154647
H1 H 0.0536773 0.555895 0.178087
H2 H -0.416057 0.51514 0.400611
H3 H 0.11563 0.424518 0.142366
H4 H -0.091346 0.669975 0.34077
H5 H -0.289822 0.651055 0.42278
H6 H -0.320701 0.584187 0.0167775
H7 H -0.519281 0.565287 0.0986671
H8 H -0.739658 0.806363 0.280382
H9 H -0.247218 0.853864 0.0881845
H10 H -0.181828 0.724573 0.0565929
H11 H -0.679476 0.674584 0.239673
H12 H -0.691319 0.909345 0.173181
H13 H -0.438365 1.17054 0.262004
H14 H -0.0721698 1.20544 0.399385
H15 H 0.0698957 1.10189 0.453621
H16 H -0.146755 0.967091 0.367809
H17 H -0.915742 1.07365 0.0780021
N1 N -0.543693 0.912933 0.208672
O1 O -0.846159 0.969484 0.116176
O2 O -0.771058 1.09243 0.12694
CL1 Cl -0.410883 0.363813 0.391826
CL2 Cl -0.0642875 0.303894 0.222929

#END

data_XXIII_Conf1_RANK-9_Mohamed_525.res
_database_code_CSD               UNKNWN
_symmetry_cell_setting           triclinic
_symmetry_space_group_name_H-M   'P -1'
_symmetry_Int_Tables_number      2
loop_
_symmetry_equiv_pos_site_id
_symmetry_equiv_pos_as_xyz
1 x,y,z
2 -x,-y,-z
_cell_length_a                   7.1488
_cell_length_b                   16.92
_cell_length_c                   8.5038
_cell_angle_alpha                88.6558
_cell_angle_beta                 78.0549
_cell_angle_gamma                73.4807
_cell_volume                     964.103
loop_
_atom_site_label
_atom_site_type_symbol
_atom_site_fract_x
_atom_site_fract_y
_atom_site_fract_z
C1 C -0.0369048 0.481406 0.29997
C2 C -0.186655 0.454526 0.254123
C3 C -0.299318 0.503866 0.153054
C4 C -0.264481 0.57795 0.0988578
C5 C -0.114414 0.604013 0.14585
C6 C -0.00099062 0.55516 0.246695
C7 C -0.230213 0.375717 0.315937
C8 C -0.380553 0.388924 0.479939
C9 C -0.617052 0.21163 0.556834
C10 C -0.494989 0.159117 0.648821
C11 C -0.338382 0.183699 0.688937
C12 C -0.303478 0.25756 0.634618
C13 C -0.423498 0.310033 0.541776
C14 C -0.581933 0.285759 0.505347
C15 C -0.501215 -0.0488009 0.816959
C16 C -0.372941 -0.126043 0.842535
C17 C -0.168758 -0.145648 0.78504
C18 C -0.0896374 -0.0871128 0.697477
C19 C -0.211226 -0.0104331 0.670457
C20 C -0.419733 0.0116074 0.73069
C21 C -0.717403 -0.0317026 0.877052
H1 H 0.053609 0.444113 0.37781
H2 H -0.416006 0.48484 0.114497
H3 H 0.115576 0.575491 0.28216
H4 H -0.0914134 0.330015 0.329196
H5 H -0.289837 0.348926 0.228254
H6 H -0.320714 0.415824 0.567442
H7 H -0.519244 0.434707 0.466639
H8 H -0.739615 0.193618 0.525955
H9 H -0.247316 0.146151 0.765698
H10 H -0.181908 0.275436 0.668004
H11 H -0.679422 0.325402 0.43491
H12 H -0.691322 0.0906495 0.736173
H13 H -0.438496 -0.170552 0.908537
H14 H -0.0723712 -0.205442 0.806031
H15 H 0.0696893 -0.101891 0.648243
H16 H -0.146878 0.0329058 0.599255
H17 H -0.915756 -0.0736558 0.995666
N1 N -0.543735 0.0870622 0.704267
O1 O -0.84614 0.0305021 0.853317
O2 O -0.7711 -0.092435 0.965503
CL1 Cl -0.41079 0.636164 -0.0280382
CL2 Cl -0.064272 0.69611 0.0809628

#END

data_XXIII_Conf1_RANK-10_Mohamed_380.res
_database_code_CSD               UNKNWN
_symmetry_cell_setting           triclinic
_symmetry_space_group_name_H-M   'P -1'
_symmetry_Int_Tables_number      2
loop_
_symmetry_equiv_pos_site_id
_symmetry_equiv_pos_as_xyz
1 x,y,z
2 -x,-y,-z
_cell_length_a                   7.1475
_cell_length_b                   8.5049
_cell_length_c                   16.3892
_cell_angle_alpha                86.2237
_cell_angle_beta                 81.8133
_cell_angle_gamma                78.0541
_cell_volume                     964.089
loop_
_atom_site_label
_atom_site_type_symbol
_atom_site_fract_x
_atom_site_fract_y
_atom_site_fract_z
C1 C 0.444536 0.299964 0.518594
C2 C 0.267892 0.254132 0.545468
C3 C 0.204529 0.153077 0.496129
C4 C 0.313443 0.0988713 0.422047
C5 C 0.489587 0.145846 0.395987
C6 C 0.554189 0.246688 0.444845
C7 C 0.145535 0.315951 0.624278
C8 C 0.00835705 0.479931 0.611076
C9 C -0.405426 0.55684 0.788373
C10 C -0.335841 0.648817 0.840881
C11 C -0.154631 0.688924 0.816298
C12 C -0.0458769 0.634599 0.742439
C13 C -0.113469 0.541767 0.689971
C14 C -0.296184 0.505346 0.714243
C15 C -0.549935 0.816964 1.0488
C16 C -0.498856 0.842536 1.12603
C17 C -0.314235 0.785058 1.14564
C18 C -0.176583 0.697501 1.08711
C19 C -0.221529 0.670483 1.01043
C20 C -0.408039 0.730699 0.98839
C21 C -0.749062 0.877052 1.0317
H1 H 0.497778 0.377806 0.555887
H2 H 0.0688083 0.114524 0.515144
H3 H 0.691105 0.282154 0.424511
H4 H 0.238669 0.329214 0.669982
H5 H 0.059121 0.228278 0.651062
H6 H 0.0951024 0.567416 0.584188
H7 H -0.0845723 0.466627 0.565289
H8 H -0.546008 0.525971 0.806374
H9 H -0.101083 0.765687 0.853862
H10 H 0.0935848 0.667991 0.724572
H11 H -0.354063 0.434916 0.674594
H12 H -0.600661 0.736166 0.909346
H13 H -0.608925 0.908551 1.17055
H14 H -0.277613 0.80606 1.20544
H15 H -0.0320004 0.648274 1.10189
H16 H -0.113846 0.599279 0.967091
H17 H -0.989397 0.995647 1.07365
N1 N -0.456628 0.70426 0.912933
O1 O -0.815644 0.853309 0.969486
O2 O -0.863488 0.965497 1.09243
CL1 Cl 0.225313 -0.0280168 0.363822
CL2 Cl 0.631809 0.0809611 0.303899

#END

data_XXIII_Conf1_RANK-11_Mohamed_82.res
_database_code_CSD               UNKNWN
_symmetry_cell_setting           triclinic
_symmetry_space_group_name_H-M   'P -1'
_symmetry_Int_Tables_number      2
loop_
_symmetry_equiv_pos_site_id
_symmetry_equiv_pos_as_xyz
1 x,y,z
2 -x,-y,-z
_cell_length_a                   7.1474
_cell_length_b                   18.9548
_cell_length_c                   8.5048
_cell_angle_alpha                120.37
_cell_angle_beta                 101.945
_cell_angle_gamma                77.5293
_cell_volume                     964.089
loop_
_atom_site_label
_atom_site_type_symbol
_atom_site_fract_x
_atom_site_fract_y
_atom_site_fract_z
C1 C 0.444529 0.518607 0.21863
C2 C 0.267885 0.545474 0.291337
C3 C 0.204528 0.496128 0.343043
C4 C 0.313435 0.422047 0.323176
C5 C 0.489585 0.395997 0.25014
C6 C 0.554193 0.444856 0.198166
C7 C 0.145538 0.624275 0.308323
C8 C 0.00835708 0.611082 0.131153
C9 C -0.40543 0.788367 0.231526
C10 C -0.335837 0.84088 0.192059
C11 C -0.154622 0.816305 0.127381
C12 C -0.0458781 0.742445 0.107841
C13 C -0.113465 0.689977 0.148197
C14 C -0.296187 0.71424 0.20889
C15 C -0.549925 1.04879 0.231841
C16 C -0.498842 1.12603 0.283491
C17 C -0.314215 1.14564 0.360575
C18 C -0.176563 1.08711 0.389603
C19 C -0.221514 1.01043 0.339941
C20 C -0.408029 0.988387 0.257692
C21 C -0.749066 1.0317 0.154654
H1 H 0.497771 0.555903 0.178083
H2 H 0.0688046 0.515146 0.400622
H3 H 0.6911 0.424524 0.14236
H4 H 0.238669 0.669982 0.34076
H5 H 0.0591289 0.651056 0.42278
H6 H 0.0950951 0.584194 0.0167771
H7 H -0.0845771 0.565293 0.0986627
H8 H -0.54601 0.80636 0.280396
H9 H -0.101091 0.853868 0.0881835
H10 H 0.0935789 0.724586 0.0565888
H11 H -0.354067 0.67459 0.239669
H12 H -0.600664 0.909348 0.173176
H13 H -0.608911 1.17054 0.262004
H14 H -0.277597 1.20544 0.39937
H15 H -0.031981 1.10189 0.453612
H16 H -0.113836 0.967089 0.367806
H17 H -0.989391 1.07365 0.07801
N1 N -0.456625 0.912932 0.208676
O1 O -0.815643 0.969483 0.116181
O2 O -0.863489 1.09243 0.126941
CL1 Cl 0.225308 0.363813 0.391833
CL2 Cl 0.631807 0.303904 0.222934

#END

data_XXIII_Conf1_RANK-12_Mohamed_532.res
_database_code_CSD               UNKNWN
_symmetry_cell_setting           triclinic
_symmetry_space_group_name_H-M   'P -1'
_symmetry_Int_Tables_number      2
loop_
_symmetry_equiv_pos_site_id
_symmetry_equiv_pos_as_xyz
1 x,y,z
2 -x,-y,-z
_cell_length_a                   7.1473
_cell_length_b                   18.758
_cell_length_c                   8.505
_cell_angle_alpha                115.597
_cell_angle_beta                 101.945
_cell_angle_gamma                99.37
_cell_volume                     964.093
loop_
_atom_site_label
_atom_site_type_symbol
_atom_site_fract_x
_atom_site_fract_y
_atom_site_fract_z
C1 C -0.0368626 0.518605 0.218635
C2 C -0.18664 0.545469 0.291335
C3 C -0.299352 0.496123 0.343049
C4 C -0.264521 0.422046 0.323169
C5 C -0.114425 0.395986 0.250138
C6 C -0.00095935 0.44485 0.198158
C7 C -0.230187 0.624271 0.308327
C8 C -0.380554 0.611083 0.131146
C9 C -0.617065 0.788363 0.231534
C10 C -0.49495 0.840879 0.192063
C11 C -0.338313 0.816305 0.127377
C12 C -0.303422 0.742447 0.107842
C13 C -0.423487 0.689973 0.148203
C14 C -0.581954 0.714234 0.208889
C15 C -0.501134 1.0488 0.231838
C16 C -0.372801 1.12603 0.283497
C17 C -0.168578 1.14564 0.360585
C18 C -0.0894536 1.08711 0.389615
C19 C -0.211091 1.01043 0.339955
C20 C -0.419644 0.988391 0.257695
C21 C -0.717369 1.0317 0.154657
H1 H 0.0536752 0.555892 0.178092
H2 H -0.416058 0.515139 0.400616
H3 H 0.115626 0.424524 0.14236
H4 H -0.0913462 0.669976 0.34076
H5 H -0.289824 0.651055 0.422771
H6 H -0.320701 0.58419 0.0167751
H7 H -0.519282 0.565291 0.0986641
H8 H -0.739657 0.806365 0.280394
H9 H -0.247209 0.853867 0.0881838
H10 H -0.181832 0.724583 0.0565931
H11 H -0.679475 0.674594 0.239672
H12 H -0.691313 0.909344 0.173184
H13 H -0.438367 1.17054 0.262001
H14 H -0.0721573 1.20544 0.39938
H15 H 0.0699104 1.10189 0.453624
H16 H -0.146751 0.967088 0.367812
H17 H -0.91575 1.07365 0.078003
N1 N -0.543698 0.912931 0.208669
O1 O -0.846154 0.969483 0.116186
O2 O -0.771059 1.09243 0.126939
CL1 Cl -0.410881 0.363817 0.391827
CL2 Cl -0.0642919 0.303893 0.22293

#END

data_XXIII_Conf1_RANK-13_Mohamed_542.res
_database_code_CSD               UNKNWN
_symmetry_cell_setting           triclinic
_symmetry_space_group_name_H-M   'P -1'
_symmetry_Int_Tables_number      2
loop_
_symmetry_equiv_pos_site_id
_symmetry_equiv_pos_as_xyz
1 x,y,z
2 -x,-y,-z
_cell_length_a                   7.1473
_cell_length_b                   18.9549
_cell_length_c                   8.5049
_cell_angle_alpha                120.37
_cell_angle_beta                 101.945
_cell_angle_gamma                77.5296
_cell_volume                     964.09
loop_
_atom_site_label
_atom_site_type_symbol
_atom_site_fract_x
_atom_site_fract_y
_atom_site_fract_z
C1 C 0.444539 0.518601 0.218621
C2 C 0.267894 0.545472 0.291331
C3 C 0.204526 0.496128 0.343051
C4 C 0.313433 0.422044 0.323175
C5 C 0.489582 0.395995 0.250139
C6 C 0.55419 0.444858 0.198161
C7 C 0.145537 0.624272 0.308327
C8 C 0.00835591 0.611086 0.131154
C9 C -0.405426 0.788362 0.231533
C10 C -0.335836 0.840884 0.192057
C11 C -0.154618 0.816301 0.127378
C12 C -0.0458663 0.742446 0.107843
C13 C -0.113469 0.689974 0.148206
C14 C -0.296186 0.714233 0.208889
C15 C -0.549913 1.04879 0.23183
C16 C -0.498829 1.12604 0.283487
C17 C -0.314197 1.14563 0.360577
C18 C -0.176553 1.08711 0.389595
C19 C -0.2215 1.01043 0.33994
C20 C -0.408018 0.988384 0.257692
C21 C -0.749053 1.0317 0.154652
H1 H 0.497785 0.555895 0.17808
H2 H 0.0687979 0.515143 0.400609
H3 H 0.691097 0.424522 0.142363
H4 H 0.238679 0.669983 0.340762
H5 H 0.0591279 0.651051 0.422769
H6 H 0.0950951 0.584194 0.0167701
H7 H -0.0845787 0.565292 0.0986654
H8 H -0.546013 0.806359 0.280386
H9 H -0.101074 0.853864 0.0881726
H10 H 0.0935925 0.724582 0.0565869
H11 H -0.354066 0.674585 0.239675
H12 H -0.600657 0.909347 0.173177
H13 H -0.608893 1.17054 0.261998
H14 H -0.277567 1.20543 0.399373
H15 H -0.0319553 1.10188 0.453614
H16 H -0.113821 0.96709 0.367805
H17 H -0.989387 1.07364 0.0780003
N1 N -0.456615 0.91293 0.208672
O1 O -0.81564 0.969485 0.11618
O2 O -0.863475 1.09243 0.12694
CL1 Cl 0.225305 0.363814 0.391834
CL2 Cl 0.631805 0.303898 0.222934

#END

data_XXIII_Conf1_RANK-14_Mohamed_78.res
_database_code_CSD               UNKNWN
_symmetry_cell_setting           triclinic
_symmetry_space_group_name_H-M   'P -1'
_symmetry_Int_Tables_number      2
loop_
_symmetry_equiv_pos_site_id
_symmetry_equiv_pos_as_xyz
1 x,y,z
2 -x,-y,-z
_cell_length_a                   7.1481
_cell_length_b                   18.7578
_cell_length_c                   8.5044
_cell_angle_alpha                115.6
_cell_angle_beta                 101.948
_cell_angle_gamma                99.3659
_cell_volume                     964.107
loop_
_atom_site_label
_atom_site_type_symbol
_atom_site_fract_x
_atom_site_fract_y
_atom_site_fract_z
C1 C -0.0368899 0.5186 0.218626
C2 C -0.186647 0.545472 0.291346
C3 C -0.299329 0.496129 0.343065
C4 C -0.264503 0.422046 0.323176
C5 C -0.114419 0.395993 0.25014
C6 C -0.00097678 0.44485 0.198161
C7 C -0.230197 0.624276 0.308333
C8 C -0.380563 0.611083 0.131143
C9 C -0.617057 0.788365 0.231538
C10 C -0.494971 0.840885 0.192066
C11 C -0.338358 0.816305 0.12737
C12 C -0.303462 0.742439 0.107837
C13 C -0.423498 0.689972 0.1482
C14 C -0.581943 0.714237 0.208893
C15 C -0.50117 1.0488 0.231844
C16 C -0.372865 1.12604 0.283501
C17 C -0.168666 1.14564 0.360592
C18 C -0.0895443 1.08711 0.389614
C19 C -0.211156 1.01043 0.33996
C20 C -0.419679 0.988389 0.257701
C21 C -0.71738 1.0317 0.15466
H1 H 0.0536247 0.555888 0.178071
H2 H -0.416027 0.515151 0.400632
H3 H 0.115584 0.424512 0.14235
H4 H -0.0913743 0.669981 0.340778
H5 H -0.289817 0.651058 0.422799
H6 H -0.320723 0.584188 0.0167459
H7 H -0.519278 0.565289 0.0986584
H8 H -0.739633 0.806367 0.2804
H9 H -0.247277 0.853857 0.0881644
H10 H -0.18189 0.724573 0.056568
H11 H -0.679442 0.674595 0.239686
H12 H -0.691325 0.909347 0.173181
H13 H -0.438432 1.17055 0.262006
H14 H -0.07226 1.20543 0.399393
H15 H 0.0698065 1.10189 0.453627
H16 H -0.146812 0.967085 0.367819
H17 H -0.915751 1.07366 0.0780009
N1 N -0.543717 0.912939 0.208676
O1 O -0.846151 0.96949 0.11618
O2 O -0.771084 1.09243 0.126932
CL1 Cl -0.410824 0.363824 0.391853
CL2 Cl -0.0642931 0.3039 0.222928

#END

data_XXIII_Conf1_RANK-15_Mohamed_114.res
_database_code_CSD               UNKNWN
_symmetry_cell_setting           triclinic
_symmetry_space_group_name_H-M   'P -1'
_symmetry_Int_Tables_number      2
loop_
_symmetry_equiv_pos_site_id
_symmetry_equiv_pos_as_xyz
1 x,y,z
2 -x,-y,-z
_cell_length_a                   7.1483
_cell_length_b                   8.5044
_cell_length_c                   18.7576
_cell_angle_alpha                115.608
_cell_angle_beta                 99.3595
_cell_angle_gamma                101.947
_cell_volume                     964.082
loop_
_atom_site_label
_atom_site_type_symbol
_atom_site_fract_x
_atom_site_fract_y
_atom_site_fract_z
C1 C 0.5369 0.28138 0.481419
C2 C 0.686645 0.208657 0.454528
C3 C 0.799317 0.156927 0.50387
C4 C 0.764481 0.176807 0.577946
C5 C 0.614418 0.249865 0.604021
C6 C 0.500981 0.301846 0.555171
C7 C 0.730195 0.191662 0.375719
C8 C 0.88056 0.368864 0.388923
C9 C 1.11704 0.268453 0.211621
C10 C 0.994978 0.30794 0.159112
C11 C 0.838367 0.372644 0.183706
C12 C 0.803464 0.392172 0.257574
C13 C 0.923507 0.351805 0.310033
C14 C 1.08194 0.291092 0.285754
C15 C 1.00119 0.268162 -0.0488054
C16 C 0.872887 0.216502 -0.126042
C17 C 0.668696 0.139417 -0.145644
C18 C 0.589573 0.110382 -0.0871102
C19 C 0.711176 0.160046 -0.010434
C20 C 0.919699 0.242303 0.0116041
C21 C 1.21739 0.34535 -0.031707
H1 H 0.446385 0.321934 0.444134
H2 H 0.916004 0.0993446 0.484837
H3 H 0.384425 0.357661 0.575512
H4 H 0.591383 0.159224 0.330022
H5 H 0.789818 0.0771939 0.348924
H6 H 0.820733 0.483264 0.415833
H7 H 1.01926 0.401341 0.434711
H8 H 1.23962 0.219573 0.19361
H9 H 0.747295 0.411855 0.14616
H10 H 0.6819 0.443444 0.275454
H11 H 1.17943 0.260305 0.325391
H12 H 1.19132 0.326816 0.0906422
H13 H 0.938451 0.237996 -0.170553
H14 H 0.572298 0.100617 -0.205432
H15 H 0.430232 0.0463739 -0.101885
H16 H 0.646832 0.13218 0.0329116
H17 H 1.41575 0.421997 -0.0736647
N1 N 1.04371 0.29132 0.0870559
O1 O 1.34614 0.383813 0.030496
O2 O 1.27108 0.373065 -0.0924392
CL1 Cl 0.910796 0.108123 0.636166
CL2 Cl 0.564278 0.277064 0.696113

#END

data_XXIII_Conf1_RANK-16_Mohamed_547.res
_database_code_CSD               UNKNWN
_symmetry_cell_setting           triclinic
_symmetry_space_group_name_H-M   'P -1'
_symmetry_Int_Tables_number      2
loop_
_symmetry_equiv_pos_site_id
_symmetry_equiv_pos_as_xyz
1 x,y,z
2 -x,-y,-z
_cell_length_a                   18.7577
_cell_length_b                   7.1487
_cell_length_c                   8.504
_cell_angle_alpha                101.946
_cell_angle_beta                 115.608
_cell_angle_gamma                99.3596
_cell_volume                     964.106
loop_
_atom_site_label
_atom_site_type_symbol
_atom_site_fract_x
_atom_site_fract_y
_atom_site_fract_z
C1 C -0.0185859 0.536909 0.281369
C2 C -0.0454688 0.68666 0.208649
C3 C 0.00386823 0.799319 0.156925
C4 C 0.0779491 0.764483 0.176807
C5 C 0.104019 0.614416 0.249852
C6 C 0.0551642 0.500989 0.301844
C7 C -0.124278 0.730212 0.191654
C8 C -0.111071 0.880555 0.368864
C9 C -0.288379 1.11705 0.268452
C10 C -0.340886 0.994993 0.307934
C11 C -0.316293 0.83838 0.372639
C12 C -0.242433 0.803484 0.392169
C13 C -0.189969 0.923507 0.351807
C14 C -0.21425 1.08193 0.291092
C15 C -0.548808 1.00121 0.26815
C16 C -0.626047 0.872932 0.216489
C17 C -0.645638 0.668755 0.139398
C18 C -0.587116 0.589634 0.110362
C19 C -0.510436 0.711221 0.160029
C20 C -0.488396 0.919723 0.242287
C21 C -0.531711 1.2174 0.345348
H1 H -0.0558745 0.446403 0.321938
H2 H -0.0151586 0.916004 0.099336
H3 H 0.0755088 0.384433 0.357661
H4 H -0.169981 0.591415 0.159215
H5 H -0.151064 0.789828 0.0771861
H6 H -0.0841735 0.820725 0.483268
H7 H -0.0652864 1.01925 0.401348
H8 H -0.306382 1.23962 0.219575
H9 H -0.353847 0.74732 0.411848
H10 H -0.224553 0.681911 0.443447
H11 H -0.174601 1.17942 0.260303
H12 H -0.40935 1.19132 0.326821
H13 H -0.670556 0.938496 0.237991
H14 H -0.705437 0.57237 0.100593
H15 H -0.601894 0.430303 0.0463452
H16 H -0.467094 0.646882 0.132166
H17 H -0.573664 1.41575 0.421998
N1 N -0.412942 1.04373 0.291326
O1 O -0.469495 1.34614 0.383821
O2 O -0.592438 1.27109 0.373067
CL1 Cl 0.136162 0.910785 0.108128
CL2 Cl 0.196117 0.564281 0.277072

#END

data_XXIII_Conf1_RANK-17_Mohamed_531.res
_database_code_CSD               UNKNWN
_symmetry_cell_setting           triclinic
_symmetry_space_group_name_H-M   'P -1'
_symmetry_Int_Tables_number      2
loop_
_symmetry_equiv_pos_site_id
_symmetry_equiv_pos_as_xyz
1 x,y,z
2 -x,-y,-z
_cell_length_a                   7.1479
_cell_length_b                   18.7577
_cell_length_c                   8.5045
_cell_angle_alpha                115.601
_cell_angle_beta                 101.944
_cell_angle_gamma                99.3657
_cell_volume                     964.096
loop_
_atom_site_label
_atom_site_type_symbol
_atom_site_fract_x
_atom_site_fract_y
_atom_site_fract_z
C1 C -0.0368856 0.518595 0.218631
C2 C -0.186651 0.54547 0.291346
C3 C -0.299347 0.496124 0.343062
C4 C -0.264508 0.422047 0.323169
C5 C -0.114417 0.395993 0.250142
C6 C -0.00096195 0.444851 0.198159
C7 C -0.230209 0.624275 0.308333
C8 C -0.380555 0.611079 0.131151
C9 C -0.617072 0.788365 0.231528
C10 C -0.494976 0.840885 0.19206
C11 C -0.338344 0.816307 0.127383
C12 C -0.303444 0.74245 0.107846
C13 C -0.423495 0.689971 0.148202
C14 C -0.581949 0.714244 0.208894
C15 C -0.501179 1.0488 0.231843
C16 C -0.372879 1.12604 0.283514
C17 C -0.168674 1.14565 0.360607
C18 C -0.089555 1.08711 0.389633
C19 C -0.21116 1.01043 0.339971
C20 C -0.419689 0.988392 0.257714
C21 C -0.717398 1.0317 0.154651
H1 H 0.0536473 0.55589 0.178089
H2 H -0.416049 0.515145 0.400623
H3 H 0.115617 0.424518 0.142366
H4 H -0.0913828 0.669982 0.340775
H5 H -0.289843 0.651062 0.422794
H6 H -0.320701 0.584191 0.0167576
H7 H -0.519266 0.565294 0.0986533
H8 H -0.739658 0.80637 0.280388
H9 H -0.247256 0.853864 0.0881835
H10 H -0.18186 0.724573 0.0565876
H11 H -0.679469 0.674593 0.239668
H12 H -0.691332 0.909346 0.173183
H13 H -0.438437 1.17055 0.262016
H14 H -0.0722723 1.20544 0.399399
H15 H 0.0697966 1.10189 0.45365
H16 H -0.146819 0.967092 0.367837
H17 H -0.915759 1.07365 0.0780054
N1 N -0.54372 0.912936 0.208669
O1 O -0.846159 0.96949 0.116181
O2 O -0.771092 1.09243 0.126934
CL1 Cl -0.410852 0.36382 0.391831
CL2 Cl -0.0642788 0.303891 0.22293

#END

data_XXIII_Conf1_RANK-18_Mohamed_537.res
_database_code_CSD               UNKNWN
_symmetry_cell_setting           triclinic
_symmetry_space_group_name_H-M   'P -1'
_symmetry_Int_Tables_number      2
loop_
_symmetry_equiv_pos_site_id
_symmetry_equiv_pos_as_xyz
1 x,y,z
2 -x,-y,-z
_cell_length_a                   7.1477
_cell_length_b                   18.7578
_cell_length_c                   8.5048
_cell_angle_alpha                115.6
_cell_angle_beta                 101.945
_cell_angle_gamma                99.3666
_cell_volume                     964.102
loop_
_atom_site_label
_atom_site_type_symbol
_atom_site_fract_x
_atom_site_fract_y
_atom_site_fract_z
C1 C -0.0368715 0.518596 0.218629
C2 C -0.18664 0.545468 0.291339
C3 C -0.29934 0.496129 0.343049
C4 C -0.264509 0.42204 0.323172
C5 C -0.114417 0.395993 0.250143
C6 C -0.0009592 0.444849 0.198163
C7 C -0.23019 0.624279 0.308332
C8 C -0.380559 0.611079 0.131149
C9 C -0.617056 0.788368 0.231531
C10 C -0.494964 0.840885 0.192064
C11 C -0.338331 0.816305 0.127379
C12 C -0.303438 0.742444 0.107849
C13 C -0.423491 0.689974 0.148199
C14 C -0.581939 0.714243 0.208893
C15 C -0.501153 1.0488 0.23184
C16 C -0.372838 1.12604 0.283502
C17 C -0.16863 1.14564 0.360588
C18 C -0.089507 1.08711 0.389614
C19 C -0.211122 1.01043 0.339959
C20 C -0.419665 0.988387 0.257695
C21 C -0.717377 1.0317 0.15465
H1 H 0.0536662 0.555893 0.178087
H2 H -0.416048 0.515147 0.400616
H3 H 0.115616 0.424513 0.142366
H4 H -0.0913577 0.669983 0.340775
H5 H -0.289822 0.651057 0.422788
H6 H -0.320705 0.584183 0.0167652
H7 H -0.519269 0.565287 0.0986628
H8 H -0.739647 0.806371 0.280392
H9 H -0.247237 0.853866 0.0881785
H10 H -0.18185 0.724572 0.0565871
H11 H -0.679464 0.674595 0.239675
H12 H -0.691314 0.909351 0.173177
H13 H -0.438408 1.17054 0.261999
H14 H -0.0722143 1.20544 0.399388
H15 H 0.0698466 1.10189 0.45363
H16 H -0.146788 0.967087 0.367816
H17 H -0.915745 1.07366 0.0779935
N1 N -0.543698 0.912939 0.208672
O1 O -0.846152 0.969488 0.116182
O2 O -0.771074 1.09243 0.126932
CL1 Cl -0.410852 0.363822 0.391838
CL2 Cl -0.0642874 0.303894 0.22293

#END

data_XXIII_Conf1_RANK-19_Mohamed_546.res
_database_code_CSD               UNKNWN
_symmetry_cell_setting           triclinic
_symmetry_space_group_name_H-M   'P -1'
_symmetry_Int_Tables_number      2
loop_
_symmetry_equiv_pos_site_id
_symmetry_equiv_pos_as_xyz
1 x,y,z
2 -x,-y,-z
_cell_length_a                   7.1475
_cell_length_b                   18.7579
_cell_length_c                   8.5049
_cell_angle_alpha                115.601
_cell_angle_beta                 101.945
_cell_angle_gamma                99.3668
_cell_volume                     964.09
loop_
_atom_site_label
_atom_site_type_symbol
_atom_site_fract_x
_atom_site_fract_y
_atom_site_fract_z
C1 C -0.036863 0.518599 0.218634
C2 C -0.186639 0.545468 0.291338
C3 C -0.299337 0.496128 0.34305
C4 C -0.264514 0.422045 0.323179
C5 C -0.114418 0.39599 0.250135
C6 C -0.00095276 0.444851 0.198165
C7 C -0.23019 0.624277 0.308332
C8 C -0.380556 0.61108 0.131147
C9 C -0.617059 0.788367 0.231525
C10 C -0.494958 0.840884 0.19206
C11 C -0.338326 0.816301 0.127381
C12 C -0.303436 0.742444 0.107841
C13 C -0.423496 0.68997 0.148203
C14 C -0.581948 0.714241 0.208894
C15 C -0.501139 1.0488 0.231841
C16 C -0.372831 1.12604 0.283497
C17 C -0.168612 1.14564 0.360593
C18 C -0.0894879 1.08711 0.38962
C19 C -0.211111 1.01043 0.339953
C20 C -0.419652 0.988396 0.2577
C21 C -0.717367 1.0317 0.154653
H1 H 0.0536746 0.555889 0.178088
H2 H -0.416053 0.515147 0.400615
H3 H 0.115619 0.424513 0.14236
H4 H -0.0913621 0.669979 0.340766
H5 H -0.289829 0.651056 0.422781
H6 H -0.320705 0.584185 0.016776
H7 H -0.519276 0.565288 0.0986621
H8 H -0.739654 0.806363 0.280389
H9 H -0.247232 0.853861 0.0881737
H10 H -0.181839 0.72457 0.0565928
H11 H -0.679469 0.674594 0.239682
H12 H -0.69132 0.90935 0.173176
H13 H -0.438388 1.17055 0.261995
H14 H -0.072196 1.20544 0.399378
H15 H 0.0698662 1.10189 0.453623
H16 H -0.146776 0.967086 0.367815
H17 H -0.91575 1.07365 0.0779983
N1 N -0.543702 0.912935 0.208679
O1 O -0.84615 0.969491 0.116179
O2 O -0.771064 1.09243 0.12694
CL1 Cl -0.41086 0.363821 0.391829
CL2 Cl -0.0642863 0.303892 0.222929

#END

data_XXIII_Conf1_RANK-20_Mohamed_292.res
_database_code_CSD               UNKNWN
_symmetry_cell_setting           triclinic
_symmetry_space_group_name_H-M   'P -1'
_symmetry_Int_Tables_number      2
loop_
_symmetry_equiv_pos_site_id
_symmetry_equiv_pos_as_xyz
1 x,y,z
2 -x,-y,-z
_cell_length_a                   7.1481
_cell_length_b                   18.7577
_cell_length_c                   8.5044
_cell_angle_alpha                115.603
_cell_angle_beta                 101.945
_cell_angle_gamma                99.3642
_cell_volume                     964.097
loop_
_atom_site_label
_atom_site_type_symbol
_atom_site_fract_x
_atom_site_fract_y
_atom_site_fract_z
C1 C 0.963111 0.518595 0.218627
C2 C 0.813354 0.545468 0.291336
C3 C 0.700661 0.496124 0.343062
C4 C 0.735497 0.422041 0.323184
C5 C 0.885586 0.395988 0.25014
C6 C 0.999028 0.444846 0.198158
C7 C 0.769795 0.624273 0.308342
C8 C 0.619442 0.611076 0.131148
C9 C 0.382939 0.788375 0.231542
C10 C 0.505024 0.840882 0.192064
C11 C 0.661649 0.816302 0.127374
C12 C 0.696542 0.74244 0.107835
C13 C 0.576504 0.689967 0.1482
C14 C 0.418053 0.714239 0.208903
C15 C 0.498827 1.0488 0.231853
C16 C 0.62713 1.12605 0.283513
C17 C 0.831329 1.14564 0.360597
C18 C 0.910447 1.08711 0.389623
C19 C 0.788837 1.01043 0.339965
C20 C 0.580317 0.988397 0.257709
C21 C 0.282612 1.0317 0.154662
H1 H 1.05364 0.555879 0.178076
H2 H 0.583974 0.515154 0.400645
H3 H 1.1156 0.424501 0.142347
H4 H 0.908622 0.669976 0.340776
H5 H 0.710171 0.651065 0.4228
H6 H 0.679281 0.584182 0.0167553
H7 H 0.480731 0.565288 0.0986544
H8 H 0.260358 0.806374 0.280418
H9 H 0.752735 0.853854 0.0881625
H10 H 0.818127 0.724568 0.056577
H11 H 0.32055 0.674595 0.239689
H12 H 0.308679 0.909354 0.173193
H13 H 0.561565 1.17055 0.262017
H14 H 0.927732 1.20544 0.3994
H15 H 1.0698 1.10189 0.453636
H16 H 0.853187 0.967093 0.367825
H17 H 0.0842457 1.07366 0.0780077
N1 N 0.456289 0.912938 0.208681
O1 O 0.153843 0.969499 0.116192
O2 O 0.228912 1.09244 0.126944
CL1 Cl 0.589172 0.363823 0.391856
CL2 Cl 0.935713 0.303892 0.222924

#END

data_XXIII_Conf1_RANK-21_Mohamed_524.res
_database_code_CSD               UNKNWN
_symmetry_cell_setting           triclinic
_symmetry_space_group_name_H-M   'P -1'
_symmetry_Int_Tables_number      2
loop_
_symmetry_equiv_pos_site_id
_symmetry_equiv_pos_as_xyz
1 x,y,z
2 -x,-y,-z
_cell_length_a                   7.1474
_cell_length_b                   18.9553
_cell_length_c                   8.505
_cell_angle_alpha                120.373
_cell_angle_beta                 101.946
_cell_angle_gamma                77.526
_cell_volume                     964.094
loop_
_atom_site_label
_atom_site_type_symbol
_atom_site_fract_x
_atom_site_fract_y
_atom_site_fract_z
C1 C 0.444544 0.518593 0.218629
C2 C 0.267886 0.54547 0.291339
C3 C 0.204525 0.496122 0.343048
C4 C 0.313435 0.422045 0.323175
C5 C 0.489589 0.395988 0.250141
C6 C 0.554201 0.444849 0.19816
C7 C 0.145533 0.62428 0.308331
C8 C 0.00836334 0.611082 0.131147
C9 C -0.405429 0.788364 0.23153
C10 C -0.335828 0.840877 0.19206
C11 C -0.154621 0.816297 0.127378
C12 C -0.045868 0.742441 0.107843
C13 C -0.113462 0.689968 0.148207
C14 C -0.296185 0.714239 0.20888
C15 C -0.549926 1.04879 0.231841
C16 C -0.498847 1.12603 0.283494
C17 C -0.314222 1.14564 0.360583
C18 C -0.176578 1.08711 0.389611
C19 C -0.221519 1.01043 0.339953
C20 C -0.408027 0.988391 0.257693
C21 C -0.74906 1.0317 0.154653
H1 H 0.49778 0.555892 0.178084
H2 H 0.0688026 0.515143 0.400619
H3 H 0.691115 0.424513 0.142373
H4 H 0.238666 0.669982 0.340764
H5 H 0.0591235 0.651059 0.422768
H6 H 0.0951084 0.584188 0.0167703
H7 H -0.0845668 0.565287 0.0986675
H8 H -0.546015 0.806363 0.28039
H9 H -0.101076 0.853863 0.0881753
H10 H 0.0935974 0.724575 0.0565884
H11 H -0.35407 0.674596 0.239663
H12 H -0.600654 0.909344 0.173172
H13 H -0.608916 1.17055 0.262002
H14 H -0.277604 1.20544 0.399378
H15 H -0.0319977 1.10189 0.453624
H16 H -0.113844 0.96709 0.367809
H17 H -0.989392 1.07365 0.0779975
N1 N -0.456623 0.912931 0.208671
O1 O -0.815638 0.969486 0.116178
O2 O -0.863482 1.09243 0.126935
CL1 Cl 0.225308 0.363818 0.391834
CL2 Cl 0.631814 0.303895 0.222942

#END

data_XXIII_Conf1_RANK-22_Mohamed_550.res
_database_code_CSD               UNKNWN
_symmetry_cell_setting           triclinic
_symmetry_space_group_name_H-M   'P -1'
_symmetry_Int_Tables_number      2
loop_
_symmetry_equiv_pos_site_id
_symmetry_equiv_pos_as_xyz
1 x,y,z
2 -x,-y,-z
_cell_length_a                   18.9551
_cell_length_b                   7.1475
_cell_length_c                   8.505
_cell_angle_alpha                78.0546
_cell_angle_beta                 59.6275
_cell_angle_gamma                77.5266
_cell_volume                     964.104
loop_
_atom_site_label
_atom_site_type_symbol
_atom_site_fract_x
_atom_site_fract_y
_atom_site_fract_z
C1 C 0.518602 0.944532 0.781366
C2 C 0.545468 0.767892 0.708661
C3 C 0.496123 0.704531 0.656947
C4 C 0.422045 0.813439 0.676825
C5 C 0.395989 0.98959 0.749862
C6 C 0.444853 1.0542 0.801837
C7 C 0.624273 0.645536 0.691677
C8 C 0.611081 0.508364 0.868855
C9 C 0.788365 0.0945723 0.768466
C10 C 0.84088 0.164165 0.807945
C11 C 0.8163 0.345373 0.872621
C12 C 0.742444 0.454127 0.892164
C13 C 0.689971 0.386534 0.851794
C14 C 0.71424 0.203814 0.791114
C15 C 1.0488 -0.049931 0.768167
C16 C 1.12604 0.00114825 0.716507
C17 C 1.14564 0.185766 0.639419
C18 C 1.08711 0.323418 0.610396
C19 C 1.01043 0.278475 0.660059
C20 C 0.988392 0.0919684 0.742312
C21 C 1.0317 -0.249063 0.845347
H1 H 0.555886 0.997783 0.821914
H2 H 0.515145 0.568804 0.599374
H3 H 0.424519 1.1911 0.857636
H4 H 0.669986 0.738669 0.659231
H5 H 0.651057 0.559129 0.577222
H6 H 0.584183 0.595109 0.98323
H7 H 0.565288 0.415427 0.901336
H8 H 0.806362 -0.0460127 0.719606
H9 H 0.853857 0.398915 0.911829
H10 H 0.724574 0.593586 0.943407
H11 H 0.674595 0.145938 0.76032
H12 H 0.909344 -0.100658 0.82682
H13 H 1.17055 -0.108919 0.738008
H14 H 1.20544 0.222389 0.600628
H15 H 1.10189 0.468004 0.546392
H16 H 0.967088 0.386154 0.63219
H17 H 1.07365 -0.489396 0.921998
N1 N 0.912932 0.043368 0.79133
O1 O 0.969485 -0.315636 0.883825
O2 O 1.09243 -0.363488 0.87307
CL1 Cl 0.363816 0.725318 0.608164
CL2 Cl 0.303899 1.13181 0.777066

#END

data_XXIII_Conf1_RANK-23_Mohamed_491.res
_database_code_CSD               UNKNWN
_symmetry_cell_setting           triclinic
_symmetry_space_group_name_H-M   'P -1'
_symmetry_Int_Tables_number      2
loop_
_symmetry_equiv_pos_site_id
_symmetry_equiv_pos_as_xyz
1 x,y,z
2 -x,-y,-z
_cell_length_a                   7.1479
_cell_length_b                   18.7578
_cell_length_c                   8.5046
_cell_angle_alpha                115.602
_cell_angle_beta                 101.946
_cell_angle_gamma                99.3636
_cell_volume                     964.101
loop_
_atom_site_label
_atom_site_type_symbol
_atom_site_fract_x
_atom_site_fract_y
_atom_site_fract_z
C1 C -0.0368874 0.51859 0.218622
C2 C -0.186649 0.545468 0.291339
C3 C -0.299332 0.49613 0.343064
C4 C -0.264507 0.422042 0.323181
C5 C -0.114422 0.395986 0.250136
C6 C -0.00096375 0.444843 0.19816
C7 C -0.230203 0.62428 0.308336
C8 C -0.380559 0.611076 0.131144
C9 C -0.617068 0.788371 0.231537
C10 C -0.494975 0.840885 0.192067
C11 C -0.338347 0.816303 0.127371
C12 C -0.303455 0.742444 0.107835
C13 C -0.423498 0.689968 0.148203
C14 C -0.581944 0.714244 0.208905
C15 C -0.501175 1.0488 0.231845
C16 C -0.372865 1.12604 0.283511
C17 C -0.168662 1.14564 0.360594
C18 C -0.0895438 1.08711 0.38962
C19 C -0.211154 1.01043 0.339957
C20 C -0.419686 0.988389 0.257703
C21 C -0.717383 1.0317 0.15466
H1 H 0.0536417 0.555882 0.17808
H2 H -0.416034 0.515154 0.400633
H3 H 0.115604 0.424502 0.142354
H4 H -0.0913767 0.66998 0.34077
H5 H -0.289831 0.651059 0.422801
H6 H -0.320714 0.584178 0.0167579
H7 H -0.519269 0.56529 0.098667
H8 H -0.739648 0.806372 0.28041
H9 H -0.247265 0.853858 0.0881655
H10 H -0.181868 0.724568 0.0565738
H11 H -0.679455 0.674599 0.239688
H12 H -0.691329 0.909353 0.173188
H13 H -0.43843 1.17055 0.262007
H14 H -0.0722548 1.20544 0.39939
H15 H 0.0698093 1.10189 0.453633
H16 H -0.146809 0.967091 0.367818
H17 H -0.915757 1.07366 0.0780121
N1 N -0.543716 0.912938 0.208677
O1 O -0.846155 0.969497 0.116194
O2 O -0.771082 1.09244 0.12695
CL1 Cl -0.410833 0.363822 0.39185
CL2 Cl -0.0642853 0.303892 0.222926

#END

data_XXIII_Conf1_RANK-24_Mohamed_124.res
_database_code_CSD               UNKNWN
_symmetry_cell_setting           triclinic
_symmetry_space_group_name_H-M   'P -1'
_symmetry_Int_Tables_number      2
loop_
_symmetry_equiv_pos_site_id
_symmetry_equiv_pos_as_xyz
1 x,y,z
2 -x,-y,-z
_cell_length_a                   7.1479
_cell_length_b                   18.7578
_cell_length_c                   8.5045
_cell_angle_alpha                115.601
_cell_angle_beta                 101.946
_cell_angle_gamma                99.3651
_cell_volume                     964.098
loop_
_atom_site_label
_atom_site_type_symbol
_atom_site_fract_x
_atom_site_fract_y
_atom_site_fract_z
C1 C -0.0368817 0.518598 0.218622
C2 C -0.186652 0.545475 0.291338
C3 C -0.299341 0.496128 0.343059
C4 C -0.26451 0.422047 0.323182
C5 C -0.114422 0.395985 0.25014
C6 C -0.000968 0.444845 0.198162
C7 C -0.230202 0.624273 0.308336
C8 C -0.380558 0.611076 0.131147
C9 C -0.617068 0.788368 0.231539
C10 C -0.494975 0.840885 0.192069
C11 C -0.338344 0.816304 0.127373
C12 C -0.303451 0.74244 0.107846
C13 C -0.423495 0.689974 0.148208
C14 C -0.581947 0.714245 0.208896
C15 C -0.501171 1.04881 0.231847
C16 C -0.372856 1.12604 0.283507
C17 C -0.168651 1.14564 0.360587
C18 C -0.0895284 1.08711 0.389615
C19 C -0.21114 1.01043 0.339958
C20 C -0.419682 0.988389 0.257703
C21 C -0.71738 1.03171 0.154665
H1 H 0.0536444 0.555891 0.178078
H2 H -0.416033 0.515151 0.400629
H3 H 0.115601 0.42451 0.142348
H4 H -0.0913734 0.66998 0.340773
H5 H -0.289828 0.651057 0.422794
H6 H -0.320714 0.584185 0.0167653
H7 H -0.519279 0.565289 0.0986663
H8 H -0.739644 0.806373 0.280414
H9 H -0.247261 0.853861 0.0881708
H10 H -0.181867 0.724575 0.0565777
H11 H -0.679462 0.6746 0.239682
H12 H -0.691328 0.909353 0.173185
H13 H -0.438419 1.17055 0.262006
H14 H -0.0722395 1.20544 0.39939
H15 H 0.0698228 1.10189 0.453626
H16 H -0.146806 0.967091 0.367823
H17 H -0.915757 1.07366 0.0780102
N1 N -0.543711 0.912934 0.208673
O1 O -0.846154 0.969494 0.116187
O2 O -0.771077 1.09243 0.126945
CL1 Cl -0.410841 0.363825 0.391848
CL2 Cl -0.0642866 0.303894 0.22293

#END

data_XXIII_Conf1_RANK-25_Mohamed_172.res
_database_code_CSD               UNKNWN
_symmetry_cell_setting           triclinic
_symmetry_space_group_name_H-M   'P -1'
_symmetry_Int_Tables_number      2
loop_
_symmetry_equiv_pos_site_id
_symmetry_equiv_pos_as_xyz
1 x,y,z
2 -x,-y,-z
_cell_length_a                   7.1478
_cell_length_b                   18.7904
_cell_length_c                   9.9124
_cell_angle_alpha                75.6975
_cell_angle_beta                 57.0766
_cell_angle_gamma                59.691
_cell_volume                     964.09
loop_
_atom_site_label
_atom_site_type_symbol
_atom_site_fract_x
_atom_site_fract_y
_atom_site_fract_z
C1 C 0.225901 0.018589 0.700029
C2 C -0.0234517 0.0454684 0.745865
C3 C -0.138518 -0.00387787 0.84693
C4 C -0.00972661 -0.0779586 0.901134
C5 C 0.239459 -0.104016 0.854151
C6 C 0.356029 -0.0551511 0.753312
C7 C -0.162808 0.124274 0.684061
C8 C -0.122792 0.111082 0.520075
C9 C -0.636972 0.288371 0.443168
C10 C -0.527912 0.340881 0.351187
C11 C -0.282018 0.316303 0.311072
C12 C -0.153733 0.242443 0.365398
C13 C -0.261678 0.189974 0.458234
C14 C -0.505088 0.214237 0.494659
C15 C -0.781814 0.548799 0.183047
C16 C -0.782399 0.626041 0.157465
C17 C -0.674884 0.645639 0.214955
C18 C -0.566257 0.587111 0.302505
C19 C -0.561534 0.510437 0.329533
C20 C -0.665769 0.488395 0.269313
C21 C -0.903741 0.531704 0.122959
H1 H 0.319688 0.0558897 0.622196
H2 H -0.331821 0.0151487 0.88549
H3 H 0.548743 -0.0754874 0.717842
H4 H -0.102124 0.169979 0.670795
H5 H -0.363672 0.151055 0.771735
H6 H 0.0783458 0.0841821 0.432582
H7 H -0.183224 0.0652918 0.533373
H8 H -0.826416 0.306374 0.474037
H9 H -0.189289 0.353865 0.234317
H10 H 0.0369862 0.224565 0.332013
H11 H -0.593743 0.174599 0.56509
H12 H -0.773856 0.409349 0.263834
H13 H -0.87097 0.67055 0.0914609
H14 H -0.677062 0.70544 0.193949
H15 H -0.485686 0.601892 0.351735
H16 H -0.481706 0.467096 0.400733
H17 H -1.06742 0.573652 0.00435656
N1 N -0.665326 0.412941 0.295739
O1 O -0.931838 0.469496 0.146696
O2 O -0.990459 0.592431 0.0345115
CL1 Cl -0.166505 -0.136176 1.02802
CL2 Cl 0.408895 -0.196111 0.919042

#END

data_XXIII_Conf1_RANK-26_Mohamed_539.res
_database_code_CSD               UNKNWN
_symmetry_cell_setting           triclinic
_symmetry_space_group_name_H-M   'P -1'
_symmetry_Int_Tables_number      2
loop_
_symmetry_equiv_pos_site_id
_symmetry_equiv_pos_as_xyz
1 x,y,z
2 -x,-y,-z
_cell_length_a                   7.148
_cell_length_b                   18.7577
_cell_length_c                   8.5045
_cell_angle_alpha                115.603
_cell_angle_beta                 101.945
_cell_angle_gamma                99.3629
_cell_volume                     964.097
loop_
_atom_site_label
_atom_site_type_symbol
_atom_site_fract_x
_atom_site_fract_y
_atom_site_fract_z
C1 C -0.0368841 0.518588 0.218634
C2 C -0.186649 0.545471 0.291343
C3 C -0.299334 0.496129 0.343052
C4 C -0.264503 0.422047 0.323177
C5 C -0.114411 0.395986 0.250136
C6 C -0.00096396 0.444845 0.198153
C7 C -0.230204 0.624271 0.308336
C8 C -0.380555 0.611074 0.131147
C9 C -0.617065 0.788374 0.231537
C10 C -0.494977 0.840883 0.19207
C11 C -0.338356 0.816302 0.127374
C12 C -0.303455 0.74244 0.107835
C13 C -0.423503 0.689975 0.1482
C14 C -0.581951 0.714244 0.208898
C15 C -0.501184 1.0488 0.231855
C16 C -0.372883 1.12604 0.283512
C17 C -0.168685 1.14564 0.360604
C18 C -0.0895561 1.08711 0.389632
C19 C -0.211168 1.01043 0.339973
C20 C -0.419694 0.988396 0.25771
C21 C -0.717392 1.0317 0.15466
H1 H 0.0536462 0.555878 0.178084
H2 H -0.41604 0.515148 0.400638
H3 H 0.115603 0.424501 0.142353
H4 H -0.0913869 0.669982 0.340774
H5 H -0.289832 0.651064 0.422795
H6 H -0.32071 0.584181 0.0167554
H7 H -0.519269 0.565291 0.0986511
H8 H -0.739644 0.80638 0.280413
H9 H -0.247264 0.853857 0.0881731
H10 H -0.181874 0.724565 0.0565813
H11 H -0.679459 0.674598 0.239679
H12 H -0.691331 0.909358 0.17319
H13 H -0.438442 1.17055 0.262018
H14 H -0.0722768 1.20544 0.399404
H15 H 0.0697889 1.10189 0.453643
H16 H -0.146825 0.967093 0.367829
H17 H -0.91576 1.07366 0.0780143
N1 N -0.543715 0.912943 0.208683
O1 O -0.846157 0.969497 0.116192
O2 O -0.771087 1.09244 0.126944
CL1 Cl -0.410828 0.363827 0.391847
CL2 Cl -0.0642803 0.303885 0.222926

#END

data_XXIII_Conf1_RANK-27_Mohamed_514.res
_database_code_CSD               UNKNWN
_symmetry_cell_setting           triclinic
_symmetry_space_group_name_H-M   'P -1'
_symmetry_Int_Tables_number      2
loop_
_symmetry_equiv_pos_site_id
_symmetry_equiv_pos_as_xyz
1 x,y,z
2 -x,-y,-z
_cell_length_a                   7.1475
_cell_length_b                   18.7578
_cell_length_c                   8.505
_cell_angle_alpha                115.6
_cell_angle_beta                 101.946
_cell_angle_gamma                99.3674
_cell_volume                     964.093
loop_
_atom_site_label
_atom_site_type_symbol
_atom_site_fract_x
_atom_site_fract_y
_atom_site_fract_z
C1 C -0.0368646 0.518597 0.218624
C2 C -0.18664 0.545467 0.291334
C3 C -0.299338 0.496128 0.343052
C4 C -0.264511 0.422041 0.323172
C5 C -0.114416 0.395983 0.250145
C6 C -0.00095199 0.444842 0.198157
C7 C -0.230183 0.624271 0.308331
C8 C -0.380552 0.61108 0.13115
C9 C -0.617061 0.788363 0.231529
C10 C -0.494959 0.840876 0.192061
C11 C -0.338323 0.816303 0.127375
C12 C -0.303431 0.742443 0.107843
C13 C -0.423495 0.689971 0.1482
C14 C -0.581948 0.714242 0.208888
C15 C -0.501141 1.0488 0.231837
C16 C -0.372821 1.12604 0.283502
C17 C -0.168601 1.14564 0.360585
C18 C -0.0894841 1.08711 0.389608
C19 C -0.211104 1.01043 0.339945
C20 C -0.41965 0.988393 0.257693
C21 C -0.717368 1.0317 0.154656
H1 H 0.0536716 0.555891 0.178089
H2 H -0.416047 0.515149 0.400619
H3 H 0.115625 0.424513 0.142366
H4 H -0.0913509 0.669978 0.340764
H5 H -0.289817 0.651054 0.42278
H6 H -0.320703 0.584183 0.0167768
H7 H -0.519273 0.565289 0.0986682
H8 H -0.739649 0.806363 0.280393
H9 H -0.24723 0.853862 0.0881744
H10 H -0.181839 0.724568 0.0565893
H11 H -0.679463 0.67459 0.23968
H12 H -0.69132 0.909349 0.173175
H13 H -0.438379 1.17055 0.261999
H14 H -0.0721812 1.20544 0.39938
H15 H 0.0698894 1.10189 0.453624
H16 H -0.146763 0.967089 0.367811
H17 H -0.91575 1.07365 0.0780066
N1 N -0.543693 0.912938 0.208672
O1 O -0.846148 0.969491 0.11618
O2 O -0.771061 1.09243 0.126941
CL1 Cl -0.41086 0.363819 0.391836
CL2 Cl -0.0642899 0.303892 0.22293

#END

data_XXIII_Conf1_RANK-28_Mohamed_548.res
_database_code_CSD               UNKNWN
_symmetry_cell_setting           triclinic
_symmetry_space_group_name_H-M   'P -1'
_symmetry_Int_Tables_number      2
loop_
_symmetry_equiv_pos_site_id
_symmetry_equiv_pos_as_xyz
1 x,y,z
2 -x,-y,-z
_cell_length_a                   7.1474
_cell_length_b                   18.758
_cell_length_c                   8.505
_cell_angle_alpha                115.598
_cell_angle_beta                 101.945
_cell_angle_gamma                99.3685
_cell_volume                     964.103
loop_
_atom_site_label
_atom_site_type_symbol
_atom_site_fract_x
_atom_site_fract_y
_atom_site_fract_z
C1 C -0.0368667 0.518595 0.218629
C2 C -0.186641 0.545465 0.291329
C3 C -0.299349 0.496123 0.34305
C4 C -0.264517 0.422046 0.323172
C5 C -0.114416 0.395989 0.250139
C6 C -0.00094565 0.444854 0.198168
C7 C -0.230189 0.624275 0.308333
C8 C -0.380553 0.611079 0.13115
C9 C -0.617066 0.788368 0.231527
C10 C -0.494963 0.840882 0.192055
C11 C -0.338317 0.8163 0.127379
C12 C -0.303431 0.742443 0.107842
C13 C -0.423493 0.689968 0.1482
C14 C -0.581951 0.71424 0.208884
C15 C -0.501142 1.0488 0.231836
C16 C -0.372819 1.12603 0.283498
C17 C -0.168589 1.14564 0.360582
C18 C -0.0894737 1.08711 0.389604
C19 C -0.211105 1.01042 0.339945
C20 C -0.419641 0.988392 0.257694
C21 C -0.717364 1.0317 0.154653
H1 H 0.0536717 0.555891 0.178082
H2 H -0.41605 0.515145 0.400612
H3 H 0.115629 0.424515 0.142366
H4 H -0.0913536 0.669977 0.340773
H5 H -0.289825 0.651056 0.422781
H6 H -0.320704 0.58419 0.0167751
H7 H -0.519277 0.565289 0.0986698
H8 H -0.739658 0.806367 0.280385
H9 H -0.247221 0.853866 0.0881838
H10 H -0.181832 0.724573 0.0565931
H11 H -0.679473 0.674589 0.239668
H12 H -0.691317 0.909349 0.173178
H13 H -0.438375 1.17054 0.261996
H14 H -0.0721746 1.20544 0.399376
H15 H 0.0698884 1.10189 0.453623
H16 H -0.146761 0.967083 0.367807
H17 H -0.915748 1.07365 0.0780086
N1 N -0.543696 0.912931 0.208675
O1 O -0.846156 0.969488 0.116181
O2 O -0.771059 1.09243 0.12694
CL1 Cl -0.410874 0.363814 0.391834
CL2 Cl -0.0642844 0.3039 0.222941

#END

data_XXIII_Conf1_RANK-29_Mohamed_72.res
_database_code_CSD               UNKNWN
_symmetry_cell_setting           triclinic
_symmetry_space_group_name_H-M   'P -1'
_symmetry_Int_Tables_number      2
loop_
_symmetry_equiv_pos_site_id
_symmetry_equiv_pos_as_xyz
1 x,y,z
2 -x,-y,-z
_cell_length_a                   7.1481
_cell_length_b                   18.758
_cell_length_c                   8.5045
_cell_angle_alpha                115.602
_cell_angle_beta                 101.947
_cell_angle_gamma                99.3648
_cell_volume                     964.121
loop_
_atom_site_label
_atom_site_type_symbol
_atom_site_fract_x
_atom_site_fract_y
_atom_site_fract_z
C1 C -0.0368861 0.518595 0.218623
C2 C -0.186645 0.545467 0.291336
C3 C -0.299324 0.496125 0.343057
C4 C -0.264494 0.422044 0.323176
C5 C -0.114417 0.395991 0.250138
C6 C -0.00096611 0.444846 0.198161
C7 C -0.230195 0.624275 0.30833
C8 C -0.380556 0.611082 0.13115
C9 C -0.617057 0.788369 0.231539
C10 C -0.494973 0.84088 0.192068
C11 C -0.338353 0.816298 0.127374
C12 C -0.303456 0.742437 0.107834
C13 C -0.423492 0.689972 0.148201
C14 C -0.581945 0.714241 0.208893
C15 C -0.501179 1.0488 0.231842
C16 C -0.372877 1.12603 0.283503
C17 C -0.168668 1.14563 0.360601
C18 C -0.089544 1.0871 0.389624
C19 C -0.211152 1.01042 0.339962
C20 C -0.419687 0.988386 0.257701
C21 C -0.717382 1.0317 0.154651
H1 H 0.0536422 0.555888 0.178082
H2 H -0.416028 0.515147 0.40063
H3 H 0.115601 0.424511 0.142359
H4 H -0.0913751 0.669984 0.340777
H5 H -0.28982 0.651058 0.422801
H6 H -0.32072 0.584184 0.0167591
H7 H -0.519266 0.565294 0.09866
H8 H -0.739634 0.806368 0.280399
H9 H -0.247271 0.85386 0.0881704
H10 H -0.181873 0.724572 0.056575
H11 H -0.679444 0.674599 0.239676
H12 H -0.691321 0.909349 0.17318
H13 H -0.438431 1.17055 0.262001
H14 H -0.072262 1.20544 0.399396
H15 H 0.0698073 1.10189 0.453641
H16 H -0.14681 0.96709 0.367817
H17 H -0.915756 1.07365 0.0779937
N1 N -0.543709 0.912936 0.208677
O1 O -0.846148 0.969492 0.116183
O2 O -0.771085 1.09243 0.126935
CL1 Cl -0.410822 0.363828 0.391842
CL2 Cl -0.064284 0.303894 0.222927

#END

data_XXIII_Conf1_RANK-30_Mohamed_358.res
_database_code_CSD               UNKNWN
_symmetry_cell_setting           triclinic
_symmetry_space_group_name_H-M   'P -1'
_symmetry_Int_Tables_number      2
loop_
_symmetry_equiv_pos_site_id
_symmetry_equiv_pos_as_xyz
1 x,y,z
2 -x,-y,-z
_cell_length_a                   7.1475
_cell_length_b                   18.7579
_cell_length_c                   8.5049
_cell_angle_alpha                115.6
_cell_angle_beta                 101.945
_cell_angle_gamma                99.3668
_cell_volume                     964.099
loop_
_atom_site_label
_atom_site_type_symbol
_atom_site_fract_x
_atom_site_fract_y
_atom_site_fract_z
C1 C -0.0368667 0.518596 0.218633
C2 C -0.186645 0.545468 0.29134
C3 C -0.299343 0.496126 0.343054
C4 C -0.264511 0.422044 0.323176
C5 C -0.114423 0.395987 0.250141
C6 C -0.00095178 0.444846 0.19816
C7 C -0.23019 0.624274 0.308325
C8 C -0.380555 0.611076 0.131143
C9 C -0.617069 0.788365 0.231528
C10 C -0.494962 0.840883 0.192057
C11 C -0.338323 0.816301 0.127379
C12 C -0.303434 0.742441 0.10784
C13 C -0.423492 0.689972 0.148199
C14 C -0.581954 0.714235 0.208889
C15 C -0.501149 1.0488 0.231837
C16 C -0.372825 1.12603 0.283502
C17 C -0.168613 1.14564 0.36059
C18 C -0.08949 1.08711 0.389607
C19 C -0.21111 1.01043 0.339947
C20 C -0.419658 0.988386 0.257701
C21 C -0.71737 1.03169 0.154649
H1 H 0.0536664 0.555885 0.17809
H2 H -0.416056 0.515141 0.400616
H3 H 0.11562 0.424514 0.142366
H4 H -0.0913568 0.669984 0.340772
H5 H -0.289828 0.651054 0.422778
H6 H -0.320702 0.584187 0.0167685
H7 H -0.51928 0.565292 0.0986584
H8 H -0.739649 0.806364 0.280392
H9 H -0.247236 0.853863 0.0881729
H10 H -0.181847 0.724568 0.0565931
H11 H -0.679475 0.674592 0.239672
H12 H -0.691319 0.909348 0.173178
H13 H -0.438385 1.17054 0.262005
H14 H -0.0721966 1.20544 0.399376
H15 H 0.0698664 1.10189 0.453623
H16 H -0.146771 0.967083 0.367814
H17 H -0.91575 1.07365 0.0780011
N1 N -0.5437 0.912937 0.208676
O1 O -0.846157 0.969487 0.116184
O2 O -0.77107 1.09243 0.126931
CL1 Cl -0.410863 0.363814 0.391837
CL2 Cl -0.0642849 0.303893 0.22293

#END

data_XXIII_Conf1_RANK-31_Mohamed_520.res
_database_code_CSD               UNKNWN
_symmetry_cell_setting           triclinic
_symmetry_space_group_name_H-M   'P -1'
_symmetry_Int_Tables_number      2
loop_
_symmetry_equiv_pos_site_id
_symmetry_equiv_pos_as_xyz
1 x,y,z
2 -x,-y,-z
_cell_length_a                   7.1482
_cell_length_b                   18.9557
_cell_length_c                   8.5044
_cell_angle_alpha                120.374
_cell_angle_beta                 101.948
_cell_angle_gamma                77.5214
_cell_volume                     964.123
loop_
_atom_site_label
_atom_site_type_symbol
_atom_site_fract_x
_atom_site_fract_y
_atom_site_fract_z
C1 C 0.444507 0.518598 0.21863
C2 C 0.267878 0.545477 0.291336
C3 C 0.204543 0.496127 0.343063
C4 C 0.313456 0.42205 0.323184
C5 C 0.489591 0.39599 0.250136
C6 C 0.554177 0.444847 0.198153
C7 C 0.145522 0.624277 0.308341
C8 C 0.00835862 0.61108 0.131155
C9 C -0.405426 0.78837 0.231536
C10 C -0.335855 0.84088 0.192065
C11 C -0.154659 0.816307 0.127374
C12 C -0.0459102 0.742441 0.107838
C13 C -0.113483 0.689976 0.148198
C14 C -0.296185 0.714244 0.208895
C15 C -0.549979 1.0488 0.231845
C16 C -0.498914 1.12604 0.283502
C17 C -0.314314 1.14564 0.360588
C18 C -0.17666 1.08711 0.389621
C19 C -0.221587 1.01044 0.339964
C20 C -0.408073 0.988391 0.25771
C21 C -0.749087 1.0317 0.154655
H1 H 0.497732 0.555893 0.17807
H2 H 0.0688321 0.515151 0.400641
H3 H 0.691068 0.424515 0.142348
H4 H 0.238629 0.669987 0.34077
H5 H 0.059123 0.65106 0.422804
H6 H 0.0950892 0.584189 0.0167492
H7 H -0.0845602 0.565292 0.0986611
H8 H -0.545995 0.806371 0.280418
H9 H -0.101147 0.85386 0.0881673
H10 H 0.0935385 0.724571 0.0565682
H11 H -0.35404 0.674598 0.239693
H12 H -0.600673 0.909347 0.173187
H13 H -0.608986 1.17055 0.26201
H14 H -0.277711 1.20543 0.399388
H15 H -0.0320939 1.10189 0.45364
H16 H -0.113906 0.967088 0.36782
H17 H -0.989408 1.07365 0.0780102
N1 N -0.456655 0.912937 0.208686
O1 O -0.815651 0.969496 0.116189
O2 O -0.863523 1.09244 0.126938
CL1 Cl 0.225355 0.363827 0.391854
CL2 Cl 0.631813 0.303904 0.222932

#END

data_XXIII_Conf1_RANK-32_Mohamed_295.res
_database_code_CSD               UNKNWN
_symmetry_cell_setting           triclinic
_symmetry_space_group_name_H-M   'P -1'
_symmetry_Int_Tables_number      2
loop_
_symmetry_equiv_pos_site_id
_symmetry_equiv_pos_as_xyz
1 x,y,z
2 -x,-y,-z
_cell_length_a                   21.1326
_cell_length_b                   7.1468
_cell_length_c                   9.9122
_cell_angle_alpha                57.0897
_cell_angle_beta                 51.901
_cell_angle_gamma                61.1405
_cell_volume                     964.098
loop_
_atom_site_label
_atom_site_type_symbol
_atom_site_fract_x
_atom_site_fract_y
_atom_site_fract_z
C1 C 0.481415 0.2631 0.218638
C2 C 0.454537 0.0675076 0.291333
C3 C 0.503881 -0.146259 0.343039
C4 C 0.577956 -0.16565 0.323171
C5 C 0.604023 0.0314153 0.250148
C6 C 0.555159 0.245727 0.198173
C7 C 0.37573 0.0857897 0.308317
C8 C 0.388923 0.0993564 0.131152
C9 C 0.211633 -0.0602035 0.231514
C10 C 0.15913 0.153893 0.192045
C11 C 0.183713 0.350624 0.127373
C12 C 0.257572 0.331174 0.107845
C13 C 0.310035 0.118277 0.148206
C14 C 0.285761 -0.0765932 0.208887
C15 C -0.0487924 0.31589 0.231819
C16 C -0.126026 0.469823 0.283467
C17 C -0.145627 0.616584 0.360549
C18 C -0.0870988 0.608148 0.389575
C19 C -0.0104207 0.459473 0.339927
C20 C 0.0116214 0.311115 0.257672
C21 C -0.0316962 0.159726 0.154636
H1 H 0.44413 0.431482 0.178088
H2 H 0.484857 -0.30151 0.400605
H3 H 0.575496 0.397762 0.142381
H4 H 0.33003 0.237908 0.340757
H5 H 0.348944 -0.0614956 0.422758
H6 H 0.415821 0.24668 0.0167861
H7 H 0.434711 -0.0526868 0.0986711
H8 H 0.193633 -0.213653 0.28038
H9 H 0.146153 0.518482 0.0881751
H10 H 0.275439 0.48615 0.0565911
H11 H 0.325407 -0.24455 0.239661
H12 H 0.0906548 0.0448805 0.173163
H13 H -0.170539 0.470268 0.261966
H14 H -0.205416 0.734028 0.399337
H15 H -0.101866 0.718299 0.453577
H16 H 0.0329201 0.452615 0.367782
H17 H -0.0736477 0.079933 0.0779933
N1 N 0.0870732 0.160606 0.208655
O1 O 0.0305065 0.00718482 0.116171
O2 O -0.0924305 0.19448 0.126915
CL1 Cl 0.63618 -0.438889 0.391822
CL2 Cl 0.696111 0.0166381 0.222945

#END

data_XXIII_Conf1_RANK-33_Mohamed_111.res
_database_code_CSD               UNKNWN
_symmetry_cell_setting           triclinic
_symmetry_space_group_name_H-M   'P -1'
_symmetry_Int_Tables_number      2
loop_
_symmetry_equiv_pos_site_id
_symmetry_equiv_pos_as_xyz
1 x,y,z
2 -x,-y,-z
_cell_length_a                   7.1472
_cell_length_b                   18.7581
_cell_length_c                   8.5056
_cell_angle_alpha                115.6
_cell_angle_beta                 101.95
_cell_angle_gamma                99.3648
_cell_volume                     964.124
loop_
_atom_site_label
_atom_site_type_symbol
_atom_site_fract_x
_atom_site_fract_y
_atom_site_fract_z
C1 C -0.0368551 0.518583 0.218631
C2 C -0.186627 0.545467 0.291331
C3 C -0.29934 0.496121 0.343046
C4 C -0.264507 0.422042 0.323174
C5 C -0.114419 0.395978 0.250149
C6 C -0.00094508 0.44484 0.198171
C7 C -0.230174 0.624269 0.308322
C8 C -0.380551 0.611071 0.13115
C9 C -0.617048 0.788366 0.231513
C10 C -0.494943 0.84088 0.192053
C11 C -0.338308 0.816294 0.127375
C12 C -0.30342 0.742428 0.107842
C13 C -0.423483 0.689966 0.148197
C14 C -0.581944 0.714241 0.208887
C15 C -0.501106 1.04879 0.231817
C16 C -0.372777 1.12603 0.283479
C17 C -0.168541 1.14563 0.360556
C18 C -0.0894223 1.08709 0.389592
C19 C -0.211063 1.01042 0.339934
C20 C -0.41962 0.988386 0.257682
C21 C -0.717351 1.0317 0.15463
H1 H 0.0536871 0.555878 0.17809
H2 H -0.416046 0.515144 0.40061
H3 H 0.115631 0.424497 0.14238
H4 H -0.0913291 0.669974 0.340761
H5 H -0.289798 0.651051 0.422766
H6 H -0.320708 0.584177 0.0167781
H7 H -0.519288 0.565289 0.0986712
H8 H -0.739641 0.806369 0.28037
H9 H -0.247211 0.853844 0.0881732
H10 H -0.181828 0.724563 0.0565949
H11 H -0.679468 0.674596 0.239667
H12 H -0.6913 0.909345 0.173166
H13 H -0.438332 1.17054 0.261978
H14 H -0.0721165 1.20542 0.39936
H15 H 0.0699527 1.10188 0.453601
H16 H -0.146723 0.967074 0.367794
H17 H -0.915734 1.07365 0.0779807
N1 N -0.543675 0.912935 0.208653
O1 O -0.846144 0.969488 0.116167
O2 O -0.771042 1.09243 0.126912
CL1 Cl -0.410873 0.363821 0.391825
CL2 Cl -0.0642951 0.303886 0.222942

#END

data_XXIII_Conf1_RANK-34_Mohamed_94.res
_database_code_CSD               UNKNWN
_symmetry_cell_setting           triclinic
_symmetry_space_group_name_H-M   'P -1'
_symmetry_Int_Tables_number      2
loop_
_symmetry_equiv_pos_site_id
_symmetry_equiv_pos_as_xyz
1 x,y,z
2 -x,-y,-z
_cell_length_a                   7.1478
_cell_length_b                   18.7578
_cell_length_c                   8.5051
_cell_angle_alpha                115.606
_cell_angle_beta                 101.948
_cell_angle_gamma                99.3593
_cell_volume                     964.122
loop_
_atom_site_label
_atom_site_type_symbol
_atom_site_fract_x
_atom_site_fract_y
_atom_site_fract_z
C1 C -0.0368775 0.518578 0.218625
C2 C -0.186643 0.545462 0.291337
C3 C -0.299334 0.496125 0.343054
C4 C -0.264504 0.42204 0.323172
C5 C -0.114412 0.395971 0.250143
C6 C -0.00096365 0.444828 0.198166
C7 C -0.230199 0.624266 0.308326
C8 C -0.380558 0.61107 0.131142
C9 C -0.617058 0.788375 0.231522
C10 C -0.494972 0.840879 0.192059
C11 C -0.338346 0.816286 0.127375
C12 C -0.303447 0.742431 0.107841
C13 C -0.423495 0.689969 0.148201
C14 C -0.581951 0.714237 0.208888
C15 C -0.501169 1.0488 0.231837
C16 C -0.372863 1.12604 0.2835
C17 C -0.168656 1.14563 0.360593
C18 C -0.089541 1.0871 0.389623
C19 C -0.211151 1.01042 0.339961
C20 C -0.41968 0.988387 0.257699
C21 C -0.71738 1.0317 0.15465
H1 H 0.0536478 0.555868 0.178088
H2 H -0.416031 0.515153 0.400617
H3 H 0.115607 0.424483 0.142367
H4 H -0.0913745 0.66997 0.34078
H5 H -0.289826 0.65106 0.422779
H6 H -0.320712 0.584166 0.0167604
H7 H -0.519264 0.565281 0.0986589
H8 H -0.739642 0.806378 0.280396
H9 H -0.247253 0.853847 0.088175
H10 H -0.181867 0.724552 0.056588
H11 H -0.679454 0.674599 0.239669
H12 H -0.691319 0.909352 0.173175
H13 H -0.438425 1.17054 0.262003
H14 H -0.072247 1.20543 0.399388
H15 H 0.0698141 1.10188 0.453638
H16 H -0.146799 0.967082 0.367826
H17 H -0.915752 1.07366 0.0779999
N1 N -0.543709 0.912933 0.208667
O1 O -0.846153 0.969498 0.116172
O2 O -0.771074 1.09244 0.126929
CL1 Cl -0.410836 0.363822 0.391843
CL2 Cl -0.0642783 0.303877 0.22294

#END

data_XXIII_Conf1_RANK-35_Mohamed_523.res
_database_code_CSD               UNKNWN
_symmetry_cell_setting           triclinic
_symmetry_space_group_name_H-M   'P -1'
_symmetry_Int_Tables_number      2
loop_
_symmetry_equiv_pos_site_id
_symmetry_equiv_pos_as_xyz
1 x,y,z
2 -x,-y,-z
_cell_length_a                   7.1484
_cell_length_b                   18.956
_cell_length_c                   8.504
_cell_angle_alpha                120.374
_cell_angle_beta                 101.945
_cell_angle_gamma                77.5176
_cell_volume                     964.126
loop_
_atom_site_label
_atom_site_type_symbol
_atom_site_fract_x
_atom_site_fract_y
_atom_site_fract_z
C1 C 0.444514 0.518585 0.218635
C2 C 0.26787 0.545467 0.291342
C3 C 0.204541 0.496123 0.343059
C4 C 0.313457 0.422045 0.323182
C5 C 0.489598 0.39598 0.250139
C6 C 0.554183 0.444844 0.198151
C7 C 0.145507 0.624274 0.308335
C8 C 0.00836618 0.611075 0.131147
C9 C -0.405437 0.788367 0.231542
C10 C -0.335871 0.840878 0.192059
C11 C -0.154669 0.816295 0.127379
C12 C -0.0459131 0.742439 0.10783
C13 C -0.113479 0.689967 0.148199
C14 C -0.29619 0.714238 0.208898
C15 C -0.55001 1.0488 0.231853
C16 C -0.498957 1.12603 0.283511
C17 C -0.314366 1.14563 0.360605
C18 C -0.176714 1.0871 0.389632
C19 C -0.221629 1.01043 0.339969
C20 C -0.408107 0.988385 0.257712
C21 C -0.749108 1.03171 0.154655
H1 H 0.497744 0.555877 0.178078
H2 H 0.0688179 0.515147 0.400641
H3 H 0.691086 0.424507 0.142345
H4 H 0.238618 0.669976 0.340778
H5 H 0.0590985 0.651053 0.422802
H6 H 0.0951059 0.584181 0.016755
H7 H -0.0845434 0.565286 0.0986519
H8 H -0.546021 0.806371 0.280408
H9 H -0.101152 0.853853 0.0881677
H10 H 0.0935397 0.724568 0.0565701
H11 H -0.354047 0.6746 0.239691
H12 H -0.600686 0.909346 0.173188
H13 H -0.609022 1.17054 0.262017
H14 H -0.277767 1.20543 0.399404
H15 H -0.0321534 1.10188 0.453649
H16 H -0.113951 0.967085 0.367831
H17 H -0.989423 1.07366 0.0780108
N1 N -0.456673 0.912935 0.208682
O1 O -0.815654 0.969491 0.11618
O2 O -0.863541 1.09244 0.126937
CL1 Cl 0.225359 0.36382 0.391857
CL2 Cl 0.631835 0.303889 0.222935

#END

data_XXIII_Conf1_RANK-36_Mohamed_458.res
_database_code_CSD               UNKNWN
_symmetry_cell_setting           triclinic
_symmetry_space_group_name_H-M   'P -1'
_symmetry_Int_Tables_number      2
loop_
_symmetry_equiv_pos_site_id
_symmetry_equiv_pos_as_xyz
1 x,y,z
2 -x,-y,-z
_cell_length_a                   7.1485
_cell_length_b                   18.9561
_cell_length_c                   8.5039
_cell_angle_alpha                59.6245
_cell_angle_beta                 78.0547
_cell_angle_gamma                77.5166
_cell_volume                     964.11
loop_
_atom_site_label
_atom_site_type_symbol
_atom_site_fract_x
_atom_site_fract_y
_atom_site_fract_z
C1 C 0.0554944 0.981414 0.218629
C2 C 0.232125 0.954538 0.291344
C3 C 0.295454 1.00387 0.343079
C4 C 0.186532 1.07796 0.323195
C5 C 0.0104005 1.10402 0.250138
C6 C -0.0541736 1.05516 0.198155
C7 C 0.35449 0.875726 0.308342
C8 C 0.491638 0.888922 0.131138
C9 C 0.905432 0.71163 0.231542
C10 C 0.835868 0.65912 0.192065
C11 C 0.654671 0.683707 0.127371
C12 C 0.545916 0.757565 0.107832
C13 C 0.613481 0.810034 0.148198
C14 C 0.796187 0.785757 0.208908
C15 C 1.05001 0.451204 0.231846
C16 C 0.998964 0.373964 0.283504
C17 C 0.814383 0.354368 0.360596
C18 C 0.676727 0.412896 0.389625
C19 C 0.721644 0.489575 0.339967
C20 C 0.908109 0.511615 0.257712
C21 C 1.24911 0.468301 0.15466
H1 H 0.00227267 0.944121 0.178063
H2 H 0.431171 0.984852 0.400656
H3 H -0.191073 1.0755 0.142347
H4 H 0.26139 0.830022 0.340774
H5 H 0.440895 0.84894 0.422806
H6 H 0.404902 0.915822 0.0167463
H7 H 0.58454 0.934711 0.0986562
H8 H 1.04601 0.693629 0.280425
H9 H 0.601164 0.646151 0.0881545
H10 H 0.406472 0.775441 0.0565571
H11 H 0.854035 0.825403 0.23969
H12 H 1.10068 0.590655 0.173191
H13 H 1.10904 0.329455 0.262004
H14 H 0.777788 0.29457 0.399394
H15 H 0.532171 0.398116 0.453644
H16 H 0.613958 0.53292 0.367836
H17 H 1.48942 0.426346 0.0780062
N1 N 0.956671 0.587063 0.208673
O1 O 1.31566 0.530504 0.116188
O2 O 1.36354 0.407567 0.126934
CL1 Cl 0.274628 1.13618 0.391867
CL2 Cl -0.131837 1.19611 0.222923

#END

data_XXIII_Conf1_RANK-37_Mohamed_147.res
_database_code_CSD               UNKNWN
_symmetry_cell_setting           triclinic
_symmetry_space_group_name_H-M   'P -1'
_symmetry_Int_Tables_number      2
loop_
_symmetry_equiv_pos_site_id
_symmetry_equiv_pos_as_xyz
1 x,y,z
2 -x,-y,-z
_cell_length_a                   7.1484
_cell_length_b                   18.758
_cell_length_c                   8.504
_cell_angle_alpha                115.601
_cell_angle_beta                 101.946
_cell_angle_gamma                99.3632
_cell_volume                     964.121
loop_
_atom_site_label
_atom_site_type_symbol
_atom_site_fract_x
_atom_site_fract_y
_atom_site_fract_z
C1 C -0.036898 0.518598 0.218629
C2 C -0.186654 0.545465 0.291339
C3 C -0.299323 0.496131 0.343078
C4 C -0.264495 0.422044 0.323189
C5 C -0.114419 0.395992 0.250139
C6 C -0.00098255 0.444849 0.198151
C7 C -0.23021 0.624279 0.308336
C8 C -0.38056 0.611081 0.131139
C9 C -0.617063 0.788371 0.23154
C10 C -0.494983 0.840873 0.192056
C11 C -0.33837 0.816301 0.127368
C12 C -0.303475 0.742442 0.107832
C13 C -0.423508 0.689966 0.148202
C14 C -0.581939 0.714243 0.2089
C15 C -0.5012 1.04879 0.231843
C16 C -0.372904 1.12603 0.283498
C17 C -0.168711 1.14564 0.360586
C18 C -0.0895925 1.0871 0.389619
C19 C -0.21119 1.01043 0.339952
C20 C -0.419705 0.988384 0.257702
C21 C -0.717392 1.0317 0.154651
H1 H 0.0536097 0.55588 0.178066
H2 H -0.416014 0.515147 0.400653
H3 H 0.115572 0.424506 0.142343
H4 H -0.0914031 0.669978 0.340777
H5 H -0.28983 0.651062 0.422804
H6 H -0.32073 0.584179 0.0167483
H7 H -0.519261 0.565289 0.098661
H8 H -0.739632 0.80637 0.280414
H9 H -0.247301 0.853848 0.0881509
H10 H -0.181907 0.724561 0.0565603
H11 H -0.679436 0.674598 0.239699
H12 H -0.691326 0.909347 0.173186
H13 H -0.438469 1.17054 0.262
H14 H -0.0723226 1.20542 0.399381
H15 H 0.0697484 1.10188 0.453625
H16 H -0.146853 0.967078 0.367815
H17 H -0.915753 1.07365 0.0779986
N1 N -0.543726 0.912929 0.208676
O1 O -0.846155 0.96949 0.116179
O2 O -0.771095 1.09243 0.126936
CL1 Cl -0.410811 0.363824 0.391875
CL2 Cl -0.0642859 0.303896 0.222934

#END

data_XXIII_Conf1_RANK-38_Mohamed_560.res
_database_code_CSD               UNKNWN
_symmetry_cell_setting           triclinic
_symmetry_space_group_name_H-M   'P -1'
_symmetry_Int_Tables_number      2
loop_
_symmetry_equiv_pos_site_id
_symmetry_equiv_pos_as_xyz
1 x,y,z
2 -x,-y,-z
_cell_length_a                   7.148
_cell_length_b                   18.7579
_cell_length_c                   8.5049
_cell_angle_alpha                115.606
_cell_angle_beta                 101.948
_cell_angle_gamma                99.3589
_cell_volume                     964.127
loop_
_atom_site_label
_atom_site_type_symbol
_atom_site_fract_x
_atom_site_fract_y
_atom_site_fract_z
C1 C -0.0368817 0.518581 0.218636
C2 C -0.186644 0.545462 0.291339
C3 C -0.299336 0.496127 0.343057
C4 C -0.2645 0.422045 0.323176
C5 C -0.114412 0.395981 0.250139
C6 C -0.0009649 0.444833 0.19817
C7 C -0.230203 0.624266 0.308334
C8 C -0.380553 0.611075 0.131145
C9 C -0.617066 0.788374 0.231525
C10 C -0.494972 0.840878 0.192061
C11 C -0.338354 0.816287 0.127374
C12 C -0.30345 0.742434 0.107839
C13 C -0.423492 0.689965 0.148203
C14 C -0.581942 0.714245 0.208882
C15 C -0.501184 1.0488 0.231837
C16 C -0.372884 1.12604 0.283502
C17 C -0.16868 1.14564 0.360602
C18 C -0.0895617 1.0871 0.38963
C19 C -0.211167 1.01042 0.339962
C20 C -0.41969 0.988387 0.257701
C21 C -0.717389 1.03171 0.154649
H1 H 0.0536411 0.555873 0.178089
H2 H -0.416035 0.51515 0.400627
H3 H 0.115611 0.424491 0.142371
H4 H -0.0913818 0.66997 0.340779
H5 H -0.289832 0.651066 0.422795
H6 H -0.320712 0.584165 0.0167595
H7 H -0.519267 0.565281 0.0986497
H8 H -0.739642 0.806375 0.280385
H9 H -0.247271 0.853844 0.0881725
H10 H -0.18187 0.724556 0.0565767
H11 H -0.679452 0.674604 0.239669
H12 H -0.691329 0.909353 0.173176
H13 H -0.438445 1.17055 0.262011
H14 H -0.0722841 1.20543 0.399402
H15 H 0.0697865 1.10188 0.453646
H16 H -0.146823 0.967083 0.367835
H17 H -0.915755 1.07366 0.0779919
N1 N -0.543724 0.912935 0.208673
O1 O -0.846154 0.969494 0.116174
O2 O -0.771087 1.09244 0.126921
CL1 Cl -0.41083 0.363827 0.391836
CL2 Cl -0.0642722 0.303881 0.222941

#END

data_XXIII_Conf1_RANK-39_Mohamed_516.res
_database_code_CSD               UNKNWN
_symmetry_cell_setting           triclinic
_symmetry_space_group_name_H-M   'P -1'
_symmetry_Int_Tables_number      2
loop_
_symmetry_equiv_pos_site_id
_symmetry_equiv_pos_as_xyz
1 x,y,z
2 -x,-y,-z
_cell_length_a                   7.1472
_cell_length_b                   18.7583
_cell_length_c                   8.5055
_cell_angle_alpha                115.598
_cell_angle_beta                 101.949
_cell_angle_gamma                99.3676
_cell_volume                     964.132
loop_
_atom_site_label
_atom_site_type_symbol
_atom_site_fract_x
_atom_site_fract_y
_atom_site_fract_z
C1 C -0.0368569 0.518593 0.218631
C2 C -0.18663 0.545472 0.291337
C3 C -0.299333 0.496131 0.343043
C4 C -0.264514 0.422049 0.323173
C5 C -0.114416 0.395991 0.250145
C6 C -0.00095065 0.444845 0.198166
C7 C -0.230173 0.624275 0.30832
C8 C -0.380556 0.611075 0.131149
C9 C -0.617051 0.788366 0.231512
C10 C -0.494939 0.840876 0.192055
C11 C -0.338302 0.816297 0.127378
C12 C -0.303417 0.742436 0.107838
C13 C -0.423482 0.68997 0.148203
C14 C -0.58194 0.714242 0.208883
C15 C -0.501104 1.04879 0.231822
C16 C -0.372773 1.12602 0.283474
C17 C -0.168532 1.14563 0.360558
C18 C -0.0894186 1.08709 0.389579
C19 C -0.21106 1.01042 0.339926
C20 C -0.419616 0.988384 0.257683
C21 C -0.717347 1.0317 0.154632
H1 H 0.0536892 0.555879 0.17809
H2 H -0.41604 0.515153 0.400612
H3 H 0.115627 0.424506 0.142369
H4 H -0.0913239 0.669977 0.34076
H5 H -0.289797 0.651056 0.42276
H6 H -0.320718 0.584181 0.0167792
H7 H -0.519286 0.565293 0.0986606
H8 H -0.739634 0.806369 0.280379
H9 H -0.247206 0.85385 0.0881782
H10 H -0.181825 0.724567 0.0565943
H11 H -0.679466 0.674592 0.23967
H12 H -0.691304 0.909349 0.173164
H13 H -0.438328 1.17053 0.261973
H14 H -0.0721102 1.20542 0.399344
H15 H 0.0699596 1.10187 0.453591
H16 H -0.146714 0.967075 0.367789
H17 H -0.915736 1.07364 0.077984
N1 N -0.543674 0.912928 0.208652
O1 O -0.846142 0.969492 0.116166
O2 O -0.77104 1.09242 0.126924
CL1 Cl -0.410863 0.363829 0.391832
CL2 Cl -0.0642934 0.303895 0.222949

#END

data_XXIII_Conf1_RANK-40_Mohamed_330.res
_database_code_CSD               UNKNWN
_symmetry_cell_setting           triclinic
_symmetry_space_group_name_H-M   'P -1'
_symmetry_Int_Tables_number      2
loop_
_symmetry_equiv_pos_site_id
_symmetry_equiv_pos_as_xyz
1 x,y,z
2 -x,-y,-z
_cell_length_a                   18.956
_cell_length_b                   9.9123
_cell_length_c                   7.1478
_cell_angle_alpha                57.0808
_cell_angle_beta                 77.5201
_cell_angle_gamma                106.144
_cell_volume                     964.136
loop_
_atom_site_label
_atom_site_type_symbol
_atom_site_fract_x
_atom_site_fract_y
_atom_site_fract_z
C1 C 0.518585 0.718637 0.725897
C2 C 0.54547 0.791334 0.476557
C3 C 0.49613 0.843053 0.361497
C4 C 0.422046 0.823184 0.490278
C5 C 0.395986 0.750145 0.739452
C6 C 0.444842 0.698168 0.856033
C7 C 0.624272 0.808327 0.33721
C8 C 0.611074 0.631152 0.377212
C9 C 0.788371 0.731524 -0.136953
C10 C 0.840879 0.692055 -0.0279036
C11 C 0.816295 0.627373 0.217984
C12 C 0.742436 0.607832 0.346285
C13 C 0.68997 0.648197 0.238342
C14 C 0.714243 0.708892 -0.00507531
C15 C 1.04879 0.731834 -0.281782
C16 C 1.12603 0.783492 -0.282365
C17 C 1.14563 0.860574 -0.174835
C18 C 1.0871 0.889609 -0.0662208
C19 C 1.01042 0.839949 -0.0614929
C20 C 0.988386 0.75769 -0.165742
C21 C 1.0317 0.654643 -0.403723
H1 H 0.555875 0.678084 0.819688
H2 H 0.515153 0.900622 0.168208
H3 H 0.424501 0.642359 1.04874
H4 H 0.669977 0.840763 0.3979
H5 H 0.651058 0.922789 0.136337
H6 H 0.58418 0.516761 0.578349
H7 H 0.565287 0.598661 0.316777
H8 H 0.806375 0.780386 -0.326386
H9 H 0.853848 0.588167 0.310724
H10 H 0.72456 0.556583 0.536978
H11 H 0.674599 0.739683 -0.0937302
H12 H 0.909345 0.673174 -0.273834
H13 H 1.17054 0.76199 -0.370944
H14 H 1.20542 0.899366 -0.177016
H15 H 1.10187 0.95362 0.0143391
H16 H 0.96708 0.867814 0.0183184
H17 H 1.07365 0.57799 -0.567394
N1 N 0.912936 0.708659 -0.165298
O1 O 0.969493 0.616166 -0.431808
O2 O 1.09243 0.626927 -0.490425
CL1 Cl 0.363826 0.891842 0.333491
CL2 Cl 0.30389 0.722939 0.90888

#END

data_XXIII_Conf1_RANK-41_Mohamed_527.res
_database_code_CSD               UNKNWN
_symmetry_cell_setting           triclinic
_symmetry_space_group_name_H-M   'P -1'
_symmetry_Int_Tables_number      2
loop_
_symmetry_equiv_pos_site_id
_symmetry_equiv_pos_as_xyz
1 x,y,z
2 -x,-y,-z
_cell_length_a                   7.1484
_cell_length_b                   18.7578
_cell_length_c                   8.5042
_cell_angle_alpha                115.604
_cell_angle_beta                 101.947
_cell_angle_gamma                99.3599
_cell_volume                     964.119
loop_
_atom_site_label
_atom_site_type_symbol
_atom_site_fract_x
_atom_site_fract_y
_atom_site_fract_z
C1 C -0.0369063 0.51858 0.218623
C2 C -0.18665 0.545467 0.291341
C3 C -0.299333 0.496124 0.343067
C4 C -0.264497 0.422041 0.323193
C5 C -0.114421 0.395981 0.250146
C6 C -0.00098782 0.444832 0.198157
C7 C -0.23021 0.624269 0.308334
C8 C -0.380568 0.61107 0.131145
C9 C -0.617055 0.788374 0.231537
C10 C -0.494984 0.840877 0.192064
C11 C -0.338377 0.816288 0.127362
C12 C -0.303475 0.742434 0.107824
C13 C -0.423505 0.689963 0.148196
C14 C -0.581932 0.714244 0.208904
C15 C -0.501203 1.0488 0.231837
C16 C -0.372912 1.12603 0.283499
C17 C -0.168716 1.14563 0.360589
C18 C -0.0895941 1.0871 0.389613
C19 C -0.211189 1.01042 0.339959
C20 C -0.419707 0.988391 0.257701
C21 C -0.717397 1.0317 0.154646
H1 H 0.053605 0.555866 0.178071
H2 H -0.41601 0.51515 0.400656
H3 H 0.115572 0.424489 0.142336
H4 H -0.0914047 0.669971 0.340777
H5 H -0.289829 0.651063 0.422806
H6 H -0.320728 0.584167 0.0167419
H7 H -0.519261 0.565292 0.0986597
H8 H -0.739629 0.806373 0.280416
H9 H -0.247304 0.853842 0.0881572
H10 H -0.181908 0.724555 0.0565605
H11 H -0.679435 0.674597 0.239692
H12 H -0.691329 0.90935 0.173179
H13 H -0.438473 1.17054 0.261996
H14 H -0.0723189 1.20542 0.399387
H15 H 0.0697459 1.10187 0.453624
H16 H -0.146853 0.967081 0.367818
H17 H -0.91576 1.07366 0.0779947
N1 N -0.54373 0.912935 0.208672
O1 O -0.846149 0.969492 0.116186
O2 O -0.771099 1.09243 0.126928
CL1 Cl -0.410799 0.363828 0.391871
CL2 Cl -0.0642808 0.303886 0.22293

#END

data_XXIII_Conf1_RANK-42_Mohamed_274.res
_database_code_CSD               UNKNWN
_symmetry_cell_setting           triclinic
_symmetry_space_group_name_H-M   'P -1'
_symmetry_Int_Tables_number      2
loop_
_symmetry_equiv_pos_site_id
_symmetry_equiv_pos_as_xyz
1 x,y,z
2 -x,-y,-z
_cell_length_a                   7.1477
_cell_length_b                   18.7581
_cell_length_c                   8.5052
_cell_angle_alpha                115.6
_cell_angle_beta                 101.95
_cell_angle_gamma                99.3636
_cell_volume                     964.153
loop_
_atom_site_label
_atom_site_type_symbol
_atom_site_fract_x
_atom_site_fract_y
_atom_site_fract_z
C1 C -0.0368725 0.51859 0.21863
C2 C -0.186633 0.545468 0.291339
C3 C -0.299332 0.496128 0.34306
C4 C -0.264496 0.422046 0.32318
C5 C -0.114412 0.395986 0.250146
C6 C -0.00096104 0.444841 0.19817
C7 C -0.230189 0.624274 0.308324
C8 C -0.380566 0.611072 0.131152
C9 C -0.617053 0.788366 0.231529
C10 C -0.494956 0.840881 0.192058
C11 C -0.33833 0.816296 0.127372
C12 C -0.303438 0.742434 0.107842
C13 C -0.423494 0.68997 0.148202
C14 C -0.581944 0.714243 0.208892
C15 C -0.501146 1.04879 0.231825
C16 C -0.372828 1.12603 0.283487
C17 C -0.168616 1.14563 0.36057
C18 C -0.0894984 1.0871 0.389598
C19 C -0.211115 1.01042 0.339942
C20 C -0.419655 0.988387 0.257694
C21 C -0.71737 1.0317 0.154647
H1 H 0.0536567 0.555877 0.178091
H2 H -0.41603 0.51515 0.400627
H3 H 0.115608 0.424499 0.142367
H4 H -0.091357 0.669978 0.340766
H5 H -0.289807 0.651057 0.422782
H6 H -0.320722 0.584173 0.0167671
H7 H -0.51928 0.565287 0.0986699
H8 H -0.739638 0.806369 0.280385
H9 H -0.247254 0.853846 0.088171
H10 H -0.181858 0.724561 0.0565786
H11 H -0.679451 0.674597 0.239673
H12 H -0.691315 0.909343 0.173174
H13 H -0.438391 1.17053 0.261982
H14 H -0.0722062 1.20542 0.399368
H15 H 0.069863 1.10187 0.453611
H16 H -0.146772 0.967078 0.367806
H17 H -0.915748 1.07366 0.0779863
N1 N -0.543695 0.912932 0.208659
O1 O -0.846149 0.969494 0.11617
O2 O -0.771057 1.09243 0.126926
CL1 Cl -0.41084 0.36382 0.391838
CL2 Cl -0.0642916 0.303888 0.222938

#END

data_XXIII_Conf1_RANK-43_Mohamed_271.res
_database_code_CSD               UNKNWN
_symmetry_cell_setting           triclinic
_symmetry_space_group_name_H-M   'P -1'
_symmetry_Int_Tables_number      2
loop_
_symmetry_equiv_pos_site_id
_symmetry_equiv_pos_as_xyz
1 x,y,z
2 -x,-y,-z
_cell_length_a                   7.1479
_cell_length_b                   18.758
_cell_length_c                   8.505
_cell_angle_alpha                115.601
_cell_angle_beta                 101.95
_cell_angle_gamma                99.3618
_cell_volume                     964.151
loop_
_atom_site_label
_atom_site_type_symbol
_atom_site_fract_x
_atom_site_fract_y
_atom_site_fract_z
C1 C -0.036881 0.518593 0.21864
C2 C -0.186637 0.545466 0.291336
C3 C -0.299324 0.496127 0.343059
C4 C -0.264503 0.422045 0.323184
C5 C -0.114417 0.395987 0.250139
C6 C -0.0009665 0.444836 0.198164
C7 C -0.230193 0.624271 0.308334
C8 C -0.38056 0.611075 0.131149
C9 C -0.617059 0.788366 0.23152
C10 C -0.494969 0.840881 0.192051
C11 C -0.338342 0.816292 0.127366
C12 C -0.303444 0.742437 0.107841
C13 C -0.423496 0.689971 0.148197
C14 C -0.581946 0.714239 0.208885
C15 C -0.501156 1.04879 0.231828
C16 C -0.372849 1.12603 0.283488
C17 C -0.16864 1.14563 0.36057
C18 C -0.0895203 1.0871 0.389612
C19 C -0.211138 1.01042 0.339945
C20 C -0.419668 0.98839 0.257689
C21 C -0.717376 1.0317 0.154646
H1 H 0.0536517 0.555881 0.178091
H2 H -0.416027 0.515149 0.40063
H3 H 0.115608 0.424505 0.142368
H4 H -0.0913653 0.669974 0.340771
H5 H -0.289816 0.651058 0.42278
H6 H -0.320717 0.584179 0.016764
H7 H -0.519273 0.565289 0.098654
H8 H -0.739626 0.806377 0.28039
H9 H -0.247259 0.853849 0.088176
H10 H -0.181868 0.724559 0.0565878
H11 H -0.67945 0.674596 0.239668
H12 H -0.691319 0.909346 0.173171
H13 H -0.438411 1.17054 0.26199
H14 H -0.0722266 1.20542 0.399376
H15 H 0.0698358 1.10188 0.453618
H16 H -0.146787 0.967077 0.367808
H17 H -0.915748 1.07366 0.0779905
N1 N -0.543709 0.912937 0.208657
O1 O -0.846151 0.969495 0.116168
O2 O -0.771074 1.09243 0.126922
CL1 Cl -0.410836 0.363824 0.39184
CL2 Cl -0.0642783 0.30389 0.222944

#END

data_XXIII_Conf1_RANK-44_Mohamed_158.res
_database_code_CSD               UNKNWN
_symmetry_cell_setting           triclinic
_symmetry_space_group_name_H-M   'P -1'
_symmetry_Int_Tables_number      2
loop_
_symmetry_equiv_pos_site_id
_symmetry_equiv_pos_as_xyz
1 x,y,z
2 -x,-y,-z
_cell_length_a                   7.1473
_cell_length_b                   18.7582
_cell_length_c                   8.5055
_cell_angle_alpha                115.601
_cell_angle_beta                 101.95
_cell_angle_gamma                99.3654
_cell_volume                     964.123
loop_
_atom_site_label
_atom_site_type_symbol
_atom_site_fract_x
_atom_site_fract_y
_atom_site_fract_z
C1 C -0.0368643 0.518586 0.218625
C2 C -0.186635 0.545467 0.29133
C3 C -0.299328 0.496128 0.343056
C4 C -0.264512 0.422044 0.323182
C5 C -0.114421 0.395985 0.250141
C6 C -0.00096336 0.444834 0.198156
C7 C -0.230173 0.624271 0.308314
C8 C -0.380559 0.611071 0.131146
C9 C -0.617047 0.788369 0.231523
C10 C -0.494946 0.840871 0.192052
C11 C -0.338317 0.816284 0.127359
C12 C -0.303433 0.742426 0.107831
C13 C -0.423489 0.689965 0.148199
C14 C -0.581942 0.714239 0.208889
C15 C -0.501102 1.04879 0.231815
C16 C -0.372772 1.12602 0.283463
C17 C -0.16854 1.14562 0.360534
C18 C -0.0894232 1.08709 0.389573
C19 C -0.211058 1.01042 0.339914
C20 C -0.41961 0.988386 0.257677
C21 C -0.717338 1.03169 0.154642
H1 H 0.0536697 0.555866 0.178066
H2 H -0.416026 0.515156 0.400622
H3 H 0.115605 0.424497 0.142348
H4 H -0.0913239 0.669968 0.340752
H5 H -0.289793 0.651061 0.42277
H6 H -0.320729 0.584172 0.016767
H7 H -0.519297 0.565289 0.0986694
H8 H -0.73963 0.806377 0.280391
H9 H -0.247224 0.853839 0.0881535
H10 H -0.181849 0.72455 0.0565677
H11 H -0.679458 0.6746 0.239675
H12 H -0.691294 0.909349 0.173171
H13 H -0.438328 1.17053 0.26197
H14 H -0.0721105 1.20541 0.39933
H15 H 0.069956 1.10187 0.453573
H16 H -0.146711 0.967073 0.367777
H17 H -0.915727 1.07366 0.0779947
N1 N -0.543676 0.912929 0.208655
O1 O -0.846141 0.969488 0.116176
O2 O -0.771033 1.09243 0.126917
CL1 Cl -0.410857 0.363836 0.391848
CL2 Cl -0.0642998 0.303894 0.222942

#END

data_XXIII_Conf1_RANK-45_Mohamed_106.res
_database_code_CSD               UNKNWN
_symmetry_cell_setting           triclinic
_symmetry_space_group_name_H-M   'P -1'
_symmetry_Int_Tables_number      2
loop_
_symmetry_equiv_pos_site_id
_symmetry_equiv_pos_as_xyz
1 x,y,z
2 -x,-y,-z
_cell_length_a                   7.1479
_cell_length_b                   18.7579
_cell_length_c                   8.505
_cell_angle_alpha                64.3989
_cell_angle_beta                 78.0514
_cell_angle_gamma                99.3629
_cell_volume                     964.149
loop_
_atom_site_label
_atom_site_type_symbol
_atom_site_fract_x
_atom_site_fract_y
_atom_site_fract_z
C1 C 0.536881 0.981412 0.218639
C2 C 0.68665 0.95454 0.291337
C3 C 0.79934 1.00388 0.343054
C4 C 0.764509 1.07796 0.323182
C5 C 0.614429 1.10402 0.250146
C6 C 0.500975 1.05516 0.198165
C7 C 0.730199 0.875727 0.30833
C8 C 0.880563 0.888926 0.131149
C9 C 1.11705 0.711635 0.231527
C10 C 0.994972 0.659125 0.192059
C11 C 0.838343 0.683704 0.127371
C12 C 0.803447 0.757563 0.107836
C13 C 0.923498 0.810032 0.148203
C14 C 1.08195 0.785764 0.208883
C15 C 1.00117 0.451207 0.231826
C16 C 0.872847 0.373969 0.283494
C17 C 0.668636 0.35437 0.360581
C18 C 0.589526 0.412904 0.389611
C19 C 0.711133 0.489573 0.339954
C20 C 0.919669 0.511609 0.257694
C21 C 1.21738 0.468301 0.154632
H1 H 0.446355 0.944123 0.178092
H2 H 0.916038 0.984856 0.400621
H3 H 0.3844 1.0755 0.142368
H4 H 0.591381 0.83003 0.340773
H5 H 0.789824 0.848947 0.422779
H6 H 0.82071 0.91582 0.0167703
H7 H 1.01927 0.934713 0.0986561
H8 H 1.23964 0.693632 0.280381
H9 H 0.747262 0.646153 0.0881729
H10 H 0.681865 0.77544 0.0565894
H11 H 1.17946 0.825403 0.239667
H12 H 1.19132 0.590655 0.173165
H13 H 0.938405 0.32946 0.261992
H14 H 0.57223 0.29457 0.399386
H15 H 0.430165 0.398123 0.453631
H16 H 0.646795 0.532923 0.367817
H17 H 1.41574 0.426349 0.0779861
N1 N 1.04371 0.587063 0.208657
O1 O 1.34615 0.530507 0.116168
O2 O 1.27107 0.407567 0.126915
CL1 Cl 0.91085 1.13618 0.39184
CL2 Cl 0.564294 1.19611 0.222943

#END

data_XXIII_Conf1_RANK-46_Mohamed_517.res
_database_code_CSD               UNKNWN
_symmetry_cell_setting           triclinic
_symmetry_space_group_name_H-M   'P -1'
_symmetry_Int_Tables_number      2
loop_
_symmetry_equiv_pos_site_id
_symmetry_equiv_pos_as_xyz
1 x,y,z
2 -x,-y,-z
_cell_length_a                   7.1484
_cell_length_b                   18.9564
_cell_length_c                   8.5044
_cell_angle_alpha                120.378
_cell_angle_beta                 101.948
_cell_angle_gamma                77.5151
_cell_volume                     964.135
loop_
_atom_site_label
_atom_site_type_symbol
_atom_site_fract_x
_atom_site_fract_y
_atom_site_fract_z
C1 C 0.444513 0.518584 0.218626
C2 C 0.26788 0.545467 0.291347
C3 C 0.204552 0.496129 0.343064
C4 C 0.313463 0.422042 0.323195
C5 C 0.489604 0.395982 0.25014
C6 C 0.554184 0.444832 0.198148
C7 C 0.14552 0.624269 0.308331
C8 C 0.00836987 0.611072 0.131141
C9 C -0.405424 0.788368 0.23154
C10 C -0.335863 0.840882 0.192064
C11 C -0.154664 0.816288 0.127365
C12 C -0.0459053 0.742429 0.107824
C13 C -0.113471 0.689967 0.148202
C14 C -0.296181 0.714243 0.208901
C15 C -0.549999 1.04879 0.231836
C16 C -0.498942 1.12603 0.283499
C17 C -0.314349 1.14563 0.360593
C18 C -0.176699 1.0871 0.389618
C19 C -0.221614 1.01042 0.339961
C20 C -0.408099 0.988387 0.257697
C21 C -0.749102 1.0317 0.15465
H1 H 0.497743 0.555867 0.17807
H2 H 0.0688308 0.515153 0.400649
H3 H 0.691084 0.424494 0.142341
H4 H 0.238626 0.669975 0.340769
H5 H 0.0591144 0.651057 0.422811
H6 H 0.0951068 0.584173 0.0167477
H7 H -0.0845464 0.56529 0.0986516
H8 H -0.54601 0.806379 0.280408
H9 H -0.101146 0.853845 0.0881474
H10 H 0.0935436 0.724549 0.0565664
H11 H -0.354033 0.674602 0.239689
H12 H -0.600678 0.909351 0.173176
H13 H -0.609016 1.17054 0.26201
H14 H -0.277753 1.20542 0.399386
H15 H -0.0321436 1.10187 0.453631
H16 H -0.113932 0.96708 0.367825
H17 H -0.989415 1.07366 0.0780018
N1 N -0.456666 0.912936 0.20868
O1 O -0.815645 0.969493 0.116184
O2 O -0.863537 1.09244 0.126927
CL1 Cl 0.22537 0.363825 0.391863
CL2 Cl 0.63184 0.303883 0.22293

#END

data_XXIII_Conf1_RANK-47_Mohamed_436.res
_database_code_CSD               UNKNWN
_symmetry_cell_setting           triclinic
_symmetry_space_group_name_H-M   'P -1'
_symmetry_Int_Tables_number      2
loop_
_symmetry_equiv_pos_site_id
_symmetry_equiv_pos_as_xyz
1 x,y,z
2 -x,-y,-z
_cell_length_a                   7.1484
_cell_length_b                   18.9561
_cell_length_c                   8.5042
_cell_angle_alpha                120.376
_cell_angle_beta                 101.947
_cell_angle_gamma                77.5178
_cell_volume                     964.13
loop_
_atom_site_label
_atom_site_type_symbol
_atom_site_fract_x
_atom_site_fract_y
_atom_site_fract_z
C1 C 0.444504 0.518588 0.218629
C2 C 0.267881 0.545466 0.29134
C3 C 0.204539 0.496131 0.343069
C4 C 0.31346 0.422046 0.323192
C5 C 0.48959 0.395982 0.250138
C6 C 0.554171 0.444836 0.198161
C7 C 0.14552 0.624269 0.308333
C8 C 0.00836033 0.611077 0.131149
C9 C -0.405429 0.788372 0.231544
C10 C -0.335864 0.840877 0.19206
C11 C -0.154667 0.816293 0.127367
C12 C -0.0459056 0.742432 0.107832
C13 C -0.113476 0.689969 0.148205
C14 C -0.296182 0.714238 0.208901
C15 C -0.549984 1.04879 0.231836
C16 C -0.498931 1.12603 0.283491
C17 C -0.314342 1.14563 0.360587
C18 C -0.176688 1.0871 0.389614
C19 C -0.221609 1.01042 0.339958
C20 C -0.408092 0.988382 0.2577
C21 C -0.749095 1.0317 0.154657
H1 H 0.49773 0.555873 0.178073
H2 H 0.0688267 0.515149 0.400652
H3 H 0.691072 0.4245 0.142336
H4 H 0.238629 0.669971 0.340777
H5 H 0.059116 0.651058 0.422801
H6 H 0.0950973 0.584181 0.0167481
H7 H -0.0845479 0.565289 0.098655
H8 H -0.545998 0.806371 0.28042
H9 H -0.101143 0.853847 0.0881544
H10 H 0.0935358 0.724558 0.0565583
H11 H -0.354034 0.674602 0.239688
H12 H -0.60067 0.909344 0.17318
H13 H -0.609006 1.17054 0.261997
H14 H -0.277742 1.20542 0.399384
H15 H -0.0321255 1.10188 0.453628
H16 H -0.113928 0.967078 0.367817
H17 H -0.989404 1.07365 0.0779981
N1 N -0.456656 0.912937 0.208666
O1 O -0.815644 0.969493 0.116182
O2 O -0.863524 1.09243 0.126932
CL1 Cl 0.225367 0.363826 0.391867
CL2 Cl 0.631821 0.303891 0.222931

#END

data_XXIII_Conf1_RANK-48_Mohamed_518.res
_database_code_CSD               UNKNWN
_symmetry_cell_setting           triclinic
_symmetry_space_group_name_H-M   'P -1'
_symmetry_Int_Tables_number      2
loop_
_symmetry_equiv_pos_site_id
_symmetry_equiv_pos_as_xyz
1 x,y,z
2 -x,-y,-z
_cell_length_a                   7.1473
_cell_length_b                   18.956
_cell_length_c                   8.5055
_cell_angle_alpha                120.376
_cell_angle_beta                 101.95
_cell_angle_gamma                77.5235
_cell_volume                     964.123
loop_
_atom_site_label
_atom_site_type_symbol
_atom_site_fract_x
_atom_site_fract_y
_atom_site_fract_z
C1 C 0.44455 0.518582 0.218624
C2 C 0.267902 0.545466 0.291332
C3 C 0.204541 0.496134 0.343051
C4 C 0.313448 0.422045 0.323174
C5 C 0.489601 0.395981 0.250142
C6 C 0.554203 0.444838 0.198152
C7 C 0.145553 0.62427 0.308316
C8 C 0.00836606 0.611077 0.131151
C9 C -0.405417 0.788373 0.231523
C10 C -0.335814 0.840873 0.192053
C11 C -0.154604 0.816288 0.127363
C12 C -0.0458642 0.742427 0.107825
C13 C -0.113454 0.689962 0.148196
C14 C -0.296186 0.714241 0.208887
C15 C -0.549904 1.04879 0.23182
C16 C -0.498807 1.12602 0.283463
C17 C -0.314177 1.14562 0.360537
C18 C -0.176527 1.08709 0.389565
C19 C -0.221485 1.01042 0.339915
C20 C -0.407999 0.988379 0.25768
C21 C -0.749043 1.0317 0.154634
H1 H 0.497797 0.555868 0.178074
H2 H 0.0688189 0.515157 0.40063
H3 H 0.691119 0.424491 0.142356
H4 H 0.238697 0.669977 0.340751
H5 H 0.0591524 0.65106 0.422775
H6 H 0.095102 0.584175 0.0167623
H7 H -0.0845802 0.565288 0.0986674
H8 H -0.546 0.806377 0.280396
H9 H -0.101062 0.853842 0.0881574
H10 H 0.0935985 0.724549 0.056566
H11 H -0.35406 0.6746 0.239676
H12 H -0.600647 0.909344 0.173173
H13 H -0.608878 1.17053 0.261965
H14 H -0.277541 1.20541 0.399326
H15 H -0.0319236 1.10187 0.453577
H16 H -0.113795 0.967072 0.367783
H17 H -0.989388 1.07365 0.0779918
N1 N -0.456609 0.91293 0.208653
O1 O -0.815627 0.969488 0.116175
O2 O -0.863468 1.09243 0.12692
CL1 Cl 0.225309 0.363839 0.39184
CL2 Cl 0.631811 0.303889 0.222942

#END

data_XXIII_Conf1_RANK-49_Mohamed_225.res
_database_code_CSD               UNKNWN
_symmetry_cell_setting           triclinic
_symmetry_space_group_name_H-M   'P -1'
_symmetry_Int_Tables_number      2
loop_
_symmetry_equiv_pos_site_id
_symmetry_equiv_pos_as_xyz
1 x,y,z
2 -x,-y,-z
_cell_length_a                   7.1479
_cell_length_b                   18.7582
_cell_length_c                   8.5051
_cell_angle_alpha                115.604
_cell_angle_beta                 101.948
_cell_angle_gamma                99.3624
_cell_volume                     964.148
loop_
_atom_site_label
_atom_site_type_symbol
_atom_site_fract_x
_atom_site_fract_y
_atom_site_fract_z
C1 C 0.963128 0.51859 0.218622
C2 C 0.813368 0.545468 0.29134
C3 C 0.700683 0.496136 0.343058
C4 C 0.735512 0.422055 0.323178
C5 C 0.885586 0.39599 0.250146
C6 C 0.99904 0.444843 0.198157
C7 C 0.769822 0.624277 0.308328
C8 C 0.619443 0.611075 0.131144
C9 C 0.382954 0.788367 0.231529
C10 C 0.505043 0.840876 0.192053
C11 C 0.661666 0.81629 0.127363
C12 C 0.696561 0.742429 0.107829
C13 C 0.576511 0.689962 0.148193
C14 C 0.418072 0.714243 0.208883
C15 C 0.49886 1.04879 0.231823
C16 C 0.627172 1.12603 0.283473
C17 C 0.831385 1.14563 0.360558
C18 C 0.910498 1.0871 0.389587
C19 C 0.78889 1.01041 0.339937
C20 C 0.580351 0.988388 0.257681
C21 C 0.282637 1.0317 0.154629
H1 H 1.05365 0.555871 0.178074
H2 H 0.583987 0.515165 0.400634
H3 H 1.1156 0.424498 0.142349
H4 H 0.908643 0.669973 0.340764
H5 H 0.710197 0.651063 0.422789
H6 H 0.679276 0.584172 0.0167556
H7 H 0.480726 0.565286 0.0986593
H8 H 0.260378 0.806376 0.280393
H9 H 0.752745 0.853839 0.0881469
H10 H 0.818137 0.724553 0.0565691
H11 H 0.320555 0.674603 0.239675
H12 H 0.308696 0.909343 0.173161
H13 H 0.561612 1.17053 0.261977
H14 H 0.927799 1.20542 0.399349
H15 H 1.06986 1.10187 0.453601
H16 H 0.853233 0.967082 0.367794
H17 H 0.0842629 1.07365 0.0779852
N1 N 0.456307 0.912933 0.20866
O1 O 0.153859 0.969491 0.116169
O2 O 0.22894 1.09243 0.126914
CL1 Cl 0.589176 0.363837 0.391856
CL2 Cl 0.935714 0.303896 0.222936

#END

data_XXIII_Conf1_RANK-50_Mohamed_447.res
_database_code_CSD               UNKNWN
_symmetry_cell_setting           triclinic
_symmetry_space_group_name_H-M   'P -1'
_symmetry_Int_Tables_number      2
loop_
_symmetry_equiv_pos_site_id
_symmetry_equiv_pos_as_xyz
1 x,y,z
2 -x,-y,-z
_cell_length_a                   7.1474
_cell_length_b                   18.9559
_cell_length_c                   8.5054
_cell_angle_alpha                120.376
_cell_angle_beta                 101.95
_cell_angle_gamma                77.524
_cell_volume                     964.125
loop_
_atom_site_label
_atom_site_type_symbol
_atom_site_fract_x
_atom_site_fract_y
_atom_site_fract_z
C1 C 0.444549 0.518584 0.21862
C2 C 0.2679 0.545469 0.291327
C3 C 0.204543 0.496128 0.343058
C4 C 0.313445 0.422048 0.32318
C5 C 0.489596 0.395984 0.250144
C6 C 0.554196 0.444838 0.198154
C7 C 0.145557 0.624276 0.308314
C8 C 0.00836392 0.611078 0.131153
C9 C -0.40541 0.788373 0.231528
C10 C -0.335817 0.840877 0.192051
C11 C -0.154606 0.816292 0.127361
C12 C -0.0458659 0.742432 0.107836
C13 C -0.113457 0.689969 0.148201
C14 C -0.296176 0.714244 0.208888
C15 C -0.5499 1.04879 0.231811
C16 C -0.498809 1.12603 0.283467
C17 C -0.314179 1.14562 0.360542
C18 C -0.176528 1.08709 0.389573
C19 C -0.221484 1.01042 0.339916
C20 C -0.408005 0.988386 0.257675
C21 C -0.749044 1.0317 0.154636
H1 H 0.497794 0.55587 0.178069
H2 H 0.0688219 0.515155 0.400632
H3 H 0.691105 0.424494 0.142348
H4 H 0.238688 0.669975 0.340749
H5 H 0.0591464 0.651065 0.422774
H6 H 0.0950972 0.584177 0.0167672
H7 H -0.0845801 0.565286 0.0986648
H8 H -0.545999 0.806381 0.280396
H9 H -0.101068 0.853841 0.0881554
H10 H 0.0935945 0.724554 0.0565624
H11 H -0.354054 0.674602 0.239683
H12 H -0.600642 0.909344 0.173172
H13 H -0.608873 1.17054 0.26197
H14 H -0.27755 1.20542 0.399332
H15 H -0.0319323 1.10187 0.453576
H16 H -0.113797 0.967078 0.367787
H17 H -0.989384 1.07365 0.0779909
N1 N -0.456603 0.912932 0.208656
O1 O -0.815627 0.969495 0.116174
O2 O -0.863467 1.09242 0.126915
CL1 Cl 0.22532 0.363834 0.391856
CL2 Cl 0.631806 0.303891 0.222935

#END

data_XXIII_Conf1_RANK-51_Mohamed_169.res
_database_code_CSD               UNKNWN
_symmetry_cell_setting           triclinic
_symmetry_space_group_name_H-M   'P -1'
_symmetry_Int_Tables_number      2
loop_
_symmetry_equiv_pos_site_id
_symmetry_equiv_pos_as_xyz
1 x,y,z
2 -x,-y,-z
_cell_length_a                   7.1482
_cell_length_b                   18.7579
_cell_length_c                   8.5045
_cell_angle_alpha                115.602
_cell_angle_beta                 101.948
_cell_angle_gamma                99.3618
_cell_volume                     964.126
loop_
_atom_site_label
_atom_site_type_symbol
_atom_site_fract_x
_atom_site_fract_y
_atom_site_fract_z
C1 C 0.9631 0.518588 0.218627
C2 C 0.813359 0.545469 0.291344
C3 C 0.70068 0.496122 0.343069
C4 C 0.735507 0.422049 0.323188
C5 C 0.88558 0.395984 0.250139
C6 C 0.999019 0.444838 0.19815
C7 C 0.769798 0.624267 0.308329
C8 C 0.61944 0.611073 0.131146
C9 C 0.382945 0.788366 0.231536
C10 C 0.505028 0.840875 0.192057
C11 C 0.66163 0.816295 0.127358
C12 C 0.696536 0.742434 0.107822
C13 C 0.576494 0.689966 0.1482
C14 C 0.418068 0.714238 0.208905
C15 C 0.498822 1.04879 0.231833
C16 C 0.627125 1.12603 0.283481
C17 C 0.831318 1.14562 0.360577
C18 C 0.910441 1.0871 0.389604
C19 C 0.788837 1.01042 0.339946
C20 C 0.580313 0.988386 0.257692
C21 C 0.282615 1.0317 0.154648
H1 H 1.05362 0.555871 0.178062
H2 H 0.583992 0.515158 0.400652
H3 H 1.11557 0.424499 0.142342
H4 H 0.908614 0.669972 0.340764
H5 H 0.710183 0.651055 0.422796
H6 H 0.679268 0.584178 0.0167469
H7 H 0.480728 0.565286 0.0986595
H8 H 0.260383 0.806376 0.280412
H9 H 0.752715 0.853845 0.0881491
H10 H 0.818102 0.724553 0.0565641
H11 H 0.320562 0.6746 0.239692
H12 H 0.308682 0.90935 0.173178
H13 H 0.561568 1.17054 0.261994
H14 H 0.927722 1.20542 0.399368
H15 H 1.06979 1.10188 0.453611
H16 H 0.853179 0.967078 0.36781
H17 H 0.08425 1.07366 0.0780048
N1 N 0.456291 0.912935 0.208667
O1 O 0.153853 0.969494 0.116181
O2 O 0.228917 1.09243 0.126928
CL1 Cl 0.589193 0.363831 0.391866
CL2 Cl 0.935716 0.303891 0.222935

#END

data_XXIII_Conf1_RANK-52_Mohamed_529.res
_database_code_CSD               UNKNWN
_symmetry_cell_setting           triclinic
_symmetry_space_group_name_H-M   'P -1'
_symmetry_Int_Tables_number      2
loop_
_symmetry_equiv_pos_site_id
_symmetry_equiv_pos_as_xyz
1 x,y,z
2 -x,-y,-z
_cell_length_a                   7.1483
_cell_length_b                   18.9564
_cell_length_c                   8.5044
_cell_angle_alpha                120.377
_cell_angle_beta                 101.948
_cell_angle_gamma                77.5171
_cell_volume                     964.136
loop_
_atom_site_label
_atom_site_type_symbol
_atom_site_fract_x
_atom_site_fract_y
_atom_site_fract_z
C1 C 0.444519 0.518578 0.218617
C2 C 0.267885 0.545464 0.291339
C3 C 0.20455 0.496134 0.343074
C4 C 0.313461 0.422044 0.323196
C5 C 0.489601 0.395979 0.250139
C6 C 0.554178 0.444836 0.198146
C7 C 0.145531 0.624276 0.308334
C8 C 0.00836193 0.611077 0.131142
C9 C -0.405425 0.788371 0.231536
C10 C -0.335851 0.840881 0.192052
C11 C -0.154661 0.816288 0.127355
C12 C -0.0459017 0.742433 0.10782
C13 C -0.113467 0.689964 0.148201
C14 C -0.296178 0.714245 0.208905
C15 C -0.549971 1.04879 0.231838
C16 C -0.498919 1.12603 0.283489
C17 C -0.314313 1.14562 0.360568
C18 C -0.176661 1.0871 0.389599
C19 C -0.221591 1.01042 0.339948
C20 C -0.408076 0.988383 0.257699
C21 C -0.749082 1.0317 0.154649
H1 H 0.497748 0.555873 0.178062
H2 H 0.0688318 0.515157 0.400652
H3 H 0.691086 0.424493 0.142343
H4 H 0.238639 0.669975 0.34077
H5 H 0.0591266 0.651062 0.422799
H6 H 0.0950912 0.584169 0.0167434
H7 H -0.084556 0.565288 0.0986641
H8 H -0.545993 0.806381 0.28041
H9 H -0.101138 0.853844 0.0881515
H10 H 0.0935478 0.724553 0.0565612
H11 H -0.354039 0.674605 0.239698
H12 H -0.600665 0.909353 0.173182
H13 H -0.608986 1.17054 0.261985
H14 H -0.277712 1.20542 0.39936
H15 H -0.0320938 1.10187 0.453611
H16 H -0.113905 0.96708 0.367802
H17 H -0.989409 1.07365 0.0779939
N1 N -0.456654 0.912937 0.208668
O1 O -0.815638 0.969499 0.116183
O2 O -0.863516 1.09243 0.126934
CL1 Cl 0.225369 0.363832 0.391874
CL2 Cl 0.63183 0.303889 0.222928

#END

data_XXIII_Conf1_RANK-53_Mohamed_236.res
_database_code_CSD               UNKNWN
_symmetry_cell_setting           triclinic
_symmetry_space_group_name_H-M   'P -1'
_symmetry_Int_Tables_number      2
loop_
_symmetry_equiv_pos_site_id
_symmetry_equiv_pos_as_xyz
1 x,y,z
2 -x,-y,-z
_cell_length_a                   7.1473
_cell_length_b                   18.7583
_cell_length_c                   8.5054
_cell_angle_alpha                115.6
_cell_angle_beta                 101.949
_cell_angle_gamma                99.3654
_cell_volume                     964.127
loop_
_atom_site_label
_atom_site_type_symbol
_atom_site_fract_x
_atom_site_fract_y
_atom_site_fract_z
C1 C 0.963134 0.518589 0.218627
C2 C 0.813368 0.54547 0.291336
C3 C 0.700667 0.496131 0.343049
C4 C 0.735489 0.422047 0.323177
C5 C 0.885579 0.395984 0.250146
C6 C 0.999043 0.444838 0.198165
C7 C 0.769824 0.624268 0.308318
C8 C 0.619442 0.611075 0.131148
C9 C 0.382955 0.788368 0.231521
C10 C 0.505054 0.840877 0.192044
C11 C 0.661684 0.816287 0.127361
C12 C 0.69657 0.742433 0.107839
C13 C 0.576511 0.689963 0.148198
C14 C 0.418061 0.714237 0.20889
C15 C 0.498889 1.04879 0.231812
C16 C 0.627216 1.12602 0.283467
C17 C 0.831443 1.14562 0.360542
C18 C 0.910572 1.08708 0.389581
C19 C 0.788932 1.01042 0.339921
C20 C 0.580386 0.988382 0.257678
C21 C 0.282656 1.0317 0.154637
H1 H 1.05367 0.555874 0.178077
H2 H 0.583971 0.515156 0.40062
H3 H 1.11561 0.424498 0.142366
H4 H 0.908669 0.669972 0.340758
H5 H 0.710202 0.651054 0.422767
H6 H 0.679281 0.584177 0.0167691
H7 H 0.480709 0.565287 0.098665
H8 H 0.260372 0.806376 0.280383
H9 H 0.752784 0.853849 0.0881615
H10 H 0.81816 0.724555 0.056577
H11 H 0.320538 0.674602 0.239675
H12 H 0.308698 0.90935 0.173171
H13 H 0.561663 1.17053 0.261964
H14 H 0.92787 1.20541 0.399333
H15 H 1.06993 1.10187 0.45358
H16 H 0.853278 0.967075 0.367786
H17 H 0.084273 1.07365 0.0779901
N1 N 0.456322 0.912926 0.208654
O1 O 0.153858 0.969493 0.116178
O2 O 0.228963 1.09243 0.126915
CL1 Cl 0.589139 0.363832 0.391837
CL2 Cl 0.935698 0.303893 0.222946

#END

data_XXIII_Conf1_RANK-54_Mohamed_521.res
_database_code_CSD               UNKNWN
_symmetry_cell_setting           triclinic
_symmetry_space_group_name_H-M   'P -1'
_symmetry_Int_Tables_number      2
loop_
_symmetry_equiv_pos_site_id
_symmetry_equiv_pos_as_xyz
1 x,y,z
2 -x,-y,-z
_cell_length_a                   7.1482
_cell_length_b                   18.9565
_cell_length_c                   8.5046
_cell_angle_alpha                120.378
_cell_angle_beta                 101.948
_cell_angle_gamma                77.5166
_cell_volume                     964.14
loop_
_atom_site_label
_atom_site_type_symbol
_atom_site_fract_x
_atom_site_fract_y
_atom_site_fract_z
C1 C 0.444524 0.51858 0.218622
C2 C 0.267884 0.545466 0.291338
C3 C 0.204548 0.496129 0.343073
C4 C 0.313458 0.422047 0.323188
C5 C 0.489597 0.395982 0.250145
C6 C 0.554187 0.444836 0.19815
C7 C 0.14553 0.624268 0.308334
C8 C 0.00836421 0.611077 0.13114
C9 C -0.405424 0.788376 0.231531
C10 C -0.335852 0.840875 0.192051
C11 C -0.154654 0.816286 0.127367
C12 C -0.0458979 0.742428 0.107829
C13 C -0.113461 0.689965 0.148202
C14 C -0.296182 0.714246 0.208893
C15 C -0.549974 1.0488 0.231835
C16 C -0.498913 1.12603 0.28349
C17 C -0.314304 1.14562 0.36057
C18 C -0.176662 1.08709 0.389603
C19 C -0.221589 1.01041 0.339945
C20 C -0.408071 0.988379 0.257688
C21 C -0.749082 1.0317 0.15464
H1 H 0.497751 0.555869 0.178062
H2 H 0.0688364 0.515158 0.40065
H3 H 0.691086 0.424492 0.142346
H4 H 0.238642 0.669977 0.340771
H5 H 0.0591198 0.651059 0.422794
H6 H 0.0951043 0.584174 0.0167495
H7 H -0.0845524 0.565286 0.0986533
H8 H -0.545996 0.806378 0.280414
H9 H -0.10113 0.853844 0.0881505
H10 H 0.0935518 0.724551 0.0565609
H11 H -0.354041 0.674607 0.23969
H12 H -0.600665 0.909352 0.173177
H13 H -0.608979 1.17054 0.261983
H14 H -0.277707 1.20542 0.399367
H15 H -0.0320927 1.10187 0.453611
H16 H -0.113902 0.96708 0.367814
H17 H -0.989406 1.07366 0.0779921
N1 N -0.456647 0.912931 0.208673
O1 O -0.815635 0.969491 0.116174
O2 O -0.863506 1.09243 0.126927
CL1 Cl 0.225362 0.363835 0.391867
CL2 Cl 0.631826 0.303886 0.222935

#END

data_XXIII_Conf1_RANK-55_Mohamed_210.res
_database_code_CSD               UNKNWN
_symmetry_cell_setting           triclinic
_symmetry_space_group_name_H-M   'P -1'
_symmetry_Int_Tables_number      2
loop_
_symmetry_equiv_pos_site_id
_symmetry_equiv_pos_as_xyz
1 x,y,z
2 -x,-y,-z
_cell_length_a                   7.1483
_cell_length_b                   18.7581
_cell_length_c                   8.5045
_cell_angle_alpha                115.602
_cell_angle_beta                 101.948
_cell_angle_gamma                99.3621
_cell_volume                     964.151
loop_
_atom_site_label
_atom_site_type_symbol
_atom_site_fract_x
_atom_site_fract_y
_atom_site_fract_z
C1 C 0.963102 0.518589 0.218622
C2 C 0.813351 0.545465 0.291343
C3 C 0.700677 0.496129 0.343066
C4 C 0.735501 0.422052 0.323192
C5 C 0.885578 0.395992 0.250139
C6 C 0.999014 0.44484 0.198158
C7 C 0.769802 0.624269 0.308333
C8 C 0.61944 0.611072 0.13114
C9 C 0.382948 0.788368 0.231536
C10 C 0.505028 0.840877 0.192061
C11 C 0.661634 0.816295 0.127364
C12 C 0.696533 0.74243 0.107827
C13 C 0.576501 0.689963 0.148193
C14 C 0.418064 0.714239 0.208896
C15 C 0.498821 1.04879 0.231829
C16 C 0.627124 1.12602 0.283488
C17 C 0.831324 1.14562 0.360567
C18 C 0.910439 1.08709 0.389602
C19 C 0.788832 1.01042 0.339944
C20 C 0.58031 0.988381 0.257692
C21 C 0.282618 1.0317 0.154644
H1 H 1.05361 0.555875 0.178061
H2 H 0.583989 0.515152 0.40065
H3 H 1.11557 0.424506 0.142338
H4 H 0.908612 0.669978 0.340763
H5 H 0.710184 0.651059 0.422793
H6 H 0.67927 0.584178 0.016749
H7 H 0.480737 0.565292 0.0986589
H8 H 0.260384 0.806379 0.280415
H9 H 0.752709 0.853845 0.0881534
H10 H 0.818104 0.724561 0.0565572
H11 H 0.32056 0.674605 0.239688
H12 H 0.308677 0.909348 0.17318
H13 H 0.561566 1.17054 0.261987
H14 H 0.927722 1.20542 0.399369
H15 H 1.06979 1.10188 0.453611
H16 H 0.853174 0.967074 0.367808
H17 H 0.0842479 1.07365 0.0780001
N1 N 0.456283 0.912933 0.208666
O1 O 0.153851 0.969494 0.116184
O2 O 0.228923 1.09243 0.126927
CL1 Cl 0.589191 0.363834 0.391864
CL2 Cl 0.935707 0.303893 0.222937

#END

data_XXIII_Conf1_RANK-56_Mohamed_559.res
_database_code_CSD               UNKNWN
_symmetry_cell_setting           triclinic
_symmetry_space_group_name_H-M   'P -1'
_symmetry_Int_Tables_number      2
loop_
_symmetry_equiv_pos_site_id
_symmetry_equiv_pos_as_xyz
1 x,y,z
2 -x,-y,-z
_cell_length_a                   7.1469
_cell_length_b                   18.9564
_cell_length_c                   8.5066
_cell_angle_alpha                120.382
_cell_angle_beta                 101.949
_cell_angle_gamma                77.5203
_cell_volume                     964.158
loop_
_atom_site_label
_atom_site_type_symbol
_atom_site_fract_x
_atom_site_fract_y
_atom_site_fract_z
C1 C 0.444597 0.518574 0.218648
C2 C 0.267918 0.545466 0.291327
C3 C 0.204538 0.496129 0.343025
C4 C 0.313453 0.422049 0.32316
C5 C 0.489625 0.395979 0.250149
C6 C 0.554258 0.444822 0.198187
C7 C 0.145571 0.624273 0.308308
C8 C 0.0084063 0.611069 0.131144
C9 C -0.405423 0.788373 0.23149
C10 C -0.335811 0.840875 0.192039
C11 C -0.154558 0.816286 0.127384
C12 C -0.0458068 0.742427 0.107847
C13 C -0.113423 0.689963 0.14819
C14 C -0.296185 0.714243 0.208862
C15 C -0.549895 1.04879 0.231809
C16 C -0.498797 1.12603 0.283475
C17 C -0.314163 1.14563 0.360561
C18 C -0.176512 1.0871 0.389597
C19 C -0.221471 1.01043 0.339936
C20 C -0.407997 0.988386 0.257675
C21 C -0.749042 1.0317 0.154614
H1 H 0.497866 0.555859 0.178118
H2 H 0.0687847 0.51516 0.400575
H3 H 0.691193 0.424483 0.142406
H4 H 0.238715 0.669967 0.340759
H5 H 0.0591291 0.65106 0.422742
H6 H 0.0951666 0.584165 0.0167953
H7 H -0.0845451 0.565285 0.0986508
H8 H -0.546034 0.806385 0.280336
H9 H -0.101002 0.853836 0.0881886
H10 H 0.0936743 0.724545 0.0566203
H11 H -0.354079 0.674608 0.239629
H12 H -0.600644 0.909348 0.173139
H13 H -0.608874 1.17054 0.261974
H14 H -0.277531 1.20542 0.399361
H15 H -0.0319196 1.10187 0.453616
H16 H -0.11379 0.967082 0.367791
H17 H -0.989382 1.07366 0.0779529
N1 N -0.456605 0.912933 0.208638
O1 O -0.815631 0.969493 0.116138
O2 O -0.863465 1.09243 0.126899
CL1 Cl 0.22529 0.36383 0.391799
CL2 Cl 0.631858 0.303882 0.222952

#END

data_XXIII_Conf1_RANK-57_Mohamed_430.res
_database_code_CSD               UNKNWN
_symmetry_cell_setting           triclinic
_symmetry_space_group_name_H-M   'P -1'
_symmetry_Int_Tables_number      2
loop_
_symmetry_equiv_pos_site_id
_symmetry_equiv_pos_as_xyz
1 x,y,z
2 -x,-y,-z
_cell_length_a                   7.1472
_cell_length_b                   9.9127
_cell_length_c                   18.7583
_cell_angle_alpha                60.7808
_cell_angle_beta                 99.3585
_cell_angle_gamma                122.909
_cell_volume                     964.166
loop_
_atom_site_label
_atom_site_type_symbol
_atom_site_fract_x
_atom_site_fract_y
_atom_site_fract_z
C1 C 0.744503 0.781352 1.01858
C2 C 0.522046 0.708663 1.04547
C3 C 0.357639 0.656965 0.99613
C4 C 0.412326 0.67683 0.922047
C5 C 0.63544 0.749853 0.895982
C6 C 0.800879 0.801819 0.944831
C7 C 0.461511 0.691686 1.12428
C8 C 0.488306 0.868856 1.11107
C9 C 0.151451 0.768494 1.28838
C10 C 0.31303 0.807961 1.34087
C11 C 0.534319 0.87262 1.31629
C12 C 0.588745 0.892156 1.24243
C13 C 0.428333 0.851808 1.18996
C14 C 0.209196 0.791127 1.21425
C15 C 0.267081 0.768187 1.5488
C16 C 0.343752 0.716525 1.62603
C17 C 0.470882 0.639431 1.64563
C18 C 0.520974 0.610409 1.5871
C19 C 0.449 0.660061 1.51042
C20 C 0.322714 0.742325 1.48839
C21 C 0.128042 0.845382 1.53171
H1 H 0.87558 0.821892 1.05586
H2 H 0.18337 0.599403 1.01517
H3 H 0.973242 0.857605 0.924484
H4 H 0.567918 0.659242 1.16997
H5 H 0.28744 0.577238 1.15107
H6 H 0.662529 0.983226 1.08416
H7 H 0.382067 0.901341 1.06529
H8 H -0.0199851 0.719651 1.30639
H9 H 0.664611 0.911815 1.35384
H10 H 0.761582 0.9434 1.22454
H11 H 0.0809019 0.760355 1.17461
H12 H 0.135554 0.826851 1.40936
H13 H 0.299691 0.738027 1.67054
H14 H 0.52852 0.600645 1.70542
H15 H 0.616332 0.546395 1.60187
H16 H 0.485474 0.632197 1.46709
H17 H 0.00631709 0.922041 1.57366
N1 N 0.247686 0.791353 1.41293
O1 O 0.0377265 0.883856 1.46949
O2 O 0.102063 0.873099 1.59243
CL1 Cl 0.197335 0.60819 0.863837
CL2 Cl 0.712774 0.777055 0.803883

#END

data_XXIII_Conf1_RANK-58_Mohamed_371.res
_database_code_CSD               UNKNWN
_symmetry_cell_setting           triclinic
_symmetry_space_group_name_H-M   'P -1'
_symmetry_Int_Tables_number      2
loop_
_symmetry_equiv_pos_site_id
_symmetry_equiv_pos_as_xyz
1 x,y,z
2 -x,-y,-z
_cell_length_a                   18.7584
_cell_length_b                   8.5064
_cell_length_c                   9.9126
_cell_angle_alpha                44.8624
_cell_angle_beta                 60.7804
_cell_angle_gamma                64.3935
_cell_volume                     964.193
loop_
_atom_site_label
_atom_site_type_symbol
_atom_site_fract_x
_atom_site_fract_y
_atom_site_fract_z
C1 C 0.518591 0.744501 0.0368609
C2 C 0.545474 0.522038 0.186632
C3 C 0.496141 0.357633 0.299322
C4 C 0.422056 0.412319 0.264504
C5 C 0.395984 0.635425 0.114426
C6 C 0.444836 0.800864 0.00096158
C7 C 0.624281 0.461507 0.230177
C8 C 0.61107 0.488288 0.380564
C9 C 0.788378 0.151455 0.617042
C10 C 0.840881 0.313015 0.494935
C11 C 0.816287 0.53431 0.33832
C12 C 0.742432 0.588724 0.30343
C13 C 0.689966 0.428317 0.423484
C14 C 0.714248 0.209183 0.58194
C15 C 1.0488 0.267087 0.501099
C16 C 1.12603 0.343762 0.372773
C17 C 1.14563 0.470903 0.168549
C18 C 1.0871 0.520994 0.0894222
C19 C 1.01042 0.449015 0.211068
C20 C 0.98839 0.322718 0.419614
C21 C 1.03171 0.128037 0.71734
H1 H 0.555875 0.875568 -0.0536642
H2 H 0.515167 0.183372 0.416024
H3 H 0.424492 0.97322 -0.115606
H4 H 0.669976 0.567915 0.0913266
H5 H 0.651073 0.287459 0.289785
H6 H 0.584169 0.662491 0.320721
H7 H 0.565292 0.382044 0.519288
H8 H 0.806389 -0.0199856 0.739618
H9 H 0.85384 0.664602 0.247226
H10 H 0.724548 0.761554 0.181847
H11 H 0.674608 0.0808881 0.679454
H12 H 0.90935 0.13555 0.691295
H13 H 1.17054 0.299698 0.438332
H14 H 1.20542 0.52853 0.0721255
H15 H 1.10187 0.616355 -0.0699356
H16 H 0.967084 0.485495 0.146714
H17 H 1.07366 0.00630219 0.915723
N1 N 0.912933 0.247677 0.543675
O1 O 0.9695 0.0377138 0.846128
O2 O 1.09243 0.102065 0.771032
CL1 Cl 0.363849 0.197322 0.410851
CL2 Cl 0.303895 0.71275 0.0643028

#END

data_XXIII_Conf1_RANK-59_Mohamed_180.res
_database_code_CSD               UNKNWN
_symmetry_cell_setting           triclinic
_symmetry_space_group_name_H-M   'P -1'
_symmetry_Int_Tables_number      2
loop_
_symmetry_equiv_pos_site_id
_symmetry_equiv_pos_as_xyz
1 x,y,z
2 -x,-y,-z
_cell_length_a                   6.7298
_cell_length_b                   16.6504
_cell_length_c                   9.0484
_cell_angle_alpha                89.2348
_cell_angle_beta                 78.8509
_cell_angle_gamma                74.6527
_cell_volume                     958.532
loop_
_atom_site_label
_atom_site_type_symbol
_atom_site_fract_x
_atom_site_fract_y
_atom_site_fract_z
C1 C -0.0162725 0.984938 0.785342
C2 C -0.181168 0.956155 0.752445
C3 C -0.310182 1.00433 0.662044
C4 C -0.276644 1.07912 0.605727
C5 C -0.111326 1.1071 0.639721
C6 C 0.0184938 1.05941 0.729839
C7 C -0.223385 0.8766 0.81652
C8 C -0.368373 0.890696 0.97489
C9 C -0.617257 0.710076 1.06887
C10 C -0.47911 0.65866 1.1506
C11 C -0.307477 0.685106 1.17799
C12 C -0.273896 0.759672 1.12157
C13 C -0.40994 0.811056 1.03896
C14 C -0.583167 0.784953 1.01504
C15 C -0.473848 0.449563 1.31866
C16 C -0.335794 0.372398 1.34027
C17 C -0.123353 0.353326 1.27778
C18 C -0.045929 0.412291 1.18932
C19 C -0.176977 0.488916 1.16607
C20 C -0.393737 0.510469 1.23116
C21 C -0.698931 0.466045 1.38433
H1 H 0.0870962 0.948587 0.854736
H2 H -0.43889 0.983814 0.633671
H3 H 0.146802 1.08122 0.755291
H4 H -0.0746426 0.831352 0.824304
H5 H -0.295883 0.848078 0.740317
H6 H -0.295655 0.919327 1.0509
H7 H -0.516991 0.936025 0.967056
H8 H -0.751507 0.690638 1.04784
H9 H -0.203612 0.648471 1.24638
H10 H -0.140469 0.778998 1.14499
H11 H -0.693254 0.82372 0.952713
H12 H -0.682026 0.5888 1.24556
H13 H -0.400492 0.327516 1.40729
H14 H -0.0194807 0.293581 1.29577
H15 H 0.119448 0.397879 1.1365
H16 H -0.114098 0.532553 1.09439
H17 H -0.900556 0.423399 1.50664
N1 N -0.527351 0.585844 1.20865
O1 O -0.837603 0.527989 1.36535
O2 O -0.749141 0.405037 1.47242
CL1 Cl -0.443879 1.13578 0.492707
CL2 Cl -0.0621082 1.20014 0.571663

#END

data_XXIII_Conf1_RANK-60_Mohamed_291.res
_database_code_CSD               UNKNWN
_symmetry_cell_setting           triclinic
_symmetry_space_group_name_H-M   'P -1'
_symmetry_Int_Tables_number      2
loop_
_symmetry_equiv_pos_site_id
_symmetry_equiv_pos_as_xyz
1 x,y,z
2 -x,-y,-z
_cell_length_a                   7.1463
_cell_length_b                   17.19
_cell_length_c                   8.4828
_cell_angle_alpha                87.6173
_cell_angle_beta                 77.4361
_cell_angle_gamma                71.2318
_cell_volume                     962.578
loop_
_atom_site_label
_atom_site_type_symbol
_atom_site_fract_x
_atom_site_fract_y
_atom_site_fract_z
C1 C -0.0565947 0.480751 0.80744
C2 C -0.203885 0.455063 0.760034
C3 C -0.319126 0.505428 0.658646
C4 C -0.289167 0.579355 0.605647
C5 C -0.141516 0.604217 0.654209
C6 C -0.0255402 0.554337 0.755381
C7 C -0.242332 0.376421 0.820547
C8 C -0.396493 0.388832 0.984862
C9 C -0.620845 0.213007 1.05771
C10 C -0.495805 0.159526 1.14997
C11 C -0.34137 0.182948 1.19162
C12 C -0.311335 0.256659 1.1385
C13 C -0.434312 0.310096 1.04541
C14 C -0.590647 0.286954 1.00745
C15 C -0.488363 -0.0484901 1.31531
C16 C -0.35418 -0.126017 1.34038
C17 C -0.14715 -0.145915 1.28334
C18 C -0.0711146 -0.0873561 1.19677
C19 C -0.198533 -0.0103976 1.17029
C20 C -0.410106 0.0119145 1.23009
C21 C -0.707255 -0.0310544 1.37484
H1 H 0.0358481 0.442652 0.885573
H2 H -0.434005 0.48734 0.618873
H3 H 0.0891445 0.573752 0.792072
H4 H -0.0998657 0.330281 0.833841
H5 H -0.298675 0.350773 0.731545
H6 H -0.339937 0.414587 1.07368
H7 H -0.538854 0.43505 0.971538
H8 H -0.741807 0.195895 1.02566
H9 H -0.248333 0.144595 1.26866
H10 H -0.191398 0.273628 1.17308
H11 H -0.690382 0.327359 0.93678
H12 H -0.688546 0.0916037 1.23549
H13 H -0.417399 -0.17052 1.4056
H14 H -0.046222 -0.20593 1.30393
H15 H 0.0904594 -0.102327 1.14789
H16 H -0.136354 0.0329882 1.09981
H17 H -0.904553 -0.072879 1.49226
N1 N -0.539869 0.0876651 1.20417
O1 O -0.84078 0.0315286 1.35137
O2 O -0.757672 -0.091914 1.46241
CL1 Cl -0.438429 0.638902 0.478261
CL2 Cl -0.097464 0.69607 0.59088

#END

data_XXIII_Conf1_RANK-61_Mohamed_313.res
_database_code_CSD               UNKNWN
_symmetry_cell_setting           triclinic
_symmetry_space_group_name_H-M   'P -1'
_symmetry_Int_Tables_number      2
loop_
_symmetry_equiv_pos_site_id
_symmetry_equiv_pos_as_xyz
1 x,y,z
2 -x,-y,-z
_cell_length_a                   18.4167
_cell_length_b                   6.4856
_cell_length_c                   8.5504
_cell_angle_alpha                68.0908
_cell_angle_beta                 85.4814
_cell_angle_gamma                91.7054
_cell_volume                     942.648
loop_
_atom_site_label
_atom_site_type_symbol
_atom_site_fract_x
_atom_site_fract_y
_atom_site_fract_z
C1 C 0.0654553 0.990578 0.271109
C2 C 0.0825808 0.821483 0.212252
C3 C 0.0253321 0.706097 0.175183
C4 C -0.0470178 0.756951 0.195958
C5 C -0.0632628 0.926241 0.255051
C6 C -0.00647347 1.04256 0.292344
C7 C 0.160474 0.759905 0.194172
C8 C 0.183736 0.585248 0.360259
C9 C 0.350512 0.294339 0.271302
C10 C 0.408462 0.420305 0.296792
C11 C 0.39201 0.597067 0.348016
C12 C 0.319817 0.647982 0.368475
C13 C 0.261696 0.524337 0.342087
C14 C 0.278616 0.345395 0.294521
C15 C 0.612435 0.379445 0.248089
C16 C 0.678287 0.512426 0.190577
C17 C 0.679065 0.741623 0.110384
C18 C 0.612328 0.841763 0.0843914
C19 C 0.546509 0.716293 0.139747
C20 C 0.544327 0.482423 0.224914
C21 C 0.614495 0.13636 0.328805
H1 H 0.108878 1.08372 0.300159
H2 H 0.0365545 0.574715 0.128628
H3 H -0.019354 1.1741 0.337414
H4 H 0.197652 0.909197 0.155288
H5 H 0.167604 0.69385 0.0936125
H6 H 0.176476 0.651559 0.46075
H7 H 0.146483 0.436096 0.399178
H8 H 0.362457 0.156137 0.232854
H9 H 0.435442 0.69086 0.375823
H10 H 0.308474 0.784931 0.409096
H11 H 0.234805 0.24436 0.274674
H12 H 0.486095 0.187514 0.319032
H13 H 0.729055 0.430261 0.210094
H14 H 0.730341 0.84124 0.0670625
H15 H 0.611681 1.02089 0.0184109
H16 H 0.495765 0.797192 0.114547
H17 H 0.676057 -0.0968665 0.404287
N1 N 0.47969 0.354048 0.279755
O1 O 0.561451 0.00089634 0.373626
O2 O 0.682645 0.0643988 0.352201
CL1 Cl -0.115701 0.606172 0.146099
CL2 Cl -0.152894 0.997012 0.282754

#END

data_XXIII_Conf1_RANK-62_Mohamed_318.res
_database_code_CSD               UNKNWN
_symmetry_cell_setting           triclinic
_symmetry_space_group_name_H-M   'P -1'
_symmetry_Int_Tables_number      2
loop_
_symmetry_equiv_pos_site_id
_symmetry_equiv_pos_as_xyz
1 x,y,z
2 -x,-y,-z
_cell_length_a                   18.4168
_cell_length_b                   6.4856
_cell_length_c                   8.5901
_cell_angle_alpha                67.4445
_cell_angle_beta                 95.7944
_cell_angle_gamma                91.7037
_cell_volume                     942.666
loop_
_atom_site_label
_atom_site_type_symbol
_atom_site_fract_x
_atom_site_fract_y
_atom_site_fract_z
C1 C 0.934542 0.738293 0.771117
C2 C 0.917413 0.966245 0.712255
C3 C 0.974662 1.1187 0.675186
C4 C 1.04702 1.04707 0.695967
C5 C 1.06326 0.818686 0.755059
C6 C 1.00647 0.665079 0.792346
C7 C 0.839515 1.04591 0.694179
C8 C 0.816263 1.05448 0.860261
C9 C 0.649486 1.43434 0.771298
C10 C 0.591526 1.28289 0.796797
C11 C 0.607986 1.0549 0.848016
C12 C 0.680174 0.98354 0.868473
C13 C 0.738303 1.13357 0.84209
C14 C 0.721374 1.36006 0.794525
C15 C 0.387562 1.37246 0.748084
C16 C 0.321706 1.29699 0.690564
C17 C 0.32093 1.14798 0.610375
C18 C 0.387663 1.07383 0.584383
C19 C 0.453486 1.14395 0.63975
C20 C 0.455662 1.29265 0.72492
C21 C 0.385497 1.53482 0.828806
H1 H 0.891125 0.6161 0.800159
H2 H 0.963441 1.29664 0.628636
H3 H 1.01935 0.488457 0.837422
H4 H 0.802352 0.935496 0.655298
H5 H 0.832388 1.21251 0.593617
H6 H 0.823534 0.887681 0.960751
H7 H 0.853516 1.16471 0.899185
H8 H 0.637529 1.61101 0.732859
H9 H 0.564567 0.933303 0.875825
H10 H 0.691522 0.805963 0.909094
H11 H 0.765187 1.48095 0.774682
H12 H 0.513899 1.49345 0.819038
H13 H 0.27094 1.35964 0.710087
H14 H 0.269659 1.09168 0.567064
H15 H 0.388308 0.960684 0.518415
H16 H 0.504228 1.08824 0.614545
H17 H 0.32394 1.69257 0.904283
N1 N 0.520302 1.36619 0.77976
O1 O 0.438546 1.62547 0.873621
O2 O 0.317352 1.58339 0.852194
CL1 Cl 1.11569 1.2477 0.646112
CL2 Cl 1.15289 0.720209 0.782756

#END

data_XXIII_Conf1_RANK-63_Mohamed_469.res
_database_code_CSD               UNKNWN
_symmetry_cell_setting           triclinic
_symmetry_space_group_name_H-M   'P -1'
_symmetry_Int_Tables_number      2
loop_
_symmetry_equiv_pos_site_id
_symmetry_equiv_pos_as_xyz
1 x,y,z
2 -x,-y,-z
_cell_length_a                   18.4169
_cell_length_b                   6.4857
_cell_length_c                   8.59
_cell_angle_alpha                112.555
_cell_angle_beta                 84.2104
_cell_angle_gamma                91.7026
_cell_volume                     942.684
loop_
_atom_site_label
_atom_site_type_symbol
_atom_site_fract_x
_atom_site_fract_y
_atom_site_fract_z
C1 C 0.565459 0.261708 0.771118
C2 C 0.582583 0.0337653 0.712253
C3 C 0.525338 -0.118685 0.675193
C4 C 0.452989 -0.0470536 0.695966
C5 C 0.436749 0.181323 0.755055
C6 C 0.493535 0.334925 0.792339
C7 C 0.660476 -0.0458988 0.694177
C8 C 0.683747 -0.0544775 0.860263
C9 C 0.850522 -0.434337 0.771302
C10 C 0.908479 -0.282888 0.796794
C11 C 0.892022 -0.0549108 0.848014
C12 C 0.819828 0.0164621 0.868474
C13 C 0.761705 -0.133567 0.842088
C14 C 0.778627 -0.360061 0.794534
C15 C 1.11244 -0.372471 0.74808
C16 C 1.17829 -0.296998 0.690568
C17 C 1.17906 -0.148002 0.610375
C18 C 1.11233 -0.0738439 0.584386
C19 C 1.04651 -0.143962 0.639749
C20 C 1.04434 -0.29266 0.724916
C21 C 1.11451 -0.534831 0.828814
H1 H 0.608877 0.383902 0.800153
H2 H 0.536556 -0.296624 0.628638
H3 H 0.480649 0.511548 0.83742
H4 H 0.697653 0.0645026 0.655292
H5 H 0.667613 -0.212508 0.593625
H6 H 0.676479 0.112324 0.960748
H7 H 0.646494 -0.164708 0.899183
H8 H 0.862467 -0.610997 0.732862
H9 H 0.935445 0.0666905 0.875818
H10 H 0.808479 0.194039 0.909093
H11 H 0.734815 -0.480942 0.774681
H12 H 0.986105 -0.493447 0.81904
H13 H 1.22906 -0.359655 0.710091
H14 H 1.23034 -0.0917002 0.567061
H15 H 1.11169 0.0393029 0.518405
H16 H 0.995771 -0.0882504 0.614542
H17 H 1.17606 -0.692585 0.90428
N1 N 0.979698 -0.366187 0.779759
O1 O 1.06147 -0.625471 0.873627
O2 O 1.18265 -0.583403 0.852201
CL1 Cl 0.384309 -0.247684 0.646118
CL2 Cl 0.347116 0.279804 0.782758

#END

data_XXIII_Conf1_RANK-64_Mohamed_107.res
_database_code_CSD               UNKNWN
_symmetry_cell_setting           triclinic
_symmetry_space_group_name_H-M   'P -1'
_symmetry_Int_Tables_number      2
loop_
_symmetry_equiv_pos_site_id
_symmetry_equiv_pos_as_xyz
1 x,y,z
2 -x,-y,-z
_cell_length_a                   6.4856
_cell_length_b                   8.5506
_cell_length_c                   20.9073
_cell_angle_alpha                61.4193
_cell_angle_beta                 82.7363
_cell_angle_gamma                68.0895
_cell_volume                     942.672
loop_
_atom_site_label
_atom_site_type_symbol
_atom_site_fract_x
_atom_site_fract_y
_atom_site_fract_z
C1 C -0.00940122 0.205653 0.565465
C2 C -0.178489 0.129668 0.582584
C3 C -0.293879 0.149846 0.525347
C4 C -0.24302 0.242987 0.452991
C5 C -0.0737312 0.31831 0.436753
C6 C 0.0425869 0.298806 0.493533
C7 C -0.240076 0.0336901 0.66048
C8 C -0.414735 0.176517 0.683744
C9 C -0.705652 -0.0792108 0.85052
C10 C -0.579687 -0.111681 0.90847
C11 C -0.402923 -0.0439988 0.89202
C12 C -0.352009 0.0486452 0.819828
C13 C -0.475653 0.0803871 0.761702
C14 C -0.654589 0.0158959 0.778633
C15 C -0.620548 -0.364354 1.11243
C16 C -0.487572 -0.487722 1.17829
C17 C -0.258381 -0.568692 1.17907
C18 C -0.158233 -0.527941 1.11232
C19 C -0.283711 -0.406767 1.04651
C20 C -0.517575 -0.319419 1.04434
C21 C -0.863643 -0.285692 1.11451
H1 H 0.0837453 0.191279 0.608884
H2 H -0.425261 0.0920808 0.536563
H3 H 0.17414 0.356764 0.480657
H4 H -0.0907897 -0.0423626 0.697653
H5 H -0.306127 -0.0739935 0.667611
H6 H -0.348426 0.284271 0.676482
H7 H -0.563886 0.252696 0.646494
H8 H -0.843862 -0.129605 0.862466
H9 H -0.309134 -0.0596215 0.935445
H10 H -0.215062 0.10061 0.808482
H11 H -0.755619 0.0398672 0.734816
H12 H -0.812482 -0.167066 0.986103
H13 H -0.569748 -0.518965 1.22906
H14 H -0.158761 -0.663274 1.23034
H15 H 0.0208939 -0.593269 1.11168
H16 H -0.2028 -0.381219 0.995769
H17 H -1.09687 -0.271784 1.17607
N1 N -0.645952 -0.19994 0.979698
O1 O -0.999111 -0.187831 1.06147
O2 O -0.9356 -0.330453 1.18265
CL1 Cl -0.393795 0.261804 0.384316
CL2 Cl -0.00295476 0.435644 0.347113

#END

data_XXIII_Conf1_RANK-65_Mohamed_113.res
_database_code_CSD               UNKNWN
_symmetry_cell_setting           triclinic
_symmetry_space_group_name_H-M   'P -1'
_symmetry_Int_Tables_number      2
loop_
_symmetry_equiv_pos_site_id
_symmetry_equiv_pos_as_xyz
1 x,y,z
2 -x,-y,-z
_cell_length_a                   18.4171
_cell_length_b                   6.4855
_cell_length_c                   8.5901
_cell_angle_alpha                67.446
_cell_angle_beta                 84.2034
_cell_angle_gamma                88.3009
_cell_volume                     942.673
loop_
_atom_site_label
_atom_site_type_symbol
_atom_site_fract_x
_atom_site_fract_y
_atom_site_fract_z
C1 C 0.934544 0.261756 0.228875
C2 C 0.917407 0.033805 0.287737
C3 C 0.974649 -0.118648 0.324799
C4 C 1.04701 -0.0470028 0.304014
C5 C 1.06325 0.181372 0.244929
C6 C 1.00647 0.334979 0.207646
C7 C 0.839515 -0.0458688 0.305822
C8 C 0.81626 -0.0544438 0.139722
C9 C 0.649478 -0.434327 0.228684
C10 C 0.59153 -0.282884 0.203206
C11 C 0.607987 -0.0548985 0.151978
C12 C 0.68018 0.0164816 0.131517
C13 C 0.738303 -0.133539 0.1579
C14 C 0.721366 -0.360041 0.205461
C15 C 0.38756 -0.372474 0.251914
C16 C 0.321706 -0.297019 0.30944
C17 C 0.320934 -0.148019 0.389636
C18 C 0.387665 -0.0738603 0.415619
C19 C 0.453485 -0.143959 0.36026
C20 C 0.455668 -0.292655 0.275084
C21 C 0.38549 -0.534839 0.171194
H1 H 0.891132 0.383939 0.199839
H2 H 0.963427 -0.296588 0.371345
H3 H 1.01936 0.511605 0.162574
H4 H 0.802344 0.0645326 0.344698
H5 H 0.832378 -0.212472 0.406373
H6 H 0.823529 0.112362 0.039239
H7 H 0.85351 -0.164672 0.1008
H8 H 0.63752 -0.610986 0.267127
H9 H 0.564571 0.0666954 0.124176
H10 H 0.69153 0.194052 0.0909032
H11 H 0.765178 -0.480921 0.225308
H12 H 0.513898 -0.493446 0.180963
H13 H 0.270944 -0.35967 0.289914
H14 H 0.26965 -0.0917263 0.432955
H15 H 0.388313 0.0392925 0.481597
H16 H 0.504225 -0.088244 0.385454
H17 H 0.323932 -0.692601 0.0957179
N1 N 0.5203 -0.366185 0.22024
O1 O 0.438536 -0.625486 0.126365
O2 O 0.317356 -0.583413 0.147806
CL1 Cl 1.11567 -0.247625 0.353864
CL2 Cl 1.15289 0.27986 0.217228

#END

data_XXIII_Conf1_RANK-66_Mohamed_238.res
_database_code_CSD               UNKNWN
_symmetry_cell_setting           triclinic
_symmetry_space_group_name_H-M   'P -1'
_symmetry_Int_Tables_number      2
loop_
_symmetry_equiv_pos_site_id
_symmetry_equiv_pos_as_xyz
1 x,y,z
2 -x,-y,-z
_cell_length_a                   8.5902
_cell_length_b                   6.4856
_cell_length_c                   18.4167
_cell_angle_alpha                88.2969
_cell_angle_beta                 95.7923
_cell_angle_gamma                112.556
_cell_volume                     942.673
loop_
_atom_site_label
_atom_site_type_symbol
_atom_site_fract_x
_atom_site_fract_y
_atom_site_fract_z
C1 C 0.271124 0.761723 0.434546
C2 C 0.212254 0.53378 0.417422
C3 C 0.175188 0.381325 0.474675
C4 C 0.195973 0.452974 0.547024
C5 C 0.255054 0.681345 0.563265
C6 C 0.292346 0.834956 0.50648
C7 C 0.194177 0.454102 0.339525
C8 C 0.360262 0.445532 0.316273
C9 C 0.271309 0.0656589 0.149489
C10 C 0.296794 0.217103 0.0915425
C11 C 0.348021 0.445099 0.107994
C12 C 0.368483 0.516474 0.18019
C13 C 0.342088 0.36644 0.238314
C14 C 0.294532 0.139941 0.221381
C15 C 0.248092 0.127523 -0.112426
C16 C 0.190582 0.202991 -0.178281
C17 C 0.110384 0.351989 -0.179063
C18 C 0.0844009 0.426146 -0.112322
C19 C 0.13976 0.356034 -0.0465028
C20 C 0.224919 0.207333 -0.0443276
C21 C 0.328815 -0.0348358 -0.114491
H1 H 0.300165 0.883919 0.391128
H2 H 0.128634 0.203389 0.463455
H3 H 0.337423 1.01157 0.519365
H4 H 0.155302 0.564521 0.302351
H5 H 0.0936185 0.287506 0.332393
H6 H 0.46075 0.612335 0.323537
H7 H 0.399182 0.335303 0.353519
H8 H 0.232854 -0.110998 0.137541
H9 H 0.375824 0.566685 0.064565
H10 H 0.409101 0.694046 0.191537
H11 H 0.274674 0.0190628 0.2652
H12 H 0.319039 0.0065434 0.0139071
H13 H 0.210097 0.140332 -0.229048
H14 H 0.0670684 0.408281 -0.23034
H15 H 0.0184247 0.539297 -0.11168
H16 H 0.114558 0.411747 0.00423916
H17 H 0.40428 -0.192594 -0.176049
N1 N 0.279755 0.13381 0.020312
O1 O 0.37363 -0.125486 -0.0614481
O2 O 0.352198 -0.0834175 -0.182641
CL1 Cl 0.146116 0.252337 0.615701
CL2 Cl 0.282762 0.779829 0.652895

#END

data_XXIII_Conf1_RANK-67_Mohamed_484.res
_database_code_CSD               UNKNWN
_symmetry_cell_setting           triclinic
_symmetry_space_group_name_H-M   'P -1'
_symmetry_Int_Tables_number      2
loop_
_symmetry_equiv_pos_site_id
_symmetry_equiv_pos_as_xyz
1 x,y,z
2 -x,-y,-z
_cell_length_a                   6.4856
_cell_length_b                   19.7063
_cell_length_c                   8.5505
_cell_angle_alpha                87.1865
_cell_angle_beta                 111.907
_cell_angle_gamma                110.908
_cell_volume                     942.677
loop_
_atom_site_label
_atom_site_type_symbol
_atom_site_fract_x
_atom_site_fract_y
_atom_site_fract_z
C1 C 0.0560955 0.565465 0.228879
C2 C -0.095873 0.582589 0.287739
C3 C -0.268508 0.525338 0.324797
C4 C -0.289994 0.452984 0.304015
C5 C -0.13693 0.436752 0.244934
C6 C 0.0361712 0.493533 0.20765
C7 C -0.0795776 0.660475 0.305817
C8 C -0.230969 0.683738 0.139726
C9 C -0.355125 0.850518 0.228688
C10 C -0.171215 0.908472 0.203205
C11 C -0.0108963 0.892015 0.151983
C12 C -0.0321721 0.81982 0.131517
C13 C -0.213927 0.761698 0.157902
C14 C -0.375954 0.778618 0.205463
C15 C -0.00813623 1.11244 0.251916
C16 C 0.19069 1.17829 0.309434
C17 C 0.420653 1.17907 0.389631
C18 C 0.45407 1.11233 0.415614
C19 C 0.26278 1.04651 0.36025
C20 C 0.0267452 1.04433 0.275079
C21 C -0.249153 1.1145 0.171196
H1 H 0.19266 0.608882 0.199839
H2 H -0.388677 0.53656 0.371349
H3 H 0.154837 0.480646 0.16257
H4 H 0.10688 0.697652 0.344696
H5 H -0.138506 0.667617 0.406372
H6 H -0.171905 0.676472 0.0392439
H7 H -0.417366 0.646491 0.100801
H8 H -0.481394 0.862459 0.267129
H9 H 0.126314 0.935439 0.124183
H10 H 0.0934475 0.808477 0.0909059
H11 H -0.520799 0.734805 0.225306
H12 H -0.32639 0.986092 0.180956
H13 H 0.159277 1.22905 0.28991
H14 H 0.571527 1.23034 0.432947
H15 H 0.632536 1.11169 0.481589
H16 H 0.292952 0.995765 0.385454
H17 H -0.420828 1.17606 0.0957149
N1 N -0.166251 0.979697 0.220245
O1 O -0.437662 1.06146 0.126367
O2 O -0.252973 1.18264 0.147805
CL1 Cl -0.509442 0.38431 0.353861
CL2 Cl -0.155781 0.347112 0.217224

#END

data_XXIII_Conf1_RANK-68_Mohamed_370.res
_database_code_CSD               UNKNWN
_symmetry_cell_setting           triclinic
_symmetry_space_group_name_H-M   'P -1'
_symmetry_Int_Tables_number      2
loop_
_symmetry_equiv_pos_site_id
_symmetry_equiv_pos_as_xyz
1 x,y,z
2 -x,-y,-z
_cell_length_a                   6.4857
_cell_length_b                   8.5506
_cell_length_c                   20.9062
_cell_angle_alpha                61.4233
_cell_angle_beta                 82.7403
_cell_angle_gamma                68.0915
_cell_volume                     942.684
loop_
_atom_site_label
_atom_site_type_symbol
_atom_site_fract_x
_atom_site_fract_y
_atom_site_fract_z
C1 C -0.00939906 0.205657 0.565464
C2 C -0.178492 0.129683 0.582577
C3 C -0.293879 0.149871 0.525322
C4 C -0.243013 0.242997 0.452975
C5 C -0.0737206 0.318311 0.43674
C6 C 0.0425928 0.298815 0.49353
C7 C -0.240082 0.0337011 0.660468
C8 C -0.414733 0.17652 0.683738
C9 C -0.70565 -0.0792032 0.8505
C10 C -0.579697 -0.111667 0.908461
C11 C -0.402931 -0.0439959 0.892015
C12 C -0.35202 0.048658 0.819823
C13 C -0.475655 0.0803951 0.761698
C14 C -0.654589 0.0159097 0.778611
C15 C -0.620566 -0.364351 1.11243
C16 C -0.487588 -0.487716 1.17829
C17 C -0.258401 -0.568679 1.17906
C18 C -0.15826 -0.527926 1.11232
C19 C -0.283722 -0.406759 1.04651
C20 C -0.517589 -0.31941 1.04433
C21 C -0.863655 -0.285683 1.11449
H1 H 0.0837504 0.191279 0.608877
H2 H -0.425261 0.0921035 0.536538
H3 H 0.174145 0.356769 0.48066
H4 H -0.090787 -0.0423504 0.697648
H5 H -0.306138 -0.0739692 0.667593
H6 H -0.348412 0.284266 0.676483
H7 H -0.563886 0.252701 0.64648
H8 H -0.843863 -0.12959 0.862449
H9 H -0.309138 -0.0596223 0.935448
H10 H -0.215058 0.100608 0.808485
H11 H -0.755626 0.0398824 0.734796
H12 H -0.812492 -0.167058 0.98609
H13 H -0.56977 -0.51896 1.22905
H14 H -0.158794 -0.66327 1.23033
H15 H 0.0208611 -0.593261 1.11168
H16 H -0.202818 -0.381214 0.99576
H17 H -1.09688 -0.271779 1.17605
N1 N -0.645961 -0.199935 0.979691
O1 O -0.999112 -0.187823 1.06145
O2 O -0.935615 -0.330443 1.18264
CL1 Cl -0.39379 0.261829 0.384295
CL2 Cl -0.00294568 0.43566 0.347107

#END

data_XXIII_Conf1_RANK-69_Mohamed_566.res
_database_code_CSD               UNKNWN
_symmetry_cell_setting           triclinic
_symmetry_space_group_name_H-M   'P -1'
_symmetry_Int_Tables_number      2
loop_
_symmetry_equiv_pos_site_id
_symmetry_equiv_pos_as_xyz
1 x,y,z
2 -x,-y,-z
_cell_length_a                   6.4855
_cell_length_b                   8.5508
_cell_length_c                   20.9094
_cell_angle_alpha                61.4091
_cell_angle_beta                 82.732
_cell_angle_gamma                68.0892
_cell_volume                     942.682
loop_
_atom_site_label
_atom_site_type_symbol
_atom_site_fract_x
_atom_site_fract_y
_atom_site_fract_z
C1 C -0.00938493 0.205667 0.565457
C2 C -0.178465 0.129672 0.58259
C3 C -0.293861 0.14985 0.525359
C4 C -0.242997 0.242991 0.452996
C5 C -0.0737016 0.318319 0.43675
C6 C 0.0426188 0.298827 0.493526
C7 C -0.240061 0.0336952 0.660492
C8 C -0.414726 0.176533 0.683738
C9 C -0.705637 -0.0792164 0.850526
C10 C -0.579677 -0.111674 0.908477
C11 C -0.402919 -0.0439898 0.892016
C12 C -0.351997 0.0486609 0.81982
C13 C -0.475639 0.0803924 0.761701
C14 C -0.654581 0.0159017 0.778637
C15 C -0.62055 -0.364367 1.11244
C16 C -0.487564 -0.487735 1.1783
C17 C -0.25837 -0.568712 1.17907
C18 C -0.158229 -0.527956 1.11234
C19 C -0.283705 -0.406776 1.04652
C20 C -0.517566 -0.319421 1.04433
C21 C -0.863642 -0.285697 1.11451
H1 H 0.083773 0.191289 0.608873
H2 H -0.425239 0.0920667 0.536577
H3 H 0.174162 0.356786 0.480634
H4 H -0.0907693 -0.042362 0.697658
H5 H -0.306115 -0.0740052 0.66763
H6 H -0.3484 0.284291 0.676464
H7 H -0.56388 0.252712 0.646494
H8 H -0.843855 -0.129614 0.862489
H9 H -0.30912 -0.0596101 0.935432
H10 H -0.215041 0.10063 0.808463
H11 H -0.755617 0.0398652 0.734827
H12 H -0.812477 -0.167064 0.986108
H13 H -0.569747 -0.51898 1.22906
H14 H -0.158763 -0.663294 1.23035
H15 H 0.0208968 -0.593289 1.11169
H16 H -0.202789 -0.381228 0.995778
H17 H -1.09686 -0.271788 1.17606
N1 N -0.645937 -0.199946 0.979706
O1 O -0.999105 -0.187829 1.06146
O2 O -0.9356 -0.330449 1.18265
CL1 Cl -0.393781 0.261799 0.384337
CL2 Cl -0.0029219 0.435655 0.347108

#END

data_XXIII_Conf1_RANK-70_Mohamed_450.res
_database_code_CSD               UNKNWN
_symmetry_cell_setting           triclinic
_symmetry_space_group_name_H-M   'P -1'
_symmetry_Int_Tables_number      2
loop_
_symmetry_equiv_pos_site_id
_symmetry_equiv_pos_as_xyz
1 x,y,z
2 -x,-y,-z
_cell_length_a                   18.4174
_cell_length_b                   8.5909
_cell_length_c                   6.4852
_cell_angle_alpha                67.438
_cell_angle_beta                 91.6898
_cell_angle_gamma                95.8033
_cell_volume                     942.664
loop_
_atom_site_label
_atom_site_type_symbol
_atom_site_fract_x
_atom_site_fract_y
_atom_site_fract_z
C1 C 0.065439 0.22888 0.761812
C2 C 0.0825828 0.287724 0.533839
C3 C 0.0253497 0.32478 0.381381
C4 C -0.0470066 0.304007 0.453048
C5 C -0.0632624 0.244924 0.681444
C6 C -0.00649796 0.207644 0.835057
C7 C 0.160485 0.305806 0.454151
C8 C 0.183723 0.139727 0.445615
C9 C 0.35053 0.228674 0.0656811
C10 C 0.408471 0.203193 0.21713
C11 C 0.392001 0.15198 0.44514
C12 C 0.319801 0.131515 0.516529
C13 C 0.261686 0.157893 0.366503
C14 C 0.278629 0.205442 0.139983
C15 C 0.612443 0.251909 0.127488
C16 C 0.678295 0.309431 0.20293
C17 C 0.679061 0.389628 0.351913
C18 C 0.612325 0.41562 0.426076
C19 C 0.54651 0.360252 0.355993
C20 C 0.544329 0.27508 0.207316
C21 C 0.614505 0.171178 -0.0348569
H1 H 0.10884 0.199839 0.884008
H2 H 0.0365897 0.371337 0.203425
H3 H -0.0193949 0.162577 1.0117
H4 H 0.197648 0.344696 0.564547
H5 H 0.167636 0.406358 0.287511
H6 H 0.17644 0.0392447 0.612458
H7 H 0.146474 0.10079 0.335402
H8 H 0.362489 0.267106 -0.111003
H9 H 0.435408 0.124184 0.566742
H10 H 0.308442 0.0909112 0.694123
H11 H 0.234822 0.225291 0.0191004
H12 H 0.486099 0.180941 0.00655027
H13 H 0.729062 0.289905 0.140274
H14 H 0.730337 0.432949 0.408195
H15 H 0.611681 0.481597 0.539207
H16 H 0.495768 0.385449 0.411707
H17 H 0.676068 0.0956985 -0.192602
N1 N 0.479701 0.220229 0.133812
O1 O 0.561466 0.126347 -0.125477
O2 O 0.682646 0.147791 -0.0834371
CL1 Cl -0.115666 0.353846 0.252404
CL2 Cl -0.152906 0.217219 0.779958

#END

data_XXIII_Conf1_RANK-71_Mohamed_306.res
_database_code_CSD               UNKNWN
_symmetry_cell_setting           triclinic
_symmetry_space_group_name_H-M   'P -1'
_symmetry_Int_Tables_number      2
loop_
_symmetry_equiv_pos_site_id
_symmetry_equiv_pos_as_xyz
1 x,y,z
2 -x,-y,-z
_cell_length_a                   19.7058
_cell_length_b                   6.4855
_cell_length_c                   8.5505
_cell_angle_alpha                68.0958
_cell_angle_beta                 92.8114
_cell_angle_gamma                110.903
_cell_volume                     942.688
loop_
_atom_site_label
_atom_site_type_symbol
_atom_site_fract_x
_atom_site_fract_y
_atom_site_fract_z
C1 C 0.56545 0.556113 0.271127
C2 C 0.582578 0.404146 0.212266
C3 C 0.525339 0.231509 0.17521
C4 C 0.452985 0.210033 0.195998
C5 C 0.436737 0.363094 0.255072
C6 C 0.493525 0.536208 0.292349
C7 C 0.660472 0.420429 0.194194
C8 C 0.683736 0.269062 0.360278
C9 C 0.850522 0.14489 0.271319
C10 C 0.908475 0.328799 0.2968
C11 C 0.892012 0.489116 0.348025
C12 C 0.819823 0.467862 0.368475
C13 C 0.761693 0.286092 0.342106
C14 C 0.778624 0.124067 0.294547
C15 C 1.11244 0.49186 0.248088
C16 C 1.17829 0.690676 0.190566
C17 C 1.17905 0.920625 0.110364
C18 C 1.11232 0.954036 0.0843812
C19 C 1.04651 0.76277 0.13974
C20 C 1.04433 0.526738 0.224919
C21 C 1.1145 0.250845 0.328812
H1 H 0.608864 0.69269 0.300157
H2 H 0.53656 0.111335 0.128662
H3 H 0.480634 0.65487 0.337428
H4 H 0.69765 0.606888 0.155306
H5 H 0.667608 0.361499 0.0936356
H6 H 0.67647 0.328133 0.460754
H7 H 0.646493 0.0826675 0.399209
H8 H 0.862473 0.0186183 0.232878
H9 H 0.935437 0.62634 0.375815
H10 H 0.808467 0.59347 0.409087
H11 H 0.73481 -0.0207862 0.27471
H12 H 0.9861 0.173611 0.319054
H13 H 1.22906 0.659264 0.210088
H14 H 1.23033 1.07151 0.0670424
H15 H 1.11167 1.1325 0.0184032
H16 H 0.995768 0.792944 0.114548
H17 H 1.17607 0.0791843 0.40429
N1 N 0.979701 0.333755 0.279764
O1 O 1.06146 0.062344 0.373647
O2 O 1.18265 0.247025 0.352202
CL1 Cl 0.384315 -0.00942239 0.146151
CL2 Cl 0.347104 0.344253 0.282779

#END

data_XXIII_Conf1_RANK-72_Mohamed_437.res
_database_code_CSD               UNKNWN
_symmetry_cell_setting           triclinic
_symmetry_space_group_name_H-M   'P -1'
_symmetry_Int_Tables_number      2
loop_
_symmetry_equiv_pos_site_id
_symmetry_equiv_pos_as_xyz
1 x,y,z
2 -x,-y,-z
_cell_length_a                   6.4855
_cell_length_b                   21.4186
_cell_length_c                   8.5908
_cell_angle_alpha                115.489
_cell_angle_beta                 67.4387
_cell_angle_gamma                115.547
_cell_volume                     942.696
loop_
_atom_site_label
_atom_site_type_symbol
_atom_site_fract_x
_atom_site_fract_y
_atom_site_fract_z
C1 C 0.803662 0.565446 0.836571
C2 C 1.04877 0.582587 0.794855
C3 C 1.14399 0.525354 0.700557
C4 C 0.999971 0.452995 0.648985
C5 C 0.755332 0.436742 0.691812
C6 C 0.658497 0.493517 0.78587
C7 C 1.20635 0.66048 0.854668
C8 C 1.23813 0.683728 1.044
C9 C 1.78484 0.850517 1.12185
C10 C 1.69135 0.908464 1.20527
C11 C 1.44689 0.892006 1.24002
C12 C 1.3033 0.819808 1.18829
C13 C 1.3952 0.761687 1.10379
C14 C 1.63865 0.77863 1.07318
C15 C 1.98493 1.11243 1.36053
C16 C 1.97534 1.17829 1.36886
C17 C 1.82714 1.17907 1.28944
C18 C 1.68624 1.11233 1.19672
C19 C 1.69052 1.04651 1.18627
C20 C 1.83702 1.04433 1.26925
C21 C 2.14936 1.1145 1.44331
H1 H 0.724881 0.608857 0.909017
H2 H 1.33315 0.536574 0.665242
H3 H 0.468974 0.480627 0.818049
H4 H 1.13313 0.697658 0.852956
H5 H 1.38012 0.667624 0.761265
H6 H 1.06403 0.676445 1.1372
H7 H 1.3111 0.646478 1.04568
H8 H 1.97348 0.862479 1.09536
H9 H 1.3687 0.935417 1.31123
H10 H 1.11436 0.808446 1.21754
H11 H 1.71572 0.734817 1.00952
H12 H 1.97954 0.9861 1.30515
H13 H 2.08877 1.22905 1.43914
H14 H 1.82213 1.23034 1.2974
H15 H 1.57247 1.11169 1.1301
H16 H 1.58406 0.995775 1.11033
H17 H 2.36865 1.17605 1.58035
N1 N 1.8459 0.979694 1.25946
O1 O 2.18693 1.06145 1.43509
O2 O 2.26606 1.18264 1.53484
CL1 Cl 1.13194 0.384331 0.530482
CL2 Cl 0.567187 0.3471 0.629876

#END

data_XXIII_Conf1_RANK-73_Mohamed_394.res
_database_code_CSD               UNKNWN
_symmetry_cell_setting           triclinic
_symmetry_space_group_name_H-M   'P -1'
_symmetry_Int_Tables_number      2
loop_
_symmetry_equiv_pos_site_id
_symmetry_equiv_pos_as_xyz
1 x,y,z
2 -x,-y,-z
_cell_length_a                   19.3439
_cell_length_b                   6.4856
_cell_length_c                   8.5907
_cell_angle_alpha                67.4399
_cell_angle_beta                 88.1433
_cell_angle_gamma                72.1155
_cell_volume                     942.709
loop_
_atom_site_label
_atom_site_type_symbol
_atom_site_fract_x
_atom_site_fract_y
_atom_site_fract_z
C1 C 0.434551 0.803679 0.271129
C2 C 0.417413 1.04877 0.212272
C3 C 0.474651 1.14399 0.175209
C4 C 0.547003 0.999982 0.195983
C5 C 0.563255 0.755348 0.255064
C6 C 0.506486 0.658516 0.29236
C7 C 0.339518 1.20636 0.19419
C8 C 0.31627 1.23815 0.360275
C9 C 0.149481 1.78485 0.27132
C10 C 0.0915353 1.69135 0.296804
C11 C 0.107994 1.44688 0.348027
C12 C 0.180195 1.30331 0.368481
C13 C 0.238311 1.39522 0.3421
C14 C 0.221375 1.63865 0.294542
C15 C -0.112435 1.98493 0.248089
C16 C -0.178293 1.97534 0.19057
C17 C -0.17907 1.82712 0.110373
C18 C -0.112337 1.68623 0.0843818
C19 C -0.0465154 1.69051 0.139754
C20 C -0.0443338 1.837 0.224925
C21 C -0.114499 2.14933 0.328819
H1 H 0.391138 0.724901 0.30016
H2 H 0.463421 1.33317 0.128652
H3 H 0.51937 0.468997 0.337421
H4 H 0.302349 1.13312 0.155308
H5 H 0.332374 1.38013 0.093637
H6 H 0.323546 1.06405 0.460761
H7 H 0.353522 1.31112 0.399195
H8 H 0.137522 1.97346 0.232876
H9 H 0.0645785 1.3687 0.375822
H10 H 0.191545 1.11437 0.409094
H11 H 0.265179 1.71573 0.274692
H12 H 0.0139012 1.97953 0.319045
H13 H -0.22906 2.08875 0.210088
H14 H -0.230344 1.82212 0.0670537
H15 H -0.11169 1.57244 0.0184125
H16 H 0.00422064 1.58405 0.114554
H17 H -0.176063 2.36865 0.404285
N1 N 0.0203034 1.84589 0.279766
O1 O -0.0614534 2.18692 0.373643
O2 O -0.182642 2.26606 0.352204
CL1 Cl 0.615666 1.13196 0.14614
CL2 Cl 0.652894 0.567214 0.28277

#END

data_XXIII_Conf1_RANK-74_Mohamed_135.res
_database_code_CSD               UNKNWN
_symmetry_cell_setting           triclinic
_symmetry_space_group_name_H-M   'P -1'
_symmetry_Int_Tables_number      2
loop_
_symmetry_equiv_pos_site_id
_symmetry_equiv_pos_as_xyz
1 x,y,z
2 -x,-y,-z
_cell_length_a                   6.4856
_cell_length_b                   8.5511
_cell_length_c                   20.9076
_cell_angle_alpha                61.4182
_cell_angle_beta                 82.7362
_cell_angle_gamma                68.0864
_cell_volume                     942.708
loop_
_atom_site_label
_atom_site_type_symbol
_atom_site_fract_x
_atom_site_fract_y
_atom_site_fract_z
C1 C -0.00940773 0.205662 0.565457
C2 C -0.178479 0.129681 0.582582
C3 C -0.293871 0.149861 0.525339
C4 C -0.243007 0.242991 0.452982
C5 C -0.0737236 0.318308 0.436743
C6 C 0.0425834 0.298817 0.493535
C7 C -0.240069 0.0337032 0.660481
C8 C -0.414748 0.176529 0.683737
C9 C -0.70565 -0.0791993 0.850512
C10 C -0.579686 -0.111666 0.908461
C11 C -0.402938 -0.0439855 0.892014
C12 C -0.352023 0.0486625 0.819823
C13 C -0.475657 0.0804026 0.761695
C14 C -0.654589 0.0159087 0.778616
C15 C -0.620548 -0.364342 1.11243
C16 C -0.487556 -0.487713 1.17828
C17 C -0.258362 -0.568681 1.17906
C18 C -0.158215 -0.527929 1.11232
C19 C -0.283694 -0.406753 1.04651
C20 C -0.517567 -0.319404 1.04432
C21 C -0.863641 -0.285688 1.1145
H1 H 0.083737 0.191292 0.608875
H2 H -0.425242 0.092087 0.536555
H3 H 0.174121 0.356781 0.480649
H4 H -0.0907745 -0.0423423 0.697653
H5 H -0.306108 -0.0739844 0.667603
H6 H -0.348439 0.284281 0.67647
H7 H -0.563899 0.252705 0.646487
H8 H -0.843846 -0.129601 0.862454
H9 H -0.309146 -0.0596103 0.935432
H10 H -0.215073 0.100625 0.80847
H11 H -0.755625 0.0398836 0.734803
H12 H -0.812487 -0.16705 0.986085
H13 H -0.569737 -0.518958 1.22905
H14 H -0.158746 -0.66326 1.23034
H15 H 0.0209216 -0.593262 1.11168
H16 H -0.202781 -0.381205 0.99576
H17 H -1.09687 -0.271777 1.17605
N1 N -0.645949 -0.199931 0.979694
O1 O -0.999108 -0.187819 1.06144
O2 O -0.935607 -0.330438 1.18264
CL1 Cl -0.393785 0.261813 0.384311
CL2 Cl -0.00295479 0.435653 0.347112

#END

data_XXIII_Conf1_RANK-75_Mohamed_391.res
_database_code_CSD               UNKNWN
_symmetry_cell_setting           triclinic
_symmetry_space_group_name_H-M   'P -1'
_symmetry_Int_Tables_number      2
loop_
_symmetry_equiv_pos_site_id
_symmetry_equiv_pos_as_xyz
1 x,y,z
2 -x,-y,-z
_cell_length_a                   6.4858
_cell_length_b                   18.417
_cell_length_c                   8.5509
_cell_angle_alpha                94.5131
_cell_angle_beta                 111.914
_cell_angle_gamma                91.7062
_cell_volume                     942.721
loop_
_atom_site_label
_atom_site_type_symbol
_atom_site_fract_x
_atom_site_fract_y
_atom_site_fract_z
C1 C -0.00942115 0.565471 0.228881
C2 C -0.17849 0.582579 0.287742
C3 C -0.293876 0.525338 0.324803
C4 C -0.243016 0.452983 0.304033
C5 C -0.0737403 0.436756 0.24494
C6 C 0.0425693 0.493541 0.207651
C7 C -0.240077 0.660482 0.305823
C8 C -0.414747 0.683741 0.139741
C9 C -0.705638 0.850514 0.228696
C10 C -0.579686 0.908466 0.203202
C11 C -0.402936 0.892016 0.151983
C12 C -0.352025 0.819826 0.13152
C13 C -0.475657 0.761702 0.157913
C14 C -0.654584 0.778622 0.205469
C15 C -0.620545 1.11243 0.251918
C16 C -0.487558 1.17828 0.309427
C17 C -0.258364 1.17906 0.389618
C18 C -0.158219 1.11232 0.415604
C19 C -0.283697 1.04651 0.360251
C20 C -0.517564 1.04432 0.275078
C21 C -0.863634 1.11449 0.171187
H1 H 0.083723 0.608888 0.199841
H2 H -0.425257 0.536545 0.37136
H3 H 0.174112 0.480667 0.162583
H4 H -0.0907885 0.697651 0.3447
H5 H -0.306118 0.667603 0.406371
H6 H -0.348449 0.676487 0.0392512
H7 H -0.563903 0.646495 0.10081
H8 H -0.84384 0.862454 0.267141
H9 H -0.309141 0.935445 0.124186
H10 H -0.215072 0.808486 0.0909134
H11 H -0.755618 0.734805 0.225318
H12 H -0.812477 0.986093 0.180962
H13 H -0.569732 1.22905 0.289905
H14 H -0.158747 1.23033 0.432936
H15 H 0.0209054 1.11167 0.481583
H16 H -0.202784 0.995765 0.385452
H17 H -1.09686 1.17606 0.0957207
N1 N -0.645939 0.979695 0.220238
O1 O -0.9991 1.06145 0.126376
O2 O -0.93559 1.18264 0.147806
CL1 Cl -0.393794 0.38431 0.353877
CL2 Cl -0.00297064 0.347123 0.217243

#END

data_XXIII_Conf1_RANK-76_Mohamed_403.res
_database_code_CSD               UNKNWN
_symmetry_cell_setting           triclinic
_symmetry_space_group_name_H-M   'P -1'
_symmetry_Int_Tables_number      2
loop_
_symmetry_equiv_pos_site_id
_symmetry_equiv_pos_as_xyz
1 x,y,z
2 -x,-y,-z
_cell_length_a                   6.4858
_cell_length_b                   18.4169
_cell_length_c                   8.5509
_cell_angle_alpha                94.5097
_cell_angle_beta                 111.915
_cell_angle_gamma                91.7069
_cell_volume                     942.717
loop_
_atom_site_label
_atom_site_type_symbol
_atom_site_fract_x
_atom_site_fract_y
_atom_site_fract_z
C1 C 0.990584 0.565468 0.228881
C2 C 0.821512 0.582591 0.287738
C3 C 0.706125 0.525337 0.324809
C4 C 0.756982 0.452987 0.30403
C5 C 0.926265 0.436761 0.24494
C6 C 1.04257 0.493545 0.207654
C7 C 0.759922 0.660475 0.305824
C8 C 0.585254 0.683746 0.139735
C9 C 0.294362 0.850511 0.228695
C10 C 0.420317 0.908476 0.203206
C11 C 0.597067 0.892025 0.151979
C12 C 0.647977 0.819832 0.131529
C13 C 0.524348 0.76171 0.157912
C14 C 0.345413 0.778627 0.205465
C15 C 0.37946 1.11243 0.251919
C16 C 0.512446 1.17828 0.309432
C17 C 0.741643 1.17906 0.389621
C18 C 0.841787 1.11231 0.415612
C19 C 0.716307 1.04651 0.360253
C20 C 0.482437 1.04432 0.275081
C21 C 0.136373 1.11449 0.171198
H1 H 1.08373 0.608891 0.199841
H2 H 0.574752 0.536547 0.371359
H3 H 1.17411 0.480674 0.162582
H4 H 0.909215 0.697656 0.344706
H5 H 0.693885 0.667601 0.406376
H6 H 0.65156 0.676498 0.0392513
H7 H 0.436101 0.646497 0.100809
H8 H 0.156162 0.862451 0.267137
H9 H 0.690855 0.935448 0.124186
H10 H 0.784924 0.808491 0.0909103
H11 H 0.244382 0.734808 0.225322
H12 H 0.187519 0.98609 0.180959
H13 H 0.430272 1.22905 0.289912
H14 H 0.841253 1.23032 0.432936
H15 H 1.02091 1.11167 0.481584
H16 H 0.797218 0.995764 0.385451
H17 H -0.096863 1.17606 0.0957208
N1 N 0.354065 0.979697 0.220243
O1 O 0.0008997 1.06145 0.126377
O2 O 0.0644085 1.18264 0.147802
CL1 Cl 0.606211 0.384309 0.353879
CL2 Cl 0.997032 0.347125 0.217236

#END

data_XXIII_Conf1_RANK-77_Mohamed_336.res
_database_code_CSD               UNKNWN
_symmetry_cell_setting           triclinic
_symmetry_space_group_name_H-M   'P -1'
_symmetry_Int_Tables_number      2
loop_
_symmetry_equiv_pos_site_id
_symmetry_equiv_pos_as_xyz
1 x,y,z
2 -x,-y,-z
_cell_length_a                   18.4173
_cell_length_b                   6.4857
_cell_length_c                   8.5512
_cell_angle_alpha                68.0849
_cell_angle_beta                 85.4837
_cell_angle_gamma                91.7039
_cell_volume                     942.747
loop_
_atom_site_label
_atom_site_type_symbol
_atom_site_fract_x
_atom_site_fract_y
_atom_site_fract_z
C1 C 0.0654735 0.490596 0.771126
C2 C 0.0825916 0.32152 0.71226
C3 C 0.0253524 0.20614 0.675195
C4 C -0.0470038 0.257004 0.695976
C5 C -0.0632414 0.426277 0.755058
C6 C -0.00645472 0.542592 0.792349
C7 C 0.160489 0.259933 0.694182
C8 C 0.183758 0.0852566 0.860267
C9 C 0.350525 -0.20564 0.77131
C10 C 0.408481 -0.0796774 0.796795
C11 C 0.392022 0.0970682 0.848022
C12 C 0.319833 0.147987 0.868475
C13 C 0.261713 0.0243453 0.842093
C14 C 0.278635 -0.154585 0.794535
C15 C 0.612437 -0.120545 0.748078
C16 C 0.678292 0.0124423 0.690569
C17 C 0.679059 0.24164 0.610376
C18 C 0.612324 0.341789 0.584394
C19 C 0.546511 0.216305 0.639756
C20 C 0.544335 -0.0175601 0.724923
C21 C 0.614501 -0.36364 0.828807
H1 H 0.108888 0.583741 0.800158
H2 H 0.0365628 0.0747619 0.628651
H3 H -0.0193283 0.674126 0.837426
H4 H 0.197664 0.409232 0.6553
H5 H 0.167614 0.193903 0.593634
H6 H 0.176493 0.151567 0.960747
H7 H 0.146505 -0.0638928 0.899183
H8 H 0.362467 -0.343838 0.732865
H9 H 0.43545 0.190858 0.875816
H10 H 0.308488 0.284934 0.909089
H11 H 0.234823 -0.255607 0.774686
H12 H 0.4861 -0.312476 0.819039
H13 H 0.729057 -0.069728 0.710091
H14 H 0.730331 0.341261 0.567069
H15 H 0.611682 0.520919 0.51842
H16 H 0.495763 0.29722 0.614559
H17 H 0.676061 -0.596874 0.904281
N1 N 0.479699 -0.145938 0.77976
O1 O 0.56146 -0.499106 0.873629
O2 O 0.682643 -0.435597 0.852191
CL1 Cl -0.115677 0.106229 0.64613
CL2 Cl -0.15287 0.497051 0.78277

#END

data_XXIII_Conf1_RANK-78_Mohamed_314.res
_database_code_CSD               UNKNWN
_symmetry_cell_setting           triclinic
_symmetry_space_group_name_H-M   'P -1'
_symmetry_Int_Tables_number      2
loop_
_symmetry_equiv_pos_site_id
_symmetry_equiv_pos_as_xyz
1 x,y,z
2 -x,-y,-z
_cell_length_a                   19.6852
_cell_length_b                   8.5899
_cell_length_c                   6.4858
_cell_angle_alpha                112.549
_cell_angle_beta                 100.949
_cell_angle_gamma                102.455
_cell_volume                     942.743
loop_
_atom_site_label
_atom_site_type_symbol
_atom_site_fract_x
_atom_site_fract_y
_atom_site_fract_z
C1 C 0.434527 0.663406 0.172809
C2 C 0.417405 0.705145 0.38362
C3 C 0.474647 0.799444 0.593311
C4 C 0.547005 0.851021 0.594023
C5 C 0.563235 0.80818 0.381901
C6 C 0.506455 0.714104 0.171518
C7 C 0.33951 0.645334 0.385393
C8 C 0.316248 0.455984 0.370724
C9 C 0.149478 0.378165 0.5838
C10 C 0.0915207 0.29473 0.374409
C11 C 0.107971 0.259949 0.162888
C12 C 0.180162 0.311686 0.163708
C13 C 0.238288 0.396201 0.371849
C14 C 0.221365 0.426835 0.581416
C15 C -0.112436 0.139474 0.260017
C16 C -0.178293 0.131142 0.118698
C17 C -0.179059 0.210564 -0.0310809
C18 C -0.112325 0.303284 -0.0385014
C19 C -0.0465102 0.313741 0.0974316
C20 C -0.0443328 0.230744 0.248313
C21 C -0.114506 0.0566871 0.420321
H1 H 0.391111 0.590953 0.00721001
H2 H 0.463431 0.834785 0.76002
H3 H 0.519331 0.681913 0.00778928
H4 H 0.302339 0.64704 0.237808
H5 H 0.332382 0.738745 0.544851
H6 H 0.323503 0.362759 0.211201
H7 H 0.353496 0.454302 0.518201
H8 H 0.137525 0.404661 0.748495
H9 H 0.0645559 0.18873 -0.00211826
H10 H 0.191509 0.282417 -0.00250046
H11 H 0.265181 0.49049 0.746103
H12 H 0.0138981 0.194862 0.507341
H13 H -0.229054 0.0608586 0.130583
H14 H -0.230339 0.202599 -0.13865
H15 H -0.111685 0.369902 -0.151009
H16 H 0.00423442 0.389679 0.0924551
H17 H -0.176071 -0.0803457 0.516523
N1 N 0.0202997 0.240541 0.386478
O1 O -0.0614658 0.0649087 0.564015
O2 O -0.182644 -0.0348435 0.400758
CL1 Cl 0.615675 0.969544 0.863314
CL2 Cl 0.652868 0.8701 0.373058

#END

data_XXIII_Conf1_RANK-79_Mohamed_299.res
_database_code_CSD               UNKNWN
_symmetry_cell_setting           triclinic
_symmetry_space_group_name_H-M   'P -1'
_symmetry_Int_Tables_number      2
loop_
_symmetry_equiv_pos_site_id
_symmetry_equiv_pos_as_xyz
1 x,y,z
2 -x,-y,-z
_cell_length_a                   6.4857
_cell_length_b                   8.5513
_cell_length_c                   20.9092
_cell_angle_alpha                61.4113
_cell_angle_beta                 82.7317
_cell_angle_gamma                68.0844
_cell_volume                     942.743
loop_
_atom_site_label
_atom_site_type_symbol
_atom_site_fract_x
_atom_site_fract_y
_atom_site_fract_z
C1 C -0.0093964 0.205667 0.565455
C2 C -0.178482 0.129681 0.582586
C3 C -0.29386 0.149853 0.525347
C4 C -0.243001 0.242984 0.452998
C5 C -0.0737208 0.318318 0.436751
C6 C 0.0425869 0.298827 0.493526
C7 C -0.24006 0.0337079 0.660483
C8 C -0.414744 0.17654 0.683737
C9 C -0.705637 -0.079208 0.850513
C10 C -0.579678 -0.111664 0.908464
C11 C -0.402927 -0.0439792 0.892007
C12 C -0.352022 0.0486713 0.819808
C13 C -0.475656 0.0804015 0.761691
C14 C -0.65458 0.0159115 0.778628
C15 C -0.620539 -0.364344 1.11243
C16 C -0.487552 -0.487707 1.17828
C17 C -0.258352 -0.568679 1.17906
C18 C -0.1582 -0.527922 1.11232
C19 C -0.28368 -0.406755 1.0465
C20 C -0.517562 -0.319399 1.04432
C21 C -0.863632 -0.285688 1.11449
H1 H 0.0837446 0.191302 0.608862
H2 H -0.425237 0.0920778 0.536571
H3 H 0.174127 0.356785 0.480641
H4 H -0.0907619 -0.0423535 0.697652
H5 H -0.306098 -0.0739916 0.667618
H6 H -0.348444 0.284292 0.676463
H7 H -0.5639 0.252709 0.646485
H8 H -0.843835 -0.129606 0.862469
H9 H -0.309135 -0.0595992 0.935422
H10 H -0.215074 0.100633 0.808459
H11 H -0.755608 0.0398686 0.734818
H12 H -0.812475 -0.167052 0.986093
H13 H -0.569723 -0.518957 1.22904
H14 H -0.158732 -0.663268 1.23033
H15 H 0.0209235 -0.59326 1.11168
H16 H -0.202774 -0.381203 0.995764
H17 H -1.09687 -0.271771 1.17605
N1 N -0.645941 -0.199936 0.979691
O1 O -0.999106 -0.187826 1.06145
O2 O -0.935593 -0.330441 1.18263
CL1 Cl -0.39377 0.261797 0.38433
CL2 Cl -0.00295051 0.435658 0.347112

#END

data_XXIII_Conf1_RANK-80_Mohamed_269.res
_database_code_CSD               UNKNWN
_symmetry_cell_setting           triclinic
_symmetry_space_group_name_H-M   'P -1'
_symmetry_Int_Tables_number      2
loop_
_symmetry_equiv_pos_site_id
_symmetry_equiv_pos_as_xyz
1 x,y,z
2 -x,-y,-z
_cell_length_a                   19.7066
_cell_length_b                   6.4856
_cell_length_c                   8.59
_cell_angle_alpha                67.4521
_cell_angle_beta                 77.2552
_cell_angle_gamma                69.0957
_cell_volume                     942.739
loop_
_atom_site_label
_atom_site_type_symbol
_atom_site_fract_x
_atom_site_fract_y
_atom_site_fract_z
C1 C 0.434547 0.327178 0.228875
C2 C 0.417412 0.11637 0.287733
C3 C 0.474647 -0.0933138 0.324801
C4 C 0.547005 -0.0940313 0.304026
C5 C 0.563251 0.118091 0.244931
C6 C 0.506481 0.328466 0.207643
C7 C 0.339515 0.114605 0.305819
C8 C 0.316264 0.129251 0.139733
C9 C 0.149483 -0.0838078 0.228695
C10 C 0.0915398 0.125581 0.203202
C11 C 0.107999 0.337094 0.15198
C12 C 0.180189 0.336261 0.131517
C13 C 0.238312 0.128124 0.157911
C14 C 0.221368 -0.0814274 0.205471
C15 C -0.112432 0.239974 0.251919
C16 C -0.178283 0.381305 0.309423
C17 C -0.17905 0.531089 0.389614
C18 C -0.112319 0.538514 0.415603
C19 C -0.0465085 0.402576 0.360246
C20 C -0.0443202 0.251692 0.275077
C21 C -0.114491 0.0796651 0.171192
H1 H 0.391141 0.492773 0.199829
H2 H 0.463422 -0.260008 0.371354
H3 H 0.519369 0.492179 0.162569
H4 H 0.302345 0.262192 0.344695
H5 H 0.332377 -0.0448339 0.406372
H6 H 0.323541 0.288761 0.0392494
H7 H 0.353519 -0.0182314 0.100816
H8 H 0.137523 -0.248508 0.267139
H9 H 0.0645804 0.502098 0.124173
H10 H 0.191546 0.502476 0.0909015
H11 H 0.265178 -0.246113 0.225324
H12 H 0.0139075 -0.00735615 0.180971
H13 H -0.229046 0.369414 0.28991
H14 H -0.230329 0.638676 0.432933
H15 H -0.111673 0.65103 0.481573
H16 H 0.00423221 0.407552 0.385441
H17 H -0.176048 -0.0165507 0.0957314
N1 N 0.0203063 0.113508 0.220239
O1 O -0.0614496 -0.0640302 0.126379
O2 O -0.182633 0.0992264 0.147803
CL1 Cl 0.615667 -0.363315 0.353874
CL2 Cl 0.652892 0.12692 0.217229

#END

data_XXIII_Conf1_RANK-81_Mohamed_369.res
_database_code_CSD               UNKNWN
_symmetry_cell_setting           triclinic
_symmetry_space_group_name_H-M   'P -1'
_symmetry_Int_Tables_number      2
loop_
_symmetry_equiv_pos_site_id
_symmetry_equiv_pos_as_xyz
1 x,y,z
2 -x,-y,-z
_cell_length_a                   6.4856
_cell_length_b                   18.4176
_cell_length_c                   8.5513
_cell_angle_alpha                94.5333
_cell_angle_beta                 111.916
_cell_angle_gamma                91.6977
_cell_volume                     942.734
loop_
_atom_site_label
_atom_site_type_symbol
_atom_site_fract_x
_atom_site_fract_y
_atom_site_fract_z
C1 C 0.990598 0.565455 0.228874
C2 C 0.821518 0.582588 0.287735
C3 C 0.706136 0.525355 0.324797
C4 C 0.756996 0.452993 0.304018
C5 C 0.92627 0.436742 0.244937
C6 C 1.04258 0.493523 0.207645
C7 C 0.759938 0.660477 0.30582
C8 C 0.585259 0.683732 0.139733
C9 C 0.294365 0.850523 0.228695
C10 C 0.42032 0.908467 0.2032
C11 C 0.597077 0.891998 0.151974
C12 C 0.647985 0.819806 0.131518
C13 C 0.524346 0.761685 0.157905
C14 C 0.345424 0.778623 0.205473
C15 C 0.37947 1.11243 0.251919
C16 C 0.512456 1.17828 0.309433
C17 C 0.74166 1.17906 0.389619
C18 C 0.841809 1.11232 0.415607
C19 C 0.716324 1.04651 0.360248
C20 C 0.48245 1.04433 0.275081
C21 C 0.136372 1.11449 0.171196
H1 H 1.08374 0.60886 0.199837
H2 H 0.574763 0.536574 0.37136
H3 H 1.17412 0.480633 0.162571
H4 H 0.909229 0.697656 0.344696
H5 H 0.693903 0.667626 0.406369
H6 H 0.65156 0.676454 0.0392513
H7 H 0.436104 0.646477 0.100814
H8 H 0.156168 0.862481 0.267139
H9 H 0.690863 0.93541 0.124181
H10 H 0.784929 0.808451 0.0909073
H11 H 0.244387 0.734818 0.225322
H12 H 0.187529 0.986092 0.180961
H13 H 0.430283 1.22905 0.289909
H14 H 0.841278 1.23033 0.432931
H15 H 1.02094 1.11168 0.481583
H16 H 0.797229 0.995762 0.385443
H17 H -0.0968555 1.17605 0.0957228
N1 N 0.354067 0.979695 0.220242
O1 O 0.00090186 1.06146 0.126371
O2 O 0.0644115 1.18264 0.147803
CL1 Cl 0.606226 0.384333 0.353874
CL2 Cl 0.997036 0.34711 0.217234

#END

data_XXIII_Conf1_RANK-82_Mohamed_203.res
_database_code_CSD               UNKNWN
_symmetry_cell_setting           triclinic
_symmetry_space_group_name_H-M   'P -1'
_symmetry_Int_Tables_number      2
loop_
_symmetry_equiv_pos_site_id
_symmetry_equiv_pos_as_xyz
1 x,y,z
2 -x,-y,-z
_cell_length_a                   19.6832
_cell_length_b                   6.4857
_cell_length_c                   8.5513
_cell_angle_alpha                68.085
_cell_angle_beta                 68.8712
_cell_angle_gamma                79.0549
_cell_volume                     942.75
loop_
_atom_site_label
_atom_site_type_symbol
_atom_site_fract_x
_atom_site_fract_y
_atom_site_fract_z
C1 C 0.565447 0.00940619 0.163426
C2 C 0.582586 0.178478 0.205152
C3 C 0.52535 0.293866 0.299445
C4 C 0.452996 0.243005 0.351024
C5 C 0.436747 0.0737273 0.308194
C6 C 0.493521 -0.0425848 0.214127
C7 C 0.660483 0.240062 0.145338
C8 C 0.683723 0.414741 -0.0439911
C9 C 0.850518 0.705639 -0.12183
C10 C 0.908463 0.579676 -0.205257
C11 C 0.891997 0.402922 -0.240024
C12 C 0.819803 0.352022 -0.188281
C13 C 0.761687 0.475651 -0.10378
C14 C 0.778624 0.654584 -0.0731627
C15 C 1.11243 0.620533 -0.360513
C16 C 1.17828 0.487543 -0.368858
C17 C 1.17906 0.258348 -0.289438
C18 C 1.11232 0.158202 -0.196711
C19 C 1.04651 0.283679 -0.186256
C20 C 1.04432 0.517552 -0.269244
C21 C 1.1145 0.863625 -0.443302
H1 H 0.608856 -0.0837432 0.0909718
H2 H 0.536581 0.425236 0.334781
H3 H 0.480628 -0.174118 0.181942
H4 H 0.69765 0.090772 0.147045
H5 H 0.667624 0.306093 0.23874
H6 H 0.676452 0.348445 -0.137203
H7 H 0.646479 0.563902 -0.0456709
H8 H 0.862471 0.843839 -0.0953386
H9 H 0.935409 0.309136 -0.311233
H10 H 0.808449 0.215073 -0.217544
H11 H 0.734819 0.75561 -0.00949881
H12 H 0.986094 0.812469 -0.305134
H13 H 1.22905 0.569726 -0.439139
H14 H 1.23033 0.158725 -0.297398
H15 H 1.11168 -0.0209245 -0.130095
H16 H 0.995764 0.202768 -0.11032
H17 H 1.17605 1.09686 -0.580323
N1 N 0.979688 0.645932 -0.259449
O1 O 1.06145 0.999097 -0.435079
O2 O 1.18263 0.935595 -0.534827
CL1 Cl 0.384336 0.393773 0.469535
CL2 Cl 0.34711 0.00295652 0.370126

#END

data_XXIII_Conf1_RANK-83_Mohamed_480.res
_database_code_CSD               UNKNWN
_symmetry_cell_setting           triclinic
_symmetry_space_group_name_H-M   'P -1'
_symmetry_Int_Tables_number      2
loop_
_symmetry_equiv_pos_site_id
_symmetry_equiv_pos_as_xyz
1 x,y,z
2 -x,-y,-z
_cell_length_a                   6.4856
_cell_length_b                   18.4177
_cell_length_c                   8.5513
_cell_angle_alpha                94.5359
_cell_angle_beta                 111.915
_cell_angle_gamma                91.6969
_cell_volume                     942.742
loop_
_atom_site_label
_atom_site_type_symbol
_atom_site_fract_x
_atom_site_fract_y
_atom_site_fract_z
C1 C -0.00940371 0.565454 0.228873
C2 C -0.178483 0.582586 0.287736
C3 C -0.293871 0.525356 0.324794
C4 C -0.243014 0.453002 0.304024
C5 C -0.0737353 0.436745 0.244934
C6 C 0.0425852 0.49352 0.207643
C7 C -0.240063 0.660484 0.305813
C8 C -0.414745 0.683732 0.13973
C9 C -0.705633 0.850522 0.228692
C10 C -0.57967 0.908468 0.2032
C11 C -0.402917 0.892006 0.151981
C12 C -0.352017 0.819805 0.131524
C13 C -0.475645 0.761696 0.157909
C14 C -0.654584 0.778631 0.205463
C15 C -0.620524 1.11243 0.251922
C16 C -0.487537 1.17828 0.309429
C17 C -0.258332 1.17906 0.389625
C18 C -0.158191 1.11232 0.41561
C19 C -0.283668 1.04651 0.360247
C20 C -0.517542 1.04433 0.275085
C21 C -0.86362 1.1145 0.171198
H1 H 0.0837468 0.608859 0.19983
H2 H -0.425238 0.536586 0.371357
H3 H 0.17412 0.480626 0.162572
H4 H -0.0907612 0.697651 0.344695
H5 H -0.306094 0.667635 0.40637
H6 H -0.348442 0.676451 0.0392519
H7 H -0.563897 0.646481 0.100806
H8 H -0.843834 0.862488 0.267134
H9 H -0.309128 0.935414 0.12418
H10 H -0.215064 0.808449 0.0909074
H11 H -0.755612 0.734825 0.225315
H12 H -0.812468 0.986096 0.180966
H13 H -0.569707 1.22905 0.289915
H14 H -0.158706 1.23033 0.432935
H15 H 0.0209458 1.11168 0.481579
H16 H -0.202758 0.995771 0.385443
H17 H -1.09685 1.17605 0.0957251
N1 N -0.645932 0.979694 0.220239
O1 O -0.999092 1.06145 0.126374
O2 O -0.935585 1.18263 0.147802
CL1 Cl -0.393789 0.38434 0.353872
CL2 Cl -0.00296842 0.347108 0.217232

#END

data_XXIII_Conf2_RANK-84_Mohamed_197.res
_database_code_CSD               UNKNWN
_symmetry_cell_setting           triclinic
_symmetry_space_group_name_H-M   'P -1'
_symmetry_Int_Tables_number      2
loop_
_symmetry_equiv_pos_site_id
_symmetry_equiv_pos_as_xyz
1 x,y,z
2 -x,-y,-z
_cell_length_a                   8.6524
_cell_length_b                   12.7904
_cell_length_c                   18.2203
_cell_angle_alpha                131.616
_cell_angle_beta                 93.953
_cell_angle_gamma                122.026
_cell_volume                     955.154
loop_
_atom_site_label
_atom_site_type_symbol
_atom_site_fract_x
_atom_site_fract_y
_atom_site_fract_z
C1 C 0.520964 0.365369 0.214277
C2 C 0.414372 0.168228 0.0918921
C3 C 0.305232 0.00091105 0.0604987
C4 C 0.301714 0.0282425 0.148109
C5 C 0.408758 0.226142 0.269997
C6 C 0.518422 0.394337 0.302339
C7 C 0.409915 0.133636 -0.00570804
C8 C 0.184696 0.0400681 -0.0960666
C9 C 0.296882 0.147358 -0.248923
C10 C 0.189857 -0.0503854 -0.371587
C11 C 0.0748271 -0.220814 -0.404801
C12 C 0.0735095 -0.190357 -0.315989
C13 C 0.181384 0.0068754 -0.193038
C14 C 0.29112 0.174124 -0.162027
C15 C 0.153426 -0.222933 -0.645177
C16 C 0.16692 -0.340517 -0.738515
C17 C 0.2283 -0.421953 -0.740113
C18 C 0.281178 -0.382889 -0.64492
C19 C 0.269022 -0.268493 -0.55188
C20 C 0.202067 -0.18749 -0.549877
C21 C 0.0930048 -0.135447 -0.64568
H1 H 0.608172 0.498634 0.241564
H2 H 0.22181 -0.153682 -0.0331863
H3 H 0.601953 0.547591 0.397094
H4 H 0.410725 0.0208858 -0.0671278
H5 H 0.575654 0.289924 0.0466292
H6 H 0.0190677 -0.116415 -0.148484
H7 H 0.183559 0.152578 -0.0344954
H8 H 0.384935 0.279942 -0.222398
H9 H -0.0184862 -0.378514 -0.501037
H10 H -0.0178321 -0.325237 -0.344283
H11 H 0.374505 0.328666 -0.0679313
H12 H 0.170615 -9.114e-005 -0.457617
H13 H 0.128576 -0.365508 -0.809744
H14 H 0.237573 -0.512256 -0.812843
H15 H 0.334904 -0.441199 -0.642609
H16 H 0.316346 -0.236114 -0.477554
H17 H 0.00251832 -0.124839 -0.734478
N1 N 0.190627 -0.071906 -0.457888
O1 O 0.091713 -0.0178735 -0.564672
O2 O 0.0357961 -0.194511 -0.746771
CL1 Cl 0.1629 -0.188059 0.102221
CL2 Cl 0.409888 0.26899 0.383379

#END

data_XXIII_Conf2_RANK-85_Mohamed_285.res
_database_code_CSD               UNKNWN
_symmetry_cell_setting           triclinic
_symmetry_space_group_name_H-M   'P -1'
_symmetry_Int_Tables_number      2
loop_
_symmetry_equiv_pos_site_id
_symmetry_equiv_pos_as_xyz
1 x,y,z
2 -x,-y,-z
_cell_length_a                   11.0035
_cell_length_b                   8.6521
_cell_length_c                   11.036
_cell_angle_alpha                86.801
_cell_angle_beta                 111.522
_cell_angle_gamma                80.227
_cell_volume                     955.201
loop_
_atom_site_label
_atom_site_type_symbol
_atom_site_fract_x
_atom_site_fract_y
_atom_site_fract_z
C1 C 0.348907 0.844409 0.285726
C2 C 0.423664 0.753852 0.408114
C3 C 0.559576 0.695677 0.439516
C4 C 0.619864 0.726527 0.35189
C5 C 0.543855 0.817379 0.230006
C6 C 0.408009 0.875909 0.197674
C7 C 0.360653 0.72372 0.505728
C8 C 0.363867 0.855375 0.596073
C9 C 0.103726 0.85048 0.748935
C10 C 0.178804 0.759761 0.871603
C11 C 0.316006 0.70437 0.904808
C12 C 0.374371 0.736125 0.815995
C13 C 0.300088 0.825498 0.693039
C14 C 0.163859 0.883011 0.662027
C15 C 0.0777421 0.62364 1.14521
C16 C 0.10198 0.492558 1.23856
C17 C 0.18181 0.349738 1.24017
C18 C 0.237938 0.33592 1.14497
C19 C 0.216591 0.462484 1.05192
C20 C 0.137602 0.610447 1.04991
C21 C -0.0102324 0.771552 1.1457
H1 H 0.242937 0.890463 0.258448
H2 H 0.620489 0.624495 0.533196
H3 H 0.349516 0.945633 0.102905
H4 H 0.411977 0.61015 0.567163
H5 H 0.256694 0.714271 0.453408
H6 H 0.467938 0.86452 0.648473
H7 H 0.312945 0.969024 0.534485
H8 H -0.00233355 0.895008 0.722411
H9 H 0.377467 0.63997 1.00105
H10 H 0.480955 0.692602 0.844284
H11 H 0.103409 0.954172 0.56794
H12 H 0.0424795 0.82929 0.95764
H13 H 0.0557459 0.505919 1.30979
H14 H 0.199371 0.250168 1.31291
H15 H 0.298548 0.223883 1.14268
H16 H 0.25854 0.447535 0.977605
H17 H -0.109635 0.872654 1.23449
N1 N 0.114015 0.73747 0.957905
O1 O -0.0467857 0.89041 1.06468
O2 O -0.052255 0.769702 1.24679
CL1 Cl 0.790267 0.649037 0.397784
CL2 Cl 0.614398 0.859105 0.116616

#END

data_XXIII_Conf2_RANK-86_Mohamed_189.res
_database_code_CSD               UNKNWN
_symmetry_cell_setting           triclinic
_symmetry_space_group_name_H-M   'P -1'
_symmetry_Int_Tables_number      2
loop_
_symmetry_equiv_pos_site_id
_symmetry_equiv_pos_as_xyz
1 x,y,z
2 -x,-y,-z
_cell_length_a                   11.0366
_cell_length_b                   11.0032
_cell_length_c                   8.6521
_cell_angle_alpha                99.7742
_cell_angle_beta                 93.2044
_cell_angle_gamma                111.52
_cell_volume                     955.223
loop_
_atom_site_label
_atom_site_type_symbol
_atom_site_fract_x
_atom_site_fract_y
_atom_site_fract_z
C1 C 0.214255 0.151114 0.84441
C2 C 0.0918697 0.0763496 0.75385
C3 C 0.0604716 -0.0595651 0.695676
C4 C 0.14809 -0.119853 0.726521
C5 C 0.269974 -0.0438385 0.817372
C6 C 0.302318 0.0920184 0.875911
C7 C -0.0057451 0.139367 0.723718
C8 C -0.0960674 0.136149 0.855373
C9 C -0.248934 0.396296 0.850489
C10 C -0.371599 0.321214 0.759761
C11 C -0.404802 0.183997 0.704362
C12 C -0.315983 0.125642 0.736125
C13 C -0.193035 0.199931 0.825496
C14 C -0.162028 0.336164 0.883012
C15 C -0.645207 0.422267 0.623636
C16 C -0.73857 0.398017 0.492558
C17 C -0.740198 0.318184 0.349735
C18 C -0.644996 0.262056 0.335913
C19 C -0.551941 0.283411 0.462476
C20 C -0.549918 0.362411 0.610441
C21 C -0.645701 0.510246 0.771552
H1 H 0.241534 0.25709 0.890468
H2 H -0.0332144 -0.120473 0.624496
H3 H 0.39708 0.150507 0.945636
H4 H -0.067181 0.0880409 0.610146
H5 H 0.0465762 0.243325 0.714273
H6 H -0.148461 0.0320888 0.864517
H7 H -0.0344777 0.187076 0.969027
H8 H -0.22242 0.502352 0.895016
H9 H -0.501042 0.122542 0.639965
H10 H -0.344282 0.0190587 0.692596
H11 H -0.0679427 0.396615 0.954175
H12 H -0.457636 0.457541 0.829292
H13 H -0.809797 0.444263 0.505913
H14 H -0.812927 0.300618 0.250163
H15 H -0.642711 0.201435 0.223877
H16 H -0.477625 0.24146 0.447531
H17 H -0.734474 0.609651 0.87266
N1 N -0.457899 0.385999 0.737473
O1 O -0.56466 0.546811 0.890418
O2 O -0.74677 0.552271 0.769705
CL1 Cl 0.102214 -0.290261 0.64903
CL2 Cl 0.383378 -0.114375 0.8591

#END

data_XXIII_Conf1_RANK-87_Mohamed_526.res
_database_code_CSD               UNKNWN
_symmetry_cell_setting           triclinic
_symmetry_space_group_name_H-M   'P -1'
_symmetry_Int_Tables_number      2
loop_
_symmetry_equiv_pos_site_id
_symmetry_equiv_pos_as_xyz
1 x,y,z
2 -x,-y,-z
_cell_length_a                   6.5108
_cell_length_b                   18.5055
_cell_length_c                   9.7061
_cell_angle_alpha                121.819
_cell_angle_beta                 92.5107
_cell_angle_gamma                88.9458
_cell_volume                     992.725
loop_
_atom_site_label
_atom_site_type_symbol
_atom_site_fract_x
_atom_site_fract_y
_atom_site_fract_z
C1 C 0.0848045 0.498341 0.260186
C2 C -0.115577 0.528556 0.302945
C3 C -0.250755 0.480624 0.331991
C4 C -0.18891 0.404704 0.318977
C5 C 0.0117919 0.37531 0.275997
C6 C 0.148012 0.422729 0.246809
C7 C -0.186626 0.609295 0.312552
C8 C -0.270108 0.593734 0.146788
C9 C -0.607933 0.778001 0.203481
C10 C -0.468541 0.8293 0.185789
C11 C -0.264676 0.801516 0.150568
C12 C -0.202952 0.725823 0.137837
C13 C -0.34053 0.674565 0.156525
C14 C -0.544563 0.701967 0.188198
C15 C -0.535413 1.04118 0.220026
C16 C -0.434186 1.11938 0.279187
C17 C -0.249614 1.13887 0.368152
C18 C -0.164146 1.0793 0.40133
C19 C -0.259062 1.00165 0.344638
C20 C -0.445592 0.979615 0.250839
C21 C -0.733531 1.02435 0.129555
H1 H 0.193433 0.534478 0.237663
H2 H -0.406895 0.502238 0.366056
H3 H 0.303508 0.399823 0.214203
H4 H -0.0590633 0.655002 0.356691
H5 H -0.307108 0.6394 0.400917
H6 H -0.149392 0.563527 0.0585042
H7 H -0.397505 0.547945 0.102615
H8 H -0.766461 0.798456 0.229569
H9 H -0.156071 0.837954 0.129225
H10 H -0.0444936 0.705464 0.10964
H11 H -0.656048 0.66331 0.201728
H12 H -0.688115 0.9003 0.147035
H13 H -0.50531 1.16475 0.253789
H14 H -0.173912 1.19942 0.412599
H15 H -0.0216935 1.09406 0.473949
H16 H -0.192294 0.95761 0.375198
H17 H -0.924589 1.06727 0.0422185
N1 N -0.543675 0.903239 0.194394
O1 O -0.844112 0.961673 0.0814564
O2 O -0.792344 1.08593 0.100555
CL1 Cl -0.366293 0.348437 0.358006
CL2 Cl 0.0971974 0.280806 0.258552

#END

data_XXIII_Conf2_RANK-88_Mohamed_286.res
_database_code_CSD               UNKNWN
_symmetry_cell_setting           triclinic
_symmetry_space_group_name_H-M   'P -1'
_symmetry_Int_Tables_number      2
loop_
_symmetry_equiv_pos_site_id
_symmetry_equiv_pos_as_xyz
1 x,y,z
2 -x,-y,-z
_cell_length_a                   21.0909
_cell_length_b                   7.3249
_cell_length_c                   8.1208
_cell_angle_alpha                117.873
_cell_angle_beta                 66.4803
_cell_angle_gamma                97.9772
_cell_volume                     1015.12
loop_
_atom_site_label
_atom_site_type_symbol
_atom_site_fract_x
_atom_site_fract_y
_atom_site_fract_z
C1 C 0.0701412 0.284812 0.929292
C2 C 0.117235 0.214157 0.972164
C3 C 0.129916 0.0006305 0.88766
C4 C 0.0967919 -0.139259 0.763791
C5 C 0.0499163 -0.0662515 0.722166
C6 C 0.0368507 0.146716 0.805971
C7 C 0.15517 0.363921 1.10083
C8 C 0.223583 0.427605 0.976723
C9 C 0.281044 0.931469 1.31685
C10 C 0.328266 0.860417 1.3596
C11 C 0.342414 0.646187 1.27104
C12 C 0.30877 0.508926 1.14809
C13 C 0.261205 0.578328 1.10584
C14 C 0.248576 0.792462 1.1915
C15 C 0.429602 1.14915 1.6899
C16 C 0.452038 1.1388 1.82724
C17 C 0.431186 0.98728 1.89121
C18 C 0.385858 0.843058 1.81862
C19 C 0.362899 0.848145 1.68296
C20 C 0.384561 0.998918 1.61237
C21 C 0.451923 1.31586 1.63024
H1 H 0.0590279 0.449917 0.993739
H2 H 0.165842 -0.0597382 0.918284
H3 H 0.00027697 0.202353 0.773898
H4 H 0.167021 0.295266 1.18039
H5 H 0.121746 0.503647 1.21694
H6 H 0.256997 0.287704 0.860833
H7 H 0.211695 0.495546 0.896578
H8 H 0.270011 1.09688 1.38323
H9 H 0.380873 0.587355 1.29431
H10 H 0.320876 0.343774 1.08047
H11 H 0.212471 0.851879 1.16029
H12 H 0.374622 1.13899 1.46116
H13 H 0.486259 1.2541 1.88313
H14 H 0.449064 0.981774 1.99695
H15 H 0.367651 0.725571 1.87023
H16 H 0.326625 0.73797 1.63294
H17 H 0.507703 1.54081 1.65609
N1 N 0.362067 1.00827 1.47899
O1 O 0.432456 1.35087 1.52324
O2 O 0.498058 1.43779 1.70514
CL1 Cl 0.115003 -0.40422 0.664396
CL2 Cl 0.00693513 -0.234846 0.568454

#END

data_XXIII_Conf2_RANK-89_Mohamed_211.res
_database_code_CSD               UNKNWN
_symmetry_cell_setting           triclinic
_symmetry_space_group_name_H-M   'P -1'
_symmetry_Int_Tables_number      2
loop_
_symmetry_equiv_pos_site_id
_symmetry_equiv_pos_as_xyz
1 x,y,z
2 -x,-y,-z
_cell_length_a                   7.9983
_cell_length_b                   8.1207
_cell_length_c                   20.3734
_cell_angle_alpha                100.521
_cell_angle_beta                 96.0114
_cell_angle_gamma                125.955
_cell_volume                     1015.14
loop_
_atom_site_label
_atom_site_type_symbol
_atom_site_fract_x
_atom_site_fract_y
_atom_site_fract_z
C1 C 0.645011 0.644466 0.429847
C2 C 0.668584 0.758 0.382761
C3 C 0.869471 0.887055 0.370086
C4 C 1.0425 0.903087 0.403211
C5 C 1.01634 0.788438 0.450078
C6 C 0.816396 0.659237 0.463138
C7 C 0.480886 0.736899 0.344828
C8 C 0.348823 0.549134 0.276418
C9 C -0.212545 0.385369 0.218943
C10 C -0.188694 0.49918 0.17173
C11 C 0.0114271 0.624889 0.157586
C12 C 0.182322 0.639184 0.191242
C13 C 0.160479 0.52752 0.238793
C14 C -0.0410676 0.39902 0.251417
C15 C -0.578759 0.540766 0.0703922
C16 C -0.590843 0.688456 0.0479565
C17 C -0.418462 0.903958 0.0688115
C18 C -0.228905 0.975598 0.114141
C19 C -0.211048 0.834822 0.1371
C20 C -0.383488 0.613455 0.115432
C21 C -0.767804 0.314389 0.0480683
H1 H 0.490997 0.543789 0.440955
H2 H 0.893933 0.978056 0.334169
H3 H 0.797319 0.571525 0.499704
H4 H 0.537697 0.885129 0.332979
H5 H 0.374554 0.71327 0.378236
H6 H 0.455333 0.573158 0.243015
H7 H 0.292762 0.401043 0.288298
H8 H -0.366947 0.286323 0.229965
H9 H 0.0318199 0.707012 0.119138
H10 H 0.335401 0.73675 0.179138
H11 H -0.0643982 0.308383 0.287513
H12 H -0.513624 0.322163 0.125371
H13 H -0.740348 0.629061 0.013737
H14 H -0.430831 1.01521 0.0509357
H15 H -0.0932205 1.14468 0.132357
H16 H -0.0645867 0.895004 0.173368
H17 H -1.04853 0.115281 -0.00771207
N1 N -0.370352 0.470725 0.137928
O1 O -0.783363 0.172355 0.0675403
O2 O -0.93586 0.267356 0.00193487
CL1 Cl 1.28929 1.06868 0.385009
CL2 Cl 1.22791 0.803309 0.493067

#END

data_XXIII_Conf2_RANK-90_Mohamed_232.res
_database_code_CSD               UNKNWN
_symmetry_cell_setting           triclinic
_symmetry_space_group_name_H-M   'P -1'
_symmetry_Int_Tables_number      2
loop_
_symmetry_equiv_pos_site_id
_symmetry_equiv_pos_as_xyz
1 x,y,z
2 -x,-y,-z
_cell_length_a                   23.9515
_cell_length_b                   7.9992
_cell_length_c                   8.121
_cell_angle_alpha                54.0427
_cell_angle_beta                 86.2455
_cell_angle_gamma                59.0285
_cell_volume                     1015.15
loop_
_atom_site_label
_atom_site_type_symbol
_atom_site_fract_x
_atom_site_fract_y
_atom_site_fract_z
C1 C 0.070146 0.144515 0.784779
C2 C 0.117246 -0.0203349 0.992494
C3 C 0.129921 -0.259214 1.14688
C4 C 0.0968031 -0.332875 1.09666
C5 C 0.0499245 -0.166104 0.888282
C6 C 0.0368577 0.0729945 0.732972
C7 C 0.155172 0.0535742 1.04725
C8 C 0.223588 -0.0195506 0.996283
C9 C 0.281054 0.36937 0.947467
C10 C 0.328267 0.203876 1.15572
C11 C 0.342415 -0.0386556 1.3097
C12 C 0.308769 -0.108618 1.25671
C13 C 0.261207 0.0559054 1.04993
C14 C 0.24858 0.295316 0.896191
C15 C 0.429604 0.28994 1.39996
C16 C 0.452042 0.234702 1.59253
C17 C 0.431188 0.124875 1.76632
C18 C 0.385852 0.0713015 1.7473
C19 C 0.362901 0.122328 1.56061
C20 C 0.38456 0.229775 1.38258
C21 C 0.451923 0.412008 1.21824
H1 H 0.0590395 0.331856 0.661876
H2 H 0.165846 -0.391455 1.30973
H3 H 0.00028895 0.201782 0.572116
H4 H 0.167025 -0.0387882 1.21918
H5 H 0.121752 0.260148 0.956791
H6 H 0.256998 -0.226284 1.08714
H7 H 0.211697 0.0721543 0.824433
H8 H 0.270012 0.556851 0.826372
H9 H 0.38087 -0.174412 1.46874
H10 H 0.320882 -0.297992 1.37847
H11 H 0.212477 0.42693 0.733359
H12 H 0.37462 0.389752 1.07141
H13 H 0.48626 0.281556 1.60156
H14 H 0.449064 0.0835948 1.91334
H15 H 0.36765 -0.00976999 1.87998
H16 H 0.326627 0.0846774 1.54825
H17 H 0.507705 0.525411 1.13068
N1 N 0.362067 0.284142 1.19485
O1 O 0.432451 0.485992 1.03727
O2 O 0.498054 0.441676 1.26346
CL1 Cl 0.115008 -0.63426 1.29865
CL2 Cl 0.00694847 -0.248732 0.817193

#END

data_XXIII_Conf2_RANK-91_Mohamed_224.res
_database_code_CSD               UNKNWN
_symmetry_cell_setting           triclinic
_symmetry_space_group_name_H-M   'P -1'
_symmetry_Int_Tables_number      2
loop_
_symmetry_equiv_pos_site_id
_symmetry_equiv_pos_as_xyz
1 x,y,z
2 -x,-y,-z
_cell_length_a                   8.1212
_cell_length_b                   7.3248
_cell_length_c                   20.8624
_cell_angle_alpha                77.0754
_cell_angle_beta                 67.9667
_cell_angle_gamma                62.1284
_cell_volume                     1015.17
loop_
_atom_site_label
_atom_site_type_symbol
_atom_site_fract_x
_atom_site_fract_y
_atom_site_fract_z
C1 C 0.430433 0.284799 0.0701428
C2 C 0.293374 0.214151 0.117235
C3 C 0.352507 0.00062949 0.129916
C4 C 0.54263 -0.139272 0.0967895
C5 C 0.678 -0.0662691 0.0499176
C6 C 0.620336 0.146711 0.0368584
C7 C 0.0888474 0.363913 0.155168
C8 C 0.0761181 0.427594 0.223576
C9 C -0.378929 0.931455 0.281049
C10 C -0.516121 0.860413 0.32827
C11 C -0.455879 0.646178 0.342417
C12 C -0.265628 0.508917 0.308765
C13 C -0.12824 0.578312 0.261207
C14 C -0.188644 0.792458 0.248573
C15 C -1.04908 1.14913 0.429596
C16 C -1.23131 1.13879 0.452043
C17 C -1.25356 0.987261 0.431187
C18 C -1.09032 0.843034 0.385857
C19 C -0.908731 0.848128 0.362893
C20 C -0.881485 0.998903 0.384564
C21 C -1.03409 1.31584 0.451929
H1 H 0.388222 0.449908 0.0590315
H2 H 0.25004 -0.0597548 0.165841
H3 H 0.725557 0.202339 0.00027966
H4 H -0.0144234 0.29526 0.167022
H5 H 0.039583 0.503642 0.121744
H6 H 0.125167 0.287695 0.256994
H7 H 0.180022 0.495532 0.211695
H8 H -0.423231 1.09687 0.270015
H9 H -0.556065 0.587333 0.380877
H10 H -0.222223 0.343765 0.32087
H11 H -0.0852228 0.851865 0.21248
H12 H -0.710382 1.13897 0.374615
H13 H -1.35563 1.25407 0.486259
H14 H -1.39505 0.981742 0.44906
H15 H -1.1055 0.725546 0.367642
H16 H -0.786181 0.737941 0.326622
H17 H -1.17149 1.5408 0.507704
N1 N -0.703111 1.00826 0.362065
O1 O -0.888152 1.35087 0.432459
O2 O -1.20125 1.43777 0.498063
CL1 Cl 0.605596 -0.404234 0.114997
CL2 Cl 0.91768 -0.234859 0.00693367

#END

data_XXIII_Conf2_RANK-92_Mohamed_159.res
_database_code_CSD               UNKNWN
_symmetry_cell_setting           triclinic
_symmetry_space_group_name_H-M   'P -1'
_symmetry_Int_Tables_number      2
loop_
_symmetry_equiv_pos_site_id
_symmetry_equiv_pos_as_xyz
1 x,y,z
2 -x,-y,-z
_cell_length_a                   8.1195
_cell_length_b                   7.9961
_cell_length_c                   23.6122
_cell_angle_alpha                88.9412
_cell_angle_beta                 118.446
_cell_angle_gamma                125.945
_cell_volume                     1015.18
loop_
_atom_site_label
_atom_site_type_symbol
_atom_site_fract_x
_atom_site_fract_y
_atom_site_fract_z
C1 C 0.355026 0.785282 0.0701907
C2 C 0.609805 0.903055 0.117264
C3 C 0.776826 1.12929 0.129911
C4 C 0.693478 1.23608 0.096791
C5 C 0.438263 1.11618 0.0499341
C6 C 0.269929 0.890103 0.0369016
C7 C 0.702505 0.791206 0.1552
C8 C 0.719915 0.796012 0.22359
C9 C 0.728625 0.349564 0.281094
C10 C 0.984055 0.467854 0.328287
C11 C 1.15214 0.696275 0.342407
C12 C 1.06549 0.799892 0.30875
C13 C 0.811191 0.682915 0.261213
C14 C 0.644854 0.456105 0.248611
C15 C 1.32964 0.280449 0.429625
C16 C 1.54464 0.313221 0.45206
C17 C 1.69758 0.443862 0.4312
C18 C 1.63322 0.542747 0.385874
C19 C 1.42359 0.514707 0.36292
C20 C 1.26722 0.385626 0.384584
C21 C 1.17025 0.136084 0.451954
H1 H 0.221049 0.609043 0.0590974
H2 H 0.975581 1.22561 0.165823
H3 H 0.0725287 0.797884 0.00034974
H4 H 0.886279 0.871711 0.167041
H5 H 0.578679 0.618015 0.121808
H6 H 0.844127 0.96938 0.256976
H7 H 0.536182 0.716195 0.211714
H8 H 0.596516 0.173092 0.270073
H9 H 1.34961 0.793596 0.380849
H10 H 1.19933 0.97718 0.320838
H11 H 0.445957 0.360579 0.212526
H12 H 0.946111 0.235641 0.374651
H13 H 1.58789 0.232149 0.486272
H14 H 1.86247 0.467244 0.449077
H15 H 1.7477 0.642004 0.367661
H16 H 1.37496 0.588623 0.326645
H17 H 1.13846 -0.0330697 0.50773
N1 N 1.05699 0.353787 0.362083
O1 O 0.9698 0.0815936 0.432479
O2 O 1.2616 0.0602972 0.498077
CL1 Cl 0.913637 1.51928 0.114969
CL2 Cl 0.324181 1.2418 0.00694798

#END

data_XXIII_Conf2_RANK-93_Mohamed_160.res
_database_code_CSD               UNKNWN
_symmetry_cell_setting           triclinic
_symmetry_space_group_name_H-M   'P -1'
_symmetry_Int_Tables_number      2
loop_
_symmetry_equiv_pos_site_id
_symmetry_equiv_pos_as_xyz
1 x,y,z
2 -x,-y,-z
_cell_length_a                   8.1199
_cell_length_b                   28.8969
_cell_length_c                   7.3242
_cell_angle_alpha                121.85
_cell_angle_beta                 117.883
_cell_angle_gamma                102.513
_cell_volume                     1015.2
loop_
_atom_site_label
_atom_site_type_symbol
_atom_site_fract_x
_atom_site_fract_y
_atom_site_fract_z
C1 C 0.640843 0.570179 0.425676
C2 C 0.645048 0.617255 0.63758
C3 C 0.742201 0.629917 0.889125
C4 C 0.832959 0.596792 0.92966
C5 C 0.82772 0.549934 0.716048
C6 C 0.730875 0.536888 0.463901
C7 C 0.554317 0.65519 0.601609
C8 C 0.746849 0.723584 0.743176
C9 C 0.464219 0.781075 0.411738
C10 C 0.468665 0.828282 0.624433
C11 C 0.571346 0.842408 0.881081
C12 C 0.660658 0.808756 0.917396
C13 C 0.655365 0.761214 0.705338
C14 C 0.55708 0.748607 0.453316
C15 C 0.23968 0.929616 0.639686
C16 C 0.124763 0.952052 0.717328
C17 C 0.0399081 0.9312 0.806273
C18 C 0.0671627 0.885865 0.814506
C19 C 0.179884 0.862918 0.740556
C20 C 0.272179 0.884582 0.654801
C21 C 0.321701 0.951948 0.539982
H1 H 0.565299 0.559084 0.22724
H2 H 0.747503 0.665823 1.05727
H3 H 0.726389 0.500327 0.298558
H4 H 0.48657 0.66704 0.705805
H5 H 0.404778 0.621798 0.361631
H6 H 0.89616 0.756975 0.983322
H7 H 0.815129 0.711711 0.639609
H8 H 0.386819 0.770066 0.21325
H9 H 0.586519 0.88085 1.05529
H10 H 0.740374 0.820848 1.11887
H11 H 0.552218 0.712521 0.285626
H12 H 0.413479 0.874642 0.48493
H13 H 0.103104 0.986267 0.704707
H14 H -0.0479742 0.949074 0.865405
H15 H -0.00268299 0.867659 0.877339
H16 H 0.193624 0.826645 0.741929
H17 H 0.351657 1.00772 0.482376
N1 N 0.383066 0.862078 0.577959
O1 O 0.409242 0.932478 0.446559
O2 O 0.292934 0.998074 0.556447
CL1 Cl 0.950543 0.614977 1.24923
CL2 Cl 0.938459 0.506945 0.755694

#END

data_XXIII_Conf1_RANK-94_Mohamed_25.res
_database_code_CSD               UNKNWN
_symmetry_cell_setting           monoclinic
_symmetry_space_group_name_H-M   'C 2/c'
_symmetry_Int_Tables_number      15
loop_
_symmetry_equiv_pos_site_id
_symmetry_equiv_pos_as_xyz
1 x,y,z
2 -x,y,1/2-z
3 1/2+x,1/2+y,z
4 1/2-x,1/2+y,1/2-z
5 -x,-y,-z
6 x,-y,1/2+z
7 1/2-x,1/2-y,-z
8 1/2+x,1/2-y,1/2+z
_cell_length_a                   37.457
_cell_length_b                   6.624
_cell_length_c                   18.4997
_cell_angle_alpha                90
_cell_angle_beta                 120.747
_cell_angle_gamma                90
_cell_volume                     3944.83
loop_
_atom_site_label
_atom_site_type_symbol
_atom_site_fract_x
_atom_site_fract_y
_atom_site_fract_z
C1 C 0.260108 0.846009 0.110819
C2 C 0.274017 1.04193 0.140315
C3 C 0.249854 1.16268 0.160838
C4 C 0.212841 1.09109 0.152328
C5 C 0.19933 0.895014 0.122694
C6 C 0.223248 0.773178 0.102064
C7 C 0.313378 1.12367 0.147361
C8 C 0.305884 1.22063 0.0643694
C9 C 0.394898 1.57485 0.10509
C10 C 0.420707 1.4493 0.0903007
C11 C 0.407967 1.24956 0.0645726
C12 C 0.371069 1.1781 0.0562105
C13 C 0.345284 1.30177 0.0714602
C14 C 0.357841 1.502 0.0953515
C15 C 0.524422 1.54616 0.109014
C16 C 0.563066 1.45396 0.135412
C17 C 0.573114 1.26738 0.17464
C18 C 0.544089 1.17042 0.189147
C19 C 0.505732 1.25629 0.163799
C20 C 0.494444 1.44488 0.12214
C21 C 0.515624 1.74655 0.0694811
H1 H 0.278358 0.748484 0.0947743
H2 H 0.259749 1.31494 0.184214
H3 H 0.212712 0.621169 0.0794623
H4 H 0.336202 1.00199 0.165208
H5 H 0.327422 1.23663 0.197595
H6 H 0.291786 1.10742 0.0141677
H7 H 0.283016 1.34214 0.0464986
H8 H 0.404231 1.73012 0.124429
H9 H 0.426361 1.15198 0.0491377
H10 H 0.361781 1.02315 0.0357816
H11 H 0.338359 1.60287 0.10684
H12 H 0.454824 1.67966 0.0778036
H13 H 0.585148 1.5337 0.124521
H14 H 0.603035 1.19875 0.194479
H15 H 0.551698 1.02594 0.221495
H16 H 0.484278 1.18045 0.177528
H17 H 0.536213 1.94969 0.030869
N1 N 0.456697 1.53402 0.0970193
O1 O 0.484546 1.84927 0.0490706
O2 O 0.545733 1.81739 0.0561307
CL1 Cl 0.18438 1.25056 0.179674
CL2 Cl 0.15329 0.79781 0.11114

#END

data_XXIII_Conf1_RANK-95_Mohamed_92.res
_database_code_CSD               UNKNWN
_symmetry_cell_setting           triclinic
_symmetry_space_group_name_H-M   'P -1'
_symmetry_Int_Tables_number      2
loop_
_symmetry_equiv_pos_site_id
_symmetry_equiv_pos_as_xyz
1 x,y,z
2 -x,-y,-z
_cell_length_a                   6.635
_cell_length_b                   11.6762
_cell_length_c                   13.3141
_cell_angle_alpha                99.7993
_cell_angle_beta                 95.7649
_cell_angle_gamma                78.7485
_cell_volume                     994.465
loop_
_atom_site_label
_atom_site_type_symbol
_atom_site_fract_x
_atom_site_fract_y
_atom_site_fract_z
C1 C 0.89926 0.407199 0.872316
C2 C 0.717444 0.360591 0.858512
C3 C 0.571177 0.394969 0.781044
C4 C 0.604245 0.473538 0.718869
C5 C 0.786634 0.519439 0.733672
C6 C 0.933746 0.485612 0.810813
C7 C 0.676711 0.278298 0.927339
C8 C 0.574037 0.345107 1.02557
C9 C 0.312236 0.142867 1.1461
C10 C 0.464873 0.101654 1.21905
C11 C 0.65165 0.143573 1.23008
C12 C 0.684703 0.221824 1.16792
C13 C 0.53395 0.262711 1.09443
C14 C 0.346547 0.222295 1.08555
C15 C 0.475937 -0.114979 1.40099
C16 C 0.607695 -0.207577 1.44295
C17 C 0.803573 -0.251595 1.41049
C18 C 0.86977 -0.203235 1.33292
C19 C 0.744602 -0.111838 1.29014
C20 C 0.545488 -0.0638437 1.32343
C21 C 0.267578 -0.0732886 1.43628
H1 H 1.01607 0.381604 0.931624
H2 H 0.428904 0.360265 0.767821
H3 H 1.07507 0.521076 0.821654
H4 H 0.821617 0.222364 0.949461
H5 H 0.577387 0.218586 0.88586
H6 H 0.673547 0.404904 1.06689
H7 H 0.429257 0.401133 1.00339
H8 H 0.166477 0.111807 1.1373
H9 H 0.768638 0.1173 1.28882
H10 H 0.830231 0.253475 1.17831
H11 H 0.225235 0.253169 1.03001
H12 H 0.270745 0.041577 1.30321
H13 H 0.55136 -0.244478 1.50171
H14 H 0.902844 -0.322907 1.44376
H15 H 1.02121 -0.238207 1.30474
H16 H 0.797616 -0.0779551 1.2287
H17 H 0.0871147 -0.0901255 1.5293
N1 N 0.417683 0.0261703 1.28154
O1 O 0.133055 0.00059333 1.40122
O2 O 0.228575 -0.124455 1.5146
CL1 Cl 0.414663 0.511966 0.623143
CL2 Cl 0.835935 0.617789 0.657724

#END

data_XXIII_Conf2_RANK-96_Mohamed_202.res
_database_code_CSD               UNKNWN
_symmetry_cell_setting           triclinic
_symmetry_space_group_name_H-M   'P -1'
_symmetry_Int_Tables_number      2
loop_
_symmetry_equiv_pos_site_id
_symmetry_equiv_pos_as_xyz
1 x,y,z
2 -x,-y,-z
_cell_length_a                   8.6778
_cell_length_b                   7.454
_cell_length_c                   19.2142
_cell_angle_alpha                111.501
_cell_angle_beta                 105.723
_cell_angle_gamma                105.156
_cell_volume                     1018.8
loop_
_atom_site_label
_atom_site_type_symbol
_atom_site_fract_x
_atom_site_fract_y
_atom_site_fract_z
C1 C 0.159217 0.363779 0.508182
C2 C 0.30151 0.345416 0.556376
C3 C 0.311148 0.148777 0.529446
C4 C 0.183086 -0.0251632 0.456609
C5 C 0.0417684 -0.00424216 0.409058
C6 C 0.0308684 0.191434 0.435461
C7 C 0.444129 0.534002 0.634079
C8 C 0.591932 0.660687 0.618529
C9 C 0.851432 1.21967 0.796817
C10 C 0.994048 1.20105 0.845042
C11 C 1.00644 1.00507 0.817192
C12 C 0.877219 0.833194 0.744406
C13 C 0.733844 0.849884 0.696218
C14 C 0.724697 1.04721 0.723699
C15 C 1.37154 1.59671 1.04828
C16 C 1.47552 1.61508 1.12301
C17 C 1.43939 1.44985 1.14139
C18 C 1.29397 1.26124 1.0842
C19 C 1.18911 1.23735 1.00998
C20 C 1.22542 1.40242 0.989155
C21 C 1.41294 1.77829 1.03249
H1 H 0.147904 0.514452 0.527833
H2 H 0.4191 0.128429 0.565385
H3 H -0.0792665 0.206486 0.39856
H4 H 0.501614 0.48292 0.677629
H5 H 0.388132 0.63934 0.663858
H6 H 0.647983 0.555182 0.588846
H7 H 0.534184 0.711011 0.574716
H8 H 0.840952 1.3708 0.817373
H9 H 1.119 0.988509 0.851339
H10 H 0.890255 0.683363 0.723937
H11 H 0.616092 1.06643 0.687408
H12 H 1.15045 1.52163 0.913744
H13 H 1.5856 1.76369 1.16658
H14 H 1.52108 1.46697 1.19924
H15 H 1.261 1.13112 1.09812
H16 H 1.07523 1.09179 0.96774
H17 H 1.57188 2.05375 1.07386
N1 N 1.12251 1.3832 0.91618
O1 O 1.32633 1.78799 0.972677
O2 O 1.56141 1.94627 1.09152
CL1 Cl 0.203514 -0.266404 0.427094
CL2 Cl -0.122302 -0.217165 0.317478

#END

data_XXIII_Conf1_RANK-97_Mohamed_558.res
_database_code_CSD               UNKNWN
_symmetry_cell_setting           triclinic
_symmetry_space_group_name_H-M   'P -1'
_symmetry_Int_Tables_number      2
loop_
_symmetry_equiv_pos_site_id
_symmetry_equiv_pos_as_xyz
1 x,y,z
2 -x,-y,-z
_cell_length_a                   18.6779
_cell_length_b                   6.5286
_cell_length_c                   9.6838
_cell_angle_alpha                91.0621
_cell_angle_beta                 122.437
_cell_angle_gamma                87.8133
_cell_volume                     995.889
loop_
_atom_site_label
_atom_site_type_symbol
_atom_site_fract_x
_atom_site_fract_y
_atom_site_fract_z
C1 C 0.504714 0.921959 0.739624
C2 C 0.474371 1.12534 0.698563
C3 C 0.522092 1.26115 0.672453
C4 C 0.597936 1.19702 0.6867
C5 C 0.627468 0.993316 0.727972
C6 C 0.580253 0.856448 0.75422
C7 C 0.393697 1.19852 0.687703
C8 C 0.409112 1.27031 0.854959
C9 C 0.224842 1.61491 0.79759
C10 C 0.173765 1.47572 0.812205
C11 C 0.201695 1.26941 0.845628
C12 C 0.277311 1.20544 0.859586
C13 C 0.328356 1.34287 0.843963
C14 C 0.300806 1.54911 0.814092
C15 C -0.037804 1.54908 0.773198
C16 C -0.115759 1.45371 0.710706
C17 C -0.135017 1.27597 0.618917
C18 C -0.0754524 1.19173 0.586246
C19 C 0.00196513 1.281 0.646173
C20 C 0.0237495 1.4603 0.742889
C21 C -0.0212108 1.74028 0.86659
H1 H 0.468739 0.812824 0.759852
H2 H 0.500372 1.41965 0.63976
H3 H 0.603267 0.698664 0.785507
H4 H 0.348205 1.07518 0.640764
H5 H 0.36355 1.32527 0.600021
H6 H 0.43937 1.14333 0.942554
H7 H 0.454693 1.39348 0.901928
H8 H 0.204276 1.77523 0.772921
H9 H 0.165426 1.1604 0.864664
H10 H 0.297787 1.04505 0.886355
H11 H 0.339295 1.66043 0.802966
H12 H 0.102661 1.69361 0.851827
H13 H -0.161122 1.52387 0.735794
H14 H -0.19537 1.20469 0.57192
H15 H -0.0900439 1.05481 0.511441
H16 H 0.0459934 1.21555 0.615934
H17 H -0.0642769 1.92588 0.955196
N1 N 0.0998837 1.55277 0.802573
O1 O 0.0412358 1.84607 0.917735
O2 O -0.0827562 1.79827 0.894707
CL1 Cl 0.653945 1.37545 0.651357
CL2 Cl 0.721886 0.905008 0.746844

#END

data_XXIII_Conf2_RANK-98_Mohamed_228.res
_database_code_CSD               UNKNWN
_symmetry_cell_setting           triclinic
_symmetry_space_group_name_H-M   'P -1'
_symmetry_Int_Tables_number      2
loop_
_symmetry_equiv_pos_site_id
_symmetry_equiv_pos_as_xyz
1 x,y,z
2 -x,-y,-z
_cell_length_a                   12.4945
_cell_length_b                   12.2631
_cell_length_c                   9.4567
_cell_angle_alpha                88.7596
_cell_angle_beta                 134.139
_cell_angle_gamma                97.5395
_cell_volume                     1025.9
loop_
_atom_site_label
_atom_site_type_symbol
_atom_site_fract_x
_atom_site_fract_y
_atom_site_fract_z
C1 C 0.24528 0.833825 -0.0472928
C2 C 0.269904 0.758601 -0.128144
C3 C 0.144031 0.692991 -0.302653
C4 C -0.0024861 0.701753 -0.394736
C5 C -0.0252624 0.777409 -0.312244
C6 C 0.0997098 0.843244 -0.137889
C7 C 0.427719 0.750699 -0.0335268
C8 C 0.481197 0.832772 -0.108167
C9 C 0.911956 0.880596 0.25543
C10 C 0.936472 0.805195 0.174173
C11 C 0.810198 0.741073 -0.00369897
C12 C 0.664839 0.75083 -0.0932563
C13 C 0.639354 0.825208 -0.0124985
C14 C 0.766001 0.890443 0.162743
C15 C 1.29699 0.7345 0.353058
C16 C 1.36214 0.644205 0.367332
C17 C 1.28837 0.536459 0.316221
C18 C 1.14625 0.517632 0.251386
C19 C 1.07854 0.604442 0.234951
C20 C 1.15035 0.715308 0.282546
C21 C 1.38138 0.847137 0.413465
H1 H 0.341035 0.885465 0.0887625
H2 H 0.158806 0.633465 -0.369045
H3 H 0.0814084 0.901361 -0.0742319
H4 H 0.432691 0.666546 -0.0631105
H5 H 0.507696 0.766844 0.127668
H6 H 0.401199 0.816418 -0.269394
H7 H 0.475627 0.916893 -0.0791902
H8 H 1.00864 0.931272 0.392232
H9 H 0.82555 0.685728 -0.0742686
H10 H 0.568883 0.700659 -0.231466
H11 H 0.750359 0.949867 0.228529
H12 H 1.15779 0.876266 0.331186
H13 H 1.47306 0.661091 0.420635
H14 H 1.34034 0.468017 0.328079
H15 H 1.08782 0.433579 0.214616
H16 H 0.970333 0.587472 0.188964
H17 H 1.55766 0.930766 0.5021
N1 N 1.08606 0.802856 0.269029
O1 O 1.34235 0.931951 0.421322
O2 O 1.51382 0.852956 0.464276
CL1 Cl -0.154361 0.616475 -0.612174
CL2 Cl -0.206348 0.791432 -0.421359

#END

data_XXIII_Conf2_RANK-99_Mohamed_273.res
_database_code_CSD               UNKNWN
_symmetry_cell_setting           triclinic
_symmetry_space_group_name_H-M   'P -1'
_symmetry_Int_Tables_number      2
loop_
_symmetry_equiv_pos_site_id
_symmetry_equiv_pos_as_xyz
1 x,y,z
2 -x,-y,-z
_cell_length_a                   7.6286
_cell_length_b                   9.2823
_cell_length_c                   15.4793
_cell_angle_alpha                77.5389
_cell_angle_beta                 78.5649
_cell_angle_gamma                78.7414
_cell_volume                     1035.64
loop_
_atom_site_label
_atom_site_type_symbol
_atom_site_fract_x
_atom_site_fract_y
_atom_site_fract_z
C1 C 0.60675 0.676043 0.540564
C2 C 0.675104 0.767065 0.582931
C3 C 0.850222 0.798966 0.549433
C4 C 0.954868 0.742167 0.475802
C5 C 0.884586 0.651491 0.434117
C6 C 0.709889 0.618871 0.467116
C7 C 0.561185 0.833294 0.660948
C8 C 0.443094 0.985353 0.630821
C9 C 0.0499772 1.07433 0.817045
C10 C 0.118644 1.16561 0.859421
C11 C 0.292785 1.2009 0.824624
C12 C 0.395327 1.14297 0.751183
C13 C 0.328484 1.05092 0.708904
C14 C 0.153127 1.019 0.74299
C15 C -0.0830588 1.34272 1.06226
C16 C -0.036543 1.37493 1.13889
C17 C 0.134273 1.32469 1.16184
C18 C 0.262292 1.238 1.10765
C19 C 0.221476 1.20451 1.03164
C20 C 0.049112 1.25703 1.00585
C21 C -0.267493 1.39568 1.04193
H1 H 0.471423 0.648794 0.565449
H2 H 0.907934 0.868538 0.580798
H3 H 0.656446 0.548071 0.434795
H4 H 0.648542 0.848976 0.705355
H5 H 0.472265 0.75531 0.701126
H6 H 0.532262 1.06329 0.59075
H7 H 0.356266 0.969642 0.586126
H8 H -0.0850628 1.04706 0.842907
H9 H 0.346048 1.27636 0.853542
H10 H 0.529447 1.17255 0.725193
H11 H 0.096207 0.949129 0.711266
H12 H -0.1295 1.25293 0.926989
H13 H -0.138986 1.44034 1.18028
H14 H 0.167578 1.35075 1.22109
H15 H 0.395918 1.19469 1.1255
H16 H 0.321411 1.1344 0.992138
H17 H -0.490271 1.50903 1.07747
N1 N 0.00479442 1.2243 0.931113
O1 O -0.329055 1.3668 0.981109
O2 O -0.373628 1.48356 1.09779
CL1 Cl 1.1732 0.786273 0.437985
CL2 Cl 1.01014 0.577234 0.341874

#END

data_XXIII_Conf2_RANK-100_Mohamed_257.res
_database_code_CSD               UNKNWN
_symmetry_cell_setting           triclinic
_symmetry_space_group_name_H-M   'P -1'
_symmetry_Int_Tables_number      2
loop_
_symmetry_equiv_pos_site_id
_symmetry_equiv_pos_as_xyz
1 x,y,z
2 -x,-y,-z
_cell_length_a                   7.6292
_cell_length_b                   9.28
_cell_length_c                   15.481
_cell_angle_alpha                77.5536
_cell_angle_beta                 78.5709
_cell_angle_gamma                78.7345
_cell_volume                     1035.63
loop_
_atom_site_label
_atom_site_type_symbol
_atom_site_fract_x
_atom_site_fract_y
_atom_site_fract_z
C1 C 0.606904 0.675987 0.540457
C2 C 0.675228 0.767009 0.582855
C3 C 0.850325 0.798912 0.549383
C4 C 0.954972 0.742117 0.47575
C5 C 0.884725 0.651446 0.43403
C6 C 0.710042 0.618813 0.466997
C7 C 0.561287 0.833226 0.660869
C8 C 0.443191 0.985336 0.630778
C9 C 0.050072 1.07429 0.816975
C10 C 0.118695 1.16559 0.85938
C11 C 0.292814 1.20087 0.824599
C12 C 0.395368 1.14294 0.751165
C13 C 0.328569 1.0509 0.708855
C14 C 0.153224 1.01898 0.74292
C15 C -0.0830349 1.34267 1.06223
C16 C -0.0365412 1.37486 1.13887
C17 C 0.134259 1.32461 1.16182
C18 C 0.26229 1.2379 1.10762
C19 C 0.221496 1.20443 1.0316
C20 C 0.0491373 1.25698 1.00581
C21 C -0.267453 1.39566 1.0419
H1 H 0.471582 0.648732 0.565318
H2 H 0.908008 0.868487 0.580768
H3 H 0.656636 0.548016 0.434659
H4 H 0.648624 0.848903 0.705288
H5 H 0.47239 0.755238 0.701009
H6 H 0.53233 1.06329 0.590737
H7 H 0.356375 0.969641 0.586072
H8 H -0.0849542 1.04702 0.842811
H9 H 0.346062 1.27634 0.853549
H10 H 0.529478 1.17253 0.725206
H11 H 0.0963427 0.949095 0.71117
H12 H -0.129439 1.2529 0.926938
H13 H -0.139 1.44028 1.18026
H14 H 0.167545 1.35064 1.22107
H15 H 0.395907 1.19457 1.12547
H16 H 0.321442 1.13431 0.992094
H17 H -0.490246 1.50903 1.07745
N1 N 0.00483796 1.22426 0.931075
O1 O -0.328999 1.36679 0.981068
O2 O -0.373615 1.48354 1.09777
CL1 Cl 1.17326 0.786227 0.437968
CL2 Cl 1.01029 0.577196 0.341783

#END
