# Supplementary material for: Report on the sixth blind test of organic crystal structure prediction methods
Source: Acta Crystallogr B Struct Sci Cryst Eng Mater. 2016 Aug 1;72(Pt 4):439–59. doi: 10.1107/S2052520616007447 (PMC4971545; doi:10.1107/S2052520616007447)
Supplement: Supplementary file 2 [file b-72-00439-sup2.zip › Group_13_Mohamed/XXV-1_Mohamed.cif]

########################################################
#                                                      #
# Blind Test Submission for XXV                        #
#                                                      #
# Dr. Sharmarke Mohamed                                #
# Department of Applied Mathematics and Sciences       #
# Khalifa University of Science, Technology & Research #
# Abu Dhabi                                            #
# United Arab Emirates                                 #
#                                                      #
#                                                      #
# Most stable 100 structures following structure       #
# prediction with Polymorph Predictor. Final ranking   #
# is on lattice energy following DMACRYS minimization  #
# with FIT potential.                                  #
########################################################

data_XXV_RANK-1_Mohamed_1871.res
_database_code_CSD               UNKNWN
_symmetry_cell_setting           orthorhombic
_symmetry_space_group_name_H-M   'P n a 21'
_symmetry_Int_Tables_number      33
loop_
_symmetry_equiv_pos_site_id
_symmetry_equiv_pos_as_xyz
1 x,y,z
2 -x,-y,1/2+z
3 1/2+x,1/2-y,z
4 1/2-x,1/2+y,1/2+z
_cell_length_a                   15.1265
_cell_length_b                   19.6362
_cell_length_c                   8.2247
_cell_angle_alpha                90
_cell_angle_beta                 90
_cell_angle_gamma                90
_cell_volume                     2442.96
loop_
_atom_site_label
_atom_site_type_symbol
_atom_site_fract_x
_atom_site_fract_y
_atom_site_fract_z
C1 C 0.953593 0.281127 0.974003
C2 C 0.88104 0.23761 0.953071
C3 C 0.86165 0.212188 0.797325
C4 C 0.914393 0.232224 0.665958
C5 C 0.986884 0.275487 0.685251
C6 C 1.04472 0.294305 0.5432
C7 C 1.00599 0.2994 0.842173
C8 C 0.871218 0.170749 1.19731
C9 C 0.869516 0.100288 1.12273
C10 C 0.923806 0.0483582 1.18282
C11 C 0.924658 -0.0167629 1.1147
C12 C 0.986063 -0.0711065 1.17735
C13 C 0.868405 -0.0296046 0.982511
C14 C 0.812772 0.0208564 0.922612
C15 C 0.812594 0.0860589 0.991974
C16 C 0.784423 0.164236 0.773026
C17 C 0.742892 0.192796 1.04173
H1 H 0.966633 0.301447 1.09414
H2 H 0.898986 0.212622 0.545674
H3 H 1.0095 0.288111 0.42863
H4 H 1.10373 0.262388 0.538417
H5 H 1.06648 0.347091 0.55167
H6 H 1.06149 0.333513 0.860334
H7 H 0.83742 0.171045 1.31501
H8 H 0.939288 0.186846 1.21845
H9 H 0.967502 0.0595243 1.28428
H10 H 0.954288 -0.120911 1.17551
H11 H 1.00633 -0.0604853 1.30188
H12 H 1.04571 -0.0745215 1.10317
H13 H 0.867246 -0.0799077 0.928157
H14 H 0.767239 0.0102242 0.824106
H15 H 0.803533 0.122159 0.693831
H16 H 0.729018 0.190521 0.714726
H17 H 0.703724 0.23231 0.98249
H18 H 0.708124 0.175325 1.15019
N1 N 0.827879 0.22133 1.092
N2 N 0.752799 0.135993 0.928265
C18 C 0.86945 0.430862 0.497062
C19 C 0.813531 0.376493 0.535119
C20 C 0.773019 0.371811 0.68734
C21 C 0.789866 0.422742 0.80019
C22 C 0.844872 0.477874 0.768615
C23 C 0.883511 0.480163 0.615476
C24 C 0.794564 0.321121 0.415335
H19 H 0.901064 0.434961 0.37987
H20 H 0.729925 0.329624 0.715909
H21 H 0.856947 0.516843 0.858331
H22 H 0.82106 0.292925 0.203508
N3 N 0.747468 0.418437 0.961737
N4 N 0.942453 0.537995 0.577117
O1 O 0.837308 0.331044 0.272676
O2 O 0.746381 0.272752 0.442584
O3 O 0.698683 0.368838 0.987567
O4 O 0.763711 0.464734 1.0599
O5 O 0.953949 0.58124 0.684995
O6 O 0.976249 0.539182 0.439728

#END

data_XXV_RANK-2_Mohamed_1143.res
_database_code_CSD               UNKNWN
_symmetry_cell_setting           orthorhombic
_symmetry_space_group_name_H-M   'P b c a'
_symmetry_Int_Tables_number      61
loop_
_symmetry_equiv_pos_site_id
_symmetry_equiv_pos_as_xyz
1 x,y,z
2 1/2-x,-y,1/2+z
3 -x,1/2+y,1/2-z
4 1/2+x,1/2-y,-z
5 -x,-y,-z
6 1/2+x,y,1/2-z
7 x,1/2-y,1/2+z
8 1/2-x,1/2+y,z
_cell_length_a                   27.923
_cell_length_b                   21.4977
_cell_length_c                   7.8127
_cell_angle_alpha                90
_cell_angle_beta                 90
_cell_angle_gamma                90
_cell_volume                     4689.81
loop_
_atom_site_label
_atom_site_type_symbol
_atom_site_fract_x
_atom_site_fract_y
_atom_site_fract_z
C1 C 0.608361 0.633462 0.277994
C2 C 0.564244 0.642308 0.360074
C3 C 0.549677 0.702817 0.404107
C4 C 0.580181 0.75278 0.368002
C5 C 0.624176 0.744589 0.286172
C6 C 0.655605 0.799271 0.242728
C7 C 0.637702 0.683918 0.240714
C8 C 0.511106 0.56466 0.246086
C9 C 0.46997 0.606162 0.192511
C10 C 0.449013 0.60016 0.0306099
C11 C 0.411559 0.63848 -0.0232141
C12 C 0.39078 0.632763 -0.200348
C13 C 0.394724 0.683895 0.090964
C14 C 0.414429 0.689976 0.253503
C15 C 0.452056 0.651253 0.305983
C16 C 0.5018 0.713304 0.490239
C17 C 0.49887 0.6041 0.525275
H1 H 0.619559 0.586444 0.24803
H2 H 0.56884 0.799466 0.402778
H3 H 0.647428 0.839068 0.32394
H4 H 0.650679 0.813661 0.109943
H5 H 0.693317 0.787818 0.259717
H6 H 0.671872 0.676192 0.178268
H7 H 0.498406 0.517632 0.274967
H8 H 0.537134 0.560779 0.142485
H9 H 0.462871 0.565095 -0.0564931
H10 H 0.352165 0.640127 -0.198806
H11 H 0.397613 0.586843 -0.253943
H12 H 0.406295 0.667085 -0.287036
H13 H 0.365407 0.71393 0.052881
H14 H 0.400327 0.723645 0.343594
H15 H 0.483546 0.75299 0.432577
H16 H 0.506539 0.723685 0.62637
H17 H 0.515857 0.613876 0.648117
H18 H 0.475291 0.563955 0.5392
N1 N 0.535673 0.58876 0.399026
N2 N 0.470543 0.658415 0.475989
C18 C 0.662606 0.426228 0.646654
C19 C 0.6476 0.478081 0.740271
C20 C 0.666348 0.490666 0.902393
C21 C 0.700373 0.450142 0.968291
C22 C 0.716544 0.397948 0.880609
C23 C 0.696794 0.387536 0.719936
C24 C 0.610986 0.522259 0.671632
H19 H 0.648358 0.416101 0.521356
H20 H 0.654551 0.530801 0.974025
H21 H 0.743035 0.367139 0.934514
H22 H 0.572038 0.536551 0.480687
N3 N 0.720505 0.462869 1.13966
N4 N 0.713054 0.332515 0.622561
O1 O 0.59545 0.505411 0.514184
O2 O 0.596743 0.568051 0.748098
O3 O 0.7056 0.509621 1.21586
O4 O 0.750886 0.425869 1.19501
O5 O 0.743546 0.298723 0.690963
O6 O 0.69504 0.324042 0.479301

#END

data_XXV_RANK-3_Mohamed_1041.res
_database_code_CSD               UNKNWN
_symmetry_cell_setting           orthorhombic
_symmetry_space_group_name_H-M   'P b c a'
_symmetry_Int_Tables_number      61
loop_
_symmetry_equiv_pos_site_id
_symmetry_equiv_pos_as_xyz
1 x,y,z
2 1/2-x,-y,1/2+z
3 -x,1/2+y,1/2-z
4 1/2+x,1/2-y,-z
5 -x,-y,-z
6 1/2+x,y,1/2-z
7 x,1/2-y,1/2+z
8 1/2-x,1/2+y,z
_cell_length_a                   21.4955
_cell_length_b                   7.8126
_cell_length_c                   27.9278
_cell_angle_alpha                90
_cell_angle_beta                 90
_cell_angle_gamma                90
_cell_volume                     4690.08
loop_
_atom_site_label
_atom_site_type_symbol
_atom_site_fract_x
_atom_site_fract_y
_atom_site_fract_z
C1 C 0.31004 0.253499 0.585557
C2 C 0.348756 0.305965 0.547934
C3 C 0.39385 0.192475 0.53002
C4 C 0.399847 0.030576 0.55097
C5 C 0.361534 -0.0232413 0.588425
C6 C 0.367239 -0.200372 0.609197
C7 C 0.316122 0.0909603 0.605262
C8 C 0.286707 0.490243 0.498207
C9 C 0.29718 0.404112 0.450335
C10 C 0.247206 0.368016 0.419841
C11 C 0.255395 0.286177 0.375844
C12 C 0.200694 0.242744 0.344432
C13 C 0.31607 0.2407 0.362329
C14 C 0.366529 0.277976 0.391661
C15 C 0.357693 0.360042 0.435764
C16 C 0.435355 0.246055 0.488886
C17 C 0.395921 0.525257 0.50112
H1 H 0.276364 0.343607 0.599659
H2 H 0.434905 -0.0565404 0.537108
H3 H 0.413159 -0.254013 0.602357
H4 H 0.332899 -0.28704 0.5937
H5 H 0.359902 -0.198819 0.647809
H6 H 0.286074 0.0528828 0.63458
H7 H 0.276324 0.626388 0.493467
H8 H 0.247019 0.432585 0.516458
H9 H 0.200529 0.402807 0.431174
H10 H 0.212154 0.259678 0.306719
H11 H 0.160908 0.324013 0.352602
H12 H 0.18629 0.109979 0.349373
H13 H 0.323783 0.178246 0.328161
H14 H 0.413548 0.247984 0.380458
H15 H 0.439223 0.14244 0.462854
H16 H 0.482382 0.274922 0.501582
H17 H 0.43607 0.539172 0.524692
H18 H 0.386151 0.648102 0.484132
N1 N 0.3416 0.475982 0.529454
N2 N 0.411254 0.398993 0.464326
C18 C 0.926219 0.146635 0.337392
C19 C 0.978063 0.240269 0.352416
C20 C 0.990623 0.40241 0.333686
C21 C 0.950144 0.468249 0.299629
C22 C 0.897939 0.38057 0.283463
C23 C 0.887518 0.219907 0.303217
C24 C 1.02224 0.171629 0.389032
H19 H 0.916094 0.0213019 0.35163
H20 H 1.03081 0.473972 0.34544
H21 H 0.867146 0.434443 0.256956
H22 H 1.03653 -0.0193547 0.427951
N3 N 0.96287 0.639609 0.279491
N4 N 0.83249 0.122545 0.286963
O1 O 1.0054 0.0141272 0.404535
O2 O 1.06802 0.248132 0.403288
O3 O 1.00968 0.715703 0.294357
O4 O 0.925823 0.695086 0.249184
O5 O 0.798757 0.190789 0.256403
O6 O 0.823931 -0.0205506 0.305051

#END

data_XXV_RANK-4_Mohamed_1032.res
_database_code_CSD               UNKNWN
_symmetry_cell_setting           orthorhombic
_symmetry_space_group_name_H-M   'P b c a'
_symmetry_Int_Tables_number      61
loop_
_symmetry_equiv_pos_site_id
_symmetry_equiv_pos_as_xyz
1 x,y,z
2 1/2-x,-y,1/2+z
3 -x,1/2+y,1/2-z
4 1/2+x,1/2-y,-z
5 -x,-y,-z
6 1/2+x,y,1/2-z
7 x,1/2-y,1/2+z
8 1/2-x,1/2+y,z
_cell_length_a                   27.3747
_cell_length_b                   22.166
_cell_length_c                   8.0054
_cell_angle_alpha                90
_cell_angle_beta                 90
_cell_angle_gamma                90
_cell_volume                     4857.58
loop_
_atom_site_label
_atom_site_type_symbol
_atom_site_fract_x
_atom_site_fract_y
_atom_site_fract_z
C1 C 0.606722 0.663157 0.371136
C2 C 0.561094 0.665612 0.450276
C3 C 0.541106 0.721932 0.493198
C4 C 0.567873 0.774285 0.458883
C5 C 0.613323 0.772442 0.379981
C6 C 0.64063 0.829478 0.338557
C7 C 0.632269 0.71582 0.335653
C8 C 0.514001 0.583614 0.337486
C9 C 0.468858 0.618074 0.284448
C10 C 0.448404 0.609581 0.125952
C11 C 0.407271 0.641473 0.0727515
C12 C 0.387002 0.633283 -0.100613
C13 C 0.386142 0.682874 0.184009
C14 C 0.405316 0.691276 0.343104
C15 C 0.446656 0.659026 0.394985
C16 C 0.491517 0.725461 0.576218
C17 C 0.497746 0.619737 0.60985
H1 H 0.622115 0.619366 0.341934
H2 H 0.552346 0.817722 0.492785
H3 H 0.628814 0.866658 0.417803
H4 H 0.634651 0.842793 0.208917
H5 H 0.679826 0.823549 0.355932
H6 H 0.667685 0.713076 0.27544
H7 H 0.505054 0.536524 0.365164
H8 H 0.540905 0.583497 0.236951
H9 H 0.465588 0.577731 0.0411009
H10 H 0.34722 0.635128 -0.0999485
H11 H 0.397925 0.589981 -0.152976
H12 H 0.399989 0.668569 -0.1847
H13 H 0.353932 0.707882 0.146312
H14 H 0.388008 0.721757 0.430855
H15 H 0.469744 0.761288 0.519718
H16 H 0.495203 0.735997 0.70923
H17 H 0.513927 0.631371 0.730156
H18 H 0.477208 0.577809 0.622725
N1 N 0.536593 0.610058 0.487396
N2 N 0.464497 0.668291 0.561357
C18 C 0.325454 0.52323 0.220066
C19 C 0.344656 0.539051 0.375782
C20 C 0.32795 0.58997 0.461259
C21 C 0.291678 0.624579 0.387144
C22 C 0.271338 0.61087 0.232661
C23 C 0.289198 0.559775 0.152854
C24 C 0.383752 0.502408 0.457675
H19 H 0.338097 0.484003 0.15303
H20 H 0.342997 0.601935 0.581504
H21 H 0.243159 0.638461 0.177596
H22 H 0.422256 0.433551 0.426407
N3 N 0.273667 0.678579 0.476128
N4 N 0.268506 0.543652 -0.0117089
O1 O 0.396983 0.454354 0.363592
O2 O 0.401649 0.51428 0.59305
O3 O 0.292298 0.690072 0.613718
O4 O 0.241202 0.708555 0.406844
O5 O 0.236236 0.577048 -0.0689323
O6 O 0.28488 0.497853 -0.0809168

#END

data_XXV_RANK-5_Mohamed_1455.res
_database_code_CSD               UNKNWN
_symmetry_cell_setting           orthorhombic
_symmetry_space_group_name_H-M   'P c a 21'
_symmetry_Int_Tables_number      29
loop_
_symmetry_equiv_pos_site_id
_symmetry_equiv_pos_as_xyz
1 x,y,z
2 -x,-y,1/2+z
3 1/2+x,-y,z
4 1/2-x,y,1/2+z
_cell_length_a                   10.4772
_cell_length_b                   20.9449
_cell_length_c                   10.8849
_cell_angle_alpha                90
_cell_angle_beta                 90
_cell_angle_gamma                90
_cell_volume                     2388.63
loop_
_atom_site_label
_atom_site_type_symbol
_atom_site_fract_x
_atom_site_fract_y
_atom_site_fract_z
C1 C 0.410364 0.739583 0.846438
C2 C 0.525636 0.766222 0.886974
C3 C 0.585175 0.81378 0.816143
C4 C 0.529009 0.832435 0.705137
C5 C 0.414176 0.806314 0.663824
C6 C 0.35299 0.828843 0.546418
C7 C 0.355175 0.759657 0.736911
C8 C 0.513733 0.768831 1.10752
C9 C 0.545444 0.838492 1.12854
C10 C 0.471653 0.875994 1.20778
C11 C 0.497432 0.940597 1.22734
C12 C 0.413843 0.980623 1.30936
C13 C 0.601547 0.967752 1.16528
C14 C 0.677525 0.931156 1.0878
C15 C 0.650564 0.866349 1.06884
C16 C 0.708604 0.843809 0.859582
C17 C 0.714289 0.76176 1.00875
H1 H 0.36694 0.702043 0.900712
H2 H 0.575606 0.869068 0.650473
H3 H 0.423116 0.850687 0.485657
H4 H 0.278879 0.864228 0.564563
H5 H 0.308648 0.789295 0.497337
H6 H 0.266428 0.738215 0.706475
H7 H 0.540926 0.739972 1.18718
H8 H 0.411185 0.762923 1.09429
H9 H 0.390713 0.854199 1.25406
H10 H 0.470349 1.01493 1.36138
H11 H 0.361855 0.950959 1.37458
H12 H 0.343868 1.00747 1.25601
H13 H 0.624301 1.01772 1.17959
H14 H 0.760403 0.951647 1.04316
H15 H 0.7053 0.895451 0.84694
H16 H 0.789715 0.825862 0.806388
H17 H 0.769735 0.736231 0.939578
H18 H 0.748619 0.748484 1.09987
N1 N 0.580215 0.743067 0.999207
N2 N 0.733152 0.830239 0.990141
C18 C 0.435838 0.511948 0.518334
C19 C 0.523685 0.474422 0.582541
C20 C 0.618321 0.502262 0.655363
C21 C 0.622855 0.568398 0.662216
C22 C 0.537868 0.607909 0.600304
C23 C 0.445584 0.577861 0.529181
C24 C 0.520474 0.403131 0.576316
H19 H 0.362387 0.490918 0.461848
H20 H 0.68594 0.472963 0.704646
H21 H 0.543299 0.659207 0.60709
H22 H 0.430665 0.335372 0.50501
N3 N 0.722492 0.598496 0.738884
N4 N 0.353374 0.618211 0.461882
O1 O 0.425104 0.381673 0.503271
O2 O 0.594771 0.368368 0.630488
O3 O 0.797441 0.562436 0.793316
O4 O 0.724017 0.657674 0.743312
O5 O 0.364266 0.676903 0.473056
O6 O 0.271624 0.590521 0.399003

#END

data_XXV_RANK-6_Mohamed_111.res
_database_code_CSD               UNKNWN
_symmetry_cell_setting           monoclinic
_symmetry_space_group_name_H-M   'P 21/c'
_symmetry_Int_Tables_number      14
loop_
_symmetry_equiv_pos_site_id
_symmetry_equiv_pos_as_xyz
1 x,y,z
2 -x,1/2+y,1/2-z
3 -x,-y,-z
4 x,1/2-y,1/2+z
_cell_length_a                   8.343
_cell_length_b                   30.7063
_cell_length_c                   9.5608
_cell_angle_alpha                90
_cell_angle_beta                 78.6101
_cell_angle_gamma                90
_cell_volume                     2401.07
loop_
_atom_site_label
_atom_site_type_symbol
_atom_site_fract_x
_atom_site_fract_y
_atom_site_fract_z
C1 C 0.142754 0.52888 0.202552
C2 C 0.307913 0.540585 0.184923
C3 C 0.377849 0.567586 0.0703147
C4 C 0.281276 0.581404 -0.0254445
C5 C 0.11661 0.570009 -0.00897265
C6 C 0.0134117 0.586605 -0.110197
C7 C 0.0484355 0.543624 0.107493
C8 C 0.364342 0.547152 0.4211
C9 C 0.438212 0.592337 0.409689
C10 C 0.38802 0.623386 0.51653
C11 C 0.452111 0.665522 0.507655
C12 C 0.391789 0.698893 0.621243
C13 C 0.571235 0.676331 0.387337
C14 C 0.625053 0.645803 0.281097
C15 C 0.559629 0.603614 0.291181
C16 C 0.555313 0.581129 0.0510657
C17 C 0.576298 0.528539 0.227283
H1 H 0.0914205 0.507324 0.289647
H2 H 0.335994 0.60216 -0.114162
H3 H 0.0890834 0.595915 -0.212096
H4 H -0.0574191 0.615113 -0.0667464
H5 H -0.0726465 0.561832 -0.130598
H6 H -0.0788717 0.533998 0.122131
H7 H 0.411259 0.527641 0.500057
H8 H 0.231868 0.549086 0.455912
H9 H 0.294507 0.614489 0.608184
H10 H 0.491589 0.719475 0.640564
H11 H 0.33662 0.683333 0.721608
H12 H 0.299887 0.720106 0.590092
H13 H 0.623998 0.70873 0.378341
H14 H 0.720942 0.653738 0.190633
H15 H 0.568224 0.615721 0.0252874
H16 H 0.630713 0.56325 -0.0371258
H17 H 0.612036 0.506815 0.136174
H18 H 0.641939 0.519275 0.310744
N1 N 0.401105 0.523866 0.28392
N2 N 0.621351 0.572978 0.180492
C18 C 0.798084 0.642289 0.668962
C19 C 0.848961 0.612564 0.55841
C20 C 0.959751 0.624641 0.435094
C21 C 1.01807 0.667087 0.425185
C22 C 0.971517 0.697913 0.531925
C23 C 0.861168 0.684266 0.652346
C24 C 0.787554 0.566715 0.566968
H19 H 0.712588 0.633304 0.764635
H20 H 0.998426 0.601494 0.35007
H21 H 1.01856 0.73072 0.521769
H22 H 0.648529 0.528542 0.686571
N3 N 1.13529 0.680313 0.295312
N4 N 0.808614 0.716092 0.768297
O1 O 0.681302 0.558806 0.69084
O2 O 0.828125 0.539612 0.473667
O3 O 1.17521 0.652347 0.201283
O4 O 1.18538 0.718434 0.289648
O5 O 0.866632 0.753339 0.750707
O6 O 0.710202 0.703291 0.875006

#END

data_XXV_RANK-7_Mohamed_42.res
_database_code_CSD               UNKNWN
_symmetry_cell_setting           monoclinic
_symmetry_space_group_name_H-M   'C c'
_symmetry_Int_Tables_number      9
loop_
_symmetry_equiv_pos_site_id
_symmetry_equiv_pos_as_xyz
1 x,y,z
2 x,-y,1/2+z
3 1/2+x,1/2+y,z
4 1/2+x,1/2-y,1/2+z
_cell_length_a                   12.3643
_cell_length_b                   10.0793
_cell_length_c                   19.3714
_cell_angle_alpha                90
_cell_angle_beta                 90.2842
_cell_angle_gamma                90
_cell_volume                     2414.1
loop_
_atom_site_label
_atom_site_type_symbol
_atom_site_fract_x
_atom_site_fract_y
_atom_site_fract_z
C1 C 0.425788 1.14788 0.112435
C2 C 0.47039 1.03828 0.0783203
C3 C 0.404704 0.928015 0.0634
C4 C 0.296562 0.929308 0.084402
C5 C 0.25117 1.0379 0.118347
C6 C 0.133566 1.03916 0.138114
C7 C 0.317651 1.14789 0.131729
C8 C 0.602653 1.12585 -2.864e-005
C9 C 0.564303 1.06021 -0.0660225
C10 C 0.552349 1.13349 -0.126955
C11 C 0.515453 1.076 -0.188264
C12 C 0.499273 1.15782 -0.252516
C13 C 0.490661 0.940127 -0.18778
C14 C 0.503728 0.864867 -0.128189
C15 C 0.540737 0.923778 -0.0669312
C16 C 0.451108 0.809746 0.0255867
C17 C 0.622184 0.908624 0.0444677
H1 H 0.477946 1.23102 0.124851
H2 H 0.246183 0.843649 0.0729574
H3 H 0.10168 0.938698 0.141928
H4 H 0.084886 1.09243 0.100003
H5 H 0.122017 1.08779 0.187778
H6 H 0.28465 1.23312 0.158524
H7 H 0.689449 1.14682 -0.00216856
H8 H 0.561149 1.22031 0.0072834
H9 H 0.571001 1.23885 -0.126066
H10 H 0.522036 1.10219 -0.298441
H11 H 0.547927 1.24787 -0.250779
H12 H 0.414837 1.18726 -0.258662
H13 H 0.462679 0.892762 -0.23486
H14 H 0.488033 0.759086 -0.128479
H15 H 0.394787 0.776028 -0.0142417
H16 H 0.464405 0.726629 0.0610071
H17 H 0.622662 0.848475 0.091293
H18 H 0.704662 0.917244 0.0252262
N1 N 0.582815 1.04173 0.0607153
N2 N 0.555062 0.841631 -0.00718622
C18 C 0.207033 0.78215 0.293656
C19 C 0.243398 0.65373 0.279568
C20 C 0.304875 0.583015 0.327792
C21 C 0.329043 0.643908 0.390256
C22 C 0.29491 0.771305 0.406873
C23 C 0.234001 0.837363 0.357177
C24 C 0.218294 0.586419 0.21261
H19 H 0.159507 0.837615 0.256779
H20 H 0.332747 0.483845 0.316514
H21 H 0.314717 0.81655 0.455782
H22 H 0.146416 0.61255 0.128449
N3 N 0.394054 0.570287 0.441743
N4 N 0.19614 0.973079 0.372876
O1 O 0.158488 0.66422 0.170128
O2 O 0.248039 0.474786 0.197892
O3 O 0.423779 0.456814 0.425916
O4 O 0.41421 0.627239 0.497096
O5 O 0.221417 1.02005 0.429892
O6 O 0.141774 1.03037 0.327893

#END

data_XXV_RANK-8_Mohamed_229.res
_database_code_CSD               UNKNWN
_symmetry_cell_setting           orthorhombic
_symmetry_space_group_name_H-M   'P 21 21 21'
_symmetry_Int_Tables_number      19
loop_
_symmetry_equiv_pos_site_id
_symmetry_equiv_pos_as_xyz
1 x,y,z
2 1/2-x,-y,1/2+z
3 -x,1/2+y,1/2-z
4 1/2+x,1/2-y,-z
_cell_length_a                   21.6069
_cell_length_b                   8.601
_cell_length_c                   12.3567
_cell_angle_alpha                90
_cell_angle_beta                 90
_cell_angle_gamma                90
_cell_volume                     2296.38
loop_
_atom_site_label
_atom_site_type_symbol
_atom_site_fract_x
_atom_site_fract_y
_atom_site_fract_z
C1 C 0.613338 0.512157 0.143261
C2 C 0.548848 0.525366 0.135044
C3 C 0.522696 0.666339 0.10009
C4 C 0.561815 0.791519 0.0764997
C5 C 0.626105 0.779781 0.0842638
C6 C 0.667418 0.914125 0.0545024
C7 C 0.651342 0.637228 0.117574
C8 C 0.511798 0.274 0.0798254
C9 C 0.473682 0.321922 -0.017396
C10 C 0.479026 0.242776 -0.115911
C11 C 0.445214 0.286059 -0.20735
C12 C 0.453456 0.202991 -0.313634
C13 C 0.404543 0.412634 -0.198271
C14 C 0.397664 0.491248 -0.100718
C15 C 0.431927 0.446756 -0.00951519
C16 C 0.453205 0.681781 0.089054
C17 C 0.447207 0.44136 0.181341
H1 H 0.632771 0.403837 0.172454
H2 H 0.541387 0.900447 0.0498465
H3 H 0.642516 1.02402 0.0594017
H4 H 0.684977 0.902262 -0.0278819
H5 H 0.707208 0.920915 0.108489
H6 H 0.701118 0.625357 0.125129
H7 H 0.493886 0.166352 0.115246
H8 H 0.559596 0.252199 0.0557405
H9 H 0.511214 0.146013 -0.121533
H10 H 0.409502 0.191935 -0.356201
H11 H 0.472127 0.0866543 -0.301505
H12 H 0.485202 0.265849 -0.366588
H13 H 0.377349 0.447879 -0.267836
H14 H 0.364735 0.585591 -0.0928275
H15 H 0.441624 0.741083 0.013671
H16 H 0.43404 0.751062 0.1554
H17 H 0.444198 0.514115 0.253465
H18 H 0.419489 0.3368 0.193561
N1 N 0.511509 0.394303 0.164537
N2 N 0.422327 0.529229 0.0898696
C18 C 0.261334 0.224192 0.820095
C19 C 0.253508 0.177675 0.712586
C20 C 0.286588 0.052165 0.670104
C21 C 0.327584 -0.0252999 0.737707
C22 C 0.337102 0.0161231 0.845153
C23 C 0.303079 0.141648 0.883459
C24 C 0.209614 0.259607 0.638462
H19 H 0.236023 0.320944 0.853686
H20 H 0.280329 0.0169653 0.586928
H21 H 0.369233 -0.0459215 0.896113
H22 H 0.153089 0.42436 0.634363
N3 N 0.362893 -0.158258 0.693834
N4 N 0.311873 0.189358 0.997325
O1 O 0.180295 0.37882 0.68835
O2 O 0.201151 0.223584 0.544288
O3 O 0.353788 -0.193319 0.597793
O4 O 0.399115 -0.225264 0.756222
O5 O 0.349445 0.113834 1.05207
O6 O 0.281049 0.301558 1.03006

#END

data_XXV_RANK-9_Mohamed_1144.res
_database_code_CSD               UNKNWN
_symmetry_cell_setting           orthorhombic
_symmetry_space_group_name_H-M   'P b c a'
_symmetry_Int_Tables_number      61
loop_
_symmetry_equiv_pos_site_id
_symmetry_equiv_pos_as_xyz
1 x,y,z
2 1/2-x,-y,1/2+z
3 -x,1/2+y,1/2-z
4 1/2+x,1/2-y,-z
5 -x,-y,-z
6 1/2+x,y,1/2-z
7 x,1/2-y,1/2+z
8 1/2-x,1/2+y,z
_cell_length_a                   27.502
_cell_length_b                   14.922
_cell_length_c                   11.544
_cell_angle_alpha                90
_cell_angle_beta                 90
_cell_angle_gamma                90
_cell_volume                     4737.48
loop_
_atom_site_label
_atom_site_type_symbol
_atom_site_fract_x
_atom_site_fract_y
_atom_site_fract_z
C1 C 0.532428 0.235005 0.328396
C2 C 0.502051 0.190753 0.249447
C3 C 0.497792 0.0969491 0.254504
C4 C 0.524909 0.0497671 0.336996
C5 C 0.555247 0.0930759 0.416168
C6 C 0.582653 0.0412301 0.507041
C7 C 0.558366 0.186861 0.410916
C8 C 0.434648 0.289767 0.21461
C9 C 0.393212 0.225926 0.239804
C10 C 0.354508 0.251673 0.311131
C11 C 0.316226 0.193676 0.337348
C12 C 0.275902 0.221634 0.417839
C13 C 0.317131 0.107323 0.289214
C14 C 0.354766 0.0808241 0.216496
C15 C 0.393021 0.139638 0.190916
C16 C 0.464538 0.048237 0.171153
C17 C 0.458793 0.186012 0.0708182
H1 H 0.53613 0.307131 0.32191
H2 H 0.521619 -0.0227712 0.340338
H3 H 0.587285 -0.0284878 0.48137
H4 H 0.563462 0.0419986 0.589774
H5 H 0.618618 0.0698125 0.521403
H6 H 0.581976 0.222122 0.470802
H7 H 0.423264 0.341893 0.153634
H8 H 0.446179 0.323232 0.294036
H9 H 0.354727 0.318535 0.348434
H10 H 0.241023 0.195037 0.389088
H11 H 0.272875 0.294348 0.422039
H12 H 0.28225 0.19713 0.505617
H13 H 0.287632 0.0611851 0.307428
H14 H 0.35459 0.0152052 0.17628
H15 H 0.443569 -0.00269043 0.217019
H16 H 0.485586 0.0139689 0.103928
H17 H 0.489507 0.16002 0.0213448
H18 H 0.436081 0.226816 0.0140491
N1 N 0.476817 0.24305 0.164415
N2 N 0.430485 0.109965 0.113611
C18 C 0.16751 0.0334319 0.261228
C19 C 0.137957 0.0871205 0.331101
C20 C 0.133828 0.179158 0.31131
C21 C 0.159971 0.216007 0.220157
C22 C 0.189862 0.165676 0.148083
C23 C 0.192689 0.0744935 0.171397
C24 C 0.109524 0.0487537 0.429716
H19 H 0.17094 -0.0377134 0.275771
H20 H 0.110946 0.220242 0.365717
H21 H 0.20983 0.195855 0.077753
H22 H 0.0966455 -0.0593094 0.506066
N3 N 0.155971 0.313298 0.198245
N4 N 0.224098 0.0186287 0.0966989
O1 O 0.116354 -0.0407033 0.440484
O2 O 0.0832903 0.0926553 0.493017
O3 O 0.129156 0.357036 0.263547
O4 O 0.179713 0.34423 0.116104
O5 O 0.2462 0.0569612 0.0172254
O6 O 0.226107 -0.0626366 0.118786

#END

data_XXV_RANK-10_Mohamed_592.res
_database_code_CSD               UNKNWN
_symmetry_cell_setting           orthorhombic
_symmetry_space_group_name_H-M   'P 21 21 21'
_symmetry_Int_Tables_number      19
loop_
_symmetry_equiv_pos_site_id
_symmetry_equiv_pos_as_xyz
1 x,y,z
2 1/2-x,-y,1/2+z
3 -x,1/2+y,1/2-z
4 1/2+x,1/2-y,-z
_cell_length_a                   40.6037
_cell_length_b                   6.2323
_cell_length_c                   9.29
_cell_angle_alpha                90
_cell_angle_beta                 90
_cell_angle_gamma                90
_cell_volume                     2350.88
loop_
_atom_site_label
_atom_site_type_symbol
_atom_site_fract_x
_atom_site_fract_y
_atom_site_fract_z
C1 C 0.255124 0.435619 0.894832
C2 C 0.286827 0.445876 0.954147
C3 C 0.29603 0.297807 1.06097
C4 C 0.272966 0.146169 1.10776
C5 C 0.241333 0.13417 1.04944
C6 C 0.217355 -0.0355335 1.09756
C7 C 0.232817 0.281172 0.941219
C8 C 0.322674 0.559643 0.762809
C9 C 0.348304 0.383823 0.771899
C10 C 0.359054 0.277029 0.647985
C11 C 0.382267 0.111947 0.653475
C12 C 0.392546 -0.00626147 0.519465
C13 C 0.395052 0.0546517 0.788468
C14 C 0.385167 0.161031 0.912679
C15 C 0.361822 0.326407 0.905764
C16 C 0.330344 0.304381 1.12448
C17 C 0.336273 0.637096 1.00482
H1 H 0.248154 0.553576 0.814733
H2 H 0.280161 0.032458 1.19071
H3 H 0.223645 -0.0956273 1.20418
H4 H 0.217256 -0.171757 1.02375
H5 H 0.192354 0.0277468 1.10192
H6 H 0.208312 0.276484 0.894908
H7 H 0.333343 0.706823 0.718483
H8 H 0.30266 0.511156 0.691463
H9 H 0.348618 0.322442 0.544661
H10 H 0.418689 -0.0454044 0.522339
H11 H 0.387977 0.0898712 0.423598
H12 H 0.378988 -0.156475 0.507773
H13 H 0.413315 -0.071902 0.795633
H14 H 0.395875 0.121551 1.01619
H15 H 0.340332 0.142345 1.13301
H16 H 0.329924 0.372594 1.23305
H17 H 0.327216 0.703868 1.10591
H18 H 0.353822 0.748829 0.957004
N1 N 0.308726 0.61066 0.904995
N2 N 0.352901 0.434382 1.03629
C18 C 0.471565 0.495159 0.275355
C19 C 0.443096 0.50007 0.359873
C20 C 0.444963 0.509948 0.509867
C21 C 0.475947 0.514624 0.572962
C22 C 0.505007 0.510116 0.49399
C23 C 0.501801 0.500362 0.34525
C24 C 0.409507 0.495055 0.294028
H19 H 0.470389 0.487534 0.159438
H20 H 0.422864 0.513549 0.574484
H21 H 0.528813 0.513943 0.545496
H22 H 0.388033 0.482938 0.115983
N3 N 0.478289 0.525004 0.731537
N4 N 0.532142 0.495323 0.2574
O1 O 0.410762 0.485538 0.148558
O2 O 0.383983 0.49905 0.362908
O3 O 0.452084 0.528737 0.80006
O4 O 0.506302 0.529251 0.784743
O5 O 0.55881 0.499925 0.322468
O6 O 0.528772 0.486862 0.124811

#END

data_XXV_RANK-11_Mohamed_585.res
_database_code_CSD               UNKNWN
_symmetry_cell_setting           orthorhombic
_symmetry_space_group_name_H-M   'P 21 21 21'
_symmetry_Int_Tables_number      19
loop_
_symmetry_equiv_pos_site_id
_symmetry_equiv_pos_as_xyz
1 x,y,z
2 1/2-x,-y,1/2+z
3 -x,1/2+y,1/2-z
4 1/2+x,1/2-y,-z
_cell_length_a                   24.3721
_cell_length_b                   8.6665
_cell_length_c                   10.9872
_cell_angle_alpha                90
_cell_angle_beta                 90
_cell_angle_gamma                90
_cell_volume                     2320.73
loop_
_atom_site_label
_atom_site_type_symbol
_atom_site_fract_x
_atom_site_fract_y
_atom_site_fract_z
C1 C 0.166299 0.728018 0.0222629
C2 C 0.133638 0.612035 -0.0292718
C3 C 0.14595 0.456449 -0.00557604
C4 C 0.191416 0.42109 0.0670837
C5 C 0.224222 0.535542 0.119025
C6 C 0.271686 0.494913 0.200682
C7 C 0.210689 0.690194 0.095897
C8 C 0.0418421 0.71334 -0.0358689
C9 C 0.0119748 0.58325 0.0278458
C10 C -0.025663 0.61372 0.121001
C11 C -0.0531081 0.495922 0.182666
C12 C -0.0918633 0.531106 0.285721
C13 C -0.0422837 0.342965 0.148243
C14 C -0.00579003 0.310076 0.0545337
C15 C 0.0215489 0.429377 -0.00660443
C16 C 0.110568 0.329808 -0.0588608
C17 C 0.0699975 0.525458 -0.178944
H1 H 0.156992 0.847322 0.0011472
H2 H 0.200888 0.300632 0.0848394
H3 H 0.285923 0.377778 0.183543
H4 H 0.260122 0.50244 0.296461
H5 H 0.306091 0.573105 0.186276
H6 H 0.235758 0.781358 0.134328
H7 H 0.0143619 0.774403 -0.0982619
H8 H 0.0565894 0.797239 0.0305492
H9 H -0.0330743 0.732891 0.147068
H10 H -0.126994 0.453336 0.284623
H11 H -0.107204 0.648898 0.279738
H12 H -0.0716192 0.518211 0.373742
H13 H -0.0633964 0.249313 0.194001
H14 H 0.00113636 0.192248 0.0253059
H15 H 0.102197 0.241918 0.00977641
H16 H 0.131536 0.272829 -0.134661
H17 H 0.101586 0.493981 -0.244778
H18 H 0.0330095 0.560308 -0.22764
N1 N 0.0889919 0.656572 -0.106602
N2 N 0.057941 0.389999 -0.104276
C18 C 0.175126 0.977988 0.528978
C19 C 0.135134 1.04647 0.602388
C20 C 0.117147 1.197 0.580576
C21 C 0.140159 1.27706 0.483805
C22 C 0.180028 1.21442 0.408033
C23 C 0.196484 1.06438 0.433549
C24 C 0.109863 0.962265 0.707074
H19 H 0.189304 0.861805 0.545033
H20 H 0.0862496 1.2492 0.637752
H21 H 0.197306 1.27893 0.333339
H22 H 0.11171 0.77292 0.788866
N3 N 0.121538 1.43641 0.459701
N4 N 0.23881 0.993608 0.355058
O1 O 0.130407 0.817967 0.719315
O2 O 0.0748993 1.01678 0.773632
O3 O 0.0859739 1.49024 0.528364
O4 O 0.142809 1.50491 0.372509
O5 O 0.257213 1.07327 0.270625
O6 O 0.252912 0.859526 0.379196

#END

data_XXV_RANK-12_Mohamed_78.res
_database_code_CSD               UNKNWN
_symmetry_cell_setting           triclinic
_symmetry_space_group_name_H-M   'P -1'
_symmetry_Int_Tables_number      2
loop_
_symmetry_equiv_pos_site_id
_symmetry_equiv_pos_as_xyz
1 x,y,z
2 -x,-y,-z
_cell_length_a                   9.558
_cell_length_b                   18.0602
_cell_length_c                   8.3613
_cell_angle_alpha                75.4516
_cell_angle_beta                 65.0299
_cell_angle_gamma                60.02
_cell_volume                     1131.86
loop_
_atom_site_label
_atom_site_type_symbol
_atom_site_fract_x
_atom_site_fract_y
_atom_site_fract_z
C1 C 0.895469 0.721676 0.065158
C2 C 0.727446 0.72957 0.132377
C3 C 0.597396 0.801929 0.0816512
C4 C 0.638335 0.865398 -0.0322102
C5 C 0.805196 0.858242 -0.10017
C6 C 0.847757 0.925772 -0.227786
C7 C 0.933817 0.784823 -0.0502151
C8 C 0.757914 0.5868 0.162659
C9 C 0.646878 0.600506 0.061603
C10 C 0.705764 0.543908 -0.0655946
C11 C 0.607289 0.555762 -0.162786
C12 C 0.675941 0.495874 -0.303712
C13 C 0.444026 0.62679 -0.12907
C14 C 0.38162 0.683031 -0.00117224
C15 C 0.481807 0.670466 0.0954236
C16 C 0.415917 0.810793 0.150695
C17 C 0.507702 0.693358 0.347957
H1 H 0.99354 0.666417 0.108288
H2 H 0.537238 0.921362 -0.0706149
H3 H 0.732476 0.986725 -0.216012
H4 H 0.904176 0.907495 -0.364106
H5 H 0.940474 0.935722 -0.203552
H6 H 1.06422 0.777984 -0.0999901
H7 H 0.761148 0.533845 0.262
H8 H 0.89056 0.570292 0.072989
H9 H 0.83323 0.489747 -0.0908944
H10 H 0.573872 0.485309 -0.30541
H11 H 0.77728 0.433954 -0.281862
H12 H 0.730235 0.521741 -0.434581
H13 H 0.364315 0.637117 -0.201714
H14 H 0.253242 0.736203 0.0288838
H15 H 0.364573 0.832899 0.0440344
H16 H 0.329489 0.858035 0.252256
H17 H 0.459849 0.742806 0.436304
H18 H 0.486586 0.639177 0.426133
N1 N 0.693329 0.663671 0.253761
N2 N 0.410574 0.729119 0.228435
C18 C 0.646984 0.901298 0.39486
C19 C 0.822781 0.879611 0.332202
C20 C 0.936057 0.807733 0.402452
C21 C 0.869144 0.758303 0.536657
C22 C 0.695522 0.776993 0.603734
C23 C 0.588333 0.849103 0.529354
C24 C 0.897367 0.932023 0.187849
H19 H 0.558426 0.956657 0.341507
H20 H 1.07173 0.791407 0.353441
H21 H 0.646553 0.737577 0.708119
H22 H 0.83598 1.02959 0.0377273
N3 N 0.987468 0.682105 0.612251
N4 N 0.402778 0.871153 0.597044
O1 O 0.775865 0.999766 0.130352
O2 O 1.04945 0.91581 0.128715
O3 O 1.14185 0.666555 0.550706
O4 O 0.923924 0.63916 0.731824
O5 O 0.353801 0.823564 0.717217
O6 O 0.3092 0.935702 0.528855

#END

data_XXV_RANK-13_Mohamed_1066.res
_database_code_CSD               UNKNWN
_symmetry_cell_setting           orthorhombic
_symmetry_space_group_name_H-M   'P b c a'
_symmetry_Int_Tables_number      61
loop_
_symmetry_equiv_pos_site_id
_symmetry_equiv_pos_as_xyz
1 x,y,z
2 1/2-x,-y,1/2+z
3 -x,1/2+y,1/2-z
4 1/2+x,1/2-y,-z
5 -x,-y,-z
6 1/2+x,y,1/2-z
7 x,1/2-y,1/2+z
8 1/2-x,1/2+y,z
_cell_length_a                   7.9297
_cell_length_b                   20.8224
_cell_length_c                   28.3738
_cell_angle_alpha                90
_cell_angle_beta                 90
_cell_angle_gamma                90
_cell_volume                     4684.95
loop_
_atom_site_label
_atom_site_type_symbol
_atom_site_fract_x
_atom_site_fract_y
_atom_site_fract_z
C1 C 0.962346 0.571261 0.69931
C2 C 1.01251 0.627401 0.675925
C3 C 0.898319 0.658704 0.645791
C4 C 0.737954 0.632153 0.639084
C5 C 0.686445 0.57631 0.662204
C6 C 0.511089 0.549964 0.655849
C7 C 0.801372 0.546384 0.69275
C8 C 1.19918 0.682777 0.728908
C9 C 1.11488 0.747994 0.729178
C10 C 1.08326 0.780168 0.771573
C11 C 1.00324 0.839859 0.772913
C12 C 0.964714 0.87248 0.819033
C13 C 0.954944 0.867832 0.729987
C14 C 0.987717 0.837286 0.687398
C15 C 1.06801 0.777324 0.686523
C16 C 0.949482 0.719948 0.620869
C17 C 1.22667 0.696905 0.646562
H1 H 1.05287 0.546928 0.721662
H2 H 0.65028 0.656404 0.615634
H3 H 0.45553 0.566675 0.622949
H4 H 0.428295 0.564929 0.684543
H5 H 0.512125 0.497634 0.655257
H6 H 0.76504 0.502661 0.710857
H7 H 1.33405 0.687179 0.736514
H8 H 1.14445 0.652138 0.756092
H9 H 1.1202 0.757407 0.804459
H10 H 0.981614 0.924282 0.81629
H11 H 1.04707 0.854997 0.846955
H12 H 0.834736 0.863721 0.829924
H13 H 0.893793 0.914414 0.729999
H14 H 0.955478 0.859901 0.654198
H15 H 0.847846 0.755173 0.622753
H16 H 0.974624 0.710867 0.583515
H17 H 1.23726 0.672292 0.61275
H18 H 1.34871 0.717631 0.655724
N1 N 1.18087 0.650494 0.683051
N2 N 1.10226 0.748297 0.641726
C18 C 1.04242 0.657818 0.480397
C19 C 0.886081 0.626846 0.479969
C20 C 0.851854 0.57603 0.510658
C21 C 0.977688 0.557033 0.541669
C22 C 1.13523 0.586184 0.54356
C23 C 1.16288 0.63647 0.51233
C24 C 0.748934 0.646549 0.446831
H19 H 1.07013 0.697108 0.456853
H20 H 0.730766 0.552295 0.510095
H21 H 1.23103 0.570564 0.567994
H22 H 0.700124 0.705338 0.398845
N3 N 0.943243 0.50333 0.574331
N4 N 1.32884 0.668736 0.513232
O1 O 0.796389 0.696073 0.418912
O2 O 0.610722 0.621127 0.445088
O3 O 0.802002 0.477935 0.572071
O4 O 1.05805 0.487511 0.601658
O5 O 1.43412 0.648712 0.542029
O6 O 1.35107 0.713575 0.485121

#END

data_XXV_RANK-14_Mohamed_352.res
_database_code_CSD               UNKNWN
_symmetry_cell_setting           orthorhombic
_symmetry_space_group_name_H-M   'P 21 21 21'
_symmetry_Int_Tables_number      19
loop_
_symmetry_equiv_pos_site_id
_symmetry_equiv_pos_as_xyz
1 x,y,z
2 1/2-x,-y,1/2+z
3 -x,1/2+y,1/2-z
4 1/2+x,1/2-y,-z
_cell_length_a                   8.1487
_cell_length_b                   10.1911
_cell_length_c                   29.9455
_cell_angle_alpha                90
_cell_angle_beta                 90
_cell_angle_gamma                90
_cell_volume                     2486.8
loop_
_atom_site_label
_atom_site_type_symbol
_atom_site_fract_x
_atom_site_fract_y
_atom_site_fract_z
C1 C 0.991136 0.844871 0.10593
C2 C 1.14418 0.800525 0.121054
C3 C 1.17739 0.799094 0.167116
C4 C 1.05758 0.844801 0.196764
C5 C 0.904644 0.889092 0.182125
C6 C 0.775289 0.933135 0.214747
C7 C 0.872923 0.887678 0.13606
C8 C 1.22603 0.628846 0.0706866
C9 C 1.26215 0.521744 0.1043
C10 C 1.20128 0.394564 0.0982471
C11 C 1.23041 0.294451 0.129075
C12 C 1.15846 0.15964 0.122743
C13 C 1.32484 0.32414 0.166941
C14 C 1.38898 0.449168 0.173246
C15 C 1.35874 0.548883 0.142076
C16 C 1.34101 0.74948 0.184072
C17 C 1.4269 0.753817 0.108644
H1 H 0.96854 0.84798 0.0702812
H2 H 1.08399 0.843912 0.232341
H3 H 0.830009 0.962395 0.2464
H4 H 0.687596 0.854743 0.2216
H5 H 0.70658 1.01648 0.201692
H6 H 0.755596 0.922556 0.123762
H7 H 1.29869 0.6151 0.0402902
H8 H 1.09695 0.626185 0.0610411
H9 H 1.12711 0.373914 0.0689206
H10 H 1.24407 0.0839268 0.133601
H11 H 1.12898 0.141721 0.0877935
H12 H 1.04584 0.147738 0.142046
H13 H 1.35042 0.247899 0.191223
H14 H 1.46643 0.470803 0.201727
H15 H 1.32292 0.685791 0.212936
H16 H 1.41894 0.831125 0.194791
H17 H 1.46798 0.852877 0.116753
H18 H 1.51065 0.711022 0.0842308
N1 N 1.26336 0.759898 0.0886811
N2 N 1.43025 0.675494 0.149535
C18 C 0.167571 0.136908 0.967689
C19 C 0.239388 0.0179914 0.955096
C20 C 0.28417 -0.00589529 0.910814
C21 C 0.255248 0.0918977 0.87952
C22 C 0.184271 0.211848 0.890254
C23 C 0.142041 0.230715 0.934736
C24 C 0.271483 -0.0885971 0.988276
H19 H 0.132537 0.156338 1.0018
H20 H 0.339522 -0.0980683 0.901332
H21 H 0.163034 0.28637 0.865337
H22 H 0.248755 -0.129047 1.04892
N3 N 0.301953 0.0679647 0.832541
N4 N 0.0662503 0.357009 0.947505
O1 O 0.223197 -0.0544684 1.02994
O2 O 0.333716 -0.193789 0.978991
O3 O 0.365007 -0.0396824 0.823651
O4 O 0.274775 0.157241 0.805372
O5 O 0.0446833 0.438966 0.917454
O6 O 0.0295718 0.37207 0.987377

#END

data_XXV_RANK-15_Mohamed_130.res
_database_code_CSD               UNKNWN
_symmetry_cell_setting           orthorhombic
_symmetry_space_group_name_H-M   'P 21 21 21'
_symmetry_Int_Tables_number      19
loop_
_symmetry_equiv_pos_site_id
_symmetry_equiv_pos_as_xyz
1 x,y,z
2 1/2-x,-y,1/2+z
3 -x,1/2+y,1/2-z
4 1/2+x,1/2-y,-z
_cell_length_a                   15.1103
_cell_length_b                   15.0666
_cell_length_c                   10.6666
_cell_angle_alpha                90
_cell_angle_beta                 90
_cell_angle_gamma                90
_cell_volume                     2428.37
loop_
_atom_site_label
_atom_site_type_symbol
_atom_site_fract_x
_atom_site_fract_y
_atom_site_fract_z
C1 C 0.18758 0.0231047 0.209923
C2 C 0.268515 0.0640017 0.181882
C3 C 0.26943 0.140904 0.10728
C4 C 0.189333 0.173746 0.0604776
C5 C 0.108303 0.133672 0.0878338
C6 C 0.0226342 0.172107 0.0404113
C7 C 0.108687 0.0578123 0.164202
C8 C 0.36086 0.0436843 0.36319
C9 C 0.387969 0.13912 0.385323
C10 C 0.383642 0.176565 0.505231
C11 C 0.406844 0.2648 0.527982
C12 C 0.398461 0.304671 0.656865
C13 C 0.435756 0.316266 0.426235
C14 C 0.442054 0.28003 0.306716
C15 C 0.418494 0.19137 0.285069
C16 C 0.356111 0.186737 0.0778038
C17 C 0.425473 0.0594285 0.162475
H1 H 0.188065 -0.0371646 0.26537
H2 H 0.190393 0.233052 0.0024981
H3 H 0.033644 0.213591 -0.041759
H4 H -0.0092427 0.212999 0.111765
H5 H -0.0237028 0.119797 0.0145025
H6 H 0.0467199 0.0249752 0.186064
H7 H 0.411116 -0.00204221 0.399175
H8 H 0.299205 0.0292383 0.412375
H9 H 0.360281 0.135834 0.582544
H10 H 0.45268 0.350425 0.675902
H11 H 0.399247 0.253398 0.728853
H12 H 0.33675 0.341666 0.666573
H13 H 0.454857 0.384799 0.441497
H14 H 0.467207 0.31896 0.22907
H15 H 0.34901 0.258427 0.0881736
H16 H 0.376205 0.173876 -0.0191204
H17 H 0.424425 0.0359314 0.0657505
H18 H 0.484834 0.0343766 0.208702
N1 N 0.348262 0.0247551 0.228992
N2 N 0.427838 0.15643 0.160781
C18 C 0.340795 0.67549 0.143125
C19 C 0.348054 0.7383 0.0472495
C20 C 0.355026 0.712331 -0.0780876
C21 C 0.354614 0.622194 -0.104957
C22 C 0.347544 0.557022 -0.0132589
C23 C 0.340757 0.586323 0.109859
C24 C 0.348667 0.835669 0.0742214
H19 H 0.335372 0.694846 0.240201
H20 H 0.360668 0.761251 -0.151654
H21 H 0.347367 0.487351 -0.0364771
H22 H 0.342545 0.917036 0.20651
N3 N 0.361967 0.593758 -0.23713
N4 N 0.333109 0.519083 0.210143
O1 O 0.341558 0.852807 0.1984
O2 O 0.35482 0.89295 -0.00590051
O3 O 0.368276 0.652888 -0.317525
O4 O 0.361306 0.512795 -0.258195
O5 O 0.333329 0.439982 0.177912
O6 O 0.327011 0.546533 0.319436

#END

data_XXV_RANK-16_Mohamed_858.res
_database_code_CSD               UNKNWN
_symmetry_cell_setting           orthorhombic
_symmetry_space_group_name_H-M   'P 21 21 2'
_symmetry_Int_Tables_number      18
loop_
_symmetry_equiv_pos_site_id
_symmetry_equiv_pos_as_xyz
1 x,y,z
2 -x,-y,z
3 1/2-x,1/2+y,-z
4 1/2+x,1/2-y,-z
_cell_length_a                   37.2191
_cell_length_b                   10.9598
_cell_length_c                   6.2223
_cell_angle_alpha                90
_cell_angle_beta                 90
_cell_angle_gamma                90
_cell_volume                     2538.16
loop_
_atom_site_label
_atom_site_type_symbol
_atom_site_fract_x
_atom_site_fract_y
_atom_site_fract_z
C1 C 0.909976 0.679488 0.233123
C2 C 0.902835 0.606709 0.0529191
C3 C 0.9311 0.574634 -0.0858661
C4 C 0.965675 0.618542 -0.0429043
C5 C 0.973136 0.690993 0.136146
C6 C 1.01079 0.73334 0.18371
C7 C 0.944653 0.720296 0.274657
C8 C 0.855804 0.468653 0.157998
C9 C 0.873215 0.349185 0.0943503
C10 C 0.873434 0.249636 0.235223
C11 C 0.889801 0.139057 0.182125
C12 C 0.890902 0.0347166 0.339369
C13 C 0.90621 0.129075 -0.0202062
C14 C 0.905774 0.226037 -0.164206
C15 C 0.889274 0.33663 -0.108927
C16 C 0.923963 0.494445 -0.279248
C17 C 0.862271 0.525707 -0.206514
H1 H 0.887803 0.705568 0.336195
H2 H 0.98742 0.593839 -0.151037
H3 H 1.02725 0.732917 0.0389686
H4 H 1.02379 0.674395 0.301772
H5 H 1.0108 0.825762 0.248361
H6 H 0.949667 0.777252 0.413993
H7 H 0.826485 0.461259 0.15306
H8 H 0.863273 0.49276 0.322158
H9 H 0.860879 0.259622 0.391924
H10 H 0.887648 -0.0524934 0.257475
H11 H 0.86959 0.0428822 0.458443
H12 H 0.916471 0.0320009 0.425147
H13 H 0.918866 0.0438508 -0.0661831
H14 H 0.917392 0.216859 -0.323088
H15 H 0.944828 0.425001 -0.293686
H16 H 0.924287 0.548215 -0.427524
H17 H 0.86516 0.602412 -0.316898
H18 H 0.835358 0.487427 -0.223112
N1 N 0.866534 0.568924 0.0143079
N2 N 0.888858 0.433149 -0.264342
C18 C 0.790532 0.956738 0.240883
C19 C 0.810213 0.954153 0.0496384
C20 C 0.811828 1.05606 -0.084862
C21 C 0.793296 1.16026 -0.0234028
C22 C 0.773342 1.1677 0.16497
C23 C 0.772608 1.06392 0.293087
C24 C 0.830343 0.84282 -0.0194725
H19 H 0.789111 0.878547 0.345894
H20 H 0.827074 1.05335 -0.232484
H21 H 0.759158 1.24976 0.209326
H22 H 0.840674 0.682714 0.0648558
N3 N 0.794757 1.26873 -0.16418
N4 N 0.751686 1.06814 0.494818
O1 O 0.82682 0.75023 0.122972
O2 O 0.847856 0.835999 -0.184396
O3 O 0.81268 1.26024 -0.331554
O4 O 0.777959 1.36051 -0.104843
O5 O 0.735911 1.16485 0.537484
O6 O 0.751381 0.974646 0.607155

#END

data_XXV_RANK-17_Mohamed_1019.res
_database_code_CSD               UNKNWN
_symmetry_cell_setting           orthorhombic
_symmetry_space_group_name_H-M   'P b c a'
_symmetry_Int_Tables_number      61
loop_
_symmetry_equiv_pos_site_id
_symmetry_equiv_pos_as_xyz
1 x,y,z
2 1/2-x,-y,1/2+z
3 -x,1/2+y,1/2-z
4 1/2+x,1/2-y,-z
5 -x,-y,-z
6 1/2+x,y,1/2-z
7 x,1/2-y,1/2+z
8 1/2-x,1/2+y,z
_cell_length_a                   46.3025
_cell_length_b                   9.9242
_cell_length_c                   10.5085
_cell_angle_alpha                90
_cell_angle_beta                 90
_cell_angle_gamma                90
_cell_volume                     4828.82
loop_
_atom_site_label
_atom_site_type_symbol
_atom_site_fract_x
_atom_site_fract_y
_atom_site_fract_z
C1 C 0.374214 1.01315 0.471573
C2 C 0.400471 1.07985 0.450656
C3 C 0.424173 1.05217 0.530045
C4 C 0.420763 0.960423 0.630074
C5 C 0.394737 0.893243 0.651824
C6 C 0.391872 0.791135 0.757025
C7 C 0.371477 0.920653 0.570181
C8 C 0.40428 1.11059 0.224323
C9 C 0.433878 1.04986 0.20312
C10 C 0.43864 0.957091 0.105031
C11 C 0.465594 0.897833 0.0846087
C12 C 0.469953 0.794408 -0.0184382
C13 C 0.488385 0.934474 0.165576
C14 C 0.484287 1.02817 0.262224
C15 C 0.457109 1.08687 0.281828
C16 C 0.452818 1.12164 0.507479
C17 C 0.427485 1.26251 0.364366
H1 H 0.355967 1.03758 0.411279
H2 H 0.439116 0.939651 0.691461
H3 H 0.408094 0.807451 0.830493
H4 H 0.39458 0.688751 0.721054
H5 H 0.370659 0.796932 0.801606
H6 H 0.350943 0.870674 0.585588
H7 H 0.399406 1.18593 0.151315
H8 H 0.387724 1.03263 0.218216
H9 H 0.420641 0.929093 0.0441469
H10 H 0.491046 0.805856 -0.0631728
H11 H 0.453542 0.803852 -0.0921998
H12 H 0.46873 0.692279 0.0196731
H13 H 0.509602 0.890765 0.151157
H14 H 0.502126 1.05975 0.321933
H15 H 0.470482 1.04929 0.515163
H16 H 0.456575 1.20004 0.578865
H17 H 0.424659 1.32684 0.447611
H18 H 0.429383 1.32562 0.279774
N1 N 0.402083 1.17641 0.349469
N2 N 0.454076 1.18503 0.38098
C18 C 0.317468 -0.0444696 0.804137
C19 C 0.316593 0.0778069 0.738249
C20 C 0.29449 0.105862 0.65176
C21 C 0.273342 0.00875857 0.63289
C22 C 0.273186 -0.11438 0.695914
C23 C 0.295629 -0.137314 0.780915
C24 C 0.339167 0.183651 0.757164
H19 H 0.334442 -0.0671241 0.871136
H20 H 0.293973 0.200527 0.601127
H21 H 0.256503 -0.188269 0.679651
H22 H 0.372963 0.219825 0.848627
N3 N 0.249834 0.0370603 0.541651
N4 N 0.296235 -0.267069 0.849863
O1 O 0.359403 0.145368 0.842817
O2 O 0.339367 0.291675 0.702124
O3 O 0.25037 0.147442 0.486332
O4 O 0.231237 -0.0515639 0.526938
O5 O 0.276517 -0.348212 0.827274
O6 O 0.316426 -0.285636 0.925441

#END

data_XXV_RANK-18_Mohamed_1282.res
_database_code_CSD               UNKNWN
_symmetry_cell_setting           orthorhombic
_symmetry_space_group_name_H-M   'P b c a'
_symmetry_Int_Tables_number      61
loop_
_symmetry_equiv_pos_site_id
_symmetry_equiv_pos_as_xyz
1 x,y,z
2 1/2-x,-y,1/2+z
3 -x,1/2+y,1/2-z
4 1/2+x,1/2-y,-z
5 -x,-y,-z
6 1/2+x,y,1/2-z
7 x,1/2-y,1/2+z
8 1/2-x,1/2+y,z
_cell_length_a                   14.1185
_cell_length_b                   20.8811
_cell_length_c                   16.741
_cell_angle_alpha                90
_cell_angle_beta                 90
_cell_angle_gamma                90
_cell_volume                     4935.41
loop_
_atom_site_label
_atom_site_type_symbol
_atom_site_fract_x
_atom_site_fract_y
_atom_site_fract_z
C1 C 0.847298 0.261232 0.0359974
C2 C 0.829392 0.326039 0.0202614
C3 C 0.742231 0.352896 0.0431761
C4 C 0.67447 0.313743 0.0797575
C5 C 0.691484 0.24915 0.0958236
C6 C 0.618923 0.208536 0.137984
C7 C 0.779545 0.223522 0.0736642
C8 C 0.978789 0.380243 0.0337025
C9 C 0.949911 0.432244 0.0917869
C10 C 1.00492 0.445666 0.159289
C11 C 0.979175 0.492633 0.214535
C12 C 1.03752 0.504586 0.288327
C13 C 0.895536 0.527189 0.20057
C14 C 0.840652 0.51545 0.133192
C15 C 0.867227 0.468129 0.0782049
C16 C 0.722354 0.423059 0.0278223
C17 C 0.860692 0.422064 -0.0518351
H1 H 0.914006 0.240868 0.0165035
H2 H 0.607063 0.334671 0.0971315
H3 H 0.548186 0.228706 0.131551
H4 H 0.63423 0.204953 0.201723
H5 H 0.617803 0.160065 0.113857
H6 H 0.794305 0.173359 0.0848778
H7 H 1.03865 0.395845 -0.00303894
H8 H 1.00126 0.337523 0.0660991
H9 H 1.06896 0.417944 0.169414
H10 H 1.03981 0.555463 0.302722
H11 H 1.11005 0.488016 0.280235
H12 H 1.0081 0.479625 0.339943
H13 H 0.874303 0.564289 0.242203
H14 H 0.777815 0.54363 0.121078
H15 H 0.6895 0.444816 0.0801927
H16 H 0.673127 0.428896 -0.0221842
H17 H 0.811617 0.41084 -0.100178
H18 H 0.918583 0.451073 -0.0753807
N1 N 0.900629 0.362656 -0.0201863
N2 N 0.809451 0.458667 0.00880243
C18 C 0.71425 0.305769 0.38915
C19 C 0.784493 0.35047 0.370401
C20 C 0.859655 0.334579 0.319874
C21 C 0.862771 0.273017 0.288729
C22 C 0.794785 0.226767 0.305425
C23 C 0.721522 0.244981 0.355955
C24 C 0.782465 0.417002 0.403351
H19 H 0.655912 0.317547 0.428099
H20 H 0.913711 0.369366 0.305707
H21 H 0.798722 0.179218 0.280486
H22 H 0.711442 0.470858 0.469657
N3 N 0.941886 0.255544 0.235215
N4 N 0.647789 0.197166 0.375181
O1 O 0.706676 0.426824 0.451342
O2 O 0.8419 0.457648 0.38882
O3 O 1.00184 0.297457 0.221106
O4 O 0.94267 0.200216 0.208248
O5 O 0.656008 0.143262 0.344832
O6 O 0.582899 0.214337 0.420308

#END

data_XXV_RANK-19_Mohamed_285.res
_database_code_CSD               UNKNWN
_symmetry_cell_setting           orthorhombic
_symmetry_space_group_name_H-M   'P 21 21 21'
_symmetry_Int_Tables_number      19
loop_
_symmetry_equiv_pos_site_id
_symmetry_equiv_pos_as_xyz
1 x,y,z
2 1/2-x,-y,1/2+z
3 -x,1/2+y,1/2-z
4 1/2+x,1/2-y,-z
_cell_length_a                   13.8949
_cell_length_b                   8.3084
_cell_length_c                   20.8034
_cell_angle_alpha                90
_cell_angle_beta                 90
_cell_angle_gamma                90
_cell_volume                     2401.64
loop_
_atom_site_label
_atom_site_type_symbol
_atom_site_fract_x
_atom_site_fract_y
_atom_site_fract_z
C1 C 0.442078 0.310475 0.0278931
C2 C 0.490835 0.379668 -0.0242167
C3 C 0.58517 0.436925 -0.0156775
C4 C 0.627439 0.42646 0.0452461
C5 C 0.579672 0.357678 0.0974977
C6 C 0.627911 0.342124 0.162011
C7 C 0.486138 0.29881 0.0876996
C8 C 0.438117 0.236307 -0.118243
C9 C 0.535131 0.190489 -0.145815
C10 C 0.553438 0.0330827 -0.166416
C11 C 0.642716 -0.0131571 -0.191055
C12 C 0.66195 -0.18461 -0.210648
C13 C 0.715217 0.103988 -0.195248
C14 C 0.698146 0.261736 -0.176122
C15 C 0.608229 0.306622 -0.151409
C16 C 0.639446 0.509569 -0.0717014
C17 C 0.490714 0.506151 -0.126963
H1 H 0.368696 0.26991 0.0209256
H2 H 0.700279 0.471357 0.0516736
H3 H 0.686287 0.428734 0.166994
H4 H 0.6582 0.222067 0.168604
H5 H 0.57691 0.362835 0.200932
H6 H 0.44712 0.24598 0.127608
H7 H 0.383919 0.245061 -0.156282
H8 H 0.413701 0.144561 -0.0844472
H9 H 0.496615 -0.0561813 -0.162192
H10 H 0.707302 -0.189605 -0.253337
H11 H 0.595129 -0.247813 -0.221274
H12 H 0.698772 -0.250644 -0.172546
H13 H 0.785001 0.0715733 -0.214682
H14 H 0.753145 0.353273 -0.181394
H15 H 0.713206 0.464591 -0.0726512
H16 H 0.643161 0.640725 -0.0672558
H17 H 0.482997 0.62752 -0.107627
H18 H 0.4566 0.500728 -0.174145
N1 N 0.441747 0.392065 -0.084613
N2 N 0.593389 0.4714 -0.133568
C18 C 0.10802 0.674526 0.863779
C19 C 0.114523 0.597499 0.923342
C20 C 0.037728 0.59976 0.96667
C21 C -0.0454695 0.680884 0.948955
C22 C -0.0557184 0.759393 0.89035
C23 C 0.0227059 0.753527 0.848993
C24 C 0.203496 0.509558 0.94335
H19 H 0.166896 0.673507 0.829969
H20 H 0.043319 0.54005 1.01264
H21 H -0.121133 0.821647 0.877658
H22 H 0.327131 0.45578 0.914855
N3 N -0.127265 0.684296 0.994322
N4 N 0.0146622 0.835542 0.786185
O1 O 0.272798 0.515529 0.89767
O2 O 0.212712 0.440602 0.994655
O3 O -0.116677 0.613658 1.04637
O4 O -0.200664 0.757559 0.977109
O5 O -0.0622102 0.905271 0.774218
O6 O 0.0853771 0.828821 0.749885

#END

data_XXV_RANK-20_Mohamed_73.res
_database_code_CSD               UNKNWN
_symmetry_cell_setting           monoclinic
_symmetry_space_group_name_H-M   'C c'
_symmetry_Int_Tables_number      9
loop_
_symmetry_equiv_pos_site_id
_symmetry_equiv_pos_as_xyz
1 x,y,z
2 x,-y,1/2+z
3 1/2+x,1/2+y,z
4 1/2+x,1/2-y,1/2+z
_cell_length_a                   8.8022
_cell_length_b                   27.4628
_cell_length_c                   11.0151
_cell_angle_alpha                90
_cell_angle_beta                 109.15
_cell_angle_gamma                90
_cell_volume                     2515.36
loop_
_atom_site_label
_atom_site_type_symbol
_atom_site_fract_x
_atom_site_fract_y
_atom_site_fract_z
C1 C 0.258814 0.559547 0.713616
C2 C 0.216059 0.594567 0.789157
C3 C 0.0655889 0.591436 0.80736
C4 C -0.039551 0.553871 0.747087
C5 C 0.00167855 0.518743 0.671732
C6 C -0.110893 0.477569 0.611811
C7 C 0.153535 0.522045 0.656519
C8 C 0.460532 0.616425 0.956283
C9 C 0.40698 0.608526 1.07209
C10 C 0.502847 0.582395 1.17884
C11 C 0.455267 0.573871 1.28603
C12 C 0.557509 0.544075 1.39772
C13 C 0.306632 0.592681 1.28512
C14 C 0.210701 0.619477 1.18111
C15 C 0.25976 0.627745 1.07399
C16 C 0.0185841 0.628498 0.890374
C17 C 0.246913 0.673018 0.88645
H1 H 0.373808 0.562998 0.698272
H2 H -0.155976 0.55169 0.761095
H3 H -0.234629 0.486893 0.602068
H4 H -0.0795585 0.444601 0.670044
H5 H -0.106188 0.46887 0.516588
H6 H 0.188074 0.495451 0.597621
H7 H 0.556368 0.643703 0.976861
H8 H 0.508423 0.582679 0.931115
H9 H 0.616826 0.567742 1.17712
H10 H 0.553624 0.558728 1.48859
H11 H 0.682545 0.543645 1.40102
H12 H 0.515931 0.506417 1.39099
H13 H 0.267387 0.586917 1.36761
H14 H 0.0985284 0.635364 1.18235
H15 H -0.0368712 0.610362 0.953395
H16 H -0.069519 0.654308 0.831062
H17 H 0.162152 0.690695 0.802814
H18 H 0.33808 0.699347 0.937993
N1 N 0.327218 0.633117 0.843888
N2 N 0.158389 0.656435 0.970206
C18 C 0.453206 0.698882 0.43289
C19 C 0.563968 0.6694 0.522784
C20 C 0.707629 0.655153 0.505117
C21 C 0.737513 0.671093 0.395516
C22 C 0.631538 0.700448 0.303187
C23 C 0.490472 0.713601 0.325287
C24 C 0.534017 0.651829 0.641393
H19 H 0.341918 0.710092 0.445624
H20 H 0.792598 0.632338 0.574954
H21 H 0.657447 0.712383 0.218754
H22 H 0.382947 0.654739 0.727516
N3 N 0.888989 0.656294 0.375559
N4 N 0.374609 0.744797 0.229342
O1 O 0.391579 0.667867 0.648135
O2 O 0.62664 0.626115 0.722511
O3 O 0.981878 0.630084 0.458973
O4 O 0.91238 0.671157 0.276822
O5 O 0.410724 0.757381 0.134149
O6 O 0.249463 0.756203 0.25084

#END

data_XXV_RANK-21_Mohamed_1654.res
_database_code_CSD               UNKNWN
_symmetry_cell_setting           orthorhombic
_symmetry_space_group_name_H-M   'P c a 21'
_symmetry_Int_Tables_number      29
loop_
_symmetry_equiv_pos_site_id
_symmetry_equiv_pos_as_xyz
1 x,y,z
2 -x,-y,1/2+z
3 1/2+x,-y,z
4 1/2-x,y,1/2+z
_cell_length_a                   37.7839
_cell_length_b                   6.1857
_cell_length_c                   10.7851
_cell_angle_alpha                90
_cell_angle_beta                 90
_cell_angle_gamma                90
_cell_volume                     2520.69
loop_
_atom_site_label
_atom_site_type_symbol
_atom_site_fract_x
_atom_site_fract_y
_atom_site_fract_z
C1 C 0.658117 1.15908 0.788916
C2 C 0.641683 1.10827 0.901722
C3 C 0.624719 0.907446 0.915478
C4 C 0.624023 0.764592 0.814877
C5 C 0.640324 0.813214 0.702103
C6 C 0.640396 0.653656 0.596678
C7 C 0.657621 1.01307 0.690957
C8 C 0.676969 1.27415 1.06099
C9 C 0.682976 1.07922 1.14318
C10 C 0.716817 1.02931 1.18755
C11 C 0.723212 0.848622 1.26178
C12 C 0.760056 0.793454 1.30457
C13 C 0.694419 0.715673 1.29245
C14 C 0.660471 0.764188 1.25124
C15 C 0.654394 0.945984 1.17664
C16 C 0.607344 0.848528 1.03733
C17 C 0.615857 1.2143 1.09378
H1 H 0.670449 1.31626 0.778816
H2 H 0.610773 0.609797 0.825798
H3 H 0.61874 0.538466 0.605725
H4 H 0.665079 0.562101 0.593944
H5 H 0.637563 0.7356 0.507786
H6 H 0.67025 1.05561 0.604028
H7 H 0.678192 1.42379 1.11503
H8 H 0.697517 1.28344 0.990117
H9 H 0.738812 1.13317 1.16176
H10 H 0.759793 0.729501 1.39872
H11 H 0.777091 0.935523 1.3034
H12 H 0.772118 0.671401 1.24496
H13 H 0.698615 0.575255 1.35083
H14 H 0.638071 0.665542 1.2784
H15 H 0.613778 0.682234 1.0624
H16 H 0.57849 0.859553 1.03014
H17 H 0.589411 1.23616 1.05514
H18 H 0.619412 1.32558 1.17127
N1 N 0.642266 1.26576 0.999185
N2 N 0.618837 0.991931 1.13852
C18 C 0.542026 0.766731 0.528522
C19 C 0.561545 0.958631 0.52757
C20 C 0.562743 1.09303 0.631574
C21 C 0.543945 1.03078 0.736213
C22 C 0.524132 0.841736 0.742101
C23 C 0.523816 0.713749 0.636271
C24 C 0.581954 1.02859 0.415802
H19 H 0.540933 0.661818 0.448697
H20 H 0.577862 1.24113 0.630124
H21 H 0.509741 0.796769 0.824531
H22 H 0.592846 0.944884 0.253472
N3 N 0.54496 1.17141 0.846913
N4 N 0.503055 0.511322 0.638785
O1 O 0.57884 0.886209 0.321101
O2 O 0.599357 1.19412 0.410326
O3 O 0.562757 1.33939 0.83979
O4 O 0.527937 1.11137 0.939023
O5 O 0.48703 0.467984 0.736009
O6 O 0.503134 0.399125 0.543458

#END

data_XXV_RANK-22_Mohamed_1805.res
_database_code_CSD               UNKNWN
_symmetry_cell_setting           orthorhombic
_symmetry_space_group_name_H-M   'P n a 21'
_symmetry_Int_Tables_number      33
loop_
_symmetry_equiv_pos_site_id
_symmetry_equiv_pos_as_xyz
1 x,y,z
2 -x,-y,1/2+z
3 1/2+x,1/2-y,z
4 1/2-x,1/2+y,1/2+z
_cell_length_a                   14.5685
_cell_length_b                   16.1855
_cell_length_c                   10.119
_cell_angle_alpha                90
_cell_angle_beta                 90
_cell_angle_gamma                90
_cell_volume                     2386.04
loop_
_atom_site_label
_atom_site_type_symbol
_atom_site_fract_x
_atom_site_fract_y
_atom_site_fract_z
C1 C 0.432045 0.817609 0.269755
C2 C 0.403078 0.866364 0.163147
C3 C 0.467264 0.91583 0.0960913
C4 C 0.558489 0.916494 0.139455
C5 C 0.588214 0.868169 0.245415
C6 C 0.687405 0.867474 0.287184
C7 C 0.523357 0.818173 0.309638
C8 C 0.283817 0.789448 0.0543089
C9 C 0.32091 0.790948 -0.0853976
C10 C 0.324508 0.718756 -0.161352
C11 C 0.359745 0.718084 -0.289642
C12 C 0.366196 0.639095 -0.367713
C13 C 0.391691 0.792901 -0.342541
C14 C 0.387308 0.865638 -0.269781
C15 C 0.351844 0.865498 -0.141016
C16 C 0.43744 0.967799 -0.0206151
C17 C 0.28539 0.93538 0.0427021
H1 H 0.381443 0.781112 0.322211
H2 H 0.607812 0.955038 0.0875882
H3 H 0.722472 0.923372 0.254892
H4 H 0.723776 0.81474 0.245052
H5 H 0.693607 0.86345 0.394315
H6 H 0.544476 0.780534 0.39292
H7 H 0.20894 0.783715 0.0541221
H8 H 0.311181 0.736343 0.107787
H9 H 0.300233 0.661307 -0.118095
H10 H 0.35114 0.649825 -0.471802
H11 H 0.317887 0.593179 -0.330899
H12 H 0.434915 0.612538 -0.361656
H13 H 0.418721 0.79423 -0.442372
H14 H 0.409122 0.923859 -0.312337
H15 H 0.487312 0.962645 -0.100641
H16 H 0.433295 1.03314 0.00673916
H17 H 0.290268 0.992298 0.100033
H18 H 0.215008 0.927863 0.00788714
N1 N 0.307891 0.865041 0.127365
N2 N 0.346958 0.9423 -0.0708548
C18 C 0.1529 0.810047 0.597654
C19 C 0.160585 0.891636 0.55382
C20 C 0.132322 0.957599 0.633
C21 C 0.0962374 0.939891 0.756748
C22 C 0.087099 0.859936 0.805118
C23 C 0.11622 0.796569 0.72256
C24 C 0.199212 0.912001 0.420876
H19 H 0.174524 0.758659 0.537276
H20 H 0.138421 1.02048 0.598417
H21 H 0.0588419 0.847735 0.901682
H22 H 0.248165 0.86269 0.269164
N3 N 0.066032 1.00907 0.841563
N4 N 0.107662 0.710634 0.770388
O1 O 0.224152 0.843408 0.353273
O2 O 0.20734 0.981986 0.378201
O3 O 0.0747073 1.07992 0.796593
O4 O 0.0341971 0.991301 0.951648
O5 O 0.0746256 0.700328 0.882146
O6 O 0.134121 0.654917 0.695341

#END

data_XXV_RANK-23_Mohamed_1738.res
_database_code_CSD               UNKNWN
_symmetry_cell_setting           orthorhombic
_symmetry_space_group_name_H-M   'P c a 21'
_symmetry_Int_Tables_number      29
loop_
_symmetry_equiv_pos_site_id
_symmetry_equiv_pos_as_xyz
1 x,y,z
2 -x,-y,1/2+z
3 1/2+x,-y,z
4 1/2-x,y,1/2+z
_cell_length_a                   20.6827
_cell_length_b                   8.276
_cell_length_c                   14.0962
_cell_angle_alpha                90
_cell_angle_beta                 90
_cell_angle_gamma                90
_cell_volume                     2412.85
loop_
_atom_site_label
_atom_site_type_symbol
_atom_site_fract_x
_atom_site_fract_y
_atom_site_fract_z
C1 C 0.224849 -0.00298425 0.153668
C2 C 0.264188 0.134578 0.147983
C3 C 0.314684 0.155122 0.213629
C4 C 0.323569 0.0388913 0.284556
C5 C 0.284755 -0.0987 0.290923
C6 C 0.296757 -0.225224 0.365628
C7 C 0.235295 -0.118266 0.223737
C8 C 0.27352 0.197677 -0.0179566
C9 C 0.346423 0.206218 -0.0258425
C10 C 0.379061 0.12692 -0.0993101
C11 C 0.446318 0.13055 -0.107413
C12 C 0.480568 0.0392664 -0.184934
C13 C 0.481364 0.217983 -0.0393408
C14 C 0.449914 0.300024 0.0332827
C15 C 0.382356 0.295334 0.0406961
C16 C 0.35829 0.301637 0.207527
C17 C 0.282956 0.404808 0.0968008
H1 H 0.185283 -0.0155206 0.103809
H2 H 0.362529 0.0555428 0.335352
H3 H 0.323187 -0.17496 0.425593
H4 H 0.325053 -0.325565 0.33736
H5 H 0.251383 -0.274654 0.392171
H6 H 0.204113 -0.223408 0.227534
H7 H 0.250498 0.273643 -0.0718329
H8 H 0.256959 0.0740615 -0.0295352
H9 H 0.351066 0.0586078 -0.150778
H10 H 0.522067 0.106974 -0.211219
H11 H 0.448351 0.0162835 -0.244557
H12 H 0.498269 -0.0771519 -0.159484
H13 H 0.533633 0.223845 -0.0444236
H14 H 0.476871 0.371928 0.0839114
H15 H 0.408664 0.266 0.217042
H16 H 0.346697 0.388628 0.263517
H17 H 0.260725 0.459558 0.159187
H18 H 0.27652 0.485121 0.0361572
N1 N 0.250726 0.251728 0.0757319
N2 N 0.352 0.38454 0.115616
C18 C 0.494522 0.731441 0.0206101
C19 C 0.538582 0.654063 -0.039276
C20 C 0.518009 0.575628 -0.121668
C21 C 0.452418 0.576488 -0.142515
C22 C 0.406596 0.651586 -0.085437
C23 C 0.429547 0.727884 -0.00437233
C24 C 0.609401 0.651688 -0.0180746
H19 H 0.509907 0.792364 0.0844063
H20 H 0.552339 0.515998 -0.167575
H21 H 0.355859 0.650632 -0.103143
H22 H 0.670135 0.72316 0.0709293
N3 N 0.429965 0.493934 -0.22943
N4 N 0.382333 0.809186 0.0582063
O1 O 0.623571 0.7312 0.063243
O2 O 0.649687 0.586043 -0.0679455
O3 O 0.471587 0.42757 -0.279376
O4 O 0.371102 0.496942 -0.246215
O5 O 0.324653 0.804066 0.0343184
O6 O 0.403767 0.876782 0.130182

#END

data_XXV_RANK-24_Mohamed_1704.res
_database_code_CSD               UNKNWN
_symmetry_cell_setting           orthorhombic
_symmetry_space_group_name_H-M   'P c a 21'
_symmetry_Int_Tables_number      29
loop_
_symmetry_equiv_pos_site_id
_symmetry_equiv_pos_as_xyz
1 x,y,z
2 -x,-y,1/2+z
3 1/2+x,-y,z
4 1/2-x,y,1/2+z
_cell_length_a                   20.1616
_cell_length_b                   11.69
_cell_length_c                   10.3918
_cell_angle_alpha                90
_cell_angle_beta                 90
_cell_angle_gamma                90
_cell_volume                     2449.23
loop_
_atom_site_label
_atom_site_type_symbol
_atom_site_fract_x
_atom_site_fract_y
_atom_site_fract_z
C1 C 0.804469 0.787419 0.188073
C2 C 0.871853 0.78621 0.15493
C3 C 0.909254 0.686297 0.174974
C4 C 0.878456 0.590934 0.2303
C5 C 0.811368 0.591029 0.263607
C6 C 0.778672 0.486009 0.318468
C7 C 0.774653 0.691004 0.240829
C8 C 0.882375 0.905496 -0.0324417
C9 C 0.918456 0.823059 -0.120276
C10 C 0.897561 0.806379 -0.247333
C11 C 0.929228 0.729529 -0.329797
C12 C 0.904344 0.709737 -0.464569
C13 C 0.983886 0.668446 -0.282123
C14 C 1.00624 0.685094 -0.156971
C15 C 0.973979 0.762439 -0.0750711
C16 C 0.981803 0.682921 0.137767
C17 C 0.973103 0.883108 0.109586
H1 H 0.776613 0.865779 0.174553
H2 H 0.907614 0.514003 0.246006
H3 H 0.815095 0.429191 0.362158
H4 H 0.752684 0.437838 0.24397
H5 H 0.742435 0.508823 0.391953
H6 H 0.72257 0.693671 0.266781
H7 H 0.893777 0.994183 -0.0580625
H8 H 0.828857 0.89441 -0.0418777
H9 H 0.854745 0.85371 -0.281999
H10 H 0.945421 0.697389 -0.531323
H11 H 0.875145 0.782184 -0.498272
H12 H 0.873016 0.633747 -0.469577
H13 H 1.00972 0.608884 -0.344488
H14 H 1.04979 0.640747 -0.121663
H15 H 0.993222 0.602749 0.0887809
H16 H 1.01348 0.687601 0.223171
H17 H 0.988836 0.886465 0.209962
H18 H 0.99308 0.957144 0.0587541
N1 N 0.900735 0.88842 0.103291
N2 N 0.999659 0.778477 0.0522751
C18 C 0.265501 0.781701 0.0503231
C19 C 0.229114 0.838708 0.145135
C20 C 0.26083 0.898083 0.244254
C21 C 0.329664 0.898905 0.246118
C22 C 0.368202 0.843675 0.154251
C23 C 0.33427 0.78591 0.0577401
C24 C 0.154958 0.838818 0.144878
H19 H 0.241492 0.735602 -0.0266313
H20 H 0.23237 0.941878 0.317233
H21 H 0.421658 0.84554 0.157743
H22 H 0.0819184 0.783721 0.0526504
N3 N 0.363864 0.96134 0.350438
N4 N 0.373468 0.726075 -0.0418188
O1 O 0.129853 0.778777 0.0447084
O2 O 0.121038 0.887149 0.225207
O3 O 0.328611 1.00998 0.431499
O4 O 0.425393 0.960641 0.349437
O5 O 0.434754 0.731082 -0.0328796
O6 O 0.342293 0.675097 -0.127263

#END

data_XXV_RANK-25_Mohamed_1033.res
_database_code_CSD               UNKNWN
_symmetry_cell_setting           orthorhombic
_symmetry_space_group_name_H-M   'P b c a'
_symmetry_Int_Tables_number      61
loop_
_symmetry_equiv_pos_site_id
_symmetry_equiv_pos_as_xyz
1 x,y,z
2 1/2-x,-y,1/2+z
3 -x,1/2+y,1/2-z
4 1/2+x,1/2-y,-z
5 -x,-y,-z
6 1/2+x,y,1/2-z
7 x,1/2-y,1/2+z
8 1/2-x,1/2+y,z
_cell_length_a                   9.9786
_cell_length_b                   27.0834
_cell_length_c                   17.244
_cell_angle_alpha                90
_cell_angle_beta                 90
_cell_angle_gamma                90
_cell_volume                     4660.27
loop_
_atom_site_label
_atom_site_type_symbol
_atom_site_fract_x
_atom_site_fract_y
_atom_site_fract_z
C1 C 0.347579 0.174872 0.0809405
C2 C 0.216233 0.166918 0.0549842
C3 C 0.145708 0.125056 0.0805936
C4 C 0.20972 0.0916808 0.130268
C5 C 0.340447 0.0992131 0.156578
C6 C 0.405523 0.0637883 0.212349
C7 C 0.408326 0.141663 0.131356
C8 C 0.116704 0.247293 0.0411983
C9 C -0.00869992 0.239513 0.0890392
C10 C -0.0482163 0.274221 0.14465
C11 C -0.162155 0.267612 0.190478
C12 C -0.199937 0.304521 0.251995
C13 C -0.23853 0.224694 0.179164
C14 C -0.202522 0.19013 0.123321
C15 C -0.0878133 0.197182 0.0777273
C16 C 0.00301123 0.116337 0.0541456
C17 C 0.0404114 0.180751 -0.0358752
H1 H 0.401658 0.206767 0.0594388
H2 H 0.154959 0.0592809 0.149713
H3 H 0.358183 0.0275874 0.209694
H4 H 0.397866 0.0770155 0.271966
H5 H 0.511608 0.0591675 0.199201
H6 H 0.510357 0.148201 0.150425
H7 H 0.10043 0.275624 -0.00311065
H8 H 0.19865 0.259931 0.0780901
H9 H 0.0130155 0.306975 0.153025
H10 H -0.308325 0.309005 0.255302
H11 H -0.156051 0.340542 0.239958
H12 H -0.165087 0.292777 0.309077
H13 H -0.328125 0.21884 0.213554
H14 H -0.264037 0.157839 0.112852
H15 H -0.0589821 0.104789 0.103008
H16 H -0.00112753 0.0868911 0.0107119
H17 H 0.0710386 0.150845 -0.0743565
H18 H -0.00713449 0.209742 -0.0701104
N1 N 0.158803 0.201646 0.00178847
N2 N -0.0562517 0.161046 0.0198144
C18 C 0.559465 0.0840494 0.836517
C19 C 0.549679 0.0792155 0.917013
C20 C 0.443414 0.0535472 0.951007
C21 C 0.347442 0.0329284 0.902567
C22 C 0.352411 0.0366404 0.822232
C23 C 0.460089 0.0625224 0.791325
C24 C 0.651948 0.10116 0.970181
H19 H 0.641117 0.103793 0.809682
H20 H 0.436484 0.0499885 1.01326
H21 H 0.276594 0.0202913 0.785781
H22 H 0.810767 0.137905 0.969846
N3 N 0.234455 0.00568505 0.937743
N4 N 0.469001 0.0672942 0.706107
O1 O 0.749787 0.125057 0.930824
O2 O 0.647921 0.0979662 1.0406
O3 O 0.23178 0.00281508 1.00951
O4 O 0.150392 -0.0123722 0.892972
O5 O 0.378956 0.0477757 0.667126
O6 O 0.565932 0.0904882 0.679601

#END

data_XXV_RANK-26_Mohamed_93.res
_database_code_CSD               UNKNWN
_symmetry_cell_setting           triclinic
_symmetry_space_group_name_H-M   'P -1'
_symmetry_Int_Tables_number      2
loop_
_symmetry_equiv_pos_site_id
_symmetry_equiv_pos_as_xyz
1 x,y,z
2 -x,-y,-z
_cell_length_a                   12.6585
_cell_length_b                   7.2167
_cell_length_c                   13.4521
_cell_angle_alpha                89.1353
_cell_angle_beta                 96.67
_cell_angle_gamma                78.3831
_cell_volume                     1194.63
loop_
_atom_site_label
_atom_site_type_symbol
_atom_site_fract_x
_atom_site_fract_y
_atom_site_fract_z
C1 C 0.0375626 0.170131 0.852407
C2 C 0.0382911 0.345799 0.806905
C3 C 0.0964673 0.469768 0.857679
C4 C 0.150498 0.416076 0.953683
C5 C 0.150472 0.241449 0.999756
C6 C 0.212603 0.183658 1.10152
C7 C 0.0933978 0.118439 0.947112
C8 C 0.0342401 0.295824 0.630307
C9 C 0.131184 0.37761 0.610235
C10 C 0.210093 0.279463 0.554841
C11 C 0.301217 0.350056 0.536585
C12 C 0.387199 0.238697 0.480061
C13 C 0.312137 0.525773 0.575128
C14 C 0.233803 0.627312 0.628859
C15 C 0.142728 0.554815 0.646764
C16 C 0.0995852 0.658693 0.808942
C17 C -0.0385878 0.597739 0.687406
H1 H -0.00947903 0.0777196 0.813248
H2 H 0.195075 0.512627 0.992789
H3 H 0.226517 0.306951 1.1428
H4 H 0.29166 0.0933485 1.09544
H5 H 0.168405 0.10482 1.14585
H6 H 0.0913426 -0.0174556 0.981523
H7 H -0.0243054 0.306661 0.562787
H8 H 0.0601044 0.145976 0.652478
H9 H 0.200652 0.142792 0.526456
H10 H 0.418956 0.331777 0.431946
H11 H 0.354735 0.136609 0.433092
H12 H 0.455482 0.160672 0.531144
H13 H 0.381699 0.584567 0.561343
H14 H 0.240467 0.765827 0.655687
H15 H 0.182011 0.684868 0.819852
H16 H 0.0473237 0.77439 0.842626
H17 H -0.0932047 0.674467 0.736822
H18 H -0.0758034 0.625888 0.609932
N1 N -0.0223195 0.394472 0.710064
N2 N 0.0630155 0.6664 0.700746
C18 C 0.418841 0.549859 0.188484
C19 C 0.384363 0.710776 0.24208
C20 C 0.449493 0.844337 0.260855
C21 C 0.549708 0.812813 0.224802
C22 C 0.587875 0.655305 0.171105
C23 C 0.520023 0.526821 0.154432
C24 C 0.276757 0.747275 0.28158
H19 H 0.36917 0.445864 0.173576
H20 H 0.422334 0.968282 0.302388
H21 H 0.666093 0.633915 0.143828
H22 H 0.153 0.644651 0.287358
N3 N 0.619472 0.952897 0.244135
N4 N 0.557657 0.35741 0.097611
O1 O 0.221002 0.608834 0.258909
O2 O 0.243045 0.885179 0.328628
O3 O 0.584003 1.09237 0.292219
O4 O 0.708491 0.920972 0.210874
O5 O 0.648302 0.340188 0.068166
O6 O 0.495904 0.244457 0.0833859

#END

data_XXV_RANK-27_Mohamed_933.res
_database_code_CSD               UNKNWN
_symmetry_cell_setting           orthorhombic
_symmetry_space_group_name_H-M   'P b c a'
_symmetry_Int_Tables_number      61
loop_
_symmetry_equiv_pos_site_id
_symmetry_equiv_pos_as_xyz
1 x,y,z
2 1/2-x,-y,1/2+z
3 -x,1/2+y,1/2-z
4 1/2+x,1/2-y,-z
5 -x,-y,-z
6 1/2+x,y,1/2-z
7 x,1/2-y,1/2+z
8 1/2-x,1/2+y,z
_cell_length_a                   11.2731
_cell_length_b                   20.4053
_cell_length_c                   20.7529
_cell_angle_alpha                90
_cell_angle_beta                 90
_cell_angle_gamma                90
_cell_volume                     4773.81
loop_
_atom_site_label
_atom_site_type_symbol
_atom_site_fract_x
_atom_site_fract_y
_atom_site_fract_z
C1 C 0.667651 0.752356 0.17608
C2 C 0.699975 0.72586 0.116289
C3 C 0.624132 0.680769 0.0858723
C4 C 0.519021 0.662321 0.116857
C5 C 0.485794 0.688403 0.176363
C6 C 0.370126 0.669738 0.207654
C7 C 0.5618 0.734175 0.205414
C8 C 0.804908 0.811035 0.060068
C9 C 0.735193 0.811258 -0.00226898
C10 C 0.695301 0.870076 -0.0293623
C11 C 0.629184 0.87166 -0.0862317
C12 C 0.583323 0.935299 -0.113188
C13 C 0.603504 0.811875 -0.116619
C14 C 0.643987 0.752948 -0.0911911
C15 C 0.710202 0.752007 -0.0340323
C16 C 0.656731 0.652508 0.020813
C17 C 0.845883 0.699736 0.0373644
H1 H 0.728156 0.786017 0.199556
H2 H 0.460838 0.627279 0.0932608
H3 H 0.338337 0.622762 0.189669
H4 H 0.301555 0.706217 0.19807
H5 H 0.379839 0.665858 0.259764
H6 H 0.538567 0.754793 0.2519
H7 H 0.895744 0.828182 0.0520876
H8 H 0.764003 0.844056 0.0949365
H9 H 0.715158 0.91579 -0.00474692
H10 H 0.587147 0.935392 -0.165666
H11 H 0.635336 0.976646 -0.0957691
H12 H 0.491166 0.943591 -0.0992962
H13 H 0.553108 0.811758 -0.16113
H14 H 0.627513 0.707026 -0.11585
H15 H 0.579538 0.65236 -0.0109053
H16 H 0.686739 0.601706 0.0255654
H17 H 0.867335 0.652186 0.0583914
H18 H 0.924591 0.719388 0.0136556
N1 N 0.811114 0.745057 0.0885509
N2 N 0.752099 0.690195 -0.0103854
C18 C 0.91751 0.435437 0.148569
C19 C 1.0089 0.405503 0.183274
C20 C 1.00942 0.405804 0.250587
C21 C 0.916489 0.436752 0.282193
C22 C 0.823458 0.467228 0.250037
C23 C 0.827103 0.465531 0.183141
C24 C 1.1098 0.371951 0.150156
H19 H 0.916268 0.435481 0.0965848
H20 H 1.08039 0.382607 0.277075
H21 H 0.752184 0.490966 0.275678
H22 H 1.16863 0.35195 0.0681508
N3 N 0.915913 0.437461 0.353398
N4 N 0.729772 0.497395 0.147153
O1 O 1.09983 0.374796 0.0852074
O2 O 1.19144 0.345174 0.178187
O3 O 0.999728 0.410047 0.381188
O4 O 0.831637 0.465414 0.380263
O5 O 0.650269 0.523961 0.179178
O6 O 0.734517 0.495308 0.0874788

#END

data_XXV_RANK-28_Mohamed_999.res
_database_code_CSD               UNKNWN
_symmetry_cell_setting           orthorhombic
_symmetry_space_group_name_H-M   'P b c a'
_symmetry_Int_Tables_number      61
loop_
_symmetry_equiv_pos_site_id
_symmetry_equiv_pos_as_xyz
1 x,y,z
2 1/2-x,-y,1/2+z
3 -x,1/2+y,1/2-z
4 1/2+x,1/2-y,-z
5 -x,-y,-z
6 1/2+x,y,1/2-z
7 x,1/2-y,1/2+z
8 1/2-x,1/2+y,z
_cell_length_a                   13.6975
_cell_length_b                   8.7188
_cell_length_c                   41.0678
_cell_angle_alpha                90
_cell_angle_beta                 90
_cell_angle_gamma                90
_cell_volume                     4904.55
loop_
_atom_site_label
_atom_site_type_symbol
_atom_site_fract_x
_atom_site_fract_y
_atom_site_fract_z
C1 C 0.388055 0.471423 0.0468588
C2 C 0.450488 0.415987 0.071208
C3 C 0.4106 0.34408 0.0988004
C4 C 0.309039 0.33254 0.101605
C5 C 0.246096 0.387161 0.0775098
C6 C 0.137197 0.368273 0.0804664
C7 C 0.287448 0.456292 0.0499071
C8 C 0.594991 0.327527 0.0437755
C9 C 0.600697 0.167115 0.0577363
C10 C 0.616221 0.0402923 0.0375011
C11 C 0.620217 -0.10913 0.0496443
C12 C 0.633254 -0.244383 0.0272619
C13 C 0.608727 -0.130232 0.0833047
C14 C 0.594955 -0.00573266 0.103946
C15 C 0.590988 0.143726 0.0914496
C16 C 0.477029 0.281304 0.125065
C17 C 0.60429 0.4142 0.0982586
H1 H 0.419752 0.529413 0.0260515
H2 H 0.278512 0.277304 0.123036
H3 H 0.115567 0.352931 0.105779
H4 H 0.111755 0.268518 0.0668436
H5 H 0.09899 0.468394 0.0709751
H6 H 0.240169 0.500808 0.0309485
H7 H 0.667527 0.368711 0.0367917
H8 H 0.549757 0.3281 0.0219077
H9 H 0.624004 0.0589557 0.0114574
H10 H 0.67949 -0.331562 0.0383978
H11 H 0.666905 -0.209772 0.00438716
H12 H 0.563323 -0.29796 0.021558
H13 H 0.612308 -0.245015 0.0934079
H14 H 0.589382 -0.0217075 0.130053
H15 H 0.452176 0.168023 0.132734
H16 H 0.476204 0.355435 0.146582
H17 H 0.585312 0.506976 0.114921
H18 H 0.682702 0.417013 0.0936379
N1 N 0.553611 0.437045 0.0673059
N2 N 0.578682 0.268695 0.113748
C18 C 0.241984 0.2081 0.268687
C19 C 0.293852 0.162117 0.296322
C20 C 0.3866 0.0966722 0.293676
C21 C 0.425982 0.0783865 0.262778
C22 C 0.377557 0.122133 0.234524
C23 C 0.285576 0.186652 0.238483
C24 C 0.252711 0.180753 0.329805
H19 H 0.170312 0.258759 0.270454
H20 H 0.426222 0.0613286 0.315136
H21 H 0.4097 0.106765 0.210771
H22 H 0.142366 0.252499 0.351944
N3 N 0.524032 0.00927061 0.259617
N4 N 0.231685 0.234715 0.209018
O1 O 0.1628 0.245152 0.329332
O2 O 0.294963 0.142579 0.354612
O3 O 0.566012 -0.029091 0.285111
O4 O 0.557326 -0.00540312 0.231703
O5 O 0.272209 0.214146 0.182368
O6 O 0.14974 0.292216 0.213045

#END

data_XXV_RANK-29_Mohamed_1544.res
_database_code_CSD               UNKNWN
_symmetry_cell_setting           orthorhombic
_symmetry_space_group_name_H-M   'P c a 21'
_symmetry_Int_Tables_number      29
loop_
_symmetry_equiv_pos_site_id
_symmetry_equiv_pos_as_xyz
1 x,y,z
2 -x,-y,1/2+z
3 1/2+x,-y,z
4 1/2-x,y,1/2+z
_cell_length_a                   29.4137
_cell_length_b                   10.3139
_cell_length_c                   8.2327
_cell_angle_alpha                90
_cell_angle_beta                 90
_cell_angle_gamma                90
_cell_volume                     2497.55
loop_
_atom_site_label
_atom_site_type_symbol
_atom_site_fract_x
_atom_site_fract_y
_atom_site_fract_z
C1 C 0.178504 0.788674 0.117845
C2 C 0.146163 0.689358 0.105392
C3 C 0.104394 0.714394 0.0285691
C4 C 0.0957473 0.839164 -0.0307044
C5 C 0.127689 0.938851 -0.0191846
C6 C 0.118327 1.07099 -0.0893346
C7 C 0.169473 0.911264 0.0555349
C8 C 0.188331 0.491484 0.0714908
C9 C 0.165262 0.440079 -0.0797059
C10 C 0.190828 0.393707 -0.210783
C11 C 0.170468 0.347729 -0.352722
C12 C 0.19868 0.302911 -0.494641
C13 C 0.122811 0.348107 -0.361368
C14 C 0.0967153 0.391579 -0.23157
C15 C 0.117557 0.43763 -0.0897664
C16 C 0.0693904 0.60767 0.0116955
C17 C 0.115441 0.487377 0.192647
H1 H 0.210168 0.768688 0.180339
H2 H 0.0633417 0.858194 -0.0895314
H3 H 0.0819268 1.08785 -0.101591
H4 H 0.13359 1.08153 -0.209423
H5 H 0.13227 1.14708 -0.0121494
H6 H 0.194743 0.987243 0.0672358
H7 H 0.202227 0.411995 0.144304
H8 H 0.216635 0.554543 0.038381
H9 H 0.227693 0.395386 -0.202263
H10 H 0.183138 0.219521 -0.554022
H11 H 0.232717 0.275101 -0.455844
H12 H 0.202164 0.379288 -0.585523
H13 H 0.10613 0.311936 -0.469737
H14 H 0.0599207 0.387764 -0.236268
H15 H 0.0548581 0.608473 -0.110227
H16 H 0.0414032 0.621826 0.0975295
H17 H 0.0938283 0.530449 0.285842
H18 H 0.125368 0.390152 0.230939
N1 N 0.156644 0.565321 0.174408
N2 N 0.0892373 0.478928 0.0421234
C18 C 0.0390094 0.877681 0.438704
C19 C 0.0498729 0.760333 0.51419
C20 C 0.094783 0.729512 0.553564
C21 C 0.128447 0.818778 0.5155
C22 C 0.119506 0.936797 0.440533
C23 C 0.0743058 0.962803 0.403974
C24 C 0.0141191 0.662884 0.556117
H19 H 0.00443469 0.902428 0.407791
H20 H 0.102924 0.638589 0.611797
H21 H 0.146264 1.00464 0.412177
H22 H -0.0486207 0.634233 0.54418
N3 N 0.176117 0.787429 0.556409
N4 N 0.0633806 1.08733 0.324198
O1 O -0.0279344 0.703175 0.512377
O2 O 0.0218331 0.559387 0.621849
O3 O 0.183391 0.681634 0.62314
O4 O 0.205431 0.869172 0.521083
O5 O 0.0955167 1.16147 0.294411
O6 O 0.0228426 1.10886 0.292695

#END

data_XXV_RANK-30_Mohamed_1526.res
_database_code_CSD               UNKNWN
_symmetry_cell_setting           orthorhombic
_symmetry_space_group_name_H-M   'P c a 21'
_symmetry_Int_Tables_number      29
loop_
_symmetry_equiv_pos_site_id
_symmetry_equiv_pos_as_xyz
1 x,y,z
2 -x,-y,1/2+z
3 1/2+x,-y,z
4 1/2-x,y,1/2+z
_cell_length_a                   29.4135
_cell_length_b                   10.3139
_cell_length_c                   8.2328
_cell_angle_alpha                90
_cell_angle_beta                 90
_cell_angle_gamma                90
_cell_volume                     2497.57
loop_
_atom_site_label
_atom_site_type_symbol
_atom_site_fract_x
_atom_site_fract_y
_atom_site_fract_z
C1 C 0.678505 0.788687 0.181213
C2 C 0.646165 0.689363 0.168763
C3 C 0.604392 0.714407 0.0919438
C4 C 0.595741 0.839169 0.0326588
C5 C 0.627686 0.938855 0.0441818
C6 C 0.618317 1.07101 -0.0259654
C7 C 0.669466 0.911275 0.118905
C8 C 0.688328 0.491497 0.134877
C9 C 0.665261 0.440083 -0.0163269
C10 C 0.690832 0.393714 -0.147396
C11 C 0.670468 0.347731 -0.289343
C12 C 0.698678 0.302913 -0.431255
C13 C 0.622819 0.348116 -0.297993
C14 C 0.59671 0.391587 -0.168191
C15 C 0.617557 0.437638 -0.0263847
C16 C 0.569386 0.607674 0.075069
C17 C 0.615439 0.487379 0.256015
H1 H 0.710158 0.768709 0.243719
H2 H 0.563339 0.858196 -0.0261723
H3 H 0.581926 1.08784 -0.0382336
H4 H 0.633589 1.08152 -0.146059
H5 H 0.632261 1.14708 0.0512092
H6 H 0.694746 0.987251 0.130611
H7 H 0.702227 0.412012 0.20769
H8 H 0.716636 0.554559 0.101766
H9 H 0.727693 0.395397 -0.138869
H10 H 0.683141 0.219517 -0.490636
H11 H 0.732718 0.275104 -0.392452
H12 H 0.702168 0.379294 -0.522135
H13 H 0.606131 0.31194 -0.406355
H14 H 0.559916 0.38777 -0.1729
H15 H 0.554855 0.608467 -0.0468608
H16 H 0.541396 0.621831 0.160899
H17 H 0.593821 0.530458 0.349217
H18 H 0.625368 0.390162 0.294316
N1 N 0.656634 0.56533 0.23778
N2 N 0.589233 0.478933 0.105497
C18 C 0.539003 0.8777 0.502082
C19 C 0.54987 0.760347 0.577568
C20 C 0.594782 0.729514 0.616934
C21 C 0.62845 0.818784 0.578872
C22 C 0.619509 0.936803 0.503907
C23 C 0.574309 0.962816 0.467351
C24 C 0.514121 0.66289 0.619487
H19 H 0.504435 0.902442 0.471178
H20 H 0.602918 0.638594 0.675162
H21 H 0.646261 1.00465 0.475548
H22 H 0.451384 0.634248 0.607555
N3 N 0.676121 0.787436 0.619772
N4 N 0.563381 1.08735 0.387581
O1 O 0.472059 0.703184 0.575754
O2 O 0.52183 0.559394 0.685222
O3 O 0.683398 0.681632 0.686508
O4 O 0.705434 0.869168 0.584446
O5 O 0.595528 1.16148 0.357793
O6 O 0.522837 1.10887 0.356077

#END

data_XXV_RANK-31_Mohamed_988.res
_database_code_CSD               UNKNWN
_symmetry_cell_setting           orthorhombic
_symmetry_space_group_name_H-M   'P b c a'
_symmetry_Int_Tables_number      61
loop_
_symmetry_equiv_pos_site_id
_symmetry_equiv_pos_as_xyz
1 x,y,z
2 1/2-x,-y,1/2+z
3 -x,1/2+y,1/2-z
4 1/2+x,1/2-y,-z
5 -x,-y,-z
6 1/2+x,y,1/2-z
7 x,1/2-y,1/2+z
8 1/2-x,1/2+y,z
_cell_length_a                   12.3586
_cell_length_b                   29.6834
_cell_length_c                   13.4563
_cell_angle_alpha                90
_cell_angle_beta                 90
_cell_angle_gamma                90
_cell_volume                     4936.38
loop_
_atom_site_label
_atom_site_type_symbol
_atom_site_fract_x
_atom_site_fract_y
_atom_site_fract_z
C1 C 0.37573 0.123482 0.218966
C2 C 0.288335 0.0936317 0.210461
C3 C 0.257871 0.0777727 0.116098
C4 C 0.314364 0.0930062 0.0324482
C5 C 0.401598 0.122694 0.0399391
C6 C 0.4638 0.137299 -0.0507152
C7 C 0.431851 0.137541 0.134983
C8 C 0.292423 0.0472858 0.356947
C9 C 0.290016 0.00129973 0.308374
C10 C 0.361964 -0.0325657 0.337843
C11 C 0.362737 -0.0750273 0.293224
C12 C 0.4436 -0.110396 0.323521
C13 C 0.287893 -0.0834076 0.216986
C14 C 0.2144 -0.0505371 0.187687
C15 C 0.214511 -0.00802527 0.232996
C16 C 0.164836 0.0449439 0.105746
C17 C 0.126715 0.0608986 0.274338
H1 H 0.396855 0.136156 0.291955
H2 H 0.290305 0.0807668 -0.0404025
H3 H 0.415209 0.133525 -0.117736
H4 H 0.537127 0.117262 -0.0602333
H5 H 0.488128 0.172493 -0.0449686
H6 H 0.498781 0.160898 0.142824
H7 H 0.257299 0.0459327 0.431584
H8 H 0.375732 0.058928 0.364684
H9 H 0.41997 -0.0252573 0.396364
H10 H 0.407269 -0.143842 0.322818
H11 H 0.474278 -0.104036 0.398106
H12 H 0.512676 -0.111012 0.273005
H13 H 0.286185 -0.116233 0.181629
H14 H 0.15427 -0.0575469 0.13114
H15 H 0.186135 0.0181135 0.0538837
H16 H 0.0929139 0.0618255 0.076264
H17 H 0.0738753 0.0868135 0.243504
H18 H 0.0908233 0.0478596 0.342605
N1 N 0.231546 0.0808163 0.298928
N2 N 0.135748 0.0244596 0.201713
C18 C 0.180409 0.228978 0.522687
C19 C 0.259205 0.196526 0.543352
C20 C 0.329094 0.201262 0.624266
C21 C 0.318218 0.239191 0.683764
C22 C 0.24129 0.272446 0.666545
C23 C 0.173773 0.266131 0.585185
C24 C 0.272275 0.155452 0.480167
H19 H 0.126037 0.225637 0.460389
H20 H 0.389838 0.176063 0.639727
H21 H 0.234386 0.30163 0.713869
H22 H 0.215023 0.126915 0.367865
N3 N 0.391634 0.244657 0.769601
N4 N 0.0908596 0.300748 0.564355
O1 O 0.200393 0.154516 0.404282
O2 O 0.33957 0.126243 0.495058
O3 O 0.459755 0.214642 0.783653
O4 O 0.379862 0.27886 0.821441
O5 O 0.0867271 0.333586 0.621218
O6 O 0.0312722 0.294487 0.49147

#END

data_XXV_RANK-32_Mohamed_619.res
_database_code_CSD               UNKNWN
_symmetry_cell_setting           orthorhombic
_symmetry_space_group_name_H-M   'P 21 21 2'
_symmetry_Int_Tables_number      18
loop_
_symmetry_equiv_pos_site_id
_symmetry_equiv_pos_as_xyz
1 x,y,z
2 -x,-y,z
3 1/2-x,1/2+y,-z
4 1/2+x,1/2-y,-z
_cell_length_a                   22.7399
_cell_length_b                   16.2311
_cell_length_c                   6.8022
_cell_angle_alpha                90
_cell_angle_beta                 90
_cell_angle_gamma                90
_cell_volume                     2510.65
loop_
_atom_site_label
_atom_site_type_symbol
_atom_site_fract_x
_atom_site_fract_y
_atom_site_fract_z
C1 C 0.144493 0.190998 0.754003
C2 C 0.0966974 0.234827 0.676553
C3 C 0.0999819 0.26604 0.48411
C4 C 0.151598 0.254026 0.375757
C5 C 0.19947 0.210416 0.45117
C6 C 0.253694 0.195531 0.329228
C7 C 0.194926 0.178579 0.642397
C8 C 0.00984904 0.172669 0.813065
C9 C -0.0237563 0.15637 0.624951
C10 C -0.0498877 0.0796846 0.590125
C11 C -0.0803031 0.0625091 0.416614
C12 C -0.106158 -0.0214289 0.37906
C13 C -0.084603 0.125142 0.275079
C14 C -0.0598738 0.202247 0.307972
C15 C -0.0293991 0.218699 0.482716
C16 C 0.0484075 0.31234 0.397034
C17 C 0.00891708 0.312894 0.718655
H1 H 0.141794 0.168777 0.903963
H2 H 0.154013 0.278507 0.227265
H3 H 0.257487 0.240925 0.211955
H4 H 0.252749 0.134614 0.261388
H5 H 0.293299 0.199118 0.419058
H6 H 0.231649 0.145027 0.705103
H7 H -0.0203196 0.180343 0.937153
H8 H 0.0384696 0.12064 0.847123
H9 H -0.0455814 0.0317676 0.700791
H10 H -0.148136 -0.0167054 0.302577
H11 H -0.113515 -0.0544409 0.516289
H12 H -0.0769683 -0.0588404 0.288248
H13 H -0.108395 0.113645 0.139669
H14 H -0.0649206 0.251403 0.201482
H15 H 0.0405361 0.292123 0.24635
H16 H 0.057346 0.378589 0.392275
H17 H 0.0317251 0.371788 0.731303
H18 H -0.0314938 0.315278 0.804922
N1 N 0.0461236 0.247524 0.798604
N2 N -0.00571048 0.299618 0.511781
C18 C 0.694699 0.99059 0.63703
C19 C 0.661759 0.998258 0.464555
C20 C 0.678487 1.05301 0.316325
C21 C 0.728857 1.0998 0.345038
C22 C 0.763188 1.09458 0.513619
C23 C 0.744666 1.03919 0.6565
C24 C 0.607367 0.948465 0.430845
H19 H 0.682166 0.948483 0.75239
H20 H 0.652785 1.05864 0.1835
H21 H 0.802171 1.1316 0.532545
H22 H 0.559864 0.868323 0.548732
N3 N 0.747065 1.15801 0.189481
N4 N 0.779996 1.0318 0.837998
O1 O 0.595547 0.897774 0.583856
O2 O 0.577193 0.952874 0.283271
O3 O 0.715831 1.16181 0.0402798
O4 O 0.792294 1.19888 0.219258
O5 O 0.824332 1.07594 0.851732
O6 O 0.762795 0.981972 0.963745

#END

data_XXV_RANK-33_Mohamed_1345.res
_database_code_CSD               UNKNWN
_symmetry_cell_setting           orthorhombic
_symmetry_space_group_name_H-M   'P c a 21'
_symmetry_Int_Tables_number      29
loop_
_symmetry_equiv_pos_site_id
_symmetry_equiv_pos_as_xyz
1 x,y,z
2 -x,-y,1/2+z
3 1/2+x,-y,z
4 1/2-x,y,1/2+z
_cell_length_a                   28.016
_cell_length_b                   10.7414
_cell_length_c                   7.9427
_cell_angle_alpha                90
_cell_angle_beta                 90
_cell_angle_gamma                90
_cell_volume                     2390.21
loop_
_atom_site_label
_atom_site_type_symbol
_atom_site_fract_x
_atom_site_fract_y
_atom_site_fract_z
C1 C 0.806068 0.799191 0.983204
C2 C 0.829064 0.68765 0.940682
C3 C 0.856023 0.624611 1.06321
C4 C 0.860065 0.676424 1.22426
C5 C 0.8373 0.787378 1.26821
C6 C 0.840656 0.838934 1.44408
C7 C 0.809907 0.847787 1.14485
C8 C 0.778036 0.584717 0.741039
C9 C 0.773944 0.459001 0.825914
C10 C 0.729506 0.401391 0.846111
C11 C 0.724588 0.286462 0.926346
C12 C 0.676229 0.228428 0.952379
C13 C 0.765999 0.228067 0.986803
C14 C 0.810607 0.282512 0.965523
C15 C 0.815068 0.398006 0.884889
C16 C 0.880437 0.502994 1.0202
C17 C 0.86129 0.548458 0.736791
H1 H 0.786242 0.848066 0.886501
H2 H 0.881064 0.627574 1.31844
H3 H 0.872117 0.803469 1.50881
H4 H 0.809441 0.813553 1.51876
H5 H 0.842866 0.940226 1.44238
H6 H 0.792172 0.934644 1.17528
H7 H 0.773188 0.57608 0.604759
H8 H 0.750329 0.647317 0.787461
H9 H 0.697822 0.4487 0.799835
H10 H 0.677814 0.127683 0.937167
H11 H 0.650394 0.26468 0.862374
H12 H 0.662666 0.247423 1.07859
H13 H 0.763228 0.138254 1.0484
H14 H 0.842706 0.235399 1.0072
H15 H 0.875237 0.435666 1.1214
H16 H 0.918946 0.516474 1.00542
H17 H 0.896381 0.592469 0.735272
H18 H 0.854097 0.508451 0.613116
N1 N 0.824879 0.642527 0.771491
N2 N 0.861884 0.449251 0.862793
C18 C 0.988113 0.275736 0.426297
C19 C 0.991156 0.214972 0.581521
C20 C 1.0259 0.124286 0.611083
C21 C 1.0574 0.0959632 0.481745
C22 C 1.05594 0.153563 0.325129
C23 C 1.02074 0.243077 0.302173
C24 C 0.957563 0.244069 0.722376
H19 H 0.961416 0.345904 0.402181
H20 H 1.02801 0.077664 0.731325
H21 H 1.08082 0.129972 0.226543
H22 H 0.905543 0.345426 0.777712
N3 N 1.09432 0.00018416 0.511239
N4 N 1.01801 0.306495 0.137334
O1 O 0.92559 0.333024 0.679292
O2 O 0.958759 0.19381 0.859783
O3 O 1.09502 -0.0501676 0.651733
O4 O 1.12198 -0.0229791 0.393376
O5 O 1.04751 0.275526 0.0287248
O6 O 0.986375 0.38622 0.119318

#END

data_XXV_RANK-34_Mohamed_341.res
_database_code_CSD               UNKNWN
_symmetry_cell_setting           orthorhombic
_symmetry_space_group_name_H-M   'P 21 21 21'
_symmetry_Int_Tables_number      19
loop_
_symmetry_equiv_pos_site_id
_symmetry_equiv_pos_as_xyz
1 x,y,z
2 1/2-x,-y,1/2+z
3 -x,1/2+y,1/2-z
4 1/2+x,1/2-y,-z
_cell_length_a                   21.5258
_cell_length_b                   5.6074
_cell_length_c                   19.8117
_cell_angle_alpha                90
_cell_angle_beta                 90
_cell_angle_gamma                90
_cell_volume                     2391.35
loop_
_atom_site_label
_atom_site_type_symbol
_atom_site_fract_x
_atom_site_fract_y
_atom_site_fract_z
C1 C 0.760317 0.0463063 0.970371
C2 C 0.752618 0.140491 1.03537
C3 C 0.702209 0.0649282 1.07508
C4 C 0.660048 -0.0993228 1.04804
C5 C 0.667236 -0.194592 0.983395
C6 C 0.622624 -0.377939 0.956311
C7 C 0.718456 -0.11981 0.945004
C8 C 0.855462 0.204942 1.07908
C9 C 0.849611 0.0720719 1.14528
C10 C 0.895417 -0.0893498 1.16592
C11 C 0.890729 -0.217208 1.22617
C12 C 0.939412 -0.39667 1.24613
C13 C 0.838242 -0.178952 1.26678
C14 C 0.792699 -0.0164067 1.24787
C15 C 0.797914 0.110721 1.18723
C16 C 0.69378 0.161865 1.14578
C17 C 0.771723 0.441822 1.11751
H1 H 0.798659 0.109905 0.939836
H2 H 0.621024 -0.156653 1.07883
H3 H 0.578143 -0.368838 0.98238
H4 H 0.640847 -0.558177 0.962643
H5 H 0.614157 -0.350815 0.902622
H6 H 0.724858 -0.189591 0.894432
H7 H 0.890347 0.346408 1.0828
H8 H 0.870398 0.0836848 1.03918
H9 H 0.935404 -0.118084 1.13344
H10 H 0.947522 -0.393348 1.30041
H11 H 0.983395 -0.360337 1.22097
H12 H 0.925254 -0.577411 1.23268
H13 H 0.833695 -0.274548 1.31411
H14 H 0.753242 0.0188684 1.28036
H15 H 0.681811 0.0178693 1.18047
H16 H 0.655853 0.291815 1.1474
H17 H 0.732546 0.552392 1.10199
H18 H 0.808373 0.556213 1.13746
N1 N 0.796249 0.314945 1.05881
N2 N 0.750429 0.279967 1.17054
C18 C 0.0884957 0.691521 0.687901
C19 C 0.112659 0.90016 0.659612
C20 C 0.0890654 0.992079 0.599303
C21 C 0.0408487 0.87022 0.568084
C22 C 0.0151286 0.662175 0.59404
C23 C 0.040225 0.578247 0.654116
C24 C 0.164592 1.03395 0.692425
H19 H 0.106381 0.619055 0.73445
H20 H 0.108 1.15331 0.577722
H21 H -0.0223445 0.570639 0.568847
H22 H 0.217039 1.0272 0.767738
N3 N 0.015448 0.965379 0.504233
N4 N 0.0141433 0.357451 0.683373
O1 O 0.183585 0.928486 0.750316
O2 O 0.187222 1.21634 0.669828
O3 O 0.039045 1.15106 0.481881
O4 O -0.0276609 0.852751 0.477584
O5 O -0.0288456 0.259784 0.652188
O6 O 0.0371196 0.285481 0.737068

#END

data_XXV_RANK-35_Mohamed_583.res
_database_code_CSD               UNKNWN
_symmetry_cell_setting           orthorhombic
_symmetry_space_group_name_H-M   'P 21 21 21'
_symmetry_Int_Tables_number      19
loop_
_symmetry_equiv_pos_site_id
_symmetry_equiv_pos_as_xyz
1 x,y,z
2 1/2-x,-y,1/2+z
3 -x,1/2+y,1/2-z
4 1/2+x,1/2-y,-z
_cell_length_a                   5.6075
_cell_length_b                   21.5251
_cell_length_c                   19.813
_cell_angle_alpha                90
_cell_angle_beta                 90
_cell_angle_gamma                90
_cell_volume                     2391.47
loop_
_atom_site_label
_atom_site_type_symbol
_atom_site_fract_x
_atom_site_fract_y
_atom_site_fract_z
C1 C 0.203669 0.0103054 0.72037
C2 C 0.109522 0.00260247 0.785368
C3 C 0.185105 -0.0478082 0.825066
C4 C 0.349366 -0.0899666 0.798024
C5 C 0.444617 -0.0827732 0.733391
C6 C 0.627961 -0.127385 0.7063
C7 C 0.369798 -0.0315575 0.695
C8 C 0.0450647 0.105448 0.829086
C9 C 0.177958 0.0995993 0.895269
C10 C 0.339368 0.145411 0.915904
C11 C 0.46725 0.140728 0.97615
C12 C 0.646708 0.189408 0.996095
C13 C 0.429026 0.0882346 1.01676
C14 C 0.266492 0.0426882 0.997864
C15 C 0.139329 0.0479002 0.937216
C16 C 0.0882088 -0.0562384 0.895779
C17 C -0.191775 0.0216968 0.867519
H1 H 0.140045 0.0486503 0.689836
H2 H 0.406713 -0.128991 0.828812
H3 H 0.618879 -0.171867 0.732373
H4 H 0.808194 -0.109157 0.712631
H5 H 0.600819 -0.135854 0.652617
H6 H 0.439567 -0.0251556 0.644429
H7 H -0.0964121 0.140331 0.832806
H8 H 0.166297 0.12038 0.789183
H9 H 0.368086 0.185408 0.883427
H10 H 0.643396 0.197524 1.05038
H11 H 0.610353 0.233399 0.970943
H12 H 0.827451 0.175252 0.982644
H13 H 0.524646 0.0836895 1.06408
H14 H 0.231233 0.00323006 1.03034
H15 H 0.232224 -0.0682042 0.930456
H16 H -0.0417392 -0.0941698 0.897394
H17 H -0.302339 -0.017484 0.851993
H18 H -0.306179 0.0583576 0.88747
N1 N -0.0649336 0.0462223 0.808816
N2 N -0.0299044 0.00041525 0.920537
C18 C 0.4416 0.83849 0.0621073
C19 C 0.650223 0.862659 0.0903907
C20 C 0.742128 0.839068 0.150698
C21 C 0.620257 0.790859 0.181925
C22 C 0.41222 0.765136 0.155967
C23 C 0.328309 0.790226 0.0958849
C24 C 0.784031 0.914593 0.0575783
H19 H 0.369136 0.856366 0.0155442
H20 H 0.903362 0.85801 0.172276
H21 H 0.320659 0.727667 0.181165
H22 H 0.777306 0.967028 -0.0177417
N3 N 0.715393 0.765471 0.245763
N4 N 0.107518 0.764145 0.0666247
O1 O 0.678587 0.933573 -0.00032034
O2 O 0.966418 0.937227 0.0801706
O3 O 0.901067 0.78907 0.268116
O4 O 0.602762 0.722358 0.272422
O5 O 0.0098301 0.72116 0.0978261
O6 O 0.0355575 0.787111 0.0129422

#END

data_XXV_RANK-36_Mohamed_298.res
_database_code_CSD               UNKNWN
_symmetry_cell_setting           orthorhombic
_symmetry_space_group_name_H-M   'P 21 21 21'
_symmetry_Int_Tables_number      19
loop_
_symmetry_equiv_pos_site_id
_symmetry_equiv_pos_as_xyz
1 x,y,z
2 1/2-x,-y,1/2+z
3 -x,1/2+y,1/2-z
4 1/2+x,1/2-y,-z
_cell_length_a                   13.6578
_cell_length_b                   8.9969
_cell_length_c                   19.6636
_cell_angle_alpha                90
_cell_angle_beta                 90
_cell_angle_gamma                90
_cell_volume                     2416.22
loop_
_atom_site_label
_atom_site_type_symbol
_atom_site_fract_x
_atom_site_fract_y
_atom_site_fract_z
C1 C 0.15401 0.490883 0.734048
C2 C 0.150191 0.646548 0.733264
C3 C 0.152939 0.725087 0.79504
C4 C 0.157335 0.645385 0.856088
C5 C 0.161265 0.490355 0.857537
C6 C 0.169729 0.407125 0.923707
C7 C 0.160084 0.414144 0.795268
C8 C 0.235976 0.723521 0.632469
C9 C 0.306997 0.832742 0.663999
C10 C 0.406685 0.828873 0.647615
C11 C 0.474067 0.926639 0.676761
C12 C 0.581546 0.916764 0.660341
C13 C 0.439117 1.03186 0.723534
C14 C 0.340153 1.03947 0.739682
C15 C 0.273248 0.940592 0.710114
C16 C 0.150519 0.89328 0.795057
C17 C 0.110657 0.874722 0.678329
H1 H 0.149784 0.43176 0.686121
H2 H 0.159119 0.70655 0.90373
H3 H 0.143385 0.474161 0.966046
H4 H 0.245596 0.376979 0.934341
H5 H 0.127113 0.304761 0.922416
H6 H 0.162268 0.293659 0.794964
H7 H 0.221188 0.752315 0.579355
H8 H 0.267022 0.611785 0.632968
H9 H 0.432404 0.74563 0.611772
H10 H 0.614432 1.02695 0.657463
H11 H 0.593381 0.861415 0.611763
H12 H 0.621039 0.854232 0.699182
H13 H 0.489788 1.10991 0.746503
H14 H 0.312787 1.12396 0.77404
H15 H 0.204243 0.936948 0.830938
H16 H 0.0785571 0.934131 0.81095
H17 H 0.0352694 0.876534 0.696647
H18 H 0.114154 0.930626 0.629151
N1 N 0.141929 0.720651 0.668991
N2 N 0.171662 0.954694 0.727254
C18 C 0.863039 0.471711 0.519369
C19 C 0.961362 0.433997 0.509873
C20 C 0.989161 0.329384 0.461068
C21 C 0.916298 0.263572 0.422144
C22 C 0.817515 0.297052 0.4295
C23 C 0.793727 0.401807 0.47872
C24 C 1.04092 0.50353 0.551288
H19 H 0.840787 0.552364 0.556924
H20 H 1.06528 0.300734 0.454052
H21 H 0.762205 0.24442 0.398627
H22 H 1.06186 0.641592 0.620972
N3 N 0.944642 0.152668 0.370329
N4 N 0.689437 0.440483 0.488114
O1 O 1.00536 0.602786 0.596761
O2 O 1.12756 0.474492 0.544962
O3 O 1.03311 0.12427 0.364593
O4 O 0.877923 0.0959474 0.336305
O5 O 0.629085 0.376361 0.451225
O6 O 0.669674 0.534331 0.532241

#END

data_XXV_RANK-37_Mohamed_580.res
_database_code_CSD               UNKNWN
_symmetry_cell_setting           orthorhombic
_symmetry_space_group_name_H-M   'P 21 21 21'
_symmetry_Int_Tables_number      19
loop_
_symmetry_equiv_pos_site_id
_symmetry_equiv_pos_as_xyz
1 x,y,z
2 1/2-x,-y,1/2+z
3 -x,1/2+y,1/2-z
4 1/2+x,1/2-y,-z
_cell_length_a                   23.8218
_cell_length_b                   8.6642
_cell_length_c                   11.2741
_cell_angle_alpha                90
_cell_angle_beta                 90
_cell_angle_gamma                90
_cell_volume                     2326.94
loop_
_atom_site_label
_atom_site_type_symbol
_atom_site_fract_x
_atom_site_fract_y
_atom_site_fract_z
C1 C 0.749351 0.670417 0.201152
C2 C 0.709005 0.733001 0.124489
C3 C 0.685302 0.639584 0.0356912
C4 C 0.703542 0.486737 0.0244318
C5 C 0.743644 0.423017 0.100305
C6 C 0.761067 0.256573 0.0894222
C7 C 0.766108 0.517466 0.189616
C8 C 0.656213 0.915471 0.24012
C9 C 0.597521 0.857176 0.214798
C10 C 0.558879 0.835286 0.306796
C11 C 0.504801 0.779273 0.28624
C12 C 0.464649 0.751036 0.387064
C13 C 0.489425 0.745476 0.168907
C14 C 0.526772 0.768882 0.0758977
C15 C 0.580969 0.825044 0.0976946
C16 C 0.641017 0.704606 -0.0465956
C17 C 0.664798 0.9487 0.0326933
H1 H 0.768094 0.744688 0.267575
H2 H 0.685228 0.415081 -0.0445889
H3 H 0.752607 0.212486 0.00071884
H4 H 0.738435 0.184043 0.152477
H5 H 0.805778 0.242831 0.106979
H6 H 0.79766 0.47121 0.24914
H7 H 0.655663 1.03888 0.260941
H8 H 0.673782 0.855702 0.316775
H9 H 0.571801 0.860758 0.397157
H10 H 0.421845 0.7811 0.361941
H11 H 0.475934 0.819519 0.464504
H12 H 0.464678 0.629879 0.413532
H13 H 0.447509 0.703 0.150376
H14 H 0.514213 0.747672 -0.0150449
H15 H 0.606819 0.622029 -0.057495
H16 H 0.658567 0.726831 -0.134703
H17 H 0.694179 0.953154 -0.0414621
H18 H 0.64952 1.06496 0.0510911
N1 N 0.693918 0.892135 0.138258
N2 N 0.617595 0.850343 -0.00128624
C18 C 0.423962 0.845631 0.77211
C19 C 0.393485 0.721005 0.817368
C20 C 0.366179 0.730961 0.926753
C21 C 0.370157 0.868326 0.989545
C22 C 0.39988 0.995671 0.948604
C23 C 0.42626 0.979859 0.83938
C24 C 0.388714 0.572075 0.751167
H19 H 0.44519 0.839151 0.687728
H20 H 0.342748 0.634129 0.961199
H21 H 0.402357 1.10125 0.999033
H22 H 0.411282 0.475285 0.610638
N3 N 0.341494 0.880467 1.10541
N4 N 0.458298 1.11272 0.792736
O1 O 0.416768 0.575957 0.646787
O2 O 0.362688 0.460272 0.786755
O3 O 0.315229 0.76557 1.14041
O4 O 0.345759 1.0047 1.15934
O5 O 0.459726 1.23105 0.854583
O6 O 0.481495 1.09644 0.695023

#END

data_XXV_RANK-38_Mohamed_403.res
_database_code_CSD               UNKNWN
_symmetry_cell_setting           orthorhombic
_symmetry_space_group_name_H-M   'P 21 21 21'
_symmetry_Int_Tables_number      19
loop_
_symmetry_equiv_pos_site_id
_symmetry_equiv_pos_as_xyz
1 x,y,z
2 1/2-x,-y,1/2+z
3 -x,1/2+y,1/2-z
4 1/2+x,1/2-y,-z
_cell_length_a                   11.2743
_cell_length_b                   8.6643
_cell_length_c                   23.8218
_cell_angle_alpha                90
_cell_angle_beta                 90
_cell_angle_gamma                90
_cell_volume                     2327.01
loop_
_atom_site_label
_atom_site_type_symbol
_atom_site_fract_x
_atom_site_fract_y
_atom_site_fract_z
C1 C 0.674107 0.518884 0.27677
C2 C 0.652311 0.575052 0.330969
C3 C 0.535208 0.607187 0.347521
C4 C 0.443212 0.5853 0.30888
C5 C 0.463761 0.529279 0.254805
C6 C 0.36294 0.501049 0.214645
C7 C 0.581088 0.495477 0.239415
C8 C 0.796582 0.454593 0.391013
C9 C 0.714307 0.389596 0.4353
C10 C 0.72555 0.236739 0.453536
C11 C 0.649693 0.173026 0.493645
C12 C 0.660567 0.00659118 0.511067
C13 C 0.560379 0.267486 0.5161
C14 C 0.548853 0.420437 0.49935
C15 C 0.625516 0.483014 0.459004
C16 C 0.509894 0.665487 0.406203
C17 C 0.71731 0.698702 0.414797
H1 H 0.765046 0.497667 0.264211
H2 H 0.352853 0.610772 0.321798
H3 H 0.285496 0.569499 0.225949
H4 H 0.336493 0.379882 0.214668
H5 H 0.388054 0.53115 0.171851
H6 H 0.599616 0.452993 0.197502
H7 H 0.884699 0.476814 0.408567
H8 H 0.807484 0.372027 0.356823
H9 H 0.794571 0.165085 0.435235
H10 H 0.642974 -0.00716336 0.555776
H11 H 0.749271 -0.0374921 0.502632
H12 H 0.597541 -0.065947 0.48842
H13 H 0.500855 0.221232 0.547654
H14 H 0.482427 0.494704 0.518091
H15 H 0.433228 0.605738 0.423783
H16 H 0.489079 0.788908 0.405658
H17 H 0.698924 0.814969 0.399515
H18 H 0.791461 0.703148 0.444179
N1 N 0.751283 0.600341 0.367599
N2 N 0.611747 0.642154 0.443915
C18 C 0.522102 0.404366 0.673955
C19 C 0.567353 0.528989 0.643485
C20 C 0.676736 0.519047 0.616182
C21 C 0.739524 0.381683 0.620159
C22 C 0.698593 0.254332 0.649886
C23 C 0.589365 0.270137 0.676258
C24 C 0.501158 0.677934 0.63872
H19 H 0.437719 0.410852 0.695197
H20 H 0.711176 0.615874 0.592737
H21 H 0.749022 0.148749 0.652359
H22 H 0.360634 0.77472 0.661282
N3 N 0.855382 0.369532 0.591494
N4 N 0.542727 0.137287 0.708295
O1 O 0.396778 0.67404 0.666768
O2 O 0.536739 0.78973 0.612689
O3 O 0.890382 0.484434 0.565223
O4 O 0.90932 0.245303 0.595752
O5 O 0.604582 0.0189619 0.709723
O6 O 0.445027 0.153556 0.731493

#END

data_XXV_RANK-39_Mohamed_860.res
_database_code_CSD               UNKNWN
_symmetry_cell_setting           orthorhombic
_symmetry_space_group_name_H-M   'P 21 21 2'
_symmetry_Int_Tables_number      18
loop_
_symmetry_equiv_pos_site_id
_symmetry_equiv_pos_as_xyz
1 x,y,z
2 -x,-y,z
3 1/2-x,1/2+y,-z
4 1/2+x,1/2-y,-z
_cell_length_a                   10.1122
_cell_length_b                   32.7391
_cell_length_c                   7.4328
_cell_angle_alpha                90
_cell_angle_beta                 90
_cell_angle_gamma                90
_cell_volume                     2460.73
loop_
_atom_site_label
_atom_site_type_symbol
_atom_site_fract_x
_atom_site_fract_y
_atom_site_fract_z
C1 C 0.311467 0.402561 0.402462
C2 C 0.386833 0.384642 0.265291
C3 C 0.326182 0.374766 0.100783
C4 C 0.190854 0.38231 0.0794067
C5 C 0.114755 0.40019 0.214912
C6 C -0.0295697 0.409452 0.186462
C7 C 0.177683 0.410436 0.377046
C8 C 0.604524 0.413676 0.289137
C9 C 0.622246 0.428026 0.0970673
C10 C 0.668699 0.46739 0.0596679
C11 C 0.68392 0.481653 -0.116115
C12 C 0.729257 0.524649 -0.15315
C13 C 0.651835 0.455116 -0.257852
C14 C 0.607733 0.415644 -0.223945
C15 C 0.592747 0.401689 -0.0468296
C16 C 0.406591 0.356007 -0.0498183
C17 C 0.576066 0.347618 0.166308
H1 H 0.35893 0.409232 0.529833
H2 H 0.144289 0.374505 -0.0478019
H3 H -0.0710263 0.390449 0.0802222
H4 H -0.0443804 0.441322 0.148301
H5 H -0.0862189 0.404 0.308851
H6 H 0.120626 0.424051 0.48505
H7 H 0.700306 0.407189 0.35159
H8 H 0.556802 0.437409 0.369162
H9 H 0.691793 0.48759 0.171336
H10 H 0.794198 0.525717 -0.270071
H11 H 0.783141 0.537106 -0.0387409
H12 H 0.645576 0.544789 -0.180082
H13 H 0.66377 0.465323 -0.395705
H14 H 0.587245 0.394736 -0.333471
H15 H 0.381939 0.370484 -0.177709
H16 H 0.384859 0.323396 -0.0632708
H17 H 0.530887 0.317714 0.186792
H18 H 0.68263 0.34511 0.186413
N1 N 0.523768 0.376335 0.299067
N2 N 0.549589 0.360488 -0.0185614
C18 C 0.8249 0.292923 0.432345
C19 C 0.885923 0.308457 0.586549
C20 C 1.02353 0.310815 0.599515
C21 C 1.09829 0.297243 0.454758
C22 C 1.04265 0.28154 0.29837
C23 C 0.905444 0.279868 0.292213
C24 C 0.807201 0.323203 0.743916
H19 H 0.718719 0.290973 0.420968
H20 H 1.06998 0.322834 0.719168
H21 H 1.10285 0.271195 0.187602
H22 H 0.633091 0.329687 0.824372
N3 N 1.24396 0.299543 0.466646
N4 N 0.842447 0.263373 0.128195
O1 O 0.675463 0.319442 0.716065
O2 O 0.855631 0.336994 0.88113
O3 O 1.29168 0.313623 0.60731
O4 O 1.30807 0.287243 0.335087
O5 O 0.916589 0.251895 0.00522374
O6 O 0.719859 0.262167 0.125147

#END

data_XXV_RANK-40_Mohamed_1411.res
_database_code_CSD               UNKNWN
_symmetry_cell_setting           orthorhombic
_symmetry_space_group_name_H-M   'P c a 21'
_symmetry_Int_Tables_number      29
loop_
_symmetry_equiv_pos_site_id
_symmetry_equiv_pos_as_xyz
1 x,y,z
2 -x,-y,1/2+z
3 1/2+x,-y,z
4 1/2-x,y,1/2+z
_cell_length_a                   14.6955
_cell_length_b                   10.7147
_cell_length_c                   15.2716
_cell_angle_alpha                90
_cell_angle_beta                 90
_cell_angle_gamma                90
_cell_volume                     2404.63
loop_
_atom_site_label
_atom_site_type_symbol
_atom_site_fract_x
_atom_site_fract_y
_atom_site_fract_z
C1 C 0.0236981 0.893205 0.930722
C2 C 0.0458453 0.768077 0.914514
C3 C 0.0166958 0.675434 0.973346
C4 C -0.0322452 0.710941 1.04792
C5 C -0.0548043 0.835216 1.06475
C6 C -0.110488 0.870728 1.14367
C7 C -0.0263602 0.92604 1.00445
C8 C 0.0442832 0.743361 0.758045
C9 C -0.0190973 0.632439 0.751141
C10 C -0.0912017 0.632184 0.69127
C11 C -0.151575 0.53206 0.684504
C12 C -0.230729 0.535805 0.621964
C13 C -0.138004 0.428995 0.739713
C14 C -0.0658991 0.426269 0.798595
C15 C -0.00578426 0.527448 0.804817
C16 C 0.0387281 0.539658 0.956074
C17 C 0.137559 0.61354 0.845393
H1 H 0.0482321 0.963849 0.885764
H2 H -0.0543841 0.639042 1.09337
H3 H -0.10588 0.799668 1.19448
H4 H -0.182188 0.881744 1.12671
H5 H -0.0871983 0.958836 1.1714
H6 H -0.042345 1.02339 1.01632
H7 H 0.0909716 0.746491 0.70221
H8 H 0.00535253 0.830064 0.757645
H9 H -0.101047 0.713394 0.649696
H10 H -0.242707 0.444384 0.592883
H11 H -0.218466 0.601924 0.569084
H12 H -0.293205 0.563884 0.655199
H13 H -0.183487 0.349539 0.7353
H14 H -0.0536826 0.344919 0.839094
H15 H -0.0209257 0.481655 0.968445
H16 H 0.0929313 0.507167 0.999661
H17 H 0.18847 0.611874 0.897373
H18 H 0.170263 0.590873 0.783266
N1 N 0.09916 0.739052 0.838617
N2 N 0.068644 0.519283 0.865211
C18 C 0.767193 0.895225 0.828003
C19 C 0.713139 0.878131 0.902343
C20 C 0.712131 0.966192 0.969786
C21 C 0.766438 1.07142 0.961007
C22 C 0.821406 1.09299 0.888506
C23 C 0.819943 1.00264 0.823281
C24 C 0.65421 0.765427 0.913073
H19 H 0.768464 0.827789 0.775546
H20 H 0.670233 0.952299 1.02707
H21 H 0.863036 1.17555 0.883171
H22 H 0.620521 0.61737 0.85672
N3 N 0.766059 1.16535 1.03187
N4 N 0.877461 1.02211 0.745082
O1 O 0.660769 0.686957 0.843884
O2 O 0.605949 0.746258 0.976511
O3 O 0.716621 1.14436 1.09602
O4 O 0.815203 1.25844 1.0221
O5 O 0.923943 1.11868 0.742552
O6 O 0.87516 0.94049 0.687518

#END

data_XXV_RANK-41_Mohamed_37.res
_database_code_CSD               UNKNWN
_symmetry_cell_setting           monoclinic
_symmetry_space_group_name_H-M   'C 2'
_symmetry_Int_Tables_number      5
loop_
_symmetry_equiv_pos_site_id
_symmetry_equiv_pos_as_xyz
1 x,y,z
2 -x,y,-z
3 1/2+x,1/2+y,z
4 1/2-x,1/2+y,-z
_cell_length_a                   22.7649
_cell_length_b                   7.3878
_cell_length_c                   15.0339
_cell_angle_alpha                90
_cell_angle_beta                 81.6969
_cell_angle_gamma                90
_cell_volume                     2501.94
loop_
_atom_site_label
_atom_site_type_symbol
_atom_site_fract_x
_atom_site_fract_y
_atom_site_fract_z
C1 C 0.133241 0.774334 0.238655
C2 C 0.0819261 0.881595 0.251205
C3 C 0.0826074 1.05225 0.209715
C4 C 0.135116 1.11263 0.158287
C5 C 0.186497 1.00702 0.145215
C6 C 0.241811 1.07184 0.0868019
C7 C 0.184589 0.835797 0.185985
C8 C -0.00053739 0.675594 0.26142
C9 C -0.0334561 0.758022 0.190752
C10 C -0.0542039 0.649664 0.125541
C11 C -0.0838232 0.722398 0.0586993
C12 C -0.103766 0.604104 -0.012829
C13 C -0.0929476 0.910269 0.0584094
C14 C -0.0736442 1.02016 0.123456
C15 C -0.0439062 0.94552 0.190174
C16 C 0.0272855 1.16855 0.221353
C17 C -0.0118273 0.960147 0.333946
H1 H 0.132426 0.64472 0.27256
H2 H 0.135496 1.24491 0.126584
H3 H 0.242111 1.21879 0.0808438
H4 H 0.24516 1.01551 0.0191551
H5 H 0.281486 1.03139 0.114533
H6 H 0.224032 0.751619 0.177508
H7 H -0.0311647 0.603623 0.312242
H8 H 0.0320449 0.577448 0.230702
H9 H -0.0461913 0.504693 0.126422
H10 H -0.146401 0.649093 -0.0296572
H11 H -0.108502 0.46386 0.00939812
H12 H -0.0719047 0.607205 -0.0744584
H13 H -0.11626 0.970078 0.00766404
H14 H -0.0824709 1.16435 0.124972
H15 H 0.0205628 1.22761 0.157068
H16 H 0.0314453 1.28051 0.267739
H17 H 0.00683654 1.05278 0.378974
H18 H -0.0524266 0.900659 0.369479
N1 N 0.0304289 0.814059 0.307575
N2 N -0.0259313 1.0637 0.256898
C18 C 0.298628 1.04909 0.310561
C19 C 0.291164 0.879937 0.352275
C20 C 0.237562 0.832391 0.404458
C21 C 0.191771 0.958077 0.413864
C22 C 0.19683 1.12805 0.373854
C23 C 0.251026 1.16865 0.322654
C24 C 0.339943 0.742717 0.343011
H19 H 0.339834 1.08715 0.270121
H20 H 0.232142 0.701448 0.43653
H21 H 0.160594 1.22346 0.38214
H22 H 0.418401 0.706236 0.289093
N3 N 0.134823 0.909638 0.468902
N4 N 0.258187 1.34808 0.278965
O1 O 0.389561 0.803641 0.291135
O2 O 0.335645 0.593634 0.377965
O3 O 0.131207 0.757437 0.504078
O4 O 0.0947145 1.02465 0.475961
O5 O 0.215043 1.45226 0.290906
O6 O 0.306859 1.38175 0.23346

#END

data_XXV_RANK-42_Mohamed_589.res
_database_code_CSD               UNKNWN
_symmetry_cell_setting           orthorhombic
_symmetry_space_group_name_H-M   'P 21 21 21'
_symmetry_Int_Tables_number      19
loop_
_symmetry_equiv_pos_site_id
_symmetry_equiv_pos_as_xyz
1 x,y,z
2 1/2-x,-y,1/2+z
3 -x,1/2+y,1/2-z
4 1/2+x,1/2-y,-z
_cell_length_a                   14.1065
_cell_length_b                   7.3109
_cell_length_c                   24.0658
_cell_angle_alpha                90
_cell_angle_beta                 90
_cell_angle_gamma                90
_cell_volume                     2481.94
loop_
_atom_site_label
_atom_site_type_symbol
_atom_site_fract_x
_atom_site_fract_y
_atom_site_fract_z
C1 C 0.12046 0.362699 0.556228
C2 C 0.126031 0.254898 0.604277
C3 C 0.119265 0.0636443 0.599768
C4 C 0.105056 -0.0143739 0.547319
C5 C 0.0994872 0.0914867 0.499154
C6 C 0.0878046 0.00413096 0.442908
C7 C 0.107994 0.28196 0.504447
C8 C 0.234831 0.40829 0.66546
C9 C 0.301618 0.251236 0.677577
C10 C 0.399928 0.274811 0.674426
C11 C 0.463121 0.131637 0.684488
C12 C 0.56851 0.15833 0.67878
C13 C 0.425425 -0.0399343 0.698502
C14 C 0.328075 -0.0657251 0.702832
C15 C 0.265357 0.0790795 0.692569
C16 C 0.126699 -0.0549823 0.651131
C17 C 0.114027 0.219862 0.70242
H1 H 0.123815 0.510128 0.560478
H2 H 0.0995557 -0.162262 0.544055
H3 H 0.0570754 -0.13204 0.446505
H4 H 0.155828 -0.00932704 0.421708
H5 H 0.0416074 0.0857713 0.416405
H6 H 0.103157 0.367489 0.46774
H7 H 0.234414 0.506503 0.699803
H8 H 0.257784 0.481532 0.628314
H9 H 0.42766 0.408303 0.662991
H10 H 0.60683 0.0817429 0.710483
H11 H 0.587521 0.302084 0.682947
H12 H 0.593705 0.111494 0.638331
H13 H 0.472976 -0.153117 0.706964
H14 H 0.299181 -0.196609 0.715468
H15 H 0.172247 -0.172576 0.642984
H16 H 0.057018 -0.107804 0.663135
H17 H 0.0382749 0.189842 0.701769
H18 H 0.131676 0.287504 0.741479
N1 N 0.136947 0.344532 0.656864
N2 N 0.165667 0.0469214 0.698678
C18 C 0.87787 0.404973 0.585248
C19 C 0.841696 0.265106 0.618674
C20 C 0.812806 0.0986609 0.595739
C21 C 0.820952 0.0758508 0.53868
C22 C 0.856439 0.2104 0.503581
C23 C 0.884195 0.373303 0.528444
C24 C 0.832299 0.286973 0.680193
H19 H 0.900382 0.534016 0.602546
H20 H 0.784857 -0.00875766 0.621833
H21 H 0.862099 0.189444 0.459334
H22 H 0.85362 0.454451 0.737662
N3 N 0.790633 -0.0994985 0.513853
N4 N 0.922334 0.519839 0.492526
O1 O 0.862382 0.453192 0.697618
O2 O 0.801263 0.169341 0.711085
O3 O 0.759116 -0.217727 0.54586
O4 O 0.798879 -0.115879 0.462773
O5 O 0.927123 0.488114 0.441971
O6 O 0.946831 0.664189 0.515498

#END

data_XXV_RANK-43_Mohamed_1293.res
_database_code_CSD               UNKNWN
_symmetry_cell_setting           orthorhombic
_symmetry_space_group_name_H-M   'P b c a'
_symmetry_Int_Tables_number      61
loop_
_symmetry_equiv_pos_site_id
_symmetry_equiv_pos_as_xyz
1 x,y,z
2 1/2-x,-y,1/2+z
3 -x,1/2+y,1/2-z
4 1/2+x,1/2-y,-z
5 -x,-y,-z
6 1/2+x,y,1/2-z
7 x,1/2-y,1/2+z
8 1/2-x,1/2+y,z
_cell_length_a                   22.102
_cell_length_b                   5.6541
_cell_length_c                   40.3544
_cell_angle_alpha                90
_cell_angle_beta                 90
_cell_angle_gamma                90
_cell_volume                     5042.96
loop_
_atom_site_label
_atom_site_type_symbol
_atom_site_fract_x
_atom_site_fract_y
_atom_site_fract_z
C1 C 0.0995746 0.094852 0.714909
C2 C 0.0630807 0.168545 0.68844
C3 C 0.070439 0.0631985 0.657156
C4 C 0.115099 -0.109794 0.653025
C5 C 0.151687 -0.184877 0.679189
C6 C 0.197888 -0.377672 0.674469
C7 C 0.14294 -0.0802586 0.710363
C8 C -0.0337286 0.26534 0.711997
C9 C -0.0738373 0.116308 0.689894
C10 C -0.119042 -0.0277666 0.703395
C11 C -0.156019 -0.169938 0.683643
C12 C -0.202829 -0.330385 0.698786
C13 C -0.14707 -0.164494 0.649222
C14 C -0.103156 -0.0196163 0.635225
C15 C -0.0662836 0.122158 0.655322
C16 C 0.0307224 0.137915 0.628444
C17 C -0.00106006 0.453235 0.662791
H1 H 0.0942524 0.181081 0.738708
H2 H 0.120759 -0.190225 0.628759
H3 H 0.210752 -0.393992 0.648518
H4 H 0.18032 -0.548616 0.682541
H5 H 0.238688 -0.341735 0.688769
H6 H 0.171086 -0.133992 0.731038
H7 H -0.0585026 0.418421 0.721582
H8 H -0.0185979 0.162078 0.733283
H9 H -0.124856 -0.0311402 0.73013
H10 H -0.243574 -0.33668 0.683608
H11 H -0.215633 -0.269831 0.723439
H12 H -0.185872 -0.510879 0.701114
H13 H -0.175501 -0.271782 0.63329
H14 H -0.0976548 -0.00957282 0.608575
H15 H 0.0151471 -0.01709 0.614781
H16 H 0.0559621 0.249094 0.61106
H17 H 0.0360308 0.548925 0.651025
H18 H -0.0377663 0.576556 0.668083
N1 N 0.0198548 0.353072 0.694168
N2 N -0.0224719 0.272285 0.639714
C18 C 0.870918 0.713748 0.537437
C19 C 0.906489 0.51198 0.532886
C20 C 0.915077 0.415017 0.501393
C21 C 0.88722 0.524649 0.47466
C22 C 0.851435 0.725518 0.477825
C23 C 0.844339 0.81496 0.509646
C24 C 0.936839 0.391221 0.561344
H19 H 0.864006 0.790036 0.561649
H20 H 0.942594 0.258967 0.498066
H21 H 0.830253 0.807611 0.45667
H22 H 0.946709 0.410326 0.607319
N3 N 0.895904 0.423963 0.441211
N4 N 0.806604 1.02845 0.514052
O1 O 0.925312 0.500548 0.590511
O2 O 0.968255 0.215236 0.558663
O3 O 0.92796 0.244659 0.438922
O4 O 0.87051 0.525981 0.417819
O5 O 0.78335 1.11512 0.488851
O6 O 0.800865 1.10581 0.542643

#END

data_XXV_RANK-44_Mohamed_563.res
_database_code_CSD               UNKNWN
_symmetry_cell_setting           orthorhombic
_symmetry_space_group_name_H-M   'P 21 21 21'
_symmetry_Int_Tables_number      19
loop_
_symmetry_equiv_pos_site_id
_symmetry_equiv_pos_as_xyz
1 x,y,z
2 1/2-x,-y,1/2+z
3 -x,1/2+y,1/2-z
4 1/2+x,1/2-y,-z
_cell_length_a                   28.1169
_cell_length_b                   8.3501
_cell_length_c                   10.2666
_cell_angle_alpha                90
_cell_angle_beta                 90
_cell_angle_gamma                90
_cell_volume                     2410.38
loop_
_atom_site_label
_atom_site_type_symbol
_atom_site_fract_x
_atom_site_fract_y
_atom_site_fract_z
C1 C 0.974951 0.394425 0.72641
C2 C 0.968397 0.459256 0.851052
C3 C 0.929251 0.559852 0.874745
C4 C 0.89825 0.595602 0.772121
C5 C 0.90437 0.531674 0.6476
C6 C 0.869559 0.566907 0.539924
C7 C 0.943225 0.429385 0.626528
C8 C 0.995909 0.259654 1.00209
C9 C 0.952513 0.248843 1.08886
C10 C 0.933411 0.100121 1.12376
C11 C 0.892967 0.08665 1.20188
C12 C 0.871983 -0.0744291 1.2341
C13 C 0.871502 0.228151 1.24646
C14 C 0.890337 0.377108 1.21493
C15 C 0.930936 0.389053 1.13631
C16 C 0.921201 0.628753 1.00932
C17 C 0.998306 0.533838 1.05945
H1 H 1.00582 0.319776 0.708908
H2 H 0.868128 0.673849 0.790786
H3 H 0.850085 0.677193 0.559045
H4 H 0.843601 0.47056 0.529564
H5 H 0.887719 0.57997 0.446759
H6 H 0.949026 0.379125 0.530427
H7 H 1.02811 0.226745 1.05576
H8 H 0.992588 0.176774 0.920426
H9 H 0.950304 -0.00797571 1.0872
H10 H 0.858492 -0.0769007 1.33361
H11 H 0.898439 -0.168975 1.22447
H12 H 0.842415 -0.103324 1.16937
H13 H 0.840267 0.221046 1.30817
H14 H 0.87467 0.486063 1.253
H15 H 0.883714 0.619622 1.03581
H16 H 0.930751 0.755807 1.0121
H17 H 1.00951 0.65292 1.02831
H18 H 1.02169 0.4928 1.13737
N1 N 1.00258 0.422446 0.950205
N2 N 0.949621 0.545092 1.10864
C18 C 0.818366 0.119887 0.592166
C19 C 0.848425 0.135689 0.699805
C20 C 0.834553 0.223474 0.809227
C21 C 0.789986 0.294917 0.808167
C22 C 0.758719 0.28294 0.703756
C23 C 0.774201 0.194312 0.597378
C24 C 0.896574 0.0597651 0.702845
H19 H 0.828729 0.0523556 0.507198
H20 H 0.857996 0.235246 0.892004
H21 H 0.724241 0.339545 0.705222
H22 H 0.937751 -0.0664146 0.602979
N3 N 0.774841 0.388187 0.923247
N4 N 0.741983 0.178706 0.484346
O1 O 0.906083 -0.0218597 0.591937
O2 O 0.924047 0.0699694 0.79419
O3 O 0.803256 0.397528 1.01535
O4 O 0.734812 0.450427 0.919486
O5 O 0.702813 0.24643 0.491456
O6 O 0.756423 0.0989797 0.39037

#END

data_XXV_RANK-45_Mohamed_1934.res
_database_code_CSD               UNKNWN
_symmetry_cell_setting           orthorhombic
_symmetry_space_group_name_H-M   'P n a 21'
_symmetry_Int_Tables_number      33
loop_
_symmetry_equiv_pos_site_id
_symmetry_equiv_pos_as_xyz
1 x,y,z
2 -x,-y,1/2+z
3 1/2+x,1/2-y,z
4 1/2-x,1/2+y,1/2+z
_cell_length_a                   17.4206
_cell_length_b                   18.8086
_cell_length_c                   7.7159
_cell_angle_alpha                90
_cell_angle_beta                 90
_cell_angle_gamma                90
_cell_volume                     2528.17
loop_
_atom_site_label
_atom_site_type_symbol
_atom_site_fract_x
_atom_site_fract_y
_atom_site_fract_z
C1 C 0.648595 0.476459 0.0573095
C2 C 0.683773 0.540817 0.0117519
C3 C 0.675058 0.56731 -0.157464
C4 C 0.632641 0.527814 -0.277732
C5 C 0.597272 0.463687 -0.233911
C6 C 0.549474 0.423443 -0.363568
C7 C 0.605608 0.438759 -0.0634924
C8 C 0.68024 0.614126 0.266921
C9 C 0.643595 0.680018 0.19054
C10 C 0.582275 0.713696 0.274183
C11 C 0.54658 0.773839 0.205287
C12 C 0.47882 0.807595 0.29416
C13 C 0.574246 0.80079 0.047579
C14 C 0.635949 0.768961 -0.0362788
C15 C 0.67125 0.708547 0.0341526
C16 C 0.711608 0.637316 -0.208017
C17 C 0.778238 0.630331 0.0585065
H1 H 0.657137 0.45597 0.187142
H2 H 0.626272 0.548387 -0.408568
H3 H 0.565125 0.437731 -0.49574
H4 H 0.48848 0.434821 -0.347054
H5 H 0.557198 0.36626 -0.348998
H6 H 0.579234 0.388797 -0.0264182
H7 H 0.716044 0.627743 0.378689
H8 H 0.636079 0.577396 0.312099
H9 H 0.56124 0.691591 0.395353
H10 H 0.480797 0.865327 0.282966
H11 H 0.477634 0.794149 0.431443
H12 H 0.424831 0.789757 0.237093
H13 H 0.547954 0.847798 -0.00809267
H14 H 0.658902 0.791216 -0.155005
H15 H 0.67128 0.669291 -0.28302
H16 H 0.762254 0.628537 -0.289263
H17 H 0.822147 0.603677 -0.018572
H18 H 0.805977 0.661007 0.160871
N1 N 0.728826 0.577055 0.13967
N2 N 0.735682 0.67846 -0.0551225
C18 C 0.21941 0.592708 0.180068
C19 C 0.173018 0.532966 0.155073
C20 C 0.120704 0.511192 0.281607
C21 C 0.116036 0.550575 0.433368
C22 C 0.160797 0.610385 0.464769
C23 C 0.211878 0.629806 0.334872
C24 C 0.177191 0.489816 -0.00738378
H19 H 0.259992 0.609966 0.0831774
H20 H 0.0850713 0.464939 0.2614
H21 H 0.156127 0.640143 0.583792
H22 H 0.228244 0.484677 -0.220427
N3 N 0.0609613 0.528146 0.568366
N4 N 0.26052 0.693124 0.363283
O1 O 0.229691 0.515861 -0.120087
O2 O 0.138041 0.4374 -0.0353479
O3 O 0.0216015 0.474643 0.537937
O4 O 0.0580439 0.564451 0.702432
O5 O 0.252709 0.72522 0.502599
O6 O 0.305704 0.709669 0.245765

#END

data_XXV_RANK-46_Mohamed_122.res
_database_code_CSD               UNKNWN
_symmetry_cell_setting           orthorhombic
_symmetry_space_group_name_H-M   'P 21 21 21'
_symmetry_Int_Tables_number      19
loop_
_symmetry_equiv_pos_site_id
_symmetry_equiv_pos_as_xyz
1 x,y,z
2 1/2-x,-y,1/2+z
3 -x,1/2+y,1/2-z
4 1/2+x,1/2-y,-z
_cell_length_a                   28.9577
_cell_length_b                   10.5158
_cell_length_c                   8.0592
_cell_angle_alpha                90
_cell_angle_beta                 90
_cell_angle_gamma                90
_cell_volume                     2454.13
loop_
_atom_site_label
_atom_site_type_symbol
_atom_site_fract_x
_atom_site_fract_y
_atom_site_fract_z
C1 C 0.35638 0.969727 0.15053
C2 C 0.318325 0.888362 0.167388
C3 C 0.295298 0.844958 0.0246721
C4 C 0.310405 0.886432 -0.131155
C5 C 0.34828 0.967351 -0.149606
C6 C 0.365011 1.00687 -0.318805
C7 C 0.371267 1.00791 -0.00570054
C8 C 0.334115 0.75688 0.404784
C9 C 0.326712 0.62741 0.327175
C10 C 0.358752 0.529393 0.350558
C11 C 0.353177 0.409726 0.278248
C12 C 0.388976 0.307205 0.2999
C13 C 0.313831 0.3888 0.180327
C14 C 0.281133 0.484044 0.157769
C15 C 0.287149 0.603837 0.230906
C16 C 0.254624 0.755391 0.0405246
C17 C 0.256952 0.801002 0.327757
H1 H 0.373187 1.00451 0.261759
H2 H 0.292402 0.852962 -0.241128
H3 H 0.337671 0.99808 -0.410898
H4 H 0.393912 0.948008 -0.359477
H5 H 0.376718 1.10537 -0.318334
H6 H 0.40057 1.07161 -0.0164519
H7 H 0.327336 0.753931 0.538373
H8 H 0.369879 0.787012 0.388315
H9 H 0.389211 0.547918 0.425524
H10 H 0.372855 0.214 0.311781
H11 H 0.409743 0.323858 0.410483
H12 H 0.412342 0.303425 0.19378
H13 H 0.308471 0.296376 0.123815
H14 H 0.250012 0.466432 0.0867503
H15 H 0.257264 0.679197 -0.0508821
H16 H 0.222113 0.805474 0.0173361
H17 H 0.232492 0.875955 0.295629
H18 H 0.248851 0.765109 0.451382
N1 N 0.303663 0.853704 0.331138
N2 N 0.252046 0.698177 0.206955
C18 C 0.423967 0.388404 0.87765
C19 C 0.396721 0.493865 0.83824
C20 C 0.414376 0.617227 0.84882
C21 C 0.459833 0.632325 0.899788
C22 C 0.488396 0.53077 0.940394
C23 C 0.469196 0.410092 0.927775
C24 C 0.347696 0.479644 0.783183
H19 H 0.410665 0.29274 0.869883
H20 H 0.393112 0.698275 0.818262
H21 H 0.523638 0.544916 0.979694
H22 H 0.302481 0.356677 0.740992
N3 N 0.47896 0.762292 0.911608
N4 N 0.498456 0.299563 0.969848
O1 O 0.33444 0.356262 0.777652
O2 O 0.322568 0.56842 0.747459
O3 O 0.452918 0.851616 0.874969
O4 O 0.519694 0.772728 0.9573
O5 O 0.538674 0.321577 1.01438
O6 O 0.480721 0.192603 0.95764

#END

data_XXV_RANK-47_Mohamed_1566.res
_database_code_CSD               UNKNWN
_symmetry_cell_setting           orthorhombic
_symmetry_space_group_name_H-M   'P c a 21'
_symmetry_Int_Tables_number      29
loop_
_symmetry_equiv_pos_site_id
_symmetry_equiv_pos_as_xyz
1 x,y,z
2 -x,-y,1/2+z
3 1/2+x,-y,z
4 1/2-x,y,1/2+z
_cell_length_a                   19.8943
_cell_length_b                   6.2065
_cell_length_c                   18.9869
_cell_angle_alpha                90
_cell_angle_beta                 90
_cell_angle_gamma                90
_cell_volume                     2344.39
loop_
_atom_site_label
_atom_site_type_symbol
_atom_site_fract_x
_atom_site_fract_y
_atom_site_fract_z
C1 C 0.766689 0.7849 0.0393676
C2 C 0.72523 0.604317 0.0305065
C3 C 0.703569 0.488789 0.0900071
C4 C 0.725216 0.554578 0.156772
C5 C 0.766454 0.734246 0.166286
C6 C 0.787035 0.806937 0.238798
C7 C 0.786604 0.849489 0.106285
C8 C 0.654559 0.681675 -0.0690584
C9 C 0.586632 0.63759 -0.0361635
C10 C 0.53347 0.783188 -0.0442207
C11 C 0.470634 0.748366 -0.0135044
C12 C 0.414948 0.911173 -0.0206198
C13 C 0.461427 0.559746 0.0261101
C14 C 0.513154 0.410999 0.0337866
C15 C 0.576028 0.447926 0.00274469
C16 C 0.657891 0.295525 0.0814747
C17 C 0.681236 0.320856 -0.0403743
H1 H 0.784114 0.869686 -0.00706363
H2 H 0.708531 0.464356 0.2026
H3 H 0.783728 0.675132 0.276521
H4 H 0.754829 0.937077 0.257661
H5 H 0.838594 0.866285 0.238928
H6 H 0.819072 0.988674 0.112149
H7 H 0.65297 0.655604 -0.12606
H8 H 0.669043 0.849129 -0.0603464
H9 H 0.541826 0.929281 -0.074537
H10 H 0.366337 0.832037 -0.0262316
H11 H 0.422628 1.01348 -0.0665388
H12 H 0.412221 1.01541 0.0255753
H13 H 0.412952 0.527905 0.0500531
H14 H 0.505303 0.262033 0.0623951
H15 H 0.617731 0.300259 0.12059
H16 H 0.68575 0.145423 0.0895452
H17 H 0.721924 0.209074 -0.0281755
H18 H 0.662318 0.28662 -0.0931408
N1 N 0.707147 0.541275 -0.0395976
N2 N 0.62738 0.287852 0.0108953
C18 C 0.557264 0.517198 0.320124
C19 C 0.606663 0.358836 0.312466
C20 C 0.59619 0.179472 0.269391
C21 C 0.535205 0.162594 0.234328
C22 C 0.484424 0.315379 0.240082
C23 C 0.497345 0.490637 0.283536
C24 C 0.672663 0.373956 0.349805
H19 H 0.56485 0.65633 0.353258
H20 H 0.634592 0.0576699 0.263774
H21 H 0.437427 0.298719 0.212289
H22 H 0.721185 0.549463 0.411765
N3 N 0.52343 -0.0263293 0.188596
N4 N 0.444601 0.656723 0.291067
O1 O 0.677063 0.553858 0.389854
O2 O 0.717275 0.240399 0.344863
O3 O 0.569328 -0.160888 0.1842
O4 O 0.468492 -0.0367868 0.157893
O5 O 0.391587 0.629002 0.257897
O6 O 0.457096 0.812088 0.33002

#END

data_XXV_RANK-48_Mohamed_440.res
_database_code_CSD               UNKNWN
_symmetry_cell_setting           orthorhombic
_symmetry_space_group_name_H-M   'P 21 21 21'
_symmetry_Int_Tables_number      19
loop_
_symmetry_equiv_pos_site_id
_symmetry_equiv_pos_as_xyz
1 x,y,z
2 1/2-x,-y,1/2+z
3 -x,1/2+y,1/2-z
4 1/2+x,1/2-y,-z
_cell_length_a                   30.6644
_cell_length_b                   13.6443
_cell_length_c                   5.672
_cell_angle_alpha                90
_cell_angle_beta                 90
_cell_angle_gamma                90
_cell_volume                     2373.13
loop_
_atom_site_label
_atom_site_type_symbol
_atom_site_fract_x
_atom_site_fract_y
_atom_site_fract_z
C1 C 0.176511 0.905793 0.551444
C2 C 0.138268 0.888164 0.680036
C3 C 0.1011 0.945719 0.636857
C4 C 0.103506 1.02086 0.46939
C5 C 0.141377 1.03909 0.340025
C6 C 0.142712 1.11789 0.154342
C7 C 0.177904 0.979735 0.383015
C8 C 0.135889 0.714342 0.748476
C9 C 0.0905725 0.693011 0.655907
C10 C 0.0831602 0.61474 0.501576
C11 C 0.0418468 0.594364 0.410453
C12 C 0.0349226 0.51206 0.237624
C13 C 0.0070567 0.654801 0.479152
C14 C 0.013519 0.731908 0.635492
C15 C 0.0551665 0.751674 0.725584
C16 C 0.0593237 0.926606 0.771374
C17 C 0.101584 0.822963 1.01528
H1 H 0.205165 0.862198 0.590087
H2 H 0.0747212 1.06538 0.43713
H3 H 0.117593 1.17285 0.185271
H4 H 0.137452 1.08741 -0.0212546
H5 H 0.17421 1.15487 0.153095
H6 H 0.207851 0.992846 0.286308
H7 H 0.145367 0.660592 0.882318
H8 H 0.15968 0.709749 0.605841
H9 H 0.110609 0.569388 0.448788
H10 H 0.00389019 0.475397 0.26896
H11 H 0.0607388 0.457519 0.251594
H12 H 0.0346507 0.53905 0.0565134
H13 H -0.0254338 0.640093 0.412458
H14 H -0.013617 0.776461 0.694554
H15 H 0.0314563 0.92865 0.651891
H16 H 0.054027 0.982978 0.905728
H17 H 0.105826 0.888902 1.12163
H18 H 0.100803 0.759189 1.13123
N1 N 0.13867 0.81247 0.855244
N2 N 0.0600553 0.830675 0.890008
C18 C 0.763445 0.838658 0.583237
C19 C 0.775991 0.789002 0.787793
C20 C 0.819356 0.788927 0.863171
C21 C 0.849767 0.839599 0.729003
C22 C 0.839039 0.890168 0.524334
C23 C 0.795482 0.887994 0.457036
C24 C 0.743746 0.733966 0.93466
H19 H 0.730037 0.839184 0.523493
H20 H 0.828809 0.750329 1.02135
H21 H 0.863259 0.92904 0.422997
H22 H 0.684512 0.701687 0.950969
N3 N 0.895764 0.840115 0.806608
N4 N 0.78274 0.940882 0.240343
O1 O 0.702923 0.739198 0.844689
O2 O 0.753041 0.689611 1.11414
O3 O 0.90468 0.794524 0.989536
O4 O 0.922165 0.886117 0.683254
O5 O 0.811978 0.984216 0.130917
O6 O 0.743706 0.938185 0.183295

#END

data_XXV_RANK-49_Mohamed_82.res
_database_code_CSD               UNKNWN
_symmetry_cell_setting           triclinic
_symmetry_space_group_name_H-M   'P -1'
_symmetry_Int_Tables_number      2
loop_
_symmetry_equiv_pos_site_id
_symmetry_equiv_pos_as_xyz
1 x,y,z
2 -x,-y,-z
_cell_length_a                   6.3398
_cell_length_b                   18.953
_cell_length_c                   11.0301
_cell_angle_alpha                61.0908
_cell_angle_beta                 84.2329
_cell_angle_gamma                96.6755
_cell_volume                     1133.47
loop_
_atom_site_label
_atom_site_type_symbol
_atom_site_fract_x
_atom_site_fract_y
_atom_site_fract_z
C1 C 0.226935 0.146367 0.268643
C2 C 0.42978 0.198025 0.206009
C3 C 0.573654 0.184845 0.116665
C4 C 0.512208 0.119093 0.0948199
C5 C 0.310583 0.0672589 0.156476
C6 C 0.244734 -0.00118018 0.127222
C7 C 0.167926 0.0823033 0.24346
C8 C 0.377948 0.331819 0.160157
C9 C 0.478045 0.381375 0.00545884
C10 C 0.372009 0.437939 -0.0922526
C11 C 0.458892 0.483482 -0.235834
C12 C 0.33816 0.541694 -0.339758
C13 C 0.659678 0.471623 -0.281314
C14 C 0.769696 0.416835 -0.185836
C15 C 0.680653 0.371409 -0.0419558
C16 C 0.791931 0.240876 0.0463269
C17 C 0.717837 0.293642 0.198112
H1 H 0.11951 0.156227 0.339551
H2 H 0.624245 0.108973 0.0260272
H3 H 0.385538 -0.0190175 0.0923027
H4 H 0.146085 0.0171991 0.0451815
H5 H 0.150341 -0.0552041 0.221181
H6 H 0.0109527 0.0425607 0.293571
H7 H 0.389081 0.370058 0.209237
H8 H 0.207027 0.30811 0.173026
H9 H 0.215722 0.445641 -0.0550591
H10 H 0.448259 0.596573 -0.422551
H11 H 0.220763 0.560842 -0.288195
H12 H 0.251115 0.513124 -0.390212
H13 H 0.731611 0.506706 -0.392134
H14 H 0.927977 0.409765 -0.220451
H15 H 0.826456 0.257107 -0.0639134
H16 H 0.920368 0.210288 0.0968958
H17 H 0.800961 0.246535 0.267488
H18 H 0.750407 0.347087 0.211331
N1 N 0.485105 0.262192 0.23741
N2 N 0.802091 0.316942 0.0528216
C18 C 0.765346 0.203185 0.555731
C19 C 0.567996 0.149363 0.596911
C20 C 0.39325 0.152933 0.680323
C21 C 0.420937 0.21151 0.72144
C22 C 0.613603 0.266486 0.683425
C23 C 0.782335 0.260404 0.60041
C24 C 0.534919 0.0858236 0.553803
H19 H 0.901289 0.200939 0.49132
H20 H 0.241282 0.111107 0.711809
H21 H 0.631203 0.311493 0.716684
H22 H 0.677814 0.0451585 0.450982
N3 N 0.23746 0.215972 0.809736
N4 N 0.989944 0.317763 0.557727
O1 O 0.714679 0.0881631 0.473521
O2 O 0.366299 0.0375849 0.586882
O3 O 0.067031 0.166373 0.842599
O4 O 0.267051 0.269014 0.844646
O5 O 1.00085 0.368163 0.59915
O6 O 1.13858 0.311442 0.483502

#END

data_XXV_RANK-50_Mohamed_1923.res
_database_code_CSD               UNKNWN
_symmetry_cell_setting           orthorhombic
_symmetry_space_group_name_H-M   'P n a 21'
_symmetry_Int_Tables_number      33
loop_
_symmetry_equiv_pos_site_id
_symmetry_equiv_pos_as_xyz
1 x,y,z
2 -x,-y,1/2+z
3 1/2+x,1/2-y,z
4 1/2-x,1/2+y,1/2+z
_cell_length_a                   31.9454
_cell_length_b                   7.733
_cell_length_c                   10.3953
_cell_angle_alpha                90
_cell_angle_beta                 90
_cell_angle_gamma                90
_cell_volume                     2567.99
loop_
_atom_site_label
_atom_site_type_symbol
_atom_site_fract_x
_atom_site_fract_y
_atom_site_fract_z
C1 C 0.114488 0.741186 0.748681
C2 C 0.12255 0.793054 0.87548
C3 C 0.107315 0.953216 0.919088
C4 C 0.0851656 1.0589 0.833597
C5 C 0.0768969 1.00865 0.707137
C6 C 0.0516276 1.12156 0.618308
C7 C 0.0917753 0.847008 0.666137
C8 C 0.122013 0.533713 1.00306
C9 C 0.0909911 0.587932 1.10546
C10 C 0.0580974 0.478689 1.14157
C11 C 0.0286441 0.526518 1.23419
C12 C -0.0074132 0.40964 1.26799
C13 C 0.0328731 0.68939 1.29233
C14 C 0.0657267 0.798797 1.25963
C15 C 0.0950684 0.749346 1.1664
C16 C 0.115144 1.00995 1.05636
C17 C 0.162261 0.774643 1.0689
H1 H 0.127164 0.619031 0.715635
H2 H 0.0735658 1.18287 0.86761
H3 H 0.0523092 1.25598 0.649556
H4 H 0.0189436 1.08062 0.615296
H5 H 0.0637515 1.11598 0.520397
H6 H 0.0860787 0.805423 0.568056
H7 H 0.143727 0.436403 1.04047
H8 H 0.105638 0.475961 0.921586
H9 H 0.0551483 0.353783 1.0945
H10 H -0.0143828 0.415602 1.37052
H11 H -0.00041485 0.275706 1.24366
H12 H -0.0357481 0.446613 1.21622
H13 H 0.0106221 0.729175 1.36533
H14 H 0.0697664 0.922036 1.30767
H15 H 0.0866921 1.06481 1.09759
H16 H 0.139315 1.11021 1.06011
H17 H 0.185426 0.869999 1.0386
H18 H 0.177136 0.681749 1.13332
N1 N 0.146838 0.681192 0.956211
N2 N 0.128884 0.864956 1.1378
C18 C 0.18266 0.049279 0.603256
C19 C 0.191633 -0.111073 0.547689
C20 C 0.214931 -0.23541 0.613833
C21 C 0.229013 -0.195308 0.736578
C22 C 0.22097 -0.0379467 0.796268
C23 C 0.197664 0.0811938 0.726445
C24 C 0.17678 -0.156742 0.415602
H19 H 0.164689 0.146194 0.552999
H20 H 0.221769 -0.359002 0.570235
H21 H 0.232255 -0.00977458 0.8918
H22 H 0.1464 -0.0680726 0.27652
N3 N 0.253704 -0.325601 0.807657
N4 N 0.188435 0.250135 0.786569
O1 O 0.15462 -0.0267591 0.361103
O2 O 0.183759 -0.294532 0.363029
O3 O 0.260567 -0.465126 0.752717
O4 O 0.265809 -0.286103 0.917173
O5 O 0.20223 0.275367 0.896518
O6 O 0.167551 0.354708 0.722795

#END

data_XXV_RANK-51_Mohamed_729.res
_database_code_CSD               UNKNWN
_symmetry_cell_setting           orthorhombic
_symmetry_space_group_name_H-M   'P 21 21 2'
_symmetry_Int_Tables_number      18
loop_
_symmetry_equiv_pos_site_id
_symmetry_equiv_pos_as_xyz
1 x,y,z
2 -x,-y,z
3 1/2-x,1/2+y,-z
4 1/2+x,1/2-y,-z
_cell_length_a                   40.264
_cell_length_b                   9.5603
_cell_length_c                   6.2938
_cell_angle_alpha                90
_cell_angle_beta                 90
_cell_angle_gamma                90
_cell_volume                     2422.71
loop_
_atom_site_label
_atom_site_type_symbol
_atom_site_fract_x
_atom_site_fract_y
_atom_site_fract_z
C1 C 0.490033 0.190668 0.549143
C2 C 0.457751 0.239156 0.510004
C3 C 0.450522 0.304264 0.315163
C4 C 0.476015 0.321784 0.166377
C5 C 0.508248 0.273846 0.20339
C6 C 0.534986 0.289053 0.0377335
C7 C 0.514827 0.207039 0.397464
C8 C 0.420958 0.0775939 0.684154
C9 C 0.398343 0.0428666 0.499462
C10 C 0.390188 -0.0959768 0.452073
C11 C 0.36983 -0.131163 0.280655
C12 C 0.362407 -0.281546 0.227759
C13 C 0.357235 -0.0222482 0.154659
C14 C 0.364535 0.116565 0.200966
C15 C 0.385036 0.15053 0.373411
C16 C 0.415666 0.35516 0.2689
C17 C 0.404553 0.312644 0.632194
H1 H 0.495399 0.143302 0.701745
H2 H 0.470336 0.372589 0.0162387
H3 H 0.529125 0.372978 -0.0731407
H4 H 0.537918 0.192962 -0.0539679
H5 H 0.558884 0.312645 0.110746
H6 H 0.539719 0.169814 0.430961
H7 H 0.407942 0.0646289 0.835563
H8 H 0.442276 0.00711458 0.685873
H9 H 0.400439 -0.178853 0.550373
H10 H 0.336887 -0.293765 0.173062
H11 H 0.365841 -0.34855 0.365998
H12 H 0.378696 -0.31995 0.102067
H13 H 0.341143 -0.0466266 0.021561
H14 H 0.353896 0.200768 0.107915
H15 H 0.408473 0.326816 0.107391
H16 H 0.414243 0.469234 0.280978
H17 H 0.411846 0.421769 0.652064
H18 H 0.38529 0.287333 0.747818
N1 N 0.433184 0.222497 0.672893
N2 N 0.391292 0.295226 0.417562
C18 C 0.233437 1.00392 0.529164
C19 C 0.209423 1.03017 0.373879
C20 C 0.217009 1.10781 0.192213
C21 C 0.249121 1.15845 0.170004
C22 C 0.27393 1.13537 0.319513
C23 C 0.265123 1.05755 0.497202
C24 C 0.174687 0.976622 0.394841
H19 H 0.22784 0.944086 0.67003
H20 H 0.198303 1.12773 0.0729647
H21 H 0.298727 1.17582 0.298697
H22 H 0.147235 0.873023 0.575936
N3 N 0.257494 1.24079 -0.0213466
N4 N 0.290813 1.0307 0.659916
O1 O 0.170282 0.903155 0.576544
O2 O 0.152892 0.996604 0.264109
O3 O 0.235009 1.26029 -0.152759
O4 O 0.286402 1.28447 -0.0368184
O5 O 0.31887 1.07985 0.627604
O6 O 0.28248 0.960899 0.817271

#END

data_XXV_RANK-52_Mohamed_1945.res
_database_code_CSD               UNKNWN
_symmetry_cell_setting           orthorhombic
_symmetry_space_group_name_H-M   'P n a 21'
_symmetry_Int_Tables_number      33
loop_
_symmetry_equiv_pos_site_id
_symmetry_equiv_pos_as_xyz
1 x,y,z
2 -x,-y,1/2+z
3 1/2+x,1/2-y,z
4 1/2-x,1/2+y,1/2+z
_cell_length_a                   20.7825
_cell_length_b                   10.9882
_cell_length_c                   10.5855
_cell_angle_alpha                90
_cell_angle_beta                 90
_cell_angle_gamma                90
_cell_volume                     2417.33
loop_
_atom_site_label
_atom_site_type_symbol
_atom_site_fract_x
_atom_site_fract_y
_atom_site_fract_z
C1 C 0.935687 0.214904 0.0228944
C2 C 0.986411 0.298968 0.0231467
C3 C 1.02005 0.321482 0.135942
C4 C 1.00109 0.261065 0.24621
C5 C 0.95069 0.177056 0.247162
C6 C 0.932695 0.109662 0.365855
C7 C 0.91841 0.154361 0.133103
C8 C 1.03732 0.282178 -0.180073
C9 C 1.10616 0.263165 -0.137726
C10 C 1.1439 0.170525 -0.190072
C11 C 1.20716 0.14965 -0.151336
C12 C 1.24606 0.0465148 -0.205506
C13 C 1.23293 0.225469 -0.0573737
C14 C 1.1967 0.319408 -0.00562253
C15 C 1.13322 0.339369 -0.0452346
C16 C 1.07564 0.410485 0.137425
C17 C 1.04159 0.467799 -0.0672832
H1 H 0.909327 0.200352 -0.0641406
H2 H 1.0271 0.279048 0.333293
H3 H 0.948683 0.158728 0.449573
H4 H 0.954561 0.0193972 0.368156
H5 H 0.880749 0.0977175 0.372526
H6 H 0.878751 0.090251 0.131432
H7 H 1.03572 0.324267 -0.273761
H8 H 1.01246 0.194963 -0.186721
H9 H 1.12284 0.11208 -0.261846
H10 H 1.29626 0.0727894 -0.217563
H11 H 1.22748 0.0188117 -0.297316
H12 H 1.24499 -0.0329009 -0.143635
H13 H 1.28212 0.211848 -0.0262976
H14 H 1.21735 0.380435 0.0638377
H15 H 1.1158 0.373031 0.191247
H16 H 1.0616 0.495968 0.182848
H17 H 1.01325 0.535812 -0.0168522
H18 H 1.05695 0.505519 -0.157722
N1 N 1.0016 0.360987 -0.0921798
N2 N 1.09821 0.438896 0.00896739
C18 C 0.239877 0.30874 0.581129
C19 C 0.304401 0.315599 0.617616
C20 C 0.328478 0.418298 0.67939
C21 C 0.28648 0.513708 0.703576
C22 C 0.221914 0.51157 0.669363
C23 C 0.200379 0.407377 0.608224
C24 C 0.350419 0.213865 0.592394
H19 H 0.22081 0.229843 0.533389
H20 H 0.378409 0.422973 0.70722
H21 H 0.190205 0.586875 0.689206
H22 H 0.355093 0.0586661 0.52018
N3 N 0.311281 0.622946 0.768818
N4 N 0.132011 0.401535 0.570286
O1 O 0.321773 0.119572 0.532303
O2 O 0.407005 0.215434 0.622285
O3 O 0.369019 0.623122 0.79849
O4 O 0.272588 0.706621 0.789258
O5 O 0.0978237 0.490833 0.595467
O6 O 0.113667 0.307736 0.515933

#END

data_XXV_RANK-53_Mohamed_827.res
_database_code_CSD               UNKNWN
_symmetry_cell_setting           orthorhombic
_symmetry_space_group_name_H-M   'P 21 21 2'
_symmetry_Int_Tables_number      18
loop_
_symmetry_equiv_pos_site_id
_symmetry_equiv_pos_as_xyz
1 x,y,z
2 -x,-y,z
3 1/2-x,1/2+y,-z
4 1/2+x,1/2-y,-z
_cell_length_a                   19.0338
_cell_length_b                   12.9521
_cell_length_c                   9.543
_cell_angle_alpha                90
_cell_angle_beta                 90
_cell_angle_gamma                90
_cell_volume                     2352.61
loop_
_atom_site_label
_atom_site_type_symbol
_atom_site_fract_x
_atom_site_fract_y
_atom_site_fract_z
C1 C 0.532108 0.654422 0.214816
C2 C 0.518571 0.713381 0.0946398
C3 C 0.57206 0.727562 -0.00507256
C4 C 0.638225 0.684113 0.0197406
C5 C 0.652352 0.625163 0.138933
C6 C 0.723142 0.575867 0.160848
C7 C 0.597887 0.610489 0.236049
C8 C 0.39769 0.682257 0.0349043
C9 C 0.406794 0.651674 -0.117094
C10 C 0.373487 0.563899 -0.170991
C11 C 0.381879 0.532937 -0.31012
C12 C 0.347695 0.436046 -0.364436
C13 C 0.424942 0.593154 -0.397137
C14 C 0.457548 0.681661 -0.346548
C15 C 0.448763 0.711877 -0.206604
C16 C 0.557978 0.789574 -0.13654
C17 C 0.45176 0.840052 -0.0277321
H1 H 0.490818 0.645941 0.292138
H2 H 0.679499 0.695557 -0.057422
H3 H 0.763634 0.615598 0.10087
H4 H 0.722889 0.495159 0.127971
H5 H 0.738215 0.577895 0.27099
H6 H 0.607617 0.565717 0.330102
H7 H 0.345555 0.715471 0.0527093
H8 H 0.402371 0.614569 0.102327
H9 H 0.340901 0.517767 -0.101528
H10 H 0.329568 0.446289 -0.471867
H11 H 0.30261 0.414614 -0.300431
H12 H 0.384365 0.371274 -0.363763
H13 H 0.431894 0.571295 -0.505963
H14 H 0.48887 0.729978 -0.415035
H15 H 0.580062 0.75038 -0.227655
H16 H 0.582726 0.865726 -0.130101
H17 H 0.482876 0.904942 0.0104739
H18 H 0.397945 0.865792 -0.0458455
N1 N 0.450391 0.7589 0.0787225
N2 N 0.482261 0.804849 -0.159985
C18 C 0.328363 0.0881489 0.564512
C19 C 0.369871 0.0213775 0.484648
C20 C 0.365098 0.0197749 0.338589
C21 C 0.317844 0.0864488 0.274678
C22 C 0.275367 0.154366 0.349095
C23 C 0.282138 0.152955 0.494035
C24 C 0.421053 -0.0510367 0.551449
H19 H 0.331648 0.0900019 0.677353
H20 H 0.397319 -0.0320878 0.277574
H21 H 0.239023 0.205465 0.297041
H22 H 0.455567 -0.0921144 0.726411
N3 N 0.312219 0.0855624 0.120248
N4 N 0.237884 0.224053 0.57698
O1 O 0.421082 -0.0426482 0.692854
O2 O 0.458369 -0.11063 0.48655
O3 O 0.350526 0.0243786 0.0557598
O4 O 0.269609 0.146081 0.0661654
O5 O 0.197026 0.28097 0.511511
O6 O 0.244738 0.22174 0.706205

#END

data_XXV_RANK-54_Mohamed_605.res
_database_code_CSD               UNKNWN
_symmetry_cell_setting           orthorhombic
_symmetry_space_group_name_H-M   'P 21 21 21'
_symmetry_Int_Tables_number      19
loop_
_symmetry_equiv_pos_site_id
_symmetry_equiv_pos_as_xyz
1 x,y,z
2 1/2-x,-y,1/2+z
3 -x,1/2+y,1/2-z
4 1/2+x,1/2-y,-z
_cell_length_a                   7.923
_cell_length_b                   16.0839
_cell_length_c                   19.4195
_cell_angle_alpha                90
_cell_angle_beta                 90
_cell_angle_gamma                90
_cell_volume                     2474.68
loop_
_atom_site_label
_atom_site_type_symbol
_atom_site_fract_x
_atom_site_fract_y
_atom_site_fract_z
C1 C 0.480152 0.427097 0.983958
C2 C 0.54931 0.431437 0.917623
C3 C 0.692116 0.383355 0.901514
C4 C 0.764075 0.333505 0.952776
C5 C 0.696294 0.328595 1.01901
C6 C 0.771991 0.272128 1.07259
C7 C 0.55203 0.376032 1.03371
C8 C 0.315559 0.45137 0.840405
C9 C 0.349698 0.381004 0.790564
C10 C 0.220359 0.327023 0.770288
C11 C 0.248821 0.260806 0.72528
C12 C 0.109204 0.20162 0.706232
C13 C 0.412997 0.249407 0.69983
C14 C 0.54279 0.303111 0.718314
C15 C 0.512623 0.369329 0.763587
C16 C 0.766731 0.386253 0.829803
C17 C 0.586673 0.501193 0.810516
H1 H 0.37219 0.465811 0.996042
H2 H 0.874804 0.296649 0.94016
H3 H 0.90331 0.258073 1.06074
H4 H 0.703728 0.213306 1.07558
H5 H 0.767648 0.300694 1.12344
H6 H 0.497629 0.37387 1.08492
H7 H 0.24633 0.501719 0.815082
H8 H 0.23797 0.429454 0.88313
H9 H 0.094459 0.336449 0.791098
H10 H 0.118951 0.18275 0.652479
H11 H -0.0141199 0.230144 0.713744
H12 H 0.113832 0.145368 0.737607
H13 H 0.438273 0.198845 0.664355
H14 H 0.668169 0.295922 0.696823
H15 H 0.7976 0.323601 0.812325
H16 H 0.88378 0.42242 0.8293
H17 H 0.694737 0.537504 0.828057
H18 H 0.518245 0.536588 0.771571
N1 N 0.472908 0.486263 0.868484
N2 N 0.649571 0.424075 0.780021
C18 C 0.575496 0.120798 0.430456
C19 C 0.616387 0.0661323 0.377066
C20 C 0.776089 0.029674 0.372949
C21 C 0.893526 0.0492848 0.423437
C22 C 0.859424 0.10321 0.47761
C23 C 0.698788 0.137787 0.479364
C24 C 0.491767 0.0442436 0.322175
H19 H 0.452538 0.149286 0.434109
H20 H 0.806806 -0.0124722 0.331506
H21 H 0.952803 0.117495 0.516249
H22 H 0.270137 0.0652462 0.293731
N3 N 1.063 0.0111916 0.41971
N4 N 0.657537 0.195449 0.536168
O1 O 0.34198 0.0831535 0.33147
O2 O 0.521204 -0.00300167 0.274648
O3 O 1.09098 -0.0366883 0.370978
O4 O 1.16512 0.029834 0.465604
O5 O 0.769882 0.20961 0.579081
O6 O 0.51345 0.225611 0.536899

#END

data_XXV_RANK-55_Mohamed_1155.res
_database_code_CSD               UNKNWN
_symmetry_cell_setting           orthorhombic
_symmetry_space_group_name_H-M   'P b c a'
_symmetry_Int_Tables_number      61
loop_
_symmetry_equiv_pos_site_id
_symmetry_equiv_pos_as_xyz
1 x,y,z
2 1/2-x,-y,1/2+z
3 -x,1/2+y,1/2-z
4 1/2+x,1/2-y,-z
5 -x,-y,-z
6 1/2+x,y,1/2-z
7 x,1/2-y,1/2+z
8 1/2-x,1/2+y,z
_cell_length_a                   15.93
_cell_length_b                   22.1315
_cell_length_c                   14.2301
_cell_angle_alpha                90
_cell_angle_beta                 90
_cell_angle_gamma                90
_cell_volume                     5016.89
loop_
_atom_site_label
_atom_site_type_symbol
_atom_site_fract_x
_atom_site_fract_y
_atom_site_fract_z
C1 C 0.75223 0.428276 0.293047
C2 C 0.82413 0.450087 0.247528
C3 C 0.826689 0.451238 0.148806
C4 C 0.757791 0.429273 0.0982402
C5 C 0.685797 0.407491 0.142748
C6 C 0.611135 0.38622 0.0869277
C7 C 0.683949 0.407669 0.241363
C8 C 0.878418 0.529619 0.345289
C9 C 0.884726 0.579391 0.272663
C10 C 0.854008 0.637374 0.291553
C11 C 0.857752 0.683848 0.225344
C12 C 0.821432 0.745248 0.245894
C13 C 0.894177 0.671167 0.137738
C14 C 0.92642 0.614196 0.11801
C15 C 0.922218 0.567903 0.185043
C16 C 0.903297 0.475579 0.0985261
C17 C 0.969901 0.474012 0.247044
H1 H 0.751845 0.426496 0.369152
H2 H 0.760156 0.430071 0.021927
H3 H 0.629432 0.373369 0.0159305
H4 H 0.563642 0.421573 0.0812975
H5 H 0.58172 0.347194 0.120041
H6 H 0.629051 0.390535 0.277701
H7 H 0.924228 0.536453 0.401645
H8 H 0.816224 0.529678 0.37741
H9 H 0.825314 0.646111 0.359509
H10 H 0.860164 0.7809 0.21571
H11 H 0.817044 0.753098 0.321305
H12 H 0.758495 0.749832 0.216439
H13 H 0.89849 0.706601 0.085303
H14 H 0.957056 0.605044 0.0515179
H15 H 0.884347 0.50487 0.0406075
H16 H 0.940503 0.438727 0.068569
H17 H 0.989577 0.428804 0.225873
H18 H 1.01904 0.494337 0.290092
N1 N 0.893626 0.469697 0.303774
N2 N 0.957858 0.510273 0.162222
C18 C 0.931731 0.313031 0.590672
C19 C 0.898782 0.371089 0.60215
C20 C 0.874471 0.392181 0.690586
C21 C 0.883893 0.3538 0.766995
C22 C 0.916311 0.295692 0.759489
C23 C 0.93955 0.2769 0.670049
C24 C 0.888084 0.413104 0.520749
H19 H 0.950696 0.296319 0.522684
H20 H 0.849006 0.437094 0.698891
H21 H 0.923045 0.266699 0.819947
H22 H 0.904377 0.418213 0.390754
N3 N 0.858415 0.375506 0.860967
N4 N 0.974309 0.215392 0.659105
O1 O 0.913656 0.387851 0.438975
O2 O 0.85973 0.464059 0.52709
O3 O 0.8296 0.427455 0.866183
O4 O 0.86769 0.340213 0.927893
O5 O 0.980544 0.184061 0.731038
O6 O 0.994787 0.199459 0.578731

#END

data_XXV_RANK-56_Mohamed_571.res
_database_code_CSD               UNKNWN
_symmetry_cell_setting           orthorhombic
_symmetry_space_group_name_H-M   'P 21 21 21'
_symmetry_Int_Tables_number      19
loop_
_symmetry_equiv_pos_site_id
_symmetry_equiv_pos_as_xyz
1 x,y,z
2 1/2-x,-y,1/2+z
3 -x,1/2+y,1/2-z
4 1/2+x,1/2-y,-z
_cell_length_a                   25.7707
_cell_length_b                   11.0148
_cell_length_c                   8.6677
_cell_angle_alpha                90
_cell_angle_beta                 90
_cell_angle_gamma                90
_cell_volume                     2460.41
loop_
_atom_site_label
_atom_site_type_symbol
_atom_site_fract_x
_atom_site_fract_y
_atom_site_fract_z
C1 C 0.21194 0.744538 0.92472
C2 C 0.16068 0.720842 0.879747
C3 C 0.151167 0.639537 0.757998
C4 C 0.193341 0.586064 0.682273
C5 C 0.244555 0.608828 0.72607
C6 C 0.289243 0.546704 0.64678
C7 C 0.253187 0.688718 0.849569
C8 C 0.109421 0.728971 1.11129
C9 C 0.0822418 0.607542 1.09878
C10 C 0.0797037 0.528834 1.22531
C11 C 0.0556408 0.415492 1.21634
C12 C 0.0551058 0.330361 1.35223
C13 C 0.0332612 0.381485 1.0752
C14 C 0.0345067 0.459076 0.948766
C15 C 0.0588323 0.572598 0.959208
C16 C 0.0960282 0.611388 0.709634
C17 C 0.0712737 0.775074 0.87014
H1 H 0.218713 0.809315 1.01663
H2 H 0.185808 0.523565 0.587875
H3 H 0.278255 0.515908 0.531924
H4 H 0.302296 0.467623 0.711952
H5 H 0.322249 0.607856 0.634919
H6 H 0.292612 0.708747 0.885127
H7 H 0.0859679 0.793452 1.17745
H8 H 0.14633 0.718642 1.17155
H9 H 0.0977108 0.556397 1.33315
H10 H 0.0183913 0.281559 1.35931
H11 H 0.060551 0.379576 1.46002
H12 H 0.0859904 0.262938 1.3434
H13 H 0.0139545 0.294339 1.06544
H14 H 0.0157018 0.434429 0.841425
H15 H 0.0913986 0.514053 0.690752
H16 H 0.0864524 0.657072 0.601134
H17 H 0.0751111 0.82862 0.764877
H18 H 0.0400586 0.812837 0.940312
N1 N 0.119478 0.782443 0.958564
N2 N 0.0582082 0.650506 0.826762
C18 C 0.138131 0.177919 0.859543
C19 C 0.101189 0.115908 0.947449
C20 C 0.114611 0.0604089 1.08676
C21 C 0.165778 0.0684392 1.13567
C22 C 0.204018 0.128968 1.05276
C23 C 0.188673 0.182625 0.915082
C24 C 0.0458978 0.106171 0.896759
H19 H 0.128171 0.221095 0.751806
H20 H 0.0858572 0.0125729 1.15401
H21 H 0.243549 0.133984 1.09319
H22 H 0.00093495 0.152007 0.737551
N3 N 0.180535 0.0101108 1.2828
N4 N 0.228193 0.247879 0.823497
O1 O 0.0375138 0.163182 0.76067
O2 O 0.0122928 0.0532388 0.969147
O3 O 0.145872 -0.0435031 1.355
O4 O 0.226522 0.0189742 1.32356
O5 O 0.273002 0.250603 0.875588
O6 O 0.213731 0.295302 0.701014

#END

data_XXV_RANK-57_Mohamed_598.res
_database_code_CSD               UNKNWN
_symmetry_cell_setting           orthorhombic
_symmetry_space_group_name_H-M   'P 21 21 21'
_symmetry_Int_Tables_number      19
loop_
_symmetry_equiv_pos_site_id
_symmetry_equiv_pos_as_xyz
1 x,y,z
2 1/2-x,-y,1/2+z
3 -x,1/2+y,1/2-z
4 1/2+x,1/2-y,-z
_cell_length_a                   8.7312
_cell_length_b                   10.5169
_cell_length_c                   25.6511
_cell_angle_alpha                90
_cell_angle_beta                 90
_cell_angle_gamma                90
_cell_volume                     2355.42
loop_
_atom_site_label
_atom_site_type_symbol
_atom_site_fract_x
_atom_site_fract_y
_atom_site_fract_z
C1 C 0.686779 0.98911 0.469296
C2 C 0.62855 1.01621 0.419601
C3 C 0.520435 1.11417 0.413619
C4 C 0.471036 1.18065 0.457802
C5 C 0.528263 1.15465 0.507489
C6 C 0.477794 1.23062 0.554173
C7 C 0.638007 1.0579 0.512489
C8 C 0.834601 0.97811 0.359406
C9 C 0.833701 1.10401 0.330812
C10 C 0.969925 1.17073 0.321951
C11 C 0.972191 1.28799 0.296451
C12 C 1.11938 1.36039 0.2891
C13 C 0.832304 1.33851 0.279189
C14 C 0.695907 1.27287 0.286752
C15 C 0.695134 1.15526 0.312458
C16 C 0.458267 1.14608 0.360115
C17 C 0.577536 0.95641 0.331741
H1 H 0.767652 0.911605 0.473461
H2 H 0.387061 1.25603 0.453011
H3 H 0.367112 1.27535 0.547284
H4 H 0.559828 1.3057 0.563285
H5 H 0.46748 1.17037 0.588559
H6 H 0.683428 1.03507 0.550713
H7 H 0.879504 0.90233 0.334452
H8 H 0.908485 0.983747 0.393629
H9 H 1.07685 1.13054 0.336057
H10 H 1.12154 1.40821 0.251417
H11 H 1.21797 1.2971 0.291053
H12 H 1.13362 1.43293 0.319134
H13 H 0.830979 1.42897 0.258901
H14 H 0.588676 1.30993 0.271866
H15 H 0.455093 1.24894 0.354652
H16 H 0.341006 1.11086 0.355637
H17 H 0.466898 0.913369 0.340646
H18 H 0.628199 0.907442 0.298451
N1 N 0.679914 0.941004 0.376398
N2 N 0.552144 1.0899 0.318383
C18 C 0.17943 0.140618 0.154577
C19 C 0.328873 0.0964863 0.147244
C20 C 0.38308 0.0654476 0.097617
C21 C 0.284224 0.0795586 0.0556312
C22 C 0.134649 0.123037 0.0607492
C23 C 0.0863544 0.152631 0.110915
C24 C 0.437077 0.080568 0.191939
H19 H 0.136441 0.164856 0.192737
H20 H 0.498682 0.0313261 0.0922629
H21 H 0.0599638 0.133235 0.0275251
H22 H 0.450328 0.100047 0.264318
N3 N 0.34002 0.0470361 0.00290884
N4 N -0.0719798 0.199206 0.118001
O1 O 0.372134 0.113437 0.237933
O2 O 0.568232 0.0425353 0.187589
O3 O 0.473759 0.00834361 -0.00083123
O4 O 0.249118 0.0607912 -0.0338216
O5 O -0.152671 0.208933 0.0784005
O6 O -0.11293 0.225264 0.16306

#END

data_XXV_RANK-58_Mohamed_940.res
_database_code_CSD               UNKNWN
_symmetry_cell_setting           orthorhombic
_symmetry_space_group_name_H-M   'P b c a'
_symmetry_Int_Tables_number      61
loop_
_symmetry_equiv_pos_site_id
_symmetry_equiv_pos_as_xyz
1 x,y,z
2 1/2-x,-y,1/2+z
3 -x,1/2+y,1/2-z
4 1/2+x,1/2-y,-z
5 -x,-y,-z
6 1/2+x,y,1/2-z
7 x,1/2-y,1/2+z
8 1/2-x,1/2+y,z
_cell_length_a                   22.3592
_cell_length_b                   19.5791
_cell_length_c                   11.5183
_cell_angle_alpha                90
_cell_angle_beta                 90
_cell_angle_gamma                90
_cell_volume                     5042.4
loop_
_atom_site_label
_atom_site_type_symbol
_atom_site_fract_x
_atom_site_fract_y
_atom_site_fract_z
C1 C 0.793796 0.890925 0.316072
C2 C 0.755438 0.905774 0.223185
C3 C 0.696333 0.881344 0.225232
C4 C 0.677584 0.841412 0.31921
C5 C 0.715327 0.826324 0.412287
C6 C 0.693501 0.785451 0.514588
C7 C 0.773865 0.852154 0.409481
C8 C 0.782736 1.01784 0.156273
C9 C 0.721862 1.05158 0.159767
C10 C 0.714286 1.11593 0.210594
C11 C 0.658493 1.14776 0.216729
C12 C 0.650987 1.21583 0.275751
C13 C 0.609093 1.11345 0.169267
C14 C 0.615735 1.05003 0.116545
C15 C 0.671984 1.01859 0.111032
C16 C 0.654032 0.897853 0.126547
C17 C 0.739275 0.938466 0.0264988
H1 H 0.839586 0.908893 0.31216
H2 H 0.631903 0.822441 0.320241
H3 H 0.654954 0.754341 0.491162
H4 H 0.680186 0.818691 0.586117
H5 H 0.728359 0.751485 0.546839
H6 H 0.804259 0.84073 0.480243
H7 H 0.811426 1.04215 0.0912694
H8 H 0.804961 1.02303 0.240137
H9 H 0.753004 1.14135 0.247824
H10 H 0.618582 1.2475 0.229952
H11 H 0.693203 1.24354 0.278963
H12 H 0.63514 1.20966 0.364742
H13 H 0.565339 1.13727 0.172048
H14 H 0.577937 1.02464 0.0764953
H15 H 0.610366 0.912561 0.160618
H16 H 0.647286 0.853193 0.0708716
H17 H 0.741584 0.88639 -0.00689469
H18 H 0.755163 0.973676 -0.0401206
N1 N 0.778365 0.944737 0.127693
N2 N 0.676846 0.95385 0.0536969
C18 C 0.981416 0.0476469 0.20792
C19 C 0.945046 0.104223 0.23004
C20 C 0.950705 0.164215 0.165329
C21 C 0.993579 0.166166 0.0782293
C22 C 1.03086 0.111401 0.0526479
C23 C 1.02342 0.0529406 0.119478
C24 C 0.898643 0.103168 0.32347
H19 H 0.977409 0.00107534 0.257388
H20 H 0.922463 0.207752 0.182975
H21 H 1.06386 0.114133 -0.0155023
H22 H 0.866111 0.0468089 0.438503
N3 N 1.00006 0.229313 0.00909995
N4 N 1.06222 -0.00644196 0.0949775
O1 O 0.89727 0.0426199 0.38014
O2 O 0.865881 0.151062 0.346087
O3 O 0.966415 0.277616 0.0333185
O4 O 1.0387 0.229476 -0.0681872
O5 O 1.09937 -0.00034395 0.0156872
O6 O 1.05487 -0.0581899 0.155476

#END

data_XXV_RANK-59_Mohamed_141.res
_database_code_CSD               UNKNWN
_symmetry_cell_setting           orthorhombic
_symmetry_space_group_name_H-M   'P 21 21 21'
_symmetry_Int_Tables_number      19
loop_
_symmetry_equiv_pos_site_id
_symmetry_equiv_pos_as_xyz
1 x,y,z
2 1/2-x,-y,1/2+z
3 -x,1/2+y,1/2-z
4 1/2+x,1/2-y,-z
_cell_length_a                   8.3434
_cell_length_b                   13.1336
_cell_length_c                   22.1285
_cell_angle_alpha                90
_cell_angle_beta                 90
_cell_angle_gamma                90
_cell_volume                     2424.82
loop_
_atom_site_label
_atom_site_type_symbol
_atom_site_fract_x
_atom_site_fract_y
_atom_site_fract_z
C1 C -0.0625753 0.897805 0.0906431
C2 C -0.00041174 0.983159 0.0606964
C3 C 0.139931 0.973215 0.0260476
C4 C 0.216252 0.878427 0.0233708
C5 C 0.155453 0.792838 0.0529409
C6 C 0.23621 0.690719 0.0475457
C7 C 0.013752 0.803985 0.0864713
C8 C -0.227623 1.08337 0.0302153
C9 C -0.189075 1.09524 -0.0362554
C10 C -0.30611 1.07789 -0.0803821
C11 C -0.273202 1.08665 -0.142023
C12 C -0.399314 1.06384 -0.188771
C13 C -0.117366 1.11442 -0.15931
C14 C 4.523e-005 1.13377 -0.116243
C15 C -0.0344479 1.12462 -0.0544889
C16 C 0.207205 1.06422 -0.00739023
C17 C 0.022096 1.16278 0.0485493
H1 H -0.168956 0.907098 0.118197
H2 H 0.325013 0.871174 -0.00331267
H3 H 0.361808 0.699183 0.0350849
H4 H 0.178633 0.64371 0.0131652
H5 H 0.230891 0.649174 0.0901351
H6 H -0.0353342 0.7389 0.110282
H7 H -0.3003 1.14724 0.0463288
H8 H -0.296699 1.01396 0.0376729
H9 H -0.425627 1.05552 -0.0660707
H10 H -0.390148 1.11588 -0.226982
H11 H -0.519236 1.07104 -0.169795
H12 H -0.386893 0.986551 -0.206251
H13 H -0.0889467 1.12257 -0.206882
H14 H 0.118794 1.15853 -0.12958
H15 H 0.243132 1.04229 -0.0529772
H16 H 0.313808 1.0938 0.0154975
H17 H 0.120946 1.17037 0.0805108
H18 H -0.0486341 1.23263 0.0489316
N1 N -0.0814444 1.07874 0.0673505
N2 N 0.0895437 1.14739 -0.0117357
C18 C 0.452142 0.63196 0.23886
C19 C 0.333501 0.70274 0.253793
C20 C 0.319162 0.79449 0.222324
C21 C 0.426296 0.813595 0.175697
C22 C 0.546379 0.745853 0.158997
C23 C 0.555508 0.655731 0.191686
C24 C 0.217032 0.683647 0.303875
H19 H 0.464239 0.560887 0.262877
H20 H 0.227244 0.848846 0.234154
H21 H 0.628247 0.762404 0.122578
H22 H 0.161901 0.587186 0.362547
N3 N 0.412556 0.910358 0.142023
N4 N 0.681609 0.581674 0.175327
O1 O 0.24245 0.59268 0.330999
O2 O 0.111629 0.74282 0.318608
O3 O 0.304722 0.969797 0.157635
O4 O 0.509849 0.925194 0.100557
O5 O 0.772356 0.604804 0.1331
O6 O 0.68773 0.501621 0.204976

#END

data_XXV_RANK-60_Mohamed_1500.res
_database_code_CSD               UNKNWN
_symmetry_cell_setting           orthorhombic
_symmetry_space_group_name_H-M   'P c a 21'
_symmetry_Int_Tables_number      29
loop_
_symmetry_equiv_pos_site_id
_symmetry_equiv_pos_as_xyz
1 x,y,z
2 -x,-y,1/2+z
3 1/2+x,-y,z
4 1/2-x,y,1/2+z
_cell_length_a                   12.2014
_cell_length_b                   9.7743
_cell_length_c                   19.5112
_cell_angle_alpha                90
_cell_angle_beta                 90
_cell_angle_gamma                90
_cell_volume                     2326.91
loop_
_atom_site_label
_atom_site_type_symbol
_atom_site_fract_x
_atom_site_fract_y
_atom_site_fract_z
C1 C 0.78671 0.483318 0.143481
C2 C 0.73047 0.484406 0.0808435
C3 C 0.738307 0.599554 0.0379654
C4 C 0.800446 0.711852 0.0596562
C5 C 0.856919 0.711966 0.121893
C6 C 0.926652 0.831855 0.143004
C7 C 0.8495 0.595097 0.163436
C8 C 0.732818 0.252607 0.0396244
C9 C 0.778387 0.277158 -0.0314756
C10 C 0.86408 0.19688 -0.0571011
C11 C 0.908886 0.218702 -0.122015
C12 C 1.00383 0.134476 -0.14751
C13 C 0.864993 0.324451 -0.162197
C14 C 0.778598 0.403935 -0.138282
C15 C 0.734381 0.381093 -0.0729811
C16 C 0.679564 0.601527 -0.030361
C17 C 0.58889 0.401661 0.00775276
H1 H 0.778072 0.39502 0.176641
H2 H 0.805973 0.80084 0.0264356
H3 H 0.901311 0.924837 0.11663
H4 H 1.01285 0.814115 0.130987
H5 H 0.920708 0.850137 0.197974
H6 H 0.89186 0.59294 0.212283
H7 H 0.682165 0.160167 0.0406757
H8 H 0.799495 0.237664 0.0761211
H9 H 0.897614 0.116357 -0.0249115
H10 H 0.99595 0.113233 -0.202117
H11 H 1.00856 0.0370076 -0.120605
H12 H 1.0815 0.187685 -0.139832
H13 H 0.897706 0.342867 -0.213051
H14 H 0.74235 0.482506 -0.170245
H15 H 0.733282 0.642548 -0.0700533
H16 H 0.607009 0.667278 -0.028127
H17 H 0.527498 0.47352 0.0266429
H18 H 0.548158 0.307682 -0.00842474
N1 N 0.664961 0.367939 0.0631251
N2 N 0.64388 0.463769 -0.0511044
C18 C 0.0546962 0.236239 0.223962
C19 C 0.0931167 0.212069 0.290348
C20 C 0.170597 0.110132 0.303395
C21 C 0.208492 0.0331652 0.248512
C22 C 0.173035 0.0529787 0.181539
C23 C 0.096 0.155622 0.1713
C24 C 0.053312 0.293764 0.350155
H19 H -0.0051272 0.31472 0.213328
H20 H 0.199847 0.0919832 0.354842
H21 H 0.203717 -0.00815273 0.13971
H22 H -0.0420676 0.43649 0.373175
N3 N 0.29044 -0.0750555 0.261562
N4 N 0.0562191 0.179919 0.100797
O1 O -0.021294 0.389168 0.331361
O2 O 0.0842235 0.276706 0.408894
O3 O 0.320958 -0.0911946 0.321661
O4 O 0.322835 -0.141982 0.211495
O5 O 0.0943191 0.106452 0.0547606
O6 O -0.0124541 0.272082 0.0926681

#END

data_XXV_RANK-61_Mohamed_1367.res
_database_code_CSD               UNKNWN
_symmetry_cell_setting           orthorhombic
_symmetry_space_group_name_H-M   'P c a 21'
_symmetry_Int_Tables_number      29
loop_
_symmetry_equiv_pos_site_id
_symmetry_equiv_pos_as_xyz
1 x,y,z
2 -x,-y,1/2+z
3 1/2+x,-y,z
4 1/2-x,y,1/2+z
_cell_length_a                   39.4585
_cell_length_b                   5.551
_cell_length_c                   10.9507
_cell_angle_alpha                90
_cell_angle_beta                 90
_cell_angle_gamma                90
_cell_volume                     2398.58
loop_
_atom_site_label
_atom_site_type_symbol
_atom_site_fract_x
_atom_site_fract_y
_atom_site_fract_z
C1 C 0.593316 0.29395 0.674441
C2 C 0.58172 0.435691 0.77179
C3 C 0.54763 0.419599 0.808115
C4 C 0.525855 0.265614 0.744189
C5 C 0.537101 0.123371 0.647165
C6 C 0.513519 -0.047853 0.582707
C7 C 0.571356 0.139112 0.613649
C8 C 0.628285 0.466954 0.91252
C9 C 0.610569 0.386227 1.02808
C10 C 0.625368 0.214926 1.10521
C11 C 0.609352 0.134287 1.21129
C12 C 0.625173 -0.0568841 1.29046
C13 C 0.577516 0.231446 1.24021
C14 C 0.56259 0.404902 1.1661
C15 C 0.578923 0.484218 1.05977
C16 C 0.53483 0.568421 0.914355
C17 C 0.58709 0.775806 0.902958
H1 H 0.619476 0.311962 0.645837
H2 H 0.499487 0.254337 0.772334
H3 H 0.48718 0.00590534 0.594772
H4 H 0.516198 -0.23082 0.617868
H5 H 0.518807 -0.0533137 0.485068
H6 H 0.580691 0.0320106 0.53796
H7 H 0.649501 0.586907 0.933798
H8 H 0.638616 0.311714 0.864048
H9 H 0.649893 0.140224 1.08056
H10 H 0.620526 -0.0209908 1.38686
H11 H 0.652475 -0.0652503 1.27659
H12 H 0.614766 -0.234488 1.26991
H13 H 0.564641 0.173367 1.32262
H14 H 0.538537 0.48566 1.19069
H15 H 0.518819 0.458714 0.973578
H16 H 0.519423 0.719563 0.88207
H17 H 0.573249 0.8969 0.842367
H18 H 0.605735 0.879433 0.95444
N1 N 0.605131 0.596286 0.830032
N2 N 0.562867 0.666932 0.987589
C18 C 0.688246 0.089454 0.527068
C19 C 0.699241 -0.116099 0.589199
C20 C 0.732544 -0.198525 0.577921
C21 C 0.75449 -0.0705222 0.503062
C22 C 0.744865 0.134877 0.439289
C23 C 0.711483 0.209361 0.453642
C24 C 0.676005 -0.256542 0.670189
H19 H 0.662576 0.154613 0.535154
H20 H 0.740858 -0.357613 0.626155
H21 H 0.762382 0.231365 0.381649
H22 H 0.631408 -0.262509 0.728275
N3 N 0.789788 -0.155696 0.490241
N4 N 0.700248 0.427091 0.387347
O1 O 0.64451 -0.160066 0.674
O2 O 0.684361 -0.436554 0.726229
O3 O 0.797876 -0.339341 0.547802
O4 O 0.8088 -0.0374129 0.422849
O5 O 0.721485 0.53055 0.322356
O6 O 0.670383 0.490906 0.401417

#END

data_XXV_RANK-62_Mohamed_1289.res
_database_code_CSD               UNKNWN
_symmetry_cell_setting           orthorhombic
_symmetry_space_group_name_H-M   'P b c a'
_symmetry_Int_Tables_number      61
loop_
_symmetry_equiv_pos_site_id
_symmetry_equiv_pos_as_xyz
1 x,y,z
2 1/2-x,-y,1/2+z
3 -x,1/2+y,1/2-z
4 1/2+x,1/2-y,-z
5 -x,-y,-z
6 1/2+x,y,1/2-z
7 x,1/2-y,1/2+z
8 1/2-x,1/2+y,z
_cell_length_a                   10.9432
_cell_length_b                   33.7266
_cell_length_c                   12.6073
_cell_angle_alpha                90
_cell_angle_beta                 90
_cell_angle_gamma                90
_cell_volume                     4653.06
loop_
_atom_site_label
_atom_site_type_symbol
_atom_site_fract_x
_atom_site_fract_y
_atom_site_fract_z
C1 C 0.833839 0.276337 0.311607
C2 C 0.915949 0.250196 0.360474
C3 C 0.966387 0.260156 0.459495
C4 C 0.935216 0.296463 0.505917
C5 C 0.853464 0.322738 0.458098
C6 C 0.817657 0.360963 0.511401
C7 C 0.80256 0.311944 0.360081
C8 C 0.849283 0.184503 0.314256
C9 C 0.842151 0.166589 0.424165
C10 C 0.739569 0.144852 0.456003
C11 C 0.729682 0.128557 0.55743
C12 C 0.616489 0.106568 0.591304
C13 C 0.827021 0.134303 0.628289
C14 C 0.930725 0.155194 0.597796
C15 C 0.9395 0.171443 0.495744
C16 C 1.05364 0.23196 0.514184
C17 C 1.0576 0.196669 0.352132
H1 H 0.79765 0.26865 0.234281
H2 H 0.97474 0.304102 0.582316
H3 H 0.886376 0.370107 0.568915
H4 H 0.730909 0.357931 0.553325
H5 H 0.807212 0.384751 0.45361
H6 H 0.739558 0.331951 0.320817
H7 H 0.86661 0.16157 0.254659
H8 H 0.762775 0.198674 0.293899
H9 H 0.664693 0.141063 0.400282
H10 H 0.639462 0.0814166 0.6418
H11 H 0.566418 0.0953872 0.522886
H12 H 0.55496 0.125749 0.636094
H13 H 0.822097 0.121683 0.707287
H14 H 1.00752 0.158466 0.651357
H15 H 1.03122 0.22966 0.598288
H16 H 1.14778 0.24275 0.508571
H17 H 1.1359 0.215579 0.334545
H18 H 1.07168 0.167691 0.315658
N1 N 0.947364 0.214218 0.306435
N2 N 1.04925 0.192042 0.467198
C18 C 0.843641 0.047574 0.373151
C19 C 0.797604 0.0323726 0.468215
C20 C 0.867725 0.0326113 0.560803
C21 C 0.984738 0.0483832 0.555853
C22 C 1.0349 0.0638826 0.463448
C23 C 0.961438 0.0629528 0.373601
C24 C 0.671859 0.0152351 0.475197
H19 H 0.790246 0.0475388 0.301209
H20 H 0.83156 0.0207757 0.633959
H21 H 1.1261 0.0759851 0.461579
H22 H 0.53281 0.00494843 0.393282
N3 N 1.05995 0.0488116 0.653191
N4 N 1.01145 0.0791565 0.27372
O1 O 0.612763 0.016601 0.38094
O2 O 0.627606 0.00164019 0.55605
O3 O 1.01359 0.0348312 0.734796
O4 O 1.16404 0.0631371 0.646316
O5 O 1.11684 0.0926605 0.276279
O6 O 0.944457 0.0781089 0.194401

#END

data_XXV_RANK-63_Mohamed_485.res
_database_code_CSD               UNKNWN
_symmetry_cell_setting           orthorhombic
_symmetry_space_group_name_H-M   'P 21 21 21'
_symmetry_Int_Tables_number      19
loop_
_symmetry_equiv_pos_site_id
_symmetry_equiv_pos_as_xyz
1 x,y,z
2 1/2-x,-y,1/2+z
3 -x,1/2+y,1/2-z
4 1/2+x,1/2-y,-z
_cell_length_a                   7.4023
_cell_length_b                   12.1447
_cell_length_c                   27.3698
_cell_angle_alpha                90
_cell_angle_beta                 90
_cell_angle_gamma                90
_cell_volume                     2460.51
loop_
_atom_site_label
_atom_site_type_symbol
_atom_site_fract_x
_atom_site_fract_y
_atom_site_fract_z
C1 C 0.501568 0.414675 0.128212
C2 C 0.672715 0.372195 0.117048
C3 C 0.82206 0.402773 0.145716
C4 C 0.796624 0.477021 0.184215
C5 C 0.626847 0.519824 0.195731
C6 C 0.601495 0.596322 0.23848
C7 C 0.478998 0.486821 0.167163
C8 C 0.62343 0.188479 0.0871425
C9 C 0.75199 0.126605 0.120242
C10 C 0.697107 0.0306079 0.144322
C11 C 0.811843 -0.0270859 0.175685
C12 C 0.747718 -0.127823 0.20266
C13 C 0.987585 0.0134627 0.182524
C14 C 1.04608 0.107559 0.158318
C15 C 0.92951 0.164822 0.126967
C16 C 1.00731 0.356253 0.134657
C17 C 0.879102 0.28962 0.0612355
H1 H 0.388383 0.392151 0.105172
H2 H 0.912582 0.500716 0.206189
H3 H 0.727871 0.636803 0.248121
H4 H 0.553921 0.551894 0.270663
H5 H 0.502317 0.659942 0.230162
H6 H 0.345854 0.519528 0.175085
H7 H 0.6048 0.144643 0.0525491
H8 H 0.490984 0.195512 0.104352
H9 H 0.559924 0.00117202 0.13889
H10 H 0.854443 -0.189388 0.205122
H11 H 0.63258 -0.165295 0.18428
H12 H 0.706207 -0.107486 0.239835
H13 H 1.07994 -0.0302934 0.206389
H14 H 1.18365 0.136679 0.162359
H15 H 1.07434 0.331501 0.168415
H16 H 1.09287 0.418209 0.117084
H17 H 0.925559 0.367872 0.0462155
H18 H 0.888136 0.226395 0.033031
N1 N 0.689952 0.299861 0.0759215
N2 N 0.997039 0.260099 0.102034
C18 C 0.860843 0.895616 0.0331699
C19 C 1.03583 0.930778 0.0443093
C20 C 1.13792 0.878369 0.0803932
C21 C 1.06067 0.790191 0.10498
C22 C 0.887353 0.751915 0.0953197
C23 C 0.791513 0.806829 0.0591167
C24 C 1.12142 1.02559 0.0182824
H19 H 0.780861 0.93552 0.0053716
H20 H 1.27302 0.906049 0.0888211
H21 H 0.830235 0.683191 0.114923
H22 H 1.07689 1.13002 -0.0305373
N3 N 1.16711 0.733992 0.143245
N4 N 0.606671 0.768619 0.0477621
O1 O 1.01018 1.06971 -0.0157554
O2 O 1.27329 1.05933 0.0266321
O3 O 1.32138 0.769421 0.15133
O4 O 1.09454 0.655399 0.164526
O5 O 0.547986 0.689303 0.0714905
O6 O 0.523329 0.818607 0.0152968

#END

data_XXV_RANK-64_Mohamed_39.res
_database_code_CSD               UNKNWN
_symmetry_cell_setting           monoclinic
_symmetry_space_group_name_H-M   'C 2'
_symmetry_Int_Tables_number      5
loop_
_symmetry_equiv_pos_site_id
_symmetry_equiv_pos_as_xyz
1 x,y,z
2 -x,y,-z
3 1/2+x,1/2+y,z
4 1/2-x,1/2+y,-z
_cell_length_a                   21.0906
_cell_length_b                   6.2156
_cell_length_c                   18.8941
_cell_angle_alpha                90
_cell_angle_beta                 101.434
_cell_angle_gamma                90
_cell_volume                     2427.69
loop_
_atom_site_label
_atom_site_type_symbol
_atom_site_fract_x
_atom_site_fract_y
_atom_site_fract_z
C1 C 0.364687 0.767017 0.165674
C2 C 0.425828 0.725486 0.208199
C3 C 0.437488 0.52723 0.244224
C4 C 0.387117 0.377512 0.237937
C5 C 0.326028 0.416877 0.195697
C6 C 0.273282 0.250166 0.187504
C7 C 0.315702 0.614349 0.159204
C8 C 0.502659 0.90185 0.149295
C9 C 0.547351 0.714214 0.144447
C10 C 0.567415 0.667286 0.0798509
C11 C 0.607738 0.493194 0.0735119
C12 C 0.626724 0.440847 0.00272869
C13 C 0.628588 0.363972 0.134606
C14 C 0.610191 0.409757 0.199683
C15 C 0.569634 0.584922 0.205336
C16 C 0.503566 0.478341 0.289402
C17 C 0.527168 0.846136 0.275608
H1 H 0.356005 0.922248 0.139436
H2 H 0.396297 0.224727 0.266073
H3 H 0.281871 0.13679 0.232347
H4 H 0.270383 0.158417 0.137721
H5 H 0.226259 0.32489 0.185765
H6 H 0.268541 0.649735 0.126502
H7 H 0.528666 1.05473 0.15072
H8 H 0.463437 0.905237 0.102003
H9 H 0.550235 0.768111 0.0329733
H10 H 0.67658 0.384473 0.0111043
H11 H 0.622381 0.581641 -0.0322316
H12 H 0.596009 0.314679 -0.0260817
H13 H 0.66036 0.22874 0.131311
H14 H 0.628073 0.314231 0.247453
H15 H 0.518109 0.314794 0.27896
H16 H 0.50282 0.489355 0.347064
H17 H 0.509641 0.865467 0.325824
H18 H 0.56562 0.962634 0.274353
N1 N 0.474389 0.889508 0.214426
N2 N 0.553062 0.628422 0.273932
C18 C 0.296225 1.22751 0.437415
C19 C 0.26614 1.37035 0.384069
C20 C 0.297194 1.55816 0.368681
C21 C 0.358891 1.59934 0.407948
C22 C 0.390981 1.46276 0.461525
C23 C 0.358029 1.2782 0.474721
C24 C 0.199707 1.329 0.341215
H19 H 0.272671 1.08203 0.449718
H20 H 0.273619 1.66785 0.327411
H21 H 0.438956 1.49824 0.491319
H22 H 0.131821 1.13022 0.330311
N3 N 0.392297 1.79746 0.39226
N4 N 0.390501 1.12876 0.531293
O1 O 0.174553 1.14301 0.360781
O2 O 0.171458 1.4483 0.294209
O3 O 0.362844 1.91728 0.344308
O4 O 0.447415 1.8297 0.428165
O5 O 0.44561 1.17791 0.563817
O6 O 0.360333 0.964759 0.542231

#END

data_XXV_RANK-65_Mohamed_932.res
_database_code_CSD               UNKNWN
_symmetry_cell_setting           orthorhombic
_symmetry_space_group_name_H-M   'P b c a'
_symmetry_Int_Tables_number      61
loop_
_symmetry_equiv_pos_site_id
_symmetry_equiv_pos_as_xyz
1 x,y,z
2 1/2-x,-y,1/2+z
3 -x,1/2+y,1/2-z
4 1/2+x,1/2-y,-z
5 -x,-y,-z
6 1/2+x,y,1/2-z
7 x,1/2-y,1/2+z
8 1/2-x,1/2+y,z
_cell_length_a                   14.744
_cell_length_b                   10.1527
_cell_length_c                   34.0539
_cell_angle_alpha                90
_cell_angle_beta                 90
_cell_angle_gamma                90
_cell_volume                     5097.58
loop_
_atom_site_label
_atom_site_type_symbol
_atom_site_fract_x
_atom_site_fract_y
_atom_site_fract_z
C1 C 0.473443 0.488705 0.567036
C2 C 0.487436 0.357407 0.578214
C3 C 0.449802 0.311208 0.613558
C4 C 0.400729 0.39862 0.637185
C5 C 0.386257 0.529574 0.626363
C6 C 0.330326 0.620519 0.651521
C7 C 0.423126 0.57316 0.590655
C8 C 0.490465 0.231429 0.51845
C9 C 0.420253 0.128176 0.528638
C10 C 0.35115 0.0957786 0.502169
C11 C 0.284662 0.0025207 0.511055
C12 C 0.208943 -0.0271391 0.482736
C13 C 0.288802 -0.0601525 0.547749
C14 C 0.357748 -0.0312348 0.574224
C15 C 0.424067 0.0626866 0.564974
C16 C 0.462985 0.16913 0.625746
C17 C 0.570489 0.156617 0.574345
H1 H 0.504439 0.52365 0.540134
H2 H 0.372003 0.362589 0.664542
H3 H 0.327962 0.586152 0.681804
H4 H 0.260674 0.626942 0.640844
H5 H 0.35837 0.719843 0.651502
H6 H 0.413505 0.674704 0.5817
H7 H 0.539198 0.193106 0.497051
H8 H 0.457852 0.317118 0.50524
H9 H 0.348638 0.146352 0.474067
H10 H 0.191937 -0.131602 0.483032
H11 H 0.227774 -0.00046619 0.452853
H12 H 0.147605 0.0274669 0.49027
H13 H 0.238412 -0.133762 0.555265
H14 H 0.362631 -0.082872 0.601993
H15 H 0.399348 0.12825 0.636656
H16 H 0.512737 0.161593 0.649505
H17 H 0.618774 0.184109 0.597202
H18 H 0.603843 0.0911226 0.553453
N1 N 0.541344 0.2748 0.553312
N2 N 0.494872 0.087222 0.592865
C18 C 0.437313 0.205369 0.805357
C19 C 0.408686 0.183336 0.843921
C20 C 0.364593 0.0667428 0.854411
C21 C 0.349863 -0.0269072 0.825412
C22 C 0.376927 -0.00996924 0.786636
C23 C 0.420509 0.10762 0.777737
C24 C 0.423871 0.282958 0.875573
H19 H 0.471423 0.295063 0.796941
H20 H 0.342617 0.0504497 0.884267
H21 H 0.364726 -0.0842304 0.764616
H22 H 0.473753 0.449829 0.884439
N3 N 0.303266 -0.150691 0.836087
N4 N 0.450365 0.129404 0.73682
O1 O 0.467017 0.391491 0.862008
O2 O 0.400258 0.268424 0.909583
O3 O 0.27959 -0.163879 0.870817
O4 O 0.291178 -0.232538 0.809553
O5 O 0.434453 0.0406621 0.712754
O6 O 0.489241 0.234906 0.72946

#END

data_XXV_RANK-66_Mohamed_578.res
_database_code_CSD               UNKNWN
_symmetry_cell_setting           orthorhombic
_symmetry_space_group_name_H-M   'P 21 21 21'
_symmetry_Int_Tables_number      19
loop_
_symmetry_equiv_pos_site_id
_symmetry_equiv_pos_as_xyz
1 x,y,z
2 1/2-x,-y,1/2+z
3 -x,1/2+y,1/2-z
4 1/2+x,1/2-y,-z
_cell_length_a                   12.3631
_cell_length_b                   8.6985
_cell_length_c                   23.5042
_cell_angle_alpha                90
_cell_angle_beta                 90
_cell_angle_gamma                90
_cell_volume                     2527.65
loop_
_atom_site_label
_atom_site_type_symbol
_atom_site_fract_x
_atom_site_fract_y
_atom_site_fract_z
C1 C 0.412982 0.61778 0.122249
C2 C 0.328531 0.559732 0.0887659
C3 C 0.225022 0.625652 0.0929622
C4 C 0.208311 0.745936 0.131513
C5 C 0.291777 0.804851 0.165059
C6 C 0.2729 0.938198 0.20468
C7 C 0.39493 0.73913 0.159535
C8 C 0.409233 0.481 0.00036905
C9 C 0.336573 0.567078 -0.040523
C10 C 0.380255 0.653238 -0.0852542
C11 C 0.315261 0.735764 -0.123026
C12 C 0.364196 0.832414 -0.169523
C13 C 0.202762 0.729834 -0.11536
C14 C 0.157478 0.642834 -0.0718362
C15 C 0.223607 0.560591 -0.034162
C16 C 0.133342 0.56604 0.0564232
C17 C 0.249888 0.359698 0.0332929
H1 H 0.491782 0.563743 0.119416
H2 H 0.128076 0.796211 0.134758
H3 H 0.187657 0.948143 0.215808
H4 H 0.297773 1.0465 0.185236
H5 H 0.318805 0.924589 0.243941
H6 H 0.461001 0.781915 0.185425
H7 H 0.442946 0.378152 -0.0197876
H8 H 0.477068 0.553411 0.0131509
H9 H 0.467622 0.657523 -0.0901211
H10 H 0.315733 0.826738 -0.208195
H11 H 0.445658 0.79367 -0.179804
H12 H 0.369242 0.952952 -0.15691
H13 H 0.150384 0.79189 -0.144386
H14 H 0.0704986 0.634193 -0.0671376
H15 H 0.0874632 0.661781 0.0386169
H16 H 0.077153 0.496835 0.0817301
H17 H 0.211529 0.303511 0.0695611
H18 H 0.269605 0.27328 0.00129506
N1 N 0.350514 0.432451 0.0517986
N2 N 0.173161 0.469978 0.00932223
C18 C 0.606657 0.0945132 0.188947
C19 C 0.648438 0.195011 0.148085
C20 C 0.75966 0.220349 0.14341
C21 C 0.827798 0.142878 0.180567
C22 C 0.790518 0.0417406 0.221938
C23 C 0.679268 0.0205341 0.224822
C24 C 0.576427 0.279591 0.107696
H19 H 0.520906 0.0741318 0.192915
H20 H 0.791338 0.298261 0.111755
H21 H 0.845087 -0.0171571 0.250344
H22 H 0.430771 0.305764 0.0882971
N3 N 0.945636 0.168614 0.176122
N4 N 0.636384 -0.0861423 0.268246
O1 O 0.470735 0.246056 0.116207
O2 O 0.608832 0.368248 0.0713865
O3 O 0.977284 0.259333 0.138974
O4 O 1.00446 0.0976351 0.209852
O5 O 0.702916 -0.150535 0.299744
O6 O 0.536882 -0.103698 0.27011

#END

data_XXV_RANK-67_Mohamed_304.res
_database_code_CSD               UNKNWN
_symmetry_cell_setting           orthorhombic
_symmetry_space_group_name_H-M   'P 21 21 21'
_symmetry_Int_Tables_number      19
loop_
_symmetry_equiv_pos_site_id
_symmetry_equiv_pos_as_xyz
1 x,y,z
2 1/2-x,-y,1/2+z
3 -x,1/2+y,1/2-z
4 1/2+x,1/2-y,-z
_cell_length_a                   12.3633
_cell_length_b                   8.6985
_cell_length_c                   23.504
_cell_angle_alpha                90
_cell_angle_beta                 90
_cell_angle_gamma                90
_cell_volume                     2527.67
loop_
_atom_site_label
_atom_site_type_symbol
_atom_site_fract_x
_atom_site_fract_y
_atom_site_fract_z
C1 C 0.912981 0.617785 0.122248
C2 C 0.828531 0.559733 0.0887598
C3 C 0.725029 0.625655 0.0929511
C4 C 0.708313 0.745933 0.131516
C5 C 0.791776 0.804862 0.165058
C6 C 0.772898 0.9382 0.204682
C7 C 0.894929 0.739139 0.159536
C8 C 0.909229 0.481011 0.0003701
C9 C 0.836577 0.567082 -0.0405211
C10 C 0.880254 0.653246 -0.0852556
C11 C 0.815263 0.735774 -0.123026
C12 C 0.864194 0.832424 -0.169523
C13 C 0.702753 0.729839 -0.115367
C14 C 0.657483 0.642839 -0.0718483
C15 C 0.723617 0.56059 -0.0341606
C16 C 0.633342 0.566042 0.0564254
C17 C 0.749889 0.359702 0.0332922
H1 H 0.991782 0.563753 0.119422
H2 H 0.628071 0.796215 0.134757
H3 H 0.687662 0.94815 0.215807
H4 H 0.797774 1.0465 0.18523
H5 H 0.818803 0.924588 0.243935
H6 H 0.960994 0.781922 0.185427
H7 H 0.942951 0.378164 -0.0197925
H8 H 0.977078 0.553419 0.0131459
H9 H 0.967618 0.657525 -0.0901271
H10 H 0.81574 0.826738 -0.208197
H11 H 0.945659 0.793677 -0.179802
H12 H 0.86924 0.952954 -0.156909
H13 H 0.650381 0.791887 -0.144388
H14 H 0.570504 0.63419 -0.0671371
H15 H 0.587463 0.66178 0.0386132
H16 H 0.577157 0.496828 0.0817289
H17 H 0.711541 0.303513 0.0695534
H18 H 0.769609 0.273294 0.00128807
N1 N 0.850514 0.432464 0.0517926
N2 N 0.673164 0.469989 0.00931517
C18 C 0.106659 0.0945211 0.188948
C19 C 0.148431 0.19502 0.148087
C20 C 0.259656 0.220349 0.143408
C21 C 0.327796 0.142882 0.180566
C22 C 0.290509 0.0417528 0.22194
C23 C 0.179269 0.0205506 0.224811
C24 C 0.076423 0.279599 0.107696
H19 H 0.0209008 0.0741502 0.192905
H20 H 0.291344 0.298257 0.111753
H21 H 0.345082 -0.0171532 0.250336
H22 H -0.0692227 0.305776 0.0882945
N3 N 0.445636 0.168611 0.176123
N4 N 0.136379 -0.0861273 0.268243
O1 O -0.0292632 0.246076 0.116205
O2 O 0.108835 0.368263 0.0713741
O3 O 0.477287 0.259325 0.138968
O4 O 0.504452 0.097625 0.209853
O5 O 0.2029 -0.150525 0.29974
O6 O 0.0368708 -0.103676 0.270111

#END

data_XXV_RANK-68_Mohamed_1010.res
_database_code_CSD               UNKNWN
_symmetry_cell_setting           orthorhombic
_symmetry_space_group_name_H-M   'P b c a'
_symmetry_Int_Tables_number      61
loop_
_symmetry_equiv_pos_site_id
_symmetry_equiv_pos_as_xyz
1 x,y,z
2 1/2-x,-y,1/2+z
3 -x,1/2+y,1/2-z
4 1/2+x,1/2-y,-z
5 -x,-y,-z
6 1/2+x,y,1/2-z
7 x,1/2-y,1/2+z
8 1/2-x,1/2+y,z
_cell_length_a                   18.2543
_cell_length_b                   21.1472
_cell_length_c                   12.7276
_cell_angle_alpha                90
_cell_angle_beta                 90
_cell_angle_gamma                90
_cell_volume                     4913.2
loop_
_atom_site_label
_atom_site_type_symbol
_atom_site_fract_x
_atom_site_fract_y
_atom_site_fract_z
C1 C 0.0564438 0.329666 0.326061
C2 C 0.0525209 0.299993 0.424382
C3 C 0.117117 0.289916 0.482131
C4 C 0.184166 0.308617 0.438812
C5 C 0.188798 0.338261 0.341027
C6 C 0.261246 0.360156 0.297735
C7 C 0.123544 0.34884 0.285412
C8 C -0.0612203 0.333391 0.50182
C9 C -0.0328058 0.356979 0.606449
C10 C -0.0547966 0.415664 0.646318
C11 C -0.0285452 0.439041 0.741735
C12 C -0.0507944 0.503364 0.781182
C13 C 0.0210602 0.401597 0.798544
C14 C 0.0426798 0.342674 0.761376
C15 C 0.0159828 0.319749 0.6654
C16 C 0.113729 0.258891 0.589193
C17 C -0.00950761 0.234733 0.548241
H1 H 0.00638887 0.335939 0.281496
H2 H 0.233991 0.300537 0.483581
H3 H 0.306513 0.334328 0.333355
H4 H 0.269919 0.410399 0.312851
H5 H 0.263922 0.35308 0.213007
H6 H 0.125656 0.37132 0.20888
H7 H -0.118226 0.317808 0.508607
H8 H -0.059735 0.371309 0.443735
H9 H -0.0927179 0.444195 0.600629
H10 H -0.0576611 0.503189 0.866238
H11 H -0.102346 0.518388 0.746062
H12 H -0.00951258 0.538903 0.762205
H13 H 0.0418393 0.418419 0.873323
H14 H 0.0790475 0.312896 0.806988
H15 H 0.148953 0.283994 0.644462
H16 H 0.133161 0.20997 0.585275
H17 H 0.0135055 0.190747 0.517963
H18 H -0.0636673 0.225251 0.580911
N1 N -0.0177102 0.27989 0.462078
N2 N 0.0386407 0.258173 0.631348
C18 C 0.716372 0.855461 0.716795
C19 C 0.700333 0.868709 0.821885
C20 C 0.735588 0.91782 0.8751
C21 C 0.787165 0.953206 0.820672
C22 C 0.805145 0.942048 0.716192
C23 C 0.768532 0.892699 0.66685
C24 C 0.644998 0.831132 0.881908
H19 H 0.689466 0.817654 0.67498
H20 H 0.722935 0.927738 0.956334
H21 H 0.845432 0.970218 0.675539
H22 H 0.579731 0.763425 0.86775
N3 N 0.824902 1.00529 0.875993
N4 N 0.786096 0.879324 0.555706
O1 O 0.614551 0.785008 0.822484
O2 O 0.629092 0.840803 0.973454
O3 O 0.808134 1.01446 0.969189
O4 O 0.870634 1.03612 0.825259
O5 O 0.832891 0.913216 0.513026
O6 O 0.752791 0.835124 0.512984

#END

data_XXV_RANK-69_Mohamed_810.res
_database_code_CSD               UNKNWN
_symmetry_cell_setting           orthorhombic
_symmetry_space_group_name_H-M   'P 21 21 2'
_symmetry_Int_Tables_number      18
loop_
_symmetry_equiv_pos_site_id
_symmetry_equiv_pos_as_xyz
1 x,y,z
2 -x,-y,z
3 1/2-x,1/2+y,-z
4 1/2+x,1/2-y,-z
_cell_length_a                   8.231
_cell_length_b                   30.0353
_cell_length_c                   10.2981
_cell_angle_alpha                90
_cell_angle_beta                 90
_cell_angle_gamma                90
_cell_volume                     2545.9
loop_
_atom_site_label
_atom_site_type_symbol
_atom_site_fract_x
_atom_site_fract_y
_atom_site_fract_z
C1 C 0.23063 0.423917 0.290233
C2 C 0.215126 0.392419 0.190579
C3 C 0.135703 0.351893 0.215751
C4 C 0.0769322 0.343596 0.340966
C5 C 0.0914847 0.374723 0.440997
C6 C 0.0218534 0.365778 0.573654
C7 C 0.168778 0.415273 0.413274
C8 C 0.182358 0.434076 -0.00706437
C9 C 0.0291482 0.412318 -0.0578917
C10 C -0.100605 0.438079 -0.103393
C11 C -0.244333 0.418932 -0.148803
C12 C -0.38473 0.447325 -0.192665
C13 C -0.256185 0.372317 -0.148755
C14 C -0.127774 0.346038 -0.106149
C15 C 0.0158471 0.365667 -0.0606611
C16 C 0.115534 0.317815 0.10868
C17 C 0.298547 0.362086 -0.0124494
H1 H 0.295094 0.454612 0.270119
H2 H 0.0160764 0.312167 0.360097
H3 H 0.00728139 0.330188 0.590313
H4 H -0.0971149 0.381342 0.584997
H5 H 0.100641 0.378958 0.649525
H6 H 0.182861 0.439883 0.48951
H7 H 0.25542 0.447391 -0.0869691
H8 H 0.151711 0.461901 0.0564994
H9 H -0.0895794 0.474129 -0.101459
H10 H -0.445888 0.432501 -0.275975
H11 H -0.34387 0.480478 -0.22046
H12 H -0.474711 0.451139 -0.115629
H13 H -0.366002 0.356569 -0.184505
H14 H -0.134996 0.31004 -0.110237
H15 H -0.00737469 0.304214 0.110048
H16 H 0.199605 0.289943 0.122159
H17 H 0.39066 0.3404 0.0299989
H18 H 0.336658 0.371711 -0.109954
N1 N 0.283775 0.402438 0.0660473
N2 N 0.146179 0.337212 -0.0202615
C18 C 0.544853 0.288212 0.378329
C19 C 0.621446 0.298685 0.261119
C20 C 0.664214 0.342499 0.231157
C21 C 0.628418 0.375475 0.32113
C22 C 0.552477 0.366889 0.439049
C23 C 0.512506 0.322785 0.464187
C24 C 0.66098 0.263664 0.162917
H19 H 0.511322 0.254477 0.40241
H20 H 0.723291 0.350341 0.140347
H21 H 0.525922 0.393085 0.507447
H22 H 0.644482 0.202362 0.133037
N3 N 0.672931 0.421985 0.290695
N4 N 0.431605 0.31226 0.588567
O1 O 0.614025 0.222643 0.202413
O2 O 0.727563 0.27107 0.0595135
O3 O 0.740478 0.428969 0.184978
O4 O 0.639556 0.450703 0.373051
O5 O 0.403998 0.343725 0.663379
O6 O 0.397041 0.272689 0.60932

#END

data_XXV_RANK-70_Mohamed_1199.res
_database_code_CSD               UNKNWN
_symmetry_cell_setting           orthorhombic
_symmetry_space_group_name_H-M   'P b c a'
_symmetry_Int_Tables_number      61
loop_
_symmetry_equiv_pos_site_id
_symmetry_equiv_pos_as_xyz
1 x,y,z
2 1/2-x,-y,1/2+z
3 -x,1/2+y,1/2-z
4 1/2+x,1/2-y,-z
5 -x,-y,-z
6 1/2+x,y,1/2-z
7 x,1/2-y,1/2+z
8 1/2-x,1/2+y,z
_cell_length_a                   17.3235
_cell_length_b                   10.8041
_cell_length_c                   26.1202
_cell_angle_alpha                90
_cell_angle_beta                 90
_cell_angle_gamma                90
_cell_volume                     4888.78
loop_
_atom_site_label
_atom_site_type_symbol
_atom_site_fract_x
_atom_site_fract_y
_atom_site_fract_z
C1 C 0.101201 0.0311019 0.536122
C2 C 0.135649 0.129935 0.562322
C3 C 0.193764 0.199366 0.538112
C4 C 0.217001 0.16624 0.488653
C5 C 0.183089 0.0680831 0.46214
C6 C 0.206965 0.0370715 0.408221
C7 C 0.124285 0.00124139 0.486677
C8 C 0.0360487 0.219579 0.614619
C9 C 0.0431796 0.35322 0.597869
C10 C -0.0222595 0.422237 0.584744
C11 C -0.0172609 0.544987 0.568374
C12 C -0.0881557 0.615998 0.552576
C13 C 0.0561907 0.59937 0.565566
C14 C 0.121859 0.533283 0.579283
C15 C 0.116101 0.410051 0.595609
C16 C 0.230678 0.30767 0.56553
C17 C 0.166848 0.235142 0.63973
H1 H 0.057619 -0.0231748 0.555659
H2 H 0.262123 0.219921 0.470148
H3 H 0.264658 0.0718484 0.399995
H4 H 0.167476 0.0777445 0.380355
H5 H 0.207161 -0.0626923 0.402055
H6 H 0.0974092 -0.0760711 0.4671
H7 H 0.0131043 0.213513 0.653587
H8 H -0.00383091 0.170146 0.589571
H9 H -0.0785295 0.378043 0.58671
H10 H -0.0843857 0.712408 0.56459
H11 H -0.139972 0.576244 0.569535
H12 H -0.0954599 0.61508 0.511086
H13 H 0.0616412 0.694912 0.553369
H14 H 0.178264 0.576661 0.578741
H15 H 0.236192 0.386341 0.539599
H16 H 0.288793 0.283807 0.578714
H17 H 0.220226 0.183745 0.646011
H18 H 0.142627 0.261741 0.676681
N1 N 0.11105 0.155623 0.613628
N2 N 0.185237 0.346483 0.610349
C18 C 0.122213 0.70502 0.698625
C19 C 0.0532024 0.754218 0.679821
C20 C -0.0147744 0.684662 0.679839
C21 C -0.0119368 0.564965 0.699043
C22 C 0.0551198 0.511609 0.718191
C23 C 0.121112 0.584634 0.717325
C24 C 0.0489252 0.882889 0.658956
H19 H 0.17503 0.75795 0.698785
H20 H -0.0678907 0.723285 0.665216
H21 H 0.0558894 0.418353 0.73292
H22 H 0.109569 1.02313 0.646682
N3 N -0.0834097 0.490311 0.699272
N4 N 0.193629 0.531262 0.737358
O1 O 0.118048 0.941146 0.660895
O2 O -0.00974094 0.929947 0.642168
O3 O -0.142603 0.539547 0.682003
O4 O -0.0790748 0.383769 0.716728
O5 O 0.191073 0.423612 0.753777
O6 O 0.251903 0.597917 0.736325

#END

data_XXV_RANK-71_Mohamed_1312.res
_database_code_CSD               UNKNWN
_symmetry_cell_setting           orthorhombic
_symmetry_space_group_name_H-M   'P b c a'
_symmetry_Int_Tables_number      61
loop_
_symmetry_equiv_pos_site_id
_symmetry_equiv_pos_as_xyz
1 x,y,z
2 1/2-x,-y,1/2+z
3 -x,1/2+y,1/2-z
4 1/2+x,1/2-y,-z
5 -x,-y,-z
6 1/2+x,y,1/2-z
7 x,1/2-y,1/2+z
8 1/2-x,1/2+y,z
_cell_length_a                   9.123
_cell_length_b                   22.3653
_cell_length_c                   24.0512
_cell_angle_alpha                90
_cell_angle_beta                 90
_cell_angle_gamma                90
_cell_volume                     4907.37
loop_
_atom_site_label
_atom_site_type_symbol
_atom_site_fract_x
_atom_site_fract_y
_atom_site_fract_z
C1 C 0.244664 0.670757 0.87829
C2 C 0.301154 0.613096 0.870399
C3 C 0.411204 0.591786 0.90619
C4 C 0.464007 0.629316 0.948224
C5 C 0.40855 0.686805 0.956537
C6 C 0.463098 0.725551 1.00336
C7 C 0.29701 0.706867 0.920938
C8 C 0.100373 0.552973 0.837728
C9 C 0.109494 0.502256 0.879259
C10 C -0.0161153 0.481455 0.906497
C11 C -0.0105484 0.435428 0.945646
C12 C -0.146204 0.415308 0.975992
C13 C 0.126274 0.409557 0.957194
C14 C 0.2521 0.428782 0.929938
C15 C 0.245091 0.475076 0.890742
C16 C 0.471714 0.529268 0.898829
C17 C 0.343814 0.527841 0.813305
H1 H 0.162037 0.687042 0.849675
H2 H 0.549438 0.612717 0.975679
H3 H 0.571843 0.711651 1.01686
H4 H 0.39022 0.723147 1.03927
H5 H 0.469423 0.772251 0.990642
H6 H 0.252823 0.751525 0.926204
H7 H 0.0516173 0.537708 0.798629
H8 H 0.030906 0.588686 0.853888
H9 H -0.12078 0.502474 0.897342
H10 H -0.145687 0.367049 0.982244
H11 H -0.244797 0.426867 0.952826
H12 H -0.154054 0.436274 1.01687
H13 H 0.133491 0.373401 0.987106
H14 H 0.356831 0.407423 0.93752
H15 H 0.481878 0.507179 0.939097
H16 H 0.581146 0.530594 0.880188
H17 H 0.446659 0.544828 0.79638
H18 H 0.291261 0.499316 0.782385
N1 N 0.24588 0.577996 0.82517
N2 N 0.377196 0.492528 0.862871
C18 C 0.710538 0.296935 0.835984
C19 C 0.763477 0.354946 0.828065
C20 C 0.911075 0.365387 0.816031
C21 C 1.00409 0.316448 0.812172
C22 C 0.957143 0.257874 0.819649
C23 C 0.809396 0.249909 0.831513
C24 C 0.665132 0.408245 0.832069
H19 H 0.596759 0.28839 0.845287
H20 H 0.951204 0.410355 0.809996
H21 H 1.03155 0.220555 0.816438
H22 H 0.470205 0.429873 0.8456
N3 N 1.16052 0.326827 0.799485
N4 N 0.755124 0.188285 0.839764
O1 O 0.525131 0.392705 0.843864
O2 O 0.705896 0.459627 0.825517
O3 O 1.20025 0.379398 0.792988
O4 O 1.24086 0.282219 0.796232
O5 O 0.845651 0.14715 0.835601
O6 O 0.622874 0.182074 0.850258

#END

data_XXV_RANK-72_Mohamed_1760.res
_database_code_CSD               UNKNWN
_symmetry_cell_setting           orthorhombic
_symmetry_space_group_name_H-M   'P n a 21'
_symmetry_Int_Tables_number      33
loop_
_symmetry_equiv_pos_site_id
_symmetry_equiv_pos_as_xyz
1 x,y,z
2 -x,-y,1/2+z
3 1/2+x,1/2-y,z
4 1/2-x,1/2+y,1/2+z
_cell_length_a                   7.9833
_cell_length_b                   22.2356
_cell_length_c                   13.3329
_cell_angle_alpha                90
_cell_angle_beta                 90
_cell_angle_gamma                90
_cell_volume                     2366.77
loop_
_atom_site_label
_atom_site_type_symbol
_atom_site_fract_x
_atom_site_fract_y
_atom_site_fract_z
C1 C 0.43933 0.682988 0.057026
C2 C 0.483011 0.653204 -0.0318553
C3 C 0.362535 0.618091 -0.0816833
C4 C 0.202367 0.612711 -0.0399656
C5 C 0.15728 0.642198 0.0484492
C6 C -0.0176696 0.637607 0.0899255
C7 C 0.278568 0.677838 0.0961483
C8 C 0.679543 0.717481 -0.116593
C9 C 0.595261 0.721081 -0.218107
C10 C 0.57326 0.776433 -0.266313
C11 C 0.493542 0.781178 -0.35917
C12 C 0.465555 0.841444 -0.407878
C13 C 0.435484 0.7282 -0.404617
C14 C 0.458558 0.672613 -0.358945
C15 C 0.538671 0.668442 -0.265662
C16 C 0.4068 0.586422 -0.178621
C17 C 0.687722 0.612297 -0.142462
H1 H 0.53448 0.70888 0.0957031
H2 H 0.109783 0.585362 -0.0785669
H3 H -0.0804973 0.59734 0.0625452
H4 H -0.0933381 0.676348 0.0681454
H5 H -0.0161529 0.635767 0.171605
H6 H 0.247224 0.700846 0.165366
H7 H 0.814912 0.724148 -0.123596
H8 H 0.631896 0.752727 -0.0673286
H9 H 0.617708 0.816985 -0.229427
H10 H 0.481046 0.838596 -0.488949
H11 H 0.5538 0.874745 -0.379619
H12 H 0.339317 0.858114 -0.393258
H13 H 0.374317 0.730572 -0.477131
H14 H 0.418718 0.631555 -0.395659
H15 H 0.306065 0.591871 -0.233165
H16 H 0.423247 0.538111 -0.166204
H17 H 0.69074 0.568513 -0.105598
H18 H 0.81054 0.621572 -0.174832
N1 N 0.651253 0.658861 -0.0681847
N2 N 0.562685 0.61004 -0.222483
C18 C 0.693252 0.421523 0.819299
C19 C 0.809523 0.459087 0.772224
C20 C 0.76951 0.489451 0.683675
C21 C 0.610735 0.481258 0.643523
C22 C 0.490469 0.444454 0.687281
C23 C 0.536482 0.415299 0.775234
C24 C 0.981171 0.468485 0.814222
H19 H 0.722886 0.397876 0.887695
H20 H 0.860063 0.518366 0.647686
H21 H 0.367843 0.438808 0.654654
H22 H 1.11923 0.445807 0.921166
N3 N 0.566707 0.513076 0.549862
N4 N 0.412089 0.375748 0.8241
O1 O 1.00554 0.436914 0.8998
O2 O 1.08684 0.500718 0.776084
O3 O 0.675747 0.545662 0.51195
O4 O 0.423863 0.504924 0.515875
O5 O 0.273213 0.370943 0.783167
O6 O 0.455421 0.350171 0.9026

#END

data_XXV_RANK-73_Mohamed_1769.res
_database_code_CSD               UNKNWN
_symmetry_cell_setting           orthorhombic
_symmetry_space_group_name_H-M   'P n a 21'
_symmetry_Int_Tables_number      33
loop_
_symmetry_equiv_pos_site_id
_symmetry_equiv_pos_as_xyz
1 x,y,z
2 -x,-y,1/2+z
3 1/2+x,1/2-y,z
4 1/2-x,1/2+y,1/2+z
_cell_length_a                   7.9837
_cell_length_b                   22.2362
_cell_length_c                   13.3329
_cell_angle_alpha                90
_cell_angle_beta                 90
_cell_angle_gamma                90
_cell_volume                     2366.95
loop_
_atom_site_label
_atom_site_type_symbol
_atom_site_fract_x
_atom_site_fract_y
_atom_site_fract_z
C1 C 0.439314 0.682984 0.121888
C2 C 0.483001 0.653195 0.0330076
C3 C 0.362519 0.618085 -0.0168216
C4 C 0.202356 0.612714 0.024901
C5 C 0.157267 0.6422 0.113315
C6 C -0.0176752 0.637619 0.154784
C7 C 0.278559 0.677837 0.161
C8 C 0.67953 0.717472 -0.051734
C9 C 0.595254 0.721069 -0.153245
C10 C 0.573261 0.77642 -0.201456
C11 C 0.493552 0.781168 -0.294314
C12 C 0.465571 0.841434 -0.343021
C13 C 0.435481 0.728191 -0.339749
C14 C 0.45855 0.672609 -0.294081
C15 C 0.538656 0.668439 -0.200795
C16 C 0.406778 0.586423 -0.113757
C17 C 0.687698 0.612289 -0.0775964
H1 H 0.534457 0.708875 0.160565
H2 H 0.109778 0.585361 -0.01371
H3 H -0.0804974 0.597354 0.127404
H4 H -0.0933315 0.676354 0.133011
H5 H -0.0161598 0.635779 0.236466
H6 H 0.247219 0.700844 0.230225
H7 H 0.814888 0.724134 -0.0587359
H8 H 0.631887 0.752727 -0.00246791
H9 H 0.617703 0.816975 -0.164564
H10 H 0.481066 0.838584 -0.424097
H11 H 0.553814 0.874723 -0.314757
H12 H 0.33934 0.858099 -0.328403
H13 H 0.374321 0.730564 -0.41227
H14 H 0.418715 0.631541 -0.3308
H15 H 0.306056 0.591875 -0.168308
H16 H 0.423228 0.538114 -0.101339
H17 H 0.690703 0.568507 -0.0407362
H18 H 0.810503 0.621562 -0.109975
N1 N 0.651232 0.658852 -0.00331314
N2 N 0.562664 0.61004 -0.15762
C18 C 0.693258 0.421524 0.884144
C19 C 0.80952 0.459095 0.837069
C20 C 0.769532 0.489447 0.748528
C21 C 0.610756 0.481267 0.708375
C22 C 0.490488 0.444469 0.75213
C23 C 0.536491 0.415312 0.840074
C24 C 0.981181 0.468479 0.879069
H19 H 0.722885 0.39788 0.952547
H20 H 0.860075 0.518376 0.712543
H21 H 0.367882 0.438818 0.719495
H22 H 1.11922 0.445801 0.986015
N3 N 0.566745 0.513091 0.614718
N4 N 0.412111 0.375757 0.888943
O1 O 1.00555 0.436904 0.96465
O2 O 1.08684 0.500715 0.840946
O3 O 0.675785 0.54567 0.576808
O4 O 0.423898 0.504935 0.580733
O5 O 0.273231 0.370958 0.848008
O6 O 0.455439 0.350177 0.967444

#END

data_XXV_RANK-74_Mohamed_1325.res
_database_code_CSD               UNKNWN
_symmetry_cell_setting           orthorhombic
_symmetry_space_group_name_H-M   'P b c a'
_symmetry_Int_Tables_number      61
loop_
_symmetry_equiv_pos_site_id
_symmetry_equiv_pos_as_xyz
1 x,y,z
2 1/2-x,-y,1/2+z
3 -x,1/2+y,1/2-z
4 1/2+x,1/2-y,-z
5 -x,-y,-z
6 1/2+x,y,1/2-z
7 x,1/2-y,1/2+z
8 1/2-x,1/2+y,z
_cell_length_a                   20.0098
_cell_length_b                   20.4017
_cell_length_c                   11.9038
_cell_angle_alpha                90
_cell_angle_beta                 90
_cell_angle_gamma                90
_cell_volume                     4859.54
loop_
_atom_site_label
_atom_site_type_symbol
_atom_site_fract_x
_atom_site_fract_y
_atom_site_fract_z
C1 C 0.519982 0.332987 0.316112
C2 C 0.579681 0.29787 0.302993
C3 C 0.585416 0.2521 0.215253
C4 C 0.530627 0.241693 0.144377
C5 C 0.470921 0.276402 0.156506
C6 C 0.413512 0.266206 0.0766331
C7 C 0.466619 0.322664 0.243468
C8 C 0.668004 0.371086 0.357849
C9 C 0.711843 0.365846 0.254611
C10 C 0.737346 0.422042 0.202554
C11 C 0.776984 0.418714 0.106211
C12 C 0.801777 0.479923 0.0491409
C13 C 0.791454 0.356559 0.0619086
C14 C 0.767641 0.300018 0.113328
C15 C 0.72784 0.30402 0.209972
C16 C 0.649906 0.214551 0.198749
C17 C 0.682194 0.256482 0.375836
H1 H 0.515815 0.367118 0.385518
H2 H 0.535201 0.20611 0.076883
H3 H 0.416789 0.218552 0.0357256
H4 H 0.412988 0.30359 0.0110821
H5 H 0.365788 0.268712 0.120536
H6 H 0.420621 0.349908 0.25532
H7 H 0.69777 0.383697 0.431932
H8 H 0.63096 0.409777 0.346628
H9 H 0.725032 0.46973 0.237568
H10 H 0.852238 0.473111 0.0167205
H11 H 0.802605 0.521181 0.10719
H12 H 0.769821 0.493303 -0.0215371
H13 H 0.822586 0.352558 -0.0123606
H14 H 0.780704 0.251987 0.0812409
H15 H 0.663107 0.213161 0.109844
H16 H 0.644546 0.163772 0.227112
H17 H 0.660059 0.211338 0.407911
H18 H 0.724561 0.270003 0.428673
N1 N 0.632839 0.309218 0.381336
N2 N 0.705594 0.244343 0.261366
C18 C 0.589112 0.57262 0.261583
C19 C 0.63597 0.575989 0.174726
C20 C 0.632642 0.533489 0.0828806
C21 C 0.581405 0.487657 0.0802036
C22 C 0.533532 0.482239 0.164292
C23 C 0.539053 0.525635 0.253741
C24 C 0.691539 0.624966 0.176047
H19 H 0.591232 0.605211 0.332871
H20 H 0.669064 0.53635 0.0161071
H21 H 0.494156 0.4462 0.160325
H22 H 0.727303 0.69323 0.262141
N3 N 0.577277 0.442372 -0.0164308
N4 N 0.489095 0.521454 0.34489
O1 O 0.689705 0.663341 0.268771
O2 O 0.733566 0.629858 0.10248
O3 O 0.620485 0.447959 -0.0905359
O4 O 0.530904 0.402018 -0.0165177
O5 O 0.444993 0.479058 0.335883
O6 O 0.494812 0.56066 0.423964

#END

data_XXV_RANK-75_Mohamed_1255.res
_database_code_CSD               UNKNWN
_symmetry_cell_setting           orthorhombic
_symmetry_space_group_name_H-M   'P b c a'
_symmetry_Int_Tables_number      61
loop_
_symmetry_equiv_pos_site_id
_symmetry_equiv_pos_as_xyz
1 x,y,z
2 1/2-x,-y,1/2+z
3 -x,1/2+y,1/2-z
4 1/2+x,1/2-y,-z
5 -x,-y,-z
6 1/2+x,y,1/2-z
7 x,1/2-y,1/2+z
8 1/2-x,1/2+y,z
_cell_length_a                   24.0448
_cell_length_b                   11.4271
_cell_length_c                   17.3155
_cell_angle_alpha                90
_cell_angle_beta                 90
_cell_angle_gamma                90
_cell_volume                     4757.65
loop_
_atom_site_label
_atom_site_type_symbol
_atom_site_fract_x
_atom_site_fract_y
_atom_site_fract_z
C1 C 0.502627 0.313181 0.532048
C2 C 0.477043 0.271855 0.599484
C3 C 0.494905 0.31377 0.671662
C4 C 0.538769 0.394181 0.674471
C5 C 0.564541 0.436088 0.607719
C6 C 0.610234 0.525956 0.611971
C7 C 0.545471 0.394616 0.536169
C8 C 0.381096 0.238971 0.566987
C9 C 0.353867 0.308949 0.630851
C10 C 0.310783 0.38758 0.614659
C11 C 0.285548 0.45463 0.672219
C12 C 0.240729 0.541942 0.653058
C13 C 0.304348 0.440907 0.748424
C14 C 0.346406 0.361835 0.766056
C15 C 0.371456 0.295083 0.707732
C16 C 0.467128 0.271509 0.744979
C17 C 0.42349 0.12904 0.666614
H1 H 0.4892 0.278275 0.476933
H2 H 0.55256 0.426056 0.730418
H3 H 0.630192 0.525183 0.668439
H4 H 0.594136 0.613987 0.602073
H5 H 0.642043 0.509297 0.568506
H6 H 0.565063 0.425039 0.483458
H7 H 0.353718 0.168419 0.54738
H8 H 0.389419 0.295018 0.517298
H9 H 0.297198 0.397724 0.555171
H10 H 0.208848 0.543746 0.697778
H11 H 0.220644 0.52054 0.598466
H12 H 0.257697 0.6302 0.648078
H13 H 0.285145 0.491238 0.794333
H14 H 0.359597 0.348453 0.82525
H15 H 0.459433 0.345009 0.783761
H16 H 0.493858 0.209514 0.77574
H17 H 0.459346 0.0754078 0.682031
H18 H 0.387095 0.072807 0.66044
N1 N 0.433825 0.186122 0.592429
N2 N 0.413843 0.212957 0.728919
C18 C 0.348311 0.666782 0.940043
C19 C 0.389034 0.606596 0.898332
C20 C 0.396651 0.626597 0.819451
C21 C 0.36256 0.708063 0.783468
C22 C 0.321465 0.770285 0.822205
C23 C 0.315597 0.747195 0.900552
C24 C 0.426147 0.518494 0.93601
H19 H 0.342089 0.651974 1.00097
H20 H 0.428182 0.579701 0.787592
H21 H 0.295487 0.833189 0.792964
H22 H 0.44088 0.448128 1.03143
N3 N 0.370141 0.730084 0.700032
N4 N 0.272356 0.811592 0.943837
O1 O 0.414962 0.506519 1.01223
O2 O 0.462205 0.46384 0.902235
O3 O 0.406994 0.673633 0.666503
O4 O 0.339111 0.803451 0.669518
O5 O 0.243699 0.882768 0.907204
O6 O 0.26779 0.789874 1.01374

#END

data_XXV_RANK-76_Mohamed_1718.res
_database_code_CSD               UNKNWN
_symmetry_cell_setting           orthorhombic
_symmetry_space_group_name_H-M   'P c a 21'
_symmetry_Int_Tables_number      29
loop_
_symmetry_equiv_pos_site_id
_symmetry_equiv_pos_as_xyz
1 x,y,z
2 -x,-y,1/2+z
3 1/2+x,-y,z
4 1/2-x,y,1/2+z
_cell_length_a                   41.9498
_cell_length_b                   6.2353
_cell_length_c                   8.7173
_cell_angle_alpha                90
_cell_angle_beta                 90
_cell_angle_gamma                90
_cell_volume                     2280.18
loop_
_atom_site_label
_atom_site_type_symbol
_atom_site_fract_x
_atom_site_fract_y
_atom_site_fract_z
C1 C 0.629047 0.11137 0.0265084
C2 C 0.60867 0.288565 0.0394915
C3 C 0.596943 0.387296 -0.0940323
C4 C 0.606498 0.308669 -0.237206
C5 C 0.626756 0.132204 -0.251665
C6 C 0.63576 0.0452806 -0.406879
C7 C 0.63778 0.033702 -0.116953
C8 C 0.577087 0.228051 0.265551
C9 C 0.544194 0.257629 0.197403
C10 C 0.519841 0.109912 0.227011
C11 C 0.489434 0.131302 0.163681
C12 C 0.463952 -0.0339399 0.192385
C13 C 0.483558 0.308355 0.0683797
C14 C 0.507212 0.459132 0.0395329
C15 C 0.537653 0.435746 0.103698
C16 C 0.574489 0.576602 -0.0820497
C17 C 0.587528 0.581936 0.181865
H1 H 0.638428 0.03968 0.130367
H2 H 0.597453 0.385947 -0.340127
H3 H 0.632978 0.166999 -0.495511
H4 H 0.620847 -0.0912881 -0.438229
H5 H 0.66047 -0.00864371 -0.408239
H6 H 0.653751 -0.102598 -0.124932
H7 H 0.577074 0.266962 0.388028
H8 H 0.584625 0.0613165 0.254395
H9 H 0.52497 -0.0271827 0.29994
H10 H 0.440629 0.0411747 0.204334
H11 H 0.468795 -0.124072 0.296862
H12 H 0.462463 -0.14831 0.0978975
H13 H 0.460065 0.329719 0.0186925
H14 H 0.502337 0.599535 -0.0298788
H15 H 0.554895 0.558986 -0.163391
H16 H 0.586832 0.726329 -0.109876
H17 H 0.606072 0.693928 0.146056
H18 H 0.579207 0.6263 0.296097
N1 N 0.600866 0.365589 0.189792
N2 N 0.561077 0.597607 0.0732475
C18 C 0.81356 0.490496 0.592098
C19 C 0.797954 0.348865 0.493118
C20 C 0.784881 0.157143 0.54714
C21 C 0.787839 0.110837 0.702243
C22 C 0.803105 0.246009 0.805553
C23 C 0.815683 0.434603 0.746059
C24 C 0.794532 0.395711 0.325728
H19 H 0.823736 0.638961 0.551538
H20 H 0.772867 0.0484103 0.469939
H21 H 0.805095 0.206515 0.925623
H22 H 0.804658 0.601351 0.17715
N3 N 0.774134 -0.0914415 0.760983
N4 N 0.832106 0.582693 0.852232
O1 O 0.808069 0.58513 0.286793
O2 O 0.781156 0.277656 0.23489
O3 O 0.760626 -0.209925 0.666974
O4 O 0.777113 -0.128242 0.900072
O5 O 0.833699 0.528871 0.989003
O6 O 0.843147 0.750344 0.797013

#END

data_XXV_RANK-77_Mohamed_1266.res
_database_code_CSD               UNKNWN
_symmetry_cell_setting           orthorhombic
_symmetry_space_group_name_H-M   'P b c a'
_symmetry_Int_Tables_number      61
loop_
_symmetry_equiv_pos_site_id
_symmetry_equiv_pos_as_xyz
1 x,y,z
2 1/2-x,-y,1/2+z
3 -x,1/2+y,1/2-z
4 1/2+x,1/2-y,-z
5 -x,-y,-z
6 1/2+x,y,1/2-z
7 x,1/2-y,1/2+z
8 1/2-x,1/2+y,z
_cell_length_a                   40.7903
_cell_length_b                   13.6462
_cell_length_c                   8.6735
_cell_angle_alpha                90
_cell_angle_beta                 90
_cell_angle_gamma                90
_cell_volume                     4827.95
loop_
_atom_site_label
_atom_site_type_symbol
_atom_site_fract_x
_atom_site_fract_y
_atom_site_fract_z
C1 C 0.0543049 0.42016 0.0105012
C2 C 0.0764271 0.479312 -0.0709368
C3 C 0.101904 0.435265 -0.155213
C4 C 0.104974 0.333126 -0.152978
C5 C 0.083082 0.273405 -0.0724563
C6 C 0.0861079 0.163477 -0.0764594
C7 C 0.0574878 0.318743 0.00885463
C8 C 0.0454438 0.617702 -0.161527
C9 C 0.0542891 0.613434 -0.330877
C10 C 0.0300731 0.620671 -0.444607
C11 C 0.0374756 0.615348 -0.601547
C12 C 0.0108775 0.619552 -0.72175
C13 C 0.070404 0.602964 -0.644145
C14 C 0.0949404 0.597332 -0.533257
C15 C 0.0871954 0.602676 -0.376046
C16 C 0.125683 0.497971 -0.245872
C17 C 0.102343 0.633144 -0.115223
H1 H 0.0351951 0.455232 0.0775231
H2 H 0.124775 0.299408 -0.217893
H3 H 0.110974 0.141212 -0.105988
H4 H 0.0695894 0.131595 -0.161745
H5 H 0.0800267 0.131539 0.0350928
H6 H 0.0403055 0.274107 0.0734078
H7 H 0.0393256 0.692678 -0.127054
H8 H 0.0239666 0.572297 -0.138741
H9 H 0.00468402 0.629304 -0.409165
H10 H 0.0189516 0.660354 -0.822883
H11 H -0.0110338 0.655067 -0.676708
H12 H 0.00395689 0.546238 -0.760034
H13 H 0.0768535 0.599398 -0.76531
H14 H 0.120469 0.591071 -0.566424
H15 H 0.129933 0.466078 -0.359475
H16 H 0.149426 0.50209 -0.187408
H17 H 0.121963 0.620272 -0.032147
H18 H 0.0973453 0.71159 -0.121272
N1 N 0.0725495 0.583589 -0.0632309
N2 N 0.113389 0.598559 -0.266062
C18 C 0.208975 0.860469 0.567518
C19 C 0.215895 0.768463 0.630359
C20 C 0.248174 0.738252 0.655561
C21 C 0.273278 0.802218 0.616318
C22 C 0.267759 0.894472 0.553551
C23 C 0.235234 0.92101 0.530829
C24 C 0.189216 0.698472 0.673329
H19 H 0.184135 0.884509 0.547603
H20 H 0.253328 0.667013 0.704073
H21 H 0.287676 0.94292 0.523982
H22 H 0.143546 0.685405 0.675168
N3 N 0.307546 0.771215 0.642301
N4 N 0.22833 1.01856 0.464315
O1 O 0.159082 0.735569 0.643818
O2 O 0.193972 0.617603 0.728394
O3 O 0.311957 0.688635 0.69829
O4 O 0.329435 0.830012 0.606264
O5 O 0.252202 1.0711 0.432472
O6 O 0.199139 1.04097 0.445055

#END

data_XXV_RANK-78_Mohamed_1344.res
_database_code_CSD               UNKNWN
_symmetry_cell_setting           orthorhombic
_symmetry_space_group_name_H-M   'P c a 21'
_symmetry_Int_Tables_number      29
loop_
_symmetry_equiv_pos_site_id
_symmetry_equiv_pos_as_xyz
1 x,y,z
2 -x,-y,1/2+z
3 1/2+x,-y,z
4 1/2-x,y,1/2+z
_cell_length_a                   41.9493
_cell_length_b                   6.2352
_cell_length_c                   8.7175
_cell_angle_alpha                90
_cell_angle_beta                 90
_cell_angle_gamma                90
_cell_volume                     2280.17
loop_
_atom_site_label
_atom_site_type_symbol
_atom_site_fract_x
_atom_site_fract_y
_atom_site_fract_z
C1 C 0.629057 0.611501 0.747581
C2 C 0.608663 0.788666 0.760589
C3 C 0.596939 0.887412 0.627064
C4 C 0.606496 0.80881 0.483897
C5 C 0.626761 0.632359 0.469422
C6 C 0.635768 0.545462 0.314215
C7 C 0.637782 0.533858 0.604133
C8 C 0.577089 0.728105 0.986627
C9 C 0.544189 0.757655 0.918471
C10 C 0.519836 0.609904 0.948077
C11 C 0.489438 0.631264 0.884739
C12 C 0.463953 0.465992 0.913439
C13 C 0.483553 0.80833 0.789444
C14 C 0.507212 0.959129 0.760607
C15 C 0.53765 0.935775 0.824783
C16 C 0.574487 1.07669 0.63904
C17 C 0.587519 1.08201 0.902958
H1 H 0.638434 0.539815 0.851451
H2 H 0.597455 0.886089 0.380972
H3 H 0.632986 0.667182 0.225597
H4 H 0.620862 0.408875 0.282857
H5 H 0.660482 0.491564 0.312853
H6 H 0.65376 0.397573 0.596149
H7 H 0.577068 0.767002 1.1091
H8 H 0.584631 0.56137 0.975471
H9 H 0.524972 0.472808 1.02099
H10 H 0.440626 0.541084 0.925376
H11 H 0.468801 0.375855 1.0179
H12 H 0.462469 0.35163 0.818932
H13 H 0.460068 0.829672 0.739768
H14 H 0.50233 1.09954 0.691215
H15 H 0.554894 1.05906 0.557709
H16 H 0.586824 1.22644 0.611228
H17 H 0.606058 1.19404 0.867165
H18 H 0.579192 1.12635 1.01719
N1 N 0.60086 0.865678 0.910888
N2 N 0.561065 1.09768 0.794342
C18 C 0.686459 0.990698 0.813299
C19 C 0.702069 0.84904 0.714317
C20 C 0.715116 0.657238 0.768312
C21 C 0.712175 0.610991 0.923415
C22 C 0.696898 0.746137 1.02672
C23 C 0.684335 0.934757 0.967248
C24 C 0.705496 0.895934 0.546935
H19 H 0.676298 1.13922 0.772766
H20 H 0.727154 0.548637 0.691139
H21 H 0.694919 0.706662 1.14681
H22 H 0.695386 1.10168 0.398393
N3 N 0.72588 0.408677 0.982136
N4 N 0.667897 1.08281 1.07342
O1 O 0.691985 1.08545 0.508035
O2 O 0.718861 0.777834 0.456077
O3 O 0.739427 0.290356 0.888175
O4 O 0.722844 0.371673 1.12118
O5 O 0.666354 1.02915 1.21023
O6 O 0.656801 1.25026 1.01814

#END

data_XXV_RANK-79_Mohamed_1336.res
_database_code_CSD               UNKNWN
_symmetry_cell_setting           orthorhombic
_symmetry_space_group_name_H-M   'P b c a'
_symmetry_Int_Tables_number      61
loop_
_symmetry_equiv_pos_site_id
_symmetry_equiv_pos_as_xyz
1 x,y,z
2 1/2-x,-y,1/2+z
3 -x,1/2+y,1/2-z
4 1/2+x,1/2-y,-z
5 -x,-y,-z
6 1/2+x,y,1/2-z
7 x,1/2-y,1/2+z
8 1/2-x,1/2+y,z
_cell_length_a                   19.4601
_cell_length_b                   18.6144
_cell_length_c                   13.1885
_cell_angle_alpha                90
_cell_angle_beta                 90
_cell_angle_gamma                90
_cell_volume                     4777.38
loop_
_atom_site_label
_atom_site_type_symbol
_atom_site_fract_x
_atom_site_fract_y
_atom_site_fract_z
C1 C 0.24126 0.211896 0.107955
C2 C 0.275252 0.226129 0.199465
C3 C 0.2906 0.169107 0.265589
C4 C 0.270165 0.0994837 0.239243
C5 C 0.236334 0.0846114 0.148279
C6 C 0.217155 0.00890876 0.119725
C7 C 0.222518 0.142116 0.0825475
C8 C 0.352501 0.324049 0.165671
C9 C 0.418494 0.29132 0.205127
C10 C 0.479042 0.294355 0.148014
C11 C 0.54034 0.263601 0.181795
C12 C 0.604192 0.265124 0.117369
C13 C 0.540237 0.229212 0.276493
C14 C 0.481016 0.226638 0.335324
C15 C 0.419774 0.257658 0.300518
C16 C 0.328291 0.183374 0.363947
C17 C 0.308575 0.306554 0.331038
H1 H 0.228516 0.256562 0.0587257
H2 H 0.281937 0.0556043 0.290748
H3 H 0.213687 -0.0252859 0.186557
H4 H 0.255177 -0.0146801 0.0688205
H5 H 0.167662 0.00745659 0.0810988
H6 H 0.195809 0.132125 0.0117746
H7 H 0.354231 0.382734 0.170554
H8 H 0.345211 0.31009 0.0860371
H9 H 0.477867 0.320635 0.0744567
H10 H 0.649932 0.272784 0.163816
H11 H 0.602076 0.308609 0.0621965
H12 H 0.610612 0.214906 0.0757362
H13 H 0.587307 0.205383 0.304892
H14 H 0.481593 0.202192 0.409897
H15 H 0.368248 0.143085 0.375599
H16 H 0.293149 0.180186 0.428612
H17 H 0.262095 0.298101 0.375712
H18 H 0.32737 0.361006 0.344016
N1 N 0.292303 0.299103 0.22332
N2 N 0.360416 0.254962 0.36475
C18 C 0.43166 0.966007 0.277456
C19 C 0.427308 0.927112 0.187048
C20 C 0.481025 0.927693 0.116798
C21 C 0.539022 0.968089 0.13922
C22 C 0.545982 1.00771 0.227954
C23 C 0.491137 1.00532 0.295304
C24 C 0.365296 0.883302 0.161454
H19 H 0.390463 0.965916 0.332218
H20 H 0.477276 0.897535 0.0470552
H21 H 0.591589 1.0387 0.243699
H22 H 0.278943 0.857011 0.211685
N3 N 0.596237 0.969212 0.0655775
N4 N 0.496549 1.04673 0.39058
O1 O 0.316795 0.886824 0.234868
O2 O 0.359031 0.848508 0.0837845
O3 O 0.589007 0.933568 -0.0131528
O4 O 0.647401 1.00572 0.0877883
O5 O 0.550146 1.08141 0.404577
O6 O 0.447104 1.04386 0.449785

#END

data_XXV_RANK-80_Mohamed_576.res
_database_code_CSD               UNKNWN
_symmetry_cell_setting           orthorhombic
_symmetry_space_group_name_H-M   'P 21 21 21'
_symmetry_Int_Tables_number      19
loop_
_symmetry_equiv_pos_site_id
_symmetry_equiv_pos_as_xyz
1 x,y,z
2 1/2-x,-y,1/2+z
3 -x,1/2+y,1/2-z
4 1/2+x,1/2-y,-z
_cell_length_a                   15.5263
_cell_length_b                   13.9192
_cell_length_c                   12.0862
_cell_angle_alpha                90
_cell_angle_beta                 90
_cell_angle_gamma                90
_cell_volume                     2611.99
loop_
_atom_site_label
_atom_site_type_symbol
_atom_site_fract_x
_atom_site_fract_y
_atom_site_fract_z
C1 C 0.703652 0.895331 0.486513
C2 C 0.745201 0.969842 0.543416
C3 C 0.823039 0.951086 0.598752
C4 C 0.856273 0.857621 0.597588
C5 C 0.815543 0.78284 0.541137
C6 C 0.854167 0.683666 0.537483
C7 C 0.738642 0.803423 0.484883
C8 C 0.718125 1.11378 0.439082
C9 C 0.809769 1.14903 0.425782
C10 C 0.840572 1.17911 0.32262
C11 C 0.925183 1.21046 0.307591
C12 C 0.957892 1.23901 0.195024
C13 C 0.979849 1.21188 0.400061
C14 C 0.950214 1.18394 0.503708
C15 C 0.865141 1.15252 0.517703
C16 C 0.869489 1.03107 0.65907
C17 C 0.742987 1.12272 0.631863
H1 H 0.6428 0.910393 0.446179
H2 H 0.916319 0.843386 0.640788
H3 H 0.89814 0.672352 0.606484
H4 H 0.890277 0.67231 0.461123
H5 H 0.804296 0.628695 0.541573
H6 H 0.705332 0.746462 0.44111
H7 H 0.672662 1.17385 0.436407
H8 H 0.701407 1.06516 0.37162
H9 H 0.797448 1.1766 0.251852
H10 H 1.0018 1.29991 0.200712
H11 H 0.905006 1.25919 0.140561
H12 H 0.992748 1.18009 0.155728
H13 H 1.04568 1.23665 0.390855
H14 H 0.991624 1.18813 0.575722
H15 H 0.938371 1.02807 0.641564
H16 H 0.861581 1.02383 0.748696
H17 H 0.724595 1.094 0.712451
H18 H 0.717151 1.19524 0.623339
N1 N 0.705755 1.06293 0.544677
N2 N 0.837002 1.12632 0.62656
C18 C 0.641327 0.587098 0.927407
C19 C 0.596633 0.579278 1.02737
C20 C 0.63961 0.584811 1.12871
C21 C 0.728182 0.598263 1.12748
C22 C 0.775704 0.606505 1.03048
C23 C 0.72993 0.60054 0.931961
C24 C 0.501259 0.564726 1.03048
H19 H 0.608745 0.582922 0.848703
H20 H 0.604643 0.578643 1.20562
H21 H 0.844541 0.616944 1.03164
H22 H 0.405267 0.551028 0.938167
N3 N 0.774489 0.604226 1.23407
N4 N 0.778128 0.608965 0.826963
O1 O 0.466736 0.560482 0.927742
O2 O 0.459413 0.557504 1.11533
O3 O 0.73096 0.596647 1.31967
O4 O 0.853583 0.616389 1.23029
O5 O 0.857147 0.620834 0.833364
O6 O 0.736127 0.603571 0.739883

#END

data_XXV_RANK-81_Mohamed_121.res
_database_code_CSD               UNKNWN
_symmetry_cell_setting           orthorhombic
_symmetry_space_group_name_H-M   'P 21 21 21'
_symmetry_Int_Tables_number      19
loop_
_symmetry_equiv_pos_site_id
_symmetry_equiv_pos_as_xyz
1 x,y,z
2 1/2-x,-y,1/2+z
3 -x,1/2+y,1/2-z
4 1/2+x,1/2-y,-z
_cell_length_a                   11.5351
_cell_length_b                   15.7204
_cell_length_c                   13.6705
_cell_angle_alpha                90
_cell_angle_beta                 90
_cell_angle_gamma                90
_cell_volume                     2478.96
loop_
_atom_site_label
_atom_site_type_symbol
_atom_site_fract_x
_atom_site_fract_y
_atom_site_fract_z
C1 C 0.137875 0.0637643 0.80478
C2 C 0.0896474 0.0313072 0.718393
C3 C -0.0296897 0.0134821 0.714658
C4 C -0.0971626 0.0269469 0.798328
C5 C -0.0501812 0.0593167 0.884767
C6 C -0.125257 0.0763481 0.972717
C7 C 0.068768 0.0780285 0.886465
C8 C 0.195683 0.0954987 0.58618
C9 C 0.0951634 0.130275 0.527318
C10 C 0.0964745 0.213943 0.49234
C11 C 0.00415998 0.248125 0.439257
C12 C 0.00552102 0.339301 0.405557
C13 C -0.0918267 0.195693 0.420669
C14 C -0.0941483 0.111937 0.453209
C15 C -0.00096811 0.0783869 0.506512
C16 C -0.0835191 -0.020282 0.621442
C17 C 0.108591 -0.0394683 0.565174
H1 H 0.230389 0.0755422 0.807221
H2 H -0.189318 0.0128036 0.795204
H3 H -0.204331 0.0385402 0.970232
H4 H -0.150366 0.143197 0.976552
H5 H -0.0796593 0.0609245 1.04024
H6 H 0.107641 0.102607 0.952934
H7 H 0.27022 0.0824669 0.538912
H8 H 0.223389 0.141952 0.640675
H9 H 0.171145 0.25375 0.508328
H10 H -0.0339094 0.345627 0.333472
H11 H 0.093823 0.363561 0.401221
H12 H -0.0426743 0.380115 0.455703
H13 H -0.164302 0.220443 0.378919
H14 H -0.166586 0.0706686 0.435987
H15 H -0.165111 0.012376 0.606609
H16 H -0.102906 -0.0882089 0.628131
H17 H 0.099007 -0.103032 0.596168
H18 H 0.163869 -0.0429918 0.500552
N1 N 0.164762 0.0160021 0.636747
N2 N -0.00624484 -0.0088212 0.536774
C18 C 0.794082 0.765537 0.292644
C19 C 0.903538 0.751776 0.333529
C20 C 0.963751 0.676024 0.31701
C21 C 0.911784 0.614568 0.258768
C22 C 0.803207 0.625019 0.216355
C23 C 0.746977 0.701459 0.235011
C24 C 0.960961 0.817124 0.396486
H19 H 0.746866 0.823813 0.304938
H20 H 1.04827 0.665817 0.348911
H21 H 0.764604 0.576307 0.171335
H22 H 0.938779 0.925916 0.448834
N3 N 0.97447 0.53411 0.240699
N4 N 0.631309 0.715046 0.191224
O1 O 0.894715 0.887587 0.407288
O2 O 1.05612 0.808188 0.433742
O3 O 1.07118 0.525993 0.279247
O4 O 0.925884 0.480471 0.188286
O5 O 0.591206 0.656824 0.140183
O6 O 0.58254 0.783725 0.208623

#END

data_XXV_RANK-82_Mohamed_1283.res
_database_code_CSD               UNKNWN
_symmetry_cell_setting           orthorhombic
_symmetry_space_group_name_H-M   'P b c a'
_symmetry_Int_Tables_number      61
loop_
_symmetry_equiv_pos_site_id
_symmetry_equiv_pos_as_xyz
1 x,y,z
2 1/2-x,-y,1/2+z
3 -x,1/2+y,1/2-z
4 1/2+x,1/2-y,-z
5 -x,-y,-z
6 1/2+x,y,1/2-z
7 x,1/2-y,1/2+z
8 1/2-x,1/2+y,z
_cell_length_a                   29.9941
_cell_length_b                   8.1401
_cell_length_c                   20.0776
_cell_angle_alpha                90
_cell_angle_beta                 90
_cell_angle_gamma                90
_cell_volume                     4902.05
loop_
_atom_site_label
_atom_site_type_symbol
_atom_site_fract_x
_atom_site_fract_y
_atom_site_fract_z
C1 C 0.73218 0.798524 0.451054
C2 C 0.778699 0.806968 0.456862
C3 C 0.803632 0.88409 0.406501
C4 C 0.781381 0.94768 0.350926
C5 C 0.73507 0.940192 0.344593
C6 C 0.711683 1.01498 0.285569
C7 C 0.710721 0.865098 0.395948
C8 C 0.794215 0.836335 0.573742
C9 C 0.823803 0.986844 0.571235
C10 C 0.816864 1.11872 0.614751
C11 C 0.843166 1.26013 0.612816
C12 C 0.83402 1.40309 0.658398
C13 C 0.877645 1.26737 0.56565
C14 C 0.885646 1.13669 0.522712
C15 C 0.858979 0.995422 0.525112
C16 C 0.853822 0.896678 0.412511
C17 C 0.847185 0.711401 0.502698
H1 H 0.713485 0.735713 0.489583
H2 H 0.800811 1.00673 0.312015
H3 H 0.734218 1.02675 0.243296
H4 H 0.698949 1.13721 0.297268
H5 H 0.68347 0.939795 0.270087
H6 H 0.67474 0.856459 0.392019
H7 H 0.802096 0.760653 0.617256
H8 H 0.759318 0.872689 0.577947
H9 H 0.789712 1.11132 0.650479
H10 H 0.864972 1.46001 0.674994
H11 H 0.815569 1.36407 0.702363
H12 H 0.814375 1.4975 0.633328
H13 H 0.898807 1.37526 0.56345
H14 H 0.91322 1.14015 0.487854
H15 H 0.864948 1.01952 0.398486
H16 H 0.870274 0.809451 0.379055
H17 H 0.852272 0.617847 0.464537
H18 H 0.862272 0.669937 0.549196
N1 N 0.799401 0.733606 0.513916
N2 N 0.869082 0.862486 0.480794
C18 C 0.525437 0.50657 0.630455
C19 C 0.506739 0.662132 0.639804
C20 C 0.524167 0.771204 0.686786
C21 C 0.560633 0.720781 0.7241
C22 C 0.580492 0.567558 0.716793
C23 C 0.56192 0.463729 0.669403
C24 C 0.467447 0.718747 0.600156
H19 H 0.512231 0.421418 0.594296
H20 H 0.509522 0.891185 0.69376
H21 H 0.608839 0.53114 0.746381
H22 H 0.42816 0.650698 0.533195
N3 N 0.579411 0.83488 0.774006
N4 N 0.582085 0.29966 0.660108
O1 O 0.453507 0.60317 0.556369
O2 O 0.449969 0.852946 0.606413
O3 O 0.561202 0.970939 0.779806
O4 O 0.612019 0.786415 0.806515
O5 O 0.614581 0.264456 0.695548
O6 O 0.565066 0.20879 0.617516

#END

data_XXV_RANK-83_Mohamed_1961.res
_database_code_CSD               UNKNWN
_symmetry_cell_setting           orthorhombic
_symmetry_space_group_name_H-M   'P n a 21'
_symmetry_Int_Tables_number      33
loop_
_symmetry_equiv_pos_site_id
_symmetry_equiv_pos_as_xyz
1 x,y,z
2 -x,-y,1/2+z
3 1/2+x,1/2-y,z
4 1/2-x,1/2+y,1/2+z
_cell_length_a                   22.4228
_cell_length_b                   10.3111
_cell_length_c                   10.9152
_cell_angle_alpha                90
_cell_angle_beta                 90
_cell_angle_gamma                90
_cell_volume                     2523.64
loop_
_atom_site_label
_atom_site_type_symbol
_atom_site_fract_x
_atom_site_fract_y
_atom_site_fract_z
C1 C 0.471401 0.862416 0.0595922
C2 C 0.518926 0.92631 0.117182
C3 C 0.571315 0.857192 0.144396
C4 C 0.574217 0.725087 0.115551
C5 C 0.527213 0.660387 0.0580951
C6 C 0.532193 0.519401 0.0236825
C7 C 0.475692 0.731666 0.0298512
C8 C 0.5182 1.14482 0.0402755
C9 C 0.58243 1.15471 -0.00135317
C10 C 0.596687 1.20446 -0.117007
C11 C 0.65545 1.21272 -0.158555
C12 C 0.669593 1.26196 -0.285124
C13 C 0.70101 1.17004 -0.0801624
C14 C 0.687977 1.12241 0.0359295
C15 C 0.628794 1.11448 0.0765461
C16 C 0.62343 0.925207 0.204731
C17 C 0.557189 1.10037 0.237166
H1 H 0.430852 0.916273 0.04148
H2 H 0.614732 0.671942 0.137122
H3 H 0.565815 0.47053 0.0789767
H4 H 0.5447 0.508042 -0.0723442
H5 H 0.489884 0.469348 0.0370584
H6 H 0.438335 0.683511 -0.0138939
H7 H 0.500479 1.24052 0.0639746
H8 H 0.490499 1.10597 -0.0332566
H9 H 0.560706 1.23584 -0.176772
H10 H 0.710305 1.31969 -0.284975
H11 H 0.633593 1.32234 -0.320265
H12 H 0.676088 1.18202 -0.349282
H13 H 0.747085 1.17637 -0.109786
H14 H 0.723327 1.09355 0.0979223
H15 H 0.66511 0.896973 0.160576
H16 H 0.626831 0.89814 0.301462
H17 H 0.548665 1.05253 0.324577
H18 H 0.553864 1.20511 0.249576
N1 N 0.511969 1.0605 0.14834
N2 N 0.617636 1.06721 0.197889
C18 C 0.785217 0.373399 0.272732
C19 C 0.828282 0.280106 0.301031
C20 C 0.81285 0.165023 0.360646
C21 C 0.753421 0.145752 0.391202
C22 C 0.708854 0.235288 0.365185
C23 C 0.72652 0.348095 0.305792
C24 C 0.892523 0.299034 0.268966
H19 H 0.796661 0.462596 0.226701
H20 H 0.846387 0.0934203 0.382291
H21 H 0.66295 0.218111 0.389854
H22 H 0.944609 0.417079 0.194723
N3 N 0.736464 0.0244617 0.454333
N4 N 0.680442 0.445762 0.27649
O1 O 0.902106 0.413615 0.211703
O2 O 0.931685 0.220763 0.291587
O3 O 0.776879 -0.0541416 0.476802
O4 O 0.683022 0.0099539 0.480321
O5 O 0.628416 0.420825 0.307119
O6 O 0.697068 0.545756 0.223337

#END

data_XXV_RANK-84_Mohamed_187.res
_database_code_CSD               UNKNWN
_symmetry_cell_setting           orthorhombic
_symmetry_space_group_name_H-M   'P 21 21 21'
_symmetry_Int_Tables_number      19
loop_
_symmetry_equiv_pos_site_id
_symmetry_equiv_pos_as_xyz
1 x,y,z
2 1/2-x,-y,1/2+z
3 -x,1/2+y,1/2-z
4 1/2+x,1/2-y,-z
_cell_length_a                   16.5251
_cell_length_b                   13.8988
_cell_length_c                   10.8867
_cell_angle_alpha                90
_cell_angle_beta                 90
_cell_angle_gamma                90
_cell_volume                     2500.45
loop_
_atom_site_label
_atom_site_type_symbol
_atom_site_fract_x
_atom_site_fract_y
_atom_site_fract_z
C1 C 0.76125 0.601828 -0.0694093
C2 C 0.810079 0.527559 -0.115126
C3 C 0.885746 0.549862 -0.166794
C4 C 0.909759 0.646284 -0.173675
C5 C 0.861707 0.720884 -0.12837
C6 C 0.89012 0.823766 -0.132507
C7 C 0.786974 0.696946 -0.0752879
C8 C 0.786596 0.390918 0.0155321
C9 C 0.873237 0.367125 0.048843
C10 C 0.895395 0.349633 0.170897
C11 C 0.975073 0.329094 0.204492
C12 C 0.998104 0.314131 0.336932
C13 C 1.03379 0.325643 0.111437
C14 C 1.01292 0.34111 -0.0106731
C15 C 0.932711 0.361761 -0.0432153
C16 C 0.939818 0.47039 -0.214757
C17 C 0.826569 0.368036 -0.190999
H1 H 0.702369 0.583745 -0.032171
H2 H 0.968188 0.66322 -0.214061
H3 H 0.935983 0.833803 -0.203214
H4 H 0.916439 0.845599 -0.0448969
H5 H 0.840091 0.87247 -0.152205
H6 H 0.748182 0.753591 -0.0402718
H7 H 0.748454 0.326606 0.0200971
H8 H 0.761831 0.443158 0.0802128
H9 H 0.849165 0.353547 0.241712
H10 H 1.04383 0.258052 0.345853
H11 H 0.945809 0.293059 0.391588
H12 H 1.02293 0.379775 0.376997
H13 H 1.09603 0.309078 0.134903
H14 H 1.05778 0.335242 -0.0828888
H15 H 1.00218 0.482432 -0.18564
H16 H 0.939481 0.468936 -0.315299
H17 H 0.81416 0.387511 -0.286234
H18 H 0.807101 0.294048 -0.175322
N1 N 0.780273 0.430825 -0.109336
N2 N 0.913808 0.375215 -0.170561
C18 C 0.974341 0.0779151 0.265777
C19 C 0.993975 0.0846697 0.1412
C20 C 0.933881 0.0955586 0.0520439
C21 C 0.853883 0.0994218 0.0905729
C22 C 0.831059 0.0930696 0.213184
C23 C 0.893103 0.0823388 0.298194
C24 C 1.07975 0.0806137 0.0978238
H19 H 1.02029 0.0694989 0.335361
H20 H 0.949517 0.100669 -0.04406
H21 H 0.768452 0.0962682 0.24088
H22 H 1.18599 0.0681315 0.155157
N3 N 0.789671 0.110888 -0.00276132
N4 N 0.871336 0.0753131 0.429561
O1 O 1.13247 0.0699893 0.192028
O2 O 1.09996 0.0862007 -0.00954429
O3 O 0.811262 0.116359 -0.111645
O4 O 0.718782 0.114223 0.0344916
O5 O 0.798406 0.0793715 0.455988
O6 O 0.927571 0.0658667 0.504072

#END

data_XXV_RANK-85_Mohamed_1422.res
_database_code_CSD               UNKNWN
_symmetry_cell_setting           orthorhombic
_symmetry_space_group_name_H-M   'P c a 21'
_symmetry_Int_Tables_number      29
loop_
_symmetry_equiv_pos_site_id
_symmetry_equiv_pos_as_xyz
1 x,y,z
2 -x,-y,1/2+z
3 1/2+x,-y,z
4 1/2-x,y,1/2+z
_cell_length_a                   20.7418
_cell_length_b                   6.5316
_cell_length_c                   17.1464
_cell_angle_alpha                90
_cell_angle_beta                 90
_cell_angle_gamma                90
_cell_volume                     2322.95
loop_
_atom_site_label
_atom_site_type_symbol
_atom_site_fract_x
_atom_site_fract_y
_atom_site_fract_z
C1 C 0.545405 0.551973 0.0772818
C2 C 0.556071 0.606749 -0.0006884
C3 C 0.538754 0.803611 -0.0263624
C4 C 0.50992 0.939003 0.0264206
C5 C 0.499096 0.886354 0.104242
C6 C 0.470256 1.03721 0.160723
C7 C 0.517718 0.690268 0.12901
C8 C 0.653363 0.434815 -0.0397135
C9 C 0.690571 0.616233 -0.0711922
C10 C 0.754914 0.648917 -0.0499739
C11 C 0.790053 0.81673 -0.0770939
C12 C 0.858448 0.853115 -0.051148
C13 C 0.759112 0.954473 -0.127547
C14 C 0.6956 0.92314 -0.150499
C15 C 0.660803 0.754154 -0.122803
C16 C 0.550916 0.866418 -0.110045
C17 C 0.573967 0.517246 -0.133599
H1 H 0.557767 0.3983 0.095833
H2 H 0.496413 1.09081 0.00625145
H3 H 0.443035 1.15519 0.130194
H4 H 0.507569 1.11319 0.195002
H5 H 0.437735 0.961173 0.201395
H6 H 0.509388 0.644872 0.189007
H7 H 0.668807 0.292876 -0.0680725
H8 H 0.662194 0.417424 0.0226663
H9 H 0.777801 0.541525 -0.0102474
H10 H 0.887634 0.913465 -0.0987327
H11 H 0.88072 0.711706 -0.0309563
H12 H 0.860478 0.963381 -0.00338586
H13 H 0.78547 1.08522 -0.149971
H14 H 0.672451 1.02579 -0.191506
H15 H 0.570994 1.02071 -0.112163
H16 H 0.505885 0.868275 -0.143353
H17 H 0.522802 0.507891 -0.147894
H18 H 0.600614 0.410494 -0.170413
N1 N 0.583524 0.457578 -0.0522357
N2 N 0.595883 0.72593 -0.149359
C18 C 0.77081 0.759795 0.142929
C19 C 0.778827 0.570061 0.179333
C20 C 0.731694 0.491304 0.229192
C21 C 0.676508 0.606933 0.241701
C22 C 0.666114 0.79636 0.206983
C23 C 0.714432 0.867781 0.1579
C24 C 0.837912 0.443233 0.166671
H19 H 0.806909 0.821991 0.104323
H20 H 0.738253 0.344612 0.257166
H21 H 0.622802 0.883408 0.217596
H22 H 0.916432 0.44185 0.112909
N3 N 0.626251 0.525531 0.294321
N4 N 0.7052 1.06866 0.119841
O1 O 0.880033 0.534731 0.117455
O2 O 0.847173 0.277148 0.196982
O3 O 0.636449 0.356361 0.324769
O4 O 0.577464 0.632216 0.304262
O5 O 0.654491 1.16194 0.13425
O6 O 0.74883 1.12971 0.0761631

#END

data_XXV_RANK-86_Mohamed_633.res
_database_code_CSD               UNKNWN
_symmetry_cell_setting           orthorhombic
_symmetry_space_group_name_H-M   'P 21 21 2'
_symmetry_Int_Tables_number      18
loop_
_symmetry_equiv_pos_site_id
_symmetry_equiv_pos_as_xyz
1 x,y,z
2 -x,-y,z
3 1/2-x,1/2+y,-z
4 1/2+x,1/2-y,-z
_cell_length_a                   13.8318
_cell_length_b                   21.7911
_cell_length_c                   8.0478
_cell_angle_alpha                90
_cell_angle_beta                 90
_cell_angle_gamma                90
_cell_volume                     2425.69
loop_
_atom_site_label
_atom_site_type_symbol
_atom_site_fract_x
_atom_site_fract_y
_atom_site_fract_z
C1 C 0.39505 0.28258 0.699137
C2 C 0.308413 0.311782 0.655464
C3 C 0.233367 0.31588 0.77272
C4 C 0.246351 0.289434 0.92962
C5 C 0.332312 0.26027 0.974676
C6 C 0.346043 0.234195 1.1463
C7 C 0.406944 0.257569 0.856729
C8 C 0.351989 0.393762 0.470036
C9 C 0.30181 0.446458 0.55707
C10 C 0.350131 0.501855 0.586158
C11 C 0.306165 0.550853 0.668533
C12 C 0.360728 0.609175 0.704098
C13 C 0.210267 0.543503 0.721928
C14 C 0.160289 0.489285 0.691813
C15 C 0.205275 0.440409 0.609107
C16 C 0.139936 0.348157 0.72852
C17 C 0.197322 0.347984 0.451696
H1 H 0.451488 0.278647 0.606359
H2 H 0.188013 0.292533 1.0197
H3 H 0.276735 0.224713 1.2052
H4 H 0.38547 0.266053 1.22602
H5 H 0.387007 0.191498 1.14209
H6 H 0.474186 0.234751 0.888059
H7 H 0.358872 0.402885 0.336782
H8 H 0.424843 0.387783 0.519429
H9 H 0.424666 0.506407 0.545224
H10 H 0.314014 0.649162 0.690944
H11 H 0.421474 0.614634 0.619256
H12 H 0.389277 0.609391 0.830511
H13 H 0.174145 0.581029 0.785027
H14 H 0.0852395 0.48442 0.728127
H15 H 0.117007 0.377711 0.83061
H16 H 0.0819713 0.314909 0.706763
H17 H 0.158233 0.304619 0.442976
H18 H 0.194063 0.371357 0.331944
N1 N 0.29877 0.335751 0.490425
N2 N 0.150219 0.38589 0.577851
C18 C 0.839111 0.462156 0.248217
C19 C 0.838149 0.406422 0.334114
C20 C 0.756726 0.368499 0.332287
C21 C 0.676507 0.387727 0.242693
C22 C 0.673659 0.442682 0.15514
C23 C 0.756466 0.478701 0.160891
C24 C 0.923762 0.384893 0.43139
H19 H 0.901614 0.491771 0.248819
H20 H 0.756496 0.325506 0.399055
H21 H 0.610436 0.456643 0.0863549
H22 H 1.04973 0.407474 0.490263
N3 N 0.589849 0.348083 0.239708
N4 N 0.756322 0.537498 0.0693636
O1 O 0.998061 0.425249 0.424132
O2 O 0.926521 0.336767 0.508202
O3 O 0.593815 0.29928 0.318681
O4 O 0.519371 0.366466 0.158419
O5 O 0.681627 0.551194 -0.00740375
O6 O 0.830952 0.568979 0.075837

#END

data_XXV_RANK-87_Mohamed_822.res
_database_code_CSD               UNKNWN
_symmetry_cell_setting           orthorhombic
_symmetry_space_group_name_H-M   'P 21 21 2'
_symmetry_Int_Tables_number      18
loop_
_symmetry_equiv_pos_site_id
_symmetry_equiv_pos_as_xyz
1 x,y,z
2 -x,-y,z
3 1/2-x,1/2+y,-z
4 1/2+x,1/2-y,-z
_cell_length_a                   13.8323
_cell_length_b                   21.7914
_cell_length_c                   8.0478
_cell_angle_alpha                90
_cell_angle_beta                 90
_cell_angle_gamma                90
_cell_volume                     2425.81
loop_
_atom_site_label
_atom_site_type_symbol
_atom_site_fract_x
_atom_site_fract_y
_atom_site_fract_z
C1 C 0.339696 0.0107202 0.191844
C2 C 0.294731 0.0596025 0.109128
C3 C 0.198192 0.0535583 0.0570896
C4 C 0.149872 -0.00184295 0.0861731
C5 C 0.193822 -0.0508362 0.16855
C6 C 0.139255 -0.109162 0.204106
C7 C 0.289718 -0.0435009 0.221947
C8 C 0.360075 0.151841 0.228552
C9 C 0.266653 0.184126 0.272747
C10 C 0.253673 0.210578 0.429638
C11 C 0.167712 0.239735 0.474679
C12 C 0.153982 0.265819 0.646316
C13 C 0.0930913 0.242444 0.356736
C14 C 0.104981 0.217437 0.199147
C15 C 0.191614 0.188219 0.155481
C16 C 0.148035 0.106254 -0.0299597
C17 C 0.302704 0.152014 -0.0482746
H1 H 0.414752 0.0155794 0.228154
H2 H 0.0753332 -0.00638745 0.0452417
H3 H 0.0784859 -0.114604 0.119297
H4 H 0.11073 -0.109383 0.33053
H5 H 0.185951 -0.149142 0.190896
H6 H 0.325832 -0.0810183 0.285049
H7 H 0.418047 0.185093 0.206805
H8 H 0.38299 0.122282 0.330647
H9 H 0.311999 0.207463 0.519723
H10 H 0.112999 0.308503 0.642107
H11 H 0.223295 0.275317 0.705186
H12 H 0.114586 0.23395 0.726047
H13 H 0.0258488 0.265272 0.388068
H14 H 0.0485489 0.221372 0.106369
H15 H 0.0751791 0.112239 0.0194275
H16 H 0.14115 0.0971361 -0.163211
H17 H 0.305956 0.128646 -0.168032
H18 H 0.341794 0.195378 -0.0569897
N1 N 0.349793 0.114113 0.0778809
N2 N 0.201252 0.164264 -0.00955101
C18 C 0.339113 0.962159 0.748257
C19 C 0.338154 0.906425 0.834146
C20 C 0.256733 0.868505 0.832328
C21 C 0.176521 0.887735 0.742737
C22 C 0.173663 0.942681 0.655184
C23 C 0.256464 0.978701 0.660925
C24 C 0.423761 0.884903 0.931429
H19 H 0.40161 0.991769 0.748853
H20 H 0.256503 0.825517 0.899099
H21 H 0.110447 0.956643 0.58641
H22 H 0.549731 0.907479 0.990292
N3 N 0.0898657 0.848085 0.739757
N4 N 0.256325 1.0375 0.569409
O1 O 0.49805 0.925247 0.924164
O2 O 0.426523 0.836769 1.00824
O3 O 0.093823 0.799273 0.818734
O4 O 0.0193785 0.866459 0.658473
O5 O 0.181623 1.05119 0.492638
O6 O 0.330944 1.06898 0.57587

#END

data_XXV_RANK-88_Mohamed_125.res
_database_code_CSD               UNKNWN
_symmetry_cell_setting           orthorhombic
_symmetry_space_group_name_H-M   'P 21 21 21'
_symmetry_Int_Tables_number      19
loop_
_symmetry_equiv_pos_site_id
_symmetry_equiv_pos_as_xyz
1 x,y,z
2 1/2-x,-y,1/2+z
3 -x,1/2+y,1/2-z
4 1/2+x,1/2-y,-z
_cell_length_a                   10.7676
_cell_length_b                   12.7639
_cell_length_c                   17.9378
_cell_angle_alpha                90
_cell_angle_beta                 90
_cell_angle_gamma                90
_cell_volume                     2465.31
loop_
_atom_site_label
_atom_site_type_symbol
_atom_site_fract_x
_atom_site_fract_y
_atom_site_fract_z
C1 C 0.735415 0.967086 0.00804259
C2 C 0.834838 1.0173 0.0436325
C3 C 0.915571 0.958628 0.0889074
C4 C 0.892959 0.851505 0.0985974
C5 C 0.794345 0.800567 0.0634015
C6 C 0.774583 0.684478 0.0723697
C7 C 0.716044 0.860228 0.0174464
C8 C 0.90309 1.15289 -0.0399102
C9 C 1.0399 1.12609 -0.0435284
C10 C 1.10186 1.1206 -0.112
C11 C 1.22746 1.09438 -0.117084
C12 C 1.29106 1.08504 -0.191534
C13 C 1.29208 1.07382 -0.0507305
C14 C 1.23299 1.0806 0.0180021
C15 C 1.10682 1.1069 0.022355
C16 C 1.02459 1.01128 0.126759
C17 C 0.932605 1.17144 0.0900682
H1 H 0.672469 1.01372 -0.0254326
H2 H 0.955379 0.806521 0.13385
H3 H 0.818321 0.655738 0.123166
H4 H 0.813953 0.64109 0.0255722
H5 H 0.675964 0.665667 0.0751244
H6 H 0.638141 0.822754 -0.0100716
H7 H 0.888169 1.2364 -0.0505578
H8 H 0.852067 1.10951 -0.0824443
H9 H 1.04985 1.13583 -0.162783
H10 H 1.38602 1.11436 -0.188779
H11 H 1.24187 1.12949 -0.234132
H12 H 1.29529 1.0036 -0.209894
H13 H 1.38997 1.0541 -0.0530518
H14 H 1.28399 1.06815 0.0693258
H15 H 1.10768 0.962943 0.121427
H16 H 1.0067 1.02162 0.18639
H17 H 0.887611 1.16736 0.144485
H18 H 0.950414 1.25331 0.0762578
N1 N 0.849559 1.12799 0.033486
N2 N 1.05055 1.11505 0.0945383
C18 C 0.893033 0.231675 0.723099
C19 C 0.803615 0.164762 0.753476
C20 C 0.804534 0.0575071 0.738009
C21 C 0.896874 0.0190261 0.691477
C22 C 0.987966 0.0820782 0.659834
C23 C 0.982951 0.188136 0.676983
C24 C 0.703375 0.204657 0.803675
H19 H 0.893147 0.314612 0.734703
H20 H 0.73508 0.00629068 0.761649
H21 H 1.05883 0.0503406 0.62383
H22 H 0.643591 0.327753 0.847554
N3 N 0.898972 -0.0942797 0.674607
N4 N 1.0782 0.257833 0.644435
O1 O 0.71182 0.30935 0.814611
O2 O 0.623432 0.149617 0.83152
O3 O 0.816871 -0.1492 0.703338
O4 O 0.982682 -0.126343 0.632943
O5 O 1.1573 0.217003 0.603405
O6 O 1.07227 0.352242 0.660457

#END

data_XXV_RANK-89_Mohamed_138.res
_database_code_CSD               UNKNWN
_symmetry_cell_setting           orthorhombic
_symmetry_space_group_name_H-M   'P 21 21 21'
_symmetry_Int_Tables_number      19
loop_
_symmetry_equiv_pos_site_id
_symmetry_equiv_pos_as_xyz
1 x,y,z
2 1/2-x,-y,1/2+z
3 -x,1/2+y,1/2-z
4 1/2+x,1/2-y,-z
_cell_length_a                   15.0141
_cell_length_b                   16.3307
_cell_length_c                   10.1596
_cell_angle_alpha                90
_cell_angle_beta                 90
_cell_angle_gamma                90
_cell_volume                     2491.04
loop_
_atom_site_label
_atom_site_type_symbol
_atom_site_fract_x
_atom_site_fract_y
_atom_site_fract_z
C1 C 0.38872 0.63242 0.962579
C2 C 0.41556 0.641009 1.09399
C3 C 0.433446 0.719512 1.14419
C4 C 0.425794 0.787247 1.06054
C5 C 0.399048 0.779499 0.929531
C6 C 0.387988 0.853533 0.842718
C7 C 0.380079 0.700727 0.881938
C8 C 0.3385 0.536305 1.21529
C9 C 0.29719 0.588743 1.32189
C10 C 0.207158 0.580453 1.35498
C11 C 0.166973 0.628922 1.45136
C12 C 0.0692033 0.621103 1.48184
C13 C 0.219845 0.687071 1.5165
C14 C 0.309787 0.69539 1.48688
C15 C 0.349329 0.646414 1.38983
C16 C 0.461065 0.730011 1.28648
C17 C 0.477295 0.585992 1.29101
H1 H 0.376956 0.571392 0.924492
H2 H 0.439969 0.847799 1.09967
H3 H 0.42695 0.904973 0.879374
H4 H 0.318483 0.872869 0.838235
H5 H 0.409592 0.840611 0.742438
H6 H 0.359858 0.692925 0.780234
H7 H 0.348601 0.473537 1.25008
H8 H 0.294453 0.533298 1.12999
H9 H 0.167168 0.53561 1.30251
H10 H 0.0567527 0.628494 1.58685
H11 H 0.0438629 0.561376 1.45227
H12 H 0.0304397 0.667631 1.43024
H13 H 0.190467 0.725056 1.59253
H14 H 0.351215 0.738371 1.54031
H15 H 0.425552 0.781443 1.33058
H16 H 0.532382 0.743245 1.29382
H17 H 0.546022 0.599211 1.26336
H18 H 0.476047 0.53172 1.35358
N1 N 0.425313 0.568664 1.17256
N2 N 0.442683 0.65603 1.36463
C18 C 0.406673 0.208633 0.667201
C19 C 0.418333 0.129396 0.716238
C20 C 0.394549 0.0608875 0.641798
C21 C 0.358847 0.0736281 0.517452
C22 C 0.345857 0.151059 0.464011
C23 C 0.370621 0.217135 0.541977
C24 C 0.456629 0.114365 0.849908
H19 H 0.424823 0.26195 0.723881
H20 H 0.403716 -0.00015542 0.680385
H21 H 0.317993 0.159418 0.367088
H22 H 0.501234 0.169176 0.99764
N3 N 0.333361 0.00170902 0.437621
N4 N 0.357877 0.300521 0.48868
O1 O 0.477081 0.185036 0.912648
O2 O 0.468126 0.0465865 0.897027
O3 O 0.345418 -0.0668293 0.487081
O4 O 0.301748 0.0150534 0.326873
O5 O 0.325499 0.306405 0.376756
O6 O 0.380465 0.358724 0.559682

#END

data_XXV_RANK-90_Mohamed_603.res
_database_code_CSD               UNKNWN
_symmetry_cell_setting           orthorhombic
_symmetry_space_group_name_H-M   'P 21 21 21'
_symmetry_Int_Tables_number      19
loop_
_symmetry_equiv_pos_site_id
_symmetry_equiv_pos_as_xyz
1 x,y,z
2 1/2-x,-y,1/2+z
3 -x,1/2+y,1/2-z
4 1/2+x,1/2-y,-z
_cell_length_a                   16.3259
_cell_length_b                   10.1572
_cell_length_c                   15.0253
_cell_angle_alpha                90
_cell_angle_beta                 90
_cell_angle_gamma                90
_cell_volume                     2491.58
loop_
_atom_site_label
_atom_site_type_symbol
_atom_site_fract_x
_atom_site_fract_y
_atom_site_fract_z
C1 C 0.132595 0.537352 0.111565
C2 C 0.141166 0.405898 0.0847711
C3 C 0.219699 0.355624 0.0669509
C4 C 0.287465 0.439259 0.0746191
C5 C 0.279739 0.57032 0.101337
C6 C 0.3538 0.657106 0.112411
C7 C 0.200936 0.617976 0.120239
C8 C 0.036368 0.284664 0.161725
C9 C 0.0887761 0.178 0.203044
C10 C 0.0804386 0.144931 0.293009
C11 C 0.128874 0.0485078 0.333197
C12 C 0.121001 0.0180524 0.430897
C13 C 0.187043 -0.0166996 0.280408
C14 C 0.19542 0.0129031 0.190532
C15 C 0.146467 0.110002 0.150985
C16 C 0.230183 0.213299 0.0393667
C17 C 0.0861187 0.208855 0.0230672
H1 H 0.0715491 0.575489 0.123287
H2 H 0.348028 0.40009 0.0604999
H3 H 0.40526 0.620397 0.0735204
H4 H 0.373115 0.661598 0.181889
H5 H 0.340907 0.757408 0.0908116
H6 H 0.193148 0.719716 0.140435
H7 H -0.0264166 0.249888 0.151606
H8 H 0.0333524 0.369978 0.205728
H9 H 0.0355647 0.197454 0.332936
H10 H 0.128359 -0.0869902 0.443353
H11 H 0.0612454 0.0476708 0.456183
H12 H 0.167533 0.0696316 0.469657
H13 H 0.225009 -0.0927582 0.309792
H14 H 0.238425 -0.0405754 0.149166
H15 H 0.281589 0.169159 0.0748965
H16 H 0.243439 0.205939 -0.031887
H17 H 0.0993856 0.236487 -0.0456006
H18 H 0.0318124 0.146297 0.0242937
N1 N 0.0687885 0.327356 0.0749987
N2 N 0.156141 0.13519 0.0577109
C18 C 0.20879 0.666956 0.907087
C19 C 0.129527 0.715961 0.918798
C20 C 0.0610009 0.641479 0.895036
C21 C 0.0737587 0.517145 0.859303
C22 C 0.151224 0.463741 0.846274
C23 C 0.217317 0.541741 0.871011
C24 C 0.114471 0.84963 0.957116
H19 H 0.26212 0.723674 0.925226
H20 H -6.033e-005 0.68005 0.904232
H21 H 0.159594 0.366824 0.818386
H22 H 0.169296 0.997386 1.00172
N3 N 0.00182905 0.437287 0.833836
N4 N 0.300734 0.488484 0.858229
O1 O 0.185161 0.912406 0.977547
O2 O 0.0466789 0.896708 0.968655
O3 O -0.0667376 0.486711 0.845931
O4 O 0.015186 0.326537 0.802202
O5 O 0.306615 0.376565 0.825826
O6 O 0.358935 0.559517 0.880803

#END

data_XXV_RANK-91_Mohamed_72.res
_database_code_CSD               UNKNWN
_symmetry_cell_setting           monoclinic
_symmetry_space_group_name_H-M   'C c'
_symmetry_Int_Tables_number      9
loop_
_symmetry_equiv_pos_site_id
_symmetry_equiv_pos_as_xyz
1 x,y,z
2 x,-y,1/2+z
3 1/2+x,1/2+y,z
4 1/2+x,1/2-y,1/2+z
_cell_length_a                   6.2537
_cell_length_b                   32.9513
_cell_length_c                   14.3504
_cell_angle_alpha                90
_cell_angle_beta                 122.373
_cell_angle_gamma                90
_cell_volume                     2497.56
loop_
_atom_site_label
_atom_site_type_symbol
_atom_site_fract_x
_atom_site_fract_y
_atom_site_fract_z
C1 C 0.0959758 0.634031 0.966792
C2 C -0.0642094 0.608247 0.979989
C3 C -0.307696 0.599719 0.888808
C4 C -0.386306 0.617967 0.787285
C5 C -0.228469 0.643673 0.773071
C6 C -0.313555 0.661742 0.662074
C7 C 0.0154124 0.651253 0.864687
C8 C 0.205075 0.558358 1.11444
C9 C 0.0728859 0.520209 1.05068
C10 C 0.210571 0.488018 1.04431
C11 C 0.0932109 0.452765 0.984612
C12 C 0.2441 0.419169 0.975403
C13 C -0.171174 0.450019 0.930438
C14 C -0.311363 0.481305 0.937216
C15 C -0.19132 0.51657 0.997338
C16 C -0.48157 0.571404 0.901186
C17 C -0.185127 0.57594 1.09343
H1 H 0.281152 0.640985 1.03832
H2 H -0.575013 0.611395 0.717108
H3 H -0.519344 0.662469 0.609414
H4 H -0.243079 0.644159 0.619525
H5 H -0.244023 0.69269 0.670455
H6 H 0.141123 0.67137 0.856117
H7 H 0.304974 0.552937 1.20342
H8 H 0.345699 0.567983 1.09613
H9 H 0.414893 0.49091 1.08598
H10 H 0.168985 0.389518 0.977107
H11 H 0.441638 0.420367 1.04312
H12 H 0.239171 0.421305 0.898389
H13 H -0.266893 0.422826 0.884223
H14 H -0.514473 0.47858 0.898447
H15 H -0.57409 0.550428 0.831613
H16 H -0.630692 0.588449 0.902113
H17 H -0.304018 0.601041 1.08898
H18 H -0.10703 0.560474 1.1724
N1 N 0.0252873 0.59187 1.08734
N2 N -0.343165 0.547659 1.00385
C18 C 0.232622 0.27846 0.846786
C19 C 0.432309 0.301869 0.858826
C20 C 0.683628 0.292329 0.938442
C21 C 0.729902 0.258896 1.00554
C22 C 0.538454 0.23461 0.997028
C23 C 0.29192 0.245381 0.916556
C24 C 0.386491 0.338003 0.787437
H19 H 0.0378781 0.285568 0.785567
H20 H 0.836941 0.310574 0.947313
H21 H 0.579173 0.20876 1.05014
H22 H 0.126081 0.368105 0.671507
N3 N 0.994851 0.248451 1.09014
N4 N 0.0828929 0.220312 0.90486
O1 O 0.136716 0.34426 0.713641
O2 O 0.553803 0.359339 0.794659
O3 O 1.16289 0.270508 1.09649
O4 O 1.03019 0.218378 1.14875
O5 O 0.140996 0.190988 0.968221
O6 O -0.135858 0.230375 0.832483

#END

data_XXV_RANK-92_Mohamed_1927.res
_database_code_CSD               UNKNWN
_symmetry_cell_setting           orthorhombic
_symmetry_space_group_name_H-M   'P n a 21'
_symmetry_Int_Tables_number      33
loop_
_symmetry_equiv_pos_site_id
_symmetry_equiv_pos_as_xyz
1 x,y,z
2 -x,-y,1/2+z
3 1/2+x,1/2-y,z
4 1/2-x,1/2+y,1/2+z
_cell_length_a                   19.4543
_cell_length_b                   6.4109
_cell_length_c                   19.305
_cell_angle_alpha                90
_cell_angle_beta                 90
_cell_angle_gamma                90
_cell_volume                     2407.71
loop_
_atom_site_label
_atom_site_type_symbol
_atom_site_fract_x
_atom_site_fract_y
_atom_site_fract_z
C1 C 0.236129 0.0925767 0.104704
C2 C 0.216678 0.144738 0.0369707
C3 C 0.190546 0.34493 0.0232069
C4 C 0.183222 0.486194 0.07798
C5 C 0.202479 0.436194 0.145638
C6 C 0.196586 0.593364 0.203293
C7 C 0.229508 0.236712 0.158085
C8 C 0.294963 -0.0359994 -0.0384229
C9 C 0.318981 0.145977 -0.0821233
C10 C 0.388963 0.177492 -0.0953128
C11 C 0.412633 0.345871 -0.134471
C12 C 0.488318 0.381187 -0.145794
C13 C 0.363853 0.485388 -0.161351
C14 C 0.29401 0.455146 -0.149942
C15 C 0.270891 0.285576 -0.11048
C16 C 0.170361 0.404979 -0.0498405
C17 C 0.182952 0.0473843 -0.0771356
H1 H 0.254845 -0.0637064 0.114791
H2 H 0.162789 0.640561 0.0671407
H3 H 0.158966 0.713408 0.190753
H4 H 0.24566 0.670638 0.212856
H5 H 0.180753 0.518915 0.251466
H6 H 0.244357 0.193266 0.210273
H7 H 0.29874 -0.182382 -0.0673815
H8 H 0.32725 -0.051515 0.00749928
H9 H 0.425951 0.0687856 -0.0734748
H10 H 0.498284 0.439517 -0.197857
H11 H 0.517211 0.237053 -0.139077
H12 H 0.508699 0.495377 -0.109242
H13 H 0.380828 0.616559 -0.192421
H14 H 0.256265 0.558968 -0.172654
H15 H 0.189095 0.561234 -0.0618941
H16 H 0.114375 0.407361 -0.0555401
H17 H 0.128307 0.0393754 -0.0646885
H18 H 0.194314 -0.0639551 -0.118312
N1 N 0.22312 -0.0104485 -0.0160799
N2 N 0.198317 0.258406 -0.101313
C18 C 0.0788246 0.353514 0.65181
C19 C 0.0733115 0.504029 0.703879
C20 C 0.0355525 0.686754 0.693535
C21 C 0.00359404 0.714998 0.629942
C22 C 0.00742532 0.570362 0.576447
C23 C 0.045566 0.391336 0.589366
C24 C 0.107359 0.476617 0.772707
H19 H 0.107843 0.211879 0.659264
H20 H 0.0315662 0.802424 0.734007
H21 H -0.0178817 0.595814 0.527453
H22 H 0.162447 0.290765 0.822766
N3 N -0.0364962 0.907592 0.618266
N4 N 0.0508791 0.233653 0.533778
O1 O 0.142338 0.294478 0.776716
O2 O 0.104091 0.603011 0.819703
O3 O -0.0392413 1.03475 0.666606
O4 O -0.0645226 0.928281 0.560962
O5 O 0.0207652 0.271355 0.478542
O6 O 0.0850778 0.0747851 0.546311

#END

data_XXV_RANK-93_Mohamed_50.res
_database_code_CSD               UNKNWN
_symmetry_cell_setting           monoclinic
_symmetry_space_group_name_H-M   'C c'
_symmetry_Int_Tables_number      9
loop_
_symmetry_equiv_pos_site_id
_symmetry_equiv_pos_as_xyz
1 x,y,z
2 x,-y,1/2+z
3 1/2+x,1/2+y,z
4 1/2+x,1/2-y,1/2+z
_cell_length_a                   5.5744
_cell_length_b                   38.411
_cell_length_c                   11.5088
_cell_angle_alpha                90
_cell_angle_beta                 101.186
_cell_angle_gamma                90
_cell_volume                     2417.43
loop_
_atom_site_label
_atom_site_type_symbol
_atom_site_fract_x
_atom_site_fract_y
_atom_site_fract_z
C1 C 0.100842 0.527265 0.193425
C2 C 0.00475074 0.559484 0.150037
C3 C 0.120743 0.590323 0.196879
C4 C 0.327089 0.588062 0.287812
C5 C 0.424683 0.556126 0.331699
C6 C 0.652312 0.554303 0.426428
C7 C 0.30854 0.525643 0.282364
C8 C -0.160502 0.550924 -0.0569678
C9 C -0.0323133 0.580347 -0.107738
C10 C 0.083287 0.574692 -0.203713
C11 C 0.20628 0.601201 -0.251065
C12 C 0.337309 0.594217 -0.351425
C13 C 0.210664 0.634436 -0.199984
C14 C 0.0934689 0.640799 -0.105934
C15 C -0.029227 0.613958 -0.0591193
C16 C 0.0217461 0.625327 0.149676
C17 C -0.32485 0.594409 0.0503572
H1 H 0.00657313 0.503735 0.158195
H2 H 0.415701 0.611975 0.324019
H3 H 0.680484 0.578461 0.476777
H4 H 0.814148 0.549781 0.388246
H5 H 0.640845 0.533137 0.488197
H6 H 0.379446 0.500495 0.3155
H7 H -0.334089 0.544565 -0.115649
H8 H -0.0477233 0.527499 -0.0480581
H9 H 0.0797516 0.548696 -0.241274
H10 H 0.318687 0.616121 -0.412697
H11 H 0.264215 0.571163 -0.401088
H12 H 0.532315 0.589959 -0.318844
H13 H 0.303249 0.655562 -0.235682
H14 H 0.0899831 0.666732 -0.0691792
H15 H 0.171197 0.642309 0.136657
H16 H -0.0729781 0.638275 0.212571
H17 H -0.396642 0.599843 0.130179
H18 H -0.475438 0.59443 -0.0259601
N1 N -0.2126 0.559857 0.0600186
N2 N -0.151665 0.621936 0.0362277
C18 C 0.309391 0.732043 0.115567
C19 C 0.486638 0.737283 0.0465031
C20 C 0.533817 0.770494 0.00678425
C21 C 0.399442 0.79822 0.037771
C22 C 0.221251 0.794451 0.106218
C23 C 0.18142 0.76091 0.1435
C24 C 0.633217 0.707765 0.0121308
H19 H 0.271547 0.706511 0.146693
H20 H 0.670959 0.774336 -0.0466213
H21 H 0.119186 0.816413 0.129168
H22 H 0.675538 0.659569 0.0288267
N3 N 0.447365 0.833497 -0.00366281
N4 N -0.00658121 0.7558 0.216487
O1 O 0.571768 0.676967 0.055492
O2 O 0.78954 0.710986 -0.0478072
O3 O 0.606915 0.836311 -0.0646861
O4 O 0.324629 0.857751 0.0255699
O5 O -0.11829 0.781985 0.240031
O6 O -0.0393075 0.725674 0.249028

#END

data_XXV_RANK-94_Mohamed_385.res
_database_code_CSD               UNKNWN
_symmetry_cell_setting           orthorhombic
_symmetry_space_group_name_H-M   'P 21 21 21'
_symmetry_Int_Tables_number      19
loop_
_symmetry_equiv_pos_site_id
_symmetry_equiv_pos_as_xyz
1 x,y,z
2 1/2-x,-y,1/2+z
3 -x,1/2+y,1/2-z
4 1/2+x,1/2-y,-z
_cell_length_a                   23.0352
_cell_length_b                   8.117
_cell_length_c                   12.1909
_cell_angle_alpha                90
_cell_angle_beta                 90
_cell_angle_gamma                90
_cell_volume                     2279.41
loop_
_atom_site_label
_atom_site_type_symbol
_atom_site_fract_x
_atom_site_fract_y
_atom_site_fract_z
C1 C 0.167153 0.512635 0.166837
C2 C 0.185454 0.372565 0.109165
C3 C 0.176002 0.363256 -0.00458052
C4 C 0.147314 0.4931 -0.0571924
C5 C 0.128927 0.633309 -0.00068947
C6 C 0.100118 0.774276 -0.0597026
C7 C 0.139643 0.641388 0.112517
C8 C 0.273086 0.281115 0.197339
C9 C 0.312504 0.272069 0.0981827
C10 C 0.368216 0.340763 0.100746
C11 C 0.405118 0.336598 0.00994895
C12 C 0.464024 0.416824 0.0131928
C13 C 0.385012 0.259602 -0.0858803
C14 C 0.330232 0.187989 -0.0896922
C15 C 0.29357 0.193122 0.00199058
C16 C 0.196342 0.214101 -0.0684158
C17 C 0.213276 0.0900629 0.104179
H1 H 0.173656 0.51658 0.254839
H2 H 0.13993 0.485137 -0.145078
H3 H 0.0809899 0.733539 -0.13678
H4 H 0.131199 0.871775 -0.0784681
H5 H 0.0657581 0.828262 -0.00985444
H6 H 0.125391 0.74834 0.158524
H7 H 0.287272 0.194786 0.260928
H8 H 0.274352 0.404441 0.232867
H9 H 0.382748 0.401208 0.175401
H10 H 0.495854 0.344259 -0.0319814
H11 H 0.479403 0.429845 0.0972426
H12 H 0.462905 0.539418 -0.0234867
H13 H 0.412996 0.25347 -0.157312
H14 H 0.315526 0.123755 -0.162498
H15 H 0.217083 0.252491 -0.144712
H16 H 0.159638 0.134963 -0.0902878
H17 H 0.168987 0.0445628 0.0946943
H18 H 0.238887 -0.00159933 0.148241
N1 N 0.212552 0.241515 0.169069
N2 N 0.237953 0.114637 -0.00508809
C18 C 0.114536 0.205248 0.399775
C19 C 0.136178 0.21115 0.506803
C20 C 0.10603 0.138701 0.593743
C21 C 0.0538141 0.0605156 0.570947
C22 C 0.0303606 0.051065 0.466088
C23 C 0.062036 0.125008 0.38253
C24 C 0.192299 0.294805 0.533077
H19 H 0.137476 0.260793 0.332059
H20 H 0.123014 0.143858 0.676245
H21 H -0.0103046 -0.0104206 0.450413
H22 H 0.253297 0.411286 0.467746
N3 N 0.0214488 -0.0166212 0.662131
N4 N 0.0385606 0.117641 0.269818
O1 O 0.217519 0.360228 0.442719
O2 O 0.212984 0.303277 0.624854
O3 O 0.0430739 -0.00674427 0.755069
O4 O -0.0250181 -0.0857204 0.639181
O5 O -0.00839088 0.0454455 0.256702
O6 O 0.0674941 0.184192 0.196318

#END

data_XXV_RANK-95_Mohamed_47.res
_database_code_CSD               UNKNWN
_symmetry_cell_setting           monoclinic
_symmetry_space_group_name_H-M   'C c'
_symmetry_Int_Tables_number      9
loop_
_symmetry_equiv_pos_site_id
_symmetry_equiv_pos_as_xyz
1 x,y,z
2 x,-y,1/2+z
3 1/2+x,1/2+y,z
4 1/2+x,1/2-y,1/2+z
_cell_length_a                   9.0475
_cell_length_b                   38.0029
_cell_length_c                   7.7705
_cell_angle_alpha                90
_cell_angle_beta                 59.653
_cell_angle_gamma                90
_cell_volume                     2305.66
loop_
_atom_site_label
_atom_site_type_symbol
_atom_site_fract_x
_atom_site_fract_y
_atom_site_fract_z
C1 C 0.329003 0.378823 0.754254
C2 C 0.197352 0.397242 0.74852
C3 C 0.0599086 0.378518 0.756835
C4 C 0.0598496 0.341738 0.766375
C5 C 0.19012 0.323086 0.772358
C6 C 0.184101 0.283598 0.790289
C7 C 0.324721 0.342317 0.76726
C8 C 0.164729 0.451729 0.921506
C9 C -0.0258748 0.450277 1.06845
C10 C -0.090953 0.457333 1.27097
C11 C -0.265846 0.455625 1.41029
C12 C -0.332391 0.461999 1.62859
C13 C -0.377849 0.446712 1.34178
C14 C -0.316394 0.440197 1.14077
C15 C -0.140479 0.441967 1.00239
C16 C -0.0847413 0.398036 0.754129
C17 C 0.0916798 0.448472 0.669558
H1 H 0.435869 0.393563 0.743562
H2 H -0.0463932 0.327363 0.772114
H3 H 0.102762 0.272255 0.738669
H4 H 0.133392 0.275385 0.944687
H5 H 0.311599 0.272235 0.702086
H6 H 0.428256 0.328457 0.770094
H7 H 0.209622 0.479004 0.890344
H8 H 0.234838 0.438574 0.983281
H9 H -0.00192749 0.463853 1.32127
H10 H -0.453808 0.476133 1.69694
H11 H -0.241993 0.477487 1.65066
H12 H -0.353822 0.437268 1.70925
H13 H -0.51446 0.445473 1.44662
H14 H -0.403483 0.434477 1.08707
H15 H -0.207903 0.386988 0.865086
H16 H -0.0753425 0.395531 0.608556
H17 H 0.135472 0.440325 0.516545
H18 H 0.0928729 0.477139 0.676075
N1 N 0.209109 0.434823 0.73094
N2 N -0.0835007 0.435763 0.796169
C18 C 0.0525602 0.648344 0.779692
C19 C -0.0665812 0.675102 0.819881
C20 C -0.0310863 0.709962 0.843631
C21 C 0.126131 0.717333 0.826324
C22 C 0.249104 0.691741 0.7865
C23 C 0.207554 0.657508 0.76412
C24 C -0.236618 0.667715 0.83917
H19 H 0.026411 0.621348 0.761079
H20 H -0.123838 0.730492 0.874796
H21 H 0.370431 0.698118 0.773703
H22 H -0.369549 0.630986 0.828444
N3 N 0.16538 0.754089 0.851157
N4 N 0.334948 0.629518 0.721617
O1 O -0.256581 0.633168 0.813367
O2 O -0.344657 0.690075 0.873997
O3 O 0.0539594 0.776522 0.886756
O4 O 0.306952 0.759861 0.834614
O5 O 0.472139 0.63839 0.708673
O6 O 0.29559 0.599127 0.701908

#END

data_XXV_RANK-96_Mohamed_64.res
_database_code_CSD               UNKNWN
_symmetry_cell_setting           monoclinic
_symmetry_space_group_name_H-M   'C c'
_symmetry_Int_Tables_number      9
loop_
_symmetry_equiv_pos_site_id
_symmetry_equiv_pos_as_xyz
1 x,y,z
2 x,-y,1/2+z
3 1/2+x,1/2+y,z
4 1/2+x,1/2-y,1/2+z
_cell_length_a                   9.0462
_cell_length_b                   38.0058
_cell_length_c                   7.7697
_cell_angle_alpha                90
_cell_angle_beta                 120.333
_cell_angle_gamma                90
_cell_volume                     2305.59
loop_
_atom_site_label
_atom_site_type_symbol
_atom_site_fract_x
_atom_site_fract_y
_atom_site_fract_z
C1 C 0.373365 1.12116 0.74072
C2 C 0.505023 1.10274 0.734949
C3 C 0.642466 1.12147 0.743231
C4 C 0.642507 1.15825 0.752775
C5 C 0.512229 1.1769 0.758809
C6 C 0.51822 1.21639 0.776743
C7 C 0.377621 1.15766 0.753731
C8 C 0.537668 1.04826 0.907945
C9 C 0.728276 1.04972 1.05485
C10 C 0.793349 1.04266 1.25736
C11 C 0.968244 1.04437 1.39663
C12 C 1.03478 1.03799 1.61495
C13 C 1.08024 1.0533 1.3281
C14 C 1.01879 1.0598 1.12708
C15 C 0.842868 1.05803 0.988745
C16 C 0.787118 1.10197 0.740477
C17 C 0.610722 1.05154 0.655929
H1 H 0.266501 1.10643 0.730047
H2 H 0.748741 1.17263 0.75849
H3 H 0.599567 1.22773 0.725097
H4 H 0.568926 1.22459 0.931131
H5 H 0.390728 1.22774 0.688568
H6 H 0.274086 1.17152 0.756608
H7 H 0.492783 1.02098 0.876779
H8 H 0.46755 1.06141 0.969735
H9 H 0.70432 1.03614 1.30769
H10 H 1.15621 1.02387 1.68327
H11 H 0.94439 1.0225 1.63703
H12 H 1.05621 1.06272 1.69561
H13 H 1.21685 1.05454 1.43291
H14 H 1.10588 1.06552 1.07337
H15 H 0.910272 1.11301 0.851419
H16 H 0.777727 1.10447 0.594899
H17 H 0.566927 1.05967 0.502932
H18 H 0.609534 1.02287 0.662452
N1 N 0.493278 1.06517 0.717361
N2 N 0.785893 1.06423 0.782522
C18 C 0.149785 0.648341 0.265992
C19 C 0.268962 0.675095 0.306269
C20 C 0.233496 0.709938 0.330205
C21 C 0.0762043 0.717317 0.312729
C22 C -0.0467752 0.691716 0.272886
C23 C -0.00522556 0.657493 0.250441
C24 C 0.439017 0.667705 0.325545
H19 H 0.175907 0.621347 0.247251
H20 H 0.326188 0.730475 0.361179
H21 H -0.168153 0.698103 0.260007
H22 H 0.571906 0.63099 0.314645
N3 N 0.0369454 0.754066 0.337637
N4 N -0.132602 0.629501 0.207943
O1 O 0.458922 0.633172 0.299535
O2 O 0.547092 0.690066 0.360519
O3 O 0.148278 0.776508 0.372972
O4 O -0.104513 0.759822 0.321429
O5 O -0.269954 0.638389 0.194619
O6 O -0.0931064 0.599113 0.188615

#END

data_XXV_RANK-97_Mohamed_134.res
_database_code_CSD               UNKNWN
_symmetry_cell_setting           orthorhombic
_symmetry_space_group_name_H-M   'P 21 21 21'
_symmetry_Int_Tables_number      19
loop_
_symmetry_equiv_pos_site_id
_symmetry_equiv_pos_as_xyz
1 x,y,z
2 1/2-x,-y,1/2+z
3 -x,1/2+y,1/2-z
4 1/2+x,1/2-y,-z
_cell_length_a                   21.1745
_cell_length_b                   7.2229
_cell_length_c                   15.9879
_cell_angle_alpha                90
_cell_angle_beta                 90
_cell_angle_gamma                90
_cell_volume                     2445.21
loop_
_atom_site_label
_atom_site_type_symbol
_atom_site_fract_x
_atom_site_fract_y
_atom_site_fract_z
C1 C 0.539676 0.0458448 0.528999
C2 C 0.519204 -0.0903399 0.472748
C3 C 0.512203 -0.273868 0.500494
C4 C 0.527224 -0.316884 0.583503
C5 C 0.547605 -0.182487 0.64015
C6 C 0.561195 -0.230616 0.729998
C7 C 0.553274 0.00047546 0.611565
C8 C 0.446368 0.0602151 0.379549
C9 C 0.390814 -0.0703242 0.387987
C10 C 0.329747 -0.00230571 0.401357
C11 C 0.277822 -0.119581 0.410728
C12 C 0.212942 -0.0436032 0.428245
C13 C 0.28814 -0.311224 0.405876
C14 C 0.348194 -0.381811 0.391173
C15 C 0.399972 -0.262622 0.38194
C16 C 0.489142 -0.422052 0.440932
C17 C 0.504294 -0.200744 0.333765
H1 H 0.546098 0.185929 0.50628
H2 H 0.521947 -0.459072 0.604615
H3 H 0.571464 -0.377595 0.736898
H4 H 0.520975 -0.198322 0.77011
H5 H 0.601649 -0.153075 0.753418
H6 H 0.569497 0.107302 0.6541
H7 H 0.44581 0.129425 0.318636
H8 H 0.444022 0.167723 0.42739
H9 H 0.322859 0.146483 0.405705
H10 H 0.176794 -0.12353 0.395821
H11 H 0.209081 0.0998712 0.407894
H12 H 0.202133 -0.048136 0.494956
H13 H 0.248534 -0.405361 0.412269
H14 H 0.355757 -0.529491 0.384636
H15 H 0.453989 -0.509197 0.471583
H16 H 0.528069 -0.512087 0.421528
H17 H 0.551216 -0.262312 0.329287
H18 H 0.489166 -0.156445 0.271682
N1 N 0.507012 -0.0376907 0.387823
N2 N 0.460752 -0.341652 0.36515
C18 C 0.181237 0.028442 0.67807
C19 C 0.1973 0.195506 0.639441
C20 C 0.25885 0.22918 0.611929
C21 C 0.303801 0.0919143 0.62408
C22 C 0.29035 -0.0765775 0.662103
C23 C 0.228456 -0.103213 0.688294
C24 C 0.149599 0.345106 0.62581
H19 H 0.133837 0.00105077 0.699539
H20 H 0.270914 0.358663 0.582176
H21 H 0.326104 -0.181166 0.670839
H22 H 0.0643734 0.401751 0.64335
N3 N 0.36911 0.125674 0.595309
N4 N 0.212237 -0.280634 0.729029
O1 O 0.0918426 0.297047 0.654897
O2 O 0.161216 0.492889 0.592482
O3 O 0.380164 0.276886 0.561596
O4 O 0.4082 0.0003666 0.606941
O5 O 0.255269 -0.395652 0.737458
O6 O 0.156728 -0.301908 0.751896

#END

data_XXV_RANK-98_Mohamed_1935.res
_database_code_CSD               UNKNWN
_symmetry_cell_setting           orthorhombic
_symmetry_space_group_name_H-M   'P n a 21'
_symmetry_Int_Tables_number      33
loop_
_symmetry_equiv_pos_site_id
_symmetry_equiv_pos_as_xyz
1 x,y,z
2 -x,-y,1/2+z
3 1/2+x,1/2-y,z
4 1/2-x,1/2+y,1/2+z
_cell_length_a                   14.3069
_cell_length_b                   16.3379
_cell_length_c                   9.9692
_cell_angle_alpha                90
_cell_angle_beta                 90
_cell_angle_gamma                90
_cell_volume                     2330.25
loop_
_atom_site_label
_atom_site_type_symbol
_atom_site_fract_x
_atom_site_fract_y
_atom_site_fract_z
C1 C 0.247109 0.659435 0.256257
C2 C 0.252753 0.679107 0.119648
C3 C 0.315546 0.636228 0.0370406
C4 C 0.372487 0.575908 0.0941133
C5 C 0.367466 0.555703 0.229988
C6 C 0.426877 0.488437 0.288195
C7 C 0.303217 0.598295 0.310278
C8 C 0.0973751 0.717002 0.051896
C9 C 0.0863426 0.660786 -0.0677396
C10 C 0.00541837 0.613735 -0.0843726
C11 C -0.00598105 0.560393 -0.19254
C12 C -0.0921052 0.508051 -0.205688
C13 C 0.0665923 0.555064 -0.286871
C14 C 0.146893 0.602274 -0.273656
C15 C 0.157545 0.655556 -0.164528
C16 C 0.321428 0.655771 -0.11113
C17 C 0.228433 0.771578 -0.0617135
H1 H 0.199793 0.69415 0.319245
H2 H 0.421152 0.543103 0.0299547
H3 H 0.488441 0.47741 0.226509
H4 H 0.388006 0.431113 0.294896
H5 H 0.450422 0.504026 0.388967
H6 H 0.298427 0.584248 0.41638
H7 H 0.0538629 0.771691 0.0406695
H8 H 0.0750162 0.685946 0.143316
H9 H -0.0495734 0.618179 -0.00952464
H10 H -0.113395 0.502487 -0.310262
H11 H -0.150341 0.534058 -0.149672
H12 H -0.0798149 0.446368 -0.167526
H13 H 0.0592056 0.514584 -0.372432
H14 H 0.201496 0.600151 -0.348924
H15 H 0.324265 0.599381 -0.16962
H16 H 0.384927 0.690566 -0.133607
H17 H 0.295598 0.802273 -0.0493502
H18 H 0.17782 0.81506 -0.102011
N1 N 0.19489 0.743746 0.0690855
N2 N 0.240713 0.704235 -0.156651
C18 C 0.225372 0.828133 0.543806
C19 C 0.30638 0.844366 0.470117
C20 C 0.301501 0.875702 0.339924
C21 C 0.213772 0.890285 0.285488
C22 C 0.131073 0.875243 0.354376
C23 C 0.139744 0.84414 0.483475
C24 C 0.401495 0.82906 0.526893
H19 H 0.22836 0.803946 0.644422
H20 H 0.364404 0.888038 0.28356
H21 H 0.0636865 0.887092 0.30992
H22 H 0.461942 0.790948 0.681222
N3 N 0.207559 0.923398 0.14785
N4 N 0.0534221 0.82732 0.560085
O1 O 0.397513 0.798808 0.653188
O2 O 0.474104 0.84219 0.466824
O3 O 0.282121 0.936346 0.0880296
O4 O 0.128228 0.935886 0.10201
O5 O -0.0220564 0.842056 0.50386
O6 O 0.0625961 0.799652 0.675209

#END

data_XXV_RANK-99_Mohamed_1732.res
_database_code_CSD               UNKNWN
_symmetry_cell_setting           orthorhombic
_symmetry_space_group_name_H-M   'P c a 21'
_symmetry_Int_Tables_number      29
loop_
_symmetry_equiv_pos_site_id
_symmetry_equiv_pos_as_xyz
1 x,y,z
2 -x,-y,1/2+z
3 1/2+x,-y,z
4 1/2-x,y,1/2+z
_cell_length_a                   17.7521
_cell_length_b                   8.4722
_cell_length_c                   16.8541
_cell_angle_alpha                90
_cell_angle_beta                 90
_cell_angle_gamma                90
_cell_volume                     2534.85
loop_
_atom_site_label
_atom_site_type_symbol
_atom_site_fract_x
_atom_site_fract_y
_atom_site_fract_z
C1 C 0.731258 0.522698 0.957064
C2 C 0.707002 0.447489 1.02659
C3 C 0.640422 0.357692 1.02535
C4 C 0.599023 0.348389 0.954836
C5 C 0.622618 0.422621 0.88518
C6 C 0.578672 0.406052 0.80923
C7 C 0.689893 0.509538 0.887344
C8 C 0.81919 0.369279 1.09619
C9 C 0.801372 0.196332 1.10867
C10 C 0.854866 0.0797714 1.09169
C11 C 0.839552 -0.080697 1.1014
C12 C 0.896957 -0.204332 1.07989
C13 C 0.768081 -0.123925 1.12961
C14 C 0.714521 -0.0100689 1.14817
C15 C 0.730559 0.150679 1.1381
C16 C 0.614088 0.273559 1.09955
C17 C 0.707046 0.421294 1.16729
H1 H 0.781836 0.594182 0.959339
H2 H 0.547449 0.279255 0.954207
H3 H 0.52026 0.374637 0.821106
H4 H 0.602623 0.314457 0.771325
H5 H 0.578992 0.515977 0.77564
H6 H 0.709183 0.569426 0.834226
H7 H 0.857137 0.412781 1.14248
H8 H 0.847477 0.386222 1.03935
H9 H 0.90963 0.115647 1.0692
H10 H 0.895487 -0.302493 1.12166
H11 H 0.953687 -0.155392 1.08023
H12 H 0.886423 -0.252213 1.02082
H13 H 0.754925 -0.247715 1.13829
H14 H 0.660275 -0.043331 1.17246
H15 H 0.59564 0.154108 1.08514
H16 H 0.566058 0.33496 1.12617
H17 H 0.661411 0.505653 1.17629
H18 H 0.744336 0.423869 1.21873
N1 N 0.750688 0.467138 1.09743
N2 N 0.674125 0.263857 1.15959
C18 C 0.490042 0.21502 0.409623
C19 C 0.477988 0.131973 0.339111
C20 C 0.412552 0.0433331 0.327547
C21 C 0.35966 0.0398475 0.388175
C22 C 0.368833 0.120238 0.459416
C23 C 0.434851 0.206647 0.46794
C24 C 0.534265 0.134145 0.27313
H19 H 0.54038 0.283814 0.419149
H20 H 0.403656 -0.0206223 0.272913
H21 H 0.326902 0.115727 0.505668
H22 H 0.628141 0.217764 0.245083
N3 N 0.290174 -0.0534786 0.376769
N4 N 0.446733 0.293831 0.542841
O1 O 0.595155 0.223535 0.291002
O2 O 0.526401 0.0638757 0.210621
O3 O 0.283073 -0.124427 0.31283
O4 O 0.243929 -0.054157 0.431945
O5 O 0.396646 0.284239 0.593927
O6 O 0.505967 0.370428 0.549309

#END

data_XXV_RANK-100_Mohamed_316.res
_database_code_CSD               UNKNWN
_symmetry_cell_setting           orthorhombic
_symmetry_space_group_name_H-M   'P 21 21 21'
_symmetry_Int_Tables_number      19
loop_
_symmetry_equiv_pos_site_id
_symmetry_equiv_pos_as_xyz
1 x,y,z
2 1/2-x,-y,1/2+z
3 -x,1/2+y,1/2-z
4 1/2+x,1/2-y,-z
_cell_length_a                   11.0185
_cell_length_b                   11.2003
_cell_length_c                   19.8848
_cell_angle_alpha                90
_cell_angle_beta                 90
_cell_angle_gamma                90
_cell_volume                     2453.99
loop_
_atom_site_label
_atom_site_type_symbol
_atom_site_fract_x
_atom_site_fract_y
_atom_site_fract_z
C1 C 0.879335 0.414092 0.199864
C2 C 0.984577 0.353054 0.219494
C3 C 1.06976 0.318948 0.170502
C4 C 1.04595 0.344659 0.102896
C5 C 0.941538 0.405489 0.0827016
C6 C 0.920038 0.436218 0.00996448
C7 C 0.858626 0.440512 0.132524
C8 C 1.03898 0.431191 0.328012
C9 C 1.16993 0.463735 0.314123
C10 C 1.2162 0.575152 0.333047
C11 C 1.33602 0.60828 0.319885
C12 C 1.38255 0.730315 0.338402
C13 C 1.41112 0.525654 0.286959
C14 C 1.36774 0.41369 0.268748
C15 C 1.24721 0.381532 0.282188
C16 C 1.18484 0.254718 0.19095
C17 C 1.09408 0.234147 0.298105
H1 H 0.813313 0.437624 0.238022
H2 H 1.11186 0.317778 0.0651567
H3 H 0.9715 0.377482 -0.0230959
H4 H 0.947359 0.527859 -0.0009247
H5 H 0.824304 0.427798 -0.00297575
H6 H 0.776305 0.487042 0.118157
H7 H 1.02537 0.411816 0.381445
H8 H 0.979506 0.505626 0.315061
H9 H 1.15624 0.63828 0.357919
H10 H 1.4762 0.725907 0.355879
H11 H 1.32799 0.769935 0.378263
H12 H 1.3801 0.79069 0.295352
H13 H 1.50487 0.548755 0.276611
H14 H 1.42693 0.348521 0.24537
H15 H 1.26261 0.291985 0.164256
H16 H 1.17972 0.159808 0.178085
H17 H 1.06112 0.149491 0.278024
H18 H 1.11151 0.224065 0.35181
N1 N 1.00078 0.325635 0.289337
N2 N 1.20731 0.264231 0.263725
C18 C 0.137945 0.409684 0.591672
C19 C 0.122877 0.289603 0.608862
C20 C 0.0154978 0.228915 0.593829
C21 C -0.0761763 0.291253 0.561289
C22 C -0.0658955 0.410635 0.543066
C23 C 0.0426768 0.466877 0.559137
C24 C 0.220476 0.220891 0.643946
H19 H 0.22051 0.457372 0.603048
H20 H 0.00449027 0.136137 0.607314
H21 H -0.138434 0.457196 0.517791
H22 H 0.377588 0.236893 0.678536
N3 N -0.190282 0.228197 0.54509
N4 N 0.0571937 0.593859 0.540598
O1 O 0.319887 0.288686 0.655868
O2 O 0.21178 0.11627 0.659966
O3 O -0.197707 0.121753 0.561801
O4 O -0.270453 0.286211 0.515931
O5 O -0.0292415 0.642799 0.511667
O6 O 0.154804 0.642474 0.555291

#END
