# Supplementary material for: Report on the sixth blind test of organic crystal structure prediction methods
Source: Acta Crystallogr B Struct Sci Cryst Eng Mater. 2016 Aug 1;72(Pt 4):439–59. doi: 10.1107/S2052520616007447 (PMC4971545; doi:10.1107/S2052520616007447)
Supplement: Supplementary file 2 [file b-72-00439-sup2.zip › Group_13_Mohamed/XXVI-1_Mohamed.cif]

########################################################
#                                                      #
# Blind Test Submission for XXVI                       #
#                                                      #
# Dr. Sharmarke Mohamed                                #
# Department of Applied Mathematics and Sciences       #
# Khalifa University of Science, Technology & Research #
# Abu Dhabi                                            #
# United Arab Emirates                                 #
#                                                      #
#                                                      #
# Most stable 100 structures following structure       #
# prediction with Polymorph Predictor. Final ranking   #
# is on lattice energy following DMACRYS minimization  #
# with FIT potential.                                  #
########################################################

data_XXVI_RANK-1_Mohamed_1399.res
_database_code_CSD               UNKNWN
_symmetry_cell_setting           orthorhombic
_symmetry_space_group_name_H-M   'P b c a'
_symmetry_Int_Tables_number      61
loop_
_symmetry_equiv_pos_site_id
_symmetry_equiv_pos_as_xyz
1 x,y,z
2 1/2-x,-y,1/2+z
3 -x,1/2+y,1/2-z
4 1/2+x,1/2-y,-z
5 -x,-y,-z
6 1/2+x,y,1/2-z
7 x,1/2-y,1/2+z
8 1/2-x,1/2+y,z
_cell_length_a                   15.0268
_cell_length_b                   19.0919
_cell_length_c                   21.0549
_cell_angle_alpha                90
_cell_angle_beta                 90
_cell_angle_gamma                90
_cell_volume                     6040.44
loop_
_atom_site_label
_atom_site_type_symbol
_atom_site_fract_x
_atom_site_fract_y
_atom_site_fract_z
C1 C 0.821194 0.883975 0.0335268
C2 C 0.769109 0.876079 0.0884051
C3 C 0.772057 0.929355 0.134293
C4 C 0.825417 0.988366 0.126227
C5 C 0.876519 0.995153 0.0713174
C6 C 0.874193 0.943165 0.0248212
C7 C 0.71473 0.811081 0.101274
C8 C 0.559539 0.780685 0.137624
C9 C 0.573041 0.707007 0.141674
C10 C 0.504916 0.664424 0.161448
C11 C 0.420288 0.691632 0.178238
C12 C 0.349854 0.647711 0.199061
C13 C 0.268344 0.675286 0.215267
C14 C 0.254055 0.748409 0.211092
C15 C 0.320913 0.792473 0.19095
C16 C 0.406106 0.765726 0.173946
C17 C 0.477208 0.810242 0.153269
C18 C 0.463523 0.887943 0.148612
C19 C 0.479929 0.930842 0.201199
C20 C 0.467052 1.00458 0.197477
C21 C 0.438002 1.03409 0.141786
C22 C 0.420209 0.993089 0.0870616
C23 C 0.390197 1.02356 0.0294188
C24 C 0.373344 0.982765 -0.0231021
C25 C 0.385942 0.909388 -0.0199017
C26 C 0.414969 0.878156 0.0352915
C27 C 0.433092 0.918792 0.0904877
C28 C 0.532056 0.928179 0.315031
C29 C 0.552351 0.874244 0.365467
C30 C 0.490522 0.82078 0.377664
C31 C 0.504117 0.772323 0.42616
C32 C 0.580874 0.776408 0.463174
C33 C 0.643641 0.828659 0.451603
C34 C 0.629172 0.877314 0.403296
H1 H 0.733017 0.92355 0.177387
H2 H 0.827062 1.02854 0.162663
H3 H 0.918287 1.0409 0.0643106
H4 H 0.913016 0.94818 -0.0183374
H5 H 0.609792 0.877045 0.114919
H6 H 0.637351 0.686044 0.12884
H7 H 0.515734 0.608239 0.164461
H8 H 0.361688 0.591643 0.201953
H9 H 0.21493 0.641209 0.231117
H10 H 0.189537 0.769969 0.223693
H11 H 0.309016 0.848375 0.18751
H12 H 0.480897 1.03607 0.238944
H13 H 0.428321 1.09042 0.13924
H14 H 0.38079 1.07996 0.0276004
H15 H 0.350424 1.0066 -0.0669696
H16 H 0.372525 0.877378 -0.0614457
H17 H 0.424216 0.821858 0.0371991
H18 H 0.514274 0.845699 0.254872
H19 H 0.430395 0.81814 0.349131
H20 H 0.45501 0.731791 0.434944
H21 H 0.59243 0.738923 0.501065
H22 H 0.704032 0.83191 0.479622
N1 N 0.628027 0.826145 0.11827
N2 N 0.508708 0.898448 0.257648
O1 O 0.74643 0.752275 0.0982899
O2 O 0.534766 0.991059 0.325646
CL1 Cl 0.819053 0.821389 -0.0274804
CL2 Cl 0.712046 0.94035 0.389688

#END

data_XXVI_RANK-2_Mohamed_306.res
_database_code_CSD               UNKNWN
_symmetry_cell_setting           triclinic
_symmetry_space_group_name_H-M   'P -1'
_symmetry_Int_Tables_number      2
loop_
_symmetry_equiv_pos_site_id
_symmetry_equiv_pos_as_xyz
1 x,y,z
2 -x,-y,-z
_cell_length_a                   11.4093
_cell_length_b                   11.1054
_cell_length_c                   15.2144
_cell_angle_alpha                59.4344
_cell_angle_beta                 89.5187
_cell_angle_gamma                66.1228
_cell_volume                     1469.32
loop_
_atom_site_label
_atom_site_type_symbol
_atom_site_fract_x
_atom_site_fract_y
_atom_site_fract_z
C1 C 0.316158 1.0596 0.0251631
C2 C 0.326058 0.913811 0.105556
C3 C 0.243226 0.86148 0.0846341
C4 C 0.152815 0.951338 -0.0126578
C5 C 0.144785 1.0957 -0.0914027
C6 C 0.22675 1.14964 -0.0727561
C7 C 0.416198 0.816972 0.214484
C8 C 0.582557 0.533231 0.347204
C9 C 0.605458 0.553263 0.429646
C10 C 0.691715 0.425666 0.524871
C11 C 0.759818 0.272304 0.544317
C12 C 0.848536 0.139933 0.642983
C13 C 0.913317 -0.00789514 0.660192
C14 C 0.891818 -0.0289722 0.578609
C15 C 0.8066 0.0969986 0.481885
C16 C 0.737751 0.251465 0.461478
C17 C 0.647732 0.384681 0.361974
C18 C 0.623303 0.364878 0.27445
C19 C 0.523429 0.32618 0.265825
C20 C 0.499391 0.306722 0.183348
C21 C 0.575097 0.325692 0.1115
C22 C 0.677777 0.364667 0.116618
C23 C 0.756117 0.384403 0.0423023
C24 C 0.855231 0.422227 0.0487777
C25 C 0.879938 0.441819 0.13048
C26 C 0.805787 0.423498 0.203854
C27 C 0.702431 0.384498 0.19946
C28 C 0.343438 0.273158 0.349646
C29 C 0.298117 0.247973 0.448432
C30 C 0.391119 0.139727 0.546636
C31 C 0.352637 0.106087 0.64022
C32 C 0.219354 0.181974 0.636707
C33 C 0.12527 0.291034 0.54004
C34 C 0.164501 0.323058 0.446798
H1 H 0.248526 0.749882 0.146523
H2 H 0.0891351 0.908805 -0.0265393
H3 H 0.0750106 1.16688 -0.167682
H4 H 0.22223 1.26103 -0.133711
H5 H 0.489194 0.633656 0.195194
H6 H 0.553936 0.669906 0.415117
H7 H 0.708616 0.44184 0.587449
H8 H 0.8643 0.157829 0.704903
H9 H 0.980991 -0.108313 0.735956
H10 H 0.943462 -0.145702 0.592331
H11 H 0.791582 0.0796542 0.419702
H12 H 0.420902 0.277737 0.178838
H13 H 0.556231 0.310736 0.0486857
H14 H 0.736123 0.368995 -0.0200343
H15 H 0.914572 0.437083 -0.00847662
H16 H 0.958295 0.471586 0.135337
H17 H 0.825826 0.438534 0.266234
H18 H 0.476192 0.320684 0.397393
H19 H 0.494716 0.0796821 0.549168
H20 H 0.42631 0.0210716 0.715195
H21 H 0.187933 0.157148 0.708981
H22 H 0.0215387 0.35206 0.536237
N1 N 0.493744 0.660743 0.248905
N2 N 0.448947 0.306022 0.34179
O1 O 0.415837 0.87298 0.265892
O2 O 0.292103 0.261668 0.286015
CL1 Cl 0.419296 1.13154 0.0427971
CL2 Cl 0.0420464 0.465359 0.327492

#END

data_XXVI_RANK-3_Mohamed_283.res
_database_code_CSD               UNKNWN
_symmetry_cell_setting           triclinic
_symmetry_space_group_name_H-M   'P -1'
_symmetry_Int_Tables_number      2
loop_
_symmetry_equiv_pos_site_id
_symmetry_equiv_pos_as_xyz
1 x,y,z
2 -x,-y,-z
_cell_length_a                   12.8394
_cell_length_b                   12.3927
_cell_length_c                   11.2501
_cell_angle_alpha                79.445
_cell_angle_beta                 68.7437
_cell_angle_gamma                63.9206
_cell_volume                     1497.82
loop_
_atom_site_label
_atom_site_type_symbol
_atom_site_fract_x
_atom_site_fract_y
_atom_site_fract_z
C1 C -0.0164412 0.630986 0.545735
C2 C -0.0893416 0.709296 0.472225
C3 C -0.0304276 0.740112 0.347697
C4 C 0.0967128 0.69537 0.297955
C5 C 0.167316 0.617618 0.372623
C6 C 0.110907 0.584951 0.496276
C7 C -0.227358 0.766335 0.52458
C8 C -0.406865 0.801312 0.456672
C9 C -0.499344 0.872454 0.561702
C10 C -0.61995 0.91791 0.568692
C11 C -0.656225 0.896205 0.473559
C12 C -0.780903 0.943713 0.480207
C13 C -0.813991 0.921743 0.38664
C14 C -0.722866 0.850614 0.282172
C15 C -0.60108 0.802946 0.272929
C16 C -0.563636 0.824119 0.367906
C17 C -0.437648 0.776553 0.360548
C18 C -0.339526 0.701085 0.250449
C19 C -0.286688 0.755348 0.13915
C20 C -0.193744 0.684887 0.0339412
C21 C -0.155544 0.562333 0.0413544
C22 C -0.206097 0.502655 0.151762
C23 C -0.166601 0.375859 0.159574
C24 C -0.216921 0.319846 0.267644
C25 C -0.309388 0.389087 0.372775
C26 C -0.34981 0.512251 0.368343
C27 C -0.299677 0.573093 0.258073
C28 C -0.290934 0.956337 0.0397783
C29 C -0.36793 1.08778 0.0685616
C30 C -0.495706 1.13197 0.102102
C31 C -0.56977 1.25373 0.122327
C32 C -0.516526 1.33362 0.11009
C33 C -0.389878 1.29171 0.0779796
C34 C -0.316338 1.16983 0.0568953
H1 H -0.0856408 0.801843 0.29027
H2 H 0.139997 0.721367 0.201755
H3 H 0.266489 0.581836 0.335066
H4 H 0.164877 0.523704 0.554809
H5 H -0.225174 0.70148 0.369362
H6 H -0.472132 0.889064 0.634472
H7 H -0.690018 0.972194 0.649096
H8 H -0.849972 0.998027 0.561054
H9 H -0.909628 0.958497 0.392699
H10 H -0.749328 0.833087 0.20872
H11 H -0.532102 0.747887 0.192901
H12 H -0.154579 0.72988 -0.0501454
H13 H -0.0845152 0.509016 -0.0392808
H14 H -0.0955404 0.323763 0.078138
H15 H -0.186048 0.222798 0.272642
H16 H -0.348909 0.344537 0.457876
H17 H -0.420883 0.564365 0.449439
H18 H -0.396753 0.921966 0.214491
H19 H -0.536829 1.06968 0.110376
H20 H -0.668273 1.2858 0.147252
H21 H -0.573118 1.42874 0.125786
H22 H -0.347519 1.35278 0.0695437
N1 N -0.282151 0.75426 0.445327
N2 N -0.329377 0.881416 0.134827
O1 O -0.282137 0.819646 0.624779
O2 O -0.20587 0.922625 -0.0590608
CL1 Cl -0.0819619 0.583804 0.70051
CL2 Cl -0.157972 1.12207 0.02098

#END

data_XXVI_RANK-4_Mohamed_109.res
_database_code_CSD               UNKNWN
_symmetry_cell_setting           triclinic
_symmetry_space_group_name_H-M   'P -1'
_symmetry_Int_Tables_number      2
loop_
_symmetry_equiv_pos_site_id
_symmetry_equiv_pos_as_xyz
1 x,y,z
2 -x,-y,-z
_cell_length_a                   11.2498
_cell_length_b                   13.6629
_cell_length_c                   12.3927
_cell_angle_alpha                74.7828
_cell_angle_beta                 100.543
_cell_angle_gamma                61.1399
_cell_volume                     1497.78
loop_
_atom_site_label
_atom_site_type_symbol
_atom_site_fract_x
_atom_site_fract_y
_atom_site_fract_z
C1 C 0.529268 0.0163989 0.869001
C2 C 0.382869 0.0893062 0.790709
C3 C 0.317246 0.0303941 0.759912
C4 C 0.39462 -0.0967423 0.804665
C5 C 0.539891 -0.167352 0.882404
C6 C 0.607142 -0.110949 0.915038
C7 C 0.297208 0.227335 0.733653
C8 C 0.0498062 0.406847 0.698697
C9 C 0.0623739 0.499328 0.627542
C10 C -0.0512293 0.619936 0.582084
C11 C -0.18264 0.656214 0.60381
C12 C -0.300658 0.780905 0.556298
C13 C -0.427307 0.813982 0.578292
C14 C -0.440657 0.722852 0.64943
C15 C -0.328127 0.601071 0.697092
C16 C -0.195707 0.563622 0.675907
C17 C -0.0770926 0.437633 0.723475
C18 C -0.089078 0.339513 0.798952
C19 C -0.147545 0.286673 0.74472
C20 C -0.15982 0.193732 0.815191
C21 C -0.114206 0.155518 0.937752
C22 C -0.054344 0.206061 0.997409
C23 C -0.0070336 0.166565 1.1242
C24 C 0.0507232 0.216882 1.18019
C25 C 0.0633963 0.309358 1.11094
C26 C 0.0185391 0.349775 0.987777
C27 C -0.0416044 0.299656 0.926949
C28 C -0.251168 0.290924 0.543745
C29 C -0.299367 0.367923 0.412298
C30 C -0.393601 0.495705 0.368108
C31 C -0.447442 0.569781 0.246332
C32 C -0.406436 0.516537 0.166442
C33 C -0.311906 0.389889 0.208358
C34 C -0.259454 0.316335 0.330245
H1 H 0.204597 0.085613 0.698191
H2 H 0.341711 -0.140033 0.778682
H3 H 0.601494 -0.266531 0.918185
H4 H 0.719637 -0.164918 0.976284
H5 H 0.144179 0.225146 0.798549
H6 H 0.162346 0.47212 0.610915
H7 H -0.0408873 0.690009 0.527779
H8 H -0.288872 0.849976 0.501968
H9 H -0.516874 0.909631 0.541527
H10 H -0.540572 0.749315 0.666969
H11 H -0.33918 0.532088 0.752175
H12 H -0.204744 0.154558 0.77021
H13 H -0.123818 0.084492 0.991079
H14 H -0.0174104 0.095502 1.17632
H15 H 0.0866018 0.186 1.27724
H16 H 0.108974 0.348882 1.15547
H17 H 0.028571 0.42086 0.935647
H18 H -0.182253 0.396735 0.578089
H19 H -0.426439 0.536833 0.430401
H20 H -0.520995 0.668277 0.214271
H21 H -0.447325 0.573122 0.0713263
H22 H -0.277994 0.347526 0.147303
N1 N 0.163174 0.282123 0.745737
N2 N -0.194558 0.329365 0.618644
O1 O 0.34264 0.282114 0.680332
O2 O -0.264947 0.205852 0.577474
CL1 Cl 0.618533 0.0819285 0.916152
CL2 Cl -0.137023 0.157971 0.378012

#END

data_XXVI_RANK-5_Mohamed_302.res
_database_code_CSD               UNKNWN
_symmetry_cell_setting           triclinic
_symmetry_space_group_name_H-M   'P -1'
_symmetry_Int_Tables_number      2
loop_
_symmetry_equiv_pos_site_id
_symmetry_equiv_pos_as_xyz
1 x,y,z
2 -x,-y,-z
_cell_length_a                   11.25
_cell_length_b                   15.8559
_cell_length_c                   12.8397
_cell_angle_alpha                102.06
_cell_angle_beta                 111.257
_cell_angle_gamma                123.988
_cell_volume                     1497.85
loop_
_atom_site_label
_atom_site_type_symbol
_atom_site_fract_x
_atom_site_fract_y
_atom_site_fract_z
C1 C 0.585297 0.130999 0.114569
C2 C 0.737096 0.209295 0.119967
C3 C 0.892432 0.240105 0.209678
C4 C 0.89744 0.195354 0.292087
C5 C 0.745034 0.117607 0.284934
C6 C 0.588723 0.0849659 0.195884
C7 C 0.741784 0.26634 0.038993
C8 C 0.844641 0.301309 -0.105547
C9 C 0.810757 0.37246 -0.126876
C10 C 0.849211 0.417904 -0.202026
C11 C 0.922626 0.39619 -0.260023
C12 C 0.963481 0.443708 -0.337195
C13 C 1.03507 0.421727 -0.39226
C14 C 1.06841 0.350584 -0.372266
C15 C 1.02999 0.302924 -0.298147
C16 C 0.9562 0.324112 -0.239523
C17 C 0.915994 0.276549 -0.1611
C18 C 0.950623 0.201073 -0.138444
C19 C 1.11617 0.25532 -0.0313648
C20 C 1.15093 0.184852 -0.00888176
C21 C 1.02096 0.0622936 -0.0932347
C22 C 0.850882 0.00262574 -0.20346
C23 C 0.716287 -0.124157 -0.290751
C24 C 0.552201 -0.18017 -0.397076
C25 C 0.516314 -0.110926 -0.420298
C26 C 0.643904 0.0122376 -0.337558
C27 C 0.815019 0.0730849 -0.22659
C28 C 1.41653 0.456294 0.165356
C29 C 1.51918 0.587745 0.219819
C30 C 1.52982 0.631932 0.136216
C31 C 1.63137 0.753706 0.183926
C32 C 1.72349 0.833599 0.317058
C33 C 1.7137 0.791684 0.401794
C34 C 1.61292 0.669795 0.353461
H1 H 1.0116 0.301827 0.216202
H2 H 1.01963 0.221346 0.361353
H3 H 0.746812 0.0818322 0.348331
H4 H 0.468947 0.0237165 0.188607
H5 H 0.832126 0.201471 -0.0236924
H6 H 0.754602 0.389075 -0.0830511
H7 H 0.823095 0.472208 -0.217808
H8 H 0.936952 0.498029 -0.351948
H9 H 1.06576 0.45849 -0.451137
H10 H 1.12432 0.333062 -0.416259
H11 H 1.05496 0.247855 -0.284234
H12 H 1.28 0.229843 0.0752637
H13 H 1.04828 0.00897474 -0.0755306
H14 H 0.745609 -0.176265 -0.271799
H15 H 0.450157 -0.277211 -0.463243
H16 H 0.38666 -0.155467 -0.504361
H17 H 0.614928 0.0643652 -0.356506
H18 H 1.20745 0.421942 0.0251971
H19 H 1.45926 0.569632 0.0328078
H20 H 1.6385 0.785769 0.117492
H21 H 1.80292 0.928703 0.355584
H22 H 1.7832 0.852736 0.505208
N1 N 0.808952 0.254267 -0.0278804
N2 N 1.24657 0.381399 0.0520203
O1 O 0.694895 0.319657 0.0375327
O2 O 1.48165 0.422582 0.21671
CL1 Cl 0.383349 0.0838319 0.00188124
CL2 Cl 1.60107 0.622036 0.464057

#END

data_XXVI_RANK-6_Mohamed_747.res
_database_code_CSD               UNKNWN
_symmetry_cell_setting           monoclinic
_symmetry_space_group_name_H-M   'P 21/c'
_symmetry_Int_Tables_number      14
loop_
_symmetry_equiv_pos_site_id
_symmetry_equiv_pos_as_xyz
1 x,y,z
2 -x,1/2+y,1/2-z
3 -x,-y,-z
4 x,1/2-y,1/2+z
_cell_length_a                   10.7017
_cell_length_b                   21.6834
_cell_length_c                   22.0402
_cell_angle_alpha                90
_cell_angle_beta                 35.3969
_cell_angle_gamma                90
_cell_volume                     2962.46
loop_
_atom_site_label
_atom_site_type_symbol
_atom_site_fract_x
_atom_site_fract_y
_atom_site_fract_z
C1 C 0.0678824 0.184894 0.539894
C2 C -0.145522 0.164117 0.61838
C3 C -0.303675 0.190756 0.718267
C4 C -0.251628 0.236245 0.739842
C5 C -0.0386353 0.25623 0.660659
C6 C 0.121051 0.230793 0.560579
C7 C -0.20772 0.112181 0.600827
C8 C -0.494414 0.0897735 0.63615
C9 C -0.434742 0.0273022 0.6018
C10 C -0.550143 -0.00757732 0.606935
C11 C -0.729408 0.0167575 0.645847
C12 C -0.849824 -0.0193506 0.651809
C13 C -1.02353 0.00518049 0.690086
C14 C -1.08353 0.0673142 0.723916
C15 C -0.9699 0.103661 0.719012
C16 C -0.789638 0.0797107 0.680051
C17 C -0.669139 0.116195 0.674668
C18 C -0.730281 0.182154 0.71033
C19 C -0.880954 0.196691 0.815006
C20 C -0.940726 0.259024 0.849921
C21 C -0.8502 0.305486 0.780365
C22 C -0.696941 0.293374 0.673414
C23 C -0.603079 0.341406 0.601362
C24 C -0.454696 0.328589 0.497957
C25 C -0.394177 0.266762 0.462441
C26 C -0.482138 0.219081 0.530275
C27 C -0.63598 0.230698 0.637751
C28 C -1.1168 0.149143 0.989019
C29 C -1.18757 0.0855932 1.03679
C30 C -1.26619 0.0439595 1.02443
C31 C -1.34468 -0.0138134 1.07212
C32 C -1.34401 -0.031085 1.13278
C33 C -1.26491 0.00925845 1.14544
C34 C -1.18828 0.0672009 1.09814
H1 H -0.469024 0.174592 0.780165
H2 H -0.376612 0.255735 0.81795
H3 H 0.00429517 0.291721 0.676239
H4 H 0.286849 0.246356 0.498147
H5 H -0.433472 0.171024 0.655962
H6 H -0.298118 0.0086011 0.571963
H7 H -0.503745 -0.055237 0.580642
H8 H -0.8018 -0.0669674 0.625401
H9 H -1.11446 -0.0228562 0.694261
H10 H -1.22025 0.086606 0.753744
H11 H -1.01642 0.151341 0.744488
H12 H -1.05667 0.268512 0.931193
H13 H -0.896438 0.352991 0.807489
H14 H -0.651012 0.388674 0.629673
H15 H -0.383837 0.365672 0.443473
H16 H -0.27708 0.256838 0.380772
H17 H -0.434781 0.17188 0.502177
H18 H -0.919297 0.105332 0.850742
H19 H -1.2684 0.0577744 0.977934
H20 H -1.40608 -0.0449929 1.06199
H21 H -1.40431 -0.076003 1.17027
H22 H -1.26141 -0.00390755 1.1915
N1 N -0.381699 0.126804 0.63326
N2 N -0.971867 0.147635 0.884133
O1 O -0.11496 0.0624916 0.564349
O2 O -1.18656 0.19608 1.04019
CL1 Cl 0.274671 0.155981 0.411708
CL2 Cl -1.08417 0.115047 1.11411

#END

data_XXVI_RANK-7_Mohamed_717.res
_database_code_CSD               UNKNWN
_symmetry_cell_setting           monoclinic
_symmetry_space_group_name_H-M   'P 21/c'
_symmetry_Int_Tables_number      14
loop_
_symmetry_equiv_pos_site_id
_symmetry_equiv_pos_as_xyz
1 x,y,z
2 -x,1/2+y,1/2-z
3 -x,-y,-z
4 x,1/2-y,1/2+z
_cell_length_a                   10.7017
_cell_length_b                   21.6839
_cell_length_c                   22.0403
_cell_angle_alpha                90
_cell_angle_beta                 35.3975
_cell_angle_gamma                90
_cell_volume                     2962.58
loop_
_atom_site_label
_atom_site_type_symbol
_atom_site_fract_x
_atom_site_fract_y
_atom_site_fract_z
C1 C 1.06787 0.184894 0.539917
C2 C 0.854471 0.164122 0.618394
C3 C 0.696316 0.190759 0.718284
C4 C 0.748365 0.23625 0.739852
C5 C 0.961356 0.25623 0.660676
C6 C 1.12103 0.23079 0.560596
C7 C 0.792281 0.112182 0.600834
C8 C 0.50559 0.089776 0.63616
C9 C 0.565259 0.0273145 0.60181
C10 C 0.449857 -0.00757121 0.606938
C11 C 0.270591 0.0167648 0.645855
C12 C 0.150186 -0.0193387 0.651803
C13 C -0.0235247 0.00519432 0.690086
C14 C -0.083538 0.0673175 0.723932
C15 C 0.0301014 0.103663 0.719021
C16 C 0.210355 0.0797092 0.680055
C17 C 0.33085 0.116193 0.674681
C18 C 0.269705 0.182153 0.710349
C19 C 0.119044 0.196694 0.815015
C20 C 0.059264 0.259026 0.849933
C21 C 0.149785 0.305488 0.780373
C22 C 0.303035 0.293377 0.673442
C23 C 0.396887 0.341401 0.601391
C24 C 0.545286 0.328598 0.497976
C25 C 0.605797 0.266767 0.462471
C26 C 0.517848 0.21909 0.530296
C27 C 0.364014 0.230695 0.637769
C28 C -0.116811 0.149137 0.989027
C29 C -0.187555 0.0855915 1.03679
C30 C -0.266185 0.0439609 1.02443
C31 C -0.344655 -0.0138125 1.07211
C32 C -0.343994 -0.0310866 1.13278
C33 C -0.264904 0.00926199 1.14544
C34 C -0.188272 0.0672001 1.09814
H1 H 0.530979 0.174596 0.780166
H2 H 0.623383 0.255739 0.817971
H3 H 1.00427 0.291718 0.676258
H4 H 1.28684 0.246361 0.498162
H5 H 0.566529 0.171027 0.655971
H6 H 0.701879 0.00861296 0.571968
H7 H 0.49626 -0.055226 0.580646
H8 H 0.198208 -0.0669618 0.6254
H9 H -0.114463 -0.0228465 0.694257
H10 H -0.220252 0.0866036 0.753747
H11 H -0.0164357 0.151343 0.744503
H12 H -0.0566765 0.268503 0.931213
H13 H 0.103542 0.352995 0.807504
H14 H 0.348963 0.388676 0.629688
H15 H 0.616138 0.365679 0.443501
H16 H 0.722902 0.25685 0.380786
H17 H 0.565213 0.171885 0.502197
H18 H 0.0807019 0.105338 0.850745
H19 H -0.268398 0.0577791 0.977939
H20 H -0.406061 -0.0449881 1.06199
H21 H -0.4043 -0.076003 1.17027
H22 H -0.26139 -0.00390359 1.19149
N1 N 0.618297 0.126812 0.633276
N2 N 0.0281355 0.147638 0.884134
O1 O 0.88504 0.0624971 0.56436
O2 O -0.186563 0.196078 1.0402
CL1 Cl 1.27466 0.155989 0.411735
CL2 Cl -0.0841687 0.11505 1.11412

#END

data_XXVI_RANK-8_Mohamed_516.res
_database_code_CSD               UNKNWN
_symmetry_cell_setting           triclinic
_symmetry_space_group_name_H-M   'P -1'
_symmetry_Int_Tables_number      2
loop_
_symmetry_equiv_pos_site_id
_symmetry_equiv_pos_as_xyz
1 x,y,z
2 -x,-y,-z
_cell_length_a                   10.5985
_cell_length_b                   14.2126
_cell_length_c                   12.9359
_cell_angle_alpha                77.0686
_cell_angle_beta                 67.1334
_cell_angle_gamma                59.6677
_cell_volume                     1548.73
loop_
_atom_site_label
_atom_site_type_symbol
_atom_site_fract_x
_atom_site_fract_y
_atom_site_fract_z
C1 C 0.464248 0.932038 0.324721
C2 C 0.617534 0.849073 0.304149
C3 C 0.699788 0.805058 0.197006
C4 C 0.631858 0.841623 0.113184
C5 C 0.479496 0.92419 0.135461
C6 C 0.395796 0.969776 0.240991
C7 C 0.693011 0.801737 0.394256
C8 C 0.94545 0.752851 0.416687
C9 C 0.916448 0.703512 0.526181
C10 C 1.02624 0.659852 0.578117
C11 C 1.16971 0.662173 0.525772
C12 C 1.28386 0.616483 0.579084
C13 C 1.42242 0.619421 0.526584
C14 C 1.45212 0.668764 0.417985
C15 C 1.34375 0.714049 0.363993
C16 C 1.19933 0.712217 0.41578
C17 C 1.08469 0.757895 0.361482
C18 C 1.11394 0.810434 0.24623
C19 C 1.18682 0.747834 0.1512
C20 C 1.21556 0.796563 0.0414233
C21 C 1.17177 0.906145 0.0283613
C22 C 1.09774 0.973433 0.121746
C23 C 1.0523 1.08681 0.108352
C24 C 0.980624 1.15055 0.200146
C25 C 0.951526 1.10289 0.309661
C26 C 0.994123 0.993156 0.32562
C27 C 1.06838 0.924853 0.232528
C28 C 1.29978 0.556843 0.0904199
C29 C 1.34064 0.443571 0.143367
C30 C 1.42753 0.404912 0.216258
C31 C 1.47537 0.298844 0.261921
C32 C 1.43551 0.229596 0.235676
C33 C 1.34807 0.266446 0.164265
C34 C 1.30175 0.372451 0.118201
H1 H 0.817844 0.739829 0.180272
H2 H 0.697542 0.80561 0.0313342
H3 H 0.4251 0.95367 0.0709076
H4 H 0.277718 1.0347 0.258956
H5 H 0.867296 0.833799 0.28467
H6 H 0.807235 0.701717 0.566435
H7 H 1.00333 0.622262 0.661669
H8 H 1.25945 0.578993 0.662552
H9 H 1.5089 0.584246 0.568159
H10 H 1.56138 0.671287 0.376955
H11 H 1.36733 0.752321 0.281098
H12 H 1.27129 0.745746 -0.0299658
H13 H 1.19398 0.942879 -0.0556735
H14 H 1.07536 1.12237 0.0237967
H15 H 0.946311 1.2372 0.188984
H16 H 0.894988 1.15347 0.381899
H17 H 0.971453 0.957531 0.409956
H18 H 1.20699 0.60988 0.249779
H19 H 1.45966 0.458729 0.235698
H20 H 1.54342 0.27064 0.317404
H21 H 1.47174 0.146787 0.270778
H22 H 1.31495 0.213742 0.144199
N1 N 0.836548 0.797382 0.360147
N2 N 1.23149 0.635485 0.168179
O1 O 0.632725 0.768795 0.485589
O2 O 1.32843 0.57422 -0.0108942
CL1 Cl 0.354595 0.99481 0.4547
CL2 Cl 1.18756 0.415172 0.0319677

#END

data_XXVI_RANK-9_Mohamed_714.res
_database_code_CSD               UNKNWN
_symmetry_cell_setting           monoclinic
_symmetry_space_group_name_H-M   'P 21/c'
_symmetry_Int_Tables_number      14
loop_
_symmetry_equiv_pos_site_id
_symmetry_equiv_pos_as_xyz
1 x,y,z
2 -x,1/2+y,1/2-z
3 -x,-y,-z
4 x,1/2-y,1/2+z
_cell_length_a                   16.4162
_cell_length_b                   13.6646
_cell_length_c                   14.4883
_cell_angle_alpha                90
_cell_angle_beta                 107.62
_cell_angle_gamma                90
_cell_volume                     3097.55
loop_
_atom_site_label
_atom_site_type_symbol
_atom_site_fract_x
_atom_site_fract_y
_atom_site_fract_z
C1 C 0.963797 0.891502 0.557734
C2 C 0.883449 0.89655 0.487337
C3 C 0.831113 0.977312 0.48911
C4 C 0.857358 1.05041 0.558861
C5 C 0.937471 1.04394 0.628014
C6 C 0.990884 0.964781 0.627283
C7 C 0.849802 0.816125 0.414197
C8 C 0.777704 0.800467 0.234483
C9 C 0.762897 0.697779 0.234119
C10 C 0.721787 0.651204 0.148832
C11 C 0.693091 0.702546 0.0597404
C12 C 0.650095 0.654621 -0.0285103
C13 C 0.622616 0.705938 -0.114074
C14 C 0.637401 0.807947 -0.114619
C15 C 0.679076 0.856664 -0.0303079
C16 C 0.708185 0.805843 0.0595143
C17 C 0.75116 0.854544 0.148547
C18 C 0.767347 0.962705 0.149618
C19 C 0.706265 1.02852 0.162127
C20 C 0.720708 1.13127 0.163088
C21 C 0.79525 1.16642 0.151395
C22 C 0.859285 1.10304 0.138288
C23 C 0.936457 1.13933 0.126242
C24 C 0.997717 1.07648 0.113636
C25 C 0.98397 0.974195 0.112563
C26 C 0.909829 0.936578 0.124034
C27 C 0.845145 0.999479 0.137305
C28 C 0.56167 1.03711 0.189062
C29 C 0.489298 0.96851 0.188186
C30 C 0.457361 0.904867 0.109453
C31 C 0.387538 0.844363 0.102939
C32 C 0.348743 0.846209 0.176241
C33 C 0.379797 0.908181 0.255612
C34 C 0.449287 0.969076 0.261178
H1 H 0.768313 0.981591 0.435885
H2 H 0.815399 1.11169 0.559128
H3 H 0.958871 1.10044 0.682707
H4 H 1.05362 0.959433 0.680158
H5 H 0.828589 0.923027 0.311498
H6 H 0.784758 0.658363 0.301789
H7 H 0.71066 0.572826 0.149128
H8 H 0.639274 0.576231 -0.0270822
H9 H 0.589814 0.668532 -0.181154
H10 H 0.615898 0.848172 -0.182338
H11 H 0.69057 0.934726 -0.0317015
H12 H 0.672295 1.17982 0.173481
H13 H 0.805924 1.24496 0.152228
H14 H 0.946189 1.21803 0.127184
H15 H 1.05653 1.10499 0.104492
H16 H 1.03246 0.924838 0.102542
H17 H 0.89996 0.858045 0.122904
H18 H 0.626646 0.915608 0.169586
H19 H 0.48721 0.904264 0.0520077
H20 H 0.363648 0.796336 0.0409691
H21 H 0.294366 0.79936 0.172233
H22 H 0.350743 0.909496 0.313576
N1 N 0.818747 0.85103 0.320582
N2 N 0.630235 0.989539 0.172813
O1 O 0.848844 0.730409 0.437692
O2 O 0.55745 1.12523 0.201055
CL1 Cl 1.03485 0.795265 0.558796
CL2 Cl 0.487165 1.04297 0.364442

#END

data_XXVI_RANK-10_Mohamed_791.res
_database_code_CSD               UNKNWN
_symmetry_cell_setting           orthorhombic
_symmetry_space_group_name_H-M   'P 21 21 21'
_symmetry_Int_Tables_number      19
loop_
_symmetry_equiv_pos_site_id
_symmetry_equiv_pos_as_xyz
1 x,y,z
2 1/2-x,-y,1/2+z
3 -x,1/2+y,1/2-z
4 1/2+x,1/2-y,-z
_cell_length_a                   13.0889
_cell_length_b                   21.7559
_cell_length_c                   10.6032
_cell_angle_alpha                90
_cell_angle_beta                 90
_cell_angle_gamma                90
_cell_volume                     3019.38
loop_
_atom_site_label
_atom_site_type_symbol
_atom_site_fract_x
_atom_site_fract_y
_atom_site_fract_z
C1 C 0.664734 0.935547 0.0771134
C2 C 0.748778 0.912598 0.009694
C3 C 0.763999 0.933659 -0.11402
C4 C 0.697604 0.975795 -0.169423
C5 C 0.614694 0.998025 -0.100647
C6 C 0.598413 0.978157 0.0227538
C7 C 0.819031 0.863919 0.062533
C8 C 1.00845 0.844652 0.0809443
C9 C 1.00081 0.784438 0.132666
C10 C 1.08786 0.751818 0.159416
C11 C 1.18661 0.776342 0.136993
C12 C 1.27679 0.742544 0.16392
C13 C 1.37183 0.767201 0.141111
C14 C 1.38031 0.827145 0.0903383
C15 C 1.29435 0.861229 0.0633746
C16 C 1.19486 0.83707 0.0855582
C17 C 1.10398 0.87119 0.0576428
C18 C 1.11123 0.93479 0.00352256
C19 C 1.1157 0.943266 -0.127134
C20 C 1.12282 1.00331 -0.179696
C21 C 1.12559 1.05354 -0.101543
C22 C 1.12147 1.04762 0.03158
C23 C 1.12428 1.09956 0.11253
C24 C 1.12019 1.09274 0.241426
C25 C 1.11311 1.03323 0.294641
C26 C 1.11024 0.981875 0.218822
C27 C 1.11425 0.987273 0.0850957
C28 C 1.11392 0.885916 -0.333841
C29 C 1.11989 0.820211 -0.379213
C30 C 1.19715 0.781651 -0.332588
C31 C 1.20913 0.721843 -0.377103
C32 C 1.14281 0.699413 -0.469123
C33 C 1.06489 0.736662 -0.516085
C34 C 1.05395 0.796646 -0.471745
H1 H 0.827933 0.915705 -0.16794
H2 H 0.710604 0.99096 -0.265596
H3 H 0.562414 1.03098 -0.142486
H4 H 0.534729 0.995542 0.0775433
H5 H 0.935749 0.922231 0.0191421
H6 H 0.925754 0.765609 0.150073
H7 H 1.08143 0.70586 0.198811
H8 H 1.26919 0.696603 0.203087
H9 H 1.4403 0.740948 0.162096
H10 H 1.45544 0.846556 0.0728737
H11 H 1.30178 0.907275 0.0252944
H12 H 1.12551 1.00808 -0.28106
H13 H 1.13098 1.09928 -0.142251
H14 H 1.12973 1.145 0.0704361
H15 H 1.12237 1.13277 0.302511
H16 H 1.10995 1.02803 0.396428
H17 H 1.105 0.936512 0.260716
H18 H 1.11006 0.850348 -0.156028
H19 H 1.2493 0.799445 -0.261768
H20 H 1.26993 0.693087 -0.340216
H21 H 1.15111 0.652867 -0.504558
H22 H 1.01216 0.719521 -0.586657
N1 N 0.921011 0.879275 0.0508945
N2 N 1.1138 0.890505 -0.204007
O1 O 0.787046 0.81586 0.107053
O2 O 1.11167 0.929473 -0.40649
CL1 Cl 0.641976 0.913687 0.233912
CL2 Cl 0.952321 0.840512 -0.531456

#END

data_XXVI_RANK-11_Mohamed_346.res
_database_code_CSD               UNKNWN
_symmetry_cell_setting           triclinic
_symmetry_space_group_name_H-M   'P -1'
_symmetry_Int_Tables_number      2
loop_
_symmetry_equiv_pos_site_id
_symmetry_equiv_pos_as_xyz
1 x,y,z
2 -x,-y,-z
_cell_length_a                   10.6125
_cell_length_b                   18.6972
_cell_length_c                   13.2301
_cell_angle_alpha                71.9301
_cell_angle_beta                 74.8274
_cell_angle_gamma                39.2596
_cell_volume                     1578.35
loop_
_atom_site_label
_atom_site_type_symbol
_atom_site_fract_x
_atom_site_fract_y
_atom_site_fract_z
C1 C 0.792956 0.174536 0.0690535
C2 C 0.804803 0.207474 0.144863
C3 C 0.841723 0.148928 0.250241
C4 C 0.864756 0.0610759 0.279648
C5 C 0.852617 0.0297083 0.202989
C6 C 0.817582 0.0860032 0.0976278
C7 C 0.768032 0.307011 0.118444
C8 C 0.928277 0.349386 0.150116
C9 C 0.776266 0.468303 0.105153
C10 C 0.792588 0.534433 0.104448
C11 C 0.957981 0.487777 0.147595
C12 C 0.974629 0.556173 0.147511
C13 C 1.13623 0.509137 0.190055
C14 C 1.28867 0.390902 0.234436
C15 C 1.27734 0.322082 0.235607
C16 C 1.11205 0.367995 0.192479
C17 C 1.09518 0.298844 0.193201
C18 C 1.25499 0.17332 0.240062
C19 C 1.24519 0.136529 0.348317
C20 C 1.39591 0.0177821 0.393831
C21 C 1.55311 -0.0617177 0.33107
C22 C 1.57071 -0.0292053 0.220917
C23 C 1.7332 -0.111368 0.155887
C24 C 1.74726 -0.0778988 0.049192
C25 C 1.59817 0.0399582 0.00316042
C26 C 1.4386 0.121882 0.0639822
C27 C 1.41933 0.0902441 0.174582
C28 C 1.03401 0.208148 0.516575
C29 C 0.8549 0.321601 0.554467
C30 C 0.850593 0.401669 0.534987
C31 C 0.693755 0.504551 0.573745
C32 C 0.536749 0.529359 0.632426
C33 C 0.536798 0.451627 0.652003
C34 C 0.69517 0.348426 0.613655
H1 H 0.848709 0.174455 0.310067
H2 H 0.891536 0.01781 0.36183
H3 H 0.870651 -0.0387457 0.224678
H4 H 0.809639 0.0616519 0.0371496
H5 H 1.03584 0.195239 0.183612
H6 H 0.65018 0.504156 0.0720633
H7 H 0.675919 0.625151 0.0700685
H8 H 0.856659 0.64681 0.113022
H9 H 1.14747 0.562245 0.189538
H10 H 1.41636 0.35397 0.267601
H11 H 1.39572 0.231411 0.269168
H12 H 1.38272 -0.00745126 0.477603
H13 H 1.6677 -0.15226 0.366283
H14 H 1.84668 -0.201595 0.192241
H15 H 1.87216 -0.141438 0.00014552
H16 H 1.60985 0.0660421 -0.0810829
H17 H 1.32547 0.211966 0.0278387
H18 H 0.98658 0.302415 0.369524
H19 H 0.974052 0.381613 0.49011
H20 H 0.694624 0.564663 0.558267
H21 H 0.413354 0.609281 0.662975
H22 H 0.414516 0.470504 0.696547
N1 N 0.915839 0.27905 0.153447
N2 N 1.08266 0.220883 0.410217
O1 O 0.619535 0.401895 0.0734793
O2 O 1.12556 0.116214 0.576032
CL1 Cl 0.755092 0.239803 -0.0653032
CL2 Cl 0.683284 0.25594 0.637867

#END

data_XXVI_RANK-12_Mohamed_505.res
_database_code_CSD               UNKNWN
_symmetry_cell_setting           triclinic
_symmetry_space_group_name_H-M   'P -1'
_symmetry_Int_Tables_number      2
loop_
_symmetry_equiv_pos_site_id
_symmetry_equiv_pos_as_xyz
1 x,y,z
2 -x,-y,-z
_cell_length_a                   10.6124
_cell_length_b                   12.447
_cell_length_c                   14.6346
_cell_angle_alpha                89.6774
_cell_angle_beta                 119.244
_cell_angle_gamma                108.086
_cell_volume                     1578.35
loop_
_atom_site_label
_atom_site_type_symbol
_atom_site_fract_x
_atom_site_fract_y
_atom_site_fract_z
C1 C 0.463447 0.674542 0.430943
C2 C 0.342847 0.707481 0.355133
C3 C 0.259107 0.64893 0.249765
C4 C 0.294511 0.561071 0.220345
C5 C 0.414677 0.529702 0.297008
C6 C 0.498784 0.586007 0.402374
C7 C 0.306491 0.80702 0.381552
C8 C 0.072203 0.849398 0.349874
C9 C 0.150253 0.968317 0.39484
C10 C 0.0685064 1.03444 0.395548
C11 C -0.0933745 0.987791 0.352406
C12 C -0.178337 1.05618 0.352489
C13 C -0.335429 1.00915 0.309949
C14 C -0.414035 0.890909 0.265567
C15 C -0.335034 0.82208 0.264399
C16 C -0.17253 0.868002 0.307518
C17 C -0.087235 0.798845 0.306801
C18 C -0.168381 0.673316 0.259936
C19 C -0.230032 0.63652 0.151687
C20 C -0.307528 0.517779 0.106174
C21 C -0.322468 0.438272 0.168933
C22 C -0.262421 0.470786 0.279088
C23 C -0.277715 0.388623 0.344117
C24 C -0.218553 0.422106 0.450811
C25 C -0.141295 0.539965 0.496832
C26 C -0.124459 0.621889 0.436025
C27 C -0.18416 0.59025 0.325422
C28 C -0.258722 0.70814 -0.0165627
C29 C -0.23097 0.821593 -0.0544614
C30 C -0.287251 0.901668 -0.0349799
C31 C -0.272055 1.00455 -0.0737326
C32 C -0.198549 1.02935 -0.132417
C33 C -0.140433 0.95162 -0.151992
C34 C -0.157246 0.848418 -0.113642
H1 H 0.166773 0.674455 0.189937
H2 H 0.228817 0.517807 0.138172
H3 H 0.44341 0.461249 0.275324
H4 H 0.591538 0.561654 0.462841
H5 H 0.0852974 0.695244 0.316386
H6 H 0.273573 1.00417 0.427931
H7 H 0.128836 1.12517 0.429927
H8 H -0.116515 1.14682 0.386975
H9 H -0.399269 1.06225 0.310463
H10 H -0.537949 0.853972 0.232396
H11 H -0.396311 0.731412 0.230834
H12 H -0.352854 0.49254 0.0224113
H13 H -0.381717 0.347722 0.133725
H14 H -0.337324 0.298395 0.307753
H15 H -0.230862 0.358561 0.499857
H16 H -0.0948272 0.566047 0.581076
H17 H -0.0652725 0.711973 0.47216
H18 H -0.15852 0.802413 0.130479
H19 H -0.345775 0.881605 0.00990508
H20 H -0.317571 1.06467 -0.0582573
H21 H -0.185627 1.10928 -0.162968
H22 H -0.0815809 0.970501 -0.196532
N1 N 0.151645 0.779052 0.346551
N2 N -0.213764 0.72088 0.0897841
O1 O 0.405053 0.9019 0.42651
O2 O -0.3178 0.616206 -0.0760201
CL1 Cl 0.570395 0.739809 0.565295
CL2 Cl -0.0770987 0.75593 -0.137862

#END

data_XXVI_RANK-13_Mohamed_354.res
_database_code_CSD               UNKNWN
_symmetry_cell_setting           triclinic
_symmetry_space_group_name_H-M   'P -1'
_symmetry_Int_Tables_number      2
loop_
_symmetry_equiv_pos_site_id
_symmetry_equiv_pos_as_xyz
1 x,y,z
2 -x,-y,-z
_cell_length_a                   14.6347
_cell_length_b                   10.6126
_cell_length_c                   12.4472
_cell_angle_alpha                108.088
_cell_angle_beta                 90.3241
_cell_angle_gamma                60.7535
_cell_volume                     1578.36
loop_
_atom_site_label
_atom_site_type_symbol
_atom_site_fract_x
_atom_site_fract_y
_atom_site_fract_z
C1 C 0.930946 0.536556 0.325465
C2 C 0.855135 0.657147 0.292526
C3 C 0.749759 0.740897 0.351074
C4 C 0.720352 0.705491 0.438931
C5 C 0.797002 0.585323 0.470295
C6 C 0.902376 0.501219 0.413993
C7 C 0.881548 0.693503 0.192992
C8 C 0.849874 0.927793 0.150617
C9 C 0.894843 0.849734 0.0316946
C10 C 0.895544 0.931484 -0.0344332
C11 C 0.852399 1.09337 0.0122299
C12 C 0.852484 1.17833 -0.0561644
C13 C 0.809946 1.33542 -0.00912666
C14 C 0.765555 1.41403 0.109107
C15 C 0.764386 1.33504 0.177932
C16 C 0.807517 1.17253 0.132011
C17 C 0.806788 1.08724 0.201165
C18 C 0.759927 1.16838 0.326696
C19 C 0.651677 1.23004 0.36349
C20 C 0.60616 1.30753 0.482233
C21 C 0.668927 1.32247 0.561731
C22 C 0.779079 1.26243 0.529221
C23 C 0.844101 1.27772 0.611394
C24 C 0.950804 1.21856 0.577915
C25 C 0.996828 1.1413 0.46005
C26 C 0.936013 1.12446 0.378124
C27 C 0.825403 1.18417 0.409762
C28 C 0.483428 1.25873 0.29186
C29 C 0.445536 1.23097 0.178412
C30 C 0.465014 1.28726 0.0983387
C31 C 0.426258 1.27206 -0.00454872
C32 C 0.367578 1.19854 -0.0293465
C33 C 0.348004 1.14044 0.0483778
C34 C 0.386344 1.15725 0.151582
H1 H 0.689942 0.833235 0.325546
H2 H 0.638175 0.771186 0.482193
H3 H 0.775325 0.556587 0.538746
H4 H 0.962844 0.408455 0.43835
H5 H 0.816383 0.914699 0.304769
H6 H 0.927931 0.726413 -0.00415629
H7 H 0.92994 0.871143 -0.125156
H8 H 0.886981 1.11649 -0.146806
H9 H 0.81045 1.39926 -0.0622352
H10 H 0.732385 1.53794 0.146045
H11 H 0.730818 1.39631 0.268598
H12 H 0.522395 1.35287 0.50747
H13 H 0.633711 1.38173 0.652282
H14 H 0.807738 1.33734 0.701617
H15 H 0.999843 1.23086 0.641454
H16 H 1.08106 1.09483 0.433973
H17 H 0.972155 1.06527 0.288039
H18 H 0.630472 1.15853 0.19759
H19 H 0.509895 1.34577 0.118394
H20 H 0.441732 1.31756 -0.064656
H21 H 0.337031 1.18562 -0.109272
H22 H 0.303457 1.08159 0.0294986
N1 N 0.846556 0.848343 0.220954
N2 N 0.589783 1.21376 0.279123
O1 O 0.926513 0.594931 0.0981027
O2 O 0.42397 1.31781 0.383797
CL1 Cl 1.06531 0.429597 0.260201
CL2 Cl 0.362133 1.0771 0.244066

#END

data_XXVI_RANK-14_Mohamed_97.res
_database_code_CSD               UNKNWN
_symmetry_cell_setting           triclinic
_symmetry_space_group_name_H-M   'P -1'
_symmetry_Int_Tables_number      2
loop_
_symmetry_equiv_pos_site_id
_symmetry_equiv_pos_as_xyz
1 x,y,z
2 -x,-y,-z
_cell_length_a                   10.6125
_cell_length_b                   12.4472
_cell_length_c                   13.2305
_cell_angle_alpha                75.9492
_cell_angle_beta                 74.8276
_cell_angle_gamma                71.9126
_cell_volume                     1578.38
loop_
_atom_site_label
_atom_site_type_symbol
_atom_site_fract_x
_atom_site_fract_y
_atom_site_fract_z
C1 C 0.4675 0.174534 0.0690521
C2 C 0.512292 0.207474 0.144861
C3 C 0.49066 0.148928 0.250232
C4 C 0.425837 0.0610699 0.279644
C5 C 0.382329 0.0297021 0.202989
C6 C 0.403593 0.0860047 0.0976321
C7 C 0.575058 0.307008 0.11845
C8 C 0.777667 0.349388 0.150119
C9 C 0.744587 0.468306 0.105162
C10 C 0.827035 0.534426 0.104459
C11 C 0.94577 0.487772 0.147604
C12 C 1.03082 0.556172 0.147519
C13 C 1.14537 0.509136 0.190054
C14 C 1.17959 0.390892 0.234442
C15 C 1.09943 0.322074 0.235607
C16 C 0.980052 0.367993 0.192484
C17 C 0.894035 0.298837 0.193202
C18 C 0.928311 0.17331 0.24007
C19 C 0.881719 0.136519 0.348319
C20 C 0.913702 0.0177763 0.393834
C21 C 0.991402 -0.0617277 0.331073
C22 C 1.04151 -0.029215 0.220924
C23 C 1.12183 -0.111387 0.155891
C24 C 1.16936 -0.077912 0.0491967
C25 C 1.13813 0.0399447 0.00316727
C26 C 1.06049 0.121875 0.0639786
C27 C 1.00957 0.0902409 0.17459
C28 C 0.742163 0.208143 0.51656
C29 C 0.676512 0.321595 0.554459
C30 C 0.752274 0.401666 0.534983
C31 C 0.698321 0.504548 0.573737
C32 C 0.566123 0.529349 0.632419
C33 C 0.48844 0.451625 0.651996
C34 C 0.543609 0.348416 0.613642
H1 H 0.523165 0.174458 0.310061
H2 H 0.409352 0.0178093 0.361824
H3 H 0.331906 -0.038751 0.224679
H4 H 0.3713 0.0616494 0.0371547
H5 H 0.731081 0.195237 0.183609
H6 H 0.654353 0.504157 0.0720693
H7 H 0.80108 0.625151 0.0700611
H8 H 1.00348 0.646809 0.113018
H9 H 1.20973 0.562236 0.189543
H10 H 1.27034 0.353961 0.267606
H11 H 1.12714 0.231405 0.269181
H12 H 0.875276 -0.00746608 0.477593
H13 H 1.01544 -0.152278 0.366285
H14 H 1.14508 -0.201609 0.192258
H15 H 1.23071 -0.14145 0.00015584
H16 H 1.1759 0.0660365 -0.0810648
H17 H 1.03744 0.21196 0.0278378
H18 H 0.788999 0.302406 0.369519
H19 H 0.855679 0.381602 0.4901
H20 H 0.759306 0.564659 0.558261
H21 H 0.522648 0.609282 0.662963
H22 H 0.385036 0.470508 0.696532
N1 N 0.6949 0.279043 0.153445
N2 N 0.80355 0.22088 0.410216
O1 O 0.521451 0.401898 0.0734836
O2 O 0.741777 0.116212 0.576028
CL1 Cl 0.494904 0.239807 -0.0653027
CL2 Cl 0.43923 0.255938 0.637862

#END

data_XXVI_RANK-15_Mohamed_169.res
_database_code_CSD               UNKNWN
_symmetry_cell_setting           triclinic
_symmetry_space_group_name_H-M   'P -1'
_symmetry_Int_Tables_number      2
loop_
_symmetry_equiv_pos_site_id
_symmetry_equiv_pos_as_xyz
1 x,y,z
2 -x,-y,-z
_cell_length_a                   10.6371
_cell_length_b                   15.0506
_cell_length_c                   11.2657
_cell_angle_alpha                64.7895
_cell_angle_beta                 80.3794
_cell_angle_gamma                73.3123
_cell_volume                     1560.97
loop_
_atom_site_label
_atom_site_type_symbol
_atom_site_fract_x
_atom_site_fract_y
_atom_site_fract_z
C1 C 0.428985 0.814552 0.248385
C2 C 0.381802 0.919189 0.179287
C3 C 0.264272 0.953321 0.11488
C4 C 0.196171 0.885802 0.118108
C5 C 0.244785 0.782198 0.18747
C6 C 0.360822 0.746504 0.253082
C7 C 0.456347 0.994922 0.165679
C8 C 0.409477 1.16145 0.187665
C9 C 0.536761 1.17952 0.143065
C10 C 0.562707 1.26631 0.134462
C11 C 0.465745 1.33972 0.16892
C12 C 0.492141 1.42987 0.159383
C13 C 0.396464 1.50017 0.193046
C14 C 0.269824 1.4827 0.238154
C15 C 0.241019 1.39594 0.248821
C16 C 0.337615 1.32174 0.214546
C17 C 0.31043 1.23108 0.223641
C18 C 0.176716 1.21115 0.270995
C19 C 0.0787093 1.24639 0.181777
C20 C -0.048593 1.22822 0.225379
C21 C -0.0759138 1.17577 0.35643
C22 C 0.019649 1.13847 0.45116
C23 C -0.00847439 1.08415 0.586743
C24 C 0.0857491 1.04866 0.676943
C25 C 0.212632 1.06633 0.6346
C26 C 0.243155 1.11876 0.503813
C27 C 0.148072 1.15647 0.407857
C28 C 0.0344817 1.34068 -0.059094
C29 C 0.101949 1.40126 -0.184464
C30 C 0.154031 1.47806 -0.187594
C31 C 0.210363 1.5396 -0.303039
C32 C 0.216313 1.52448 -0.417836
C33 C 0.166299 1.44809 -0.416901
C34 C 0.109119 1.38735 -0.301174
H1 H 0.227451 1.03398 0.0595869
H2 H 0.106093 0.914095 0.0665859
H3 H 0.192654 0.728684 0.191087
H4 H 0.398924 0.666166 0.308327
H5 H 0.286772 1.0674 0.233915
H6 H 0.610958 1.12375 0.116905
H7 H 0.660059 1.27963 0.100261
H8 H 0.589873 1.44226 0.124803
H9 H 0.417741 1.56885 0.185401
H10 H 0.194667 1.53818 0.26509
H11 H 0.143891 1.38302 0.284359
H12 H -0.121544 1.25607 0.153527
H13 H -0.173284 1.1621 0.389107
H14 H -0.106305 1.07112 0.617949
H15 H 0.0632427 1.00717 0.78043
H16 H 0.286713 1.03824 0.706114
H17 H 0.340675 1.13199 0.472588
H18 H 0.203075 1.31022 0.0294063
H19 H 0.148124 1.49028 -0.0982828
H20 H 0.249068 1.59896 -0.303132
H21 H 0.260138 1.57175 -0.508484
H22 H 0.171641 1.43488 -0.505207
N1 N 0.378608 1.07395 0.196403
N2 N 0.110244 1.30084 0.0483965
O1 O 0.571966 0.986679 0.127928
O2 O -0.0764083 1.33104 -0.0556852
CL1 Cl 0.572274 0.76525 0.336079
CL2 Cl 0.0519657 1.29031 -0.305281

#END

data_XXVI_RANK-16_Mohamed_563.res
_database_code_CSD               UNKNWN
_symmetry_cell_setting           triclinic
_symmetry_space_group_name_H-M   'P -1'
_symmetry_Int_Tables_number      2
loop_
_symmetry_equiv_pos_site_id
_symmetry_equiv_pos_as_xyz
1 x,y,z
2 -x,-y,-z
_cell_length_a                   15.7391
_cell_length_b                   11.2659
_cell_length_c                   10.6374
_cell_angle_alpha                80.3814
_cell_angle_beta                 66.3452
_cell_angle_gamma                107.12
_cell_volume                     1561.05
loop_
_atom_site_label
_atom_site_type_symbol
_atom_site_fract_x
_atom_site_fract_y
_atom_site_fract_z
C1 C 0.814538 0.251629 0.756486
C2 C 0.919175 0.320722 0.699026
C3 C 0.953318 0.385138 0.78241
C4 C 0.885809 0.381907 0.918022
C5 C 0.782204 0.31255 0.973039
C6 C 0.7465 0.246931 0.892692
C7 C 0.99491 0.334326 0.54875
C8 C 1.16143 0.312342 0.429087
C9 C 1.1795 0.356932 0.283731
C10 C 1.26629 0.365536 0.170987
C11 C 1.3397 0.331084 0.194534
C12 C 1.42984 0.340623 0.0779973
C13 C 1.50015 0.306962 0.103366
C14 C 1.48269 0.261866 0.247464
C15 C 1.39594 0.251201 0.363018
C16 C 1.32172 0.285458 0.340645
C17 C 1.23107 0.27638 0.458489
C18 C 1.21116 0.229024 0.612124
C19 C 1.24639 0.318244 0.67489
C20 C 1.22822 0.274642 0.82036
C21 C 1.17578 0.143611 0.900128
C22 C 1.13849 0.0488701 0.841861
C23 C 1.08417 -0.0867142 0.924299
C24 C 1.04867 -0.176912 0.865571
C25 C 1.06634 -0.134574 0.721029
C26 C 1.11876 -0.00379229 0.638065
C27 C 1.15648 0.0921607 0.695443
C28 C 1.34069 0.559108 0.624816
C29 C 1.40126 0.684479 0.496787
C30 C 1.47805 0.687603 0.367898
C31 C 1.5396 0.803047 0.250026
C32 C 1.52448 0.917847 0.259193
C33 C 1.44807 0.916911 0.385613
C34 C 1.38735 0.801187 0.503531
H1 H 1.03398 0.440435 0.738573
H2 H 0.914108 0.433438 0.979813
H3 H 0.728699 0.30893 1.07868
H4 H 0.666163 0.191695 0.934932
H5 H 1.0674 0.266099 0.645821
H6 H 1.12372 0.383093 0.265314
H7 H 1.2796 0.399737 0.0603243
H8 H 1.44222 0.375194 -0.0321192
H9 H 1.56883 0.31461 0.0134015
H10 H 1.53817 0.234928 0.267132
H11 H 1.38302 0.215659 0.473061
H12 H 1.25609 0.346506 0.865441
H13 H 1.16212 0.11093 1.01116
H14 H 1.07115 -0.117908 1.03515
H15 H 1.00719 -0.280399 0.929558
H16 H 1.03823 -0.20609 0.675044
H17 H 1.13198 0.0274288 0.527333
H18 H 1.31022 0.470611 0.486692
H19 H 1.49028 0.598299 0.361587
H20 H 1.59894 0.803137 0.151969
H21 H 1.57174 1.00848 0.168107
H22 H 1.43488 1.00522 0.393467
N1 N 1.07394 0.303609 0.54745
N2 N 1.30085 0.451623 0.588902
O1 O 0.98666 0.372076 0.441393
O2 O 1.33105 0.555709 0.745346
CL1 Cl 0.765227 0.163919 0.662512
CL2 Cl 1.29031 0.805297 0.65772

#END

data_XXVI_RANK-17_Mohamed_666.res
_database_code_CSD               UNKNWN
_symmetry_cell_setting           monoclinic
_symmetry_space_group_name_H-M   'P 21/c'
_symmetry_Int_Tables_number      14
loop_
_symmetry_equiv_pos_site_id
_symmetry_equiv_pos_as_xyz
1 x,y,z
2 -x,1/2+y,1/2-z
3 -x,-y,-z
4 x,1/2-y,1/2+z
_cell_length_a                   10.9998
_cell_length_b                   13.3794
_cell_length_c                   25.0939
_cell_angle_alpha                90
_cell_angle_beta                 121.765
_cell_angle_gamma                90
_cell_volume                     3139.92
loop_
_atom_site_label
_atom_site_type_symbol
_atom_site_fract_x
_atom_site_fract_y
_atom_site_fract_z
C1 C 0.3818 0.433577 0.0141403
C2 C 0.362867 0.346224 -0.0203893
C3 C 0.242638 0.34006 -0.0814521
C4 C 0.1438 0.417754 -0.107298
C5 C 0.164829 0.503883 -0.0721674
C6 C 0.284036 0.512062 -0.0115679
C7 C 0.461792 0.257389 0.00694236
C8 C 0.592318 0.139298 -0.0243364
C9 C 0.645671 0.0747476 0.0284671
C10 C 0.726284 -0.00698795 0.0333618
C11 C 0.758752 -0.0297566 -0.0130056
C12 C 0.841444 -0.114606 -0.00821318
C13 C 0.871349 -0.135385 -0.0538562
C14 C 0.819474 -0.0714255 -0.106372
C15 C 0.739186 0.011635 -0.112395
C16 C 0.706002 0.0352183 -0.0661192
C17 C 0.621861 0.120638 -0.0712695
C18 C 0.565567 0.189333 -0.126632
C19 C 0.432859 0.170612 -0.18096
C20 C 0.37835 0.23502 -0.233849
C21 C 0.456764 0.316352 -0.231727
C22 C 0.592026 0.338781 -0.177914
C23 C 0.673214 0.42293 -0.175641
C24 C 0.804207 0.443261 -0.122933
C25 C 0.859365 0.379677 -0.0701001
C26 C 0.783375 0.29742 -0.0707391
C27 C 0.647484 0.274226 -0.124475
C28 C 0.223044 0.0522254 -0.227565
C29 C 0.184639 -0.0470177 -0.21158
C30 C 0.280483 -0.127389 -0.193654
C31 C 0.246022 -0.221751 -0.18197
C32 C 0.11429 -0.23694 -0.187654
C33 C 0.0178259 -0.158032 -0.204848
C34 C 0.0526979 -0.0640231 -0.216957
H1 H 0.225562 0.272402 -0.108441
H2 H 0.0511065 0.410795 -0.15443
H3 H 0.0888748 0.565124 -0.0917223
H4 H 0.302194 0.579043 0.0159799
H5 H 0.480578 0.265578 -0.0695345
H6 H 0.621384 0.0918821 0.0639437
H7 H 0.766565 -0.0559585 0.0737782
H8 H 0.880812 -0.16301 0.0324037
H9 H 0.93474 -0.200473 -0.049707
H10 H 0.843702 -0.0878405 -0.142191
H11 H 0.700815 0.0605015 -0.152633
H12 H 0.275085 0.218516 -0.274847
H13 H 0.414549 0.365276 -0.272252
H14 H 0.629623 0.471135 -0.216548
H15 H 0.865456 0.507831 -0.121684
H16 H 0.962829 0.39595 -0.0285965
H17 H 0.826894 0.249145 -0.0300049
H18 H 0.406724 0.0448983 -0.141606
H19 H 0.382477 -0.115548 -0.189843
H20 H 0.321531 -0.282849 -0.168628
H21 H 0.0860746 -0.310017 -0.178585
H22 H -0.0842913 -0.168664 -0.208757
N1 N 0.507945 0.223167 -0.0314142
N2 N 0.356456 0.0857899 -0.181507
O1 O 0.492674 0.219766 0.0568857
O2 O 0.143607 0.0954406 -0.276928
CL1 Cl 0.531802 0.449512 0.0898924
CL2 Cl -0.071195 0.0330261 -0.236337

#END

data_XXVI_RANK-18_Mohamed_142.res
_database_code_CSD               UNKNWN
_symmetry_cell_setting           triclinic
_symmetry_space_group_name_H-M   'P -1'
_symmetry_Int_Tables_number      2
loop_
_symmetry_equiv_pos_site_id
_symmetry_equiv_pos_as_xyz
1 x,y,z
2 -x,-y,-z
_cell_length_a                   15.154
_cell_length_b                   11.6988
_cell_length_c                   13.617
_cell_angle_alpha                129.739
_cell_angle_beta                 105.667
_cell_angle_gamma                98.6849
_cell_volume                     1607.56
loop_
_atom_site_label
_atom_site_type_symbol
_atom_site_fract_x
_atom_site_fract_y
_atom_site_fract_z
C1 C 0.560444 0.362964 0.317135
C2 C 0.468549 0.376314 0.287149
C3 C 0.471191 0.533533 0.383597
C4 C 0.561943 0.672911 0.506409
C5 C 0.652329 0.656773 0.533967
C6 C 0.651763 0.502057 0.439127
C7 C 0.367289 0.227664 0.160878
C8 C 0.212616 0.142182 -0.0413063
C9 C 0.153068 -0.0109632 -0.0956692
C10 C 0.0561708 -0.109099 -0.21114
C11 C 0.0126204 -0.0626269 -0.279181
C12 C -0.0878467 -0.163516 -0.398119
C13 C -0.128652 -0.115755 -0.462251
C14 C -0.0699354 0.0358013 -0.409578
C15 C 0.0278564 0.136452 -0.294552
C16 C 0.0723481 0.090983 -0.225476
C17 C 0.173584 0.193535 -0.104935
C18 C 0.237092 0.354903 -0.0471846
C19 C 0.23222 0.4996 0.0616896
C20 C 0.291865 0.653376 0.117213
C21 C 0.354754 0.660119 0.0633015
C22 C 0.362544 0.517236 -0.0472287
C23 C 0.427621 0.524067 -0.103034
C24 C 0.433967 0.383881 -0.210287
C25 C 0.374977 0.230372 -0.266235
C26 C 0.311079 0.219409 -0.214537
C27 C 0.302706 0.362001 -0.103544
C28 C 0.149118 0.609505 0.221377
C29 C 0.065065 0.54194 0.2346
C30 C -0.0300146 0.415514 0.109902
C31 C -0.111433 0.356059 0.118412
C32 C -0.0984646 0.422101 0.252997
C33 C -0.00446983 0.54675 0.378209
C34 C 0.0763973 0.606484 0.368913
H1 H 0.400489 0.545482 0.362872
H2 H 0.561792 0.79286 0.579917
H3 H 0.723669 0.764318 0.629077
H4 H 0.721726 0.488245 0.458719
H5 H 0.348173 0.349513 0.103454
H6 H 0.185997 -0.0469655 -0.04431
H7 H 0.0111452 -0.225771 -0.251971
H8 H -0.132052 -0.279722 -0.437642
H9 H -0.205572 -0.193909 -0.553197
H10 H -0.102246 0.0728482 -0.460772
H11 H 0.0723998 0.251801 -0.255744
H12 H 0.286552 0.762683 0.20186
H13 H 0.400139 0.777909 0.106178
H14 H 0.472484 0.642737 -0.0591284
H15 H 0.483997 0.390455 -0.252201
H16 H 0.380177 0.119981 -0.350939
H17 H 0.26611 0.101008 -0.258465
H18 H 0.126437 0.371233 0.0639723
H19 H -0.0401514 0.365407 0.00542115
H20 H -0.184403 0.259093 0.0205767
H21 H -0.161186 0.376794 0.26125
H22 H 0.00685778 0.597816 0.483226
N1 N 0.31181 0.247095 0.0779014
N2 N 0.165922 0.487123 0.11293
O1 O 0.338378 0.106864 0.139465
O2 O 0.194596 0.757025 0.297964
CL1 Cl 0.565105 0.172532 0.199625
CL2 Cl 0.193708 0.759484 0.529536

#END

data_XXVI_RANK-19_Mohamed_334.res
_database_code_CSD               UNKNWN
_symmetry_cell_setting           triclinic
_symmetry_space_group_name_H-M   'P -1'
_symmetry_Int_Tables_number      2
loop_
_symmetry_equiv_pos_site_id
_symmetry_equiv_pos_as_xyz
1 x,y,z
2 -x,-y,-z
_cell_length_a                   13.5375
_cell_length_b                   10.8903
_cell_length_c                   17.6907
_cell_angle_alpha                75.7417
_cell_angle_beta                 49.5419
_cell_angle_gamma                104.184
_cell_volume                     1607.55
loop_
_atom_site_label
_atom_site_type_symbol
_atom_site_fract_x
_atom_site_fract_y
_atom_site_fract_z
C1 C 0.514632 0.197517 0.545818
C2 C 0.379397 0.0922711 0.589145
C3 C 0.321267 -0.0623044 0.649917
C4 C 0.395446 -0.110927 0.666482
C5 C 0.529522 -0.00440141 0.622798
C6 C 0.588838 0.149746 0.562926
C7 C 0.300526 0.139652 0.566765
C8 C 0.0291402 0.0704616 0.683473
C9 C 0.0683725 0.164045 0.5847
C10 C -0.045847 0.165285 0.602022
C11 C -0.203927 0.0752487 0.716539
C12 C -0.322436 0.0756741 0.734585
C13 C -0.475128 -0.0128837 0.846475
C14 C -0.515311 -0.105726 0.945356
C15 C -0.403139 -0.108571 0.930984
C16 C -0.244113 -0.0186258 0.816451
C17 C -0.124879 -0.0199316 0.798455
C18 C -0.164992 -0.117785 0.902069
C19 C -0.2057 -0.267353 0.937895
C20 C -0.244313 -0.361478 1.03615
C21 C -0.24206 -0.305315 1.09679
C22 C -0.201922 -0.154655 1.06445
C23 C -0.199469 -0.0963916 1.12707
C24 C -0.160166 0.0501477 1.09414
C25 C -0.121594 0.144669 0.996581
C26 C -0.122837 0.0917191 0.933922
C27 C -0.162839 -0.0592584 0.965534
C28 C -0.239026 -0.460376 0.888104
C29 C -0.242299 -0.476867 0.80733
C30 C -0.335644 -0.445523 0.805594
C31 C -0.349105 -0.467504 0.737637
C32 C -0.267606 -0.520587 0.669094
C33 C -0.173038 -0.551222 0.668517
C34 C -0.161202 -0.530087 0.73755
H1 H 0.217878 -0.144963 0.682596
H2 H 0.348843 -0.231034 0.712925
H3 H 0.588424 -0.040611 0.635234
H4 H 0.69221 0.233517 0.529515
H5 H 0.102122 -0.0013091 0.746042
H6 H 0.188657 0.232967 0.497344
H7 H -0.0150343 0.236923 0.526191
H8 H -0.289941 0.14769 0.657898
H9 H -0.564839 -0.0116482 0.859264
H10 H -0.635864 -0.17508 1.03361
H11 H -0.435133 -0.179371 1.00752
H12 H -0.27429 -0.476102 1.06079
H13 H -0.27161 -0.377725 1.17171
H14 H -0.229374 -0.170188 1.20184
H15 H -0.158633 0.0936164 1.14263
H16 H -0.0907083 0.260247 0.970901
H17 H -0.0933295 0.165147 0.859445
H18 H -0.180829 -0.244775 0.807239
H19 H -0.40016 -0.405557 0.859975
H20 H -0.422924 -0.443502 0.73849
H21 H -0.276759 -0.537999 0.615527
H22 H -0.107779 -0.590986 0.614584
N1 N 0.142634 0.0647433 0.669177
N2 N -0.208281 -0.321186 0.87417
O1 O 0.370995 0.231536 0.467386
O2 O -0.264488 -0.562404 0.95904
CL1 Cl 0.592225 0.392606 0.472894
CL2 Cl -0.0362734 -0.565777 0.729938

#END

data_XXVI_RANK-20_Mohamed_139.res
_database_code_CSD               UNKNWN
_symmetry_cell_setting           triclinic
_symmetry_space_group_name_H-M   'P -1'
_symmetry_Int_Tables_number      2
loop_
_symmetry_equiv_pos_site_id
_symmetry_equiv_pos_as_xyz
1 x,y,z
2 -x,-y,-z
_cell_length_a                   15.1538
_cell_length_b                   13.6174
_cell_length_c                   10.8905
_cell_angle_alpha                124.306
_cell_angle_beta                 119.991
_cell_angle_gamma                74.3361
_cell_volume                     1607.59
loop_
_atom_site_label
_atom_site_type_symbol
_atom_site_fract_x
_atom_site_fract_y
_atom_site_fract_z
C1 C 0.560417 0.0458429 0.362952
C2 C 0.468524 0.0891674 0.376296
C3 C 0.471165 0.149934 0.533513
C4 C 0.561917 0.166508 0.672902
C5 C 0.652303 0.122823 0.656775
C6 C 0.651742 0.0629453 0.502059
C7 C 0.367259 0.0667871 0.227643
C8 C 0.212589 0.18349 0.142158
C9 C 0.153039 0.0847143 -0.0109874
C10 C 0.0561393 0.102027 -0.109129
C11 C 0.0125997 0.216549 -0.0626512
C12 C -0.0878721 0.234593 -0.163553
C13 C -0.128668 0.346476 -0.11579
C14 C -0.0699518 0.445364 0.0357776
C15 C 0.0278421 0.430996 0.136425
C16 C 0.0723287 0.316458 0.090958
C17 C 0.173568 0.298465 0.193509
C18 C 0.237077 0.402082 0.35489
C19 C 0.232203 0.437911 0.499581
C20 C 0.29185 0.536159 0.653362
C21 C 0.354747 0.596805 0.660107
C22 C 0.362535 0.564465 0.517229
C23 C 0.427616 0.62709 0.524066
C24 C 0.433977 0.594156 0.383877
C25 C 0.374982 0.496593 0.230369
C26 C 0.311072 0.433941 0.219406
C27 C 0.3027 0.465547 0.361999
C28 C 0.149089 0.388115 0.609469
C29 C 0.0650353 0.307344 0.541909
C30 C -0.0300425 0.305603 0.415473
C31 C -0.111471 0.237643 0.356013
C32 C -0.0985094 0.169102 0.422054
C33 C -0.00451085 0.16853 0.546697
C34 C 0.076359 0.237566 0.606437
H1 H 0.400464 0.182619 0.545465
H2 H 0.561761 0.212947 0.792854
H3 H 0.723645 0.135264 0.764325
H4 H 0.721696 0.0295346 0.488251
H5 H 0.348152 0.246054 0.3495
H6 H 0.185965 -0.00264612 -0.0469821
H7 H 0.0111145 0.0261988 -0.225805
H8 H -0.132077 0.157914 -0.279762
H9 H -0.205589 0.35927 -0.193955
H10 H -0.102254 0.533606 0.0728253
H11 H 0.0723973 0.50753 0.251782
H12 H 0.286534 0.560805 0.762667
H13 H 0.40013 0.671727 0.777907
H14 H 0.472488 0.701858 0.642735
H15 H 0.484009 0.642651 0.39045
H16 H 0.380171 0.470916 0.119986
H17 H 0.266104 0.359459 0.100991
H18 H 0.126415 0.307253 0.3712
H19 H -0.0401821 0.359982 0.365367
H20 H -0.184437 0.238495 0.259039
H21 H -0.161228 0.115542 0.376742
H22 H 0.00680997 0.1146 0.597779
N1 N 0.311786 0.169194 0.247079
N2 N 0.165893 0.374189 0.487093
O1 O 0.338342 -0.0325988 0.106845
O2 O 0.194571 0.45905 0.757
CL1 Cl 0.565076 -0.027081 0.172536
CL2 Cl 0.193673 0.229947 0.759456

#END

data_XXVI_RANK-21_Mohamed_537.res
_database_code_CSD               UNKNWN
_symmetry_cell_setting           triclinic
_symmetry_space_group_name_H-M   'P -1'
_symmetry_Int_Tables_number      2
loop_
_symmetry_equiv_pos_site_id
_symmetry_equiv_pos_as_xyz
1 x,y,z
2 -x,-y,-z
_cell_length_a                   13.5372
_cell_length_b                   10.8906
_cell_length_c                   11.6989
_cell_angle_alpha                105.954
_cell_angle_beta                 87.0172
_cell_angle_gamma                104.177
_cell_volume                     1607.59
loop_
_atom_site_label
_atom_site_type_symbol
_atom_site_fract_x
_atom_site_fract_y
_atom_site_fract_z
C1 C 0.560425 0.243292 0.0458358
C2 C 0.468527 0.181394 0.0891699
C3 C 0.471175 0.0875898 0.149949
C4 C 0.561923 0.0555231 0.166509
C5 C 0.652306 0.118358 0.122832
C6 C 0.651747 0.212624 0.0629487
C7 C 0.367266 0.206396 0.0667916
C8 C 0.212597 0.253918 0.183492
C9 C 0.153046 0.248741 0.084714
C10 C 0.0561505 0.2673 0.102023
C11 C 0.0126039 0.291795 0.216545
C12 C -0.0878642 0.31027 0.234592
C13 C -0.128664 0.333597 0.346478
C14 C -0.0699443 0.339637 0.44537
C15 C 0.0278453 0.322411 0.431
C16 C 0.0723313 0.297822 0.316456
C17 C 0.173569 0.278518 0.298474
C18 C 0.237079 0.28427 0.402092
C19 C 0.232214 0.170541 0.437919
C20 C 0.291861 0.174654 0.536171
C21 C 0.354758 0.291452 0.596817
C22 C 0.362536 0.409774 0.564469
C23 C 0.427624 0.530648 0.627099
C24 C 0.433973 0.644254 0.594159
C25 C 0.374979 0.641207 0.496598
C26 C 0.31108 0.525612 0.433934
C27 C 0.302702 0.406254 0.465551
C28 C 0.149094 -0.072264 0.388125
C29 C 0.0650445 -0.169528 0.307345
C30 C -0.0300313 -0.139902 0.305608
C31 C -0.111459 -0.229834 0.237651
C32 C -0.0985039 -0.351461 0.169112
C33 C -0.00450452 -0.38267 0.168545
C34 C 0.0763654 -0.29251 0.237574
H1 H 0.400465 0.0376109 0.182624
H2 H 0.56177 -0.0181351 0.212956
H3 H 0.72365 0.094589 0.135269
H4 H 0.721701 0.262985 0.0295384
H5 H 0.348154 0.244707 0.246064
H6 H 0.185969 0.230296 -0.00265142
H7 H 0.0111199 0.263107 0.0261919
H8 H -0.132067 0.305592 0.157907
H9 H -0.205581 0.347625 0.359267
H10 H -0.102253 0.35854 0.53361
H11 H 0.0723934 0.32815 0.507533
H12 H 0.286533 0.0846897 0.560822
H13 H 0.400138 0.29396 0.671738
H14 H 0.472493 0.531616 0.701862
H15 H 0.484009 0.736202 0.642645
H16 H 0.38018 0.731102 0.470906
H17 H 0.266104 0.52456 0.359463
H18 H 0.126414 0.0624691 0.307266
H19 H -0.0401764 -0.0455652 0.359991
H20 H -0.184428 -0.204968 0.238503
H21 H -0.161223 -0.422434 0.115546
H22 H 0.00681991 -0.476361 0.114606
N1 N 0.311791 0.233898 0.169197
N2 N 0.165899 0.052996 0.374192
O1 O 0.338353 0.198893 -0.0325969
O2 O 0.194579 -0.103355 0.459069
CL1 Cl 0.565084 0.365461 -0.0270814
CL2 Cl 0.193677 -0.335823 0.229963

#END

data_XXVI_RANK-22_Mohamed_526.res
_database_code_CSD               UNKNWN
_symmetry_cell_setting           triclinic
_symmetry_space_group_name_H-M   'P -1'
_symmetry_Int_Tables_number      2
loop_
_symmetry_equiv_pos_site_id
_symmetry_equiv_pos_as_xyz
1 x,y,z
2 -x,-y,-z
_cell_length_a                   13.5372
_cell_length_b                   10.8906
_cell_length_c                   11.6989
_cell_angle_alpha                105.954
_cell_angle_beta                 87.0168
_cell_angle_gamma                104.178
_cell_volume                     1607.59
loop_
_atom_site_label
_atom_site_type_symbol
_atom_site_fract_x
_atom_site_fract_y
_atom_site_fract_z
C1 C 0.560425 0.243295 0.0458331
C2 C 0.46853 0.181393 0.0891649
C3 C 0.47117 0.0875934 0.149945
C4 C 0.561921 0.0555261 0.166514
C5 C 0.652308 0.118364 0.12283
C6 C 0.651744 0.21262 0.0629433
C7 C 0.367268 0.206392 0.0667808
C8 C 0.2126 0.25392 0.183484
C9 C 0.153046 0.248738 0.0847078
C10 C 0.0561485 0.267295 0.102028
C11 C 0.0125968 0.291789 0.216545
C12 C -0.0878682 0.310263 0.23459
C13 C -0.128659 0.333602 0.346474
C14 C -0.0699417 0.33964 0.445363
C15 C 0.0278506 0.322412 0.430991
C16 C 0.0723297 0.297823 0.316456
C17 C 0.173571 0.278523 0.298465
C18 C 0.237077 0.284281 0.40209
C19 C 0.232208 0.170542 0.437912
C20 C 0.291855 0.174666 0.536166
C21 C 0.354754 0.291461 0.596815
C22 C 0.362535 0.409776 0.564466
C23 C 0.427616 0.530659 0.627097
C24 C 0.433973 0.644252 0.594153
C25 C 0.374983 0.641212 0.496593
C26 C 0.311078 0.525612 0.433938
C27 C 0.302706 0.406267 0.465544
C28 C 0.149098 -0.0722525 0.388128
C29 C 0.0650426 -0.169521 0.307347
C30 C -0.0300322 -0.139901 0.305617
C31 C -0.111461 -0.229832 0.237654
C32 C -0.0985033 -0.351461 0.169109
C33 C -0.00449904 -0.382672 0.168545
C34 C 0.0763634 -0.292506 0.237572
H1 H 0.400467 0.037622 0.182628
H2 H 0.56177 -0.0181307 0.212961
H3 H 0.723645 0.0945949 0.135267
H4 H 0.721695 0.26299 0.0295351
H5 H 0.34816 0.244714 0.246055
H6 H 0.185971 0.230291 -0.00265374
H7 H 0.0111223 0.263111 0.0261915
H8 H -0.132069 0.305594 0.157902
H9 H -0.205588 0.347623 0.359263
H10 H -0.102253 0.358536 0.533607
H11 H 0.0723903 0.328151 0.507533
H12 H 0.286531 0.0846913 0.560817
H13 H 0.400134 0.29397 0.671738
H14 H 0.472491 0.531624 0.701858
H15 H 0.484007 0.736207 0.642642
H16 H 0.38017 0.731105 0.470905
H17 H 0.266096 0.524562 0.35946
H18 H 0.126421 0.0624752 0.307265
H19 H -0.0401729 -0.0455657 0.35999
H20 H -0.184428 -0.204971 0.238505
H21 H -0.16122 -0.422427 0.11555
H22 H 0.00681151 -0.476365 0.114613
N1 N 0.311795 0.233904 0.169188
N2 N 0.165905 0.0529896 0.374192
O1 O 0.338351 0.19889 -0.0325997
O2 O 0.19457 -0.103357 0.459071
CL1 Cl 0.565087 0.365462 -0.0270899
CL2 Cl 0.193678 -0.335819 0.22996

#END

data_XXVI_RANK-23_Mohamed_515.res
_database_code_CSD               UNKNWN
_symmetry_cell_setting           triclinic
_symmetry_space_group_name_H-M   'P -1'
_symmetry_Int_Tables_number      2
loop_
_symmetry_equiv_pos_site_id
_symmetry_equiv_pos_as_xyz
1 x,y,z
2 -x,-y,-z
_cell_length_a                   13.5371
_cell_length_b                   10.8906
_cell_length_c                   11.6991
_cell_angle_alpha                105.954
_cell_angle_beta                 87.0174
_cell_angle_gamma                104.178
_cell_volume                     1607.6
loop_
_atom_site_label
_atom_site_type_symbol
_atom_site_fract_x
_atom_site_fract_y
_atom_site_fract_z
C1 C 0.560415 0.243296 0.045841
C2 C 0.468528 0.181395 0.0891722
C3 C 0.471168 0.0875849 0.149944
C4 C 0.561919 0.0555242 0.166511
C5 C 0.652298 0.118356 0.122837
C6 C 0.651737 0.212621 0.0629515
C7 C 0.367263 0.206399 0.0667897
C8 C 0.212597 0.253916 0.183486
C9 C 0.153041 0.24874 0.0847091
C10 C 0.0561437 0.267293 0.102025
C11 C 0.0125992 0.29179 0.216545
C12 C -0.0878719 0.310265 0.234583
C13 C -0.128669 0.333595 0.34647
C14 C -0.0699528 0.33964 0.445358
C15 C 0.0278412 0.322406 0.430998
C16 C 0.0723286 0.297818 0.316454
C17 C 0.173563 0.278521 0.298469
C18 C 0.237074 0.28428 0.402088
C19 C 0.232201 0.170536 0.437915
C20 C 0.291855 0.174658 0.536161
C21 C 0.354752 0.291462 0.596809
C22 C 0.362531 0.409772 0.564463
C23 C 0.427623 0.530651 0.627093
C24 C 0.43397 0.644252 0.594151
C25 C 0.374977 0.641211 0.496589
C26 C 0.311073 0.525609 0.433938
C27 C 0.302699 0.406264 0.465545
C28 C 0.149093 -0.0722644 0.388121
C29 C 0.065037 -0.169525 0.307343
C30 C -0.0300482 -0.139912 0.30561
C31 C -0.111468 -0.22984 0.237654
C32 C -0.0985159 -0.351459 0.169103
C33 C -0.00451578 -0.382678 0.168537
C34 C 0.076356 -0.292518 0.237572
H1 H 0.400459 0.0376157 0.182621
H2 H 0.561759 -0.0181368 0.212961
H3 H 0.723647 0.094585 0.13527
H4 H 0.721696 0.262983 0.0295466
H5 H 0.34815 0.244707 0.246062
H6 H 0.18597 0.230295 -0.00264211
H7 H 0.0111224 0.263109 0.0261908
H8 H -0.132067 0.305597 0.157899
H9 H -0.205588 0.347626 0.359256
H10 H -0.102252 0.358537 0.533606
H11 H 0.0723874 0.328144 0.507526
H12 H 0.286527 0.0846829 0.56082
H13 H 0.400132 0.293961 0.671734
H14 H 0.472486 0.53162 0.701859
H15 H 0.48401 0.736203 0.642649
H16 H 0.380172 0.7311 0.470905
H17 H 0.266102 0.524561 0.359455
H18 H 0.12641 0.06247 0.307261
H19 H -0.0401857 -0.0455603 0.359982
H20 H -0.184437 -0.204978 0.238501
H21 H -0.161235 -0.422431 0.115546
H22 H 0.00680827 -0.476367 0.114603
N1 N 0.311785 0.233904 0.169192
N2 N 0.165895 0.0529853 0.374192
O1 O 0.338347 0.198895 -0.0325992
O2 O 0.194568 -0.103358 0.459065
CL1 Cl 0.565086 0.365456 -0.0270838
CL2 Cl 0.193666 -0.33583 0.22996

#END

data_XXVI_RANK-24_Mohamed_91.res
_database_code_CSD               UNKNWN
_symmetry_cell_setting           triclinic
_symmetry_space_group_name_H-M   'P -1'
_symmetry_Int_Tables_number      2
loop_
_symmetry_equiv_pos_site_id
_symmetry_equiv_pos_as_xyz
1 x,y,z
2 -x,-y,-z
_cell_length_a                   13.5372
_cell_length_b                   10.8906
_cell_length_c                   11.699
_cell_angle_alpha                105.954
_cell_angle_beta                 87.0174
_cell_angle_gamma                104.177
_cell_volume                     1607.61
loop_
_atom_site_label
_atom_site_type_symbol
_atom_site_fract_x
_atom_site_fract_y
_atom_site_fract_z
C1 C 0.560417 0.243291 0.0458443
C2 C 0.468532 0.181388 0.0891651
C3 C 0.47117 0.0875904 0.149944
C4 C 0.561916 0.0555234 0.166516
C5 C 0.6523 0.118357 0.122837
C6 C 0.65174 0.212614 0.0629485
C7 C 0.367267 0.206396 0.0667849
C8 C 0.212593 0.253924 0.183489
C9 C 0.153051 0.24874 0.0847083
C10 C 0.0561463 0.267301 0.10203
C11 C 0.0125997 0.291793 0.216551
C12 C -0.0878684 0.310272 0.234595
C13 C -0.128661 0.333601 0.346479
C14 C -0.0699485 0.339641 0.445368
C15 C 0.0278494 0.322415 0.430992
C16 C 0.0723278 0.297824 0.316455
C17 C 0.173569 0.278517 0.298467
C18 C 0.237081 0.284277 0.40209
C19 C 0.232205 0.170535 0.437917
C20 C 0.291857 0.17466 0.536164
C21 C 0.354751 0.291458 0.59682
C22 C 0.362538 0.409771 0.564472
C23 C 0.427622 0.530651 0.627097
C24 C 0.433976 0.644246 0.59416
C25 C 0.374979 0.641202 0.4966
C26 C 0.311072 0.52561 0.433937
C27 C 0.302704 0.406261 0.465555
C28 C 0.149095 -0.0722589 0.388119
C29 C 0.0650366 -0.169521 0.307342
C30 C -0.0300402 -0.139902 0.305613
C31 C -0.111464 -0.229837 0.237651
C32 C -0.0985028 -0.351463 0.169111
C33 C -0.00451154 -0.382672 0.168541
C34 C 0.0763625 -0.29251 0.237577
H1 H 0.400462 0.0376094 0.182623
H2 H 0.561768 -0.01814 0.21296
H3 H 0.72365 0.0945845 0.135268
H4 H 0.721699 0.262979 0.0295478
H5 H 0.348153 0.244706 0.246062
H6 H 0.185974 0.230295 -0.00264906
H7 H 0.0111228 0.263115 0.0261909
H8 H -0.132068 0.305594 0.157899
H9 H -0.205582 0.347629 0.359261
H10 H -0.102256 0.358536 0.533609
H11 H 0.0723919 0.328141 0.507533
H12 H 0.286533 0.08468 0.56082
H13 H 0.400126 0.293961 0.67174
H14 H 0.472488 0.531616 0.701862
H15 H 0.484001 0.736202 0.642651
H16 H 0.380179 0.731101 0.470916
H17 H 0.266103 0.524567 0.359465
H18 H 0.126417 0.0624662 0.307256
H19 H -0.0401782 -0.0455586 0.359989
H20 H -0.184432 -0.204969 0.2385
H21 H -0.161231 -0.422433 0.115547
H22 H 0.0068122 -0.476365 0.114608
N1 N 0.311792 0.233902 0.169199
N2 N 0.165904 0.0529894 0.374193
O1 O 0.33835 0.198892 -0.0325975
O2 O 0.194574 -0.10336 0.459066
CL1 Cl 0.565087 0.365455 -0.0270747
CL2 Cl 0.193672 -0.335831 0.229956

#END

data_XXVI_RANK-25_Mohamed_313.res
_database_code_CSD               UNKNWN
_symmetry_cell_setting           triclinic
_symmetry_space_group_name_H-M   'P -1'
_symmetry_Int_Tables_number      2
loop_
_symmetry_equiv_pos_site_id
_symmetry_equiv_pos_as_xyz
1 x,y,z
2 -x,-y,-z
_cell_length_a                   13.5374
_cell_length_b                   10.8905
_cell_length_c                   11.6995
_cell_angle_alpha                105.957
_cell_angle_beta                 87.0094
_cell_angle_gamma                104.185
_cell_volume                     1607.61
loop_
_atom_site_label
_atom_site_type_symbol
_atom_site_fract_x
_atom_site_fract_y
_atom_site_fract_z
C1 C 0.560437 0.243325 0.0458228
C2 C 0.468537 0.181417 0.0891521
C3 C 0.471169 0.0876133 0.149924
C4 C 0.561919 0.0555509 0.166484
C5 C 0.652316 0.118394 0.122806
C6 C 0.651762 0.212659 0.0629278
C7 C 0.367285 0.206406 0.0667776
C8 C 0.212611 0.253928 0.183473
C9 C 0.153064 0.248741 0.0846999
C10 C 0.0561667 0.267291 0.102021
C11 C 0.0126123 0.291786 0.216541
C12 C -0.0878584 0.310256 0.234582
C13 C -0.128661 0.333595 0.346472
C14 C -0.0699576 0.339634 0.44535
C15 C 0.0278401 0.322419 0.430978
C16 C 0.072329 0.297822 0.316444
C17 C 0.173569 0.278531 0.298454
C18 C 0.237072 0.284288 0.402071
C19 C 0.232187 0.170546 0.437897
C20 C 0.291832 0.174677 0.536136
C21 C 0.354727 0.291486 0.596784
C22 C 0.36252 0.409802 0.56444
C23 C 0.427602 0.530687 0.627066
C24 C 0.433971 0.644295 0.594137
C25 C 0.37498 0.641242 0.496572
C26 C 0.31108 0.525633 0.433916
C27 C 0.302695 0.406281 0.465527
C28 C 0.149063 -0.072265 0.388099
C29 C 0.0650147 -0.169536 0.307328
C30 C -0.0300641 -0.13993 0.305597
C31 C -0.111484 -0.229862 0.237637
C32 C -0.0985308 -0.351488 0.169092
C33 C -0.00453604 -0.382699 0.168521
C34 C 0.0763389 -0.292526 0.237559
H1 H 0.400464 0.0376271 0.182603
H2 H 0.561753 -0.0181064 0.21293
H3 H 0.723654 0.0946267 0.135244
H4 H 0.72172 0.263028 0.0295268
H5 H 0.348155 0.244728 0.246043
H6 H 0.185991 0.230299 -0.00265442
H7 H 0.0111482 0.263104 0.0261878
H8 H -0.132052 0.305581 0.157903
H9 H -0.205581 0.347611 0.359253
H10 H -0.102264 0.358536 0.533594
H11 H 0.0723763 0.328154 0.507517
H12 H 0.286504 0.0847 0.560791
H13 H 0.400099 0.293991 0.671702
H14 H 0.472469 0.53166 0.701835
H15 H 0.484008 0.736249 0.642623
H16 H 0.38019 0.731141 0.470889
H17 H 0.266109 0.524587 0.359441
H18 H 0.126405 0.0624717 0.307239
H19 H -0.0401999 -0.0455739 0.359968
H20 H -0.184449 -0.205005 0.238489
H21 H -0.161248 -0.422477 0.115533
H22 H 0.00678305 -0.476398 0.114596
N1 N 0.311796 0.233918 0.169178
N2 N 0.165887 0.0529953 0.37417
O1 O 0.338369 0.198903 -0.032611
O2 O 0.19454 -0.103359 0.459043
CL1 Cl 0.565115 0.365495 -0.0270984
CL2 Cl 0.193645 -0.335843 0.229935

#END

data_XXVI_RANK-26_Mohamed_125.res
_database_code_CSD               UNKNWN
_symmetry_cell_setting           triclinic
_symmetry_space_group_name_H-M   'P -1'
_symmetry_Int_Tables_number      2
loop_
_symmetry_equiv_pos_site_id
_symmetry_equiv_pos_as_xyz
1 x,y,z
2 -x,-y,-z
_cell_length_a                   13.537
_cell_length_b                   10.8907
_cell_length_c                   11.6989
_cell_angle_alpha                105.954
_cell_angle_beta                 87.0208
_cell_angle_gamma                104.175
_cell_volume                     1607.6
loop_
_atom_site_label
_atom_site_type_symbol
_atom_site_fract_x
_atom_site_fract_y
_atom_site_fract_z
C1 C 0.56041 0.243281 0.0458444
C2 C 0.46852 0.181384 0.0891755
C3 C 0.471171 0.0875798 0.14995
C4 C 0.561915 0.0555139 0.166523
C5 C 0.6523 0.118346 0.122842
C6 C 0.65173 0.212611 0.0629524
C7 C 0.367254 0.206385 0.0667915
C8 C 0.212593 0.253919 0.183493
C9 C 0.153032 0.24873 0.0847185
C10 C 0.0561397 0.267297 0.102031
C11 C 0.012587 0.291789 0.216552
C12 C -0.0878777 0.310278 0.234598
C13 C -0.128669 0.333606 0.346484
C14 C -0.0699464 0.339641 0.445374
C15 C 0.0278465 0.322408 0.431002
C16 C 0.0723263 0.297824 0.316463
C17 C 0.17356 0.278512 0.298479
C18 C 0.237077 0.284266 0.402096
C19 C 0.232215 0.17053 0.437923
C20 C 0.291869 0.174649 0.536178
C21 C 0.354766 0.291443 0.59682
C22 C 0.362538 0.40976 0.564481
C23 C 0.427622 0.530635 0.627104
C24 C 0.433972 0.644227 0.59417
C25 C 0.374983 0.64119 0.496602
C26 C 0.311077 0.525598 0.433944
C27 C 0.302701 0.406242 0.465554
C28 C 0.149108 -0.0722567 0.388129
C29 C 0.0650513 -0.169517 0.307346
C30 C -0.0300281 -0.139894 0.305615
C31 C -0.111456 -0.22982 0.237656
C32 C -0.0985047 -0.35145 0.169112
C33 C -0.00450173 -0.382667 0.16854
C34 C 0.076372 -0.292505 0.237574
H1 H 0.400469 0.0376141 0.182632
H2 H 0.561771 -0.0181495 0.212962
H3 H 0.723644 0.0945703 0.135274
H4 H 0.721689 0.262969 0.0295517
H5 H 0.348149 0.244703 0.246064
H6 H 0.185956 0.230294 -0.00264124
H7 H 0.0111115 0.263114 0.0262001
H8 H -0.132074 0.305604 0.157903
H9 H -0.205584 0.347636 0.359263
H10 H -0.102254 0.358538 0.533619
H11 H 0.0723945 0.328141 0.507534
H12 H 0.286546 0.0846805 0.560826
H13 H 0.400145 0.293951 0.671745
H14 H 0.472495 0.531593 0.701873
H15 H 0.484013 0.736177 0.642663
H16 H 0.380169 0.731085 0.470916
H17 H 0.266095 0.524551 0.359473
H18 H 0.126422 0.0624752 0.307264
H19 H -0.0401654 -0.0455522 0.35999
H20 H -0.184431 -0.204957 0.238502
H21 H -0.161217 -0.422412 0.115544
H22 H 0.00682284 -0.476352 0.114611
N1 N 0.311788 0.233899 0.169201
N2 N 0.165902 0.0529844 0.374193
O1 O 0.338334 0.198888 -0.0325965
O2 O 0.194582 -0.103366 0.459071
CL1 Cl 0.56507 0.365444 -0.0270739
CL2 Cl 0.193687 -0.335825 0.229964

#END

data_XXVI_RANK-27_Mohamed_548.res
_database_code_CSD               UNKNWN
_symmetry_cell_setting           triclinic
_symmetry_space_group_name_H-M   'P -1'
_symmetry_Int_Tables_number      2
loop_
_symmetry_equiv_pos_site_id
_symmetry_equiv_pos_as_xyz
1 x,y,z
2 -x,-y,-z
_cell_length_a                   13.5371
_cell_length_b                   10.8906
_cell_length_c                   11.6989
_cell_angle_alpha                105.953
_cell_angle_beta                 87.0173
_cell_angle_gamma                104.176
_cell_volume                     1607.6
loop_
_atom_site_label
_atom_site_type_symbol
_atom_site_fract_x
_atom_site_fract_y
_atom_site_fract_z
C1 C 0.56042 0.243296 0.0458389
C2 C 0.468537 0.181398 0.0891611
C3 C 0.471175 0.087591 0.149945
C4 C 0.561931 0.0555302 0.166508
C5 C 0.652315 0.118355 0.122823
C6 C 0.651742 0.212627 0.062944
C7 C 0.367264 0.2064 0.0667847
C8 C 0.212605 0.253927 0.18349
C9 C 0.153047 0.248739 0.0847166
C10 C 0.0561552 0.2673 0.102033
C11 C 0.0126049 0.291795 0.216557
C12 C -0.0878575 0.310271 0.234599
C13 C -0.128666 0.3336 0.346489
C14 C -0.0699443 0.339643 0.445378
C15 C 0.0278509 0.32241 0.431001
C16 C 0.0723376 0.297826 0.316463
C17 C 0.173576 0.278518 0.298476
C18 C 0.237088 0.284271 0.402087
C19 C 0.232215 0.170539 0.43792
C20 C 0.291865 0.174647 0.536173
C21 C 0.354755 0.291443 0.59682
C22 C 0.362535 0.409767 0.564477
C23 C 0.427621 0.530644 0.627099
C24 C 0.433974 0.644242 0.594159
C25 C 0.374981 0.641199 0.496602
C26 C 0.311074 0.525604 0.433939
C27 C 0.302703 0.406256 0.465555
C28 C 0.149107 -0.0722649 0.388122
C29 C 0.0650527 -0.169529 0.307343
C30 C -0.0300216 -0.139911 0.305613
C31 C -0.111453 -0.229829 0.237659
C32 C -0.0984819 -0.351457 0.169106
C33 C -0.00449031 -0.382672 0.168543
C34 C 0.0763749 -0.292512 0.237572
H1 H 0.400473 0.0376148 0.182623
H2 H 0.561776 -0.0181314 0.212952
H3 H 0.72366 0.0945899 0.135259
H4 H 0.721706 0.262991 0.0295426
H5 H 0.348159 0.244706 0.246062
H6 H 0.185968 0.230302 -0.00263973
H7 H 0.0111288 0.263125 0.0261973
H8 H -0.132065 0.305601 0.157911
H9 H -0.205578 0.347628 0.359271
H10 H -0.102245 0.358529 0.533618
H11 H 0.0724022 0.328141 0.507544
H12 H 0.286543 0.0846748 0.560821
H13 H 0.400142 0.293956 0.67174
H14 H 0.472491 0.531606 0.70187
H15 H 0.483999 0.736191 0.642656
H16 H 0.380169 0.731093 0.470922
H17 H 0.266106 0.524564 0.35947
H18 H 0.126426 0.062471 0.307262
H19 H -0.040166 -0.0455678 0.359991
H20 H -0.184419 -0.204975 0.238511
H21 H -0.161211 -0.42243 0.115546
H22 H 0.00683434 -0.476365 0.114601
N1 N 0.311795 0.233907 0.169198
N2 N 0.165914 0.0529906 0.374192
O1 O 0.338353 0.198905 -0.0326008
O2 O 0.194584 -0.103361 0.45906
CL1 Cl 0.565088 0.365465 -0.0270869
CL2 Cl 0.193693 -0.335823 0.229954

#END

data_XXVI_RANK-28_Mohamed_103.res
_database_code_CSD               UNKNWN
_symmetry_cell_setting           triclinic
_symmetry_space_group_name_H-M   'P -1'
_symmetry_Int_Tables_number      2
loop_
_symmetry_equiv_pos_site_id
_symmetry_equiv_pos_as_xyz
1 x,y,z
2 -x,-y,-z
_cell_length_a                   13.5372
_cell_length_b                   10.8906
_cell_length_c                   11.699
_cell_angle_alpha                105.953
_cell_angle_beta                 87.0168
_cell_angle_gamma                104.177
_cell_volume                     1607.62
loop_
_atom_site_label
_atom_site_type_symbol
_atom_site_fract_x
_atom_site_fract_y
_atom_site_fract_z
C1 C 0.560422 0.243296 0.0458371
C2 C 0.468529 0.181394 0.0891632
C3 C 0.471177 0.0875925 0.149944
C4 C 0.561922 0.0555215 0.166512
C5 C 0.652315 0.118361 0.12283
C6 C 0.651744 0.212624 0.0629504
C7 C 0.367273 0.206397 0.0667833
C8 C 0.212598 0.253924 0.183491
C9 C 0.153058 0.24874 0.0847105
C10 C 0.0561556 0.267299 0.102032
C11 C 0.0126035 0.291797 0.216548
C12 C -0.0878553 0.310271 0.234596
C13 C -0.128656 0.333599 0.346483
C14 C -0.0699418 0.339638 0.445371
C15 C 0.0278512 0.322408 0.431002
C16 C 0.0723295 0.297817 0.316463
C17 C 0.173573 0.278519 0.298466
C18 C 0.237084 0.284275 0.402085
C19 C 0.232218 0.170531 0.437919
C20 C 0.291856 0.17465 0.53617
C21 C 0.35475 0.291445 0.596814
C22 C 0.362538 0.409766 0.564473
C23 C 0.427621 0.530635 0.627101
C24 C 0.433977 0.644247 0.594164
C25 C 0.37498 0.641205 0.496599
C26 C 0.311079 0.525606 0.433941
C27 C 0.302709 0.406251 0.465546
C28 C 0.149105 -0.072267 0.388121
C29 C 0.0650495 -0.169526 0.307343
C30 C -0.0300282 -0.139904 0.305612
C31 C -0.11145 -0.229832 0.237656
C32 C -0.0984945 -0.351461 0.169105
C33 C -0.00449178 -0.382671 0.168539
C34 C 0.0763775 -0.292513 0.237566
H1 H 0.400478 0.0376121 0.182626
H2 H 0.561776 -0.0181383 0.212956
H3 H 0.723657 0.0945865 0.135262
H4 H 0.721702 0.262989 0.0295359
H5 H 0.34816 0.244706 0.246061
H6 H 0.18598 0.230305 -0.00264553
H7 H 0.0111304 0.263122 0.0261986
H8 H -0.132063 0.305603 0.15791
H9 H -0.205583 0.34763 0.359271
H10 H -0.102252 0.358533 0.533615
H11 H 0.0724015 0.32814 0.507533
H12 H 0.286539 0.0846839 0.560821
H13 H 0.400137 0.293952 0.671734
H14 H 0.472484 0.531607 0.701861
H15 H 0.484 0.736196 0.642654
H16 H 0.380169 0.731096 0.470918
H17 H 0.266103 0.524561 0.359469
H18 H 0.126418 0.0624741 0.307263
H19 H -0.0401635 -0.0455651 0.359986
H20 H -0.184419 -0.20497 0.238508
H21 H -0.161215 -0.42243 0.115541
H22 H 0.00682573 -0.476362 0.114604
N1 N 0.311798 0.233909 0.16919
N2 N 0.165903 0.0529885 0.37419
O1 O 0.338352 0.198899 -0.0325975
O2 O 0.194579 -0.103364 0.459059
CL1 Cl 0.565082 0.365462 -0.0270786
CL2 Cl 0.193689 -0.335828 0.229956

#END

data_XXVI_RANK-29_Mohamed_424.res
_database_code_CSD               UNKNWN
_symmetry_cell_setting           triclinic
_symmetry_space_group_name_H-M   'P -1'
_symmetry_Int_Tables_number      2
loop_
_symmetry_equiv_pos_site_id
_symmetry_equiv_pos_as_xyz
1 x,y,z
2 -x,-y,-z
_cell_length_a                   13.5372
_cell_length_b                   10.8907
_cell_length_c                   11.6989
_cell_angle_alpha                105.953
_cell_angle_beta                 87.0171
_cell_angle_gamma                104.176
_cell_volume                     1607.62
loop_
_atom_site_label
_atom_site_type_symbol
_atom_site_fract_x
_atom_site_fract_y
_atom_site_fract_z
C1 C 0.560421 0.243296 0.0458422
C2 C 0.468529 0.181399 0.0891646
C3 C 0.47118 0.0875947 0.14994
C4 C 0.561932 0.0555288 0.166507
C5 C 0.652313 0.118359 0.122828
C6 C 0.651744 0.212626 0.0629488
C7 C 0.367271 0.206397 0.0667889
C8 C 0.212598 0.253921 0.183492
C9 C 0.153054 0.24874 0.0847148
C10 C 0.0561472 0.267303 0.102034
C11 C 0.0126076 0.291793 0.216551
C12 C -0.0878606 0.310278 0.234603
C13 C -0.128658 0.3336 0.346481
C14 C -0.0699475 0.339643 0.445376
C15 C 0.0278478 0.322412 0.431006
C16 C 0.0723295 0.297822 0.316461
C17 C 0.173568 0.27852 0.298474
C18 C 0.237085 0.284272 0.402086
C19 C 0.232216 0.17054 0.437921
C20 C 0.291858 0.174651 0.536172
C21 C 0.354759 0.291447 0.596816
C22 C 0.362533 0.409759 0.564468
C23 C 0.427621 0.530639 0.627098
C24 C 0.433973 0.644243 0.594167
C25 C 0.374981 0.641203 0.496601
C26 C 0.31107 0.525607 0.433942
C27 C 0.302709 0.406255 0.465554
C28 C 0.149109 -0.0722604 0.388122
C29 C 0.0650512 -0.169516 0.307343
C30 C -0.0300238 -0.139905 0.30561
C31 C -0.111446 -0.229827 0.237657
C32 C -0.0984918 -0.351449 0.169112
C33 C -0.00448943 -0.382669 0.168542
C34 C 0.0763761 -0.292502 0.23757
H1 H 0.400476 0.0376238 0.182626
H2 H 0.56177 -0.0181355 0.21295
H3 H 0.723654 0.0945908 0.13527
H4 H 0.721703 0.262991 0.0295417
H5 H 0.348163 0.244713 0.246058
H6 H 0.185975 0.230306 -0.00264661
H7 H 0.0111288 0.263125 0.0262013
H8 H -0.132059 0.305597 0.157907
H9 H -0.205576 0.347628 0.359271
H10 H -0.102248 0.358538 0.533622
H11 H 0.072401 0.328137 0.507539
H12 H 0.286548 0.0846832 0.560818
H13 H 0.400133 0.293957 0.671739
H14 H 0.472483 0.531606 0.701867
H15 H 0.484004 0.736188 0.642657
H16 H 0.38017 0.731093 0.470912
H17 H 0.266098 0.524565 0.35947
H18 H 0.12642 0.0624704 0.307268
H19 H -0.0401596 -0.0455602 0.359987
H20 H -0.184419 -0.204967 0.238509
H21 H -0.161202 -0.422422 0.115552
H22 H 0.00683004 -0.476356 0.1146
N1 N 0.311794 0.233901 0.169199
N2 N 0.165906 0.0529963 0.374188
O1 O 0.338358 0.1989 -0.0325999
O2 O 0.194584 -0.103362 0.459069
CL1 Cl 0.565089 0.365469 -0.0270871
CL2 Cl 0.193689 -0.335815 0.229961

#END

data_XXVI_RANK-30_Mohamed_114.res
_database_code_CSD               UNKNWN
_symmetry_cell_setting           triclinic
_symmetry_space_group_name_H-M   'P -1'
_symmetry_Int_Tables_number      2
loop_
_symmetry_equiv_pos_site_id
_symmetry_equiv_pos_as_xyz
1 x,y,z
2 -x,-y,-z
_cell_length_a                   13.5373
_cell_length_b                   10.8906
_cell_length_c                   11.6989
_cell_angle_alpha                105.953
_cell_angle_beta                 87.0173
_cell_angle_gamma                104.177
_cell_volume                     1607.61
loop_
_atom_site_label
_atom_site_type_symbol
_atom_site_fract_x
_atom_site_fract_y
_atom_site_fract_z
C1 C 0.560425 0.243296 0.0458471
C2 C 0.468536 0.181395 0.0891695
C3 C 0.471172 0.0875921 0.149943
C4 C 0.561923 0.05552 0.16651
C5 C 0.652313 0.118357 0.122836
C6 C 0.651745 0.212616 0.0629475
C7 C 0.36727 0.206397 0.0667877
C8 C 0.212598 0.253919 0.183498
C9 C 0.153056 0.248738 0.0847171
C10 C 0.0561514 0.267305 0.102038
C11 C 0.0126027 0.291791 0.216559
C12 C -0.0878566 0.310273 0.234601
C13 C -0.128655 0.333595 0.346488
C14 C -0.0699342 0.339642 0.445373
C15 C 0.0278505 0.322404 0.431005
C16 C 0.0723305 0.297817 0.316463
C17 C 0.173569 0.278522 0.298475
C18 C 0.237081 0.284265 0.402094
C19 C 0.23221 0.170529 0.437917
C20 C 0.291856 0.174642 0.53617
C21 C 0.354758 0.291441 0.596817
C22 C 0.362535 0.409761 0.564473
C23 C 0.427624 0.530631 0.627106
C24 C 0.433975 0.644241 0.594167
C25 C 0.374976 0.641199 0.496608
C26 C 0.311081 0.525605 0.433951
C27 C 0.302706 0.406247 0.46556
C28 C 0.149105 -0.0722659 0.388128
C29 C 0.0650469 -0.169525 0.307346
C30 C -0.0300252 -0.13991 0.305614
C31 C -0.111452 -0.229838 0.237652
C32 C -0.0984909 -0.351453 0.169109
C33 C -0.00449391 -0.382677 0.168535
C34 C 0.0763744 -0.292512 0.237567
H1 H 0.400478 0.0376109 0.182627
H2 H 0.56177 -0.0181436 0.212958
H3 H 0.723654 0.0945851 0.13527
H4 H 0.721703 0.262979 0.0295475
H5 H 0.348156 0.244707 0.246063
H6 H 0.18598 0.230309 -0.00263653
H7 H 0.0111331 0.26312 0.0262
H8 H -0.132065 0.305595 0.157913
H9 H -0.205576 0.347624 0.359273
H10 H -0.102243 0.358536 0.533614
H11 H 0.0723973 0.328142 0.507536
H12 H 0.286545 0.0846769 0.560819
H13 H 0.400137 0.293943 0.671745
H14 H 0.472491 0.531597 0.701869
H15 H 0.484001 0.736185 0.642657
H16 H 0.380173 0.731093 0.470919
H17 H 0.266099 0.524555 0.359467
H18 H 0.126427 0.0624627 0.307267
H19 H -0.0401657 -0.0455672 0.359995
H20 H -0.184418 -0.204967 0.238502
H21 H -0.161209 -0.422429 0.11555
H22 H 0.00683111 -0.476361 0.114602
N1 N 0.311795 0.233902 0.169199
N2 N 0.165915 0.0529883 0.374188
O1 O 0.338349 0.198899 -0.0325904
O2 O 0.194583 -0.103365 0.459065
CL1 Cl 0.56508 0.365462 -0.0270743
CL2 Cl 0.193687 -0.335826 0.229961

#END

data_XXVI_RANK-31_Mohamed_1809.res
_database_code_CSD               UNKNWN
_symmetry_cell_setting           orthorhombic
_symmetry_space_group_name_H-M   'P b c a'
_symmetry_Int_Tables_number      61
loop_
_symmetry_equiv_pos_site_id
_symmetry_equiv_pos_as_xyz
1 x,y,z
2 1/2-x,-y,1/2+z
3 -x,1/2+y,1/2-z
4 1/2+x,1/2-y,-z
5 -x,-y,-z
6 1/2+x,y,1/2-z
7 x,1/2-y,1/2+z
8 1/2-x,1/2+y,z
_cell_length_a                   20.5349
_cell_length_b                   23.6651
_cell_length_c                   12.9235
_cell_angle_alpha                90
_cell_angle_beta                 90
_cell_angle_gamma                90
_cell_volume                     6280.31
loop_
_atom_site_label
_atom_site_type_symbol
_atom_site_fract_x
_atom_site_fract_y
_atom_site_fract_z
C1 C 0.92366 0.294299 0.531096
C2 C 0.950143 0.318225 0.621131
C3 C 0.92512 0.30076 0.717016
C4 C 0.875113 0.261125 0.72339
C5 C 0.849592 0.237865 0.632957
C6 C 0.874001 0.254224 0.536821
C7 C 1.00137 0.36399 0.618115
C8 C 1.10837 0.386059 0.704981
C9 C 1.11689 0.440539 0.660225
C10 C 1.17047 0.472284 0.685566
C11 C 1.21836 0.452434 0.755826
C12 C 1.27365 0.485335 0.782625
C13 C 1.31942 0.465284 0.851181
C14 C 1.31162 0.411067 0.895706
C15 C 1.25861 0.378016 0.87121
C16 C 1.21025 0.397509 0.800748
C17 C 1.15433 0.364302 0.774284
C18 C 1.14503 0.306747 0.820763
C19 C 1.11198 0.300649 0.914748
C20 C 1.10295 0.246332 0.959797
C21 C 1.12701 0.199331 0.91078
C22 C 1.16098 0.203058 0.815458
C23 C 1.18587 0.154471 0.764646
C24 C 1.21868 0.159079 0.672206
C25 C 1.22792 0.212901 0.626777
C26 C 1.20441 0.260891 0.674026
C27 C 1.17021 0.257643 0.769665
C28 C 1.05318 0.355751 1.05323
C29 C 1.04241 0.416772 1.08289
C30 C 1.09598 0.45349 1.08871
C31 C 1.08884 0.509228 1.12146
C32 C 1.0273 0.529317 1.14834
C33 C 0.973257 0.493794 1.1423
C34 C 0.980921 0.437914 1.11025
H1 H 0.944536 0.319445 0.7873
H2 H 0.856265 0.248677 0.798444
H3 H 0.810714 0.206854 0.636698
H4 H 0.854936 0.236047 0.466021
H5 H 1.05408 0.313813 0.715184
H6 H 1.08058 0.455787 0.606552
H7 H 1.17662 0.513844 0.651144
H8 H 1.2791 0.526859 0.747742
H9 H 1.36154 0.490807 0.87111
H10 H 1.34795 0.395283 0.949506
H11 H 1.25335 0.336367 0.905252
H12 H 1.07684 0.243241 1.03216
H13 H 1.11993 0.157967 0.94554
H14 H 1.17844 0.1134 0.800381
H15 H 1.23752 0.121643 0.63396
H16 H 1.25388 0.216364 0.553833
H17 H 1.21191 0.301911 0.638544
H18 H 1.09877 0.386162 0.924644
H19 H 1.14397 0.437558 1.06867
H20 H 1.1311 0.536654 1.12603
H21 H 1.02098 0.57268 1.17383
H22 H 0.925063 0.509101 1.16192
N1 N 1.05372 0.352517 0.681866
N2 N 1.08867 0.349962 0.963149
O1 O 0.995058 0.406796 0.566304
O2 O 1.03319 0.316579 1.10597
CL1 Cl 0.95363 0.311923 0.408106
CL2 Cl 0.910728 0.395886 1.10094

#END

data_XXVI_RANK-32_Mohamed_1510.res
_database_code_CSD               UNKNWN
_symmetry_cell_setting           orthorhombic
_symmetry_space_group_name_H-M   'P b c a'
_symmetry_Int_Tables_number      61
loop_
_symmetry_equiv_pos_site_id
_symmetry_equiv_pos_as_xyz
1 x,y,z
2 1/2-x,-y,1/2+z
3 -x,1/2+y,1/2-z
4 1/2+x,1/2-y,-z
5 -x,-y,-z
6 1/2+x,y,1/2-z
7 x,1/2-y,1/2+z
8 1/2-x,1/2+y,z
_cell_length_a                   20.5349
_cell_length_b                   23.6653
_cell_length_c                   12.9238
_cell_angle_alpha                90
_cell_angle_beta                 90
_cell_angle_gamma                90
_cell_volume                     6280.51
loop_
_atom_site_label
_atom_site_type_symbol
_atom_site_fract_x
_atom_site_fract_y
_atom_site_fract_z
C1 C 0.576349 0.794296 0.468895
C2 C 0.549863 0.818222 0.378856
C3 C 0.574885 0.800754 0.28298
C4 C 0.624889 0.761117 0.276606
C5 C 0.650411 0.737865 0.367033
C6 C 0.626011 0.754229 0.463164
C7 C 0.498636 0.863989 0.38188
C8 C 0.391637 0.88606 0.295024
C9 C 0.383119 0.940536 0.339783
C10 C 0.329531 0.972274 0.314436
C11 C 0.281651 0.952431 0.244179
C12 C 0.226357 0.985332 0.217388
C13 C 0.180584 0.965283 0.148832
C14 C 0.188389 0.91107 0.104314
C15 C 0.241405 0.878012 0.128799
C16 C 0.289747 0.897504 0.199262
C17 C 0.345683 0.864301 0.225721
C18 C 0.354973 0.806745 0.179245
C19 C 0.388024 0.800648 0.0852571
C20 C 0.397053 0.746323 0.0402128
C21 C 0.372991 0.699331 0.0892261
C22 C 0.339016 0.70306 0.184546
C23 C 0.314131 0.654466 0.235362
C24 C 0.281321 0.659082 0.3278
C25 C 0.272081 0.712896 0.373225
C26 C 0.295591 0.760887 0.325979
C27 C 0.329796 0.757639 0.23034
C28 C 0.446823 0.855745 -0.0532158
C29 C 0.457584 0.916772 -0.0828895
C30 C 0.404021 0.95348 -0.0887097
C31 C 0.41115 1.00922 -0.121454
C32 C 0.472695 1.02931 -0.148337
C33 C 0.526739 0.993789 -0.142294
C34 C 0.519079 0.937914 -0.11025
H1 H 0.555468 0.819439 0.212692
H2 H 0.643744 0.748673 0.201551
H3 H 0.689296 0.706849 0.363282
H4 H 0.645077 0.736048 0.533966
H5 H 0.445934 0.813812 0.284818
H6 H 0.419423 0.95579 0.393447
H7 H 0.323384 1.01384 0.348857
H8 H 0.220902 1.02686 0.252267
H9 H 0.138464 0.990795 0.128905
H10 H 0.152045 0.895283 0.0505222
H11 H 0.246659 0.836371 0.0947538
H12 H 0.423154 0.743242 -0.0321529
H13 H 0.380062 0.657969 0.0544586
H14 H 0.321563 0.613392 0.199617
H15 H 0.262491 0.621646 0.366041
H16 H 0.24613 0.71636 0.446176
H17 H 0.288098 0.80191 0.361451
H18 H 0.40123 0.886161 0.0753729
H19 H 0.356036 0.937551 -0.0686524
H20 H 0.368905 1.03666 -0.12602
H21 H 0.479018 1.07268 -0.173813
H22 H 0.574945 1.0091 -0.161929
N1 N 0.446279 0.852516 0.318133
N2 N 0.411323 0.849963 0.0368611
O1 O 0.504958 0.906796 0.433688
O2 O 0.466804 0.816582 -0.105964
CL1 Cl 0.546381 0.811921 0.591877
CL2 Cl 0.589279 0.895889 -0.100934

#END

data_XXVI_RANK-33_Mohamed_202.res
_database_code_CSD               UNKNWN
_symmetry_cell_setting           triclinic
_symmetry_space_group_name_H-M   'P -1'
_symmetry_Int_Tables_number      2
loop_
_symmetry_equiv_pos_site_id
_symmetry_equiv_pos_as_xyz
1 x,y,z
2 -x,-y,-z
_cell_length_a                   11.4242
_cell_length_b                   11.1676
_cell_length_c                   12.8186
_cell_angle_alpha                106.936
_cell_angle_beta                 102.418
_cell_angle_gamma                93.1831
_cell_volume                     1515.61
loop_
_atom_site_label
_atom_site_type_symbol
_atom_site_fract_x
_atom_site_fract_y
_atom_site_fract_z
C1 C 0.437859 0.651749 0.963025
C2 C 0.320489 0.59085 0.908054
C3 C 0.272068 0.59413 0.798724
C4 C 0.337608 0.656572 0.745879
C5 C 0.454085 0.7163 0.802038
C6 C 0.5045 0.713518 0.910374
C7 C 0.242876 0.529021 0.964355
C8 C 0.109604 0.323911 0.919169
C9 C 0.0656154 0.357255 1.01835
C10 C -0.0160071 0.273349 1.03411
C11 C -0.0587217 0.152845 0.953862
C12 C -0.143703 0.066154 0.969678
C13 C -0.184131 -0.0501605 0.890557
C14 C -0.140515 -0.0845277 0.791943
C15 C -0.0578498 -0.00274629 0.7741
C16 C -0.0143295 0.118427 0.854101
C17 C 0.0709801 0.20597 0.837597
C18 C 0.118214 0.171521 0.733523
C19 C 0.0569409 0.196932 0.63695
C20 C 0.100599 0.164529 0.537612
C21 C 0.203775 0.107422 0.536197
C22 C 0.269362 0.0792865 0.631616
C23 C 0.376153 0.020277 0.63028
C24 C 0.438341 -0.0061358 0.723837
C25 C 0.395689 0.0256916 0.823031
C26 C 0.292395 0.0829951 0.827161
C27 C 0.225898 0.111755 0.731945
C28 C -0.123935 0.292872 0.56065
C29 C -0.234801 0.341172 0.596022
C30 C -0.307266 0.266639 0.63496
C31 C -0.413992 0.304153 0.662372
C32 C -0.449533 0.418372 0.651895
C33 C -0.378487 0.494574 0.614357
C34 C -0.27229 0.455833 0.586225
H1 H 0.180759 0.548846 0.755665
H2 H 0.297729 0.658608 0.661665
H3 H 0.506354 0.765115 0.761856
H4 H 0.595393 0.758648 0.954473
H5 H 0.220544 0.372246 0.828196
H6 H 0.0980401 0.448872 1.07977
H7 H -0.0492414 0.299497 1.10998
H8 H -0.176309 0.0936672 1.04587
H9 H -0.24912 -0.115755 0.903534
H10 H -0.172288 -0.176577 0.729858
H11 H -0.0244214 -0.0304281 0.698573
H12 H 0.0512673 0.186277 0.464875
H13 H 0.23668 0.0829476 0.460112
H14 H 0.407899 -0.00369029 0.553558
H15 H 0.519952 -0.0512847 0.721934
H16 H 0.445001 0.0046329 0.896683
H17 H 0.260487 0.106723 0.903605
H18 H -0.0723357 0.271347 0.715922
H19 H -0.27993 0.177142 0.642011
H20 H -0.468906 0.244404 0.691496
H21 H -0.532366 0.44892 0.673132
H22 H -0.404502 0.584218 0.607028
N1 N 0.192254 0.407869 0.899357
N2 N -0.0492924 0.254345 0.64145
O1 O 0.225719 0.583769 1.05618
O2 O -0.105896 0.287161 0.468885
CL1 Cl 0.507501 0.648341 1.09804
CL2 Cl -0.184754 0.55786 0.543128

#END

data_XXVI_RANK-34_Mohamed_432.res
_database_code_CSD               UNKNWN
_symmetry_cell_setting           triclinic
_symmetry_space_group_name_H-M   'P -1'
_symmetry_Int_Tables_number      2
loop_
_symmetry_equiv_pos_site_id
_symmetry_equiv_pos_as_xyz
1 x,y,z
2 -x,-y,-z
_cell_length_a                   10.564
_cell_length_b                   22.2486
_cell_length_c                   10.5162
_cell_angle_alpha                73.7229
_cell_angle_beta                 119.76
_cell_angle_gamma                130.825
_cell_volume                     1619.99
loop_
_atom_site_label
_atom_site_type_symbol
_atom_site_fract_x
_atom_site_fract_y
_atom_site_fract_z
C1 C 0.810493 0.426816 0.744545
C2 C 0.813598 0.363166 0.809692
C3 C 0.816077 0.322218 0.731888
C4 C 0.814234 0.343358 0.593455
C5 C 0.811354 0.406835 0.530924
C6 C 0.810272 0.448811 0.606572
C7 C 0.803494 0.334658 0.955082
C8 C 0.967234 0.296783 1.19201
C9 C 0.84919 0.270167 1.25703
C10 C 0.879967 0.240813 1.39357
C11 C 1.02738 0.23598 1.47333
C12 C 1.05884 0.205205 1.61425
C13 C 1.20246 0.200879 1.68952
C14 C 1.32122 0.227555 1.62623
C15 C 1.29479 0.257883 1.48983
C16 C 1.14731 0.263048 1.40883
C17 C 1.11534 0.293751 1.26626
C18 C 1.23942 0.322223 1.19701
C19 C 1.19895 0.269049 1.11091
C20 C 1.31563 0.295219 1.04487
C21 C 1.46994 0.373412 1.06598
C22 C 1.51774 0.429828 1.1524
C23 C 1.67729 0.510744 1.17426
C24 C 1.721 0.564456 1.25855
C25 C 1.60589 0.539055 1.32471
C26 C 1.45011 0.460986 1.30574
C27 C 1.40073 0.403865 1.21916
C28 C 0.966472 0.125881 1.01145
C29 C 0.802606 0.0480748 1.03179
C30 C 0.819555 0.0242666 1.17429
C31 C 0.675652 -0.0490582 1.19802
C32 C 0.510644 -0.0998174 1.07829
C33 C 0.489897 -0.077183 0.935712
C34 C 0.635181 -0.00396415 0.912915
H1 H 0.816038 0.272178 0.780048
H2 H 0.814663 0.310324 0.53507
H3 H 0.810263 0.424103 0.423266
H4 H 0.809743 0.498732 0.559629
H5 H 1.03538 0.346266 1.01895
H6 H 0.736925 0.273858 1.19676
H7 H 0.789228 0.220572 1.44245
H8 H 0.966788 0.185036 1.66168
H9 H 1.22529 0.177248 1.79727
H10 H 1.43485 0.224321 1.68615
H11 H 1.38743 0.278654 1.44284
H12 H 1.27935 0.252544 0.978397
H13 H 1.55846 0.39303 1.01521
H14 H 1.76451 0.529468 1.12287
H15 H 1.84336 0.626232 1.27456
H16 H 1.64092 0.581622 1.39122
H17 H 1.36316 0.442191 1.35723
H18 H 0.969823 0.177363 1.14698
H19 H 0.948924 0.0636208 1.26731
H20 H 0.692669 -0.0663377 1.30924
H21 H 0.397184 -0.157088 1.09511
H22 H 0.361518 -0.115776 0.841775
N1 N 0.938924 0.326389 1.05157
N2 N 1.04049 0.18915 1.09327
O1 O 0.683832 0.318982 0.980096
O2 O 1.02642 0.130249 0.932646
CL1 Cl 0.814576 0.483374 0.836098
CL2 Cl 0.598289 0.0222472 0.731052

#END

data_XXVI_RANK-35_Mohamed_136.res
_database_code_CSD               UNKNWN
_symmetry_cell_setting           triclinic
_symmetry_space_group_name_H-M   'P -1'
_symmetry_Int_Tables_number      2
loop_
_symmetry_equiv_pos_site_id
_symmetry_equiv_pos_as_xyz
1 x,y,z
2 -x,-y,-z
_cell_length_a                   10.8802
_cell_length_b                   15.656
_cell_length_c                   20.3514
_cell_angle_alpha                138.634
_cell_angle_beta                 134.087
_cell_angle_gamma                64.5558
_cell_volume                     1614.03
loop_
_atom_site_label
_atom_site_type_symbol
_atom_site_fract_x
_atom_site_fract_y
_atom_site_fract_z
C1 C 0.182393 0.118996 0.213663
C2 C 0.240992 0.2027 0.230752
C3 C 0.285773 0.145635 0.155938
C4 C 0.273983 0.00998785 0.0676221
C5 C 0.215269 -0.0712847 0.0521572
C6 C 0.168745 -0.0170004 0.124692
C7 C 0.266877 0.350885 0.330921
C8 C 0.193896 0.539434 0.34679
C9 C 0.286573 0.642291 0.480889
C10 C 0.2897 0.771334 0.540132
C11 C 0.202596 0.806352 0.471477
C12 C 0.206481 0.939827 0.532687
C13 C 0.121361 0.971517 0.464194
C14 C 0.0280756 0.870055 0.330768
C15 C 0.0213887 0.739561 0.268384
C16 C 0.108283 0.703289 0.336353
C17 C 0.104864 0.568469 0.274379
C18 C 0.0069993 0.459339 0.13299
C19 C 0.090035 0.411096 0.0830939
C20 C -0.00131804 0.307846 -0.0507685
C21 C -0.172971 0.255022 -0.132113
C22 C -0.263653 0.300311 -0.086756
C23 C -0.441207 0.245694 -0.170807
C24 C -0.526603 0.29115 -0.124695
C25 C -0.436942 0.393779 0.00825233
C26 C -0.264684 0.448945 0.0924074
C27 C -0.172343 0.404229 0.0479777
C28 C 0.378484 0.437759 0.146695
C29 C 0.552832 0.53142 0.265757
C30 C 0.558139 0.667671 0.343185
C31 C 0.71595 0.757272 0.449841
C32 C 0.872214 0.711336 0.481338
C33 C 0.870344 0.576493 0.406544
C34 C 0.711753 0.48742 0.299354
H1 H 0.333497 0.209291 0.169258
H2 H 0.310766 -0.0315593 0.0117039
H3 H 0.205054 -0.177195 -0.016474
H4 H 0.121412 -0.0793278 0.11266
H5 H 0.114172 0.341643 0.187059
H6 H 0.352887 0.616065 0.533527
H7 H 0.36081 0.849318 0.642537
H8 H 0.278368 1.01676 0.635161
H9 H 0.125163 1.07394 0.511986
H10 H -0.0394749 0.895415 0.276937
H11 H -0.0514975 0.662619 0.165973
H12 H 0.067399 0.272619 -0.0857521
H13 H -0.242015 0.176173 -0.234238
H14 H -0.508533 0.166947 -0.27268
H15 H -0.662429 0.248681 -0.1898
H16 H -0.504837 0.429421 0.0442567
H17 H -0.197455 0.527716 0.194088
H18 H 0.316047 0.542603 0.262235
H19 H 0.436125 0.703089 0.31771
H20 H 0.716537 0.862083 0.507638
H21 H 0.996195 0.78001 0.5643
H22 H 0.991048 0.539667 0.430863
N1 N 0.189278 0.405991 0.282787
N2 N 0.265652 0.468923 0.169666
O1 O 0.351913 0.413 0.442449
O2 O 0.343493 0.346643 0.0420872
CL1 Cl 0.117083 0.181019 0.299358
CL2 Cl 0.718229 0.319311 0.211579

#END

data_XXVI_RANK-36_Mohamed_1621.res
_database_code_CSD               UNKNWN
_symmetry_cell_setting           orthorhombic
_symmetry_space_group_name_H-M   'P b c a'
_symmetry_Int_Tables_number      61
loop_
_symmetry_equiv_pos_site_id
_symmetry_equiv_pos_as_xyz
1 x,y,z
2 1/2-x,-y,1/2+z
3 -x,1/2+y,1/2-z
4 1/2+x,1/2-y,-z
5 -x,-y,-z
6 1/2+x,y,1/2-z
7 x,1/2-y,1/2+z
8 1/2-x,1/2+y,z
_cell_length_a                   15.495
_cell_length_b                   20.2565
_cell_length_c                   20.0042
_cell_angle_alpha                90
_cell_angle_beta                 90
_cell_angle_gamma                90
_cell_volume                     6278.81
loop_
_atom_site_label
_atom_site_type_symbol
_atom_site_fract_x
_atom_site_fract_y
_atom_site_fract_z
C1 C 0.987305 0.973678 0.384806
C2 C 1.02742 1.03564 0.38029
C3 C 0.995616 1.08704 0.420394
C4 C 0.925883 1.07742 0.463264
C5 C 0.887093 1.01543 0.466992
C6 C 0.917952 0.963462 0.428012
C7 C 1.09947 1.04972 0.331477
C8 C 1.24572 1.10437 0.332113
C9 C 1.26087 1.09964 0.262072
C10 C 1.33555 1.1247 0.235366
C11 C 1.39909 1.15562 0.275682
C12 C 1.4762 1.18194 0.248114
C13 C 1.53687 1.21187 0.288172
C14 C 1.52268 1.21654 0.357902
C15 C 1.44864 1.1914 0.386276
C16 C 1.38446 1.16024 0.346276
C17 C 1.30649 1.13405 0.374218
C18 C 1.29007 1.13858 0.448024
C19 C 1.2487 1.19399 0.474755
C20 C 1.23289 1.19899 0.544665
C21 C 1.25862 1.14903 0.586468
C22 C 1.30093 1.0918 0.56209
C23 C 1.32753 1.04006 0.605275
C24 C 1.36848 0.984971 0.58053
C25 C 1.38452 0.97952 0.511101
C26 C 1.35956 1.02881 0.467828
C27 C 1.317 1.08645 0.491724
C28 C 1.18062 1.30262 0.442873
C29 C 1.17323 1.34605 0.381777
C30 C 1.24777 1.36153 0.345107
C31 C 1.24475 1.40442 0.290708
C32 C 1.1662 1.43228 0.271768
C33 C 1.09114 1.41718 0.307064
C34 C 1.09485 1.37463 0.361782
H1 H 1.02527 1.1355 0.416806
H2 H 0.902085 1.11812 0.493335
H3 H 0.832812 1.00715 0.500264
H4 H 0.888813 0.914897 0.430947
H5 H 1.16726 1.08385 0.41168
H6 H 1.21271 1.07604 0.231193
H7 H 1.34665 1.12096 0.181863
H8 H 1.48635 1.17793 0.194507
H9 H 1.59563 1.23182 0.266558
H10 H 1.57084 1.23998 0.389401
H11 H 1.43872 1.19485 0.439832
H12 H 1.20034 1.24236 0.563441
H13 H 1.24634 1.15313 0.639796
H14 H 1.31484 1.04488 0.658496
H15 H 1.38857 0.945666 0.613999
H16 H 1.41689 0.935967 0.491768
H17 H 1.37235 1.02412 0.414734
H18 H 1.23984 1.23587 0.381941
H19 H 1.30901 1.34024 0.360372
H20 H 1.3034 1.41598 0.26347
H21 H 1.16285 1.46569 0.229415
H22 H 1.02953 1.43798 0.292367
N1 N 1.16952 1.07995 0.361265
N2 N 1.22418 1.24449 0.430279
O1 O 1.09367 1.03684 0.272016
O2 O 1.15204 1.31908 0.497299
CL1 Cl 1.02481 0.905908 0.338531
CL2 Cl 0.997709 1.35585 0.402733

#END

data_XXVI_RANK-37_Mohamed_481.res
_database_code_CSD               UNKNWN
_symmetry_cell_setting           triclinic
_symmetry_space_group_name_H-M   'P -1'
_symmetry_Int_Tables_number      2
loop_
_symmetry_equiv_pos_site_id
_symmetry_equiv_pos_as_xyz
1 x,y,z
2 -x,-y,-z
_cell_length_a                   13.706
_cell_length_b                   11.0508
_cell_length_c                   11.1525
_cell_angle_alpha                98.6135
_cell_angle_beta                 106.217
_cell_angle_gamma                102.42
_cell_volume                     1543.85
loop_
_atom_site_label
_atom_site_type_symbol
_atom_site_fract_x
_atom_site_fract_y
_atom_site_fract_z
C1 C 0.49372 1.01869 0.679845
C2 C 0.412431 1.07859 0.673076
C3 C 0.436133 1.19804 0.754915
C4 C 0.537042 1.25589 0.841328
C5 C 0.616602 1.19471 0.846298
C6 C 0.595179 1.07642 0.76528
C7 C 0.300249 1.01625 0.587099
C8 C 0.155581 1.07442 0.429945
C9 C 0.0759932 0.959266 0.407576
C10 C -0.0236941 0.943535 0.325876
C11 C -0.0506119 1.03937 0.262026
C12 C -0.153872 1.0236 0.178022
C13 C -0.178297 1.118 0.117322
C14 C -0.0996417 1.23256 0.138354
C15 C 0.00137617 1.25084 0.219067
C16 C 0.0292751 1.15526 0.283605
C17 C 0.133441 1.17176 0.36887
C18 C 0.217985 1.29261 0.392721
C19 C 0.231375 1.39568 0.491032
C20 C 0.311081 1.51092 0.514526
C21 C 0.375491 1.52145 0.439821
C22 C 0.365301 1.42007 0.338742
C23 C 0.431922 1.43083 0.261445
C24 C 0.420619 1.33124 0.16388
C25 C 0.341611 1.21625 0.139734
C26 C 0.27565 1.20266 0.212897
C27 C 0.285212 1.30373 0.314647
C28 C 0.161074 1.46543 0.668378
C29 C 0.068898 1.41724 0.71358
C30 C -0.0335431 1.37542 0.624967
C31 C -0.1214 1.33705 0.663606
C32 C -0.107761 1.33912 0.792617
C33 C -0.00669218 1.37919 0.882287
C34 C 0.0807543 1.41841 0.842937
H1 H 0.373716 1.24482 0.751958
H2 H 0.553095 1.34781 0.904287
H3 H 0.695675 1.23872 0.912968
H4 H 0.656648 1.02849 0.767481
H5 H 0.309202 1.178 0.518828
H6 H 0.0961975 0.885948 0.455858
H7 H -0.0840587 0.855409 0.309328
H8 H -0.213483 0.935066 0.162566
H9 H -0.25753 1.10491 0.053234
H10 H -0.119087 1.3067 0.0899382
H11 H 0.0612102 1.33867 0.233773
H12 H 0.31947 1.58821 0.591768
H13 H 0.436235 1.60968 0.458255
H14 H 0.492264 1.51967 0.28099
H15 H 0.471999 1.34044 0.105321
H16 H 0.33291 1.13788 0.0626011
H17 H 0.215273 1.11414 0.193328
H18 H 0.108537 1.29611 0.537919
H19 H -0.0440014 1.37507 0.524699
H20 H -0.199847 1.30601 0.593368
H21 H -0.175477 1.30928 0.824095
H22 H 0.00500943 1.3799 0.982658
N1 N 0.258372 1.09473 0.51414
N2 N 0.162924 1.38153 0.564578
O1 O 0.252696 0.909121 0.586705
O2 O 0.224701 1.56914 0.718501
CL1 Cl 0.472428 0.871591 0.577793
CL2 Cl 0.206067 1.46372 0.95968

#END

data_XXVI_RANK-38_Mohamed_360.res
_database_code_CSD               UNKNWN
_symmetry_cell_setting           triclinic
_symmetry_space_group_name_H-M   'P -1'
_symmetry_Int_Tables_number      2
loop_
_symmetry_equiv_pos_site_id
_symmetry_equiv_pos_as_xyz
1 x,y,z
2 -x,-y,-z
_cell_length_a                   11.0507
_cell_length_b                   11.1523
_cell_length_c                   13.7061
_cell_angle_alpha                73.7823
_cell_angle_beta                 77.5797
_cell_angle_gamma                98.6117
_cell_volume                     1543.82
loop_
_atom_site_label
_atom_site_type_symbol
_atom_site_fract_x
_atom_site_fract_y
_atom_site_fract_z
C1 C 0.481302 0.820141 0.493723
C2 C 0.421405 0.826908 0.412442
C3 C 0.301945 0.745076 0.436147
C4 C 0.244114 0.658663 0.537054
C5 C 0.30528 0.653696 0.616612
C6 C 0.423582 0.734714 0.595181
C7 C 0.483745 0.912895 0.300261
C8 C 0.425575 1.07004 0.155591
C9 C 0.540731 1.09241 0.0760084
C10 C 0.556467 1.17412 -0.023685
C11 C 0.460629 1.23796 -0.0506044
C12 C 0.476403 1.32197 -0.153867
C13 C 0.382001 1.38267 -0.178285
C14 C 0.267433 1.36164 -0.0996314
C15 C 0.249156 1.28093 0.00138246
C16 C 0.344742 1.21639 0.0292893
C17 C 0.328235 1.13112 0.133446
C18 C 0.207381 1.10728 0.217997
C19 C 0.104313 1.00896 0.23138
C20 C -0.0109273 0.985475 0.311094
C21 C -0.0214599 1.06018 0.375502
C22 C 0.0799213 1.16126 0.365306
C23 C 0.0691668 1.23856 0.431929
C24 C 0.168757 1.33612 0.42062
C25 C 0.283744 1.36027 0.341611
C26 C 0.297341 1.2871 0.275657
C27 C 0.196264 1.18535 0.285222
C28 C 0.0345626 0.831624 0.161084
C29 C 0.0827608 0.786406 0.0689066
C30 C 0.12458 0.875031 -0.0335328
C31 C 0.162948 0.83638 -0.12139
C32 C 0.160889 0.707378 -0.10774
C33 C 0.120803 0.617701 -0.00667629
C34 C 0.0815775 0.657049 0.0807736
H1 H 0.25519 0.748035 0.373725
H2 H 0.152186 0.595707 0.553109
H3 H 0.261267 0.587023 0.695684
H4 H 0.471511 0.732514 0.656651
H5 H 0.321999 0.981166 0.30921
H6 H 0.614051 1.04413 0.0962042
H7 H 0.644585 1.19065 -0.0840456
H8 H 0.564939 1.33743 -0.213476
H9 H 0.395087 1.44676 -0.257525
H10 H 0.1933 1.41006 -0.119069
H11 H 0.161321 1.26622 0.0612142
H12 H -0.0882171 0.908237 0.319482
H13 H -0.109687 1.04175 0.436241
H14 H -0.0196709 1.21902 0.492263
H15 H 0.159558 1.39468 0.472007
H16 H 0.362111 1.4374 0.332917
H17 H 0.385851 1.30667 0.215275
H18 H 0.203882 0.962071 0.108551
H19 H 0.124938 0.975292 -0.0439873
H20 H 0.193996 0.906623 -0.199836
H21 H 0.190723 0.675889 -0.175464
H22 H 0.120093 0.517334 0.00502632
N1 N 0.405263 0.985853 0.258381
N2 N 0.118466 0.935411 0.162932
O1 O 0.590875 0.913277 0.2527
O2 O -0.0691468 0.781492 0.224709
CL1 Cl 0.628393 0.922195 0.47244
CL2 Cl 0.0362905 0.540308 0.206087

#END

data_XXVI_RANK-39_Mohamed_446.res
_database_code_CSD               UNKNWN
_symmetry_cell_setting           triclinic
_symmetry_space_group_name_H-M   'P -1'
_symmetry_Int_Tables_number      2
loop_
_symmetry_equiv_pos_site_id
_symmetry_equiv_pos_as_xyz
1 x,y,z
2 -x,-y,-z
_cell_length_a                   10.9707
_cell_length_b                   10.3952
_cell_length_c                   17.0243
_cell_angle_alpha                107.459
_cell_angle_beta                 87.0638
_cell_angle_gamma                63.1814
_cell_volume                     1612.66
loop_
_atom_site_label
_atom_site_type_symbol
_atom_site_fract_x
_atom_site_fract_y
_atom_site_fract_z
C1 C 0.0812786 0.141643 0.138565
C2 C -0.0630238 0.20785 0.169369
C3 C -0.152327 0.243579 0.113787
C4 C -0.100282 0.215552 0.0304958
C5 C 0.0434376 0.149561 0.00122309
C6 C 0.134361 0.111959 0.0550672
C7 C -0.125395 0.249741 0.260486
C8 C -0.301421 0.217985 0.34244
C9 C -0.301105 0.308251 0.423927
C10 C -0.386221 0.329778 0.493992
C11 C -0.475829 0.264316 0.487998
C12 C -0.564592 0.28717 0.560376
C13 C -0.650948 0.222856 0.553038
C14 C -0.651553 0.132251 0.472388
C15 C -0.566518 0.10754 0.400907
C16 C -0.476117 0.172645 0.406198
C17 C -0.387195 0.150024 0.332975
C18 C -0.386405 0.0545886 0.246828
C19 C -0.4802 0.123972 0.200474
C20 C -0.480768 0.0347816 0.118788
C21 C -0.388625 -0.121144 0.085033
C22 C -0.29146 -0.197501 0.129299
C23 C -0.196023 -0.358791 0.0944331
C24 C -0.102648 -0.430462 0.138509
C25 C -0.101237 -0.342834 0.219769
C26 C -0.1924 -0.186174 0.25544
C27 C -0.290301 -0.108305 0.211576
C28 C -0.672945 0.380719 0.205246
C29 C -0.760602 0.543395 0.268689
C30 C -0.826478 0.566662 0.348481
C31 C -0.914678 0.714878 0.407183
C32 C -0.937556 0.843126 0.38686
C33 C -0.872295 0.822962 0.308275
C34 C -0.785062 0.674195 0.249638
H1 H -0.264398 0.296708 0.137021
H2 H -0.171664 0.24543 -0.0109988
H3 H 0.0855544 0.126758 -0.063575
H4 H 0.246425 0.0593072 0.0327906
H5 H -0.221911 0.123975 0.215055
H6 H -0.232867 0.358137 0.428794
H7 H -0.385483 0.398915 0.555982
H8 H -0.562934 0.3568 0.621935
H9 H -0.718393 0.241058 0.608829
H10 H -0.719466 0.0811975 0.466858
H11 H -0.567145 0.0370218 0.339474
H12 H -0.55416 0.0925303 0.0846684
H13 H -0.38954 -0.188609 0.0226304
H14 H -0.19824 -0.424728 0.0319722
H15 H -0.0300712 -0.553911 0.111254
H16 H -0.0274215 -0.399844 0.254368
H17 H -0.190492 -0.120294 0.317833
H18 H -0.565218 0.334605 0.296365
H19 H -0.8095 0.466517 0.363825
H20 H -0.965203 0.729813 0.468215
H21 H -1.00584 0.959325 0.43203
H22 H -0.888072 0.921779 0.292101
N1 N -0.216878 0.194729 0.269024
N2 N -0.574076 0.28391 0.237722
O1 O -0.0988016 0.327606 0.318987
O2 O -0.691857 0.341568 0.133815
CL1 Cl 0.20124 0.0876032 0.202502
CL2 Cl -0.702288 0.656445 0.152948

#END

data_XXVI_RANK-40_Mohamed_552.res
_database_code_CSD               UNKNWN
_symmetry_cell_setting           triclinic
_symmetry_space_group_name_H-M   'P -1'
_symmetry_Int_Tables_number      2
loop_
_symmetry_equiv_pos_site_id
_symmetry_equiv_pos_as_xyz
1 x,y,z
2 -x,-y,-z
_cell_length_a                   11.5626
_cell_length_b                   15.8954
_cell_length_c                   12.1976
_cell_angle_alpha                91.5057
_cell_angle_beta                 103.178
_cell_angle_gamma                132.738
_cell_volume                     1550.99
loop_
_atom_site_label
_atom_site_type_symbol
_atom_site_fract_x
_atom_site_fract_y
_atom_site_fract_z
C1 C 0.123675 0.97476 0.360769
C2 C 0.0740529 1.03476 0.352142
C3 C 0.138823 1.12004 0.450732
C4 C 0.248407 1.14445 0.554812
C5 C 0.296145 1.08388 0.56136
C6 C 0.234465 0.999408 0.464311
C7 C -0.0527092 1.00606 0.243765
C8 C -0.0848775 1.11602 0.116616
C9 C -0.251476 1.01536 0.0432167
C10 C -0.331565 1.02925 -0.0441904
C11 C -0.253063 1.14199 -0.0642556
C12 C -0.336028 1.15665 -0.154206
C13 C -0.257555 1.26694 -0.171912
C14 C -0.091668 1.36752 -0.0998593
C15 C -0.00747018 1.35637 -0.0119445
C16 C -0.0850491 1.24361 0.00893228
C17 C -0.00125374 1.22921 0.10021
C18 C 0.174582 1.33471 0.177767
C19 C 0.204417 1.39899 0.279301
C20 C 0.370524 1.49936 0.35349
C21 C 0.503196 1.53387 0.325198
C22 C 0.480199 1.47209 0.223258
C23 C 0.617354 1.50766 0.193927
C24 C 0.592125 1.4464 0.0945761
C25 C 0.427457 1.34648 0.0202192
C26 C 0.291638 1.30962 0.046097
C27 C 0.31321 1.37088 0.148206
C28 C 0.0588327 1.40593 0.399428
C29 C -0.116409 1.34601 0.388472
C30 C -0.214646 1.33754 0.287507
C31 C -0.37328 1.28911 0.276469
C32 C -0.436916 1.24727 0.366859
C33 C -0.342288 1.25375 0.467579
C34 C -0.183076 1.30323 0.478306
H1 H 0.0998758 1.16608 0.445839
H2 H 0.295624 1.2101 0.630057
H3 H 0.381708 1.10213 0.641807
H4 H 0.271887 0.952517 0.468073
H5 H 0.120387 1.18236 0.251516
H6 H -0.311657 0.929306 0.058083
H7 H -0.458766 0.952013 -0.0998159
H8 H -0.463302 1.07866 -0.20903
H9 H -0.322178 1.27713 -0.241007
H10 H -0.0298885 1.45438 -0.114345
H11 H 0.120028 1.43395 0.0422244
H12 H 0.388687 1.54639 0.431508
H13 H 0.629742 1.61056 0.382219
H14 H 0.743158 1.58456 0.251771
H15 H 0.697895 1.47434 0.0729423
H16 H 0.408062 1.2984 -0.0581542
H17 H 0.166032 1.23303 -0.0116776
H18 H -0.0466588 1.29017 0.244719
H19 H -0.164076 1.37124 0.217696
H20 H -0.44628 1.28435 0.197884
H21 H -0.560455 1.20912 0.359397
H22 H -0.391157 1.22034 0.537935
N1 N 0.00073968 1.10561 0.207984
N2 N 0.0649435 1.36148 0.304556
O1 O -0.18868 0.905201 0.196537
O2 O 0.180192 1.48653 0.483221
CL1 Cl 0.0542573 0.870107 0.240734
CL2 Cl -0.0724839 1.30522 0.605521

#END

data_XXVI_RANK-41_Mohamed_280.res
_database_code_CSD               UNKNWN
_symmetry_cell_setting           triclinic
_symmetry_space_group_name_H-M   'P -1'
_symmetry_Int_Tables_number      2
loop_
_symmetry_equiv_pos_site_id
_symmetry_equiv_pos_as_xyz
1 x,y,z
2 -x,-y,-z
_cell_length_a                   11.5625
_cell_length_b                   15.8952
_cell_length_c                   12.1977
_cell_angle_alpha                91.5055
_cell_angle_beta                 103.177
_cell_angle_gamma                132.737
_cell_volume                     1551
loop_
_atom_site_label
_atom_site_type_symbol
_atom_site_fract_x
_atom_site_fract_y
_atom_site_fract_z
C1 C 0.123672 0.974759 0.36077
C2 C 0.0740477 1.03476 0.352136
C3 C 0.138826 1.12003 0.450732
C4 C 0.248412 1.14445 0.554806
C5 C 0.296142 1.08387 0.561359
C6 C 0.234459 0.999397 0.464307
C7 C -0.0527163 1.00605 0.243763
C8 C -0.0848747 1.11602 0.116616
C9 C -0.251476 1.01537 0.0432279
C10 C -0.331565 1.02924 -0.0441839
C11 C -0.253068 1.14199 -0.0642428
C12 C -0.336033 1.15665 -0.154195
C13 C -0.257563 1.26695 -0.17191
C14 C -0.0916684 1.36752 -0.0998601
C15 C -0.00747765 1.35636 -0.0119517
C16 C -0.0850493 1.24361 0.00893702
C17 C -0.00125303 1.2292 0.100212
C18 C 0.174585 1.33471 0.177762
C19 C 0.204423 1.39899 0.279292
C20 C 0.370523 1.49935 0.353486
C21 C 0.503197 1.53386 0.325184
C22 C 0.480199 1.47207 0.223249
C23 C 0.617347 1.50765 0.19391
C24 C 0.592116 1.44639 0.0945619
C25 C 0.427454 1.34648 0.0202137
C26 C 0.291627 1.3096 0.046088
C27 C 0.313214 1.37088 0.148199
C28 C 0.0588286 1.40593 0.399432
C29 C -0.116406 1.34601 0.388465
C30 C -0.214645 1.33754 0.287512
C31 C -0.373273 1.28911 0.276473
C32 C -0.436918 1.24727 0.366864
C33 C -0.342288 1.25375 0.467588
C34 C -0.183077 1.30323 0.478305
H1 H 0.0998735 1.16607 0.445835
H2 H 0.295626 1.2101 0.630058
H3 H 0.38171 1.10212 0.641799
H4 H 0.271886 0.952516 0.46807
H5 H 0.120384 1.18235 0.251516
H6 H -0.311654 0.929301 0.0580881
H7 H -0.458764 0.952007 -0.099805
H8 H -0.463308 1.07865 -0.209016
H9 H -0.32219 1.27714 -0.240995
H10 H -0.0298932 1.45438 -0.11434
H11 H 0.12003 1.43395 0.0422227
H12 H 0.388683 1.54638 0.4315
H13 H 0.629734 1.61055 0.382206
H14 H 0.743157 1.58454 0.251756
H15 H 0.697889 1.47433 0.0729327
H16 H 0.408056 1.29839 -0.0581512
H17 H 0.166028 1.23303 -0.0116807
H18 H -0.0466621 1.29017 0.244718
H19 H -0.164084 1.37124 0.217695
H20 H -0.446276 1.28436 0.197888
H21 H -0.560463 1.20912 0.35941
H22 H -0.391155 1.22035 0.53794
N1 N 0.0007473 1.10561 0.207985
N2 N 0.0649437 1.36148 0.304546
O1 O -0.188684 0.905198 0.196543
O2 O 0.180197 1.48654 0.483219
CL1 Cl 0.0542551 0.870101 0.240731
CL2 Cl -0.0724802 1.30522 0.605521

#END

data_XXVI_RANK-42_Mohamed_247.res
_database_code_CSD               UNKNWN
_symmetry_cell_setting           triclinic
_symmetry_space_group_name_H-M   'P -1'
_symmetry_Int_Tables_number      2
loop_
_symmetry_equiv_pos_site_id
_symmetry_equiv_pos_as_xyz
1 x,y,z
2 -x,-y,-z
_cell_length_a                   11.5628
_cell_length_b                   15.8955
_cell_length_c                   12.1975
_cell_angle_alpha                91.5077
_cell_angle_beta                 103.179
_cell_angle_gamma                132.738
_cell_volume                     1550.99
loop_
_atom_site_label
_atom_site_type_symbol
_atom_site_fract_x
_atom_site_fract_y
_atom_site_fract_z
C1 C 0.123667 0.974761 0.36077
C2 C 0.0740472 1.03476 0.352131
C3 C 0.138813 1.12003 0.450739
C4 C 0.248397 1.14446 0.554829
C5 C 0.296126 1.08388 0.561376
C6 C 0.234455 0.999411 0.464317
C7 C -0.0527134 1.00607 0.243747
C8 C -0.0848714 1.11603 0.116604
C9 C -0.251473 1.01537 0.0431972
C10 C -0.331554 1.02924 -0.0442151
C11 C -0.253051 1.14199 -0.0642634
C12 C -0.336008 1.15666 -0.15423
C13 C -0.25754 1.26695 -0.17192
C14 C -0.0916449 1.36752 -0.09986
C15 C -0.00745716 1.35637 -0.0119413
C16 C -0.0850381 1.24362 0.00892871
C17 C -0.00125006 1.22921 0.100214
C18 C 0.174591 1.33472 0.177781
C19 C 0.204422 1.399 0.279324
C20 C 0.370525 1.49936 0.353526
C21 C 0.503211 1.53388 0.325244
C22 C 0.480217 1.4721 0.223298
C23 C 0.617375 1.50768 0.193976
C24 C 0.592147 1.44642 0.0946188
C25 C 0.427484 1.34651 0.0202458
C26 C 0.291655 1.30963 0.046116
C27 C 0.31323 1.3709 0.148234
C28 C 0.0588222 1.40592 0.39945
C29 C -0.116418 1.34601 0.388475
C30 C -0.214655 1.33752 0.287499
C31 C -0.373289 1.2891 0.276455
C32 C -0.436944 1.24724 0.366835
C33 C -0.342322 1.25373 0.467571
C34 C -0.183101 1.30321 0.478309
H1 H 0.0998643 1.16608 0.445841
H2 H 0.295606 1.2101 0.630081
H3 H 0.381688 1.10213 0.641831
H4 H 0.271886 0.952528 0.468075
H5 H 0.120387 1.18237 0.251527
H6 H -0.311657 0.929297 0.0580449
H7 H -0.458753 0.952015 -0.099848
H8 H -0.463294 1.07866 -0.209055
H9 H -0.322162 1.27714 -0.241016
H10 H -0.0298728 1.45439 -0.114325
H11 H 0.120051 1.43396 0.0422416
H12 H 0.388677 1.54639 0.431551
H13 H 0.629743 1.61057 0.382282
H14 H 0.743181 1.58458 0.251838
H15 H 0.697927 1.47437 0.0729966
H16 H 0.408098 1.29843 -0.0581198
H17 H 0.166057 1.23305 -0.0116715
H18 H -0.0466599 1.29017 0.24472
H19 H -0.164079 1.37123 0.2177
H20 H -0.446286 1.28433 0.197867
H21 H -0.560487 1.2091 0.359365
H22 H -0.391193 1.22031 0.537907
N1 N 0.00074357 1.10561 0.207977
N2 N 0.0649397 1.36149 0.304565
O1 O -0.188686 0.905201 0.196521
O2 O 0.18018 1.48653 0.483251
CL1 Cl 0.0542577 0.87012 0.240725
CL2 Cl -0.0725081 1.30521 0.605529

#END

data_XXVI_RANK-43_Mohamed_528.res
_database_code_CSD               UNKNWN
_symmetry_cell_setting           triclinic
_symmetry_space_group_name_H-M   'P -1'
_symmetry_Int_Tables_number      2
loop_
_symmetry_equiv_pos_site_id
_symmetry_equiv_pos_as_xyz
1 x,y,z
2 -x,-y,-z
_cell_length_a                   11.5624
_cell_length_b                   15.8952
_cell_length_c                   12.1978
_cell_angle_alpha                91.5056
_cell_angle_beta                 103.177
_cell_angle_gamma                132.737
_cell_volume                     1551.02
loop_
_atom_site_label
_atom_site_type_symbol
_atom_site_fract_x
_atom_site_fract_y
_atom_site_fract_z
C1 C 0.123672 0.974754 0.360766
C2 C 0.074046 1.03476 0.352133
C3 C 0.138829 1.12003 0.450729
C4 C 0.24841 1.14445 0.5548
C5 C 0.296142 1.08387 0.561356
C6 C 0.234464 0.999393 0.46431
C7 C -0.0527211 1.00605 0.243766
C8 C -0.0848895 1.11601 0.116617
C9 C -0.251488 1.01536 0.0432298
C10 C -0.33158 1.02924 -0.0441666
C11 C -0.253071 1.14198 -0.0642384
C12 C -0.336041 1.15665 -0.154191
C13 C -0.257577 1.26694 -0.171903
C14 C -0.0916857 1.3675 -0.0998618
C15 C -0.00748892 1.35636 -0.0119463
C16 C -0.0850564 1.2436 0.00893334
C17 C -0.00126251 1.2292 0.100213
C18 C 0.174575 1.3347 0.177763
C19 C 0.204413 1.39898 0.279285
C20 C 0.370521 1.49934 0.353476
C21 C 0.503192 1.53385 0.325174
C22 C 0.48019 1.47207 0.223234
C23 C 0.617339 1.50764 0.193894
C24 C 0.592107 1.44638 0.0945506
C25 C 0.427438 1.34646 0.0202022
C26 C 0.29162 1.3096 0.0460839
C27 C 0.313208 1.37087 0.14819
C28 C 0.0588367 1.40593 0.39942
C29 C -0.1164 1.34602 0.388469
C30 C -0.214648 1.33753 0.28751
C31 C -0.373272 1.28911 0.276482
C32 C -0.436915 1.24727 0.366869
C33 C -0.342285 1.25376 0.467595
C34 C -0.183065 1.30323 0.478318
H1 H 0.0998701 1.16607 0.44583
H2 H 0.29563 1.2101 0.630052
H3 H 0.381713 1.10211 0.641791
H4 H 0.271886 0.952514 0.468061
H5 H 0.120374 1.18235 0.251515
H6 H -0.311669 0.929299 0.0580949
H7 H -0.458773 0.952003 -0.0997893
H8 H -0.463322 1.07864 -0.209008
H9 H -0.322196 1.27712 -0.24099
H10 H -0.0299067 1.45437 -0.114339
H11 H 0.120018 1.43393 0.0422156
H12 H 0.38868 1.54639 0.431491
H13 H 0.629728 1.61054 0.38219
H14 H 0.743149 1.58454 0.251733
H15 H 0.697878 1.47431 0.0729119
H16 H 0.408048 1.29838 -0.0581671
H17 H 0.166015 1.23301 -0.0116815
H18 H -0.046668 1.29017 0.244726
H19 H -0.16408 1.37123 0.217699
H20 H -0.446281 1.28436 0.197903
H21 H -0.560452 1.20913 0.359417
H22 H -0.391153 1.22035 0.537944
N1 N 0.00073993 1.1056 0.207983
N2 N 0.0649431 1.36148 0.30455
O1 O -0.188684 0.9052 0.196552
O2 O 0.180197 1.48653 0.483211
CL1 Cl 0.0542583 0.870099 0.240736
CL2 Cl -0.0724697 1.30523 0.605523

#END

data_XXVI_RANK-44_Mohamed_113.res
_database_code_CSD               UNKNWN
_symmetry_cell_setting           triclinic
_symmetry_space_group_name_H-M   'P -1'
_symmetry_Int_Tables_number      2
loop_
_symmetry_equiv_pos_site_id
_symmetry_equiv_pos_as_xyz
1 x,y,z
2 -x,-y,-z
_cell_length_a                   11.5626
_cell_length_b                   15.8954
_cell_length_c                   12.1976
_cell_angle_alpha                91.5062
_cell_angle_beta                 103.177
_cell_angle_gamma                132.738
_cell_volume                     1551
loop_
_atom_site_label
_atom_site_type_symbol
_atom_site_fract_x
_atom_site_fract_y
_atom_site_fract_z
C1 C 0.123667 -0.0252435 0.360763
C2 C 0.0740493 0.0347578 0.352135
C3 C 0.138827 0.120035 0.450729
C4 C 0.248408 0.144451 0.554814
C5 C 0.296138 0.0838733 0.561363
C6 C 0.234452 -0.00059576 0.464311
C7 C -0.05272 0.00605329 0.243759
C8 C -0.0848827 0.116022 0.116612
C9 C -0.251479 0.0153671 0.043223
C10 C -0.331574 0.029236 -0.0441891
C11 C -0.253059 0.141992 -0.0642421
C12 C -0.33603 0.156652 -0.154201
C13 C -0.257552 0.266951 -0.171908
C14 C -0.0916621 0.367514 -0.0998558
C15 C -0.00746715 0.356364 -0.0119382
C16 C -0.0850414 0.243615 0.00893445
C17 C -0.00125394 0.229203 0.100209
C18 C 0.174585 0.334715 0.177772
C19 C 0.204419 0.398986 0.279308
C20 C 0.370528 0.499352 0.353502
C21 C 0.503203 0.533865 0.325209
C22 C 0.480206 0.472088 0.223268
C23 C 0.617361 0.507658 0.193937
C24 C 0.592123 0.4464 0.094587
C25 C 0.427459 0.346489 0.0202287
C26 C 0.29164 0.309617 0.046099
C27 C 0.313218 0.370888 0.148208
C28 C 0.0588277 0.405927 0.399436
C29 C -0.116403 0.346015 0.388477
C30 C -0.214644 0.337528 0.287508
C31 C -0.373274 0.289105 0.276474
C32 C -0.436921 0.247262 0.366864
C33 C -0.3423 0.253746 0.467582
C34 C -0.183081 0.303231 0.478307
H1 H 0.0998766 0.166077 0.445836
H2 H 0.295624 0.210104 0.630065
H3 H 0.3817 0.102117 0.641801
H4 H 0.271886 -0.047484 0.468065
H5 H 0.12038 0.182361 0.251514
H6 H -0.311662 -0.0706985 0.0580744
H7 H -0.458765 -0.0479889 -0.0998096
H8 H -0.463306 0.0786523 -0.209024
H9 H -0.322181 0.277131 -0.240996
H10 H -0.0298894 0.454382 -0.114334
H11 H 0.120035 0.433955 0.0422273
H12 H 0.388688 0.546395 0.431515
H13 H 0.629738 0.610553 0.382229
H14 H 0.743166 0.58456 0.25178
H15 H 0.69791 0.474343 0.0729497
H16 H 0.408067 0.298407 -0.0581407
H17 H 0.166043 0.233036 -0.0116754
H18 H -0.0466679 0.290169 0.244728
H19 H -0.164072 0.371243 0.217701
H20 H -0.446283 0.284346 0.197889
H21 H -0.560459 0.209112 0.359399
H22 H -0.39116 0.220333 0.537931
N1 N 0.00074632 0.105612 0.20798
N2 N 0.0649401 0.361485 0.304556
O1 O -0.188689 -0.0947999 0.196536
O2 O 0.180199 0.486529 0.483235
CL1 Cl 0.0542502 -0.129896 0.240729
CL2 Cl -0.0724865 0.305222 0.605527

#END

data_XXVI_RANK-45_Mohamed_269.res
_database_code_CSD               UNKNWN
_symmetry_cell_setting           triclinic
_symmetry_space_group_name_H-M   'P -1'
_symmetry_Int_Tables_number      2
loop_
_symmetry_equiv_pos_site_id
_symmetry_equiv_pos_as_xyz
1 x,y,z
2 -x,-y,-z
_cell_length_a                   11.563
_cell_length_b                   15.8959
_cell_length_c                   12.1972
_cell_angle_alpha                91.5077
_cell_angle_beta                 103.179
_cell_angle_gamma                132.738
_cell_volume                     1550.99
loop_
_atom_site_label
_atom_site_type_symbol
_atom_site_fract_x
_atom_site_fract_y
_atom_site_fract_z
C1 C 0.123667 0.974775 0.360766
C2 C 0.0740448 1.03477 0.352132
C3 C 0.138816 1.12003 0.450746
C4 C 0.24839 1.14446 0.554825
C5 C 0.296128 1.08389 0.561377
C6 C 0.234451 0.999413 0.464328
C7 C -0.0527184 1.00606 0.243753
C8 C -0.0848767 1.11603 0.1166
C9 C -0.251471 1.01537 0.0431928
C10 C -0.331552 1.02924 -0.0442246
C11 C -0.253043 1.14199 -0.0642705
C12 C -0.336006 1.15666 -0.154238
C13 C -0.257535 1.26696 -0.171932
C14 C -0.0916386 1.36752 -0.0998582
C15 C -0.00745945 1.35637 -0.011947
C16 C -0.0850352 1.24362 0.00893007
C17 C -0.00124011 1.22921 0.100206
C18 C 0.174596 1.33472 0.177785
C19 C 0.204421 1.39899 0.279323
C20 C 0.370525 1.49936 0.353534
C21 C 0.503211 1.53388 0.32525
C22 C 0.480218 1.4721 0.223309
C23 C 0.617373 1.50768 0.193988
C24 C 0.592144 1.44643 0.0946255
C25 C 0.427484 1.34651 0.0202502
C26 C 0.29166 1.30964 0.0461248
C27 C 0.313224 1.3709 0.148238
C28 C 0.0588239 1.40592 0.39945
C29 C -0.116422 1.346 0.38847
C30 C -0.214657 1.33752 0.287502
C31 C -0.373283 1.28909 0.276446
C32 C -0.436937 1.24724 0.366829
C33 C -0.342314 1.25373 0.467565
C34 C -0.183098 1.30321 0.478308
H1 H 0.0998581 1.16608 0.445848
H2 H 0.295607 1.21011 0.630091
H3 H 0.381681 1.10213 0.641831
H4 H 0.271879 0.952539 0.468082
H5 H 0.120386 1.18237 0.251525
H6 H -0.311651 0.929309 0.058048
H7 H -0.458758 0.952014 -0.0998606
H8 H -0.463288 1.07866 -0.209067
H9 H -0.32215 1.27714 -0.241026
H10 H -0.0298674 1.45439 -0.114328
H11 H 0.120045 1.43396 0.0422388
H12 H 0.38868 1.54639 0.431554
H13 H 0.629739 1.61056 0.382291
H14 H 0.743171 1.58458 0.251845
H15 H 0.697929 1.47437 0.0730057
H16 H 0.408092 1.29843 -0.0581179
H17 H 0.166055 1.23306 -0.0116668
H18 H -0.0466642 1.29017 0.244727
H19 H -0.164081 1.37123 0.217689
H20 H -0.44628 1.28434 0.197861
H21 H -0.560482 1.2091 0.359369
H22 H -0.391192 1.22031 0.53791
N1 N 0.00073981 1.10562 0.207983
N2 N 0.0649395 1.36148 0.304567
O1 O -0.188683 0.905211 0.196515
O2 O 0.180185 1.48653 0.483259
CL1 Cl 0.0542514 0.870123 0.240725
CL2 Cl -0.0725076 1.30521 0.605525

#END

data_XXVI_RANK-46_Mohamed_281.res
_database_code_CSD               UNKNWN
_symmetry_cell_setting           triclinic
_symmetry_space_group_name_H-M   'P -1'
_symmetry_Int_Tables_number      2
loop_
_symmetry_equiv_pos_site_id
_symmetry_equiv_pos_as_xyz
1 x,y,z
2 -x,-y,-z
_cell_length_a                   11.4912
_cell_length_b                   10.3318
_cell_length_c                   21.3177
_cell_angle_alpha                128.049
_cell_angle_beta                 105.33
_cell_angle_gamma                106.502
_cell_volume                     1554
loop_
_atom_site_label
_atom_site_type_symbol
_atom_site_fract_x
_atom_site_fract_y
_atom_site_fract_z
C1 C 0.467128 0.660244 0.58884
C2 C 0.342362 0.621701 0.527373
C3 C 0.36706 0.736332 0.511113
C4 C 0.510922 0.88539 0.554945
C5 C 0.633207 0.920935 0.615645
C6 C 0.611473 0.807949 0.63232
C7 C 0.184703 0.471251 0.4833
C8 C -0.0651684 0.185971 0.318703
C9 C -0.149092 0.148976 0.35121
C10 C -0.300339 0.00140852 0.285784
C11 C -0.377109 -0.11724 0.185445
C12 C -0.533733 -0.269209 0.117717
C13 C -0.605958 -0.382196 0.0207276
C14 C -0.523499 -0.347414 -0.0124774
C15 C -0.371366 -0.201417 0.0512654
C16 C -0.293169 -0.0815006 0.152124
C17 C -0.135177 0.072523 0.220395
C18 C -0.0456452 0.112154 0.186768
C19 C -0.0261513 0.252082 0.186745
C20 C 0.0582111 0.290801 0.154854
C21 C 0.120997 0.189609 0.123486
C22 C 0.104587 0.0459468 0.121816
C23 C 0.169556 -0.0587598 0.08944
C24 C 0.152196 -0.197531 0.0884381
C25 C 0.0685149 -0.237135 0.119999
C26 C 0.00401524 -0.138222 0.151839
C27 C 0.0198239 0.00635042 0.153899
C28 C -0.0883597 0.49851 0.228582
C29 C -0.18697 0.553039 0.257326
C30 C -0.337392 0.397891 0.202425
C31 C -0.434445 0.441905 0.222826
C32 C -0.381499 0.643726 0.299698
C33 C -0.232197 0.800408 0.355842
C34 C -0.136091 0.755091 0.334424
H1 H 0.271679 0.710069 0.464747
H2 H 0.527025 0.973058 0.541822
H3 H 0.745968 1.03631 0.650154
H4 H 0.705667 0.832961 0.678669
H5 H 0.138376 0.344901 0.351757
H6 H -0.0910469 0.238787 0.427546
H7 H -0.363684 -0.0258714 0.311146
H8 H -0.595677 -0.294596 0.144155
H9 H -0.725802 -0.498105 -0.0304486
H10 H -0.580773 -0.43736 -0.0891495
H11 H -0.309164 -0.177031 0.0248679
H12 H 0.0715954 0.40077 0.156402
H13 H 0.18533 0.219884 0.099257
H14 H 0.23351 -0.0269522 0.0653755
H15 H 0.202365 -0.276789 0.063546
H16 H 0.0550278 -0.34683 0.119049
H17 H -0.0600924 -0.170132 0.175681
H18 H -0.152557 0.309216 0.238051
H19 H -0.378643 0.240909 0.141987
H20 H -0.550524 0.319299 0.178846
H21 H -0.455777 0.680307 0.316554
H22 H -0.189352 0.957811 0.416469
N1 N 0.0897735 0.337467 0.383741
N2 N -0.0937372 0.351061 0.218447
O1 O 0.147486 0.474659 0.532645
O2 O -0.0153093 0.57611 0.214332
CL1 Cl 0.446876 0.519014 0.6103
CL2 Cl 0.0516321 0.958548 0.409812

#END

data_XXVI_RANK-47_Mohamed_702.res
_database_code_CSD               UNKNWN
_symmetry_cell_setting           monoclinic
_symmetry_space_group_name_H-M   'P 21/c'
_symmetry_Int_Tables_number      14
loop_
_symmetry_equiv_pos_site_id
_symmetry_equiv_pos_as_xyz
1 x,y,z
2 -x,1/2+y,1/2-z
3 -x,-y,-z
4 x,1/2-y,1/2+z
_cell_length_a                   13.852
_cell_length_b                   10.7738
_cell_length_c                   22.3861
_cell_angle_alpha                90
_cell_angle_beta                 99.243
_cell_angle_gamma                90
_cell_volume                     3297.49
loop_
_atom_site_label
_atom_site_type_symbol
_atom_site_fract_x
_atom_site_fract_y
_atom_site_fract_z
C1 C 0.917935 0.431136 0.106794
C2 C 1.00976 0.387018 0.134249
C3 C 1.01307 0.30183 0.18197
C4 C 0.9281 0.26229 0.20212
C5 C 0.837676 0.307222 0.174137
C6 C 0.832456 0.391208 0.126334
C7 C 1.10432 0.433117 0.116725
C8 C 1.2616 0.342881 0.0926198
C9 C 1.31002 0.458154 0.0877775
C10 C 1.40385 0.459428 0.0753961
C11 C 1.45506 0.348317 0.0671515
C12 C 1.55236 0.349385 0.0546903
C13 C 1.60071 0.240416 0.046999
C14 C 1.5531 0.125336 0.0514073
C15 C 1.45866 0.121016 0.0633392
C16 C 1.40656 0.231974 0.0716642
C17 C 1.30853 0.230537 0.0845578
C18 C 1.25674 0.109512 0.0895448
C19 C 1.26523 0.0483538 0.145266
C20 C 1.21668 -0.0665851 0.150608
C21 C 1.16107 -0.118394 0.10057
C22 C 1.15006 -0.060529 0.0429562
C23 C 1.0925 -0.114001 -0.00882187
C24 C 1.08285 -0.0562337 -0.0642855
C25 C 1.13083 0.0580793 -0.0700726
C26 C 1.18723 0.112464 -0.020754
C27 C 1.19873 0.0552753 0.0372963
C28 C 1.34192 0.06595 0.255004
C29 C 1.41589 0.146979 0.293821
C30 C 1.50628 0.170753 0.275351
C31 C 1.57877 0.239053 0.311394
C32 C 1.56136 0.285754 0.366761
C33 C 1.47182 0.264322 0.385837
C34 C 1.39993 0.195009 0.349703
H1 H 1.08369 0.26811 0.204178
H2 H 0.93272 0.197144 0.239434
H3 H 0.770807 0.277068 0.189267
H4 H 0.762485 0.4259 0.103868
H5 H 1.13765 0.251016 0.106045
H6 H 1.27125 0.543006 0.0939277
H7 H 1.44036 0.547768 0.0717974
H8 H 1.58802 0.438409 0.0513199
H9 H 1.67512 0.242318 0.0374627
H10 H 1.59136 0.0395236 0.0451126
H11 H 1.42265 0.0323133 0.0662013
H12 H 1.22447 -0.110745 0.194445
H13 H 1.12415 -0.206155 0.104945
H14 H 1.05607 -0.201828 -0.00374903
H15 H 1.03863 -0.0979126 -0.103616
H16 H 1.12306 0.103354 -0.113924
H17 H 1.22379 0.199976 -0.025776
H18 H 1.35574 0.184526 0.185917
H19 H 1.51998 0.133235 0.232465
H20 H 1.64832 0.255376 0.296304
H21 H 1.61711 0.339324 0.395273
H22 H 1.45702 0.301301 0.428487
N1 N 1.16585 0.33766 0.105951
N2 N 1.32385 0.1039 0.195358
O1 O 1.12346 0.543473 0.11433
O2 O 1.3048 -0.0244402 0.275225
CL1 Cl 0.906425 0.534021 0.0453044
CL2 Cl 1.28761 0.174795 0.37527

#END

data_XXVI_RANK-48_Mohamed_725.res
_database_code_CSD               UNKNWN
_symmetry_cell_setting           monoclinic
_symmetry_space_group_name_H-M   'P 21/c'
_symmetry_Int_Tables_number      14
loop_
_symmetry_equiv_pos_site_id
_symmetry_equiv_pos_as_xyz
1 x,y,z
2 -x,1/2+y,1/2-z
3 -x,-y,-z
4 x,1/2-y,1/2+z
_cell_length_a                   10.8311
_cell_length_b                   31.1296
_cell_length_c                   10.5744
_cell_angle_alpha                90
_cell_angle_beta                 63.4972
_cell_angle_gamma                90
_cell_volume                     3190.67
loop_
_atom_site_label
_atom_site_type_symbol
_atom_site_fract_x
_atom_site_fract_y
_atom_site_fract_z
C1 C 0.113612 0.560352 0.328537
C2 C -0.014712 0.57964 0.410838
C3 C -0.133964 0.554632 0.449524
C4 C -0.126269 0.511934 0.407123
C5 C 0.0023056 0.493428 0.325533
C6 C 0.122308 0.517525 0.286686
C7 C -0.0290326 0.62653 0.451679
C8 C -0.155953 0.671583 0.670173
C9 C -0.116475 0.712241 0.60219
C10 C -0.163373 0.749235 0.67954
C11 C -0.2511 0.748376 0.826979
C12 C -0.300406 0.786605 0.907076
C13 C -0.385714 0.785003 1.04999
C14 C -0.425012 0.74476 1.11876
C15 C -0.378793 0.707056 1.04421
C16 C -0.290657 0.707552 0.896206
C17 C -0.24167 0.668897 0.815522
C18 C -0.2823 0.62588 0.886307
C19 C -0.402718 0.605675 0.899184
C20 C -0.442615 0.564935 0.966325
C21 C -0.362419 0.545204 1.01945
C22 C -0.239457 0.564257 1.00953
C23 C -0.156366 0.543875 1.06437
C24 C -0.0374579 0.562942 1.05357
C25 C 0.00311343 0.60346 0.987004
C26 C -0.0751175 0.624106 0.932681
C27 C -0.198674 0.605276 0.941951
C28 C -0.602289 0.614094 0.839366
C29 C -0.662464 0.64842 0.782336
C30 C -0.685367 0.689729 0.841765
C31 C -0.747887 0.721661 0.798022
C32 C -0.787802 0.712704 0.692378
C33 C -0.765017 0.672029 0.630834
C34 C -0.703379 0.640141 0.676055
H1 H -0.234086 0.569274 0.511638
H2 H -0.220079 0.493403 0.437466
H3 H 0.0099428 0.460163 0.291939
H4 H 0.222906 0.503363 0.224348
H5 H -0.141645 0.606106 0.654439
H6 H -0.0495113 0.713054 0.489955
H7 H -0.132883 0.780161 0.626914
H8 H -0.269254 0.817292 0.852996
H9 H -0.422792 0.814451 1.11024
H10 H -0.491967 0.743611 1.23165
H11 H -0.408804 0.676405 1.09819
H12 H -0.535858 0.550202 0.973581
H13 H -0.393403 0.514087 1.07056
H14 H -0.188725 0.512772 1.11526
H15 H 0.0253824 0.547081 1.09586
H16 H 0.0970047 0.618421 0.978743
H17 H -0.0430975 0.655186 0.882144
H18 H -0.445331 0.656173 0.801159
H19 H -0.655343 0.696482 0.924998
H20 H -0.765386 0.753249 0.846359
H21 H -0.836426 0.737301 0.657038
H22 H -0.794244 0.664821 0.547537
N1 N -0.111321 0.63295 0.59426
N2 N -0.482932 0.627196 0.844689
O1 O 0.0244882 0.655081 0.365038
O2 O -0.657215 0.579097 0.878538
CL1 Cl 0.268361 0.588631 0.279885
CL2 Cl -0.673282 0.590061 0.591189

#END

data_XXVI_RANK-49_Mohamed_736.res
_database_code_CSD               UNKNWN
_symmetry_cell_setting           monoclinic
_symmetry_space_group_name_H-M   'P 21/c'
_symmetry_Int_Tables_number      14
loop_
_symmetry_equiv_pos_site_id
_symmetry_equiv_pos_as_xyz
1 x,y,z
2 -x,1/2+y,1/2-z
3 -x,-y,-z
4 x,1/2-y,1/2+z
_cell_length_a                   10.8312
_cell_length_b                   31.1295
_cell_length_c                   10.5744
_cell_angle_alpha                90
_cell_angle_beta                 116.504
_cell_angle_gamma                90
_cell_volume                     3190.65
loop_
_atom_site_label
_atom_site_type_symbol
_atom_site_fract_x
_atom_site_fract_y
_atom_site_fract_z
C1 C 0.886384 0.939643 0.828543
C2 C 1.01471 0.920352 0.910847
C3 C 1.13395 0.945368 0.94953
C4 C 1.12626 0.988065 0.907128
C5 C 0.997688 1.00657 0.82554
C6 C 0.877693 0.982471 0.786682
C7 C 1.02903 0.873471 0.951685
C8 C 1.15595 0.828414 1.17019
C9 C 1.11648 0.787759 1.10221
C10 C 1.16338 0.750759 1.17956
C11 C 1.25111 0.751627 1.32699
C12 C 1.3004 0.713396 1.4071
C13 C 1.38572 0.715 1.55001
C14 C 1.42501 0.755242 1.61878
C15 C 1.37879 0.792943 1.54424
C16 C 1.29065 0.792446 1.39622
C17 C 1.24167 0.831111 1.31554
C18 C 1.2823 0.874121 1.38632
C19 C 1.40272 0.894327 1.3992
C20 C 1.44261 0.935073 1.46634
C21 C 1.36242 0.954796 1.51947
C22 C 1.23946 0.935749 1.50954
C23 C 1.15636 0.956134 1.56439
C24 C 1.03746 0.937054 1.55357
C25 C 0.996887 0.896549 1.48701
C26 C 1.07513 0.875893 1.4327
C27 C 1.19867 0.894718 1.44197
C28 C 1.60229 0.885899 1.33939
C29 C 1.66246 0.851583 1.28236
C30 C 1.68535 0.810278 1.3418
C31 C 1.74788 0.778333 1.29805
C32 C 1.78779 0.787287 1.19241
C33 C 1.76501 0.827964 1.13087
C34 C 1.70337 0.859852 1.17608
H1 H 1.23408 0.930724 1.01165
H2 H 1.22007 1.0066 0.937471
H3 H 0.990057 1.03983 0.791941
H4 H 0.777091 0.99664 0.724343
H5 H 1.14165 0.893899 1.15445
H6 H 1.0495 0.786947 0.989975
H7 H 1.13288 0.71984 1.12693
H8 H 1.26926 0.682706 1.35303
H9 H 1.4228 0.68556 1.61027
H10 H 1.49196 0.756388 1.73168
H11 H 1.4088 0.82359 1.59822
H12 H 1.53586 0.949803 1.4736
H13 H 1.3934 0.985915 1.57058
H14 H 1.18872 0.987226 1.61526
H15 H 0.974617 0.952925 1.59586
H16 H 0.902994 0.881584 1.47876
H17 H 1.04309 0.844812 1.38215
H18 H 1.44532 0.843822 1.30118
H19 H 1.65534 0.803523 1.42503
H20 H 1.76537 0.746753 1.3464
H21 H 1.83641 0.762696 1.15707
H22 H 1.79423 0.835182 1.04756
N1 N 1.11132 0.867054 1.09427
N2 N 1.48293 0.872807 1.34471
O1 O 0.975504 0.844913 0.865045
O2 O 1.65721 0.920901 1.37856
CL1 Cl 0.731638 0.911369 0.779889
CL2 Cl 1.67328 0.909942 1.09121

#END

data_XXVI_RANK-50_Mohamed_1309.res
_database_code_CSD               UNKNWN
_symmetry_cell_setting           monoclinic
_symmetry_space_group_name_H-M   'P 21'
_symmetry_Int_Tables_number      4
loop_
_symmetry_equiv_pos_site_id
_symmetry_equiv_pos_as_xyz
1 x,y,z
2 -x,1/2+y,-z
_cell_length_a                   10.3778
_cell_length_b                   17.4099
_cell_length_c                   10.2702
_cell_angle_alpha                90
_cell_angle_beta                 57.5351
_cell_angle_gamma                90
_cell_volume                     1565.59
loop_
_atom_site_label
_atom_site_type_symbol
_atom_site_fract_x
_atom_site_fract_y
_atom_site_fract_z
C1 C 0.331601 0.762744 0.177279
C2 C 0.306499 0.825637 0.108092
C3 C 0.254716 0.81095 0.00924887
C4 C 0.229637 0.736257 -0.0208672
C5 C 0.255157 0.674668 0.0492618
C6 C 0.305489 0.687838 0.148835
C7 C 0.341465 0.907261 0.129058
C8 C 0.214102 1.03708 0.189305
C9 C 0.340432 1.07996 0.169111
C10 C 0.329194 1.15822 0.187643
C11 C 0.194163 1.19847 0.226743
C12 C 0.182564 1.27949 0.245099
C13 C 0.0505317 1.31738 0.282712
C14 C -0.0760127 1.27528 0.303848
C15 C -0.0686755 1.19661 0.287215
C16 C 0.0662677 1.15562 0.248041
C17 C 0.0778781 1.07386 0.228798
C18 C -0.054864 1.02813 0.250391
C19 C -0.0717019 1.01564 0.125741
C20 C -0.197192 0.972516 0.144678
C21 C -0.303304 0.942935 0.286789
C22 C -0.292009 0.953957 0.417173
C23 C -0.401656 0.923352 0.564237
C24 C -0.388432 0.934747 0.689142
C25 C -0.264078 0.977548 0.671538
C26 C -0.155706 1.00803 0.530489
C27 C -0.165829 0.997299 0.398826
C28 C 0.0519762 1.04213 -0.15854
C29 C 0.180549 1.09054 -0.281904
C30 C 0.189205 1.16858 -0.253021
C31 C 0.300629 1.21638 -0.36646
C32 C 0.406712 1.18629 -0.511451
C33 C 0.401293 1.10879 -0.542455
C34 C 0.288618 1.06148 -0.42865
H1 H 0.236696 0.858966 -0.0467086
H2 H 0.190793 0.726422 -0.0987364
H3 H 0.235818 0.616146 0.0271444
H4 H 0.324392 0.640441 0.205109
H5 H 0.123337 0.932282 0.192501
H6 H 0.443428 1.04951 0.139544
H7 H 0.426135 1.19057 0.171929
H8 H 0.280505 1.31111 0.228781
H9 H 0.0428961 1.37937 0.296508
H10 H -0.180247 1.30534 0.334066
H11 H -0.166731 1.16488 0.304732
H12 H -0.20593 0.963672 0.045562
H13 H -0.398854 0.910044 0.300514
H14 H -0.496608 0.890612 0.576167
H15 H -0.472919 0.91108 0.801135
H16 H -0.254084 0.986439 0.770429
H17 H -0.061074 1.04085 0.518499
H18 H 0.121334 1.07801 -0.0166957
H19 H 0.105491 1.19201 -0.140419
H20 H 0.304211 1.27664 -0.341629
H21 H 0.494358 1.22282 -0.600901
H22 H 0.484171 1.08455 -0.654221
N1 N 0.221766 0.956904 0.169594
N2 N 0.0386948 1.04767 -0.0177484
O1 O 0.464824 0.926054 0.107577
O2 O -0.0315014 1.00398 -0.183294
CL1 Cl 0.390548 0.775749 0.307109
CL2 Cl 0.290984 0.963929 -0.473088

#END

data_XXVI_RANK-51_Mohamed_1275.res
_database_code_CSD               UNKNWN
_symmetry_cell_setting           monoclinic
_symmetry_space_group_name_H-M   'P 21'
_symmetry_Int_Tables_number      4
loop_
_symmetry_equiv_pos_site_id
_symmetry_equiv_pos_as_xyz
1 x,y,z
2 -x,1/2+y,-z
_cell_length_a                   10.2702
_cell_length_b                   17.4101
_cell_length_c                   9.9374
_cell_angle_alpha                90
_cell_angle_beta                 118.224
_cell_angle_gamma                90
_cell_volume                     1565.61
loop_
_atom_site_label
_atom_site_type_symbol
_atom_site_fract_x
_atom_site_fract_y
_atom_site_fract_z
C1 C 0.991127 0.242709 0.1684
C2 C 1.08541 0.179824 0.1935
C3 C 1.23604 0.194512 0.245287
C4 C 1.29124 0.269203 0.270369
C5 C 1.19558 0.330797 0.244847
C6 C 1.04569 0.317619 0.194503
C7 C 1.02948 0.0981982 0.158535
C8 C 1.0966 -0.0316141 0.285901
C9 C 0.990457 -0.074497 0.159563
C10 C 0.983175 -0.152752 0.170809
C11 C 1.07909 -0.193002 0.305841
C12 C 1.07234 -0.274034 0.317436
C13 C 1.16676 -0.311913 0.449474
C14 C 1.27216 -0.269825 0.576014
C15 C 1.28146 -0.191146 0.568676
C16 C 1.18569 -0.150145 0.433725
C17 C 1.19333 -0.0684055 0.422128
C18 C 1.30448 -0.0226664 0.55487
C19 C 1.44596 -0.010179 0.571695
C20 C 1.55252 0.0329456 0.697191
C21 C 1.51652 0.0625237 0.803307
C22 C 1.37484 0.0515105 0.792011
C23 C 1.33743 0.0821054 0.901661
C24 C 1.19929 0.0707189 0.888435
C25 C 1.09254 0.0279169 0.764077
C26 C 1.12521 -0.00257402 0.655714
C27 C 1.267 0.0081638 0.665834
C28 C 1.60657 -0.0366669 0.448027
C29 C 1.60135 -0.0850762 0.319448
C30 C 1.56381 -0.163112 0.310796
C31 C 1.56583 -0.210908 0.199366
C32 C 1.60473 -0.180821 0.0932814
C33 C 1.64117 -0.103328 0.0987007
C34 C 1.64003 -0.0560201 0.211377
H1 H 1.31002 0.146496 0.263297
H2 H 1.40795 0.279041 0.309209
H3 H 1.23704 0.389304 0.264184
H4 H 0.970507 0.365024 0.175606
H5 H 1.18415 0.0731794 0.376665
H6 H 0.917031 -0.044056 0.0565656
H7 H 0.901933 -0.185099 0.0738647
H8 H 0.990713 -0.305648 0.21949
H9 H 1.1606 -0.373904 0.457102
H10 H 1.34617 -0.299878 0.68024
H11 H 1.36199 -0.159417 0.66672
H12 H 1.66037 0.0417905 0.705932
H13 H 1.59834 0.0954221 0.898845
H14 H 1.42044 0.114851 0.99661
H15 H 1.17179 0.0943787 0.972919
H16 H 0.983656 0.0190189 0.754076
H17 H 1.04257 -0.0353881 0.561069
H18 H 1.39536 -0.0725393 0.378664
H19 H 1.53492 -0.186545 0.394496
H20 H 1.53741 -0.271177 0.195789
H21 H 1.60654 -0.21736 0.00564557
H22 H 1.67005 -0.0790912 0.0158219
N1 N 1.10864 0.0485534 0.278231
N2 N 1.47905 -0.0422064 0.461306
O1 O 0.927604 0.0794107 0.0351808
O2 O 1.71479 0.0014722 0.531501
CL1 Cl 0.802349 0.229704 0.109451
CL2 Cl 1.68211 0.0415357 0.209017

#END

data_XXVI_RANK-52_Mohamed_1202.res
_database_code_CSD               UNKNWN
_symmetry_cell_setting           monoclinic
_symmetry_space_group_name_H-M   'P 21'
_symmetry_Int_Tables_number      4
loop_
_symmetry_equiv_pos_site_id
_symmetry_equiv_pos_as_xyz
1 x,y,z
2 -x,1/2+y,-z
_cell_length_a                   10.3779
_cell_length_b                   17.41
_cell_length_c                   9.9375
_cell_angle_alpha                90
_cell_angle_beta                 60.6882
_cell_angle_gamma                90
_cell_volume                     1565.62
loop_
_atom_site_label
_atom_site_type_symbol
_atom_site_fract_x
_atom_site_fract_y
_atom_site_fract_z
C1 C 0.991113 0.238481 0.177278
C2 C 1.08541 0.175596 0.108091
C3 C 1.23603 0.190283 0.00925242
C4 C 1.29123 0.264975 -0.020858
C5 C 1.19558 0.326564 0.0492674
C6 C 1.04567 0.313392 0.148832
C7 C 1.02948 0.0939748 0.12905
C8 C 1.09659 -0.0358498 0.189303
C9 C 0.990452 -0.078719 0.16911
C10 C 0.983167 -0.156976 0.187634
C11 C 1.07909 -0.197237 0.226742
C12 C 1.07233 -0.278256 0.245098
C13 C 1.16675 -0.316153 0.282697
C14 C 1.27216 -0.27405 0.303847
C15 C 1.28146 -0.195382 0.28721
C16 C 1.18568 -0.154386 0.248041
C17 C 1.19332 -0.0726336 0.22879
C18 C 1.30447 -0.0269021 0.250387
C19 C 1.44595 -0.0144042 0.125736
C20 C 1.5525 0.0287173 0.14467
C21 C 1.5165 0.0582895 0.286792
C22 C 1.37483 0.0472711 0.417172
C23 C 1.33742 0.0778768 0.564234
C24 C 1.19928 0.0664833 0.689141
C25 C 1.09253 0.0236875 0.671533
C26 C 1.1252 -0.00680222 0.530487
C27 C 1.26699 0.00393349 0.398828
C28 C 1.60656 -0.040896 -0.158538
C29 C 1.60134 -0.0892997 -0.281907
C30 C 1.56381 -0.16734 -0.25302
C31 C 1.56583 -0.215134 -0.366466
C32 C 1.60472 -0.185052 -0.511442
C33 C 1.64116 -0.107553 -0.542461
C34 C 1.64002 -0.0602535 -0.42865
H1 H 1.31002 0.142266 -0.0467077
H2 H 1.40793 0.274811 -0.0987294
H3 H 1.23703 0.385084 0.0271524
H4 H 0.970495 0.360797 0.205109
H5 H 1.18415 0.0689446 0.192507
H6 H 0.917026 -0.0482815 0.139538
H7 H 0.901935 -0.189325 0.171923
H8 H 0.990711 -0.309871 0.228764
H9 H 1.16059 -0.378137 0.296499
H10 H 1.34616 -0.304103 0.334063
H11 H 1.36198 -0.163654 0.304729
H12 H 1.66036 0.0375552 0.0455667
H13 H 1.59832 0.091189 0.300513
H14 H 1.42043 0.11062 0.576172
H15 H 1.17177 0.0901449 0.801137
H16 H 0.98364 0.0147848 0.770417
H17 H 1.04257 -0.0396143 0.518487
H18 H 1.39536 -0.076769 -0.0167052
H19 H 1.53491 -0.190776 -0.140418
H20 H 1.53741 -0.275402 -0.341625
H21 H 1.60654 -0.221586 -0.600898
H22 H 1.67004 -0.083317 -0.65421
N1 N 1.10864 0.0443278 0.169592
N2 N 1.47904 -0.046429 -0.0177403
O1 O 0.927603 0.0751883 0.107577
O2 O 1.71478 -0.0027547 -0.183293
CL1 Cl 0.802339 0.225483 0.307107
CL2 Cl 1.6821 0.0373016 -0.473089

#END

data_XXVI_RANK-53_Mohamed_1218.res
_database_code_CSD               UNKNWN
_symmetry_cell_setting           monoclinic
_symmetry_space_group_name_H-M   'P 21'
_symmetry_Int_Tables_number      4
loop_
_symmetry_equiv_pos_site_id
_symmetry_equiv_pos_as_xyz
1 x,y,z
2 -x,1/2+y,-z
_cell_length_a                   10.378
_cell_length_b                   17.41
_cell_length_c                   9.9375
_cell_angle_alpha                90
_cell_angle_beta                 60.688
_cell_angle_gamma                90
_cell_volume                     1565.63
loop_
_atom_site_label
_atom_site_type_symbol
_atom_site_fract_x
_atom_site_fract_y
_atom_site_fract_z
C1 C 0.991126 0.237395 0.177284
C2 C 1.08541 0.174501 0.108087
C3 C 1.23603 0.189193 0.0092526
C4 C 1.29123 0.26388 -0.0208666
C5 C 1.19559 0.325471 0.0492664
C6 C 1.04568 0.312299 0.148826
C7 C 1.02948 0.0928824 0.129047
C8 C 1.09658 -0.0369484 0.189302
C9 C 0.990452 -0.0798183 0.169098
C10 C 0.983169 -0.158071 0.187628
C11 C 1.07908 -0.198332 0.226734
C12 C 1.07233 -0.279354 0.24509
C13 C 1.16675 -0.317245 0.2827
C14 C 1.27214 -0.275146 0.303844
C15 C 1.28145 -0.19647 0.287205
C16 C 1.18568 -0.155475 0.248032
C17 C 1.19332 -0.0737267 0.228794
C18 C 1.30447 -0.0280018 0.250395
C19 C 1.44595 -0.0155075 0.125737
C20 C 1.55251 0.0276201 0.144675
C21 C 1.5165 0.0571963 0.286794
C22 C 1.37482 0.0461717 0.417166
C23 C 1.33741 0.0767773 0.564233
C24 C 1.19927 0.0653843 0.689139
C25 C 1.09253 0.0225894 0.671534
C26 C 1.12521 -0.00789961 0.530487
C27 C 1.26699 0.00283681 0.398832
C28 C 1.60656 -0.0419923 -0.158543
C29 C 1.60134 -0.0904026 -0.281911
C30 C 1.56381 -0.16844 -0.253027
C31 C 1.56582 -0.216229 -0.36647
C32 C 1.60473 -0.186144 -0.511448
C33 C 1.64116 -0.108649 -0.542459
C34 C 1.64003 -0.0613497 -0.428651
H1 H 1.31002 0.141167 -0.046713
H2 H 1.40794 0.273711 -0.0987339
H3 H 1.23704 0.383986 0.0271542
H4 H 0.9705 0.3597 0.205112
H5 H 1.18415 0.0678561 0.192501
H6 H 0.917025 -0.049374 0.139535
H7 H 0.90193 -0.190421 0.171922
H8 H 0.990707 -0.310967 0.228763
H9 H 1.16058 -0.379231 0.296499
H10 H 1.34616 -0.3052 0.334061
H11 H 1.36198 -0.164747 0.304728
H12 H 1.66035 0.0364541 0.0455708
H13 H 1.59833 0.0900869 0.300511
H14 H 1.42043 0.109523 0.576175
H15 H 1.17177 0.0890465 0.801134
H16 H 0.983637 0.0136875 0.770419
H17 H 1.04256 -0.0407145 0.518493
H18 H 1.39536 -0.0778682 -0.0167065
H19 H 1.53491 -0.19187 -0.140421
H20 H 1.5374 -0.2765 -0.341629
H21 H 1.60654 -0.222681 -0.6009
H22 H 1.67004 -0.0844057 -0.654216
N1 N 1.10864 0.0432354 0.169589
N2 N 1.47904 -0.0475291 -0.0177417
O1 O 0.927602 0.074091 0.107575
O2 O 1.71479 -0.00385046 -0.183294
CL1 Cl 0.802347 0.224391 0.307109
CL2 Cl 1.68211 0.0362101 -0.473096

#END

data_XXVI_RANK-54_Mohamed_1216.res
_database_code_CSD               UNKNWN
_symmetry_cell_setting           monoclinic
_symmetry_space_group_name_H-M   'P 21'
_symmetry_Int_Tables_number      4
loop_
_symmetry_equiv_pos_site_id
_symmetry_equiv_pos_as_xyz
1 x,y,z
2 -x,1/2+y,-z
_cell_length_a                   10.3784
_cell_length_b                   17.4098
_cell_length_c                   9.9374
_cell_angle_alpha                90
_cell_angle_beta                 60.6862
_cell_angle_gamma                90
_cell_volume                     1565.63
loop_
_atom_site_label
_atom_site_type_symbol
_atom_site_fract_x
_atom_site_fract_y
_atom_site_fract_z
C1 C -0.00886143 0.243942 0.177282
C2 C 0.0854239 0.181053 0.108088
C3 C 0.23604 0.195731 0.00924185
C4 C 0.291244 0.270424 -0.0208772
C5 C 0.195598 0.332015 0.0492593
C6 C 0.0456958 0.318851 0.148826
C7 C 0.029491 0.099428 0.129046
C8 C 0.0966015 -0.0303969 0.189298
C9 C -0.00953994 -0.0732774 0.169102
C10 C -0.0168226 -0.15153 0.187632
C11 C 0.0790938 -0.191786 0.226733
C12 C 0.0723379 -0.272809 0.245091
C13 C 0.166754 -0.310705 0.282697
C14 C 0.272154 -0.268607 0.303838
C15 C 0.281458 -0.189933 0.287202
C16 C 0.185683 -0.148928 0.248027
C17 C 0.193328 -0.0671916 0.22878
C18 C 0.30447 -0.0214541 0.250378
C19 C 0.445952 -0.00895469 0.125725
C20 C 0.552506 0.0341671 0.144662
C21 C 0.516503 0.0637428 0.286779
C22 C 0.374822 0.0527258 0.417155
C23 C 0.337417 0.0833242 0.564219
C24 C 0.199275 0.0719279 0.68914
C25 C 0.0925379 0.0291324 0.671529
C26 C 0.125216 -0.00135889 0.530488
C27 C 0.266988 0.0093789 0.398815
C28 C 0.606561 -0.0354511 -0.158564
C29 C 0.601348 -0.0838581 -0.281937
C30 C 0.563807 -0.161896 -0.253047
C31 C 0.565827 -0.209692 -0.36649
C32 C 0.604729 -0.179604 -0.511481
C33 C 0.641165 -0.102102 -0.542494
C34 C 0.640038 -0.0548044 -0.428684
H1 H 0.310027 0.147717 -0.046724
H2 H 0.407947 0.280267 -0.0987507
H3 H 0.237057 0.390536 0.0271353
H4 H -0.02948 0.366245 0.205111
H5 H 0.18416 0.0743991 0.192502
H6 H -0.0829612 -0.0428245 0.139535
H7 H -0.0980572 -0.183874 0.171923
H8 H -0.00928284 -0.30443 0.228766
H9 H 0.160587 -0.372691 0.296494
H10 H 0.346162 -0.298668 0.334053
H11 H 0.361976 -0.158205 0.304717
H12 H 0.660349 0.0430062 0.0455452
H13 H 0.598323 0.096631 0.30049
H14 H 0.420426 0.11606 0.576159
H15 H 0.171774 0.0955902 0.801139
H16 H -0.0163519 0.0202295 0.770425
H17 H 0.0425718 -0.0341689 0.518487
H18 H 0.395358 -0.0713235 -0.0167128
H19 H 0.534913 -0.185331 -0.140441
H20 H 0.53741 -0.269957 -0.341652
H21 H 0.606541 -0.216131 -0.600926
H22 H 0.67005 -0.07786 -0.654247
N1 N 0.108648 0.0497743 0.169583
N2 N 0.479041 -0.04099 -0.0177666
O1 O -0.0723839 0.0806397 0.107569
O2 O 0.714783 0.00268693 -0.183316
CL1 Cl -0.197641 0.230932 0.307109
CL2 Cl 0.682111 0.042753 -0.473122

#END

data_XXVI_RANK-55_Mohamed_1186.res
_database_code_CSD               UNKNWN
_symmetry_cell_setting           monoclinic
_symmetry_space_group_name_H-M   'P 21'
_symmetry_Int_Tables_number      4
loop_
_symmetry_equiv_pos_site_id
_symmetry_equiv_pos_as_xyz
1 x,y,z
2 -x,1/2+y,-z
_cell_length_a                   10.3784
_cell_length_b                   17.4099
_cell_length_c                   10.2701
_cell_angle_alpha                90
_cell_angle_beta                 57.5336
_cell_angle_gamma                90
_cell_volume                     1565.64
loop_
_atom_site_label
_atom_site_type_symbol
_atom_site_fract_x
_atom_site_fract_y
_atom_site_fract_z
C1 C 0.331577 0.761251 0.177271
C2 C 0.306489 0.824139 0.108076
C3 C 0.254717 0.809454 0.00924024
C4 C 0.229628 0.734771 -0.0208841
C5 C 0.255138 0.673178 0.0492567
C6 C 0.305471 0.686342 0.148819
C7 C 0.341458 0.905766 0.129041
C8 C 0.214105 1.03558 0.189296
C9 C 0.340438 1.07846 0.169105
C10 C 0.329197 1.15671 0.18763
C11 C 0.194174 1.19698 0.226731
C12 C 0.182581 1.278 0.245093
C13 C 0.0505526 1.31589 0.282694
C14 C -0.0759778 1.2738 0.303841
C15 C -0.0686495 1.19512 0.287199
C16 C 0.0662915 1.15412 0.248029
C17 C 0.0778924 1.07238 0.22878
C18 C -0.0548463 1.02664 0.250383
C19 C -0.0716693 1.01415 0.125717
C20 C -0.197158 0.971029 0.144659
C21 C -0.303277 0.941453 0.286778
C22 C -0.291983 0.952469 0.41716
C23 C -0.401633 0.921872 0.564219
C24 C -0.388414 0.933264 0.689139
C25 C -0.264061 0.976058 0.67153
C26 C -0.155697 1.00654 0.530484
C27 C -0.165813 0.995807 0.398819
C28 C 0.052009 1.04065 -0.158564
C29 C 0.180587 1.08904 -0.281936
C30 C 0.189236 1.16709 -0.25304
C31 C 0.300672 1.21489 -0.366488
C32 C 0.406755 1.1848 -0.511472
C33 C 0.401331 1.1073 -0.542488
C34 C 0.288646 1.06 -0.428681
H1 H 0.236696 0.857478 -0.0467322
H2 H 0.190798 0.724926 -0.0987471
H3 H 0.235802 0.614655 0.0271338
H4 H 0.324362 0.638945 0.205104
H5 H 0.12334 0.930799 0.192498
H6 H 0.443421 1.04802 0.139537
H7 H 0.426142 1.18907 0.171926
H8 H 0.280525 1.30962 0.228771
H9 H 0.0429285 1.37788 0.296491
H10 H -0.180206 1.30386 0.33405
H11 H -0.166688 1.1634 0.304717
H12 H -0.205899 0.962191 0.0455455
H13 H -0.398821 0.908557 0.30049
H14 H -0.496585 0.889131 0.576162
H15 H -0.472902 0.909601 0.801132
H16 H -0.254073 0.984953 0.770428
H17 H -0.0610592 1.03936 0.518495
H18 H 0.121359 1.07651 -0.0167185
H19 H 0.105534 1.19052 -0.140437
H20 H 0.304259 1.27515 -0.341653
H21 H 0.494396 1.22132 -0.600928
H22 H 0.484203 1.08306 -0.654248
N1 N 0.22177 0.955412 0.169586
N2 N 0.0387166 1.04618 -0.0177592
O1 O 0.464808 0.924551 0.107568
O2 O -0.0314625 1.0025 -0.183316
CL1 Cl 0.39052 0.774259 0.307111
CL2 Cl 0.291015 0.96244 -0.473124

#END

data_XXVI_RANK-56_Mohamed_1213.res
_database_code_CSD               UNKNWN
_symmetry_cell_setting           monoclinic
_symmetry_space_group_name_H-M   'P 21'
_symmetry_Int_Tables_number      4
loop_
_symmetry_equiv_pos_site_id
_symmetry_equiv_pos_as_xyz
1 x,y,z
2 -x,1/2+y,-z
_cell_length_a                   10.378
_cell_length_b                   17.4101
_cell_length_c                   9.9375
_cell_angle_alpha                90
_cell_angle_beta                 60.6877
_cell_angle_gamma                90
_cell_volume                     1565.64
loop_
_atom_site_label
_atom_site_type_symbol
_atom_site_fract_x
_atom_site_fract_y
_atom_site_fract_z
C1 C 0.991124 0.238338 0.17728
C2 C 1.08541 0.175441 0.108091
C3 C 1.23604 0.190134 0.00924242
C4 C 1.29124 0.264819 -0.0208728
C5 C 1.19559 0.326417 0.0492621
C6 C 1.04569 0.313241 0.148828
C7 C 1.02949 0.0938205 0.129049
C8 C 1.09659 -0.0359965 0.189305
C9 C 0.99045 -0.0788681 0.169107
C10 C 0.98316 -0.157128 0.187641
C11 C 1.07908 -0.197383 0.226741
C12 C 1.07232 -0.278408 0.245099
C13 C 1.16674 -0.316299 0.282708
C14 C 1.27215 -0.274201 0.303852
C15 C 1.28145 -0.195531 0.287208
C16 C 1.18568 -0.15453 0.248039
C17 C 1.19332 -0.0727904 0.22879
C18 C 1.30447 -0.0270571 0.250389
C19 C 1.44594 -0.0145549 0.125735
C20 C 1.5525 0.0285569 0.144668
C21 C 1.5165 0.0581387 0.286781
C22 C 1.37482 0.0471168 0.417166
C23 C 1.33741 0.0777203 0.564227
C24 C 1.19927 0.0663303 0.689144
C25 C 1.09253 0.0235321 0.671524
C26 C 1.1252 -0.00694957 0.530482
C27 C 1.26699 0.00377747 0.398828
C28 C 1.60657 -0.041051 -0.15855
C29 C 1.60134 -0.089456 -0.281908
C30 C 1.5638 -0.167501 -0.253029
C31 C 1.56582 -0.215289 -0.366467
C32 C 1.60472 -0.18521 -0.511446
C33 C 1.64115 -0.107701 -0.542463
C34 C 1.64002 -0.0604015 -0.42866
H1 H 1.31002 0.142111 -0.0467169
H2 H 1.40794 0.274658 -0.0987402
H3 H 1.23704 0.384927 0.0271421
H4 H 0.970508 0.360638 0.205105
H5 H 1.18415 0.0687977 0.192506
H6 H 0.917024 -0.0484254 0.139543
H7 H 0.901927 -0.189476 0.171932
H8 H 0.990705 -0.310028 0.228772
H9 H 1.16058 -0.378293 0.296498
H10 H 1.34615 -0.304264 0.334062
H11 H 1.36197 -0.163797 0.304734
H12 H 1.66036 0.0374045 0.0455581
H13 H 1.59832 0.0910296 0.3005
H14 H 1.42043 0.11046 0.576158
H15 H 1.17178 0.0899921 0.801135
H16 H 0.983641 0.0146331 0.770419
H17 H 1.04256 -0.0397719 0.518487
H18 H 1.39536 -0.0769279 -0.0167039
H19 H 1.53491 -0.190931 -0.14042
H20 H 1.5374 -0.275554 -0.341631
H21 H 1.60653 -0.221734 -0.600902
H22 H 1.67004 -0.0834692 -0.654216
N1 N 1.10864 0.0441799 0.169584
N2 N 1.47904 -0.0465877 -0.0177489
O1 O 0.927608 0.0750334 0.107577
O2 O 1.71478 -0.00290937 -0.183296
CL1 Cl 0.802348 0.225327 0.307105
CL2 Cl 1.6821 0.0371524 -0.473094

#END

data_XXVI_RANK-57_Mohamed_1231.res
_database_code_CSD               UNKNWN
_symmetry_cell_setting           monoclinic
_symmetry_space_group_name_H-M   'P 21'
_symmetry_Int_Tables_number      4
loop_
_symmetry_equiv_pos_site_id
_symmetry_equiv_pos_as_xyz
1 x,y,z
2 -x,1/2+y,-z
_cell_length_a                   10.378
_cell_length_b                   17.4101
_cell_length_c                   9.9376
_cell_angle_alpha                90
_cell_angle_beta                 60.6876
_cell_angle_gamma                90
_cell_volume                     1565.65
loop_
_atom_site_label
_atom_site_type_symbol
_atom_site_fract_x
_atom_site_fract_y
_atom_site_fract_z
C1 C 0.991119 0.238371 0.177284
C2 C 1.08541 0.175484 0.108091
C3 C 1.23604 0.190172 0.00924646
C4 C 1.29124 0.264864 -0.0208631
C5 C 1.19558 0.326448 0.0492596
C6 C 1.04569 0.31328 0.148822
C7 C 1.02948 0.0938607 0.129048
C8 C 1.0966 -0.0359658 0.18931
C9 C 0.990456 -0.0788344 0.169103
C10 C 0.983166 -0.15709 0.187642
C11 C 1.07909 -0.197345 0.226748
C12 C 1.07233 -0.278372 0.245103
C13 C 1.16675 -0.316255 0.28271
C14 C 1.27216 -0.274158 0.303855
C15 C 1.28146 -0.195492 0.287218
C16 C 1.18568 -0.154492 0.248041
C17 C 1.19333 -0.0727495 0.228796
C18 C 1.30446 -0.0270156 0.250393
C19 C 1.44595 -0.01452 0.125731
C20 C 1.55251 0.0286004 0.144671
C21 C 1.5165 0.0581826 0.286783
C22 C 1.37483 0.0471624 0.417164
C23 C 1.33742 0.0777626 0.564227
C24 C 1.19927 0.0663698 0.689142
C25 C 1.09254 0.0235793 0.671525
C26 C 1.12521 -0.00691698 0.530486
C27 C 1.26699 0.00382654 0.398823
C28 C 1.60656 -0.0410051 -0.158541
C29 C 1.60135 -0.0894134 -0.281912
C30 C 1.56382 -0.167456 -0.253022
C31 C 1.56583 -0.215253 -0.366462
C32 C 1.60473 -0.185171 -0.511449
C33 C 1.64116 -0.107661 -0.542459
C34 C 1.64003 -0.0603664 -0.428649
H1 H 1.31001 0.14215 -0.0467141
H2 H 1.40794 0.274699 -0.0987317
H3 H 1.23704 0.384971 0.0271489
H4 H 0.970503 0.360682 0.205111
H5 H 1.18416 0.0688314 0.192504
H6 H 0.917027 -0.0483869 0.139541
H7 H 0.901935 -0.189439 0.171927
H8 H 0.990705 -0.309983 0.228771
H9 H 1.16059 -0.378248 0.2965
H10 H 1.34616 -0.304215 0.334063
H11 H 1.36198 -0.163757 0.304736
H12 H 1.66036 0.0374403 0.0455634
H13 H 1.59833 0.0910805 0.300511
H14 H 1.42043 0.110507 0.576159
H15 H 1.17177 0.0900311 0.801125
H16 H 0.983643 0.0146744 0.770421
H17 H 1.04256 -0.0397321 0.518493
H18 H 1.39536 -0.0768833 -0.0166951
H19 H 1.53492 -0.190882 -0.140423
H20 H 1.53741 -0.275516 -0.341622
H21 H 1.60654 -0.221694 -0.600898
H22 H 1.67004 -0.0834252 -0.654211
N1 N 1.10864 0.044213 0.169592
N2 N 1.47905 -0.0465442 -0.0177504
O1 O 0.927608 0.0750735 0.107575
O2 O 1.71478 -0.00286759 -0.183291
CL1 Cl 0.802349 0.225363 0.307105
CL2 Cl 1.68211 0.037196 -0.473097

#END

data_XXVI_RANK-58_Mohamed_1315.res
_database_code_CSD               UNKNWN
_symmetry_cell_setting           monoclinic
_symmetry_space_group_name_H-M   'P 21'
_symmetry_Int_Tables_number      4
loop_
_symmetry_equiv_pos_site_id
_symmetry_equiv_pos_as_xyz
1 x,y,z
2 -x,1/2+y,-z
_cell_length_a                   10.3784
_cell_length_b                   17.4099
_cell_length_c                   9.9375
_cell_angle_alpha                90
_cell_angle_beta                 60.6861
_cell_angle_gamma                90
_cell_volume                     1565.65
loop_
_atom_site_label
_atom_site_type_symbol
_atom_site_fract_x
_atom_site_fract_y
_atom_site_fract_z
C1 C 0.991149 0.237702 0.177265
C2 C 1.08543 0.174816 0.108077
C3 C 1.23605 0.189496 0.00923741
C4 C 1.29125 0.264186 -0.0208847
C5 C 1.19561 0.325777 0.0492522
C6 C 1.04571 0.312616 0.148817
C7 C 1.0295 0.0931965 0.129038
C8 C 1.0966 -0.036634 0.189299
C9 C 0.990471 -0.0795048 0.169103
C10 C 0.98318 -0.157758 0.187626
C11 C 1.07909 -0.198019 0.226731
C12 C 1.07234 -0.279046 0.24509
C13 C 1.16675 -0.31693 0.282703
C14 C 1.27215 -0.274839 0.303846
C15 C 1.28145 -0.196168 0.287207
C16 C 1.18568 -0.155161 0.24803
C17 C 1.19333 -0.0734217 0.228784
C18 C 1.30447 -0.0276859 0.250377
C19 C 1.44596 -0.0151897 0.125717
C20 C 1.5525 0.0279255 0.144659
C21 C 1.5165 0.057502 0.286779
C22 C 1.37483 0.0464833 0.417159
C23 C 1.33742 0.0770913 0.56422
C24 C 1.19928 0.0656928 0.689138
C25 C 1.09253 0.0228965 0.67153
C26 C 1.12522 -0.00758897 0.530485
C27 C 1.267 0.00314286 0.398822
C28 C 1.60657 -0.0416862 -0.158567
C29 C 1.60135 -0.0900883 -0.281933
C30 C 1.56381 -0.168131 -0.25304
C31 C 1.56583 -0.215929 -0.366484
C32 C 1.60473 -0.185842 -0.511472
C33 C 1.64117 -0.108342 -0.542486
C34 C 1.64003 -0.0610405 -0.428675
H1 H 1.31003 0.141478 -0.0467307
H2 H 1.40796 0.27403 -0.0987491
H3 H 1.23707 0.384297 0.0271315
H4 H 0.970529 0.360014 0.205097
H5 H 1.18416 0.0681643 0.192495
H6 H 0.91705 -0.0490583 0.139533
H7 H 0.901946 -0.190106 0.171924
H8 H 0.99071 -0.310656 0.228766
H9 H 1.16058 -0.378928 0.296492
H10 H 1.34615 -0.304899 0.334059
H11 H 1.36197 -0.164431 0.304722
H12 H 1.66035 0.0367666 0.0455491
H13 H 1.59832 0.0904034 0.300495
H14 H 1.42043 0.109826 0.576158
H15 H 1.17177 0.0893653 0.801132
H16 H 0.983649 0.0140038 0.770418
H17 H 1.04257 -0.0404022 0.51849
H18 H 1.39537 -0.0775628 -0.0167137
H19 H 1.53491 -0.191564 -0.140436
H20 H 1.53741 -0.276198 -0.341647
H21 H 1.60654 -0.222375 -0.600918
H22 H 1.67005 -0.084097 -0.654238
N1 N 1.10866 0.0435498 0.169584
N2 N 1.47905 -0.0472239 -0.0177671
O1 O 0.927625 0.0744069 0.107574
O2 O 1.71479 -0.00354639 -0.183312
CL1 Cl 0.802369 0.224701 0.307105
CL2 Cl 1.68211 0.0365135 -0.473123

#END

data_XXVI_RANK-59_Mohamed_1164.res
_database_code_CSD               UNKNWN
_symmetry_cell_setting           monoclinic
_symmetry_space_group_name_H-M   'P 21'
_symmetry_Int_Tables_number      4
loop_
_symmetry_equiv_pos_site_id
_symmetry_equiv_pos_as_xyz
1 x,y,z
2 -x,1/2+y,-z
_cell_length_a                   10.3783
_cell_length_b                   17.4102
_cell_length_c                   9.9375
_cell_angle_alpha                90
_cell_angle_beta                 60.6854
_cell_angle_gamma                90
_cell_volume                     1565.65
loop_
_atom_site_label
_atom_site_type_symbol
_atom_site_fract_x
_atom_site_fract_y
_atom_site_fract_z
C1 C 0.991131 0.238214 0.177285
C2 C 1.08542 0.175319 0.108092
C3 C 1.23604 0.190007 0.00924518
C4 C 1.29124 0.2647 -0.0208667
C5 C 1.1956 0.326291 0.0492638
C6 C 1.0457 0.313123 0.148841
C7 C 1.02949 0.0936963 0.129049
C8 C 1.09659 -0.0361272 0.18931
C9 C 0.99046 -0.0789965 0.169105
C10 C 0.983171 -0.157255 0.187632
C11 C 1.07908 -0.197505 0.226736
C12 C 1.07233 -0.278535 0.245093
C13 C 1.16674 -0.316419 0.282697
C14 C 1.27215 -0.274329 0.30384
C15 C 1.28145 -0.19565 0.287205
C16 C 1.18567 -0.154654 0.248039
C17 C 1.19332 -0.0729091 0.22879
C18 C 1.30446 -0.0271746 0.250393
C19 C 1.44594 -0.014687 0.125725
C20 C 1.5525 0.0284363 0.144662
C21 C 1.5165 0.0580118 0.286785
C22 C 1.37481 0.0469946 0.41717
C23 C 1.3374 0.0776001 0.564231
C24 C 1.19926 0.066196 0.689148
C25 C 1.09252 0.0234036 0.67154
C26 C 1.1252 -0.00708144 0.530495
C27 C 1.26699 0.00365583 0.398832
C28 C 1.60656 -0.041177 -0.158564
C29 C 1.60135 -0.0895753 -0.281934
C30 C 1.56381 -0.167615 -0.25304
C31 C 1.56583 -0.215409 -0.366493
C32 C 1.60474 -0.185322 -0.511474
C33 C 1.64117 -0.107823 -0.542487
C34 C 1.64004 -0.0605205 -0.428673
H1 H 1.31002 0.141995 -0.0467196
H2 H 1.40795 0.274533 -0.0987384
H3 H 1.23705 0.384801 0.0271529
H4 H 0.970513 0.360518 0.205127
H5 H 1.18415 0.0686756 0.192503
H6 H 0.91704 -0.0485518 0.139546
H7 H 0.90194 -0.189597 0.171928
H8 H 0.990704 -0.310147 0.228769
H9 H 1.16058 -0.378407 0.296491
H10 H 1.34615 -0.304383 0.334055
H11 H 1.36197 -0.163922 0.304727
H12 H 1.66035 0.0372772 0.04555
H13 H 1.59831 0.0909099 0.300501
H14 H 1.42042 0.110337 0.57617
H15 H 1.17176 0.0898668 0.801142
H16 H 0.983632 0.0145055 0.770436
H17 H 1.04256 -0.0398898 0.518502
H18 H 1.39536 -0.0770498 -0.0167126
H19 H 1.53491 -0.191048 -0.140441
H20 H 1.53741 -0.275676 -0.341651
H21 H 1.60655 -0.221849 -0.600925
H22 H 1.67005 -0.0835844 -0.654241
N1 N 1.10864 0.0440602 0.169592
N2 N 1.47904 -0.0467092 -0.0177639
O1 O 0.927612 0.0749136 0.107578
O2 O 1.71479 -0.00303018 -0.183317
CL1 Cl 0.802352 0.225201 0.307121
CL2 Cl 1.68211 0.0370343 -0.473112

#END

data_XXVI_RANK-60_Mohamed_1159.res
_database_code_CSD               UNKNWN
_symmetry_cell_setting           monoclinic
_symmetry_space_group_name_H-M   'P 21'
_symmetry_Int_Tables_number      4
loop_
_symmetry_equiv_pos_site_id
_symmetry_equiv_pos_as_xyz
1 x,y,z
2 -x,1/2+y,-z
_cell_length_a                   10.2699
_cell_length_b                   17.4103
_cell_length_c                   9.9375
_cell_angle_alpha                90
_cell_angle_beta                 118.22
_cell_angle_gamma                90
_cell_volume                     1565.65
loop_
_atom_site_label
_atom_site_type_symbol
_atom_site_fract_x
_atom_site_fract_y
_atom_site_fract_z
C1 C 0.991121 0.241981 0.16842
C2 C 1.08541 0.179092 0.19351
C3 C 1.23604 0.193773 0.245283
C4 C 1.29124 0.268467 0.270375
C5 C 1.19558 0.330062 0.244858
C6 C 1.04569 0.316893 0.194522
C7 C 1.02948 0.097468 0.158545
C8 C 1.09659 -0.0323524 0.285896
C9 C 0.990459 -0.0752256 0.159568
C10 C 0.983173 -0.153486 0.170806
C11 C 1.07909 -0.193741 0.305827
C12 C 1.07233 -0.274763 0.317418
C13 C 1.16675 -0.312648 0.44945
C14 C 1.27215 -0.270555 0.575983
C15 C 1.28145 -0.191878 0.568646
C16 C 1.18568 -0.150889 0.433708
C17 C 1.19332 -0.0691375 0.422114
C18 C 1.30446 -0.0234086 0.554854
C19 C 1.44595 -0.010912 0.571678
C20 C 1.5525 0.032212 0.69717
C21 C 1.5165 0.0617867 0.803281
C22 C 1.37481 0.0507661 0.791984
C23 C 1.3374 0.08137 0.901634
C24 C 1.19926 0.0699671 0.88841
C25 C 1.09252 0.0271777 0.764065
C26 C 1.1252 -0.00330718 0.655697
C27 C 1.26698 0.00742998 0.665806
C28 C 1.60656 -0.0373981 0.448002
C29 C 1.60135 -0.0857988 0.319421
C30 C 1.56381 -0.163843 0.310769
C31 C 1.56584 -0.211638 0.199342
C32 C 1.60474 -0.181554 0.093266
C33 C 1.64117 -0.10405 0.0986844
C34 C 1.64004 -0.056752 0.211359
H1 H 1.31001 0.145762 0.263299
H2 H 1.40794 0.278307 0.309209
H3 H 1.23704 0.388574 0.264207
H4 H 0.970498 0.364285 0.175638
H5 H 1.18415 0.0724421 0.376663
H6 H 0.917037 -0.0447801 0.056576
H7 H 0.901935 -0.185828 0.0738651
H8 H 0.99071 -0.30638 0.219473
H9 H 1.16059 -0.37464 0.45707
H10 H 1.34616 -0.300616 0.68021
H11 H 1.36197 -0.160151 0.666693
H12 H 1.66035 0.0410524 0.705898
H13 H 1.59831 0.0946788 0.898814
H14 H 1.42042 0.114102 0.99658
H15 H 1.17175 0.0936312 0.972903
H16 H 0.983636 0.0182724 0.754072
H17 H 1.04256 -0.0361203 0.561062
H18 H 1.39536 -0.0732756 0.378655
H19 H 1.53492 -0.187271 0.394474
H20 H 1.53741 -0.271907 0.195761
H21 H 1.60655 -0.218081 0.00561894
H22 H 1.67005 -0.0798123 0.0158158
N1 N 1.10864 0.047824 0.278235
N2 N 1.47905 -0.0429379 0.461282
O1 O 0.927606 0.0786855 0.0351936
O2 O 1.71478 0.0007383 0.531469
CL1 Cl 0.802345 0.228977 0.109471
CL2 Cl 1.68211 0.0408028 0.208999

#END

data_XXVI_RANK-61_Mohamed_1157.res
_database_code_CSD               UNKNWN
_symmetry_cell_setting           monoclinic
_symmetry_space_group_name_H-M   'P 21'
_symmetry_Int_Tables_number      4
loop_
_symmetry_equiv_pos_site_id
_symmetry_equiv_pos_as_xyz
1 x,y,z
2 -x,1/2+y,-z
_cell_length_a                   10.2701
_cell_length_b                   17.4102
_cell_length_c                   9.9376
_cell_angle_alpha                90
_cell_angle_beta                 118.221
_cell_angle_gamma                90
_cell_volume                     1565.68
loop_
_atom_site_label
_atom_site_type_symbol
_atom_site_fract_x
_atom_site_fract_y
_atom_site_fract_z
C1 C 0.991125 0.239604 0.168408
C2 C 1.08541 0.176721 0.193502
C3 C 1.23603 0.19141 0.245282
C4 C 1.29123 0.266099 0.270371
C5 C 1.19559 0.32769 0.244858
C6 C 1.04568 0.314514 0.19452
C7 C 1.02949 0.095097 0.15854
C8 C 1.09659 -0.0347208 0.285895
C9 C 0.99045 -0.0775933 0.15956
C10 C 0.983163 -0.155852 0.170808
C11 C 1.07909 -0.196109 0.305831
C12 C 1.07232 -0.27713 0.317421
C13 C 1.16675 -0.315021 0.449451
C14 C 1.27215 -0.272921 0.575989
C15 C 1.28145 -0.194257 0.56865
C16 C 1.18568 -0.153259 0.433708
C17 C 1.19332 -0.071513 0.42211
C18 C 1.30446 -0.025782 0.554851
C19 C 1.44594 -0.0132773 0.571675
C20 C 1.5525 0.0298373 0.697166
C21 C 1.5165 0.0594145 0.803281
C22 C 1.37482 0.0483934 0.791986
C23 C 1.3374 0.0790013 0.90163
C24 C 1.19926 0.0676008 0.88841
C25 C 1.09253 0.024808 0.764059
C26 C 1.1252 -0.00567795 0.655691
C27 C 1.26698 0.00506075 0.665803
C28 C 1.60656 -0.0397744 0.448002
C29 C 1.60135 -0.0881758 0.319425
C30 C 1.56381 -0.166217 0.310771
C31 C 1.56583 -0.214012 0.199346
C32 C 1.60473 -0.183926 0.0932698
C33 C 1.64117 -0.106421 0.0986959
C34 C 1.64003 -0.0591253 0.211366
H1 H 1.31002 0.143391 0.263296
H2 H 1.40794 0.275938 0.309203
H3 H 1.23704 0.386203 0.26419
H4 H 0.970503 0.361921 0.175622
H5 H 1.18415 0.0700694 0.376652
H6 H 0.917028 -0.0471523 0.0565819
H7 H 0.901931 -0.188196 0.0738647
H8 H 0.990705 -0.308743 0.219475
H9 H 1.16059 -0.377014 0.457081
H10 H 1.34615 -0.302981 0.680211
H11 H 1.36197 -0.162528 0.666696
H12 H 1.66034 0.0386814 0.705899
H13 H 1.59831 0.0923094 0.898819
H14 H 1.42042 0.111741 0.996583
H15 H 1.17176 0.0912639 0.972896
H16 H 0.983636 0.0159041 0.754061
H17 H 1.04256 -0.0384928 0.561056
H18 H 1.39536 -0.075648 0.378654
H19 H 1.53491 -0.189652 0.394483
H20 H 1.53741 -0.274274 0.19577
H21 H 1.60654 -0.220454 0.0056325
H22 H 1.67005 -0.0821907 0.0158201
N1 N 1.10864 0.0454554 0.278236
N2 N 1.47904 -0.0453112 0.461284
O1 O 0.927605 0.0763138 0.0351914
O2 O 1.71478 -0.00163486 0.531476
CL1 Cl 0.802349 0.226602 0.109471
CL2 Cl 1.68211 0.0384345 0.208998

#END

data_XXVI_RANK-62_Mohamed_1057.res
_database_code_CSD               UNKNWN
_symmetry_cell_setting           monoclinic
_symmetry_space_group_name_H-M   'P 21'
_symmetry_Int_Tables_number      4
loop_
_symmetry_equiv_pos_site_id
_symmetry_equiv_pos_as_xyz
1 x,y,z
2 -x,1/2+y,-z
_cell_length_a                   10.3784
_cell_length_b                   17.4101
_cell_length_c                   9.9375
_cell_angle_alpha                90
_cell_angle_beta                 60.6848
_cell_angle_gamma                90
_cell_volume                     1565.65
loop_
_atom_site_label
_atom_site_type_symbol
_atom_site_fract_x
_atom_site_fract_y
_atom_site_fract_z
C1 C 0.99116 0.245395 0.677264
C2 C 1.08544 0.182509 0.608071
C3 C 1.23607 0.197197 0.509226
C4 C 1.29127 0.271881 0.479107
C5 C 1.19563 0.333475 0.549237
C6 C 1.04572 0.320311 0.64881
C7 C 1.02951 0.100886 0.629043
C8 C 1.09661 -0.0289315 0.689299
C9 C 0.990462 -0.0718046 0.669109
C10 C 0.983174 -0.150062 0.687637
C11 C 1.07909 -0.190317 0.726747
C12 C 1.07233 -0.271338 0.745107
C13 C 1.16675 -0.309229 0.782705
C14 C 1.27214 -0.267138 0.803852
C15 C 1.28145 -0.188463 0.78721
C16 C 1.18568 -0.147467 0.748035
C17 C 1.19334 -0.0657247 0.728782
C18 C 1.30448 -0.0199882 0.750376
C19 C 1.44597 -0.00749753 0.625715
C20 C 1.55252 0.03562 0.64464
C21 C 1.51651 0.065193 0.786756
C22 C 1.37484 0.0541798 0.917148
C23 C 1.33743 0.0847898 1.06421
C24 C 1.19929 0.0733942 1.18913
C25 C 1.09255 0.0306024 1.17152
C26 C 1.12522 0.00010938 1.03048
C27 C 1.26701 0.0108466 0.898814
C28 C 1.60658 -0.0339969 0.34142
C29 C 1.60135 -0.0824015 0.218062
C30 C 1.56382 -0.16044 0.246954
C31 C 1.56582 -0.208236 0.133509
C32 C 1.60473 -0.178152 -0.0114801
C33 C 1.64117 -0.100649 -0.0424981
C34 C 1.64004 -0.0533495 0.0713159
H1 H 1.31004 0.149174 0.453258
H2 H 1.40798 0.281721 0.401225
H3 H 1.23709 0.391983 0.52711
H4 H 0.970548 0.367711 0.705089
H5 H 1.18418 0.0758608 0.692493
H6 H 0.917052 -0.0413661 0.639545
H7 H 0.901937 -0.182406 0.671937
H8 H 0.990701 -0.302953 0.728789
H9 H 1.16058 -0.371222 0.796514
H10 H 1.34615 -0.297193 0.83406
H11 H 1.36198 -0.15674 0.804717
H12 H 1.66037 0.0444618 0.545528
H13 H 1.59835 0.0980904 0.80047
H14 H 1.42045 0.117526 1.07615
H15 H 1.17179 0.0970605 1.30112
H16 H 0.983655 0.0217042 1.27043
H17 H 1.04258 -0.0326967 1.01849
H18 H 1.39537 -0.0698654 0.483278
H19 H 1.53491 -0.183872 0.359553
H20 H 1.5374 -0.268495 0.158347
H21 H 1.60654 -0.214681 -0.100924
H22 H 1.67006 -0.0764157 -0.154251
N1 N 1.10866 0.0512474 0.669582
N2 N 1.47906 -0.039526 0.482224
O1 O 0.927631 0.0821002 0.607571
O2 O 1.7148 0.00414959 0.316665
CL1 Cl 0.802378 0.232401 0.807105
CL2 Cl 1.68213 0.0442104 0.0268666

#END

data_XXVI_RANK-63_Mohamed_1152.res
_database_code_CSD               UNKNWN
_symmetry_cell_setting           monoclinic
_symmetry_space_group_name_H-M   'P 21'
_symmetry_Int_Tables_number      4
loop_
_symmetry_equiv_pos_site_id
_symmetry_equiv_pos_as_xyz
1 x,y,z
2 -x,1/2+y,-z
_cell_length_a                   10.27
_cell_length_b                   17.4102
_cell_length_c                   9.9376
_cell_angle_alpha                90
_cell_angle_beta                 118.22
_cell_angle_gamma                90
_cell_volume                     1565.67
loop_
_atom_site_label
_atom_site_type_symbol
_atom_site_fract_x
_atom_site_fract_y
_atom_site_fract_z
C1 C 0.991129 0.240715 0.168425
C2 C 1.08542 0.177827 0.193506
C3 C 1.23604 0.192505 0.245284
C4 C 1.29124 0.267204 0.270374
C5 C 1.1956 0.328786 0.244862
C6 C 1.04569 0.315627 0.19453
C7 C 1.02949 0.0962037 0.15854
C8 C 1.0966 -0.0336154 0.2859
C9 C 0.99046 -0.0764947 0.159572
C10 C 0.983171 -0.154751 0.170813
C11 C 1.07909 -0.195006 0.305826
C12 C 1.07233 -0.276026 0.317425
C13 C 1.16675 -0.313918 0.449443
C14 C 1.27215 -0.271824 0.575985
C15 C 1.28145 -0.193145 0.568647
C16 C 1.18568 -0.152155 0.433717
C17 C 1.19332 -0.0704068 0.422112
C18 C 1.30446 -0.024671 0.554845
C19 C 1.44594 -0.0121771 0.57167
C20 C 1.5525 0.0309446 0.697158
C21 C 1.51649 0.0605105 0.80327
C22 C 1.37482 0.0494956 0.791983
C23 C 1.3374 0.0801052 0.901632
C24 C 1.19926 0.0687003 0.888411
C25 C 1.09253 0.025913 0.764062
C26 C 1.1252 -0.00457742 0.655699
C27 C 1.26698 0.00616406 0.665813
C28 C 1.60657 -0.0386696 0.447996
C29 C 1.60135 -0.0870769 0.31942
C30 C 1.56381 -0.165118 0.310767
C31 C 1.56583 -0.212906 0.199337
C32 C 1.60473 -0.182818 0.0932623
C33 C 1.64117 -0.105324 0.0986777
C34 C 1.64003 -0.0580239 0.211357
H1 H 1.31002 0.144492 0.2633
H2 H 1.40794 0.277041 0.309202
H3 H 1.23705 0.387307 0.264204
H4 H 0.970511 0.363017 0.175637
H5 H 1.18415 0.0711776 0.376655
H6 H 0.917039 -0.0460466 0.0565865
H7 H 0.901935 -0.187095 0.0738656
H8 H 0.990704 -0.307644 0.219475
H9 H 1.16059 -0.375909 0.457073
H10 H 1.34615 -0.30188 0.680209
H11 H 1.36197 -0.161424 0.666698
H12 H 1.66035 0.0397814 0.705894
H13 H 1.59832 0.0934085 0.898814
H14 H 1.42042 0.112837 0.996585
H15 H 1.17177 0.092372 0.972902
H16 H 0.983636 0.0170144 0.754072
H17 H 1.04256 -0.0373865 0.561061
H18 H 1.39536 -0.0745438 0.378645
H19 H 1.53491 -0.188549 0.394469
H20 H 1.53741 -0.273174 0.19575
H21 H 1.60654 -0.219346 0.0056183
H22 H 1.67005 -0.0810766 0.0158049
N1 N 1.10864 0.0465556 0.278236
N2 N 1.47904 -0.0442092 0.46128
O1 O 0.927613 0.0774186 0.0351947
O2 O 1.71478 -0.00052665 0.531465
CL1 Cl 0.802351 0.227707 0.109482
CL2 Cl 1.68211 0.0395331 0.208996

#END

data_XXVI_RANK-64_Mohamed_1121.res
_database_code_CSD               UNKNWN
_symmetry_cell_setting           monoclinic
_symmetry_space_group_name_H-M   'P 21'
_symmetry_Int_Tables_number      4
loop_
_symmetry_equiv_pos_site_id
_symmetry_equiv_pos_as_xyz
1 x,y,z
2 -x,1/2+y,-z
_cell_length_a                   10.3784
_cell_length_b                   17.4102
_cell_length_c                   9.9375
_cell_angle_alpha                90
_cell_angle_beta                 60.6847
_cell_angle_gamma                90
_cell_volume                     1565.66
loop_
_atom_site_label
_atom_site_type_symbol
_atom_site_fract_x
_atom_site_fract_y
_atom_site_fract_z
C1 C 0.991151 0.243588 0.177268
C2 C 1.08544 0.180696 0.108076
C3 C 1.23606 0.195385 0.00923005
C4 C 1.29126 0.270073 -0.0208961
C5 C 1.19562 0.331658 0.0492455
C6 C 1.04572 0.318501 0.148814
C7 C 1.02951 0.0990763 0.12904
C8 C 1.09661 -0.0307466 0.189293
C9 C 0.990476 -0.0736152 0.169102
C10 C 0.983185 -0.151875 0.187626
C11 C 1.0791 -0.192128 0.226733
C12 C 1.07234 -0.273153 0.245089
C13 C 1.16675 -0.311046 0.282698
C14 C 1.27215 -0.268951 0.303834
C15 C 1.28146 -0.190279 0.2872
C16 C 1.1857 -0.149281 0.248025
C17 C 1.19334 -0.0675324 0.228776
C18 C 1.30448 -0.0218036 0.250372
C19 C 1.44597 -0.00930674 0.125714
C20 C 1.55253 0.0338157 0.144641
C21 C 1.51651 0.0633899 0.286765
C22 C 1.37484 0.0523758 0.417147
C23 C 1.33743 0.0829785 0.564214
C24 C 1.19928 0.0715835 0.689129
C25 C 1.09254 0.0287902 0.671526
C26 C 1.12522 -0.00169799 0.530486
C27 C 1.267 0.00903712 0.398811
C28 C 1.60658 -0.0357971 -0.158577
C29 C 1.60136 -0.0842031 -0.281943
C30 C 1.56382 -0.162242 -0.253056
C31 C 1.56584 -0.210038 -0.366494
C32 C 1.60475 -0.179958 -0.511488
C33 C 1.64119 -0.102451 -0.542502
C34 C 1.64005 -0.0551524 -0.42869
H1 H 1.31005 0.147359 -0.0467346
H2 H 1.40797 0.279909 -0.0987603
H3 H 1.23708 0.390177 0.0271216
H4 H 0.970537 0.365901 0.205102
H5 H 1.18418 0.0740446 0.192494
H6 H 0.917059 -0.0431731 0.139537
H7 H 0.901953 -0.184221 0.171931
H8 H 0.990716 -0.304769 0.228767
H9 H 1.16059 -0.37303 0.296495
H10 H 1.34616 -0.299007 0.334053
H11 H 1.36198 -0.158554 0.304715
H12 H 1.66037 0.0426518 0.0455261
H13 H 1.59834 0.0962885 0.300482
H14 H 1.42044 0.115713 0.576151
H15 H 1.17178 0.0952428 0.801124
H16 H 0.983653 0.0198866 0.770423
H17 H 1.04257 -0.0345125 0.518492
H18 H 1.39538 -0.0716779 -0.0167227
H19 H 1.53493 -0.185678 -0.140447
H20 H 1.53742 -0.270304 -0.341665
H21 H 1.60655 -0.216481 -0.600936
H22 H 1.67007 -0.0782181 -0.654262
N1 N 1.10866 0.0494334 0.169575
N2 N 1.47905 -0.0413305 -0.0177728
O1 O 0.927631 0.0802855 0.107569
O2 O 1.7148 0.00233488 -0.183338
CL1 Cl 0.802375 0.23058 0.307104
CL2 Cl 1.68213 0.0423974 -0.473141

#END

data_XXVI_RANK-65_Mohamed_1366.res
_database_code_CSD               UNKNWN
_symmetry_cell_setting           monoclinic
_symmetry_space_group_name_H-M   'P 21'
_symmetry_Int_Tables_number      4
loop_
_symmetry_equiv_pos_site_id
_symmetry_equiv_pos_as_xyz
1 x,y,z
2 -x,1/2+y,-z
_cell_length_a                   10.3783
_cell_length_b                   17.4103
_cell_length_c                   9.9375
_cell_angle_alpha                90
_cell_angle_beta                 60.6849
_cell_angle_gamma                90
_cell_volume                     1565.66
loop_
_atom_site_label
_atom_site_type_symbol
_atom_site_fract_x
_atom_site_fract_y
_atom_site_fract_z
C1 C 0.991155 0.245059 0.677275
C2 C 1.08544 0.182168 0.608074
C3 C 1.23606 0.196853 0.50923
C4 C 1.29127 0.271547 0.47911
C5 C 1.19563 0.333134 0.549239
C6 C 1.04573 0.319972 0.648815
C7 C 1.02951 0.100553 0.629047
C8 C 1.09661 -0.0292687 0.689303
C9 C 0.990465 -0.0721411 0.669106
C10 C 0.983173 -0.150396 0.687638
C11 C 1.07909 -0.190658 0.726742
C12 C 1.07232 -0.271677 0.7451
C13 C 1.16674 -0.309574 0.7827
C14 C 1.27215 -0.267472 0.80384
C15 C 1.28145 -0.1888 0.787205
C16 C 1.18568 -0.147804 0.748034
C17 C 1.19334 -0.066064 0.728784
C18 C 1.30448 -0.0203276 0.750373
C19 C 1.44596 -0.0078396 0.625714
C20 C 1.55252 0.0352835 0.644645
C21 C 1.51652 0.064854 0.786765
C22 C 1.37484 0.0538417 0.917149
C23 C 1.33743 0.0844516 1.06422
C24 C 1.19929 0.0730567 1.18913
C25 C 1.09255 0.0302556 1.17153
C26 C 1.12522 -0.00022689 1.03049
C27 C 1.26701 0.0105034 0.898817
C28 C 1.60657 -0.0343285 0.341425
C29 C 1.60135 -0.0827296 0.218058
C30 C 1.56381 -0.16077 0.246947
C31 C 1.56582 -0.208564 0.133505
C32 C 1.60474 -0.178489 -0.0114822
C33 C 1.64117 -0.100986 -0.042501
C34 C 1.64004 -0.0536874 0.0713129
H1 H 1.31004 0.148833 0.453262
H2 H 1.40797 0.28138 0.40124
H3 H 1.23709 0.391643 0.527125
H4 H 0.970541 0.367366 0.705098
H5 H 1.18417 0.0755248 0.692493
H6 H 0.917047 -0.0417038 0.639548
H7 H 0.901939 -0.182742 0.671936
H8 H 0.990705 -0.303294 0.728779
H9 H 1.16057 -0.371562 0.796503
H10 H 1.34615 -0.297533 0.834053
H11 H 1.36198 -0.157081 0.804722
H12 H 1.66037 0.0441228 0.545526
H13 H 1.59834 0.0977574 0.800477
H14 H 1.42044 0.117187 1.07615
H15 H 1.17179 0.0967152 1.30113
H16 H 0.983658 0.021368 1.27043
H17 H 1.04258 -0.0330424 1.0185
H18 H 1.39537 -0.0702009 0.483276
H19 H 1.53491 -0.1842 0.359551
H20 H 1.53741 -0.268837 0.158346
H21 H 1.60654 -0.215009 -0.100928
H22 H 1.67005 -0.0767477 -0.154255
N1 N 1.10866 0.0509042 0.66958
N2 N 1.47906 -0.0398626 0.482227
O1 O 0.927628 0.081764 0.607576
O2 O 1.7148 0.00381149 0.316664
CL1 Cl 0.802381 0.232057 0.807109
CL2 Cl 1.68213 0.0438665 0.0268676

#END

data_XXVI_RANK-66_Mohamed_1044.res
_database_code_CSD               UNKNWN
_symmetry_cell_setting           monoclinic
_symmetry_space_group_name_H-M   'P 21'
_symmetry_Int_Tables_number      4
loop_
_symmetry_equiv_pos_site_id
_symmetry_equiv_pos_as_xyz
1 x,y,z
2 -x,1/2+y,-z
_cell_length_a                   10.3783
_cell_length_b                   17.4103
_cell_length_c                   9.9375
_cell_angle_alpha                90
_cell_angle_beta                 60.6849
_cell_angle_gamma                90
_cell_volume                     1565.66
loop_
_atom_site_label
_atom_site_type_symbol
_atom_site_fract_x
_atom_site_fract_y
_atom_site_fract_z
C1 C 0.991156 0.245117 0.677271
C2 C 1.08544 0.182234 0.60808
C3 C 1.23606 0.196914 0.509234
C4 C 1.29127 0.271602 0.47911
C5 C 1.19561 0.333193 0.549247
C6 C 1.04572 0.320031 0.648813
C7 C 1.0295 0.100614 0.629039
C8 C 1.09661 -0.029207 0.6893
C9 C 0.990463 -0.0720813 0.669104
C10 C 0.98318 -0.150338 0.687632
C11 C 1.07909 -0.190598 0.726741
C12 C 1.07234 -0.271613 0.7451
C13 C 1.16675 -0.30951 0.782702
C14 C 1.27216 -0.267406 0.803841
C15 C 1.28145 -0.188736 0.787197
C16 C 1.18569 -0.147744 0.748035
C17 C 1.19333 -0.0659991 0.728783
C18 C 1.30447 -0.0202613 0.750373
C19 C 1.44596 -0.00777415 0.625711
C20 C 1.55252 0.0353517 0.644647
C21 C 1.51652 0.0649207 0.786759
C22 C 1.37484 0.0539084 0.917151
C23 C 1.33743 0.0845085 1.06421
C24 C 1.19928 0.0731202 1.18913
C25 C 1.09255 0.0303238 1.17153
C26 C 1.12522 -0.00016502 1.03048
C27 C 1.267 0.0105675 0.898815
C28 C 1.60657 -0.0342606 0.341423
C29 C 1.60136 -0.0826664 0.218062
C30 C 1.56382 -0.160709 0.246953
C31 C 1.56584 -0.208506 0.133504
C32 C 1.60474 -0.178417 -0.0114793
C33 C 1.64117 -0.100916 -0.0424982
C34 C 1.64005 -0.0536151 0.0713105
H1 H 1.31004 0.148903 0.45326
H2 H 1.40797 0.281438 0.401239
H3 H 1.23708 0.391716 0.527123
H4 H 0.970539 0.367429 0.705103
H5 H 1.18417 0.0755848 0.692497
H6 H 0.917051 -0.0416372 0.639539
H7 H 0.901945 -0.182685 0.671931
H8 H 0.990711 -0.303232 0.728772
H9 H 1.16058 -0.3715 0.796497
H10 H 1.34615 -0.297465 0.834055
H11 H 1.36198 -0.157016 0.804716
H12 H 1.66037 0.0441883 0.545534
H13 H 1.59834 0.0978173 0.800475
H14 H 1.42044 0.117249 1.07614
H15 H 1.17179 0.0967772 1.30113
H16 H 0.983652 0.0214298 1.27042
H17 H 1.04257 -0.0329758 1.01849
H18 H 1.39537 -0.0701334 0.483274
H19 H 1.53492 -0.184138 0.359555
H20 H 1.53741 -0.268769 0.158347
H21 H 1.60655 -0.214946 -0.100927
H22 H 1.67006 -0.076682 -0.154254
N1 N 1.10866 0.0509726 0.669584
N2 N 1.47906 -0.0397972 0.482229
O1 O 0.927624 0.0818304 0.607579
O2 O 1.71479 0.00387156 0.316669
CL1 Cl 0.802379 0.232121 0.807111
CL2 Cl 1.68212 0.0439379 0.0268682

#END

data_XXVI_RANK-67_Mohamed_1357.res
_database_code_CSD               UNKNWN
_symmetry_cell_setting           monoclinic
_symmetry_space_group_name_H-M   'P 21'
_symmetry_Int_Tables_number      4
loop_
_symmetry_equiv_pos_site_id
_symmetry_equiv_pos_as_xyz
1 x,y,z
2 -x,1/2+y,-z
_cell_length_a                   10.3784
_cell_length_b                   17.4102
_cell_length_c                   9.9375
_cell_angle_alpha                90
_cell_angle_beta                 60.6848
_cell_angle_gamma                90
_cell_volume                     1565.66
loop_
_atom_site_label
_atom_site_type_symbol
_atom_site_fract_x
_atom_site_fract_y
_atom_site_fract_z
C1 C 0.991145 0.245128 0.677273
C2 C 1.08544 0.18224 0.608078
C3 C 1.23606 0.196933 0.509227
C4 C 1.29126 0.271616 0.47911
C5 C 1.19561 0.333213 0.549245
C6 C 1.04572 0.320044 0.648817
C7 C 1.0295 0.100622 0.629043
C8 C 1.09661 -0.0292021 0.689304
C9 C 0.990465 -0.0720734 0.669102
C10 C 0.983174 -0.150324 0.687641
C11 C 1.0791 -0.190586 0.726735
C12 C 1.07233 -0.271611 0.745093
C13 C 1.16676 -0.3095 0.782701
C14 C 1.27215 -0.267406 0.803842
C15 C 1.28146 -0.188729 0.787201
C16 C 1.18569 -0.14773 0.748033
C17 C 1.19333 -0.0659895 0.728787
C18 C 1.30448 -0.0202498 0.750376
C19 C 1.44596 -0.00776497 0.625713
C20 C 1.55251 0.0353638 0.644648
C21 C 1.51651 0.0649389 0.786767
C22 C 1.37483 0.0539154 0.917149
C23 C 1.33742 0.0845202 1.06422
C24 C 1.19929 0.0731253 1.18914
C25 C 1.09254 0.0303333 1.17152
C26 C 1.12522 -0.00015711 1.03049
C27 C 1.267 0.0105798 0.898813
C28 C 1.60658 -0.0342559 0.34142
C29 C 1.60135 -0.0826539 0.218061
C30 C 1.56382 -0.160695 0.246947
C31 C 1.56584 -0.208496 0.133509
C32 C 1.60474 -0.178413 -0.0114769
C33 C 1.64118 -0.100908 -0.0424959
C34 C 1.64005 -0.0536075 0.0713148
H1 H 1.31004 0.148909 0.453262
H2 H 1.40797 0.281457 0.401237
H3 H 1.23707 0.391729 0.527124
H4 H 0.970537 0.36744 0.705108
H5 H 1.18417 0.0755965 0.692496
H6 H 0.917051 -0.0416316 0.639538
H7 H 0.901945 -0.182677 0.671932
H8 H 0.990708 -0.303218 0.728771
H9 H 1.16058 -0.371489 0.796493
H10 H 1.34615 -0.297463 0.834048
H11 H 1.36198 -0.157003 0.804719
H12 H 1.66037 0.0442001 0.545526
H13 H 1.59834 0.0978303 0.800475
H14 H 1.42044 0.11726 1.07615
H15 H 1.17178 0.0967903 1.30113
H16 H 0.983652 0.0214312 1.27042
H17 H 1.04257 -0.0329677 1.01849
H18 H 1.39537 -0.0701296 0.483277
H19 H 1.53492 -0.184132 0.359552
H20 H 1.53741 -0.268757 0.158342
H21 H 1.60655 -0.214936 -0.100928
H22 H 1.67006 -0.076675 -0.154251
N1 N 1.10866 0.0509818 0.669583
N2 N 1.47905 -0.0397889 0.482228
O1 O 0.927623 0.0818318 0.607572
O2 O 1.71479 0.00388454 0.316664
CL1 Cl 0.802371 0.232135 0.807111
CL2 Cl 1.68212 0.043943 0.0268664

#END

data_XXVI_RANK-68_Mohamed_1265.res
_database_code_CSD               UNKNWN
_symmetry_cell_setting           monoclinic
_symmetry_space_group_name_H-M   'P 21'
_symmetry_Int_Tables_number      4
loop_
_symmetry_equiv_pos_site_id
_symmetry_equiv_pos_as_xyz
1 x,y,z
2 -x,1/2+y,-z
_cell_length_a                   10.3783
_cell_length_b                   17.4103
_cell_length_c                   9.9375
_cell_angle_alpha                90
_cell_angle_beta                 60.685
_cell_angle_gamma                90
_cell_volume                     1565.66
loop_
_atom_site_label
_atom_site_type_symbol
_atom_site_fract_x
_atom_site_fract_y
_atom_site_fract_z
C1 C 0.99115 0.243473 0.177266
C2 C 1.08544 0.180586 0.108075
C3 C 1.23606 0.195271 0.0092255
C4 C 1.29126 0.269959 -0.0208892
C5 C 1.19562 0.331554 0.0492422
C6 C 1.04571 0.318383 0.148811
C7 C 1.0295 0.0989668 0.129039
C8 C 1.0966 -0.0308558 0.189302
C9 C 0.990465 -0.073727 0.169102
C10 C 0.983179 -0.151988 0.187635
C11 C 1.07909 -0.192247 0.226738
C12 C 1.07233 -0.273264 0.245095
C13 C 1.16675 -0.311157 0.282704
C14 C 1.27215 -0.269056 0.303842
C15 C 1.28146 -0.190388 0.287201
C16 C 1.18569 -0.149394 0.248028
C17 C 1.19333 -0.0676468 0.228783
C18 C 1.30448 -0.0219133 0.250373
C19 C 1.44596 -0.00942403 0.125718
C20 C 1.55252 0.0336969 0.14465
C21 C 1.51651 0.0632733 0.286761
C22 C 1.37484 0.0522643 0.417148
C23 C 1.33742 0.0828649 0.564211
C24 C 1.19929 0.0714666 0.689129
C25 C 1.09254 0.0286789 0.671531
C26 C 1.12522 -0.00181645 0.530481
C27 C 1.267 0.00891948 0.398811
C28 C 1.60658 -0.0359095 -0.158572
C29 C 1.60136 -0.0843123 -0.28194
C30 C 1.56382 -0.162356 -0.253045
C31 C 1.56583 -0.210151 -0.366495
C32 C 1.60474 -0.180066 -0.511478
C33 C 1.64118 -0.10257 -0.542492
C34 C 1.64004 -0.0552713 -0.428683
H1 H 1.31004 0.147251 -0.0467357
H2 H 1.40797 0.279792 -0.098765
H3 H 1.23708 0.390063 0.0271206
H4 H 0.970539 0.365788 0.205097
H5 H 1.18417 0.0739344 0.192498
H6 H 0.917042 -0.0432826 0.139541
H7 H 0.901944 -0.184334 0.171936
H8 H 0.990712 -0.304881 0.228777
H9 H 1.16058 -0.373144 0.296502
H10 H 1.34615 -0.299113 0.334053
H11 H 1.36199 -0.158657 0.304719
H12 H 1.66036 0.0425394 0.0455301
H13 H 1.59834 0.0961759 0.300478
H14 H 1.42044 0.115597 0.576144
H15 H 1.17178 0.0951318 0.801126
H16 H 0.983657 0.0197788 0.770429
H17 H 1.04257 -0.0346294 0.518489
H18 H 1.39537 -0.0717883 -0.0167204
H19 H 1.53492 -0.185789 -0.140446
H20 H 1.53742 -0.270416 -0.341653
H21 H 1.60655 -0.216595 -0.600925
H22 H 1.67006 -0.0783273 -0.654255
N1 N 1.10866 0.0493193 0.169577
N2 N 1.47905 -0.0414428 -0.0177721
O1 O 0.92763 0.0801807 0.107576
O2 O 1.7148 0.00222738 -0.183331
CL1 Cl 0.802376 0.230473 0.307106
CL2 Cl 1.68212 0.0422859 -0.473134

#END

data_XXVI_RANK-69_Mohamed_1380.res
_database_code_CSD               UNKNWN
_symmetry_cell_setting           monoclinic
_symmetry_space_group_name_H-M   'P 21'
_symmetry_Int_Tables_number      4
loop_
_symmetry_equiv_pos_site_id
_symmetry_equiv_pos_as_xyz
1 x,y,z
2 -x,1/2+y,-z
_cell_length_a                   10.3784
_cell_length_b                   17.4102
_cell_length_c                   9.9375
_cell_angle_alpha                90
_cell_angle_beta                 60.6849
_cell_angle_gamma                90
_cell_volume                     1565.66
loop_
_atom_site_label
_atom_site_type_symbol
_atom_site_fract_x
_atom_site_fract_y
_atom_site_fract_z
C1 C 0.991154 0.245021 0.677272
C2 C 1.08543 0.182134 0.608078
C3 C 1.23606 0.196815 0.50923
C4 C 1.29127 0.271505 0.479106
C5 C 1.19562 0.333096 0.549238
C6 C 1.04572 0.319932 0.648817
C7 C 1.02951 0.100514 0.629042
C8 C 1.0966 -0.0293082 0.689305
C9 C 0.990464 -0.0721771 0.669108
C10 C 0.98317 -0.150439 0.687643
C11 C 1.07909 -0.190696 0.726738
C12 C 1.07232 -0.271722 0.745097
C13 C 1.16674 -0.309614 0.782699
C14 C 1.27215 -0.267519 0.803845
C15 C 1.28146 -0.188844 0.787201
C16 C 1.18568 -0.147842 0.748034
C17 C 1.19333 -0.0661031 0.728788
C18 C 1.30447 -0.0203682 0.750373
C19 C 1.44596 -0.00787992 0.625708
C20 C 1.55252 0.0352453 0.644649
C21 C 1.51651 0.064818 0.786765
C22 C 1.37484 0.0538059 0.91715
C23 C 1.33743 0.084405 1.06421
C24 C 1.19929 0.0730114 1.18913
C25 C 1.09255 0.0302214 1.17153
C26 C 1.12522 -0.00026151 1.03048
C27 C 1.267 0.0104649 0.898814
C28 C 1.60657 -0.0343729 0.341426
C29 C 1.60135 -0.0827755 0.218056
C30 C 1.56381 -0.160812 0.246956
C31 C 1.56582 -0.208605 0.133507
C32 C 1.60474 -0.178527 -0.0114767
C33 C 1.64117 -0.101024 -0.0424925
C34 C 1.64004 -0.0537203 0.0713126
H1 H 1.31004 0.148794 0.453266
H2 H 1.40798 0.281337 0.40124
H3 H 1.23708 0.391608 0.52712
H4 H 0.970548 0.367329 0.705104
H5 H 1.18417 0.0754866 0.692495
H6 H 0.917047 -0.041741 0.63954
H7 H 0.901932 -0.182778 0.671934
H8 H 0.990701 -0.303329 0.728783
H9 H 1.16058 -0.371598 0.796498
H10 H 1.34615 -0.297573 0.834056
H11 H 1.36197 -0.15712 0.80472
H12 H 1.66037 0.044083 0.545529
H13 H 1.59834 0.097714 0.800474
H14 H 1.42044 0.11715 1.07615
H15 H 1.17179 0.0966819 1.30112
H16 H 0.983653 0.0213289 1.27043
H17 H 1.04257 -0.0330768 1.01849
H18 H 1.39537 -0.0702359 0.483274
H19 H 1.53491 -0.184248 0.359551
H20 H 1.5374 -0.268875 0.158352
H21 H 1.60654 -0.215051 -0.100923
H22 H 1.67005 -0.0767843 -0.154248
N1 N 1.10866 0.0508676 0.669577
N2 N 1.47905 -0.0399017 0.48223
O1 O 0.927627 0.0817241 0.607576
O2 O 1.7148 0.00377437 0.316667
CL1 Cl 0.802378 0.232021 0.807115
CL2 Cl 1.68213 0.0438309 0.026863

#END

data_XXVI_RANK-70_Mohamed_1102.res
_database_code_CSD               UNKNWN
_symmetry_cell_setting           monoclinic
_symmetry_space_group_name_H-M   'P 21'
_symmetry_Int_Tables_number      4
loop_
_symmetry_equiv_pos_site_id
_symmetry_equiv_pos_as_xyz
1 x,y,z
2 -x,1/2+y,-z
_cell_length_a                   10.3783
_cell_length_b                   17.4102
_cell_length_c                   9.9375
_cell_angle_alpha                90
_cell_angle_beta                 60.6849
_cell_angle_gamma                90
_cell_volume                     1565.65
loop_
_atom_site_label
_atom_site_type_symbol
_atom_site_fract_x
_atom_site_fract_y
_atom_site_fract_z
C1 C 0.991145 0.244982 0.677276
C2 C 1.08544 0.182099 0.608074
C3 C 1.23606 0.196782 0.509232
C4 C 1.29126 0.271469 0.479109
C5 C 1.19561 0.333062 0.549252
C6 C 1.04571 0.319896 0.648821
C7 C 1.0295 0.100474 0.629047
C8 C 1.0966 -0.0293453 0.689302
C9 C 0.990468 -0.0722167 0.669104
C10 C 0.983182 -0.150472 0.687629
C11 C 1.0791 -0.190736 0.726735
C12 C 1.07234 -0.271754 0.745088
C13 C 1.16676 -0.309643 0.782693
C14 C 1.27216 -0.267549 0.803833
C15 C 1.28146 -0.18888 0.787192
C16 C 1.18569 -0.147881 0.748032
C17 C 1.19334 -0.0661362 0.72878
C18 C 1.30447 -0.020401 0.750372
C19 C 1.44596 -0.00790915 0.625709
C20 C 1.55252 0.0352114 0.644647
C21 C 1.51651 0.0647858 0.786759
C22 C 1.37483 0.053771 0.917146
C23 C 1.33743 0.0843716 1.06421
C24 C 1.19929 0.0729805 1.18913
C25 C 1.09255 0.030183 1.17153
C26 C 1.12521 -0.00030006 1.03048
C27 C 1.267 0.0104313 0.898815
C28 C 1.60658 -0.0343976 0.341428
C29 C 1.60136 -0.0828033 0.21806
C30 C 1.56382 -0.16085 0.246951
C31 C 1.56584 -0.208636 0.133507
C32 C 1.60474 -0.178559 -0.0114797
C33 C 1.64119 -0.101055 -0.0424956
C34 C 1.64005 -0.053757 0.0713092
H1 H 1.31004 0.148765 0.453266
H2 H 1.40797 0.281304 0.401238
H3 H 1.23708 0.391572 0.527126
H4 H 0.970534 0.367297 0.705108
H5 H 1.18417 0.0754508 0.692494
H6 H 0.917045 -0.0417729 0.639538
H7 H 0.901945 -0.18282 0.671926
H8 H 0.990714 -0.30337 0.728769
H9 H 1.16059 -0.371631 0.796497
H10 H 1.34617 -0.297611 0.834045
H11 H 1.36198 -0.15715 0.804716
H12 H 1.66036 0.0440462 0.545535
H13 H 1.59834 0.0976853 0.800479
H14 H 1.42044 0.117115 1.07615
H15 H 1.17178 0.0966456 1.30112
H16 H 0.983652 0.0212914 1.27042
H17 H 1.04257 -0.0331131 1.01849
H18 H 1.39538 -0.0702704 0.483278
H19 H 1.53493 -0.184275 0.359555
H20 H 1.53742 -0.268911 0.158341
H21 H 1.60655 -0.215084 -0.100933
H22 H 1.67006 -0.0768179 -0.154256
N1 N 1.10865 0.0508349 0.669583
N2 N 1.47905 -0.0399364 0.482229
O1 O 0.927624 0.0816926 0.607574
O2 O 1.7148 0.00373461 0.316671
CL1 Cl 0.802368 0.231986 0.807116
CL2 Cl 1.68212 0.0437965 0.0268668

#END

data_XXVI_RANK-71_Mohamed_1377.res
_database_code_CSD               UNKNWN
_symmetry_cell_setting           monoclinic
_symmetry_space_group_name_H-M   'P 21'
_symmetry_Int_Tables_number      4
loop_
_symmetry_equiv_pos_site_id
_symmetry_equiv_pos_as_xyz
1 x,y,z
2 -x,1/2+y,-z
_cell_length_a                   10.3784
_cell_length_b                   17.4102
_cell_length_c                   9.9375
_cell_angle_alpha                90
_cell_angle_beta                 60.6847
_cell_angle_gamma                90
_cell_volume                     1565.66
loop_
_atom_site_label
_atom_site_type_symbol
_atom_site_fract_x
_atom_site_fract_y
_atom_site_fract_z
C1 C 0.991155 0.243525 0.177279
C2 C 1.08544 0.18064 0.108074
C3 C 1.23605 0.195321 0.00922644
C4 C 1.29126 0.270016 -0.0208843
C5 C 1.19562 0.331607 0.0492429
C6 C 1.04571 0.318437 0.148819
C7 C 1.0295 0.0990239 0.129044
C8 C 1.09661 -0.0308093 0.189293
C9 C 0.990469 -0.0736712 0.169103
C10 C 0.983178 -0.15193 0.187627
C11 C 1.07909 -0.192195 0.226734
C12 C 1.07234 -0.273219 0.245083
C13 C 1.16675 -0.311106 0.282691
C14 C 1.27215 -0.269006 0.303832
C15 C 1.28145 -0.190333 0.287191
C16 C 1.18569 -0.149333 0.248021
C17 C 1.19333 -0.0675885 0.228782
C18 C 1.30448 -0.0218562 0.250373
C19 C 1.44596 -0.00936743 0.125707
C20 C 1.55252 0.0337565 0.144642
C21 C 1.51651 0.0633292 0.286757
C22 C 1.37484 0.0523099 0.417147
C23 C 1.33743 0.0829174 0.564205
C24 C 1.19929 0.0715198 0.689125
C25 C 1.09254 0.0287265 0.67152
C26 C 1.12522 -0.00175777 0.530479
C27 C 1.267 0.00897072 0.398809
C28 C 1.60657 -0.0358606 -0.158588
C29 C 1.60136 -0.0842576 -0.281944
C30 C 1.56382 -0.162307 -0.25306
C31 C 1.56583 -0.210092 -0.366499
C32 C 1.60474 -0.180015 -0.511492
C33 C 1.64118 -0.10251 -0.542501
C34 C 1.64004 -0.0552114 -0.428701
H1 H 1.31004 0.147307 -0.0467408
H2 H 1.40797 0.279849 -0.0987587
H3 H 1.23708 0.390121 0.0271249
H4 H 0.970541 0.365836 0.205108
H5 H 1.18417 0.0739858 0.192488
H6 H 0.917045 -0.0432349 0.139539
H7 H 0.901948 -0.184281 0.171931
H8 H 0.990716 -0.30483 0.22877
H9 H 1.16058 -0.37309 0.296493
H10 H 1.34616 -0.299066 0.334044
H11 H 1.36198 -0.15861 0.304711
H12 H 1.66036 0.0425943 0.0455233
H13 H 1.59833 0.0962203 0.300473
H14 H 1.42044 0.115652 0.576141
H15 H 1.17179 0.0951793 0.801126
H16 H 0.983655 0.0198311 0.770427
H17 H 1.04257 -0.0345725 0.518485
H18 H 1.39538 -0.0717316 -0.0167249
H19 H 1.53492 -0.185736 -0.140458
H20 H 1.53742 -0.270361 -0.341667
H21 H 1.60655 -0.216541 -0.600945
H22 H 1.67006 -0.0782738 -0.65426
N1 N 1.10866 0.0493763 0.169582
N2 N 1.47906 -0.04139 -0.0177788
O1 O 0.927628 0.0802293 0.107572
O2 O 1.7148 0.00227828 -0.183338
CL1 Cl 0.802379 0.23053 0.307111
CL2 Cl 1.68212 0.0423412 -0.473137

#END

data_XXVI_RANK-72_Mohamed_1344.res
_database_code_CSD               UNKNWN
_symmetry_cell_setting           monoclinic
_symmetry_space_group_name_H-M   'P 21'
_symmetry_Int_Tables_number      4
loop_
_symmetry_equiv_pos_site_id
_symmetry_equiv_pos_as_xyz
1 x,y,z
2 -x,1/2+y,-z
_cell_length_a                   10.3783
_cell_length_b                   17.4103
_cell_length_c                   9.9375
_cell_angle_alpha                90
_cell_angle_beta                 60.6854
_cell_angle_gamma                90
_cell_volume                     1565.66
loop_
_atom_site_label
_atom_site_type_symbol
_atom_site_fract_x
_atom_site_fract_y
_atom_site_fract_z
C1 C 0.991151 0.244874 0.67727
C2 C 1.08544 0.181984 0.608077
C3 C 1.23606 0.196669 0.509232
C4 C 1.29126 0.271361 0.479114
C5 C 1.19562 0.332948 0.549241
C6 C 1.04572 0.319786 0.648811
C7 C 1.02951 0.100366 0.629048
C8 C 1.0966 -0.0294504 0.689301
C9 C 0.990466 -0.0723284 0.669107
C10 C 0.983176 -0.150582 0.687631
C11 C 1.0791 -0.190837 0.726744
C12 C 1.07233 -0.271857 0.745097
C13 C 1.16676 -0.309756 0.782697
C14 C 1.27215 -0.267659 0.803837
C15 C 1.28145 -0.188979 0.7872
C16 C 1.18569 -0.147988 0.748029
C17 C 1.19334 -0.0662378 0.72878
C18 C 1.30448 -0.0205075 0.75038
C19 C 1.44596 -0.00801825 0.625719
C20 C 1.55252 0.0351 0.644646
C21 C 1.51652 0.0646742 0.786762
C22 C 1.37484 0.0536629 0.917149
C23 C 1.33743 0.0842693 1.06421
C24 C 1.19929 0.0728714 1.18913
C25 C 1.09255 0.0300758 1.17153
C26 C 1.12522 -0.00040831 1.03049
C27 C 1.26701 0.0103204 0.898814
C28 C 1.60658 -0.0345069 0.341423
C29 C 1.60136 -0.0829114 0.218063
C30 C 1.56382 -0.160955 0.246947
C31 C 1.56584 -0.208746 0.133513
C32 C 1.60473 -0.178664 -0.0114763
C33 C 1.64118 -0.101167 -0.0424924
C34 C 1.64005 -0.0538629 0.0713116
H1 H 1.31004 0.14865 0.453265
H2 H 1.40797 0.281201 0.401237
H3 H 1.23708 0.391464 0.527122
H4 H 0.970539 0.367191 0.705098
H5 H 1.18417 0.0753345 0.692491
H6 H 0.917045 -0.0418791 0.639541
H7 H 0.901941 -0.182923 0.671936
H8 H 0.990708 -0.303479 0.728773
H9 H 1.16058 -0.371742 0.796498
H10 H 1.34616 -0.297711 0.834055
H11 H 1.36198 -0.157254 0.804722
H12 H 1.66037 0.0439375 0.545529
H13 H 1.59834 0.0975728 0.800477
H14 H 1.42044 0.117008 1.07615
H15 H 1.17179 0.0965377 1.30113
H16 H 0.983654 0.0211807 1.27042
H17 H 1.04257 -0.033218 1.01849
H18 H 1.39537 -0.0703825 0.483282
H19 H 1.53492 -0.184381 0.359553
H20 H 1.53741 -0.269017 0.158343
H21 H 1.60655 -0.215187 -0.100928
H22 H 1.67006 -0.0769225 -0.154251
N1 N 1.10866 0.0507183 0.669577
N2 N 1.47906 -0.0400448 0.482232
O1 O 0.927627 0.081585 0.607575
O2 O 1.7148 0.00362547 0.316668
CL1 Cl 0.802379 0.231876 0.807108
CL2 Cl 1.68213 0.0436927 0.0268726

#END

data_XXVI_RANK-73_Mohamed_1054.res
_database_code_CSD               UNKNWN
_symmetry_cell_setting           monoclinic
_symmetry_space_group_name_H-M   'P 21'
_symmetry_Int_Tables_number      4
loop_
_symmetry_equiv_pos_site_id
_symmetry_equiv_pos_as_xyz
1 x,y,z
2 -x,1/2+y,-z
_cell_length_a                   10.3784
_cell_length_b                   17.4103
_cell_length_c                   9.9375
_cell_angle_alpha                90
_cell_angle_beta                 60.6851
_cell_angle_gamma                90
_cell_volume                     1565.67
loop_
_atom_site_label
_atom_site_type_symbol
_atom_site_fract_x
_atom_site_fract_y
_atom_site_fract_z
C1 C 0.991149 0.245322 0.67727
C2 C 1.08544 0.182425 0.608077
C3 C 1.23606 0.197107 0.509226
C4 C 1.29127 0.271797 0.479104
C5 C 1.19562 0.333392 0.549245
C6 C 1.04572 0.320224 0.648813
C7 C 1.0295 0.100812 0.629046
C8 C 1.09661 -0.0290102 0.689304
C9 C 0.990465 -0.0718823 0.669101
C10 C 0.983174 -0.150142 0.687641
C11 C 1.07909 -0.190402 0.726742
C12 C 1.07233 -0.271417 0.745097
C13 C 1.16675 -0.309313 0.782703
C14 C 1.27214 -0.267213 0.803844
C15 C 1.28145 -0.188545 0.7872
C16 C 1.18568 -0.147543 0.748034
C17 C 1.19334 -0.0657972 0.728784
C18 C 1.30448 -0.0200692 0.750381
C19 C 1.44596 -0.00757529 0.625714
C20 C 1.55252 0.035541 0.644651
C21 C 1.51651 0.0651186 0.786766
C22 C 1.37484 0.0541048 0.917155
C23 C 1.33742 0.0847113 1.06421
C24 C 1.19928 0.0733136 1.18913
C25 C 1.09255 0.0305234 1.17153
C26 C 1.12522 3.533e-005 1.03048
C27 C 1.267 0.0107626 0.898818
C28 C 1.60658 -0.0340683 0.341424
C29 C 1.60136 -0.0824742 0.218058
C30 C 1.56382 -0.160516 0.246949
C31 C 1.56583 -0.208309 0.133511
C32 C 1.60474 -0.178229 -0.0114837
C33 C 1.64118 -0.100723 -0.0425023
C34 C 1.64004 -0.0534271 0.071306
H1 H 1.31004 0.149099 0.453264
H2 H 1.40797 0.281641 0.401234
H3 H 1.23708 0.39191 0.527124
H4 H 0.970539 0.367629 0.705097
H5 H 1.18417 0.0757745 0.692492
H6 H 0.917048 -0.0414451 0.639546
H7 H 0.901942 -0.182486 0.671934
H8 H 0.990708 -0.303032 0.72878
H9 H 1.16058 -0.371304 0.796504
H10 H 1.34615 -0.297277 0.834053
H11 H 1.36198 -0.156812 0.804717
H12 H 1.66037 0.0443783 0.54553
H13 H 1.59834 0.0980156 0.800476
H14 H 1.42044 0.117446 1.07615
H15 H 1.17178 0.0969731 1.30113
H16 H 0.983658 0.0216195 1.27043
H17 H 1.04257 -0.0327798 1.0185
H18 H 1.39537 -0.0699433 0.483276
H19 H 1.53491 -0.183941 0.359555
H20 H 1.53741 -0.268575 0.158349
H21 H 1.60654 -0.214752 -0.100934
H22 H 1.67006 -0.0764859 -0.154252
N1 N 1.10866 0.0511622 0.669583
N2 N 1.47905 -0.0396002 0.482226
O1 O 0.927628 0.0820255 0.607575
O2 O 1.7148 0.0040702 0.316669
CL1 Cl 0.802377 0.23232 0.80711
CL2 Cl 1.68212 0.0441284 0.0268694

#END

data_XXVI_RANK-74_Mohamed_1156.res
_database_code_CSD               UNKNWN
_symmetry_cell_setting           monoclinic
_symmetry_space_group_name_H-M   'P 21'
_symmetry_Int_Tables_number      4
loop_
_symmetry_equiv_pos_site_id
_symmetry_equiv_pos_as_xyz
1 x,y,z
2 -x,1/2+y,-z
_cell_length_a                   10.3783
_cell_length_b                   17.4102
_cell_length_c                   9.9375
_cell_angle_alpha                90
_cell_angle_beta                 60.6849
_cell_angle_gamma                90
_cell_volume                     1565.65
loop_
_atom_site_label
_atom_site_type_symbol
_atom_site_fract_x
_atom_site_fract_y
_atom_site_fract_z
C1 C 0.991136 0.249105 0.177286
C2 C 1.08542 0.186215 0.10809
C3 C 1.23604 0.200897 0.0092511
C4 C 1.29124 0.275589 -0.0208686
C5 C 1.19559 0.337174 0.0492658
C6 C 1.04569 0.324009 0.148832
C7 C 1.02949 0.104589 0.129056
C8 C 1.0966 -0.025232 0.189307
C9 C 0.990459 -0.0680974 0.169107
C10 C 0.983173 -0.14636 0.187638
C11 C 1.07909 -0.186613 0.226735
C12 C 1.07233 -0.267635 0.245086
C13 C 1.16675 -0.305525 0.282688
C14 C 1.27215 -0.263438 0.303834
C15 C 1.28145 -0.184763 0.287197
C16 C 1.18567 -0.143761 0.248029
C17 C 1.19333 -0.0620157 0.228788
C18 C 1.30446 -0.0162899 0.250384
C19 C 1.44594 -0.00378818 0.125728
C20 C 1.5525 0.039325 0.144659
C21 C 1.5165 0.0689016 0.28678
C22 C 1.37482 0.0578853 0.417162
C23 C 1.3374 0.088487 0.564225
C24 C 1.19927 0.0770898 0.689139
C25 C 1.09252 0.0342982 0.671537
C26 C 1.1252 0.0038144 0.530489
C27 C 1.26698 0.0145493 0.398828
C28 C 1.60657 -0.030281 -0.158564
C29 C 1.60134 -0.0786819 -0.281936
C30 C 1.56381 -0.156722 -0.253048
C31 C 1.56583 -0.204513 -0.366488
C32 C 1.60474 -0.17443 -0.511476
C33 C 1.64117 -0.0969259 -0.542487
C34 C 1.64004 -0.0496315 -0.428683
H1 H 1.31002 0.152884 -0.0467202
H2 H 1.40795 0.285424 -0.0987408
H3 H 1.23706 0.395691 0.0271522
H4 H 0.970517 0.371408 0.205127
H5 H 1.18415 0.0795591 0.192504
H6 H 0.917036 -0.0376549 0.139544
H7 H 0.901932 -0.178706 0.171928
H8 H 0.990703 -0.299256 0.228764
H9 H 1.16057 -0.367516 0.296492
H10 H 1.34614 -0.293494 0.334052
H11 H 1.36197 -0.153035 0.304721
H12 H 1.66035 0.048166 0.0455412
H13 H 1.59832 0.101802 0.300494
H14 H 1.42042 0.121225 0.576165
H15 H 1.17176 0.100753 0.801138
H16 H 0.98364 0.0253989 0.770433
H17 H 1.04256 -0.0290064 0.5185
H18 H 1.39536 -0.0661513 -0.0167132
H19 H 1.53491 -0.18016 -0.140444
H20 H 1.53741 -0.264782 -0.341654
H21 H 1.60654 -0.210957 -0.600933
H22 H 1.67005 -0.072694 -0.654243
N1 N 1.10865 0.0549428 0.16959
N2 N 1.47904 -0.0358213 -0.0177596
O1 O 0.927613 0.0858092 0.107587
O2 O 1.71478 0.00786169 -0.183323
CL1 Cl 0.802357 0.236098 0.307127
CL2 Cl 1.68212 0.047927 -0.47312

#END

data_XXVI_RANK-75_Mohamed_1355.res
_database_code_CSD               UNKNWN
_symmetry_cell_setting           monoclinic
_symmetry_space_group_name_H-M   'P 21'
_symmetry_Int_Tables_number      4
loop_
_symmetry_equiv_pos_site_id
_symmetry_equiv_pos_as_xyz
1 x,y,z
2 -x,1/2+y,-z
_cell_length_a                   10.3783
_cell_length_b                   17.4102
_cell_length_c                   9.9375
_cell_angle_alpha                90
_cell_angle_beta                 60.6854
_cell_angle_gamma                90
_cell_volume                     1565.65
loop_
_atom_site_label
_atom_site_type_symbol
_atom_site_fract_x
_atom_site_fract_y
_atom_site_fract_z
C1 C 0.991145 0.245695 0.177275
C2 C 1.08543 0.182797 0.108082
C3 C 1.23606 0.197484 0.00923305
C4 C 1.29126 0.272172 -0.020885
C5 C 1.19562 0.333769 0.0492518
C6 C 1.04571 0.320598 0.148814
C7 C 1.0295 0.101176 0.129047
C8 C 1.09661 -0.0286387 0.189306
C9 C 0.990461 -0.0715167 0.169105
C10 C 0.983169 -0.149771 0.187641
C11 C 1.07909 -0.19003 0.226742
C12 C 1.07233 -0.271045 0.245102
C13 C 1.16675 -0.308939 0.282708
C14 C 1.27215 -0.266849 0.303842
C15 C 1.28145 -0.188172 0.287209
C16 C 1.18568 -0.147178 0.248038
C17 C 1.19333 -0.0654255 0.228786
C18 C 1.30447 -0.0196997 0.250387
C19 C 1.44596 -0.00720239 0.125715
C20 C 1.55252 0.0359117 0.144656
C21 C 1.51651 0.0654886 0.28677
C22 C 1.37483 0.0544794 0.417159
C23 C 1.33742 0.0850758 0.564221
C24 C 1.19928 0.0736807 0.689142
C25 C 1.09254 0.0308939 0.671529
C26 C 1.12521 0.00040096 0.530483
C27 C 1.26699 0.0111331 0.398815
C28 C 1.60657 -0.033696 -0.158572
C29 C 1.60135 -0.0821047 -0.281935
C30 C 1.56382 -0.160137 -0.253046
C31 C 1.56583 -0.20793 -0.366481
C32 C 1.60473 -0.177852 -0.511476
C33 C 1.64118 -0.100354 -0.542491
C34 C 1.64004 -0.0530463 -0.42868
H1 H 1.31004 0.149469 -0.0467298
H2 H 1.40796 0.282009 -0.0987606
H3 H 1.23707 0.392278 0.0271259
H4 H 0.97053 0.368 0.205099
H5 H 1.18416 0.076147 0.192497
H6 H 0.917041 -0.0410675 0.139547
H7 H 0.901942 -0.182117 0.171934
H8 H 0.99071 -0.302662 0.228782
H9 H 1.16058 -0.37093 0.2965
H10 H 1.34615 -0.296899 0.334057
H11 H 1.36198 -0.156447 0.304723
H12 H 1.66036 0.0447584 0.0455396
H13 H 1.59834 0.0983849 0.300489
H14 H 1.42043 0.117817 0.576153
H15 H 1.17177 0.0973532 0.801128
H16 H 0.983645 0.0219892 0.770433
H17 H 1.04257 -0.0324106 0.518499
H18 H 1.39537 -0.0695715 -0.0167185
H19 H 1.53492 -0.183572 -0.140444
H20 H 1.53741 -0.268202 -0.341645
H21 H 1.60654 -0.21438 -0.600923
H22 H 1.67006 -0.0761158 -0.65425
N1 N 1.10866 0.0515378 0.169587
N2 N 1.47905 -0.0392272 -0.0177689
O1 O 0.927619 0.0823902 0.10758
O2 O 1.71479 0.00444405 -0.183325
CL1 Cl 0.802368 0.232689 0.307113
CL2 Cl 1.68212 0.044501 -0.473121

#END

data_XXVI_RANK-76_Mohamed_1351.res
_database_code_CSD               UNKNWN
_symmetry_cell_setting           monoclinic
_symmetry_space_group_name_H-M   'P 21'
_symmetry_Int_Tables_number      4
loop_
_symmetry_equiv_pos_site_id
_symmetry_equiv_pos_as_xyz
1 x,y,z
2 -x,1/2+y,-z
_cell_length_a                   10.3783
_cell_length_b                   17.4102
_cell_length_c                   9.9376
_cell_angle_alpha                90
_cell_angle_beta                 60.6849
_cell_angle_gamma                90
_cell_volume                     1565.66
loop_
_atom_site_label
_atom_site_type_symbol
_atom_site_fract_x
_atom_site_fract_y
_atom_site_fract_z
C1 C 0.991141 0.245096 0.677272
C2 C 1.08543 0.182209 0.608085
C3 C 1.23605 0.196891 0.509231
C4 C 1.29125 0.271579 0.479113
C5 C 1.19561 0.333179 0.54925
C6 C 1.04571 0.320007 0.648817
C7 C 1.0295 0.10059 0.62904
C8 C 1.0966 -0.0292352 0.689298
C9 C 0.990466 -0.0721023 0.669101
C10 C 0.983174 -0.150364 0.687637
C11 C 1.07909 -0.190619 0.72674
C12 C 1.07233 -0.271645 0.745099
C13 C 1.16676 -0.30953 0.7827
C14 C 1.27216 -0.267438 0.803836
C15 C 1.28146 -0.188765 0.787199
C16 C 1.18569 -0.147764 0.748031
C17 C 1.19333 -0.0660253 0.728786
C18 C 1.30448 -0.0202878 0.750379
C19 C 1.44596 -0.00779836 0.625709
C20 C 1.55252 0.0353238 0.644644
C21 C 1.51651 0.0648966 0.786768
C22 C 1.37484 0.053884 0.917151
C23 C 1.33743 0.0844898 1.06421
C24 C 1.19928 0.0730932 1.18913
C25 C 1.09254 0.0302987 1.17152
C26 C 1.12522 -0.00019032 1.03048
C27 C 1.267 0.0105445 0.898812
C28 C 1.60658 -0.0342838 0.341426
C29 C 1.60135 -0.0826882 0.218058
C30 C 1.56382 -0.160735 0.24695
C31 C 1.56584 -0.208524 0.133502
C32 C 1.60473 -0.178439 -0.0114813
C33 C 1.64117 -0.100942 -0.0424984
C34 C 1.64004 -0.0536398 0.0713148
H1 H 1.31003 0.148879 0.453268
H2 H 1.40797 0.281424 0.401241
H3 H 1.23707 0.391691 0.527135
H4 H 0.970532 0.367402 0.705106
H5 H 1.18417 0.0755589 0.692495
H6 H 0.917045 -0.0416591 0.639544
H7 H 0.90194 -0.182704 0.671934
H8 H 0.990707 -0.303254 0.72877
H9 H 1.16059 -0.371519 0.796499
H10 H 1.34616 -0.297496 0.834051
H11 H 1.36198 -0.157037 0.804718
H12 H 1.66036 0.044163 0.545527
H13 H 1.59833 0.0977913 0.800478
H14 H 1.42043 0.117222 1.07614
H15 H 1.17178 0.0967557 1.30113
H16 H 0.98365 0.0214016 1.27043
H17 H 1.04257 -0.033003 1.01849
H18 H 1.39537 -0.0701588 0.48328
H19 H 1.53492 -0.184166 0.35955
H20 H 1.53742 -0.268788 0.15834
H21 H 1.60654 -0.214972 -0.100936
H22 H 1.67006 -0.076706 -0.154254
N1 N 1.10866 0.0509392 0.66958
N2 N 1.47905 -0.03982 0.48223
O1 O 0.927621 0.0818025 0.607582
O2 O 1.71479 0.00385045 0.316665
CL1 Cl 0.802369 0.232096 0.807118
CL2 Cl 1.68212 0.0439142 0.0268697

#END

data_XXVI_RANK-77_Mohamed_1153.res
_database_code_CSD               UNKNWN
_symmetry_cell_setting           monoclinic
_symmetry_space_group_name_H-M   'P 21'
_symmetry_Int_Tables_number      4
loop_
_symmetry_equiv_pos_site_id
_symmetry_equiv_pos_as_xyz
1 x,y,z
2 -x,1/2+y,-z
_cell_length_a                   10.3783
_cell_length_b                   17.4102
_cell_length_c                   9.9376
_cell_angle_alpha                90
_cell_angle_beta                 60.6853
_cell_angle_gamma                90
_cell_volume                     1565.67
loop_
_atom_site_label
_atom_site_type_symbol
_atom_site_fract_x
_atom_site_fract_y
_atom_site_fract_z
C1 C -0.00887135 0.244879 0.677287
C2 C 0.085411 0.181989 0.608088
C3 C 0.236037 0.19668 0.509252
C4 C 0.291236 0.271362 0.479138
C5 C 0.195597 0.332961 0.549265
C6 C 0.0456917 0.319791 0.648841
C7 C 0.0294833 0.100367 0.629048
C8 C 0.0965916 -0.0294533 0.689302
C9 C -0.00954044 -0.0723255 0.669106
C10 C -0.0168333 -0.150577 0.687634
C11 C 0.0790915 -0.190836 0.726734
C12 C 0.0723223 -0.271862 0.745086
C13 C 0.166745 -0.309752 0.782693
C14 C 0.272143 -0.267652 0.803836
C15 C 0.28145 -0.188987 0.787203
C16 C 0.185678 -0.14798 0.748027
C17 C 0.193323 -0.0662414 0.728786
C18 C 0.304466 -0.0205129 0.750384
C19 C 0.445946 -0.00801063 0.625728
C20 C 0.552497 0.0351101 0.644662
C21 C 0.51649 0.0646848 0.786781
C22 C 0.374817 0.053665 0.917161
C23 C 0.337407 0.0842649 1.06422
C24 C 0.199268 0.0728707 1.18914
C25 C 0.0925253 0.0300775 1.17154
C26 C 0.125197 -0.00040703 1.03049
C27 C 0.266979 0.0103244 0.898817
C28 C 0.606566 -0.0345038 0.341434
C29 C 0.601345 -0.0829071 0.218073
C30 C 0.56381 -0.160942 0.246961
C31 C 0.56583 -0.20874 0.133516
C32 C 0.604738 -0.178653 -0.0114674
C33 C 0.641173 -0.101151 -0.042487
C34 C 0.640032 -0.0538527 0.0713247
H1 H 0.310022 0.148655 0.45328
H2 H 0.407946 0.2812 0.401269
H3 H 0.23705 0.391467 0.527156
H4 H -0.0294893 0.367186 0.705125
H5 H 0.18415 0.0753406 0.69251
H6 H -0.0829692 -0.0418791 0.63954
H7 H -0.0980636 -0.182923 0.671929
H8 H -0.00929214 -0.30348 0.728768
H9 H 0.160586 -0.371741 0.796493
H10 H 0.346147 -0.297716 0.834048
H11 H 0.361976 -0.15726 0.804724
H12 H 0.660351 0.0439454 0.545549
H13 H 0.598313 0.0975802 0.800502
H14 H 0.420415 0.117008 1.07616
H15 H 0.171756 0.0965319 1.30114
H16 H -0.0163616 0.0211738 1.27043
H17 H 0.0425557 -0.033227 1.01849
H18 H 0.395357 -0.0703794 0.483286
H19 H 0.534916 -0.18438 0.35956
H20 H 0.537406 -0.269001 0.158345
H21 H 0.606547 -0.215185 -0.100922
H22 H 0.670053 -0.076916 -0.154242
N1 N 0.108641 0.0507208 0.669589
N2 N 0.479043 -0.0400385 0.48224
O1 O -0.0723853 0.0815827 0.607584
O2 O 0.714783 0.00363928 0.316687
CL1 Cl -0.197646 0.231875 0.807126
CL2 Cl 0.682107 0.0437 0.0268838

#END

data_XXVI_RANK-78_Mohamed_1387.res
_database_code_CSD               UNKNWN
_symmetry_cell_setting           monoclinic
_symmetry_space_group_name_H-M   'P 21'
_symmetry_Int_Tables_number      4
loop_
_symmetry_equiv_pos_site_id
_symmetry_equiv_pos_as_xyz
1 x,y,z
2 -x,1/2+y,-z
_cell_length_a                   10.3784
_cell_length_b                   17.4103
_cell_length_c                   9.9375
_cell_angle_alpha                90
_cell_angle_beta                 60.6847
_cell_angle_gamma                90
_cell_volume                     1565.67
loop_
_atom_site_label
_atom_site_type_symbol
_atom_site_fract_x
_atom_site_fract_y
_atom_site_fract_z
C1 C 0.991157 0.245568 0.677264
C2 C 1.08544 0.182676 0.608076
C3 C 1.23606 0.197357 0.509225
C4 C 1.29127 0.272053 0.479111
C5 C 1.19562 0.333641 0.549237
C6 C 1.04572 0.320479 0.648815
C7 C 1.02951 0.101052 0.629034
C8 C 1.09661 -0.0287696 0.689301
C9 C 0.990468 -0.0716332 0.669103
C10 C 0.983176 -0.14989 0.687631
C11 C 1.0791 -0.190148 0.726733
C12 C 1.07233 -0.271173 0.745098
C13 C 1.16675 -0.309068 0.782697
C14 C 1.27215 -0.266967 0.803842
C15 C 1.28145 -0.188296 0.787197
C16 C 1.18569 -0.147294 0.74803
C17 C 1.19334 -0.0655571 0.72878
C18 C 1.30448 -0.0198221 0.750376
C19 C 1.44596 -0.00733365 0.625705
C20 C 1.55252 0.0357937 0.644645
C21 C 1.51651 0.0653622 0.786763
C22 C 1.37484 0.0543532 0.917143
C23 C 1.33743 0.084956 1.06422
C24 C 1.19929 0.0735621 1.18913
C25 C 1.09254 0.0307627 1.17153
C26 C 1.12522 0.0002775 1.03048
C27 C 1.267 0.0110081 0.898806
C28 C 1.60658 -0.033822 0.341421
C29 C 1.60136 -0.0822207 0.218054
C30 C 1.56382 -0.160263 0.246943
C31 C 1.56583 -0.208061 0.133501
C32 C 1.60474 -0.177981 -0.0114825
C33 C 1.64118 -0.100471 -0.042498
C34 C 1.64004 -0.0531778 0.0713077
H1 H 1.31005 0.149344 0.453264
H2 H 1.40797 0.281882 0.401236
H3 H 1.23708 0.392156 0.527118
H4 H 0.970544 0.367875 0.705102
H5 H 1.18417 0.076022 0.692489
H6 H 0.917047 -0.0411979 0.639542
H7 H 0.901943 -0.182237 0.671934
H8 H 0.99071 -0.302791 0.728776
H9 H 1.16059 -0.371055 0.796495
H10 H 1.34616 -0.297027 0.834048
H11 H 1.36198 -0.15657 0.804714
H12 H 1.66036 0.0446294 0.545532
H13 H 1.59834 0.0982612 0.800473
H14 H 1.42044 0.117693 1.07615
H15 H 1.17179 0.0972207 1.30112
H16 H 0.983657 0.0218681 1.27042
H17 H 1.04258 -0.0325288 1.01849
H18 H 1.39537 -0.0696963 0.48328
H19 H 1.53492 -0.183692 0.359556
H20 H 1.53741 -0.268328 0.158343
H21 H 1.60655 -0.214502 -0.100929
H22 H 1.67006 -0.0762377 -0.154252
N1 N 1.10866 0.0514102 0.669576
N2 N 1.47906 -0.0393507 0.482231
O1 O 0.927633 0.0822661 0.607568
O2 O 1.7148 0.00431632 0.316666
CL1 Cl 0.80238 0.232568 0.80711
CL2 Cl 1.68212 0.0443757 0.0268693

#END

data_XXVI_RANK-79_Mohamed_1043.res
_database_code_CSD               UNKNWN
_symmetry_cell_setting           monoclinic
_symmetry_space_group_name_H-M   'P 21'
_symmetry_Int_Tables_number      4
loop_
_symmetry_equiv_pos_site_id
_symmetry_equiv_pos_as_xyz
1 x,y,z
2 -x,1/2+y,-z
_cell_length_a                   10.3783
_cell_length_b                   17.4103
_cell_length_c                   9.9375
_cell_angle_alpha                90
_cell_angle_beta                 60.6852
_cell_angle_gamma                90
_cell_volume                     1565.66
loop_
_atom_site_label
_atom_site_type_symbol
_atom_site_fract_x
_atom_site_fract_y
_atom_site_fract_z
C1 C 0.991164 0.243578 0.177269
C2 C 1.08544 0.180689 0.108068
C3 C 1.23606 0.195373 0.00922231
C4 C 1.29127 0.270061 -0.0208962
C5 C 1.19562 0.331647 0.0492408
C6 C 1.04573 0.318488 0.148809
C7 C 1.02951 0.0990716 0.129036
C8 C 1.09661 -0.0307535 0.189298
C9 C 0.990465 -0.0736265 0.169106
C10 C 0.983175 -0.151879 0.187637
C11 C 1.0791 -0.192137 0.226735
C12 C 1.07233 -0.273156 0.2451
C13 C 1.16675 -0.31105 0.2827
C14 C 1.27214 -0.268956 0.303844
C15 C 1.28145 -0.190285 0.287207
C16 C 1.18568 -0.149281 0.248036
C17 C 1.19333 -0.0675435 0.228779
C18 C 1.30448 -0.0218158 0.250379
C19 C 1.44596 -0.00931643 0.125717
C20 C 1.55252 0.0338051 0.144652
C21 C 1.51651 0.0633803 0.28677
C22 C 1.37484 0.0523571 0.41715
C23 C 1.33743 0.0829614 0.564213
C24 C 1.19929 0.0715741 0.689126
C25 C 1.09254 0.0287771 0.671523
C26 C 1.12522 -0.00170676 0.530486
C27 C 1.267 0.00902205 0.398813
C28 C 1.60658 -0.0358122 -0.158572
C29 C 1.60135 -0.0842126 -0.281941
C30 C 1.56381 -0.162253 -0.253045
C31 C 1.56583 -0.210044 -0.366486
C32 C 1.60474 -0.179971 -0.511474
C33 C 1.64118 -0.102461 -0.54249
C34 C 1.64004 -0.0551654 -0.428681
H1 H 1.31005 0.147351 -0.046737
H2 H 1.40797 0.279896 -0.0987636
H3 H 1.23708 0.390161 0.0271162
H4 H 0.970554 0.365885 0.205097
H5 H 1.18417 0.0740365 0.192494
H6 H 0.917044 -0.0431779 0.139535
H7 H 0.901945 -0.184227 0.171936
H8 H 0.990706 -0.304776 0.228778
H9 H 1.16058 -0.373043 0.296498
H10 H 1.34615 -0.299017 0.334061
H11 H 1.36198 -0.15856 0.304718
H12 H 1.66037 0.0426372 0.0455298
H13 H 1.59834 0.0962733 0.300477
H14 H 1.42044 0.115703 0.576148
H15 H 1.17178 0.0952389 0.801121
H16 H 0.983656 0.0198869 0.770425
H17 H 1.04257 -0.0345184 0.518492
H18 H 1.39538 -0.0716872 -0.0167163
H19 H 1.53492 -0.185686 -0.140447
H20 H 1.53741 -0.270319 -0.341646
H21 H 1.60654 -0.216492 -0.600924
H22 H 1.67006 -0.0782278 -0.654247
N1 N 1.10866 0.0494226 0.169579
N2 N 1.47905 -0.0413461 -0.0177728
O1 O 0.927634 0.0802829 0.107571
O2 O 1.7148 0.0023307 -0.183328
CL1 Cl 0.802388 0.230574 0.307103
CL2 Cl 1.68213 0.0423831 -0.473136

#END

data_XXVI_RANK-80_Mohamed_1365.res
_database_code_CSD               UNKNWN
_symmetry_cell_setting           monoclinic
_symmetry_space_group_name_H-M   'P 21'
_symmetry_Int_Tables_number      4
loop_
_symmetry_equiv_pos_site_id
_symmetry_equiv_pos_as_xyz
1 x,y,z
2 -x,1/2+y,-z
_cell_length_a                   10.3783
_cell_length_b                   17.4104
_cell_length_c                   9.9375
_cell_angle_alpha                90
_cell_angle_beta                 60.685
_cell_angle_gamma                90
_cell_volume                     1565.67
loop_
_atom_site_label
_atom_site_type_symbol
_atom_site_fract_x
_atom_site_fract_y
_atom_site_fract_z
C1 C 0.991158 0.245152 0.677272
C2 C 1.08544 0.182267 0.608071
C3 C 1.23607 0.19695 0.509225
C4 C 1.29127 0.271638 0.479112
C5 C 1.19562 0.333225 0.549241
C6 C 1.04573 0.320062 0.648815
C7 C 1.02951 0.10064 0.629045
C8 C 1.09661 -0.0291772 0.689298
C9 C 0.990464 -0.072049 0.669101
C10 C 0.983175 -0.150302 0.687634
C11 C 1.07909 -0.190564 0.72674
C12 C 1.07233 -0.271583 0.745096
C13 C 1.16675 -0.309478 0.782695
C14 C 1.27215 -0.267381 0.80384
C15 C 1.28146 -0.188713 0.787201
C16 C 1.18569 -0.147706 0.748032
C17 C 1.19333 -0.0659625 0.728781
C18 C 1.30448 -0.0202396 0.750373
C19 C 1.44596 -0.00774067 0.625715
C20 C 1.55252 0.0353777 0.644648
C21 C 1.51652 0.0649509 0.786764
C22 C 1.37484 0.0539406 0.917151
C23 C 1.33743 0.0845417 1.06421
C24 C 1.19929 0.07315 1.18913
C25 C 1.09254 0.0303475 1.17152
C26 C 1.12522 -0.00013825 1.03048
C27 C 1.267 0.010596 0.898814
C28 C 1.60657 -0.0342337 0.341427
C29 C 1.60136 -0.0826393 0.218055
C30 C 1.56382 -0.160679 0.246954
C31 C 1.56583 -0.208469 0.133508
C32 C 1.60474 -0.178386 -0.0114839
C33 C 1.64117 -0.100891 -0.0424926
C34 C 1.64005 -0.0535906 0.0713068
H1 H 1.31004 0.148927 0.453265
H2 H 1.40798 0.281466 0.401232
H3 H 1.23709 0.391736 0.527118
H4 H 0.970546 0.367459 0.7051
H5 H 1.18417 0.0756151 0.69249
H6 H 0.917043 -0.0416054 0.639538
H7 H 0.901939 -0.182652 0.671932
H8 H 0.990703 -0.3032 0.72877
H9 H 1.16058 -0.371469 0.796493
H10 H 1.34615 -0.297442 0.834054
H11 H 1.36198 -0.156978 0.80472
H12 H 1.66037 0.0442125 0.545527
H13 H 1.59834 0.097848 0.800481
H14 H 1.42044 0.117278 1.07614
H15 H 1.17179 0.0968132 1.30112
H16 H 0.983653 0.0214572 1.27042
H17 H 1.04257 -0.0329446 1.01849
H18 H 1.39537 -0.0701076 0.483272
H19 H 1.53492 -0.184106 0.359555
H20 H 1.53741 -0.268742 0.158348
H21 H 1.60654 -0.214922 -0.10093
H22 H 1.67006 -0.0766497 -0.154255
N1 N 1.10866 0.0509935 0.669577
N2 N 1.47906 -0.0397668 0.482225
O1 O 0.927628 0.0818612 0.607569
O2 O 1.7148 0.00390359 0.316663
CL1 Cl 0.802379 0.232151 0.807113
CL2 Cl 1.68213 0.0439601 0.0268683

#END

data_XXVI_RANK-81_Mohamed_1046.res
_database_code_CSD               UNKNWN
_symmetry_cell_setting           monoclinic
_symmetry_space_group_name_H-M   'P 21'
_symmetry_Int_Tables_number      4
loop_
_symmetry_equiv_pos_site_id
_symmetry_equiv_pos_as_xyz
1 x,y,z
2 -x,1/2+y,-z
_cell_length_a                   10.3784
_cell_length_b                   17.4102
_cell_length_c                   9.9374
_cell_angle_alpha                90
_cell_angle_beta                 60.6847
_cell_angle_gamma                90
_cell_volume                     1565.64
loop_
_atom_site_label
_atom_site_type_symbol
_atom_site_fract_x
_atom_site_fract_y
_atom_site_fract_z
C1 C 0.991157 0.244857 0.677267
C2 C 1.08544 0.181969 0.608076
C3 C 1.23607 0.196653 0.509224
C4 C 1.29126 0.271337 0.47911
C5 C 1.19562 0.332929 0.549241
C6 C 1.04572 0.319763 0.64881
C7 C 1.02951 0.100346 0.629037
C8 C 1.09661 -0.0294782 0.689299
C9 C 0.990469 -0.0723458 0.669105
C10 C 0.983179 -0.150605 0.687635
C11 C 1.0791 -0.190862 0.726738
C12 C 1.07233 -0.271883 0.745095
C13 C 1.16675 -0.309779 0.782695
C14 C 1.27215 -0.267676 0.803834
C15 C 1.28146 -0.189011 0.787194
C16 C 1.18568 -0.148009 0.748031
C17 C 1.19334 -0.0662643 0.728782
C18 C 1.30448 -0.020535 0.750378
C19 C 1.44596 -0.00804068 0.625712
C20 C 1.55252 0.0350836 0.644641
C21 C 1.51651 0.0646579 0.78676
C22 C 1.37484 0.0536391 0.917151
C23 C 1.33742 0.0842478 1.06421
C24 C 1.19929 0.0728526 1.18913
C25 C 1.09254 0.0300534 1.17153
C26 C 1.12521 -0.0004358 1.03048
C27 C 1.267 0.0102976 0.898812
C28 C 1.60657 -0.0345314 0.341417
C29 C 1.60136 -0.0829339 0.21806
C30 C 1.56382 -0.160975 0.246942
C31 C 1.56584 -0.208765 0.133506
C32 C 1.60474 -0.178691 -0.0114802
C33 C 1.64118 -0.101185 -0.0425047
C34 C 1.64005 -0.0538825 0.071309
H1 H 1.31004 0.148628 0.453257
H2 H 1.40797 0.281175 0.401238
H3 H 1.23708 0.391448 0.527127
H4 H 0.970545 0.367162 0.705097
H5 H 1.18417 0.0753147 0.69249
H6 H 0.917049 -0.0419048 0.639537
H7 H 0.901943 -0.182951 0.671935
H8 H 0.990707 -0.303497 0.728769
H9 H 1.16058 -0.371763 0.796501
H10 H 1.34616 -0.297734 0.834048
H11 H 1.36198 -0.15728 0.804711
H12 H 1.66037 0.0439205 0.545533
H13 H 1.59833 0.0975506 0.800473
H14 H 1.42044 0.116981 1.07615
H15 H 1.17178 0.0965082 1.30112
H16 H 0.983658 0.0211599 1.27042
H17 H 1.04258 -0.0332489 1.01849
H18 H 1.39537 -0.0704007 0.483281
H19 H 1.53492 -0.184411 0.35955
H20 H 1.53742 -0.269039 0.158339
H21 H 1.60655 -0.215217 -0.100937
H22 H 1.67006 -0.0769457 -0.154261
N1 N 1.10866 0.0507011 0.669578
N2 N 1.47905 -0.040067 0.482225
O1 O 0.927635 0.0815559 0.60757
O2 O 1.7148 0.00360437 0.316661
CL1 Cl 0.802377 0.231848 0.807107
CL2 Cl 1.68212 0.0436726 0.0268663

#END

data_XXVI_RANK-82_Mohamed_1381.res
_database_code_CSD               UNKNWN
_symmetry_cell_setting           monoclinic
_symmetry_space_group_name_H-M   'P 21'
_symmetry_Int_Tables_number      4
loop_
_symmetry_equiv_pos_site_id
_symmetry_equiv_pos_as_xyz
1 x,y,z
2 -x,1/2+y,-z
_cell_length_a                   10.3783
_cell_length_b                   17.4103
_cell_length_c                   9.9375
_cell_angle_alpha                90
_cell_angle_beta                 60.6852
_cell_angle_gamma                90
_cell_volume                     1565.66
loop_
_atom_site_label
_atom_site_type_symbol
_atom_site_fract_x
_atom_site_fract_y
_atom_site_fract_z
C1 C 0.991143 0.244914 0.677278
C2 C 1.08543 0.182029 0.608079
C3 C 1.23606 0.196717 0.509233
C4 C 1.29126 0.271405 0.479114
C5 C 1.19561 0.332995 0.549252
C6 C 1.04572 0.319825 0.648814
C7 C 1.0295 0.10041 0.629043
C8 C 1.0966 -0.0294148 0.689293
C9 C 0.990464 -0.0722778 0.669098
C10 C 0.983177 -0.150539 0.687635
C11 C 1.0791 -0.190801 0.726732
C12 C 1.07234 -0.27182 0.745093
C13 C 1.16676 -0.309709 0.782699
C14 C 1.27216 -0.267609 0.803834
C15 C 1.28145 -0.188944 0.787196
C16 C 1.18569 -0.147939 0.748025
C17 C 1.19334 -0.0661973 0.728778
C18 C 1.30447 -0.0204653 0.750376
C19 C 1.44596 -0.0079733 0.625716
C20 C 1.55252 0.035144 0.644647
C21 C 1.51651 0.0647201 0.786762
C22 C 1.37484 0.0537042 0.91715
C23 C 1.33742 0.0843119 1.06422
C24 C 1.19928 0.0729134 1.18913
C25 C 1.09254 0.0301235 1.17153
C26 C 1.12522 -0.00036909 1.03049
C27 C 1.267 0.0103692 0.898811
C28 C 1.60657 -0.034461 0.341422
C29 C 1.60136 -0.0828651 0.218058
C30 C 1.56382 -0.160912 0.24695
C31 C 1.56583 -0.208702 0.133511
C32 C 1.60474 -0.178619 -0.0114815
C33 C 1.64118 -0.101113 -0.0424968
C34 C 1.64004 -0.053818 0.0713104
H1 H 1.31004 0.148697 0.453267
H2 H 1.40796 0.281238 0.401247
H3 H 1.23707 0.391513 0.527132
H4 H 0.970534 0.36723 0.705104
H5 H 1.18417 0.0753782 0.692495
H6 H 0.917047 -0.0418366 0.639539
H7 H 0.901944 -0.182885 0.671932
H8 H 0.990717 -0.303437 0.728771
H9 H 1.16059 -0.371701 0.796494
H10 H 1.34616 -0.297665 0.834045
H11 H 1.36198 -0.15721 0.804718
H12 H 1.66036 0.0439876 0.545538
H13 H 1.59833 0.0976187 0.800479
H14 H 1.42044 0.117049 1.07615
H15 H 1.17178 0.0965746 1.30113
H16 H 0.983653 0.0212212 1.27042
H17 H 1.04257 -0.0331757 1.01849
H18 H 1.39537 -0.0703391 0.483278
H19 H 1.53492 -0.184339 0.359556
H20 H 1.53742 -0.268965 0.158339
H21 H 1.60655 -0.215146 -0.100932
H22 H 1.67006 -0.0768812 -0.154246
N1 N 1.10866 0.0507688 0.669576
N2 N 1.47905 -0.039996 0.482235
O1 O 0.927627 0.0816205 0.607577
O2 O 1.7148 0.00367074 0.316676
CL1 Cl 0.802368 0.231918 0.807114
CL2 Cl 1.68212 0.0437331 0.0268729

#END

data_XXVI_RANK-83_Mohamed_1118.res
_database_code_CSD               UNKNWN
_symmetry_cell_setting           monoclinic
_symmetry_space_group_name_H-M   'P 21'
_symmetry_Int_Tables_number      4
loop_
_symmetry_equiv_pos_site_id
_symmetry_equiv_pos_as_xyz
1 x,y,z
2 -x,1/2+y,-z
_cell_length_a                   10.3783
_cell_length_b                   17.4103
_cell_length_c                   9.9376
_cell_angle_alpha                90
_cell_angle_beta                 60.6849
_cell_angle_gamma                90
_cell_volume                     1565.67
loop_
_atom_site_label
_atom_site_type_symbol
_atom_site_fract_x
_atom_site_fract_y
_atom_site_fract_z
C1 C -0.00885045 0.245335 0.677278
C2 C 0.0854282 0.182446 0.608085
C3 C 0.236053 0.197138 0.509232
C4 C 0.291258 0.271828 0.479116
C5 C 0.195605 0.333413 0.549252
C6 C 0.0457104 0.320247 0.64882
C7 C 0.0294963 0.100825 0.629042
C8 C 0.0965993 -0.0289926 0.689303
C9 C -0.00953505 -0.0718672 0.669107
C10 C -0.0168237 -0.150119 0.687631
C11 C 0.079091 -0.190381 0.726742
C12 C 0.0723346 -0.271398 0.745093
C13 C 0.166757 -0.309294 0.7827
C14 C 0.27215 -0.267201 0.803837
C15 C 0.281456 -0.188526 0.787204
C16 C 0.185688 -0.147524 0.74803
C17 C 0.193327 -0.0657854 0.728782
C18 C 0.304479 -0.0200516 0.750383
C19 C 0.445954 -0.00755869 0.625714
C20 C 0.552512 0.0355685 0.64465
C21 C 0.516512 0.0651412 0.786765
C22 C 0.374835 0.0541276 0.917151
C23 C 0.337419 0.0847308 1.06422
C24 C 0.199277 0.0733303 1.18913
C25 C 0.0925367 0.0305407 1.17152
C26 C 0.125216 5.416e-005 1.03049
C27 C 0.266993 0.0107895 0.898816
C28 C 0.60657 -0.0340496 0.341423
C29 C 0.60136 -0.08245 0.218064
C30 C 0.563814 -0.160488 0.246956
C31 C 0.565836 -0.208281 0.133506
C32 C 0.604733 -0.178206 -0.0114754
C33 C 0.641181 -0.100695 -0.0424922
C34 C 0.640039 -0.0534006 0.071314
H1 H 0.310031 0.149117 0.453267
H2 H 0.407962 0.281659 0.401248
H3 H 0.237072 0.39193 0.527128
H4 H -0.0294741 0.36765 0.705106
H5 H 0.184167 0.0758025 0.6925
H6 H -0.0829563 -0.0414208 0.639543
H7 H -0.0980554 -0.182465 0.671934
H8 H -0.00929072 -0.303011 0.728774
H9 H 0.160583 -0.371279 0.796493
H10 H 0.346159 -0.29725 0.83405
H11 H 0.361977 -0.156798 0.804713
H12 H 0.660361 0.0444021 0.545535
H13 H 0.598329 0.0980366 0.800481
H14 H 0.420431 0.117467 1.07615
H15 H 0.17178 0.0969929 1.30113
H16 H -0.0163483 0.0216443 1.27042
H17 H 0.0425674 -0.0327598 1.01849
H18 H 0.39537 -0.0699233 0.483275
H19 H 0.534924 -0.183923 0.359554
H20 H 0.53741 -0.268552 0.158346
H21 H 0.606546 -0.214732 -0.100922
H22 H 0.670061 -0.0764575 -0.154254
N1 N 0.108659 0.0511804 0.669587
N2 N 0.479054 -0.0395815 0.482233
O1 O -0.0723805 0.0820386 0.607575
O2 O 0.714799 0.00409261 0.316671
CL1 Cl -0.197635 0.232334 0.807113
CL2 Cl 0.682116 0.0441514 0.0268704

#END

data_XXVI_RANK-84_Mohamed_1120.res
_database_code_CSD               UNKNWN
_symmetry_cell_setting           monoclinic
_symmetry_space_group_name_H-M   'P 21'
_symmetry_Int_Tables_number      4
loop_
_symmetry_equiv_pos_site_id
_symmetry_equiv_pos_as_xyz
1 x,y,z
2 -x,1/2+y,-z
_cell_length_a                   10.3784
_cell_length_b                   17.4103
_cell_length_c                   9.9375
_cell_angle_alpha                90
_cell_angle_beta                 60.6847
_cell_angle_gamma                90
_cell_volume                     1565.67
loop_
_atom_site_label
_atom_site_type_symbol
_atom_site_fract_x
_atom_site_fract_y
_atom_site_fract_z
C1 C -0.00884461 0.245515 0.677275
C2 C 0.0854422 0.182619 0.608076
C3 C 0.236065 0.197308 0.50923
C4 C 0.291265 0.271998 0.479111
C5 C 0.195627 0.333584 0.549242
C6 C 0.045727 0.320419 0.648814
C7 C 0.0295084 0.100998 0.629039
C8 C 0.0966043 -0.0288172 0.689303
C9 C -0.00952694 -0.071687 0.669098
C10 C -0.016825 -0.149942 0.687632
C11 C 0.0790988 -0.190203 0.726734
C12 C 0.0723339 -0.271229 0.745092
C13 C 0.166753 -0.309111 0.782699
C14 C 0.272153 -0.26702 0.803835
C15 C 0.281449 -0.188351 0.787194
C16 C 0.185685 -0.147349 0.748026
C17 C 0.193334 -0.0656049 0.728778
C18 C 0.304481 -0.0198774 0.750377
C19 C 0.445961 -0.00738567 0.625708
C20 C 0.552521 0.0357352 0.64464
C21 C 0.516517 0.0653123 0.786761
C22 C 0.374834 0.054294 0.917147
C23 C 0.337428 0.0848955 1.06421
C24 C 0.199283 0.0735057 1.18913
C25 C 0.0925389 0.0307133 1.17153
C26 C 0.125219 0.00022411 1.03048
C27 C 0.267004 0.0109531 0.898812
C28 C 0.606573 -0.0338724 0.341421
C29 C 0.601358 -0.0822773 0.218057
C30 C 0.563814 -0.160316 0.246949
C31 C 0.565835 -0.208111 0.133501
C32 C 0.604735 -0.17803 -0.0114844
C33 C 0.641176 -0.100531 -0.042498
C34 C 0.640045 -0.0532328 0.0713069
H1 H 0.310037 0.149284 0.453261
H2 H 0.407974 0.281828 0.401239
H3 H 0.237083 0.392102 0.527127
H4 H -0.0294499 0.367817 0.705104
H5 H 0.184169 0.0759767 0.692491
H6 H -0.0829494 -0.0412469 0.639538
H7 H -0.0980578 -0.182288 0.671926
H8 H -0.00928957 -0.302843 0.728772
H9 H 0.160585 -0.371111 0.796492
H10 H 0.346153 -0.297083 0.83405
H11 H 0.361977 -0.15662 0.804712
H12 H 0.660368 0.0445726 0.545531
H13 H 0.598337 0.0982045 0.800477
H14 H 0.420442 0.117637 1.07615
H15 H 0.171783 0.0971703 1.30112
H16 H -0.0163438 0.0218126 1.27043
H17 H 0.0425716 -0.0325851 1.01849
H18 H 0.395367 -0.0697479 0.483274
H19 H 0.534922 -0.183751 0.35955
H20 H 0.537414 -0.268383 0.158336
H21 H 0.606544 -0.214559 -0.100937
H22 H 0.670064 -0.0762929 -0.154264
N1 N 0.10866 0.0513555 0.669578
N2 N 0.479056 -0.0394115 0.48223
O1 O -0.0723707 0.0822168 0.60757
O2 O 0.714801 0.00426176 0.316666
CL1 Cl -0.197623 0.232508 0.807116
CL2 Cl 0.682123 0.044321 0.0268673

#END

data_XXVI_RANK-85_Mohamed_1370.res
_database_code_CSD               UNKNWN
_symmetry_cell_setting           monoclinic
_symmetry_space_group_name_H-M   'P 21'
_symmetry_Int_Tables_number      4
loop_
_symmetry_equiv_pos_site_id
_symmetry_equiv_pos_as_xyz
1 x,y,z
2 -x,1/2+y,-z
_cell_length_a                   10.3784
_cell_length_b                   17.4102
_cell_length_c                   9.9375
_cell_angle_alpha                90
_cell_angle_beta                 60.6847
_cell_angle_gamma                90
_cell_volume                     1565.66
loop_
_atom_site_label
_atom_site_type_symbol
_atom_site_fract_x
_atom_site_fract_y
_atom_site_fract_z
C1 C 0.991153 0.24418 0.677273
C2 C 1.08544 0.181291 0.608078
C3 C 1.23606 0.195971 0.50923
C4 C 1.29127 0.270664 0.479106
C5 C 1.19562 0.332252 0.549243
C6 C 1.04572 0.319083 0.648811
C7 C 1.0295 0.0996672 0.629044
C8 C 1.0966 -0.0301555 0.689302
C9 C 0.99047 -0.0730198 0.669106
C10 C 0.983173 -0.151281 0.687634
C11 C 1.07909 -0.191539 0.726743
C12 C 1.07232 -0.272564 0.745098
C13 C 1.16675 -0.310457 0.782702
C14 C 1.27214 -0.26836 0.80384
C15 C 1.28145 -0.189685 0.787199
C16 C 1.18568 -0.14869 0.748027
C17 C 1.19333 -0.0669392 0.728783
C18 C 1.30447 -0.0212094 0.750376
C19 C 1.44596 -0.0087201 0.625714
C20 C 1.55252 0.034402 0.644642
C21 C 1.51651 0.0639771 0.786763
C22 C 1.37484 0.0529569 0.917154
C23 C 1.33742 0.0835605 1.06421
C24 C 1.19928 0.0721695 1.18914
C25 C 1.09254 0.0293735 1.17153
C26 C 1.12521 -0.00110557 1.03049
C27 C 1.267 0.00961832 0.898815
C28 C 1.60658 -0.0352116 0.341424
C29 C 1.60136 -0.0836099 0.218057
C30 C 1.56382 -0.16166 0.24695
C31 C 1.56583 -0.209449 0.1335
C32 C 1.60473 -0.179365 -0.0114791
C33 C 1.64118 -0.10186 -0.0424983
C34 C 1.64004 -0.0545613 0.0713041
H1 H 1.31004 0.147955 0.45326
H2 H 1.40797 0.2805 0.401238
H3 H 1.23708 0.390767 0.527123
H4 H 0.970544 0.366483 0.705099
H5 H 1.18417 0.0746356 0.692492
H6 H 0.917048 -0.0425797 0.639542
H7 H 0.90194 -0.183629 0.671932
H8 H 0.990706 -0.304177 0.728773
H9 H 1.16057 -0.372442 0.7965
H10 H 1.34615 -0.298417 0.834056
H11 H 1.36198 -0.157964 0.804713
H12 H 1.66036 0.0432381 0.545526
H13 H 1.59833 0.0968753 0.800482
H14 H 1.42044 0.116297 1.07615
H15 H 1.17178 0.0958326 1.30113
H16 H 0.983651 0.0204824 1.27043
H17 H 1.04257 -0.0339234 1.01849
H18 H 1.39537 -0.0710852 0.483275
H19 H 1.53491 -0.185087 0.359547
H20 H 1.53741 -0.269718 0.158342
H21 H 1.60654 -0.215895 -0.100936
H22 H 1.67006 -0.0776263 -0.154264
N1 N 1.10866 0.0500266 0.669578
N2 N 1.47905 -0.0407423 0.482226
O1 O 0.92763 0.0808868 0.607571
O2 O 1.7148 0.00293029 0.316666
CL1 Cl 0.802381 0.231174 0.807117
CL2 Cl 1.68213 0.042986 0.0268596

#END

data_XXVI_RANK-86_Mohamed_1160.res
_database_code_CSD               UNKNWN
_symmetry_cell_setting           monoclinic
_symmetry_space_group_name_H-M   'P 21'
_symmetry_Int_Tables_number      4
loop_
_symmetry_equiv_pos_site_id
_symmetry_equiv_pos_as_xyz
1 x,y,z
2 -x,1/2+y,-z
_cell_length_a                   10.3784
_cell_length_b                   17.4103
_cell_length_c                   9.9375
_cell_angle_alpha                90
_cell_angle_beta                 60.685
_cell_angle_gamma                90
_cell_volume                     1565.67
loop_
_atom_site_label
_atom_site_type_symbol
_atom_site_fract_x
_atom_site_fract_y
_atom_site_fract_z
C1 C 0.991126 0.244766 0.177286
C2 C 1.08542 0.181876 0.108089
C3 C 1.23603 0.196561 0.00924768
C4 C 1.29124 0.271256 -0.0208664
C5 C 1.1956 0.332842 0.0492609
C6 C 1.0457 0.319674 0.148838
C7 C 1.02949 0.100257 0.129057
C8 C 1.0966 -0.0295664 0.189304
C9 C 0.990457 -0.0724379 0.169102
C10 C 0.983168 -0.150696 0.187632
C11 C 1.07909 -0.190955 0.226737
C12 C 1.07233 -0.271975 0.245096
C13 C 1.16675 -0.309861 0.282692
C14 C 1.27215 -0.267768 0.303842
C15 C 1.28144 -0.189092 0.287206
C16 C 1.18567 -0.148096 0.248036
C17 C 1.19332 -0.0663513 0.228793
C18 C 1.30446 -0.0206225 0.250387
C19 C 1.44595 -0.00812573 0.125722
C20 C 1.5525 0.0349916 0.144658
C21 C 1.51649 0.0645634 0.286781
C22 C 1.37482 0.05355 0.417166
C23 C 1.3374 0.084148 0.564232
C24 C 1.19927 0.0727536 0.689145
C25 C 1.09252 0.0299611 0.671543
C26 C 1.1252 -0.00052269 0.530497
C27 C 1.26698 0.0102065 0.398825
C28 C 1.60656 -0.0346172 -0.158563
C29 C 1.60135 -0.0830217 -0.281935
C30 C 1.56382 -0.161062 -0.253046
C31 C 1.56583 -0.208849 -0.366489
C32 C 1.60473 -0.178765 -0.511481
C33 C 1.64117 -0.101262 -0.542494
C34 C 1.64004 -0.0539629 -0.428683
H1 H 1.31002 0.148544 -0.0467206
H2 H 1.40794 0.281084 -0.0987469
H3 H 1.23705 0.391359 0.0271477
H4 H 0.970512 0.367077 0.205119
H5 H 1.18415 0.0752291 0.192507
H6 H 0.917039 -0.0419922 0.13954
H7 H 0.901939 -0.18304 0.17193
H8 H 0.990708 -0.303591 0.228771
H9 H 1.16058 -0.371857 0.296493
H10 H 1.34615 -0.297824 0.334054
H11 H 1.36197 -0.157366 0.304725
H12 H 1.66035 0.0438311 0.0455475
H13 H 1.59831 0.0974611 0.300492
H14 H 1.42041 0.116887 0.576164
H15 H 1.17176 0.0964207 0.801138
H16 H 0.983634 0.0210626 0.770436
H17 H 1.04256 -0.033337 0.5185
H18 H 1.39536 -0.0704946 -0.0167123
H19 H 1.53492 -0.184493 -0.140444
H20 H 1.53741 -0.269116 -0.341653
H21 H 1.60654 -0.215299 -0.600931
H22 H 1.67006 -0.0770333 -0.654253
N1 N 1.10865 0.0506138 0.16959
N2 N 1.47905 -0.0401546 -0.0177619
O1 O 0.927611 0.0814662 0.107587
O2 O 1.71478 0.00352372 -0.183322
CL1 Cl 0.802355 0.231762 0.30712
CL2 Cl 1.68211 0.0435836 -0.473119

#END

data_XXVI_RANK-87_Mohamed_1150.res
_database_code_CSD               UNKNWN
_symmetry_cell_setting           monoclinic
_symmetry_space_group_name_H-M   'P 21'
_symmetry_Int_Tables_number      4
loop_
_symmetry_equiv_pos_site_id
_symmetry_equiv_pos_as_xyz
1 x,y,z
2 -x,1/2+y,-z
_cell_length_a                   10.3784
_cell_length_b                   17.4102
_cell_length_c                   9.9375
_cell_angle_alpha                90
_cell_angle_beta                 60.6848
_cell_angle_gamma                90
_cell_volume                     1565.66
loop_
_atom_site_label
_atom_site_type_symbol
_atom_site_fract_x
_atom_site_fract_y
_atom_site_fract_z
C1 C -0.00885957 0.245048 0.677287
C2 C 0.085427 0.182161 0.608091
C3 C 0.236044 0.196849 0.509243
C4 C 0.291253 0.271536 0.479124
C5 C 0.195604 0.333125 0.549257
C6 C 0.0457048 0.319958 0.648828
C7 C 0.0294938 0.100545 0.629049
C8 C 0.0965935 -0.0292757 0.6893
C9 C -0.00954186 -0.0721459 0.669105
C10 C -0.0168269 -0.150404 0.687628
C11 C 0.079096 -0.190662 0.726735
C12 C 0.0723308 -0.27169 0.745085
C13 C 0.166753 -0.30958 0.782696
C14 C 0.272147 -0.267484 0.803831
C15 C 0.281449 -0.188808 0.787197
C16 C 0.185679 -0.147808 0.748033
C17 C 0.193328 -0.0660655 0.72878
C18 C 0.304472 -0.0203313 0.750383
C19 C 0.445954 -0.00784435 0.625714
C20 C 0.552507 0.0352795 0.644657
C21 C 0.516498 0.0648506 0.786767
C22 C 0.37483 0.0538365 0.917151
C23 C 0.337405 0.0844386 1.06422
C24 C 0.199271 0.0730421 1.18914
C25 C 0.0925277 0.0302464 1.17153
C26 C 0.125203 -0.00023602 1.03048
C27 C 0.26699 0.0104991 0.898823
C28 C 0.606566 -0.0343307 0.341423
C29 C 0.601352 -0.082729 0.21806
C30 C 0.563814 -0.160772 0.246948
C31 C 0.565829 -0.208569 0.133505
C32 C 0.604744 -0.178484 -0.0114769
C33 C 0.641176 -0.100981 -0.0424997
C34 C 0.640043 -0.0536826 0.0713132
H1 H 0.310025 0.14883 0.453278
H2 H 0.407961 0.281378 0.401249
H3 H 0.237058 0.391641 0.527145
H4 H -0.0294814 0.367366 0.705118
H5 H 0.184154 0.075511 0.692502
H6 H -0.0829583 -0.0417069 0.639545
H7 H -0.0980593 -0.18275 0.671921
H8 H -0.00928716 -0.303301 0.728764
H9 H 0.16058 -0.371563 0.796486
H10 H 0.346155 -0.297534 0.834052
H11 H 0.361976 -0.157083 0.804714
H12 H 0.660357 0.0441147 0.545544
H13 H 0.598323 0.0977479 0.80049
H14 H 0.420425 0.117178 1.07616
H15 H 0.171766 0.0967016 1.30113
H16 H -0.0163572 0.0213465 1.27043
H17 H 0.0425683 -0.0330529 1.0185
H18 H 0.395365 -0.070206 0.483282
H19 H 0.534915 -0.184208 0.35955
H20 H 0.537414 -0.26883 0.158341
H21 H 0.606553 -0.215006 -0.100937
H22 H 0.670056 -0.0767408 -0.154255
N1 N 0.108648 0.0508953 0.669583
N2 N 0.47905 -0.0398662 0.482236
O1 O -0.072384 0.081754 0.607576
O2 O 0.714793 0.00380603 0.316672
CL1 Cl -0.197644 0.232053 0.807124
CL2 Cl 0.682114 0.0438744 0.0268787

#END

data_XXVI_RANK-88_Mohamed_1063.res
_database_code_CSD               UNKNWN
_symmetry_cell_setting           monoclinic
_symmetry_space_group_name_H-M   'P 21'
_symmetry_Int_Tables_number      4
loop_
_symmetry_equiv_pos_site_id
_symmetry_equiv_pos_as_xyz
1 x,y,z
2 -x,1/2+y,-z
_cell_length_a                   10.3784
_cell_length_b                   17.4103
_cell_length_c                   9.9375
_cell_angle_alpha                90
_cell_angle_beta                 60.6847
_cell_angle_gamma                90
_cell_volume                     1565.67
loop_
_atom_site_label
_atom_site_type_symbol
_atom_site_fract_x
_atom_site_fract_y
_atom_site_fract_z
C1 C 0.991148 0.245233 0.677272
C2 C 1.08544 0.182341 0.608078
C3 C 1.23606 0.19702 0.509222
C4 C 1.29126 0.271712 0.479107
C5 C 1.19562 0.333306 0.549241
C6 C 1.04572 0.320137 0.648808
C7 C 1.0295 0.100717 0.62904
C8 C 1.09661 -0.0290978 0.689302
C9 C 0.990465 -0.0719681 0.66911
C10 C 0.983179 -0.150225 0.687633
C11 C 1.0791 -0.190491 0.726735
C12 C 1.07233 -0.271508 0.745095
C13 C 1.16675 -0.309398 0.782699
C14 C 1.27215 -0.267303 0.803835
C15 C 1.28145 -0.188633 0.787199
C16 C 1.18569 -0.147632 0.748025
C17 C 1.19333 -0.0658911 0.728785
C18 C 1.30448 -0.0201581 0.750378
C19 C 1.44596 -0.00766607 0.625713
C20 C 1.55252 0.0354595 0.644644
C21 C 1.51651 0.0650333 0.786757
C22 C 1.37483 0.0540156 0.917139
C23 C 1.33743 0.0846187 1.06421
C24 C 1.19928 0.0732223 1.18913
C25 C 1.09255 0.0304336 1.17152
C26 C 1.12522 -5.932e-005 1.03048
C27 C 1.267 0.0106813 0.898806
C28 C 1.60657 -0.0341566 0.341423
C29 C 1.60136 -0.082562 0.218053
C30 C 1.56381 -0.160599 0.24695
C31 C 1.56583 -0.208393 0.133509
C32 C 1.60474 -0.178313 -0.0114824
C33 C 1.64118 -0.100806 -0.0424965
C34 C 1.64004 -0.0535074 0.0713047
H1 H 1.31004 0.149005 0.453263
H2 H 1.40797 0.281547 0.401234
H3 H 1.23708 0.391821 0.527125
H4 H 0.970541 0.367534 0.705095
H5 H 1.18416 0.0756914 0.692494
H6 H 0.917044 -0.0415311 0.639544
H7 H 0.901943 -0.182571 0.671938
H8 H 0.990707 -0.303125 0.728773
H9 H 1.16058 -0.371386 0.796498
H10 H 1.34616 -0.297364 0.834055
H11 H 1.36198 -0.1569 0.804717
H12 H 1.66037 0.044294 0.545524
H13 H 1.59834 0.0979246 0.80047
H14 H 1.42044 0.11736 1.07614
H15 H 1.17178 0.096885 1.30112
H16 H 0.983651 0.0215302 1.27042
H17 H 1.04258 -0.0328698 1.01849
H18 H 1.39537 -0.0700313 0.483275
H19 H 1.53492 -0.184035 0.359553
H20 H 1.53741 -0.268664 0.158344
H21 H 1.60655 -0.214836 -0.100935
H22 H 1.67006 -0.0765752 -0.154252
N1 N 1.10865 0.0510752 0.669584
N2 N 1.47905 -0.0396891 0.482225
O1 O 0.927624 0.0819377 0.60757
O2 O 1.7148 0.00398404 0.316665
CL1 Cl 0.80238 0.232228 0.807107
CL2 Cl 1.68212 0.0440453 0.0268607

#END

data_XXVI_RANK-89_Mohamed_1085.res
_database_code_CSD               UNKNWN
_symmetry_cell_setting           monoclinic
_symmetry_space_group_name_H-M   'P 21'
_symmetry_Int_Tables_number      4
loop_
_symmetry_equiv_pos_site_id
_symmetry_equiv_pos_as_xyz
1 x,y,z
2 -x,1/2+y,-z
_cell_length_a                   10.3784
_cell_length_b                   17.4102
_cell_length_c                   9.9375
_cell_angle_alpha                90
_cell_angle_beta                 60.685
_cell_angle_gamma                90
_cell_volume                     1565.66
loop_
_atom_site_label
_atom_site_type_symbol
_atom_site_fract_x
_atom_site_fract_y
_atom_site_fract_z
C1 C 0.991156 0.245009 0.677273
C2 C 1.08544 0.182117 0.608072
C3 C 1.23606 0.196807 0.509225
C4 C 1.29126 0.271496 0.47911
C5 C 1.19562 0.333088 0.549245
C6 C 1.04572 0.319918 0.648809
C7 C 1.02951 0.100502 0.629042
C8 C 1.09661 -0.0293251 0.689302
C9 C 0.990468 -0.0721924 0.669098
C10 C 0.983176 -0.150448 0.687629
C11 C 1.07909 -0.190712 0.726737
C12 C 1.07233 -0.271735 0.745096
C13 C 1.16675 -0.309622 0.782696
C14 C 1.27215 -0.267522 0.803841
C15 C 1.28146 -0.188851 0.7872
C16 C 1.18568 -0.14785 0.748034
C17 C 1.19333 -0.0661113 0.728786
C18 C 1.30448 -0.0203764 0.750377
C19 C 1.44596 -0.00788949 0.625707
C20 C 1.55252 0.0352362 0.644647
C21 C 1.51651 0.0648084 0.786758
C22 C 1.37484 0.0537953 0.917147
C23 C 1.33742 0.0843995 1.06421
C24 C 1.19928 0.0730043 1.18913
C25 C 1.09255 0.0302132 1.17153
C26 C 1.12522 -0.00027699 1.03048
C27 C 1.267 0.010451 0.898815
C28 C 1.60657 -0.0343833 0.341425
C29 C 1.60136 -0.0827858 0.218063
C30 C 1.56382 -0.160825 0.246952
C31 C 1.56583 -0.208612 0.133506
C32 C 1.60473 -0.178534 -0.0114741
C33 C 1.64118 -0.101028 -0.0424925
C34 C 1.64004 -0.0537311 0.0713124
H1 H 1.31004 0.148786 0.453265
H2 H 1.40797 0.281328 0.401235
H3 H 1.23708 0.391599 0.527118
H4 H 0.970544 0.367321 0.705102
H5 H 1.18417 0.0754735 0.692491
H6 H 0.917044 -0.0417506 0.639543
H7 H 0.901948 -0.182791 0.671934
H8 H 0.990712 -0.303345 0.728777
H9 H 1.16058 -0.371612 0.796501
H10 H 1.34615 -0.29758 0.834046
H11 H 1.36199 -0.157125 0.80471
H12 H 1.66036 0.0440715 0.545529
H13 H 1.59834 0.0977015 0.800478
H14 H 1.42044 0.117135 1.07614
H15 H 1.17178 0.0966718 1.30112
H16 H 0.983656 0.0213112 1.27042
H17 H 1.04258 -0.033092 1.01848
H18 H 1.39537 -0.0702496 0.483275
H19 H 1.53492 -0.184252 0.359556
H20 H 1.53741 -0.268881 0.158349
H21 H 1.60655 -0.215062 -0.100924
H22 H 1.67007 -0.0767978 -0.15425
N1 N 1.10866 0.050856 0.669576
N2 N 1.47905 -0.0399082 0.482229
O1 O 0.927628 0.0817157 0.607575
O2 O 1.7148 0.00376076 0.316672
CL1 Cl 0.802375 0.232005 0.807111
CL2 Cl 1.68212 0.0438184 0.0268654

#END

data_XXVI_RANK-90_Mohamed_1332.res
_database_code_CSD               UNKNWN
_symmetry_cell_setting           monoclinic
_symmetry_space_group_name_H-M   'P 21'
_symmetry_Int_Tables_number      4
loop_
_symmetry_equiv_pos_site_id
_symmetry_equiv_pos_as_xyz
1 x,y,z
2 -x,1/2+y,-z
_cell_length_a                   10.3784
_cell_length_b                   17.4102
_cell_length_c                   9.9375
_cell_angle_alpha                90
_cell_angle_beta                 60.6846
_cell_angle_gamma                90
_cell_volume                     1565.66
loop_
_atom_site_label
_atom_site_type_symbol
_atom_site_fract_x
_atom_site_fract_y
_atom_site_fract_z
C1 C 0.99116 0.245145 0.677272
C2 C 1.08544 0.182262 0.608079
C3 C 1.23607 0.196936 0.509231
C4 C 1.29126 0.271634 0.479109
C5 C 1.19562 0.333221 0.549237
C6 C 1.04572 0.320056 0.648816
C7 C 1.02951 0.100635 0.629038
C8 C 1.09661 -0.0291883 0.689296
C9 C 0.990474 -0.072058 0.669099
C10 C 0.983183 -0.150314 0.687635
C11 C 1.0791 -0.190578 0.726736
C12 C 1.07234 -0.271602 0.745098
C13 C 1.16675 -0.309487 0.782696
C14 C 1.27215 -0.267392 0.803835
C15 C 1.28145 -0.188723 0.787201
C16 C 1.18569 -0.147724 0.748025
C17 C 1.19334 -0.0659771 0.728783
C18 C 1.30448 -0.0202406 0.750376
C19 C 1.44597 -0.00775431 0.625704
C20 C 1.55253 0.0353714 0.644646
C21 C 1.51652 0.0649455 0.786762
C22 C 1.37484 0.0539284 0.917145
C23 C 1.33743 0.0845319 1.06421
C24 C 1.19929 0.0731399 1.18913
C25 C 1.09254 0.0303504 1.17152
C26 C 1.12522 -0.00014337 1.03048
C27 C 1.26701 0.0105875 0.898814
C28 C 1.60658 -0.0342471 0.341415
C29 C 1.60136 -0.0826463 0.218058
C30 C 1.56382 -0.160692 0.246945
C31 C 1.56583 -0.208481 0.133502
C32 C 1.60474 -0.178401 -0.0114808
C33 C 1.64118 -0.1009 -0.0424995
C34 C 1.64005 -0.0536006 0.071304
H1 H 1.31005 0.148924 0.453259
H2 H 1.40798 0.281464 0.401228
H3 H 1.23708 0.391734 0.52712
H4 H 0.970545 0.367453 0.7051
H5 H 1.18417 0.0756075 0.692492
H6 H 0.917053 -0.0416111 0.639542
H7 H 0.901949 -0.182663 0.671927
H8 H 0.99071 -0.303207 0.728777
H9 H 1.16059 -0.371472 0.796494
H10 H 1.34616 -0.297446 0.83405
H11 H 1.36198 -0.156988 0.80472
H12 H 1.66037 0.0442048 0.545527
H13 H 1.59834 0.0978414 0.800474
H14 H 1.42045 0.117275 1.07614
H15 H 1.17178 0.0968045 1.30112
H16 H 0.983652 0.0214522 1.27043
H17 H 1.04258 -0.0329577 1.01849
H18 H 1.39537 -0.0701159 0.483276
H19 H 1.53492 -0.184116 0.359548
H20 H 1.53741 -0.268747 0.158337
H21 H 1.60656 -0.214924 -0.100937
H22 H 1.67006 -0.0766603 -0.154267
N1 N 1.10866 0.0509911 0.669578
N2 N 1.47906 -0.0397789 0.482223
O1 O 0.927635 0.081845 0.607576
O2 O 1.7148 0.00389319 0.316663
CL1 Cl 0.802381 0.232149 0.807113
CL2 Cl 1.68213 0.043961 0.0268626

#END

data_XXVI_RANK-91_Mohamed_1079.res
_database_code_CSD               UNKNWN
_symmetry_cell_setting           monoclinic
_symmetry_space_group_name_H-M   'P 21'
_symmetry_Int_Tables_number      4
loop_
_symmetry_equiv_pos_site_id
_symmetry_equiv_pos_as_xyz
1 x,y,z
2 -x,1/2+y,-z
_cell_length_a                   10.3783
_cell_length_b                   17.4103
_cell_length_c                   9.9375
_cell_angle_alpha                90
_cell_angle_beta                 60.6854
_cell_angle_gamma                90
_cell_volume                     1565.66
loop_
_atom_site_label
_atom_site_type_symbol
_atom_site_fract_x
_atom_site_fract_y
_atom_site_fract_z
C1 C 0.99114 0.245238 0.677278
C2 C 1.08542 0.182355 0.608083
C3 C 1.23605 0.197042 0.509234
C4 C 1.29125 0.271727 0.479116
C5 C 1.19561 0.333319 0.549256
C6 C 1.04571 0.320154 0.648819
C7 C 1.0295 0.10073 0.629043
C8 C 1.0966 -0.0290913 0.689295
C9 C 0.990462 -0.071963 0.669106
C10 C 0.983176 -0.150214 0.687628
C11 C 1.0791 -0.190473 0.726737
C12 C 1.07233 -0.271493 0.745089
C13 C 1.16676 -0.309383 0.782698
C14 C 1.27215 -0.267289 0.803838
C15 C 1.28146 -0.188622 0.787195
C16 C 1.18569 -0.147617 0.748028
C17 C 1.19333 -0.0658796 0.728777
C18 C 1.30448 -0.0201394 0.750381
C19 C 1.44596 -0.00764856 0.62571
C20 C 1.55252 0.0354713 0.644645
C21 C 1.51651 0.0650431 0.786765
C22 C 1.37483 0.0540279 0.917151
C23 C 1.33742 0.0846332 1.06421
C24 C 1.19928 0.0732343 1.18913
C25 C 1.09254 0.0304395 1.17152
C26 C 1.12521 -4.052e-005 1.03048
C27 C 1.267 0.0106895 0.898814
C28 C 1.60658 -0.0341437 0.341424
C29 C 1.60136 -0.0825396 0.21806
C30 C 1.56382 -0.16059 0.246951
C31 C 1.56583 -0.208379 0.133509
C32 C 1.60474 -0.178294 -0.0114702
C33 C 1.64118 -0.100789 -0.042491
C34 C 1.64004 -0.053489 0.071321
H1 H 1.31004 0.149025 0.45327
H2 H 1.40797 0.28156 0.401243
H3 H 1.23707 0.391828 0.527137
H4 H 0.970533 0.367553 0.705108
H5 H 1.18416 0.0757009 0.692495
H6 H 0.917042 -0.041515 0.639541
H7 H 0.901942 -0.182558 0.671925
H8 H 0.990706 -0.303113 0.72877
H9 H 1.16059 -0.37137 0.796493
H10 H 1.34616 -0.297344 0.834054
H11 H 1.36198 -0.156886 0.804714
H12 H 1.66036 0.0443057 0.545539
H13 H 1.59834 0.0979369 0.800483
H14 H 1.42044 0.117368 1.07615
H15 H 1.17178 0.0969032 1.30112
H16 H 0.983654 0.0215483 1.27043
H17 H 1.04257 -0.0328559 1.01849
H18 H 1.39537 -0.0700169 0.483278
H19 H 1.53492 -0.184014 0.359557
H20 H 1.53742 -0.268649 0.158342
H21 H 1.60655 -0.214826 -0.100922
H22 H 1.67006 -0.0765598 -0.154251
N1 N 1.10865 0.0510861 0.669577
N2 N 1.47905 -0.0396783 0.482236
O1 O 0.92762 0.0819436 0.607574
O2 O 1.7148 0.00399629 0.316671
CL1 Cl 0.80237 0.232237 0.807115
CL2 Cl 1.68212 0.0440607 0.0268805

#END

data_XXVI_RANK-92_Mohamed_1100.res
_database_code_CSD               UNKNWN
_symmetry_cell_setting           monoclinic
_symmetry_space_group_name_H-M   'P 21'
_symmetry_Int_Tables_number      4
loop_
_symmetry_equiv_pos_site_id
_symmetry_equiv_pos_as_xyz
1 x,y,z
2 -x,1/2+y,-z
_cell_length_a                   10.3783
_cell_length_b                   17.4102
_cell_length_c                   9.9375
_cell_angle_alpha                90
_cell_angle_beta                 60.685
_cell_angle_gamma                90
_cell_volume                     1565.65
loop_
_atom_site_label
_atom_site_type_symbol
_atom_site_fract_x
_atom_site_fract_y
_atom_site_fract_z
C1 C 0.991151 0.245333 0.677271
C2 C 1.08543 0.182445 0.608084
C3 C 1.23606 0.197129 0.509232
C4 C 1.29126 0.271813 0.479117
C5 C 1.19562 0.333404 0.549248
C6 C 1.04571 0.320238 0.648813
C7 C 1.0295 0.100822 0.629047
C8 C 1.0966 -0.0289957 0.689302
C9 C 0.99046 -0.0718701 0.66911
C10 C 0.983172 -0.150131 0.687635
C11 C 1.07909 -0.190383 0.726743
C12 C 1.07232 -0.271412 0.745099
C13 C 1.16675 -0.309297 0.7827
C14 C 1.27215 -0.267198 0.803845
C15 C 1.28145 -0.188527 0.787208
C16 C 1.18568 -0.147531 0.748031
C17 C 1.19333 -0.0657878 0.728786
C18 C 1.30447 -0.0200567 0.750377
C19 C 1.44596 -0.0075596 0.625713
C20 C 1.55252 0.0355608 0.644649
C21 C 1.51651 0.0651371 0.786773
C22 C 1.37483 0.054118 0.917156
C23 C 1.33742 0.0847191 1.06422
C24 C 1.19928 0.0733248 1.18913
C25 C 1.09254 0.0305298 1.17153
C26 C 1.12521 4.573e-005 1.03049
C27 C 1.26699 0.0107791 0.898813
C28 C 1.60657 -0.0340556 0.341425
C29 C 1.60135 -0.0824559 0.218064
C30 C 1.56381 -0.160502 0.246954
C31 C 1.56583 -0.208294 0.13351
C32 C 1.60473 -0.17821 -0.0114742
C33 C 1.64117 -0.100712 -0.0424894
C34 C 1.64004 -0.0534053 0.07132
H1 H 1.31004 0.149105 0.453263
H2 H 1.40797 0.281655 0.401241
H3 H 1.23707 0.391925 0.527122
H4 H 0.970539 0.367636 0.705103
H5 H 1.18417 0.0757962 0.692496
H6 H 0.917042 -0.0414307 0.639545
H7 H 0.901937 -0.182477 0.671936
H8 H 0.990709 -0.303018 0.728781
H9 H 1.16058 -0.371288 0.796506
H10 H 1.34615 -0.297263 0.834061
H11 H 1.36198 -0.156805 0.804723
H12 H 1.66036 0.0443964 0.545531
H13 H 1.59833 0.0980287 0.800483
H14 H 1.42044 0.117462 1.07615
H15 H 1.17178 0.0969887 1.30112
H16 H 0.983652 0.0216363 1.27042
H17 H 1.04257 -0.0327662 1.01849
H18 H 1.39537 -0.069928 0.483281
H19 H 1.53492 -0.183931 0.359563
H20 H 1.53741 -0.268558 0.15835
H21 H 1.60654 -0.214743 -0.100929
H22 H 1.67006 -0.0764692 -0.154243
N1 N 1.10866 0.051179 0.669584
N2 N 1.47905 -0.0395908 0.482238
O1 O 0.927628 0.0820391 0.607576
O2 O 1.7148 0.00408387 0.316675
CL1 Cl 0.80237 0.232332 0.807113
CL2 Cl 1.68212 0.0441438 0.0268676

#END

data_XXVI_RANK-93_Mohamed_1338.res
_database_code_CSD               UNKNWN
_symmetry_cell_setting           monoclinic
_symmetry_space_group_name_H-M   'P 21'
_symmetry_Int_Tables_number      4
loop_
_symmetry_equiv_pos_site_id
_symmetry_equiv_pos_as_xyz
1 x,y,z
2 -x,1/2+y,-z
_cell_length_a                   10.3783
_cell_length_b                   17.4103
_cell_length_c                   9.9376
_cell_angle_alpha                90
_cell_angle_beta                 60.6851
_cell_angle_gamma                90
_cell_volume                     1565.67
loop_
_atom_site_label
_atom_site_type_symbol
_atom_site_fract_x
_atom_site_fract_y
_atom_site_fract_z
C1 C 0.99114 0.245284 0.677277
C2 C 1.08543 0.182392 0.608078
C3 C 1.23605 0.197079 0.509232
C4 C 1.29126 0.271772 0.479118
C5 C 1.1956 0.333356 0.549251
C6 C 1.04571 0.320194 0.648819
C7 C 1.0295 0.10077 0.629047
C8 C 1.0966 -0.029044 0.689301
C9 C 0.990464 -0.071923 0.669104
C10 C 0.983182 -0.15018 0.687636
C11 C 1.0791 -0.190437 0.726734
C12 C 1.07233 -0.271452 0.745099
C13 C 1.16675 -0.30934 0.782694
C14 C 1.27216 -0.267255 0.803838
C15 C 1.28146 -0.18858 0.787197
C16 C 1.18569 -0.147577 0.748028
C17 C 1.19334 -0.0658395 0.728789
C18 C 1.30447 -0.0201005 0.750381
C19 C 1.44596 -0.00761042 0.62572
C20 C 1.55252 0.0355114 0.644648
C21 C 1.51651 0.065088 0.786773
C22 C 1.37483 0.0540688 0.917152
C23 C 1.33742 0.0846794 1.06422
C24 C 1.19928 0.0732761 1.18913
C25 C 1.09254 0.0304851 1.17153
C26 C 1.12522 1.48e-006 1.03049
C27 C 1.26699 0.0107299 0.898813
C28 C 1.60658 -0.0340986 0.341427
C29 C 1.60136 -0.0825052 0.218068
C30 C 1.56382 -0.160543 0.246949
C31 C 1.56584 -0.208338 0.133509
C32 C 1.60474 -0.178253 -0.0114716
C33 C 1.64118 -0.100751 -0.0424891
C34 C 1.64004 -0.0534528 0.0713203
H1 H 1.31003 0.149058 0.45327
H2 H 1.40796 0.28161 0.401249
H3 H 1.23706 0.391871 0.527133
H4 H 0.970529 0.367597 0.705104
H5 H 1.18416 0.0757446 0.692497
H6 H 0.917042 -0.0414773 0.639542
H7 H 0.901943 -0.182524 0.671931
H8 H 0.990712 -0.303065 0.728772
H9 H 1.16059 -0.371333 0.796499
H10 H 1.34616 -0.297303 0.834058
H11 H 1.36198 -0.156846 0.804718
H12 H 1.66037 0.0443519 0.545538
H13 H 1.59833 0.0979832 0.800484
H14 H 1.42044 0.117409 1.07615
H15 H 1.17177 0.0969447 1.30112
H16 H 0.98365 0.0215856 1.27042
H17 H 1.04257 -0.0328183 1.01849
H18 H 1.39538 -0.0699688 0.483278
H19 H 1.53493 -0.183978 0.359559
H20 H 1.53742 -0.268603 0.158343
H21 H 1.60656 -0.214786 -0.100928
H22 H 1.67007 -0.0765178 -0.154249
N1 N 1.10865 0.0511289 0.669578
N2 N 1.47905 -0.0396335 0.482237
O1 O 0.927626 0.0819917 0.607579
O2 O 1.71479 0.00403541 0.316675
CL1 Cl 0.802369 0.232276 0.807109
CL2 Cl 1.68212 0.0440967 0.0268701

#END

data_XXVI_RANK-94_Mohamed_1343.res
_database_code_CSD               UNKNWN
_symmetry_cell_setting           monoclinic
_symmetry_space_group_name_H-M   'P 21'
_symmetry_Int_Tables_number      4
loop_
_symmetry_equiv_pos_site_id
_symmetry_equiv_pos_as_xyz
1 x,y,z
2 -x,1/2+y,-z
_cell_length_a                   10.3783
_cell_length_b                   17.4103
_cell_length_c                   9.9375
_cell_angle_alpha                90
_cell_angle_beta                 60.6854
_cell_angle_gamma                90
_cell_volume                     1565.66
loop_
_atom_site_label
_atom_site_type_symbol
_atom_site_fract_x
_atom_site_fract_y
_atom_site_fract_z
C1 C 0.991143 0.245358 0.677274
C2 C 1.08542 0.182467 0.608085
C3 C 1.23605 0.197153 0.509234
C4 C 1.29125 0.271848 0.479114
C5 C 1.1956 0.333431 0.549249
C6 C 1.04571 0.320266 0.648825
C7 C 1.02949 0.100849 0.629048
C8 C 1.09661 -0.0289762 0.689299
C9 C 0.990464 -0.0718406 0.669106
C10 C 0.983178 -0.150105 0.687638
C11 C 1.0791 -0.190357 0.726732
C12 C 1.07233 -0.271377 0.74509
C13 C 1.16675 -0.309267 0.782699
C14 C 1.27216 -0.267177 0.803837
C15 C 1.28146 -0.188502 0.787195
C16 C 1.18569 -0.147505 0.748035
C17 C 1.19333 -0.0657612 0.728785
C18 C 1.30448 -0.0200286 0.75038
C19 C 1.44596 -0.00753155 0.625717
C20 C 1.55251 0.0355876 0.644651
C21 C 1.51651 0.0651599 0.786773
C22 C 1.37483 0.054141 0.917147
C23 C 1.33742 0.084748 1.06422
C24 C 1.19928 0.0733521 1.18913
C25 C 1.09254 0.030561 1.17152
C26 C 1.12521 7.434e-005 1.03049
C27 C 1.26699 0.0108053 0.89881
C28 C 1.60657 -0.0340227 0.341434
C29 C 1.60136 -0.0824256 0.21807
C30 C 1.56382 -0.160473 0.246957
C31 C 1.56584 -0.208265 0.133508
C32 C 1.60474 -0.178181 -0.0114758
C33 C 1.64118 -0.100673 -0.0424893
C34 C 1.64005 -0.0533792 0.0713178
H1 H 1.31003 0.149131 0.453274
H2 H 1.40796 0.281679 0.401246
H3 H 1.23706 0.391952 0.527132
H4 H 0.970526 0.367662 0.705112
H5 H 1.18417 0.0758186 0.692497
H6 H 0.917047 -0.0414014 0.639544
H7 H 0.901948 -0.182445 0.671931
H8 H 0.990713 -0.302995 0.728773
H9 H 1.16059 -0.371261 0.796489
H10 H 1.34616 -0.297231 0.834051
H11 H 1.36198 -0.156775 0.804718
H12 H 1.66037 0.0444282 0.545533
H13 H 1.59834 0.0980537 0.800485
H14 H 1.42043 0.117489 1.07614
H15 H 1.17178 0.097013 1.30113
H16 H 0.983654 0.0216633 1.27042
H17 H 1.04257 -0.0327467 1.01849
H18 H 1.39538 -0.0698963 0.483283
H19 H 1.53492 -0.183898 0.359555
H20 H 1.53741 -0.268527 0.158345
H21 H 1.60655 -0.21471 -0.100927
H22 H 1.67006 -0.0764426 -0.15425
N1 N 1.10866 0.0511988 0.669581
N2 N 1.47905 -0.0395619 0.482234
O1 O 0.927623 0.082063 0.607575
O2 O 1.71479 0.00411207 0.316676
CL1 Cl 0.802362 0.232354 0.807117
CL2 Cl 1.68212 0.0441712 0.0268728

#END

data_XXVI_RANK-95_Mohamed_1398.res
_database_code_CSD               UNKNWN
_symmetry_cell_setting           monoclinic
_symmetry_space_group_name_H-M   'P 21'
_symmetry_Int_Tables_number      4
loop_
_symmetry_equiv_pos_site_id
_symmetry_equiv_pos_as_xyz
1 x,y,z
2 -x,1/2+y,-z
_cell_length_a                   10.3782
_cell_length_b                   17.4104
_cell_length_c                   9.9376
_cell_angle_alpha                90
_cell_angle_beta                 60.6854
_cell_angle_gamma                90
_cell_volume                     1565.67
loop_
_atom_site_label
_atom_site_type_symbol
_atom_site_fract_x
_atom_site_fract_y
_atom_site_fract_z
C1 C 0.991142 0.245218 0.677276
C2 C 1.08543 0.182331 0.608077
C3 C 1.23605 0.19702 0.509231
C4 C 1.29126 0.271707 0.479118
C5 C 1.19561 0.33329 0.549251
C6 C 1.04571 0.320134 0.648824
C7 C 1.02949 0.10071 0.629042
C8 C 1.0966 -0.0291094 0.689306
C9 C 0.99046 -0.0719764 0.669109
C10 C 0.983175 -0.150235 0.687638
C11 C 1.07909 -0.190498 0.726743
C12 C 1.07233 -0.271511 0.7451
C13 C 1.16675 -0.309405 0.782703
C14 C 1.27215 -0.267315 0.803837
C15 C 1.28146 -0.188639 0.7872
C16 C 1.18569 -0.147638 0.748035
C17 C 1.19333 -0.0658981 0.728782
C18 C 1.30448 -0.0201655 0.750378
C19 C 1.44596 -0.00766822 0.625714
C20 C 1.55252 0.035442 0.644654
C21 C 1.51651 0.0650219 0.786767
C22 C 1.37484 0.0540062 0.917147
C23 C 1.33742 0.0846145 1.06422
C24 C 1.19928 0.073218 1.18913
C25 C 1.09254 0.0304203 1.17153
C26 C 1.12522 -6.832e-005 1.03049
C27 C 1.267 0.0106647 0.898812
C28 C 1.60657 -0.0341632 0.341426
C29 C 1.60136 -0.0825637 0.218065
C30 C 1.56381 -0.160604 0.246956
C31 C 1.56583 -0.208396 0.13351
C32 C 1.60473 -0.178314 -0.0114718
C33 C 1.64117 -0.100817 -0.0424883
C34 C 1.64004 -0.0535189 0.0713221
H1 H 1.31003 0.149 0.453267
H2 H 1.40797 0.281543 0.401247
H3 H 1.23707 0.39181 0.527128
H4 H 0.970532 0.367531 0.705108
H5 H 1.18416 0.0756824 0.692498
H6 H 0.917039 -0.0415425 0.639539
H7 H 0.901935 -0.182584 0.671933
H8 H 0.990705 -0.30313 0.728771
H9 H 1.16058 -0.371393 0.796497
H10 H 1.34616 -0.297368 0.834049
H11 H 1.36198 -0.156913 0.804713
H12 H 1.66037 0.0442851 0.545536
H13 H 1.59834 0.0979129 0.800487
H14 H 1.42044 0.117351 1.07615
H15 H 1.17178 0.0968831 1.30113
H16 H 0.983654 0.0215247 1.27043
H17 H 1.04257 -0.0328741 1.01849
H18 H 1.39537 -0.0700345 0.483284
H19 H 1.53491 -0.184034 0.359556
H20 H 1.53741 -0.268668 0.15835
H21 H 1.60655 -0.214844 -0.100925
H22 H 1.67005 -0.0765848 -0.154244
N1 N 1.10865 0.0510639 0.669584
N2 N 1.47905 -0.0397026 0.482236
O1 O 0.927621 0.0819257 0.607572
O2 O 1.7148 0.00397858 0.316675
CL1 Cl 0.802363 0.232222 0.807118
CL2 Cl 1.68212 0.0440358 0.026879

#END

data_XXVI_RANK-96_Mohamed_1349.res
_database_code_CSD               UNKNWN
_symmetry_cell_setting           monoclinic
_symmetry_space_group_name_H-M   'P 21'
_symmetry_Int_Tables_number      4
loop_
_symmetry_equiv_pos_site_id
_symmetry_equiv_pos_as_xyz
1 x,y,z
2 -x,1/2+y,-z
_cell_length_a                   10.3782
_cell_length_b                   17.4105
_cell_length_c                   9.9375
_cell_angle_alpha                90
_cell_angle_beta                 60.6852
_cell_angle_gamma                90
_cell_volume                     1565.66
loop_
_atom_site_label
_atom_site_type_symbol
_atom_site_fract_x
_atom_site_fract_y
_atom_site_fract_z
C1 C 0.991143 0.245314 0.677275
C2 C 1.08542 0.182423 0.608081
C3 C 1.23606 0.197106 0.509238
C4 C 1.29125 0.271794 0.479114
C5 C 1.19561 0.33339 0.549256
C6 C 1.04571 0.320215 0.648819
C7 C 1.0295 0.100807 0.629044
C8 C 1.0966 -0.0290155 0.689302
C9 C 0.990464 -0.0718875 0.669105
C10 C 0.983174 -0.150139 0.687631
C11 C 1.07909 -0.190402 0.726737
C12 C 1.07233 -0.271426 0.745095
C13 C 1.16675 -0.309308 0.782698
C14 C 1.27215 -0.267219 0.80384
C15 C 1.28146 -0.18854 0.787203
C16 C 1.18568 -0.147543 0.74803
C17 C 1.19333 -0.0658071 0.72878
C18 C 1.30447 -0.0200755 0.750381
C19 C 1.44596 -0.0075751 0.625717
C20 C 1.55252 0.0355417 0.644646
C21 C 1.51651 0.0651116 0.786771
C22 C 1.37483 0.0541038 0.917155
C23 C 1.33742 0.084705 1.06421
C24 C 1.19928 0.0733114 1.18913
C25 C 1.09254 0.0305114 1.17153
C26 C 1.12521 3.038e-005 1.03049
C27 C 1.26699 0.0107613 0.898815
C28 C 1.60657 -0.0340735 0.341423
C29 C 1.60136 -0.0824683 0.218063
C30 C 1.56382 -0.160507 0.246951
C31 C 1.56583 -0.208303 0.133507
C32 C 1.60474 -0.17822 -0.0114722
C33 C 1.64117 -0.100718 -0.0424872
C34 C 1.64004 -0.0534202 0.0713198
H1 H 1.31003 0.14909 0.453272
H2 H 1.40796 0.281632 0.401246
H3 H 1.23707 0.391903 0.52713
H4 H 0.970533 0.367617 0.705107
H5 H 1.18416 0.0757754 0.692493
H6 H 0.917041 -0.0414468 0.639546
H7 H 0.90194 -0.182493 0.67193
H8 H 0.990709 -0.303038 0.728768
H9 H 1.16059 -0.3713 0.796496
H10 H 1.34616 -0.297276 0.834046
H11 H 1.36199 -0.156819 0.804717
H12 H 1.66036 0.0443802 0.545537
H13 H 1.59834 0.0980093 0.80048
H14 H 1.42043 0.11744 1.07614
H15 H 1.17178 0.0969705 1.30113
H16 H 0.98365 0.0216167 1.27043
H17 H 1.04257 -0.032785 1.01849
H18 H 1.39537 -0.0699461 0.48328
H19 H 1.53492 -0.183937 0.359559
H20 H 1.53742 -0.268576 0.158348
H21 H 1.60655 -0.214744 -0.100921
H22 H 1.67006 -0.0764836 -0.15425
N1 N 1.10865 0.0511612 0.669587
N2 N 1.47905 -0.0396065 0.482233
O1 O 0.927619 0.0820179 0.607579
O2 O 1.71479 0.00407181 0.316671
CL1 Cl 0.802366 0.23231 0.807116
CL2 Cl 1.68212 0.0441304 0.0268747

#END

data_XXVI_RANK-97_Mohamed_1345.res
_database_code_CSD               UNKNWN
_symmetry_cell_setting           monoclinic
_symmetry_space_group_name_H-M   'P 21'
_symmetry_Int_Tables_number      4
loop_
_symmetry_equiv_pos_site_id
_symmetry_equiv_pos_as_xyz
1 x,y,z
2 -x,1/2+y,-z
_cell_length_a                   10.3784
_cell_length_b                   17.4102
_cell_length_c                   9.9375
_cell_angle_alpha                90
_cell_angle_beta                 60.6847
_cell_angle_gamma                90
_cell_volume                     1565.66
loop_
_atom_site_label
_atom_site_type_symbol
_atom_site_fract_x
_atom_site_fract_y
_atom_site_fract_z
C1 C 0.991152 0.243175 0.177267
C2 C 1.08544 0.180289 0.108077
C3 C 1.23607 0.194969 0.00922185
C4 C 1.29127 0.269654 -0.0208963
C5 C 1.19562 0.331254 0.049237
C6 C 1.04572 0.318085 0.148812
C7 C 1.02951 0.098662 0.129043
C8 C 1.09661 -0.031155 0.189302
C9 C 0.990467 -0.074027 0.169103
C10 C 0.983179 -0.152281 0.187634
C11 C 1.07909 -0.192541 0.226741
C12 C 1.07234 -0.273567 0.245099
C13 C 1.16675 -0.31145 0.282707
C14 C 1.27215 -0.269361 0.303845
C15 C 1.28145 -0.190684 0.287206
C16 C 1.18569 -0.14969 0.248033
C17 C 1.19334 -0.0679415 0.228787
C18 C 1.30448 -0.0222092 0.250378
C19 C 1.44596 -0.00972013 0.125713
C20 C 1.55252 0.033396 0.144638
C21 C 1.51652 0.0629727 0.286758
C22 C 1.37484 0.0519631 0.417147
C23 C 1.33743 0.0825647 0.564211
C24 C 1.19928 0.0711686 0.689131
C25 C 1.09254 0.0283807 0.671531
C26 C 1.12522 -0.00211149 0.530479
C27 C 1.267 0.00861971 0.398817
C28 C 1.60658 -0.0362179 -0.158581
C29 C 1.60135 -0.0846191 -0.281938
C30 C 1.56382 -0.162658 -0.253047
C31 C 1.56583 -0.210446 -0.366496
C32 C 1.60474 -0.180369 -0.511482
C33 C 1.64117 -0.102872 -0.542499
C34 C 1.64004 -0.0555696 -0.428692
H1 H 1.31004 0.146951 -0.0467348
H2 H 1.40797 0.279496 -0.0987686
H3 H 1.23708 0.389769 0.0271132
H4 H 0.970549 0.365486 0.205096
H5 H 1.18417 0.0736338 0.192488
H6 H 0.917048 -0.0435812 0.139545
H7 H 0.901941 -0.184625 0.171933
H8 H 0.990706 -0.305181 0.228781
H9 H 1.16059 -0.373445 0.2965
H10 H 1.34615 -0.299411 0.334053
H11 H 1.36198 -0.158961 0.304714
H12 H 1.66037 0.0422371 0.045526
H13 H 1.59834 0.09587 0.300473
H14 H 1.42044 0.115299 0.576139
H15 H 1.17178 0.0948313 0.801123
H16 H 0.98366 0.0194814 0.770431
H17 H 1.04257 -0.0349259 0.518497
H18 H 1.39538 -0.0720894 -0.0167231
H19 H 1.53492 -0.186084 -0.140451
H20 H 1.53741 -0.270716 -0.341656
H21 H 1.60655 -0.216895 -0.60093
H22 H 1.67006 -0.0786303 -0.654262
N1 N 1.10866 0.0490206 0.169579
N2 N 1.47905 -0.0417453 -0.0177694
O1 O 0.927631 0.0798819 0.107571
O2 O 1.7148 0.00192564 -0.183332
CL1 Cl 0.802375 0.230169 0.307113
CL2 Cl 1.68213 0.0419832 -0.473137

#END

data_XXVI_RANK-98_Mohamed_1093.res
_database_code_CSD               UNKNWN
_symmetry_cell_setting           monoclinic
_symmetry_space_group_name_H-M   'P 21'
_symmetry_Int_Tables_number      4
loop_
_symmetry_equiv_pos_site_id
_symmetry_equiv_pos_as_xyz
1 x,y,z
2 -x,1/2+y,-z
_cell_length_a                   10.3784
_cell_length_b                   17.4103
_cell_length_c                   9.9376
_cell_angle_alpha                90
_cell_angle_beta                 60.6847
_cell_angle_gamma                90
_cell_volume                     1565.68
loop_
_atom_site_label
_atom_site_type_symbol
_atom_site_fract_x
_atom_site_fract_y
_atom_site_fract_z
C1 C 0.991157 0.245032 0.677268
C2 C 1.08544 0.182147 0.608079
C3 C 1.23606 0.196824 0.509223
C4 C 1.29127 0.271517 0.479109
C5 C 1.19562 0.333102 0.549238
C6 C 1.04573 0.319944 0.648809
C7 C 1.02951 0.100522 0.629036
C8 C 1.09661 -0.0293014 0.689297
C9 C 0.990471 -0.0721687 0.669101
C10 C 0.983178 -0.150428 0.687639
C11 C 1.0791 -0.190689 0.726735
C12 C 1.07233 -0.271711 0.745099
C13 C 1.16675 -0.309598 0.782703
C14 C 1.27215 -0.267507 0.803838
C15 C 1.28146 -0.188833 0.787203
C16 C 1.18569 -0.147837 0.748031
C17 C 1.19334 -0.0660894 0.728781
C18 C 1.30448 -0.0203587 0.75037
C19 C 1.44597 -0.00786703 0.625706
C20 C 1.55252 0.0352585 0.644641
C21 C 1.51652 0.0648274 0.786759
C22 C 1.37484 0.0538163 0.91714
C23 C 1.33743 0.0844146 1.06421
C24 C 1.19929 0.0730231 1.18913
C25 C 1.09254 0.0302315 1.17153
C26 C 1.12522 -0.00025462 1.03048
C27 C 1.26701 0.0104723 0.89881
C28 C 1.60658 -0.0343565 0.341419
C29 C 1.60136 -0.0827649 0.218058
C30 C 1.56382 -0.160802 0.246946
C31 C 1.56584 -0.208596 0.133501
C32 C 1.60473 -0.178509 -0.0114801
C33 C 1.64118 -0.101015 -0.0425032
C34 C 1.64005 -0.0537089 0.0713096
H1 H 1.31004 0.148807 0.453258
H2 H 1.40798 0.281346 0.401236
H3 H 1.23709 0.391616 0.527122
H4 H 0.970545 0.367344 0.705097
H5 H 1.18417 0.075492 0.692487
H6 H 0.917045 -0.0417271 0.639539
H7 H 0.901938 -0.182775 0.671934
H8 H 0.990706 -0.303326 0.728772
H9 H 1.16058 -0.371583 0.796494
H10 H 1.34616 -0.297566 0.834049
H11 H 1.36198 -0.157103 0.804719
H12 H 1.66037 0.0440969 0.545528
H13 H 1.59834 0.0977248 0.800474
H14 H 1.42045 0.117155 1.07614
H15 H 1.17179 0.0966925 1.30112
H16 H 0.983661 0.0213365 1.27042
H17 H 1.04258 -0.0330644 1.01849
H18 H 1.39538 -0.0702315 0.483279
H19 H 1.53492 -0.18423 0.359547
H20 H 1.53741 -0.268867 0.158345
H21 H 1.60655 -0.215037 -0.100931
H22 H 1.67006 -0.0767744 -0.154259
N1 N 1.10866 0.0508807 0.669576
N2 N 1.47906 -0.0398888 0.482224
O1 O 0.927635 0.0817315 0.607571
O2 O 1.71481 0.00378369 0.316661
CL1 Cl 0.802385 0.232031 0.807108
CL2 Cl 1.68213 0.0438437 0.0268607

#END

data_XXVI_RANK-99_Mohamed_1341.res
_database_code_CSD               UNKNWN
_symmetry_cell_setting           monoclinic
_symmetry_space_group_name_H-M   'P 21'
_symmetry_Int_Tables_number      4
loop_
_symmetry_equiv_pos_site_id
_symmetry_equiv_pos_as_xyz
1 x,y,z
2 -x,1/2+y,-z
_cell_length_a                   10.3784
_cell_length_b                   17.4103
_cell_length_c                   9.9375
_cell_angle_alpha                90
_cell_angle_beta                 60.6848
_cell_angle_gamma                90
_cell_volume                     1565.67
loop_
_atom_site_label
_atom_site_type_symbol
_atom_site_fract_x
_atom_site_fract_y
_atom_site_fract_z
C1 C 0.991154 0.245163 0.677275
C2 C 1.08543 0.182266 0.608081
C3 C 1.23606 0.196953 0.509231
C4 C 1.29126 0.271646 0.479111
C5 C 1.19562 0.333232 0.549242
C6 C 1.04572 0.320071 0.648815
C7 C 1.02951 0.100651 0.629048
C8 C 1.09661 -0.0291679 0.689307
C9 C 0.990468 -0.0720405 0.669104
C10 C 0.983174 -0.150299 0.687637
C11 C 1.07909 -0.190561 0.72674
C12 C 1.07232 -0.271584 0.745103
C13 C 1.16675 -0.309468 0.782704
C14 C 1.27215 -0.267372 0.803839
C15 C 1.28145 -0.1887 0.787202
C16 C 1.18568 -0.1477 0.748031
C17 C 1.19334 -0.0659627 0.728788
C18 C 1.30448 -0.0202305 0.750384
C19 C 1.44596 -0.00773959 0.625718
C20 C 1.55251 0.0353879 0.644648
C21 C 1.51651 0.0649601 0.786766
C22 C 1.37483 0.0539458 0.917147
C23 C 1.33742 0.0845487 1.06422
C24 C 1.19928 0.0731535 1.18913
C25 C 1.09254 0.0303559 1.17153
C26 C 1.12522 -0.00012346 1.03049
C27 C 1.267 0.0106111 0.898817
C28 C 1.60658 -0.0342328 0.341422
C29 C 1.60136 -0.0826332 0.218061
C30 C 1.56382 -0.160675 0.246946
C31 C 1.56583 -0.208464 0.133513
C32 C 1.60474 -0.178385 -0.0114796
C33 C 1.64117 -0.100876 -0.0424988
C34 C 1.64004 -0.0535762 0.0713168
H1 H 1.31003 0.148934 0.45327
H2 H 1.40797 0.281478 0.401238
H3 H 1.23708 0.391752 0.527127
H4 H 0.970539 0.367472 0.705108
H5 H 1.18417 0.0756211 0.692496
H6 H 0.917048 -0.041598 0.639541
H7 H 0.901942 -0.182643 0.671938
H8 H 0.990702 -0.303195 0.728779
H9 H 1.16058 -0.371459 0.796505
H10 H 1.34615 -0.297428 0.834056
H11 H 1.36198 -0.156979 0.804718
H12 H 1.66036 0.0442188 0.545535
H13 H 1.59833 0.0978595 0.800482
H14 H 1.42043 0.117284 1.07615
H15 H 1.17178 0.0968176 1.30113
H16 H 0.983651 0.0214673 1.27043
H17 H 1.04257 -0.0329389 1.01849
H18 H 1.39537 -0.0701015 0.483277
H19 H 1.53492 -0.184104 0.359557
H20 H 1.53741 -0.268735 0.158343
H21 H 1.60655 -0.214909 -0.100934
H22 H 1.67006 -0.0766484 -0.15425
N1 N 1.10866 0.0510071 0.669581
N2 N 1.47905 -0.039759 0.482229
O1 O 0.927631 0.0818625 0.607572
O2 O 1.7148 0.0039151 0.316668
CL1 Cl 0.802377 0.232153 0.807111
CL2 Cl 1.68212 0.04397 0.0268636

#END

data_XXVI_RANK-100_Mohamed_1077.res
_database_code_CSD               UNKNWN
_symmetry_cell_setting           monoclinic
_symmetry_space_group_name_H-M   'P 21'
_symmetry_Int_Tables_number      4
loop_
_symmetry_equiv_pos_site_id
_symmetry_equiv_pos_as_xyz
1 x,y,z
2 -x,1/2+y,-z
_cell_length_a                   10.3783
_cell_length_b                   17.4103
_cell_length_c                   9.9375
_cell_angle_alpha                90
_cell_angle_beta                 60.6849
_cell_angle_gamma                90
_cell_volume                     1565.66
loop_
_atom_site_label
_atom_site_type_symbol
_atom_site_fract_x
_atom_site_fract_y
_atom_site_fract_z
C1 C 0.991136 0.244398 0.67728
C2 C 1.08543 0.181517 0.608086
C3 C 1.23605 0.196196 0.509236
C4 C 1.29126 0.270891 0.479119
C5 C 1.19561 0.33248 0.549253
C6 C 1.0457 0.31931 0.648828
C7 C 1.0295 0.099891 0.629047
C8 C 1.0966 -0.0299249 0.6893
C9 C 0.990463 -0.0727969 0.669111
C10 C 0.983171 -0.151061 0.687635
C11 C 1.0791 -0.191314 0.72674
C12 C 1.07233 -0.272337 0.745099
C13 C 1.16675 -0.310228 0.782701
C14 C 1.27215 -0.268127 0.803835
C15 C 1.28146 -0.189457 0.787194
C16 C 1.18568 -0.148461 0.748034
C17 C 1.19333 -0.0667181 0.728781
C18 C 1.30447 -0.0209881 0.750382
C19 C 1.44596 -0.00849341 0.625715
C20 C 1.55252 0.0346296 0.644646
C21 C 1.51651 0.0642064 0.786763
C22 C 1.37483 0.0531905 0.917147
C23 C 1.33742 0.0837909 1.06422
C24 C 1.19929 0.0723975 1.18913
C25 C 1.09254 0.0296048 1.17153
C26 C 1.12521 -0.00088333 1.03048
C27 C 1.267 0.00985204 0.89881
C28 C 1.60657 -0.0349838 0.341429
C29 C 1.60135 -0.0833853 0.218064
C30 C 1.56381 -0.161426 0.246949
C31 C 1.56584 -0.209218 0.133505
C32 C 1.60473 -0.179138 -0.0114813
C33 C 1.64118 -0.101631 -0.0424952
C34 C 1.64004 -0.0543344 0.0713161
H1 H 1.31003 0.148177 0.453267
H2 H 1.40796 0.280718 0.401248
H3 H 1.23706 0.390992 0.527136
H4 H 0.97052 0.366705 0.705115
H5 H 1.18416 0.0748629 0.692496
H6 H 0.917042 -0.042354 0.639544
H7 H 0.901936 -0.183406 0.671929
H8 H 0.990708 -0.303954 0.728776
H9 H 1.16059 -0.372213 0.796495
H10 H 1.34616 -0.298184 0.834047
H11 H 1.36199 -0.15773 0.804718
H12 H 1.66036 0.0434692 0.545533
H13 H 1.59834 0.0970992 0.800486
H14 H 1.42044 0.116527 1.07615
H15 H 1.17178 0.0960565 1.30113
H16 H 0.983649 0.0207071 1.27043
H17 H 1.04257 -0.0336998 1.01849
H18 H 1.39537 -0.0708512 0.483286
H19 H 1.53492 -0.184859 0.359553
H20 H 1.53742 -0.269482 0.158345
H21 H 1.60654 -0.215664 -0.100925
H22 H 1.67005 -0.0773927 -0.154246
N1 N 1.10865 0.0502449 0.669581
N2 N 1.47905 -0.0405175 0.482233
O1 O 0.927623 0.0811091 0.60758
O2 O 1.7148 0.00315757 0.316673
CL1 Cl 0.802367 0.2314 0.807126
CL2 Cl 1.68212 0.0432162 0.0268781

#END
