# Supplementary material for: Report on the sixth blind test of organic crystal structure prediction methods
Source: Acta Crystallogr B Struct Sci Cryst Eng Mater. 2016 Aug 1;72(Pt 4):439–59. doi: 10.1107/S2052520616007447 (PMC4971545; doi:10.1107/S2052520616007447)
Supplement: Supplementary file 2 [file b-72-00439-sup2.zip › Group_14_Neumann_Kendrick_Leusen/XXII-1_Neumann_Kendrick_Leusen.cif]

##################################################################################
# Avant-garde Materials Simulation           
# XXII NEUMANN/KENDRICK/LEUSEN, RANK 1, ENERGY -175.20469016537189 kcal/mol/atom
##################################################################################

data_rank_000001
_symmetry_cell_setting orthorhombic
_symmetry_space_group_name_H-M 'P n a 2_1'
_symmetry_Int_Tables_number 33
loop_
_symmetry_equiv_pos_site_id
_symmetry_equiv_pos_as_xyz
1 x,y,z
2 -x,-y,z+1/2
3 x+1/2,-y+1/2,z
4 -x+1/2,y+1/2,z+1/2
_cell_length_a 13.3326522290
_cell_length_b 10.2314723208
_cell_length_c 7.1737490355
_cell_angle_alpha 90.0000000000
_cell_angle_beta 90.0000000000
_cell_angle_gamma 90.0000000000
loop_
_atom_site_label
_atom_site_type_symbol
_atom_site_fract_x
_atom_site_fract_y
_atom_site_fract_z
_atom_site_fftype
_atom_site_charge
_atom_site_hybridization
C0_0 C -0.8953100866 0.1874420884 0.7190431141 C3 0.1645713000 2
C1_0 C -0.9899735812 0.1355285159 0.6657966014 C3 0.2573423000 2
S0_0 S -0.7909909185 0.1021488251 0.8007799171 S2 0.0528049000 3
C4_0 C -0.8963660603 0.3228230408 0.6990806659 C3 -0.4128990000 2
S1_0 S -1.0275343579 -0.0291061376 0.6822213060 S2 0.0323831000 3
N0_0 N -1.0569225382 0.2214690932 0.6059969531 N -0.3009090000 2
C2_0 C -0.8190838651 -0.0573753319 0.7312868607 C3 -0.0766946000 2
S2_0 S -1.0119284323 0.3702499312 0.6136958604 S2 0.2549210000 3
C5_0 C -0.8180425202 0.4078327818 0.7487429788 C2 0.6216990000 1
C3_0 C -0.9104285871 -0.1078201001 0.6806596064 C3 -0.0766946000 2
C7_0 C -0.7329817441 -0.1388621042 0.7323469036 C2 0.3691498000 1
N1_0 N -0.7516762206 0.4747453939 0.7962990239 N -0.4914360000 1
C6_0 C -0.9175417815 -0.2399132814 0.6232123829 C2 0.3691498000 1
N3_0 N -0.6606350086 -0.2033828631 0.7377721287 N -0.3816940000 1
N2_0 N -0.9283713999 -0.3482268078 0.5755922402 N -0.3816940000 1
#END
##################################################################################
# Avant-garde Materials Simulation           
# XXII NEUMANN/KENDRICK/LEUSEN, RANK 2, ENERGY -175.19068280731321 kcal/mol/atom
##################################################################################

data_rank_000002
_symmetry_cell_setting monoclinic
_symmetry_space_group_name_H-M 'P 2_1/c'
_symmetry_Int_Tables_number 14
loop_
_symmetry_equiv_pos_site_id
_symmetry_equiv_pos_as_xyz
1 x,y,z
2 -x,y+1/2,-z+1/2
3 -x,-y,-z
4 x,-y+1/2,z+1/2
_cell_length_a 12.1596558278
_cell_length_b 6.7494408502
_cell_length_c 14.4079577518
_cell_angle_alpha 90.0000000000
_cell_angle_beta 57.4870861842
_cell_angle_gamma 90.0000000000
loop_
_atom_site_label
_atom_site_type_symbol
_atom_site_fract_x
_atom_site_fract_y
_atom_site_fract_z
_atom_site_fftype
_atom_site_charge
_atom_site_hybridization
C0_0 C -1.2988380373 0.8989481534 0.6265307691 C3 0.1645713000 2
C1_0 C -1.2517657458 0.7041280970 0.6211365105 C3 0.2573423000 2
S0_0 S -1.2373730592 1.1128073229 0.6502910841 S2 0.0528049000 3
C4_0 C -1.3995226550 0.8929942283 0.6075667149 C3 -0.4128990000 2
S1_0 S -1.1221075670 0.6472638764 0.6379491184 S2 0.0323831000 3
N0_0 N -1.3092565378 0.5597811364 0.6006482112 N -0.3009090000 2
C2_0 C -1.1949029058 1.0158331171 0.7403305805 C3 -0.0766946000 2
S2_0 S -1.4209919372 0.6500884133 0.5822698885 S2 0.2549210000 3
C5_0 C -1.4756804313 1.0519891516 0.6101315820 C2 0.6216990000 1
C3_0 C -1.1477326118 0.8291628265 0.7349513861 C3 -0.0766946000 2
C7_0 C -1.2131893161 1.1509587284 0.8228049911 C2 0.3691498000 1
N1_0 N -1.5412450170 1.1834185073 0.6149343894 N -0.4914360000 1
C6_0 C -1.1130781787 0.7705215688 0.8103290598 C2 0.3691498000 1
N3_0 N -1.2286599003 1.2660876928 0.8895455076 N -0.3816940000 1
N2_0 N -1.0800525650 0.7219310167 0.8696455849 N -0.3816940000 1
#END
##################################################################################
# Avant-garde Materials Simulation           
# XXII NEUMANN/KENDRICK/LEUSEN, RANK 3, ENERGY -175.18961315512917 kcal/mol/atom
##################################################################################

data_rank_000003
_symmetry_cell_setting monoclinic
_symmetry_space_group_name_H-M 'P 2_1/c'
_symmetry_Int_Tables_number 14
loop_
_symmetry_equiv_pos_site_id
_symmetry_equiv_pos_as_xyz
1 x,y,z
2 -x,y+1/2,-z+1/2
3 -x,-y,-z
4 x,-y+1/2,z+1/2
_cell_length_a 10.3846788757
_cell_length_b 6.7122700185
_cell_length_c 14.4154538943
_cell_angle_alpha 90.0000000000
_cell_angle_beta 93.7114479564
_cell_angle_gamma 90.0000000000
loop_
_atom_site_label
_atom_site_type_symbol
_atom_site_fract_x
_atom_site_fract_y
_atom_site_fract_z
_atom_site_fftype
_atom_site_charge
_atom_site_hybridization
C0_0 C -0.2983394578 0.9029616309 0.2272971662 C3 0.1645713000 2
C1_0 C -0.2514428114 0.7066725448 0.2436185227 C3 0.2573423000 2
S0_0 S -0.2367929212 1.1154653780 0.2836680175 S2 0.0528049000 3
C4_0 C -0.3987459360 0.8990613501 0.1585822602 C3 -0.4128990000 2
S1_0 S -0.1219387586 0.6459772279 0.3235779516 S2 0.0323831000 3
N0_0 N -0.3089997923 0.5629555026 0.1938060872 N -0.3009090000 2
C2_0 C -0.1937911115 1.0129220266 0.3938486951 C3 -0.0766946000 2
S2_0 S -0.4204990296 0.6559372716 0.1210425779 S2 0.2549210000 3
C5_0 C -0.4746972577 1.0592282515 0.1241526898 C2 0.6216990000 1
C3_0 C -0.1468118967 0.8244070660 0.4098772472 C3 -0.0766946000 2
C7_0 C -0.2118786649 1.1457262272 0.4683276100 C2 0.3691498000 1
N1_0 N -0.5404154756 1.1909063716 0.0967349997 N -0.4914360000 1
C6_0 C -0.1118833109 0.7603904234 0.5017679861 C2 0.3691498000 1
N3_0 N -0.2274812918 1.2595025637 0.5280800503 N -0.3816940000 1
N2_0 N -0.0784300467 0.7077054439 0.5768327394 N -0.3816940000 1
#END
#################################################################################
# Avant-garde Materials Simulation           
# XXII NEUMANN/KENDRICK/LEUSEN, RANK 4, ENERGY -175.1688672143716 kcal/mol/atom
#################################################################################

data_rank_000004
_symmetry_cell_setting monoclinic
_symmetry_space_group_name_H-M 'P 2_1/c'
_symmetry_Int_Tables_number 14
loop_
_symmetry_equiv_pos_site_id
_symmetry_equiv_pos_as_xyz
1 x,y,z
2 -x,y+1/2,-z+1/2
3 -x,-y,-z
4 x,-y+1/2,z+1/2
_cell_length_a 11.1154172710
_cell_length_b 7.0000634542
_cell_length_c 12.7272441260
_cell_angle_alpha 90.0000000000
_cell_angle_beta 93.6136376587
_cell_angle_gamma 90.0000000000
loop_
_atom_site_label
_atom_site_type_symbol
_atom_site_fract_x
_atom_site_fract_y
_atom_site_fract_z
_atom_site_fftype
_atom_site_charge
_atom_site_hybridization
C0_0 C -0.8131810497 0.8466007962 0.2487939455 C3 0.1645713000 2
C1_0 C -0.7956389818 0.6498940779 0.2272644812 C3 0.2573423000 2
S0_0 S -0.7623408375 1.0324885038 0.1718352164 S2 0.0528049000 3
C4_0 C -0.8785372338 0.8658560313 0.3378263282 C3 -0.4128990000 2
S1_0 S -0.7167887161 0.5646086284 0.1208108703 S2 0.0323831000 3
N0_0 N -0.8428331157 0.5264443856 0.2914454262 N -0.3009090000 2
C2_0 C -0.6245545097 0.9325830826 0.1384922524 C3 -0.0766946000 2
S2_0 S -0.9127984821 0.6391677974 0.3824906881 S2 0.2549210000 3
C5_0 C -0.9143575885 1.0355580750 0.3861692079 C2 0.6216990000 1
C3_0 C -0.6056446335 0.7427823518 0.1187991421 C3 -0.0766946000 2
C7_0 C -0.5279469699 1.0637227687 0.1356018112 C2 0.3691498000 1
N1_0 N -0.9466262754 1.1743068781 0.4271037948 N -0.4914360000 1
C6_0 C -0.4884558017 0.6786705022 0.0981447244 C2 0.3691498000 1
N3_0 N -0.4484803075 1.1727029601 0.1324598051 N -0.3816940000 1
N2_0 N -0.3914782009 0.6264082765 0.0818796793 N -0.3816940000 1
#END
##################################################################################
# Avant-garde Materials Simulation           
# XXII NEUMANN/KENDRICK/LEUSEN, RANK 5, ENERGY -175.16679096632652 kcal/mol/atom
##################################################################################

data_rank_000005
_symmetry_cell_setting monoclinic
_symmetry_space_group_name_H-M 'C 2/c'
_symmetry_Int_Tables_number 15
loop_
_symmetry_equiv_pos_site_id
_symmetry_equiv_pos_as_xyz
1 x,y,z
2 -x,y,-z+1/2
3 -x,-y,-z
4 x,-y,z+1/2
5 x+1/2,y+1/2,z
6 -x+1/2,y+1/2,-z+1/2
7 -x+1/2,-y+1/2,-z
8 x+1/2,-y+1/2,z+1/2
_cell_length_a 20.3249296753
_cell_length_b 9.8712807400
_cell_length_c 10.8177738763
_cell_angle_alpha 90.0000000000
_cell_angle_beta 117.2677792888
_cell_angle_gamma 90.0000000000
loop_
_atom_site_label
_atom_site_type_symbol
_atom_site_fract_x
_atom_site_fract_y
_atom_site_fract_z
_atom_site_fftype
_atom_site_charge
_atom_site_hybridization
C0_0 C 0.3660213160 0.9123204906 0.5943446811 C3 0.1645713000 2
C1_0 C 0.4112081663 0.9167414961 0.7406231707 C3 0.2573423000 2
S0_0 S 0.3359072440 0.7732387930 0.4826150801 S2 0.0528049000 3
C4_0 C 0.3467116554 1.0439032318 0.5441228719 C3 -0.4128990000 2
S1_0 S 0.4483137154 0.7792062536 0.8555507556 S2 0.0323831000 3
N0_0 N 0.4262242610 1.0386246318 0.7978362397 N -0.3009090000 2
C2_0 C 0.3690434662 0.6388393897 0.6002289297 C3 -0.0766946000 2
S2_0 S 0.3868921176 1.1571444137 0.6802732756 S2 0.2549210000 3
C5_0 C 0.2999872863 1.0790314520 0.4049851620 C2 0.6216990000 1
C3_0 C 0.4117056260 0.6413706804 0.7425101944 C3 -0.0766946000 2
C7_0 C 0.3486210343 0.5098420429 0.5354981986 C2 0.3691498000 1
N1_0 N 0.2603159096 1.1026427521 0.2882191179 N -0.4914360000 1
C6_0 C 0.4328348353 0.5151601176 0.8126561160 C2 0.3691498000 1
N3_0 N 0.3325687906 0.4021521496 0.4855917921 N -0.3816940000 1
N2_0 N 0.4516686876 0.4114369499 0.8704263908 N -0.3816940000 1
#END
#################################################################################
# Avant-garde Materials Simulation           
# XXII NEUMANN/KENDRICK/LEUSEN, RANK 6, ENERGY -175.1644314649055 kcal/mol/atom
#################################################################################

data_rank_000006
_symmetry_cell_setting monoclinic
_symmetry_space_group_name_H-M 'P 2_1/c'
_symmetry_Int_Tables_number 14
loop_
_symmetry_equiv_pos_site_id
_symmetry_equiv_pos_as_xyz
1 x,y,z
2 -x,y+1/2,-z+1/2
3 -x,-y,-z
4 x,-y+1/2,z+1/2
_cell_length_a 7.6556538788
_cell_length_b 15.5278934621
_cell_length_c 11.3070740982
_cell_angle_alpha 90.0000000000
_cell_angle_beta 133.2304073995
_cell_angle_gamma 90.0000000000
loop_
_atom_site_label
_atom_site_type_symbol
_atom_site_fract_x
_atom_site_fract_y
_atom_site_fract_z
_atom_site_fftype
_atom_site_charge
_atom_site_hybridization
C0_0 C 0.0942414211 0.3815968500 0.8960130741 C3 0.1645713000 2
C1_0 C 0.2935703480 0.4310965930 1.0275074618 C3 0.2573423000 2
S0_0 S 0.0826244934 0.2695027718 0.8811365847 S2 0.0528049000 3
C4_0 C -0.0873561372 0.4367563342 0.7744831080 C3 -0.4128990000 2
S1_0 S 0.5606978377 0.3897147808 1.2119177361 S2 0.0323831000 3
N0_0 N 0.2724667995 0.5156884124 1.0096010923 N -0.3009090000 2
C2_0 C 0.2719030231 0.2417246538 1.0872492484 C3 -0.0766946000 2
S2_0 S 0.0120466294 0.5420491445 0.8321553080 S2 0.2549210000 3
C5_0 C -0.3166387394 0.4141684486 0.6271677691 C2 0.6216990000 1
C3_0 C 0.4636403270 0.2885781324 1.2163346541 C3 -0.0766946000 2
C7_0 C 0.2152360240 0.1612654822 1.1132692114 C2 0.3691498000 1
N1_0 N -0.5094515810 0.3965783507 0.5052836093 N -0.4914360000 1
C6_0 C 0.6133085714 0.2526366393 1.3743365502 C2 0.3691498000 1
N3_0 N 0.1634824466 0.0949353077 1.1312164179 N -0.3816940000 1
N2_0 N 0.7441298093 0.2221983318 1.5040863050 N -0.3816940000 1
#END
##################################################################################
# Avant-garde Materials Simulation           
# XXII NEUMANN/KENDRICK/LEUSEN, RANK 7, ENERGY -175.16380551229966 kcal/mol/atom
##################################################################################

data_rank_000007
_symmetry_cell_setting orthorhombic
_symmetry_space_group_name_H-M 'P 2_1 2_1 2_1'
_symmetry_Int_Tables_number 19
loop_
_symmetry_equiv_pos_site_id
_symmetry_equiv_pos_as_xyz
1 x,y,z
2 -x+1/2,-y,z+1/2
3 -x,y+1/2,-z+1/2
4 x+1/2,-y+1/2,-z
_cell_length_a 7.0253121187
_cell_length_b 10.2692205528
_cell_length_c 13.6533009946
_cell_angle_alpha 90.0000000000
_cell_angle_beta 90.0000000000
_cell_angle_gamma 90.0000000000
loop_
_atom_site_label
_atom_site_type_symbol
_atom_site_fract_x
_atom_site_fract_y
_atom_site_fract_z
_atom_site_fftype
_atom_site_charge
_atom_site_hybridization
C0_0 C 0.7162298088 0.0625006961 0.6054709550 C3 0.1645713000 2
C1_0 C 0.6676560411 0.1134999348 0.5118815145 C3 0.2573423000 2
S0_0 S 0.7974003736 0.1465065901 0.7080935360 S2 0.0528049000 3
C4_0 C 0.6925232838 -0.0721352211 0.6053091502 C3 -0.4128990000 2
S1_0 S 0.6795773186 0.2779395498 0.4753252354 S2 0.0323831000 3
N0_0 N 0.6108099428 0.0270549132 0.4461265907 N -0.3009090000 2
C2_0 C 0.7364810304 0.3066503994 0.6789325712 C3 -0.0766946000 2
S2_0 S 0.6143314905 -0.1207046116 0.4911787697 S2 0.2549210000 3
C5_0 C 0.7237454472 -0.1544424248 0.6858652977 C2 0.6216990000 1
C3_0 C 0.6843814614 0.3565964867 0.5896250231 C3 -0.0766946000 2
C7_0 C 0.7502613823 0.3895220160 0.7617871172 C2 0.3691498000 1
N1_0 N 0.7494205011 -0.2178730652 0.7557418705 N -0.4914360000 1
C6_0 C 0.6327988094 0.4895199276 0.5816740805 C2 0.3691498000 1
N3_0 N 0.7671074563 0.4541674126 0.8318017579 N -0.3816940000 1
N2_0 N 0.5897035209 0.5982591176 0.5695847936 N -0.3816940000 1
#END
##################################################################################
# Avant-garde Materials Simulation           
# XXII NEUMANN/KENDRICK/LEUSEN, RANK 8, ENERGY -175.15583443745373 kcal/mol/atom
##################################################################################

data_rank_000008
_symmetry_cell_setting monoclinic
_symmetry_space_group_name_H-M 'P 2_1/c'
_symmetry_Int_Tables_number 14
loop_
_symmetry_equiv_pos_site_id
_symmetry_equiv_pos_as_xyz
1 x,y,z
2 -x,y+1/2,-z+1/2
3 -x,-y,-z
4 x,-y+1/2,z+1/2
_cell_length_a 8.2230235516
_cell_length_b 8.1676053586
_cell_length_c 14.8179849147
_cell_angle_alpha 90.0000000000
_cell_angle_beta 80.3935554292
_cell_angle_gamma 90.0000000000
loop_
_atom_site_label
_atom_site_type_symbol
_atom_site_fract_x
_atom_site_fract_y
_atom_site_fract_z
_atom_site_fftype
_atom_site_charge
_atom_site_hybridization
C0_0 C -0.0554942049 0.3371749751 0.3852974607 C3 0.1645713000 2
C1_0 C 0.0430114203 0.2457840773 0.4376680044 C3 0.2573423000 2
S0_0 S -0.0177430130 0.3662114854 0.2669560951 S2 0.0528049000 3
C4_0 C -0.1965196353 0.3924967248 0.4424285887 C3 -0.4128990000 2
S1_0 S 0.2382024288 0.1614350765 0.3956597096 S2 0.0323831000 3
N0_0 N -0.0172245934 0.2274015748 0.5257084220 N -0.3009090000 2
C2_0 C 0.1988782709 0.3605430486 0.2456517799 C3 -0.0766946000 2
S2_0 S -0.1981832896 0.3160694299 0.5513193617 S2 0.2549210000 3
C5_0 C -0.3201650462 0.4960606311 0.4200083117 C2 0.6216990000 1
C3_0 C 0.2983654514 0.2805361057 0.2968536033 C3 -0.0766946000 2
C7_0 C 0.2658637211 0.4449208664 0.1643347038 C2 0.3691498000 1
N1_0 N -0.4227925357 0.5852521119 0.4040263759 N -0.4914360000 1
C6_0 C 0.4718984960 0.2872114267 0.2700494343 C2 0.3691498000 1
N3_0 N 0.3126688488 0.5145095986 0.0959494205 N -0.3816940000 1
N2_0 N 0.6154052388 0.2914793346 0.2501016786 N -0.3816940000 1
#END
#################################################################################
# Avant-garde Materials Simulation           
# XXII NEUMANN/KENDRICK/LEUSEN, RANK 9, ENERGY -175.1443363722392 kcal/mol/atom
#################################################################################

data_rank_000009
_symmetry_cell_setting triclinic
_symmetry_space_group_name_H-M 'P -1'
_symmetry_Int_Tables_number 2
loop_
_symmetry_equiv_pos_site_id
_symmetry_equiv_pos_as_xyz
1 x,y,z
2 -x,-y,-z
_cell_length_a 5.9337437663
_cell_length_b 9.0502628928
_cell_length_c 9.5200685262
_cell_angle_alpha 100.1568045056
_cell_angle_beta 74.5673887494
_cell_angle_gamma 92.4082321083
loop_
_atom_site_label
_atom_site_type_symbol
_atom_site_fract_x
_atom_site_fract_y
_atom_site_fract_z
_atom_site_fftype
_atom_site_charge
_atom_site_hybridization
C0_0 C 0.9433939431 0.2674920448 0.5146818558 C3 0.1645713000 2
C1_0 C 1.1176540684 0.1786993817 0.5382090333 C3 0.2573423000 2
S0_0 S 0.6764833970 0.3319118360 0.6352140725 S2 0.0528049000 3
C4_0 C 1.0160687576 0.3017887950 0.3724551819 C3 -0.4128990000 2
S1_0 S 1.1156094004 0.1079416233 0.6990880799 S2 0.0323831000 3
N0_0 N 1.3045438393 0.1456526269 0.4255965338 N -0.3009090000 2
C2_0 C 0.6846927465 0.2665558849 0.7958239378 C3 -0.0766946000 2
S2_0 S 1.2860737102 0.2196435041 0.2835937962 S2 0.2549210000 3
C5_0 C 0.8944938410 0.3930618281 0.3116708112 C2 0.6216990000 1
C3_0 C 0.8517099927 0.1804200479 0.8198838563 C3 -0.0766946000 2
C7_0 C 0.4823264517 0.3079085347 0.9138790601 C2 0.3691498000 1
N1_0 N 0.7908154030 0.4729936583 0.2669936297 N -0.4914360000 1
C6_0 C 0.8083536079 0.1370015562 0.9608691712 C2 0.3691498000 1
N3_0 N 0.3164633235 0.3399853646 1.0121328697 N -0.3816940000 1
N2_0 N 0.7694789546 0.0990561179 1.0760898496 N -0.3816940000 1
#END
###################################################################################
# Avant-garde Materials Simulation           
# XXII NEUMANN/KENDRICK/LEUSEN, RANK 10, ENERGY -175.14293173750886 kcal/mol/atom
###################################################################################

data_rank_000010
_symmetry_cell_setting monoclinic
_symmetry_space_group_name_H-M 'P 2_1/c'
_symmetry_Int_Tables_number 14
loop_
_symmetry_equiv_pos_site_id
_symmetry_equiv_pos_as_xyz
1 x,y,z
2 -x,y+1/2,-z+1/2
3 -x,-y,-z
4 x,-y+1/2,z+1/2
_cell_length_a 7.0711961216
_cell_length_b 10.3746395398
_cell_length_c 13.9956702165
_cell_angle_alpha 90.0000000000
_cell_angle_beta 108.4355178006
_cell_angle_gamma 90.0000000000
loop_
_atom_site_label
_atom_site_type_symbol
_atom_site_fract_x
_atom_site_fract_y
_atom_site_fract_z
_atom_site_fftype
_atom_site_charge
_atom_site_hybridization
C0_0 C -0.2481615086 0.1815533449 -0.1301321245 C3 0.1645713000 2
C1_0 C -0.2626652866 0.1323985411 -0.0376953054 C3 0.2573423000 2
S0_0 S -0.2194229223 0.0966572859 -0.2320663381 S2 0.0528049000 3
C4_0 C -0.2562689062 0.3157806249 -0.1291056536 C3 -0.4128990000 2
S1_0 S -0.2584549054 -0.0298736436 0.0001084393 S2 0.0323831000 3
N0_0 N -0.2799390286 0.2196628239 0.0279340938 N -0.3009090000 2
C2_0 C -0.2301276885 -0.0632386237 -0.1957363478 C3 -0.0766946000 2
S2_0 S -0.2794714059 0.3661233028 -0.0154789859 S2 0.2549210000 3
C5_0 C -0.2527538061 0.3984109760 -0.2080805608 C2 0.6216990000 1
C3_0 C -0.2469272523 -0.1114986434 -0.1073445693 C3 -0.0766946000 2
C7_0 C -0.2209693981 -0.1493428511 -0.2729084925 C2 0.3691498000 1
N1_0 N -0.2542758165 0.4643286970 -0.2760974899 N -0.4914360000 1
C6_0 C -0.2573141994 -0.2466817411 -0.0953750851 C2 0.3691498000 1
N3_0 N -0.2137299545 -0.2166599761 -0.3387056150 N -0.3816940000 1
N2_0 N -0.2662679641 -0.3568714116 -0.0802533058 N -0.3816940000 1
#END
###################################################################################
# Avant-garde Materials Simulation           
# XXII NEUMANN/KENDRICK/LEUSEN, RANK 11, ENERGY -175.14036284922156 kcal/mol/atom
###################################################################################

data_rank_000011
_symmetry_cell_setting monoclinic
_symmetry_space_group_name_H-M 'P 2_1/c'
_symmetry_Int_Tables_number 14
loop_
_symmetry_equiv_pos_site_id
_symmetry_equiv_pos_as_xyz
1 x,y,z
2 -x,y+1/2,-z+1/2
3 -x,-y,-z
4 x,-y+1/2,z+1/2
_cell_length_a 6.7577778500
_cell_length_b 13.9822203125
_cell_length_c 12.2368778135
_cell_angle_alpha 90.0000000000
_cell_angle_beta 56.5581413957
_cell_angle_gamma 90.0000000000
loop_
_atom_site_label
_atom_site_type_symbol
_atom_site_fract_x
_atom_site_fract_y
_atom_site_fract_z
_atom_site_fftype
_atom_site_charge
_atom_site_hybridization
C0_0 C -0.4397051751 0.9086353114 0.1903348208 C3 0.1645713000 2
C1_0 C -0.3898243398 1.0035451530 0.1399054391 C3 0.2573423000 2
S0_0 S -0.3549151953 0.8003862527 0.1060302456 S2 0.0528049000 3
C4_0 C -0.5759897865 0.9113394184 0.3267333169 C3 -0.4128990000 2
S1_0 S -0.2247166455 1.0399522430 -0.0255301505 S2 0.0323831000 3
N0_0 N -0.4790034872 1.0725121378 0.2288233078 N -0.3009090000 2
C2_0 C -0.1926055781 0.8380758357 -0.0566798403 C3 -0.0766946000 2
S2_0 S -0.6276811595 1.0292005121 0.3778596469 S2 0.2549210000 3
C5_0 C -0.6563031436 0.8300375115 0.4076510135 C2 0.6216990000 1
C3_0 C -0.1430735604 0.9292947924 -0.1067148444 C3 -0.0766946000 2
C7_0 C -0.1060226182 0.7583632503 -0.1429073723 C2 0.3691498000 1
N1_0 N -0.7163156917 0.7590800004 0.4682207656 N -0.4914360000 1
C6_0 C -0.0054731850 0.9416180336 -0.2443704541 C2 0.3691498000 1
N3_0 N -0.0396778669 0.6900192430 -0.2089237911 N -0.3816940000 1
N2_0 N 0.1075865618 0.9546106892 -0.3574146042 N -0.3816940000 1
#END
###################################################################################
# Avant-garde Materials Simulation           
# XXII NEUMANN/KENDRICK/LEUSEN, RANK 12, ENERGY -175.13783609848227 kcal/mol/atom
###################################################################################

data_rank_000012
_symmetry_cell_setting monoclinic
_symmetry_space_group_name_H-M 'P 2_1/c'
_symmetry_Int_Tables_number 14
loop_
_symmetry_equiv_pos_site_id
_symmetry_equiv_pos_as_xyz
1 x,y,z
2 -x,y+1/2,-z+1/2
3 -x,-y,-z
4 x,-y+1/2,z+1/2
_cell_length_a 9.0444420051
_cell_length_b 9.9362412416
_cell_length_c 10.9471388251
_cell_angle_alpha 90.0000000000
_cell_angle_beta 84.7456087292
_cell_angle_gamma 90.0000000000
loop_
_atom_site_label
_atom_site_type_symbol
_atom_site_fract_x
_atom_site_fract_y
_atom_site_fract_z
_atom_site_fftype
_atom_site_charge
_atom_site_hybridization
C0_0 C -0.7719840925 0.8448144064 -0.0236247708 C3 0.1645713000 2
C1_0 C -0.6833775366 0.8408099178 0.0771187016 C3 0.2573423000 2
S0_0 S -0.8291555431 0.9824491586 -0.1066938824 S2 0.0528049000 3
C4_0 C -0.8112837552 0.7139255837 -0.0530894132 C3 -0.4128990000 2
S1_0 S -0.6116079784 0.9786384356 0.1536646427 S2 0.0323831000 3
N0_0 N -0.6550980366 0.7199444289 0.1201406648 N -0.3009090000 2
C2_0 C -0.7650516268 1.1171747591 -0.0234108136 C3 -0.0766946000 2
S2_0 S -0.7331837652 0.6020439095 0.0433164908 S2 0.2549210000 3
C5_0 C -0.9039712532 0.6780730802 -0.1441862205 C2 0.6216990000 1
C3_0 C -0.6822228642 1.1144069496 0.0758873270 C3 -0.0766946000 2
C7_0 C -0.8031775909 1.2454778140 -0.0681852429 C2 0.3691498000 1
N1_0 N -0.9832920473 0.6532845668 -0.2196708645 N -0.4914360000 1
C6_0 C -0.6365867431 1.2380500651 0.1251963410 C2 0.3691498000 1
N3_0 N -0.8329056782 1.3532308213 -0.1012168640 N -0.3816940000 1
N2_0 N -0.5937272371 1.3376817353 0.1665028590 N -0.3816940000 1
#END
###################################################################################
# Avant-garde Materials Simulation           
# XXII NEUMANN/KENDRICK/LEUSEN, RANK 13, ENERGY -175.13470464231918 kcal/mol/atom
###################################################################################

data_rank_000013
_symmetry_cell_setting orthorhombic
_symmetry_space_group_name_H-M 'P n m a'
_symmetry_Int_Tables_number 62
loop_
_symmetry_equiv_pos_site_id
_symmetry_equiv_pos_as_xyz
1 x,y,z
2 -x+1/2,-y,z+1/2
3 -x,y+1/2,-z
4 x+1/2,-y+1/2,-z+1/2
5 -x,-y,-z
6 x+1/2,y,-z+1/2
7 x,-y+1/2,z
8 -x+1/2,y+1/2,z+1/2
_cell_length_a 20.5932385804
_cell_length_b 6.6497196242
_cell_length_c 7.0538367312
_cell_angle_alpha 90.0000000000
_cell_angle_beta 90.0000000000
_cell_angle_gamma 90.0000000000
loop_
_atom_site_label
_atom_site_type_symbol
_atom_site_fract_x
_atom_site_fract_y
_atom_site_fract_z
_atom_site_fftype
_atom_site_charge
_atom_site_hybridization
C0_0 C 0.0493393035 0.2500000000 0.6397287701 C3 0.1645713000 2
C1_0 C 0.0687563624 0.2500000000 0.8329489216 C3 0.2573423000 2
S0_0 S 0.0981918880 0.2500000000 0.4378485422 S2 0.0528049000 3
C4_0 C -0.0182441901 0.2500000000 0.6291353526 C3 -0.4128990000 2
S1_0 S 0.1479196439 0.2500000000 0.9254861257 S2 0.0323831000 3
N0_0 N 0.0213956478 0.2500000000 0.9590511415 N -0.3009090000 2
C2_0 C 0.1763941626 0.2500000000 0.5346317307 C3 -0.0766946000 2
S2_0 S -0.0501029402 0.2500000000 0.8570891581 S2 0.2549210000 3
C5_0 C -0.0537856456 0.2500000000 0.4586669901 C2 0.6216990000 1
C3_0 C 0.1954893042 0.2500000000 0.7210338093 C3 -0.0766946000 2
C7_0 C 0.2240490744 0.2500000000 0.3896963646 C2 0.3691498000 1
N1_0 N -0.0794235313 0.2500000000 0.3106281245 N -0.4914360000 1
C6_0 C 0.2629960495 0.2500000000 0.7616363309 C2 0.3691498000 1
N3_0 N 0.2609576590 0.2500000000 0.2636007630 N -0.3816940000 1
N2_0 N 0.3184376464 0.2500000000 0.7967550862 N -0.3816940000 1
#END
##################################################################################
# Avant-garde Materials Simulation           
# XXII NEUMANN/KENDRICK/LEUSEN, RANK 14, ENERGY -175.1307219133169 kcal/mol/atom
##################################################################################

data_rank_000014
_symmetry_cell_setting orthorhombic
_symmetry_space_group_name_H-M 'P c a 2_1'
_symmetry_Int_Tables_number 29
loop_
_symmetry_equiv_pos_site_id
_symmetry_equiv_pos_as_xyz
1 x,y,z
2 -x,-y,z+1/2
3 x+1/2,-y,z
4 -x+1/2,y,z+1/2
_cell_length_a 7.6594613430
_cell_length_b 10.3885960887
_cell_length_c 12.0788025064
_cell_angle_alpha 90.0000000000
_cell_angle_beta 90.0000000000
_cell_angle_gamma 90.0000000000
loop_
_atom_site_label
_atom_site_type_symbol
_atom_site_fract_x
_atom_site_fract_y
_atom_site_fract_z
_atom_site_fftype
_atom_site_charge
_atom_site_hybridization
C0_0 C 0.8947414929 0.4249243344 0.4597912107 C3 0.1645713000 2
C1_0 C 0.9685992153 0.3780450883 0.5603318364 C3 0.2573423000 2
S0_0 S 0.8167853519 0.3367510940 0.3473092666 S2 0.0528049000 3
C4_0 C 0.8863568178 0.5589889017 0.4636123526 C3 -0.4128990000 2
S1_0 S 1.0214102484 0.2185392416 0.5955502258 S2 0.0323831000 3
N0_0 N 1.0085499912 0.4666918483 0.6349142094 N -0.3009090000 2
C2_0 C 0.8659012740 0.1786231487 0.3856399597 C3 -0.0766946000 2
S2_0 S 0.9656698437 0.6119641469 0.5897316895 S2 0.2549210000 3
C5_0 C 0.8160295976 0.6411959268 0.3827027069 C2 0.6216990000 1
C3_0 C 0.9416631251 0.1335538484 0.4809485245 C3 -0.0766946000 2
C7_0 C 0.8167080745 0.0909172304 0.3012640741 C2 0.3691498000 1
N1_0 N 0.7522213240 0.7083852469 0.3163574656 N -0.4914360000 1
C6_0 C 0.9654261783 -0.0011865318 0.4922428281 C2 0.3691498000 1
N3_0 N 0.7740584848 0.0227305115 0.2291625110 N -0.3816940000 1
N2_0 N 0.9876414894 -0.1116684635 0.5030707979 N -0.3816940000 1
#END
###################################################################################
# Avant-garde Materials Simulation           
# XXII NEUMANN/KENDRICK/LEUSEN, RANK 15, ENERGY -175.13055994823191 kcal/mol/atom
###################################################################################

data_rank_000015
_symmetry_cell_setting monoclinic
_symmetry_space_group_name_H-M 'P 2_1/c'
_symmetry_Int_Tables_number 14
loop_
_symmetry_equiv_pos_site_id
_symmetry_equiv_pos_as_xyz
1 x,y,z
2 -x,y+1/2,-z+1/2
3 -x,-y,-z
4 x,-y+1/2,z+1/2
_cell_length_a 11.8434658942
_cell_length_b 6.2686084782
_cell_length_c 17.5457025147
_cell_angle_alpha 90.0000000000
_cell_angle_beta 50.2675118733
_cell_angle_gamma 90.0000000000
loop_
_atom_site_label
_atom_site_type_symbol
_atom_site_fract_x
_atom_site_fract_y
_atom_site_fract_z
_atom_site_fftype
_atom_site_charge
_atom_site_hybridization
C0_0 C -0.5269539539 0.6000609449 0.3826003610 C3 0.1645713000 2
C1_0 C -0.5532238933 0.4064547674 0.4338893883 C3 0.2573423000 2
S0_0 S -0.6403731746 0.8231871304 0.4253598152 S2 0.0528049000 3
C4_0 C -0.3897585761 0.5900914195 0.2885450224 C3 -0.4128990000 2
S1_0 S -0.7107239198 0.3349007497 0.5539457231 S2 0.0323831000 3
N0_0 N -0.4469891186 0.2628809652 0.3855419630 N -0.3009090000 2
C2_0 C -0.8065328684 0.7254358048 0.5324269537 C3 -0.0766946000 2
S2_0 S -0.3072062905 0.3489144751 0.2750196730 S2 0.2549210000 3
C5_0 C -0.3260692919 0.7450834293 0.2135307383 C2 0.6216990000 1
C3_0 C -0.8331597941 0.5399617399 0.5831197910 C3 -0.0766946000 2
C7_0 C -0.9236104856 0.8699777461 0.5699854837 C2 0.3691498000 1
N1_0 N -0.2743491318 0.8723911842 0.1505123277 N -0.4914360000 1
C6_0 C -0.9760252155 0.5042247037 0.6742584204 C2 0.3691498000 1
N3_0 N -1.0185212754 0.9912296794 0.5995275103 N -0.3816940000 1
N2_0 N -1.0921545099 0.4775756638 0.7511412907 N -0.3816940000 1
#END
###################################################################################
# Avant-garde Materials Simulation           
# XXII NEUMANN/KENDRICK/LEUSEN, RANK 16, ENERGY -175.12906211048059 kcal/mol/atom
###################################################################################

data_rank_000016
_symmetry_cell_setting monoclinic
_symmetry_space_group_name_H-M 'P 2_1/c'
_symmetry_Int_Tables_number 14
loop_
_symmetry_equiv_pos_site_id
_symmetry_equiv_pos_as_xyz
1 x,y,z
2 -x,y+1/2,-z+1/2
3 -x,-y,-z
4 x,-y+1/2,z+1/2
_cell_length_a 12.7921126528
_cell_length_b 7.0611490333
_cell_length_c 13.3055141238
_cell_angle_alpha 90.0000000000
_cell_angle_beta 126.5624353137
_cell_angle_gamma 90.0000000000
loop_
_atom_site_label
_atom_site_type_symbol
_atom_site_fract_x
_atom_site_fract_y
_atom_site_fract_z
_atom_site_fftype
_atom_site_charge
_atom_site_hybridization
C0_0 C -0.3901417440 0.3572311282 0.1793366083 C3 0.1645713000 2
C1_0 C -0.3516598369 0.1643900369 0.1947635130 C3 0.2573423000 2
S0_0 S -0.2929729160 0.5591366084 0.2291128828 S2 0.0528049000 3
C4_0 C -0.5246525135 0.3676444754 0.1143383097 C3 -0.4128990000 2
S1_0 S -0.1939756997 0.0724824139 0.2705363902 S2 0.0323831000 3
N0_0 N -0.4459921872 0.0381469367 0.1472193420 N -0.3009090000 2
C2_0 C -0.1373040755 0.4628419070 0.3038719605 C3 -0.0766946000 2
S2_0 S -0.5883102702 0.1400246745 0.0800415774 S2 0.2549210000 3
C5_0 C -0.5953587156 0.5376968677 0.0820234127 C2 0.6216990000 1
C3_0 C -0.0990350381 0.2766675974 0.3212190868 C3 -0.0766946000 2
C7_0 C -0.0421567791 0.6077388170 0.3530976422 C2 0.3691498000 1
N1_0 N -0.6467165541 0.6852343533 0.0580842910 N -0.4914360000 1
C6_0 C 0.0361198462 0.2371627715 0.3915618889 C2 0.3691498000 1
N3_0 N 0.0319437595 0.7333892609 0.3916901319 N -0.3816940000 1
N2_0 N 0.1475186167 0.2049488544 0.4508313382 N -0.3816940000 1
#END
###################################################################################
# Avant-garde Materials Simulation           
# XXII NEUMANN/KENDRICK/LEUSEN, RANK 17, ENERGY -175.12821412187924 kcal/mol/atom
###################################################################################

data_rank_000017
_symmetry_cell_setting monoclinic
_symmetry_space_group_name_H-M 'P 2_1'
_symmetry_Int_Tables_number 4
loop_
_symmetry_equiv_pos_site_id
_symmetry_equiv_pos_as_xyz
1 x,y,z
2 -x,y+1/2,-z
_cell_length_a 7.4405855425
_cell_length_b 6.6086368254
_cell_length_c 10.3663119279
_cell_angle_alpha 90.0000000000
_cell_angle_beta 91.9743240509
_cell_angle_gamma 90.0000000000
loop_
_atom_site_label
_atom_site_type_symbol
_atom_site_fract_x
_atom_site_fract_y
_atom_site_fract_z
_atom_site_fftype
_atom_site_charge
_atom_site_hybridization
C0_0 C -0.0483931465 0.5338845681 0.2040654510 C3 0.1645713000 2
C1_0 C -0.0304125731 0.3598732536 0.2836483254 C3 0.2573423000 2
S0_0 S 0.0691505321 0.7596257974 0.2279757089 S2 0.0528049000 3
C4_0 C -0.1771496445 0.4981236138 0.1063221273 C3 -0.4128990000 2
S1_0 S 0.1193960975 0.3420092730 0.4186736623 S2 0.0323831000 3
N0_0 N -0.1344583857 0.2039444287 0.2528604160 N -0.3009090000 2
C2_0 C 0.2755836723 0.6609745391 0.2870910696 C3 -0.0766946000 2
S2_0 S -0.2652191997 0.2582946559 0.1273904794 S2 0.2549210000 3
C5_0 C -0.2287209186 0.6301822559 0.0052583489 C2 0.6216990000 1
C3_0 C 0.2947975005 0.4954880919 0.3658929144 C3 -0.0766946000 2
C7_0 C 0.4280711677 0.7710191799 0.2491209067 C2 0.3691498000 1
N1_0 N -0.2686889615 0.7394237393 -0.0797785509 N -0.4914360000 1
C6_0 C 0.4686535087 0.4421532354 0.4145799445 C2 0.3691498000 1
N3_0 N 0.5521839119 0.8636252921 0.2158441610 N -0.3816940000 1
N2_0 N 0.6121859679 0.4045524725 0.4575111837 N -0.3816940000 1
#END
###################################################################################
# Avant-garde Materials Simulation           
# XXII NEUMANN/KENDRICK/LEUSEN, RANK 18, ENERGY -175.12785175244412 kcal/mol/atom
###################################################################################

data_rank_000018
_symmetry_cell_setting orthorhombic
_symmetry_space_group_name_H-M 'P 2_1 2_1 2_1'
_symmetry_Int_Tables_number 19
loop_
_symmetry_equiv_pos_site_id
_symmetry_equiv_pos_as_xyz
1 x,y,z
2 -x+1/2,-y,z+1/2
3 -x,y+1/2,-z+1/2
4 x+1/2,-y+1/2,-z
_cell_length_a 5.7478019203
_cell_length_b 8.9906828957
_cell_length_c 19.2486969837
_cell_angle_alpha 90.0000000000
_cell_angle_beta 90.0000000000
_cell_angle_gamma 90.0000000000
loop_
_atom_site_label
_atom_site_type_symbol
_atom_site_fract_x
_atom_site_fract_y
_atom_site_fract_z
_atom_site_fftype
_atom_site_charge
_atom_site_hybridization
C0_0 C 1.0675180873 0.8805344133 0.5944373956 C3 0.1645713000 2
C1_0 C 1.2555932009 0.8802289598 0.6423186899 C3 0.2573423000 2
S0_0 S 0.9174128336 0.7264341679 0.5623342746 S2 0.0528049000 3
C4_0 C 1.0194733129 1.0261841996 0.5742370230 C3 -0.4128990000 2
S1_0 S 1.3732745975 0.7230834743 0.6841754212 S2 0.0323831000 3
N0_0 N 1.3459828342 1.0116077614 0.6575786752 N -0.3009090000 2
C2_0 C 0.9671574092 0.5951486426 0.6279892968 C3 -0.0766946000 2
S2_0 S 1.2155979264 1.1440328847 0.6142830202 S2 0.2549210000 3
C5_0 C 0.8374775689 1.0725760314 0.5304781266 C2 0.6216990000 1
C3_0 C 1.1456665834 0.5952980348 0.6751858268 C3 -0.0766946000 2
C7_0 C 0.8008116187 0.4787557868 0.6287607499 C2 0.3691498000 1
N1_0 N 0.6815402951 1.1082326449 0.4952030303 N -0.4914360000 1
C6_0 C 1.1603558046 0.4776294464 0.7239650524 C2 0.3691498000 1
N3_0 N 0.6630344351 0.3829387538 0.6285705787 N -0.3816940000 1
N2_0 N 1.1768347574 0.3798678497 0.7636611911 N -0.3816940000 1
#END
###################################################################################
# Avant-garde Materials Simulation           
# XXII NEUMANN/KENDRICK/LEUSEN, RANK 19, ENERGY -175.12666865798653 kcal/mol/atom
###################################################################################

data_rank_000019
_symmetry_cell_setting monoclinic
_symmetry_space_group_name_H-M 'P 2_1/c'
_symmetry_Int_Tables_number 14
loop_
_symmetry_equiv_pos_site_id
_symmetry_equiv_pos_as_xyz
1 x,y,z
2 -x,y+1/2,-z+1/2
3 -x,-y,-z
4 x,-y+1/2,z+1/2
_cell_length_a 6.9112990036
_cell_length_b 11.8381979831
_cell_length_c 13.6853948230
_cell_angle_alpha 90.0000000000
_cell_angle_beta 62.8973165270
_cell_angle_gamma 90.0000000000
loop_
_atom_site_label
_atom_site_type_symbol
_atom_site_fract_x
_atom_site_fract_y
_atom_site_fract_z
_atom_site_fftype
_atom_site_charge
_atom_site_hybridization
C0_0 C -0.7777306087 0.6047486922 0.1343548824 C3 0.1645713000 2
C1_0 C -0.9700531917 0.6348903627 0.1277944606 C3 0.2573423000 2
S0_0 S -0.5828120041 0.7005590258 0.1308246656 S2 0.0528049000 3
C4_0 C -0.7727888500 0.4883817542 0.1469674426 C3 -0.4128990000 2
S1_0 S -1.0394454949 0.7748594072 0.1127027845 S2 0.0323831000 3
N0_0 N -1.1038798978 0.5519264342 0.1350022791 N -0.3009090000 2
C2_0 C -0.5937724504 0.7988818207 0.0367254959 C3 -0.0766946000 2
S2_0 S -1.0090787845 0.4314416745 0.1533199719 S2 0.2549210000 3
C5_0 C -0.6066225493 0.4240341295 0.1520661387 C2 0.6216990000 1
C3_0 C -0.7782891237 0.8286368048 0.0293298383 C3 -0.0766946000 2
C7_0 C -0.3895957238 0.8422721073 -0.0400923331 C2 0.3691498000 1
N1_0 N -0.4660452741 0.3696957704 0.1528515505 N -0.4914360000 1
C6_0 C -0.7649890310 0.9054510421 -0.0528607892 C2 0.3691498000 1
N3_0 N -0.2202991451 0.8759287566 -0.1048704503 N -0.3816940000 1
N2_0 N -0.7557100325 0.9696777082 -0.1196891628 N -0.3816940000 1
#END
###################################################################################
# Avant-garde Materials Simulation           
# XXII NEUMANN/KENDRICK/LEUSEN, RANK 20, ENERGY -175.12598659573743 kcal/mol/atom
###################################################################################

data_rank_000020
_symmetry_cell_setting orthorhombic
_symmetry_space_group_name_H-M 'P n a 2_1'
_symmetry_Int_Tables_number 33
loop_
_symmetry_equiv_pos_site_id
_symmetry_equiv_pos_as_xyz
1 x,y,z
2 -x,-y,z+1/2
3 x+1/2,-y+1/2,z
4 -x+1/2,y+1/2,z+1/2
_cell_length_a 20.5955452648
_cell_length_b 7.4850080144
_cell_length_c 6.6082065378
_cell_angle_alpha 90.0000000000
_cell_angle_beta 90.0000000000
_cell_angle_gamma 90.0000000000
loop_
_atom_site_label
_atom_site_type_symbol
_atom_site_fract_x
_atom_site_fract_y
_atom_site_fract_z
_atom_site_fftype
_atom_site_charge
_atom_site_hybridization
C0_0 C -0.8519268926 0.0378372710 0.6962690905 C3 0.1645713000 2
C1_0 C -0.8939953120 0.0256960450 0.5267743707 C3 0.2573423000 2
S0_0 S -0.8603352386 -0.0811545758 0.9215686910 S2 0.0528049000 3
C4_0 C -0.8031998484 0.1613582782 0.6567031306 C3 -0.4128990000 2
S1_0 S -0.9617451980 -0.1176393097 0.5133767813 S2 0.0323831000 3
N0_0 N -0.8803257780 0.1293175954 0.3706452638 N -0.3009090000 2
C2_0 C -0.8921543896 -0.2818437859 0.8246059240 C3 -0.0766946000 2
S2_0 S -0.8162118037 0.2516321286 0.4189875123 S2 0.2549210000 3
C5_0 C -0.7512408688 0.2060180228 0.7851292355 C2 0.6216990000 1
C3_0 C -0.9338148025 -0.2950054180 0.6636362440 C3 -0.0766946000 2
C7_0 C -0.8729357632 -0.4368976350 0.9315032780 C2 0.3691498000 1
N1_0 N -0.7076762509 0.2379137442 0.8927119888 N -0.4914360000 1
C6_0 C -0.9594126739 -0.4648856073 0.6125452996 C2 0.3691498000 1
N3_0 N -0.8564661723 -0.5638133061 1.0211016725 N -0.3816940000 1
N2_0 N -0.9815828604 -0.6052306960 0.5769680604 N -0.3816940000 1
#END
###################################################################################
# Avant-garde Materials Simulation           
# XXII NEUMANN/KENDRICK/LEUSEN, RANK 21, ENERGY -175.12591134177563 kcal/mol/atom
###################################################################################

data_rank_000021
_symmetry_cell_setting monoclinic
_symmetry_space_group_name_H-M 'P 2_1/c'
_symmetry_Int_Tables_number 14
loop_
_symmetry_equiv_pos_site_id
_symmetry_equiv_pos_as_xyz
1 x,y,z
2 -x,y+1/2,-z+1/2
3 -x,-y,-z
4 x,-y+1/2,z+1/2
_cell_length_a 7.6082556163
_cell_length_b 7.0509550222
_cell_length_c 18.5708433121
_cell_angle_alpha 90.0000000000
_cell_angle_beta 104.8900961397
_cell_angle_gamma 90.0000000000
loop_
_atom_site_label
_atom_site_type_symbol
_atom_site_fract_x
_atom_site_fract_y
_atom_site_fract_z
_atom_site_fftype
_atom_site_charge
_atom_site_hybridization
C0_0 C 0.4413126290 0.1433881317 0.5930877234 C3 0.1645713000 2
C1_0 C 0.4890634168 0.3353947923 0.6107348619 C3 0.2573423000 2
S0_0 S 0.5401993545 -0.0606222586 0.6394204481 S2 0.0528049000 3
C4_0 C 0.2956600723 0.1358043319 0.5299094494 C3 -0.4128990000 2
S1_0 S 0.6661498077 0.4233880576 0.6835066823 S2 0.0323831000 3
N0_0 N 0.3890791479 0.4641003553 0.5669856679 N -0.3009090000 2
C2_0 C 0.6933757126 0.0337843448 0.7180243154 C3 -0.0766946000 2
S2_0 S 0.2323876000 0.3645752715 0.5004044838 S2 0.2549210000 3
C5_0 C 0.2182460773 -0.0330978524 0.4954697175 C2 0.6216990000 1
C3_0 C 0.7408252239 0.2192776883 0.7356537469 C3 -0.0766946000 2
C7_0 C 0.7752252089 -0.1123527321 0.7678337246 C2 0.3691498000 1
N1_0 N 0.1652699135 -0.1796566462 0.4691524669 N -0.4914360000 1
C6_0 C 0.8697031243 0.2579949267 0.8042223684 C2 0.3691498000 1
N3_0 N 0.8385690541 -0.2398722652 0.8060714392 N -0.3816940000 1
N2_0 N 0.9773201264 0.2901033145 0.8602305902 N -0.3816940000 1
#END
###################################################################################
# Avant-garde Materials Simulation           
# XXII NEUMANN/KENDRICK/LEUSEN, RANK 22, ENERGY -175.12534639724456 kcal/mol/atom
###################################################################################

data_rank_000022
_symmetry_cell_setting monoclinic
_symmetry_space_group_name_H-M 'P 2_1/c'
_symmetry_Int_Tables_number 14
loop_
_symmetry_equiv_pos_site_id
_symmetry_equiv_pos_as_xyz
1 x,y,z
2 -x,y+1/2,-z+1/2
3 -x,-y,-z
4 x,-y+1/2,z+1/2
_cell_length_a 9.6580355601
_cell_length_b 11.1353112165
_cell_length_c 9.6134605774
_cell_angle_alpha 90.0000000000
_cell_angle_beta 93.6752256128
_cell_angle_gamma 90.0000000000
loop_
_atom_site_label
_atom_site_type_symbol
_atom_site_fract_x
_atom_site_fract_y
_atom_site_fract_z
_atom_site_fftype
_atom_site_charge
_atom_site_hybridization
C0_0 C -0.4363172227 0.8824102704 -0.8281287450 C3 0.1645713000 2
C1_0 C -0.4350566671 0.9656362497 -0.7162504534 C3 0.2573423000 2
S0_0 S -0.2992466911 0.7881236975 -0.8663122684 S2 0.0528049000 3
C4_0 C -0.5667916284 0.8825807991 -0.8986778690 C3 -0.4128990000 2
S1_0 S -0.2897603209 0.9942090296 -0.6014518645 S2 0.0323831000 3
N0_0 N -0.5519073720 1.0244941860 -0.6997367377 N -0.3009090000 2
C2_0 C -0.1588141065 0.8838289100 -0.8193280316 C3 -0.0766946000 2
S2_0 S -0.6728860753 0.9806130429 -0.8160330188 S2 0.2549210000 3
C5_0 C -0.6084763225 0.8156257277 -1.0180687974 C2 0.6216990000 1
C3_0 C -0.1565236534 0.9664336546 -0.7132611751 C3 -0.0766946000 2
C7_0 C -0.0410820347 0.8697887417 -0.8986677326 C2 0.3691498000 1
N1_0 N -0.6398058000 0.7620746795 -1.1198226354 N -0.4914360000 1
C6_0 C -0.0364256397 1.0370299398 -0.6823916590 C2 0.3691498000 1
N3_0 N 0.0568794939 0.8590987418 -0.9630922363 N -0.3816940000 1
N2_0 N 0.0623555988 1.0942776948 -0.6519395735 N -0.3816940000 1
#END
###################################################################################
# Avant-garde Materials Simulation           
# XXII NEUMANN/KENDRICK/LEUSEN, RANK 23, ENERGY -175.12496678611811 kcal/mol/atom
###################################################################################

data_rank_000023
_symmetry_cell_setting orthorhombic
_symmetry_space_group_name_H-M 'P m n 2_1'
_symmetry_Int_Tables_number 31
loop_
_symmetry_equiv_pos_site_id
_symmetry_equiv_pos_as_xyz
1 x,y,z
2 -x+1/2,-y,z+1/2
3 x+1/2,-y,z+1/2
4 -x,y,z
_cell_length_a 6.6085331099
_cell_length_b 10.4032211571
_cell_length_c 7.1396483904
_cell_angle_alpha 90.0000000000
_cell_angle_beta 90.0000000000
_cell_angle_gamma 90.0000000000
loop_
_atom_site_label
_atom_site_type_symbol
_atom_site_fract_x
_atom_site_fract_y
_atom_site_fract_z
_atom_site_fftype
_atom_site_charge
_atom_site_hybridization
C0_0 C 0.0000000000 0.6271823555 0.8254417552 C3 0.1645713000 2
C1_0 C 0.0000000000 0.6722560617 1.0131795868 C3 0.2573423000 2
S0_0 S 0.0000000000 0.7163480093 0.6187726652 S2 0.0528049000 3
C4_0 C 0.0000000000 0.4932514266 0.8247316555 C3 -0.4128990000 2
S1_0 S 0.0000000000 0.8319266606 1.0921855802 S2 0.0323831000 3
N0_0 N 0.0000000000 0.5832018888 1.1448648909 N -0.3009090000 2
C2_0 C 0.0000000000 0.8741348513 0.7022713955 C3 -0.0766946000 2
S2_0 S 0.0000000000 0.4381696554 1.0540849389 S2 0.2549210000 3
C5_0 C 0.0000000000 0.4170002357 0.6618857932 C2 0.6216990000 1
C3_0 C 0.0000000000 0.9186387375 0.8833603705 C3 -0.0766946000 2
C7_0 C 0.0000000000 0.9639874802 0.5529866965 C2 0.3691498000 1
N1_0 N 0.0000000000 0.3603398876 0.5202695679 N -0.4914360000 1
C6_0 C 0.0000000000 1.0537128850 0.9112078706 C2 0.3691498000 1
N3_0 N 0.0000000000 1.0341335482 0.4248815872 N -0.3816940000 1
N2_0 N 0.0000000000 1.1651420981 0.9317826908 N -0.3816940000 1
#END
###################################################################################
# Avant-garde Materials Simulation           
# XXII NEUMANN/KENDRICK/LEUSEN, RANK 24, ENERGY -175.12488658691836 kcal/mol/atom
###################################################################################

data_rank_000024
_symmetry_cell_setting monoclinic
_symmetry_space_group_name_H-M 'P c'
_symmetry_Int_Tables_number 7
loop_
_symmetry_equiv_pos_site_id
_symmetry_equiv_pos_as_xyz
1 x,y,z
2 x,-y,z+1/2
_cell_length_a 6.1740645035
_cell_length_b 10.3686651817
_cell_length_c 7.4778258487
_cell_angle_alpha 90.0000000000
_cell_angle_beta 93.5754724529
_cell_angle_gamma 90.0000000000
loop_
_atom_site_label
_atom_site_type_symbol
_atom_site_fract_x
_atom_site_fract_y
_atom_site_fract_z
_atom_site_fftype
_atom_site_charge
_atom_site_hybridization
C0_0 C -0.3916415659 0.0671098088 0.2282846106 C3 0.1645713000 2
C1_0 C -0.1918873549 0.1151121368 0.3083135554 C3 0.2573423000 2
S0_0 S -0.6163295910 0.1539468049 0.1419847649 S2 0.0528049000 3
C4_0 C -0.3857282547 -0.0673238549 0.2244821191 C3 -0.4128990000 2
S1_0 S -0.1203362396 0.2765088486 0.3543361376 S2 0.0323831000 3
N0_0 N -0.0462124147 0.0265341418 0.3586279480 N -0.3009090000 2
C2_0 C -0.5269252432 0.3132986921 0.1628029625 C3 -0.0766946000 2
S2_0 S -0.1369597346 -0.1195686744 0.3163701373 S2 0.2549210000 3
C5_0 C -0.5513355386 -0.1492158417 0.1545272030 C2 0.6216990000 1
C3_0 C -0.3386942648 0.3598201788 0.2463086176 C3 -0.0766946000 2
C7_0 C -0.6807879868 0.3995290859 0.0794830144 C2 0.3691498000 1
N1_0 N -0.6912112599 -0.2148735026 0.0936661390 N -0.4914360000 1
C6_0 C -0.3076921026 0.4951556597 0.2557436334 C2 0.3691498000 1
N3_0 N -0.8105874040 0.4666925237 0.0069392770 N -0.3816940000 1
N2_0 N -0.2784354710 0.6058958976 0.2719590778 N -0.3816940000 1
#END
###################################################################################
# Avant-garde Materials Simulation           
# XXII NEUMANN/KENDRICK/LEUSEN, RANK 25, ENERGY -175.12462152857071 kcal/mol/atom
###################################################################################

data_rank_000025
_symmetry_cell_setting monoclinic
_symmetry_space_group_name_H-M 'P 2_1/c'
_symmetry_Int_Tables_number 14
loop_
_symmetry_equiv_pos_site_id
_symmetry_equiv_pos_as_xyz
1 x,y,z
2 -x,y+1/2,-z+1/2
3 -x,-y,-z
4 x,-y+1/2,z+1/2
_cell_length_a 4.0536810477
_cell_length_b 9.8380172211
_cell_length_c 24.2187503801
_cell_angle_alpha 90.0000000000
_cell_angle_beta 88.7127160811
_cell_angle_gamma 90.0000000000
loop_
_atom_site_label
_atom_site_type_symbol
_atom_site_fract_x
_atom_site_fract_y
_atom_site_fract_z
_atom_site_fftype
_atom_site_charge
_atom_site_hybridization
C0_0 C -0.0346833783 0.0876476387 -0.1360486799 C3 0.1645713000 2
C1_0 C 0.1294479639 0.0829351265 -0.0848059832 C3 0.2573423000 2
S0_0 S -0.1396079006 0.2273722857 -0.1764789156 S2 0.0528049000 3
C4_0 C -0.1122774741 -0.0441647217 -0.1523223770 C3 -0.4128990000 2
S1_0 S 0.2833882364 0.2204462797 -0.0467228610 S2 0.0323831000 3
N0_0 N 0.1754566280 -0.0394016583 -0.0636499230 N -0.3009090000 2
C2_0 C -0.0091119409 0.3621198361 -0.1354493284 C3 -0.0766946000 2
S2_0 S 0.0261547168 -0.1580372208 -0.1036632981 S2 0.2549210000 3
C5_0 C -0.2812772662 -0.0787634169 -0.2004049355 C2 0.6216990000 1
C3_0 C 0.1527376318 0.3591399464 -0.0860470261 C3 -0.0766946000 2
C7_0 C -0.0863200484 0.4918014365 -0.1575804621 C2 0.3691498000 1
N1_0 N -0.4272078834 -0.1015359179 -0.2404404370 N -0.4914360000 1
C6_0 C 0.2367372271 0.4855685250 -0.0618884146 C2 0.3691498000 1
N3_0 N -0.1496976214 0.6002745409 -0.1739306925 N -0.3816940000 1
N2_0 N 0.3104547112 0.5894215370 -0.0422159644 N -0.3816940000 1
#END
###################################################################################
# Avant-garde Materials Simulation           
# XXII NEUMANN/KENDRICK/LEUSEN, RANK 26, ENERGY -175.12410023200314 kcal/mol/atom
###################################################################################

data_rank_000026
_symmetry_cell_setting monoclinic
_symmetry_space_group_name_H-M 'P 2_1/c'
_symmetry_Int_Tables_number 14
loop_
_symmetry_equiv_pos_site_id
_symmetry_equiv_pos_as_xyz
1 x,y,z
2 -x,y+1/2,-z+1/2
3 -x,-y,-z
4 x,-y+1/2,z+1/2
_cell_length_a 9.8035558203
_cell_length_b 9.3477970878
_cell_length_c 13.9760597068
_cell_angle_alpha 90.0000000000
_cell_angle_beta 127.7212370783
_cell_angle_gamma 90.0000000000
loop_
_atom_site_label
_atom_site_type_symbol
_atom_site_fract_x
_atom_site_fract_y
_atom_site_fract_z
_atom_site_fftype
_atom_site_charge
_atom_site_hybridization
C0_0 C -0.0369922795 0.3362018629 0.3750258635 C3 0.1645713000 2
C1_0 C 0.0327984807 0.2206732770 0.4586421953 C3 0.2573423000 2
S0_0 S 0.0243432335 0.3872731851 0.2861511733 S2 0.0528049000 3
C4_0 C -0.1716970522 0.3984332972 0.3683831105 C3 -0.4128990000 2
S1_0 S 0.2072230065 0.1129804783 0.4977265603 S2 0.0323831000 3
N0_0 N -0.0411884371 0.1934428815 0.5103178152 N -0.3009090000 2
C2_0 C 0.2430370425 0.3384207812 0.3819804724 C3 -0.0766946000 2
S2_0 S -0.2023505942 0.3037894894 0.4600429519 S2 0.2549210000 3
C5_0 C -0.2686764286 0.5200154734 0.3017032891 C2 0.6216990000 1
C3_0 C 0.3137444237 0.2292212056 0.4646940671 C3 -0.0766946000 2
C7_0 C 0.3468434282 0.4189056933 0.3628304318 C2 0.3691498000 1
N1_0 N -0.3460751867 0.6233979273 0.2492688008 N -0.4914360000 1
C6_0 C 0.4906919379 0.1953377998 0.5301548872 C2 0.3691498000 1
N3_0 N 0.4304890109 0.4862857832 0.3456288718 N -0.3816940000 1
N2_0 N 0.6349342973 0.1615422926 0.5836185118 N -0.3816940000 1
#END
###################################################################################
# Avant-garde Materials Simulation           
# XXII NEUMANN/KENDRICK/LEUSEN, RANK 27, ENERGY -175.12342609389657 kcal/mol/atom
###################################################################################

data_rank_000027
_symmetry_cell_setting orthorhombic
_symmetry_space_group_name_H-M 'P 2_1 2_1 2_1'
_symmetry_Int_Tables_number 19
loop_
_symmetry_equiv_pos_site_id
_symmetry_equiv_pos_as_xyz
1 x,y,z
2 -x+1/2,-y,z+1/2
3 -x,y+1/2,-z+1/2
4 x+1/2,-y+1/2,-z
_cell_length_a 6.8100103964
_cell_length_b 11.6747025944
_cell_length_c 12.6430491688
_cell_angle_alpha 90.0000000000
_cell_angle_beta 90.0000000000
_cell_angle_gamma 90.0000000000
loop_
_atom_site_label
_atom_site_type_symbol
_atom_site_fract_x
_atom_site_fract_y
_atom_site_fract_z
_atom_site_fftype
_atom_site_charge
_atom_site_hybridization
C0_0 C 0.8915230503 0.3621137276 1.1218618066 C3 0.1645713000 2
C1_0 C 1.0860920309 0.4055332377 1.1245387498 C3 0.2573423000 2
S0_0 S 0.6806988506 0.4434627733 1.1003433711 S2 0.0528049000 3
C4_0 C 0.8940867354 0.2454786112 1.1445534697 C3 -0.4128990000 2
S1_0 S 1.1481811474 0.5500719852 1.1015948568 S2 0.0323831000 3
N0_0 N 1.2269981778 0.3316977317 1.1472759221 N -0.3009090000 2
C2_0 C 0.7757064044 0.5447160825 1.0109694581 C3 -0.0766946000 2
S2_0 S 1.1335083006 0.2053728907 1.1711759106 S2 0.2549210000 3
C5_0 C 0.7330895015 0.1701102464 1.1466692189 C2 0.6216990000 1
C3_0 C 0.9626549005 0.5878139621 1.0115304694 C3 -0.0766946000 2
C7_0 C 0.6398075569 0.5798999933 0.9326691495 C2 0.3691498000 1
N1_0 N 0.5991075059 0.1074138775 1.1466181112 N -0.4914360000 1
C6_0 C 1.0168553948 0.6715313431 0.9358212473 C2 0.3691498000 1
N3_0 N 0.5245985227 0.6074519508 0.8689028187 N -0.3816940000 1
N2_0 N 1.0587200276 0.7437383717 0.8758062698 N -0.3816940000 1
#END
###################################################################################
# Avant-garde Materials Simulation           
# XXII NEUMANN/KENDRICK/LEUSEN, RANK 28, ENERGY -175.12236453718239 kcal/mol/atom
###################################################################################

data_rank_000028
_symmetry_cell_setting monoclinic
_symmetry_space_group_name_H-M 'P 2_1/c'
_symmetry_Int_Tables_number 14
loop_
_symmetry_equiv_pos_site_id
_symmetry_equiv_pos_as_xyz
1 x,y,z
2 -x,y+1/2,-z+1/2
3 -x,-y,-z
4 x,-y+1/2,z+1/2
_cell_length_a 6.7489275320
_cell_length_b 7.3072664075
_cell_length_c 20.9314767142
_cell_angle_alpha 90.0000000000
_cell_angle_beta 72.7441494337
_cell_angle_gamma 90.0000000000
loop_
_atom_site_label
_atom_site_type_symbol
_atom_site_fract_x
_atom_site_fract_y
_atom_site_fract_z
_atom_site_fftype
_atom_site_charge
_atom_site_hybridization
C0_0 C 0.0291892764 0.6729162809 -0.6368539913 C3 0.1645713000 2
C1_0 C -0.1353266463 0.5787393852 -0.5899486033 C3 0.2573423000 2
S0_0 S 0.2862201188 0.6044451217 -0.6721414139 S2 0.0528049000 3
C4_0 C -0.0446665064 0.8384537429 -0.6537101761 C3 -0.4128990000 2
S1_0 S -0.1267281639 0.3666403140 -0.5508510637 S2 0.0323831000 3
N0_0 N -0.3180086333 0.6616323408 -0.5727296550 N -0.3009090000 2
C2_0 C 0.2921194909 0.3991074713 -0.6305351650 C3 -0.0766946000 2
S2_0 S -0.3055080305 0.8586854925 -0.6111465614 S2 0.2549210000 3
C5_0 C 0.0717243172 0.9727273408 -0.6970354694 C2 0.6216990000 1
C3_0 C 0.1350199782 0.3081374779 -0.5843306649 C3 -0.0766946000 2
C7_0 C 0.4895032716 0.3134269711 -0.6515321566 C2 0.3691498000 1
N1_0 N 0.1726793571 1.0846044681 -0.7318074736 N -0.4914360000 1
C6_0 C 0.1862511800 0.1376846453 -0.5609660808 C2 0.3691498000 1
N3_0 N 0.6500989174 0.2392389514 -0.6688817215 N -0.3816940000 1
N2_0 N 0.2307199140 -0.0038130456 -0.5430120652 N -0.3816940000 1
#END
###################################################################################
# Avant-garde Materials Simulation           
# XXII NEUMANN/KENDRICK/LEUSEN, RANK 29, ENERGY -175.12189182188044 kcal/mol/atom
###################################################################################

data_rank_000029
_symmetry_cell_setting monoclinic
_symmetry_space_group_name_H-M 'P 2_1/c'
_symmetry_Int_Tables_number 14
loop_
_symmetry_equiv_pos_site_id
_symmetry_equiv_pos_as_xyz
1 x,y,z
2 -x,y+1/2,-z+1/2
3 -x,-y,-z
4 x,-y+1/2,z+1/2
_cell_length_a 9.9952940974
_cell_length_b 7.2628167553
_cell_length_c 13.7345015954
_cell_angle_alpha 90.0000000000
_cell_angle_beta 80.6219915000
_cell_angle_gamma 90.0000000000
loop_
_atom_site_label
_atom_site_type_symbol
_atom_site_fract_x
_atom_site_fract_y
_atom_site_fract_z
_atom_site_fftype
_atom_site_charge
_atom_site_hybridization
C0_0 C -0.5791549258 0.1913695562 0.6265506759 C3 0.1645713000 2
C1_0 C -0.6114733807 0.2280700475 0.5315999538 C3 0.2573423000 2
S0_0 S -0.6935395654 0.1278600342 0.7310461988 S2 0.0528049000 3
C4_0 C -0.4393902654 0.2056721651 0.6231360422 C3 -0.4128990000 2
S1_0 S -0.7730756160 0.2101934449 0.4977161999 S2 0.0323831000 3
N0_0 N -0.5088536290 0.2700983229 0.4615351306 N -0.3009090000 2
C2_0 C -0.8440993338 0.2238507230 0.7031107750 C3 -0.0766946000 2
S2_0 S -0.3651138017 0.2657765778 0.5042760592 S2 0.2549210000 3
C5_0 C -0.3673490486 0.1602720130 0.6997551597 C2 0.6216990000 1
C3_0 C -0.8763016178 0.2525965343 0.6109976987 C3 -0.0766946000 2
C7_0 C -0.9383800560 0.2744677980 0.7874616816 C2 0.3691498000 1
N1_0 N -0.3101019635 0.1151659184 0.7636363946 N -0.4914360000 1
C6_0 C -1.0067340170 0.3198046869 0.6018629713 C2 0.3691498000 1
N3_0 N -1.0145982949 0.3173581575 0.8577027982 N -0.3816940000 1
N2_0 N -1.1154690794 0.3696494451 0.5936126191 N -0.3816940000 1
#END
###################################################################################
# Avant-garde Materials Simulation           
# XXII NEUMANN/KENDRICK/LEUSEN, RANK 30, ENERGY -175.12072992323252 kcal/mol/atom
###################################################################################

data_rank_000030
_symmetry_cell_setting monoclinic
_symmetry_space_group_name_H-M 'C 2/c'
_symmetry_Int_Tables_number 15
loop_
_symmetry_equiv_pos_site_id
_symmetry_equiv_pos_as_xyz
1 x,y,z
2 -x,y,-z+1/2
3 -x,-y,-z
4 x,-y,z+1/2
5 x+1/2,y+1/2,z
6 -x+1/2,y+1/2,-z+1/2
7 -x+1/2,-y+1/2,-z
8 x+1/2,-y+1/2,z+1/2
_cell_length_a 15.8294743006
_cell_length_b 10.3678691191
_cell_length_c 14.0071175605
_cell_angle_alpha 90.0000000000
_cell_angle_beta 121.7521928190
_cell_angle_gamma 90.0000000000
loop_
_atom_site_label
_atom_site_type_symbol
_atom_site_fract_x
_atom_site_fract_y
_atom_site_fract_z
_atom_site_fftype
_atom_site_charge
_atom_site_hybridization
C0_0 C -0.3713182495 0.0680288963 -0.4811438952 C3 0.1645713000 2
C1_0 C -0.3750826252 0.1170492150 -0.5784021342 C3 0.2573423000 2
S0_0 S -0.3620856796 0.1529745152 -0.3687047823 S2 0.0528049000 3
C4_0 C -0.3732425776 -0.0662864159 -0.4845031027 C3 -0.4128990000 2
S1_0 S -0.3788537352 0.2794316122 -0.6173195361 S2 0.0323831000 3
N0_0 N -0.3773680595 0.0292055848 -0.6481991685 N -0.3009090000 2
C2_0 C -0.3691441685 0.3130037654 -0.4107869764 C3 -0.0766946000 2
S2_0 S -0.3771997229 -0.1173329626 -0.6043515597 S2 0.2549210000 3
C5_0 C -0.3745039214 -0.1481576211 -0.4053525929 C2 0.6216990000 1
C3_0 C -0.3767030860 0.3608528940 -0.5064485805 C3 -0.0766946000 2
C7_0 C -0.3641331849 0.3988086598 -0.3290134777 C2 0.3691498000 1
N1_0 N -0.3778036899 -0.2129896633 -0.3390838346 N -0.4914360000 1
C6_0 C -0.3823393969 0.4962123280 -0.5228789018 C2 0.3691498000 1
N3_0 N -0.3581465217 0.4655232710 -0.2583797130 N -0.3816940000 1
N2_0 N -0.3868352608 0.6068233942 -0.5407006654 N -0.3816940000 1
#END
###################################################################################
# Avant-garde Materials Simulation           
# XXII NEUMANN/KENDRICK/LEUSEN, RANK 31, ENERGY -175.12072658846446 kcal/mol/atom
###################################################################################

data_rank_000031
_symmetry_cell_setting orthorhombic
_symmetry_space_group_name_H-M 'P b c a'
_symmetry_Int_Tables_number 61
loop_
_symmetry_equiv_pos_site_id
_symmetry_equiv_pos_as_xyz
1 x,y,z
2 -x+1/2,-y,z+1/2
3 -x,y+1/2,-z+1/2
4 x+1/2,-y+1/2,-z
5 -x,-y,-z
6 x+1/2,y,-z+1/2
7 x,-y+1/2,z+1/2
8 -x+1/2,y+1/2,z
_cell_length_a 13.8906807370
_cell_length_b 7.4477810433
_cell_length_c 18.8964492674
_cell_angle_alpha 90.0000000000
_cell_angle_beta 90.0000000000
_cell_angle_gamma 90.0000000000
loop_
_atom_site_label
_atom_site_type_symbol
_atom_site_fract_x
_atom_site_fract_y
_atom_site_fract_z
_atom_site_fftype
_atom_site_charge
_atom_site_hybridization
C0_0 C -0.8852048510 0.7382207099 0.9608985144 C3 0.1645713000 2
C1_0 C -0.7906665898 0.7379304804 0.9318566905 C3 0.2573423000 2
S0_0 S -0.9922407725 0.6644778575 0.9227804310 S2 0.0528049000 3
C4_0 C -0.8832619832 0.8111888043 1.0287807242 C3 -0.4128990000 2
S1_0 S -0.7539817753 0.6587047620 0.8483543786 S2 0.0323831000 3
N0_0 N -0.7224727409 0.8036167860 0.9733568048 N -0.3009090000 2
C2_0 C -0.9544116529 0.5927450264 0.8392466497 C3 -0.0766946000 2
S2_0 S -0.7661651006 0.8696270862 1.0497104752 S2 0.2549210000 3
C5_0 C -0.9638632829 0.8331252305 1.0729047810 C2 0.6216990000 1
C3_0 C -0.8634329247 0.5917302761 0.8109830875 C3 -0.0766946000 2
C7_0 C -1.0333637903 0.5262616720 0.7995440659 C2 0.3691498000 1
N1_0 N -1.0333435454 0.8483748939 1.1073343662 N -0.4914360000 1
C6_0 C -0.8511414739 0.5262401807 0.7410148698 C2 0.3691498000 1
N3_0 N -1.1008888558 0.4708055404 0.7697462261 N -0.3816940000 1
N2_0 N -0.8401645599 0.4732602576 0.6833711162 N -0.3816940000 1
#END
###################################################################################
# Avant-garde Materials Simulation           
# XXII NEUMANN/KENDRICK/LEUSEN, RANK 32, ENERGY -175.11850868463205 kcal/mol/atom
###################################################################################

data_rank_000032
_symmetry_cell_setting triclinic
_symmetry_space_group_name_H-M 'P -1'
_symmetry_Int_Tables_number 2
loop_
_symmetry_equiv_pos_site_id
_symmetry_equiv_pos_as_xyz
1 x,y,z
2 -x,-y,-z
_cell_length_a 6.9889998388
_cell_length_b 7.1913005020
_cell_length_c 10.4937579882
_cell_angle_alpha 86.1339846877
_cell_angle_beta 77.0069534312
_cell_angle_gamma 78.3132168151
loop_
_atom_site_label
_atom_site_type_symbol
_atom_site_fract_x
_atom_site_fract_y
_atom_site_fract_z
_atom_site_fftype
_atom_site_charge
_atom_site_hybridization
C0_0 C 0.8329688308 0.4318079645 0.2942705147 C3 0.1645713000 2
C1_0 C 0.6361346637 0.4723137873 0.2714630622 C3 0.2573423000 2
S0_0 S 1.0332872613 0.5246012596 0.2006458850 S2 0.0528049000 3
C4_0 C 0.8420648811 0.3019776595 0.3983283551 C3 -0.4128990000 2
S1_0 S 0.5638320132 0.6265303500 0.1457033273 S2 0.0323831000 3
N0_0 N 0.5035042639 0.3840359657 0.3488435243 N -0.3009090000 2
C2_0 C 0.9037217524 0.7542614805 0.1697591118 C3 -0.0766946000 2
S2_0 S 0.6101924749 0.2390430422 0.4504831808 S2 0.2549210000 3
C5_0 C 1.0061929333 0.2339158492 0.4564547454 C2 0.6216990000 1
C3_0 C 0.7129424750 0.7958640986 0.1482427122 C3 -0.0766946000 2
C7_0 C 1.0100860307 0.9023056581 0.1695921241 C2 0.3691498000 1
N1_0 N 1.1406480648 0.1817486589 0.5075061324 N -0.4914360000 1
C6_0 C 0.6248414581 0.9872471042 0.1253291534 C2 0.3691498000 1
N3_0 N 1.0975963138 1.0250599592 0.1686830345 N -0.3816940000 1
N2_0 N 0.5546840118 1.1451109625 0.1044799979 N -0.3816940000 1
#END
###################################################################################
# Avant-garde Materials Simulation           
# XXII NEUMANN/KENDRICK/LEUSEN, RANK 33, ENERGY -175.11744336445173 kcal/mol/atom
###################################################################################

data_rank_000033
_symmetry_cell_setting monoclinic
_symmetry_space_group_name_H-M 'P 2_1/c'
_symmetry_Int_Tables_number 14
loop_
_symmetry_equiv_pos_site_id
_symmetry_equiv_pos_as_xyz
1 x,y,z
2 -x,y+1/2,-z+1/2
3 -x,-y,-z
4 x,-y+1/2,z+1/2
_cell_length_a 6.3556431068
_cell_length_b 7.9444207049
_cell_length_c 21.2407310563
_cell_angle_alpha 90.0000000000
_cell_angle_beta 112.6456523236
_cell_angle_gamma 90.0000000000
loop_
_atom_site_label
_atom_site_type_symbol
_atom_site_fract_x
_atom_site_fract_y
_atom_site_fract_z
_atom_site_fftype
_atom_site_charge
_atom_site_hybridization
C0_0 C -0.5175220317 0.7408207896 -0.0256432785 C3 0.1645713000 2
C1_0 C -0.7325157919 0.6673692695 -0.0366529607 C3 0.2573423000 2
S0_0 S -0.3883173460 0.7613571774 -0.0842843430 S2 0.0528049000 3
C4_0 C -0.4145332576 0.7940898191 0.0418974557 C3 -0.4128990000 2
S1_0 S -0.9186855187 0.5800314608 -0.1143554493 S2 0.0323831000 3
N0_0 N -0.7918082875 0.6637255259 0.0166179918 N -0.3009090000 2
C2_0 C -0.6279052741 0.7620012866 -0.1612490866 C3 -0.0766946000 2
S2_0 S -0.5899453517 0.7428689408 0.0843231638 S2 0.2549210000 3
C5_0 C -0.2078986624 0.8832445521 0.0703197976 C2 0.6216990000 1
C3_0 C -0.8365629505 0.6917826447 -0.1726170898 C3 -0.0766946000 2
C7_0 C -0.5902480284 0.8468317001 -0.2148011521 C2 0.3691498000 1
N1_0 N -0.0407478583 0.9633597541 0.0916951484 N -0.4914360000 1
C6_0 C -1.0142063047 0.7061507239 -0.2379214137 C2 0.3691498000 1
N3_0 N -0.5567927624 0.9184473236 -0.2581622996 N -0.3816940000 1
N2_0 N -1.1632325878 0.7145964496 -0.2914358513 N -0.3816940000 1
#END
###################################################################################
# Avant-garde Materials Simulation           
# XXII NEUMANN/KENDRICK/LEUSEN, RANK 34, ENERGY -175.11735524096389 kcal/mol/atom
###################################################################################

data_rank_000034
_symmetry_cell_setting orthorhombic
_symmetry_space_group_name_H-M 'P 2_1 2_1 2_1'
_symmetry_Int_Tables_number 19
loop_
_symmetry_equiv_pos_site_id
_symmetry_equiv_pos_as_xyz
1 x,y,z
2 -x+1/2,-y,z+1/2
3 -x,y+1/2,-z+1/2
4 x+1/2,-y+1/2,-z
_cell_length_a 6.9697528969
_cell_length_b 7.1996935419
_cell_length_c 20.0914814768
_cell_angle_alpha 90.0000000000
_cell_angle_beta 90.0000000000
_cell_angle_gamma 90.0000000000
loop_
_atom_site_label
_atom_site_type_symbol
_atom_site_fract_x
_atom_site_fract_y
_atom_site_fract_z
_atom_site_fftype
_atom_site_charge
_atom_site_hybridization
C0_0 C 0.3534400006 0.6776784244 0.6501353932 C3 0.1645713000 2
C1_0 C 0.4755686240 0.6837401732 0.5936278764 C3 0.2573423000 2
S0_0 S 0.1376086150 0.7984676196 0.6585691776 S2 0.0528049000 3
C4_0 C 0.4298552253 0.5567452592 0.6971558695 C3 -0.4128990000 2
S1_0 S 0.4262968922 0.8143307890 0.5216295538 S2 0.0323831000 3
N0_0 N 0.6317748536 0.5792361843 0.5958965001 N -0.3009090000 2
C2_0 C 0.1976187179 1.0010601240 0.6137068885 C3 -0.0766946000 2
S2_0 S 0.6401353406 0.4638285270 0.6659356763 S2 0.2549210000 3
C5_0 C 0.3555880338 0.5108296599 0.7600852229 C2 0.6216990000 1
C3_0 C 0.3115703453 1.0061290121 0.5580528260 C3 -0.0766946000 2
C7_0 C 0.1204048773 1.1679069560 0.6396312216 C2 0.3691498000 1
N1_0 N 0.2976516567 0.4727905758 0.8130199003 N -0.4914360000 1
C6_0 C 0.3434171418 1.1771991771 0.5247543460 C2 0.3691498000 1
N3_0 N 0.0606753064 1.3068359707 0.6615572015 N -0.3816940000 1
N2_0 N 0.3682531311 1.3172769472 0.4966015230 N -0.3816940000 1
#END
###################################################################################
# Avant-garde Materials Simulation           
# XXII NEUMANN/KENDRICK/LEUSEN, RANK 35, ENERGY -175.11660152696319 kcal/mol/atom
###################################################################################

data_rank_000035
_symmetry_cell_setting monoclinic
_symmetry_space_group_name_H-M 'P 2_1/c'
_symmetry_Int_Tables_number 14
loop_
_symmetry_equiv_pos_site_id
_symmetry_equiv_pos_as_xyz
1 x,y,z
2 -x,y+1/2,-z+1/2
3 -x,-y,-z
4 x,-y+1/2,z+1/2
_cell_length_a 12.6266848605
_cell_length_b 6.8256922200
_cell_length_c 13.3541801354
_cell_angle_alpha 90.0000000000
_cell_angle_beta 60.2395585654
_cell_angle_gamma 90.0000000000
loop_
_atom_site_label
_atom_site_type_symbol
_atom_site_fract_x
_atom_site_fract_y
_atom_site_fract_z
_atom_site_fftype
_atom_site_charge
_atom_site_hybridization
C0_0 C -1.8129239155 0.3802687443 0.9044121951 C3 0.1645713000 2
C1_0 C -1.8001812158 0.1814278433 0.8692313088 C3 0.2573423000 2
S0_0 S -1.7560889321 0.5781992042 0.8094535022 S2 0.0528049000 3
C4_0 C -1.8767493640 0.3906591624 1.0243283494 C3 -0.4128990000 2
S1_0 S -1.7242784909 0.1045030519 0.7238978015 S2 0.0323831000 3
N0_0 N -1.8482425575 0.0486350151 0.9520020193 N -0.3009090000 2
C2_0 C -1.6200876829 0.4713176188 0.7017210216 C3 -0.0766946000 2
S2_0 S -1.9139571616 0.1543035185 1.0784448069 S2 0.2549210000 3
C5_0 C -1.9101008023 0.5592534375 1.0940932537 C2 0.6216990000 1
C3_0 C -1.6064089201 0.2791632473 0.6675561874 C3 -0.0766946000 2
C7_0 C -1.5182520929 0.5987329286 0.6525547515 C2 0.3691498000 1
N1_0 N -1.9409962831 0.6984408858 1.1529224438 N -0.4914360000 1
C6_0 C -1.4898453502 0.2089122307 0.5840395947 C2 0.3691498000 1
N3_0 N -1.4342358107 0.7042943109 0.6114156281 N -0.3816940000 1
N2_0 N -1.3935580972 0.1515601628 0.5151833828 N -0.3816940000 1
#END
###################################################################################
# Avant-garde Materials Simulation           
# XXII NEUMANN/KENDRICK/LEUSEN, RANK 36, ENERGY -175.11589352914362 kcal/mol/atom
###################################################################################

data_rank_000036
_symmetry_cell_setting triclinic
_symmetry_space_group_name_H-M 'P -1'
_symmetry_Int_Tables_number 2
loop_
_symmetry_equiv_pos_site_id
_symmetry_equiv_pos_as_xyz
1 x,y,z
2 -x,-y,-z
_cell_length_a 6.8853818693
_cell_length_b 7.1991886897
_cell_length_c 10.1662821467
_cell_angle_alpha 86.3711402232
_cell_angle_beta 87.4274738255
_cell_angle_gamma 88.3214591641
loop_
_atom_site_label
_atom_site_type_symbol
_atom_site_fract_x
_atom_site_fract_y
_atom_site_fract_z
_atom_site_fftype
_atom_site_charge
_atom_site_hybridization
C0_0 C 0.8591024332 0.9403243513 0.2968365656 C3 0.1645713000 2
C1_0 C 0.6613954582 0.9804219963 0.2700953206 C3 0.2573423000 2
S0_0 S 1.0561636718 1.0438114807 0.2096943998 S2 0.0528049000 3
C4_0 C 0.8696579580 0.8068564531 0.4017417338 C3 -0.4128990000 2
S1_0 S 0.5844970409 1.1356502161 0.1406412212 S2 0.0323831000 3
N0_0 N 0.5297070098 0.8901596360 0.3460908662 N -0.3009090000 2
C2_0 C 0.9524530296 1.2678227578 0.1760414518 C3 -0.0766946000 2
S2_0 S 0.6354569147 0.7439705113 0.4513539459 S2 0.2549210000 3
C5_0 C 1.0369527990 0.7353538671 0.4634061382 C2 0.6216990000 1
C3_0 C 0.7621141823 1.3045842914 0.1467003514 C3 -0.0766946000 2
C7_0 C 1.0788567296 1.4176668474 0.1860061545 C2 0.3691498000 1
N1_0 N 1.1747341125 0.6792544352 0.5180384666 N -0.4914360000 1
C6_0 C 0.6976210237 1.4912697420 0.1194145146 C2 0.3691498000 1
N3_0 N 1.1803508993 1.5433887541 0.1951187243 N -0.3816940000 1
N2_0 N 0.6471347423 1.6450752908 0.0931849157 N -0.3816940000 1
#END
###################################################################################
# Avant-garde Materials Simulation           
# XXII NEUMANN/KENDRICK/LEUSEN, RANK 37, ENERGY -175.11556656248149 kcal/mol/atom
###################################################################################

data_rank_000037
_symmetry_cell_setting monoclinic
_symmetry_space_group_name_H-M 'P 2_1/c'
_symmetry_Int_Tables_number 14
loop_
_symmetry_equiv_pos_site_id
_symmetry_equiv_pos_as_xyz
1 x,y,z
2 -x,y+1/2,-z+1/2
3 -x,-y,-z
4 x,-y+1/2,z+1/2
_cell_length_a 10.4465133581
_cell_length_b 6.7859003343
_cell_length_c 14.2487815866
_cell_angle_alpha 90.0000000000
_cell_angle_beta 87.3350844223
_cell_angle_gamma 90.0000000000
loop_
_atom_site_label
_atom_site_type_symbol
_atom_site_fract_x
_atom_site_fract_y
_atom_site_fract_z
_atom_site_fftype
_atom_site_charge
_atom_site_hybridization
C0_0 C -0.7944256514 0.9043068668 0.0185750001 C3 0.1645713000 2
C1_0 C -0.7598402298 0.7068101553 -0.0034321192 C3 0.2573423000 2
S0_0 S -0.7249720787 1.1127002100 -0.0340886763 S2 0.0528049000 3
C4_0 C -0.8920960407 0.9052199270 0.0884087616 C3 -0.4128990000 2
S1_0 S -0.6346476835 0.6402450500 -0.0842787091 S2 0.0323831000 3
N0_0 N -0.8244007827 0.5669042128 0.0426989348 N -0.3009090000 2
C2_0 C -0.6880622197 1.0182005482 -0.1471590258 C3 -0.0766946000 2
S2_0 S -0.9277180229 0.6636101416 0.1189899669 S2 0.2549210000 3
C5_0 C -0.9567351547 1.0691361404 0.1279581077 C2 0.6216990000 1
C3_0 C -0.6500986674 0.8289443108 -0.1672916250 C3 -0.0766946000 2
C7_0 C -0.6990342099 1.1563711987 -0.2210010842 C2 0.3691498000 1
N1_0 N -1.0139476483 1.2040119222 0.1592583096 N -0.4914360000 1
C6_0 C -0.6164451146 0.7749001122 -0.2612268805 C2 0.3691498000 1
N3_0 N -0.7073760970 1.2705961160 -0.2819036831 N -0.3816940000 1
N2_0 N -0.5833076014 0.7308204859 -0.3379136017 N -0.3816940000 1
#END
###################################################################################
# Avant-garde Materials Simulation           
# XXII NEUMANN/KENDRICK/LEUSEN, RANK 38, ENERGY -175.11533715316332 kcal/mol/atom
###################################################################################

data_rank_000038
_symmetry_cell_setting monoclinic
_symmetry_space_group_name_H-M 'P 2_1/c'
_symmetry_Int_Tables_number 14
loop_
_symmetry_equiv_pos_site_id
_symmetry_equiv_pos_as_xyz
1 x,y,z
2 -x,y+1/2,-z+1/2
3 -x,-y,-z
4 x,-y+1/2,z+1/2
_cell_length_a 12.9848977320
_cell_length_b 6.7909961757
_cell_length_c 13.3990935808
_cell_angle_alpha 90.0000000000
_cell_angle_beta 122.3776903436
_cell_angle_gamma 90.0000000000
loop_
_atom_site_label
_atom_site_type_symbol
_atom_site_fract_x
_atom_site_fract_y
_atom_site_fract_z
_atom_site_fftype
_atom_site_charge
_atom_site_hybridization
C0_0 C -0.3129405823 0.8943149329 0.0904405163 C3 0.1645713000 2
C1_0 C -0.3011797644 0.6950793880 0.0661690004 C3 0.2573423000 2
S0_0 S -0.2531580529 1.0940410863 0.0556972038 S2 0.0528049000 3
C4_0 C -0.3783502772 0.9034374138 0.1454105286 C3 -0.4128990000 2
S1_0 S -0.2238399324 0.6192724375 -0.0025812472 S2 0.0323831000 3
N0_0 N -0.3513051765 0.5609301706 0.0986034868 N -0.3009090000 2
C2_0 C -0.1172616071 0.9849085822 0.0834929135 C3 -0.0766946000 2
S2_0 S -0.4179819556 0.6657378136 0.1592263069 S2 0.2549210000 3
C5_0 C -0.4115605651 1.0718909970 0.1829372255 C2 0.6216990000 1
C3_0 C -0.1047130035 0.7924011740 0.0609331360 C3 -0.0766946000 2
C7_0 C -0.0144641182 1.1108582900 0.1378954861 C2 0.3691498000 1
N1_0 N -0.4423991677 1.2108449204 0.2118940949 N -0.4914360000 1
C6_0 C 0.0116806644 0.7202748119 0.0932762660 C2 0.3691498000 1
N3_0 N 0.0702818072 1.2154189954 0.1821163775 N -0.3816940000 1
N2_0 N 0.1079031875 0.6618986915 0.1199703003 N -0.3816940000 1
#END
###################################################################################
# Avant-garde Materials Simulation           
# XXII NEUMANN/KENDRICK/LEUSEN, RANK 39, ENERGY -175.11530105936438 kcal/mol/atom
###################################################################################

data_rank_000039
_symmetry_cell_setting monoclinic
_symmetry_space_group_name_H-M 'P 2_1/c'
_symmetry_Int_Tables_number 14
loop_
_symmetry_equiv_pos_site_id
_symmetry_equiv_pos_as_xyz
1 x,y,z
2 -x,y+1/2,-z+1/2
3 -x,-y,-z
4 x,-y+1/2,z+1/2
_cell_length_a 10.2505822621
_cell_length_b 6.6936851323
_cell_length_c 14.0386749076
_cell_angle_alpha 90.0000000000
_cell_angle_beta 95.0316543016
_cell_angle_gamma 90.0000000000
loop_
_atom_site_label
_atom_site_type_symbol
_atom_site_fract_x
_atom_site_fract_y
_atom_site_fract_z
_atom_site_fftype
_atom_site_charge
_atom_site_hybridization
C0_0 C -0.9101811383 0.2517733509 0.1790843339 C3 0.1645713000 2
C1_0 C -0.8724378609 0.2518079612 0.0841144981 C3 0.2573423000 2
S0_0 S -0.8101685568 0.2505248221 0.2862462605 S2 0.0528049000 3
C4_0 C -1.0463379403 0.2515202859 0.1766715725 C3 -0.4128990000 2
S1_0 S -0.7135682881 0.2530330166 0.0465299010 S2 0.0323831000 3
N0_0 N -0.9689581604 0.2509435112 0.0153922448 N -0.3009090000 2
C2_0 C -0.6533361233 0.2610885834 0.2464308374 C3 -0.0766946000 2
S2_0 S -1.1125724609 0.2509900409 0.0584347892 S2 0.2549210000 3
C5_0 C -1.1170766682 0.2499213388 0.2581794872 C2 0.6216990000 1
C3_0 C -0.6165718143 0.2618278832 0.1546201426 C3 -0.0766946000 2
C7_0 C -0.5556483177 0.2688158965 0.3243660815 C2 0.3691498000 1
N1_0 N -1.1689662861 0.2475508466 0.3291651906 N -0.4914360000 1
C6_0 C -0.4807669379 0.2694316051 0.1420591662 C2 0.3691498000 1
N3_0 N -0.4785485461 0.2748191013 0.3909067047 N -0.3816940000 1
N2_0 N -0.3688990944 0.2750270252 0.1321673690 N -0.3816940000 1
#END
###################################################################################
# Avant-garde Materials Simulation           
# XXII NEUMANN/KENDRICK/LEUSEN, RANK 40, ENERGY -175.11521776879445 kcal/mol/atom
###################################################################################

data_rank_000040
_symmetry_cell_setting orthorhombic
_symmetry_space_group_name_H-M 'P c a 2_1'
_symmetry_Int_Tables_number 29
loop_
_symmetry_equiv_pos_site_id
_symmetry_equiv_pos_as_xyz
1 x,y,z
2 -x,-y,z+1/2
3 x+1/2,-y,z
4 -x+1/2,y,z+1/2
_cell_length_a 20.5369851121
_cell_length_b 6.1651421784
_cell_length_c 7.5071201938
_cell_angle_alpha 90.0000000000
_cell_angle_beta 90.0000000000
_cell_angle_gamma 90.0000000000
loop_
_atom_site_label
_atom_site_type_symbol
_atom_site_fract_x
_atom_site_fract_y
_atom_site_fract_z
_atom_site_fftype
_atom_site_charge
_atom_site_hybridization
C0_0 C 0.2812668523 0.3695334471 0.2469066899 C3 0.1645713000 2
C1_0 C 0.3042755178 0.5685098389 0.3201521380 C3 0.2573423000 2
S0_0 S 0.3263181631 0.1487301674 0.1699681852 S2 0.0528049000 3
C4_0 C 0.2133820455 0.3717597914 0.2424286854 C3 -0.4128990000 2
S1_0 S 0.3854530429 0.6429868441 0.3618465367 S2 0.0323831000 3
N0_0 N 0.2589197191 0.7103164851 0.3661860668 N -0.3009090000 2
C2_0 C 0.4062599972 0.2462338301 0.1798585017 C3 -0.0766946000 2
S2_0 S 0.1855993784 0.6165159418 0.3262927326 S2 0.2549210000 3
C5_0 C 0.1737530677 0.2042967304 0.1762173070 C2 0.6216990000 1
C3_0 C 0.4286383018 0.4338439808 0.2563512214 C3 -0.0766946000 2
C7_0 C 0.4497313675 0.0997841569 0.0951947034 C2 0.3691498000 1
N1_0 N 0.1431435585 0.0612025900 0.1174503626 N -0.4914360000 1
C6_0 C 0.4964756934 0.4762070709 0.2602116157 C2 0.3691498000 1
N3_0 N 0.4824602113 -0.0256464156 0.0200536873 N -0.3816940000 1
N2_0 N 0.5518502625 0.5178718844 0.2700546793 N -0.3816940000 1
#END
###################################################################################
# Avant-garde Materials Simulation           
# XXII NEUMANN/KENDRICK/LEUSEN, RANK 41, ENERGY -175.11464467206295 kcal/mol/atom
###################################################################################

data_rank_000041
_symmetry_cell_setting orthorhombic
_symmetry_space_group_name_H-M 'P b c a'
_symmetry_Int_Tables_number 61
loop_
_symmetry_equiv_pos_site_id
_symmetry_equiv_pos_as_xyz
1 x,y,z
2 -x+1/2,-y,z+1/2
3 -x,y+1/2,-z+1/2
4 x+1/2,-y+1/2,-z
5 -x,-y,-z
6 x+1/2,y,-z+1/2
7 x,-y+1/2,z+1/2
8 -x+1/2,y+1/2,z
_cell_length_a 13.8396786237
_cell_length_b 7.4695095367
_cell_length_c 19.1116049883
_cell_angle_alpha 90.0000000000
_cell_angle_beta 90.0000000000
_cell_angle_gamma 90.0000000000
loop_
_atom_site_label
_atom_site_type_symbol
_atom_site_fract_x
_atom_site_fract_y
_atom_site_fract_z
_atom_site_fftype
_atom_site_charge
_atom_site_hybridization
C0_0 C -0.9014752123 0.7657564274 0.9638874105 C3 0.1645713000 2
C1_0 C -0.8069467744 0.7932078919 0.9369149258 C3 0.2573423000 2
S0_0 S -0.9994285531 0.6829728911 0.9165849541 S2 0.0528049000 3
C4_0 C -0.9037078050 0.8095869805 1.0345993414 C3 -0.4128990000 2
S1_0 S -0.7737526605 0.7553757532 0.8490955674 S2 0.0323831000 3
N0_0 N -0.7413524916 0.8516703582 0.9820402278 N -0.3009090000 2
C2_0 C -0.9743983716 0.7821114248 0.8348254755 C3 -0.0766946000 2
S2_0 S -0.7888481375 0.8726676424 1.0602235902 S2 0.2549210000 3
C5_0 C -0.9854537809 0.8101949170 1.0782028662 C2 0.6216990000 1
C3_0 C -0.8836342008 0.8060779701 0.8078224722 C3 -0.0766946000 2
C7_0 C -1.0568702311 0.8516516574 0.8004306356 C2 0.3691498000 1
N1_0 N -1.0548043551 0.8167100184 1.1130449613 N -0.4914360000 1
C6_0 C -0.8732173568 0.8848799738 0.7406679131 C2 0.3691498000 1
N3_0 N -1.1258808321 0.9154826729 0.7753640924 N -0.3816940000 1
N2_0 N -0.8649585096 0.9472379551 0.6849041664 N -0.3816940000 1
#END
###################################################################################
# Avant-garde Materials Simulation           
# XXII NEUMANN/KENDRICK/LEUSEN, RANK 42, ENERGY -175.11392290324628 kcal/mol/atom
###################################################################################

data_rank_000042
_symmetry_cell_setting monoclinic
_symmetry_space_group_name_H-M 'P 2_1/c'
_symmetry_Int_Tables_number 14
loop_
_symmetry_equiv_pos_site_id
_symmetry_equiv_pos_as_xyz
1 x,y,z
2 -x,y+1/2,-z+1/2
3 -x,-y,-z
4 x,-y+1/2,z+1/2
_cell_length_a 12.9706640805
_cell_length_b 6.7545085418
_cell_length_c 14.2898040357
_cell_angle_alpha 90.0000000000
_cell_angle_beta 53.4866989140
_cell_angle_gamma 90.0000000000
loop_
_atom_site_label
_atom_site_type_symbol
_atom_site_fract_x
_atom_site_fract_y
_atom_site_fract_z
_atom_site_fftype
_atom_site_charge
_atom_site_hybridization
C0_0 C -0.7943586585 0.4074978378 0.4147399738 C3 0.1645713000 2
C1_0 C -0.7599648922 0.2079054529 0.3778040877 C3 0.2573423000 2
S0_0 S -0.7240962499 0.6134697987 0.3239626635 S2 0.0528049000 3
C4_0 C -0.8926644462 0.4122658391 0.5336688025 C3 -0.4128990000 2
S1_0 S -0.6338616603 0.1359558440 0.2350693352 S2 0.0323831000 3
N0_0 N -0.8254082686 0.0698352468 0.4580932842 N -0.3009090000 2
C2_0 C -0.6870296816 0.5113524769 0.1937233928 C3 -0.0766946000 2
S2_0 S -0.9295366170 0.1711884623 0.5850602269 S2 0.2549210000 3
C5_0 C -0.9571382149 0.5785300976 0.6043681583 C2 0.6216990000 1
C3_0 C -0.6492845110 0.3198182671 0.1573133762 C3 -0.0766946000 2
C7_0 C -0.6979903629 0.6457004124 0.1238456903 C2 0.3691498000 1
N1_0 N -1.0144845733 0.7145133839 0.6640179055 N -0.4914360000 1
C6_0 C -0.6160869237 0.2583659517 0.0477057891 C2 0.3691498000 1
N3_0 N -0.7060490573 0.7569020911 0.0657016389 N -0.3816940000 1
N2_0 N -0.5830909992 0.2083255702 -0.0446847968 N -0.3816940000 1
#END
###################################################################################
# Avant-garde Materials Simulation           
# XXII NEUMANN/KENDRICK/LEUSEN, RANK 43, ENERGY -175.11356460760717 kcal/mol/atom
###################################################################################

data_rank_000043
_symmetry_cell_setting monoclinic
_symmetry_space_group_name_H-M 'P 2_1/c'
_symmetry_Int_Tables_number 14
loop_
_symmetry_equiv_pos_site_id
_symmetry_equiv_pos_as_xyz
1 x,y,z
2 -x,y+1/2,-z+1/2
3 -x,-y,-z
4 x,-y+1/2,z+1/2
_cell_length_a 6.9764113966
_cell_length_b 6.9515687851
_cell_length_c 20.5946418188
_cell_angle_alpha 90.0000000000
_cell_angle_beta 93.1284215152
_cell_angle_gamma 90.0000000000
loop_
_atom_site_label
_atom_site_type_symbol
_atom_site_fract_x
_atom_site_fract_y
_atom_site_fract_z
_atom_site_fftype
_atom_site_charge
_atom_site_hybridization
C0_0 C -0.1284946821 0.0477420487 -0.9008375345 C3 0.1645713000 2
C1_0 C -0.3231616517 0.0050500938 -0.8897617662 C3 0.2573423000 2
S0_0 S 0.0728691556 -0.0557746979 -0.8609051805 S2 0.0528049000 3
C4_0 C -0.1215774174 0.1921467472 -0.9474968380 C3 -0.4128990000 2
S1_0 S -0.4025180357 -0.1602734400 -0.8326025194 S2 0.0323831000 3
N0_0 N -0.4546739933 0.1041961962 -0.9240913961 N -0.3009090000 2
C2_0 C -0.0209907727 -0.2803711701 -0.8392416785 C3 -0.0766946000 2
S2_0 S -0.3545236131 0.2617365527 -0.9703713462 S2 0.2549210000 3
C5_0 C 0.0427001328 0.2688468568 -0.9743976692 C2 0.6216990000 1
C3_0 C -0.2086807910 -0.3197431065 -0.8272836202 C3 -0.0766946000 2
C7_0 C 0.1157778862 -0.4312321280 -0.8340342656 C2 0.3691498000 1
N1_0 N 0.1781249440 0.3299436595 -0.9983943490 N -0.4914360000 1
C6_0 C -0.2571964129 -0.5076765730 -0.8069691495 C2 0.3691498000 1
N3_0 N 0.2253700346 -0.5587159478 -0.8301133864 N -0.3816940000 1
N2_0 N -0.2946807202 -0.6614780657 -0.7884775204 N -0.3816940000 1
#END
###################################################################################
# Avant-garde Materials Simulation           
# XXII NEUMANN/KENDRICK/LEUSEN, RANK 44, ENERGY -175.11169318617326 kcal/mol/atom
###################################################################################

data_rank_000044
_symmetry_cell_setting triclinic
_symmetry_space_group_name_H-M 'P 1'
_symmetry_Int_Tables_number 1
loop_
_symmetry_equiv_pos_site_id
_symmetry_equiv_pos_as_xyz
1 x,y,z
_cell_length_a 5.4265466029
_cell_length_b 5.8241384655
_cell_length_c 8.0756982084
_cell_angle_alpha 79.7918819829
_cell_angle_beta 103.5801282623
_cell_angle_gamma 102.4066293939
loop_
_atom_site_label
_atom_site_type_symbol
_atom_site_fract_x
_atom_site_fract_y
_atom_site_fract_z
_atom_site_fftype
_atom_site_charge
_atom_site_hybridization
C0_0 C 0.4391293853 0.1442291134 0.6053997007 C3 0.1645713000 2
C1_0 C 0.2907326900 -0.0830692580 0.6442695219 C3 0.2573423000 2
S0_0 S 0.7412755789 0.2689398152 0.7159444092 S2 0.0528049000 3
C4_0 C 0.3027727922 0.2677455751 0.4616271950 C3 -0.4128990000 2
S1_0 S 0.3731558458 -0.3093313084 0.8108466430 S2 0.0323831000 3
N0_0 N 0.0619419063 -0.1314080193 0.5429679635 N -0.3009090000 2
C2_0 C 0.8274908110 0.0324987256 0.8699683909 C3 -0.0766946000 2
S2_0 S 0.0073601282 0.0918687126 0.3925037165 S2 0.2549210000 3
C5_0 C 0.3929700194 0.4998481133 0.3885325053 C2 0.6216990000 1
C3_0 C 0.6871749682 -0.1893570126 0.9069084526 C3 -0.0766946000 2
C7_0 C 1.0847957487 0.0927699458 0.9610200898 C2 0.3691498000 1
N1_0 N 0.4801694136 0.6933957483 0.3364773369 N -0.4914360000 1
C6_0 C 0.8027276957 -0.3548511587 1.0366681096 C2 0.3691498000 1
N3_0 N 1.2991921020 0.1528422991 1.0286756848 N -0.3816940000 1
N2_0 N 0.8935045565 -0.4961266768 1.1410204727 N -0.3816940000 1
#END
###################################################################################
# Avant-garde Materials Simulation           
# XXII NEUMANN/KENDRICK/LEUSEN, RANK 45, ENERGY -175.11067261808449 kcal/mol/atom
###################################################################################

data_rank_000045
_symmetry_cell_setting orthorhombic
_symmetry_space_group_name_H-M 'P b c a'
_symmetry_Int_Tables_number 61
loop_
_symmetry_equiv_pos_site_id
_symmetry_equiv_pos_as_xyz
1 x,y,z
2 -x+1/2,-y,z+1/2
3 -x,y+1/2,-z+1/2
4 x+1/2,-y+1/2,-z
5 -x,-y,-z
6 x+1/2,y,-z+1/2
7 x,-y+1/2,z+1/2
8 -x+1/2,y+1/2,z
_cell_length_a 7.6353448291
_cell_length_b 12.2179097053
_cell_length_c 20.6579624620
_cell_angle_alpha 90.0000000000
_cell_angle_beta 90.0000000000
_cell_angle_gamma 90.0000000000
loop_
_atom_site_label
_atom_site_type_symbol
_atom_site_fract_x
_atom_site_fract_y
_atom_site_fract_z
_atom_site_fftype
_atom_site_charge
_atom_site_hybridization
C0_0 C 0.1053691646 0.2953182252 0.7861831769 C3 0.1645713000 2
C1_0 C 0.0321830114 0.1955293240 0.8094119108 C3 0.2573423000 2
S0_0 S 0.1842990068 0.4062959535 0.8305247260 S2 0.0528049000 3
C4_0 C 0.1117421116 0.2928874063 0.7187312788 C3 -0.4128990000 2
S1_0 S -0.0140875587 0.1587990957 0.8899058024 S2 0.0323831000 3
N0_0 N -0.0099855238 0.1227389603 0.7646172239 N -0.3009090000 2
C2_0 C 0.1393615747 0.3668466129 0.9101752110 C3 -0.0766946000 2
S2_0 S 0.0311226323 0.1686866752 0.6916152187 S2 0.2549210000 3
C5_0 C 0.1825676532 0.3748820418 0.6788001256 C2 0.6216990000 1
C3_0 C 0.0653690081 0.2719852925 0.9327464996 C3 -0.0766946000 2
C7_0 C 0.1903794719 0.4499502934 0.9541713680 C2 0.3691498000 1
N1_0 N 0.2477589357 0.4436737596 0.6476564830 N -0.4914360000 1
C6_0 C 0.0447016490 0.2589709864 1.0005854913 C2 0.3691498000 1
N3_0 N 0.2345590613 0.5217625405 0.9878389633 N -0.3816940000 1
N2_0 N 0.0272254002 0.2468568968 1.0563052159 N -0.3816940000 1
#END
###################################################################################
# Avant-garde Materials Simulation           
# XXII NEUMANN/KENDRICK/LEUSEN, RANK 46, ENERGY -175.10985528025492 kcal/mol/atom
###################################################################################

data_rank_000046
_symmetry_cell_setting monoclinic
_symmetry_space_group_name_H-M 'P 2_1/c'
_symmetry_Int_Tables_number 14
loop_
_symmetry_equiv_pos_site_id
_symmetry_equiv_pos_as_xyz
1 x,y,z
2 -x,y+1/2,-z+1/2
3 -x,-y,-z
4 x,-y+1/2,z+1/2
_cell_length_a 7.5263649890
_cell_length_b 6.6627022830
_cell_length_c 20.2072679267
_cell_angle_alpha 90.0000000000
_cell_angle_beta 86.5929614554
_cell_angle_gamma 90.0000000000
loop_
_atom_site_label
_atom_site_type_symbol
_atom_site_fract_x
_atom_site_fract_y
_atom_site_fract_z
_atom_site_fftype
_atom_site_charge
_atom_site_hybridization
C0_0 C -0.0479017283 0.8860289138 0.6473145949 C3 0.1645713000 2
C1_0 C -0.0164960685 0.6904122938 0.6215184416 C3 0.2573423000 2
S0_0 S 0.0619997810 1.1024712209 0.6186531656 S2 0.0528049000 3
C4_0 C -0.1806907393 0.8782260793 0.6982651102 C3 -0.4128990000 2
S1_0 S 0.1403065343 0.6325929502 0.5560549080 S2 0.0323831000 3
N0_0 N -0.1136917923 0.5439259143 0.6490159734 N -0.3009090000 2
C2_0 C 0.2729780862 0.9992432050 0.5970978598 C3 -0.0766946000 2
S2_0 S -0.2544051344 0.6329124780 0.7062315808 S2 0.2549210000 3
C5_0 C -0.2448208581 1.0367042493 0.7389115352 C2 0.6216990000 1
C3_0 C 0.3043539953 0.8118984497 0.5710408453 C3 -0.0766946000 2
C7_0 C 0.4161538786 1.1283185866 0.6103725923 C2 0.3691498000 1
N1_0 N -0.2957645157 1.1675174883 0.7736825421 N -0.4914360000 1
C6_0 C 0.4818080074 0.7514758293 0.5540070431 C2 0.3691498000 1
N3_0 N 0.5317951576 1.2374135598 0.6223656599 N -0.3816940000 1
N2_0 N 0.6283556643 0.7066538780 0.5380719241 N -0.3816940000 1
#END
###################################################################################
# Avant-garde Materials Simulation           
# XXII NEUMANN/KENDRICK/LEUSEN, RANK 47, ENERGY -175.10965373466607 kcal/mol/atom
###################################################################################

data_rank_000047
_symmetry_cell_setting monoclinic
_symmetry_space_group_name_H-M 'P 2_1/c'
_symmetry_Int_Tables_number 14
loop_
_symmetry_equiv_pos_site_id
_symmetry_equiv_pos_as_xyz
1 x,y,z
2 -x,y+1/2,-z+1/2
3 -x,-y,-z
4 x,-y+1/2,z+1/2
_cell_length_a 7.1101600208
_cell_length_b 13.5016912999
_cell_length_c 10.6008194846
_cell_angle_alpha 90.0000000000
_cell_angle_beta 89.2889543855
_cell_angle_gamma 90.0000000000
loop_
_atom_site_label
_atom_site_type_symbol
_atom_site_fract_x
_atom_site_fract_y
_atom_site_fract_z
_atom_site_fftype
_atom_site_charge
_atom_site_hybridization
C0_0 C -0.0753646784 0.5508788396 0.7008440955 C3 0.1645713000 2
C1_0 C -0.0363942697 0.6491820111 0.7394443484 C3 0.2573423000 2
S0_0 S 0.0171549907 0.4435060898 0.7671879261 S2 0.0528049000 3
C4_0 C -0.2025830870 0.5524376931 0.6021671536 C3 -0.4128990000 2
S1_0 S 0.1142395551 0.6794044654 0.8642996218 S2 0.0323831000 3
N0_0 N -0.1233461179 0.7205620980 0.6774276171 N -0.3009090000 2
C2_0 C 0.2415710340 0.4886234106 0.8072168693 C3 -0.0766946000 2
S2_0 S -0.2638167465 0.6739615333 0.5718147503 S2 0.2549210000 3
C5_0 C -0.2682805228 0.4711686866 0.5327099344 C2 0.6216990000 1
C3_0 C 0.2782985293 0.5829213079 0.8485153928 C3 -0.0766946000 2
C7_0 C 0.3919690354 0.4207133394 0.7906248039 C2 0.3691498000 1
N1_0 N -0.3180231143 0.4041991468 0.4715123439 N -0.4914360000 1
C6_0 C 0.4639525215 0.6087915112 0.8830114465 C2 0.3691498000 1
N3_0 N 0.5180015592 0.3660927232 0.7752319537 N -0.3816940000 1
N2_0 N 0.6156221107 0.6290799439 0.9156787646 N -0.3816940000 1
#END
###################################################################################
# Avant-garde Materials Simulation           
# XXII NEUMANN/KENDRICK/LEUSEN, RANK 48, ENERGY -175.10962587542599 kcal/mol/atom
###################################################################################

data_rank_000048
_symmetry_cell_setting monoclinic
_symmetry_space_group_name_H-M 'P 2_1/c'
_symmetry_Int_Tables_number 14
loop_
_symmetry_equiv_pos_site_id
_symmetry_equiv_pos_as_xyz
1 x,y,z
2 -x,y+1/2,-z+1/2
3 -x,-y,-z
4 x,-y+1/2,z+1/2
_cell_length_a 10.6783879806
_cell_length_b 13.6108998710
_cell_length_c 7.4204093268
_cell_angle_alpha 90.0000000000
_cell_angle_beta 114.3268259907
_cell_angle_gamma 90.0000000000
loop_
_atom_site_label
_atom_site_type_symbol
_atom_site_fract_x
_atom_site_fract_y
_atom_site_fract_z
_atom_site_fftype
_atom_site_charge
_atom_site_hybridization
C0_0 C -0.4229325279 0.4000108472 -0.2213672368 C3 0.1645713000 2
C1_0 C -0.3588530142 0.3079089251 -0.2181120869 C3 0.2573423000 2
S0_0 S -0.3544246663 0.5033712329 -0.0756337483 S2 0.0528049000 3
C4_0 C -0.5568723129 0.3993015860 -0.3667828586 C3 -0.4128990000 2
S1_0 S -0.1919289034 0.2707199389 -0.0597965275 S2 0.0323831000 3
N0_0 N -0.4358946972 0.2424623116 -0.3481413019 N -0.3009090000 2
C2_0 C -0.1834693964 0.4687010290 0.0617342604 C3 -0.0766946000 2
S2_0 S -0.5901315990 0.2856142024 -0.4823683787 S2 0.2549210000 3
C5_0 C -0.6472284263 0.4798092818 -0.4138028376 C2 0.6216990000 1
C3_0 C -0.1215574158 0.3799644837 0.0643406093 C3 -0.0766946000 2
C7_0 C -0.1074729198 0.5473247891 0.1829961050 C2 0.3691498000 1
N1_0 N -0.7154343923 0.5504462668 -0.4465834021 N -0.4914360000 1
C6_0 C 0.0207843382 0.3696708713 0.1865698872 C2 0.3691498000 1
N3_0 N -0.0507851724 0.6149077264 0.2794959203 N -0.3816940000 1
N2_0 N 0.1381745449 0.3598579503 0.2832539902 N -0.3816940000 1
#END
###################################################################################
# Avant-garde Materials Simulation           
# XXII NEUMANN/KENDRICK/LEUSEN, RANK 49, ENERGY -175.10960555250861 kcal/mol/atom
###################################################################################

data_rank_000049
_symmetry_cell_setting orthorhombic
_symmetry_space_group_name_H-M 'P m n 2_1'
_symmetry_Int_Tables_number 31
loop_
_symmetry_equiv_pos_site_id
_symmetry_equiv_pos_as_xyz
1 x,y,z
2 -x+1/2,-y,z+1/2
3 x+1/2,-y,z+1/2
4 -x,y,z
_cell_length_a 6.5980968738
_cell_length_b 10.6023960229
_cell_length_c 7.1043080093
_cell_angle_alpha 90.0000000000
_cell_angle_beta 90.0000000000
_cell_angle_gamma 90.0000000000
loop_
_atom_site_label
_atom_site_type_symbol
_atom_site_fract_x
_atom_site_fract_y
_atom_site_fract_z
_atom_site_fftype
_atom_site_charge
_atom_site_hybridization
C0_0 C 0.0000000000 0.6292581384 0.8208401074 C3 0.1645713000 2
C1_0 C 0.0000000000 0.6711402272 1.0109354345 C3 0.2573423000 2
S0_0 S 0.0000000000 0.7195450485 0.6159979621 S2 0.0528049000 3
C4_0 C 0.0000000000 0.4978359197 0.8168632421 C3 -0.4128990000 2
S1_0 S 0.0000000000 0.8268791410 1.0945435513 S2 0.0323831000 3
N0_0 N 0.0000000000 0.5821501084 1.1409135102 N -0.3009090000 2
C2_0 C 0.0000000000 0.8732742497 0.7039132505 C3 -0.0766946000 2
S2_0 S 0.0000000000 0.4410819060 1.0456906846 S2 0.2549210000 3
C5_0 C 0.0000000000 0.4229611830 0.6533116366 C2 0.6216990000 1
C3_0 C 0.0000000000 0.9147925629 0.8868520696 C3 -0.0766946000 2
C7_0 C 0.0000000000 0.9633772381 0.5564506361 C2 0.3691498000 1
N1_0 N 0.0000000000 0.3650926247 0.5130185683 N -0.4914360000 1
C6_0 C 0.0000000000 1.0466327225 0.9203891445 C2 0.3691498000 1
N3_0 N 0.0000000000 1.0343534974 0.4303435302 N -0.3816940000 1
N2_0 N 0.0000000000 1.1548078105 0.9518437169 N -0.3816940000 1
#END
###################################################################################
# Avant-garde Materials Simulation           
# XXII NEUMANN/KENDRICK/LEUSEN, RANK 50, ENERGY -175.10910480078653 kcal/mol/atom
###################################################################################

data_rank_000050
_symmetry_cell_setting orthorhombic
_symmetry_space_group_name_H-M 'P 2_1 2_1 2_1'
_symmetry_Int_Tables_number 19
loop_
_symmetry_equiv_pos_site_id
_symmetry_equiv_pos_as_xyz
1 x,y,z
2 -x+1/2,-y,z+1/2
3 -x,y+1/2,-z+1/2
4 x+1/2,-y+1/2,-z
_cell_length_a 8.4420258514
_cell_length_b 9.9629729909
_cell_length_c 11.8983013834
_cell_angle_alpha 90.0000000000
_cell_angle_beta 90.0000000000
_cell_angle_gamma 90.0000000000
loop_
_atom_site_label
_atom_site_type_symbol
_atom_site_fract_x
_atom_site_fract_y
_atom_site_fract_z
_atom_site_fftype
_atom_site_charge
_atom_site_hybridization
C0_0 C 0.3236546859 0.4178726921 0.3919652748 C3 0.1645713000 2
C1_0 C 0.2160242415 0.4172944901 0.3003591685 C3 0.2573423000 2
S0_0 S 0.3610057298 0.2846508443 0.4833393802 S2 0.0528049000 3
C4_0 C 0.3868691059 0.5459527161 0.4047838980 C3 -0.4128990000 2
S1_0 S 0.1124119228 0.2745124159 0.2537581381 S2 0.0323831000 3
N0_0 N 0.1943125153 0.5331328145 0.2478598461 N -0.3009090000 2
C2_0 C 0.3397669291 0.1489291796 0.3899827140 C3 -0.0766946000 2
S2_0 S 0.3010192427 0.6511974759 0.3070661885 S2 0.2549210000 3
C5_0 C 0.5026298769 0.5854387819 0.4829191015 C2 0.6216990000 1
C3_0 C 0.2399995500 0.1464408420 0.2990117294 C3 -0.0766946000 2
C7_0 C 0.4366631140 0.0365605052 0.4150681281 C2 0.3691498000 1
N1_0 N 0.6020099292 0.6146303656 0.5467456427 N -0.4914360000 1
C6_0 C 0.2304264708 0.0307758633 0.2299624548 C2 0.3691498000 1
N3_0 N 0.5185770843 -0.0548617304 0.4359370308 N -0.3816940000 1
N2_0 N 0.2188158971 -0.0622267771 0.1706255912 N -0.3816940000 1
#END
###################################################################################
# Avant-garde Materials Simulation           
# XXII NEUMANN/KENDRICK/LEUSEN, RANK 51, ENERGY -175.10810668239188 kcal/mol/atom
###################################################################################

data_rank_000051
_symmetry_cell_setting monoclinic
_symmetry_space_group_name_H-M 'P 2_1/c'
_symmetry_Int_Tables_number 14
loop_
_symmetry_equiv_pos_site_id
_symmetry_equiv_pos_as_xyz
1 x,y,z
2 -x,y+1/2,-z+1/2
3 -x,-y,-z
4 x,-y+1/2,z+1/2
_cell_length_a 6.5546261356
_cell_length_b 11.4373595991
_cell_length_c 13.3461049798
_cell_angle_alpha 90.0000000000
_cell_angle_beta 96.6284734698
_cell_angle_gamma 90.0000000000
loop_
_atom_site_label
_atom_site_type_symbol
_atom_site_fract_x
_atom_site_fract_y
_atom_site_fract_z
_atom_site_fftype
_atom_site_charge
_atom_site_hybridization
C0_0 C -0.0055609494 0.3227973511 -0.5897346921 C3 0.1645713000 2
C1_0 C 0.0622567717 0.2210590751 -0.5340577583 C3 0.2573423000 2
S0_0 S 0.0720029026 0.3716276658 -0.7031503174 S2 0.0528049000 3
C4_0 C -0.1561050306 0.3785785969 -0.5414773463 C3 -0.4128990000 2
S1_0 S 0.2368331667 0.1154757161 -0.5676920148 S2 0.0323831000 3
N0_0 N -0.0239365363 0.2007634183 -0.4509865672 N -0.3009090000 2
C2_0 C 0.3032896113 0.2947470307 -0.7048779882 C3 -0.0766946000 2
S2_0 S -0.1978288365 0.2994866326 -0.4348142373 S2 0.2549210000 3
C5_0 C -0.2664206532 0.4807738016 -0.5710081395 C2 0.6216990000 1
C3_0 C 0.3665501166 0.1953753674 -0.6521568449 C3 -0.0766946000 2
C7_0 C 0.4368754733 0.3437731564 -0.7698413829 C2 0.3691498000 1
N1_0 N -0.3603942326 0.5658665498 -0.5929055385 N -0.4914360000 1
C6_0 C 0.5619456114 0.1483079528 -0.6653418168 C2 0.3691498000 1
N3_0 N 0.5506888933 0.3831661616 -0.8221650195 N -0.3816940000 1
N2_0 N 0.7234101886 0.1100707825 -0.6759958408 N -0.3816940000 1
#END
###################################################################################
# Avant-garde Materials Simulation           
# XXII NEUMANN/KENDRICK/LEUSEN, RANK 52, ENERGY -175.10741643864975 kcal/mol/atom
###################################################################################

data_rank_000052
_symmetry_cell_setting monoclinic
_symmetry_space_group_name_H-M 'P 2_1/c'
_symmetry_Int_Tables_number 14
loop_
_symmetry_equiv_pos_site_id
_symmetry_equiv_pos_as_xyz
1 x,y,z
2 -x,y+1/2,-z+1/2
3 -x,-y,-z
4 x,-y+1/2,z+1/2
_cell_length_a 6.7158116479
_cell_length_b 6.8749040325
_cell_length_c 21.8108581198
_cell_angle_alpha 90.0000000000
_cell_angle_beta 90.6911953742
_cell_angle_gamma 90.0000000000
loop_
_atom_site_label
_atom_site_type_symbol
_atom_site_fract_x
_atom_site_fract_y
_atom_site_fract_z
_atom_site_fftype
_atom_site_charge
_atom_site_hybridization
C0_0 C -0.4990070423 0.1074301685 0.5935037777 C3 0.1645713000 2
C1_0 C -0.4374397231 0.3031755738 0.6018239494 C3 0.2573423000 2
S0_0 S -0.3713838973 -0.0945023346 0.6223273960 S2 0.0528049000 3
C4_0 C -0.6739541772 0.1024893988 0.5586938948 C3 -0.4128990000 2
S1_0 S -0.2231079354 0.3704225077 0.6444411275 S2 0.0323831000 3
N0_0 N -0.5507010522 0.4384510985 0.5762087096 N -0.3009090000 2
C2_0 C -0.2905992498 0.0032595778 0.6927362903 C3 -0.0766946000 2
S2_0 S -0.7389110981 0.3393529549 0.5396018290 S2 0.2549210000 3
C5_0 C -0.7814809241 -0.0631411450 0.5399881761 C2 0.6216990000 1
C3_0 C -0.2335649096 0.1922954787 0.7022177882 C3 -0.0766946000 2
C7_0 C -0.2919414225 -0.1293894261 0.7423442181 C2 0.3691498000 1
N1_0 N -0.8691636254 -0.2000045650 0.5228562520 N -0.4914360000 1
C6_0 C -0.1817067406 0.2552092813 0.7621764822 C2 0.3691498000 1
N3_0 N -0.2900016878 -0.2405384815 0.7829488354 N -0.3816940000 1
N2_0 N -0.1385220383 0.3063684167 0.8117396936 N -0.3816940000 1
#END
###################################################################################
# Avant-garde Materials Simulation           
# XXII NEUMANN/KENDRICK/LEUSEN, RANK 53, ENERGY -175.10705865137291 kcal/mol/atom
###################################################################################

data_rank_000053
_symmetry_cell_setting monoclinic
_symmetry_space_group_name_H-M 'P 2_1/c'
_symmetry_Int_Tables_number 14
loop_
_symmetry_equiv_pos_site_id
_symmetry_equiv_pos_as_xyz
1 x,y,z
2 -x,y+1/2,-z+1/2
3 -x,-y,-z
4 x,-y+1/2,z+1/2
_cell_length_a 7.1430107590
_cell_length_b 6.9840343216
_cell_length_c 20.0702456741
_cell_angle_alpha 90.0000000000
_cell_angle_beta 91.1140516645
_cell_angle_gamma 90.0000000000
loop_
_atom_site_label
_atom_site_type_symbol
_atom_site_fract_x
_atom_site_fract_y
_atom_site_fract_z
_atom_site_fftype
_atom_site_charge
_atom_site_hybridization
C0_0 C -0.5633649703 0.6489814133 -0.5998660826 C3 0.1645713000 2
C1_0 C -0.5602253445 0.5260060911 -0.6561340170 C3 0.2573423000 2
S0_0 S -0.4400939509 0.8636414340 -0.5916971572 S2 0.0528049000 3
C4_0 C -0.6834698076 0.5740768949 -0.5527778726 C3 -0.4128990000 2
S1_0 S -0.4312919468 0.5729905530 -0.7281032188 S2 0.0323831000 3
N0_0 N -0.6663358523 0.3707067449 -0.6536356862 N -0.3009090000 2
C2_0 C -0.2379554625 0.8024667438 -0.6361936440 C3 -0.0766946000 2
S2_0 S -0.7805897806 0.3647342249 -0.5838109075 S2 0.2549210000 3
C5_0 C -0.7223030790 0.6467160315 -0.4892217065 C2 0.6216990000 1
C3_0 C -0.2361694781 0.6879928228 -0.6917339023 C3 -0.0766946000 2
C7_0 C -0.0684075888 0.8802260535 -0.6104792128 C2 0.3691498000 1
N1_0 N -0.7523059006 0.7013358492 -0.4353424816 N -0.4914360000 1
C6_0 C -0.0658502420 0.6564884229 -0.7252588478 C2 0.3691498000 1
N3_0 N 0.0730425312 0.9400380221 -0.5887949799 N -0.3816940000 1
N2_0 N 0.0735484278 0.6324029515 -0.7536714785 N -0.3816940000 1
#END
###################################################################################
# Avant-garde Materials Simulation           
# XXII NEUMANN/KENDRICK/LEUSEN, RANK 54, ENERGY -175.10678813453475 kcal/mol/atom
###################################################################################

data_rank_000054
_symmetry_cell_setting monoclinic
_symmetry_space_group_name_H-M 'P 2_1/c'
_symmetry_Int_Tables_number 14
loop_
_symmetry_equiv_pos_site_id
_symmetry_equiv_pos_as_xyz
1 x,y,z
2 -x,y+1/2,-z+1/2
3 -x,-y,-z
4 x,-y+1/2,z+1/2
_cell_length_a 12.8041131242
_cell_length_b 9.8558653303
_cell_length_c 8.0369679590
_cell_angle_alpha 90.0000000000
_cell_angle_beta 105.5595714697
_cell_angle_gamma 90.0000000000
loop_
_atom_site_label
_atom_site_type_symbol
_atom_site_fract_x
_atom_site_fract_y
_atom_site_fract_z
_atom_site_fftype
_atom_site_charge
_atom_site_hybridization
C0_0 C -0.2240221807 0.4395643272 0.1558544570 C3 0.1645713000 2
C1_0 C -0.3243355069 0.4344579958 0.0258673167 C3 0.2573423000 2
S0_0 S -0.1431200721 0.5791351834 0.2395710508 S2 0.0528049000 3
C4_0 C -0.1938089375 0.3085667893 0.2143018200 C3 -0.4128990000 2
S1_0 S -0.3968602906 0.5715964238 -0.0898259377 S2 0.0323831000 3
N0_0 N -0.3677143791 0.3128315453 -0.0123961844 N -0.3009090000 2
C2_0 C -0.2240697224 0.7139623383 0.1385361908 C3 -0.0766946000 2
S2_0 S -0.2905938391 0.1949388820 0.1027656003 S2 0.2549210000 3
C5_0 C -0.1004160557 0.2741047996 0.3451288243 C2 0.6216990000 1
C3_0 C -0.3210435435 0.7101209582 0.0123475889 C3 -0.0766946000 2
C7_0 C -0.1816099326 0.8436287190 0.1980108116 C2 0.3691498000 1
N1_0 N -0.0229369364 0.2508491237 0.4570700485 N -0.4914360000 1
C6_0 C -0.3707150014 0.8342546010 -0.0558006233 C2 0.3691498000 1
N3_0 N -0.1510537598 0.9524621812 0.2450393360 N -0.3816940000 1
N2_0 N -0.4118734273 0.9346835805 -0.1183522147 N -0.3816940000 1
#END
##################################################################################
# Avant-garde Materials Simulation           
# XXII NEUMANN/KENDRICK/LEUSEN, RANK 55, ENERGY -175.1057679521704 kcal/mol/atom
##################################################################################

data_rank_000055
_symmetry_cell_setting monoclinic
_symmetry_space_group_name_H-M 'P 2_1/c'
_symmetry_Int_Tables_number 14
loop_
_symmetry_equiv_pos_site_id
_symmetry_equiv_pos_as_xyz
1 x,y,z
2 -x,y+1/2,-z+1/2
3 -x,-y,-z
4 x,-y+1/2,z+1/2
_cell_length_a 10.6940815594
_cell_length_b 6.3856628057
_cell_length_c 14.9467082154
_cell_angle_alpha 90.0000000000
_cell_angle_beta 86.4590282133
_cell_angle_gamma 90.0000000000
loop_
_atom_site_label
_atom_site_type_symbol
_atom_site_fract_x
_atom_site_fract_y
_atom_site_fract_z
_atom_site_fftype
_atom_site_charge
_atom_site_hybridization
C0_0 C -0.6901901994 0.0134598060 0.4783873432 C3 0.1645713000 2
C1_0 C -0.6809499132 0.1847380972 0.5381988482 C3 0.2573423000 2
S0_0 S -0.7789376502 -0.2137154934 0.4960092911 S2 0.0528049000 3
C4_0 C -0.6115230735 0.0477414189 0.4019512933 C3 -0.4128990000 2
S1_0 S -0.7637783327 0.2137756246 0.6429703668 S2 0.0323831000 3
N0_0 N -0.6023178078 0.3351715559 0.5118182400 N -0.3009090000 2
C2_0 C -0.8962286737 -0.1227452660 0.5732831784 C3 -0.0766946000 2
S2_0 S -0.5343119974 0.2843545870 0.4127474050 S2 0.2549210000 3
C5_0 C -0.5897208805 -0.0924828716 0.3300142795 C2 0.6216990000 1
C3_0 C -0.8910623729 0.0461116075 0.6298135533 C3 -0.0766946000 2
C7_0 C -1.0064059611 -0.2465287394 0.5750389715 C2 0.3691498000 1
N1_0 N -0.5699309674 -0.2148152936 0.2726877195 N -0.4914360000 1
C6_0 C -0.9981299139 0.0948866017 0.6867595359 C2 0.3691498000 1
N3_0 N -1.0965659506 -0.3502939621 0.5755300437 N -0.3816940000 1
N2_0 N -1.0865753461 0.1334301470 0.7338124071 N -0.3816940000 1
#END
###################################################################################
# Avant-garde Materials Simulation           
# XXII NEUMANN/KENDRICK/LEUSEN, RANK 56, ENERGY -175.10575954074844 kcal/mol/atom
###################################################################################

data_rank_000056
_symmetry_cell_setting monoclinic
_symmetry_space_group_name_H-M 'P 2_1/m'
_symmetry_Int_Tables_number 11
loop_
_symmetry_equiv_pos_site_id
_symmetry_equiv_pos_as_xyz
1 x,y,z
2 -x,y+1/2,-z
3 -x,-y,-z
4 x,-y+1/2,z
_cell_length_a 7.0292826575
_cell_length_b 6.6727678554
_cell_length_c 10.3953773700
_cell_angle_alpha 90.0000000000
_cell_angle_beta 95.1043468856
_cell_angle_gamma 90.0000000000
loop_
_atom_site_label
_atom_site_type_symbol
_atom_site_fract_x
_atom_site_fract_y
_atom_site_fract_z
_atom_site_fftype
_atom_site_charge
_atom_site_hybridization
C0_0 C -0.8703241432 0.2500000000 0.9040223064 C3 0.1645713000 2
C1_0 C -0.6802788148 0.2500000000 0.8673145413 C3 0.2573423000 2
S0_0 S -1.0836557382 0.2500000000 0.8045606327 S2 0.0528049000 3
C4_0 C -0.8659763896 0.2500000000 1.0383625959 C3 -0.4128990000 2
S1_0 S -0.6045026940 0.2500000000 0.7108965031 S2 0.0323831000 3
N0_0 N -0.5434320091 0.2500000000 0.9629287188 N -0.3009090000 2
C2_0 C -1.0036538023 0.2500000000 0.6501867228 C3 -0.0766946000 2
S2_0 S -0.6300599517 0.2500000000 1.1040724524 S2 0.2549210000 3
C5_0 C -1.0273974995 0.2500000000 1.1092854629 C2 0.6216990000 1
C3_0 C -0.8202451023 0.2500000000 0.6142098344 C3 -0.0766946000 2
C7_0 C -1.1588627373 0.2500000000 0.5531684315 C2 0.3691498000 1
N1_0 N -1.1666297074 0.2500000000 1.1631735988 N -0.4914360000 1
C6_0 C -0.7940234997 0.2500000000 0.4804783505 C2 0.3691498000 1
N3_0 N -1.2904241264 0.2500000000 0.4758424499 N -0.3816940000 1
N2_0 N -0.7688121590 0.2500000000 0.3709734536 N -0.3816940000 1
#END
###################################################################################
# Avant-garde Materials Simulation           
# XXII NEUMANN/KENDRICK/LEUSEN, RANK 57, ENERGY -175.10565330917316 kcal/mol/atom
###################################################################################

data_rank_000057
_symmetry_cell_setting orthorhombic
_symmetry_space_group_name_H-M 'P n m a'
_symmetry_Int_Tables_number 62
loop_
_symmetry_equiv_pos_site_id
_symmetry_equiv_pos_as_xyz
1 x,y,z
2 -x+1/2,-y,z+1/2
3 -x,y+1/2,-z
4 x+1/2,-y+1/2,-z+1/2
5 -x,-y,-z
6 x+1/2,y,-z+1/2
7 x,-y+1/2,z
8 -x+1/2,y+1/2,z+1/2
_cell_length_a 20.7474678351
_cell_length_b 6.6612421571
_cell_length_c 7.0695798700
_cell_angle_alpha 90.0000000000
_cell_angle_beta 90.0000000000
_cell_angle_gamma 90.0000000000
loop_
_atom_site_label
_atom_site_type_symbol
_atom_site_fract_x
_atom_site_fract_y
_atom_site_fract_z
_atom_site_fftype
_atom_site_charge
_atom_site_hybridization
C0_0 C 0.8118859655 0.7500000000 1.1482368581 C3 0.1645713000 2
C1_0 C 0.8314502870 0.7500000000 1.3407021598 C3 0.2573423000 2
S0_0 S 0.8598738522 0.7500000000 0.9460626058 S2 0.0528049000 3
C4_0 C 0.7448573839 0.7500000000 1.1379879537 C3 -0.4128990000 2
S1_0 S 0.9102051441 0.7500000000 1.4317871231 S2 0.0323831000 3
N0_0 N 0.7846931765 0.7500000000 1.4672786108 N -0.3009090000 2
C2_0 C 0.9375132103 0.7500000000 1.0416489390 C3 -0.0766946000 2
S2_0 S 0.7135027617 0.7500000000 1.3653033710 S2 0.2549210000 3
C5_0 C 0.7094136528 0.7500000000 0.9681861213 C2 0.6216990000 1
C3_0 C 0.9569499586 0.7500000000 1.2275126836 C3 -0.0766946000 2
C7_0 C 0.9846154954 0.7500000000 0.8965099531 C2 0.3691498000 1
N1_0 N 0.6835542407 0.7500000000 0.8211267586 N -0.4914360000 1
C6_0 C 1.0242053051 0.7500000000 1.2647170546 C2 0.3691498000 1
N3_0 N 1.0213627704 0.7500000000 0.7709018105 N -0.3816940000 1
N2_0 N 1.0797599640 0.7500000000 1.2920348997 N -0.3816940000 1
#END
###################################################################################
# Avant-garde Materials Simulation           
# XXII NEUMANN/KENDRICK/LEUSEN, RANK 58, ENERGY -175.10528521306233 kcal/mol/atom
###################################################################################

data_rank_000058
_symmetry_cell_setting orthorhombic
_symmetry_space_group_name_H-M 'P 2_1 2_1 2_1'
_symmetry_Int_Tables_number 19
loop_
_symmetry_equiv_pos_site_id
_symmetry_equiv_pos_as_xyz
1 x,y,z
2 -x+1/2,-y,z+1/2
3 -x,y+1/2,-z+1/2
4 x+1/2,-y+1/2,-z
_cell_length_a 6.9226861420
_cell_length_b 10.6415667714
_cell_length_c 13.4203457589
_cell_angle_alpha 90.0000000000
_cell_angle_beta 90.0000000000
_cell_angle_gamma 90.0000000000
loop_
_atom_site_label
_atom_site_type_symbol
_atom_site_fract_x
_atom_site_fract_y
_atom_site_fract_z
_atom_site_fftype
_atom_site_charge
_atom_site_hybridization
C0_0 C 0.3712951314 0.3852149921 0.7213507429 C3 0.1645713000 2
C1_0 C 0.5686008394 0.3967225966 0.6939494433 C3 0.2573423000 2
S0_0 S 0.1777617176 0.4436223677 0.6519810599 S2 0.0528049000 3
C4_0 C 0.3579449822 0.3222086547 0.8120377227 C3 -0.4128990000 2
S1_0 S 0.6506224209 0.4696287971 0.5838665869 S2 0.0323831000 3
N0_0 N 0.6972360995 0.3481510902 0.7555022512 N -0.3009090000 2
C2_0 C 0.2696619842 0.4211662518 0.5311149700 C3 -0.0766946000 2
S2_0 S 0.5899288894 0.2881348442 0.8526691612 S2 0.2549210000 3
C5_0 C 0.1908716744 0.2911538519 0.8664428654 C2 0.6216990000 1
C3_0 C 0.4597957840 0.4308173383 0.5033871065 C3 -0.0766946000 2
C7_0 C 0.1272776877 0.3936377210 0.4585450692 C2 0.3691498000 1
N1_0 N 0.0542171234 0.2663092055 0.9137754140 N -0.4914360000 1
C6_0 C 0.5134538852 0.4114173097 0.4026395773 C2 0.3691498000 1
N3_0 N 0.0078874480 0.3735574539 0.3989274070 N -0.3816940000 1
N2_0 N 0.5583831096 0.3971402654 0.3193938325 N -0.3816940000 1
#END
###################################################################################
# Avant-garde Materials Simulation           
# XXII NEUMANN/KENDRICK/LEUSEN, RANK 59, ENERGY -175.10477694591347 kcal/mol/atom
###################################################################################

data_rank_000059
_symmetry_cell_setting monoclinic
_symmetry_space_group_name_H-M 'P 2_1/c'
_symmetry_Int_Tables_number 14
loop_
_symmetry_equiv_pos_site_id
_symmetry_equiv_pos_as_xyz
1 x,y,z
2 -x,y+1/2,-z+1/2
3 -x,-y,-z
4 x,-y+1/2,z+1/2
_cell_length_a 6.9477485282
_cell_length_b 20.9499122258
_cell_length_c 9.9516895364
_cell_angle_alpha 90.0000000000
_cell_angle_beta 43.7276837048
_cell_angle_gamma 90.0000000000
loop_
_atom_site_label
_atom_site_type_symbol
_atom_site_fract_x
_atom_site_fract_y
_atom_site_fract_z
_atom_site_fftype
_atom_site_charge
_atom_site_hybridization
C0_0 C -1.3342232871 0.4020071679 0.4616316176 C3 0.1645713000 2
C1_0 C -1.1816371108 0.3901471305 0.5044630506 C3 0.2573423000 2
S0_0 S -1.6461005011 0.3661442752 0.5708984814 S2 0.0528049000 3
C4_0 C -1.1914617384 0.4464869081 0.3117072392 C3 -0.4128990000 2
S1_0 S -1.2700210892 0.3349453288 0.6747867378 S2 0.0323831000 3
N0_0 N -0.9470981338 0.4222442339 0.4012583519 N -0.3009090000 2
C2_0 C -1.7790632232 0.3423801318 0.7946725729 C3 -0.0766946000 2
S2_0 S -0.8849743120 0.4670789464 0.2390170177 S2 0.2549210000 3
C5_0 C -1.2773759873 0.4728503139 0.2320368946 C2 0.6216990000 1
C3_0 C -1.6302419745 0.3292170141 0.8339594501 C3 -0.0766946000 2
C7_0 C -2.0730130889 0.3359516597 0.9454115196 C2 0.3691498000 1
N1_0 N -1.3502280165 0.4961238066 0.1678988799 N -0.4914360000 1
C6_0 C -1.7735778313 0.3066729975 1.0214989085 C2 0.3691498000 1
N3_0 N -2.3155603650 0.3309942843 1.0713229171 N -0.3816940000 1
N2_0 N -1.8900865904 0.2864226699 1.1742172119 N -0.3816940000 1
#END
###################################################################################
# Avant-garde Materials Simulation           
# XXII NEUMANN/KENDRICK/LEUSEN, RANK 60, ENERGY -175.10476042051039 kcal/mol/atom
###################################################################################

data_rank_000060
_symmetry_cell_setting monoclinic
_symmetry_space_group_name_H-M 'P 2_1/c'
_symmetry_Int_Tables_number 14
loop_
_symmetry_equiv_pos_site_id
_symmetry_equiv_pos_as_xyz
1 x,y,z
2 -x,y+1/2,-z+1/2
3 -x,-y,-z
4 x,-y+1/2,z+1/2
_cell_length_a 6.6843945150
_cell_length_b 20.7560667173
_cell_length_c 9.6680259408
_cell_angle_alpha 90.0000000000
_cell_angle_beta 47.2204934926
_cell_angle_gamma 90.0000000000
loop_
_atom_site_label
_atom_site_type_symbol
_atom_site_fract_x
_atom_site_fract_y
_atom_site_fract_z
_atom_site_fftype
_atom_site_charge
_atom_site_hybridization
C0_0 C -1.0843565084 0.1879502184 0.3506163062 C3 0.1645713000 2
C1_0 C -0.8925936054 0.1683476564 0.1589073555 C3 0.2573423000 2
S0_0 S -1.2850563380 0.1400179195 0.5521816461 S2 0.0528049000 3
C4_0 C -1.0943863321 0.2549604276 0.3607231570 C3 -0.4128990000 2
S1_0 S -0.8026870431 0.0895568544 0.0684845255 S2 0.0323831000 3
N0_0 N -0.7661656099 0.2150723027 0.0327189906 N -0.3009090000 2
C2_0 C -1.2004787620 0.0624233342 0.4571300639 C3 -0.0766946000 2
S2_0 S -0.8672274427 0.2862458106 0.1342269047 S2 0.2549210000 3
C5_0 C -1.2631948452 0.2904014188 0.5298698715 C2 0.6216990000 1
C3_0 C -1.0158175617 0.0429607727 0.2720005199 C3 -0.0766946000 2
C7_0 C -1.3537876832 0.0154576538 0.6017191788 C2 0.3691498000 1
N1_0 N -1.4091586080 0.3161981572 0.6764537854 N -0.4914360000 1
C6_0 C -0.9871856655 -0.0242149438 0.2348462965 C2 0.3691498000 1
N3_0 N -1.4856044938 -0.0212087651 0.7267468404 N -0.3816940000 1
N2_0 N -0.9663140835 -0.0797248415 0.2077118584 N -0.3816940000 1
#END
###################################################################################
# Avant-garde Materials Simulation           
# XXII NEUMANN/KENDRICK/LEUSEN, RANK 61, ENERGY -175.10469982626543 kcal/mol/atom
###################################################################################

data_rank_000061
_symmetry_cell_setting monoclinic
_symmetry_space_group_name_H-M 'P 2_1/c'
_symmetry_Int_Tables_number 14
loop_
_symmetry_equiv_pos_site_id
_symmetry_equiv_pos_as_xyz
1 x,y,z
2 -x,y+1/2,-z+1/2
3 -x,-y,-z
4 x,-y+1/2,z+1/2
_cell_length_a 8.0427162193
_cell_length_b 13.9834010509
_cell_length_c 8.9772174222
_cell_angle_alpha 90.0000000000
_cell_angle_beta 106.5048351990
_cell_angle_gamma 90.0000000000
loop_
_atom_site_label
_atom_site_type_symbol
_atom_site_fract_x
_atom_site_fract_y
_atom_site_fract_z
_atom_site_fftype
_atom_site_charge
_atom_site_hybridization
C0_0 C -0.0462956187 0.8575125512 0.1842359790 C3 0.1645713000 2
C1_0 C -0.1063418970 0.9522398766 0.1419544563 C3 0.2573423000 2
S0_0 S -0.1307713112 0.7494987488 0.0977988510 S2 0.0528049000 3
C4_0 C 0.0967608960 0.8599023247 0.3151841556 C3 -0.4128990000 2
S1_0 S -0.2821142917 0.9885107437 -0.0143873542 S2 0.0323831000 3
N0_0 N -0.0180788362 1.0209339205 0.2313275903 N -0.3009090000 2
C2_0 C -0.3010981151 0.7877257979 -0.0596668231 C3 -0.0766946000 2
S2_0 S 0.1413561420 0.9775545768 0.3722405544 S2 0.2549210000 3
C5_0 C 0.1877781493 0.7789508654 0.3884338707 C2 0.6216990000 1
C3_0 C -0.3560312953 0.8791510598 -0.1032047529 C3 -0.0766946000 2
C7_0 C -0.3840888446 0.7084332578 -0.1488521243 C2 0.3691498000 1
N1_0 N 0.2572644400 0.7087220587 0.4438678247 N -0.4914360000 1
C6_0 C -0.4920764097 0.8918267438 -0.2425773175 C2 0.3691498000 1
N3_0 N -0.4464753107 0.6402741778 -0.2180427953 N -0.3816940000 1
N2_0 N -0.6003880732 0.9034984965 -0.3591750248 N -0.3816940000 1
#END
###################################################################################
# Avant-garde Materials Simulation           
# XXII NEUMANN/KENDRICK/LEUSEN, RANK 62, ENERGY -175.10465925133474 kcal/mol/atom
###################################################################################

data_rank_000062
_symmetry_cell_setting monoclinic
_symmetry_space_group_name_H-M 'P 2_1/c'
_symmetry_Int_Tables_number 14
loop_
_symmetry_equiv_pos_site_id
_symmetry_equiv_pos_as_xyz
1 x,y,z
2 -x,y+1/2,-z+1/2
3 -x,-y,-z
4 x,-y+1/2,z+1/2
_cell_length_a 6.5464014725
_cell_length_b 7.9305456807
_cell_length_c 21.9968889200
_cell_angle_alpha 90.0000000000
_cell_angle_beta 63.4536388490
_cell_angle_gamma 90.0000000000
loop_
_atom_site_label
_atom_site_type_symbol
_atom_site_fract_x
_atom_site_fract_y
_atom_site_fract_z
_atom_site_fftype
_atom_site_charge
_atom_site_hybridization
C0_0 C -0.6972181782 0.8550608743 -0.2844074084 C3 0.1645713000 2
C1_0 C -0.4898021420 0.7773613081 -0.2941716777 C3 0.2573423000 2
S0_0 S -0.7557194085 0.9451179727 -0.3471166744 S2 0.0528049000 3
C4_0 C -0.8486121813 0.8569106359 -0.2155834701 C3 -0.4128990000 2
S1_0 S -0.2468013490 0.7532176368 -0.3726992644 S2 0.0323831000 3
N0_0 N -0.4796794620 0.7229367753 -0.2388060897 N -0.3009090000 2
C2_0 C -0.5716317921 0.8289553727 -0.4186540108 C3 -0.0766946000 2
S2_0 S -0.7163131766 0.7672153790 -0.1706157850 S2 0.2549210000 3
C5_0 C -1.0701341239 0.9250610991 -0.1877266215 C2 0.6216990000 1
C3_0 C -0.3693471483 0.7550237216 -0.4289907150 C3 -0.0766946000 2
C7_0 C -0.6462887768 0.8237200159 -0.4699292769 C2 0.3691498000 1
N1_0 N -1.2530129762 0.9828536206 -0.1678817961 N -0.4914360000 1
C6_0 C -0.2335773410 0.6762011924 -0.4921875124 C2 0.3691498000 1
N3_0 N -0.7115012965 0.8276520994 -0.5115389379 N -0.3816940000 1
N2_0 N -0.1174021980 0.6163979674 -0.5450623512 N -0.3816940000 1
#END
###################################################################################
# Avant-garde Materials Simulation           
# XXII NEUMANN/KENDRICK/LEUSEN, RANK 63, ENERGY -175.10347443855588 kcal/mol/atom
###################################################################################

data_rank_000063
_symmetry_cell_setting orthorhombic
_symmetry_space_group_name_H-M 'P 2_1 2_1 2_1'
_symmetry_Int_Tables_number 19
loop_
_symmetry_equiv_pos_site_id
_symmetry_equiv_pos_as_xyz
1 x,y,z
2 -x+1/2,-y,z+1/2
3 -x,y+1/2,-z+1/2
4 x+1/2,-y+1/2,-z
_cell_length_a 4.0195058422
_cell_length_b 9.8487352108
_cell_length_c 24.4929272931
_cell_angle_alpha 90.0000000000
_cell_angle_beta 90.0000000000
_cell_angle_gamma 90.0000000000
loop_
_atom_site_label
_atom_site_type_symbol
_atom_site_fract_x
_atom_site_fract_y
_atom_site_fract_z
_atom_site_fftype
_atom_site_charge
_atom_site_hybridization
C0_0 C 0.0307373638 0.1695080500 0.6363838032 C3 0.1645713000 2
C1_0 C -0.1365363548 0.1742367589 0.5852453946 C3 0.2573423000 2
S0_0 S 0.1485163592 0.0298848007 0.6758809440 S2 0.0528049000 3
C4_0 C 0.1027216412 0.3014289264 0.6532202624 C3 -0.4128990000 2
S1_0 S -0.2852023200 0.0363611349 0.5467336614 S2 0.0323831000 3
N0_0 N -0.1888648030 0.2964725653 0.5646028059 N -0.3009090000 2
C2_0 C 0.0060219069 -0.1049405524 0.6358380932 C3 -0.0766946000 2
S2_0 S -0.0427784996 0.4152512140 0.6050729840 S2 0.2549210000 3
C5_0 C 0.2727868957 0.3363464114 0.7013915474 C2 0.6216990000 1
C3_0 C -0.1609483819 -0.1018197006 0.5867512078 C3 -0.0766946000 2
C7_0 C 0.0780366067 -0.2345925790 0.6584124542 C2 0.3691498000 1
N1_0 N 0.4204514154 0.3594811470 0.7414280017 N -0.4914360000 1
C6_0 C -0.2596170017 -0.2273894529 0.5633582751 C2 0.3691498000 1
N3_0 N 0.1372650274 -0.3432511209 0.6749578529 N -0.3816940000 1
N2_0 N -0.3468728479 -0.3301528114 0.5442381752 N -0.3816940000 1
#END
###################################################################################
# Avant-garde Materials Simulation           
# XXII NEUMANN/KENDRICK/LEUSEN, RANK 64, ENERGY -175.10341404577676 kcal/mol/atom
###################################################################################

data_rank_000064
_symmetry_cell_setting monoclinic
_symmetry_space_group_name_H-M 'P 2_1'
_symmetry_Int_Tables_number 4
loop_
_symmetry_equiv_pos_site_id
_symmetry_equiv_pos_as_xyz
1 x,y,z
2 -x,y+1/2,-z
_cell_length_a 6.9685234209
_cell_length_b 7.2033870570
_cell_length_c 9.8694610923
_cell_angle_alpha 90.0000000000
_cell_angle_beta 84.6623451718
_cell_angle_gamma 90.0000000000
loop_
_atom_site_label
_atom_site_type_symbol
_atom_site_fract_x
_atom_site_fract_y
_atom_site_fract_z
_atom_site_fftype
_atom_site_charge
_atom_site_hybridization
C0_0 C -0.3408582227 0.7581929404 -0.9507048279 C3 0.1645713000 2
C1_0 C -0.1518723213 0.7474498203 -0.9083232276 C3 0.2573423000 2
S0_0 S -0.5572456406 0.7515570083 -0.8467303358 S2 0.0528049000 3
C4_0 C -0.3306109055 0.7663090496 -1.0921829688 C3 -0.4128990000 2
S1_0 S -0.0944731564 0.7249122330 -0.7392911201 S2 0.0323831000 3
N0_0 N -0.0086587362 0.7477613713 -1.0063893227 N -0.3009090000 2
C2_0 C -0.4816971959 0.8307912033 -0.6921061635 C3 -0.0766946000 2
S2_0 S -0.0909386022 0.7589988093 -1.1567359800 S2 0.2549210000 3
C5_0 C -0.4900493921 0.7701110814 -1.1698087024 C2 0.6216990000 1
C3_0 C -0.2993411868 0.8238789303 -0.6510892885 C3 -0.0766946000 2
C7_0 C -0.6340731320 0.9142179838 -0.6084786327 C2 0.3691498000 1
N1_0 N -0.6274211359 0.7684392960 -1.2295037745 N -0.4914360000 1
C6_0 C -0.2660657932 0.9019806023 -0.5233771685 C2 0.3691498000 1
N3_0 N -0.7646058272 0.9833408906 -0.5445286585 N -0.3816940000 1
N2_0 N -0.2406236526 0.9656131844 -0.4176381673 N -0.3816940000 1
#END
###################################################################################
# Avant-garde Materials Simulation           
# XXII NEUMANN/KENDRICK/LEUSEN, RANK 65, ENERGY -175.10328217537599 kcal/mol/atom
###################################################################################

data_rank_000065
_symmetry_cell_setting monoclinic
_symmetry_space_group_name_H-M 'P 2_1/c'
_symmetry_Int_Tables_number 14
loop_
_symmetry_equiv_pos_site_id
_symmetry_equiv_pos_as_xyz
1 x,y,z
2 -x,y+1/2,-z+1/2
3 -x,-y,-z
4 x,-y+1/2,z+1/2
_cell_length_a 10.5283837946
_cell_length_b 7.0510367778
_cell_length_c 13.3218517898
_cell_angle_alpha 90.0000000000
_cell_angle_beta 93.5959605486
_cell_angle_gamma 90.0000000000
loop_
_atom_site_label
_atom_site_type_symbol
_atom_site_fract_x
_atom_site_fract_y
_atom_site_fract_z
_atom_site_fftype
_atom_site_charge
_atom_site_hybridization
C0_0 C -0.8840753362 0.8783874759 0.1195836121 C3 0.1645713000 2
C1_0 C -0.8419032583 0.6883342538 0.1085099233 C3 0.2573423000 2
S0_0 S -0.7938253402 1.0857895620 0.1216742299 S2 0.0528049000 3
C4_0 C -1.0152526582 0.8794293584 0.1288977740 C3 -0.4128990000 2
S1_0 S -0.6876329079 0.6100529229 0.0872560320 S2 0.0323831000 3
N0_0 N -0.9302509405 0.5557734975 0.1114455424 N -0.3009090000 2
C2_0 C -0.6385293486 0.9978221756 0.1226955594 C3 -0.0766946000 2
S2_0 S -1.0710973581 0.6480348734 0.1245807186 S2 0.2549210000 3
C5_0 C -1.0909161266 1.0422753689 0.1377981519 C2 0.6216990000 1
C3_0 C -0.5975323141 0.8152277754 0.1095613500 C3 -0.0766946000 2
C7_0 C -0.5472262464 1.1442233689 0.1386451779 C2 0.3691498000 1
N1_0 N -1.1497308474 1.1823254171 0.1434589610 N -0.4914360000 1
C6_0 C -0.4645881437 0.7813207676 0.1123374019 C2 0.3691498000 1
N3_0 N -0.4749983016 1.2695748253 0.1503296318 N -0.3816940000 1
N2_0 N -0.3553346598 0.7519331637 0.1129168971 N -0.3816940000 1
#END
###################################################################################
# Avant-garde Materials Simulation           
# XXII NEUMANN/KENDRICK/LEUSEN, RANK 66, ENERGY -175.10319383978103 kcal/mol/atom
###################################################################################

data_rank_000066
_symmetry_cell_setting orthorhombic
_symmetry_space_group_name_H-M 'P n a 2_1'
_symmetry_Int_Tables_number 33
loop_
_symmetry_equiv_pos_site_id
_symmetry_equiv_pos_as_xyz
1 x,y,z
2 -x,-y,z+1/2
3 x+1/2,-y+1/2,z
4 -x+1/2,y+1/2,z+1/2
_cell_length_a 12.2227678645
_cell_length_b 9.7942119336
_cell_length_c 8.5574054156
_cell_angle_alpha 90.0000000000
_cell_angle_beta 90.0000000000
_cell_angle_gamma 90.0000000000
loop_
_atom_site_label
_atom_site_type_symbol
_atom_site_fract_x
_atom_site_fract_y
_atom_site_fract_z
_atom_site_fftype
_atom_site_charge
_atom_site_hybridization
C0_0 C -0.0703599601 0.3242867279 0.1880797610 C3 0.1645713000 2
C1_0 C -0.1715793801 0.3147673216 0.1078933166 C3 0.2573423000 2
S0_0 S 0.0114583160 0.4698850195 0.2028269233 S2 0.0528049000 3
C4_0 C -0.0398652477 0.1952654118 0.2407670005 C3 -0.4128990000 2
S1_0 S -0.2400109685 0.4543814045 0.0237329422 S2 0.0323831000 3
N0_0 N -0.2155891264 0.1917100632 0.0960065388 N -0.3009090000 2
C2_0 C -0.0911390698 0.5959492215 0.2121799630 C3 -0.0766946000 2
S2_0 S -0.1363588101 0.0782438900 0.1791811982 S2 0.2549210000 3
C5_0 C 0.0560211128 0.1617847575 0.3229342864 C2 0.6216990000 1
C3_0 C -0.1915591006 0.5879888881 0.1412021586 C3 -0.0766946000 2
C7_0 C -0.0632806908 0.7143935682 0.2984695670 C2 0.3691498000 1
N1_0 N 0.1366636799 0.1363535529 0.3905088937 N -0.4914360000 1
C6_0 C -0.2679607977 0.6962529828 0.1552628930 C2 0.3691498000 1
N3_0 N -0.0401022555 0.8138122777 0.3666222049 N -0.3816940000 1
N2_0 N -0.3326531783 0.7839129509 0.1616165024 N -0.3816940000 1
#END
###################################################################################
# Avant-garde Materials Simulation           
# XXII NEUMANN/KENDRICK/LEUSEN, RANK 67, ENERGY -175.10312234717756 kcal/mol/atom
###################################################################################

data_rank_000067
_symmetry_cell_setting monoclinic
_symmetry_space_group_name_H-M 'P 2_1/c'
_symmetry_Int_Tables_number 14
loop_
_symmetry_equiv_pos_site_id
_symmetry_equiv_pos_as_xyz
1 x,y,z
2 -x,y+1/2,-z+1/2
3 -x,-y,-z
4 x,-y+1/2,z+1/2
_cell_length_a 6.4287347089
_cell_length_b 20.5312574407
_cell_length_c 10.1935317997
_cell_angle_alpha 90.0000000000
_cell_angle_beta 130.4374994989
_cell_angle_gamma 90.0000000000
loop_
_atom_site_label
_atom_site_type_symbol
_atom_site_fract_x
_atom_site_fract_y
_atom_site_fract_z
_atom_site_fftype
_atom_site_charge
_atom_site_hybridization
C0_0 C 0.3798564374 0.8528825654 0.4806204079 C3 0.1645713000 2
C1_0 C 0.2056520722 0.8912626059 0.4893243952 C3 0.2573423000 2
S0_0 S 0.7294271095 0.8662066982 0.6029674059 S2 0.0528049000 3
C4_0 C 0.2283541663 0.8037061324 0.3594389268 C3 -0.4128990000 2
S1_0 S 0.3160382533 0.9582456067 0.6285580810 S2 0.0323831000 3
N0_0 N -0.0551119347 0.8745469006 0.3858786179 N -0.3009090000 2
C2_0 C 0.8115068148 0.8941116586 0.7951003964 C3 -0.0766946000 2
S2_0 S -0.1101165195 0.8121023622 0.2672182836 S2 0.2549210000 3
C5_0 C 0.3258118279 0.7538963519 0.3171232257 C2 0.6216990000 1
C3_0 C 0.6465235398 0.9319598465 0.8047994564 C3 -0.0766946000 2
C7_0 C 1.0733157071 0.8746823639 0.9463616541 C2 0.3691498000 1
N1_0 N 0.4088892259 0.7117069597 0.2851988334 N -0.4914360000 1
C6_0 C 0.7426558771 0.9539879923 0.9675733738 C2 0.3691498000 1
N3_0 N 1.2905003627 0.8577998176 1.0690061604 N -0.3816940000 1
N2_0 N 0.8259528985 0.9740093237 1.1013443162 N -0.3816940000 1
#END
##################################################################################
# Avant-garde Materials Simulation           
# XXII NEUMANN/KENDRICK/LEUSEN, RANK 68, ENERGY -175.1029296832495 kcal/mol/atom
##################################################################################

data_rank_000068
_symmetry_cell_setting monoclinic
_symmetry_space_group_name_H-M 'P 2_1/c'
_symmetry_Int_Tables_number 14
loop_
_symmetry_equiv_pos_site_id
_symmetry_equiv_pos_as_xyz
1 x,y,z
2 -x,y+1/2,-z+1/2
3 -x,-y,-z
4 x,-y+1/2,z+1/2
_cell_length_a 7.1896059524
_cell_length_b 10.5971721853
_cell_length_c 13.9284680801
_cell_angle_alpha 90.0000000000
_cell_angle_beta 66.8726362703
_cell_angle_gamma 90.0000000000
loop_
_atom_site_label
_atom_site_type_symbol
_atom_site_fract_x
_atom_site_fract_y
_atom_site_fract_z
_atom_site_fftype
_atom_site_charge
_atom_site_hybridization
C0_0 C -0.2477139538 0.3147566267 -0.1278401723 C3 0.1645713000 2
C1_0 C -0.0717827647 0.3585519039 -0.1155277283 C3 0.2573423000 2
S0_0 S -0.4067353437 0.4019951191 -0.1704669420 S2 0.0528049000 3
C4_0 C -0.2714241532 0.1859676538 -0.1053855987 C3 -0.4128990000 2
S1_0 S 0.0276156184 0.5123362010 -0.1367613036 S2 0.0323831000 3
N0_0 N 0.0309146997 0.2738155886 -0.0866059108 N -0.3009090000 2
C2_0 C -0.3481696093 0.5565618608 -0.1478584168 C3 -0.0766946000 2
S2_0 S -0.0748039246 0.1346118981 -0.0730651073 S2 0.2549210000 3
C5_0 C -0.4270751341 0.1080037939 -0.1087855871 C2 0.6216990000 1
C3_0 C -0.1789190362 0.6003531833 -0.1355676649 C3 -0.0766946000 2
C7_0 C -0.4985883320 0.6430529121 -0.1475751411 C2 0.3691498000 1
N1_0 N -0.5580775120 0.0455302882 -0.1126109211 N -0.4914360000 1
C6_0 C -0.1561594249 0.7320799815 -0.1257587003 C2 0.3691498000 1
N3_0 N -0.6276747435 0.7095682504 -0.1485754021 N -0.3816940000 1
N2_0 N -0.1317373129 0.8406947459 -0.1216821933 N -0.3816940000 1
#END
##################################################################################
# Avant-garde Materials Simulation           
# XXII NEUMANN/KENDRICK/LEUSEN, RANK 69, ENERGY -175.1017677817845 kcal/mol/atom
##################################################################################

data_rank_000069
_symmetry_cell_setting triclinic
_symmetry_space_group_name_H-M 'P -1'
_symmetry_Int_Tables_number 2
loop_
_symmetry_equiv_pos_site_id
_symmetry_equiv_pos_as_xyz
1 x,y,z
2 -x,-y,-z
_cell_length_a 7.0953655793
_cell_length_b 9.0574091192
_cell_length_c 8.3133514149
_cell_angle_alpha 107.9313978210
_cell_angle_beta 109.2012937526
_cell_angle_gamma 76.8979935035
loop_
_atom_site_label
_atom_site_type_symbol
_atom_site_fract_x
_atom_site_fract_y
_atom_site_fract_z
_atom_site_fftype
_atom_site_charge
_atom_site_hybridization
C0_0 C 0.2662334954 0.9238871048 0.1797963974 C3 0.1645713000 2
C1_0 C 0.0845805239 0.9609504617 0.2295255607 C3 0.2573423000 2
S0_0 S 0.4609639195 1.0370731557 0.2479554225 S2 0.0528049000 3
C4_0 C 0.2689905774 0.7781223213 0.0581702452 C3 -0.4128990000 2
S1_0 S 0.0042728571 1.1308847120 0.3765135403 S2 0.0323831000 3
N0_0 N -0.0409664807 0.8554746838 0.1548059586 N -0.3009090000 2
C2_0 C 0.3878559511 1.1955196380 0.4097959430 C3 -0.0766946000 2
S2_0 S 0.0485196313 0.7043106318 0.0182733880 S2 0.2549210000 3
C5_0 C 0.4276731181 0.7046419148 -0.0180203601 C2 0.6216990000 1
C3_0 C 0.2127747670 1.2317622637 0.4589513430 C3 -0.0766946000 2
C7_0 C 0.5432450740 1.2908353579 0.4993104945 C2 0.3691498000 1
N1_0 N 0.5657409703 0.6514916835 -0.0750646871 N -0.4914360000 1
C6_0 C 0.1889009377 1.3657860883 0.5981435423 C2 0.3691498000 1
N3_0 N 0.6789050127 1.3623423696 0.5700531887 N -0.3816940000 1
N2_0 N 0.1648330869 1.4744823414 0.7130268367 N -0.3816940000 1
#END
###################################################################################
# Avant-garde Materials Simulation           
# XXII NEUMANN/KENDRICK/LEUSEN, RANK 70, ENERGY -175.10127202713286 kcal/mol/atom
###################################################################################

data_rank_000070
_symmetry_cell_setting orthorhombic
_symmetry_space_group_name_H-M 'P b c a'
_symmetry_Int_Tables_number 61
loop_
_symmetry_equiv_pos_site_id
_symmetry_equiv_pos_as_xyz
1 x,y,z
2 -x+1/2,-y,z+1/2
3 -x,y+1/2,-z+1/2
4 x+1/2,-y+1/2,-z
5 -x,-y,-z
6 x+1/2,y,-z+1/2
7 x,-y+1/2,z+1/2
8 -x+1/2,y+1/2,z
_cell_length_a 13.3348842055
_cell_length_b 7.0251922540
_cell_length_c 22.2039866131
_cell_angle_alpha 90.0000000000
_cell_angle_beta 90.0000000000
_cell_angle_gamma 90.0000000000
loop_
_atom_site_label
_atom_site_type_symbol
_atom_site_fract_x
_atom_site_fract_y
_atom_site_fract_z
_atom_site_fftype
_atom_site_charge
_atom_site_hybridization
C0_0 C -0.9738394424 0.4395000170 0.6029869096 C3 0.1645713000 2
C1_0 C -0.8794298365 0.4772445073 0.6298384540 C3 0.2573423000 2
S0_0 S -1.0878915407 0.5385429154 0.6255739273 S2 0.0528049000 3
C4_0 C -0.9610937534 0.3124481969 0.5554252577 C3 -0.4128990000 2
S1_0 S -0.8632456788 0.6216106693 0.6937234546 S2 0.0323831000 3
N0_0 N -0.8004797063 0.3937357925 0.6052493779 N -0.3009090000 2
C2_0 C -1.0448124086 0.7624036742 0.6505869199 C3 -0.0766946000 2
S2_0 S -0.8351277109 0.2556402087 0.5499075344 S2 0.2549210000 3
C5_0 C -1.0347212091 0.2412564715 0.5161822522 C2 0.6216990000 1
C3_0 C -0.9541588839 0.7948915868 0.6778628897 C3 -0.0766946000 2
C7_0 C -1.1117934611 0.9162769705 0.6412817459 C2 0.3691498000 1
N1_0 N -1.0949463508 0.1837118103 0.4824525473 N -0.4914360000 1
C6_0 C -0.9266035856 0.9803575702 0.6966516412 C2 0.3691498000 1
N3_0 N -1.1660600343 1.0453005508 0.6342468699 N -0.3816940000 1
N2_0 N -0.9009064989 1.1302737601 0.7136009664 N -0.3816940000 1
#END
###################################################################################
# Avant-garde Materials Simulation           
# XXII NEUMANN/KENDRICK/LEUSEN, RANK 71, ENERGY -175.10112324129372 kcal/mol/atom
###################################################################################

data_rank_000071
_symmetry_cell_setting monoclinic
_symmetry_space_group_name_H-M 'P 2_1/c'
_symmetry_Int_Tables_number 14
loop_
_symmetry_equiv_pos_site_id
_symmetry_equiv_pos_as_xyz
1 x,y,z
2 -x,y+1/2,-z+1/2
3 -x,-y,-z
4 x,-y+1/2,z+1/2
_cell_length_a 11.3119658464
_cell_length_b 7.2288939930
_cell_length_c 13.5280930235
_cell_angle_alpha 90.0000000000
_cell_angle_beta 117.9176077207
_cell_angle_gamma 90.0000000000
loop_
_atom_site_label
_atom_site_type_symbol
_atom_site_fract_x
_atom_site_fract_y
_atom_site_fract_z
_atom_site_fftype
_atom_site_charge
_atom_site_hybridization
C0_0 C -0.1187273003 0.6310060478 0.7091438261 C3 0.1645713000 2
C1_0 C -0.1502525625 0.6326400451 0.5943896039 C3 0.2573423000 2
S0_0 S -0.2323259339 0.6124761341 0.7623567831 S2 0.0528049000 3
C4_0 C 0.0198474378 0.6367648496 0.7751029185 C3 -0.4128990000 2
S1_0 S -0.3112872417 0.6190219860 0.4796635677 S2 0.0323831000 3
N0_0 N -0.0483278691 0.6405120829 0.5724117134 N -0.3009090000 2
C2_0 C -0.3764890678 0.7045986021 0.6505420043 C3 -0.0766946000 2
S2_0 S 0.0940642544 0.6421637158 0.6879453091 S2 0.2549210000 3
C5_0 C 0.0894203851 0.6365537129 0.8928207931 C2 0.6216990000 1
C3_0 C -0.4083799880 0.7051452366 0.5392400861 C3 -0.0766946000 2
C7_0 C -0.4645062773 0.7888230290 0.6849595993 C2 0.3691498000 1
N1_0 N 0.1444028317 0.6366110527 0.9906485048 N -0.4914360000 1
C6_0 C -0.5329238345 0.7794567881 0.4597751744 C2 0.3691498000 1
N3_0 N -0.5330535552 0.8618290136 0.7162557492 N -0.3816940000 1
N2_0 N -0.6365977455 0.8362288225 0.3931722965 N -0.3816940000 1
#END
###################################################################################
# Avant-garde Materials Simulation           
# XXII NEUMANN/KENDRICK/LEUSEN, RANK 72, ENERGY -175.10104698730521 kcal/mol/atom
###################################################################################

data_rank_000072
_symmetry_cell_setting monoclinic
_symmetry_space_group_name_H-M 'P 2_1/c'
_symmetry_Int_Tables_number 14
loop_
_symmetry_equiv_pos_site_id
_symmetry_equiv_pos_as_xyz
1 x,y,z
2 -x,y+1/2,-z+1/2
3 -x,-y,-z
4 x,-y+1/2,z+1/2
_cell_length_a 4.0856981690
_cell_length_b 24.2735384919
_cell_length_c 9.7542831808
_cell_angle_alpha 90.0000000000
_cell_angle_beta 87.8055066556
_cell_angle_gamma 90.0000000000
loop_
_atom_site_label
_atom_site_type_symbol
_atom_site_fract_x
_atom_site_fract_y
_atom_site_fract_z
_atom_site_fftype
_atom_site_charge
_atom_site_hybridization
C0_0 C -0.0496394605 0.3631615069 0.4187764066 C3 0.1645713000 2
C1_0 C 0.1181371449 0.4144115375 0.4219581024 C3 0.2573423000 2
S0_0 S -0.0863028030 0.3177414123 0.2815765205 S2 0.0528049000 3
C4_0 C -0.1769449500 0.3508859341 0.5498702297 C3 -0.4128990000 2
S1_0 S 0.3169138276 0.4485954046 0.2829755983 S2 0.0323831000 3
N0_0 N 0.1256477620 0.4390074461 0.5428490678 N -0.3009090000 2
C2_0 C 0.0211474549 0.3604844383 0.1428856781 C3 -0.0766946000 2
S2_0 S -0.0656845080 0.4021688832 0.6618188192 S2 0.2549210000 3
C5_0 C -0.3723287226 0.3050067742 0.5856452838 C2 0.6216990000 1
C3_0 C 0.1759886858 0.4108591730 0.1436059197 C3 -0.0766946000 2
C7_0 C -0.0699653848 0.3389024374 0.0144374157 C2 0.3691498000 1
N1_0 N -0.5442215785 0.2674041880 0.6093634828 N -0.4914360000 1
C6_0 C 0.2393415634 0.4373550993 0.0156451869 C2 0.3691498000 1
N3_0 N -0.1481377725 0.3225299444 -0.0921857414 N -0.3816940000 1
N2_0 N 0.2943733535 0.4588690955 -0.0899664694 N -0.3816940000 1
#END
###################################################################################
# Avant-garde Materials Simulation           
# XXII NEUMANN/KENDRICK/LEUSEN, RANK 73, ENERGY -175.10048463223998 kcal/mol/atom
###################################################################################

data_rank_000073
_symmetry_cell_setting monoclinic
_symmetry_space_group_name_H-M 'P 2_1/c'
_symmetry_Int_Tables_number 14
loop_
_symmetry_equiv_pos_site_id
_symmetry_equiv_pos_as_xyz
1 x,y,z
2 -x,y+1/2,-z+1/2
3 -x,-y,-z
4 x,-y+1/2,z+1/2
_cell_length_a 6.9779577622
_cell_length_b 7.2352531831
_cell_length_c 19.8541698179
_cell_angle_alpha 90.0000000000
_cell_angle_beta 95.7950859404
_cell_angle_gamma 90.0000000000
loop_
_atom_site_label
_atom_site_type_symbol
_atom_site_fract_x
_atom_site_fract_y
_atom_site_fract_z
_atom_site_fftype
_atom_site_charge
_atom_site_hybridization
C0_0 C -0.1581851614 0.2596980103 -0.9728081855 C3 0.1645713000 2
C1_0 C -0.3470811825 0.2676925640 -0.9522650882 C3 0.2573423000 2
S0_0 S 0.0559607462 0.2892698740 -0.9205811558 S2 0.0528049000 3
C4_0 C -0.1683805537 0.2340040967 -1.0426170290 C3 -0.4128990000 2
S1_0 S -0.4018216049 0.3100055245 -0.8690547955 S2 0.0323831000 3
N0_0 N -0.4905746738 0.2491677404 -1.0007961545 N -0.3009090000 2
C2_0 C -0.0144122415 0.2115245286 -0.8429333729 C3 -0.0766946000 2
S2_0 S -0.4082277859 0.2267991521 -1.0749149114 S2 0.2549210000 3
C5_0 C -0.0101158445 0.2186357574 -1.0809132911 C2 0.6216990000 1
C3_0 C -0.1965035484 0.2168295166 -0.8229940808 C3 -0.0766946000 2
C7_0 C 0.1393796950 0.1309894822 -0.8009105474 C2 0.3691498000 1
N1_0 N 0.1253080601 0.2034871870 -1.1107302980 N -0.4914360000 1
C6_0 C -0.2291749546 0.1410499503 -0.7592616929 C2 0.3691498000 1
N3_0 N 0.2702808697 0.0638827729 -0.7684285824 N -0.3816940000 1
N2_0 N -0.2539138480 0.0789232152 -0.7065109974 N -0.3816940000 1
#END
###################################################################################
# Avant-garde Materials Simulation           
# XXII NEUMANN/KENDRICK/LEUSEN, RANK 74, ENERGY -175.10022029608882 kcal/mol/atom
###################################################################################

data_rank_000074
_symmetry_cell_setting monoclinic
_symmetry_space_group_name_H-M 'P 2_1/c'
_symmetry_Int_Tables_number 14
loop_
_symmetry_equiv_pos_site_id
_symmetry_equiv_pos_as_xyz
1 x,y,z
2 -x,y+1/2,-z+1/2
3 -x,-y,-z
4 x,-y+1/2,z+1/2
_cell_length_a 7.8384650184
_cell_length_b 10.3927715398
_cell_length_c 14.4910197209
_cell_angle_alpha 90.0000000000
_cell_angle_beta 55.2044527087
_cell_angle_gamma 90.0000000000
loop_
_atom_site_label
_atom_site_type_symbol
_atom_site_fract_x
_atom_site_fract_y
_atom_site_fract_z
_atom_site_fftype
_atom_site_charge
_atom_site_hybridization
C0_0 C 0.2152129667 0.1893690571 -0.4815816840 C3 0.1645713000 2
C1_0 C 0.3992863915 0.1404724507 -0.5799961606 C3 0.2573423000 2
S0_0 S 0.0169000944 0.1052672622 -0.3646729887 S2 0.0528049000 3
C4_0 C 0.2138024520 0.3232527143 -0.4875449630 C3 -0.4128990000 2
S1_0 S 0.4728805966 -0.0218314741 -0.6170285118 S2 0.0323831000 3
N0_0 N 0.5284431272 0.2276433137 -0.6534380879 N -0.3009090000 2
C2_0 C 0.0852700755 -0.0544272828 -0.4071820320 C3 -0.0766946000 2
S2_0 S 0.4385716990 0.3733793259 -0.6109152329 S2 0.2549210000 3
C5_0 C 0.0558787122 0.4055293148 -0.4071239191 C2 0.6216990000 1
C3_0 C 0.2598370728 -0.1027880162 -0.5032144488 C3 -0.0766946000 2
C7_0 C -0.0688688098 -0.1404672853 -0.3264738709 C2 0.3691498000 1
N1_0 N -0.0789325640 0.4707742816 -0.3385112020 N -0.4914360000 1
C6_0 C 0.2844877548 -0.2379162420 -0.5183473705 C2 0.3691498000 1
N3_0 N -0.1998307286 -0.2082214749 -0.2582652039 N -0.3816940000 1
N2_0 N 0.3164278176 -0.3480786475 -0.5353998995 N -0.3816940000 1
#END
###################################################################################
# Avant-garde Materials Simulation           
# XXII NEUMANN/KENDRICK/LEUSEN, RANK 75, ENERGY -175.09963424395099 kcal/mol/atom
###################################################################################

data_rank_000075
_symmetry_cell_setting orthorhombic
_symmetry_space_group_name_H-M 'P b c a'
_symmetry_Int_Tables_number 61
loop_
_symmetry_equiv_pos_site_id
_symmetry_equiv_pos_as_xyz
1 x,y,z
2 -x+1/2,-y,z+1/2
3 -x,y+1/2,-z+1/2
4 x+1/2,-y+1/2,-z
5 -x,-y,-z
6 x+1/2,y,-z+1/2
7 x,-y+1/2,z+1/2
8 -x+1/2,y+1/2,z
_cell_length_a 9.8267027255
_cell_length_b 8.2509923279
_cell_length_c 24.1267347818
_cell_angle_alpha 90.0000000000
_cell_angle_beta 90.0000000000
_cell_angle_gamma 90.0000000000
loop_
_atom_site_label
_atom_site_type_symbol
_atom_site_fract_x
_atom_site_fract_y
_atom_site_fract_z
_atom_site_fftype
_atom_site_charge
_atom_site_hybridization
C0_0 C -0.5585962841 0.5482978725 0.3616504099 C3 0.1645713000 2
C1_0 C -0.5640966563 0.4571861197 0.4116340567 C3 0.2573423000 2
S0_0 S -0.4213478943 0.5774096491 0.3168889887 S2 0.0528049000 3
C4_0 C -0.6872784640 0.6103967428 0.3501248954 C3 -0.4128990000 2
S1_0 S -0.4286492319 0.3568294881 0.4446286090 S2 0.0323831000 3
N0_0 N -0.6842707137 0.4473587703 0.4361070963 N -0.3009090000 2
C2_0 C -0.2852543342 0.5132506463 0.3580337702 C3 -0.0766946000 2
S2_0 S -0.8001062083 0.5446688580 0.4003707323 S2 0.2549210000 3
C5_0 C -0.7229358013 0.7116237633 0.3055545017 C2 0.6216990000 1
C3_0 C -0.2888328556 0.4282674424 0.4070848614 C3 -0.0766946000 2
C7_0 C -0.1559581399 0.5569007745 0.3364154662 C2 0.3691498000 1
N1_0 N -0.7505835770 0.7995589872 0.2692388210 N -0.4914360000 1
C6_0 C -0.1643165040 0.3833014558 0.4326042457 C2 0.3691498000 1
N3_0 N -0.0481876466 0.5945315718 0.3203804728 N -0.3816940000 1
N2_0 N -0.0632049822 0.3407014923 0.4536457237 N -0.3816940000 1
#END
###################################################################################
# Avant-garde Materials Simulation           
# XXII NEUMANN/KENDRICK/LEUSEN, RANK 76, ENERGY -175.09902445826674 kcal/mol/atom
###################################################################################

data_rank_000076
_symmetry_cell_setting monoclinic
_symmetry_space_group_name_H-M 'P 2_1/c'
_symmetry_Int_Tables_number 14
loop_
_symmetry_equiv_pos_site_id
_symmetry_equiv_pos_as_xyz
1 x,y,z
2 -x,y+1/2,-z+1/2
3 -x,-y,-z
4 x,-y+1/2,z+1/2
_cell_length_a 7.0559504409
_cell_length_b 13.5259255474
_cell_length_c 11.9314065319
_cell_angle_alpha 90.0000000000
_cell_angle_beta 121.0112821509
_cell_angle_gamma 90.0000000000
loop_
_atom_site_label
_atom_site_type_symbol
_atom_site_fract_x
_atom_site_fract_y
_atom_site_fract_z
_atom_site_fftype
_atom_site_charge
_atom_site_hybridization
C0_0 C 0.2687919693 0.1222705522 0.9071880072 C3 0.1645713000 2
C1_0 C 0.0422455118 0.1173887748 0.8695519988 C3 0.2573423000 2
S0_0 S 0.3820990277 0.1255446659 0.8074993763 S2 0.0528049000 3
C4_0 C 0.3997348267 0.1248816661 1.0430251314 C3 -0.4128990000 2
S1_0 S -0.1891524704 0.1055870958 0.7111171807 S2 0.0323831000 3
N0_0 N 0.0013752252 0.1182823343 0.9657045824 N -0.3009090000 2
C2_0 C 0.1465421748 0.1238620513 0.6507802625 C3 -0.0766946000 2
S2_0 S 0.2306590447 0.1223216706 1.1090973100 S2 0.2549210000 3
C5_0 C 0.6321648515 0.1297136194 1.1132133252 C2 0.6216990000 1
C3_0 C -0.0724971853 0.1174437094 0.6137143356 C3 -0.0766946000 2
C7_0 C 0.2047233785 0.1302639911 0.5535565775 C2 0.3691498000 1
N1_0 N 0.8249244023 0.1331617894 1.1645295630 N -0.4914360000 1
C6_0 C -0.2334885657 0.1193094292 0.4781754569 C2 0.3691498000 1
N3_0 N 0.2628878201 0.1347161038 0.4778663978 N -0.3816940000 1
N2_0 N -0.3663411123 0.1202095534 0.3666410890 N -0.3816940000 1
#END
###################################################################################
# Avant-garde Materials Simulation           
# XXII NEUMANN/KENDRICK/LEUSEN, RANK 77, ENERGY -175.09880743689607 kcal/mol/atom
###################################################################################

data_rank_000077
_symmetry_cell_setting monoclinic
_symmetry_space_group_name_H-M 'P 2_1/c'
_symmetry_Int_Tables_number 14
loop_
_symmetry_equiv_pos_site_id
_symmetry_equiv_pos_as_xyz
1 x,y,z
2 -x,y+1/2,-z+1/2
3 -x,-y,-z
4 x,-y+1/2,z+1/2
_cell_length_a 10.2791943328
_cell_length_b 7.0964364473
_cell_length_c 14.1262153818
_cell_angle_alpha 90.0000000000
_cell_angle_beta 109.8690759814
_cell_angle_gamma 90.0000000000
loop_
_atom_site_label
_atom_site_type_symbol
_atom_site_fract_x
_atom_site_fract_y
_atom_site_fract_z
_atom_site_fftype
_atom_site_charge
_atom_site_hybridization
C0_0 C -0.2068321165 0.8493946057 0.7606788953 C3 0.1645713000 2
C1_0 C -0.2472502094 0.6582542903 0.7420662760 C3 0.2573423000 2
S0_0 S -0.2954578487 1.0479299783 0.6987454642 S2 0.0528049000 3
C4_0 C -0.0789047376 0.8599693446 0.8372002782 C3 -0.4128990000 2
S1_0 S -0.4000511503 0.5703662168 0.6528628212 S2 0.0323831000 3
N0_0 N -0.1609527845 0.5319425212 0.7981612450 N -0.3009090000 2
C2_0 C -0.4614557564 0.9572506361 0.6388393856 C3 -0.0766946000 2
S2_0 S -0.0233234893 0.6337858013 0.8768425896 S2 0.2549210000 3
C5_0 C -0.0064254968 1.0281837766 0.8734121462 C2 0.6216990000 1
C3_0 C -0.5027513505 0.7725072113 0.6209897434 C3 -0.0766946000 2
C7_0 C -0.5595351547 1.1042969132 0.6040514837 C2 0.3691498000 1
N1_0 N 0.0486600805 1.1731044544 0.8985239851 N -0.4914360000 1
C6_0 C -0.6439057112 0.7341172617 0.5662456009 C2 0.3691498000 1
N3_0 N -0.6339223033 1.2331968186 0.5766758138 N -0.3816940000 1
N2_0 N -0.7592777174 0.7038188607 0.5182734500 N -0.3816940000 1
#END
###################################################################################
# Avant-garde Materials Simulation           
# XXII NEUMANN/KENDRICK/LEUSEN, RANK 78, ENERGY -175.09856462625714 kcal/mol/atom
###################################################################################

data_rank_000078
_symmetry_cell_setting monoclinic
_symmetry_space_group_name_H-M 'P 2_1'
_symmetry_Int_Tables_number 4
loop_
_symmetry_equiv_pos_site_id
_symmetry_equiv_pos_as_xyz
1 x,y,z
2 -x,y+1/2,-z
_cell_length_a 4.0887018357
_cell_length_b 9.8671039401
_cell_length_c 12.0861842159
_cell_angle_alpha 90.0000000000
_cell_angle_beta 87.6316580033
_cell_angle_gamma 90.0000000000
loop_
_atom_site_label
_atom_site_type_symbol
_atom_site_fract_x
_atom_site_fract_y
_atom_site_fract_z
_atom_site_fftype
_atom_site_charge
_atom_site_hybridization
C0_0 C -0.9482699426 0.8827839122 -0.7276866947 C3 0.1645713000 2
C1_0 C -1.1078987925 0.8786492684 -0.8300511084 C3 0.2573423000 2
S0_0 S -0.8458853322 1.0213622426 -0.6459883446 S2 0.0528049000 3
C4_0 C -0.8719245375 0.7510634478 -0.6959931076 C3 -0.4128990000 2
S1_0 S -1.2565369464 1.0170650638 -0.9048275610 S2 0.0323831000 3
N0_0 N -1.1511404866 0.7569741937 -0.8730842949 N -0.3009090000 2
C2_0 C -0.9812707823 1.1569215160 -0.7251390205 C3 -0.0766946000 2
S2_0 S -1.0050512079 0.6381900513 -0.7939139634 S2 0.2549210000 3
C5_0 C -0.7068338635 0.7157139297 -0.6003883141 C2 0.6216990000 1
C3_0 C -1.1400010457 1.1539109775 -0.8233035265 C3 -0.0766946000 2
C7_0 C -0.9149841088 1.2862367424 -0.6794220095 C2 0.3691498000 1
N1_0 N -0.5638123465 0.6920919741 -0.5208909674 N -0.4914360000 1
C6_0 C -1.2420192877 1.2780956531 -0.8699517012 C2 0.3691498000 1
N3_0 N -0.8607070926 1.3949876170 -0.6465108531 N -0.3816940000 1
N2_0 N -1.3379160107 1.3781539396 -0.9090236946 N -0.3816940000 1
#END
###################################################################################
# Avant-garde Materials Simulation           
# XXII NEUMANN/KENDRICK/LEUSEN, RANK 79, ENERGY -175.09762197522588 kcal/mol/atom
###################################################################################

data_rank_000079
_symmetry_cell_setting monoclinic
_symmetry_space_group_name_H-M 'P 2_1/c'
_symmetry_Int_Tables_number 14
loop_
_symmetry_equiv_pos_site_id
_symmetry_equiv_pos_as_xyz
1 x,y,z
2 -x,y+1/2,-z+1/2
3 -x,-y,-z
4 x,-y+1/2,z+1/2
_cell_length_a 4.0598517809
_cell_length_b 26.4044025806
_cell_length_c 9.2190981863
_cell_angle_alpha 90.0000000000
_cell_angle_beta 84.3922975335
_cell_angle_gamma 90.0000000000
loop_
_atom_site_label
_atom_site_type_symbol
_atom_site_fract_x
_atom_site_fract_y
_atom_site_fract_z
_atom_site_fftype
_atom_site_charge
_atom_site_hybridization
C0_0 C 0.0259777971 0.1407410803 0.5901781559 C3 0.1645713000 2
C1_0 C -0.0050600751 0.0872469506 0.5813571450 C3 0.2573423000 2
S0_0 S -0.1564499222 0.1805021084 0.7266366042 S2 0.0528049000 3
C4_0 C 0.2155953534 0.1584058954 0.4663884114 C3 -0.4128990000 2
S1_0 S -0.2282915123 0.0487105810 0.7121858377 S2 0.0323831000 3
N0_0 N 0.1444265416 0.0652284355 0.4637637154 N -0.3009090000 2
C2_0 C -0.1843409055 0.1384202400 0.8749738930 C3 -0.0766946000 2
S2_0 S 0.3243170431 0.1076669138 0.3531559360 S2 0.2549210000 3
C5_0 C 0.3125717204 0.2087369783 0.4363463377 C2 0.6216990000 1
C3_0 C -0.2145536502 0.0865716735 0.8679435415 C3 -0.0766946000 2
C7_0 C -0.1763977443 0.1611405402 1.0142167895 C2 0.3691498000 1
N1_0 N 0.3977658462 0.2505727015 0.4152604228 N -0.4914360000 1
C6_0 C -0.2472017254 0.0584209589 0.9997400307 C2 0.3691498000 1
N3_0 N -0.1705648606 0.1777281126 1.1315796993 N -0.3816940000 1
N2_0 N -0.2849058199 0.0350348253 1.1077808273 N -0.3816940000 1
#END
###################################################################################
# Avant-garde Materials Simulation           
# XXII NEUMANN/KENDRICK/LEUSEN, RANK 80, ENERGY -175.09755836327841 kcal/mol/atom
###################################################################################

data_rank_000080
_symmetry_cell_setting monoclinic
_symmetry_space_group_name_H-M 'P 2_1/c'
_symmetry_Int_Tables_number 14
loop_
_symmetry_equiv_pos_site_id
_symmetry_equiv_pos_as_xyz
1 x,y,z
2 -x,y+1/2,-z+1/2
3 -x,-y,-z
4 x,-y+1/2,z+1/2
_cell_length_a 12.2989015313
_cell_length_b 9.8631594170
_cell_length_c 8.0785999097
_cell_angle_alpha 90.0000000000
_cell_angle_beta 88.5911691128
_cell_angle_gamma 90.0000000000
loop_
_atom_site_label
_atom_site_type_symbol
_atom_site_fract_x
_atom_site_fract_y
_atom_site_fract_z
_atom_site_fftype
_atom_site_charge
_atom_site_hybridization
C0_0 C -0.2251295608 0.4317728656 0.0232902656 C3 0.1645713000 2
C1_0 C -0.3253272770 0.4276801761 -0.0607999008 C3 0.2573423000 2
S0_0 S -0.1470995187 0.5708642119 0.0817227671 S2 0.0528049000 3
C4_0 C -0.1930364893 0.2999594329 0.0601441525 C3 -0.4128990000 2
S1_0 S -0.3988669344 0.5661092851 -0.1373260976 S2 0.0323831000 3
N0_0 N -0.3673089597 0.3060723607 -0.0852447104 N -0.3009090000 2
C2_0 C -0.2259152022 0.7064329744 0.0141332835 C3 -0.0766946000 2
S2_0 S -0.2888629380 0.1870471495 -0.0113645480 S2 0.2549210000 3
C5_0 C -0.0984292637 0.2637999761 0.1438647123 C2 0.6216990000 1
C3_0 C -0.3223060974 0.7033469173 -0.0689554573 C3 -0.0766946000 2
C7_0 C -0.1839428232 0.8359348656 0.0555151171 C2 0.3691498000 1
N1_0 N -0.0196640690 0.2389552550 0.2160256732 N -0.4914360000 1
C6_0 C -0.3713436421 0.8277131037 -0.1145799046 C2 0.3691498000 1
N3_0 N -0.1552064211 0.9450968599 0.0900986951 N -0.3816940000 1
N2_0 N -0.4124732778 0.9279983187 -0.1582905100 N -0.3816940000 1
#END
###################################################################################
# Avant-garde Materials Simulation           
# XXII NEUMANN/KENDRICK/LEUSEN, RANK 81, ENERGY -175.09742834434766 kcal/mol/atom
###################################################################################

data_rank_000081
_symmetry_cell_setting monoclinic
_symmetry_space_group_name_H-M 'P 2_1/c'
_symmetry_Int_Tables_number 14
loop_
_symmetry_equiv_pos_site_id
_symmetry_equiv_pos_as_xyz
1 x,y,z
2 -x,y+1/2,-z+1/2
3 -x,-y,-z
4 x,-y+1/2,z+1/2
_cell_length_a 7.9427633970
_cell_length_b 14.5097462163
_cell_length_c 8.8517142378
_cell_angle_alpha 90.0000000000
_cell_angle_beta 104.1931480768
_cell_angle_gamma 90.0000000000
loop_
_atom_site_label
_atom_site_type_symbol
_atom_site_fract_x
_atom_site_fract_y
_atom_site_fract_z
_atom_site_fftype
_atom_site_charge
_atom_site_hybridization
C0_0 C -0.5488454146 0.1557550002 0.2054121343 C3 0.1645713000 2
C1_0 C -0.5012699247 0.0635301075 0.2498471831 C3 0.2573423000 2
S0_0 S -0.4530698419 0.2585476517 0.2860929342 S2 0.0528049000 3
C4_0 C -0.6929785370 0.1556748211 0.0786616881 C3 -0.4128990000 2
S1_0 S -0.3253575120 0.0255947187 0.3992687595 S2 0.0323831000 3
N0_0 N -0.5996860664 -0.0013112391 0.1671501666 N -0.3009090000 2
C2_0 C -0.2905031750 0.2184077550 0.4430081539 C3 -0.0766946000 2
S2_0 S -0.7545916132 0.0433625624 0.0287209581 S2 0.2549210000 3
C5_0 C -0.7727675825 0.2354914158 0.0032432152 C2 0.6216990000 1
C3_0 C -0.2439913165 0.1293439210 0.4875445495 C3 -0.0766946000 2
C7_0 C -0.2031999145 0.2921620342 0.5345395508 C2 0.3691498000 1
N1_0 N -0.8314012237 0.3047198626 -0.0543941055 N -0.4914360000 1
C6_0 C -0.1136465991 0.1159723635 0.6274327774 C2 0.3691498000 1
N3_0 N -0.1348961252 0.3545485564 0.6085791864 N -0.3816940000 1
N2_0 N -0.0092267279 0.1057243499 0.7446535461 N -0.3816940000 1
#END
###################################################################################
# Avant-garde Materials Simulation           
# XXII NEUMANN/KENDRICK/LEUSEN, RANK 82, ENERGY -175.09529379090853 kcal/mol/atom
###################################################################################

data_rank_000082
_symmetry_cell_setting monoclinic
_symmetry_space_group_name_H-M 'P 2_1/c'
_symmetry_Int_Tables_number 14
loop_
_symmetry_equiv_pos_site_id
_symmetry_equiv_pos_as_xyz
1 x,y,z
2 -x,y+1/2,-z+1/2
3 -x,-y,-z
4 x,-y+1/2,z+1/2
_cell_length_a 11.4675525285
_cell_length_b 5.8821073286
_cell_length_c 19.0732309371
_cell_angle_alpha 90.0000000000
_cell_angle_beta 52.0957515793
_cell_angle_gamma 90.0000000000
loop_
_atom_site_label
_atom_site_type_symbol
_atom_site_fract_x
_atom_site_fract_y
_atom_site_fract_z
_atom_site_fftype
_atom_site_charge
_atom_site_hybridization
C0_0 C -0.6233700877 0.5474784630 0.4189912743 C3 0.1645713000 2
C1_0 C -0.6144942370 0.3555010850 0.4603682839 C3 0.2573423000 2
S0_0 S -0.7851439691 0.6571656395 0.4421534790 S2 0.0528049000 3
C4_0 C -0.4817557827 0.6291343153 0.3532982945 C3 -0.4128990000 2
S1_0 S -0.7682463822 0.2036135363 0.5489683664 S2 0.0323831000 3
N0_0 N -0.4803559733 0.2895249919 0.4298714655 N -0.3009090000 2
C2_0 C -0.9084304578 0.6029018963 0.5572084968 C3 -0.0766946000 2
S2_0 S -0.3558343409 0.4517835322 0.3468658351 S2 0.2549210000 3
C5_0 C -0.4416573326 0.8229460862 0.2997773837 C2 0.6216990000 1
C3_0 C -0.9016500514 0.4209331363 0.5996517762 C3 -0.0766946000 2
C7_0 C -1.0222711371 0.7671326678 0.6054185874 C2 0.3691498000 1
N1_0 N -0.4075769857 0.9880816075 0.2572282026 N -0.4914360000 1
C6_0 C -1.0077188256 0.3971582791 0.6930317862 C2 0.3691498000 1
N3_0 N -1.1148008727 0.9058212121 0.6423039206 N -0.3816940000 1
N2_0 N -1.0933765620 0.3743284349 0.7700042755 N -0.3816940000 1
#END
###################################################################################
# Avant-garde Materials Simulation           
# XXII NEUMANN/KENDRICK/LEUSEN, RANK 83, ENERGY -175.09476334560372 kcal/mol/atom
###################################################################################

data_rank_000083
_symmetry_cell_setting triclinic
_symmetry_space_group_name_H-M 'P -1'
_symmetry_Int_Tables_number 2
loop_
_symmetry_equiv_pos_site_id
_symmetry_equiv_pos_as_xyz
1 x,y,z
2 -x,-y,-z
_cell_length_a 7.1340812734
_cell_length_b 8.7775333349
_cell_length_c 8.9879903085
_cell_angle_alpha 103.7280891109
_cell_angle_beta 77.9049031201
_cell_angle_gamma 106.5649739090
loop_
_atom_site_label
_atom_site_type_symbol
_atom_site_fract_x
_atom_site_fract_y
_atom_site_fract_z
_atom_site_fftype
_atom_site_charge
_atom_site_hybridization
C0_0 C 0.5923816003 0.7258755367 0.6852028293 C3 0.1645713000 2
C1_0 C 0.6223548005 0.8793452791 0.6459559041 C3 0.2573423000 2
S0_0 S 0.4243918835 0.6555655068 0.8406919019 S2 0.0528049000 3
C4_0 C 0.7172162435 0.6404980850 0.5798973630 C3 -0.4128990000 2
S1_0 S 0.5007958625 1.0282651114 0.7536251379 S2 0.0323831000 3
N0_0 N 0.7532814349 0.9105308326 0.5221687471 N -0.3009090000 2
C2_0 C 0.2368656720 0.7515433457 0.8432024188 C3 -0.0766946000 2
S2_0 S 0.8570684211 0.7603108246 0.4485248285 S2 0.2549210000 3
C5_0 C 0.7332319006 0.4825992899 0.5709180705 C2 0.6216990000 1
C3_0 C 0.2693080862 0.9019514134 0.8089037523 C3 -0.0766946000 2
C7_0 C 0.0405798367 0.6609246258 0.8823735246 C2 0.3691498000 1
N1_0 N 0.7479382271 0.3502722276 0.5566349344 N -0.4914360000 1
C6_0 C 0.1087213786 0.9692760371 0.8151811062 C2 0.3691498000 1
N3_0 N -0.1218555157 0.5862900492 0.9135817520 N -0.3816940000 1
N2_0 N -0.0183762639 1.0315597486 0.8220974672 N -0.3816940000 1
#END
###################################################################################
# Avant-garde Materials Simulation           
# XXII NEUMANN/KENDRICK/LEUSEN, RANK 84, ENERGY -175.09416419389316 kcal/mol/atom
###################################################################################

data_rank_000084
_symmetry_cell_setting monoclinic
_symmetry_space_group_name_H-M 'C 2/c'
_symmetry_Int_Tables_number 15
loop_
_symmetry_equiv_pos_site_id
_symmetry_equiv_pos_as_xyz
1 x,y,z
2 -x,y,-z+1/2
3 -x,-y,-z
4 x,-y,z+1/2
5 x+1/2,y+1/2,z
6 -x+1/2,y+1/2,-z+1/2
7 -x+1/2,-y+1/2,-z
8 x+1/2,-y+1/2,z+1/2
_cell_length_a 18.7545346289
_cell_length_b 7.6584193405
_cell_length_c 14.2445405920
_cell_angle_alpha 90.0000000000
_cell_angle_beta 77.2689036277
_cell_angle_gamma 90.0000000000
loop_
_atom_site_label
_atom_site_type_symbol
_atom_site_fract_x
_atom_site_fract_y
_atom_site_fract_z
_atom_site_fftype
_atom_site_charge
_atom_site_hybridization
C0_0 C 0.3978145723 0.8664268340 -0.2892131506 C3 0.1645713000 2
C1_0 C 0.3416705197 0.7638038462 -0.2313372429 C3 0.2573423000 2
S0_0 S 0.4062364342 1.0927247916 -0.2827608703 S2 0.0528049000 3
C4_0 C 0.4415809928 0.7604034473 -0.3581417650 C3 -0.4128990000 2
S1_0 S 0.2759762860 0.8402975258 -0.1319248082 S2 0.0323831000 3
N0_0 N 0.3398647231 0.5971283762 -0.2544650592 N -0.3009090000 2
C2_0 C 0.3718900676 1.1253562708 -0.1587296740 C3 -0.0766946000 2
S2_0 S 0.4055039122 0.5518024417 -0.3474520689 S2 0.2549210000 3
C5_0 C 0.5044473305 0.8057708318 -0.4275121240 C2 0.6216990000 1
C3_0 C 0.3202435344 1.0248432343 -0.0997285839 C3 -0.0766946000 2
C7_0 C 0.4026987862 1.2718202427 -0.1216199105 C2 0.3691498000 1
N1_0 N 0.5574554889 0.8407471569 -0.4847149441 N -0.4914360000 1
C6_0 C 0.2984824554 1.0688077524 -0.0008122047 C2 0.3691498000 1
N3_0 N 0.4291296650 1.3942586208 -0.0937734358 N -0.3816940000 1
N2_0 N 0.2802432926 1.1072104422 0.0803750364 N -0.3816940000 1
#END
###################################################################################
# Avant-garde Materials Simulation           
# XXII NEUMANN/KENDRICK/LEUSEN, RANK 85, ENERGY -175.09415684462252 kcal/mol/atom
###################################################################################

data_rank_000085
_symmetry_cell_setting monoclinic
_symmetry_space_group_name_H-M 'P 2_1/c'
_symmetry_Int_Tables_number 14
loop_
_symmetry_equiv_pos_site_id
_symmetry_equiv_pos_as_xyz
1 x,y,z
2 -x,y+1/2,-z+1/2
3 -x,-y,-z
4 x,-y+1/2,z+1/2
_cell_length_a 7.1444942485
_cell_length_b 6.8354143803
_cell_length_c 20.7588639914
_cell_angle_alpha 90.0000000000
_cell_angle_beta 84.8695699908
_cell_angle_gamma 90.0000000000
loop_
_atom_site_label
_atom_site_type_symbol
_atom_site_fract_x
_atom_site_fract_y
_atom_site_fract_z
_atom_site_fftype
_atom_site_charge
_atom_site_hybridization
C0_0 C -0.5416270343 0.3665537015 0.3995240454 C3 0.1645713000 2
C1_0 C -0.4976055316 0.1685378062 0.3841840970 C3 0.2573423000 2
S0_0 S -0.4341315672 0.5693010637 0.3609731722 S2 0.0528049000 3
C4_0 C -0.6846614876 0.3733247532 0.4496140883 C3 -0.4128990000 2
S1_0 S -0.3310552377 0.0958328869 0.3210187215 S2 0.0323831000 3
N0_0 N -0.5934603033 0.0337654310 0.4188538672 N -0.3009090000 2
C2_0 C -0.2068752146 0.4736121486 0.3427683864 C3 -0.0766946000 2
S2_0 S -0.7501262122 0.1358109774 0.4703280371 S2 0.2549210000 3
C5_0 C -0.7625425398 0.5404974047 0.4809228760 C2 0.6216990000 1
C3_0 C -0.1653929020 0.2835270189 0.3260116030 C3 -0.0766946000 2
C7_0 C -0.0590740191 0.6100188298 0.3469830154 C2 0.3691498000 1
N1_0 N -0.8243718667 0.6787207120 0.5084156485 N -0.4914360000 1
C6_0 C 0.0242902031 0.2288128534 0.3098839928 C2 0.3691498000 1
N3_0 N 0.0637704313 0.7218446075 0.3502700754 N -0.3816940000 1
N2_0 N 0.1802831557 0.1864482495 0.2940892052 N -0.3816940000 1
#END
###################################################################################
# Avant-garde Materials Simulation           
# XXII NEUMANN/KENDRICK/LEUSEN, RANK 86, ENERGY -175.09403815853685 kcal/mol/atom
###################################################################################

data_rank_000086
_symmetry_cell_setting monoclinic
_symmetry_space_group_name_H-M 'P 2_1/c'
_symmetry_Int_Tables_number 14
loop_
_symmetry_equiv_pos_site_id
_symmetry_equiv_pos_as_xyz
1 x,y,z
2 -x,y+1/2,-z+1/2
3 -x,-y,-z
4 x,-y+1/2,z+1/2
_cell_length_a 6.9828288522
_cell_length_b 10.4733802194
_cell_length_c 14.7671059577
_cell_angle_alpha 90.0000000000
_cell_angle_beta 65.8326423834
_cell_angle_gamma 90.0000000000
loop_
_atom_site_label
_atom_site_type_symbol
_atom_site_fract_x
_atom_site_fract_y
_atom_site_fract_z
_atom_site_fftype
_atom_site_charge
_atom_site_hybridization
C0_0 C 0.1147095795 0.8664641673 -0.2282074129 C3 0.1645713000 2
C1_0 C -0.1046222832 0.8598413920 -0.2026204340 C3 0.2573423000 2
S0_0 S 0.2416095912 0.7998038406 -0.1592591934 S2 0.0528049000 3
C4_0 C 0.2129680401 0.9288282162 -0.3189183435 C3 -0.4128990000 2
S1_0 S -0.2906243608 0.7925987225 -0.0921658407 S2 0.0323831000 3
N0_0 N -0.1720192556 0.9092215897 -0.2664552639 N -0.3009090000 2
C2_0 C 0.0463999066 0.8234304703 -0.0391304368 C3 -0.0766946000 2
S2_0 S 0.0242532771 0.9666679702 -0.3627590804 S2 0.2549210000 3
C5_0 C 0.4274999073 0.9563053423 -0.3715797060 C2 0.6216990000 1
C3_0 C -0.1666017578 0.8203701753 -0.0120609237 C3 -0.0766946000 2
C7_0 C 0.1248664051 0.8455068717 0.0340852770 C2 0.3691498000 1
N1_0 N 0.6046802398 0.9798306434 -0.4181165794 N -0.4914360000 1
C6_0 C -0.3022164367 0.8407071254 0.0889476527 C2 0.3691498000 1
N3_0 N 0.1918457905 0.8627507269 0.0938987394 N -0.3816940000 1
N2_0 N -0.4084203436 0.8569189144 0.1730458371 N -0.3816940000 1
#END
###################################################################################
# Avant-garde Materials Simulation           
# XXII NEUMANN/KENDRICK/LEUSEN, RANK 87, ENERGY -175.09329687296153 kcal/mol/atom
###################################################################################

data_rank_000087
_symmetry_cell_setting orthorhombic
_symmetry_space_group_name_H-M 'P n a 2_1'
_symmetry_Int_Tables_number 33
loop_
_symmetry_equiv_pos_site_id
_symmetry_equiv_pos_as_xyz
1 x,y,z
2 -x,-y,z+1/2
3 x+1/2,-y+1/2,z
4 -x+1/2,y+1/2,z+1/2
_cell_length_a 9.6310182333
_cell_length_b 24.5405572713
_cell_length_c 4.1080756031
_cell_angle_alpha 90.0000000000
_cell_angle_beta 90.0000000000
_cell_angle_gamma 90.0000000000
loop_
_atom_site_label
_atom_site_type_symbol
_atom_site_fract_x
_atom_site_fract_y
_atom_site_fract_z
_atom_site_fftype
_atom_site_charge
_atom_site_hybridization
C0_0 C 0.0929888754 0.8619212226 0.2947872429 C3 0.1645713000 2
C1_0 C 0.0872866010 0.9149817830 0.4331592812 C3 0.2573423000 2
S0_0 S 0.2278661862 0.8146823895 0.3244178173 S2 0.0528049000 3
C4_0 C -0.0328301687 0.8505780015 0.1410092338 C3 -0.4128990000 2
S1_0 S 0.2207417080 0.9470027187 0.6556413444 S2 0.0323831000 3
N0_0 N -0.0301578210 0.9421389515 0.3934619394 N -0.3009090000 2
C2_0 C 0.3689633516 0.8583729043 0.3916637916 C3 -0.0766946000 2
S2_0 S -0.1438749526 0.9051215593 0.1962263873 S2 0.2549210000 3
C5_0 C -0.0659496304 0.8039624830 -0.0424361980 C2 0.6216990000 1
C3_0 C 0.3658607093 0.9099172631 0.5229757618 C3 -0.0766946000 2
C7_0 C 0.4993545433 0.8366430931 0.2960672858 C2 0.3691498000 1
N1_0 N -0.0892693065 0.7661769400 -0.2068808877 N -0.4914360000 1
C6_0 C 0.4932199092 0.9379323983 0.5691681283 C2 0.3691498000 1
N3_0 N 0.6077386191 0.8202814282 0.2130826422 N -0.3816940000 1
N2_0 N 0.5980462060 0.9607880100 0.6137639725 N -0.3816940000 1
#END
###################################################################################
# Avant-garde Materials Simulation           
# XXII NEUMANN/KENDRICK/LEUSEN, RANK 88, ENERGY -175.09303814221781 kcal/mol/atom
###################################################################################

data_rank_000088
_symmetry_cell_setting orthorhombic
_symmetry_space_group_name_H-M 'P c a 2_1'
_symmetry_Int_Tables_number 29
loop_
_symmetry_equiv_pos_site_id
_symmetry_equiv_pos_as_xyz
1 x,y,z
2 -x,-y,z+1/2
3 x+1/2,-y,z
4 -x+1/2,y,z+1/2
_cell_length_a 8.3379484219
_cell_length_b 10.3798446846
_cell_length_c 11.3781175088
_cell_angle_alpha 90.0000000000
_cell_angle_beta 90.0000000000
_cell_angle_gamma 90.0000000000
loop_
_atom_site_label
_atom_site_type_symbol
_atom_site_fract_x
_atom_site_fract_y
_atom_site_fract_z
_atom_site_fftype
_atom_site_charge
_atom_site_hybridization
C0_0 C 0.3925266197 0.0787523966 0.4426638072 C3 0.1645713000 2
C1_0 C 0.4778068995 0.1246327718 0.5426175428 C3 0.2573423000 2
S0_0 S 0.3020896259 0.1681455238 0.3312321826 S2 0.0528049000 3
C4_0 C 0.3840404472 -0.0553852490 0.4467147299 C3 -0.4128990000 2
S1_0 S 0.5262591562 0.2845206532 0.5796651255 S2 0.0323831000 3
N0_0 N 0.5286925892 0.0349315848 0.6166330615 N -0.3009090000 2
C2_0 C 0.3598855656 0.3255412048 0.3662027121 C3 -0.0766946000 2
S2_0 S 0.4805459278 -0.1097873165 0.5716696956 S2 0.2549210000 3
C5_0 C 0.3008639762 -0.1366343687 0.3689960079 C2 0.6216990000 1
C3_0 C 0.4435058780 0.3700428996 0.4616980470 C3 -0.0766946000 2
C7_0 C 0.3077372920 0.4130983666 0.2785461582 C2 0.3691498000 1
N1_0 N 0.2265423707 -0.2034590735 0.3066432061 N -0.4914360000 1
C6_0 C 0.4733435200 0.5043217607 0.4693502062 C2 0.3691498000 1
N3_0 N 0.2619789155 0.4806911382 0.2034959260 N -0.3816940000 1
N2_0 N 0.5002712643 0.6144345944 0.4762888976 N -0.3816940000 1
#END
###################################################################################
# Avant-garde Materials Simulation           
# XXII NEUMANN/KENDRICK/LEUSEN, RANK 89, ENERGY -175.09257826016213 kcal/mol/atom
###################################################################################

data_rank_000089
_symmetry_cell_setting triclinic
_symmetry_space_group_name_H-M 'P -1'
_symmetry_Int_Tables_number 2
loop_
_symmetry_equiv_pos_site_id
_symmetry_equiv_pos_as_xyz
1 x,y,z
2 -x,-y,-z
_cell_length_a 7.0559093808
_cell_length_b 7.2382512116
_cell_length_c 10.0931521971
_cell_angle_alpha 89.3263347351
_cell_angle_beta 77.4308371114
_cell_angle_gamma 91.5924802428
loop_
_atom_site_label
_atom_site_type_symbol
_atom_site_fract_x
_atom_site_fract_y
_atom_site_fract_z
_atom_site_fftype
_atom_site_charge
_atom_site_hybridization
C0_0 C 0.2027637487 0.1957368265 0.7336863068 C3 0.1645713000 2
C1_0 C 0.2867478491 0.0925656221 0.8258631759 C3 0.2573423000 2
S0_0 S 0.0002922081 0.1408109205 0.6671694764 S2 0.0528049000 3
C4_0 C 0.3073704651 0.3619820217 0.7003678543 C3 -0.4128990000 2
S1_0 S 0.2113568323 -0.1265615138 0.8994748351 S2 0.0323831000 3
N0_0 N 0.4402028663 0.1707896633 0.8608220564 N -0.3009090000 2
C2_0 C -0.0710230864 -0.0754859443 0.7418735188 C3 -0.0766946000 2
S2_0 S 0.4947697931 0.3731861447 0.7854409806 S2 0.2549210000 3
C5_0 C 0.2667135271 0.5020289320 0.6137487380 C2 0.6216990000 1
C3_0 C 0.0081134120 -0.1767757793 0.8312529648 C3 -0.0766946000 2
C7_0 C -0.2333117284 -0.1524169601 0.6975563877 C2 0.3691498000 1
N1_0 N 0.2274172632 0.6181496284 0.5436770751 N -0.4914360000 1
C6_0 C -0.0811474641 -0.3512178669 0.8753899719 C2 0.3691498000 1
N3_0 N -0.3655833541 -0.2159798581 0.6593851815 N -0.3816940000 1
N2_0 N -0.1544052576 -0.4954275477 0.9111969364 N -0.3816940000 1
#END
###################################################################################
# Avant-garde Materials Simulation           
# XXII NEUMANN/KENDRICK/LEUSEN, RANK 90, ENERGY -175.09201549876269 kcal/mol/atom
###################################################################################

data_rank_000090
_symmetry_cell_setting monoclinic
_symmetry_space_group_name_H-M 'P 2_1/c'
_symmetry_Int_Tables_number 14
loop_
_symmetry_equiv_pos_site_id
_symmetry_equiv_pos_as_xyz
1 x,y,z
2 -x,y+1/2,-z+1/2
3 -x,-y,-z
4 x,-y+1/2,z+1/2
_cell_length_a 8.9192912112
_cell_length_b 9.8268088157
_cell_length_c 11.3849824900
_cell_angle_alpha 90.0000000000
_cell_angle_beta 94.9586034766
_cell_angle_gamma 90.0000000000
loop_
_atom_site_label
_atom_site_type_symbol
_atom_site_fract_x
_atom_site_fract_y
_atom_site_fract_z
_atom_site_fftype
_atom_site_charge
_atom_site_hybridization
C0_0 C -0.7315443664 0.9747008489 -0.5251827410 C3 0.1645713000 2
C1_0 C -0.8187381301 0.9799790943 -0.4264483713 C3 0.2573423000 2
S0_0 S -0.6803932820 0.8344726980 -0.6070047856 S2 0.0528049000 3
C4_0 C -0.6860561873 1.1059288321 -0.5520681512 C3 -0.4128990000 2
S1_0 S -0.9015875230 0.8423067910 -0.3574794903 S2 0.0323831000 3
N0_0 N -0.8399868675 1.1020981670 -0.3819426827 N -0.3009090000 2
C2_0 C -0.7447300329 0.6991770365 -0.5253998456 C3 -0.0766946000 2
S2_0 S -0.7565447999 1.2196462810 -0.4548659397 S2 0.2549210000 3
C5_0 C -0.5925385122 1.1406441060 -0.6407658604 C2 0.6216990000 1
C3_0 C -0.8306447834 0.7033076683 -0.4309266290 C3 -0.0766946000 2
C7_0 C -0.7002064459 0.5697364911 -0.5656004085 C2 0.3691498000 1
N1_0 N -0.5106867551 1.1650422721 -0.7128506368 N -0.4914360000 1
C6_0 C -0.8724685483 0.5783423783 -0.3805291287 C2 0.3691498000 1
N3_0 N -0.6646461744 0.4615245708 -0.5955832089 N -0.3816940000 1
N2_0 N -0.9089231720 0.4761455796 -0.3386904269 N -0.3816940000 1
#END
###################################################################################
# Avant-garde Materials Simulation           
# XXII NEUMANN/KENDRICK/LEUSEN, RANK 91, ENERGY -175.09172542533872 kcal/mol/atom
###################################################################################

data_rank_000091
_symmetry_cell_setting triclinic
_symmetry_space_group_name_H-M 'P -1'
_symmetry_Int_Tables_number 2
loop_
_symmetry_equiv_pos_site_id
_symmetry_equiv_pos_as_xyz
1 x,y,z
2 -x,-y,-z
_cell_length_a 5.7711255475
_cell_length_b 9.7382048664
_cell_length_c 9.8487318851
_cell_angle_alpha 73.7795801748
_cell_angle_beta 107.5765102283
_cell_angle_gamma 79.7818790699
loop_
_atom_site_label
_atom_site_type_symbol
_atom_site_fract_x
_atom_site_fract_y
_atom_site_fract_z
_atom_site_fftype
_atom_site_charge
_atom_site_hybridization
C0_0 C 0.2368676308 0.7341924357 0.7761445920 C3 0.1645713000 2
C1_0 C 0.3610035572 0.8263428398 0.7032517190 C3 0.2573423000 2
S0_0 S 0.2640287753 0.6755334626 0.9660653035 S2 0.0528049000 3
C4_0 C 0.0735498063 0.6915489039 0.6699037298 C3 -0.4128990000 2
S1_0 S 0.5882004870 0.9075309248 0.7867147285 S2 0.0323831000 3
N0_0 N 0.3008993678 0.8529228091 0.5558087384 N -0.3009090000 2
C2_0 C 0.5112126587 0.7421146351 1.0489432031 C3 -0.0766946000 2
S2_0 S 0.0919078997 0.7684996328 0.4942285470 S2 0.2549210000 3
C5_0 C -0.0783512767 0.5988079879 0.7031278373 C2 0.6216990000 1
C3_0 C 0.6356961093 0.8298604439 0.9798381171 C3 -0.0766946000 2
C7_0 C 0.5867678623 0.6980223233 1.2097114105 C2 0.3691498000 1
N1_0 N -0.1974712572 0.5203976057 0.7397350977 N -0.4914360000 1
C6_0 C 0.8292175703 0.8708094832 1.0746829553 C2 0.3691498000 1
N3_0 N 0.6551518154 0.6631954559 1.3421356778 N -0.3816940000 1
N2_0 N 0.9840771297 0.9080502030 1.1519022039 N -0.3816940000 1
#END
###################################################################################
# Avant-garde Materials Simulation           
# XXII NEUMANN/KENDRICK/LEUSEN, RANK 92, ENERGY -175.09088323056673 kcal/mol/atom
###################################################################################

data_rank_000092
_symmetry_cell_setting monoclinic
_symmetry_space_group_name_H-M 'P 2_1'
_symmetry_Int_Tables_number 4
loop_
_symmetry_equiv_pos_site_id
_symmetry_equiv_pos_as_xyz
1 x,y,z
2 -x,y+1/2,-z
_cell_length_a 6.5959495550
_cell_length_b 6.8943205489
_cell_length_c 11.0926581060
_cell_angle_alpha 90.0000000000
_cell_angle_beta 89.7551466464
_cell_angle_gamma 90.0000000000
loop_
_atom_site_label
_atom_site_type_symbol
_atom_site_fract_x
_atom_site_fract_y
_atom_site_fract_z
_atom_site_fftype
_atom_site_charge
_atom_site_hybridization
C0_0 C -0.9854070279 0.5311129719 0.1917112189 C3 0.1645713000 2
C1_0 C -0.9295197296 0.3356571372 0.2141476977 C3 0.2573423000 2
S0_0 S -0.8502489987 0.7314974612 0.2438213342 S2 0.0528049000 3
C4_0 C -1.1592101772 0.5357912938 0.1211291487 C3 -0.4128990000 2
S1_0 S -0.7180035696 0.2695497063 0.3019118877 S2 0.0323831000 3
N0_0 N -1.0449725421 0.1998850870 0.1660880580 N -0.3009090000 2
C2_0 C -0.7822499329 0.6426807973 0.3864399278 C3 -0.0766946000 2
S2_0 S -1.2292280248 0.2989758168 0.0892586030 S2 0.2549210000 3
C5_0 C -1.2638833308 0.6999815860 0.0787927872 C2 0.6216990000 1
C3_0 C -0.7311695899 0.4542527072 0.4110029558 C3 -0.0766946000 2
C7_0 C -0.7869816836 0.7812618391 0.4804942499 C2 0.3691498000 1
N1_0 N -1.3493224818 0.8358628785 0.0415656178 N -0.4914360000 1
C6_0 C -0.6891656782 0.3976876954 0.5311557676 C2 0.3691498000 1
N3_0 N -0.7868713080 0.8971028980 0.5575426892 N -0.3816940000 1
N2_0 N -0.6535525496 0.3518745210 0.6303880122 N -0.3816940000 1
#END
###################################################################################
# Avant-garde Materials Simulation           
# XXII NEUMANN/KENDRICK/LEUSEN, RANK 93, ENERGY -175.09076470358679 kcal/mol/atom
###################################################################################

data_rank_000093
_symmetry_cell_setting orthorhombic
_symmetry_space_group_name_H-M 'P c a 2_1'
_symmetry_Int_Tables_number 29
loop_
_symmetry_equiv_pos_site_id
_symmetry_equiv_pos_as_xyz
1 x,y,z
2 -x,-y,z+1/2
3 x+1/2,-y,z
4 -x+1/2,y,z+1/2
_cell_length_a 18.6157188163
_cell_length_b 6.0245186053
_cell_length_c 9.2577565055
_cell_angle_alpha 90.0000000000
_cell_angle_beta 90.0000000000
_cell_angle_gamma 90.0000000000
loop_
_atom_site_label
_atom_site_type_symbol
_atom_site_fract_x
_atom_site_fract_y
_atom_site_fract_z
_atom_site_fftype
_atom_site_charge
_atom_site_hybridization
C0_0 C 0.5314789336 0.2165041709 0.8495042768 C3 0.1645713000 2
C1_0 C 0.5246996904 0.0229083859 0.9354039851 C3 0.2573423000 2
S0_0 S 0.6107882111 0.3052199824 0.7671262978 S2 0.0528049000 3
C4_0 C 0.4650889522 0.3224786174 0.8408662816 C3 -0.4128990000 2
S1_0 S 0.5959417017 -0.1596977700 0.9716888317 S2 0.0323831000 3
N0_0 N 0.4605139428 -0.0194122526 0.9892832589 N -0.3009090000 2
C2_0 C 0.6737464351 0.2165002879 0.8965709314 C3 -0.0766946000 2
S2_0 S 0.4027854719 0.1697833311 0.9381434271 S2 0.2549210000 3
C5_0 C 0.4490494141 0.5170506088 0.7634335597 C2 0.6216990000 1
C3_0 C 0.6674722792 0.0292284262 0.9794691531 C3 -0.0766946000 2
C7_0 C 0.7361350623 0.3506211225 0.9047016020 C2 0.3691498000 1
N1_0 N 0.4365701987 0.6782782042 0.6977592190 N -0.4914360000 1
C6_0 C 0.7212225513 -0.0334009219 1.0795633198 C2 0.3691498000 1
N3_0 N 0.7878305555 0.4609227798 0.9057511047 N -0.3816940000 1
N2_0 N 0.7643667660 -0.0960341139 1.1619572375 N -0.3816940000 1
#END
###################################################################################
# Avant-garde Materials Simulation           
# XXII NEUMANN/KENDRICK/LEUSEN, RANK 94, ENERGY -175.09051223668811 kcal/mol/atom
###################################################################################

data_rank_000094
_symmetry_cell_setting monoclinic
_symmetry_space_group_name_H-M 'P 2_1/c'
_symmetry_Int_Tables_number 14
loop_
_symmetry_equiv_pos_site_id
_symmetry_equiv_pos_as_xyz
1 x,y,z
2 -x,y+1/2,-z+1/2
3 -x,-y,-z
4 x,-y+1/2,z+1/2
_cell_length_a 9.0023578843
_cell_length_b 6.1442909545
_cell_length_c 18.2718305494
_cell_angle_alpha 90.0000000000
_cell_angle_beta 99.1554106971
_cell_angle_gamma 90.0000000000
loop_
_atom_site_label
_atom_site_type_symbol
_atom_site_fract_x
_atom_site_fract_y
_atom_site_fract_z
_atom_site_fftype
_atom_site_charge
_atom_site_hybridization
C0_0 C 0.2704002039 0.9379654705 0.5103592486 C3 0.1645713000 2
C1_0 C 0.1793048349 1.1194470206 0.5222319416 C3 0.2573423000 2
S0_0 S 0.3330094728 0.7227159129 0.5693080954 S2 0.0528049000 3
C4_0 C 0.3096568904 0.9522910278 0.4398314238 C3 -0.4128990000 2
S1_0 S 0.1040127798 1.1809218289 0.6028737110 S2 0.0323831000 3
N0_0 N 0.1493754513 1.2585701385 0.4665540465 N -0.3009090000 2
C2_0 C 0.2590035756 0.7896393623 0.6492329914 C3 -0.0766946000 2
S2_0 S 0.2289704152 1.1826533292 0.3957809199 S2 0.2549210000 3
C5_0 C 0.4034813726 0.8069701478 0.4092418359 C2 0.6216990000 1
C3_0 C 0.1707815417 0.9643335745 0.6616030434 C3 -0.0766946000 2
C7_0 C 0.2961262675 0.6324838708 0.7062809673 C2 0.3691498000 1
N1_0 N 0.4848563329 0.6866658089 0.3857351454 N -0.4914360000 1
C6_0 C 0.1196336019 0.9772900524 0.7310055551 C2 0.3691498000 1
N3_0 N 0.3258834249 0.5017149252 0.7527330335 N -0.3816940000 1
N2_0 N 0.0755825106 0.9862430176 0.7877627044 N -0.3816940000 1
#END
###################################################################################
# Avant-garde Materials Simulation           
# XXII NEUMANN/KENDRICK/LEUSEN, RANK 95, ENERGY -175.09021213172272 kcal/mol/atom
###################################################################################

data_rank_000095
_symmetry_cell_setting monoclinic
_symmetry_space_group_name_H-M 'P 2_1/c'
_symmetry_Int_Tables_number 14
loop_
_symmetry_equiv_pos_site_id
_symmetry_equiv_pos_as_xyz
1 x,y,z
2 -x,y+1/2,-z+1/2
3 -x,-y,-z
4 x,-y+1/2,z+1/2
_cell_length_a 7.2572890193
_cell_length_b 14.1569253187
_cell_length_c 10.0936833184
_cell_angle_alpha 90.0000000000
_cell_angle_beta 107.1632107507
_cell_angle_gamma 90.0000000000
loop_
_atom_site_label
_atom_site_type_symbol
_atom_site_fract_x
_atom_site_fract_y
_atom_site_fract_z
_atom_site_fftype
_atom_site_charge
_atom_site_hybridization
C0_0 C -0.0418679045 0.5747470780 0.6839054391 C3 0.1645713000 2
C1_0 C 0.0165149810 0.6695993579 0.7183602743 C3 0.2573423000 2
S0_0 S 0.0478046393 0.4712538800 0.7735683101 S2 0.0528049000 3
C4_0 C -0.1871653067 0.5728448845 0.5580694579 C3 -0.4128990000 2
S1_0 S 0.1960406815 0.7103794931 0.8655827266 S2 0.0323831000 3
N0_0 N -0.0741885797 0.7345838659 0.6287917641 N -0.3009090000 2
C2_0 C 0.1943627561 0.5163627267 0.9307462835 C3 -0.0766946000 2
S2_0 S -0.2350174023 0.6869164713 0.4957766454 S2 0.2549210000 3
C5_0 C -0.2767889746 0.4906422894 0.4906131774 C2 0.6216990000 1
C3_0 C 0.2499461236 0.6082385332 0.9659387577 C3 -0.0766946000 2
C7_0 C 0.2587491767 0.4446513720 1.0317510603 C2 0.3691498000 1
N1_0 N -0.3435769693 0.4198297398 0.4380032310 N -0.4914360000 1
C6_0 C 0.3718487285 0.6251218649 1.1024178404 C2 0.3691498000 1
N3_0 N 0.3099313972 0.3843587654 1.1137301948 N -0.3816940000 1
N2_0 N 0.4739680469 0.6365892609 1.2148193466 N -0.3816940000 1
#END
###################################################################################
# Avant-garde Materials Simulation           
# XXII NEUMANN/KENDRICK/LEUSEN, RANK 96, ENERGY -175.08978095933688 kcal/mol/atom
###################################################################################

data_rank_000096
_symmetry_cell_setting orthorhombic
_symmetry_space_group_name_H-M 'P 2_1 2_1 2_1'
_symmetry_Int_Tables_number 19
loop_
_symmetry_equiv_pos_site_id
_symmetry_equiv_pos_as_xyz
1 x,y,z
2 -x+1/2,-y,z+1/2
3 -x,y+1/2,-z+1/2
4 x+1/2,-y+1/2,-z
_cell_length_a 6.7333978764
_cell_length_b 7.1902955015
_cell_length_c 20.8056754099
_cell_angle_alpha 90.0000000000
_cell_angle_beta 90.0000000000
_cell_angle_gamma 90.0000000000
loop_
_atom_site_label
_atom_site_type_symbol
_atom_site_fract_x
_atom_site_fract_y
_atom_site_fract_z
_atom_site_fftype
_atom_site_charge
_atom_site_hybridization
C0_0 C 0.1349156763 0.4464556250 0.3590021741 C3 0.1645713000 2
C1_0 C 0.0112204352 0.3532535627 0.4039859951 C3 0.2573423000 2
S0_0 S 0.3640943838 0.3762871112 0.3283968393 S2 0.0528049000 3
C4_0 C 0.0440851196 0.6118018539 0.3402117014 C3 -0.4128990000 2
S1_0 S 0.0610869270 0.1483057920 0.4471487984 S2 0.0323831000 3
N0_0 N -0.1594673304 0.4352685086 0.4174865895 N -0.3009090000 2
C2_0 C 0.4028810759 0.1665115432 0.3686530480 C3 -0.0766946000 2
S2_0 S -0.1825189919 0.6319896540 0.3785580426 S2 0.2549210000 3
C5_0 C 0.1235664032 0.7465559991 0.2985238723 C2 0.6216990000 1
C3_0 C 0.2875161642 0.0783647182 0.4139330944 C3 -0.0766946000 2
C7_0 C 0.5789202674 0.0770545900 0.3476309819 C2 0.3691498000 1
N1_0 N 0.1957726526 0.8589833396 0.2652874016 N -0.4914360000 1
C6_0 C 0.3507267466 -0.0977723577 0.4371073746 C2 0.3691498000 1
N3_0 N 0.7238089497 0.0038821619 0.3297620718 N -0.3816940000 1
N2_0 N 0.4002986697 -0.2444384019 0.4554605103 N -0.3816940000 1
#END
###################################################################################
# Avant-garde Materials Simulation           
# XXII NEUMANN/KENDRICK/LEUSEN, RANK 97, ENERGY -175.08974620800129 kcal/mol/atom
###################################################################################

data_rank_000097
_symmetry_cell_setting triclinic
_symmetry_space_group_name_H-M 'P -1'
_symmetry_Int_Tables_number 2
loop_
_symmetry_equiv_pos_site_id
_symmetry_equiv_pos_as_xyz
1 x,y,z
2 -x,-y,-z
_cell_length_a 7.0465462612
_cell_length_b 6.9965312660
_cell_length_c 10.3996103044
_cell_angle_alpha 85.0140998604
_cell_angle_beta 94.0059845621
_cell_angle_gamma 104.6717847614
loop_
_atom_site_label
_atom_site_type_symbol
_atom_site_fract_x
_atom_site_fract_y
_atom_site_fract_z
_atom_site_fftype
_atom_site_charge
_atom_site_hybridization
C0_0 C 0.7745339396 0.3126633828 0.8916395722 C3 0.1645713000 2
C1_0 C 0.7930850912 0.1272380190 0.8551468369 C3 0.2573423000 2
S0_0 S 0.7959329303 0.5320389038 0.7944790257 S2 0.0528049000 3
C4_0 C 0.7405257599 0.2978237262 1.0229108500 C3 -0.4128990000 2
S1_0 S 0.8460387798 0.0736360854 0.7016519206 S2 0.0323831000 3
N0_0 N 0.7734506235 -0.0171510970 0.9477041937 N -0.3009090000 2
C2_0 C 0.7718807408 0.4478375204 0.6395341121 C3 -0.0766946000 2
S2_0 S 0.7374860210 0.0595778616 1.0865533092 S2 0.2549210000 3
C5_0 C 0.7138797635 0.4519839971 1.0924583087 C2 0.6216990000 1
C3_0 C 0.7876056240 0.2687491457 0.6031081833 C3 -0.0766946000 2
C7_0 C 0.7338044381 0.5931869473 0.5444514551 C2 0.3691498000 1
N1_0 N 0.6937880643 0.5860343750 1.1451841635 N -0.4914360000 1
C6_0 C 0.7619109026 0.2312408632 0.4704132818 C2 0.3691498000 1
N3_0 N 0.7068350731 0.7191750761 0.4692630755 N -0.3816940000 1
N2_0 N 0.7469920010 0.1981179022 0.3614511837 N -0.3816940000 1
#END
###################################################################################
# Avant-garde Materials Simulation           
# XXII NEUMANN/KENDRICK/LEUSEN, RANK 98, ENERGY -175.08947256930816 kcal/mol/atom
###################################################################################

data_rank_000098
_symmetry_cell_setting monoclinic
_symmetry_space_group_name_H-M 'P 2_1/c'
_symmetry_Int_Tables_number 14
loop_
_symmetry_equiv_pos_site_id
_symmetry_equiv_pos_as_xyz
1 x,y,z
2 -x,y+1/2,-z+1/2
3 -x,-y,-z
4 x,-y+1/2,z+1/2
_cell_length_a 7.1753980604
_cell_length_b 6.9390726814
_cell_length_c 20.0662301987
_cell_angle_alpha 90.0000000000
_cell_angle_beta 91.4639967040
_cell_angle_gamma 90.0000000000
loop_
_atom_site_label
_atom_site_type_symbol
_atom_site_fract_x
_atom_site_fract_y
_atom_site_fract_z
_atom_site_fftype
_atom_site_charge
_atom_site_hybridization
C0_0 C -0.3059190461 0.6150252593 0.6347577185 C3 0.1645713000 2
C1_0 C -0.4082084258 0.7290161876 0.5876477218 C3 0.2573423000 2
S0_0 S -0.3644961077 0.3936823280 0.6697006154 S2 0.0528049000 3
C4_0 C -0.1382599093 0.7067700052 0.6512236463 C3 -0.4128990000 2
S1_0 S -0.6279498117 0.6799657447 0.5502048161 S2 0.0323831000 3
N0_0 N -0.3282008287 0.8921150951 0.5694525486 N -0.3009090000 2
C2_0 C -0.5772572988 0.3453523506 0.6295950172 C3 -0.0766946000 2
S2_0 S -0.1251841070 0.9204754586 0.6075101476 S2 0.2549210000 3
C5_0 C 0.0030911296 0.6358416975 0.6944828651 C2 0.6216990000 1
C3_0 C -0.6778161415 0.4535218513 0.5839094438 C3 -0.0766946000 2
C7_0 C -0.6548230787 0.1688698729 0.6513794223 C2 0.3691498000 1
N1_0 N 0.1213928687 0.5709876075 0.7288171662 N -0.4914360000 1
C6_0 C -0.8515990319 0.3779040582 0.5611813590 C2 0.3691498000 1
N3_0 N -0.7193253660 0.0243845793 0.6699980912 N -0.3816940000 1
N2_0 N -0.9956594764 0.3149413560 0.5434400540 N -0.3816940000 1
#END
###################################################################################
# Avant-garde Materials Simulation           
# XXII NEUMANN/KENDRICK/LEUSEN, RANK 99, ENERGY -175.08820555492107 kcal/mol/atom
###################################################################################

data_rank_000099
_symmetry_cell_setting monoclinic
_symmetry_space_group_name_H-M 'P 2_1/c'
_symmetry_Int_Tables_number 14
loop_
_symmetry_equiv_pos_site_id
_symmetry_equiv_pos_as_xyz
1 x,y,z
2 -x,y+1/2,-z+1/2
3 -x,-y,-z
4 x,-y+1/2,z+1/2
_cell_length_a 9.9355583471
_cell_length_b 9.9248107593
_cell_length_c 11.0251000066
_cell_angle_alpha 90.0000000000
_cell_angle_beta 66.0241234915
_cell_angle_gamma 90.0000000000
loop_
_atom_site_label
_atom_site_type_symbol
_atom_site_fract_x
_atom_site_fract_y
_atom_site_fract_z
_atom_site_fftype
_atom_site_charge
_atom_site_hybridization
C0_0 C 0.7780565007 0.1611723768 -0.9218224765 C3 0.1645713000 2
C1_0 C 0.6940300606 0.1683170253 -0.7826324016 C3 0.2573423000 2
S0_0 S 0.8209651683 0.0208766847 -1.0260278421 S2 0.0528049000 3
C4_0 C 0.8245356108 0.2904485025 -0.9701588475 C3 -0.4128990000 2
S1_0 S 0.6099391922 0.0348399159 -0.6740749749 S2 0.0323831000 3
N0_0 N 0.6763105757 0.2892085562 -0.7281608915 N -0.3009090000 2
C2_0 C 0.7557420765 -0.1110811669 -0.9119136670 C3 -0.0766946000 2
S2_0 S 0.7587298103 0.4044799446 -0.8403976382 S2 0.2549210000 3
C5_0 C 0.9145845487 0.3241818178 -1.1023417526 C2 0.6216990000 1
C3_0 C 0.6751824749 -0.1055182562 -0.7768893710 C3 -0.0766946000 2
C7_0 C 0.7923901223 -0.2402037346 -0.9718375471 C2 0.3691498000 1
N1_0 N 0.9915628808 0.3481644397 -1.2127962907 N -0.4914360000 1
C6_0 C 0.6303593151 -0.2273885110 -0.7042155620 C2 0.3691498000 1
N3_0 N 0.8221751775 -0.3475219908 -1.0189833680 N -0.3816940000 1
N2_0 N 0.5884872271 -0.3258228244 -0.6417149142 N -0.3816940000 1
#END
####################################################################################
# Avant-garde Materials Simulation           
# XXII NEUMANN/KENDRICK/LEUSEN, RANK 100, ENERGY -175.08618042872737 kcal/mol/atom
####################################################################################

data_rank_000100
_symmetry_cell_setting monoclinic
_symmetry_space_group_name_H-M 'C 2/c'
_symmetry_Int_Tables_number 15
loop_
_symmetry_equiv_pos_site_id
_symmetry_equiv_pos_as_xyz
1 x,y,z
2 -x,y,-z+1/2
3 -x,-y,-z
4 x,-y,z+1/2
5 x+1/2,y+1/2,z
6 -x+1/2,y+1/2,-z+1/2
7 -x+1/2,-y+1/2,-z
8 x+1/2,-y+1/2,z+1/2
_cell_length_a 22.1880159492
_cell_length_b 7.0599313734
_cell_length_c 13.6454141013
_cell_angle_alpha 90.0000000000
_cell_angle_beta 65.5199186416
_cell_angle_gamma 90.0000000000
loop_
_atom_site_label
_atom_site_type_symbol
_atom_site_fract_x
_atom_site_fract_y
_atom_site_fract_z
_atom_site_fftype
_atom_site_charge
_atom_site_hybridization
C0_0 C -0.0661632777 0.1356564739 0.9379062028 C3 0.1645713000 2
C1_0 C -0.0849330077 0.3285043357 0.9617517229 C3 0.2573423000 2
S0_0 S -0.1163676731 -0.0651660673 0.9754703290 S2 0.0528049000 3
C4_0 C 0.0017677588 0.1254806060 0.8746745203 C3 -0.4128990000 2
S1_0 S -0.1636137375 0.4200026167 1.0427942880 S2 0.0323831000 3
N0_0 N -0.0372528813 0.4547560123 0.9198461178 N -0.3009090000 2
C2_0 C -0.1925568818 0.0290320642 1.0628992596 C3 -0.0766946000 2
S2_0 S 0.0341420364 0.3533062199 0.8493493933 S2 0.2549210000 3
C5_0 C 0.0378309287 -0.0437188038 0.8387941649 C2 0.6216990000 1
C3_0 C -0.2109910819 0.2147008405 1.0884975854 C3 -0.0766946000 2
C7_0 C -0.2398140776 -0.1168137924 1.1095338474 C2 0.3691498000 1
N1_0 N 0.0648835363 -0.1895775504 0.8132247737 N -0.4914360000 1
C6_0 C -0.2775333768 0.2547694338 1.1595296541 C2 0.3691498000 1
N3_0 N -0.2761994937 -0.2438817584 1.1452691085 N -0.3816940000 1
N2_0 N -0.3324242528 0.2911471405 1.2161263098 N -0.3816940000 1
#END
