# Supplementary material for: Report on the sixth blind test of organic crystal structure prediction methods
Source: Acta Crystallogr B Struct Sci Cryst Eng Mater. 2016 Aug 1;72(Pt 4):439–59. doi: 10.1107/S2052520616007447 (PMC4971545; doi:10.1107/S2052520616007447)
Supplement: Supplementary file 2 [file b-72-00439-sup2.zip › Group_14_Neumann_Kendrick_Leusen/XXIII-1_Neumann_Kendrick_Leusen.cif]

########################################################################################
# Avant-garde Materials Simulation           
# XXIII NEUMANN/KENDRICK/LEUSEN Z'=1, RANK 1, ENERGY -150.97179250883192 kcal/mol/atom
########################################################################################

data_rank_000001
_symmetry_cell_setting monoclinic
_symmetry_space_group_name_H-M 'C 2/c'
_symmetry_Int_Tables_number 15
loop_
_symmetry_equiv_pos_site_id
_symmetry_equiv_pos_as_xyz
1 x,y,z
2 -x,y,-z+1/2
3 -x,-y,-z
4 x,-y,z+1/2
5 x+1/2,y+1/2,z
6 -x+1/2,y+1/2,-z+1/2
7 -x+1/2,-y+1/2,-z
8 x+1/2,-y+1/2,z+1/2
_cell_length_a 39.2163575698
_cell_length_b 4.5870346722
_cell_length_c 23.1340888751
_cell_angle_alpha 90.0000000000
_cell_angle_beta 120.0188366614
_cell_angle_gamma 90.0000000000
loop_
_atom_site_label
_atom_site_type_symbol
_atom_site_fract_x
_atom_site_fract_y
_atom_site_fract_z
_atom_site_fftype
_atom_site_charge
_atom_site_hybridization
C0_0 C -0.0103345923 1.3445495852 -0.3844486684 C3 0.0464775000 2
C1_0 C -0.0239116417 1.2212339176 -0.4475066996 C3 -0.1003135000 2
C2_0 C -0.0303510215 1.2754430833 -0.3502056690 C3 -0.1660725000 2
C6_0 C 0.0256312844 1.5363892787 -0.3523798590 C4 0.0455393400 3
C3_0 C -0.0561671021 1.0321136809 -0.4751799261 C3 -0.0204136000 2
H0_0 H -0.0092530838 1.2708922912 -0.4758106276 H 0.1116500000 0
C4_0 C -0.0622857995 1.0858748615 -0.3770628280 C3 -0.0458910000 2
H1_0 H -0.0210176770 1.3747521822 -0.3016987485 H 0.1116500000 0
C7_0 C 0.0626779496 1.3671942525 -0.3010892519 C4 0.0455393400 3
H3_0 H 0.0311145331 1.6326774299 -0.3905224798 H 0.0084140800 0
H4_0 H 0.0205140798 1.7194212527 -0.3268559807 H 0.0084140800 0
C5_0 C -0.0753550099 0.9603596180 -0.4397343267 C3 -0.0204136000 2
Cl1_0 Cl -0.0722142331 0.8892507814 -0.5537921693 Cl -0.0453454000 0
H2_0 H -0.0777252520 1.0352608838 -0.3501163362 H 0.1116500000 0
C8_0 C 0.0982056583 1.5599161858 -0.2634831138 C3 0.0464775000 2
H5_0 H 0.0561562910 1.2570590318 -0.2654459647 H 0.0084140800 0
H6_0 H 0.0689583449 1.1923998516 -0.3269985592 H 0.0084140800 0
Cl0_0 Cl -0.1149588568 0.7264316731 -0.4726093537 Cl -0.0453454000 0
C9_0 C 0.1104554022 1.6490221925 -0.1980174071 C3 -0.1660725000 2
C10_0 C 0.1195869087 1.6632265113 -0.2929093441 C3 -0.1660725000 2
C11_0 C 0.1430546245 1.8288757570 -0.1628770352 C3 -0.1888895000 2
H7_0 H 0.0947739536 1.5701560496 -0.1731712866 H 0.1116500000 0
C12_0 C 0.1521151005 1.8456740133 -0.2586008738 C3 -0.1888895000 2
H8_0 H 0.1104502718 1.6027095719 -0.3442942893 H 0.1116500000 0
C13_0 C 0.1648187920 1.9267257402 -0.1923166958 C3 0.2632040000 2
H9_0 H 0.1525823417 1.8894108889 -0.1113918891 H 0.1116500000 0
H10_0 H 0.1670142595 1.9286704730 -0.2842393070 H 0.1116500000 0
N0_0 N 0.1973996700 2.1068306336 -0.1539290417 N -0.5329660000 2
C14_0 C 0.2345379752 2.0951330786 -0.1458510561 C3 0.4578075000 2
H11_0 H 0.1960608228 2.2347475571 -0.1187511843 H 0.3155160000 0
C15_0 C 0.2654196676 2.2732994473 -0.0962546834 C3 -0.2871177000 2
C16_0 C 0.2443677172 1.9060977055 -0.1836336541 C3 -0.1888895000 2
C17_0 C 0.3035253499 2.2570347698 -0.0877601191 C3 -0.0791469000 2
C20_0 C 0.2588734924 2.4724544394 -0.0533857555 C3 0.5462276000 2
C18_0 C 0.2821674733 1.8972842070 -0.1740533384 C3 -0.1116500000 2
H12_0 H 0.2222543199 1.7591296779 -0.2197924775 H 0.1116500000 0
C19_0 C 0.3122177192 2.0735300902 -0.1261409839 C3 -0.1116500000 2
H13_0 H 0.3262571844 2.3956262918 -0.0499580726 H 0.1116500000 0
O0_0 O 0.2898441908 2.6271051071 -0.0104654642 O2 -0.4429420000 3
O1_0 O 0.2259538404 2.4989830619 -0.0563946869 O1 -0.4592050000 2
H14_0 H 0.2881646202 1.7466994007 -0.2043621327 H 0.1116500000 0
H15_0 H 0.3419834022 2.0628305262 -0.1182928629 H 0.1116500000 0
H16_0 H 0.2820140899 2.7711101473 0.0149212106 H 0.3386910000 0
#END
########################################################################################
# Avant-garde Materials Simulation           
# XXIII NEUMANN/KENDRICK/LEUSEN Z'=1, RANK 2, ENERGY -150.97027063819476 kcal/mol/atom
########################################################################################

data_rank_000002
_symmetry_cell_setting triclinic
_symmetry_space_group_name_H-M 'P -1'
_symmetry_Int_Tables_number 2
loop_
_symmetry_equiv_pos_site_id
_symmetry_equiv_pos_as_xyz
1 x,y,z
2 -x,-y,-z
_cell_length_a 7.0885906607
_cell_length_b 7.7879893442
_cell_length_c 18.2782848351
_cell_angle_alpha 92.4311262443
_cell_angle_beta 80.5943119325
_cell_angle_gamma 115.6199163268
loop_
_atom_site_label
_atom_site_type_symbol
_atom_site_fract_x
_atom_site_fract_y
_atom_site_fract_z
_atom_site_fftype
_atom_site_charge
_atom_site_hybridization
C0_0 C 0.3144233231 0.9103382860 0.8729865879 C3 0.0464775000 2
C1_0 C 0.5349930507 0.9820626721 0.8557322485 C3 -0.1003135000 2
C2_0 C 0.2300503750 0.9994873654 0.9282823575 C3 -0.1660725000 2
C6_0 C 0.1729568786 0.7389505689 0.8345759441 C4 0.0455393400 3
C3_0 C 0.6675554698 1.1389543900 0.8916888582 C3 -0.0204136000 2
H0_0 H 0.6063731390 0.9150297852 0.8136581714 H 0.1116500000 0
C4_0 C 0.3605629625 1.1570933966 0.9638033151 C3 -0.0458910000 2
H1_0 H 0.0590983885 0.9459651730 0.9438509933 H 0.1116500000 0
C7_0 C -0.0098698649 0.7623130854 0.8079114211 C4 0.0455393400 3
H3_0 H 0.2698390979 0.7075299280 0.7874195625 H 0.0084140800 0
H4_0 H 0.1051108397 0.6141919494 0.8729827259 H 0.0084140800 0
C5_0 C 0.5804191620 1.2293270772 0.9454413640 C3 -0.0204136000 2
Cl1_0 Cl 0.9385383648 1.2169935426 0.8698498586 Cl -0.0453454000 0
H2_0 H 0.2942502028 1.2273718977 1.0060793416 H 0.1116500000 0
C8_0 C -0.1542167671 0.5909460530 0.7700288848 C3 0.0464775000 2
H5_0 H -0.1060786627 0.7947332731 0.8550118930 H 0.0084140800 0
H6_0 H 0.0583361131 0.8878761767 0.7696105494 H 0.0084140800 0
Cl0_0 Cl 0.7387967369 1.4265211482 0.9896452041 Cl -0.0453454000 0
C9_0 C -0.0719476546 0.5092664147 0.7109290251 C3 -0.1660725000 2
C10_0 C -0.3751460374 0.5132049498 0.7903812669 C3 -0.1660725000 2
C11_0 C -0.2036713395 0.3592053784 0.6723658371 C3 -0.1888895000 2
H7_0 H 0.0989043218 0.5665182742 0.6930563219 H 0.1116500000 0
C12_0 C -0.5091409744 0.3620696469 0.7524714886 C3 -0.1888895000 2
H8_0 H -0.4443162994 0.5714058549 0.8369591493 H 0.1116500000 0
C13_0 C -0.4246525900 0.2838298360 0.6927966896 C3 0.2632040000 2
H9_0 H -0.1359347191 0.3042780028 0.6245491225 H 0.1116500000 0
H10_0 H -0.6806874399 0.3034923164 0.7689136745 H 0.1116500000 0
N0_0 N -0.5638113796 0.1394369953 0.6523995481 N -0.5329660000 2
C14_0 C -0.5507037398 -0.0235425342 0.6269173286 C3 0.4578075000 2
H11_0 H -0.6831251683 0.1603748097 0.6353259909 H 0.3155160000 0
C15_0 C -0.6862342934 -0.1410613028 0.5766861609 C3 -0.2871177000 2
C16_0 C -0.4089245281 -0.0851872566 0.6506596115 C3 -0.1888895000 2
C17_0 C -0.6775862351 -0.3138336680 0.5545765927 C3 -0.0791469000 2
C20_0 C -0.8317184880 -0.0852464917 0.5471131580 C3 0.5462276000 2
C18_0 C -0.4051440607 -0.2556249901 0.6279749899 C3 -0.1116500000 2
H12_0 H -0.3026995114 0.0032906776 0.6878689397 H 0.1116500000 0
C19_0 C -0.5412693853 -0.3729397732 0.5801920235 C3 -0.1116500000 2
H13_0 H -0.7833131988 -0.4017205634 0.5170072511 H 0.1116500000 0
O0_0 O -0.9414430854 -0.2009780353 0.4984085488 O2 -0.4429420000 3
O1_0 O -0.8533307260 0.0642608649 0.5657987228 O1 -0.4592050000 2
H14_0 H -0.2956112454 -0.2995145954 0.6481211494 H 0.1116500000 0
H15_0 H -0.5388544979 -0.5077897579 0.5633076784 H 0.1116500000 0
H16_0 H -1.0253624071 -0.1420624165 0.4761040034 H 0.3386910000 0
#END
#######################################################################################
# Avant-garde Materials Simulation           
# XXIII NEUMANN/KENDRICK/LEUSEN Z'=1, RANK 3, ENERGY -150.9658646901589 kcal/mol/atom
#######################################################################################

data_rank_000003
_symmetry_cell_setting triclinic
_symmetry_space_group_name_H-M 'P -1'
_symmetry_Int_Tables_number 2
loop_
_symmetry_equiv_pos_site_id
_symmetry_equiv_pos_as_xyz
1 x,y,z
2 -x,-y,-z
_cell_length_a 7.8493227651
_cell_length_b 10.7036685549
_cell_length_c 10.7894958137
_cell_angle_alpha 88.9623967103
_cell_angle_beta 90.8648745958
_cell_angle_gamma 98.8326514902
loop_
_atom_site_label
_atom_site_type_symbol
_atom_site_fract_x
_atom_site_fract_y
_atom_site_fract_z
_atom_site_fftype
_atom_site_charge
_atom_site_hybridization
C0_0 C 0.2280432694 0.5421997539 0.5452640881 C3 0.0464775000 2
C1_0 C 0.2534773105 0.4197973284 0.5153081146 C3 -0.1003135000 2
C2_0 C 0.2643089793 0.6375819432 0.4543894349 C3 -0.1660725000 2
C6_0 C 0.1555748698 0.5643079967 0.6706762973 C4 0.0455393400 3
C3_0 C 0.3096956450 0.3920429042 0.3983255246 C3 -0.0204136000 2
H0_0 H 0.2282449698 0.3433484807 0.5838071604 H 0.1116500000 0
C4_0 C 0.3214944705 0.6110502421 0.3374523981 C3 -0.0458910000 2
H1_0 H 0.2492230604 0.7347507151 0.4737988233 H 0.1116500000 0
C7_0 C 0.2086471218 0.6972941400 0.7226968665 C4 0.0455393400 3
H3_0 H 0.0137316237 0.5450437840 0.6629894154 H 0.0084140800 0
H4_0 H 0.1921847188 0.4932565072 0.7368175548 H 0.0084140800 0
C5_0 C 0.3432591288 0.4881153846 0.3078641770 C3 -0.0204136000 2
Cl1_0 Cl 0.3371156709 0.2386871100 0.3683897136 Cl -0.0453454000 0
H2_0 H 0.3499111188 0.6861692590 0.2679485676 H 0.1116500000 0
C8_0 C 0.1141669285 0.7206809889 0.8385516797 C3 0.0464775000 2
H5_0 H 0.3484165223 0.7125923076 0.7411952448 H 0.0084140800 0
H6_0 H 0.1853038100 0.7686239344 0.6527708025 H 0.0084140800 0
Cl0_0 Cl 0.4105031769 0.4573729299 0.1610650477 Cl -0.0453454000 0
C9_0 C 0.0106892258 0.8162950582 0.8399980488 C3 -0.1660725000 2
C10_0 C 0.1279769303 0.6507882107 0.9484734951 C3 -0.1660725000 2
C11_0 C -0.0744719732 0.8429947257 0.9461421768 C3 -0.1888895000 2
H7_0 H -0.0027228004 0.8721511115 0.7559517525 H 0.1116500000 0
C12_0 C 0.0413479613 0.6751022874 1.0550669326 C3 -0.1888895000 2
H8_0 H 0.2080870662 0.5759977596 0.9518925243 H 0.1116500000 0
C13_0 C -0.0605040603 0.7720043697 1.0552427203 C3 0.2632040000 2
H9_0 H -0.1492080216 0.9207152297 0.9454905377 H 0.1116500000 0
H10_0 H 0.0537388741 0.6194445668 1.1394716085 H 0.1116500000 0
N0_0 N -0.1360472300 0.8005198482 1.1670486144 N -0.5329660000 2
C14_0 C -0.2866904704 0.8487693655 1.1803990559 C3 0.4578075000 2
H11_0 H -0.0578801442 0.8097217870 1.2441729523 H 0.3155160000 0
C15_0 C -0.3170079159 0.9155106416 1.2900838765 C3 -0.2871177000 2
C16_0 C -0.4182478406 0.8326550399 1.0882738948 C3 -0.1888895000 2
C17_0 C -0.4762367226 0.9594316832 1.3037067703 C3 -0.0791469000 2
C20_0 C -0.1830898365 0.9466826558 1.3843600856 C3 0.5462276000 2
C18_0 C -0.5712899412 0.8795610803 1.1035626920 C3 -0.1116500000 2
H12_0 H -0.3987987705 0.7813296209 1.0047403243 H 0.1116500000 0
C19_0 C -0.6028137051 0.9422067477 1.2124037184 C3 -0.1116500000 2
H13_0 H -0.4973802557 1.0080299600 1.3884761519 H 0.1116500000 0
O0_0 O -0.2145828787 1.0276034522 1.4696835377 O2 -0.4429420000 3
O1_0 O -0.0417356404 0.9032456378 1.3842891222 O1 -0.4592050000 2
H14_0 H -0.6691064474 0.8653985970 1.0303200506 H 0.1116500000 0
H15_0 H -0.7250202735 0.9764632461 1.2250455844 H 0.1116500000 0
H16_0 H -0.1088778468 1.0497088518 1.5277102163 H 0.3386910000 0
#END
########################################################################################
# Avant-garde Materials Simulation           
# XXIII NEUMANN/KENDRICK/LEUSEN Z'=1, RANK 4, ENERGY -150.96584283238687 kcal/mol/atom
########################################################################################

data_rank_000004
_symmetry_cell_setting triclinic
_symmetry_space_group_name_H-M 'P -1'
_symmetry_Int_Tables_number 2
loop_
_symmetry_equiv_pos_site_id
_symmetry_equiv_pos_as_xyz
1 x,y,z
2 -x,-y,-z
_cell_length_a 7.8525855089
_cell_length_b 10.7114705807
_cell_length_c 10.7907227804
_cell_angle_alpha 88.9646712381
_cell_angle_beta 90.8665355868
_cell_angle_gamma 98.7881886052
loop_
_atom_site_label
_atom_site_type_symbol
_atom_site_fract_x
_atom_site_fract_y
_atom_site_fract_z
_atom_site_fftype
_atom_site_charge
_atom_site_hybridization
C0_0 C 0.7719799194 0.4578267865 0.4547645542 C3 0.0464775000 2
C1_0 C 0.7465418125 0.5801626158 0.4847000025 C3 -0.1003135000 2
C2_0 C 0.7357178400 0.3625490591 0.5456335133 C3 -0.1660725000 2
C6_0 C 0.8443827681 0.4356848425 0.3293518718 C4 0.0455393400 3
C3_0 C 0.6903073313 0.6079429873 0.6016510197 C3 -0.0204136000 2
H0_0 H 0.7717485520 0.6565293887 0.4161948653 H 0.1116500000 0
C4_0 C 0.6785408813 0.3891104256 0.6625496514 C3 -0.0458910000 2
H1_0 H 0.7507855107 0.2654351195 0.5262425883 H 0.1116500000 0
C7_0 C 0.7918898091 0.3026696041 0.2775773129 C4 0.0455393400 3
H3_0 H 0.8073168689 0.5064639086 0.2631431118 H 0.0084140800 0
H4_0 H 0.9861436999 0.4552504645 0.3369156271 H 0.0084140800 0
C5_0 C 0.6567566545 0.5119671235 0.6921114163 C3 -0.0204136000 2
Cl1_0 Cl 0.6627954432 0.7611933676 0.6315541831 Cl -0.0453454000 0
H2_0 H 0.6501178776 0.3140684464 0.7320477566 H 0.1116500000 0
C8_0 C 0.8861366238 0.2792879226 0.1616294358 C3 0.0464775000 2
H5_0 H 0.8158349343 0.2316026906 0.3475521921 H 0.0084140800 0
H6_0 H 0.6521302005 0.2870191238 0.2593161300 H 0.0084140800 0
Cl0_0 Cl 0.5894552310 0.5427350364 0.8388659411 Cl -0.0453454000 0
C9_0 C 0.8722332663 0.3491803525 0.0517594265 C3 -0.1660725000 2
C10_0 C 0.9894673922 0.1836290474 0.1600487948 C3 -0.1660725000 2
C11_0 C 0.9586594900 0.3248384904 -0.0549005061 C3 -0.1888895000 2
H7_0 H 0.7922318613 0.4240047143 0.0484273622 H 0.1116500000 0
C12_0 C 1.0744146296 0.1569043209 0.0538389178 C3 -0.1888895000 2
H8_0 H 1.0029305612 0.1277616226 0.2440478937 H 0.1116500000 0
C13_0 C 1.0603802843 0.2279079561 -0.0552017179 C3 0.2632040000 2
H9_0 H 0.9462299145 0.3805167570 -0.1392532780 H 0.1116500000 0
H10_0 H 1.1490663955 0.0791716354 0.0543961795 H 0.1116500000 0
N0_0 N 1.1357820209 0.1993871155 -0.1670490110 N -0.5329660000 2
C14_0 C 1.2864442866 0.1512293700 -0.1804409513 C3 0.4578075000 2
H11_0 H 1.0575766035 0.1901227703 -0.2441218678 H 0.3155160000 0
C15_0 C 1.3168149713 0.0845303864 -0.2901049762 C3 -0.2871177000 2
C16_0 C 1.4179846280 0.1674259326 -0.0883635156 C3 -0.1888895000 2
C17_0 C 1.4760639911 0.0406991386 -0.3037394986 C3 -0.0791469000 2
C20_0 C 1.1829722255 0.0533512917 -0.3843673001 C3 0.5462276000 2
C18_0 C 1.5710604730 0.1206296084 -0.1036693239 C3 -0.1116500000 2
H12_0 H 1.3984802614 0.2187259615 -0.0048499521 H 0.1116500000 0
C19_0 C 1.6026150892 0.0579928057 -0.2124787955 C3 -0.1116500000 2
H13_0 H 1.4972453799 -0.0078923027 -0.3884820777 H 0.1116500000 0
O0_0 O 1.2145963473 -0.0274750586 -0.4697074120 O2 -0.4429420000 3
O1_0 O 1.0415916990 0.0966975423 -0.3842845063 O1 -0.4592050000 2
H14_0 H 1.6688755428 0.1348706960 -0.0304707626 H 0.1116500000 0
H15_0 H 1.7248276436 0.0237946935 -0.2251303552 H 0.1116500000 0
H16_0 H 1.1089568662 -0.0495990933 -0.5277129499 H 0.3386910000 0
#END
########################################################################################
# Avant-garde Materials Simulation           
# XXIII NEUMANN/KENDRICK/LEUSEN Z'=1, RANK 5, ENERGY -150.96542287531256 kcal/mol/atom
########################################################################################

data_rank_000005
_symmetry_cell_setting triclinic
_symmetry_space_group_name_H-M 'P -1'
_symmetry_Int_Tables_number 2
loop_
_symmetry_equiv_pos_site_id
_symmetry_equiv_pos_as_xyz
1 x,y,z
2 -x,-y,-z
_cell_length_a 7.7979947296
_cell_length_b 10.7335283716
_cell_length_c 10.7845617525
_cell_angle_alpha 91.0818972871
_cell_angle_beta 91.0077195040
_cell_angle_gamma 81.6071263855
loop_
_atom_site_label
_atom_site_type_symbol
_atom_site_fract_x
_atom_site_fract_y
_atom_site_fract_z
_atom_site_fftype
_atom_site_charge
_atom_site_hybridization
C0_0 C 0.2298928775 0.9593188149 0.5428910271 C3 0.0464775000 2
C1_0 C 0.2546571662 1.0815596915 0.5123838545 C3 -0.1003135000 2
C2_0 C 0.2657466137 0.8642289308 0.4521480537 C3 -0.1660725000 2
C6_0 C 0.1609811658 0.9373719619 0.6697049672 C4 0.0455393400 3
C3_0 C 0.3101641887 1.1092242419 0.3951668939 C3 -0.0204136000 2
H0_0 H 0.2302962663 1.1577386010 0.5809137577 H 0.1116500000 0
C4_0 C 0.3213901926 0.8908852971 0.3346375673 C3 -0.0458910000 2
H1_0 H 0.2520238176 0.7671375183 0.4720383347 H 0.1116500000 0
C7_0 C 0.1918839284 0.8014392225 0.7127324439 C4 0.0455393400 3
H3_0 H 0.2168798817 0.9981299675 0.7371436683 H 0.0084140800 0
H4_0 H 0.0210392235 0.9704507296 0.6684622143 H 0.0084140800 0
C5_0 C 0.3425588114 1.0135242701 0.3045914394 C3 -0.0204136000 2
Cl1_0 Cl 0.3397758921 1.2618360101 0.3651632320 Cl -0.0453454000 0
H2_0 H 0.3494761681 0.8159525950 0.2652547273 H 0.1116500000 0
C8_0 C 0.1049782763 0.7785396072 0.8322619293 C3 0.0464775000 2
H5_0 H 0.1454871778 0.7407742747 0.6413551257 H 0.0084140800 0
H6_0 H 0.3314448664 0.7708667899 0.7215860059 H 0.0084140800 0
Cl0_0 Cl 0.4084630496 1.0445253257 0.1573958800 Cl -0.0453454000 0
C9_0 C 0.0060755315 0.6798542362 0.8383566190 C3 -0.1660725000 2
C10_0 C 0.1210732345 0.8504995038 0.9406154152 C3 -0.1660725000 2
C11_0 C -0.0743224319 0.6534324557 0.9467383617 C3 -0.1888895000 2
H7_0 H -0.0082361568 0.6218305113 0.7559003401 H 0.1116500000 0
C12_0 C 0.0389279212 0.8263592878 1.0495904417 C3 -0.1888895000 2
H8_0 H 0.1986428449 0.9272357531 0.9410960144 H 0.1116500000 0
C13_0 C -0.0601595687 0.7275392745 1.0537361105 C3 0.2632040000 2
H9_0 H -0.1467178469 0.5741478018 0.9493455210 H 0.1116500000 0
H10_0 H 0.0521000202 0.8842435090 1.1324127574 H 0.1116500000 0
N0_0 N -0.1345419010 0.7001851584 1.1666944917 N -0.5329660000 2
C14_0 C -0.2871522193 0.6525473007 1.1802126323 C3 0.4578075000 2
H11_0 H -0.0552159521 0.6909511139 1.2435774849 H 0.3155160000 0
C15_0 C -0.3188289129 0.5862815790 1.2897825059 C3 -0.2871177000 2
C16_0 C -0.4194554426 0.6688879395 1.0877779597 C3 -0.1888895000 2
C17_0 C -0.4800256540 0.5431928437 1.3031810638 C3 -0.0791469000 2
C20_0 C -0.1843976364 0.5545725970 1.3842172504 C3 0.5462276000 2
C18_0 C -0.5743951604 0.6227514030 1.1027343641 C3 -0.1116500000 2
H12_0 H -0.3988167205 0.7196256960 1.0041472395 H 0.1116500000 0
C19_0 C -0.6072385471 0.5606634393 1.2116405439 C3 -0.1116500000 2
H13_0 H -0.5022809566 0.4952060627 1.3880376077 H 0.1116500000 0
O0_0 O -0.2175242691 0.4741331842 1.4694921104 O2 -0.4429420000 3
O1_0 O -0.0413146671 0.5970737115 1.3842727072 O1 -0.4592050000 2
H14_0 H -0.6726588579 0.6371285957 1.0292640312 H 0.1116500000 0
H15_0 H -0.7308897200 0.5270211316 1.2241353350 H 0.1116500000 0
H16_0 H -0.1115775282 0.4514556347 1.5272850594 H 0.3386910000 0
#END
########################################################################################
# Avant-garde Materials Simulation           
# XXIII NEUMANN/KENDRICK/LEUSEN Z'=1, RANK 6, ENERGY -150.96532816988676 kcal/mol/atom
########################################################################################

data_rank_000006
_symmetry_cell_setting triclinic
_symmetry_space_group_name_H-M 'P -1'
_symmetry_Int_Tables_number 2
loop_
_symmetry_equiv_pos_site_id
_symmetry_equiv_pos_as_xyz
1 x,y,z
2 -x,-y,-z
_cell_length_a 7.7551572984
_cell_length_b 10.6508076047
_cell_length_c 10.8125686426
_cell_angle_alpha 91.8578075092
_cell_angle_beta 96.6239294718
_cell_angle_gamma 88.1014638117
loop_
_atom_site_label
_atom_site_type_symbol
_atom_site_fract_x
_atom_site_fract_y
_atom_site_fract_z
_atom_site_fftype
_atom_site_charge
_atom_site_hybridization
C0_0 C 0.2677873207 0.5368820617 0.4615787735 C3 0.0464775000 2
C1_0 C 0.2379371796 0.5086262059 0.5827935744 C3 -0.1003135000 2
C2_0 C 0.2385933246 0.4430526268 0.3683159805 C3 -0.1660725000 2
C6_0 C 0.3308754295 0.6659849607 0.4383942537 C4 0.0455393400 3
C3_0 C 0.1835538937 0.3905532591 0.6110565139 C3 -0.0204136000 2
H0_0 H 0.2560453042 0.5800195803 0.6573325966 H 0.1116500000 0
C4_0 C 0.1850269727 0.3243624528 0.3957737510 C3 -0.0458910000 2
H1_0 H 0.2559351145 0.4614584498 0.2721262800 H 0.1116500000 0
C7_0 C 0.3352672342 0.6953005832 0.3015195552 C4 0.0455393400 3
H3_0 H 0.2486209498 0.7361366268 0.4828751274 H 0.0084140800 0
H4_0 H 0.4624041478 0.6748710040 0.4883535765 H 0.0084140800 0
C5_0 C 0.1590917917 0.2964850727 0.5172904995 C3 -0.0204136000 2
Cl1_0 Cl 0.1438756783 0.3635234512 0.7615012754 Cl -0.0453454000 0
H2_0 H 0.1618562994 0.2525252786 0.3222512049 H 0.1116500000 0
C8_0 C 0.4093776183 0.8204297893 0.2777715434 C3 0.0464775000 2
H5_0 H 0.4131070776 0.6218970169 0.2577994384 H 0.0084140800 0
H6_0 H 0.2029472467 0.6897952094 0.2522721401 H 0.0084140800 0
Cl0_0 Cl 0.0962559881 0.1478504994 0.5494842612 Cl -0.0453454000 0
C9_0 C 0.3885471485 0.9288491927 0.3521605199 C3 -0.1660725000 2
C10_0 C 0.5025654887 0.8307774161 0.1749720677 C3 -0.1660725000 2
C11_0 C 0.4628865717 1.0416813776 0.3275435860 C3 -0.1888895000 2
H7_0 H 0.3147327377 0.9265362113 0.4318979592 H 0.1116500000 0
C12_0 C 0.5745314716 0.9429343771 0.1481361333 C3 -0.1888895000 2
H8_0 H 0.5203755889 0.7483213538 0.1149003943 H 0.1116500000 0
C13_0 C 0.5579809927 1.0496012769 0.2257316751 C3 0.2632040000 2
H9_0 H 0.4478660574 1.1240670263 0.3882733330 H 0.1116500000 0
H10_0 H 0.6443566143 0.9487727295 0.0668268766 H 0.1116500000 0
N0_0 N 0.6291459530 1.1648869302 0.1994096318 N -0.5329660000 2
C14_0 C 0.7853283430 1.1786140179 0.1541519036 C3 0.4578075000 2
H11_0 H 0.5480536220 1.2426099296 0.1912044266 H 0.3155160000 0
C15_0 C 0.8198162704 1.2894859159 0.0905319674 C3 -0.2871177000 2
C16_0 C 0.9188110112 1.0845162692 0.1704037216 C3 -0.1888895000 2
C17_0 C 0.9851482162 1.3028840384 0.0506881954 C3 -0.0791469000 2
C20_0 C 0.6847243073 1.3850200800 0.0581544140 C3 0.5462276000 2
C18_0 C 1.0778532505 1.0994191261 0.1272725911 C3 -0.1116500000 2
H12_0 H 0.8955812754 0.9995339209 0.2184928000 H 0.1116500000 0
C19_0 C 1.1136251991 1.2099931986 0.0684278745 C3 -0.1116500000 2
H13_0 H 1.0099214737 1.3890185745 0.0052485862 H 0.1116500000 0
O0_0 O 0.7215277327 1.4696216497 -0.0214618594 O2 -0.4429420000 3
O1_0 O 0.5381269146 1.3863427198 0.0993386974 O1 -0.4592050000 2
H14_0 H 1.1769087723 1.0246226037 0.1415218374 H 0.1116500000 0
H15_0 H 1.2403325741 1.2228498067 0.0372653339 H 0.1116500000 0
H16_0 H 0.6145601471 1.5270816423 -0.0466238868 H 0.3386910000 0
#END
########################################################################################
# Avant-garde Materials Simulation           
# XXIII NEUMANN/KENDRICK/LEUSEN Z'=1, RANK 7, ENERGY -150.95917461341639 kcal/mol/atom
########################################################################################

data_rank_000007
_symmetry_cell_setting triclinic
_symmetry_space_group_name_H-M 'P -1'
_symmetry_Int_Tables_number 2
loop_
_symmetry_equiv_pos_site_id
_symmetry_equiv_pos_as_xyz
1 x,y,z
2 -x,-y,-z
_cell_length_a 4.6141914721
_cell_length_b 11.6146996175
_cell_length_c 17.4161767554
_cell_angle_alpha 101.0822243631
_cell_angle_beta 84.9628971407
_cell_angle_gamma 95.7706452789
loop_
_atom_site_label
_atom_site_type_symbol
_atom_site_fract_x
_atom_site_fract_y
_atom_site_fract_z
_atom_site_fftype
_atom_site_charge
_atom_site_hybridization
C0_0 C 0.8447837782 0.2274635258 0.9947549509 C3 0.0464775000 2
C1_0 C 0.7774685714 0.3265789389 0.9675289796 C3 -0.1003135000 2
C2_0 C 0.7298445333 0.1165808439 0.9574179441 C3 -0.1660725000 2
C6_0 C 1.0257158776 0.2393623755 1.0640793913 C4 0.0455393400 3
C3_0 C 0.5995049383 0.3157728254 0.9052643703 C3 -0.0204136000 2
H0_0 H 0.8629709878 0.4141747471 0.9951650383 H 0.1116500000 0
C4_0 C 0.5526329871 0.1048273863 0.8952747731 C3 -0.0458910000 2
H1_0 H 0.7804241405 0.0376668390 0.9771361592 H 0.1116500000 0
C7_0 C 0.8383474572 0.2552347644 1.1428864717 C4 0.0455393400 3
H3_0 H 1.1441213935 0.1602043816 1.0583840448 H 0.0084140800 0
H4_0 H 1.1923345398 0.3141626544 1.0649862996 H 0.0084140800 0
C5_0 C 0.4841118013 0.2042906907 0.8687843359 C3 -0.0204136000 2
Cl1_0 Cl 0.5257409609 0.4415192022 0.8737840764 Cl -0.0453454000 0
H2_0 H 0.4687723720 0.0180705034 0.8657891047 H 0.1116500000 0
C8_0 C 1.0069060151 0.2444522345 1.2110172512 C3 0.0464775000 2
H5_0 H 0.7473299337 0.3413475843 1.1535167005 H 0.0084140800 0
H6_0 H 0.6495626578 0.1888649221 1.1381906834 H 0.0084140800 0
Cl0_0 Cl 0.2643739528 0.1878032413 0.7918472924 Cl -0.0453454000 0
C9_0 C 1.0520902865 0.1332360219 1.2257088194 C3 -0.1660725000 2
C10_0 C 1.1282126522 0.3433621744 1.2608256836 C3 -0.1660725000 2
C11_0 C 1.2007410570 0.1207299513 1.2893501604 C3 -0.1888895000 2
H7_0 H 0.9634519164 0.0539240683 1.1877097101 H 0.1116500000 0
C12_0 C 1.2805361334 0.3323091436 1.3243718344 C3 -0.1888895000 2
H8_0 H 1.1043996214 0.4313142833 1.2498004330 H 0.1116500000 0
C13_0 C 1.3114915417 0.2207540951 1.3408560180 C3 0.2632040000 2
H9_0 H 1.2254763308 0.0332721705 1.3009150062 H 0.1116500000 0
H10_0 H 1.3807636494 0.4108188529 1.3603534107 H 0.1116500000 0
N0_0 N 1.4547176757 0.2042923981 1.4052415441 N -0.5329660000 2
C14_0 C 1.4230030823 0.2615579858 1.4817901150 C3 0.4578075000 2
H11_0 H 1.5659682484 0.1305009742 1.3985018342 H 0.3155160000 0
C15_0 C 1.5667108915 0.2242425548 1.5414140689 C3 -0.2871177000 2
C16_0 C 1.2433738064 0.3556226420 1.5057398717 C3 -0.1888895000 2
C17_0 C 1.5299833449 0.2829719929 1.6197727469 C3 -0.0791469000 2
C20_0 C 1.7490759068 0.1253381932 1.5239466716 C3 0.5462276000 2
C18_0 C 1.2113170138 0.4108940584 1.5834687270 C3 -0.1116500000 2
H12_0 H 1.1213731749 0.3827338532 1.4626750635 H 0.1116500000 0
C19_0 C 1.3553554863 0.3756221840 1.6415754395 C3 -0.1116500000 2
H13_0 H 1.6433776326 0.2529462605 1.6634233133 H 0.1116500000 0
O0_0 O 1.8697939920 0.1002901512 1.5843423471 O2 -0.4429420000 3
O1_0 O 1.7901990181 0.0661372133 1.4555653290 O1 -0.4592050000 2
H14_0 H 1.0682947481 0.4822319726 1.5994805262 H 0.1116500000 0
H15_0 H 1.3283646617 0.4188677263 1.7027623114 H 0.1116500000 0
H16_0 H 2.0034491754 0.0329040820 1.5655505542 H 0.3386910000 0
#END
########################################################################################
# Avant-garde Materials Simulation           
# XXIII NEUMANN/KENDRICK/LEUSEN Z'=1, RANK 8, ENERGY -150.95837258199248 kcal/mol/atom
########################################################################################

data_rank_000008
_symmetry_cell_setting triclinic
_symmetry_space_group_name_H-M 'P -1'
_symmetry_Int_Tables_number 2
loop_
_symmetry_equiv_pos_site_id
_symmetry_equiv_pos_as_xyz
1 x,y,z
2 -x,-y,-z
_cell_length_a 6.6314848418
_cell_length_b 8.9187033269
_cell_length_c 16.3668532124
_cell_angle_alpha 89.3002822740
_cell_angle_beta 72.1584438802
_cell_angle_gamma 80.2851202528
loop_
_atom_site_label
_atom_site_type_symbol
_atom_site_fract_x
_atom_site_fract_y
_atom_site_fract_z
_atom_site_fftype
_atom_site_charge
_atom_site_hybridization
C0_0 C 0.6714177518 0.2508497908 0.0422577358 C3 0.0464775000 2
C1_0 C 0.7972703302 0.3462882855 -0.0111567703 C3 -0.1003135000 2
C2_0 C 0.5136657120 0.1990427050 0.0149870476 C3 -0.1660725000 2
C6_0 C 0.7088216236 0.2020662915 0.1256718597 C4 0.0455393400 3
C3_0 C 0.7664967267 0.3895870693 -0.0893533798 C3 -0.0204136000 2
H0_0 H 0.9207215427 0.3889893490 0.0085468788 H 0.1116500000 0
C4_0 C 0.4811336698 0.2418809933 -0.0626940428 C3 -0.0458910000 2
H1_0 H 0.4137278135 0.1243988876 0.0553907153 H 0.1116500000 0
C7_0 C 0.9012061460 0.0705052128 0.1125597402 C4 0.0455393400 3
H3_0 H 0.7375222063 0.2992607155 0.1586860259 H 0.0084140800 0
H4_0 H 0.5633285375 0.1659996342 0.1683939101 H 0.0084140800 0
C5_0 C 0.6068996071 0.3373458846 -0.1155684455 C3 -0.0204136000 2
Cl1_0 Cl 0.9257679308 0.5080661920 -0.1525481830 Cl -0.0453454000 0
H2_0 H 0.3564463048 0.2025037772 -0.0830218039 H 0.1116500000 0
C8_0 C 0.9324329062 0.0087797291 0.1947643032 C3 0.0464775000 2
H5_0 H 0.8784913178 -0.0222856361 0.0743544740 H 0.0084140800 0
H6_0 H 1.0481652134 0.1100297614 0.0735101187 H 0.0084140800 0
Cl0_0 Cl 0.5620858693 0.3894197794 -0.2111012465 Cl -0.0453454000 0
C9_0 C 0.8130751372 -0.0993670347 0.2389010924 C3 -0.1660725000 2
C10_0 C 1.0837254735 0.0541897676 0.2286880688 C3 -0.1660725000 2
C11_0 C 0.8460323287 -0.1628030598 0.3128537178 C3 -0.1888895000 2
H7_0 H 0.6951335232 -0.1385536556 0.2139311955 H 0.1116500000 0
C12_0 C 1.1179085702 -0.0076967984 0.3029427693 C3 -0.1888895000 2
H8_0 H 1.1766573772 0.1401385262 0.1967366371 H 0.1116500000 0
C13_0 C 1.0001553817 -0.1176525862 0.3455656379 C3 0.2632040000 2
H9_0 H 0.7587288622 -0.2518352000 0.3436199818 H 0.1116500000 0
H10_0 H 1.2364787616 0.0289016047 0.3283980674 H 0.1116500000 0
N0_0 N 1.0506737221 -0.1865850310 0.4163114885 N -0.5329660000 2
C14_0 C 0.9106189592 -0.2232728777 0.4913489946 C3 0.4578075000 2
H11_0 H 1.2090304869 -0.2266643180 0.4098686902 H 0.3155160000 0
C15_0 C 0.9849931210 -0.3228843353 0.5493528000 C3 -0.2871177000 2
C16_0 C 0.6888425428 -0.1616218734 0.5150673997 C3 -0.1888895000 2
C17_0 C 0.8358875706 -0.3581373361 0.6261094767 C3 -0.0791469000 2
C20_0 C 1.2106485868 -0.3940219588 0.5293149916 C3 0.5462276000 2
C18_0 C 0.5469026026 -0.1979293306 0.5910719933 C3 -0.1116500000 2
H12_0 H 0.6306148267 -0.0857188031 0.4716423248 H 0.1116500000 0
C19_0 C 0.6191696015 -0.2977364968 0.6471807153 C3 -0.1116500000 2
H13_0 H 0.8953274316 -0.4361865696 0.6685041004 H 0.1116500000 0
O0_0 O 1.2578643967 -0.4892271313 0.5861529972 O2 -0.4429420000 3
O1_0 O 1.3536002523 -0.3677826475 0.4619106361 O1 -0.4592050000 2
H14_0 H 0.3766451604 -0.1484082323 0.6074174021 H 0.1116500000 0
H15_0 H 0.5061113844 -0.3281345199 0.7059425023 H 0.1116500000 0
H16_0 H 1.4173748417 -0.5409872437 0.5642207824 H 0.3386910000 0
#END
########################################################################################
# Avant-garde Materials Simulation           
# XXIII NEUMANN/KENDRICK/LEUSEN Z'=1, RANK 9, ENERGY -150.95549041465449 kcal/mol/atom
########################################################################################

data_rank_000009
_symmetry_cell_setting monoclinic
_symmetry_space_group_name_H-M 'P 2_1/c'
_symmetry_Int_Tables_number 14
loop_
_symmetry_equiv_pos_site_id
_symmetry_equiv_pos_as_xyz
1 x,y,z
2 -x,y+1/2,-z+1/2
3 -x,-y,-z
4 x,-y+1/2,z+1/2
_cell_length_a 4.4324218858
_cell_length_b 15.3318699534
_cell_length_c 26.4315129187
_cell_angle_alpha 90.0000000000
_cell_angle_beta 92.3765518268
_cell_angle_gamma 90.0000000000
loop_
_atom_site_label
_atom_site_type_symbol
_atom_site_fract_x
_atom_site_fract_y
_atom_site_fract_z
_atom_site_fftype
_atom_site_charge
_atom_site_hybridization
C0_0 C -0.8503383713 0.0109030910 -0.2371808647 C3 0.0464775000 2
C1_0 C -0.7805554996 -0.0780583091 -0.2385894038 C3 -0.1003135000 2
C2_0 C -0.7434115333 0.0644641749 -0.2754341879 C3 -0.1660725000 2
C6_0 C -1.0310500519 0.0480846243 -0.1952680986 C4 0.0455393400 3
C3_0 C -0.6073635499 -0.1125746970 -0.2766880689 C3 -0.0204136000 2
H0_0 H -0.8623152206 -0.1219197369 -0.2097814403 H 0.1116500000 0
C4_0 C -0.5721729681 0.0306506997 -0.3138021147 C3 -0.0458910000 2
H1_0 H -0.7966501416 0.1339042948 -0.2755204106 H 0.1116500000 0
C7_0 C -0.8565031061 0.0506097217 -0.1433907666 C4 0.0455393400 3
H3_0 H -1.1015704366 0.1147361628 -0.2055624084 H 0.0084140800 0
H4_0 H -1.2396798076 0.0101195870 -0.1916272842 H 0.0084140800 0
C5_0 C -0.5017460403 -0.0580299943 -0.3147102326 C3 -0.0204136000 2
Cl1_0 Cl -0.5281065138 -0.2230108514 -0.2763949974 Cl -0.0453454000 0
H2_0 H -0.4935510281 0.0726053024 -0.3437887164 H 0.1116500000 0
C8_0 C -1.0204103013 0.1022013905 -0.1045539316 C3 0.0464775000 2
H5_0 H -0.8164980450 -0.0163867451 -0.1297675579 H 0.0084140800 0
H6_0 H -0.6334010599 0.0801266881 -0.1483482593 H 0.0084140800 0
Cl0_0 Cl -0.2910827301 -0.0981746891 -0.3627293508 Cl -0.0453454000 0
C9_0 C -1.0338303211 0.1933940713 -0.1084154479 C3 -0.1660725000 2
C10_0 C -1.1693522555 0.0629752103 -0.0648749923 C3 -0.1660725000 2
C11_0 C -1.1873887693 0.2429609266 -0.0739767539 C3 -0.1888895000 2
H7_0 H -0.9184969385 0.2263426447 -0.1386857391 H 0.1116500000 0
C12_0 C -1.3286185142 0.1119714101 -0.0302570446 C3 -0.1888895000 2
H8_0 H -1.1653591589 -0.0079771602 -0.0610235740 H 0.1116500000 0
C13_0 C -1.3383600470 0.2033148501 -0.0341520986 C3 0.2632040000 2
H9_0 H -1.1937255962 0.3138205239 -0.0775482483 H 0.1116500000 0
H10_0 H -1.4547816833 0.0780718750 -0.0018724242 H 0.1116500000 0
N0_0 N -1.4999462070 0.2593612369 -0.0034364992 N -0.5329660000 2
C14_0 C -1.6100492464 0.2491991815 0.0437730267 C3 0.4578075000 2
H11_0 H -1.5565452602 0.3185598786 -0.0192249567 H 0.3155160000 0
C15_0 C -1.8081448553 0.3142977064 0.0631432023 C3 -0.2871177000 2
C16_0 C -1.5285642719 0.1785390988 0.0760050110 C3 -0.1888895000 2
C17_0 C -1.9169589327 0.3045991426 0.1120940769 C3 -0.0791469000 2
C20_0 C -1.8970157908 0.3926099582 0.0343886801 C3 0.5462276000 2
C18_0 C -1.6387770537 0.1717742734 0.1241453158 C3 -0.1116500000 2
H12_0 H -1.3645434681 0.1311579818 0.0638103971 H 0.1116500000 0
C19_0 C -1.8352823410 0.2345499671 0.1427236203 C3 -0.1116500000 2
H13_0 H -2.0667212867 0.3548575913 0.1256712027 H 0.1116500000 0
O0_0 O -2.0995090507 0.4427615590 0.0557351433 O2 -0.4429420000 3
O1_0 O -1.7891646385 0.4122688138 -0.0076124676 O1 -0.4592050000 2
H14_0 H -1.5665999290 0.1169698489 0.1480108286 H 0.1116500000 0
H15_0 H -1.9193704336 0.2294235051 0.1807220544 H 0.1116500000 0
H16_0 H -2.1393715882 0.4984812557 0.0350228300 H 0.3386910000 0
#END
#########################################################################################
# Avant-garde Materials Simulation           
# XXIII NEUMANN/KENDRICK/LEUSEN Z'=1, RANK 10, ENERGY -150.95545710231451 kcal/mol/atom
#########################################################################################

data_rank_000010
_symmetry_cell_setting monoclinic
_symmetry_space_group_name_H-M 'P 2_1/c'
_symmetry_Int_Tables_number 14
loop_
_symmetry_equiv_pos_site_id
_symmetry_equiv_pos_as_xyz
1 x,y,z
2 -x,y+1/2,-z+1/2
3 -x,-y,-z
4 x,-y+1/2,z+1/2
_cell_length_a 12.2105253995
_cell_length_b 8.9502644482
_cell_length_c 18.0650451456
_cell_angle_alpha 90.0000000000
_cell_angle_beta 109.6241330860
_cell_angle_gamma 90.0000000000
loop_
_atom_site_label
_atom_site_type_symbol
_atom_site_fract_x
_atom_site_fract_y
_atom_site_fract_z
_atom_site_fftype
_atom_site_charge
_atom_site_hybridization
C0_0 C -0.3461971529 0.2686177781 0.8327878723 C3 0.0464775000 2
C1_0 C -0.4593803630 0.3078757119 0.7868311517 C3 -0.1003135000 2
C2_0 C -0.2768306497 0.1939627903 0.7963393170 C3 -0.1660725000 2
C6_0 C -0.2990368218 0.3057020084 0.9191227952 C4 0.0455393400 3
C3_0 C -0.5036625194 0.2710457411 0.7069971437 C3 -0.0204136000 2
H0_0 H -0.5154502688 0.3668405599 0.8130212256 H 0.1116500000 0
C4_0 C -0.3197264967 0.1576325837 0.7169244119 C3 -0.0458910000 2
H1_0 H -0.1878333452 0.1629088585 0.8307435028 H 0.1116500000 0
C7_0 C -0.2061255818 0.4305715821 0.9381323872 C4 0.0455393400 3
H3_0 H -0.3700239942 0.3392027476 0.9402357926 H 0.0084140800 0
H4_0 H -0.2596746885 0.2045281720 0.9519049314 H 0.0084140800 0
C5_0 C -0.4337829330 0.1947437841 0.6717810804 C3 -0.0204136000 2
Cl1_0 Cl -0.6441345534 0.3219964313 0.6530109681 Cl -0.0453454000 0
H2_0 H -0.2655084707 0.1000982672 0.6888004205 H 0.1116500000 0
C8_0 C -0.1424830419 0.4466998155 1.0249560704 C3 0.0464775000 2
H5_0 H -0.1427669567 0.4045054109 0.9087029034 H 0.0084140800 0
H6_0 H -0.2479514123 0.5367906167 0.9134553242 H 0.0084140800 0
Cl0_0 Cl -0.4860164956 0.1457590570 0.5735256932 Cl -0.0453454000 0
C9_0 C -0.1758903939 0.5509098576 1.0711649550 C3 -0.1660725000 2
C10_0 C -0.0481553246 0.3531258757 1.0626168478 C3 -0.1660725000 2
C11_0 C -0.1159595524 0.5627991713 1.1516608546 C3 -0.1888895000 2
H7_0 H -0.2489254180 0.6256565588 1.0437972101 H 0.1116500000 0
C12_0 C 0.0108717646 0.3613631477 1.1431041407 C3 -0.1888895000 2
H8_0 H -0.0197721493 0.2718042751 1.0278430149 H 0.1116500000 0
C13_0 C -0.0215927499 0.4682516626 1.1888260284 C3 0.2632040000 2
H9_0 H -0.1417671868 0.6471046945 1.1862319213 H 0.1116500000 0
H10_0 H 0.0817669274 0.2839368121 1.1703322654 H 0.1116500000 0
N0_0 N 0.0326323748 0.4800286078 1.2706491149 N -0.5329660000 2
C14_0 C 0.1477169577 0.4617667799 1.3142536596 C3 0.4578075000 2
H11_0 H -0.0187494969 0.5028784868 1.3037653893 H 0.3155160000 0
C15_0 C 0.1844837622 0.4563990031 1.3984674969 C3 -0.2871177000 2
C16_0 C 0.2344819737 0.4515226040 1.2787310285 C3 -0.1888895000 2
C17_0 C 0.3037292098 0.4378222460 1.4420435016 C3 -0.0791469000 2
C20_0 C 0.1024478568 0.4683381304 1.4409618926 C3 0.5462276000 2
C18_0 C 0.3503683831 0.4335137635 1.3233861879 C3 -0.1116500000 2
H12_0 H 0.2099744686 0.4616155661 1.2153297121 H 0.1116500000 0
C19_0 C 0.3864080842 0.4246064098 1.4056785509 C3 -0.1116500000 2
H13_0 H 0.3293337953 0.4323215118 1.5057859299 H 0.1116500000 0
O0_0 O 0.1480014126 0.4604224167 1.5187385430 O2 -0.4429420000 3
O1_0 O -0.0059523627 0.4861073254 1.4073728363 O1 -0.4592050000 2
H14_0 H 0.4144258546 0.4279226825 1.2936886789 H 0.1116500000 0
H15_0 H 0.4777301272 0.4088825180 1.4403151217 H 0.1116500000 0
H16_0 H 0.0863285921 0.4807956770 1.5449169730 H 0.3386910000 0
#END
#########################################################################################
# Avant-garde Materials Simulation           
# XXIII NEUMANN/KENDRICK/LEUSEN Z'=1, RANK 11, ENERGY -150.95541539012558 kcal/mol/atom
#########################################################################################

data_rank_000011
_symmetry_cell_setting monoclinic
_symmetry_space_group_name_H-M 'P 2_1/c'
_symmetry_Int_Tables_number 14
loop_
_symmetry_equiv_pos_site_id
_symmetry_equiv_pos_as_xyz
1 x,y,z
2 -x,y+1/2,-z+1/2
3 -x,-y,-z
4 x,-y+1/2,z+1/2
_cell_length_a 13.5633117101
_cell_length_b 10.8502532761
_cell_length_c 14.6095689747
_cell_angle_alpha 90.0000000000
_cell_angle_beta 60.4195759125
_cell_angle_gamma 90.0000000000
loop_
_atom_site_label
_atom_site_type_symbol
_atom_site_fract_x
_atom_site_fract_y
_atom_site_fract_z
_atom_site_fftype
_atom_site_charge
_atom_site_hybridization
C0_0 C -0.8127717404 0.6861398079 0.9117107682 C3 0.0464775000 2
C1_0 C -0.8550792996 0.8005137783 0.9589147062 C3 -0.1003135000 2
C2_0 C -0.8508934233 0.5800766415 0.9745690014 C3 -0.1660725000 2
C6_0 C -0.7286530882 0.6765227491 0.7958076435 C4 0.0455393400 3
C3_0 C -0.9309885890 0.8094146529 1.0667614536 C3 -0.0204136000 2
H0_0 H -0.8272122582 0.8849734383 0.9125369014 H 0.1116500000 0
C4_0 C -0.9259082392 0.5878101687 1.0822245696 C3 -0.0458910000 2
H1_0 H -0.8203154487 0.4896575342 0.9394098050 H 0.1116500000 0
C7_0 C -0.7831270590 0.6253787309 0.7326475793 C4 0.0455393400 3
H3_0 H -0.6914353391 0.7676133961 0.7650365126 H 0.0084140800 0
H4_0 H -0.6581284702 0.6157177562 0.7836448055 H 0.0084140800 0
C5_0 C -0.9655375608 0.7027946918 1.1290692689 C3 -0.0204136000 2
Cl1_0 Cl -0.9785387096 0.9528282450 1.1224245589 Cl -0.0453454000 0
H2_0 H -0.9533536380 0.5051463561 1.1309682048 H 0.1116500000 0
C8_0 C -0.7033695540 0.6201679796 0.6156225667 C3 0.0464775000 2
H5_0 H -0.8167890408 0.5325744891 0.7615618770 H 0.0084140800 0
H6_0 H -0.8566932724 0.6835196682 0.7491328767 H 0.0084140800 0
Cl0_0 Cl -1.0548742250 0.7116210348 1.2636514710 Cl -0.0453454000 0
C9_0 C -0.6574521343 0.7280678201 0.5567568002 C3 -0.1660725000 2
C10_0 C -0.6758513772 0.5077970765 0.5615393612 C3 -0.1660725000 2
C11_0 C -0.5885398920 0.7244859844 0.4478790870 C3 -0.1888895000 2
H7_0 H -0.6793269913 0.8175118611 0.5961406850 H 0.1116500000 0
C12_0 C -0.6061575544 0.5026899950 0.4527702105 C3 -0.1888895000 2
H8_0 H -0.7105235679 0.4226110087 0.6055309504 H 0.1116500000 0
C13_0 C -0.5625951213 0.6111671159 0.3946915820 C3 0.2632040000 2
H9_0 H -0.5584706884 0.8100738545 0.4037104622 H 0.1116500000 0
H10_0 H -0.5852808528 0.4142292973 0.4120850506 H 0.1116500000 0
N0_0 N -0.5010090465 0.6024421745 0.2839315740 N -0.5329660000 2
C14_0 C -0.4070790624 0.6672873515 0.2149061431 C3 0.4578075000 2
H11_0 H -0.5315052331 0.5440477169 0.2487556404 H 0.3155160000 0
C15_0 C -0.3642033129 0.6588323595 0.1034667173 C3 -0.2871177000 2
C16_0 C -0.3463520156 0.7415045179 0.2499747900 C3 -0.1888895000 2
C17_0 C -0.2633965904 0.7218369318 0.0340306476 C3 -0.0791469000 2
C20_0 C -0.4213588472 0.5868387950 0.0592269374 C3 0.5462276000 2
C18_0 C -0.2491384614 0.8036047222 0.1794507027 C3 -0.1116500000 2
H12_0 H -0.3757458764 0.7479009801 0.3338030439 H 0.1116500000 0
C19_0 C -0.2058146425 0.7939016153 0.0702368893 C3 -0.1116500000 2
H13_0 H -0.2323722549 0.7118708661 -0.0499472568 H 0.1116500000 0
O0_0 O -0.3744173309 0.5893075544 -0.0448519716 O2 -0.4429420000 3
O1_0 O -0.5105695010 0.5251883580 0.1153476845 O1 -0.4592050000 2
H14_0 H -0.2049415391 0.8594192323 0.2099521213 H 0.1116500000 0
H15_0 H -0.1290062785 0.8428320985 0.0154970837 H 0.1116500000 0
H16_0 H -0.4229305880 0.5407402508 -0.0688430206 H 0.3386910000 0
#END
#########################################################################################
# Avant-garde Materials Simulation           
# XXIII NEUMANN/KENDRICK/LEUSEN Z'=1, RANK 12, ENERGY -150.95508763732525 kcal/mol/atom
#########################################################################################

data_rank_000012
_symmetry_cell_setting monoclinic
_symmetry_space_group_name_H-M 'P 2_1/c'
_symmetry_Int_Tables_number 14
loop_
_symmetry_equiv_pos_site_id
_symmetry_equiv_pos_as_xyz
1 x,y,z
2 -x,y+1/2,-z+1/2
3 -x,-y,-z
4 x,-y+1/2,z+1/2
_cell_length_a 7.6048057140
_cell_length_b 11.1804486213
_cell_length_c 21.5378507296
_cell_angle_alpha 90.0000000000
_cell_angle_beta 82.2076350153
_cell_angle_gamma 90.0000000000
loop_
_atom_site_label
_atom_site_type_symbol
_atom_site_fract_x
_atom_site_fract_y
_atom_site_fract_z
_atom_site_fftype
_atom_site_charge
_atom_site_hybridization
C0_0 C -0.9732529124 0.9649677723 -0.7235328349 C3 0.0464775000 2
C1_0 C -1.0811232246 1.0645818811 -0.7082118967 C3 -0.1003135000 2
C2_0 C -1.0216050749 0.8566306453 -0.6930667073 C3 -0.1660725000 2
C6_0 C -0.8097352896 0.9757731000 -0.7712042830 C4 0.0455393400 3
C3_0 C -1.2354688712 1.0568906848 -0.6652848444 C3 -0.0204136000 2
H0_0 H -1.0460271566 1.1505106880 -0.7302382198 H 0.1116500000 0
C4_0 C -1.1751448607 0.8475860960 -0.6500761350 C3 -0.0458910000 2
H1_0 H -0.9372986985 0.7780668942 -0.7024957999 H 0.1116500000 0
C7_0 C -0.6349924173 0.9735572553 -0.7419723899 C4 0.0455393400 3
H3_0 H -0.8064429353 0.9029649432 -0.8057388257 H 0.0084140800 0
H4_0 H -0.8163210110 1.0597248495 -0.7974205001 H 0.0084140800 0
C5_0 C -1.2838321510 0.9474442784 -0.6360616369 C3 -0.0204136000 2
Cl1_0 Cl -1.3626997270 1.1834325286 -0.6488417364 Cl -0.0453454000 0
H2_0 H -1.2120497614 0.7631591341 -0.6266568669 H 0.1116500000 0
C8_0 C -0.4759199521 1.0029440609 -0.7891379177 C3 0.0464775000 2
H5_0 H -0.6455662547 1.0386215011 -0.7032051628 H 0.0084140800 0
H6_0 H -0.6184457828 0.8851398437 -0.7211900962 H 0.0084140800 0
Cl0_0 Cl -1.4733229899 0.9347920155 -0.5823496069 Cl -0.0453454000 0
C9_0 C -0.4501554964 1.1198952659 -0.8119328831 C3 -0.1660725000 2
C10_0 C -0.3495613370 0.9171410279 -0.8122818593 C3 -0.1660725000 2
C11_0 C -0.3077425389 1.1505177491 -0.8566543072 C3 -0.1888895000 2
H7_0 H -0.5432028891 1.1900388430 -0.7937714837 H 0.1116500000 0
C12_0 C -0.2066650430 0.9458862797 -0.8572801636 C3 -0.1888895000 2
H8_0 H -0.3627938666 0.8254662961 -0.7948664408 H 0.1116500000 0
C13_0 C -0.1848182315 1.0627529263 -0.8812887450 C3 0.2632040000 2
H9_0 H -0.2911294063 1.2433275434 -0.8712782371 H 0.1116500000 0
H10_0 H -0.1110693992 0.8769013973 -0.8747322982 H 0.1116500000 0
N0_0 N -0.0369377991 1.0860813373 -0.9257665157 N -0.5329660000 2
C14_0 C -0.0061874232 1.1788490181 -0.9677849216 C3 0.4578075000 2
H11_0 H 0.0678036488 1.0278100324 -0.9277003285 H 0.3155160000 0
C15_0 C 0.1691327285 1.2000305135 -0.9996201005 C3 -0.2871177000 2
C16_0 C -0.1435709251 1.2543209316 -0.9827221043 C3 -0.1888895000 2
C17_0 C 0.2007113989 1.3005296428 -1.0392400441 C3 -0.0791469000 2
C20_0 C 0.3152878944 1.1164150084 -0.9957617194 C3 0.5462276000 2
C18_0 C -0.1081111238 1.3510883915 -1.0225370750 C3 -0.1116500000 2
H12_0 H -0.2803127394 1.2342221754 -0.9642273940 H 0.1116500000 0
C19_0 C 0.0655125066 1.3772801327 -1.0500956030 C3 -0.1116500000 2
H13_0 H 0.3355961385 1.3157892856 -1.0618535115 H 0.1116500000 0
O0_0 O 0.4684946253 1.1454353520 -1.0290297233 O2 -0.4429420000 3
O1_0 O 0.2968120877 1.0209080773 -0.9640251699 O1 -0.4592050000 2
H14_0 H -0.2182814820 1.4070057482 -1.0324677834 H 0.1116500000 0
H15_0 H 0.0927996356 1.4550222008 -1.0803301169 H 0.1116500000 0
H16_0 H 0.5591109391 1.0766518099 -1.0297077048 H 0.3386910000 0
#END
#########################################################################################
# Avant-garde Materials Simulation           
# XXIII NEUMANN/KENDRICK/LEUSEN Z'=1, RANK 13, ENERGY -150.95495917031053 kcal/mol/atom
#########################################################################################

data_rank_000013
_symmetry_cell_setting triclinic
_symmetry_space_group_name_H-M 'P -1'
_symmetry_Int_Tables_number 2
loop_
_symmetry_equiv_pos_site_id
_symmetry_equiv_pos_as_xyz
1 x,y,z
2 -x,-y,-z
_cell_length_a 7.4898124683
_cell_length_b 9.5109508211
_cell_length_c 14.4204001298
_cell_angle_alpha 96.4752665824
_cell_angle_beta 102.1498222451
_cell_angle_gamma 113.3708585030
loop_
_atom_site_label
_atom_site_type_symbol
_atom_site_fract_x
_atom_site_fract_y
_atom_site_fract_z
_atom_site_fftype
_atom_site_charge
_atom_site_hybridization
C0_0 C 0.6539362701 0.4984875798 0.7524921416 C3 0.0464775000 2
C1_0 C 0.6588063910 0.4348912378 0.8352316093 C3 -0.1003135000 2
C2_0 C 0.7088670652 0.6599299970 0.7646471419 C3 -0.1660725000 2
C6_0 C 0.5891976097 0.3961941986 0.6525892243 C4 0.0455393400 3
C3_0 C 0.7193575120 0.5294364692 0.9279832841 C3 -0.0204136000 2
H0_0 H 0.6145371573 0.3095609745 0.8287002998 H 0.1116500000 0
C4_0 C 0.7667774223 0.7549338172 0.8564284578 C3 -0.0458910000 2
H1_0 H 0.7049248386 0.7125691190 0.7012530223 H 0.1116500000 0
C7_0 C 0.3813926045 0.3736252216 0.5897744597 C4 0.0455393400 3
H3_0 H 0.7036213555 0.4481874620 0.6140706378 H 0.0084140800 0
H4_0 H 0.5831417622 0.2804320387 0.6590752433 H 0.0084140800 0
C5_0 C 0.7713633531 0.6902968132 0.9386446092 C3 -0.0204136000 2
Cl1_0 Cl 0.7294756284 0.4450219930 1.0272311933 Cl -0.0453454000 0
H2_0 H 0.8100678664 0.8802956866 0.8655925442 H 0.1116500000 0
C8_0 C 0.2108953305 0.2913633927 0.6324384140 C3 0.0464775000 2
H5_0 H 0.3881434944 0.4890706180 0.5811461003 H 0.0084140800 0
H6_0 H 0.3529343873 0.3057899865 0.5167708430 H 0.0084140800 0
Cl0_0 Cl 0.8369525256 0.8092609429 1.0513854907 Cl -0.0453454000 0
C9_0 C 0.1510058696 0.3770770690 0.6945513279 C3 -0.1660725000 2
C10_0 C 0.1122740816 0.1272120820 0.6140851055 C3 -0.1660725000 2
C11_0 C -0.0079282123 0.3019725751 0.7333269300 C3 -0.1888895000 2
H7_0 H 0.2286146628 0.5049458349 0.7120917726 H 0.1116500000 0
C12_0 C -0.0474211424 0.0507368189 0.6523289480 C3 -0.1888895000 2
H8_0 H 0.1604771796 0.0569192937 0.5690917214 H 0.1116500000 0
C13_0 C -0.1123742353 0.1378085284 0.7107431028 C3 0.2632040000 2
H9_0 H -0.0523744870 0.3706622176 0.7814523871 H 0.1116500000 0
H10_0 H -0.1198331109 -0.0770805664 0.6376277757 H 0.1116500000 0
N0_0 N -0.2733368578 0.0659814974 0.7513447322 N -0.5329660000 2
C14_0 C -0.4654178410 -0.0455650736 0.7033217245 C3 0.4578075000 2
H11_0 H -0.2532884157 0.1077689291 0.8232999066 H 0.3155160000 0
C15_0 C -0.6121931603 -0.1089120600 0.7553108363 C3 -0.2871177000 2
C16_0 C -0.5275858848 -0.0999881641 0.6010380791 C3 -0.1888895000 2
C17_0 C -0.8087398005 -0.2227936671 0.7038455856 C3 -0.0791469000 2
C20_0 C -0.5640903879 -0.0587397875 0.8611095142 C3 0.5462276000 2
C18_0 C -0.7231898506 -0.2107742799 0.5526938516 C3 -0.1116500000 2
H12_0 H -0.4197788232 -0.0512343397 0.5599583018 H 0.1116500000 0
C19_0 C -0.8657505736 -0.2745116353 0.6037858932 C3 -0.1116500000 2
H13_0 H -0.9165098093 -0.2689364297 0.7454356835 H 0.1116500000 0
O0_0 O -0.7094259331 -0.1341844808 0.9002439775 O2 -0.4429420000 3
O1_0 O -0.3953804580 0.0487973385 0.9117841274 O1 -0.4592050000 2
H14_0 H -0.7671541337 -0.2471760507 0.4736365646 H 0.1116500000 0
H15_0 H -1.0185164383 -0.3624675121 0.5651745544 H 0.1116500000 0
H16_0 H -0.6628642485 -0.0958026478 0.9745549086 H 0.3386910000 0
#END
#########################################################################################
# Avant-garde Materials Simulation           
# XXIII NEUMANN/KENDRICK/LEUSEN Z'=1, RANK 14, ENERGY -150.95491166676686 kcal/mol/atom
#########################################################################################

data_rank_000014
_symmetry_cell_setting monoclinic
_symmetry_space_group_name_H-M 'P 2_1/c'
_symmetry_Int_Tables_number 14
loop_
_symmetry_equiv_pos_site_id
_symmetry_equiv_pos_as_xyz
1 x,y,z
2 -x,y+1/2,-z+1/2
3 -x,-y,-z
4 x,-y+1/2,z+1/2
_cell_length_a 12.9568442163
_cell_length_b 10.2630217021
_cell_length_c 15.7836871424
_cell_angle_alpha 90.0000000000
_cell_angle_beta 121.2302761488
_cell_angle_gamma 90.0000000000
loop_
_atom_site_label
_atom_site_type_symbol
_atom_site_fract_x
_atom_site_fract_y
_atom_site_fract_z
_atom_site_fftype
_atom_site_charge
_atom_site_hybridization
C0_0 C -0.6027710215 0.3225351623 0.0729412490 C3 0.0464775000 2
C1_0 C -0.5843744625 0.2977805414 -0.0052947281 C3 -0.1003135000 2
C2_0 C -0.5072158074 0.3756725210 0.1605805310 C3 -0.1660725000 2
C6_0 C -0.7196401919 0.2870734667 0.0663110142 C4 0.0455393400 3
C3_0 C -0.4725512338 0.3213891856 0.0043049879 C3 -0.0204136000 2
H0_0 H -0.6570141617 0.2575369430 -0.0747056197 H 0.1116500000 0
C4_0 C -0.3962922250 0.4010983362 0.1702539128 C3 -0.0458910000 2
H1_0 H -0.5192236538 0.3976629738 0.2226198057 H 0.1116500000 0
C7_0 C -0.7013703254 0.1747189568 0.1381774640 C4 0.0455393400 3
H3_0 H -0.7556235641 0.3729121242 0.0844210095 H 0.0084140800 0
H4_0 H -0.7872738399 0.2586026684 -0.0100401789 H 0.0084140800 0
C5_0 C -0.3775891925 0.3731374766 0.0926831714 C3 -0.0204136000 2
Cl1_0 Cl -0.4522742979 0.2823804866 -0.0924516499 Cl -0.0453454000 0
H2_0 H -0.3220854314 0.4421310350 0.2382204723 H 0.1116500000 0
C8_0 C -0.8091981800 0.1461245302 0.1473860993 C3 0.0464775000 2
H5_0 H -0.6751618738 0.0862678420 0.1146093097 H 0.0084140800 0
H6_0 H -0.6241624463 0.1995245708 0.2118206061 H 0.0084140800 0
Cl0_0 Cl -0.2375084981 0.4025227643 0.1083517803 Cl -0.0453454000 0
C9_0 C -0.8501290674 0.2365290640 0.1904340411 C3 -0.1660725000 2
C10_0 C -0.8706345628 0.0273376988 0.1152286606 C3 -0.1660725000 2
C11_0 C -0.9493257229 0.2104245075 0.1996683485 C3 -0.1888895000 2
H7_0 H -0.8047504432 0.3305152508 0.2157769616 H 0.1116500000 0
C12_0 C -0.9690426263 -0.0007221808 0.1251282138 C3 -0.1888895000 2
H8_0 H -0.8405705099 -0.0458914841 0.0824836391 H 0.1116500000 0
C13_0 C -1.0102677203 0.0907232303 0.1666158153 C3 0.2632040000 2
H9_0 H -0.9812587668 0.2838105162 0.2306982012 H 0.1116500000 0
H10_0 H -1.0143593328 -0.0946248574 0.1006577420 H 0.1116500000 0
N0_0 N -1.1154893819 0.0618058241 0.1684204376 N -0.5329660000 2
C14_0 C -1.1374248362 0.0875818661 0.2427100896 C3 0.4578075000 2
H11_0 H -1.1899335588 0.0300977594 0.1041850421 H 0.3155160000 0
C15_0 C -1.2572068266 0.0775106844 0.2254667036 C3 -0.2871177000 2
C16_0 C -1.0424645726 0.1187334337 0.3396649036 C3 -0.1888895000 2
C17_0 C -1.2766109942 0.1054374287 0.3036823759 C3 -0.0791469000 2
C20_0 C -1.3601395719 0.0399736703 0.1289287618 C3 0.5462276000 2
C18_0 C -1.0649648802 0.1439170443 0.4147960428 C3 -0.1116500000 2
H12_0 H -0.9503313678 0.1204267339 0.3548476005 H 0.1116500000 0
C19_0 C -1.1829554323 0.1396889185 0.3971225858 C3 -0.1116500000 2
H13_0 H -1.3684631290 0.0994253366 0.2886383328 H 0.1116500000 0
O0_0 O -1.4654955783 0.0330094301 0.1238325439 O2 -0.4429420000 3
O1_0 O -1.3512513201 0.0142232902 0.0546497547 O1 -0.4592050000 2
H14_0 H -0.9897869363 0.1665743946 0.4889521203 H 0.1116500000 0
H15_0 H -1.2005524180 0.1607886095 0.4560777608 H 0.1116500000 0
H16_0 H -1.5332649731 0.0120513199 0.0531383947 H 0.3386910000 0
#END
#########################################################################################
# Avant-garde Materials Simulation           
# XXIII NEUMANN/KENDRICK/LEUSEN Z'=1, RANK 15, ENERGY -150.95436647932445 kcal/mol/atom
#########################################################################################

data_rank_000015
_symmetry_cell_setting monoclinic
_symmetry_space_group_name_H-M 'P 2_1/c'
_symmetry_Int_Tables_number 14
loop_
_symmetry_equiv_pos_site_id
_symmetry_equiv_pos_as_xyz
1 x,y,z
2 -x,y+1/2,-z+1/2
3 -x,-y,-z
4 x,-y+1/2,z+1/2
_cell_length_a 29.2663457678
_cell_length_b 4.7173134496
_cell_length_c 13.4107560524
_cell_angle_alpha 90.0000000000
_cell_angle_beta 99.5185191941
_cell_angle_gamma 90.0000000000
loop_
_atom_site_label
_atom_site_type_symbol
_atom_site_fract_x
_atom_site_fract_y
_atom_site_fract_z
_atom_site_fftype
_atom_site_charge
_atom_site_hybridization
C0_0 C -0.3719528638 0.2648083102 -0.3993005502 C3 0.0464775000 2
C1_0 C -0.3701691511 0.3872736304 -0.3039001153 C3 -0.1003135000 2
C2_0 C -0.4080548571 0.3461943740 -0.4762355213 C3 -0.1660725000 2
C6_0 C -0.3343791206 0.0656723526 -0.4200204686 C4 0.0455393400 3
C3_0 C -0.4032869529 0.5848647664 -0.2853769516 C3 -0.0204136000 2
H0_0 H -0.3425688550 0.3288667158 -0.2423757858 H 0.1116500000 0
C4_0 C -0.4408904020 0.5453421913 -0.4586787206 C3 -0.0458910000 2
H1_0 H -0.4108213537 0.2522256040 -0.5512331925 H 0.1116500000 0
C7_0 C -0.3042485988 0.2029768455 -0.4912777187 C4 0.0455393400 3
H3_0 H -0.3123142523 0.0071252626 -0.3483651342 H 0.0084140800 0
H4_0 H -0.3495178936 -0.1323384743 -0.4541425028 H 0.0084140800 0
C5_0 C -0.4391737451 0.6649065120 -0.3628154001 C3 -0.0204136000 2
Cl1_0 Cl -0.3988714975 0.7330886682 -0.1664900454 Cl -0.0453454000 0
H2_0 H -0.4681934445 0.6108202142 -0.5195403057 H 0.1116500000 0
C8_0 C -0.2617029784 0.0352448191 -0.5030069260 C3 0.0464775000 2
H5_0 H -0.3258692275 0.2376545207 -0.5655263096 H 0.0084140800 0
H6_0 H -0.2934317701 0.4147263714 -0.4618183526 H 0.0084140800 0
Cl0_0 Cl -0.4809836636 0.9038416776 -0.3410066203 Cl -0.0453454000 0
C9_0 C -0.2216048348 0.0564833862 -0.4298005776 C3 -0.1660725000 2
C10_0 C -0.2594260139 -0.1389526480 -0.5865672819 C3 -0.1660725000 2
C11_0 C -0.1811544469 -0.0848202830 -0.4405263880 C3 -0.1888895000 2
H7_0 H -0.2216504791 0.1941510202 -0.3643320320 H 0.1116500000 0
C12_0 C -0.2188985288 -0.2818328607 -0.5990399925 C3 -0.1888895000 2
H8_0 H -0.2899801796 -0.1615693697 -0.6449985167 H 0.1116500000 0
C13_0 C -0.1786728117 -0.2538131741 -0.5262119948 C3 0.2632040000 2
H9_0 H -0.1500001350 -0.0540260022 -0.3844160156 H 0.1116500000 0
H10_0 H -0.2185772849 -0.4034608539 -0.6677744670 H 0.1116500000 0
N0_0 N -0.1346960896 -0.3579391931 -0.5339859099 N -0.5329660000 2
C14_0 C -0.1195123670 -0.5176484284 -0.6077989969 C3 0.4578075000 2
H11_0 H -0.1081152161 -0.2437177073 -0.4931570094 H 0.3155160000 0
C15_0 C -0.0728056647 -0.4854870748 -0.6258279294 C3 -0.2871177000 2
C16_0 C -0.1478630925 -0.7200153923 -0.6658439797 C3 -0.1888895000 2
C17_0 C -0.0575082392 -0.6476021935 -0.7021887542 C3 -0.0791469000 2
C20_0 C -0.0407938190 -0.2808471152 -0.5693784376 C3 0.5462276000 2
C18_0 C -0.1315153496 -0.8773785554 -0.7398999654 C3 -0.1116500000 2
H12_0 H -0.1822598793 -0.7625184017 -0.6489071180 H 0.1116500000 0
C19_0 C -0.0863535633 -0.8401285378 -0.7599360519 C3 -0.1116500000 2
H13_0 H -0.0221259523 -0.6186630019 -0.7155299674 H 0.1116500000 0
O0_0 O -0.0001424014 -0.2536199408 -0.5995589364 O2 -0.4429420000 3
O1_0 O -0.0507059691 -0.1370786871 -0.4963879384 O1 -0.4592050000 2
H14_0 H -0.1542798170 -1.0343631234 -0.7823043970 H 0.1116500000 0
H15_0 H -0.0737280605 -0.9625452187 -0.8186523607 H 0.1116500000 0
H16_0 H 0.0191841703 -0.0978375368 -0.5584036545 H 0.3386910000 0
#END
#########################################################################################
# Avant-garde Materials Simulation           
# XXIII NEUMANN/KENDRICK/LEUSEN Z'=1, RANK 16, ENERGY -150.95432503928544 kcal/mol/atom
#########################################################################################

data_rank_000016
_symmetry_cell_setting triclinic
_symmetry_space_group_name_H-M 'P -1'
_symmetry_Int_Tables_number 2
loop_
_symmetry_equiv_pos_site_id
_symmetry_equiv_pos_as_xyz
1 x,y,z
2 -x,-y,-z
_cell_length_a 7.4673766665
_cell_length_b 11.7514252665
_cell_length_c 12.4956363419
_cell_angle_alpha 119.0717956501
_cell_angle_beta 105.1353643133
_cell_angle_gamma 74.9413997854
loop_
_atom_site_label
_atom_site_type_symbol
_atom_site_fract_x
_atom_site_fract_y
_atom_site_fract_z
_atom_site_fftype
_atom_site_charge
_atom_site_hybridization
C0_0 C 0.6581136836 0.3323527143 0.1500867458 C3 0.0464775000 2
C1_0 C 0.8123789063 0.3773614551 0.2419926702 C3 -0.1003135000 2
C2_0 C 0.5325359775 0.4217795913 0.1113705737 C3 -0.1660725000 2
C6_0 C 0.6217651941 0.1925765289 0.0929784590 C4 0.0455393400 3
C3_0 C 0.8422077913 0.5077299109 0.2923462408 C3 -0.0204136000 2
H0_0 H 0.9119452496 0.3111399192 0.2756206713 H 0.1116500000 0
C4_0 C 0.5601847158 0.5516132942 0.1614931900 C3 -0.0458910000 2
H1_0 H 0.4105472573 0.3892058992 0.0406819049 H 0.1116500000 0
C7_0 C 0.4721525438 0.1769320019 0.1484093541 C4 0.0455393400 3
H3_0 H 0.5740050339 0.1591282788 -0.0072912964 H 0.0084140800 0
H4_0 H 0.7527321420 0.1269646792 0.1036122937 H 0.0084140800 0
C5_0 C 0.7152648688 0.5955745718 0.2519113198 C3 -0.0204136000 2
Cl1_0 Cl 1.0356777633 0.5597312138 0.4033505002 Cl -0.0453454000 0
H2_0 H 0.4621368194 0.6204740960 0.1309034468 H 0.1116500000 0
C8_0 C 0.5410278927 0.1919652249 0.2784733836 C3 0.0464775000 2
H5_0 H 0.3448255349 0.2487646791 0.1458674606 H 0.0084140800 0
H6_0 H 0.4321710364 0.0783983238 0.0879467841 H 0.0084140800 0
Cl0_0 Cl 0.7439491677 0.7575943286 0.3118498431 Cl -0.0453454000 0
C9_0 C 0.6679613436 0.0910843900 0.2998958314 C3 -0.1660725000 2
C10_0 C 0.4844071021 0.3069266255 0.3816271506 C3 -0.1660725000 2
C11_0 C 0.7371806183 0.1040042478 0.4193547164 C3 -0.1888895000 2
H7_0 H 0.7165038691 0.0006393756 0.2216652733 H 0.1116500000 0
C12_0 C 0.5495791977 0.3202121790 0.5016973863 C3 -0.1888895000 2
H8_0 H 0.3842562757 0.3865421881 0.3678434814 H 0.1116500000 0
C13_0 C 0.6772877487 0.2187821932 0.5221298503 C3 0.2632040000 2
H9_0 H 0.8421885532 0.0263843619 0.4329703977 H 0.1116500000 0
H10_0 H 0.5011750784 0.4094731800 0.5807894583 H 0.1116500000 0
N0_0 N 0.7487702191 0.2411214497 0.6451752151 N -0.5329660000 2
C14_0 C 0.7945249629 0.1545395342 0.6951044802 C3 0.4578075000 2
H11_0 H 0.7761267774 0.3341684999 0.7075696674 H 0.3155160000 0
C15_0 C 0.8891682734 0.1935485198 0.8208010701 C3 -0.2871177000 2
C16_0 C 0.7455178570 0.0264054496 0.6279469464 C3 -0.1888895000 2
C17_0 C 0.9285731939 0.1040096621 0.8718939920 C3 -0.0791469000 2
C20_0 C 0.9427285998 0.3244516979 0.8982934552 C3 0.5462276000 2
C18_0 C 0.7877106150 -0.0589448511 0.6806962537 C3 -0.1116500000 2
H12_0 H 0.6694433197 -0.0043509478 0.5338369196 H 0.1116500000 0
C19_0 C 0.8794323466 -0.0207735126 0.8037983860 C3 -0.1116500000 2
H13_0 H 0.9985883313 0.1369654370 0.9677920092 H 0.1116500000 0
O0_0 O 1.0406843687 0.3458613242 1.0098799816 O2 -0.4429420000 3
O1_0 O 0.8983816712 0.4137656138 0.8631100398 O1 -0.4592050000 2
H14_0 H 0.7461375944 -0.1563720736 0.6255444028 H 0.1116500000 0
H15_0 H 0.9089805228 -0.0878978034 0.8452914961 H 0.1116500000 0
H16_0 H 1.0610698017 0.4427446122 1.0581375976 H 0.3386910000 0
#END
#########################################################################################
# Avant-garde Materials Simulation           
# XXIII NEUMANN/KENDRICK/LEUSEN Z'=1, RANK 17, ENERGY -150.95418791464579 kcal/mol/atom
#########################################################################################

data_rank_000017
_symmetry_cell_setting triclinic
_symmetry_space_group_name_H-M 'P -1'
_symmetry_Int_Tables_number 2
loop_
_symmetry_equiv_pos_site_id
_symmetry_equiv_pos_as_xyz
1 x,y,z
2 -x,-y,-z
_cell_length_a 7.0379131640
_cell_length_b 9.8173790991
_cell_length_c 14.0860154597
_cell_angle_alpha 83.5315127537
_cell_angle_beta 79.3809472850
_cell_angle_gamma 74.2309701872
loop_
_atom_site_label
_atom_site_type_symbol
_atom_site_fract_x
_atom_site_fract_y
_atom_site_fract_z
_atom_site_fftype
_atom_site_charge
_atom_site_hybridization
C0_0 C 0.8615416806 0.0824489043 0.9001779690 C3 0.0464775000 2
C1_0 C 1.0195814109 0.1472774857 0.8734296524 C3 -0.1003135000 2
C2_0 C 0.8591573249 -0.0288853568 0.8467517270 C3 -0.1660725000 2
C6_0 C 0.7024791328 0.1319159662 0.9854654790 C4 0.0455393400 3
C3_0 C 1.1721464663 0.1014797956 0.7967775551 C3 -0.0204136000 2
H0_0 H 1.0264868486 0.2341571588 0.9134123923 H 0.1116500000 0
C4_0 C 1.0113661525 -0.0755572858 0.7699507372 C3 -0.0458910000 2
H1_0 H 0.7379437162 -0.0814492366 0.8654763083 H 0.1116500000 0
C7_0 C 0.5776987692 0.2854450540 0.9692922159 C4 0.0455393400 3
H3_0 H 0.6035962922 0.0599061338 1.0021283698 H 0.0084140800 0
H4_0 H 0.7742644108 0.1244719453 1.0496704951 H 0.0084140800 0
C5_0 C 1.1696571063 -0.0112661310 0.7443460073 C3 -0.0204136000 2
Cl1_0 Cl 1.3655473960 0.1833260523 0.7688243711 Cl -0.0453454000 0
H2_0 H 1.0086870970 -0.1629789275 0.7293163060 H 0.1116500000 0
C8_0 C 0.4347250899 0.3424085168 1.0578127805 C3 0.0464775000 2
H5_0 H 0.6803731035 0.3540707363 0.9456939819 H 0.0084140800 0
H6_0 H 0.4945004846 0.2917204708 0.9095175255 H 0.0084140800 0
Cl0_0 Cl 1.3581792196 -0.0721608843 0.6505092149 Cl -0.0453454000 0
C9_0 C 0.5049393605 0.3644835909 1.1403606110 C3 -0.1660725000 2
C10_0 C 0.2271600973 0.3783480627 1.0604053648 C3 -0.1660725000 2
C11_0 C 0.3754515425 0.4235834356 1.2209611517 C3 -0.1888895000 2
H7_0 H 0.6656905854 0.3342137851 1.1419403107 H 0.1116500000 0
C12_0 C 0.0951749394 0.4386967368 1.1402501604 C3 -0.1888895000 2
H8_0 H 0.1674707618 0.3611925657 0.9977706246 H 0.1116500000 0
C13_0 C 0.1676082206 0.4644848326 1.2213030292 C3 0.2632040000 2
H9_0 H 0.4346378538 0.4350950325 1.2848005282 H 0.1116500000 0
H10_0 H -0.0659706474 0.4682946182 1.1400297734 H 0.1116500000 0
N0_0 N 0.0284046616 0.5232241237 1.3000640954 N -0.5329660000 2
C14_0 C 0.0388657274 0.6189003443 1.3616111829 C3 0.4578075000 2
H11_0 H -0.1048517928 0.4954101070 1.3145186491 H 0.3155160000 0
C15_0 C -0.1165763303 0.6551427325 1.4429831517 C3 -0.2871177000 2
C16_0 C 0.1951382336 0.6878381284 1.3464997961 C3 -0.1888895000 2
C17_0 C -0.1039699839 0.7522502732 1.5066457986 C3 -0.0791469000 2
C20_0 C -0.2876879731 0.5928430232 1.4630956389 C3 0.5462276000 2
C18_0 C 0.2017108831 0.7836028819 1.4101804101 C3 -0.1116500000 2
H12_0 H 0.3099251736 0.6664316198 1.2829238863 H 0.1116500000 0
C19_0 C 0.0536527994 0.8150557834 1.4918562328 C3 -0.1116500000 2
H13_0 H -0.2221335043 0.7762902196 1.5687808405 H 0.1116500000 0
O0_0 O -0.4177693350 0.6338902834 1.5418046012 O2 -0.4429420000 3
O1_0 O -0.3129863821 0.5056242157 1.4101150809 O1 -0.4592050000 2
H14_0 H 0.3240959404 0.8352485450 1.3961595362 H 0.1116500000 0
H15_0 H 0.0627208517 0.8884360052 1.5421961110 H 0.1116500000 0
H16_0 H -0.5257765773 0.5785024159 1.5551099879 H 0.3386910000 0
#END
#########################################################################################
# Avant-garde Materials Simulation           
# XXIII NEUMANN/KENDRICK/LEUSEN Z'=1, RANK 18, ENERGY -150.95362718188562 kcal/mol/atom
#########################################################################################

data_rank_000018
_symmetry_cell_setting triclinic
_symmetry_space_group_name_H-M 'P -1'
_symmetry_Int_Tables_number 2
loop_
_symmetry_equiv_pos_site_id
_symmetry_equiv_pos_as_xyz
1 x,y,z
2 -x,-y,-z
_cell_length_a 7.7271661392
_cell_length_b 11.5034435402
_cell_length_c 11.6041138196
_cell_angle_alpha 66.8546979507
_cell_angle_beta 74.5389790974
_cell_angle_gamma 95.1351556033
loop_
_atom_site_label
_atom_site_type_symbol
_atom_site_fract_x
_atom_site_fract_y
_atom_site_fract_z
_atom_site_fftype
_atom_site_charge
_atom_site_hybridization
C0_0 C 0.1854778092 0.1610430968 0.6523809788 C3 0.0464775000 2
C1_0 C 0.1021013307 0.1414191662 0.7834616342 C3 -0.1003135000 2
C2_0 C 0.1380631946 0.2547404084 0.5517564058 C3 -0.1660725000 2
C6_0 C 0.3190375143 0.0817789812 0.6190894516 C4 0.0455393400 3
C3_0 C -0.0256416268 0.2127886127 0.8133766639 C3 -0.0204136000 2
H0_0 H 0.1355124489 0.0694756018 0.8641510048 H 0.1116500000 0
C4_0 C 0.0095870795 0.3249413575 0.5809027238 C3 -0.0458910000 2
H1_0 H 0.2013300990 0.2726684109 0.4488547530 H 0.1116500000 0
C7_0 C 0.5248770961 0.1517406351 0.5582381111 C4 0.0455393400 3
H3_0 H 0.3018416039 -0.0069013499 0.7087833520 H 0.0084140800 0
H4_0 H 0.2826578033 0.0503951539 0.5486777332 H 0.0084140800 0
C5_0 C -0.0725164667 0.3052136602 0.7116902924 C3 -0.0204136000 2
Cl1_0 Cl -0.1250167087 0.1866396971 0.9761695487 Cl -0.0453454000 0
H2_0 H -0.0276661150 0.3959246648 0.5018938580 H 0.1116500000 0
C8_0 C 0.5711698740 0.2762317918 0.4336812894 C3 0.0464775000 2
H5_0 H 0.5671925822 0.1719224891 0.6329019689 H 0.0084140800 0
H6_0 H 0.6045359737 0.0827524771 0.5387018065 H 0.0084140800 0
Cl0_0 Cl -0.2267184459 0.3966051652 0.7446435411 Cl -0.0453454000 0
C9_0 C 0.6164814947 0.3948151079 0.4378253696 C3 -0.1660725000 2
C10_0 C 0.5645243098 0.2799505224 0.3125081230 C3 -0.1660725000 2
C11_0 C 0.6516022879 0.5119687575 0.3269735224 C3 -0.1888895000 2
H7_0 H 0.6234466589 0.3957925532 0.5301438803 H 0.1116500000 0
C12_0 C 0.5981672129 0.3968461953 0.2004002351 C3 -0.1888895000 2
H8_0 H 0.5284239194 0.1897025194 0.3051798058 H 0.1116500000 0
C13_0 C 0.6420011387 0.5151217521 0.2066540725 C3 0.2632040000 2
H9_0 H 0.6856939505 0.6029074825 0.3330689456 H 0.1116500000 0
H10_0 H 0.5847040616 0.3955631200 0.1097749027 H 0.1116500000 0
N0_0 N 0.6635363011 0.6377080806 0.1038497749 N -0.5329660000 2
C14_0 C 0.7506662148 0.6865340256 -0.0300269550 C3 0.4578075000 2
H11_0 H 0.6183673398 0.7063778987 0.1325023664 H 0.3155160000 0
C15_0 C 0.7436609343 0.8151122140 -0.1152932047 C3 -0.2871177000 2
C16_0 C 0.8547624802 0.6169026249 -0.0884289511 C3 -0.1888895000 2
C17_0 C 0.8461808897 0.8691394633 -0.2515936998 C3 -0.0791469000 2
C20_0 C 0.6387314319 0.8945856519 -0.0645047245 C3 0.5462276000 2
C18_0 C 0.9557317478 0.6738692538 -0.2224327837 C3 -0.1116500000 2
H12_0 H 0.8613559936 0.5189943589 -0.0260848503 H 0.1116500000 0
C19_0 C 0.9542180282 0.8012248861 -0.3051897407 C3 -0.1116500000 2
H13_0 H 0.8417291899 0.9679219927 -0.3133864898 H 0.1116500000 0
O0_0 O 0.6127792549 0.9992197082 -0.1554707306 O2 -0.4429420000 3
O1_0 O 0.5760953954 0.8670560046 0.0575499233 O1 -0.4592050000 2
H14_0 H 1.0393588943 0.6187850303 -0.2631233415 H 0.1116500000 0
H15_0 H 1.0368547903 0.8456553384 -0.4099101336 H 0.1116500000 0
H16_0 H 0.5391272564 1.0495808627 -0.1112883772 H 0.3386910000 0
#END
#########################################################################################
# Avant-garde Materials Simulation           
# XXIII NEUMANN/KENDRICK/LEUSEN Z'=1, RANK 19, ENERGY -150.95235723236431 kcal/mol/atom
#########################################################################################

data_rank_000019
_symmetry_cell_setting monoclinic
_symmetry_space_group_name_H-M 'P 2_1/c'
_symmetry_Int_Tables_number 14
loop_
_symmetry_equiv_pos_site_id
_symmetry_equiv_pos_as_xyz
1 x,y,z
2 -x,y+1/2,-z+1/2
3 -x,-y,-z
4 x,-y+1/2,z+1/2
_cell_length_a 25.8259996794
_cell_length_b 5.7150421726
_cell_length_c 12.1333142960
_cell_angle_alpha 90.0000000000
_cell_angle_beta 82.0177961941
_cell_angle_gamma 90.0000000000
loop_
_atom_site_label
_atom_site_type_symbol
_atom_site_fract_x
_atom_site_fract_y
_atom_site_fract_z
_atom_site_fftype
_atom_site_charge
_atom_site_hybridization
C0_0 C -0.1422634910 0.5994689905 -0.0603167344 C3 0.0464775000 2
C1_0 C -0.1344803515 0.4286588532 0.0185372500 C3 -0.1003135000 2
C2_0 C -0.1071204712 0.7870674640 -0.0748618381 C3 -0.1660725000 2
C6_0 C -0.1887871112 0.5785730206 -0.1229930694 C4 0.0455393400 3
C3_0 C -0.0948284507 0.4501291596 0.0849847289 C3 -0.0204136000 2
H0_0 H -0.1600327692 0.2763665179 0.0294870396 H 0.1116500000 0
C4_0 C -0.0666759722 0.8071522480 -0.0105144587 C3 -0.0458910000 2
H1_0 H -0.1106177141 0.9217827536 -0.1368443362 H 0.1116500000 0
C7_0 C -0.1881540883 0.7469191156 -0.2216203515 C4 0.0455393400 3
H3_0 H -0.1912332458 0.3969389212 -0.1524474971 H 0.0084140800 0
H4_0 H -0.2247248504 0.6082742843 -0.0638986837 H 0.0084140800 0
C5_0 C -0.0606325057 0.6421382486 0.0713621715 C3 -0.0204136000 2
Cl1_0 Cl -0.0892743143 0.2416870170 0.1861324552 Cl -0.0453454000 0
H2_0 H -0.0398568766 0.9545466689 -0.0234790900 H 0.1116500000 0
C8_0 C -0.2326730354 0.7112536769 -0.2879623799 C3 0.0464775000 2
H5_0 H -0.1890752826 0.9287487625 -0.1914873937 H 0.0084140800 0
H6_0 H -0.1508796002 0.7256923603 -0.2769683192 H 0.0084140800 0
Cl0_0 Cl -0.0126885169 0.6791750912 0.1554222717 Cl -0.0453454000 0
C9_0 C -0.2371526437 0.5061996531 -0.3487846952 C3 -0.1660725000 2
C10_0 C -0.2711218453 0.8824210553 -0.2928857426 C3 -0.1660725000 2
C11_0 C -0.2772502486 0.4707022531 -0.4130486499 C3 -0.1888895000 2
H7_0 H -0.2085517581 0.3669353974 -0.3453149453 H 0.1116500000 0
C12_0 C -0.3115872739 0.8503498639 -0.3558509625 C3 -0.1888895000 2
H8_0 H -0.2696809940 1.0448150946 -0.2462471651 H 0.1116500000 0
C13_0 C -0.3157144689 0.6437197229 -0.4179430158 C3 0.2632040000 2
H9_0 H -0.2785399729 0.3035111706 -0.4546971811 H 0.1116500000 0
H10_0 H -0.3413669512 0.9859552026 -0.3560426228 H 0.1116500000 0
N0_0 N -0.3592969030 0.6323692626 -0.4739295539 N -0.5329660000 2
C14_0 C -0.3758791224 0.4832979721 -0.5505571095 C3 0.4578075000 2
H11_0 H -0.3853168688 0.7676455060 -0.4552468913 H 0.3155160000 0
C15_0 C -0.4238043495 0.5376026056 -0.5932919533 C3 -0.2871177000 2
C16_0 C -0.3487179139 0.2799422177 -0.5920639824 C3 -0.1888895000 2
C17_0 C -0.4404507751 0.3939841534 -0.6759572080 C3 -0.0791469000 2
C20_0 C -0.4569551632 0.7362978787 -0.5521544682 C3 0.5462276000 2
C18_0 C -0.3668268340 0.1406445487 -0.6721784379 C3 -0.1116500000 2
H12_0 H -0.3125975375 0.2296846699 -0.5626785399 H 0.1116500000 0
C19_0 C -0.4125739138 0.1973994855 -0.7162111408 C3 -0.1116500000 2
H13_0 H -0.4765422183 0.4394409385 -0.7076098900 H 0.1116500000 0
O0_0 O -0.4990667622 0.7698869881 -0.6013470513 O2 -0.4429420000 3
O1_0 O -0.4470819108 0.8678681484 -0.4740445666 O1 -0.4592050000 2
H14_0 H -0.3445738757 -0.0151525242 -0.7007864033 H 0.1116500000 0
H15_0 H -0.4264072003 0.0890157321 -0.7799147280 H 0.1116500000 0
H16_0 H -0.5194235677 0.9134897778 -0.5678196465 H 0.3386910000 0
#END
#########################################################################################
# Avant-garde Materials Simulation           
# XXIII NEUMANN/KENDRICK/LEUSEN Z'=1, RANK 20, ENERGY -150.95234107988037 kcal/mol/atom
#########################################################################################

data_rank_000020
_symmetry_cell_setting monoclinic
_symmetry_space_group_name_H-M 'P 2_1/c'
_symmetry_Int_Tables_number 14
loop_
_symmetry_equiv_pos_site_id
_symmetry_equiv_pos_as_xyz
1 x,y,z
2 -x,y+1/2,-z+1/2
3 -x,-y,-z
4 x,-y+1/2,z+1/2
_cell_length_a 29.9529739173
_cell_length_b 4.9939038561
_cell_length_c 12.3498464347
_cell_angle_alpha 90.0000000000
_cell_angle_beta 86.2415245560
_cell_angle_gamma 90.0000000000
loop_
_atom_site_label
_atom_site_type_symbol
_atom_site_fract_x
_atom_site_fract_y
_atom_site_fract_z
_atom_site_fftype
_atom_site_charge
_atom_site_hybridization
C0_0 C -0.3636028487 0.2342615066 -0.1985433819 C3 0.0464775000 2
C1_0 C -0.3586797682 0.4124892573 -0.1127871214 C3 -0.1003135000 2
C2_0 C -0.4044972604 0.2304418338 -0.2474944671 C3 -0.1660725000 2
C6_0 C -0.3249959535 0.0584099091 -0.2376857472 C4 0.0455393400 3
C3_0 C -0.3934868229 0.5811746817 -0.0755242051 C3 -0.0204136000 2
H0_0 H -0.3272086615 0.4190343436 -0.0733023669 H 0.1116500000 0
C4_0 C -0.4394716746 0.3979614480 -0.2109797187 C3 -0.0458910000 2
H1_0 H -0.4094358221 0.0922785083 -0.3140585183 H 0.1116500000 0
C7_0 C -0.2956513363 0.1901439727 -0.3305726029 C4 0.0455393400 3
H3_0 H -0.3040364066 0.0153035762 -0.1697636710 H 0.0084140800 0
H4_0 H -0.3374335782 -0.1350000423 -0.2657362840 H 0.0084140800 0
C5_0 C -0.4343658941 0.5737077938 -0.1247537120 C3 -0.0204136000 2
Cl1_0 Cl -0.3856883420 0.7962402027 0.0313997284 Cl -0.0453454000 0
H2_0 H -0.4712848903 0.3922319018 -0.2488459925 H 0.1116500000 0
C8_0 C -0.2536518889 0.0345671805 -0.3613942737 C3 0.0464775000 2
H5_0 H -0.3158740328 0.2151126993 -0.4011166834 H 0.0084140800 0
H6_0 H -0.2864605564 0.3933243276 -0.3053384483 H 0.0084140800 0
Cl0_0 Cl -0.4783548784 0.7756377938 -0.0800126475 Cl -0.0453454000 0
C9_0 C -0.2155114988 0.0677247995 -0.3024683685 C3 -0.1660725000 2
C10_0 C -0.2504529527 -0.1462963745 -0.4482321203 C3 -0.1660725000 2
C11_0 C -0.1761291355 -0.0695424144 -0.3300330389 C3 -0.1888895000 2
H7_0 H -0.2163285397 0.2099680373 -0.2351532009 H 0.1116500000 0
C12_0 C -0.2108931069 -0.2835374045 -0.4782398698 C3 -0.1888895000 2
H8_0 H -0.2795339256 -0.1803397050 -0.4953512416 H 0.1116500000 0
C13_0 C -0.1727025200 -0.2444023214 -0.4197997118 C3 0.2632040000 2
H9_0 H -0.1465718358 -0.0318073508 -0.2851725981 H 0.1116500000 0
H10_0 H -0.2097660847 -0.4106544519 -0.5498283937 H 0.1116500000 0
N0_0 N -0.1299056543 -0.3442683142 -0.4478830545 N -0.5329660000 2
C14_0 C -0.1149867796 -0.5116604300 -0.5310430878 C3 0.4578075000 2
H11_0 H -0.1045268489 -0.2277673823 -0.4216201125 H 0.3155160000 0
C15_0 C -0.0701850016 -0.4842431457 -0.5782643987 C3 -0.2871177000 2
C16_0 C -0.1419531723 -0.7163287022 -0.5709163411 C3 -0.1888895000 2
C17_0 C -0.0553666654 -0.6535940329 -0.6644865221 C3 -0.0791469000 2
C20_0 C -0.0394275536 -0.2800076851 -0.5413186138 C3 0.5462276000 2
C18_0 C -0.1261302186 -0.8806897817 -0.6554895685 C3 -0.1116500000 2
H12_0 H -0.1749542773 -0.7523686273 -0.5316990225 H 0.1116500000 0
C19_0 C -0.0828693171 -0.8485483019 -0.7043014328 C3 -0.1116500000 2
H13_0 H -0.0214126385 -0.6289783078 -0.6999921215 H 0.1116500000 0
O0_0 O -0.0008879376 -0.2578722440 -0.5997268313 O2 -0.4429420000 3
O1_0 O -0.0483796217 -0.1335526834 -0.4594317092 O1 -0.4592050000 2
H14_0 H -0.1478636918 -1.0380473986 -0.6834846627 H 0.1116500000 0
H15_0 H -0.0706404811 -0.9761964738 -0.7712971167 H 0.1116500000 0
H16_0 H 0.0178621385 -0.1028818842 -0.5717176286 H 0.3386910000 0
#END
#########################################################################################
# Avant-garde Materials Simulation           
# XXIII NEUMANN/KENDRICK/LEUSEN Z'=1, RANK 21, ENERGY -150.95184481750786 kcal/mol/atom
#########################################################################################

data_rank_000021
_symmetry_cell_setting triclinic
_symmetry_space_group_name_H-M 'P -1'
_symmetry_Int_Tables_number 2
loop_
_symmetry_equiv_pos_site_id
_symmetry_equiv_pos_as_xyz
1 x,y,z
2 -x,-y,-z
_cell_length_a 4.4102018257
_cell_length_b 14.8194771937
_cell_length_c 16.3760359574
_cell_angle_alpha 122.9990600982
_cell_angle_beta 85.7678415987
_cell_angle_gamma 95.6934145518
loop_
_atom_site_label
_atom_site_type_symbol
_atom_site_fract_x
_atom_site_fract_y
_atom_site_fract_z
_atom_site_fftype
_atom_site_charge
_atom_site_hybridization
C0_0 C 0.1578275956 0.8018710019 0.9480316195 C3 0.0464775000 2
C1_0 C 0.2279444067 0.7175886315 0.9568170539 C3 -0.1003135000 2
C2_0 C 0.2629258351 0.9069857969 1.0193821454 C3 -0.1660725000 2
C6_0 C -0.0222935995 0.7804543627 0.8639054611 C4 0.0455393400 3
C3_0 C 0.3978422027 0.7374403114 1.0343432989 C3 -0.0204136000 2
H0_0 H 0.1489246710 0.6347019467 0.9030687014 H 0.1116500000 0
C4_0 C 0.4276914994 0.9279483025 1.0979353627 C3 -0.0458910000 2
H1_0 H 0.2136479342 0.9740560279 1.0137923207 H 0.1116500000 0
C7_0 C 0.1609508464 0.7341540672 0.7666762118 C4 0.0455393400 3
H3_0 H -0.2227098091 0.7250504132 0.8532500609 H 0.0084140800 0
H4_0 H -0.1115154148 0.8562843886 0.8824513397 H 0.0084140800 0
C5_0 C 0.4958422515 0.8434866392 1.1064736369 C3 -0.0204136000 2
Cl1_0 Cl 0.4851131399 0.6304208624 1.0403027576 Cl -0.0453454000 0
H2_0 H 0.5013873162 1.0103880951 1.1542229732 H 0.1116500000 0
C8_0 C -0.0102476916 0.7361882715 0.6914752313 C3 0.0464775000 2
H5_0 H 0.3802410814 0.7819092823 0.7797077039 H 0.0084140800 0
H6_0 H 0.2157652755 0.6513339511 0.7395125898 H 0.0084140800 0
Cl0_0 Cl 0.6920822174 0.8704118829 1.2052888329 Cl -0.0453454000 0
C9_0 C -0.1438382586 0.6431940449 0.6112843363 C3 -0.1660725000 2
C10_0 C -0.0497696493 0.8351415248 0.7024680579 C3 -0.1660725000 2
C11_0 C -0.3098566797 0.6472136712 0.5439293092 C3 -0.1888895000 2
H7_0 H -0.1206330742 0.5648539614 0.6009872026 H 0.1116500000 0
C12_0 C -0.2128640658 0.8406928812 0.6363746159 C3 -0.1888895000 2
H8_0 H 0.0512251206 0.9099844100 0.7637699279 H 0.1116500000 0
C13_0 C -0.3457839265 0.7465833295 0.5550363079 C3 0.2632040000 2
H9_0 H -0.4194542127 0.5727619466 0.4854756184 H 0.1116500000 0
H10_0 H -0.2375093034 0.9188119498 0.6465632096 H 0.1116500000 0
N0_0 N -0.5113588506 0.7634343658 0.4956883001 N -0.5329660000 2
C14_0 C -0.6176647134 0.6976289997 0.4029428548 C3 0.4578075000 2
H11_0 H -0.5690840507 0.8413654177 0.5270747833 H 0.3155160000 0
C15_0 C -0.8013625202 0.7417267342 0.3655378692 C3 -0.2871177000 2
C16_0 C -0.5470257287 0.5890062750 0.3396458192 C3 -0.1888895000 2
C17_0 C -0.9048356767 0.6762940094 0.2694856446 C3 -0.0791469000 2
C20_0 C -0.8832963209 0.8539224243 0.4237483220 C3 0.5462276000 2
C18_0 C -0.6531050400 0.5272252190 0.2452940650 C3 -0.1116500000 2
H12_0 H -0.3936973009 0.5547021564 0.3628859234 H 0.1116500000 0
C19_0 C -0.8337429845 0.5698069480 0.2092186594 C3 -0.1116500000 2
H13_0 H -1.0427031538 0.7115465423 0.2427861266 H 0.1116500000 0
O0_0 O -1.0709421659 0.8816671135 0.3827200982 O2 -0.4429420000 3
O1_0 O -0.7847917503 0.9215080055 0.5082415967 O1 -0.4592050000 2
H14_0 H -0.5877393854 0.4444263875 0.1982398558 H 0.1116500000 0
H15_0 H -0.9123190127 0.5215318536 0.1346408448 H 0.1116500000 0
H16_0 H -1.1215411478 0.9608254533 0.4294352240 H 0.3386910000 0
#END
########################################################################################
# Avant-garde Materials Simulation           
# XXIII NEUMANN/KENDRICK/LEUSEN Z'=1, RANK 22, ENERGY -150.9515653633793 kcal/mol/atom
########################################################################################

data_rank_000022
_symmetry_cell_setting monoclinic
_symmetry_space_group_name_H-M 'P 2_1/c'
_symmetry_Int_Tables_number 14
loop_
_symmetry_equiv_pos_site_id
_symmetry_equiv_pos_as_xyz
1 x,y,z
2 -x,y+1/2,-z+1/2
3 -x,-y,-z
4 x,-y+1/2,z+1/2
_cell_length_a 7.4666861631
_cell_length_b 27.3322389331
_cell_length_c 9.6371910836
_cell_angle_alpha 90.0000000000
_cell_angle_beta 66.2221571931
_cell_angle_gamma 90.0000000000
loop_
_atom_site_label
_atom_site_type_symbol
_atom_site_fract_x
_atom_site_fract_y
_atom_site_fract_z
_atom_site_fftype
_atom_site_charge
_atom_site_hybridization
C0_0 C -0.7663266741 0.3767025993 0.0670586236 C3 0.0464775000 2
C1_0 C -0.7264726626 0.4196536961 -0.0187425803 C3 -0.1003135000 2
C2_0 C -0.8718607899 0.3802877821 0.2243777251 C3 -0.1660725000 2
C6_0 C -0.6999304347 0.3276998300 -0.0074935915 C4 0.0455393400 3
C3_0 C -0.7882182446 0.4651624806 0.0499341323 C3 -0.0204136000 2
H0_0 H -0.6468227335 0.4183733651 -0.1415315434 H 0.1116500000 0
C4_0 C -0.9359819001 0.4253275234 0.2938700177 C3 -0.0458910000 2
H1_0 H -0.9063685106 0.3472332796 0.2937924377 H 0.1116500000 0
C7_0 C -0.8679911866 0.2955868831 -0.0113817205 C4 0.0455393400 3
H3_0 H -0.5908347932 0.3329286492 -0.1240287667 H 0.0084140800 0
H4_0 H -0.6263216397 0.3074745014 0.0534786520 H 0.0084140800 0
C5_0 C -0.8959048564 0.4680361318 0.2071193362 C3 -0.0204136000 2
Cl1_0 Cl -0.7288014010 0.5167333050 -0.0619501626 Cl -0.0453454000 0
H2_0 H -1.0171658834 0.4280076926 0.4160944792 H 0.1116500000 0
C8_0 C -0.9681136643 0.3170432449 -0.1050774797 C3 0.0464775000 2
H5_0 H -0.8063592938 0.2595984802 -0.0571388074 H 0.0084140800 0
H6_0 H -0.9757595688 0.2895147140 0.1054009881 H 0.0084140800 0
Cl0_0 Cl -0.9835181440 0.5232052364 0.2949772994 Cl -0.0453454000 0
C9_0 C -0.9015529516 0.3071898690 -0.2605023408 C3 -0.1660725000 2
C10_0 C -1.1287281554 0.3484951149 -0.0398220290 C3 -0.1660725000 2
C11_0 C -0.9966908549 0.3262145481 -0.3467589728 C3 -0.1888895000 2
H7_0 H -0.7719775771 0.2843902842 -0.3160408180 H 0.1116500000 0
C12_0 C -1.2258330730 0.3673311122 -0.1244503066 C3 -0.1888895000 2
H8_0 H -1.1804468281 0.3578138805 0.0800347613 H 0.1116500000 0
C13_0 C -1.1639070919 0.3554080727 -0.2783365538 C3 0.2632040000 2
H9_0 H -0.9396987866 0.3186640436 -0.4678627284 H 0.1116500000 0
H10_0 H -1.3511381807 0.3914767960 -0.0713539663 H 0.1116500000 0
N0_0 N -1.2677188486 0.3750603341 -0.3595101656 N -0.5329660000 2
C14_0 C -1.3285910111 0.3512188591 -0.4580045962 C3 0.4578075000 2
H11_0 H -1.3130106420 0.4107694216 -0.3393166881 H 0.3155160000 0
C15_0 C -1.4272197551 0.3773500986 -0.5357135568 C3 -0.2871177000 2
C16_0 C -1.2988475455 0.3003215420 -0.4856506212 C3 -0.1888895000 2
C17_0 C -1.4867669761 0.3520209587 -0.6372028094 C3 -0.0791469000 2
C20_0 C -1.4653261611 0.4301395947 -0.5149241237 C3 0.5462276000 2
C18_0 C -1.3581355802 0.2766683988 -0.5872042344 C3 -0.1116500000 2
H12_0 H -1.2274914404 0.2794605884 -0.4262152055 H 0.1116500000 0
C19_0 C -1.4526733966 0.3023649589 -0.6645243970 C3 -0.1116500000 2
H13_0 H -1.5606233182 0.3728511273 -0.6950068650 H 0.1116500000 0
O0_0 O -1.5485139090 0.4498339626 -0.5995626510 O2 -0.4429420000 3
O1_0 O -1.4210225244 0.4553183841 -0.4235521061 O1 -0.4592050000 2
H14_0 H -1.3293669124 0.2375646396 -0.6064743886 H 0.1116500000 0
H15_0 H -1.4966304519 0.2837332891 -0.7457965768 H 0.1116500000 0
H16_0 H -1.5609025078 0.4870711403 -0.5852971158 H 0.3386910000 0
#END
#########################################################################################
# Avant-garde Materials Simulation           
# XXIII NEUMANN/KENDRICK/LEUSEN Z'=1, RANK 23, ENERGY -150.95135934026496 kcal/mol/atom
#########################################################################################

data_rank_000023
_symmetry_cell_setting monoclinic
_symmetry_space_group_name_H-M 'P 2_1/c'
_symmetry_Int_Tables_number 14
loop_
_symmetry_equiv_pos_site_id
_symmetry_equiv_pos_as_xyz
1 x,y,z
2 -x,y+1/2,-z+1/2
3 -x,-y,-z
4 x,-y+1/2,z+1/2
_cell_length_a 12.8000870467
_cell_length_b 10.4871011121
_cell_length_c 16.4585353830
_cell_angle_alpha 90.0000000000
_cell_angle_beta 57.4257312548
_cell_angle_gamma 90.0000000000
loop_
_atom_site_label
_atom_site_type_symbol
_atom_site_fract_x
_atom_site_fract_y
_atom_site_fract_z
_atom_site_fftype
_atom_site_charge
_atom_site_hybridization
C0_0 C -1.2752659255 0.2655226422 0.9261290357 C3 0.0464775000 2
C1_0 C -1.3290922870 0.3356185272 0.8856094950 C3 -0.1003135000 2
C2_0 C -1.2961309137 0.1336252692 0.9379121740 C3 -0.1660725000 2
C6_0 C -1.1994259788 0.3284360055 0.9597190494 C4 0.0455393400 3
C3_0 C -1.4012492130 0.2752847548 0.8567797598 C3 -0.0204136000 2
H0_0 H -1.3151301888 0.4383463885 0.8756509469 H 0.1116500000 0
C4_0 C -1.3677545411 0.0729039138 0.9093876247 C3 -0.0458910000 2
H1_0 H -1.2550380745 0.0772644408 0.9694774665 H 0.1116500000 0
C7_0 C -1.2784420486 0.3645664145 1.0678380614 C4 0.0455393400 3
H3_0 H -1.1261171884 0.2620906428 0.9482820888 H 0.0084140800 0
H4_0 H -1.1528161218 0.4138798392 0.9167201357 H 0.0084140800 0
C5_0 C -1.4212879588 0.1433458016 0.8689790501 C3 -0.0204136000 2
Cl1_0 Cl -1.4658049533 0.3648437324 0.8065881070 Cl -0.0453454000 0
H2_0 H -1.3822473738 -0.0296972321 0.9173646415 H 0.1116500000 0
C8_0 C -1.2012005967 0.3857346571 1.1104777000 C3 0.0464775000 2
H5_0 H -1.3348487956 0.4491524357 1.0776899685 H 0.0084140800 0
H6_0 H -1.3440891273 0.2863174361 1.1075615178 H 0.0084140800 0
Cl0_0 Cl -1.5134476493 0.0666304217 0.8371940978 Cl -0.0453454000 0
C9_0 C -1.1411545003 0.2813597996 1.1213848834 C3 -0.1660725000 2
C10_0 C -1.1882682579 0.5052556657 1.1418660270 C3 -0.1660725000 2
C11_0 C -1.0715467542 0.2947741046 1.1626659261 C3 -0.1888895000 2
H7_0 H -1.1525520423 0.1867055798 1.0995858327 H 0.1116500000 0
C12_0 C -1.1181852540 0.5202180688 1.1831924001 C3 -0.1888895000 2
H8_0 H -1.2348151138 0.5880371190 1.1351552971 H 0.1116500000 0
C13_0 C -1.0591668071 0.4150392787 1.1938214293 C3 0.2632040000 2
H9_0 H -1.0294375805 0.2114244150 1.1732642765 H 0.1116500000 0
H10_0 H -1.1097944136 0.6138431791 1.2080070312 H 0.1116500000 0
N0_0 N -0.9938232367 0.4301523192 1.2403449234 N -0.5329660000 2
C14_0 C -0.8812394989 0.3779163822 1.2119921902 C3 0.4578075000 2
H11_0 H -1.0372003670 0.4746700913 1.3058831029 H 0.3155160000 0
C15_0 C -0.8345068904 0.3780553875 1.2741572177 C3 -0.2871177000 2
C16_0 C -0.8042319481 0.3260184920 1.1182522496 C3 -0.1888895000 2
C17_0 C -0.7152125804 0.3280521907 1.2400750564 C3 -0.0791469000 2
C20_0 C -0.9066895399 0.4292860616 1.3718877042 C3 0.5462276000 2
C18_0 C -0.6879642546 0.2781202863 1.0875600120 C3 -0.1116500000 2
H12_0 H -0.8366914321 0.3264827175 1.0692152309 H 0.1116500000 0
C19_0 C -0.6418618651 0.2783068829 1.1481725741 C3 -0.1116500000 2
H13_0 H -0.6814774108 0.3301489047 1.2882633514 H 0.1116500000 0
O0_0 O -0.8573852700 0.4153427221 1.4246349094 O2 -0.4429420000 3
O1_0 O -1.0102515186 0.4840546390 1.4055544262 O1 -0.4592050000 2
H14_0 H -0.6313469591 0.2410212540 1.0143964435 H 0.1116500000 0
H15_0 H -0.5500356427 0.2406698581 1.1231880737 H 0.1116500000 0
H16_0 H -0.9139024763 0.4554480689 1.4915240332 H 0.3386910000 0
#END
#########################################################################################
# Avant-garde Materials Simulation           
# XXIII NEUMANN/KENDRICK/LEUSEN Z'=1, RANK 24, ENERGY -150.94929576131884 kcal/mol/atom
#########################################################################################

data_rank_000024
_symmetry_cell_setting monoclinic
_symmetry_space_group_name_H-M 'P 2_1/c'
_symmetry_Int_Tables_number 14
loop_
_symmetry_equiv_pos_site_id
_symmetry_equiv_pos_as_xyz
1 x,y,z
2 -x,y+1/2,-z+1/2
3 -x,-y,-z
4 x,-y+1/2,z+1/2
_cell_length_a 7.0145500873
_cell_length_b 37.2368531772
_cell_length_c 7.7342749567
_cell_angle_alpha 90.0000000000
_cell_angle_beta 65.1137617519
_cell_angle_gamma 90.0000000000
loop_
_atom_site_label
_atom_site_type_symbol
_atom_site_fract_x
_atom_site_fract_y
_atom_site_fract_z
_atom_site_fftype
_atom_site_charge
_atom_site_hybridization
C0_0 C -0.0144181903 0.8174194700 0.0687645481 C3 0.0464775000 2
C1_0 C 0.1978499996 0.8269164727 -0.0043277347 C3 -0.1003135000 2
C2_0 C -0.0738258419 0.7902276946 -0.0242280610 C3 -0.1660725000 2
C6_0 C -0.1733168830 0.8357851966 0.2438674671 C4 0.0455393400 3
C3_0 C 0.3464428938 0.8102931449 -0.1667742234 C3 -0.0204136000 2
H0_0 H 0.2499056994 0.8475826131 0.0658563774 H 0.1116500000 0
C4_0 C 0.0723461975 0.7739601308 -0.1885189593 C3 -0.0458910000 2
H1_0 H -0.2371958704 0.7816308925 0.0310049567 H 0.1116500000 0
C7_0 C -0.3674008660 0.8494086213 0.2187417648 C4 0.0455393400 3
H3_0 H -0.2262892626 0.8170227207 0.3649891128 H 0.0084140800 0
H4_0 H -0.0967844992 0.8582614050 0.2819619681 H 0.0084140800 0
C5_0 C 0.2833111639 0.7841364015 -0.2619383648 C3 -0.0204136000 2
Cl1_0 Cl 0.6076999417 0.8216960272 -0.2436076674 Cl -0.0453454000 0
H2_0 H 0.0244648710 0.7532698515 -0.2618628193 H 0.1116500000 0
C8_0 C -0.5283232059 0.8682567632 0.3912234309 C3 0.0464775000 2
H5_0 H -0.3135092187 0.8678546502 0.0956094918 H 0.0084140800 0
H6_0 H -0.4438533805 0.8268279785 0.1813900159 H 0.0084140800 0
Cl0_0 Cl 0.4614485233 0.7639317653 -0.4672126385 Cl -0.0453454000 0
C9_0 C -0.4714035325 0.8971685624 0.4760244862 C3 -0.1660725000 2
C10_0 C -0.7410624132 0.8585254818 0.4672550153 C3 -0.1660725000 2
C11_0 C -0.6202562739 0.9161244986 0.6279437428 C3 -0.1888895000 2
H7_0 H -0.3078174970 0.9057866121 0.4199373163 H 0.1116500000 0
C12_0 C -0.8919120691 0.8771914099 0.6200189268 C3 -0.1888895000 2
H8_0 H -0.7898941346 0.8357997610 0.4061672131 H 0.1116500000 0
C13_0 C -0.8330455707 0.9062894855 0.7017904093 C3 0.2632040000 2
H9_0 H -0.5732914928 0.9394479503 0.6856736455 H 0.1116500000 0
H10_0 H -1.0568619411 0.8693279453 0.6772495425 H 0.1116500000 0
N0_0 N -0.9902958650 0.9261097957 0.8481988322 N -0.5329660000 2
C14_0 C -0.9879653768 0.9382519921 1.0143579544 C3 0.4578075000 2
H11_0 H -1.1183701449 0.9344181239 0.8275655267 H 0.3155160000 0
C15_0 C -1.1466191510 0.9625571300 1.1357436993 C3 -0.2871177000 2
C16_0 C -0.8339258381 0.9265867865 1.0752153029 C3 -0.1888895000 2
C17_0 C -1.1467532582 0.9731134148 1.3111698132 C3 -0.0791469000 2
C20_0 C -1.3070712025 0.9770503661 1.0812929144 C3 0.5462276000 2
C18_0 C -0.8390617847 0.9374779482 1.2481814221 C3 -0.1116500000 2
H12_0 H -0.7105065470 0.9085779077 0.9838856745 H 0.1116500000 0
C19_0 C -0.9970722430 0.9606237866 1.3690926392 C3 -0.1116500000 2
H13_0 H -1.2698835138 0.9912982055 1.4018517188 H 0.1116500000 0
O0_0 O -1.4392218650 1.0005236802 1.2013625170 O2 -0.4429420000 3
O1_0 O -1.3211289402 0.9682421983 0.9291998437 O1 -0.4592050000 2
H14_0 H -0.7189797418 0.9276719485 1.2911296022 H 0.1116500000 0
H15_0 H -1.0010155986 0.9687843687 1.5056895354 H 0.1116500000 0
H16_0 H -1.5352504381 1.0113768065 1.1443199792 H 0.3386910000 0
#END
#########################################################################################
# Avant-garde Materials Simulation           
# XXIII NEUMANN/KENDRICK/LEUSEN Z'=1, RANK 25, ENERGY -150.94914132569255 kcal/mol/atom
#########################################################################################

data_rank_000025
_symmetry_cell_setting monoclinic
_symmetry_space_group_name_H-M 'P 2_1/c'
_symmetry_Int_Tables_number 14
loop_
_symmetry_equiv_pos_site_id
_symmetry_equiv_pos_as_xyz
1 x,y,z
2 -x,y+1/2,-z+1/2
3 -x,-y,-z
4 x,-y+1/2,z+1/2
_cell_length_a 12.6443866296
_cell_length_b 13.5894392803
_cell_length_c 10.8073217811
_cell_angle_alpha 90.0000000000
_cell_angle_beta 101.7691675347
_cell_angle_gamma 90.0000000000
loop_
_atom_site_label
_atom_site_type_symbol
_atom_site_fract_x
_atom_site_fract_y
_atom_site_fract_z
_atom_site_fftype
_atom_site_charge
_atom_site_hybridization
C0_0 C -0.3541362943 0.0024866496 -0.3102529141 C3 0.0464775000 2
C1_0 C -0.3388976630 -0.0993807914 -0.3144734204 C3 -0.1003135000 2
C2_0 C -0.4215845222 0.0391427041 -0.2332828651 C3 -0.1660725000 2
C6_0 C -0.2977214488 0.0689961251 -0.3873733974 C4 0.0455393400 3
C3_0 C -0.3881935884 -0.1632208012 -0.2427033177 C3 -0.0204136000 2
H0_0 H -0.2856065758 -0.1294921009 -0.3724728540 H 0.1116500000 0
C4_0 C -0.4734605156 -0.0242830405 -0.1635818162 C3 -0.0458910000 2
H1_0 H -0.4347354345 0.1181809932 -0.2283090280 H 0.1116500000 0
C7_0 C -0.3493495690 0.0675517256 -0.5299226066 C4 0.0455393400 3
H3_0 H -0.2968380774 0.1446238531 -0.3512368360 H 0.0084140800 0
H4_0 H -0.2131182591 0.0455526470 -0.3758401891 H 0.0084140800 0
C5_0 C -0.4570023709 -0.1257588050 -0.1671783580 C3 -0.0204136000 2
Cl1_0 Cl -0.3606182827 -0.2876477914 -0.2455388232 Cl -0.0453454000 0
H2_0 H -0.5277645825 0.0046515327 -0.1061139509 H 0.1116500000 0
C8_0 C -0.2766630160 0.1127296935 -0.6088958575 C3 0.0464775000 2
H5_0 H -0.3669654813 -0.0089713568 -0.5603820331 H 0.0084140800 0
H6_0 H -0.4279271797 0.1055665444 -0.5449613501 H 0.0084140800 0
Cl0_0 Cl -0.5205538239 -0.2027281355 -0.0781402713 Cl -0.0453454000 0
C9_0 C -0.2430886331 0.2112624615 -0.5941590920 C3 -0.1660725000 2
C10_0 C -0.2356563250 0.0558988354 -0.6963309341 C3 -0.1660725000 2
C11_0 C -0.1686622383 0.2492126321 -0.6600729586 C3 -0.1888895000 2
H7_0 H -0.2734183512 0.2588990664 -0.5277783877 H 0.1116500000 0
C12_0 C -0.1630127332 0.0935162068 -0.7654757094 C3 -0.1888895000 2
H8_0 H -0.2609429135 -0.0208013702 -0.7106896980 H 0.1116500000 0
C13_0 C -0.1260066095 0.1907993938 -0.7459742052 C3 0.2632040000 2
H9_0 H -0.1409663504 0.3251037591 -0.6443657750 H 0.1116500000 0
H10_0 H -0.1361662259 0.0467571178 -0.8346008425 H 0.1116500000 0
N0_0 N -0.0530782317 0.2358848798 -0.8093636998 N -0.5329660000 2
C14_0 C 0.0206904502 0.1973058166 -0.8731505878 C3 0.4578075000 2
H11_0 H -0.0587464283 0.3109813113 -0.8176375706 H 0.3155160000 0
C15_0 C 0.0686691109 0.2602785334 -0.9532228605 C3 -0.2871177000 2
C16_0 C 0.0541195783 0.0977679393 -0.8625643321 C3 -0.1888895000 2
C17_0 C 0.1421959451 0.2203940770 -1.0216430286 C3 -0.0791469000 2
C20_0 C 0.0427235761 0.3650404263 -0.9678201311 C3 0.5462276000 2
C18_0 C 0.1278916476 0.0617587909 -0.9301021048 C3 -0.1116500000 2
H12_0 H 0.0238839877 0.0493366050 -0.7978472076 H 0.1116500000 0
C19_0 C 0.1719435764 0.1223002139 -1.0117157866 C3 -0.1116500000 2
H13_0 H 0.1756221702 0.2690255189 -1.0837262038 H 0.1116500000 0
O0_0 O 0.0881332662 0.4131283237 -1.0502459407 O2 -0.4429420000 3
O1_0 O -0.0183776224 0.4089023107 -0.9066578314 O1 -0.4592050000 2
H14_0 H 0.1526770071 -0.0150874277 -0.9179849972 H 0.1116500000 0
H15_0 H 0.2303743827 0.0937935705 -1.0640325080 H 0.1116500000 0
H16_0 H 0.0594146453 0.4840239899 -1.0605816132 H 0.3386910000 0
#END
#########################################################################################
# Avant-garde Materials Simulation           
# XXIII NEUMANN/KENDRICK/LEUSEN Z'=1, RANK 26, ENERGY -150.94835670340015 kcal/mol/atom
#########################################################################################

data_rank_000026
_symmetry_cell_setting monoclinic
_symmetry_space_group_name_H-M 'P 2_1/c'
_symmetry_Int_Tables_number 14
loop_
_symmetry_equiv_pos_site_id
_symmetry_equiv_pos_as_xyz
1 x,y,z
2 -x,y+1/2,-z+1/2
3 -x,-y,-z
4 x,-y+1/2,z+1/2
_cell_length_a 10.8990949966
_cell_length_b 10.5797134853
_cell_length_c 16.2240454106
_cell_angle_alpha 90.0000000000
_cell_angle_beta 95.0151428882
_cell_angle_gamma 90.0000000000
loop_
_atom_site_label
_atom_site_type_symbol
_atom_site_fract_x
_atom_site_fract_y
_atom_site_fract_z
_atom_site_fftype
_atom_site_charge
_atom_site_hybridization
C0_0 C -0.2143818044 0.2857584589 0.7160479517 C3 0.0464775000 2
C1_0 C -0.1567505783 0.3724825596 0.7717995133 C3 -0.1003135000 2
C2_0 C -0.1916358511 0.1565445966 0.7290313518 C3 -0.1660725000 2
C6_0 C -0.2945996779 0.3291357075 0.6412714812 C4 0.0455393400 3
C3_0 C -0.0799602905 0.3309416797 0.8398462602 C3 -0.0204136000 2
H0_0 H -0.1715290524 0.4737432348 0.7631521109 H 0.1116500000 0
C4_0 C -0.1155367257 0.1144411564 0.7966196741 C3 -0.0458910000 2
H1_0 H -0.2351199429 0.0875462679 0.6857873332 H 0.1116500000 0
C7_0 C -0.2195428856 0.3401318040 0.5650887294 C4 0.0455393400 3
H3_0 H -0.3697532704 0.2608054399 0.6275816554 H 0.0084140800 0
H4_0 H -0.3372883657 0.4207695001 0.6530037451 H 0.0084140800 0
C5_0 C -0.0597380579 0.2012945622 0.8527219420 C3 -0.0204136000 2
Cl1_0 Cl -0.0095495168 0.4406825912 0.9070335561 Cl -0.0453454000 0
H2_0 H -0.1000115819 0.0139304683 0.8072401369 H 0.1116500000 0
C8_0 C -0.2986833515 0.3617097118 0.4856752729 C3 0.0464775000 2
H5_0 H -0.1519492237 0.4167470759 0.5758009727 H 0.0084140800 0
H6_0 H -0.1666796338 0.2521923258 0.5597548096 H 0.0084140800 0
Cl0_0 Cl 0.0338098374 0.1468171938 0.9365906975 Cl -0.0453454000 0
C9_0 C -0.3503829485 0.2578353727 0.4415927248 C3 -0.1660725000 2
C10_0 C -0.3232096869 0.4826583707 0.4533107776 C3 -0.1660725000 2
C11_0 C -0.4228018628 0.2732301965 0.3674957133 C3 -0.1888895000 2
H7_0 H -0.3297484496 0.1627151206 0.4648741568 H 0.1116500000 0
C12_0 C -0.3960110224 0.4994967499 0.3790345784 C3 -0.1888895000 2
H8_0 H -0.2843524758 0.5654529539 0.4861702385 H 0.1116500000 0
C13_0 C -0.4462878937 0.3947306350 0.3354724086 C3 0.2632040000 2
H9_0 H -0.4580878821 0.1908020948 0.3329395397 H 0.1116500000 0
H10_0 H -0.4128916892 0.5942626903 0.3541186429 H 0.1116500000 0
N0_0 N -0.5126011791 0.4125866255 0.2574714381 N -0.5329660000 2
C14_0 C -0.6180013514 0.3513457125 0.2280319824 C3 0.4578075000 2
H11_0 H -0.4723773754 0.4645790401 0.2140420347 H 0.3155160000 0
C15_0 C -0.6616219963 0.3564931645 0.1419527454 C3 -0.2871177000 2
C16_0 C -0.6903155124 0.2844251185 0.2819484287 C3 -0.1888895000 2
C17_0 C -0.7758918228 0.3006342139 0.1150541636 C3 -0.0791469000 2
C20_0 C -0.5908378868 0.4175751036 0.0808567123 C3 0.5462276000 2
C18_0 C -0.8003974071 0.2283739168 0.2528061220 C3 -0.1116500000 2
H12_0 H -0.6597332339 0.2793169536 0.3475597201 H 0.1116500000 0
C19_0 C -0.8454622998 0.2372815436 0.1691622705 C3 -0.1116500000 2
H13_0 H -0.8086040843 0.3092360915 0.0499621345 H 0.1116500000 0
O0_0 O -0.6371249621 0.4083997094 0.0026931417 O2 -0.4429420000 3
O1_0 O -0.4908294466 0.4757095021 0.1001867461 O1 -0.4592050000 2
H14_0 H -0.8530313201 0.1782159816 0.2965897325 H 0.1116500000 0
H15_0 H -0.9342084948 0.1965938215 0.1473006619 H 0.1116500000 0
H16_0 H -0.5821585763 0.4551773309 -0.0358211545 H 0.3386910000 0
#END
#########################################################################################
# Avant-garde Materials Simulation           
# XXIII NEUMANN/KENDRICK/LEUSEN Z'=1, RANK 27, ENERGY -150.94802816172978 kcal/mol/atom
#########################################################################################

data_rank_000027
_symmetry_cell_setting monoclinic
_symmetry_space_group_name_H-M 'P 2_1/c'
_symmetry_Int_Tables_number 14
loop_
_symmetry_equiv_pos_site_id
_symmetry_equiv_pos_as_xyz
1 x,y,z
2 -x,y+1/2,-z+1/2
3 -x,-y,-z
4 x,-y+1/2,z+1/2
_cell_length_a 4.6037378581
_cell_length_b 33.2662664282
_cell_length_c 11.8875577153
_cell_angle_alpha 90.0000000000
_cell_angle_beta 82.9292269180
_cell_angle_gamma 90.0000000000
loop_
_atom_site_label
_atom_site_type_symbol
_atom_site_fract_x
_atom_site_fract_y
_atom_site_fract_z
_atom_site_fftype
_atom_site_charge
_atom_site_hybridization
C0_0 C -0.3608018595 0.7513885618 0.1471689113 C3 0.0464775000 2
C1_0 C -0.5252033689 0.7682307432 0.2421986130 C3 -0.1003135000 2
C2_0 C -0.3997512354 0.7668405209 0.0403476904 C3 -0.1660725000 2
C6_0 C -0.1546332055 0.7171172300 0.1610389188 C4 0.0455393400 3
C3_0 C -0.7211713011 0.7995446752 0.2318242700 C3 -0.0204136000 2
H0_0 H -0.5012077615 0.7572569004 0.3268265822 H 0.1116500000 0
C4_0 C -0.5969590443 0.7979214251 0.0288203040 C3 -0.0458910000 2
H1_0 H -0.2685529635 0.7546187164 -0.0345784451 H 0.1116500000 0
C7_0 C -0.3037971801 0.6755298012 0.1598888907 C4 0.0455393400 3
H3_0 H 0.0318118258 0.7181765440 0.0937088562 H 0.0084140800 0
H4_0 H -0.0632527677 0.7205620035 0.2417817482 H 0.0084140800 0
C5_0 C -0.7594750962 0.8146695785 0.1245921373 C3 -0.0204136000 2
Cl1_0 Cl -0.9138110380 0.8191600422 0.3533256411 Cl -0.0453454000 0
H2_0 H -0.6253123079 0.8100705800 -0.0543394964 H 0.1116500000 0
C8_0 C -0.1050418370 0.6417666254 0.1865433631 C3 0.0464775000 2
H5_0 H -0.5021351130 0.6755418161 0.2220389797 H 0.0084140800 0
H6_0 H -0.3797154076 0.6705341705 0.0767614940 H 0.0084140800 0
Cl0_0 Cl -0.9972339080 0.8537422484 0.1108634514 Cl -0.0453454000 0
C9_0 C 0.0304498840 0.6164595738 0.1018973587 C3 -0.1660725000 2
C10_0 C -0.0443280515 0.6350294349 0.2979014521 C3 -0.1660725000 2
C11_0 C 0.2124117539 0.5849449650 0.1263746543 C3 -0.1888895000 2
H7_0 H -0.0054988783 0.6213737035 0.0138900241 H 0.1116500000 0
C12_0 C 0.1340444023 0.6034596330 0.3239440325 C3 -0.1888895000 2
H8_0 H -0.1440569619 0.6541851020 0.3667478748 H 0.1116500000 0
C13_0 C 0.2596148446 0.5772279503 0.2387075744 C3 0.2632040000 2
H9_0 H 0.3226126339 0.5670344809 0.0572721972 H 0.1116500000 0
H10_0 H 0.1716004766 0.5981905597 0.4115237570 H 0.1116500000 0
N0_0 N 0.4308148846 0.5452676230 0.2706769411 N -0.5329660000 2
C14_0 C 0.4282483952 0.5057199500 0.2373904159 C3 0.4578075000 2
H11_0 H 0.5364053406 0.5495491394 0.3408020914 H 0.3155160000 0
C15_0 C 0.5869119014 0.4760610433 0.2928677882 C3 -0.2871177000 2
C16_0 C 0.2655255133 0.4922428065 0.1511642040 C3 -0.1888895000 2
C17_0 C 0.5781077056 0.4355176220 0.2591580564 C3 -0.0791469000 2
C20_0 C 0.7582794522 0.4863744539 0.3846207308 C3 0.5462276000 2
C18_0 C 0.2626070396 0.4521262055 0.1202132063 C3 -0.1116500000 2
H12_0 H 0.1335138692 0.5135331360 0.1103620990 H 0.1116500000 0
C19_0 C 0.4201373992 0.4231970382 0.1734840152 C3 -0.1116500000 2
H13_0 H 0.7018782937 0.4138012399 0.3024067186 H 0.1116500000 0
O0_0 O 0.8977490978 0.4561448121 0.4270745663 O2 -0.4429420000 3
O1_0 O 0.7753669040 0.5217159694 0.4221343427 O1 -0.4592050000 2
H14_0 H 0.1320093278 0.4432035916 0.0538376654 H 0.1116500000 0
H15_0 H 0.4165395076 0.3916379700 0.1491348874 H 0.1116500000 0
H16_0 H 1.0232057676 0.4665233245 0.4867342181 H 0.3386910000 0
#END
#########################################################################################
# Avant-garde Materials Simulation           
# XXIII NEUMANN/KENDRICK/LEUSEN Z'=1, RANK 28, ENERGY -150.94785701565249 kcal/mol/atom
#########################################################################################

data_rank_000028
_symmetry_cell_setting triclinic
_symmetry_space_group_name_H-M 'P -1'
_symmetry_Int_Tables_number 2
loop_
_symmetry_equiv_pos_site_id
_symmetry_equiv_pos_as_xyz
1 x,y,z
2 -x,-y,-z
_cell_length_a 7.1002355729
_cell_length_b 7.4639928884
_cell_length_c 19.0344664022
_cell_angle_alpha 98.4683570512
_cell_angle_beta 96.6944994842
_cell_angle_gamma 67.1436730227
loop_
_atom_site_label
_atom_site_type_symbol
_atom_site_fract_x
_atom_site_fract_y
_atom_site_fract_z
_atom_site_fftype
_atom_site_charge
_atom_site_hybridization
C0_0 C 0.6838685676 0.1777222851 0.4250250119 C3 0.0464775000 2
C1_0 C 0.7034226786 0.2216359437 0.4989575310 C3 -0.1003135000 2
C2_0 C 0.7110911219 -0.0148612595 0.3979049422 C3 -0.1660725000 2
C6_0 C 0.6314892122 0.3374497474 0.3773645126 C4 0.0455393400 3
C3_0 C 0.7470616428 0.0787340862 0.5447936844 C3 -0.0204136000 2
H0_0 H 0.6853678537 0.3697619809 0.5217338824 H 0.1116500000 0
C4_0 C 0.7596019522 -0.1593189674 0.4429977900 C3 -0.0458910000 2
H1_0 H 0.6963654979 -0.0558089544 0.3408310425 H 0.1116500000 0
C7_0 C 0.7184981359 0.2688479041 0.3033756328 C4 0.0455393400 3
H3_0 H 0.4635521320 0.4110468890 0.3703962336 H 0.0084140800 0
H4_0 H 0.6861944778 0.4501296875 0.4048379008 H 0.0084140800 0
C5_0 C 0.7782508010 -0.1142537765 0.5165192603 C3 -0.0204136000 2
Cl1_0 Cl 0.7582704002 0.1439323499 0.6356800000 Cl -0.0453454000 0
H2_0 H 0.7835461315 -0.3091580311 0.4211494138 H 0.1116500000 0
C8_0 C 0.6976379683 0.4367008693 0.2636201926 C3 0.0464775000 2
H5_0 H 0.8811779456 0.1735908658 0.3099649264 H 0.0084140800 0
H6_0 H 0.6400670502 0.1798316250 0.2714836720 H 0.0084140800 0
Cl0_0 Cl 0.8409508815 -0.2983975774 0.5706115637 Cl -0.0453454000 0
C9_0 C 0.5243593470 0.5229072890 0.2184947499 C3 -0.1660725000 2
C10_0 C 0.8528135284 0.5115022000 0.2702512490 C3 -0.1660725000 2
C11_0 C 0.5065118321 0.6752761576 0.1804358198 C3 -0.1888895000 2
H7_0 H 0.4030085169 0.4649389590 0.2107781951 H 0.1116500000 0
C12_0 C 0.8360077369 0.6657252104 0.2335697302 C3 -0.1888895000 2
H8_0 H 0.9915815406 0.4455445510 0.3038323726 H 0.1116500000 0
C13_0 C 0.6630850704 0.7490381337 0.1876307203 C3 0.2632040000 2
H9_0 H 0.3759724301 0.7300631295 0.1424530188 H 0.1116500000 0
H10_0 H 0.9593502764 0.7207832396 0.2392370331 H 0.1116500000 0
N0_0 N 0.6651018980 0.8911859084 0.1473546133 N -0.5329660000 2
C14_0 C 0.5068118275 1.0490989728 0.1231144840 C3 0.4578075000 2
H11_0 H 0.8035091957 0.8727403103 0.1299430120 H 0.3155160000 0
C15_0 C 0.5422026498 1.1556610720 0.0724882235 C3 -0.2871177000 2
C16_0 C 0.3079976593 1.1161208933 0.1478083709 C3 -0.1888895000 2
C17_0 C 0.3796072641 1.3212639381 0.0492897133 C3 -0.0791469000 2
C20_0 C 0.7427086164 1.0954731587 0.0437563869 C3 0.5462276000 2
C18_0 C 0.1515962736 1.2782692845 0.1232258863 C3 -0.1116500000 2
H12_0 H 0.2785066784 1.0401158917 0.1872572520 H 0.1116500000 0
C19_0 C 0.1860525343 1.3834561517 0.0740612948 C3 -0.1116500000 2
H13_0 H 0.4092052740 1.4008423742 0.0111272643 H 0.1116500000 0
O0_0 O 0.7536310067 1.1982067898 -0.0058410481 O2 -0.4429420000 3
O1_0 O 0.8984592626 0.9540226917 0.0639933390 O1 -0.4592050000 2
H14_0 H 0.0003638006 1.3254603041 0.1433809777 H 0.1116500000 0
H15_0 H 0.0627372129 1.5124541708 0.0559029562 H 0.1116500000 0
H16_0 H 0.8956734026 1.1349789060 -0.0260418353 H 0.3386910000 0
#END
#########################################################################################
# Avant-garde Materials Simulation           
# XXIII NEUMANN/KENDRICK/LEUSEN Z'=1, RANK 29, ENERGY -150.94774536419871 kcal/mol/atom
#########################################################################################

data_rank_000029
_symmetry_cell_setting triclinic
_symmetry_space_group_name_H-M 'P -1'
_symmetry_Int_Tables_number 2
loop_
_symmetry_equiv_pos_site_id
_symmetry_equiv_pos_as_xyz
1 x,y,z
2 -x,-y,-z
_cell_length_a 4.3500951157
_cell_length_b 15.0722610071
_cell_length_c 15.4718374747
_cell_angle_alpha 66.7225624071
_cell_angle_beta 105.0132873149
_cell_angle_gamma 100.6548284255
loop_
_atom_site_label
_atom_site_type_symbol
_atom_site_fract_x
_atom_site_fract_y
_atom_site_fract_z
_atom_site_fftype
_atom_site_charge
_atom_site_hybridization
C0_0 C 0.1699291264 0.3562669481 0.9452337595 C3 0.0464775000 2
C1_0 C 0.0413242313 0.2620617168 0.9527118624 C3 -0.1003135000 2
C2_0 C 0.1491435958 0.3883189004 1.0168499502 C3 -0.1660725000 2
C6_0 C 0.3247794528 0.4211022115 0.8624303464 C4 0.0455393400 3
C3_0 C -0.1028402709 0.2014281605 1.0292712053 C3 -0.0204136000 2
H0_0 H 0.0544632936 0.2341996119 0.8987586212 H 0.1116500000 0
C4_0 C 0.0092016768 0.3281173172 1.0941327300 C3 -0.0458910000 2
H1_0 H 0.2459832074 0.4616970280 1.0124789478 H 0.1116500000 0
C7_0 C 0.0874913815 0.4703032079 0.7682833938 C4 0.0455393400 3
H3_0 H 0.4858638012 0.4781139503 0.8829517907 H 0.0084140800 0
H4_0 H 0.4760959951 0.3794871023 0.8483911231 H 0.0084140800 0
C5_0 C -0.1174075391 0.2338797588 1.1014692516 C3 -0.0204136000 2
Cl1_0 Cl -0.2583432788 0.0863841323 1.0338585210 Cl -0.0453454000 0
H2_0 H 0.0011119496 0.3532661828 1.1504623381 H 0.1116500000 0
C8_0 C 0.2562887201 0.5470416961 0.6940350247 C3 0.0464775000 2
H5_0 H -0.0507733855 0.4151837905 0.7399245772 H 0.0084140800 0
H6_0 H -0.0859974524 0.5035231333 0.7840233229 H 0.0084140800 0
Cl0_0 Cl -0.2827283608 0.1592741325 1.1987122025 Cl -0.0453454000 0
C9_0 C 0.3865833598 0.6350273769 0.7057228101 C3 -0.1660725000 2
C10_0 C 0.3007886671 0.5335491726 0.6139412452 C3 -0.1660725000 2
C11_0 C 0.5506340127 0.7062841627 0.6401780525 C3 -0.1888895000 2
H7_0 H 0.3574707758 0.6488954537 0.7671302756 H 0.1116500000 0
C12_0 C 0.4667746332 0.6043708501 0.5473352169 C3 -0.1888895000 2
H8_0 H 0.2060693575 0.4653874956 0.6032642212 H 0.1116500000 0
C13_0 C 0.5926191945 0.6928060170 0.5589258675 C3 0.2632040000 2
H9_0 H 0.6466647639 0.7743261173 0.6507331747 H 0.1116500000 0
H10_0 H 0.5070504726 0.5880910409 0.4889564534 H 0.1116500000 0
N0_0 N 0.7699649074 0.7682928293 0.4997345928 N -0.5329660000 2
C14_0 C 0.7958930752 0.7945935595 0.4061798166 C3 0.4578075000 2
H11_0 H 0.9093441147 0.8149173951 0.5309887939 H 0.3155160000 0
C15_0 C 1.0173337682 0.8757615677 0.3670301921 C3 -0.2871177000 2
C16_0 C 0.6054825716 0.7485077072 0.3439347206 C3 -0.1888895000 2
C17_0 C 1.0380376579 0.9054855642 0.2701736813 C3 -0.0791469000 2
C20_0 C 1.2220780369 0.9302995821 0.4242043837 C3 0.5462276000 2
C18_0 C 0.6334516377 0.7800555562 0.2488435358 C3 -0.1116500000 2
H12_0 H 0.4217096407 0.6910855780 0.3690005085 H 0.1116500000 0
C19_0 C 0.8501783063 0.8585350802 0.2109899921 C3 -0.1116500000 2
H13_0 H 1.2059962785 0.9673122755 0.2420191694 H 0.1116500000 0
O0_0 O 1.4274920832 0.9998269433 0.3807056295 O2 -0.4429420000 3
O1_0 O 1.2080287094 0.9131457994 0.5100170819 O1 -0.4592050000 2
H14_0 H 0.4771214065 0.7438096415 0.2026801936 H 0.1116500000 0
H15_0 H 0.8680291856 0.8840032606 0.1359710434 H 0.1116500000 0
H16_0 H 1.5658392595 1.0322228595 0.4270766382 H 0.3386910000 0
#END
#########################################################################################
# Avant-garde Materials Simulation           
# XXIII NEUMANN/KENDRICK/LEUSEN Z'=1, RANK 30, ENERGY -150.94760442910166 kcal/mol/atom
#########################################################################################

data_rank_000030
_symmetry_cell_setting triclinic
_symmetry_space_group_name_H-M 'P -1'
_symmetry_Int_Tables_number 2
loop_
_symmetry_equiv_pos_site_id
_symmetry_equiv_pos_as_xyz
1 x,y,z
2 -x,-y,-z
_cell_length_a 6.7788817653
_cell_length_b 7.7619284362
_cell_length_c 18.3210236846
_cell_angle_alpha 86.7388520672
_cell_angle_beta 93.5000164649
_cell_angle_gamma 108.3559272966
loop_
_atom_site_label
_atom_site_type_symbol
_atom_site_fract_x
_atom_site_fract_y
_atom_site_fract_z
_atom_site_fftype
_atom_site_charge
_atom_site_hybridization
C0_0 C 0.9289142385 0.4256703644 0.3395398089 C3 0.0464775000 2
C1_0 C 0.9189650744 0.5588824647 0.3860181876 C3 -0.1003135000 2
C2_0 C 1.1185657669 0.3902790898 0.3362578048 C3 -0.1660725000 2
C6_0 C 0.7421751918 0.3164491094 0.2949197805 C4 0.0455393400 3
C3_0 C 1.0943531269 0.6567456437 0.4274153155 C3 -0.0204136000 2
H0_0 H 0.7751486497 0.5915801964 0.3901967725 H 0.1116500000 0
C4_0 C 1.2928423380 0.4853536735 0.3778967867 C3 -0.0458910000 2
H1_0 H 1.1303089911 0.2875877865 0.2999725707 H 0.1116500000 0
C7_0 C 0.6441987450 0.1244608948 0.3300465574 C4 0.0455393400 3
H3_0 H 0.6244376332 0.3872655593 0.2876306060 H 0.0084140800 0
H4_0 H 0.7902448654 0.3025317174 0.2397925691 H 0.0084140800 0
C5_0 C 1.2829043836 0.6202101759 0.4235526411 C3 -0.0204136000 2
Cl1_0 Cl 1.0772157094 0.8261762725 0.4812758910 Cl -0.0453454000 0
H2_0 H 1.4389401492 0.4560000413 0.3755042744 H 0.1116500000 0
C8_0 C 0.4888787021 -0.0017189757 0.2793763156 C3 0.0464775000 2
H5_0 H 0.7703878632 0.0668561191 0.3461310778 H 0.0084140800 0
H6_0 H 0.5721518238 0.1349326638 0.3810696655 H 0.0084140800 0
Cl0_0 Cl 1.5038838766 0.7413374009 0.4723989391 Cl -0.0453454000 0
C9_0 C 0.5566458939 -0.0766112801 0.2215372768 C3 -0.1660725000 2
C10_0 C 0.2743138797 -0.0470472851 0.2874155120 C3 -0.1660725000 2
C11_0 C 0.4167031550 -0.1970997652 0.1748913125 C3 -0.1888895000 2
H7_0 H 0.7228185165 -0.0384864492 0.2121392781 H 0.1116500000 0
C12_0 C 0.1325896755 -0.1680924099 0.2413052346 C3 -0.1888895000 2
H8_0 H 0.2171495600 0.0094002070 0.3318869078 H 0.1116500000 0
C13_0 C 0.2022140997 -0.2475242211 0.1854484435 C3 0.2632040000 2
H9_0 H 0.4729052262 -0.2501006407 0.1294863531 H 0.1116500000 0
H10_0 H -0.0338006563 -0.2057553155 0.2495674022 H 0.1116500000 0
N0_0 N 0.0535985065 -0.3706393045 0.1403810919 N -0.5329660000 2
C14_0 C 0.0532241398 -0.5392086745 0.1213012310 C3 0.4578075000 2
H11_0 H -0.0809058450 -0.3425571534 0.1245445300 H 0.3155160000 0
C15_0 C -0.1152645901 -0.6500383935 0.0766321228 C3 -0.2871177000 2
C16_0 C 0.2133374018 -0.6122901418 0.1462193146 C3 -0.1888895000 2
C17_0 C -0.1163802845 -0.8256662306 0.0599675728 C3 -0.0791469000 2
C20_0 C -0.2860318296 -0.5863151882 0.0468843002 C3 0.5462276000 2
C18_0 C 0.2075622207 -0.7847104759 0.1283309954 C3 -0.1116500000 2
H12_0 H 0.3417588466 -0.5315554744 0.1806214811 H 0.1116500000 0
C19_0 C 0.0419799174 -0.8936483040 0.0851121318 C3 -0.1116500000 2
H13_0 H -0.2467953955 -0.9074404198 0.0264543969 H 0.1116500000 0
O0_0 O -0.4266887406 -0.6998297901 0.0041273216 O2 -0.4429420000 3
O1_0 O -0.3009933188 -0.4329997967 0.0602674641 O1 -0.4592050000 2
H14_0 H 0.3334202728 -0.8365873302 0.1486410499 H 0.1116500000 0
H15_0 H 0.0388878499 -1.0287672099 0.0709790163 H 0.1116500000 0
H16_0 H -0.5349585022 -0.6414749118 -0.0176810385 H 0.3386910000 0
#END
#########################################################################################
# Avant-garde Materials Simulation           
# XXIII NEUMANN/KENDRICK/LEUSEN Z'=1, RANK 31, ENERGY -150.94720304826006 kcal/mol/atom
#########################################################################################

data_rank_000031
_symmetry_cell_setting monoclinic
_symmetry_space_group_name_H-M 'P 2_1/c'
_symmetry_Int_Tables_number 14
loop_
_symmetry_equiv_pos_site_id
_symmetry_equiv_pos_as_xyz
1 x,y,z
2 -x,y+1/2,-z+1/2
3 -x,-y,-z
4 x,-y+1/2,z+1/2
_cell_length_a 7.5420076887
_cell_length_b 24.9550223544
_cell_length_c 11.3241438704
_cell_angle_alpha 90.0000000000
_cell_angle_beta 56.9875683697
_cell_angle_gamma 90.0000000000
loop_
_atom_site_label
_atom_site_type_symbol
_atom_site_fract_x
_atom_site_fract_y
_atom_site_fract_z
_atom_site_fftype
_atom_site_charge
_atom_site_hybridization
C0_0 C -1.2554567672 0.9752058942 0.5013622986 C3 0.0464775000 2
C1_0 C -1.1669307520 1.0108923964 0.3875049156 C3 -0.1003135000 2
C2_0 C -1.3273732653 0.9960101692 0.6349762424 C3 -0.1660725000 2
C6_0 C -1.2702853266 0.9166253403 0.4738649778 C4 0.0455393400 3
C3_0 C -1.1527730882 1.0655743019 0.4058058291 C3 -0.0204136000 2
H0_0 H -1.1047769573 0.9961168248 0.2813322429 H 0.1116500000 0
C4_0 C -1.3164625500 1.0507700633 0.6546581532 C3 -0.0458910000 2
H1_0 H -1.3918368940 0.9695730900 0.7258334498 H 0.1116500000 0
C7_0 C -1.3544491880 0.8791089733 0.6003459703 C4 0.0455393400 3
H3_0 H -1.3717821445 0.9132320730 0.4319028250 H 0.0084140800 0
H4_0 H -1.1128755502 0.9031675541 0.3875513266 H 0.0084140800 0
C5_0 C -1.2315986790 1.0860945924 0.5410890222 C3 -0.0204136000 2
Cl1_0 Cl -1.0352688128 1.1068471585 0.2598248051 Cl -0.0453454000 0
H2_0 H -1.3737856457 1.0665466094 0.7591496191 H 0.1116500000 0
C8_0 C -1.4033823931 0.8233327690 0.5738728929 C3 0.0464775000 2
H5_0 H -1.2407085234 0.8771915999 0.6328360796 H 0.0084140800 0
H6_0 H -1.5014664611 0.8956051128 0.6908951299 H 0.0084140800 0
Cl0_0 Cl -1.2269890049 1.1538986185 0.5698438281 Cl -0.0453454000 0
C9_0 C -1.2745497522 0.7961194130 0.4461987450 C3 -0.1660725000 2
C10_0 C -1.5879565883 0.7975168637 0.6790622858 C3 -0.1660725000 2
C11_0 C -1.3309039120 0.7459042873 0.4223612493 C3 -0.1888895000 2
H7_0 H -1.1299035999 0.8148196396 0.3615567944 H 0.1116500000 0
C12_0 C -1.6451659158 0.7473775334 0.6572277865 C3 -0.1888895000 2
H8_0 H -1.6906261677 0.8173550568 0.7800225108 H 0.1116500000 0
C13_0 C -1.5186025552 0.7213176281 0.5274314973 C3 0.2632040000 2
H9_0 H -1.2307723378 0.7257893813 0.3212651437 H 0.1116500000 0
H10_0 H -1.7894406223 0.7282787536 0.7410076346 H 0.1116500000 0
N0_0 N -1.5753092965 0.6702947236 0.5040729821 N -0.5329660000 2
C14_0 C -1.7729245444 0.6559364865 0.5382094272 C3 0.4578075000 2
H11_0 H -1.4681528983 0.6397060871 0.4694090276 H 0.3155160000 0
C15_0 C -1.8308474147 0.6008152233 0.5428678484 C3 -0.2871177000 2
C16_0 C -1.9256911382 0.6955612540 0.5660635350 C3 -0.1888895000 2
C17_0 C -2.0355612404 0.5883339063 0.5752164580 C3 -0.0791469000 2
C20_0 C -1.6857141057 0.5573930650 0.5189401181 C3 0.5462276000 2
C18_0 C -2.1250919704 0.6817786242 0.5986550414 C3 -0.1116500000 2
H12_0 H -1.8830605715 0.7375961267 0.5602399288 H 0.1116500000 0
C19_0 C -2.1821863687 0.6278450381 0.6037806600 C3 -0.1116500000 2
H13_0 H -2.0757977380 0.5464055648 0.5759092049 H 0.1116500000 0
O0_0 O -1.7644927516 0.5081315366 0.5396107162 O2 -0.4429420000 3
O1_0 O -1.4965788733 0.5651858256 0.4826839716 O1 -0.4592050000 2
H14_0 H -2.2383896867 0.7133954594 0.6197622531 H 0.1116500000 0
H15_0 H -2.3391583712 0.6174010808 0.6290650923 H 0.1116500000 0
H16_0 H -1.6561603033 0.4804782625 0.5290873205 H 0.3386910000 0
#END
#########################################################################################
# Avant-garde Materials Simulation           
# XXIII NEUMANN/KENDRICK/LEUSEN Z'=1, RANK 32, ENERGY -150.94713352658431 kcal/mol/atom
#########################################################################################

data_rank_000032
_symmetry_cell_setting triclinic
_symmetry_space_group_name_H-M 'P -1'
_symmetry_Int_Tables_number 2
loop_
_symmetry_equiv_pos_site_id
_symmetry_equiv_pos_as_xyz
1 x,y,z
2 -x,-y,-z
_cell_length_a 6.1509424674
_cell_length_b 11.2797286096
_cell_length_c 14.3058191483
_cell_angle_alpha 97.3179398009
_cell_angle_beta 83.9646445127
_cell_angle_gamma 115.4742657717
loop_
_atom_site_label
_atom_site_type_symbol
_atom_site_fract_x
_atom_site_fract_y
_atom_site_fract_z
_atom_site_fftype
_atom_site_charge
_atom_site_hybridization
C0_0 C 0.8847730800 0.7494459236 0.5197468377 C3 0.0464775000 2
C1_0 C 0.9997977152 0.7789404062 0.4305476972 C3 -0.1003135000 2
C2_0 C 0.7052492271 0.7932339130 0.5507264736 C3 -0.1660725000 2
C6_0 C 0.9519933415 0.6746418016 0.5829787183 C4 0.0455393400 3
C3_0 C 0.9381414144 0.8509381270 0.3739686798 C3 -0.0204136000 2
H0_0 H 1.1393832619 0.7462153333 0.4036176872 H 0.1116500000 0
C4_0 C 0.6417653328 0.8640152305 0.4946132008 C3 -0.0458910000 2
H1_0 H 0.6148742722 0.7733268395 0.6205896488 H 0.1116500000 0
C7_0 C 0.7441712559 0.5413752617 0.6038030010 C4 0.0455393400 3
H3_0 H 1.1112992959 0.6607870517 0.5514091693 H 0.0084140800 0
H4_0 H 1.0065653043 0.7357267041 0.6502965566 H 0.0084140800 0
C5_0 C 0.7578921177 0.8934449136 0.4058189285 C3 -0.0204136000 2
Cl1_0 Cl 1.0806989453 0.8855900653 0.2642322516 Cl -0.0453454000 0
H2_0 H 0.5036435660 0.8982530717 0.5200108054 H 0.1116500000 0
C8_0 C 0.7717804822 0.4824863261 0.6885284419 C3 0.0464775000 2
H5_0 H 0.5741719664 0.5529148859 0.6151191393 H 0.0084140800 0
H6_0 H 0.7193850243 0.4708822307 0.5403815471 H 0.0084140800 0
Cl0_0 Cl 0.6761826775 0.9793879861 0.3357995129 Cl -0.0453454000 0
C9_0 C 0.5644499708 0.3951531642 0.7361932277 C3 -0.1660725000 2
C10_0 C 0.9954867468 0.5114795269 0.7233777452 C3 -0.1660725000 2
C11_0 C 0.5772491281 0.3374649348 0.8145102760 C3 -0.1888895000 2
H7_0 H 0.3881101603 0.3711309494 0.7106127968 H 0.1116500000 0
C12_0 C 1.0109898083 0.4560102316 0.8028570796 C3 -0.1888895000 2
H8_0 H 1.1620872765 0.5800365716 0.6896344795 H 0.1116500000 0
C13_0 C 0.8023486167 0.3679521874 0.8491423018 C3 0.2632040000 2
H9_0 H 0.4130612624 0.2663574479 0.8476327091 H 0.1116500000 0
H10_0 H 1.1863391611 0.4818511072 0.8299640686 H 0.1116500000 0
N0_0 N 0.8258057503 0.3065251701 0.9249148661 N -0.5329660000 2
C14_0 C 0.6744570751 0.2738362532 1.0041932463 C3 0.4578075000 2
H11_0 H 0.9432405997 0.2630713581 0.9149715321 H 0.3155160000 0
C15_0 C 0.6720702136 0.1776920996 1.0612421000 C3 -0.2871177000 2
C16_0 C 0.5203686623 0.3368668612 1.0335737706 C3 -0.1888895000 2
C17_0 C 0.5162671173 0.1492709002 1.1431106540 C3 -0.0791469000 2
C20_0 C 0.8172741700 0.1029629071 1.0345151737 C3 0.5462276000 2
C18_0 C 0.3681923303 0.3057499031 1.1139074442 C3 -0.1116500000 2
H12_0 H 0.5230549226 0.4111548909 0.9913116755 H 0.1116500000 0
C19_0 C 0.3639022984 0.2106785973 1.1695176116 C3 -0.1116500000 2
H13_0 H 0.5149434072 0.0744292782 1.1845203610 H 0.1116500000 0
O0_0 O 0.7855296561 0.0113255635 1.0907447033 O2 -0.4429420000 3
O1_0 O 0.9619805356 0.1228274443 0.9627109607 O1 -0.4592050000 2
H14_0 H 0.2509952833 0.3560693035 1.1338711488 H 0.1116500000 0
H15_0 H 0.2383885312 0.1828620003 1.2309376696 H 0.1116500000 0
H16_0 H 0.8912336262 -0.0373713999 1.0670823975 H 0.3386910000 0
#END
#########################################################################################
# Avant-garde Materials Simulation           
# XXIII NEUMANN/KENDRICK/LEUSEN Z'=1, RANK 33, ENERGY -150.94712458581117 kcal/mol/atom
#########################################################################################

data_rank_000033
_symmetry_cell_setting triclinic
_symmetry_space_group_name_H-M 'P -1'
_symmetry_Int_Tables_number 2
loop_
_symmetry_equiv_pos_site_id
_symmetry_equiv_pos_as_xyz
1 x,y,z
2 -x,-y,-z
_cell_length_a 6.6150131563
_cell_length_b 7.5971010358
_cell_length_c 20.0320046467
_cell_angle_alpha 80.7362485024
_cell_angle_beta 82.8853818004
_cell_angle_gamma 64.5201874870
loop_
_atom_site_label
_atom_site_type_symbol
_atom_site_fract_x
_atom_site_fract_y
_atom_site_fract_z
_atom_site_fftype
_atom_site_charge
_atom_site_hybridization
C0_0 C 0.0046897840 0.1453618192 0.1457030841 C3 0.0464775000 2
C1_0 C 0.2005200333 0.0485106564 0.1063379012 C3 -0.1003135000 2
C2_0 C -0.1648030391 0.0786100419 0.1513711857 C3 -0.1660725000 2
C6_0 C -0.0275335359 0.3180530564 0.1809208401 C4 0.0455393400 3
C3_0 C 0.2273419588 -0.1101891165 0.0738815087 C3 -0.0204136000 2
H0_0 H 0.3372026270 0.0944025564 0.1000776648 H 0.1116500000 0
C4_0 C -0.1420319444 -0.0766318007 0.1180382108 C3 -0.0458910000 2
H1_0 H -0.3177683226 0.1494476123 0.1826527605 H 0.1116500000 0
C7_0 C 0.1907510909 0.3142286983 0.2008239221 C4 0.0455393400 3
H3_0 H -0.1138678002 0.4549513144 0.1473635846 H 0.0084140800 0
H4_0 H -0.1419133057 0.3226771352 0.2260579807 H 0.0084140800 0
C5_0 C 0.0542215332 -0.1718562501 0.0787830140 C3 -0.0204136000 2
Cl1_0 Cl 0.4789623429 -0.2343718711 0.0303130333 Cl -0.0453454000 0
H2_0 H -0.2746769485 -0.1272539386 0.1223709021 H 0.1116500000 0
C8_0 C 0.1651606488 0.4813892092 0.2379016724 C3 0.0464775000 2
H5_0 H 0.2788204521 0.1736676760 0.2326181794 H 0.0084140800 0
H6_0 H 0.3017223371 0.3143212774 0.1551931523 H 0.0084140800 0
Cl0_0 Cl 0.0838850214 -0.3662434928 0.0383858572 Cl -0.0453454000 0
C9_0 C -0.0005354727 0.5491990208 0.2901943861 C3 -0.1660725000 2
C10_0 C 0.3182338432 0.5669726650 0.2229581836 C3 -0.1660725000 2
C11_0 C -0.0102753990 0.6933130376 0.3272503025 C3 -0.1888895000 2
H7_0 H -0.1215352447 0.4853132777 0.3041035456 H 0.1116500000 0
C12_0 C 0.3101519584 0.7113426468 0.2594743431 C3 -0.1888895000 2
H8_0 H 0.4463259144 0.5199567045 0.1816358662 H 0.1116500000 0
C13_0 C 0.1462495740 0.7753954389 0.3124691040 C3 0.2632040000 2
H9_0 H -0.1343262559 0.7369060594 0.3695732670 H 0.1116500000 0
H10_0 H 0.4316857664 0.7752269867 0.2472127267 H 0.1116500000 0
N0_0 N 0.1534095305 0.9106256034 0.3517092311 N -0.5329660000 2
C14_0 C -0.0230991814 1.0684469117 0.3758665427 C3 0.4578075000 2
H11_0 H 0.3039636521 0.8820408564 0.3698856709 H 0.3155160000 0
C15_0 C 0.0088579753 1.1693288067 0.4254962616 C3 -0.2871177000 2
C16_0 C -0.2396840617 1.1413346942 0.3513942954 C3 -0.1888895000 2
C17_0 C -0.1724170262 1.3383738547 0.4466084491 C3 -0.0791469000 2
C20_0 C 0.2239796004 1.0999048893 0.4557276770 C3 0.5462276000 2
C18_0 C -0.4144570637 1.3061680418 0.3739499973 C3 -0.1116500000 2
H12_0 H -0.2674184626 1.0662048706 0.3139440497 H 0.1116500000 0
C19_0 C -0.3819915214 1.4078508596 0.4213137397 C3 -0.1116500000 2
H13_0 H -0.1432078531 1.4144062748 0.4834878166 H 0.1116500000 0
O0_0 O 0.2294150190 1.1994446071 0.5036001159 O2 -0.4429420000 3
O1_0 O 0.3959371032 0.9533847679 0.4381494069 O1 -0.4592050000 2
H14_0 H -0.5789935377 1.3582622542 0.3539535514 H 0.1116500000 0
H15_0 H -0.5195896137 1.5387481351 0.4381533668 H 0.1116500000 0
H16_0 H 0.3837936724 1.1343159854 0.5239719787 H 0.3386910000 0
#END
#########################################################################################
# Avant-garde Materials Simulation           
# XXIII NEUMANN/KENDRICK/LEUSEN Z'=1, RANK 34, ENERGY -150.94697157457566 kcal/mol/atom
#########################################################################################

data_rank_000034
_symmetry_cell_setting triclinic
_symmetry_space_group_name_H-M 'P -1'
_symmetry_Int_Tables_number 2
loop_
_symmetry_equiv_pos_site_id
_symmetry_equiv_pos_as_xyz
1 x,y,z
2 -x,-y,-z
_cell_length_a 7.6688115561
_cell_length_b 11.7577211683
_cell_length_c 11.2907466790
_cell_angle_alpha 66.0654479754
_cell_angle_beta 89.3776725638
_cell_angle_gamma 81.7835472248
loop_
_atom_site_label
_atom_site_type_symbol
_atom_site_fract_x
_atom_site_fract_y
_atom_site_fract_z
_atom_site_fftype
_atom_site_charge
_atom_site_hybridization
C0_0 C 0.0231798643 0.5385727666 0.7598069475 C3 0.0464775000 2
C1_0 C -0.0737974846 0.5578272025 0.6475511913 C3 -0.1003135000 2
C2_0 C -0.0333707226 0.6140891145 0.8264853367 C3 -0.1660725000 2
C6_0 C 0.1844764279 0.4397651101 0.8080541663 C4 0.0455393400 3
C3_0 C -0.2249309181 0.6481008987 0.6034275345 C3 -0.0204136000 2
H0_0 H -0.0338433404 0.4996433806 0.5945923335 H 0.1116500000 0
C4_0 C -0.1841215081 0.7039804054 0.7837619216 C3 -0.0458910000 2
H1_0 H 0.0411148560 0.6020919071 0.9136268455 H 0.1116500000 0
C7_0 C 0.3584180277 0.4951380720 0.7735185312 C4 0.0455393400 3
H3_0 H 0.1836560400 0.3904917615 0.9142659854 H 0.0084140800 0
H4_0 H 0.1811811365 0.3683257419 0.7689151877 H 0.0084140800 0
C5_0 C -0.2818379214 0.7211858725 0.6724783900 C3 -0.0204136000 2
Cl1_0 Cl -0.3405747604 0.6666501241 0.4647377919 Cl -0.0453454000 0
H2_0 H -0.2279818276 0.7619865630 0.8361077035 H 0.1116500000 0
C8_0 C 0.5178750646 0.4008525522 0.8434319025 C3 0.0464775000 2
H5_0 H 0.3714106420 0.5317126745 0.6679058426 H 0.0084140800 0
H6_0 H 0.3501761941 0.5765723729 0.7992654854 H 0.0084140800 0
Cl0_0 Cl -0.4693717052 0.8327158873 0.6221627185 Cl -0.0453454000 0
C9_0 C 0.5433334641 0.3565535084 0.9784429039 C3 -0.1660725000 2
C10_0 C 0.6459626203 0.3545895068 0.7782009053 C3 -0.1660725000 2
C11_0 C 0.6884369790 0.2691161659 1.0465387769 C3 -0.1888895000 2
H7_0 H 0.4482831062 0.3925908503 1.0323263947 H 0.1116500000 0
C12_0 C 0.7921648655 0.2674164584 0.8446771079 C3 -0.1888895000 2
H8_0 H 0.6319406809 0.3878033968 0.6728877524 H 0.1116500000 0
C13_0 C 0.8148718111 0.2214194307 0.9803737426 C3 0.2632040000 2
H9_0 H 0.7048069437 0.2408733445 1.1506053993 H 0.1116500000 0
H10_0 H 0.8902698505 0.2333292430 0.7913039172 H 0.1116500000 0
N0_0 N 0.9671207970 0.1363663165 1.0398718424 N -0.5329660000 2
C14_0 C 1.0038052405 0.0522132436 1.1665695212 C3 0.4578075000 2
H11_0 H 1.0705661613 0.1343180574 0.9819806536 H 0.3155160000 0
C15_0 C 1.1817310682 -0.0078624279 1.2101641740 C3 -0.2871177000 2
C16_0 C 0.8713914236 0.0181413315 1.2571533901 C3 -0.1888895000 2
C17_0 C 1.2197917118 -0.0893889355 1.3420044976 C3 -0.0791469000 2
C20_0 C 1.3234034876 0.0044577988 1.1198528012 C3 0.5462276000 2
C18_0 C 0.9134752920 -0.0634833861 1.3854832727 C3 -0.1116500000 2
H12_0 H 0.7335997717 0.0530573828 1.2251269669 H 0.1116500000 0
C19_0 C 1.0888059762 -0.1162245279 1.4302606738 C3 -0.1116500000 2
H13_0 H 1.3560546604 -0.1327941169 1.3725452694 H 0.1116500000 0
O0_0 O 1.4807334931 -0.0577853943 1.1724181148 O2 -0.4429420000 3
O1_0 O 1.2981335631 0.0675863025 0.9987342814 O1 -0.4592050000 2
H14_0 H 0.8070680198 -0.0867082823 1.4518673956 H 0.1116500000 0
H15_0 H 1.1207375978 -0.1787800151 1.5318678411 H 0.1116500000 0
H16_0 H 1.5654902265 -0.0572211951 1.1012442017 H 0.3386910000 0
#END
#########################################################################################
# Avant-garde Materials Simulation           
# XXIII NEUMANN/KENDRICK/LEUSEN Z'=1, RANK 35, ENERGY -150.94695009523716 kcal/mol/atom
#########################################################################################

data_rank_000035
_symmetry_cell_setting triclinic
_symmetry_space_group_name_H-M 'P -1'
_symmetry_Int_Tables_number 2
loop_
_symmetry_equiv_pos_site_id
_symmetry_equiv_pos_as_xyz
1 x,y,z
2 -x,-y,-z
_cell_length_a 6.7151508142
_cell_length_b 8.8084770746
_cell_length_c 17.4383200685
_cell_angle_alpha 97.7567625240
_cell_angle_beta 80.5065839626
_cell_angle_gamma 114.0860538610
loop_
_atom_site_label
_atom_site_type_symbol
_atom_site_fract_x
_atom_site_fract_y
_atom_site_fract_z
_atom_site_fftype
_atom_site_charge
_atom_site_hybridization
C0_0 C 0.2365778361 0.5919582209 0.3386983476 C3 0.0464775000 2
C1_0 C 0.0296023236 0.4806094867 0.3686428050 C3 -0.1003135000 2
C2_0 C 0.4230167488 0.5784586950 0.3579994282 C3 -0.1660725000 2
C6_0 C 0.2578173356 0.7267526207 0.2894693283 C4 0.0455393400 3
C3_0 C 0.0076550356 0.3599282017 0.4174261339 C3 -0.0204136000 2
H0_0 H -0.1184043022 0.4861851347 0.3535890883 H 0.1116500000 0
C4_0 C 0.4030731580 0.4590655524 0.4066455034 C3 -0.0458910000 2
H1_0 H 0.5865158116 0.6631277532 0.3348828203 H 0.1116500000 0
C7_0 C 0.3388251494 0.9010935379 0.3338832505 C4 0.0455393400 3
H3_0 H 0.3732486656 0.7292947238 0.2364631302 H 0.0084140800 0
H4_0 H 0.0978543986 0.6997858333 0.2702592049 H 0.0084140800 0
C5_0 C 0.1956561584 0.3498157672 0.4371258931 C3 -0.0204136000 2
Cl1_0 Cl -0.2519990784 0.2236386163 0.4515018090 Cl -0.0453454000 0
H2_0 H 0.5471662721 0.4478916025 0.4217436152 H 0.1116500000 0
C8_0 C 0.3553735750 1.0349989281 0.2850262838 C3 0.0464775000 2
H5_0 H 0.2261242920 0.8986672784 0.3876044300 H 0.0084140800 0
H6_0 H 0.5000606071 0.9285482732 0.3520745779 H 0.0084140800 0
Cl0_0 Cl 0.1745097486 0.2015593063 0.4967502419 Cl -0.0453454000 0
C9_0 C 0.5499732883 1.1215838601 0.2380984442 C3 -0.1660725000 2
C10_0 C 0.1728161938 1.0723377353 0.2822845053 C3 -0.1660725000 2
C11_0 C 0.5659676839 1.2427155562 0.1907794617 C3 -0.1888895000 2
H7_0 H 0.6923805745 1.0911595731 0.2375103826 H 0.1116500000 0
C12_0 C 0.1860678589 1.1928502402 0.2355895970 C3 -0.1888895000 2
H8_0 H 0.0185864706 1.0078953058 0.3184671654 H 0.1116500000 0
C13_0 C 0.3830844705 1.2812143489 0.1896918358 C3 0.2632040000 2
H9_0 H 0.7179153766 1.3028159357 0.1531805421 H 0.1116500000 0
H10_0 H 0.0446412946 1.2239807174 0.2357360571 H 0.1116500000 0
N0_0 N 0.3786115191 1.3973495931 0.1429035504 N -0.5329660000 2
C14_0 C 0.5321429285 1.5515268896 0.1248141318 C3 0.4578075000 2
H11_0 H 0.2309297751 1.3715073662 0.1236403355 H 0.3155160000 0
C15_0 C 0.4814342814 1.6488058138 0.0770241976 C3 -0.2871177000 2
C16_0 C 0.7393060071 1.6234860797 0.1531738213 C3 -0.1888895000 2
C17_0 C 0.6382866109 1.8090917137 0.0595412112 C3 -0.0791469000 2
C20_0 C 0.2698096192 1.5873831933 0.0465441266 C3 0.5462276000 2
C18_0 C 0.8887050153 1.7814649446 0.1348690922 C3 -0.1116500000 2
H12_0 H 0.7801070114 1.5538864831 0.1906361772 H 0.1116500000 0
C19_0 C 0.8402351842 1.8759804294 0.0876731384 C3 -0.1116500000 2
H13_0 H 0.5956008751 1.8802060659 0.0233312373 H 0.1116500000 0
O0_0 O 0.2464218354 1.6868657149 0.0012227776 O2 -0.4429420000 3
O1_0 O 0.1159741836 1.4485308432 0.0619178932 O1 -0.4592050000 2
H14_0 H 1.0463358045 1.8334891030 0.1580406974 H 0.1116500000 0
H15_0 H 0.9591066482 2.0000885679 0.0737611168 H 0.1116500000 0
H16_0 H 0.0972961650 1.6297380117 -0.0199007473 H 0.3386910000 0
#END
#########################################################################################
# Avant-garde Materials Simulation           
# XXIII NEUMANN/KENDRICK/LEUSEN Z'=1, RANK 36, ENERGY -150.94670777448226 kcal/mol/atom
#########################################################################################

data_rank_000036
_symmetry_cell_setting triclinic
_symmetry_space_group_name_H-M 'P -1'
_symmetry_Int_Tables_number 2
loop_
_symmetry_equiv_pos_site_id
_symmetry_equiv_pos_as_xyz
1 x,y,z
2 -x,-y,-z
_cell_length_a 5.9363428469
_cell_length_b 10.9551342481
_cell_length_c 14.2914438274
_cell_angle_alpha 74.4378818963
_cell_angle_beta 91.5120384035
_cell_angle_gamma 101.8159275671
loop_
_atom_site_label
_atom_site_type_symbol
_atom_site_fract_x
_atom_site_fract_y
_atom_site_fract_z
_atom_site_fftype
_atom_site_charge
_atom_site_hybridization
C0_0 C 0.0686533895 0.0507169785 0.7254106687 C3 0.0464775000 2
C1_0 C 0.1466823864 -0.0510304893 0.7906187332 C3 -0.1003135000 2
C2_0 C -0.1237955669 0.0903423491 0.7531948113 C3 -0.1660725000 2
C6_0 C 0.1865170857 0.1117236997 0.6265486306 C4 0.0455393400 3
C3_0 C 0.0367981653 -0.1118975966 0.8812560447 C3 -0.0204136000 2
H0_0 H 0.2956914204 -0.0841759562 0.7713083843 H 0.1116500000 0
C4_0 C -0.2338902097 0.0304844993 0.8435075633 C3 -0.0458910000 2
H1_0 H -0.1897234437 0.1695396562 0.7045045337 H 0.1116500000 0
C7_0 C 0.2448333081 0.2610284765 0.5941407105 C4 0.0455393400 3
H3_0 H 0.3436465909 0.0740330881 0.6241173233 H 0.0084140800 0
H4_0 H 0.0730740672 0.0787509520 0.5717667400 H 0.0084140800 0
C5_0 C -0.1547232619 -0.0710428085 0.9080942494 C3 -0.0204136000 2
Cl1_0 Cl 0.1419517439 -0.2352113536 0.9593458399 Cl -0.0453454000 0
H2_0 H -0.3815780603 0.0624944389 0.8651672825 H 0.1116500000 0
C8_0 C 0.4490389147 0.3253732714 0.6411193582 C3 0.0464775000 2
H5_0 H 0.2802897987 0.2913096893 0.5152371527 H 0.0084140800 0
H6_0 H 0.0914319917 0.2976008573 0.6058972326 H 0.0084140800 0
Cl0_0 Cl -0.2897103522 -0.1425077787 1.0202004363 Cl -0.0453454000 0
C9_0 C 0.6466830751 0.3949191128 0.5845882875 C3 -0.1660725000 2
C10_0 C 0.4516283524 0.3213857758 0.7402032884 C3 -0.1660725000 2
C11_0 C 0.8366749213 0.4599013042 0.6235435374 C3 -0.1888895000 2
H7_0 H 0.6514379086 0.3984244314 0.5075971938 H 0.1116500000 0
C12_0 C 0.6413382194 0.3851341936 0.7802446647 C3 -0.1888895000 2
H8_0 H 0.3008627534 0.2693953602 0.7868680520 H 0.1116500000 0
C13_0 C 0.8360020569 0.4582226036 0.7221769421 C3 0.2632040000 2
H9_0 H 0.9879304323 0.5106519590 0.5772949629 H 0.1116500000 0
H10_0 H 0.6380108943 0.3800511715 0.8574357340 H 0.1116500000 0
N0_0 N 1.0224396727 0.5214264855 0.7652596462 N -0.5329660000 2
C14_0 C 1.1904004947 0.6265061710 0.7216798963 C3 0.4578075000 2
H11_0 H 1.0493030440 0.4820931643 0.8372283413 H 0.3155160000 0
C15_0 C 1.4024074832 0.6567942767 0.7688053146 C3 -0.2871177000 2
C16_0 C 1.1599090545 0.7107814568 0.6300821202 C3 -0.1888895000 2
C17_0 C 1.5774368072 0.7600080307 0.7196389575 C3 -0.0791469000 2
C20_0 C 1.4431152579 0.5848068366 0.8680938455 C3 0.5462276000 2
C18_0 C 1.3350926117 0.8121079097 0.5839457506 C3 -0.1116500000 2
H12_0 H 0.9940927700 0.6962955222 0.5961955657 H 0.1116500000 0
C19_0 C 1.5483712148 0.8361029496 0.6273729675 C3 -0.1116500000 2
H13_0 H 1.7382334962 0.7794326534 0.7564448954 H 0.1116500000 0
O0_0 O 1.6520904339 0.6188965410 0.8995444267 O2 -0.4429420000 3
O1_0 O 1.2907659294 0.4975437734 0.9203669597 O1 -0.4592050000 2
H14_0 H 1.3045797413 0.8736040431 0.5128814445 H 0.1116500000 0
H15_0 H 1.6876276292 0.9145020415 0.5907036675 H 0.1116500000 0
H16_0 H 1.6671773569 0.5708172571 0.9710174028 H 0.3386910000 0
#END
#########################################################################################
# Avant-garde Materials Simulation           
# XXIII NEUMANN/KENDRICK/LEUSEN Z'=1, RANK 37, ENERGY -150.94645332342733 kcal/mol/atom
#########################################################################################

data_rank_000037
_symmetry_cell_setting triclinic
_symmetry_space_group_name_H-M 'P -1'
_symmetry_Int_Tables_number 2
loop_
_symmetry_equiv_pos_site_id
_symmetry_equiv_pos_as_xyz
1 x,y,z
2 -x,-y,-z
_cell_length_a 6.1736215890
_cell_length_b 10.3670072018
_cell_length_c 14.1597421873
_cell_angle_alpha 94.7804299469
_cell_angle_beta 95.0157482668
_cell_angle_gamma 97.4099490820
loop_
_atom_site_label
_atom_site_type_symbol
_atom_site_fract_x
_atom_site_fract_y
_atom_site_fract_z
_atom_site_fftype
_atom_site_charge
_atom_site_hybridization
C0_0 C 0.3684908766 0.7542209465 0.5222506487 C3 0.0464775000 2
C1_0 C 0.2844944081 0.7831054690 0.4326617699 C3 -0.1003135000 2
C2_0 C 0.5911247745 0.7960344801 0.5520024442 C3 -0.1660725000 2
C6_0 C 0.2265789069 0.6812927575 0.5872569603 C4 0.0455393400 3
C3_0 C 0.4190240930 0.8531330910 0.3746328848 C3 -0.0204136000 2
H0_0 H 0.1128035947 0.7516836587 0.4066492734 H 0.1116500000 0
C4_0 C 0.7259928353 0.8652759773 0.4945934348 C3 -0.0458910000 2
H1_0 H 0.6600640109 0.7760613469 0.6220780992 H 0.1116500000 0
C7_0 C 0.2797928932 0.5416234374 0.5971988354 C4 0.0455393400 3
H3_0 H 0.2510444113 0.7359190878 0.6583866375 H 0.0084140800 0
H4_0 H 0.0526316091 0.6791946000 0.5617631911 H 0.0084140800 0
C5_0 C 0.6407709161 0.8945246104 0.4055558047 C3 -0.0204136000 2
Cl1_0 Cl 0.3132594359 0.8872824845 0.2644383998 Cl -0.0453454000 0
H2_0 H 0.8975383393 0.8986837239 0.5192177235 H 0.1116500000 0
C8_0 C 0.1991665838 0.4819722188 0.6837185713 C3 0.0464775000 2
H5_0 H 0.2125085510 0.4788817914 0.5315132668 H 0.0084140800 0
H6_0 H 0.4587225361 0.5422161253 0.6006134890 H 0.0084140800 0
Cl0_0 Cl 0.8089459768 0.9791705322 0.3341659273 Cl -0.0453454000 0
C9_0 C 0.0029511934 0.5067480609 0.7202334120 C3 -0.1660725000 2
C10_0 C 0.3237235811 0.3986078723 0.7311022596 C3 -0.1660725000 2
C11_0 C -0.0650260725 0.4508782325 0.8008171888 C3 -0.1888895000 2
H7_0 H -0.0986879092 0.5721489760 0.6866324034 H 0.1116500000 0
C12_0 C 0.2562520770 0.3404980989 0.8107279364 C3 -0.1888895000 2
H8_0 H 0.4768865769 0.3775186776 0.7041501218 H 0.1116500000 0
C13_0 C 0.0601737431 0.3666667669 0.8469059162 C3 0.2632040000 2
H9_0 H -0.2158910714 0.4733863962 0.8290411392 H 0.1116500000 0
H10_0 H 0.3529529026 0.2722899504 0.8434992263 H 0.1116500000 0
N0_0 N -0.0223473110 0.3048922924 0.9236905927 N -0.5329660000 2
C14_0 C 0.0958230923 0.2727878470 1.0027319563 C3 0.4578075000 2
H11_0 H -0.1822265761 0.2612188909 0.9146623339 H 0.3155160000 0
C15_0 C 0.0030891210 0.1764483929 1.0600188044 C3 -0.2871177000 2
C16_0 C 0.3109102662 0.3364528882 1.0317290497 C3 -0.1888895000 2
C17_0 C 0.1301713271 0.1474612076 1.1411543615 C3 -0.0791469000 2
C20_0 C -0.2159455779 0.1024235979 1.0341796978 C3 0.5462276000 2
C18_0 C 0.4313237425 0.3054052244 1.1116860675 C3 -0.1116500000 2
H12_0 H 0.3810841638 0.4115383760 0.9896181246 H 0.1116500000 0
C19_0 C 0.3421442147 0.2093156155 1.1669983201 C3 -0.1116500000 2
H13_0 H 0.0578804852 0.0720892280 1.1825082470 H 0.1116500000 0
O0_0 O -0.2759254949 0.0109417544 1.0904159539 O2 -0.4429420000 3
O1_0 O -0.3398974058 0.1227534364 0.9628764672 O1 -0.4592050000 2
H14_0 H 0.5969863220 0.3565196190 1.1315474846 H 0.1116500000 0
H15_0 H 0.4395151290 0.1812356737 1.2278654447 H 0.1116500000 0
H16_0 H -0.4292128639 -0.0377967661 1.0669941021 H 0.3386910000 0
#END
#########################################################################################
# Avant-garde Materials Simulation           
# XXIII NEUMANN/KENDRICK/LEUSEN Z'=1, RANK 38, ENERGY -150.94627496105085 kcal/mol/atom
#########################################################################################

data_rank_000038
_symmetry_cell_setting triclinic
_symmetry_space_group_name_H-M 'P -1'
_symmetry_Int_Tables_number 2
loop_
_symmetry_equiv_pos_site_id
_symmetry_equiv_pos_as_xyz
1 x,y,z
2 -x,-y,-z
_cell_length_a 8.6693877009
_cell_length_b 8.3027614269
_cell_length_c 14.6674454525
_cell_angle_alpha 75.6473095387
_cell_angle_beta 96.8307341380
_cell_angle_gamma 115.1526219042
loop_
_atom_site_label
_atom_site_type_symbol
_atom_site_fract_x
_atom_site_fract_y
_atom_site_fract_z
_atom_site_fftype
_atom_site_charge
_atom_site_hybridization
C0_0 C 0.2611224239 0.2187826025 0.0272118326 C3 0.0464775000 2
C1_0 C 0.1886418214 0.2068411495 -0.0629603358 C3 -0.1003135000 2
C2_0 C 0.3175194102 0.0849193871 0.0749762202 C3 -0.1660725000 2
C6_0 C 0.2751206387 0.3729289506 0.0698545052 C4 0.0455393400 3
C3_0 C 0.1741148384 0.0667155284 -0.1043504922 C3 -0.0204136000 2
H0_0 H 0.1403709529 0.3067305432 -0.1016495807 H 0.1116500000 0
C4_0 C 0.3035071577 -0.0558121044 0.0344430591 C3 -0.0458910000 2
H1_0 H 0.3727758389 0.0879350595 0.1454013244 H 0.1116500000 0
C7_0 C 0.3298677445 0.3547993379 0.1739601688 C4 0.0455393400 3
H3_0 H 0.3654840915 0.5033658712 0.0287682387 H 0.0084140800 0
H4_0 H 0.1514384822 0.3832496817 0.0609433939 H 0.0084140800 0
C5_0 C 0.2324938855 -0.0653821117 -0.0553958398 C3 -0.0204136000 2
Cl1_0 Cl 0.0831318371 0.0564919460 -0.2154609463 Cl -0.0453454000 0
H2_0 H 0.3473743421 -0.1593180489 0.0726114403 H 0.1116500000 0
C8_0 C 0.3308967542 0.5021228342 0.2171511942 C3 0.0464775000 2
H5_0 H 0.2433771368 0.2207113879 0.2136542158 H 0.0084140800 0
H6_0 H 0.4580664305 0.3557593644 0.1824065624 H 0.0084140800 0
Cl0_0 Cl 0.2187756137 -0.2402355488 -0.1043916256 Cl -0.0453454000 0
C9_0 C 0.4804635093 0.6170080991 0.2557168772 C3 -0.1660725000 2
C10_0 C 0.1819556301 0.5262685500 0.2234094341 C3 -0.1660725000 2
C11_0 C 0.4852215471 0.7527638799 0.2974975830 C3 -0.1888895000 2
H7_0 H 0.5973161568 0.5979894525 0.2552716537 H 0.1116500000 0
C12_0 C 0.1847416846 0.6628187666 0.2633344150 C3 -0.1888895000 2
H8_0 H 0.0616361576 0.4369186719 0.1959487452 H 0.1116500000 0
C13_0 C 0.3372681760 0.7808172598 0.3000874136 C3 0.2632040000 2
H9_0 H 0.6035829679 0.8306332775 0.3304565174 H 0.1116500000 0
H10_0 H 0.0681160053 0.6814925058 0.2657050122 H 0.1116500000 0
N0_0 N 0.3263100386 0.9120975303 0.3399036833 N -0.5329660000 2
C14_0 C 0.4490647123 1.0635117885 0.3671196662 C3 0.4578075000 2
H11_0 H 0.2067374022 0.8852628211 0.3596280758 H 0.3155160000 0
C15_0 C 0.4032406389 1.1521563725 0.4251887170 C3 -0.2871177000 2
C16_0 C 0.6206341870 1.1416700741 0.3385109698 C3 -0.1888895000 2
C17_0 C 0.5303056877 1.3052602902 0.4547215537 C3 -0.0791469000 2
C20_0 C 0.2284649636 1.0883003815 0.4557268728 C3 0.5462276000 2
C18_0 C 0.7419582884 1.2926535681 0.3690759539 C3 -0.1116500000 2
H12_0 H 0.6582452411 1.0853921111 0.2901467307 H 0.1116500000 0
C19_0 C 0.6987081025 1.3750419912 0.4287299136 C3 -0.1116500000 2
H13_0 H 0.4925799996 1.3679221891 0.4997902045 H 0.1116500000 0
O0_0 O 0.2065422258 1.1729464893 0.5156419750 O2 -0.4429420000 3
O1_0 O 0.1036459751 0.9606074934 0.4276383913 O1 -0.4592050000 2
H14_0 H 0.8730209519 1.3472470883 0.3457098432 H 0.1116500000 0
H15_0 H 0.7941147203 1.4928212756 0.4533255106 H 0.1116500000 0
H16_0 H 0.0811470579 1.1160108435 0.5349309399 H 0.3386910000 0
#END
#########################################################################################
# Avant-garde Materials Simulation           
# XXIII NEUMANN/KENDRICK/LEUSEN Z'=1, RANK 39, ENERGY -150.94562861674416 kcal/mol/atom
#########################################################################################

data_rank_000039
_symmetry_cell_setting monoclinic
_symmetry_space_group_name_H-M 'P 2_1/c'
_symmetry_Int_Tables_number 14
loop_
_symmetry_equiv_pos_site_id
_symmetry_equiv_pos_as_xyz
1 x,y,z
2 -x,y+1/2,-z+1/2
3 -x,-y,-z
4 x,-y+1/2,z+1/2
_cell_length_a 27.4783562724
_cell_length_b 5.3537785622
_cell_length_c 12.1771019997
_cell_angle_alpha 90.0000000000
_cell_angle_beta 87.3905138370
_cell_angle_gamma 90.0000000000
loop_
_atom_site_label
_atom_site_type_symbol
_atom_site_fract_x
_atom_site_fract_y
_atom_site_fract_z
_atom_site_fftype
_atom_site_charge
_atom_site_hybridization
C0_0 C -0.1414712157 0.6074139127 -0.0696881554 C3 0.0464775000 2
C1_0 C -0.1359873220 0.4325405174 0.0143890090 C3 -0.1003135000 2
C2_0 C -0.1052381212 0.7893429718 -0.0857577438 C3 -0.1660725000 2
C6_0 C -0.1861078268 0.5938671596 -0.1376923862 C4 0.0455393400 3
C3_0 C -0.0964990078 0.4416496186 0.0821749873 C3 -0.0204136000 2
H0_0 H -0.1633277225 0.2875120613 0.0287275749 H 0.1116500000 0
C4_0 C -0.0655615947 0.7995026862 -0.0186429830 C3 -0.0458910000 2
H1_0 H -0.1074279579 0.9280662099 -0.1506912640 H 0.1116500000 0
C7_0 C -0.1896002959 0.7970752342 -0.2257687275 C4 0.0455393400 3
H3_0 H -0.1870460140 0.4097608096 -0.1782394373 H 0.0084140800 0
H4_0 H -0.2188587576 0.6015199402 -0.0819063274 H 0.0084140800 0
C5_0 C -0.0610172225 0.6286616519 0.0666799610 C3 -0.0204136000 2
Cl1_0 Cl -0.0923988327 0.2237522560 0.1863138955 Cl -0.0453454000 0
H2_0 H -0.0379771985 0.9434851232 -0.0323987143 H 0.1116500000 0
C8_0 C -0.2338251485 0.7653775193 -0.2928847982 C3 0.0464775000 2
H5_0 H -0.1902697194 0.9824671738 -0.1865721176 H 0.0084140800 0
H6_0 H -0.1566617036 0.7905676939 -0.2805280522 H 0.0084140800 0
Cl0_0 Cl -0.0132410512 0.6537903603 0.1527272802 Cl -0.0453454000 0
C9_0 C -0.2342885227 0.5876828915 -0.3769866390 C3 -0.1660725000 2
C10_0 C -0.2764013131 0.9055669732 -0.2732043705 C3 -0.1660725000 2
C11_0 C -0.2754017596 0.5415429848 -0.4368077636 C3 -0.1888895000 2
H7_0 H -0.2010710173 0.4823352915 -0.3968929541 H 0.1116500000 0
C12_0 C -0.3179454578 0.8613932744 -0.3312144029 C3 -0.1888895000 2
H8_0 H -0.2774175697 1.0525137669 -0.2110973075 H 0.1116500000 0
C13_0 C -0.3189070148 0.6733871087 -0.4124819872 C3 0.2632040000 2
H9_0 H -0.2725274080 0.4052194626 -0.5026451042 H 0.1116500000 0
H10_0 H -0.3506319485 0.9728980515 -0.3132406122 H 0.1116500000 0
N0_0 N -0.3632893569 0.6426344496 -0.4622351331 N -0.5329660000 2
C14_0 C -0.3796341959 0.4797544747 -0.5395943359 C3 0.4578075000 2
H11_0 H -0.3891219887 0.7751441834 -0.4410857474 H 0.3155160000 0
C15_0 C -0.4256371615 0.5285351504 -0.5872869381 C3 -0.2871177000 2
C16_0 C -0.3541847447 0.2626781514 -0.5751429568 C3 -0.1888895000 2
C17_0 C -0.4411173612 0.3751202178 -0.6729334904 C3 -0.0791469000 2
C20_0 C -0.4580737520 0.7301353488 -0.5479302243 C3 0.5462276000 2
C18_0 C -0.3705960019 0.1157246270 -0.6596448485 C3 -0.1116500000 2
H12_0 H -0.3219794073 0.2036363999 -0.5338889175 H 0.1116500000 0
C19_0 C -0.4136520399 0.1737239300 -0.7115698075 C3 -0.1116500000 2
H13_0 H -0.4757988108 0.4169810381 -0.7084132634 H 0.1116500000 0
O0_0 O -0.4988540595 0.7567793239 -0.6007132921 O2 -0.4429420000 3
O1_0 O -0.4487927151 0.8686394640 -0.4677005995 O1 -0.4592050000 2
H14_0 H -0.3494755994 -0.0484557720 -0.6849280685 H 0.1116500000 0
H15_0 H -0.4261787946 0.0594746517 -0.7786390762 H 0.1116500000 0
H16_0 H -0.5187025609 0.9055476947 -0.5695497979 H 0.3386910000 0
#END
#########################################################################################
# Avant-garde Materials Simulation           
# XXIII NEUMANN/KENDRICK/LEUSEN Z'=1, RANK 40, ENERGY -150.94560077129961 kcal/mol/atom
#########################################################################################

data_rank_000040
_symmetry_cell_setting monoclinic
_symmetry_space_group_name_H-M 'P 2_1/c'
_symmetry_Int_Tables_number 14
loop_
_symmetry_equiv_pos_site_id
_symmetry_equiv_pos_as_xyz
1 x,y,z
2 -x,y+1/2,-z+1/2
3 -x,-y,-z
4 x,-y+1/2,z+1/2
_cell_length_a 4.5088655445
_cell_length_b 17.2981183088
_cell_length_c 23.3909714597
_cell_angle_alpha 90.0000000000
_cell_angle_beta 90.3409651684
_cell_angle_gamma 90.0000000000
loop_
_atom_site_label
_atom_site_type_symbol
_atom_site_fract_x
_atom_site_fract_y
_atom_site_fract_z
_atom_site_fftype
_atom_site_charge
_atom_site_hybridization
C0_0 C -0.2620710793 0.0438393897 -0.3903994255 C3 0.0464775000 2
C1_0 C -0.4121320325 0.0771491473 -0.3443571889 C3 -0.1003135000 2
C2_0 C -0.2890800792 0.0791151094 -0.4440581014 C3 -0.1660725000 2
C6_0 C -0.0794649448 -0.0283324298 -0.3826319793 C4 0.0455393400 3
C3_0 C -0.5835481777 0.1436105570 -0.3515557454 C3 -0.0204136000 2
H0_0 H -0.3955558800 0.0519724913 -0.3017312847 H 0.1116500000 0
C4_0 C -0.4571806889 0.1458762963 -0.4515117687 C3 -0.0458910000 2
H1_0 H -0.1721295508 0.0548243923 -0.4806143944 H 0.1116500000 0
C7_0 C -0.2682602933 -0.1019809742 -0.3741359256 C4 0.0455393400 3
H3_0 H 0.0626924743 -0.0360417524 -0.4202713377 H 0.0084140800 0
H4_0 H 0.0725666602 -0.0216125351 -0.3459694046 H 0.0084140800 0
C5_0 C -0.6073419496 0.1787196203 -0.4054501580 C3 -0.0204136000 2
Cl1_0 Cl -0.7616324731 0.1818425900 -0.2927309262 Cl -0.0453454000 0
H2_0 H -0.4680265166 0.1741483702 -0.4930494131 H 0.1116500000 0
C8_0 C -0.0855054021 -0.1747977557 -0.3763683237 C3 0.0464775000 2
H5_0 H -0.3872195125 -0.0982679704 -0.3333018398 H 0.0084140800 0
H6_0 H -0.4396868932 -0.1042644796 -0.4077883032 H 0.0084140800 0
Cl0_0 Cl -0.8115585995 0.2617155914 -0.4156730884 Cl -0.0453454000 0
C9_0 C 0.0278798614 -0.2106766534 -0.3272261267 C3 -0.1660725000 2
C10_0 C -0.0171390815 -0.2080649292 -0.4293355795 C3 -0.1660725000 2
C11_0 C 0.1957275133 -0.2783718835 -0.3303421553 C3 -0.1888895000 2
H7_0 H -0.0135154488 -0.1851857576 -0.2853048592 H 0.1116500000 0
C12_0 C 0.1463644255 -0.2758845189 -0.4332182588 C3 -0.1888895000 2
H8_0 H -0.0980026769 -0.1811008303 -0.4685940683 H 0.1116500000 0
C13_0 C 0.2510882289 -0.3127956132 -0.3835504627 C3 0.2632040000 2
H9_0 H 0.2903696391 -0.3031155334 -0.2915108320 H 0.1116500000 0
H10_0 H 0.1891241398 -0.3019204569 -0.4748620251 H 0.1116500000 0
N0_0 N 0.4172381197 -0.3803523325 -0.3908837199 N -0.5329660000 2
C14_0 C 0.4048521299 -0.4489846102 -0.3618464348 C3 0.4578075000 2
H11_0 H 0.5372109138 -0.3843412884 -0.4279373593 H 0.3155160000 0
C15_0 C 0.5766197720 -0.5136397027 -0.3813902748 C3 -0.2871177000 2
C16_0 C 0.2197874670 -0.4604422817 -0.3139476418 C3 -0.1888895000 2
C17_0 C 0.5677873706 -0.5837935984 -0.3509547479 C3 -0.0791469000 2
C20_0 C 0.7568794763 -0.5092903953 -0.4330346184 C3 0.5462276000 2
C18_0 C 0.2129274444 -0.5309585371 -0.2858468506 C3 -0.1116500000 2
H12_0 H 0.0737395170 -0.4141067951 -0.3001772613 H 0.1116500000 0
C19_0 C 0.3913775145 -0.5930013536 -0.3031814395 C3 -0.1116500000 2
H13_0 H 0.7029906317 -0.6314945117 -0.3662315941 H 0.1116500000 0
O0_0 O 0.9050604808 -0.5726605162 -0.4470513066 O2 -0.4429420000 3
O1_0 O 0.7723332405 -0.4490446109 -0.4633777418 O1 -0.4592050000 2
H14_0 H 0.0596982984 -0.5381729866 -0.2503044070 H 0.1116500000 0
H15_0 H 0.3858589932 -0.6482165216 -0.2808459389 H 0.1116500000 0
H16_0 H 1.0298791434 -0.5618543103 -0.4827570898 H 0.3386910000 0
#END
#########################################################################################
# Avant-garde Materials Simulation           
# XXIII NEUMANN/KENDRICK/LEUSEN Z'=1, RANK 41, ENERGY -150.94527110881813 kcal/mol/atom
#########################################################################################

data_rank_000041
_symmetry_cell_setting monoclinic
_symmetry_space_group_name_H-M 'P 2_1/c'
_symmetry_Int_Tables_number 14
loop_
_symmetry_equiv_pos_site_id
_symmetry_equiv_pos_as_xyz
1 x,y,z
2 -x,y+1/2,-z+1/2
3 -x,-y,-z
4 x,-y+1/2,z+1/2
_cell_length_a 3.9845758849
_cell_length_b 24.5334816011
_cell_length_c 18.0924457133
_cell_angle_alpha 90.0000000000
_cell_angle_beta 86.2978669100
_cell_angle_gamma 90.0000000000
loop_
_atom_site_label
_atom_site_type_symbol
_atom_site_fract_x
_atom_site_fract_y
_atom_site_fract_z
_atom_site_fftype
_atom_site_charge
_atom_site_hybridization
C0_0 C -0.3451352409 0.0913457933 0.9317296784 C3 0.0464775000 2
C1_0 C -0.3946964627 0.1380404748 0.8893336085 C3 -0.1003135000 2
C2_0 C -0.1773492526 0.0471650042 0.8970122908 C3 -0.1660725000 2
C6_0 C -0.4798777961 0.0870168976 1.0114798651 C4 0.0455393400 3
C3_0 C -0.2828051823 0.1405634005 0.8146359103 C3 -0.0204136000 2
H0_0 H -0.5255584455 0.1733657115 0.9135602940 H 0.1116500000 0
C4_0 C -0.0638854800 0.0493038998 0.8227755819 C3 -0.0458910000 2
H1_0 H -0.1360481386 0.0101143233 0.9285270960 H 0.1116500000 0
C7_0 C -0.4102580891 0.1363813348 1.0604396372 C4 0.0455393400 3
H3_0 H -0.7540267633 0.0804301336 1.0127796016 H 0.0084140800 0
H4_0 H -0.3749358098 0.0499682147 1.0353183625 H 0.0084140800 0
C5_0 C -0.1147103381 0.0959188164 0.7807133230 C3 -0.0204136000 2
Cl1_0 Cl -0.3613435205 0.1987323590 0.7649035378 Cl -0.0453454000 0
H2_0 H 0.0646933454 0.0146515098 0.7961883216 H 0.1116500000 0
C8_0 C -0.5473542035 0.1309478687 1.1399040678 C3 0.0464775000 2
H5_0 H -0.1362361041 0.1430788865 1.0591476636 H 0.0084140800 0
H6_0 H -0.5158792421 0.1733765973 1.0367237830 H 0.0084140800 0
Cl0_0 Cl 0.0318194377 0.0968369856 0.6893646137 Cl -0.0453454000 0
C9_0 C -0.7209620810 0.1739730694 1.1760709006 C3 -0.1660725000 2
C10_0 C -0.5024118087 0.0832902552 1.1809122582 C3 -0.1660725000 2
C11_0 C -0.8461153015 0.1701523436 1.2496220163 C3 -0.1888895000 2
H7_0 H -0.7666932399 0.2114541231 1.1456633074 H 0.1116500000 0
C12_0 C -0.6229638348 0.0788707340 1.2544501417 C3 -0.1888895000 2
H8_0 H -0.3677004357 0.0487952762 1.1551959297 H 0.1116500000 0
C13_0 C -0.7978909997 0.1222940835 1.2901978641 C3 0.2632040000 2
H9_0 H -0.9943158279 0.2036214734 1.2738753834 H 0.1116500000 0
H10_0 H -0.5825242529 0.0414811070 1.2854430302 H 0.1116500000 0
N0_0 N -0.9314551080 0.1131548193 1.3625222867 N -0.5329660000 2
C14_0 C -1.0260354747 0.1490814644 1.4181712949 C3 0.4578075000 2
H11_0 H -0.9903533710 0.0735547988 1.3761095026 H 0.3155160000 0
C15_0 C -1.2212759580 0.1299047489 1.4823846632 C3 -0.2871177000 2
C16_0 C -0.9266102550 0.2044053153 1.4165838539 C3 -0.1888895000 2
C17_0 C -1.3021741400 0.1659661910 1.5413720121 C3 -0.0791469000 2
C20_0 C -1.3389162235 0.0734453974 1.4890827431 C3 0.5462276000 2
C18_0 C -1.0122337240 0.2386014142 1.4757423873 C3 -0.1116500000 2
H12_0 H -0.7681809869 0.2197399092 1.3700122954 H 0.1116500000 0
C19_0 C -1.1990386225 0.2198152253 1.5389119910 C3 -0.1116500000 2
H13_0 H -1.4482703516 0.1505052419 1.5897112025 H 0.1116500000 0
O0_0 O -1.5485736883 0.0629518879 1.5470413334 O2 -0.4429420000 3
O1_0 O -1.2499088486 0.0366116188 1.4429425408 O1 -0.4592050000 2
H14_0 H -0.9286679596 0.2809300326 1.4729207170 H 0.1116500000 0
H15_0 H -1.2614864029 0.2467625048 1.5855878179 H 0.1116500000 0
H16_0 H -1.6189485477 0.0225592671 1.5485330170 H 0.3386910000 0
#END
#########################################################################################
# Avant-garde Materials Simulation           
# XXIII NEUMANN/KENDRICK/LEUSEN Z'=1, RANK 42, ENERGY -150.94519257866145 kcal/mol/atom
#########################################################################################

data_rank_000042
_symmetry_cell_setting triclinic
_symmetry_space_group_name_H-M 'P -1'
_symmetry_Int_Tables_number 2
loop_
_symmetry_equiv_pos_site_id
_symmetry_equiv_pos_as_xyz
1 x,y,z
2 -x,-y,-z
_cell_length_a 7.2427325506
_cell_length_b 10.4310593637
_cell_length_c 13.3943684103
_cell_angle_alpha 105.2639246512
_cell_angle_beta 98.8105667448
_cell_angle_gamma 68.1801746918
loop_
_atom_site_label
_atom_site_type_symbol
_atom_site_fract_x
_atom_site_fract_y
_atom_site_fract_z
_atom_site_fftype
_atom_site_charge
_atom_site_hybridization
C0_0 C 0.6874689093 0.5730399889 0.8947405044 C3 0.0464775000 2
C1_0 C 0.7087739020 0.5972982711 1.0028044491 C3 -0.1003135000 2
C2_0 C 0.7277179031 0.4327897795 0.8374497862 C3 -0.1660725000 2
C6_0 C 0.6223731634 0.6897859410 0.8363806444 C4 0.0455393400 3
C3_0 C 0.7695459524 0.4846408716 1.0526531678 C3 -0.0204136000 2
H0_0 H 0.6782301514 0.7041913513 1.0507186352 H 0.1116500000 0
C4_0 C 0.7874218023 0.3205033199 0.8862565771 C3 -0.0458910000 2
H1_0 H 0.7104084875 0.4119262103 0.7529896285 H 0.1116500000 0
C7_0 C 0.5714002168 0.8427970421 0.8998881737 C4 0.0455393400 3
H3_0 H 0.7397575626 0.6676416882 0.7843573915 H 0.0084140800 0
H4_0 H 0.4922727221 0.6807778887 0.7841809987 H 0.0084140800 0
C5_0 C 0.8097986708 0.3456319804 0.9943460581 C3 -0.0204136000 2
Cl1_0 Cl 0.7904582325 0.5204609925 1.1862731063 Cl -0.0453454000 0
H2_0 H 0.8142146416 0.2123149307 0.8415975820 H 0.1116500000 0
C8_0 C 0.5086525321 0.9446612191 0.8289778876 C3 0.0464775000 2
H5_0 H 0.4517183492 0.8682125401 0.9510849862 H 0.0084140800 0
H6_0 H 0.7024804335 0.8541337576 0.9498676358 H 0.0084140800 0
Cl0_0 Cl 0.8858824137 0.2034372051 1.0529084652 Cl -0.0453454000 0
C9_0 C 0.6507926466 0.9587371443 0.7762619321 C3 -0.1660725000 2
C10_0 C 0.3080308351 1.0232040629 0.8091749410 C3 -0.1660725000 2
C11_0 C 0.5948412269 1.0429325600 0.7040363566 C3 -0.1888895000 2
H7_0 H 0.8084558234 0.8997380330 0.7900556836 H 0.1116500000 0
C12_0 C 0.2498812722 1.1103293939 0.7383373823 C3 -0.1888895000 2
H8_0 H 0.1940315937 1.0178446271 0.8511388169 H 0.1116500000 0
C13_0 C 0.3929116214 1.1186140872 0.6827513404 C3 0.2632040000 2
H9_0 H 0.7079462197 1.0483263824 0.6615276938 H 0.1116500000 0
H10_0 H 0.0939484774 1.1754977455 0.7288660395 H 0.1116500000 0
N0_0 N 0.3479753251 1.2043709518 0.6111306723 N -0.5329660000 2
C14_0 C 0.1959492611 1.2285997737 0.5361608959 C3 0.4578075000 2
H11_0 H 0.4497649228 1.2500098903 0.6082090025 H 0.3155160000 0
C15_0 C 0.1853345030 1.3188596408 0.4694745615 C3 -0.2871177000 2
C16_0 C 0.0493308042 1.1641722777 0.5184609639 C3 -0.1888895000 2
C17_0 C 0.0338519885 1.3382044862 0.3894563485 C3 -0.0791469000 2
C20_0 C 0.3267868954 1.3927033568 0.4815648410 C3 0.5462276000 2
C18_0 C -0.0975145287 1.1859106132 0.4388219514 C3 -0.1116500000 2
H12_0 H 0.0538131726 1.0948058573 0.5673961574 H 0.1116500000 0
C19_0 C -0.1064835999 1.2728751451 0.3728939438 C3 -0.1116500000 2
H13_0 H 0.0296564206 1.4070428932 0.3400552386 H 0.1116500000 0
O0_0 O 0.2963530055 1.4744113543 0.4155827194 O2 -0.4429420000 3
O1_0 O 0.4695207796 1.3808111710 0.5502142821 O1 -0.4592050000 2
H14_0 H -0.2080790917 1.1346028422 0.4275675562 H 0.1116500000 0
H15_0 H -0.2215922818 1.2895260625 0.3102001041 H 0.1116500000 0
H16_0 H 0.3941350358 1.5287955936 0.4327936274 H 0.3386910000 0
#END
#########################################################################################
# Avant-garde Materials Simulation           
# XXIII NEUMANN/KENDRICK/LEUSEN Z'=1, RANK 43, ENERGY -150.94506498886165 kcal/mol/atom
#########################################################################################

data_rank_000043
_symmetry_cell_setting monoclinic
_symmetry_space_group_name_H-M 'P 2_1/c'
_symmetry_Int_Tables_number 14
loop_
_symmetry_equiv_pos_site_id
_symmetry_equiv_pos_as_xyz
1 x,y,z
2 -x,y+1/2,-z+1/2
3 -x,-y,-z
4 x,-y+1/2,z+1/2
_cell_length_a 7.5678837329
_cell_length_b 34.9265935278
_cell_length_c 7.3494546317
_cell_angle_alpha 90.0000000000
_cell_angle_beta 110.6100032968
_cell_angle_gamma 90.0000000000
loop_
_atom_site_label
_atom_site_type_symbol
_atom_site_fract_x
_atom_site_fract_y
_atom_site_fract_z
_atom_site_fftype
_atom_site_charge
_atom_site_hybridization
C0_0 C -0.0468041260 0.7219307268 0.0981946646 C3 0.0464775000 2
C1_0 C -0.0542278883 0.7620068347 0.1023837893 C3 -0.1003135000 2
C2_0 C 0.1184975974 0.7047615716 0.0934084211 C3 -0.1660725000 2
C6_0 C -0.2159236510 0.6995547760 0.1025363702 C4 0.0455393400 3
C3_0 C 0.0982564279 0.7842543637 0.1024823848 C3 -0.0204136000 2
H0_0 H -0.1802439910 0.7761839921 0.1086042301 H 0.1116500000 0
C4_0 C 0.2719978564 0.7268248004 0.0934842682 C3 -0.0458910000 2
H1_0 H 0.1310737831 0.6737446332 0.0903438490 H 0.1116500000 0
C7_0 C -0.2056853487 0.6560277612 0.0817504392 C4 0.0455393400 3
H3_0 H -0.2374329561 0.7063283422 0.2398078367 H 0.0084140800 0
H4_0 H -0.3421542080 0.7104586250 -0.0136170124 H 0.0084140800 0
C5_0 C 0.2633826127 0.7666325533 0.0981810784 C3 -0.0204136000 2
Cl1_0 Cl 0.0821973729 0.8334992876 0.1107506788 Cl -0.0453454000 0
H2_0 H 0.3996684984 0.7129566566 0.0904091640 H 0.1116500000 0
C8_0 C -0.3781563602 0.6356098578 0.0908340618 C3 0.0464775000 2
H5_0 H -0.1879882629 0.6490382033 -0.0568803167 H 0.0084140800 0
H6_0 H -0.0792775805 0.6450336566 0.1976626543 H 0.0084140800 0
Cl0_0 Cl 0.4546184276 0.7936876617 0.0984547580 Cl -0.0453454000 0
C9_0 C -0.4909681425 0.6134150068 -0.0653767656 C3 -0.1660725000 2
C10_0 C -0.4300420025 0.6374199819 0.2562481905 C3 -0.1660725000 2
C11_0 C -0.6481315619 0.5934677556 -0.0591599828 C3 -0.1888895000 2
H7_0 H -0.4518397406 0.6107393989 -0.1941562264 H 0.1116500000 0
C12_0 C -0.5896198185 0.6185347692 0.2629730465 C3 -0.1888895000 2
H8_0 H -0.3441987968 0.6538925601 0.3827568574 H 0.1116500000 0
C13_0 C -0.7016716712 0.5962125061 0.1048646953 C3 0.2632040000 2
H9_0 H -0.7245118500 0.5746775464 -0.1790283519 H 0.1116500000 0
H10_0 H -0.6290185966 0.6209552033 0.3919090146 H 0.1116500000 0
N0_0 N -0.8538630170 0.5762114469 0.1265588650 N -0.5329660000 2
C14_0 C -1.0174177541 0.5629242160 -0.0104029920 C3 0.4578075000 2
H11_0 H -0.8384016429 0.5674617944 0.2645614172 H 0.3155160000 0
C15_0 C -1.1340114342 0.5363350107 0.0452186476 C3 -0.2871177000 2
C16_0 C -1.0801441376 0.5750428274 -0.2066220451 C3 -0.1888895000 2
C17_0 C -1.3004639771 0.5224176960 -0.0968949474 C3 -0.0791469000 2
C20_0 C -1.0828359081 0.5225640071 0.2450614987 C3 0.5462276000 2
C18_0 C -1.2451613173 0.5608942279 -0.3421058899 C3 -0.1116500000 2
H12_0 H -0.9982830637 0.5962419470 -0.2508852376 H 0.1116500000 0
C19_0 C -1.3566692757 0.5341675082 -0.2887648780 C3 -0.1116500000 2
H13_0 H -1.3851632258 0.5018072093 -0.0524894094 H 0.1116500000 0
O0_0 O -1.1964819286 0.4963992243 0.2757664494 O2 -0.4429420000 3
O1_0 O -0.9394939175 0.5343699498 0.3827199919 O1 -0.4592050000 2
H14_0 H -1.2888766767 0.5711234946 -0.4917382403 H 0.1116500000 0
H15_0 H -1.4867190260 0.5232248065 -0.3953221107 H 0.1116500000 0
H16_0 H -1.1387338498 0.4860609136 0.4148975508 H 0.3386910000 0
#END
#########################################################################################
# Avant-garde Materials Simulation           
# XXIII NEUMANN/KENDRICK/LEUSEN Z'=1, RANK 44, ENERGY -150.94486564664609 kcal/mol/atom
#########################################################################################

data_rank_000044
_symmetry_cell_setting monoclinic
_symmetry_space_group_name_H-M 'P 2_1/c'
_symmetry_Int_Tables_number 14
loop_
_symmetry_equiv_pos_site_id
_symmetry_equiv_pos_as_xyz
1 x,y,z
2 -x,y+1/2,-z+1/2
3 -x,-y,-z
4 x,-y+1/2,z+1/2
_cell_length_a 4.3832885609
_cell_length_b 24.2335039214
_cell_length_c 16.9792305574
_cell_angle_alpha 90.0000000000
_cell_angle_beta 84.3457150690
_cell_angle_gamma 90.0000000000
loop_
_atom_site_label
_atom_site_type_symbol
_atom_site_fract_x
_atom_site_fract_y
_atom_site_fract_z
_atom_site_fftype
_atom_site_charge
_atom_site_hybridization
C0_0 C -0.1455772379 0.1032491192 0.4551138957 C3 0.0464775000 2
C1_0 C -0.1839093916 0.1485476831 0.4061396517 C3 -0.1003135000 2
C2_0 C -0.2651864972 0.0523010396 0.4341144152 C3 -0.1660725000 2
C6_0 C 0.0157208748 0.1088106564 0.5288872583 C4 0.0455393400 3
C3_0 C -0.3359323227 0.1431783856 0.3379806501 C3 -0.0204136000 2
H0_0 H -0.0932505919 0.1889015565 0.4200696929 H 0.1116500000 0
C4_0 C -0.4169558560 0.0465482782 0.3664002156 C3 -0.0458910000 2
H1_0 H -0.2370868087 0.0162637786 0.4712399298 H 0.1116500000 0
C7_0 C -0.2033480327 0.1203651547 0.6039911513 C4 0.0455393400 3
H3_0 H 0.1426335129 0.0705923222 0.5381097898 H 0.0084140800 0
H4_0 H 0.1887515375 0.1417016206 0.5212425691 H 0.0084140800 0
C5_0 C -0.4540545329 0.0918984630 0.3174736395 C3 -0.0204136000 2
Cl1_0 Cl -0.3704826531 0.2003884561 0.2792814383 Cl -0.0453454000 0
H2_0 H -0.5040509839 0.0065353037 0.3499349775 H 0.1116500000 0
C8_0 C -0.0408005922 0.1192487408 0.6780226803 C3 0.0464775000 2
H5_0 H -0.3154131079 0.1605102300 0.5978609286 H 0.0084140800 0
H6_0 H -0.3877499176 0.0893762644 0.6085149618 H 0.0084140800 0
Cl0_0 Cl -0.6378774458 0.0836250384 0.2331153389 Cl -0.0453454000 0
C9_0 C 0.0081797645 0.0691861103 0.7162893529 C3 -0.1660725000 2
C10_0 C 0.0771365074 0.1671031127 0.7097078636 C3 -0.1660725000 2
C11_0 C 0.1623328260 0.0670697838 0.7838498318 C3 -0.1888895000 2
H7_0 H -0.0789271465 0.0307825454 0.6934912544 H 0.1116500000 0
C12_0 C 0.2335110971 0.1657581801 0.7773609830 C3 -0.1888895000 2
H8_0 H 0.0490955134 0.2068389797 0.6808587610 H 0.1116500000 0
C13_0 C 0.2749918414 0.1155843886 0.8163775024 C3 0.2632040000 2
H9_0 H 0.1937541391 0.0275686287 0.8128413331 H 0.1116500000 0
H10_0 H 0.3312199417 0.2037638798 0.7975767930 H 0.1116500000 0
N0_0 N 0.4312559376 0.1091773026 0.8835898591 N -0.5329660000 2
C14_0 C 0.4900153695 0.1450884284 0.9426800155 C3 0.4578075000 2
H11_0 H 0.5201364046 0.0706189573 0.8916734676 H 0.3155160000 0
C15_0 C 0.6761242398 0.1271561568 1.0030530922 C3 -0.2871177000 2
C16_0 C 0.3639898967 0.1987954356 0.9495986390 C3 -0.1888895000 2
C17_0 C 0.7292409175 0.1632836621 1.0651611726 C3 -0.0791469000 2
C20_0 C 0.8111218175 0.0718600490 1.0029568957 C3 0.5462276000 2
C18_0 C 0.4215795042 0.2330703625 1.0117318354 C3 -0.1116500000 2
H12_0 H 0.2074928035 0.2125159747 0.9079104033 H 0.1116500000 0
C19_0 C 0.6058691519 0.2159219350 1.0699417766 C3 -0.1116500000 2
H13_0 H 0.8708494660 0.1487556611 1.1100430248 H 0.1116500000 0
O0_0 O 0.9908138835 0.0614622623 1.0596940654 O2 -0.4429420000 3
O1_0 O 0.7624978272 0.0356111033 0.9522383258 O1 -0.4592050000 2
H14_0 H 0.3151397957 0.2737940102 1.0156545424 H 0.1116500000 0
H15_0 H 0.6484133582 0.2431033567 1.1187171346 H 0.1116500000 0
H16_0 H 1.0819422592 0.0225320636 1.0526769897 H 0.3386910000 0
#END
#########################################################################################
# Avant-garde Materials Simulation           
# XXIII NEUMANN/KENDRICK/LEUSEN Z'=1, RANK 45, ENERGY -150.94481831567558 kcal/mol/atom
#########################################################################################

data_rank_000045
_symmetry_cell_setting monoclinic
_symmetry_space_group_name_H-M 'C 2/c'
_symmetry_Int_Tables_number 15
loop_
_symmetry_equiv_pos_site_id
_symmetry_equiv_pos_as_xyz
1 x,y,z
2 -x,y,-z+1/2
3 -x,-y,-z
4 x,-y,z+1/2
5 x+1/2,y+1/2,z
6 -x+1/2,y+1/2,-z+1/2
7 -x+1/2,-y+1/2,-z
8 x+1/2,-y+1/2,z+1/2
_cell_length_a 34.8734236795
_cell_length_b 4.6018154717
_cell_length_c 23.0252156376
_cell_angle_alpha 90.0000000000
_cell_angle_beta 95.6501338926
_cell_angle_gamma 90.0000000000
loop_
_atom_site_label
_atom_site_type_symbol
_atom_site_fract_x
_atom_site_fract_y
_atom_site_fract_z
_atom_site_fftype
_atom_site_charge
_atom_site_hybridization
C0_0 C 0.4967551169 1.3066876832 -0.3873810305 C3 0.0464775000 2
C1_0 C 0.4816970306 1.2129710267 -0.3365650098 C3 -0.1003135000 2
C2_0 C 0.4800725202 1.1987944408 -0.4409296972 C3 -0.1660725000 2
C6_0 C 0.5308363242 1.5084588714 -0.3843338323 C4 0.0455393400 3
C3_0 C 0.4512207330 1.0153637350 -0.3386541112 C3 -0.0204136000 2
H0_0 H 0.4937712183 1.2958375311 -0.2943935572 H 0.1116500000 0
C4_0 C 0.4495866794 1.0026886274 -0.4436089581 C3 -0.0458910000 2
H1_0 H 0.4910862614 1.2691945078 -0.4813711943 H 0.1116500000 0
C7_0 C 0.5695146700 1.3429880904 -0.3825905513 C4 0.0455393400 3
H3_0 H 0.5282328060 1.6540798020 -0.4224030270 H 0.0084140800 0
H4_0 H 0.5311456645 1.6487540253 -0.3456123642 H 0.0084140800 0
C5_0 C 0.4349575682 0.9079086113 -0.3925450312 C3 -0.0204136000 2
Cl1_0 Cl 0.4338501716 0.9078620384 -0.2742711180 Cl -0.0453454000 0
H2_0 H 0.4364686689 0.9222568437 -0.4854277916 H 0.1116500000 0
C8_0 C 0.6033513370 1.5433100704 -0.3857750174 C3 0.0464775000 2
H5_0 H 0.5734285726 1.2119402717 -0.3424994516 H 0.0084140800 0
H6_0 H 0.5680892151 1.1876759860 -0.4190953465 H 0.0084140800 0
Cl0_0 Cl 0.3971770720 0.6657710437 -0.3970804377 Cl -0.0453454000 0
C9_0 C 0.6248735858 1.6428545467 -0.3352169145 C3 -0.1660725000 2
C10_0 C 0.6137608109 1.6436426116 -0.4395797974 C3 -0.1660725000 2
C11_0 C 0.6559708092 1.8314388274 -0.3376286823 C3 -0.1888895000 2
H7_0 H 0.6172127987 1.5701926492 -0.2926961101 H 0.1116500000 0
C12_0 C 0.6449831233 1.8291223346 -0.4427992042 C3 -0.1888895000 2
H8_0 H 0.5977489493 1.5701593523 -0.4800725787 H 0.1116500000 0
C13_0 C 0.6671594016 1.9214717364 -0.3917479457 C3 0.2632040000 2
H9_0 H 0.6710471441 1.9106441905 -0.2970940313 H 0.1116500000 0
H10_0 H 0.6531497237 1.8986843164 -0.4851943184 H 0.1116500000 0
N0_0 N 0.6987819644 2.1034309509 -0.3980232398 N -0.5329660000 2
C14_0 C 0.7352853266 2.0927760626 -0.3694698394 C3 0.4578075000 2
H11_0 H 0.6971061720 2.2336159015 -0.4343461900 H 0.3155160000 0
C15_0 C 0.7652474347 2.2728312635 -0.3885231620 C3 -0.2871177000 2
C16_0 C 0.7453963504 1.9026454172 -0.3221191337 C3 -0.1888895000 2
C17_0 C 0.8026538896 2.2571521609 -0.3595617072 C3 -0.0791469000 2
C20_0 C 0.7587076390 2.4723327487 -0.4379642841 C3 0.5462276000 2
C18_0 C 0.7825681821 1.8935295015 -0.2946840705 C3 -0.1116500000 2
H12_0 H 0.7240685811 1.7540527411 -0.3077165527 H 0.1116500000 0
C19_0 C 0.8117144086 2.0710762872 -0.3130155175 C3 -0.1116500000 2
H13_0 H 0.8245978952 2.3975665894 -0.3749420288 H 0.1116500000 0
O0_0 O 0.7890128715 2.6252462430 -0.4505042349 O2 -0.4429420000 3
O1_0 O 0.7263542328 2.4995569286 -0.4673734863 O1 -0.4592050000 2
H14_0 H 0.7887814325 1.7416634111 -0.2586295619 H 0.1116500000 0
H15_0 H 0.8410296822 2.0609085937 -0.2918777307 H 0.1116500000 0
H16_0 H 0.7813166184 2.7696601687 -0.4836940171 H 0.3386910000 0
#END
#########################################################################################
# Avant-garde Materials Simulation           
# XXIII NEUMANN/KENDRICK/LEUSEN Z'=1, RANK 46, ENERGY -150.94446890511108 kcal/mol/atom
#########################################################################################

data_rank_000046
_symmetry_cell_setting monoclinic
_symmetry_space_group_name_H-M 'C 2/c'
_symmetry_Int_Tables_number 15
loop_
_symmetry_equiv_pos_site_id
_symmetry_equiv_pos_as_xyz
1 x,y,z
2 -x,y,-z+1/2
3 -x,-y,-z
4 x,-y,z+1/2
5 x+1/2,y+1/2,z
6 -x+1/2,y+1/2,-z+1/2
7 -x+1/2,-y+1/2,-z
8 x+1/2,-y+1/2,z+1/2
_cell_length_a 31.2546099492
_cell_length_b 4.6250703324
_cell_length_c 31.1049260760
_cell_angle_alpha 90.0000000000
_cell_angle_beta 127.3191009091
_cell_angle_gamma 90.0000000000
loop_
_atom_site_label
_atom_site_type_symbol
_atom_site_fract_x
_atom_site_fract_y
_atom_site_fract_z
_atom_site_fftype
_atom_site_charge
_atom_site_hybridization
C0_0 C 0.0877884073 0.7385171594 -0.3933386742 C3 0.0464775000 2
C1_0 C 0.1341019671 0.8734581978 -0.3493956671 C3 -0.1003135000 2
C2_0 C 0.0701615230 0.8128812509 -0.4454579498 C3 -0.1660725000 2
C6_0 C 0.0566746650 0.5272525855 -0.3851013721 C4 0.0455393400 3
C3_0 C 0.1624861603 1.0739959026 -0.3568537316 C3 -0.0204136000 2
H0_0 H 0.1491092544 0.8231895190 -0.3081944549 H 0.1116500000 0
C4_0 C 0.0987955292 1.0077925501 -0.4532588190 C3 -0.0458910000 2
H1_0 H 0.0339304176 0.7127954249 -0.4806552609 H 0.1116500000 0
C7_0 C 0.0111001431 0.6733447288 -0.3870720649 C4 0.0455393400 3
H3_0 H 0.0392331355 0.3587374209 -0.4164687425 H 0.0084140800 0
H4_0 H 0.0839184951 0.4154671767 -0.3461405099 H 0.0084140800 0
C5_0 C 0.1455759872 1.1378584917 -0.4090955465 C3 -0.0204136000 2
Cl1_0 Cl 0.2171981106 1.2467462795 -0.3012159068 Cl -0.0453454000 0
H2_0 H 0.0857134020 1.0567530990 -0.4938256282 H 0.1116500000 0
C8_0 C -0.0243378443 0.4596595705 -0.3856330708 C3 0.0464775000 2
H5_0 H 0.0285479433 0.8278746499 -0.3535026849 H 0.0084140800 0
H6_0 H -0.0135290730 0.8029526417 -0.4242467407 H 0.0084140800 0
Cl0_0 Cl 0.1818235837 1.3679706682 -0.4195090520 Cl -0.0453454000 0
C9_0 C -0.0722531862 0.3643178905 -0.4338764049 C3 -0.1660725000 2
C10_0 C -0.0106676864 0.3414356394 -0.3373108294 C3 -0.1660725000 2
C11_0 C -0.1054966342 0.1651831615 -0.4339620806 C3 -0.1888895000 2
H7_0 H -0.0845268644 0.4515400124 -0.4724405198 H 0.1116500000 0
C12_0 C -0.0434912256 0.1391960640 -0.3367045410 C3 -0.1888895000 2
H8_0 H 0.0267153673 0.4077400386 -0.2988827062 H 0.1116500000 0
C13_0 C -0.0923040072 0.0510540813 -0.3852577103 C3 0.2632040000 2
H9_0 H -0.1429311240 0.0984721630 -0.4722107517 H 0.1116500000 0
H10_0 H -0.0297745037 0.0438543826 -0.2983724202 H 0.1116500000 0
N0_0 N -0.1287886201 -0.1478622424 -0.3905841486 N -0.5329660000 2
C14_0 C -0.1387229807 -0.2453473310 -0.3558914217 C3 0.4578075000 2
H11_0 H -0.1549037820 -0.2362505577 -0.4284491621 H 0.3155160000 0
C15_0 C -0.1795793645 -0.4616394774 -0.3742079189 C3 -0.2871177000 2
C16_0 C -0.1123484070 -0.1360142683 -0.3030147183 C3 -0.1888895000 2
C17_0 C -0.1901393336 -0.5626113830 -0.3387742518 C3 -0.0791469000 2
C20_0 C -0.2113869468 -0.5793174220 -0.4291359482 C3 0.5462276000 2
C18_0 C -0.1242144179 -0.2397277658 -0.2695130020 C3 -0.1116500000 2
H12_0 H -0.0842193901 0.0419541997 -0.2890937740 H 0.1116500000 0
C19_0 C -0.1626135226 -0.4571698921 -0.2865740608 C3 -0.1116500000 2
H13_0 H -0.2210021567 -0.7271901205 -0.3534631578 H 0.1116500000 0
O0_0 O -0.2457295311 -0.7884679305 -0.4399291404 O2 -0.4429420000 3
O1_0 O -0.2069964590 -0.4913556425 -0.4647455165 O1 -0.4592050000 2
H14_0 H -0.1034136802 -0.1437135426 -0.2294626210 H 0.1116500000 0
H15_0 H -0.1717618593 -0.5392979026 -0.2601399365 H 0.1116500000 0
H16_0 H -0.2636018335 -0.8678591081 -0.4781497642 H 0.3386910000 0
#END
#########################################################################################
# Avant-garde Materials Simulation           
# XXIII NEUMANN/KENDRICK/LEUSEN Z'=1, RANK 47, ENERGY -150.94423762568545 kcal/mol/atom
#########################################################################################

data_rank_000047
_symmetry_cell_setting triclinic
_symmetry_space_group_name_H-M 'P -1'
_symmetry_Int_Tables_number 2
loop_
_symmetry_equiv_pos_site_id
_symmetry_equiv_pos_as_xyz
1 x,y,z
2 -x,-y,-z
_cell_length_a 4.3459300027
_cell_length_b 14.9397433038
_cell_length_c 14.9807143111
_cell_angle_alpha 70.9159907093
_cell_angle_beta 88.5191961446
_cell_angle_gamma 100.1804024959
loop_
_atom_site_label
_atom_site_type_symbol
_atom_site_fract_x
_atom_site_fract_y
_atom_site_fract_z
_atom_site_fftype
_atom_site_charge
_atom_site_hybridization
C0_0 C 0.2476488578 0.3569973701 0.4412463387 C3 0.0464775000 2
C1_0 C 0.1272561035 0.2615559117 0.4485304567 C3 -0.1003135000 2
C2_0 C 0.1426316384 0.3905213315 0.5113107719 C3 -0.1660725000 2
C6_0 C 0.4811005091 0.4217488565 0.3601088167 C4 0.0455393400 3
C3_0 C -0.0913719426 0.2011323299 0.5231601834 C3 -0.0204136000 2
H0_0 H 0.2053839614 0.2324811732 0.3959326284 H 0.1116500000 0
C4_0 C -0.0730417277 0.3307270232 0.5865730516 C3 -0.0458910000 2
H1_0 H 0.2324469025 0.4647849966 0.5072526915 H 0.1116500000 0
C7_0 C 0.3319510237 0.4715654299 0.2689615225 C4 0.0455393400 3
H3_0 H 0.6226981828 0.4781619621 0.3822107067 H 0.0084140800 0
H4_0 H 0.6454899131 0.3802834077 0.3432210517 H 0.0084140800 0
C5_0 C -0.1925430978 0.2353277740 0.5934449632 C3 -0.0204136000 2
Cl1_0 Cl -0.2300174367 0.0844772428 0.5270675853 Cl -0.0453454000 0
H2_0 H -0.1483716956 0.3571791496 0.6415583430 H 0.1116500000 0
C8_0 C 0.5706125741 0.5476631602 0.1963732874 C3 0.0464775000 2
H5_0 H 0.2191428194 0.4170726895 0.2391230237 H 0.0084140800 0
H6_0 H 0.1443461300 0.5049846972 0.2872432011 H 0.0084140800 0
Cl0_0 Cl -0.4555525398 0.1617881377 0.6878328453 Cl -0.0453454000 0
C9_0 C 0.6843027569 0.6362038495 0.2092552383 C3 -0.1660725000 2
C10_0 C 0.6952650987 0.5331420703 0.1164224355 C3 -0.1660725000 2
C11_0 C 0.9082220541 0.7072366842 0.1447522131 C3 -0.1888895000 2
H7_0 H 0.5938533893 0.6508131931 0.2706876692 H 0.1116500000 0
C12_0 C 0.9221948209 0.6036802749 0.0508798394 C3 -0.1888895000 2
H8_0 H 0.6152483338 0.4645003787 0.1049005420 H 0.1116500000 0
C13_0 C 1.0302735438 0.6927946988 0.0634835338 C3 0.2632040000 2
H9_0 H 0.9896290284 0.7757406613 0.1561653723 H 0.1116500000 0
H10_0 H 1.0215932664 0.5868846327 -0.0076404993 H 0.1116500000 0
N0_0 N 1.2596153880 0.7682999942 0.0044171897 N -0.5329660000 2
C14_0 C 1.3617753903 0.7942874609 -0.0896706597 C3 0.4578075000 2
H11_0 H 1.3734651074 0.8151132644 0.0355650581 H 0.3155160000 0
C15_0 C 1.6162803071 0.8753324221 -0.1303415480 C3 -0.2871177000 2
C16_0 C 1.2190573260 0.7476870232 -0.1507687336 C3 -0.1888895000 2
C17_0 C 1.7135001206 0.9049000433 -0.2276509073 C3 -0.0791469000 2
C20_0 C 1.7775823746 0.9301242942 -0.0741926161 C3 0.5462276000 2
C18_0 C 1.3219837110 0.7790565468 -0.2463276220 C3 -0.1116500000 2
H12_0 H 1.0143908977 0.6900499267 -0.1239902135 H 0.1116500000 0
C19_0 C 1.5701805681 0.8577534297 -0.2857867505 C3 -0.1116500000 2
H13_0 H 1.9055379093 0.9666364356 -0.2567900757 H 0.1116500000 0
O0_0 O 2.0197553003 0.9995868276 -0.1195463508 O2 -0.4429420000 3
O1_0 O 1.6952309621 0.9132721696 0.0122112963 O1 -0.4592050000 2
H14_0 H 1.2012187312 0.7424864154 -0.2914806452 H 0.1116500000 0
H15_0 H 1.6457090082 0.8831317580 -0.3611847345 H 0.1116500000 0
H16_0 H 2.1230228725 1.0320158996 -0.0740493646 H 0.3386910000 0
#END
#########################################################################################
# Avant-garde Materials Simulation           
# XXIII NEUMANN/KENDRICK/LEUSEN Z'=1, RANK 48, ENERGY -150.94409588922008 kcal/mol/atom
#########################################################################################

data_rank_000048
_symmetry_cell_setting triclinic
_symmetry_space_group_name_H-M 'P -1'
_symmetry_Int_Tables_number 2
loop_
_symmetry_equiv_pos_site_id
_symmetry_equiv_pos_as_xyz
1 x,y,z
2 -x,-y,-z
_cell_length_a 7.3207805072
_cell_length_b 10.3170661289
_cell_length_c 13.2925401913
_cell_angle_alpha 105.3029773589
_cell_angle_beta 97.8469964804
_cell_angle_gamma 69.6857015577
loop_
_atom_site_label
_atom_site_type_symbol
_atom_site_fract_x
_atom_site_fract_y
_atom_site_fract_z
_atom_site_fftype
_atom_site_charge
_atom_site_hybridization
C0_0 C 0.6551447894 0.5634754881 0.8916138211 C3 0.0464775000 2
C1_0 C 0.7051268490 0.5857117651 0.9985161535 C3 -0.1003135000 2
C2_0 C 0.6863536078 0.4231528230 0.8332982233 C3 -0.1660725000 2
C6_0 C 0.5670615388 0.6830027963 0.8361881360 C4 0.0455393400 3
C3_0 C 0.7858220892 0.4710839918 1.0461942817 C3 -0.0204136000 2
H0_0 H 0.6816517458 0.6926009905 1.0472924027 H 0.1116500000 0
C4_0 C 0.7662664498 0.3088036692 0.8799789859 C3 -0.0458910000 2
H1_0 H 0.6461738866 0.4037607631 0.7499084655 H 0.1116500000 0
C7_0 C 0.5500304435 0.8339020122 0.8995648175 C4 0.0455393400 3
H3_0 H 0.6527742469 0.6582155925 0.7676252077 H 0.0084140800 0
H4_0 H 0.4209865122 0.6804121628 0.8040479346 H 0.0084140800 0
C5_0 C 0.8177771007 0.3320234572 0.9867966381 C3 -0.0204136000 2
Cl1_0 Cl 0.8409377465 0.5046514848 1.1789005292 Cl -0.0453454000 0
H2_0 H 0.7865271085 0.2004495728 0.8348188047 H 0.1116500000 0
C8_0 C 0.4916403263 0.9368841978 0.8294501571 C3 0.0464775000 2
H5_0 H 0.4438408189 0.8681761485 0.9601813364 H 0.0084140800 0
H6_0 H 0.6916763659 0.8340804943 0.9397643535 H 0.0084140800 0
Cl0_0 Cl 0.9177624178 0.1875129025 1.0427961301 Cl -0.0453454000 0
C9_0 C 0.6310879875 0.9463696840 0.7715256620 C3 -0.1660725000 2
C10_0 C 0.2977475217 1.0224198159 0.8167070094 C3 -0.1660725000 2
C11_0 C 0.5785458815 1.0338894552 0.7013665631 C3 -0.1888895000 2
H7_0 H 0.7835804719 0.8818651766 0.7798152787 H 0.1116500000 0
C12_0 C 0.2435454484 1.1128877407 0.7482644924 C3 -0.1888895000 2
H8_0 H 0.1866003149 1.0203890268 0.8627628833 H 0.1116500000 0
C13_0 C 0.3832775054 1.1175668355 0.6879088243 C3 0.2632040000 2
H9_0 H 0.6889919182 1.0360642837 0.6548372255 H 0.1116500000 0
H10_0 H 0.0936756907 1.1833006744 0.7443024682 H 0.1116500000 0
N0_0 N 0.3401919741 1.2070038123 0.6182134807 N -0.5329660000 2
C14_0 C 0.1906473945 1.2307305567 0.5440360232 C3 0.4578075000 2
H11_0 H 0.4427208011 1.2518586679 0.6136742463 H 0.3155160000 0
C15_0 C 0.1846981789 1.3182428938 0.4750148471 C3 -0.2871177000 2
C16_0 C 0.0425252267 1.1674539548 0.5291836548 C3 -0.1888895000 2
C17_0 C 0.0374509211 1.3346335783 0.3946990071 C3 -0.0791469000 2
C20_0 C 0.3269702327 1.3916411370 0.4844737233 C3 0.5462276000 2
C18_0 C -0.1001152247 1.1864576204 0.4493653649 C3 -0.1116500000 2
H12_0 H 0.0427385563 1.1008595489 0.5803315234 H 0.1116500000 0
C19_0 C -0.1035101240 1.2696062075 0.3805019670 C3 -0.1116500000 2
H13_0 H 0.0378121597 1.4005610029 0.3430612630 H 0.1116500000 0
O0_0 O 0.3020395629 1.4697759246 0.4159025439 O2 -0.4429420000 3
O1_0 O 0.4655111406 1.3828454602 0.5533861876 O1 -0.4592050000 2
H14_0 H -0.2117880777 1.1360041649 0.4403188043 H 0.1116500000 0
H15_0 H -0.2155243737 1.2836819040 0.3177540942 H 0.1116500000 0
H16_0 H 0.3990924004 1.5256529059 0.4317708133 H 0.3386910000 0
#END
#########################################################################################
# Avant-garde Materials Simulation           
# XXIII NEUMANN/KENDRICK/LEUSEN Z'=1, RANK 49, ENERGY -150.94406189598635 kcal/mol/atom
#########################################################################################

data_rank_000049
_symmetry_cell_setting monoclinic
_symmetry_space_group_name_H-M 'P 2_1/c'
_symmetry_Int_Tables_number 14
loop_
_symmetry_equiv_pos_site_id
_symmetry_equiv_pos_as_xyz
1 x,y,z
2 -x,y+1/2,-z+1/2
3 -x,-y,-z
4 x,-y+1/2,z+1/2
_cell_length_a 4.4434058401
_cell_length_b 28.5276013345
_cell_length_c 14.4203367804
_cell_angle_alpha 90.0000000000
_cell_angle_beta 99.3731446247
_cell_angle_gamma 90.0000000000
loop_
_atom_site_label
_atom_site_type_symbol
_atom_site_fract_x
_atom_site_fract_y
_atom_site_fract_z
_atom_site_fftype
_atom_site_charge
_atom_site_hybridization
C0_0 C -0.6716941480 0.7864665833 0.0121755997 C3 0.0464775000 2
C1_0 C -0.7857272661 0.7751304402 -0.0811365774 C3 -0.1003135000 2
C2_0 C -0.7669328931 0.7593128651 0.0831401152 C3 -0.1660725000 2
C6_0 C -0.4580662095 0.8271453494 0.0369183347 C4 0.0455393400 3
C3_0 C -0.9904806009 0.7380647850 -0.1029708484 C3 -0.0204136000 2
H0_0 H -0.7133616306 0.7948985092 -0.1383781577 H 0.1116500000 0
C4_0 C -0.9681064136 0.7220454316 0.0619750361 C3 -0.0458910000 2
H1_0 H -0.6830225404 0.7675417077 0.1566364790 H 0.1116500000 0
C7_0 C -0.6187983495 0.8719137239 0.0651740800 C4 0.0455393400 3
H3_0 H -0.2821447820 0.8169376002 0.0961911691 H 0.0084140800 0
H4_0 H -0.3372966344 0.8352557426 -0.0218659990 H 0.0084140800 0
C5_0 C -1.0814919642 0.7108848763 -0.0315414919 C3 -0.0204136000 2
Cl1_0 Cl -1.1285391795 0.7264331922 -0.2196239303 Cl -0.0453454000 0
H2_0 H -1.0419275072 0.7013241900 0.1176610990 H 0.1116500000 0
C8_0 C -0.3951139613 0.9067310526 0.1156269592 C3 0.0464775000 2
H5_0 H -0.7541198180 0.8879023852 0.0024685935 H 0.0084140800 0
H6_0 H -0.7815432527 0.8619607778 0.1116825018 H 0.0084140800 0
Cl0_0 Cl -1.3249241678 0.6639465664 -0.0563846324 Cl -0.0453454000 0
C9_0 C -0.2970361282 0.9462884296 0.0717512609 C3 -0.1660725000 2
C10_0 C -0.2687605175 0.8989353261 0.2100733867 C3 -0.1660725000 2
C11_0 C -0.0838147306 0.9774639354 0.1197947795 C3 -0.1888895000 2
H7_0 H -0.3870821929 0.9530306293 -0.0021757083 H 0.1116500000 0
C12_0 C -0.0570229941 0.9295225770 0.2587490691 C3 -0.1888895000 2
H8_0 H -0.3400308128 0.8684862653 0.2468309014 H 0.1116500000 0
C13_0 C 0.0369061839 0.9698453997 0.2148339861 C3 0.2632040000 2
H9_0 H -0.0049009099 1.0066076036 0.0815506219 H 0.1116500000 0
H10_0 H 0.0346926901 0.9228086321 0.3324445020 H 0.1116500000 0
N0_0 N 0.2542314304 0.9980877253 0.2697504728 N -0.5329660000 2
C14_0 C 0.3124658280 1.0452637412 0.2678221330 C3 0.4578075000 2
H11_0 H 0.3849144318 0.9816409520 0.3256181670 H 0.3155160000 0
C15_0 C 0.5468129106 1.0651894222 0.3372128365 C3 -0.2871177000 2
C16_0 C 0.1440897132 1.0763227186 0.2024033244 C3 -0.1888895000 2
C17_0 C 0.5995258160 1.1138313887 0.3375866826 C3 -0.0791469000 2
C20_0 C 0.7336851015 1.0367661385 0.4093354548 C3 0.5462276000 2
C18_0 C 0.2047229679 1.1239785349 0.2047509873 C3 -0.1116500000 2
H12_0 H -0.0450687794 1.0630354404 0.1520614143 H 0.1116500000 0
C19_0 C 0.4333857355 1.1434035013 0.2722541148 C3 -0.1116500000 2
H13_0 H 0.7768189729 1.1277351603 0.3914991072 H 0.1116500000 0
O0_0 O 0.9485490294 1.0597158179 0.4663069044 O2 -0.4429420000 3
O1_0 O 0.6971638394 0.9931937634 0.4175060908 O1 -0.4592050000 2
H14_0 H 0.0667983665 1.1466420395 0.1537022008 H 0.1116500000 0
H15_0 H 0.4762032471 1.1810241420 0.2742798141 H 0.1116500000 0
H16_0 H 1.0800621751 1.0371068988 0.5112328175 H 0.3386910000 0
#END
#########################################################################################
# Avant-garde Materials Simulation           
# XXIII NEUMANN/KENDRICK/LEUSEN Z'=1, RANK 50, ENERGY -150.94404727890048 kcal/mol/atom
#########################################################################################

data_rank_000050
_symmetry_cell_setting monoclinic
_symmetry_space_group_name_H-M 'P 2_1/c'
_symmetry_Int_Tables_number 14
loop_
_symmetry_equiv_pos_site_id
_symmetry_equiv_pos_as_xyz
1 x,y,z
2 -x,y+1/2,-z+1/2
3 -x,-y,-z
4 x,-y+1/2,z+1/2
_cell_length_a 4.4003399106
_cell_length_b 27.4808398733
_cell_length_c 15.0278228067
_cell_angle_alpha 90.0000000000
_cell_angle_beta 85.7837441392
_cell_angle_gamma 90.0000000000
loop_
_atom_site_label
_atom_site_type_symbol
_atom_site_fract_x
_atom_site_fract_y
_atom_site_fract_z
_atom_site_fftype
_atom_site_charge
_atom_site_hybridization
C0_0 C -0.0387741214 0.7654027744 0.0055004752 C3 0.0464775000 2
C1_0 C -0.1153386896 0.7658423000 -0.0833189565 C3 -0.1003135000 2
C2_0 C -0.1272426810 0.7251005267 0.0582863007 C3 -0.1660725000 2
C6_0 C 0.1285190133 0.8074710581 0.0438583986 C4 0.0455393400 3
C3_0 C -0.2777539415 0.7274749225 -0.1179214618 C3 -0.0204136000 2
H0_0 H -0.0489918825 0.7963061399 -0.1269577437 H 0.1116500000 0
C4_0 C -0.2876170126 0.6865375927 0.0241742871 C3 -0.0458910000 2
H1_0 H -0.0697515624 0.7238827528 0.1275758672 H 0.1116500000 0
C7_0 C -0.0444219188 0.8565182092 0.0409417445 C4 0.0455393400 3
H3_0 H 0.1698566679 0.7991136917 0.1135274817 H 0.0084140800 0
H4_0 H 0.3541918280 0.8113380716 0.0078609170 H 0.0084140800 0
C5_0 C -0.3644246519 0.6873975065 -0.0641766822 C3 -0.0204136000 2
Cl1_0 Cl -0.3722190519 0.7302434730 -0.2275140860 Cl -0.0453454000 0
H2_0 H -0.3563834726 0.6553754344 0.0656608906 H 0.1116500000 0
C8_0 C 0.0831232629 0.8950285842 0.0990899950 C3 0.0464775000 2
H5_0 H -0.0418112927 0.8694334770 -0.0284637803 H 0.0084140800 0
H6_0 H -0.2840890802 0.8503806203 0.0640721731 H 0.0084140800 0
Cl0_0 Cl -0.5624249062 0.6394313747 -0.1054573656 Cl -0.0453454000 0
C9_0 C 0.2807742640 0.9315619300 0.0650706794 C3 -0.1660725000 2
C10_0 C 0.0059556304 0.8945013634 0.1913079456 C3 -0.1660725000 2
C11_0 C 0.4036193605 0.9659423531 0.1207194851 C3 -0.1888895000 2
H7_0 H 0.3453317042 0.9326593785 -0.0064866058 H 0.1116500000 0
C12_0 C 0.1219174374 0.9290021339 0.2472092014 C3 -0.1888895000 2
H8_0 H -0.1526896359 0.8671525784 0.2197398397 H 0.1116500000 0
C13_0 C 0.3251062285 0.9649338044 0.2129107557 C3 0.2632040000 2
H9_0 H 0.5706169923 0.9920769789 0.0928154474 H 0.1116500000 0
H10_0 H 0.0517960172 0.9289305482 0.3183195054 H 0.1116500000 0
N0_0 N 0.4548524693 0.9957183063 0.2746018968 N -0.5329660000 2
C14_0 C 0.5469044124 1.0431077000 0.2654091721 C3 0.4578075000 2
H11_0 H 0.5110288493 0.9801605209 0.3331546903 H 0.3155160000 0
C15_0 C 0.7294316297 1.0647044981 0.3301514582 C3 -0.2871177000 2
C16_0 C 0.4552401472 1.0730456792 0.1954575495 C3 -0.1888895000 2
C17_0 C 0.8038980550 1.1144286509 0.3230428024 C3 -0.0791469000 2
C20_0 C 0.8417141025 1.0366615207 0.4039176660 C3 0.5462276000 2
C18_0 C 0.5340814066 1.1218357394 0.1907207479 C3 -0.1116500000 2
H12_0 H 0.3076878861 1.0577519755 0.1475682271 H 0.1116500000 0
C19_0 C 0.7082269306 1.1432053148 0.2548259129 C3 -0.1116500000 2
H13_0 H 0.9383879868 1.1299731683 0.3738248074 H 0.1116500000 0
O0_0 O 1.0376129265 1.0597449738 0.4523509077 O2 -0.4429420000 3
O1_0 O 0.7621237219 0.9933543282 0.4209091615 O1 -0.4592050000 2
H14_0 H 0.4534439876 1.1440381184 0.1370496872 H 0.1116500000 0
H15_0 H 0.7624956168 1.1818603546 0.2519389316 H 0.1116500000 0
H16_0 H 1.1090736438 1.0374834874 0.5014679705 H 0.3386910000 0
#END
#########################################################################################
# Avant-garde Materials Simulation           
# XXIII NEUMANN/KENDRICK/LEUSEN Z'=1, RANK 51, ENERGY -150.94388821727244 kcal/mol/atom
#########################################################################################

data_rank_000051
_symmetry_cell_setting triclinic
_symmetry_space_group_name_H-M 'P -1'
_symmetry_Int_Tables_number 2
loop_
_symmetry_equiv_pos_site_id
_symmetry_equiv_pos_as_xyz
1 x,y,z
2 -x,-y,-z
_cell_length_a 6.7390881754
_cell_length_b 8.7983436551
_cell_length_c 15.4717700475
_cell_angle_alpha 88.4291161296
_cell_angle_beta 97.8345223394
_cell_angle_gamma 79.5798477160
loop_
_atom_site_label
_atom_site_type_symbol
_atom_site_fract_x
_atom_site_fract_y
_atom_site_fract_z
_atom_site_fftype
_atom_site_charge
_atom_site_hybridization
C0_0 C 0.4812497683 0.2302189662 0.9757918492 C3 0.0464775000 2
C1_0 C 0.6289918798 0.2675335465 1.0400430009 C3 -0.1003135000 2
C2_0 C 0.2755168858 0.2825510529 0.9843335659 C3 -0.1660725000 2
C6_0 C 0.5343702079 0.1391367623 0.8979244661 C4 0.0455393400 3
C3_0 C 0.5746424370 0.3565994707 1.1096739099 C3 -0.0204136000 2
H0_0 H 0.7907077012 0.2284868795 1.0374270165 H 0.1116500000 0
C4_0 C 0.2196999984 0.3684603174 1.0541059895 C3 -0.0458910000 2
H1_0 H 0.1564516497 0.2564376634 0.9349006905 H 0.1116500000 0
C7_0 C 0.7621228302 0.0876607273 0.8944404637 C4 0.0455393400 3
H3_0 H 0.4593694275 0.0376688258 0.8965703501 H 0.0084140800 0
H4_0 H 0.4637387349 0.2105718018 0.8382292341 H 0.0084140800 0
C5_0 C 0.3687374409 0.4077522119 1.1170256264 C3 -0.0204136000 2
Cl1_0 Cl 0.7651394541 0.4010663472 1.1854407714 Cl -0.0453454000 0
H2_0 H 0.0599914332 0.4062841802 1.0611648531 H 0.1116500000 0
C8_0 C 0.8156681931 0.0170220269 0.8107140304 C3 0.0464775000 2
H5_0 H 0.8378061528 0.1880653856 0.9037651729 H 0.0084140800 0
H6_0 H 0.8287037259 0.0045510767 0.9502092575 H 0.0084140800 0
Cl0_0 Cl 0.2960187021 0.5153234658 1.2026675880 Cl -0.0453454000 0
C9_0 C 0.7025379062 -0.0816991379 0.7647685932 C3 -0.1660725000 2
C10_0 C 0.9893762950 0.0464678284 0.7774692149 C3 -0.1660725000 2
C11_0 C 0.7611696844 -0.1501660523 0.6896676274 C3 -0.1888895000 2
H7_0 H 0.5665858727 -0.1083574638 0.7881986556 H 0.1116500000 0
C12_0 C 1.0493151273 -0.0200929363 0.7024191616 C3 -0.1888895000 2
H8_0 H 1.0788102635 0.1254788157 0.8102785616 H 0.1116500000 0
C13_0 C 0.9360198517 -0.1200205628 0.6575075611 C3 0.2632040000 2
H9_0 H 0.6745046000 -0.2310363481 0.6575236574 H 0.1116500000 0
H10_0 H 1.1833767777 0.0066084092 0.6772899646 H 0.1116500000 0
N0_0 N 1.0112013516 -0.1923995746 0.5856858708 N -0.5329660000 2
C14_0 C 0.9060071250 -0.2259737642 0.5086922156 C3 0.4578075000 2
H11_0 H 1.1653160005 -0.2320095062 0.5912438872 H 0.3155160000 0
C15_0 C 1.0080520672 -0.3237276025 0.4494652554 C3 -0.2871177000 2
C16_0 C 0.6964122628 -0.1647383591 0.4840427789 C3 -0.1888895000 2
C17_0 C 0.8961195083 -0.3586108154 0.3711070417 C3 -0.0791469000 2
C20_0 C 1.2239604977 -0.3934412634 0.4698345064 C3 0.5462276000 2
C18_0 C 0.5913805276 -0.2009918710 0.4063914424 C3 -0.1116500000 2
H12_0 H 0.6170934547 -0.0895308126 0.5279278569 H 0.1116500000 0
C19_0 C 0.6900363028 -0.2997330841 0.3492992744 C3 -0.1116500000 2
H13_0 H 0.9765897280 -0.4357733444 0.3282436479 H 0.1116500000 0
O0_0 O 1.2972573274 -0.4885267918 0.4119527182 O2 -0.4429420000 3
O1_0 O 1.3355273217 -0.3666295491 0.5379406985 O1 -0.4592050000 2
H14_0 H 0.4294332345 -0.1522459046 0.3896563282 H 0.1116500000 0
H15_0 H 0.6051884169 -0.3320807545 0.2898784141 H 0.1116500000 0
H16_0 H 1.4455693202 -0.5400058435 0.4340062684 H 0.3386910000 0
#END
#########################################################################################
# Avant-garde Materials Simulation           
# XXIII NEUMANN/KENDRICK/LEUSEN Z'=1, RANK 52, ENERGY -150.94366617222661 kcal/mol/atom
#########################################################################################

data_rank_000052
_symmetry_cell_setting monoclinic
_symmetry_space_group_name_H-M 'C 2/c'
_symmetry_Int_Tables_number 15
loop_
_symmetry_equiv_pos_site_id
_symmetry_equiv_pos_as_xyz
1 x,y,z
2 -x,y,-z+1/2
3 -x,-y,-z
4 x,-y,z+1/2
5 x+1/2,y+1/2,z
6 -x+1/2,y+1/2,-z+1/2
7 -x+1/2,-y+1/2,-z
8 x+1/2,-y+1/2,z+1/2
_cell_length_a 19.4380046058
_cell_length_b 7.2859704102
_cell_length_c 28.8705750281
_cell_angle_alpha 90.0000000000
_cell_angle_beta 62.3051576761
_cell_angle_gamma 90.0000000000
loop_
_atom_site_label
_atom_site_type_symbol
_atom_site_fract_x
_atom_site_fract_y
_atom_site_fract_z
_atom_site_fftype
_atom_site_charge
_atom_site_hybridization
C0_0 C 0.8382703396 0.1190949912 -0.8020470683 C3 0.0464775000 2
C1_0 C 0.7965300964 0.1254421277 -0.7475341183 C3 -0.1003135000 2
C2_0 C 0.7965401434 0.1086865077 -0.8307459723 C3 -0.1660725000 2
C6_0 C 0.9258742554 0.1231732749 -0.8316976750 C4 0.0455393400 3
C3_0 C 0.7151930884 0.1242412885 -0.7222100462 C3 -0.0204136000 2
H0_0 H 0.8261946490 0.1314063910 -0.7235113316 H 0.1116500000 0
C4_0 C 0.7159026507 0.1059645043 -0.8059298458 C3 -0.0458910000 2
H1_0 H 0.8281521164 0.1016135318 -0.8733324519 H 0.1116500000 0
C7_0 C 0.9708274515 0.1209148734 -0.7999738305 C4 0.0455393400 3
H3_0 H 0.9449769582 0.0063049466 -0.8590725344 H 0.0084140800 0
H4_0 H 0.9430307854 0.2457401869 -0.8569148010 H 0.0084140800 0
C5_0 C 0.6746196308 0.1157441939 -0.7514308354 C3 -0.0204136000 2
Cl1_0 Cl 0.6663933847 0.1329399321 -0.6548400190 Cl -0.0453454000 0
H2_0 H 0.6838494335 0.0938708348 -0.8282864717 H 0.1116500000 0
C8_0 C 1.0571945464 0.1311456230 -0.8358202672 C3 0.0464775000 2
H5_0 H 0.9526105798 0.2379998822 -0.7727648632 H 0.0084140800 0
H6_0 H 0.9570526077 -0.0043774598 -0.7761401427 H 0.0084140800 0
Cl0_0 Cl 0.5741568509 0.1165497033 -0.7216085069 Cl -0.0453454000 0
C9_0 C 1.1059443115 -0.0210634665 -0.8451609138 C3 -0.1660725000 2
C10_0 C 1.0912075385 0.2939601003 -0.8627905279 C3 -0.1660725000 2
C11_0 C 1.1849847455 -0.0138210402 -0.8806886178 C3 -0.1888895000 2
H7_0 H 1.0818295022 -0.1482411952 -0.8236629028 H 0.1116500000 0
C12_0 C 1.1695167412 0.3022411226 -0.8990081200 C3 -0.1888895000 2
H8_0 H 1.0553263499 0.4158608403 -0.8563925105 H 0.1116500000 0
C13_0 C 1.2174869419 0.1471939984 -0.9092062074 C3 0.2632040000 2
H9_0 H 1.2218801390 -0.1316916158 -0.8850285140 H 0.1116500000 0
H10_0 H 1.1939092398 0.4288912526 -0.9207051694 H 0.1116500000 0
N0_0 N 1.2962923525 0.1665320285 -0.9453921191 N -0.5329660000 2
C14_0 C 1.3461205569 0.0465278442 -0.9823116703 C3 0.4578075000 2
H11_0 H 1.3209404537 0.2925797709 -0.9473181599 H 0.3155160000 0
C15_0 C 1.4249197044 0.1006107945 -1.0156384720 C3 -0.2871177000 2
C16_0 C 1.3227204672 -0.1291255435 -0.9906912633 C3 -0.1888895000 2
C17_0 C 1.4746875835 -0.0186740023 -1.0555524486 C3 -0.0791469000 2
C20_0 C 1.4561034087 0.2764963191 -1.0097174537 C3 0.5462276000 2
C18_0 C 1.3734729274 -0.2427303850 -1.0303884145 C3 -0.1116500000 2
H12_0 H 1.2634294893 -0.1742557492 -0.9661084619 H 0.1116500000 0
C19_0 C 1.4500640496 -0.1881555439 -1.0636321471 C3 -0.1116500000 2
H13_0 H 1.5340170492 0.0262915478 -1.0803301238 H 0.1116500000 0
O0_0 O 1.5302757915 0.3066623828 -1.0422669620 O2 -0.4429420000 3
O1_0 O 1.4155602252 0.3939336274 -0.9756488133 O1 -0.4592050000 2
H14_0 H 1.3533481497 -0.3769093557 -1.0357708694 H 0.1116500000 0
H15_0 H 1.4896393463 -0.2772348251 -1.0949709037 H 0.1116500000 0
H16_0 H 1.5486130628 0.4280346510 -1.0334826055 H 0.3386910000 0
#END
#########################################################################################
# Avant-garde Materials Simulation           
# XXIII NEUMANN/KENDRICK/LEUSEN Z'=1, RANK 53, ENERGY -150.94292556300886 kcal/mol/atom
#########################################################################################

data_rank_000053
_symmetry_cell_setting monoclinic
_symmetry_space_group_name_H-M 'P 2_1/c'
_symmetry_Int_Tables_number 14
loop_
_symmetry_equiv_pos_site_id
_symmetry_equiv_pos_as_xyz
1 x,y,z
2 -x,y+1/2,-z+1/2
3 -x,-y,-z
4 x,-y+1/2,z+1/2
_cell_length_a 9.3397163349
_cell_length_b 7.8399329929
_cell_length_c 25.2194609060
_cell_angle_alpha 90.0000000000
_cell_angle_beta 75.9605758456
_cell_angle_gamma 90.0000000000
loop_
_atom_site_label
_atom_site_type_symbol
_atom_site_fract_x
_atom_site_fract_y
_atom_site_fract_z
_atom_site_fftype
_atom_site_charge
_atom_site_hybridization
C0_0 C -0.4831504886 0.7572565365 0.4834500007 C3 0.0464775000 2
C1_0 C -0.6214627668 0.7775242828 0.5199947082 C3 -0.1003135000 2
C2_0 C -0.3696495295 0.6842250214 0.5033187347 C3 -0.1660725000 2
C6_0 C -0.4629242472 0.8133045807 0.4247214849 C4 0.0455393400 3
C3_0 C -0.6465496612 0.7258714759 0.5744148889 C3 -0.0204136000 2
H0_0 H -0.7128692639 0.8334936170 0.5061299712 H 0.1116500000 0
C4_0 C -0.3934384590 0.6330024069 0.5576315281 C3 -0.0458910000 2
H1_0 H -0.2607028347 0.6646962061 0.4763901193 H 0.1116500000 0
C7_0 C -0.3065499751 0.7939048467 0.3893355025 C4 0.0455393400 3
H3_0 H -0.5401866437 0.7411865283 0.4063796691 H 0.0084140800 0
H4_0 H -0.4982247237 0.9474357524 0.4249199204 H 0.0084140800 0
C5_0 C -0.5312782103 0.6532899361 0.5936523085 C3 -0.0204136000 2
Cl1_0 Cl -0.8200815198 0.7528667044 0.6170200187 Cl -0.0453454000 0
H2_0 H -0.3045210242 0.5754874646 0.5724910620 H 0.1116500000 0
C8_0 C -0.2808114248 0.8566654183 0.3311510720 C3 0.0464775000 2
H5_0 H -0.2298671090 0.8643230568 0.4085472597 H 0.0084140800 0
H6_0 H -0.2720550238 0.6592948107 0.3885321528 H 0.0084140800 0
Cl0_0 Cl -0.5553848248 0.5867723901 0.6604795445 Cl -0.0453454000 0
C9_0 C -0.1450261670 0.8212171267 0.2946077119 C3 -0.1660725000 2
C10_0 C -0.3817712365 0.9572193140 0.3121717503 C3 -0.1660725000 2
C11_0 C -0.1071674273 0.8917801175 0.2425189031 C3 -0.1888895000 2
H7_0 H -0.0656943403 0.7397095693 0.3078008609 H 0.1116500000 0
C12_0 C -0.3466312363 1.0258532015 0.2595455587 C3 -0.1888895000 2
H8_0 H -0.4901038167 0.9848474771 0.3385428724 H 0.1116500000 0
C13_0 C -0.2072414471 0.9977373003 0.2246444540 C3 0.2632040000 2
H9_0 H 0.0012994701 0.8671645326 0.2156424046 H 0.1116500000 0
H10_0 H -0.4277102348 1.1028941833 0.2457269066 H 0.1116500000 0
N0_0 N -0.1654779454 1.0675967716 0.1715122966 N -0.5329660000 2
C14_0 C -0.1778343488 1.2341296485 0.1568037942 C3 0.4578075000 2
H11_0 H -0.1065861582 0.9926458674 0.1406382801 H 0.3155160000 0
C15_0 C -0.1312104105 1.2863997539 0.1006264957 C3 -0.2871177000 2
C16_0 C -0.2299672069 1.3615336457 0.1965604873 C3 -0.1888895000 2
C17_0 C -0.1412737989 1.4604508402 0.0872895470 C3 -0.0791469000 2
C20_0 C -0.0714741459 1.1647940449 0.0571337979 C3 0.5462276000 2
C18_0 C -0.2371183467 1.5307069968 0.1819795090 C3 -0.1116500000 2
H12_0 H -0.2608958586 1.3254207613 0.2394652749 H 0.1116500000 0
C19_0 C -0.1939259989 1.5818282440 0.1269978354 C3 -0.1116500000 2
H13_0 H -0.1045741083 1.4984642246 0.0446161227 H 0.1116500000 0
O0_0 O -0.0380496657 1.2270855389 0.0065721755 O2 -0.4429420000 3
O1_0 O -0.0519917995 1.0083111178 0.0659039688 O1 -0.4592050000 2
H14_0 H -0.2751518651 1.6255726984 0.2139373057 H 0.1116500000 0
H15_0 H -0.2002386215 1.7150578489 0.1157562566 H 0.1116500000 0
H16_0 H -0.0032104231 1.1302338109 -0.0209480328 H 0.3386910000 0
#END
#########################################################################################
# Avant-garde Materials Simulation           
# XXIII NEUMANN/KENDRICK/LEUSEN Z'=1, RANK 54, ENERGY -150.94262719926033 kcal/mol/atom
#########################################################################################

data_rank_000054
_symmetry_cell_setting triclinic
_symmetry_space_group_name_H-M 'P -1'
_symmetry_Int_Tables_number 2
loop_
_symmetry_equiv_pos_site_id
_symmetry_equiv_pos_as_xyz
1 x,y,z
2 -x,-y,-z
_cell_length_a 8.2738677740
_cell_length_b 10.4709136127
_cell_length_c 11.5234788011
_cell_angle_alpha 90.3703696084
_cell_angle_beta 81.2345517770
_cell_angle_gamma 111.5088732913
loop_
_atom_site_label
_atom_site_type_symbol
_atom_site_fract_x
_atom_site_fract_y
_atom_site_fract_z
_atom_site_fftype
_atom_site_charge
_atom_site_hybridization
C0_0 C 0.8772216352 0.6739214490 0.3678848493 C3 0.0464775000 2
C1_0 C 0.7084205977 0.6785385465 0.3893870417 C3 -0.1003135000 2
C2_0 C 0.9008647127 0.5649426008 0.3057970776 C3 -0.1660725000 2
C6_0 C 1.0246283696 0.7788717921 0.4189015250 C4 0.0455393400 3
C3_0 C 0.5663561201 0.5766806550 0.3511399564 C3 -0.0204136000 2
H0_0 H 0.6860241142 0.7626193461 0.4366120648 H 0.1116500000 0
C4_0 C 0.7595117153 0.4618035567 0.2685284045 C3 -0.0458910000 2
H1_0 H 1.0315901380 0.5600224105 0.2860501019 H 0.1116500000 0
C7_0 C 1.0361291494 0.7265849510 0.5414767873 C4 0.0455393400 3
H3_0 H 1.1508199538 0.8017190319 0.3600667837 H 0.0084140800 0
H4_0 H 1.0010792221 0.8755759840 0.4274321626 H 0.0084140800 0
C5_0 C 0.5912382946 0.4663770467 0.2917964221 C3 -0.0204136000 2
Cl1_0 Cl 0.3617879540 0.5892421485 0.3779533455 Cl -0.0453454000 0
H2_0 H 0.7780289344 0.3764740041 0.2214669708 H 0.1116500000 0
C8_0 C 1.1517295657 0.8347685389 0.6108294118 C3 0.0464775000 2
H5_0 H 0.9022183352 0.6845159008 0.5918945086 H 0.0084140800 0
H6_0 H 1.0816496650 0.6401500573 0.5308249589 H 0.0084140800 0
Cl0_0 Cl 0.4167825072 0.3368655463 0.2458809562 Cl -0.0453454000 0
C9_0 C 1.0807148189 0.9145887079 0.6849124079 C3 -0.1660725000 2
C10_0 C 1.3310726250 0.8597855997 0.6054732124 C3 -0.1660725000 2
C11_0 C 1.1825740336 1.0109514231 0.7537272026 C3 -0.1888895000 2
H7_0 H 0.9417550848 0.8991189979 0.6901468907 H 0.1116500000 0
C12_0 C 1.4351816586 0.9564194932 0.6739547689 C3 -0.1888895000 2
H8_0 H 1.3913005059 0.8018671025 0.5465530809 H 0.1116500000 0
C13_0 C 1.3606356992 1.0311536938 0.7517719923 C3 0.2632040000 2
H9_0 H 1.1249322394 1.0718554893 0.8107333504 H 0.1116500000 0
H10_0 H 1.5747608666 0.9745412092 0.6647417421 H 0.1116500000 0
N0_0 N 1.4523529791 1.1298484617 0.8243079008 N -0.5329660000 2
C14_0 C 1.5982182677 1.1425787549 0.8726864482 C3 0.4578075000 2
H11_0 H 1.4015611131 1.2032281006 0.8499103133 H 0.3155160000 0
C15_0 C 1.6852217730 1.2657169057 0.9294049014 C3 -0.2871177000 2
C16_0 C 1.6641821028 1.0357102964 0.8735956674 C3 -0.1888895000 2
C17_0 C 1.8399982808 1.2803832800 0.9743506283 C3 -0.0791469000 2
C20_0 C 1.6104424748 1.3723741309 0.9501870583 C3 0.5462276000 2
C18_0 C 1.8127326119 1.0520380309 0.9227508953 C3 -0.1116500000 2
H12_0 H 1.5922480468 0.9372728062 0.8399523069 H 0.1116500000 0
C19_0 C 1.9057306098 1.1761552776 0.9704484344 C3 -0.1116500000 2
H13_0 H 1.9066735484 1.3758606887 1.0144185619 H 0.1116500000 0
O0_0 O 1.7125312936 1.4875360787 0.9911051393 O2 -0.4429420000 3
O1_0 O 1.4563338984 1.3551718778 0.9340802212 O1 -0.4592050000 2
H14_0 H 1.8553588637 0.9652281759 0.9251311291 H 0.1116500000 0
H15_0 H 2.0246755146 1.1899908322 1.0068792158 H 0.1116500000 0
H16_0 H 1.6416590572 1.5482672055 1.0171958889 H 0.3386910000 0
#END
#########################################################################################
# Avant-garde Materials Simulation           
# XXIII NEUMANN/KENDRICK/LEUSEN Z'=1, RANK 55, ENERGY -150.94256200316462 kcal/mol/atom
#########################################################################################

data_rank_000055
_symmetry_cell_setting triclinic
_symmetry_space_group_name_H-M 'P -1'
_symmetry_Int_Tables_number 2
loop_
_symmetry_equiv_pos_site_id
_symmetry_equiv_pos_as_xyz
1 x,y,z
2 -x,-y,-z
_cell_length_a 4.8689484853
_cell_length_b 8.3893173535
_cell_length_c 22.4497262631
_cell_angle_alpha 97.4266285964
_cell_angle_beta 85.1033153204
_cell_angle_gamma 99.8878198384
loop_
_atom_site_label
_atom_site_type_symbol
_atom_site_fract_x
_atom_site_fract_y
_atom_site_fract_z
_atom_site_fftype
_atom_site_charge
_atom_site_hybridization
C0_0 C 0.1654599123 0.1038433579 0.8568855283 C3 0.0464775000 2
C1_0 C 0.3665461675 0.2420192046 0.8491574235 C3 -0.1003135000 2
C2_0 C 0.1457975215 0.0399617076 0.9119734589 C3 -0.1660725000 2
C6_0 C -0.0168578288 0.0278622710 0.8060220887 C4 0.0455393400 3
C3_0 C 0.5413770438 0.3136658223 0.8947214461 C3 -0.0204136000 2
H0_0 H 0.3893464109 0.2956797573 0.8068917543 H 0.1116500000 0
C4_0 C 0.3167171210 0.1121878747 0.9580071583 C3 -0.0458910000 2
H1_0 H -0.0030842042 -0.0690803536 0.9196121023 H 0.1116500000 0
C7_0 C -0.2384908072 -0.1145655692 0.8221612047 C4 0.0455393400 3
H3_0 H -0.1160176732 0.1233386934 0.7911124130 H 0.0084140800 0
H4_0 H 0.1193384436 -0.0131123762 0.7673105757 H 0.0084140800 0
C5_0 C 0.5161149443 0.2495602791 0.9500803706 C3 -0.0204136000 2
Cl1_0 Cl 0.7906816462 0.4809016161 0.8819679932 Cl -0.0453454000 0
H2_0 H 0.2973957351 0.0610718278 1.0005879576 H 0.1116500000 0
C8_0 C -0.4215835354 -0.1991791017 0.7728030823 C3 0.0464775000 2
H5_0 H -0.1342409533 -0.2075009372 0.8372877803 H 0.0084140800 0
H6_0 H -0.3733473546 -0.0740282571 0.8611685022 H 0.0084140800 0
Cl0_0 Cl 0.7260178604 0.3364942804 1.0074441913 Cl -0.0453454000 0
C9_0 C -0.3938837158 -0.1558089538 0.7142133089 C3 -0.1660725000 2
C10_0 C -0.6290715272 -0.3310766652 0.7856026863 C3 -0.1660725000 2
C11_0 C -0.5591106280 -0.2443747103 0.6693657393 C3 -0.1888895000 2
H7_0 H -0.2376998071 -0.0535655988 0.7021949176 H 0.1116500000 0
C12_0 C -0.7974371924 -0.4185267636 0.7415472032 C3 -0.1888895000 2
H8_0 H -0.6581055774 -0.3653591871 0.8313088101 H 0.1116500000 0
C13_0 C -0.7600989799 -0.3778703947 0.6823090067 C3 0.2632040000 2
H9_0 H -0.5281233146 -0.2118750028 0.6235062332 H 0.1116500000 0
H10_0 H -0.9611638020 -0.5178948495 0.7529799507 H 0.1116500000 0
N0_0 N -0.9234670672 -0.4670918656 0.6363467443 N -0.5329660000 2
C14_0 C -0.9553834020 -0.6322463641 0.6208049284 C3 0.4578075000 2
H11_0 H -1.0156029778 -0.4065153354 0.6088837649 H 0.3155160000 0
C15_0 C -1.1334820378 -0.7112708101 0.5743527440 C3 -0.2871177000 2
C16_0 C -0.8066913912 -0.7301128730 0.6487068584 C3 -0.1888895000 2
C17_0 C -1.1597689267 -0.8815058173 0.5596082193 C3 -0.0791469000 2
C20_0 C -1.2862231165 -0.6197137254 0.5413129919 C3 0.5462276000 2
C18_0 C -0.8350439634 -0.8965568847 0.6324208633 C3 -0.1116500000 2
H12_0 H -0.6615557211 -0.6717879616 0.6822839340 H 0.1116500000 0
C19_0 C -1.0140665329 -0.9746738377 0.5879484184 C3 -0.1116500000 2
H13_0 H -1.2969415509 -0.9393137095 0.5245055877 H 0.1116500000 0
O0_0 O -1.4483439962 -0.7071335391 0.5000999202 O2 -0.4429420000 3
O1_0 O -1.2671957535 -0.4665485625 0.5505206782 O1 -0.4592050000 2
H14_0 H -0.7129296046 -0.9669626833 0.6542662797 H 0.1116500000 0
H15_0 H -1.0344486055 -1.1056638668 0.5750342979 H 0.1116500000 0
H16_0 H -1.5545305956 -0.6325613731 0.4813388314 H 0.3386910000 0
#END
#########################################################################################
# Avant-garde Materials Simulation           
# XXIII NEUMANN/KENDRICK/LEUSEN Z'=1, RANK 56, ENERGY -150.94215264015469 kcal/mol/atom
#########################################################################################

data_rank_000056
_symmetry_cell_setting monoclinic
_symmetry_space_group_name_H-M 'P 2_1/c'
_symmetry_Int_Tables_number 14
loop_
_symmetry_equiv_pos_site_id
_symmetry_equiv_pos_as_xyz
1 x,y,z
2 -x,y+1/2,-z+1/2
3 -x,-y,-z
4 x,-y+1/2,z+1/2
_cell_length_a 18.9694651661
_cell_length_b 9.5819850588
_cell_length_c 10.1303382666
_cell_angle_alpha 90.0000000000
_cell_angle_beta 89.6040272901
_cell_angle_gamma 90.0000000000
loop_
_atom_site_label
_atom_site_type_symbol
_atom_site_fract_x
_atom_site_fract_y
_atom_site_fract_z
_atom_site_fftype
_atom_site_charge
_atom_site_hybridization
C0_0 C -0.3647423115 0.0596145821 -0.4557613975 C3 0.0464775000 2
C1_0 C -0.3505778335 -0.0534457401 -0.5391157260 C3 -0.1003135000 2
C2_0 C -0.4202074080 0.1493154972 -0.4894482682 C3 -0.1660725000 2
C6_0 C -0.3221030932 0.0782614476 -0.3317446079 C4 0.0455393400 3
C3_0 C -0.3899860358 -0.0772879762 -0.6527670972 C3 -0.0204136000 2
H0_0 H -0.3079371427 -0.1254261115 -0.5159436801 H 0.1116500000 0
C4_0 C -0.4596489377 0.1271798572 -0.6028254610 C3 -0.0458910000 2
H1_0 H -0.4334050104 0.2381311410 -0.4267470199 H 0.1116500000 0
C7_0 C -0.3044218260 0.2295992997 -0.2943170034 C4 0.0455393400 3
H3_0 H -0.3515217994 0.0319471399 -0.2483493097 H 0.0084140800 0
H4_0 H -0.2732593853 0.0168344577 -0.3406785738 H 0.0084140800 0
C5_0 C -0.4446663902 0.0143872726 -0.6856409569 C3 -0.0204136000 2
Cl1_0 Cl -0.3699052108 -0.2197035426 -0.7506373472 Cl -0.0453454000 0
H2_0 H -0.5025278094 0.1974369404 -0.6283942498 H 0.1116500000 0
C8_0 C -0.2627406528 0.3097092362 -0.3964169105 C3 0.0464775000 2
H5_0 H -0.3532097155 0.2866998829 -0.2717398758 H 0.0084140800 0
H6_0 H -0.2749958643 0.2265222625 -0.2010512669 H 0.0084140800 0
Cl0_0 Cl -0.4931959785 -0.0079476189 -0.8280709745 Cl -0.0453454000 0
C9_0 C -0.2882652478 0.4355340148 -0.4474234862 C3 -0.1660725000 2
C10_0 C -0.1968502116 0.2632931810 -0.4426434617 C3 -0.1660725000 2
C11_0 C -0.2497329081 0.5149023046 -0.5378271803 C3 -0.1888895000 2
H7_0 H -0.3401760309 0.4727597289 -0.4166400442 H 0.1116500000 0
C12_0 C -0.1576185322 0.3411428505 -0.5329177808 C3 -0.1888895000 2
H8_0 H -0.1747144159 0.1656722701 -0.4057228535 H 0.1116500000 0
C13_0 C -0.1829697138 0.4696803841 -0.5803640550 C3 0.2632040000 2
H9_0 H -0.2732328732 0.6088758286 -0.5786632289 H 0.1116500000 0
H10_0 H -0.1057856377 0.3043493220 -0.5648916638 H 0.1116500000 0
N0_0 N -0.1410545541 0.5407234104 -0.6730553496 N -0.5329660000 2
C14_0 C -0.1330706792 0.6812008065 -0.6964672696 C3 0.4578075000 2
H11_0 H -0.1076968120 0.4808913808 -0.7295202164 H 0.3155160000 0
C15_0 C -0.0867496784 0.7272600610 -0.8004874558 C3 -0.2871177000 2
C16_0 C -0.1670446766 0.7846102769 -0.6192782069 C3 -0.1888895000 2
C17_0 C -0.0776609723 0.8715606390 -0.8224180147 C3 -0.0791469000 2
C20_0 C -0.0487613204 0.6288657608 -0.8853797017 C3 0.5462276000 2
C18_0 C -0.1573880440 0.9253655744 -0.6450316068 C3 -0.1116500000 2
H12_0 H -0.1994076757 0.7526487776 -0.5357289627 H 0.1116500000 0
C19_0 C -0.1126162468 0.9704688201 -0.7470327260 C3 -0.1116500000 2
H13_0 H -0.0425255120 0.9037956289 -0.9021838468 H 0.1116500000 0
O0_0 O -0.0055089222 0.6846596484 -0.9743596804 O2 -0.4429420000 3
O1_0 O -0.0559577922 0.4981356394 -0.8762778869 O1 -0.4592050000 2
H14_0 H -0.1847611695 1.0021541268 -0.5839395620 H 0.1116500000 0
H15_0 H -0.1058424694 1.0811935169 -0.7672173306 H 0.1116500000 0
H16_0 H 0.0168073525 0.6079399053 -1.0317177336 H 0.3386910000 0
#END
#########################################################################################
# Avant-garde Materials Simulation           
# XXIII NEUMANN/KENDRICK/LEUSEN Z'=1, RANK 57, ENERGY -150.94211018616997 kcal/mol/atom
#########################################################################################

data_rank_000057
_symmetry_cell_setting triclinic
_symmetry_space_group_name_H-M 'P -1'
_symmetry_Int_Tables_number 2
loop_
_symmetry_equiv_pos_site_id
_symmetry_equiv_pos_as_xyz
1 x,y,z
2 -x,-y,-z
_cell_length_a 9.0632701402
_cell_length_b 8.9744156084
_cell_length_c 13.5753287640
_cell_angle_alpha 75.8055092530
_cell_angle_beta 68.1236073738
_cell_angle_gamma 64.1270162611
loop_
_atom_site_label
_atom_site_type_symbol
_atom_site_fract_x
_atom_site_fract_y
_atom_site_fract_z
_atom_site_fftype
_atom_site_charge
_atom_site_hybridization
C0_0 C 0.7771791580 0.4196695577 0.6248669858 C3 0.0464775000 2
C1_0 C 0.9235094703 0.3991776156 0.6481966808 C3 -0.1003135000 2
C2_0 C 0.7996618791 0.3282777165 0.5466934751 C3 -0.1660725000 2
C6_0 C 0.6034079529 0.5347373146 0.6875038510 C4 0.0455393400 3
C3_0 C 1.0865145371 0.2894665475 0.5964975991 C3 -0.0204136000 2
H0_0 H 0.9106597695 0.4698640275 0.7078974091 H 0.1116500000 0
C4_0 C 0.9623385645 0.2186548178 0.4941504205 C3 -0.0458910000 2
H1_0 H 0.6897912729 0.3414840927 0.5253555580 H 0.1116500000 0
C7_0 C 0.4563266245 0.5990718665 0.6381541707 C4 0.0455393400 3
H3_0 H 0.5652722985 0.4700661843 0.7673130475 H 0.0084140800 0
H4_0 H 0.6182594393 0.6418470448 0.7022295367 H 0.0084140800 0
C5_0 C 1.1067734369 0.1972830282 0.5191638519 C3 -0.0204136000 2
Cl1_0 Cl 1.2615910479 0.2682893378 0.6297429350 Cl -0.0453454000 0
H2_0 H 0.9778234137 0.1492275705 0.4330162448 H 0.1116500000 0
C8_0 C 0.2892540232 0.7074269946 0.7105763288 C3 0.0464775000 2
H5_0 H 0.4923783936 0.6696596848 0.5605753641 H 0.0084140800 0
H6_0 H 0.4382622620 0.4944785662 0.6225211476 H 0.0084140800 0
Cl0_0 Cl 1.3068918677 0.0586787614 0.4550852015 Cl -0.0453454000 0
C9_0 C 0.1486646723 0.6591367930 0.7592558081 C3 -0.1660725000 2
C10_0 C 0.2717193709 0.8586618322 0.7348018212 C3 -0.1660725000 2
C11_0 C -0.0007404043 0.7524641424 0.8329820364 C3 -0.1888895000 2
H7_0 H 0.1550002298 0.5458885769 0.7386422820 H 0.1116500000 0
C12_0 C 0.1240595259 0.9530071389 0.8079900877 C3 -0.1888895000 2
H8_0 H 0.3762091891 0.9032019957 0.6965149021 H 0.1116500000 0
C13_0 C -0.0130182646 0.8993652745 0.8607328317 C3 0.2632040000 2
H9_0 H -0.1078079570 0.7114985335 0.8670267331 H 0.1116500000 0
H10_0 H 0.1149743391 1.0690038408 0.8263588960 H 0.1116500000 0
N0_0 N -0.1564804046 1.0014406681 0.9340164497 N -0.5329660000 2
C14_0 C -0.2777684958 0.9624217255 1.0202179218 C3 0.4578075000 2
H11_0 H -0.1781182648 1.1255051234 0.9225369215 H 0.3155160000 0
C15_0 C -0.4303705819 1.0923523149 1.0738393959 C3 -0.2871177000 2
C16_0 C -0.2565044356 0.7961316931 1.0618457469 C3 -0.1888895000 2
C17_0 C -0.5535170593 1.0500535766 1.1626095603 C3 -0.0791469000 2
C20_0 C -0.4616973895 1.2682793536 1.0396552212 C3 0.5462276000 2
C18_0 C -0.3819775128 0.7598044853 1.1481066150 C3 -0.1116500000 2
H12_0 H -0.1387371481 0.6950120327 1.0263167114 H 0.1116500000 0
C19_0 C -0.5329842083 0.8862673404 1.1993186618 C3 -0.1116500000 2
H13_0 H -0.6671287308 1.1504776971 1.2028059428 H 0.1116500000 0
O0_0 O -0.6165725236 1.3754797613 1.0875031589 O2 -0.4429420000 3
O1_0 O -0.3502181060 1.3180918395 0.9691464812 O1 -0.4592050000 2
H14_0 H -0.3598628530 0.6295860236 1.1764495600 H 0.1116500000 0
H15_0 H -0.6315496724 0.8570891286 1.2670912666 H 0.1116500000 0
H16_0 H -0.6240290595 1.4957022285 1.0614979945 H 0.3386910000 0
#END
#########################################################################################
# Avant-garde Materials Simulation           
# XXIII NEUMANN/KENDRICK/LEUSEN Z'=1, RANK 58, ENERGY -150.94163742390003 kcal/mol/atom
#########################################################################################

data_rank_000058
_symmetry_cell_setting monoclinic
_symmetry_space_group_name_H-M 'P 2_1/c'
_symmetry_Int_Tables_number 14
loop_
_symmetry_equiv_pos_site_id
_symmetry_equiv_pos_as_xyz
1 x,y,z
2 -x,y+1/2,-z+1/2
3 -x,-y,-z
4 x,-y+1/2,z+1/2
_cell_length_a 13.1252822546
_cell_length_b 10.9797418790
_cell_length_c 14.6260001024
_cell_angle_alpha 90.0000000000
_cell_angle_beta 118.9808231319
_cell_angle_gamma 90.0000000000
loop_
_atom_site_label
_atom_site_type_symbol
_atom_site_fract_x
_atom_site_fract_y
_atom_site_fract_z
_atom_site_fftype
_atom_site_charge
_atom_site_hybridization
C0_0 C 0.8260822982 0.7116808496 0.9056135516 C3 0.0464775000 2
C1_0 C 0.8633328801 0.8225473214 0.9589747721 C3 -0.1003135000 2
C2_0 C 0.8534870979 0.6042684844 0.9646207903 C3 -0.1660725000 2
C6_0 C 0.7556085225 0.7147839222 0.7877756255 C4 0.0455393400 3
C3_0 C 0.9244910094 0.8266843944 1.0676640349 C3 -0.0204136000 2
H0_0 H 0.8444663129 0.9078586054 0.9156334380 H 0.1116500000 0
C4_0 C 0.9137615118 0.6075092404 1.0736685714 C3 -0.0458910000 2
H1_0 H 0.8275771005 0.5159373391 0.9262322844 H 0.1116500000 0
C7_0 C 0.7550541120 0.5977694974 0.7312145062 C4 0.0455393400 3
H3_0 H 0.6651671269 0.7398102701 0.7660582856 H 0.0084140800 0
H4_0 H 0.7886964105 0.7905890684 0.7602807717 H 0.0084140800 0
C5_0 C 0.9488584966 0.7187458079 1.1257689307 C3 -0.0204136000 2
Cl1_0 Cl 0.9703471648 0.9654196811 1.1295974277 Cl -0.0453454000 0
H2_0 H 0.9335560523 0.5235088674 1.1188820644 H 0.1116500000 0
C8_0 C 0.6875239987 0.6049971633 0.6132148289 C3 0.0464775000 2
H5_0 H 0.8455873136 0.5709774718 0.7550780542 H 0.0084140800 0
H6_0 H 0.7189258417 0.5222157038 0.7561056623 H 0.0084140800 0
Cl0_0 Cl 1.0216888210 0.7234943924 1.2608744214 Cl -0.0453454000 0
C9_0 C 0.6440985574 0.7141756769 0.5584662036 C3 -0.1660725000 2
C10_0 C 0.6688335575 0.4982846533 0.5542911424 C3 -0.1660725000 2
C11_0 C 0.5837292307 0.7173799374 0.4494494871 C3 -0.1888895000 2
H7_0 H 0.6586399414 0.7998690164 0.6005600087 H 0.1116500000 0
C12_0 C 0.6071667417 0.4997425178 0.4458070366 C3 -0.1888895000 2
H8_0 H 0.7028454262 0.4119508870 0.5946376768 H 0.1116500000 0
C13_0 C 0.5628710467 0.6096021027 0.3919927484 C3 0.2632040000 2
H9_0 H 0.5553248227 0.8045280443 0.4094338082 H 0.1116500000 0
H10_0 H 0.5917256562 0.4152151064 0.4018578650 H 0.1116500000 0
N0_0 N 0.5038407504 0.6069596887 0.2817838620 N -0.5329660000 2
C14_0 C 0.4045920067 0.6675895375 0.2139831616 C3 0.4578075000 2
H11_0 H 0.5338234548 0.5480263835 0.2459898286 H 0.3155160000 0
C15_0 C 0.3584921350 0.6562207576 0.1030077896 C3 -0.2871177000 2
C16_0 C 0.3414670640 0.7401557997 0.2494859659 C3 -0.1888895000 2
C17_0 C 0.2532077558 0.7156039368 0.0345875080 C3 -0.0791469000 2
C20_0 C 0.4170256126 0.5847091080 0.0582831926 C3 0.5462276000 2
C18_0 C 0.2392310408 0.7977972368 0.1799055182 C3 -0.1116500000 2
H12_0 H 0.3727734476 0.7488152175 0.3328957233 H 0.1116500000 0
C19_0 C 0.1935064010 0.7860298892 0.0713263198 C3 -0.1116500000 2
H13_0 H 0.2202474295 0.7044018970 -0.0490212895 H 0.1116500000 0
O0_0 O 0.3678210530 0.5852856250 -0.0452292042 O2 -0.4429420000 3
O1_0 O 0.5095669586 0.5252489347 0.1135618325 O1 -0.4592050000 2
H14_0 H 0.1934100475 0.8521873578 0.2109503523 H 0.1116500000 0
H15_0 H 0.1130286313 0.8317266174 0.0173048984 H 0.1116500000 0
H16_0 H 0.4186563468 0.5380709452 -0.0689352907 H 0.3386910000 0
#END
#########################################################################################
# Avant-garde Materials Simulation           
# XXIII NEUMANN/KENDRICK/LEUSEN Z'=1, RANK 59, ENERGY -150.94138444687641 kcal/mol/atom
#########################################################################################

data_rank_000059
_symmetry_cell_setting monoclinic
_symmetry_space_group_name_H-M 'C 2/c'
_symmetry_Int_Tables_number 15
loop_
_symmetry_equiv_pos_site_id
_symmetry_equiv_pos_as_xyz
1 x,y,z
2 -x,y,-z+1/2
3 -x,-y,-z
4 x,-y,z+1/2
5 x+1/2,y+1/2,z
6 -x+1/2,y+1/2,-z+1/2
7 -x+1/2,-y+1/2,-z
8 x+1/2,-y+1/2,z+1/2
_cell_length_a 15.5317510693
_cell_length_b 18.8043822440
_cell_length_c 12.9496688537
_cell_angle_alpha 90.0000000000
_cell_angle_beta 68.9063777318
_cell_angle_gamma 90.0000000000
loop_
_atom_site_label
_atom_site_type_symbol
_atom_site_fract_x
_atom_site_fract_y
_atom_site_fract_z
_atom_site_fftype
_atom_site_charge
_atom_site_hybridization
C0_0 C 0.1326166251 0.1145200381 -0.3003428519 C3 0.0464775000 2
C1_0 C 0.1154541920 0.1633251609 -0.2138655274 C3 -0.1003135000 2
C2_0 C 0.1460107758 0.1406285471 -0.4065210299 C3 -0.1660725000 2
C6_0 C 0.1390408385 0.0354746556 -0.2842703014 C4 0.0455393400 3
C3_0 C 0.1122421144 0.2362770610 -0.2329214123 C3 -0.0204136000 2
H0_0 H 0.1040441812 0.1456015295 -0.1299647916 H 0.1116500000 0
C4_0 C 0.1431927960 0.2130577951 -0.4262420018 C3 -0.0458910000 2
H1_0 H 0.1589566662 0.1039160270 -0.4757312857 H 0.1116500000 0
C7_0 C 0.0937493247 0.0066404067 -0.1661486801 C4 0.0455393400 3
H3_0 H 0.1089841574 0.0078171338 -0.3382657530 H 0.0084140800 0
H4_0 H 0.2126441551 0.0204841293 -0.3155069788 H 0.0084140800 0
C5_0 C 0.1263697888 0.2616202481 -0.3396105565 C3 -0.0204136000 2
Cl1_0 Cl 0.0923829224 0.2948756230 -0.1240007603 Cl -0.0453454000 0
H2_0 H 0.1537407869 0.2325749374 -0.5089721770 H 0.1116500000 0
C8_0 C 0.0900093974 -0.0736235939 -0.1644689783 C3 0.0464775000 2
H5_0 H 0.1329197593 0.0256709093 -0.1154799624 H 0.0084140800 0
H6_0 H 0.0235209668 0.0282111540 -0.1279300970 H 0.0084140800 0
Cl0_0 Cl 0.1224999136 0.3510648431 -0.3660393598 Cl -0.0453454000 0
C9_0 C 0.1693973221 -0.1144603515 -0.2172254171 C3 -0.1660725000 2
C10_0 C 0.0071370632 -0.1103734697 -0.1123711182 C3 -0.1660725000 2
C11_0 C 0.1655249791 -0.1883439747 -0.2203674141 C3 -0.1888895000 2
H7_0 H 0.2363369479 -0.0887930154 -0.2564069374 H 0.1116500000 0
C12_0 C 0.0023667521 -0.1842697319 -0.1155565238 C3 -0.1888895000 2
H8_0 H -0.0559938381 -0.0804661346 -0.0698207466 H 0.1116500000 0
C13_0 C 0.0815024373 -0.2244315516 -0.1718346478 C3 0.2632040000 2
H9_0 H 0.2287168023 -0.2183724098 -0.2593815436 H 0.1116500000 0
H10_0 H -0.0632114679 -0.2112516640 -0.0753143685 H 0.1116500000 0
N0_0 N 0.0757037506 -0.2989862038 -0.1741550823 N -0.5329660000 2
C14_0 C 0.1225694537 -0.3439209643 -0.2595036100 C3 0.4578075000 2
H11_0 H 0.0310940623 -0.3243228378 -0.1059068439 H 0.3155160000 0
C15_0 C 0.1200580294 -0.4193588723 -0.2430286133 C3 -0.2871177000 2
C16_0 C 0.1727421868 -0.3184145339 -0.3674755091 C3 -0.1888895000 2
C17_0 C 0.1667070963 -0.4643079721 -0.3328096211 C3 -0.0791469000 2
C20_0 C 0.0691167764 -0.4524388873 -0.1357718437 C3 0.5462276000 2
C18_0 C 0.2170512030 -0.3642007867 -0.4540914369 C3 -0.1116500000 2
H12_0 H 0.1745456177 -0.2615412713 -0.3827703902 H 0.1116500000 0
C19_0 C 0.2147832415 -0.4379854534 -0.4376391103 C3 -0.1116500000 2
H13_0 H 0.1630051342 -0.5212991465 -0.3174654940 H 0.1116500000 0
O0_0 O 0.0864894967 -0.5209520118 -0.1285935044 O2 -0.4429420000 3
O1_0 O 0.0129002133 -0.4186941057 -0.0559376263 O1 -0.4592050000 2
H14_0 H 0.2527297365 -0.3424839815 -0.5366280537 H 0.1116500000 0
H15_0 H 0.2484852839 -0.4739112940 -0.5062156139 H 0.1116500000 0
H16_0 H 0.0454985950 -0.5423529905 -0.0540477413 H 0.3386910000 0
#END
#########################################################################################
# Avant-garde Materials Simulation           
# XXIII NEUMANN/KENDRICK/LEUSEN Z'=1, RANK 60, ENERGY -150.94129785215517 kcal/mol/atom
#########################################################################################

data_rank_000060
_symmetry_cell_setting triclinic
_symmetry_space_group_name_H-M 'P -1'
_symmetry_Int_Tables_number 2
loop_
_symmetry_equiv_pos_site_id
_symmetry_equiv_pos_as_xyz
1 x,y,z
2 -x,-y,-z
_cell_length_a 7.6884909555
_cell_length_b 11.2445821104
_cell_length_c 10.6046060181
_cell_angle_alpha 89.8286739933
_cell_angle_beta 94.9883853869
_cell_angle_gamma 91.4078935483
loop_
_atom_site_label
_atom_site_type_symbol
_atom_site_fract_x
_atom_site_fract_y
_atom_site_fract_z
_atom_site_fftype
_atom_site_charge
_atom_site_hybridization
C0_0 C 0.2371934977 0.5175997175 0.4024809173 C3 0.0464775000 2
C1_0 C 0.2487040420 0.5105155181 0.5344250064 C3 -0.1003135000 2
C2_0 C 0.1788891164 0.4158954380 0.3329630703 C3 -0.1660725000 2
C6_0 C 0.2825295962 0.6294898681 0.3321140920 C4 0.0455393400 3
C3_0 C 0.2038401428 0.4052261823 0.5956385929 C3 -0.0204136000 2
H0_0 H 0.2911996320 0.5870788689 0.5928251550 H 0.1116500000 0
C4_0 C 0.1352784341 0.3106402505 0.3929668395 C3 -0.0458910000 2
H1_0 H 0.1661276681 0.4193789079 0.2298179821 H 0.1116500000 0
C7_0 C 0.3483792724 0.7361274732 0.4128661265 C4 0.0455393400 3
H3_0 H 0.3810018456 0.6062183092 0.2676309736 H 0.0084140800 0
H4_0 H 0.1670846526 0.6550059339 0.2698836755 H 0.0084140800 0
C5_0 C 0.1486556383 0.3039482602 0.5252187249 C3 -0.0204136000 2
Cl1_0 Cl 0.2142357860 0.4045948510 0.7589429621 Cl -0.0453454000 0
H2_0 H 0.0894082521 0.2327609441 0.3376213143 H 0.1116500000 0
C8_0 C 0.3934381290 0.8452452423 0.3375548824 C3 0.0464775000 2
H5_0 H 0.2512076257 0.7600171428 0.4781272517 H 0.0084140800 0
H6_0 H 0.4663586234 0.7108802472 0.4730429172 H 0.0084140800 0
Cl0_0 Cl 0.0953567609 0.1717024695 0.5975089261 Cl -0.0453454000 0
C9_0 C 0.3569639671 0.9590487741 0.3802844961 C3 -0.1660725000 2
C10_0 C 0.4824854974 0.8379073923 0.2279712142 C3 -0.1660725000 2
C11_0 C 0.4196324703 1.0611879538 0.3229316757 C3 -0.1888895000 2
H7_0 H 0.2838344294 0.9683748727 0.4632214658 H 0.1116500000 0
C12_0 C 0.5427667459 0.9391934183 0.1682422471 C3 -0.1888895000 2
H8_0 H 0.5097651287 0.7514866989 0.1891236055 H 0.1116500000 0
C13_0 C 0.5183559453 1.0522514473 0.2184274197 C3 0.2632040000 2
H9_0 H 0.3956658867 1.1487012598 0.3610162538 H 0.1116500000 0
H10_0 H 0.6104168029 0.9307475593 0.0827464329 H 0.1116500000 0
N0_0 N 0.5848780279 1.1565165921 0.1644872148 N -0.5329660000 2
C14_0 C 0.7481094936 1.1746607015 0.1244405425 C3 0.4578075000 2
H11_0 H 0.5077313170 1.2294703785 0.1559173923 H 0.3155160000 0
C15_0 C 0.7913909131 1.2823261350 0.0598243193 C3 -0.2871177000 2
C16_0 C 0.8810248099 1.0903767580 0.1477303610 C3 -0.1888895000 2
C17_0 C 0.9604581475 1.2986266637 0.0193990197 C3 -0.0791469000 2
C20_0 C 0.6647684289 1.3755825350 0.0341203717 C3 0.5462276000 2
C18_0 C 1.0454576885 1.1093793728 0.1064750688 C3 -0.1116500000 2
H12_0 H 0.8531696959 1.0093197763 0.1992771451 H 0.1116500000 0
C19_0 C 1.0868273418 1.2136593722 0.0408447124 C3 -0.1116500000 2
H13_0 H 0.9898711221 1.3810462247 -0.0292782128 H 0.1116500000 0
O0_0 O 0.7192403519 1.4689945385 -0.0300839465 O2 -0.4429420000 3
O1_0 O 0.5114201007 1.3696767014 0.0692550122 O1 -0.4592050000 2
H14_0 H 1.1435694564 1.0419211942 0.1264981074 H 0.1116500000 0
H15_0 H 1.2160411763 1.2282695125 0.0080781891 H 0.1116500000 0
H16_0 H 0.6220499890 1.5301644740 -0.0433785604 H 0.3386910000 0
#END
#########################################################################################
# Avant-garde Materials Simulation           
# XXIII NEUMANN/KENDRICK/LEUSEN Z'=1, RANK 61, ENERGY -150.94074862290199 kcal/mol/atom
#########################################################################################

data_rank_000061
_symmetry_cell_setting monoclinic
_symmetry_space_group_name_H-M 'P 2_1/c'
_symmetry_Int_Tables_number 14
loop_
_symmetry_equiv_pos_site_id
_symmetry_equiv_pos_as_xyz
1 x,y,z
2 -x,y+1/2,-z+1/2
3 -x,-y,-z
4 x,-y+1/2,z+1/2
_cell_length_a 6.5609522162
_cell_length_b 40.6068310472
_cell_length_c 7.5956129541
_cell_angle_alpha 90.0000000000
_cell_angle_beta 63.0628012950
_cell_angle_gamma 90.0000000000
loop_
_atom_site_label
_atom_site_type_symbol
_atom_site_fract_x
_atom_site_fract_y
_atom_site_fract_z
_atom_site_fftype
_atom_site_charge
_atom_site_hybridization
C0_0 C -1.0601740141 0.6749228072 0.4883858327 C3 0.0464775000 2
C1_0 C -0.9830767026 0.6945013000 0.5974949436 C3 -0.1003135000 2
C2_0 C -1.2969680270 0.6720431207 0.5563309742 C3 -0.1660725000 2
C6_0 C -0.8967813955 0.6574833396 0.3016648120 C4 0.0455393400 3
C3_0 C -1.1367489798 0.7107383931 0.7683746204 C3 -0.0204136000 2
H0_0 H -0.8011367577 0.6977002734 0.5512078644 H 0.1116500000 0
C4_0 C -1.4512658503 0.6887481682 0.7237500966 C3 -0.0458910000 2
H1_0 H -1.3619549864 0.6563965014 0.4763359395 H 0.1116500000 0
C7_0 C -0.6671040957 0.6483232273 0.2953257507 C4 0.0455393400 3
H3_0 H -0.9821603613 0.6352969067 0.2844255207 H 0.0084140800 0
H4_0 H -0.8650393834 0.6734393483 0.1741369166 H 0.0084140800 0
C5_0 C -1.3723588720 0.7084979006 0.8305980154 C3 -0.0204136000 2
Cl1_0 Cl -1.0328145144 0.7330764423 0.9034198248 Cl -0.0453454000 0
H2_0 H -1.6348554473 0.6866205317 0.7744706508 H 0.1116500000 0
C8_0 C -0.5027579847 0.6297370999 0.1141626550 C3 0.0464775000 2
H5_0 H -0.5799354039 0.6707702200 0.3064431013 H 0.0084140800 0
H6_0 H -0.7017525489 0.6334606413 0.4279395235 H 0.0084140800 0
Cl0_0 Cl -1.5643853775 0.7293850493 1.0370960360 Cl -0.0453454000 0
C9_0 C -0.5736117487 0.6042692973 0.0296785136 C3 -0.1660725000 2
C10_0 C -0.2680348406 0.6365843086 0.0311207556 C3 -0.1660725000 2
C11_0 C -0.4165712831 0.5858869146 -0.1286798725 C3 -0.1888895000 2
H7_0 H -0.7541192451 0.5977901041 0.0908045195 H 0.1116500000 0
C12_0 C -0.1093618529 0.6184536866 -0.1272745758 C3 -0.1888895000 2
H8_0 H -0.2081778100 0.6566641227 0.0914116423 H 0.1116500000 0
C13_0 C -0.1819790026 0.5927163323 -0.2085452437 C3 0.2632040000 2
H9_0 H -0.4754628897 0.5653259998 -0.1857987393 H 0.1116500000 0
H10_0 H 0.0726234045 0.6240932237 -0.1888730023 H 0.1116500000 0
N0_0 N -0.0160932203 0.5733335449 -0.3591921402 N -0.5329660000 2
C14_0 C -0.0223864756 0.5613405136 -0.5252481887 C3 0.4578075000 2
H11_0 H 0.1164246511 0.5642357660 -0.3374321331 H 0.3155160000 0
C15_0 C 0.1375748022 0.5367186684 -0.6438362039 C3 -0.2871177000 2
C16_0 C -0.1800180606 0.5734677018 -0.5892021573 C3 -0.1888895000 2
C17_0 C 0.1368607288 0.5262584251 -0.8206426053 C3 -0.0791469000 2
C20_0 C 0.2994598982 0.5216869602 -0.5846474083 C3 0.5462276000 2
C18_0 C -0.1779097702 0.5622826929 -0.7621852797 C3 -0.1116500000 2
H12_0 H -0.3036917778 0.5920143590 -0.5004837987 H 0.1116500000 0
C19_0 C -0.0174878803 0.5387907179 -0.8810743164 C3 -0.1116500000 2
H13_0 H 0.2624608759 0.5079620188 -0.9100503778 H 0.1116500000 0
O0_0 O 0.4297251824 0.4978840744 -0.7004960117 O2 -0.4429420000 3
O1_0 O 0.3155648888 0.5304370154 -0.4319177401 O1 -0.4592050000 2
H14_0 H -0.3018209070 0.5721902401 -0.8068857331 H 0.1116500000 0
H15_0 H -0.0150316598 0.5304127931 -1.0181222612 H 0.1116500000 0
H16_0 H 0.5304119901 0.4879195031 -0.6424221832 H 0.3386910000 0
#END
#########################################################################################
# Avant-garde Materials Simulation           
# XXIII NEUMANN/KENDRICK/LEUSEN Z'=1, RANK 62, ENERGY -150.94069097582513 kcal/mol/atom
#########################################################################################

data_rank_000062
_symmetry_cell_setting orthorhombic
_symmetry_space_group_name_H-M 'P b c n'
_symmetry_Int_Tables_number 60
loop_
_symmetry_equiv_pos_site_id
_symmetry_equiv_pos_as_xyz
1 x,y,z
2 -x+1/2,-y+1/2,z+1/2
3 -x,y,-z+1/2
4 x+1/2,-y+1/2,-z
5 -x,-y,-z
6 x+1/2,y+1/2,-z+1/2
7 x,-y,z+1/2
8 -x+1/2,y+1/2,z
_cell_length_a 8.3853223449
_cell_length_b 18.4802927967
_cell_length_c 24.0961138702
_cell_angle_alpha 90.0000000000
_cell_angle_beta 90.0000000000
_cell_angle_gamma 90.0000000000
loop_
_atom_site_label
_atom_site_type_symbol
_atom_site_fract_x
_atom_site_fract_y
_atom_site_fract_z
_atom_site_fftype
_atom_site_charge
_atom_site_hybridization
C0_0 C 0.7149941316 0.3458614300 0.7389570193 C3 0.0464775000 2
C1_0 C 0.7466551287 0.3969705897 0.7802367490 C3 -0.1003135000 2
C2_0 C 0.7363601430 0.2724015955 0.7516831950 C3 -0.1660725000 2
C6_0 C 0.6530024161 0.3681157625 0.6828549574 C4 0.0455393400 3
C3_0 C 0.7923919763 0.3755823380 0.8335704892 C3 -0.0204136000 2
H0_0 H 0.7324149517 0.4545011722 0.7716744699 H 0.1116500000 0
C4_0 C 0.7853545118 0.2507683064 0.8042008067 C3 -0.0458910000 2
H1_0 H 0.7117455046 0.2312296879 0.7203995190 H 0.1116500000 0
C7_0 C 0.7670394533 0.3509017543 0.6344809264 C4 0.0455393400 3
H3_0 H 0.5397438889 0.3395851252 0.6754168840 H 0.0084140800 0
H4_0 H 0.6241108913 0.4261548103 0.6826938867 H 0.0084140800 0
C5_0 C 0.8116990220 0.3020156812 0.8458886091 C3 -0.0204136000 2
Cl1_0 Cl 0.8216544299 0.4411876020 0.8836635703 Cl -0.0453454000 0
H2_0 H 0.8023175966 0.1937392590 0.8136983184 H 0.1116500000 0
C8_0 C 0.6883901333 0.3636977866 0.5791878825 C3 0.0464775000 2
H5_0 H 0.8750916351 0.3841057655 0.6381323692 H 0.0084140800 0
H6_0 H 0.8049399016 0.2939815875 0.6375497489 H 0.0084140800 0
Cl0_0 Cl 0.8653446860 0.2727399001 0.9112464180 Cl -0.0453454000 0
C9_0 C 0.7270019423 0.4233156894 0.5459704251 C3 -0.1660725000 2
C10_0 C 0.5686322088 0.3167194322 0.5603606442 C3 -0.1660725000 2
C11_0 C 0.6473687314 0.4363358294 0.4961462321 C3 -0.1888895000 2
H7_0 H 0.8201712819 0.4606457750 0.5594280444 H 0.1116500000 0
C12_0 C 0.4896584628 0.3285134199 0.5104331124 C3 -0.1888895000 2
H8_0 H 0.5373907828 0.2692127221 0.5849663989 H 0.1116500000 0
C13_0 C 0.5271467907 0.3892892518 0.4779364179 C3 0.2632040000 2
H9_0 H 0.6762149022 0.4838809745 0.4712988571 H 0.1116500000 0
H10_0 H 0.4000458988 0.2900025598 0.4963184147 H 0.1116500000 0
N0_0 N 0.4533735644 0.4027479754 0.4265157509 N -0.5329660000 2
C14_0 C 0.2960911176 0.3943222850 0.4131791217 C3 0.4578075000 2
H11_0 H 0.5227598921 0.4212560437 0.3946692588 H 0.3155160000 0
C15_0 C 0.2426580944 0.4009069333 0.3567033712 C3 -0.2871177000 2
C16_0 C 0.1793334968 0.3816839137 0.4545904395 C3 -0.1888895000 2
C17_0 C 0.0782560367 0.3935325805 0.3446814825 C3 -0.0791469000 2
C20_0 C 0.3533103772 0.4147512214 0.3112805485 C3 0.5462276000 2
C18_0 C 0.0198480038 0.3747009430 0.4411694852 C3 -0.1116500000 2
H12_0 H 0.2155922604 0.3786469127 0.4978643724 H 0.1116500000 0
C19_0 C -0.0324869636 0.3800791577 0.3858985155 C3 -0.1116500000 2
H13_0 H 0.0398088296 0.3992700041 0.3017556381 H 0.1116500000 0
O0_0 O 0.2899682266 0.4158518928 0.2605342656 O2 -0.4429420000 3
O1_0 O 0.5010371507 0.4251180811 0.3182564465 O1 -0.4592050000 2
H14_0 H -0.0663041808 0.3656734636 0.4743348832 H 0.1116500000 0
H15_0 H -0.1585567124 0.3748559561 0.3759604505 H 0.1116500000 0
H16_0 H 0.3776955080 0.4223934042 0.2312499633 H 0.3386910000 0
#END
#########################################################################################
# Avant-garde Materials Simulation           
# XXIII NEUMANN/KENDRICK/LEUSEN Z'=1, RANK 63, ENERGY -150.94063631851336 kcal/mol/atom
#########################################################################################

data_rank_000063
_symmetry_cell_setting triclinic
_symmetry_space_group_name_H-M 'P -1'
_symmetry_Int_Tables_number 2
loop_
_symmetry_equiv_pos_site_id
_symmetry_equiv_pos_as_xyz
1 x,y,z
2 -x,-y,-z
_cell_length_a 4.3412653540
_cell_length_b 14.6150578109
_cell_length_c 15.0387947239
_cell_angle_alpha 71.7405846442
_cell_angle_beta 92.0903325457
_cell_angle_gamma 97.5454451813
loop_
_atom_site_label
_atom_site_type_symbol
_atom_site_fract_x
_atom_site_fract_y
_atom_site_fract_z
_atom_site_fftype
_atom_site_charge
_atom_site_hybridization
C0_0 C 0.5924982925 0.8521184015 0.9402699419 C3 0.0464775000 2
C1_0 C 0.6161192607 0.7551594522 0.9496273565 C3 -0.1003135000 2
C2_0 C 0.7377959932 0.8908994183 1.0075727574 C3 -0.1660725000 2
C6_0 C 0.4193812442 0.9135776010 0.8598509806 C4 0.0455393400 3
C3_0 C 0.7810681085 0.6985767897 1.0234612887 C3 -0.0204136000 2
H0_0 H 0.5025341550 0.7217922972 0.8995371668 H 0.1116500000 0
C4_0 C 0.8994406053 0.8348760647 1.0820489164 C3 -0.0458910000 2
H1_0 H 0.7229155248 0.9664096464 1.0019460773 H 0.1116500000 0
C7_0 C 0.6246454461 0.9682461717 0.7728417526 C4 0.0455393400 3
H3_0 H 0.2239689421 0.8684298582 0.8396455150 H 0.0084140800 0
H4_0 H 0.3175745933 0.9673881122 0.8829563790 H 0.0084140800 0
C5_0 C 0.9230782254 0.7380667302 1.0908381376 C3 -0.0204136000 2
Cl1_0 Cl 0.8043713706 0.5799908048 1.0301298633 Cl -0.0453454000 0
H2_0 H 1.0063414714 0.8653341676 1.1349086810 H 0.1116500000 0
C8_0 C 0.4629290608 1.0440326218 0.7019326445 C3 0.0464775000 2
H5_0 H 0.8403460194 1.0033701915 0.7950696284 H 0.0084140800 0
H6_0 H 0.6948895588 0.9159402236 0.7409033915 H 0.0084140800 0
Cl0_0 Cl 1.1196306654 0.6689907941 1.1841213879 Cl -0.0453454000 0
C9_0 C 0.4405081984 1.1333307351 0.7162664179 C3 -0.1660725000 2
C10_0 C 0.3224682647 1.0283469140 0.6219725455 C3 -0.1660725000 2
C11_0 C 0.2896544513 1.2044286521 0.6529959819 C3 -0.1888895000 2
H7_0 H 0.5473883987 1.1486768378 0.7777187696 H 0.1116500000 0
C12_0 C 0.1673369965 1.0987238466 0.5579766855 C3 -0.1888895000 2
H8_0 H 0.3316736320 0.9589915824 0.6094403199 H 0.1116500000 0
C13_0 C 0.1525728997 1.1887978057 0.5718171216 C3 0.2632040000 2
H9_0 H 0.2798910870 1.2737473755 0.6652774866 H 0.1116500000 0
H10_0 H 0.0489716153 1.0815790035 0.4991738254 H 0.1116500000 0
N0_0 N 0.0006226537 1.2636207255 0.5131478651 N -0.5329660000 2
C14_0 C -0.0441083321 1.2923147868 0.4181737464 C3 0.4578075000 2
H11_0 H -0.0757424764 1.3098910352 0.5441471401 H 0.3155160000 0
C15_0 C -0.2030162690 1.3754229148 0.3749280396 C3 -0.2871177000 2
C16_0 C 0.0709450109 1.2458527801 0.3590710247 C3 -0.1888895000 2
C17_0 C -0.2401779471 1.4067452699 0.2771071725 C3 -0.0791469000 2
C20_0 C -0.3235486237 1.4307811613 0.4289944393 C3 0.5462276000 2
C18_0 C 0.0294696054 1.2790025984 0.2630473596 C3 -0.1116500000 2
H12_0 H 0.2079056855 1.1864618153 0.3885905241 H 0.1116500000 0
C19_0 C -0.1275402342 1.3594498474 0.2209309270 C3 -0.1116500000 2
H13_0 H -0.3599086202 1.4700793628 0.2459801503 H 0.1116500000 0
O0_0 O -0.4702976813 1.5046250434 0.3806011498 O2 -0.4429420000 3
O1_0 O -0.2921535813 1.4103274513 0.5166961293 O1 -0.4592050000 2
H14_0 H 0.1273982382 1.2424778439 0.2197301575 H 0.1116500000 0
H15_0 H -0.1531261287 1.3860152039 0.1452412227 H 0.1116500000 0
H16_0 H -0.5593297028 1.5361847674 0.4244284592 H 0.3386910000 0
#END
#########################################################################################
# Avant-garde Materials Simulation           
# XXIII NEUMANN/KENDRICK/LEUSEN Z'=1, RANK 64, ENERGY -150.94061369619848 kcal/mol/atom
#########################################################################################

data_rank_000064
_symmetry_cell_setting monoclinic
_symmetry_space_group_name_H-M 'P 2_1/c'
_symmetry_Int_Tables_number 14
loop_
_symmetry_equiv_pos_site_id
_symmetry_equiv_pos_as_xyz
1 x,y,z
2 -x,y+1/2,-z+1/2
3 -x,-y,-z
4 x,-y+1/2,z+1/2
_cell_length_a 18.0029695184
_cell_length_b 4.9632415102
_cell_length_c 21.2397272149
_cell_angle_alpha 90.0000000000
_cell_angle_beta 110.2092276668
_cell_angle_gamma 90.0000000000
loop_
_atom_site_label
_atom_site_type_symbol
_atom_site_fract_x
_atom_site_fract_y
_atom_site_fract_z
_atom_site_fftype
_atom_site_charge
_atom_site_hybridization
C0_0 C -0.3898691484 0.6330135258 0.4436957505 C3 0.0464775000 2
C1_0 C -0.4001806255 0.8396874507 0.4846702584 C3 -0.1003135000 2
C2_0 C -0.3126953566 0.5668762684 0.4480375710 C3 -0.1660725000 2
C6_0 C -0.4614658691 0.4846412669 0.3985805804 C4 0.0455393400 3
C3_0 C -0.3356108639 0.9731475092 0.5299088006 C3 -0.0204136000 2
H0_0 H -0.4597572913 0.8944262347 0.4822083315 H 0.1116500000 0
C4_0 C -0.2474632880 0.6975916086 0.4933019171 C3 -0.0458910000 2
H1_0 H -0.3028578433 0.4086123037 0.4162173999 H 0.1116500000 0
C7_0 C -0.5078136809 0.6408954564 0.3346981253 C4 0.0455393400 3
H3_0 H -0.4435692260 0.2867466396 0.3853693213 H 0.0084140800 0
H4_0 H -0.5003922104 0.4443921958 0.4276706626 H 0.0084140800 0
C5_0 C -0.2584506533 0.9001495775 0.5349037412 C3 -0.0204136000 2
Cl1_0 Cl -0.3513533277 1.2215420135 0.5807307664 Cl -0.0453454000 0
H2_0 H -0.1875327535 0.6421342227 0.4969956687 H 0.1116500000 0
C8_0 C -0.5845774899 0.5115823311 0.2917152832 C3 0.0464775000 2
H5_0 H -0.5208623895 0.8444922965 0.3491517743 H 0.0084140800 0
H6_0 H -0.4697658482 0.6740305459 0.3044554904 H 0.0084140800 0
Cl0_0 Cl -0.1778665474 1.0560466766 0.5922482685 Cl -0.0453454000 0
C9_0 C -0.6194388311 0.5842249454 0.2239257789 C3 -0.1660725000 2
C10_0 C -0.6262257477 0.3272890291 0.3166590734 C3 -0.1660725000 2
C11_0 C -0.6908117405 0.4744276037 0.1834206425 C3 -0.1888895000 2
H7_0 H -0.5896084072 0.7309653558 0.2026782526 H 0.1116500000 0
C12_0 C -0.6990177419 0.2195107716 0.2771424668 C3 -0.1888895000 2
H8_0 H -0.6027042043 0.2638306622 0.3689400321 H 0.1116500000 0
C13_0 C -0.7324579202 0.2884048670 0.2090626570 C3 0.2632040000 2
H9_0 H -0.7160091645 0.5320988675 0.1307061633 H 0.1116500000 0
H10_0 H -0.7291728465 0.0870163292 0.3010438863 H 0.1116500000 0
N0_0 N -0.8053022241 0.2004880214 0.1645064797 N -0.5329660000 2
C14_0 C -0.8611588807 0.0270195873 0.1723659746 C3 0.4578075000 2
H11_0 H -0.8283974075 0.3175581211 0.1223592384 H 0.3155160000 0
C15_0 C -0.9413164235 0.0431228289 0.1265723391 C3 -0.2871177000 2
C16_0 C -0.8434075827 -0.1726746497 0.2228928239 C3 -0.1888895000 2
C17_0 C -0.9992291896 -0.1269935600 0.1360613790 C3 -0.0791469000 2
C20_0 C -0.9657100803 0.2338456860 0.0703372543 C3 0.5462276000 2
C18_0 C -0.9020328721 -0.3367068597 0.2305797547 C3 -0.1116500000 2
H12_0 H -0.7825460543 -0.2067837906 0.2548448610 H 0.1116500000 0
C19_0 C -0.9809425112 -0.3124793501 0.1879510790 C3 -0.1116500000 2
H13_0 H -1.0596840599 -0.1097962074 0.1011802308 H 0.1116500000 0
O0_0 O -1.0418199700 0.2304785795 0.0329933731 O2 -0.4429420000 3
O1_0 O -0.9181256167 0.3925849830 0.0573257885 O1 -0.4592050000 2
H14_0 H -0.8857030491 -0.4890362971 0.2700735439 H 0.1116500000 0
H15_0 H -1.0266166361 -0.4404408283 0.1949202040 H 0.1116500000 0
H16_0 H -1.0544721522 0.3800908373 -0.0024759530 H 0.3386910000 0
#END
#########################################################################################
# Avant-garde Materials Simulation           
# XXIII NEUMANN/KENDRICK/LEUSEN Z'=1, RANK 65, ENERGY -150.94040729442716 kcal/mol/atom
#########################################################################################

data_rank_000065
_symmetry_cell_setting triclinic
_symmetry_space_group_name_H-M 'P -1'
_symmetry_Int_Tables_number 2
loop_
_symmetry_equiv_pos_site_id
_symmetry_equiv_pos_as_xyz
1 x,y,z
2 -x,-y,-z
_cell_length_a 9.2721352224
_cell_length_b 9.8797720700
_cell_length_c 11.0785058122
_cell_angle_alpha 102.1198352558
_cell_angle_beta 93.7722626865
_cell_angle_gamma 114.2686002856
loop_
_atom_site_label
_atom_site_type_symbol
_atom_site_fract_x
_atom_site_fract_y
_atom_site_fract_z
_atom_site_fftype
_atom_site_charge
_atom_site_hybridization
C0_0 C 0.7910817235 0.3978558938 0.5749671573 C3 0.0464775000 2
C1_0 C 0.9216248631 0.3622153858 0.5898022915 C3 -0.1003135000 2
C2_0 C 0.6970289393 0.3460551464 0.4559501601 C3 -0.1660725000 2
C6_0 C 0.7550644786 0.4878492582 0.6873432836 C4 0.0455393400 3
C3_0 C 0.9536477356 0.2725981827 0.4900332270 C3 -0.0204136000 2
H0_0 H 0.9987306036 0.4021746855 0.6807572179 H 0.1116500000 0
C4_0 C 0.7287732162 0.2577061224 0.3553084557 C3 -0.0458910000 2
H1_0 H 0.5958863092 0.3727509817 0.4400148239 H 0.1116500000 0
C7_0 C 0.5988418022 0.5039295470 0.6636310892 C4 0.0455393400 3
H3_0 H 0.7507701797 0.4318576917 0.7640971632 H 0.0084140800 0
H4_0 H 0.8563145504 0.6032046321 0.7204947567 H 0.0084140800 0
C5_0 C 0.8550880046 0.2180729980 0.3723432296 C3 -0.0204136000 2
Cl1_0 Cl 1.1117082535 0.2256929401 0.5126744243 Cl -0.0453454000 0
H2_0 H 0.6531195226 0.2163420931 0.2635963255 H 0.1116500000 0
C8_0 C 0.5558011278 0.5802841922 0.7791390672 C3 0.0464775000 2
H5_0 H 0.6104313376 0.5704413201 0.5934736439 H 0.0084140800 0
H6_0 H 0.4993985965 0.3892812566 0.6223029659 H 0.0084140800 0
Cl0_0 Cl 0.8849407818 0.0985066665 0.2491856680 Cl -0.0453454000 0
C9_0 C 0.6502103984 0.7350553667 0.8431139164 C3 -0.1660725000 2
C10_0 C 0.4169401413 0.4982445900 0.8244780633 C3 -0.1660725000 2
C11_0 C 0.6070963076 0.8055985657 0.9481586817 C3 -0.1888895000 2
H7_0 H 0.7575479969 0.8034074381 0.8090806797 H 0.1116500000 0
C12_0 C 0.3734650813 0.5669626369 0.9297452492 C3 -0.1888895000 2
H8_0 H 0.3411702694 0.3777574272 0.7763595985 H 0.1116500000 0
C13_0 C 0.4677746963 0.7219247051 0.9924558989 C3 0.2632040000 2
H9_0 H 0.6799172752 0.9269913733 0.9948664785 H 0.1116500000 0
H10_0 H 0.2666783125 0.4996202748 0.9644391443 H 0.1116500000 0
N0_0 N 0.4263491544 0.7938100681 1.1001151112 N -0.5329660000 2
C14_0 C 0.2813444005 0.7980092920 1.1083122629 C3 0.4578075000 2
H11_0 H 0.5103378075 0.8504551596 1.1798705137 H 0.3155160000 0
C15_0 C 0.2511025014 0.8724123515 1.2230559783 C3 -0.2871177000 2
C16_0 C 0.1578858034 0.7339589251 1.0023117364 C3 -0.1888895000 2
C17_0 C 0.1026946518 0.8798709327 1.2259710647 C3 -0.0791469000 2
C20_0 C 0.3666819249 0.9355634574 1.3398820996 C3 0.5462276000 2
C18_0 C 0.0128675187 0.7414812360 1.0094183705 C3 -0.1116500000 2
H12_0 H 0.1786794818 0.6797253383 0.9134152036 H 0.1116500000 0
C19_0 C -0.0167222627 0.8143063726 1.1214070362 C3 -0.1116500000 2
H13_0 H 0.0831376565 0.9375106833 1.3140198079 H 0.1116500000 0
O0_0 O 0.3288320157 1.0128293323 1.4355210738 O2 -0.4429420000 3
O1_0 O 0.4928299499 0.9162282689 1.3502723198 O1 -0.4592050000 2
H14_0 H -0.0790452014 0.6912942986 0.9257931345 H 0.1116500000 0
H15_0 H -0.1317813772 0.8186500479 1.1255144975 H 0.1116500000 0
H16_0 H 0.4051744911 1.0397670427 1.5174984341 H 0.3386910000 0
#END
#########################################################################################
# Avant-garde Materials Simulation           
# XXIII NEUMANN/KENDRICK/LEUSEN Z'=1, RANK 66, ENERGY -150.94037617049997 kcal/mol/atom
#########################################################################################

data_rank_000066
_symmetry_cell_setting triclinic
_symmetry_space_group_name_H-M 'P -1'
_symmetry_Int_Tables_number 2
loop_
_symmetry_equiv_pos_site_id
_symmetry_equiv_pos_as_xyz
1 x,y,z
2 -x,-y,-z
_cell_length_a 6.3761300153
_cell_length_b 10.1506937195
_cell_length_c 14.9791648326
_cell_angle_alpha 89.5107744621
_cell_angle_beta 99.4257066576
_cell_angle_gamma 109.1805748452
loop_
_atom_site_label
_atom_site_type_symbol
_atom_site_fract_x
_atom_site_fract_y
_atom_site_fract_z
_atom_site_fftype
_atom_site_charge
_atom_site_hybridization
C0_0 C 0.0216864309 0.4128969105 0.8889515833 C3 0.0464775000 2
C1_0 C 0.1277164589 0.5162979511 0.8333604949 C3 -0.1003135000 2
C2_0 C -0.2137481790 0.3523187081 0.8691038364 C3 -0.1660725000 2
C6_0 C 0.1540297040 0.3687806842 0.9695113199 C4 0.0455393400 3
C3_0 C 0.0023984226 0.5585287068 0.7600522603 C3 -0.0204136000 2
H0_0 H 0.3103046600 0.5664862739 0.8466124568 H 0.1116500000 0
C4_0 C -0.3397220771 0.3939162757 0.7966411663 C3 -0.0458910000 2
H1_0 H -0.3005102005 0.2717144445 0.9115842437 H 0.1116500000 0
C7_0 C 0.1395416619 0.2145505684 0.9625368358 C4 0.0455393400 3
H3_0 H 0.3314954946 0.4361928452 0.9791828781 H 0.0084140800 0
H4_0 H 0.0903477792 0.3857081933 1.0309090452 H 0.0084140800 0
C5_0 C -0.2328887519 0.4975022083 0.7413629521 C3 -0.0204136000 2
Cl1_0 Cl 0.1390963831 0.6856765589 0.6929280623 Cl -0.0453454000 0
H2_0 H -0.5225216123 0.3466032146 0.7821117022 H 0.1116500000 0
C8_0 C 0.2276687971 0.1620532109 1.0504031401 C3 0.0464775000 2
H5_0 H -0.0375555044 0.1496513090 0.9399421218 H 0.0084140800 0
H6_0 H 0.2314058029 0.1997983089 0.9093721622 H 0.0084140800 0
Cl0_0 Cl -0.3898677827 0.5485825516 0.6517577136 Cl -0.0453454000 0
C9_0 C 0.1185891151 0.1510770793 1.1257442001 C3 -0.1660725000 2
C10_0 C 0.4168897721 0.1189889670 1.0594470150 C3 -0.1660725000 2
C11_0 C 0.1890619509 0.0945641604 1.2054828251 C3 -0.1888895000 2
H7_0 H -0.0249439852 0.1881681408 1.1222735979 H 0.1116500000 0
C12_0 C 0.4875852726 0.0603407321 1.1382800727 C3 -0.1888895000 2
H8_0 H 0.5074784797 0.1273373313 1.0027157343 H 0.1116500000 0
C13_0 C 0.3722843263 0.0448737620 1.2118783375 C3 0.2632040000 2
H9_0 H 0.1051042513 0.0911080712 1.2636696436 H 0.1116500000 0
H10_0 H 0.6324653516 0.0243935850 1.1432007565 H 0.1116500000 0
N0_0 N 0.4522670772 -0.0130222997 1.2900104002 N -0.5329660000 2
C14_0 C 0.3301191100 -0.1101517168 1.3425609961 C3 0.4578075000 2
H11_0 H 0.6231069415 0.0152832764 1.3109450927 H 0.3155160000 0
C15_0 C 0.4407570749 -0.1497035562 1.4243094072 C3 -0.2871177000 2
C16_0 C 0.0955780087 -0.1772818990 1.3170849953 C3 -0.1888895000 2
C17_0 C 0.3122957927 -0.2509412153 1.4768002763 C3 -0.0791469000 2
C20_0 C 0.6836409448 -0.0866154202 1.4556042961 C3 0.5462276000 2
C18_0 C -0.0245297749 -0.2765030487 1.3702378959 C3 -0.1116500000 2
H12_0 H 0.0096967348 -0.1511710683 1.2540786593 H 0.1116500000 0
C19_0 C 0.0820002688 -0.3137494255 1.4512144398 C3 -0.1116500000 2
H13_0 H 0.4001556879 -0.2775813703 1.5392040580 H 0.1116500000 0
O0_0 O 0.7623518680 -0.1276622444 1.5343773935 O2 -0.4429420000 3
O1_0 O 0.8117588543 0.0011367388 1.4109256495 O1 -0.4592050000 2
H14_0 H -0.2054241830 -0.3268629278 1.3488954939 H 0.1116500000 0
H15_0 H -0.0152929399 -0.3894728945 1.4935268498 H 0.1116500000 0
H16_0 H 0.9324433590 -0.0765092039 1.5522335390 H 0.3386910000 0
#END
#########################################################################################
# Avant-garde Materials Simulation           
# XXIII NEUMANN/KENDRICK/LEUSEN Z'=1, RANK 67, ENERGY -150.94015665449317 kcal/mol/atom
#########################################################################################

data_rank_000067
_symmetry_cell_setting monoclinic
_symmetry_space_group_name_H-M 'P 2_1/c'
_symmetry_Int_Tables_number 14
loop_
_symmetry_equiv_pos_site_id
_symmetry_equiv_pos_as_xyz
1 x,y,z
2 -x,y+1/2,-z+1/2
3 -x,-y,-z
4 x,-y+1/2,z+1/2
_cell_length_a 6.8002946441
_cell_length_b 35.9218846247
_cell_length_c 8.8452465339
_cell_angle_alpha 90.0000000000
_cell_angle_beta 121.3593686610
_cell_angle_gamma 90.0000000000
loop_
_atom_site_label
_atom_site_type_symbol
_atom_site_fract_x
_atom_site_fract_y
_atom_site_fract_z
_atom_site_fftype
_atom_site_charge
_atom_site_hybridization
C0_0 C 0.5919274417 0.1677213117 0.9407302782 C3 0.0464775000 2
C1_0 C 0.7548648602 0.1892802158 1.0821978524 C3 -0.1003135000 2
C2_0 C 0.3646698075 0.1676901977 0.9032838605 C3 -0.1660725000 2
C6_0 C 0.6508731411 0.1457897841 0.8246011616 C4 0.0455393400 3
C3_0 C 0.6936730105 0.2102533230 1.1845585276 C3 -0.0204136000 2
H0_0 H 0.9340746369 0.1898232753 1.1172746848 H 0.1116500000 0
C4_0 C 0.3019603940 0.1886540786 1.0034390874 C3 -0.0458910000 2
H1_0 H 0.2351055933 0.1507052250 0.7947304683 H 0.1116500000 0
C7_0 C 0.5651590950 0.1654382583 0.6448580791 C4 0.0455393400 3
H3_0 H 0.8377981794 0.1410471508 0.8918861902 H 0.0084140800 0
H4_0 H 0.5695876169 0.1181358079 0.7992266371 H 0.0084140800 0
C5_0 C 0.4656646963 0.2101305136 1.1451453378 C3 -0.0204136000 2
Cl1_0 Cl 0.9043184478 0.2348719624 1.3636516691 Cl -0.0453454000 0
H2_0 H 0.1247941201 0.1886069949 0.9727093464 H 0.1116500000 0
C8_0 C 0.5751448077 0.1405341437 0.5121099617 C3 0.0464775000 2
H5_0 H 0.3864698999 0.1746685752 0.5918984516 H 0.0084140800 0
H6_0 H 0.6664353458 0.1908824104 0.6662801125 H 0.0084140800 0
Cl0_0 Cl 0.3836518612 0.2352114638 1.2694158466 Cl -0.0453454000 0
C9_0 C 0.4116669089 0.1121972054 0.4264053087 C3 -0.1660725000 2
C10_0 C 0.7489727752 0.1440051979 0.4729469201 C3 -0.1660725000 2
C11_0 C 0.4166888745 0.0888318369 0.3028187505 C3 -0.1888895000 2
H7_0 H 0.2786790455 0.1078671283 0.4588291739 H 0.1116500000 0
C12_0 C 0.7557511169 0.1208951868 0.3492558689 C3 -0.1888895000 2
H8_0 H 0.8781497465 0.1658692368 0.5370256882 H 0.1116500000 0
C13_0 C 0.5874396709 0.0934318135 0.2601396093 C3 0.2632040000 2
H9_0 H 0.2909045960 0.0665672641 0.2418360428 H 0.1116500000 0
H10_0 H 0.8890721765 0.1246587878 0.3171626041 H 0.1116500000 0
N0_0 N 0.6021467833 0.0706873159 0.1363883212 N -0.5329660000 2
C14_0 C 0.4297178414 0.0611526200 -0.0312436088 C3 0.4578075000 2
H11_0 H 0.7624364742 0.0626986703 0.1647569228 H 0.3155160000 0
C15_0 C 0.4792373150 0.0388315711 -0.1421109407 C3 -0.2871177000 2
C16_0 C 0.2002729396 0.0736051197 -0.1033151688 C3 -0.1888895000 2
C17_0 C 0.3008894702 0.0305326679 -0.3165540352 C3 -0.0791469000 2
C20_0 C 0.7089987016 0.0239725480 -0.0801814467 C3 0.5462276000 2
C18_0 C 0.0295529309 0.0646235307 -0.2745682597 C3 -0.1116500000 2
H12_0 H 0.1588976414 0.0909313988 -0.0228358794 H 0.1116500000 0
C19_0 C 0.0782642665 0.0430239748 -0.3834066788 C3 -0.1116500000 2
H13_0 H 0.3437510082 0.0138640413 -0.3983052663 H 0.1116500000 0
O0_0 O 0.7261533011 0.0026449537 -0.1953299961 O2 -0.4429420000 3
O1_0 O 0.8814206467 0.0305139239 0.0719340366 O1 -0.4592050000 2
H14_0 H -0.1450070450 0.0748068079 -0.3257108771 H 0.1116500000 0
H15_0 H -0.0568461922 0.0360611927 -0.5178656481 H 0.1116500000 0
H16_0 H 0.8882438561 -0.0083726245 -0.1405007056 H 0.3386910000 0
#END
#########################################################################################
# Avant-garde Materials Simulation           
# XXIII NEUMANN/KENDRICK/LEUSEN Z'=1, RANK 68, ENERGY -150.94010909716783 kcal/mol/atom
#########################################################################################

data_rank_000068
_symmetry_cell_setting monoclinic
_symmetry_space_group_name_H-M 'P 2_1/c'
_symmetry_Int_Tables_number 14
loop_
_symmetry_equiv_pos_site_id
_symmetry_equiv_pos_as_xyz
1 x,y,z
2 -x,y+1/2,-z+1/2
3 -x,-y,-z
4 x,-y+1/2,z+1/2
_cell_length_a 17.4329363414
_cell_length_b 4.5567779902
_cell_length_c 23.5301006028
_cell_angle_alpha 90.0000000000
_cell_angle_beta 82.3869000837
_cell_angle_gamma 90.0000000000
loop_
_atom_site_label
_atom_site_type_symbol
_atom_site_fract_x
_atom_site_fract_y
_atom_site_fract_z
_atom_site_fftype
_atom_site_charge
_atom_site_hybridization
C0_0 C -0.0199021311 0.7098578205 0.8822563733 C3 0.0464775000 2
C1_0 C -0.0419007895 0.5495863954 0.8363169666 C3 -0.1003135000 2
C2_0 C -0.0668828983 0.6930804711 0.9353131233 C3 -0.1660725000 2
C6_0 C 0.0532144160 0.8895437885 0.8756034377 C4 0.0455393400 3
C3_0 C -0.1087527687 0.3774469549 0.8431200482 C3 -0.0204136000 2
H0_0 H -0.0069587354 0.5591719327 0.7943318005 H 0.1116500000 0
C4_0 C -0.1339866012 0.5244293063 0.9422808865 C3 -0.0458910000 2
H1_0 H -0.0515492674 0.8188218898 0.9716765671 H 0.1116500000 0
C7_0 C 0.1248399412 0.7065430486 0.8857638861 C4 0.0455393400 3
H3_0 H 0.0633752429 0.9877952421 0.8325515222 H 0.0084140800 0
H4_0 H 0.0464413138 1.0727144786 0.9063309075 H 0.0084140800 0
C5_0 C -0.1555182537 0.3635872813 0.8963603260 C3 -0.0204136000 2
Cl1_0 Cl -0.1334050710 0.1839401861 0.7848951017 Cl -0.0453454000 0
H2_0 H -0.1713561039 0.5205562347 0.9831999960 H 0.1116500000 0
C8_0 C 0.1964006079 0.8902175703 0.8870462639 C3 0.0464775000 2
H5_0 H 0.1116947472 0.5883959423 0.9267054031 H 0.0084140800 0
H6_0 H 0.1353819631 0.5370669939 0.8522954636 H 0.0084140800 0
Cl0_0 Cl -0.2392433970 0.1591625609 0.9060728054 Cl -0.0453454000 0
C9_0 C 0.2180599032 0.9870309135 0.9391662023 C3 -0.1660725000 2
C10_0 C 0.2429721558 0.9754105265 0.8366626267 C3 -0.1660725000 2
C11_0 C 0.2849426713 1.1506610353 0.9412088642 C3 -0.1888895000 2
H7_0 H 0.1828202415 0.9277817348 0.9793411056 H 0.1116500000 0
C12_0 C 0.3095220963 1.1437805781 0.8378535938 C3 -0.1888895000 2
H8_0 H 0.2268501735 0.9096000889 0.7952294055 H 0.1116500000 0
C13_0 C 0.3326149302 1.2278458996 0.8904644479 C3 0.2632040000 2
H9_0 H 0.3021168839 1.2141032196 0.9824457378 H 0.1116500000 0
H10_0 H 0.3424650591 1.2117769179 0.7974939043 H 0.1116500000 0
N0_0 N 0.3987781718 1.3933457546 0.8961437937 N -0.5329660000 2
C14_0 C 0.4721216656 1.3755635216 0.8668374577 C3 0.4578075000 2
H11_0 H 0.3965006121 1.5206505987 0.9323282590 H 0.3155160000 0
C15_0 C 0.5331922842 1.5475626401 0.8854609917 C3 -0.2871177000 2
C16_0 C 0.4915738138 1.1878954978 0.8192434255 C3 -0.1888895000 2
C17_0 C 0.6083810439 1.5300750425 0.8553323739 C3 -0.0791469000 2
C20_0 C 0.5202037394 1.7386458276 0.9357096505 C3 0.5462276000 2
C18_0 C 0.5663125713 1.1771139158 0.7906703602 C3 -0.1116500000 2
H12_0 H 0.4480220515 1.0434638411 0.8054695562 H 0.1116500000 0
C19_0 C 0.6255705979 1.3491343992 0.8081184553 C3 -0.1116500000 2
H13_0 H 0.6533922774 1.6631032483 0.8703819357 H 0.1116500000 0
O0_0 O 0.5812883115 1.8852074006 0.9486478784 O2 -0.4429420000 3
O1_0 O 0.4548837445 1.7649406668 0.9656721933 O1 -0.4592050000 2
H14_0 H 0.5782784019 1.0280682579 0.7543396426 H 0.1116500000 0
H15_0 H 0.6844168360 1.3353024849 0.7860609859 H 0.1116500000 0
H16_0 H 0.5647779711 2.0207538447 0.9829728127 H 0.3386910000 0
#END
#########################################################################################
# Avant-garde Materials Simulation           
# XXIII NEUMANN/KENDRICK/LEUSEN Z'=1, RANK 69, ENERGY -150.94004474708601 kcal/mol/atom
#########################################################################################

data_rank_000069
_symmetry_cell_setting triclinic
_symmetry_space_group_name_H-M 'P -1'
_symmetry_Int_Tables_number 2
loop_
_symmetry_equiv_pos_site_id
_symmetry_equiv_pos_as_xyz
1 x,y,z
2 -x,-y,-z
_cell_length_a 3.9833846675
_cell_length_b 8.5660452875
_cell_length_c 26.1733278939
_cell_angle_alpha 91.4714177542
_cell_angle_beta 92.2842070444
_cell_angle_gamma 81.3616550534
loop_
_atom_site_label
_atom_site_type_symbol
_atom_site_fract_x
_atom_site_fract_y
_atom_site_fract_z
_atom_site_fftype
_atom_site_charge
_atom_site_hybridization
C0_0 C 0.9235975741 0.9706449255 0.3540538073 C3 0.0464775000 2
C1_0 C 0.9054086302 0.8092259252 0.3580139756 C3 -0.1003135000 2
C2_0 C 1.0697893588 1.0464325919 0.3953911560 C3 -0.1660725000 2
C6_0 C 0.7863562171 1.0561568805 0.3059907452 C4 0.0455393400 3
C3_0 C 1.0306950015 0.7261049975 0.4015983153 C3 -0.0204136000 2
H0_0 H 0.7857990246 0.7464925721 0.3271770771 H 0.1116500000 0
C4_0 C 1.1959911891 0.9643676604 0.4389737764 C3 -0.0458910000 2
H1_0 H 1.0865512795 1.1719853913 0.3944207506 H 0.1116500000 0
C7_0 C 0.7336642234 1.2362588071 0.3109889416 C4 0.0455393400 3
H3_0 H 0.9613593303 1.0179370685 0.2748818459 H 0.0084140800 0
H4_0 H 0.5448993380 1.0158851569 0.2938756185 H 0.0084140800 0
C5_0 C 1.1796144787 0.8036694265 0.4425803590 C3 -0.0204136000 2
Cl1_0 Cl 0.9931757805 0.5284375943 0.4051177667 Cl -0.0453454000 0
H2_0 H 1.3079992202 1.0264121755 0.4705384094 H 0.1116500000 0
C8_0 C 0.5696227113 1.3228372598 0.2647501900 C3 0.0464775000 2
H5_0 H 0.5806497361 1.2737350019 0.3445235277 H 0.0084140800 0
H6_0 H 0.9809397415 1.2763031340 0.3192422340 H 0.0084140800 0
Cl0_0 Cl 1.3418555150 0.7036040277 0.4964744911 Cl -0.0453454000 0
C9_0 C 0.6095797692 1.2611485740 0.2149470191 C3 -0.1660725000 2
C10_0 C 0.3747800732 1.4724696710 0.2706350695 C3 -0.1660725000 2
C11_0 C 0.4611839675 1.3449118811 0.1729144278 C3 -0.1888895000 2
H7_0 H 0.7619750978 1.1462739178 0.2081896529 H 0.1116500000 0
C12_0 C 0.2196314637 1.5563635846 0.2289581487 C3 -0.1888895000 2
H8_0 H 0.3358559500 1.5225963392 0.3091019540 H 0.1116500000 0
C13_0 C 0.2606557723 1.4927838640 0.1792097841 C3 0.2632040000 2
H9_0 H 0.4998085432 1.2957612306 0.1343390819 H 0.1116500000 0
H10_0 H 0.0540561434 1.6679334753 0.2352708479 H 0.1116500000 0
N0_0 N 0.0946681128 1.5628189437 0.1354810640 N -0.5329660000 2
C14_0 C 0.0525169808 1.7166286834 0.1207625307 C3 0.4578075000 2
H11_0 H 0.0112075297 1.4885936800 0.1081002403 H 0.3155160000 0
C15_0 C -0.1207436599 1.7610216414 0.0729849748 C3 -0.2871177000 2
C16_0 C 0.1859784519 1.8351200708 0.1502848291 C3 -0.1888895000 2
C17_0 C -0.1480109869 1.9185518881 0.0571493241 C3 -0.0791469000 2
C20_0 C -0.2720773791 1.6473957168 0.0402957989 C3 0.5462276000 2
C18_0 C 0.1516398109 1.9887693682 0.1335085173 C3 -0.1116500000 2
H12_0 H 0.3294215484 1.8031536727 0.1856749794 H 0.1116500000 0
C19_0 C -0.0154090642 2.0325411267 0.0866929627 C3 -0.1116500000 2
H13_0 H -0.2757313351 1.9491323687 0.0205045303 H 0.1116500000 0
O0_0 O -0.4299850851 1.7037285491 -0.0024913515 O2 -0.4429420000 3
O1_0 O -0.2583543238 1.5036319064 0.0514346653 O1 -0.4592050000 2
H14_0 H 0.2630512162 2.0759929016 0.1569251748 H 0.1116500000 0
H15_0 H -0.0349246609 2.1529194971 0.0732053314 H 0.1116500000 0
H16_0 H -0.5425598867 1.6170155116 -0.0209129912 H 0.3386910000 0
#END
#########################################################################################
# Avant-garde Materials Simulation           
# XXIII NEUMANN/KENDRICK/LEUSEN Z'=1, RANK 70, ENERGY -150.93996542313266 kcal/mol/atom
#########################################################################################

data_rank_000070
_symmetry_cell_setting monoclinic
_symmetry_space_group_name_H-M 'P 2_1/c'
_symmetry_Int_Tables_number 14
loop_
_symmetry_equiv_pos_site_id
_symmetry_equiv_pos_as_xyz
1 x,y,z
2 -x,y+1/2,-z+1/2
3 -x,-y,-z
4 x,-y+1/2,z+1/2
_cell_length_a 8.4671689673
_cell_length_b 11.1585960300
_cell_length_c 21.2235878821
_cell_angle_alpha 90.0000000000
_cell_angle_beta 114.1602185921
_cell_angle_gamma 90.0000000000
loop_
_atom_site_label
_atom_site_type_symbol
_atom_site_fract_x
_atom_site_fract_y
_atom_site_fract_z
_atom_site_fftype
_atom_site_charge
_atom_site_hybridization
C0_0 C -0.2147100718 0.7226047634 -0.1942350470 C3 0.0464775000 2
C1_0 C -0.0717696641 0.6981042137 -0.1325626686 C3 -0.1003135000 2
C2_0 C -0.3122930360 0.6259859563 -0.2329713420 C3 -0.1660725000 2
C6_0 C -0.2633002228 0.8490601635 -0.2197296594 C4 0.0455393400 3
C3_0 C -0.0269212730 0.5804672584 -0.1095255773 C3 -0.0204136000 2
H0_0 H 0.0078044875 0.7706043115 -0.1010584366 H 0.1116500000 0
C4_0 C -0.2703919082 0.5088537517 -0.2099667972 C3 -0.0458910000 2
H1_0 H -0.4246654245 0.6424752066 -0.2812457944 H 0.1116500000 0
C7_0 C -0.1954586750 0.8881212247 -0.2741900917 C4 0.0455393400 3
H3_0 H -0.4053516516 0.8561674933 -0.2433533420 H 0.0084140800 0
H4_0 H -0.2166069553 0.9121990600 -0.1761439289 H 0.0084140800 0
C5_0 C -0.1286524980 0.4850206929 -0.1479143634 C3 -0.0204136000 2
Cl1_0 Cl 0.1549075273 0.5552329607 -0.0346186161 Cl -0.0453454000 0
H2_0 H -0.3490426313 0.4343917227 -0.2394381001 H 0.1116500000 0
C8_0 C -0.2714271749 1.0061242859 -0.3068626166 C3 0.0464775000 2
H5_0 H -0.0534282746 0.8944592037 -0.2496237324 H 0.0084140800 0
H6_0 H -0.2281061408 0.8180909149 -0.3140265739 H 0.0084140800 0
Cl0_0 Cl -0.0859307289 0.3388535462 -0.1192222234 Cl -0.0453454000 0
C9_0 C -0.1898279129 1.1147178468 -0.2791928259 C3 -0.1660725000 2
C10_0 C -0.4310695541 1.0112079672 -0.3643983626 C3 -0.1660725000 2
C11_0 C -0.2641770859 1.2245824876 -0.3067614031 C3 -0.1888895000 2
H7_0 H -0.0647463025 1.1140741660 -0.2348917418 H 0.1116500000 0
C12_0 C -0.5052846263 1.1200631731 -0.3933015496 C3 -0.1888895000 2
H8_0 H -0.4983136830 0.9280268838 -0.3870823304 H 0.1116500000 0
C13_0 C -0.4229739945 1.2287146808 -0.3646667982 C3 0.2632040000 2
H9_0 H -0.1997113116 1.3067257569 -0.2817864978 H 0.1116500000 0
H10_0 H -0.6291192486 1.1222329393 -0.4382412848 H 0.1116500000 0
N0_0 N -0.5109882006 1.3351358527 -0.3933787861 N -0.5329660000 2
C14_0 C -0.4494708035 1.4451755762 -0.4011221361 C3 0.4578075000 2
H11_0 H -0.6434170854 1.3298023427 -0.4169153072 H 0.3155160000 0
C15_0 C -0.5678624379 1.5428290110 -0.4299614605 C3 -0.2871177000 2
C16_0 C -0.2720565644 1.4668305394 -0.3845905658 C3 -0.1888895000 2
C17_0 C -0.5043152812 1.6556000737 -0.4388188484 C3 -0.0791469000 2
C20_0 C -0.7549407044 1.5268531816 -0.4556233036 C3 0.5462276000 2
C18_0 C -0.2148777011 1.5783647619 -0.3947013107 C3 -0.1116500000 2
H12_0 H -0.1809423656 1.3929837286 -0.3661216246 H 0.1116500000 0
C19_0 C -0.3298299671 1.6748279664 -0.4210612096 C3 -0.1116500000 2
H13_0 H -0.5978348593 1.7270854604 -0.4619132845 H 0.1116500000 0
O0_0 O -0.8508916914 1.6237054051 -0.4809602668 O2 -0.4429420000 3
O1_0 O -0.8244767709 1.4268209799 -0.4551061178 O1 -0.4592050000 2
H14_0 H -0.0777976307 1.5905602209 -0.3830010126 H 0.1116500000 0
H15_0 H -0.2829504000 1.7616924576 -0.4293971578 H 0.1116500000 0
H16_0 H -0.9793486604 1.6003276478 -0.5037748608 H 0.3386910000 0
#END
#########################################################################################
# Avant-garde Materials Simulation           
# XXIII NEUMANN/KENDRICK/LEUSEN Z'=1, RANK 71, ENERGY -150.93983834503859 kcal/mol/atom
#########################################################################################

data_rank_000071
_symmetry_cell_setting triclinic
_symmetry_space_group_name_H-M 'P -1'
_symmetry_Int_Tables_number 2
loop_
_symmetry_equiv_pos_site_id
_symmetry_equiv_pos_as_xyz
1 x,y,z
2 -x,-y,-z
_cell_length_a 7.2891421949
_cell_length_b 11.0366369487
_cell_length_c 12.7354857940
_cell_angle_alpha 101.8245691489
_cell_angle_beta 109.1008331954
_cell_angle_gamma 95.4628177330
loop_
_atom_site_label
_atom_site_type_symbol
_atom_site_fract_x
_atom_site_fract_y
_atom_site_fract_z
_atom_site_fftype
_atom_site_charge
_atom_site_hybridization
C0_0 C 0.4421939263 0.9822867370 0.3261438726 C3 0.0464775000 2
C1_0 C 0.4025441094 1.0897855376 0.3890820771 C3 -0.1003135000 2
C2_0 C 0.6112657380 0.9938310736 0.2969750576 C3 -0.1660725000 2
C6_0 C 0.3058705227 0.8580226068 0.2920847013 C4 0.0455393400 3
C3_0 C 0.5262587380 1.2058678738 0.4213904305 C3 -0.0204136000 2
H0_0 H 0.2734366875 1.0845660476 0.4144360512 H 0.1116500000 0
C4_0 C 0.7379428974 1.1089089451 0.3305422999 C3 -0.0458910000 2
H1_0 H 0.6445654023 0.9115635210 0.2472442765 H 0.1116500000 0
C7_0 C 0.0930193119 0.8581130241 0.2142090728 C4 0.0455393400 3
H3_0 H 0.3665431844 0.7840711299 0.2487337845 H 0.0084140800 0
H4_0 H 0.3002439940 0.8319840214 0.3700819657 H 0.0084140800 0
C5_0 C 0.6963961113 1.2157983381 0.3926401671 C3 -0.0204136000 2
Cl1_0 Cl 0.4679544492 1.3359354987 0.4961046796 Cl -0.0453454000 0
H2_0 H 0.8695909975 1.1173680267 0.3079169510 H 0.1116500000 0
C8_0 C -0.0432811560 0.7376922186 0.1951519743 C3 0.0464775000 2
H5_0 H 0.0388990030 0.9381889875 0.2545488502 H 0.0084140800 0
H6_0 H 0.0933852019 0.8737484776 0.1317421747 H 0.0084140800 0
Cl0_0 Cl 0.8533630408 1.3576841090 0.4321115790 Cl -0.0453454000 0
C9_0 C -0.1188002930 0.7166239349 0.2792471182 C3 -0.1660725000 2
C10_0 C -0.0930057833 0.6410484219 0.0949775656 C3 -0.1660725000 2
C11_0 C -0.2419734458 0.6048144819 0.2640725729 C3 -0.1888895000 2
H7_0 H -0.0783487453 0.7884718715 0.3599165979 H 0.1116500000 0
C12_0 C -0.2180752068 0.5297975137 0.0778881267 C3 -0.1888895000 2
H8_0 H -0.0354763436 0.6536672630 0.0281383112 H 0.1116500000 0
C13_0 C -0.2959583275 0.5101755425 0.1616462819 C3 0.2632040000 2
H9_0 H -0.2896438019 0.5900169529 0.3336452092 H 0.1116500000 0
H10_0 H -0.2578481786 0.4567557575 -0.0017386063 H 0.1116500000 0
N0_0 N -0.4127683593 0.3931064495 0.1402407249 N -0.5329660000 2
C14_0 C -0.5782217109 0.3628209566 0.1647024323 C3 0.4578075000 2
H11_0 H -0.3847071410 0.3187490289 0.0883006057 H 0.3155160000 0
C15_0 C -0.6791981792 0.2347662144 0.1275837382 C3 -0.2871177000 2
C16_0 C -0.6608036564 0.4541121209 0.2212973125 C3 -0.1888895000 2
C17_0 C -0.8550381291 0.2051566016 0.1479968879 C3 -0.0791469000 2
C20_0 C -0.6081362224 0.1339476496 0.0667860352 C3 0.5462276000 2
C18_0 C -0.8323245017 0.4213729040 0.2410453826 C3 -0.1116500000 2
H12_0 H -0.5909074516 0.5522744380 0.2477637519 H 0.1116500000 0
C19_0 C -0.9319885405 0.2963880426 0.2040322031 C3 -0.1116500000 2
H13_0 H -0.9306040651 0.1078072723 0.1171744214 H 0.1116500000 0
O0_0 O -0.7145397314 0.0196868251 0.0373787571 O2 -0.4429420000 3
O1_0 O -0.4541614330 0.1521266720 0.0427254917 O1 -0.4592050000 2
H14_0 H -0.8905683306 0.4946568054 0.2854190536 H 0.1116500000 0
H15_0 H -1.0683924368 0.2722511434 0.2184928077 H 0.1116500000 0
H16_0 H -0.6434063348 -0.0454372965 0.0040550080 H 0.3386910000 0
#END
#########################################################################################
# Avant-garde Materials Simulation           
# XXIII NEUMANN/KENDRICK/LEUSEN Z'=1, RANK 72, ENERGY -150.93934535226069 kcal/mol/atom
#########################################################################################

data_rank_000072
_symmetry_cell_setting triclinic
_symmetry_space_group_name_H-M 'P -1'
_symmetry_Int_Tables_number 2
loop_
_symmetry_equiv_pos_site_id
_symmetry_equiv_pos_as_xyz
1 x,y,z
2 -x,-y,-z
_cell_length_a 4.0334044354
_cell_length_b 15.4869521371
_cell_length_c 14.8657020432
_cell_angle_alpha 108.8479817586
_cell_angle_beta 90.3081052667
_cell_angle_gamma 90.9780649980
loop_
_atom_site_label
_atom_site_type_symbol
_atom_site_fract_x
_atom_site_fract_y
_atom_site_fract_z
_atom_site_fftype
_atom_site_charge
_atom_site_hybridization
C0_0 C 0.1657024345 0.6454759351 0.4620729407 C3 0.0464775000 2
C1_0 C 0.1439882650 0.7348401132 0.4599041253 C3 -0.1003135000 2
C2_0 C 0.3127178742 0.6325126884 0.5422592631 C3 -0.1660725000 2
C6_0 C 0.0254832352 0.5646135394 0.3833721782 C4 0.0455393400 3
C3_0 C 0.2677334652 0.8088815483 0.5348317070 C3 -0.0204136000 2
H0_0 H 0.0274428332 0.7486071580 0.3998078189 H 0.1116500000 0
C4_0 C 0.4329982343 0.7057572041 0.6177002757 C3 -0.0458910000 2
H1_0 H 0.3322724760 0.5636227526 0.5460544465 H 0.1116500000 0
C7_0 C 0.1035795613 0.5612419125 0.2813064619 C4 0.0455393400 3
H3_0 H 0.1155212030 0.5024654010 0.3951197686 H 0.0084140800 0
H4_0 H -0.2461203936 0.5626401750 0.3908739463 H 0.0084140800 0
C5_0 C 0.4132289344 0.7946673853 0.6147783128 C3 -0.0204136000 2
Cl1_0 Cl 0.2395771200 0.9173834611 0.5276490254 Cl -0.0453454000 0
H2_0 H 0.5428954313 0.6949943096 0.6801698830 H 0.1116500000 0
C8_0 C -0.0367980269 0.4770880135 0.2065623956 C3 0.0464775000 2
H5_0 H 0.0059808544 0.6219160002 0.2678086146 H 0.0084140800 0
H6_0 H 0.3747212368 0.5643345669 0.2733369184 H 0.0084140800 0
Cl0_0 Cl 0.5695994005 0.8834058059 0.7085714734 Cl -0.0453454000 0
C9_0 C -0.1860673915 0.4827046900 0.1235032622 C3 -0.1660725000 2
C10_0 C -0.0227462502 0.3902297958 0.2166674498 C3 -0.1660725000 2
C11_0 C -0.3197866023 0.4062917219 0.0537031485 C3 -0.1888895000 2
H7_0 H -0.2043613272 0.5494080215 0.1136338677 H 0.1116500000 0
C12_0 C -0.1513832590 0.3132426229 0.1476600425 C3 -0.1888895000 2
H8_0 H 0.0910294007 0.3818956284 0.2799206060 H 0.1116500000 0
C13_0 C -0.3051684010 0.3196705226 0.0647962197 C3 0.2632040000 2
H9_0 H -0.4494386781 0.4156239554 -0.0066253498 H 0.1116500000 0
H10_0 H -0.1350925347 0.2464419406 0.1573127318 H 0.1116500000 0
N0_0 N -0.4487762168 0.2393848446 0.0035342738 N -0.5329660000 2
C14_0 C -0.5486714036 0.2146220687 -0.0898771836 C3 0.4578075000 2
H11_0 H -0.5092921306 0.1905575460 0.0340473471 H 0.3155160000 0
C15_0 C -0.7423882160 0.1321650389 -0.1298417547 C3 -0.2871177000 2
C16_0 C -0.4571320669 0.2643456453 -0.1508487816 C3 -0.1888895000 2
C17_0 C -0.8295459826 0.1034574702 -0.2269616423 C3 -0.0791469000 2
C20_0 C -0.8514809392 0.0757762509 -0.0727327144 C3 0.5462276000 2
C18_0 C -0.5485805800 0.2337356997 -0.2462048422 C3 -0.1116500000 2
H12_0 H -0.2960191448 0.3243098389 -0.1242840734 H 0.1116500000 0
C19_0 C -0.7345407069 0.1530179586 -0.2854459896 C3 -0.1116500000 2
H13_0 H -0.9737518490 0.0404542034 -0.2559455465 H 0.1116500000 0
O0_0 O -1.0559391722 0.0069153510 -0.1161231793 O2 -0.4429420000 3
O1_0 O -0.7608122199 0.0908072116 0.0126711315 O1 -0.4592050000 2
H14_0 H -0.4669273672 0.2729100998 -0.2914476834 H 0.1116500000 0
H15_0 H -0.8009053653 0.1286332366 -0.3606469745 H 0.1116500000 0
H16_0 H -1.1194252141 -0.0296771699 -0.0718563547 H 0.3386910000 0
#END
#########################################################################################
# Avant-garde Materials Simulation           
# XXIII NEUMANN/KENDRICK/LEUSEN Z'=1, RANK 73, ENERGY -150.93891661375289 kcal/mol/atom
#########################################################################################

data_rank_000073
_symmetry_cell_setting monoclinic
_symmetry_space_group_name_H-M 'P 2_1/c'
_symmetry_Int_Tables_number 14
loop_
_symmetry_equiv_pos_site_id
_symmetry_equiv_pos_as_xyz
1 x,y,z
2 -x,y+1/2,-z+1/2
3 -x,-y,-z
4 x,-y+1/2,z+1/2
_cell_length_a 18.7483548757
_cell_length_b 4.6697871269
_cell_length_c 23.9934925111
_cell_angle_alpha 90.0000000000
_cell_angle_beta 121.9003966827
_cell_angle_gamma 90.0000000000
loop_
_atom_site_label
_atom_site_type_symbol
_atom_site_fract_x
_atom_site_fract_y
_atom_site_fract_z
_atom_site_fftype
_atom_site_charge
_atom_site_hybridization
C0_0 C 0.0218531967 0.5720840242 0.8706710257 C3 0.0464775000 2
C1_0 C 0.1021788380 0.4754365140 0.8888337043 C3 -0.1003135000 2
C2_0 C -0.0119416834 0.4738126902 0.9070120156 C3 -0.1660725000 2
C6_0 C -0.0239215187 0.7802338876 0.8141442322 C4 0.0455393400 3
C3_0 C 0.1470947192 0.2853939253 0.9410693222 C3 -0.0204136000 2
H0_0 H 0.1314066812 0.5503758231 0.8624126245 H 0.1116500000 0
C4_0 C 0.0325003688 0.2858475898 0.9594642904 C3 -0.0458910000 2
H1_0 H -0.0741328951 0.5420128444 0.8946081839 H 0.1116500000 0
C7_0 C -0.1109387717 0.8810428710 0.7978159820 C4 0.0455393400 3
H3_0 H 0.0164428576 0.9702302775 0.8255982116 H 0.0084140800 0
H4_0 H -0.0290195624 0.6849390702 0.7700782685 H 0.0084140800 0
C5_0 C 0.1119769526 0.1898625383 0.9769550246 C3 -0.0204136000 2
Cl1_0 Cl 0.2447588437 0.1690316308 0.9608682262 Cl -0.0453454000 0
H2_0 H 0.0050796089 0.2147256057 0.9872863170 H 0.1116500000 0
C8_0 C -0.1816661744 0.6671803685 0.7631955832 C3 0.0464775000 2
H5_0 H -0.1071318969 0.9564978958 0.8427236622 H 0.0084140800 0
H6_0 H -0.1275228657 1.0722974642 0.7664639921 H 0.0084140800 0
Cl0_0 Cl 0.1656180270 -0.0426674919 1.0425390329 Cl -0.0453454000 0
C9_0 C -0.2041358829 0.5531952424 0.7018682629 C3 -0.1660725000 2
C10_0 C -0.2301195563 0.5838927588 0.7890801006 C3 -0.1660725000 2
C11_0 C -0.2732316117 0.3739056530 0.6671620839 C3 -0.1888895000 2
H7_0 H -0.1684389463 0.6120660827 0.6794855345 H 0.1116500000 0
C12_0 C -0.2985862361 0.3990683062 0.7556283852 C3 -0.1888895000 2
H8_0 H -0.2143653133 0.6672506064 0.8368659536 H 0.1116500000 0
C13_0 C -0.3229149484 0.2977346234 0.6928984291 C3 0.2632040000 2
H9_0 H -0.2907646262 0.2960857167 0.6186327527 H 0.1116500000 0
H10_0 H -0.3317128810 0.3315744694 0.7793419443 H 0.1116500000 0
N0_0 N -0.3919174866 0.1192361965 0.6543978778 N -0.5329660000 2
C14_0 C -0.4697204956 0.1089107952 0.6471731422 C3 0.4578075000 2
H11_0 H -0.3889129091 -0.0038419339 0.6202434554 H 0.3155160000 0
C15_0 C -0.5329936778 -0.0788880453 0.5989136424 C3 -0.2871177000 2
C16_0 C -0.4923729526 0.2823015890 0.6838003275 C3 -0.1888895000 2
C17_0 C -0.6125211209 -0.0918454242 0.5916533140 C3 -0.0791469000 2
C20_0 C -0.5187008513 -0.2544669662 0.5552592081 C3 0.5462276000 2
C18_0 C -0.5716376459 0.2655277344 0.6748395218 C3 -0.1116500000 2
H12_0 H -0.4483136282 0.4388377818 0.7181906635 H 0.1116500000 0
C19_0 C -0.6322901153 0.0756575291 0.6292008488 C3 -0.1116500000 2
H13_0 H -0.6590125585 -0.2371070620 0.5550382496 H 0.1116500000 0
O0_0 O -0.5827201659 -0.4148673254 0.5123858266 O2 -0.4429420000 3
O1_0 O -0.4499520840 -0.2559332679 0.5573764626 O1 -0.4592050000 2
H14_0 H -0.5861475073 0.4064260383 0.7038331295 H 0.1116500000 0
H15_0 H -0.6948238067 0.0662250565 0.6216545934 H 0.1116500000 0
H16_0 H -0.5662254121 -0.5403160258 0.4856336135 H 0.3386910000 0
#END
########################################################################################
# Avant-garde Materials Simulation           
# XXIII NEUMANN/KENDRICK/LEUSEN Z'=1, RANK 74, ENERGY -150.9385925997681 kcal/mol/atom
########################################################################################

data_rank_000074
_symmetry_cell_setting triclinic
_symmetry_space_group_name_H-M 'P -1'
_symmetry_Int_Tables_number 2
loop_
_symmetry_equiv_pos_site_id
_symmetry_equiv_pos_as_xyz
1 x,y,z
2 -x,-y,-z
_cell_length_a 7.7614794198
_cell_length_b 10.9307858828
_cell_length_c 12.2131077420
_cell_angle_alpha 109.0824910251
_cell_angle_beta 107.2234677518
_cell_angle_gamma 94.9290859003
loop_
_atom_site_label
_atom_site_type_symbol
_atom_site_fract_x
_atom_site_fract_y
_atom_site_fract_z
_atom_site_fftype
_atom_site_charge
_atom_site_hybridization
C0_0 C 0.3691711814 0.0447794641 0.3732244058 C3 0.0464775000 2
C1_0 C 0.5234747875 0.0292366782 0.3372138231 C3 -0.1003135000 2
C2_0 C 0.3442910110 0.1734274758 0.4270296978 C3 -0.1660725000 2
C6_0 C 0.2332673684 -0.0741590826 0.3532368733 C4 0.0455393400 3
C3_0 C 0.6501413473 0.1389162472 0.3555873481 C3 -0.0204136000 2
H0_0 H 0.5480846260 -0.0692217960 0.2950705852 H 0.1116500000 0
C4_0 C 0.4696164832 0.2835472651 0.4453190650 C3 -0.0458910000 2
H1_0 H 0.2234827524 0.1880902397 0.4541553305 H 0.1116500000 0
C7_0 C 0.0890088183 -0.1335009057 0.2219704452 C4 0.0455393400 3
H3_0 H 0.3070032432 -0.1509807141 0.3716003245 H 0.0084140800 0
H4_0 H 0.1632086048 -0.0455941888 0.4211702830 H 0.0084140800 0
C5_0 C 0.6240695585 0.2672813005 0.4099530179 C3 -0.0204136000 2
Cl1_0 Cl 0.8400797031 0.1138377114 0.3117731479 Cl -0.0453454000 0
H2_0 H 0.4474169371 0.3829239459 0.4860366974 H 0.1116500000 0
C8_0 C -0.0518851017 -0.2494023325 0.2033657170 C3 0.0464775000 2
H5_0 H 0.0195884112 -0.0555666043 0.2016781135 H 0.0084140800 0
H6_0 H 0.1590721129 -0.1644259275 0.1541512251 H 0.0084140800 0
Cl0_0 Cl 0.7784246005 0.4041658928 0.4325397358 Cl -0.0453454000 0
C9_0 C -0.1419584065 -0.2467799464 0.2879652886 C3 -0.1660725000 2
C10_0 C -0.0970863362 -0.3655979499 0.0988931348 C3 -0.1660725000 2
C11_0 C -0.2711095083 -0.3549516467 0.2701772091 C3 -0.1888895000 2
H7_0 H -0.1094558419 -0.1589656220 0.3715128168 H 0.1116500000 0
C12_0 C -0.2268753306 -0.4733335367 0.0791572828 C3 -0.1888895000 2
H8_0 H -0.0303364656 -0.3714326275 0.0307864526 H 0.1116500000 0
C13_0 C -0.3164689941 -0.4704440599 0.1643165271 C3 0.2632040000 2
H9_0 H -0.3308969058 -0.3505973051 0.3410557912 H 0.1116500000 0
H10_0 H -0.2608456603 -0.5621277384 -0.0036441184 H 0.1116500000 0
N0_0 N -0.4352165758 -0.5871274505 0.1397695456 N -0.5329660000 2
C14_0 C -0.5908643844 -0.6107029923 0.1667339454 C3 0.4578075000 2
H11_0 H -0.4084872793 -0.6723851606 0.0862120574 H 0.3155160000 0
C15_0 C -0.6853316657 -0.7449663453 0.1274790239 C3 -0.2871177000 2
C16_0 C -0.6692532039 -0.5087642147 0.2270586036 C3 -0.1888895000 2
C17_0 C -0.8516639842 -0.7699507428 0.1484663834 C3 -0.0791469000 2
C20_0 C -0.6135326774 -0.8568700135 0.0659334069 C3 0.5462276000 2
C18_0 C -0.8323846402 -0.5373517203 0.2467665132 C3 -0.1116500000 2
H12_0 H -0.6043430047 -0.4061544264 0.2545568638 H 0.1116500000 0
C19_0 C -0.9257897935 -0.6682242037 0.2074236280 C3 -0.1116500000 2
H13_0 H -0.9219945473 -0.8723945974 0.1162843519 H 0.1116500000 0
O0_0 O -0.7084460577 -0.9762692101 0.0389409204 O2 -0.4429420000 3
O1_0 O -0.4684207193 -0.8432843607 0.0400841606 O1 -0.4592050000 2
H14_0 H -0.8898528636 -0.4560564396 0.2921150786 H 0.1116500000 0
H15_0 H -1.0539552279 -0.6893409825 0.2233036978 H 0.1116500000 0
H16_0 H -0.6377624159 -1.0454758155 0.0047985748 H 0.3386910000 0
#END
#########################################################################################
# Avant-garde Materials Simulation           
# XXIII NEUMANN/KENDRICK/LEUSEN Z'=1, RANK 75, ENERGY -150.93824685082595 kcal/mol/atom
#########################################################################################

data_rank_000075
_symmetry_cell_setting monoclinic
_symmetry_space_group_name_H-M 'P 2_1/c'
_symmetry_Int_Tables_number 14
loop_
_symmetry_equiv_pos_site_id
_symmetry_equiv_pos_as_xyz
1 x,y,z
2 -x,y+1/2,-z+1/2
3 -x,-y,-z
4 x,-y+1/2,z+1/2
_cell_length_a 17.9571873607
_cell_length_b 4.7825190836
_cell_length_c 23.5769131551
_cell_angle_alpha 90.0000000000
_cell_angle_beta 116.8816429355
_cell_angle_gamma 90.0000000000
loop_
_atom_site_label
_atom_site_type_symbol
_atom_site_fract_x
_atom_site_fract_y
_atom_site_fract_z
_atom_site_fftype
_atom_site_charge
_atom_site_hybridization
C0_0 C 0.0742450645 0.8717508269 0.0951960771 C3 0.0464775000 2
C1_0 C 0.1153040067 1.0706095687 0.1425409735 C3 -0.1003135000 2
C2_0 C 0.1090127244 0.8030368928 0.0543175985 C3 -0.1660725000 2
C6_0 C -0.0042371218 0.7236384794 0.0869148170 C4 0.0455393400 3
C3_0 C 0.1888164664 1.1984907557 0.1489550079 C3 -0.0204136000 2
H0_0 H 0.0915650620 1.1290656180 0.1760051326 H 0.1116500000 0
C4_0 C 0.1821103428 0.9276408463 0.0603717132 C3 -0.0458910000 2
H1_0 H 0.0784832158 0.6473666097 0.0171674364 H 0.1116500000 0
C7_0 C -0.0391141346 0.8006666008 0.1333134627 C4 0.0455393400 3
H3_0 H -0.0524142870 0.7614331455 0.0378792804 H 0.0084140800 0
H4_0 H 0.0081021400 0.4968063606 0.0901084606 H 0.0084140800 0
C5_0 C 0.2224960311 1.1279350897 0.1076227912 C3 -0.0204136000 2
Cl1_0 Cl 0.2382334192 1.4394096616 0.2086078202 Cl -0.0453454000 0
H2_0 H 0.2086860017 0.8700361020 0.0286327185 H 0.1116500000 0
C8_0 C -0.1131374025 0.6236348300 0.1248245135 C3 0.0464775000 2
H5_0 H 0.0098993744 0.7754324638 0.1825450287 H 0.0084140800 0
H6_0 H -0.0570077762 1.0236785447 0.1277673190 H 0.0084140800 0
Cl0_0 Cl 0.3126271210 1.2828271669 0.1139267064 Cl -0.0453454000 0
C9_0 C -0.1800658631 0.5736210865 0.0647538819 C3 -0.1660725000 2
C10_0 C -0.1172818080 0.5027518219 0.1774632563 C3 -0.1660725000 2
C11_0 C -0.2487335593 0.4148430064 0.0576823594 C3 -0.1888895000 2
H7_0 H -0.1798891061 0.6639798022 0.0223564970 H 0.1116500000 0
C12_0 C -0.1852668700 0.3413520068 0.1711584653 C3 -0.1888895000 2
H8_0 H -0.0652412309 0.5339290902 0.2246967110 H 0.1116500000 0
C13_0 C -0.2528017822 0.2987457177 0.1109212613 C3 0.2632040000 2
H9_0 H -0.3010214519 0.3848640612 0.0106398877 H 0.1116500000 0
H10_0 H -0.1853375012 0.2436904543 0.2128839020 H 0.1116500000 0
N0_0 N -0.3229086937 0.1382459652 0.1016077151 N -0.5329660000 2
C14_0 C -0.3701213776 0.1599350426 0.1337381334 C3 0.4578075000 2
H11_0 H -0.3485341413 0.0102725772 0.0625903778 H 0.3155160000 0
C15_0 C -0.4416864728 -0.0154343404 0.1173778554 C3 -0.2871177000 2
C16_0 C -0.3518804449 0.3603161586 0.1823488471 C3 -0.1888895000 2
C17_0 C -0.4885516295 0.0103034250 0.1515392481 C3 -0.0791469000 2
C20_0 C -0.4680279634 -0.2201556027 0.0658736219 C3 0.5462276000 2
C18_0 C -0.3995208239 0.3797681882 0.2148062104 C3 -0.1116500000 2
H12_0 H -0.3005665972 0.5057954444 0.1935790018 H 0.1116500000 0
C19_0 C -0.4679287918 0.2026860971 0.2002505511 C3 -0.1116500000 2
H13_0 H -0.5422109541 -0.1267866337 0.1384449774 H 0.1116500000 0
O0_0 O -0.5352549061 -0.3696878970 0.0556466415 O2 -0.4429420000 3
O1_0 O -0.4301719534 -0.2547664703 0.0324514775 O1 -0.4592050000 2
H14_0 H -0.3833050689 0.5385035539 0.2517210560 H 0.1116500000 0
H15_0 H -0.5050346651 0.2198366541 0.2260046217 H 0.1116500000 0
H16_0 H -0.5463768855 -0.5145267190 0.0206781569 H 0.3386910000 0
#END
#########################################################################################
# Avant-garde Materials Simulation           
# XXIII NEUMANN/KENDRICK/LEUSEN Z'=1, RANK 76, ENERGY -150.93786323052541 kcal/mol/atom
#########################################################################################

data_rank_000076
_symmetry_cell_setting triclinic
_symmetry_space_group_name_H-M 'P -1'
_symmetry_Int_Tables_number 2
loop_
_symmetry_equiv_pos_site_id
_symmetry_equiv_pos_as_xyz
1 x,y,z
2 -x,-y,-z
_cell_length_a 8.9414178309
_cell_length_b 9.6502370135
_cell_length_c 12.9510691204
_cell_angle_alpha 67.7895161355
_cell_angle_beta 110.5696563820
_cell_angle_gamma 115.6874996268
loop_
_atom_site_label
_atom_site_type_symbol
_atom_site_fract_x
_atom_site_fract_y
_atom_site_fract_z
_atom_site_fftype
_atom_site_charge
_atom_site_hybridization
C0_0 C 0.2226629007 0.2440685787 0.4404821316 C3 0.0464775000 2
C1_0 C 0.1906503215 0.1678564061 0.5503789296 C3 -0.1003135000 2
C2_0 C 0.2772287489 0.1693079083 0.3938041381 C3 -0.1660725000 2
C6_0 C 0.1944672659 0.3989881692 0.3688727132 C4 0.0455393400 3
C3_0 C 0.2096153776 0.0197250944 0.6109757244 C3 -0.0204136000 2
H0_0 H 0.1488307319 0.2214902055 0.5905264258 H 0.1116500000 0
C4_0 C 0.2942867417 0.0213157286 0.4526537361 C3 -0.0458910000 2
H1_0 H 0.3044309118 0.2267380557 0.3087254603 H 0.1116500000 0
C7_0 C 0.2137730297 0.5130385039 0.4331506370 C4 0.0455393400 3
H3_0 H 0.2828863296 0.4626199305 0.3109603840 H 0.0084140800 0
H4_0 H 0.0662391945 0.3719262540 0.3120400059 H 0.0084140800 0
C5_0 C 0.2586951862 -0.0552634469 0.5610214034 C3 -0.0204136000 2
Cl1_0 Cl 0.1757981666 -0.0681850242 0.7481643812 Cl -0.0453454000 0
H2_0 H 0.3348723241 -0.0365520175 0.4151663249 H 0.1116500000 0
C8_0 C 0.2070530514 0.6706388689 0.3501975307 C3 0.0464775000 2
H5_0 H 0.1116473630 0.4601754136 0.4798143311 H 0.0084140800 0
H6_0 H 0.3357195373 0.5315683894 0.4971379681 H 0.0084140800 0
Cl0_0 Cl 0.2768934242 -0.2409931350 0.6306285049 Cl -0.0453454000 0
C9_0 C 0.3514966007 0.7857330642 0.3100577327 C3 -0.1660725000 2
C10_0 C 0.0559727948 0.7046871121 0.3058373875 C3 -0.1660725000 2
C11_0 C 0.3465682522 0.9290812255 0.2287978418 C3 -0.1888895000 2
H7_0 H 0.4722667734 0.7644604951 0.3450529520 H 0.1116500000 0
C12_0 C 0.0483527245 0.8465744501 0.2237947203 C3 -0.1888895000 2
H8_0 H -0.0593925383 0.6172529023 0.3345211240 H 0.1116500000 0
C13_0 C 0.1932176447 0.9605810727 0.1831316437 C3 0.2632040000 2
H9_0 H 0.4634941763 1.0185732845 0.2040391522 H 0.1116500000 0
H10_0 H -0.0710188503 0.8698238632 0.1904487801 H 0.1116500000 0
N0_0 N 0.1806161737 1.1045535271 0.1047439945 N -0.5329660000 2
C14_0 C 0.2688200538 1.2025669119 0.0205975068 C3 0.4578075000 2
H11_0 H 0.0948510704 1.1450881883 0.1089208333 H 0.3155160000 0
C15_0 C 0.2578436146 1.3579980672 -0.0392057594 C3 -0.2871177000 2
C16_0 C 0.3671456372 1.1528223162 -0.0138199979 C3 -0.1888895000 2
C17_0 C 0.3512521315 1.4569901625 -0.1242063273 C3 -0.0791469000 2
C20_0 C 0.1471915337 1.4166337491 -0.0188487155 C3 0.5462276000 2
C18_0 C 0.4548379395 1.2525044198 -0.0994211567 C3 -0.1116500000 2
H12_0 H 0.3694801551 1.0320972722 0.0254874997 H 0.1116500000 0
C19_0 C 0.4495090354 1.4069512662 -0.1546850415 C3 -0.1116500000 2
H13_0 H 0.3435580260 1.5756326760 -0.1659118185 H 0.1116500000 0
O0_0 O 0.1525726919 1.5632935950 -0.0804721759 O2 -0.4429420000 3
O1_0 O 0.0509553975 1.3341232114 0.0508968589 O1 -0.4592050000 2
H14_0 H 0.5277057580 1.2091620462 -0.1243722217 H 0.1116500000 0
H15_0 H 0.5204163360 1.4860768767 -0.2208635497 H 0.1116500000 0
H16_0 H 0.0698675876 1.5966900767 -0.0649463404 H 0.3386910000 0
#END
#########################################################################################
# Avant-garde Materials Simulation           
# XXIII NEUMANN/KENDRICK/LEUSEN Z'=1, RANK 77, ENERGY -150.93772931029847 kcal/mol/atom
#########################################################################################

data_rank_000077
_symmetry_cell_setting monoclinic
_symmetry_space_group_name_H-M 'C 2/c'
_symmetry_Int_Tables_number 15
loop_
_symmetry_equiv_pos_site_id
_symmetry_equiv_pos_as_xyz
1 x,y,z
2 -x,y,-z+1/2
3 -x,-y,-z
4 x,-y,z+1/2
5 x+1/2,y+1/2,z
6 -x+1/2,y+1/2,-z+1/2
7 -x+1/2,-y+1/2,-z
8 x+1/2,-y+1/2,z+1/2
_cell_length_a 25.5576541681
_cell_length_b 4.5986644438
_cell_length_c 33.7658644261
_cell_angle_alpha 90.0000000000
_cell_angle_beta 109.2930011075
_cell_angle_gamma 90.0000000000
loop_
_atom_site_label
_atom_site_type_symbol
_atom_site_fract_x
_atom_site_fract_y
_atom_site_fract_z
_atom_site_fftype
_atom_site_charge
_atom_site_hybridization
C0_0 C -0.1027831120 0.3609397272 0.2941560584 C3 0.0464775000 2
C1_0 C -0.0810823415 0.2698353394 0.2632057882 C3 -0.1003135000 2
C2_0 C -0.1559577773 0.2662668452 0.2914214645 C3 -0.1660725000 2
C6_0 C -0.0678437845 0.5442571835 0.3300743575 C4 0.0455393400 3
C3_0 C -0.1110272103 0.0865987974 0.2307217264 C3 -0.0204136000 2
H0_0 H -0.0399729569 0.3415686969 0.2642672594 H 0.1116500000 0
C4_0 C -0.1861610930 0.0821012164 0.2591929220 C3 -0.0458910000 2
H1_0 H -0.1743957314 0.3375237930 0.3146797569 H 0.1116500000 0
C7_0 C -0.0231613223 0.3611511308 0.3628057500 C4 0.0455393400 3
H3_0 H -0.0469640981 0.7159421081 0.3181604340 H 0.0084140800 0
H4_0 H -0.0941761482 0.6546244099 0.3454349021 H 0.0084140800 0
C5_0 C -0.1639102457 -0.0104530355 0.2287168893 C3 -0.0204136000 2
Cl1_0 Cl -0.0821471092 -0.0171373944 0.1933377572 Cl -0.0453454000 0
H2_0 H -0.2273611187 0.0083556921 0.2575214996 H 0.1116500000 0
C8_0 C 0.0158009341 0.5470975313 0.3963373639 C3 0.0464775000 2
H5_0 H -0.0432791498 0.1984113920 0.3768218363 H 0.0084140800 0
H6_0 H 0.0006188513 0.2383882186 0.3465434911 H 0.0084140800 0
Cl0_0 Cl -0.2018482945 -0.2395962533 0.1891281297 Cl -0.0453454000 0
C9_0 C 0.0658203733 0.6426896603 0.3921951771 C3 -0.1660725000 2
C10_0 C 0.0027762816 0.6427821744 0.4313065634 C3 -0.1660725000 2
C11_0 C 0.1015276983 0.8251282588 0.4217282871 C3 -0.1888895000 2
H7_0 H 0.0774641499 0.5680675722 0.3655567283 H 0.1116500000 0
C12_0 C 0.0384324975 0.8241258686 0.4614027925 C3 -0.1888895000 2
H8_0 H -0.0364321165 0.5786042549 0.4351116631 H 0.1116500000 0
C13_0 C 0.0888159001 0.9151511911 0.4573125124 C3 0.2632040000 2
H9_0 H 0.1403259384 0.8952363670 0.4178743914 H 0.1116500000 0
H10_0 H 0.0260487456 0.9003794898 0.4874563962 H 0.1116500000 0
N0_0 N 0.1269823601 1.0990933056 0.4856338268 N -0.5329660000 2
C14_0 C 0.1441028170 1.1102591394 0.5285674234 C3 0.4578075000 2
H11_0 H 0.1510800845 1.2245276871 0.4733287669 H 0.3155160000 0
C15_0 C 0.1887369862 1.3008689088 0.5507195408 C3 -0.2871177000 2
C16_0 C 0.1211290090 0.9335347660 0.5529852223 C3 -0.1888895000 2
C17_0 C 0.2070050731 1.3098803014 0.5948546700 C3 -0.0791469000 2
C20_0 C 0.2164863076 1.4880877001 0.5288373275 C3 0.5462276000 2
C18_0 C 0.1402744217 0.9484136455 0.5963857920 C3 -0.1116500000 2
H12_0 H 0.0892038985 0.7763220574 0.5375461287 H 0.1116500000 0
C19_0 C 0.1830536564 1.1388245056 0.6179416517 C3 -0.1116500000 2
H13_0 H 0.2406904506 1.4575067890 0.6106316723 H 0.1116500000 0
O0_0 O 0.2562872667 1.6572916723 0.5529873223 O2 -0.4429420000 3
O1_0 O 0.2037035910 1.4924657315 0.4894082744 O1 -0.4592050000 2
H14_0 H 0.1219391168 0.8047073418 0.6138593652 H 0.1116500000 0
H15_0 H 0.1975749402 1.1500948842 0.6520888726 H 0.1116500000 0
H16_0 H 0.2710527753 1.7916908403 0.5347794368 H 0.3386910000 0
#END
#########################################################################################
# Avant-garde Materials Simulation           
# XXIII NEUMANN/KENDRICK/LEUSEN Z'=1, RANK 78, ENERGY -150.93743017043576 kcal/mol/atom
#########################################################################################

data_rank_000078
_symmetry_cell_setting triclinic
_symmetry_space_group_name_H-M 'P -1'
_symmetry_Int_Tables_number 2
loop_
_symmetry_equiv_pos_site_id
_symmetry_equiv_pos_as_xyz
1 x,y,z
2 -x,-y,-z
_cell_length_a 8.2574254368
_cell_length_b 9.9822828073
_cell_length_c 11.5643899411
_cell_angle_alpha 90.5122190287
_cell_angle_beta 75.1191710293
_cell_angle_gamma 86.4838183577
loop_
_atom_site_label
_atom_site_type_symbol
_atom_site_fract_x
_atom_site_fract_y
_atom_site_fract_z
_atom_site_fftype
_atom_site_charge
_atom_site_hybridization
C0_0 C 0.1805714928 0.9867236598 0.1886855573 C3 0.0464775000 2
C1_0 C 0.3497587060 1.0013537594 0.1822752957 C3 -0.1003135000 2
C2_0 C 0.1373014171 0.8684019726 0.1411211137 C3 -0.1660725000 2
C6_0 C 0.0492643038 1.0973394292 0.2410055146 C4 0.0455393400 3
C3_0 C 0.4730674348 0.9023916468 0.1272356003 C3 -0.0204136000 2
H0_0 H 0.3878845226 1.0911146519 0.2198885480 H 0.1116500000 0
C4_0 C 0.2595383273 0.7709886346 0.0833279470 C3 -0.0458910000 2
H1_0 H 0.0056246966 0.8522358516 0.1485470738 H 0.1116500000 0
C7_0 C -0.0143715565 1.1712283611 0.1424357342 C4 0.0455393400 3
H3_0 H -0.0573012806 1.0557664971 0.3050581545 H 0.0084140800 0
H4_0 H 0.1011865743 1.1700175705 0.2914872293 H 0.0084140800 0
C5_0 C 0.4289911395 0.7884919541 0.0737014176 C3 -0.0204136000 2
Cl1_0 Cl 0.6790905845 0.9234136694 0.1269395697 Cl -0.0453454000 0
H2_0 H 0.2257465387 0.6809206592 0.0436234137 H 0.1116500000 0
C8_0 C -0.1414155504 1.2863731352 0.1894585981 C3 0.0464775000 2
H5_0 H 0.0938047147 1.2086041785 0.0771206356 H 0.0084140800 0
H6_0 H -0.0683215526 1.0981450356 0.0934558373 H 0.0084140800 0
Cl0_0 Cl 0.5785716136 0.6696202867 -0.0041906531 Cl -0.0453454000 0
C9_0 C -0.1054990191 1.4181978782 0.1564991026 C3 -0.1660725000 2
C10_0 C -0.2977173293 1.2669879322 0.2687187547 C3 -0.1660725000 2
C11_0 C -0.2203225664 1.5262360582 0.2004274392 C3 -0.1888895000 2
H7_0 H 0.0155578319 1.4365788958 0.0954254514 H 0.1116500000 0
C12_0 C -0.4128084519 1.3742150716 0.3151724884 C3 -0.1888895000 2
H8_0 H -0.3292734880 1.1655449119 0.2962639653 H 0.1116500000 0
C13_0 C -0.3754461212 1.5059331634 0.2810524417 C3 0.2632040000 2
H9_0 H -0.1905935167 1.6281102382 0.1732556617 H 0.1116500000 0
H10_0 H -0.5290556681 1.3558853101 0.3812877136 H 0.1116500000 0
N0_0 N -0.4793600896 1.6200024806 0.3287711804 N -0.5329660000 2
C14_0 C -0.6509476733 1.6393163450 0.3606585852 C3 0.4578075000 2
H11_0 H -0.4205454029 1.7039031377 0.3424188673 H 0.3155160000 0
C15_0 C -0.7293720267 1.7635531055 0.4180950169 C3 -0.2871177000 2
C16_0 C -0.7559632305 1.5427376591 0.3348670676 C3 -0.1888895000 2
C17_0 C -0.9057793086 1.7848827288 0.4455616799 C3 -0.0791469000 2
C20_0 C -0.6315846490 1.8681668189 0.4497848788 C3 0.5462276000 2
C18_0 C -0.9288230628 1.5660651171 0.3662220644 C3 -0.1116500000 2
H12_0 H -0.6994479656 1.4497482053 0.2877366162 H 0.1116500000 0
C19_0 C -1.0058092374 1.6877681491 0.4215234224 C3 -0.1116500000 2
H13_0 H -0.9626948471 1.8805034292 0.4870379637 H 0.1116500000 0
O0_0 O -0.7182389843 1.9787679958 0.5028340875 O2 -0.4429420000 3
O1_0 O -0.4732716310 1.8565347509 0.4305852247 O1 -0.4592050000 2
H14_0 H -1.0056360512 1.4886719616 0.3461399732 H 0.1116500000 0
H15_0 H -1.1419762344 1.7056661884 0.4447951429 H 0.1116500000 0
H16_0 H -0.6378210993 2.0417169484 0.5264257145 H 0.3386910000 0
#END
#########################################################################################
# Avant-garde Materials Simulation           
# XXIII NEUMANN/KENDRICK/LEUSEN Z'=1, RANK 79, ENERGY -150.93714161520489 kcal/mol/atom
#########################################################################################

data_rank_000079
_symmetry_cell_setting monoclinic
_symmetry_space_group_name_H-M 'P 2_1/c'
_symmetry_Int_Tables_number 14
loop_
_symmetry_equiv_pos_site_id
_symmetry_equiv_pos_as_xyz
1 x,y,z
2 -x,y+1/2,-z+1/2
3 -x,-y,-z
4 x,-y+1/2,z+1/2
_cell_length_a 7.0511607071
_cell_length_b 38.1450712118
_cell_length_c 7.5962722141
_cell_angle_alpha 90.0000000000
_cell_angle_beta 63.6413146228
_cell_angle_gamma 90.0000000000
loop_
_atom_site_label
_atom_site_type_symbol
_atom_site_fract_x
_atom_site_fract_y
_atom_site_fract_z
_atom_site_fftype
_atom_site_charge
_atom_site_hybridization
C0_0 C -0.2054011439 0.3249984358 0.0202290095 C3 0.0464775000 2
C1_0 C -0.1759631920 0.2889154519 -0.0155515767 C3 -0.1003135000 2
C2_0 C -0.0270764242 0.3459696972 -0.0237041336 C3 -0.1660725000 2
C6_0 C -0.4260824898 0.3397477971 0.1093945235 C4 0.0455393400 3
C3_0 C 0.0249126324 0.2739759399 -0.0906113476 C3 -0.0204136000 2
H0_0 H -0.3118356103 0.2720616096 0.0152835654 H 0.1116500000 0
C4_0 C 0.1748804873 0.3313302644 -0.1000598667 C3 -0.0458910000 2
H1_0 H -0.0464436997 0.3741906086 0.0017137555 H 0.1116500000 0
C7_0 C -0.5426112926 0.3356521581 0.3353972542 C4 0.0455393400 3
H3_0 H -0.4230504960 0.3676025204 0.0712013801 H 0.0084140800 0
H4_0 H -0.5187114053 0.3258685527 0.0469961378 H 0.0084140800 0
C5_0 C 0.2020993650 0.2952886929 -0.1333450349 C3 -0.0204136000 2
Cl1_0 Cl 0.0522137520 0.2292415754 -0.1276044220 Cl -0.0453454000 0
H2_0 H 0.3135993041 0.3477155785 -0.1358892295 H 0.1116500000 0
C8_0 C -0.4767182900 0.3612351542 0.4490698495 C3 0.0464775000 2
H5_0 H -0.7128925627 0.3392357291 0.3809691932 H 0.0084140800 0
H6_0 H -0.5227699009 0.3085866591 0.3745028590 H 0.0084140800 0
Cl0_0 Cl 0.4527067721 0.2774891969 -0.2248629834 Cl -0.0453454000 0
C9_0 C -0.3130487288 0.3542525829 0.5013388210 C3 -0.1660725000 2
C10_0 C -0.5876202663 0.3928632021 0.5135138417 C3 -0.1660725000 2
C11_0 C -0.2729942039 0.3766132926 0.6266380995 C3 -0.1888895000 2
H7_0 H -0.2223218349 0.3300596766 0.4516996375 H 0.1116500000 0
C12_0 C -0.5476237360 0.4155868863 0.6362185913 C3 -0.1888895000 2
H8_0 H -0.7108996119 0.3995798455 0.4694546513 H 0.1116500000 0
C13_0 C -0.3955611725 0.4069177051 0.7009864828 C3 0.2632040000 2
H9_0 H -0.1519337046 0.3698237255 0.6733901685 H 0.1116500000 0
H10_0 H -0.6358459270 0.4399771533 0.6851888758 H 0.1116500000 0
N0_0 N -0.3667873091 0.4282259422 0.8395964382 N -0.5329660000 2
C14_0 C -0.5245665366 0.4394774460 1.0149223843 C3 0.4578075000 2
H11_0 H -0.2181528116 0.4361740010 0.8137009095 H 0.3155160000 0
C15_0 C -0.4822844417 0.4637334050 1.1373564012 C3 -0.2871177000 2
C16_0 C -0.7344398489 0.4268647405 1.0841113734 C3 -0.1888895000 2
C17_0 C -0.6493082283 0.4744420744 1.3173605430 C3 -0.0791469000 2
C20_0 C -0.2704122421 0.4778576134 1.0800340372 C3 0.5462276000 2
C18_0 C -0.8942453637 0.4378100268 1.2617120552 C3 -0.1116500000 2
H12_0 H -0.7695156406 0.4081005880 0.9949842398 H 0.1116500000 0
C19_0 C -0.8532903610 0.4618599983 1.3805909595 C3 -0.1116500000 2
H13_0 H -0.6139628434 0.4929635379 1.4077512178 H 0.1116500000 0
O0_0 O -0.2536109326 0.5009198719 1.2032186072 O2 -0.4429420000 3
O1_0 O -0.1112054458 0.4690062428 0.9239662454 O1 -0.4592050000 2
H14_0 H -1.0533639786 0.4272441668 1.3098614663 H 0.1116500000 0
H15_0 H -0.9791294701 0.4704410499 1.5203197693 H 0.1116500000 0
H16_0 H -0.1034386716 0.5113385549 1.1462243294 H 0.3386910000 0
#END
#########################################################################################
# Avant-garde Materials Simulation           
# XXIII NEUMANN/KENDRICK/LEUSEN Z'=1, RANK 80, ENERGY -150.93706334071416 kcal/mol/atom
#########################################################################################

data_rank_000080
_symmetry_cell_setting monoclinic
_symmetry_space_group_name_H-M 'P 2_1/c'
_symmetry_Int_Tables_number 14
loop_
_symmetry_equiv_pos_site_id
_symmetry_equiv_pos_as_xyz
1 x,y,z
2 -x,y+1/2,-z+1/2
3 -x,-y,-z
4 x,-y+1/2,z+1/2
_cell_length_a 11.2238496269
_cell_length_b 11.1280271223
_cell_length_c 14.7560909120
_cell_angle_alpha 90.0000000000
_cell_angle_beta 85.3850432623
_cell_angle_gamma 90.0000000000
loop_
_atom_site_label
_atom_site_type_symbol
_atom_site_fract_x
_atom_site_fract_y
_atom_site_fract_z
_atom_site_fftype
_atom_site_charge
_atom_site_hybridization
C0_0 C -0.3038569793 0.2046579196 0.2569269180 C3 0.0464775000 2
C1_0 C -0.3615268063 0.3053678596 0.2244676866 C3 -0.1003135000 2
C2_0 C -0.3121959812 0.0959275457 0.2098242775 C3 -0.1660725000 2
C6_0 C -0.2312454043 0.2144311953 0.3384479478 C4 0.0455393400 3
C3_0 C -0.4231708685 0.2990466103 0.1460143936 C3 -0.0204136000 2
H0_0 H -0.3580167349 0.3913450020 0.2596365240 H 0.1116500000 0
C4_0 C -0.3724406250 0.0885918760 0.1312879918 C3 -0.0458910000 2
H1_0 H -0.2700676321 0.0150826417 0.2338242699 H 0.1116500000 0
C7_0 C -0.2555670536 0.1134668634 0.4081785324 C4 0.0455393400 3
H3_0 H -0.1354394793 0.2142130553 0.3147509036 H 0.0084140800 0
H4_0 H -0.2488059788 0.3024762949 0.3706272642 H 0.0084140800 0
C5_0 C -0.4272164103 0.1904236462 0.0982777488 C3 -0.0204136000 2
Cl1_0 Cl -0.4936573200 0.4253913232 0.1092343592 Cl -0.0453454000 0
H2_0 H -0.3760889387 0.0042949337 0.0941139054 H 0.1116500000 0
C8_0 C -0.1812750231 0.1164704483 0.4889688536 C3 0.0464775000 2
H5_0 H -0.3509320146 0.1164518488 0.4328885273 H 0.0084140800 0
H6_0 H -0.2422995591 0.0255571469 0.3748183085 H 0.0084140800 0
Cl0_0 Cl -0.4976672340 0.1803323961 -0.0016311616 Cl -0.0453454000 0
C9_0 C -0.1331242759 0.2224994468 0.5217401759 C3 -0.1660725000 2
C10_0 C -0.1627880506 0.0098612012 0.5365459553 C3 -0.1660725000 2
C11_0 C -0.0684343873 0.2226457264 0.5985011652 C3 -0.1888895000 2
H7_0 H -0.1481459891 0.3079680084 0.4884678422 H 0.1116500000 0
C12_0 C -0.0971949260 0.0083044336 0.6124418824 C3 -0.1888895000 2
H8_0 H -0.1997733812 -0.0740892320 0.5128651626 H 0.1116500000 0
C13_0 C -0.0482357708 0.1149469114 0.6439230317 C3 0.2632040000 2
H9_0 H -0.0369195130 0.3074691671 0.6244534614 H 0.1116500000 0
H10_0 H -0.0822642793 -0.0761363239 0.6473095392 H 0.1116500000 0
N0_0 N 0.0129229646 0.1093898469 0.7233468414 N -0.5329660000 2
C14_0 C 0.1095446935 0.1740604744 0.7459207174 C3 0.4578075000 2
H11_0 H -0.0204574737 0.0524649957 0.7736633525 H 0.3155160000 0
C15_0 C 0.1489390721 0.1662477645 0.8361062582 C3 -0.2871177000 2
C16_0 C 0.1774003975 0.2464530830 0.6817831062 C3 -0.1888895000 2
C17_0 C 0.2518754321 0.2303695024 0.8571509614 C3 -0.0791469000 2
C20_0 C 0.0873384095 0.0915492152 0.9062715699 C3 0.5462276000 2
C18_0 C 0.2773610692 0.3082755268 0.7053973154 C3 -0.1116500000 2
H12_0 H 0.1517517309 0.2516878754 0.6123901531 H 0.1116500000 0
C19_0 C 0.3159345122 0.3012302944 0.7935508396 C3 -0.1116500000 2
H13_0 H 0.2796018441 0.2229052135 0.9259595989 H 0.1116500000 0
O0_0 O 0.1332177821 0.0904528147 0.9864346612 O2 -0.4429420000 3
O1_0 O -0.0044822464 0.0298801443 0.8928268475 O1 -0.4592050000 2
H14_0 H 0.3272027175 0.3621648504 0.6535267044 H 0.1116500000 0
H15_0 H 0.3943839196 0.3506566639 0.8115266514 H 0.1116500000 0
H16_0 H 0.0800258704 0.0396753719 1.0317423845 H 0.3386910000 0
#END
#########################################################################################
# Avant-garde Materials Simulation           
# XXIII NEUMANN/KENDRICK/LEUSEN Z'=1, RANK 81, ENERGY -150.93643173179467 kcal/mol/atom
#########################################################################################

data_rank_000081
_symmetry_cell_setting monoclinic
_symmetry_space_group_name_H-M 'C 2/c'
_symmetry_Int_Tables_number 15
loop_
_symmetry_equiv_pos_site_id
_symmetry_equiv_pos_as_xyz
1 x,y,z
2 -x,y,-z+1/2
3 -x,-y,-z
4 x,-y,z+1/2
5 x+1/2,y+1/2,z
6 -x+1/2,y+1/2,-z+1/2
7 -x+1/2,-y+1/2,-z
8 x+1/2,-y+1/2,z+1/2
_cell_length_a 23.0222758693
_cell_length_b 7.1439178578
_cell_length_c 22.5171245825
_cell_angle_alpha 90.0000000000
_cell_angle_beta 93.5390041549
_cell_angle_gamma 90.0000000000
loop_
_atom_site_label
_atom_site_type_symbol
_atom_site_fract_x
_atom_site_fract_y
_atom_site_fract_z
_atom_site_fftype
_atom_site_charge
_atom_site_hybridization
C0_0 C 0.3849592323 0.8533549720 -0.9799803536 C3 0.0464775000 2
C1_0 C 0.4425765907 0.8594318656 -0.9563017323 C3 -0.1003135000 2
C2_0 C 0.3406928214 0.8361762553 -0.9404076222 C3 -0.1660725000 2
C6_0 C 0.3730522112 0.8677966207 -1.0464207095 C4 0.0455393400 3
C3_0 C 0.4557493902 0.8521038186 -0.8951312559 C3 -0.0204136000 2
H0_0 H 0.4781835916 0.8681676113 -0.9859058169 H 0.1116500000 0
C4_0 C 0.3533676798 0.8275148018 -0.8791542662 C3 -0.0458910000 2
H1_0 H 0.2953485789 0.8305889288 -0.9571335062 H 0.1116500000 0
C7_0 C 0.3165347208 0.7747177707 -1.0717479427 C4 0.0455393400 3
H3_0 H 0.3723686253 1.0168013413 -1.0592311042 H 0.0084140800 0
H4_0 H 0.4101321190 0.8076788058 -1.0683382104 H 0.0084140800 0
C5_0 C 0.4108970567 0.8376165402 -0.8559386310 C3 -0.0204136000 2
Cl1_0 Cl 0.5277645846 0.8580926744 -0.8688279066 Cl -0.0453454000 0
H2_0 H 0.3185591718 0.8134910847 -0.8488066463 H 0.1116500000 0
C8_0 C 0.3167616994 0.7554408494 -1.1383794775 C3 0.0464775000 2
H5_0 H 0.3125995977 0.6356941278 -1.0513248777 H 0.0084140800 0
H6_0 H 0.2788231944 0.8586937599 -1.0601453886 H 0.0084140800 0
Cl0_0 Cl 0.4261249824 0.8351142210 -0.7801356474 Cl -0.0453454000 0
C9_0 C 0.3470417147 0.6078761590 -1.1637031954 C3 -0.1660725000 2
C10_0 C 0.2900610006 0.8882026201 -1.1768831906 C3 -0.1660725000 2
C11_0 C 0.3525685671 0.5969359974 -1.2248484626 C3 -0.1888895000 2
H7_0 H 0.3664720303 0.4983724680 -1.1349528943 H 0.1116500000 0
C12_0 C 0.2954611174 0.8795918279 -1.2381821142 C3 -0.1888895000 2
H8_0 H 0.2652730361 1.0021010559 -1.1583843122 H 0.1116500000 0
C13_0 C 0.3281087419 0.7362971451 -1.2626740559 C3 0.2632040000 2
H9_0 H 0.3750137946 0.4784716091 -1.2435413514 H 0.1116500000 0
H10_0 H 0.2750040371 0.9862729233 -1.2671584727 H 0.1116500000 0
N0_0 N 0.3328104658 0.7312634246 -1.3245958748 N -0.5329660000 2
C14_0 C 0.3810770346 0.6924811571 -1.3550662002 C3 0.4578075000 2
H11_0 H 0.2972476178 0.7688145229 -1.3514421614 H 0.3155160000 0
C15_0 C 0.3766289786 0.6775441928 -1.4186933006 C3 -0.2871177000 2
C16_0 C 0.4369373848 0.6743266488 -1.3256788756 C3 -0.1888895000 2
C17_0 C 0.4271571623 0.6404754129 -1.4491486045 C3 -0.0791469000 2
C20_0 C 0.3215947517 0.7033314205 -1.4532547037 C3 0.5462276000 2
C18_0 C 0.4854841373 0.6381412330 -1.3570333015 C3 -0.1116500000 2
H12_0 H 0.4415852432 0.6938747500 -1.2777420659 H 0.1116500000 0
C19_0 C 0.4809439913 0.6184874602 -1.4192022319 C3 -0.1116500000 2
H13_0 H 0.4226330316 0.6300693565 -1.4974425588 H 0.1116500000 0
O0_0 O 0.3234464589 0.6870982398 -1.5119807627 O2 -0.4429420000 3
O1_0 O 0.2742719876 0.7394860498 -1.4299945770 O1 -0.4592050000 2
H14_0 H 0.5279231376 0.6266797984 -1.3329980771 H 0.1116500000 0
H15_0 H 0.5191735043 0.5863631091 -1.4434792305 H 0.1116500000 0
H16_0 H 0.2834516405 0.7162486731 -1.5327212068 H 0.3386910000 0
#END
#########################################################################################
# Avant-garde Materials Simulation           
# XXIII NEUMANN/KENDRICK/LEUSEN Z'=1, RANK 82, ENERGY -150.93642658924199 kcal/mol/atom
#########################################################################################

data_rank_000082
_symmetry_cell_setting monoclinic
_symmetry_space_group_name_H-M 'C 2/c'
_symmetry_Int_Tables_number 15
loop_
_symmetry_equiv_pos_site_id
_symmetry_equiv_pos_as_xyz
1 x,y,z
2 -x,y,-z+1/2
3 -x,-y,-z
4 x,-y,z+1/2
5 x+1/2,y+1/2,z
6 -x+1/2,y+1/2,-z+1/2
7 -x+1/2,-y+1/2,-z
8 x+1/2,-y+1/2,z+1/2
_cell_length_a 24.9476916783
_cell_length_b 8.9291027942
_cell_length_c 18.3301283170
_cell_angle_alpha 90.0000000000
_cell_angle_beta 112.0133046602
_cell_angle_gamma 90.0000000000
loop_
_atom_site_label
_atom_site_type_symbol
_atom_site_fract_x
_atom_site_fract_y
_atom_site_fract_z
_atom_site_fftype
_atom_site_charge
_atom_site_hybridization
C0_0 C -0.1796847264 0.5058429726 -0.2648377647 C3 0.0464775000 2
C1_0 C -0.2349975635 0.4641736322 -0.2699975299 C3 -0.1003135000 2
C2_0 C -0.1437194672 0.5807643942 -0.1967647175 C3 -0.1660725000 2
C6_0 C -0.1581489151 0.4682019834 -0.3292206143 C4 0.0455393400 3
C3_0 C -0.2542382972 0.4968735189 -0.2092148809 C3 -0.0204136000 2
H0_0 H -0.2641364355 0.4056677241 -0.3219365075 H 0.1116500000 0
C4_0 C -0.1621872588 0.6126693819 -0.1357147309 C3 -0.0458910000 2
H1_0 H -0.1005973732 0.6160399053 -0.1917387993 H 0.1116500000 0
C7_0 C -0.1141340933 0.3381752513 -0.3051210282 C4 0.0455393400 3
H3_0 H -0.1944255200 0.4382242497 -0.3836243232 H 0.0084140800 0
H4_0 H -0.1372612573 0.5675364574 -0.3423109713 H 0.0084140800 0
C5_0 C -0.2176381263 0.5712848315 -0.1415620408 C3 -0.0204136000 2
Cl1_0 Cl -0.3227967342 0.4430769087 -0.2181475874 Cl -0.0453454000 0
H2_0 H -0.1340097811 0.6697267617 -0.0826635098 H 0.1116500000 0
C8_0 C -0.0841997793 0.3120559748 -0.3617002060 C3 0.0464775000 2
H5_0 H -0.0813225220 0.3630992604 -0.2465810010 H 0.0084140800 0
H6_0 H -0.1363189563 0.2352768841 -0.2990381551 H 0.0084140800 0
Cl0_0 Cl -0.2398118856 0.6127723225 -0.0651284463 Cl -0.0453454000 0
C9_0 C -0.1009166289 0.1959432089 -0.4170348692 C3 -0.1660725000 2
C10_0 C -0.0382417453 0.4040657746 -0.3603762712 C3 -0.1660725000 2
C11_0 C -0.0716438204 0.1692564161 -0.4673735539 C3 -0.1888895000 2
H7_0 H -0.1367797811 0.1231701323 -0.4199036729 H 0.1116500000 0
C12_0 C -0.0088520305 0.3795561566 -0.4105371728 C3 -0.1888895000 2
H8_0 H -0.0249567748 0.4971228929 -0.3188358088 H 0.1116500000 0
C13_0 C -0.0246260133 0.2592322077 -0.4636892255 C3 0.2632040000 2
H9_0 H -0.0845201357 0.0763796976 -0.5090008557 H 0.1116500000 0
H10_0 H 0.0261573559 0.4538548968 -0.4092218759 H 0.1116500000 0
N0_0 N 0.0041451937 0.2306308182 -0.5154266425 N -0.5329660000 2
C14_0 C 0.0626754185 0.2235583917 -0.4966568067 C3 0.4578075000 2
H11_0 H -0.0198408354 0.2048602173 -0.5728537356 H 0.3155160000 0
C15_0 C 0.0858227647 0.2091345338 -0.5570842172 C3 -0.2871177000 2
C16_0 C 0.1020560203 0.2228696039 -0.4174690194 C3 -0.1888895000 2
C17_0 C 0.1462838284 0.1978987763 -0.5359243891 C3 -0.0791469000 2
C20_0 C 0.0482915279 0.2004950355 -0.6399554506 C3 0.5462276000 2
C18_0 C 0.1609809898 0.2105367516 -0.3989710583 C3 -0.1116500000 2
H12_0 H 0.0854241479 0.2288512492 -0.3705112595 H 0.1116500000 0
C19_0 C 0.1838915134 0.1989360747 -0.4580707966 C3 -0.1116500000 2
H13_0 H 0.1627823283 0.1852546842 -0.5828013731 H 0.1116500000 0
O0_0 O 0.0747832811 0.1968913883 -0.6907029276 O2 -0.4429420000 3
O1_0 O -0.0063417833 0.1975358517 -0.6636774472 O1 -0.4592050000 2
H14_0 H 0.1898168979 0.2088772504 -0.3372593169 H 0.1116500000 0
H15_0 H 0.2303687917 0.1893325328 -0.4428225298 H 0.1116500000 0
H16_0 H 0.0452374719 0.1928500460 -0.7477669865 H 0.3386910000 0
#END
#########################################################################################
# Avant-garde Materials Simulation           
# XXIII NEUMANN/KENDRICK/LEUSEN Z'=1, RANK 83, ENERGY -150.93641792423972 kcal/mol/atom
#########################################################################################

data_rank_000083
_symmetry_cell_setting monoclinic
_symmetry_space_group_name_H-M 'P 2_1/c'
_symmetry_Int_Tables_number 14
loop_
_symmetry_equiv_pos_site_id
_symmetry_equiv_pos_as_xyz
1 x,y,z
2 -x,y+1/2,-z+1/2
3 -x,-y,-z
4 x,-y+1/2,z+1/2
_cell_length_a 14.2984523456
_cell_length_b 9.3137080609
_cell_length_c 15.7654186115
_cell_angle_alpha 90.0000000000
_cell_angle_beta 119.4260886673
_cell_angle_gamma 90.0000000000
loop_
_atom_site_label
_atom_site_type_symbol
_atom_site_fract_x
_atom_site_fract_y
_atom_site_fract_z
_atom_site_fftype
_atom_site_charge
_atom_site_hybridization
C0_0 C 0.4463534662 0.7564993290 0.8592286068 C3 0.0464775000 2
C1_0 C 0.4364838711 0.7333108061 0.7675664124 C3 -0.1003135000 2
C2_0 C 0.3896441872 0.8714388586 0.8701236723 C3 -0.1660725000 2
C6_0 C 0.5141299470 0.6593208693 0.9437949609 C4 0.0455393400 3
C3_0 C 0.3727229841 0.8228741860 0.6889306885 C3 -0.0204136000 2
H0_0 H 0.4767991050 0.6422117516 0.7559758894 H 0.1116500000 0
C4_0 C 0.3274638699 0.9627671328 0.7928108461 C3 -0.0458910000 2
H1_0 H 0.3934360582 0.8898989161 0.9401177374 H 0.1116500000 0
C7_0 C 0.6137212989 0.7353158687 1.0252130166 C4 0.0455393400 3
H3_0 H 0.4645774561 0.6193017671 0.9743189546 H 0.0084140800 0
H4_0 H 0.5394039348 0.5649079870 0.9183850656 H 0.0084140800 0
C5_0 C 0.3200914301 0.9406388326 0.7021078805 C3 -0.0204136000 2
Cl1_0 Cl 0.3568271609 0.7841139168 0.5754861584 Cl -0.0453454000 0
H2_0 H 0.2837164879 1.0519826779 0.8015582131 H 0.1116500000 0
C8_0 C 0.6738828455 0.6466569618 1.1166255462 C3 0.0464775000 2
H5_0 H 0.6671954990 0.7657242509 0.9964830713 H 0.0084140800 0
H6_0 H 0.5873764399 0.8360839092 1.0433795620 H 0.0084140800 0
Cl0_0 Cl 0.2462368355 1.0591172885 0.6084737208 Cl -0.0453454000 0
C9_0 C 0.7543473298 0.5486950984 1.1292014925 C3 -0.1660725000 2
C10_0 C 0.6498049397 0.6578139524 1.1924664702 C3 -0.1660725000 2
C11_0 C 0.8107452677 0.4707318462 1.2149731418 C3 -0.1888895000 2
H7_0 H 0.7743103900 0.5332195074 1.0713622827 H 0.1116500000 0
C12_0 C 0.7049446864 0.5795027479 1.2784754388 C3 -0.1888895000 2
H8_0 H 0.5856901357 0.7297884400 1.1842053625 H 0.1116500000 0
C13_0 C 0.7892080749 0.4873941928 1.2923983843 C3 0.2632040000 2
H9_0 H 0.8740041350 0.3973623922 1.2231486401 H 0.1116500000 0
H10_0 H 0.6807276966 0.5892501762 1.3337428314 H 0.1116500000 0
N0_0 N 0.8498954435 0.4061694213 1.3767023750 N -0.5329660000 2
C14_0 C 0.8734353437 0.4320888334 1.4707111816 C3 0.4578075000 2
H11_0 H 0.8858892134 0.3154305668 1.3696456573 H 0.3155160000 0
C15_0 C 0.9227514826 0.3227859774 1.5437226815 C3 -0.2871177000 2
C16_0 C 0.8533098917 0.5663406732 1.5005013151 C3 -0.1888895000 2
C17_0 C 0.9412996129 0.3493507671 1.6387608051 C3 -0.0791469000 2
C20_0 C 0.9560978581 0.1844885784 1.5233434299 C3 0.5462276000 2
C18_0 C 0.8741226537 0.5891423645 1.5950546107 C3 -0.1116500000 2
H12_0 H 0.8240894285 0.6544352006 1.4486422172 H 0.1116500000 0
C19_0 C 0.9157859594 0.4793634710 1.6648546376 C3 -0.1116500000 2
H13_0 H 0.9790609778 0.2648291052 1.6927598680 H 0.1116500000 0
O0_0 O 0.9869063936 0.0866677304 1.5934197781 O2 -0.4429420000 3
O1_0 O 0.9565682109 0.1579881753 1.4450369609 O1 -0.4592050000 2
H14_0 H 0.8589387318 0.6950944557 1.6153799614 H 0.1116500000 0
H15_0 H 0.9316987876 0.4978027133 1.7389469551 H 0.1116500000 0
H16_0 H 1.0093092830 -0.0072158115 1.5739788222 H 0.3386910000 0
#END
########################################################################################
# Avant-garde Materials Simulation           
# XXIII NEUMANN/KENDRICK/LEUSEN Z'=1, RANK 84, ENERGY -150.9362316259554 kcal/mol/atom
########################################################################################

data_rank_000084
_symmetry_cell_setting monoclinic
_symmetry_space_group_name_H-M 'P 2_1/c'
_symmetry_Int_Tables_number 14
loop_
_symmetry_equiv_pos_site_id
_symmetry_equiv_pos_as_xyz
1 x,y,z
2 -x,y+1/2,-z+1/2
3 -x,-y,-z
4 x,-y+1/2,z+1/2
_cell_length_a 3.9674583054
_cell_length_b 27.8437726012
_cell_length_c 15.8918337609
_cell_angle_alpha 90.0000000000
_cell_angle_beta 93.4467824086
_cell_angle_gamma 90.0000000000
loop_
_atom_site_label
_atom_site_type_symbol
_atom_site_fract_x
_atom_site_fract_y
_atom_site_fract_z
_atom_site_fftype
_atom_site_charge
_atom_site_hybridization
C0_0 C -0.7231474075 0.2713357576 0.0209980931 C3 0.0464775000 2
C1_0 C -0.6483791718 0.2689057349 -0.0636668369 C3 -0.1003135000 2
C2_0 C -0.8700795446 0.2308982449 0.0569112110 C3 -0.1660725000 2
C6_0 C -0.6386806809 0.3144640953 0.0758111588 C4 0.0455393400 3
C3_0 C -0.7183899894 0.2274997431 -0.1112236252 C3 -0.0204136000 2
H0_0 H -0.5295772625 0.2989559901 -0.0942104410 H 0.1116500000 0
C4_0 C -0.9387929738 0.1895063145 0.0101608295 C3 -0.0458910000 2
H1_0 H -0.9318247019 0.2316865886 0.1229353402 H 0.1116500000 0
C7_0 C -0.5867472121 0.3625290630 0.0319538869 C4 0.0455393400 3
H3_0 H -0.8387699011 0.3184034490 0.1203414248 H 0.0084140800 0
H4_0 H -0.4080336940 0.3060753150 0.1154872132 H 0.0084140800 0
C5_0 C -0.8639147323 0.1873850049 -0.0745454835 C3 -0.0204136000 2
Cl1_0 Cl -0.6199711009 0.2264651143 -0.2155636543 Cl -0.0453454000 0
H2_0 H -1.0538443263 0.1583994404 0.0384922227 H 0.1116500000 0
C8_0 C -0.4682683995 0.4021620866 0.0918540236 C3 0.0464775000 2
H5_0 H -0.4008993563 0.3587593753 -0.0164492054 H 0.0084140800 0
H6_0 H -0.8248693953 0.3733701200 -0.0023337404 H 0.0084140800 0
Cl0_0 Cl -0.9588255475 0.1362850172 -0.1319163127 Cl -0.0453454000 0
C9_0 C -0.3112820102 0.4432908050 0.0618334620 C3 -0.1660725000 2
C10_0 C -0.5067287297 0.3994179153 0.1788038252 C3 -0.1660725000 2
C11_0 C -0.1856007255 0.4796055087 0.1154672656 C3 -0.1888895000 2
H7_0 H -0.2786581754 0.4467174962 -0.0057085090 H 0.1116500000 0
C12_0 C -0.3872213743 0.4355128843 0.2328427945 C3 -0.1888895000 2
H8_0 H -0.6316257884 0.3688645393 0.2061679028 H 0.1116500000 0
C13_0 C -0.2171121150 0.4756891215 0.2028013150 C3 0.2632040000 2
H9_0 H -0.0463618449 0.5091338766 0.0893315660 H 0.1116500000 0
H10_0 H -0.4227611352 0.4326502077 0.3002119977 H 0.1116500000 0
N0_0 N -0.0700039652 0.5061973617 0.2646706785 N -0.5329660000 2
C14_0 C 0.0477024045 0.5522694923 0.2621561731 C3 0.4578075000 2
H11_0 H -0.0104145677 0.4900696433 0.3217063142 H 0.3155160000 0
C15_0 C 0.2504604052 0.5705896064 0.3330018712 C3 -0.2871177000 2
C16_0 C -0.0336770306 0.5838590254 0.1942446610 C3 -0.1888895000 2
C17_0 C 0.3579363137 0.6187563972 0.3325283273 C3 -0.0791469000 2
C20_0 C 0.3542736310 0.5404558909 0.4057146465 C3 0.5462276000 2
C18_0 C 0.0747177310 0.6311766219 0.1967366060 C3 -0.1116500000 2
H12_0 H -0.2001924465 0.5715444303 0.1418170051 H 0.1116500000 0
C19_0 C 0.2718418511 0.6492232548 0.2657742070 C3 -0.1116500000 2
H13_0 H 0.5154439619 0.6316339343 0.3862646796 H 0.1116500000 0
O0_0 O 0.5640062492 0.5608716943 0.4632746586 O2 -0.4429420000 3
O1_0 O 0.2556773579 0.4976187949 0.4139984548 O1 -0.4592050000 2
H14_0 H -0.0003883093 0.6549187703 0.1442979098 H 0.1116500000 0
H15_0 H 0.3586709181 0.6863092337 0.2665344146 H 0.1116500000 0
H16_0 H 0.6270141283 0.5369507828 0.5106725438 H 0.3386910000 0
#END
#########################################################################################
# Avant-garde Materials Simulation           
# XXIII NEUMANN/KENDRICK/LEUSEN Z'=1, RANK 85, ENERGY -150.93620572157647 kcal/mol/atom
#########################################################################################

data_rank_000085
_symmetry_cell_setting triclinic
_symmetry_space_group_name_H-M 'P -1'
_symmetry_Int_Tables_number 2
loop_
_symmetry_equiv_pos_site_id
_symmetry_equiv_pos_as_xyz
1 x,y,z
2 -x,-y,-z
_cell_length_a 8.6529907025
_cell_length_b 10.1270952033
_cell_length_c 10.9625889130
_cell_angle_alpha 91.3777243973
_cell_angle_beta 104.0470057497
_cell_angle_gamma 79.9479313398
loop_
_atom_site_label
_atom_site_type_symbol
_atom_site_fract_x
_atom_site_fract_y
_atom_site_fract_z
_atom_site_fftype
_atom_site_charge
_atom_site_hybridization
C0_0 C 0.7500100530 0.1507920393 0.1361072868 C3 0.0464775000 2
C1_0 C 0.9006134365 0.1628107568 0.1163427284 C3 -0.1003135000 2
C2_0 C 0.7365051171 0.0329504404 0.1942607356 C3 -0.1660725000 2
C6_0 C 0.6043917143 0.2572631661 0.0854620698 C4 0.0455393400 3
C3_0 C 1.0341816436 0.0602379141 0.1520087499 C3 -0.0204136000 2
H0_0 H 0.9149875431 0.2530801797 0.0712251343 H 0.1116500000 0
C4_0 C 0.8676144078 -0.0716430389 0.2267608686 C3 -0.0458910000 2
H1_0 H 0.6215951325 0.0215752875 0.2136209406 H 0.1116500000 0
C7_0 C 0.4967486904 0.2065168886 -0.0343047603 C4 0.0455393400 3
H3_0 H 0.5338084299 0.2834655062 0.1563571049 H 0.0084140800 0
H4_0 H 0.6438322351 0.3491439756 0.0626619244 H 0.0084140800 0
C5_0 C 1.0168663959 -0.0593786799 0.2048996518 C3 -0.0204136000 2
Cl1_0 Cl 1.2179282018 0.0834075811 0.1289040720 Cl -0.0453454000 0
H2_0 H 0.8553127241 -0.1644302656 0.2687234607 H 0.1116500000 0
C8_0 C 0.3710406048 0.3128613668 -0.1126855976 C3 0.0464775000 2
H5_0 H 0.5759949245 0.1580410899 -0.0930329412 H 0.0084140800 0
H6_0 H 0.4384980788 0.1274485255 -0.0068017874 H 0.0084140800 0
Cl0_0 Cl 1.1765915408 -0.1917312499 0.2433729754 Cl -0.0453454000 0
C9_0 C 0.3867337976 0.3483342911 -0.2312969991 C3 -0.1660725000 2
C10_0 C 0.2339843174 0.3770357026 -0.0738894372 C3 -0.1660725000 2
C11_0 C 0.2718631504 0.4440484910 -0.3082643465 C3 -0.1888895000 2
H7_0 H 0.4897765489 0.2974522247 -0.2653332917 H 0.1116500000 0
C12_0 C 0.1180023999 0.4733061281 -0.1499194739 C3 -0.1888895000 2
H8_0 H 0.2174832421 0.3510351103 0.0176778008 H 0.1116500000 0
C13_0 C 0.1362471008 0.5088005521 -0.2683435788 C3 0.2632040000 2
H9_0 H 0.2848544189 0.4682717211 -0.4013101467 H 0.1116500000 0
H10_0 H 0.0139618934 0.5227858256 -0.1166514849 H 0.1116500000 0
N0_0 N 0.0321589123 0.6119113613 -0.3457532011 N -0.5329660000 2
C14_0 C -0.1320113166 0.6486232975 -0.3661080456 C3 0.4578075000 2
H11_0 H 0.0839545994 0.6744177866 -0.3895703439 H 0.3155160000 0
C15_0 C -0.2117939335 0.7740897586 -0.4274557983 C3 -0.2871177000 2
C16_0 C -0.2281932692 0.5633613211 -0.3317202197 C3 -0.1888895000 2
C17_0 C -0.3817482393 0.8068781150 -0.4530407368 C3 -0.0791469000 2
C20_0 C -0.1206658626 0.8702106630 -0.4621573851 C3 0.5462276000 2
C18_0 C -0.3949797675 0.5994247865 -0.3579518998 C3 -0.1116500000 2
H12_0 H -0.1700016159 0.4662841195 -0.2877360087 H 0.1116500000 0
C19_0 C -0.4740509267 0.7215544997 -0.4194368841 C3 -0.1116500000 2
H13_0 H -0.4403547379 0.9015187122 -0.5016092247 H 0.1116500000 0
O0_0 O -0.2043875821 0.9916335872 -0.4962355105 O2 -0.4429420000 3
O1_0 O 0.0281586460 0.8410174954 -0.4598411095 O1 -0.4592050000 2
H14_0 H -0.4651229974 0.5305309089 -0.3310123030 H 0.1116500000 0
H15_0 H -0.6053690446 0.7489271760 -0.4411564477 H 0.1116500000 0
H16_0 H -0.1302273941 1.0533782985 -0.5152420182 H 0.3386910000 0
#END
#########################################################################################
# Avant-garde Materials Simulation           
# XXIII NEUMANN/KENDRICK/LEUSEN Z'=1, RANK 86, ENERGY -150.93588267267671 kcal/mol/atom
#########################################################################################

data_rank_000086
_symmetry_cell_setting monoclinic
_symmetry_space_group_name_H-M 'P 2_1/c'
_symmetry_Int_Tables_number 14
loop_
_symmetry_equiv_pos_site_id
_symmetry_equiv_pos_as_xyz
1 x,y,z
2 -x,y+1/2,-z+1/2
3 -x,-y,-z
4 x,-y+1/2,z+1/2
_cell_length_a 4.6598708706
_cell_length_b 42.0607784927
_cell_length_c 9.5876727962
_cell_angle_alpha 90.0000000000
_cell_angle_beta 103.7600975869
_cell_angle_gamma 90.0000000000
loop_
_atom_site_label
_atom_site_type_symbol
_atom_site_fract_x
_atom_site_fract_y
_atom_site_fract_z
_atom_site_fftype
_atom_site_charge
_atom_site_hybridization
C0_0 C -0.2219836475 0.1817161708 0.4661756741 C3 0.0464775000 2
C1_0 C -0.3140696991 0.2133926390 0.4515997255 C3 -0.1003135000 2
C2_0 C -0.3901590328 0.1590071430 0.3749660322 C3 -0.1660725000 2
C6_0 C 0.0485609477 0.1713967283 0.5764941706 C4 0.0455393400 3
C3_0 C -0.5653011829 0.2223083145 0.3471814214 C3 -0.0204136000 2
H0_0 H -0.1878314554 0.2316409284 0.5206293407 H 0.1116500000 0
C4_0 C -0.6407259741 0.1675952368 0.2713204020 C3 -0.0458910000 2
H1_0 H -0.3211478753 0.1341683159 0.3848602943 H 0.1116500000 0
C7_0 C -0.0235068643 0.1565305399 0.7117001887 C4 0.0455393400 3
H3_0 H 0.1654370211 0.1535396634 0.5269833844 H 0.0084140800 0
H4_0 H 0.2021392590 0.1914000263 0.6074515114 H 0.0084140800 0
C5_0 C -0.7298508321 0.1993802642 0.2557263267 C3 -0.0204136000 2
Cl1_0 Cl -0.6670885221 0.2618791682 0.3322160950 Cl -0.0453454000 0
H2_0 H -0.7684142161 0.1498277013 0.2000865214 H 0.1116500000 0
C8_0 C 0.2235260508 0.1359128668 0.7941095804 C3 0.0464775000 2
H5_0 H -0.0773114406 0.1753050923 0.7812033397 H 0.0084140800 0
H6_0 H -0.2238514101 0.1418485381 0.6784728758 H 0.0084140800 0
Cl0_0 Cl -1.0367856584 0.2093195160 0.1229288136 Cl -0.0453454000 0
C9_0 C 0.2828462332 0.1065319144 0.7371840078 C3 -0.1660725000 2
C10_0 C 0.4019355929 0.1449126416 0.9269467799 C3 -0.1660725000 2
C11_0 C 0.5014574845 0.0863224302 0.8125737872 C3 -0.1888895000 2
H7_0 H 0.1513540691 0.0989857654 0.6324299472 H 0.1116500000 0
C12_0 C 0.6233044758 0.1249376107 1.0036025887 C3 -0.1888895000 2
H8_0 H 0.3682656430 0.1680391329 0.9721643556 H 0.1116500000 0
C13_0 C 0.6698976870 0.0949547803 0.9492365615 C3 0.2632040000 2
H9_0 H 0.5384787573 0.0632195994 0.7680846536 H 0.1116500000 0
H10_0 H 0.7613966523 0.1330966076 1.1053749836 H 0.1116500000 0
N0_0 N 0.8823789200 0.0732184858 1.0229609031 N -0.5329660000 2
C14_0 C 0.9270959588 0.0631959549 1.1624194705 C3 0.4578075000 2
H11_0 H 0.9857149506 0.0591776253 0.9624261016 H 0.3155160000 0
C15_0 C 1.1271472453 0.0375604872 1.2147804815 C3 -0.2871177000 2
C16_0 C 0.7739175803 0.0766979047 1.2590660815 C3 -0.1888895000 2
C17_0 C 1.1727616322 0.0279669905 1.3591621342 C3 -0.0791469000 2
C20_0 C 1.2841259642 0.0207094263 1.1221288177 C3 0.5462276000 2
C18_0 C 0.8236494501 0.0665175167 1.4001863712 C3 -0.1116500000 2
H12_0 H 0.6071673387 0.0946993066 1.2193859496 H 0.1116500000 0
C19_0 C 1.0277664854 0.0422928916 1.4529046391 C3 -0.1116500000 2
H13_0 H 1.3274360863 0.0086237814 1.3956769316 H 0.1116500000 0
O0_0 O 1.4637775170 -0.0024618850 1.1834098692 O2 -0.4429420000 3
O1_0 O 1.2526495958 0.0274447745 0.9910123724 O1 -0.4592050000 2
H14_0 H 0.6960106580 0.0771654333 1.4700612832 H 0.1116500000 0
H15_0 H 1.0672162467 0.0343548476 1.5639906216 H 0.1116500000 0
H16_0 H 1.5708318722 -0.0117308548 1.1106745349 H 0.3386910000 0
#END
#########################################################################################
# Avant-garde Materials Simulation           
# XXIII NEUMANN/KENDRICK/LEUSEN Z'=1, RANK 87, ENERGY -150.93528522744751 kcal/mol/atom
#########################################################################################

data_rank_000087
_symmetry_cell_setting monoclinic
_symmetry_space_group_name_H-M 'P 2_1/c'
_symmetry_Int_Tables_number 14
loop_
_symmetry_equiv_pos_site_id
_symmetry_equiv_pos_as_xyz
1 x,y,z
2 -x,y+1/2,-z+1/2
3 -x,-y,-z
4 x,-y+1/2,z+1/2
_cell_length_a 4.0073551353
_cell_length_b 15.9201993537
_cell_length_c 27.6521744576
_cell_angle_alpha 90.0000000000
_cell_angle_beta 90.7426605387
_cell_angle_gamma 90.0000000000
loop_
_atom_site_label
_atom_site_type_symbol
_atom_site_fract_x
_atom_site_fract_y
_atom_site_fract_z
_atom_site_fftype
_atom_site_charge
_atom_site_hybridization
C0_0 C -0.7337654379 0.0274245995 -0.2314427833 C3 0.0464775000 2
C1_0 C -0.7538803535 -0.0601396657 -0.2307326869 C3 -0.1003135000 2
C2_0 C -0.6017674312 0.0659733205 -0.2726785064 C3 -0.1660725000 2
C6_0 C -0.8489393363 0.0821433539 -0.1903690950 C4 0.0455393400 3
C3_0 C -0.6385148538 -0.1080326267 -0.2694940258 C3 -0.0204136000 2
H0_0 H -0.8626263403 -0.0929889488 -0.2002050502 H 0.1116500000 0
C4_0 C -0.4886177618 0.0189523622 -0.3114033156 C3 -0.0458910000 2
H1_0 H -0.5895953356 0.1343493679 -0.2746742304 H 0.1116500000 0
C7_0 C -0.9863805046 0.0377100182 -0.1461145454 C4 0.0455393400 3
H3_0 H -0.6386305103 0.1226193000 -0.1790854120 H 0.0084140800 0
H4_0 H -1.0390047593 0.1257707896 -0.2048710695 H 0.0084140800 0
C5_0 C -0.5020257164 -0.0687001664 -0.3099557872 C3 -0.0204136000 2
Cl1_0 Cl -0.6700482739 -0.2161823043 -0.2666134948 Cl -0.0453454000 0
H2_0 H -0.3898666959 0.0491667844 -0.3435070017 H 0.1116500000 0
C8_0 C -1.1082902197 0.0965323955 -0.1071549708 C3 0.0464775000 2
H5_0 H -1.1933184676 -0.0040019753 -0.1572368909 H 0.0084140800 0
H6_0 H -0.7934800197 -0.0040102219 -0.1304028942 H 0.0084140800 0
Cl0_0 Cl -0.3511957633 -0.1253121549 -0.3578813718 Cl -0.0453454000 0
C9_0 C -1.0650684470 0.1836891483 -0.1097434076 C3 -0.1660725000 2
C10_0 C -1.2739366365 0.0648321247 -0.0667057278 C3 -0.1660725000 2
C11_0 C -1.1812981105 0.2362988497 -0.0736432450 C3 -0.1888895000 2
H7_0 H -0.9376525914 0.2121124320 -0.1401595106 H 0.1116500000 0
C12_0 C -1.3980848185 0.1169807849 -0.0306468277 C3 -0.1888895000 2
H8_0 H -1.3136440200 -0.0028807171 -0.0637483411 H 0.1116500000 0
C13_0 C -1.3531315076 0.2044027846 -0.0337577402 C3 0.2632040000 2
H9_0 H -1.1441428184 0.3039718002 -0.0763942630 H 0.1116500000 0
H10_0 H -1.5456303721 0.0896953812 -0.0019085540 H 0.1116500000 0
N0_0 N -1.4878318373 0.2641088166 -0.0024139742 N -0.5329660000 2
C14_0 C -1.5908623199 0.2586114657 0.0443947014 C3 0.4578075000 2
H11_0 H -1.5387316720 0.3215874470 -0.0175554077 H 0.3155160000 0
C15_0 C -1.7742561831 0.3269800920 0.0651646452 C3 -0.2871177000 2
C16_0 C -1.5112006733 0.1893987727 0.0744916772 C3 -0.1888895000 2
C17_0 C -1.8692984272 0.3221024303 0.1139197883 C3 -0.0791469000 2
C20_0 C -1.8685071500 0.4017397189 0.0371197736 C3 0.5462276000 2
C18_0 C -1.6093287451 0.1873303761 0.1223098933 C3 -0.1116500000 2
H12_0 H -1.3544351052 0.1394871405 0.0605078462 H 0.1116500000 0
C19_0 C -1.7914256968 0.2533718788 0.1426092145 C3 -0.1116500000 2
H13_0 H -2.0078117205 0.3745633164 0.1288195231 H 0.1116500000 0
O0_0 O -2.0591818185 0.4569678041 0.0598502883 O2 -0.4429420000 3
O1_0 O -1.7789648058 0.4138548484 -0.0059673677 O1 -0.4592050000 2
H14_0 H -1.5378173962 0.1336475754 0.1446460118 H 0.1116500000 0
H15_0 H -1.8701965204 0.2507448467 0.1801239596 H 0.1116500000 0
H16_0 H -2.1148214477 0.5065393315 0.0375550198 H 0.3386910000 0
#END
#########################################################################################
# Avant-garde Materials Simulation           
# XXIII NEUMANN/KENDRICK/LEUSEN Z'=1, RANK 88, ENERGY -150.93523255604708 kcal/mol/atom
#########################################################################################

data_rank_000088
_symmetry_cell_setting monoclinic
_symmetry_space_group_name_H-M 'P 2/c'
_symmetry_Int_Tables_number 13
loop_
_symmetry_equiv_pos_site_id
_symmetry_equiv_pos_as_xyz
1 x,y,z
2 -x,y,-z+1/2
3 -x,-y,-z
4 x,-y,z+1/2
_cell_length_a 15.6204002869
_cell_length_b 4.3799720527
_cell_length_c 28.7115681446
_cell_angle_alpha 90.0000000000
_cell_angle_beta 113.7034775625
_cell_angle_gamma 90.0000000000
loop_
_atom_site_label
_atom_site_type_symbol
_atom_site_fract_x
_atom_site_fract_y
_atom_site_fract_z
_atom_site_fftype
_atom_site_charge
_atom_site_hybridization
C0_0 C 0.1616951505 0.8446640234 0.2339190246 C3 0.0464775000 2
C1_0 C 0.2514014476 0.7806690655 0.2367705222 C3 -0.1003135000 2
C2_0 C 0.1361979186 0.7232367280 0.2716267717 C3 -0.1660725000 2
C6_0 C 0.0941885219 1.0329424352 0.1909499209 C4 0.0455393400 3
C3_0 C 0.3135038662 0.6000052316 0.2758150082 C3 -0.0204136000 2
H0_0 H 0.2743851730 0.8737295134 0.2085240981 H 0.1116500000 0
C4_0 C 0.1972700571 0.5418585605 0.3106035213 C3 -0.0458910000 2
H1_0 H 0.0673567329 0.7729290910 0.2709357548 H 0.1116500000 0
C7_0 C 0.0509943673 0.8573707074 0.1399943770 C4 0.0455393400 3
H3_0 H 0.0375107547 1.1134681379 0.2013958016 H 0.0084140800 0
H4_0 H 0.1294080535 1.2388089171 0.1855186417 H 0.0084140800 0
C5_0 C 0.2864792676 0.4783562106 0.3130664720 C3 -0.0204136000 2
Cl1_0 Cl 0.4236875795 0.5306862319 0.2780275281 Cl -0.0453454000 0
H2_0 H 0.1765023201 0.4480233832 0.3396518171 H 0.1116500000 0
C8_0 C -0.0298585828 1.0251272957 0.1004843662 C3 0.0464775000 2
H5_0 H 0.1055783711 0.8122770168 0.1257916279 H 0.0084140800 0
H6_0 H 0.0264423024 0.6334917552 0.1469535205 H 0.0084140800 0
Cl0_0 Cl 0.3614602123 0.2555086899 0.3616049084 Cl -0.0453454000 0
C9_0 C -0.1164929561 1.0331651595 0.1044574410 C3 -0.1660725000 2
C10_0 C -0.0228216183 1.1812885681 0.0596904412 C3 -0.1660725000 2
C11_0 C -0.1922355938 1.1892332031 0.0694788412 C3 -0.1888895000 2
H7_0 H -0.1254412567 0.9106852964 0.1352898591 H 0.1116500000 0
C12_0 C -0.0981510002 1.3430170824 0.0243541754 C3 -0.1888895000 2
H8_0 H 0.0436471689 1.1793405082 0.0554509777 H 0.1116500000 0
C13_0 C -0.1845622528 1.3497150879 0.0287700276 C3 0.2632040000 2
H9_0 H -0.2591992715 1.1870238146 0.0730518097 H 0.1116500000 0
H10_0 H -0.0876114848 1.4731021704 -0.0051400446 H 0.1116500000 0
N0_0 N -0.2635212943 1.5148457245 -0.0018445482 N -0.5329660000 2
C14_0 C -0.2915030300 1.6368812592 -0.0496121851 C3 0.4578075000 2
H11_0 H -0.3094867770 1.5647078000 0.0144986369 H 0.3155160000 0
C15_0 C -0.3709201762 1.8378410450 -0.0678639565 C3 -0.2871177000 2
C16_0 C -0.2487273429 1.5637003101 -0.0831964995 C3 -0.1888895000 2
C17_0 C -0.4024750686 1.9550254498 -0.1175947841 C3 -0.0791469000 2
C20_0 C -0.4231580108 1.9174054071 -0.0370714258 C3 0.5462276000 2
C18_0 C -0.2828092666 1.6806729896 -0.1322342763 C3 -0.1116500000 2
H12_0 H -0.1921363753 1.3982277330 -0.0715757315 H 0.1116500000 0
C19_0 C -0.3598158776 1.8780415483 -0.1499448139 C3 -0.1116500000 2
H13_0 H -0.4626632559 2.1068109170 -0.1306582345 H 0.1116500000 0
O0_0 O -0.4894011686 2.1265989740 -0.0570447691 O2 -0.4429420000 3
O1_0 O -0.4079990740 1.7965968433 0.0054954814 O1 -0.4592050000 2
H14_0 H -0.2496782028 1.6106200508 -0.1575212586 H 0.1116500000 0
H15_0 H -0.3874798621 1.9663738810 -0.1886672676 H 0.1116500000 0
H16_0 H -0.5263353321 2.1547063375 -0.0348800773 H 0.3386910000 0
#END
#########################################################################################
# Avant-garde Materials Simulation           
# XXIII NEUMANN/KENDRICK/LEUSEN Z'=1, RANK 89, ENERGY -150.93512605985978 kcal/mol/atom
#########################################################################################

data_rank_000089
_symmetry_cell_setting triclinic
_symmetry_space_group_name_H-M 'P -1'
_symmetry_Int_Tables_number 2
loop_
_symmetry_equiv_pos_site_id
_symmetry_equiv_pos_as_xyz
1 x,y,z
2 -x,-y,-z
_cell_length_a 7.0657729916
_cell_length_b 7.7289095959
_cell_length_c 18.3663872622
_cell_angle_alpha 87.0398523291
_cell_angle_beta 99.7047660748
_cell_angle_gamma 114.4657573185
loop_
_atom_site_label
_atom_site_type_symbol
_atom_site_fract_x
_atom_site_fract_y
_atom_site_fract_z
_atom_site_fftype
_atom_site_charge
_atom_site_hybridization
C0_0 C 0.1796777247 0.5912183887 0.3735337706 C3 0.0464775000 2
C1_0 C -0.0395974647 0.5190428565 0.3549346758 C3 -0.1003135000 2
C2_0 C 0.2648452765 0.5020830299 0.4297857196 C3 -0.1660725000 2
C6_0 C 0.3198895483 0.7622697543 0.3353893813 C4 0.0455393400 3
C3_0 C -0.1701209253 0.3616829598 0.3905409471 C3 -0.0204136000 2
H0_0 H -0.1115322159 0.5861602234 0.3121404422 H 0.1116500000 0
C4_0 C 0.1364645748 0.3441753018 0.4650156734 C3 -0.0458910000 2
H1_0 H 0.4348877452 0.5565386951 0.4464399751 H 0.1116500000 0
C7_0 C 0.4952803390 0.7313453179 0.3060794301 C4 0.0455393400 3
H3_0 H 0.2232179682 0.8013139969 0.2898656523 H 0.0084140800 0
H4_0 H 0.3934750379 0.8839430120 0.3745616931 H 0.0084140800 0
C5_0 C -0.0821336431 0.2713580590 0.4452710409 C3 -0.0204136000 2
Cl1_0 Cl -0.4398711194 0.2831044239 0.3671381802 Cl -0.0453454000 0
H2_0 H 0.2034903866 0.2744193639 0.5082340470 H 0.1116500000 0
C8_0 C 0.6420365063 0.9021128272 0.2695317681 C3 0.0464775000 2
H5_0 H 0.5889984882 0.6887194567 0.3514716224 H 0.0084140800 0
H6_0 H 0.4211290008 0.6100681171 0.2664757636 H 0.0084140800 0
Cl0_0 Cl -0.2382130421 0.0737086807 0.4890326217 Cl -0.0453454000 0
C9_0 C 0.5644952820 0.9857005044 0.2089386960 C3 -0.1660725000 2
C10_0 C 0.8605966372 0.9775047147 0.2927993466 C3 -0.1660725000 2
C11_0 C 0.6987490615 1.1353461128 0.1716252647 C3 -0.1888895000 2
H7_0 H 0.3954699469 0.9297859434 0.1889835029 H 0.1116500000 0
C12_0 C 0.9970706911 1.1283513805 0.2562691785 C3 -0.1888895000 2
H8_0 H 0.9258989673 0.9177837174 0.3405522579 H 0.1116500000 0
C13_0 C 0.9174981417 1.2081053613 0.1950230645 C3 0.2632040000 2
H9_0 H 0.6355292904 1.1918461472 0.1225418390 H 0.1116500000 0
H10_0 H 1.1667969566 1.1853867035 0.2749777232 H 0.1116500000 0
N0_0 N 1.0598386160 1.3507811082 0.1558897511 N -0.5329660000 2
C14_0 C 1.0479009678 1.5155224383 0.1287538342 C3 0.4578075000 2
H11_0 H 1.1810552118 1.3264745735 0.1425772876 H 0.3155160000 0
C15_0 C 1.1809948382 1.6309776273 0.0781393364 C3 -0.2871177000 2
C16_0 C 0.9062293325 1.5798668710 0.1518588239 C3 -0.1888895000 2
C17_0 C 1.1695052072 1.8040978623 0.0551806732 C3 -0.0791469000 2
C20_0 C 1.3287410541 1.5801085507 0.0464673690 C3 0.5462276000 2
C18_0 C 0.8997095013 1.7504991304 0.1283872246 C3 -0.1116500000 2
H12_0 H 0.8020010081 1.4926867962 0.1893837971 H 0.1116500000 0
C19_0 C 1.0333329364 1.8658228103 0.0801351651 C3 -0.1116500000 2
H13_0 H 1.2742328525 1.8896097032 0.0173192261 H 0.1116500000 0
O0_0 O 1.3520616584 1.4243286197 0.0719726603 O2 -0.4429420000 3
O1_0 O 1.4283572858 1.6775415152 -0.0025218627 O1 -0.4592050000 2
H14_0 H 0.7902533421 1.7960719237 0.1482420850 H 0.1116500000 0
H15_0 H 1.0294071204 2.0011582742 0.0625857981 H 0.1116500000 0
H16_0 H 1.4449591593 1.3899102541 0.0418410308 H 0.3386910000 0
#END
#########################################################################################
# Avant-garde Materials Simulation           
# XXIII NEUMANN/KENDRICK/LEUSEN Z'=1, RANK 90, ENERGY -150.93508964910072 kcal/mol/atom
#########################################################################################

data_rank_000090
_symmetry_cell_setting monoclinic
_symmetry_space_group_name_H-M 'C 2/c'
_symmetry_Int_Tables_number 15
loop_
_symmetry_equiv_pos_site_id
_symmetry_equiv_pos_as_xyz
1 x,y,z
2 -x,y,-z+1/2
3 -x,-y,-z
4 x,-y,z+1/2
5 x+1/2,y+1/2,z
6 -x+1/2,y+1/2,-z+1/2
7 -x+1/2,-y+1/2,-z
8 x+1/2,-y+1/2,z+1/2
_cell_length_a 62.0128327503
_cell_length_b 4.8680226935
_cell_length_c 12.4862054824
_cell_angle_alpha 90.0000000000
_cell_angle_beta 78.4331805665
_cell_angle_gamma 90.0000000000
loop_
_atom_site_label
_atom_site_type_symbol
_atom_site_fract_x
_atom_site_fract_y
_atom_site_fract_z
_atom_site_fftype
_atom_site_charge
_atom_site_hybridization
C0_0 C 0.0707301667 1.0278745615 0.9335680934 C3 0.0464775000 2
C1_0 C 0.0736955050 0.8376015918 0.8479245048 C3 -0.1003135000 2
C2_0 C 0.0496961531 1.0543623230 0.9993270024 C3 -0.1660725000 2
C6_0 C 0.0899478056 1.1980944721 0.9520599860 C4 0.0455393400 3
C3_0 C 0.0561737944 0.6830038178 0.8257604036 C3 -0.0204136000 2
H0_0 H 0.0899166398 0.8128797134 0.7957760441 H 0.1116500000 0
C4_0 C 0.0320687494 0.9008571206 0.9779901930 C3 -0.0458910000 2
H1_0 H 0.0468584242 1.2011115605 1.0666836940 H 0.1116500000 0
C7_0 C 0.1034481781 1.0589795085 1.0283367290 C4 0.0455393400 3
H3_0 H 0.1009366432 1.2387966230 0.8727391411 H 0.0084140800 0
H4_0 H 0.0840922039 1.3987418992 0.9864422622 H 0.0084140800 0
C5_0 C 0.0350452607 0.7172311169 0.8902267282 C3 -0.0204136000 2
Cl1_0 Cl 0.0607202622 0.4543789127 0.7175125900 Cl -0.0453454000 0
H2_0 H 0.0157202467 0.9256825054 1.0286663405 H 0.1116500000 0
C8_0 C 0.1243130595 1.2126868805 1.0332503659 C3 0.0464775000 2
H5_0 H 0.0930558618 1.0392395712 1.1104293140 H 0.0084140800 0
H6_0 H 0.1076694557 0.8484923944 0.9990960984 H 0.0084140800 0
Cl0_0 Cl 0.0127893625 0.5444935578 0.8598415247 Cl -0.0453454000 0
C9_0 C 0.1259287875 1.3978135173 1.1170777329 C3 -0.1660725000 2
C10_0 C 0.1432123068 1.1750326257 0.9513785156 C3 -0.1660725000 2
C11_0 C 0.1454875967 1.5352850133 1.1221963581 C3 -0.1888895000 2
H7_0 H 0.1115202011 1.4364834376 1.1814435181 H 0.1116500000 0
C12_0 C 0.1626856240 1.3126598380 0.9541028770 C3 -0.1888895000 2
H8_0 H 0.1428244800 1.0290602002 0.8853229239 H 0.1116500000 0
C13_0 C 0.1643689570 1.4926739717 1.0405165031 C3 0.2632040000 2
H9_0 H 0.1459627876 1.6657094648 1.1923194718 H 0.1116500000 0
H10_0 H 0.1772894742 1.2712311616 0.8913295195 H 0.1116500000 0
N0_0 N 0.1854555378 1.5938884322 1.0407679140 N -0.5329660000 2
C14_0 C 0.1929783524 1.7635713343 1.1136082371 C3 0.4578075000 2
H11_0 H 0.1979054251 1.4761297583 0.9969919124 H 0.3155160000 0
C15_0 C 0.2152140822 1.7370943442 1.1286550969 C3 -0.2871177000 2
C16_0 C 0.1797293819 1.9694502083 1.1734787416 C3 -0.1888895000 2
C17_0 C 0.2227039831 1.9078442514 1.2046343821 C3 -0.0791469000 2
C20_0 C 0.2303776827 1.5315802592 1.0696180996 C3 0.5462276000 2
C18_0 C 0.1877194000 2.1354653952 1.2470190017 C3 -0.1116500000 2
H12_0 H 0.1633419710 2.0064189410 1.1581314350 H 0.1116500000 0
C19_0 C 0.2092017432 2.1037588211 1.2646660275 C3 -0.1116500000 2
H13_0 H 0.2395485589 1.8834998816 1.2157515491 H 0.1116500000 0
O0_0 O 0.2496381838 1.5112028043 1.0995141592 O2 -0.4429420000 3
O1_0 O 0.2257088890 1.3821876165 0.9949248824 O1 -0.4592050000 2
H14_0 H 0.1770274219 2.2940631472 1.2909154015 H 0.1116500000 0
H15_0 H 0.2153826693 2.2326532682 1.3230984500 H 0.1116500000 0
H16_0 H 0.2589504568 1.3549120181 1.0581373946 H 0.3386910000 0
#END
#########################################################################################
# Avant-garde Materials Simulation           
# XXIII NEUMANN/KENDRICK/LEUSEN Z'=1, RANK 91, ENERGY -150.93495975205167 kcal/mol/atom
#########################################################################################

data_rank_000091
_symmetry_cell_setting monoclinic
_symmetry_space_group_name_H-M 'P 2_1/c'
_symmetry_Int_Tables_number 14
loop_
_symmetry_equiv_pos_site_id
_symmetry_equiv_pos_as_xyz
1 x,y,z
2 -x,y+1/2,-z+1/2
3 -x,-y,-z
4 x,-y+1/2,z+1/2
_cell_length_a 14.0860458992
_cell_length_b 9.8152306304
_cell_length_c 16.4280998693
_cell_angle_alpha 90.0000000000
_cell_angle_beta 53.3051915869
_cell_angle_gamma 90.0000000000
loop_
_atom_site_label
_atom_site_type_symbol
_atom_site_fract_x
_atom_site_fract_y
_atom_site_fract_z
_atom_site_fftype
_atom_site_charge
_atom_site_hybridization
C0_0 C -1.5592852091 0.0656454767 0.7145845138 C3 0.0464775000 2
C1_0 C -1.5119601573 -0.0513920960 0.6541891520 C3 -0.1003135000 2
C2_0 C -1.5076492254 0.1917851416 0.6693085844 C3 -0.1660725000 2
C6_0 C -1.6577607698 0.0544619878 0.8268312847 C4 0.0455393400 3
C3_0 C -1.4146938392 -0.0436109757 0.5519158827 C3 -0.0204136000 2
H0_0 H -1.5503736762 -0.1511355180 0.6865152564 H 0.1116500000 0
C4_0 C -1.4117660527 0.2006962079 0.5673101596 C3 -0.0458910000 2
H1_0 H -1.5417890132 0.2853492153 0.7138771191 H 0.1116500000 0
C7_0 C -1.7596708428 0.1568964977 0.8690203539 C4 0.0455393400 3
H3_0 H -1.6927282868 -0.0501643750 0.8446404896 H 0.0084140800 0
H4_0 H -1.6185390158 0.0706114305 0.8672476081 H 0.0084140800 0
C5_0 C -1.3643788815 0.0833055577 0.5077399139 C3 -0.0204136000 2
Cl1_0 Cl -1.3570261350 -0.1911706117 0.4813203309 Cl -0.0453454000 0
H2_0 H -1.3723997213 0.2989462851 0.5325716978 H 0.1116500000 0
C8_0 C -1.8466058073 0.1255274277 0.8464237855 C3 0.0464775000 2
H5_0 H -1.8082541248 0.1595804007 0.9520959536 H 0.0084140800 0
H6_0 H -1.7243000937 0.2604209124 0.8427147181 H 0.0084140800 0
Cl0_0 Cl -1.2455033158 0.0962136722 0.3814474024 Cl -0.0453454000 0
C9_0 C -1.9070936252 0.0008937711 0.8755092946 C3 -0.1660725000 2
C10_0 C -1.8756881478 0.2228664983 0.8023109508 C3 -0.1660725000 2
C11_0 C -1.9954819882 -0.0234037805 0.8637153694 C3 -0.1888895000 2
H7_0 H -1.8862583618 -0.0785798580 0.9089331313 H 0.1116500000 0
C12_0 C -1.9648561933 0.2003821923 0.7908692054 C3 -0.1888895000 2
H8_0 H -1.8296559469 0.3205158056 0.7789078615 H 0.1116500000 0
C13_0 C -2.0267354089 0.0766547901 0.8227229090 C3 0.2632040000 2
H9_0 H -2.0414839196 -0.1210069580 0.8866479649 H 0.1116500000 0
H10_0 H -1.9888121739 0.2804613953 0.7603189173 H 0.1116500000 0
N0_0 N -2.1241146348 0.0510564369 0.8211842710 N -0.5329660000 2
C14_0 C -2.1355755514 0.0809738617 0.7462464550 C3 0.4578075000 2
H11_0 H -2.2000451891 0.0145217389 0.8861870474 H 0.3155160000 0
C15_0 C -2.2493924069 0.0750289582 0.7658548771 C3 -0.2871177000 2
C16_0 C -2.0357917214 0.1119671064 0.6463612745 C3 -0.1888895000 2
C17_0 C -2.2582487618 0.1025284202 0.6861299363 C3 -0.0791469000 2
C20_0 C -2.3562592294 0.0408673098 0.8661445888 C3 0.5462276000 2
C18_0 C -2.0480553922 0.1376756451 0.5702806472 C3 -0.1116500000 2
H12_0 H -1.9482628305 0.1111198049 0.6294559257 H 0.1116500000 0
C19_0 C -2.1596233054 0.1343524294 0.5894187693 C3 -0.1116500000 2
H13_0 H -2.3452784025 0.0973551668 0.7023648921 H 0.1116500000 0
O0_0 O -2.4572999294 0.0488730697 0.8770062775 O2 -0.4429420000 3
O1_0 O -2.3554370248 0.0053293532 0.9398197170 O1 -0.4592050000 2
H14_0 H -1.9695085075 0.1590877871 0.4936955737 H 0.1116500000 0
H15_0 H -2.1675774763 0.1542185466 0.5284675263 H 0.1116500000 0
H16_0 H -2.5272391006 0.0274256172 0.9504557859 H 0.3386910000 0
#END
#########################################################################################
# Avant-garde Materials Simulation           
# XXIII NEUMANN/KENDRICK/LEUSEN Z'=1, RANK 92, ENERGY -150.93487440726426 kcal/mol/atom
#########################################################################################

data_rank_000092
_symmetry_cell_setting monoclinic
_symmetry_space_group_name_H-M 'P 2_1/c'
_symmetry_Int_Tables_number 14
loop_
_symmetry_equiv_pos_site_id
_symmetry_equiv_pos_as_xyz
1 x,y,z
2 -x,y+1/2,-z+1/2
3 -x,-y,-z
4 x,-y+1/2,z+1/2
_cell_length_a 10.8538282978
_cell_length_b 23.0308750968
_cell_length_c 7.3049821931
_cell_angle_alpha 90.0000000000
_cell_angle_beta 80.3912050857
_cell_angle_gamma 90.0000000000
loop_
_atom_site_label
_atom_site_type_symbol
_atom_site_fract_x
_atom_site_fract_y
_atom_site_fract_z
_atom_site_fftype
_atom_site_charge
_atom_site_hybridization
C0_0 C -0.5133309924 0.0857887951 -0.1574835755 C3 0.0464775000 2
C1_0 C -0.6403398654 0.0948448711 -0.0891441580 C3 -0.1003135000 2
C2_0 C -0.4760325222 0.0314198624 -0.2333610497 C3 -0.1660725000 2
C6_0 C -0.4211444878 0.1337715024 -0.1410439096 C4 0.0455393400 3
C3_0 C -0.7276853983 0.0505856335 -0.0919695349 C3 -0.0204136000 2
H0_0 H -0.6726655668 0.1369736258 -0.0318497645 H 0.1116500000 0
C4_0 C -0.5624861189 -0.0131706133 -0.2344137616 C3 -0.0458910000 2
H1_0 H -0.3784316307 0.0227056674 -0.2900870805 H 0.1116500000 0
C7_0 C -0.2997240728 0.1324492400 -0.2833660936 C4 0.0455393400 3
H3_0 H -0.4681156576 0.1758801594 -0.1480020479 H 0.0084140800 0
H4_0 H -0.3961000766 0.1320822772 -0.0007298027 H 0.0084140800 0
C5_0 C -0.6880409604 -0.0042303602 -0.1617115796 C3 -0.0204136000 2
Cl1_0 Cl -0.8838537348 0.0638018005 -0.0123087836 Cl -0.0453454000 0
H2_0 H -0.5326022713 -0.0557135553 -0.2895002869 H 0.1116500000 0
C8_0 C -0.2131380519 0.1813201689 -0.2532407119 C3 0.0464775000 2
H5_0 H -0.2508277425 0.0910462451 -0.2742375875 H 0.0084140800 0
H6_0 H -0.3225346636 0.1346032941 -0.4249590527 H 0.0084140800 0
Cl0_0 Cl -0.7921606290 -0.0609788088 -0.1571961725 Cl -0.0453454000 0
C9_0 C -0.0961231813 0.1704267993 -0.2046060645 C3 -0.1660725000 2
C10_0 C -0.2475099606 0.2395331425 -0.2708733985 C3 -0.1660725000 2
C11_0 C -0.0145887122 0.2150622527 -0.1759817723 C3 -0.1888895000 2
H7_0 H -0.0673790450 0.1256456052 -0.1879313284 H 0.1116500000 0
C12_0 C -0.1674056128 0.2843752392 -0.2436923027 C3 -0.1888895000 2
H8_0 H -0.3373521457 0.2501154175 -0.3111469135 H 0.1116500000 0
C13_0 C -0.0488879112 0.2730761989 -0.1973712620 C3 0.2632040000 2
H9_0 H 0.0724482714 0.2038411030 -0.1295843281 H 0.1116500000 0
H10_0 H -0.1954723749 0.3292008891 -0.2608066028 H 0.1116500000 0
N0_0 N 0.0221093062 0.3217092553 -0.1663875532 N -0.5329660000 2
C14_0 C 0.1455320666 0.3276913961 -0.1539956910 C3 0.4578075000 2
H11_0 H -0.0279399609 0.3589001554 -0.1294596635 H 0.3155160000 0
C15_0 C 0.1891550866 0.3811118431 -0.0850531161 C3 -0.2871177000 2
C16_0 C 0.2358678603 0.2842523227 -0.2143302839 C3 -0.1888895000 2
C17_0 C 0.3149005084 0.3856260093 -0.0611140890 C3 -0.0791469000 2
C20_0 C 0.1072557985 0.4319239663 -0.0448071261 C3 0.5462276000 2
C18_0 C 0.3591778355 0.2907167154 -0.1907538964 C3 -0.1116500000 2
H12_0 H 0.2087308907 0.2458155271 -0.2840680934 H 0.1116500000 0
C19_0 C 0.3993998131 0.3406823415 -0.1078804902 C3 -0.1116500000 2
H13_0 H 0.3444751434 0.4258028808 -0.0030137023 H 0.1116500000 0
O0_0 O 0.1644047895 0.4811268955 -0.0133747143 O2 -0.4429420000 3
O1_0 O -0.0090400044 0.4304356598 -0.0428387893 O1 -0.4592050000 2
H14_0 H 0.4253462962 0.2560902676 -0.2390855864 H 0.1116500000 0
H15_0 H 0.4956686329 0.3446429139 -0.0844980983 H 0.1116500000 0
H16_0 H 0.1005255703 0.5139382713 0.0119178377 H 0.3386910000 0
#END
#########################################################################################
# Avant-garde Materials Simulation           
# XXIII NEUMANN/KENDRICK/LEUSEN Z'=1, RANK 93, ENERGY -150.93456917467225 kcal/mol/atom
#########################################################################################

data_rank_000093
_symmetry_cell_setting orthorhombic
_symmetry_space_group_name_H-M 'P b c n'
_symmetry_Int_Tables_number 60
loop_
_symmetry_equiv_pos_site_id
_symmetry_equiv_pos_as_xyz
1 x,y,z
2 -x+1/2,-y+1/2,z+1/2
3 -x,y,-z+1/2
4 x+1/2,-y+1/2,-z
5 -x,-y,-z
6 x+1/2,y+1/2,-z+1/2
7 x,-y,z+1/2
8 -x+1/2,y+1/2,z
_cell_length_a 8.8948193134
_cell_length_b 17.8658734686
_cell_length_c 22.9343511099
_cell_angle_alpha 90.0000000000
_cell_angle_beta 90.0000000000
_cell_angle_gamma 90.0000000000
loop_
_atom_site_label
_atom_site_type_symbol
_atom_site_fract_x
_atom_site_fract_y
_atom_site_fract_z
_atom_site_fftype
_atom_site_charge
_atom_site_hybridization
C0_0 C 0.2373942826 0.5749061226 0.2531217206 C3 0.0464775000 2
C1_0 C 0.1907131325 0.6287500430 0.2125132378 C3 -0.1003135000 2
C2_0 C 0.2133526917 0.4995172075 0.2394718639 C3 -0.1660725000 2
C6_0 C 0.3095237286 0.6001225781 0.3095505164 C4 0.0455393400 3
C3_0 C 0.1230507167 0.6080379038 0.1601352321 C3 -0.0204136000 2
H0_0 H 0.2060916285 0.6881129671 0.2218728404 H 0.1116500000 0
C4_0 C 0.1468358888 0.4781637287 0.1870402783 C3 -0.0458910000 2
H1_0 H 0.2454164668 0.4560373843 0.2701635519 H 0.1116500000 0
C7_0 C 0.3463857492 0.5375768080 0.3530492529 C4 0.0455393400 3
H3_0 H 0.4137079828 0.6310449759 0.2994623244 H 0.0084140800 0
H4_0 H 0.2352928208 0.6414564200 0.3305856624 H 0.0084140800 0
C5_0 C 0.1016712151 0.5321040120 0.1467533877 C3 -0.0204136000 2
Cl1_0 Cl 0.0657405394 0.6777323987 0.1126102825 Cl -0.0453454000 0
H2_0 H 0.1290370070 0.4192065136 0.1770162418 H 0.1116500000 0
C8_0 C 0.4098547832 0.5662698088 0.4097897069 C3 0.0464775000 2
H5_0 H 0.2438114236 0.5050078926 0.3619447215 H 0.0084140800 0
H6_0 H 0.4279791832 0.4987383749 0.3333961905 H 0.0084140800 0
Cl0_0 Cl 0.0245797399 0.5036246464 0.0812376397 Cl -0.0453454000 0
C9_0 C 0.3221605052 0.6064924496 0.4498619069 C3 -0.1660725000 2
C10_0 C 0.5594941112 0.5518049637 0.4247690278 C3 -0.1660725000 2
C11_0 C 0.3831944778 0.6324314550 0.5019080949 C3 -0.1888895000 2
H7_0 H 0.2041916413 0.6177500892 0.4403407234 H 0.1116500000 0
C12_0 C 0.6221199201 0.5773163735 0.4767319416 C3 -0.1888895000 2
H8_0 H 0.6281366485 0.5180341903 0.3954808189 H 0.1116500000 0
C13_0 C 0.5347711440 0.6192777634 0.5156420536 C3 0.2632040000 2
H9_0 H 0.3135150578 0.6635732741 0.5326581096 H 0.1116500000 0
H10_0 H 0.7367747844 0.5617355928 0.4878228959 H 0.1116500000 0
N0_0 N 0.5881093295 0.6450730794 0.5697271682 N -0.5329660000 2
C14_0 C 0.7297115175 0.6670249868 0.5855581800 C3 0.4578075000 2
H11_0 H 0.5129807921 0.6458876119 0.6035950962 H 0.3155160000 0
C15_0 C 0.7645473876 0.6807353124 0.6458536009 C3 -0.2871177000 2
C16_0 C 0.8449040471 0.6796414810 0.5441316186 C3 -0.1888895000 2
C17_0 C 0.9114387020 0.7035003363 0.6613075449 C3 -0.0791469000 2
C20_0 C 0.6512910854 0.6733468493 0.6912840151 C3 0.5462276000 2
C18_0 C 0.9863810886 0.7033237113 0.5609682417 C3 -0.1116500000 2
H12_0 H 0.8201904222 0.6724772220 0.4980715518 H 0.1116500000 0
C19_0 C 1.0223314735 0.7147419366 0.6199682467 C3 -0.1116500000 2
H13_0 H 0.9350267066 0.7129555812 0.7072879929 H 0.1116500000 0
O0_0 O 0.6977353890 0.6848247351 0.7459383922 O2 -0.4429420000 3
O1_0 O 0.5155993922 0.6568945089 0.6810797638 O1 -0.4592050000 2
H14_0 H 1.0702111353 0.7142165496 0.5273083438 H 0.1116500000 0
H15_0 H 1.1340882311 0.7335661880 0.6327572017 H 0.1116500000 0
H16_0 H 0.6106430408 0.6732871448 0.7739642455 H 0.3386910000 0
#END
#########################################################################################
# Avant-garde Materials Simulation           
# XXIII NEUMANN/KENDRICK/LEUSEN Z'=1, RANK 94, ENERGY -150.93452442769134 kcal/mol/atom
#########################################################################################

data_rank_000094
_symmetry_cell_setting triclinic
_symmetry_space_group_name_H-M 'P -1'
_symmetry_Int_Tables_number 2
loop_
_symmetry_equiv_pos_site_id
_symmetry_equiv_pos_as_xyz
1 x,y,z
2 -x,-y,-z
_cell_length_a 8.1626461809
_cell_length_b 9.0854110765
_cell_length_c 12.4804165604
_cell_angle_alpha 96.7829774087
_cell_angle_beta 91.8627311838
_cell_angle_gamma 93.0556754753
loop_
_atom_site_label
_atom_site_type_symbol
_atom_site_fract_x
_atom_site_fract_y
_atom_site_fract_z
_atom_site_fftype
_atom_site_charge
_atom_site_hybridization
C0_0 C 0.6730868034 0.1564634796 0.6662567900 C3 0.0464775000 2
C1_0 C 0.7175557871 0.2409252179 0.7649413277 C3 -0.1003135000 2
C2_0 C 0.7203595233 0.2128812249 0.5713258832 C3 -0.1660725000 2
C6_0 C 0.5749447370 0.0096844996 0.6593101521 C4 0.0455393400 3
C3_0 C 0.8048730522 0.3780442193 0.7688330902 C3 -0.0204136000 2
H0_0 H 0.6843854979 0.2019948491 0.8410164984 H 0.1116500000 0
C4_0 C 0.8069091842 0.3494088206 0.5743325785 C3 -0.0458910000 2
H1_0 H 0.6887145143 0.1490477023 0.4931773560 H 0.1116500000 0
C7_0 C 0.5953848784 -0.0762628335 0.7571093821 C4 0.0455393400 3
H3_0 H 0.4437610007 0.0295308247 0.6474759896 H 0.0084140800 0
H4_0 H 0.6089024485 -0.0591076983 0.5857345063 H 0.0084140800 0
C5_0 C 0.8491425109 0.4336878945 0.6731882401 C3 -0.0204136000 2
Cl1_0 Cl 0.8553965152 0.4780732966 0.8929215958 Cl -0.0453454000 0
H2_0 H 0.8421366626 0.3917939676 0.4998152302 H 0.1116500000 0
C8_0 C 0.5062045763 -0.2277279853 0.7438209661 C3 0.0464775000 2
H5_0 H 0.7277968876 -0.0884649470 0.7719155756 H 0.0084140800 0
H6_0 H 0.5513606832 -0.0115987325 0.8295846476 H 0.0084140800 0
Cl0_0 Cl 0.9489850890 0.6059942638 0.6749951442 Cl -0.0453454000 0
C9_0 C 0.4028562315 -0.2713498216 0.8233529150 C3 -0.1660725000 2
C10_0 C 0.5270758639 -0.3317660013 0.6537302853 C3 -0.1660725000 2
C11_0 C 0.3251978464 -0.4127666260 0.8153863566 C3 -0.1888895000 2
H7_0 H 0.3802658517 -0.1914349540 0.8928955906 H 0.1116500000 0
C12_0 C 0.4512008924 -0.4736137517 0.6449245794 C3 -0.1888895000 2
H8_0 H 0.6077581047 -0.3030229394 0.5903936131 H 0.1116500000 0
C13_0 C 0.3508753370 -0.5169839758 0.7261255144 C3 0.2632040000 2
H9_0 H 0.2406056705 -0.4399072040 0.8767481838 H 0.1116500000 0
H10_0 H 0.4730610442 -0.5545327843 0.5759756844 H 0.1116500000 0
N0_0 N 0.2746812404 -0.6605691183 0.7106115702 N -0.5329660000 2
C14_0 C 0.2445644360 -0.7564115362 0.7853626333 C3 0.4578075000 2
H11_0 H 0.2424187754 -0.7049383127 0.6330876513 H 0.3155160000 0
C15_0 C 0.1517129202 -0.8947104953 0.7550042649 C3 -0.2871177000 2
C16_0 C 0.3061333765 -0.7256022264 0.8934648577 C3 -0.1888895000 2
C17_0 C 0.1205431135 -0.9907813201 0.8338408034 C3 -0.0791469000 2
C20_0 C 0.0906747333 -0.9407548961 0.6440093569 C3 0.5462276000 2
C18_0 C 0.2731657493 -0.8228072258 0.9684807261 C3 -0.1116500000 2
H12_0 H 0.3820454991 -0.6243448686 0.9175967828 H 0.1116500000 0
C19_0 C 0.1791453810 -0.9563026710 0.9396622065 C3 -0.1116500000 2
H13_0 H 0.0502631295 -1.0951836445 0.8090350709 H 0.1116500000 0
O0_0 O -0.0072187616 -1.0632864605 0.6292317126 O2 -0.4429420000 3
O1_0 O 0.1290532783 -0.8707401331 0.5658173487 O1 -0.4592050000 2
H14_0 H 0.3220645818 -0.7936301273 1.0509909057 H 0.1116500000 0
H15_0 H 0.1529088280 -1.0319318084 0.9992390050 H 0.1116500000 0
H16_0 H -0.0490751628 -1.0858725932 0.5501155067 H 0.3386910000 0
#END
#########################################################################################
# Avant-garde Materials Simulation           
# XXIII NEUMANN/KENDRICK/LEUSEN Z'=1, RANK 95, ENERGY -150.93451700736048 kcal/mol/atom
#########################################################################################

data_rank_000095
_symmetry_cell_setting monoclinic
_symmetry_space_group_name_H-M 'C 2/c'
_symmetry_Int_Tables_number 15
loop_
_symmetry_equiv_pos_site_id
_symmetry_equiv_pos_as_xyz
1 x,y,z
2 -x,y,-z+1/2
3 -x,-y,-z
4 x,-y,z+1/2
5 x+1/2,y+1/2,z
6 -x+1/2,y+1/2,-z+1/2
7 -x+1/2,-y+1/2,-z
8 x+1/2,-y+1/2,z+1/2
_cell_length_a 43.2371184331
_cell_length_b 4.6637478685
_cell_length_c 19.9581835823
_cell_angle_alpha 90.0000000000
_cell_angle_beta 113.0933387117
_cell_angle_gamma 90.0000000000
loop_
_atom_site_label
_atom_site_type_symbol
_atom_site_fract_x
_atom_site_fract_y
_atom_site_fract_z
_atom_site_fftype
_atom_site_charge
_atom_site_hybridization
C0_0 C 0.1858468455 0.4122868082 0.3763309439 C3 0.0464775000 2
C1_0 C 0.2181262807 0.5303462255 0.4037684452 C3 -0.1003135000 2
C2_0 C 0.1636419500 0.4921416464 0.3060976526 C3 -0.1660725000 2
C6_0 C 0.1742699563 0.2131659700 0.4211936528 C4 0.0455393400 3
C3_0 C 0.2279841679 0.7248119106 0.3626722337 C3 -0.0204136000 2
H0_0 H 0.2359886744 0.4734196428 0.4581457654 H 0.1116500000 0
C4_0 C 0.1733792820 0.6834259562 0.2645912806 C3 -0.0458910000 2
H1_0 H 0.1383825991 0.4008064311 0.2830772144 H 0.1116500000 0
C7_0 C 0.1525289617 0.3713122368 0.4553812751 C4 0.0455393400 3
H3_0 H 0.1592736548 0.0390000074 0.3862358242 H 0.0084140800 0
H4_0 H 0.1958507369 0.1111979701 0.4644163974 H 0.0084140800 0
C5_0 C 0.2055974606 0.8034235553 0.2926357417 C3 -0.0204136000 2
Cl1_0 Cl 0.2680583971 0.8678551755 0.3996143246 Cl -0.0453454000 0
H2_0 H 0.1562323828 0.7398943268 0.2095350401 H 0.1116500000 0
C8_0 C 0.1344774324 0.1697732497 0.4866066528 C3 0.0464775000 2
H5_0 H 0.1683265492 0.5218333521 0.4971721906 H 0.0084140800 0
H6_0 H 0.1337977328 0.5031398084 0.4130195921 H 0.0084140800 0
Cl0_0 Cl 0.2171194783 1.0430855987 0.2411175087 Cl -0.0453454000 0
C9_0 C 0.1024988866 0.0678002841 0.4420593870 C3 -0.1660725000 2
C10_0 C 0.1487052584 0.0711046438 0.5585717762 C3 -0.1660725000 2
C11_0 C 0.0848322230 -0.1178690015 0.4685688283 C3 -0.1888895000 2
H7_0 H 0.0909683432 0.1420033913 0.3857910329 H 0.1116500000 0
C12_0 C 0.1313025776 -0.1165543828 0.5859499752 C3 -0.1888895000 2
H8_0 H 0.1739670719 0.1396214605 0.5942630560 H 0.1116500000 0
C13_0 C 0.0987356563 -0.2067575224 0.5415946253 C3 0.2632040000 2
H9_0 H 0.0596417786 -0.1895263430 0.4335484382 H 0.1116500000 0
H10_0 H 0.1435249458 -0.1971468030 0.6414443977 H 0.1116500000 0
N0_0 N 0.0791285972 -0.3888885023 0.5655739958 N -0.5329660000 2
C14_0 C 0.0695639771 -0.3450680553 0.6226790441 C3 0.4578075000 2
H11_0 H 0.0632869062 -0.5263265525 0.5273210860 H 0.3155160000 0
C15_0 C 0.0424385820 -0.5080401680 0.6279640996 C3 -0.2871177000 2
C16_0 C 0.0851245072 -0.1374129327 0.6773131813 C3 -0.1888895000 2
C17_0 C 0.0329980864 -0.4616385945 0.6871162849 C3 -0.0791469000 2
C20_0 C 0.0236287089 -0.7181499127 0.5725637436 C3 0.5462276000 2
C18_0 C 0.0750236237 -0.0965525949 0.7344781082 C3 -0.1116500000 2
H12_0 H 0.1048190424 -0.0029147423 0.6731149284 H 0.1116500000 0
C19_0 C 0.0489617916 -0.2600110313 0.7404743212 C3 -0.1116500000 2
H13_0 H 0.0124266443 -0.5897899428 0.6896038980 H 0.1116500000 0
O0_0 O -0.0004786782 -0.8585616492 0.5841231293 O2 -0.4429420000 3
O1_0 O 0.0295035068 -0.7648970650 0.5163876937 O1 -0.4592050000 2
H14_0 H 0.0873980308 0.0696753014 0.7745547691 H 0.1116500000 0
H15_0 H 0.0409225551 -0.2258254589 0.7852396177 H 0.1116500000 0
H16_0 H -0.0113232939 -1.0051803426 0.5431981536 H 0.3386910000 0
#END
#########################################################################################
# Avant-garde Materials Simulation           
# XXIII NEUMANN/KENDRICK/LEUSEN Z'=1, RANK 96, ENERGY -150.93451118645888 kcal/mol/atom
#########################################################################################

data_rank_000096
_symmetry_cell_setting monoclinic
_symmetry_space_group_name_H-M 'P 2/c'
_symmetry_Int_Tables_number 13
loop_
_symmetry_equiv_pos_site_id
_symmetry_equiv_pos_as_xyz
1 x,y,z
2 -x,y,-z+1/2
3 -x,-y,-z
4 x,-y,z+1/2
_cell_length_a 12.0876265547
_cell_length_b 4.6681333382
_cell_length_c 33.2291574911
_cell_angle_alpha 90.0000000000
_cell_angle_beta 79.3635850386
_cell_angle_gamma 90.0000000000
loop_
_atom_site_label
_atom_site_type_symbol
_atom_site_fract_x
_atom_site_fract_y
_atom_site_fract_z
_atom_site_fftype
_atom_site_charge
_atom_site_hybridization
C0_0 C -0.7765384788 0.4117118550 0.7585246903 C3 0.0464775000 2
C1_0 C -0.6756780065 0.5113730900 0.7683941595 C3 -0.1003135000 2
C2_0 C -0.8776240774 0.5163523441 0.7812744723 C3 -0.1660725000 2
C6_0 C -0.7759340902 0.2078005792 0.7233584082 C4 0.0455393400 3
C3_0 C -0.6755911489 0.7133947814 0.7993782858 C3 -0.0204136000 2
H0_0 H -0.5955654557 0.4312901633 0.7517239081 H 0.1116500000 0
C4_0 C -0.8785488264 0.7177233148 0.8121917439 C3 -0.0458910000 2
H1_0 H -0.9576640496 0.4374395511 0.7750371450 H 0.1116500000 0
C7_0 C -0.7553862413 0.3645674323 0.6815667982 C4 0.0455393400 3
H3_0 H -0.7106497554 0.0432111614 0.7231272625 H 0.0084140800 0
H4_0 H -0.8568838163 0.0934963807 0.7274043218 H 0.0084140800 0
C5_0 C -0.7775314027 0.8207884526 0.8213250996 C3 -0.0204136000 2
Cl1_0 Cl -0.5484258887 0.8286383179 0.8104495369 Cl -0.0453454000 0
H2_0 H -0.9578709476 0.7962325190 0.8297042894 H 0.1116500000 0
C8_0 C -0.7657758588 0.1700723269 0.6462911899 C3 0.0464775000 2
H5_0 H -0.8159270841 0.5421163180 0.6828278614 H 0.0084140800 0
H6_0 H -0.6713305099 0.4635435157 0.6766098090 H 0.0084140800 0
Cl0_0 Cl -0.7805052061 1.0727043207 0.8593068443 Cl -0.0453454000 0
C9_0 C -0.8704951307 0.1245459360 0.6348865990 C3 -0.1660725000 2
C10_0 C -0.6728781824 0.0236002470 0.6242195927 C3 -0.1660725000 2
C11_0 C -0.8817030388 -0.0525379701 0.6021829833 C3 -0.1888895000 2
H7_0 H -0.9447598021 0.2369313894 0.6511662277 H 0.1116500000 0
C12_0 C -0.6827840786 -0.1561972441 0.5915173827 C3 -0.1888895000 2
H8_0 H -0.5902689446 0.0497662260 0.6326658307 H 0.1116500000 0
C13_0 C -0.7872293425 -0.1910562581 0.5793777657 C3 0.2632040000 2
H9_0 H -0.9636137456 -0.0785246329 0.5933183269 H 0.1116500000 0
H10_0 H -0.6096129401 -0.2748218026 0.5759829041 H 0.1116500000 0
N0_0 N -0.8030092640 -0.3637687578 0.5465015585 N -0.5329660000 2
C14_0 C -0.7367318125 -0.3906126327 0.5084313107 C3 0.4578075000 2
H11_0 H -0.8776863483 -0.4727261039 0.5492984419 H 0.3155160000 0
C15_0 C -0.7695391667 -0.5803763538 0.4787987357 C3 -0.2871177000 2
C16_0 C -0.6376061408 -0.2279791681 0.4960918656 C3 -0.1888895000 2
C17_0 C -0.7026575315 -0.6011902038 0.4394241564 C3 -0.0791469000 2
C20_0 C -0.8715661742 -0.7541951983 0.4878148539 C3 0.5462276000 2
C18_0 C -0.5738549999 -0.2543924243 0.4571279279 C3 -0.1116500000 2
H12_0 H -0.6132765808 -0.0722444172 0.5171158763 H 0.1116500000 0
C19_0 C -0.6052007522 -0.4423861331 0.4282913862 C3 -0.1116500000 2
H13_0 H -0.7296167460 -0.7480448712 0.4177427065 H 0.1116500000 0
O0_0 O -0.8892456135 -0.9296950414 0.4583458692 O2 -0.4429420000 3
O1_0 O -0.9393946031 -0.7411121349 0.5215625824 O1 -0.4592050000 2
H14_0 H -0.4986793576 -0.1231592749 0.4486432614 H 0.1116500000 0
H15_0 H -0.5550906023 -0.4606950904 0.3975745785 H 0.1116500000 0
H16_0 H -0.9590558769 -1.0556764065 0.4680117704 H 0.3386910000 0
#END
#########################################################################################
# Avant-garde Materials Simulation           
# XXIII NEUMANN/KENDRICK/LEUSEN Z'=1, RANK 97, ENERGY -150.93448107024756 kcal/mol/atom
#########################################################################################

data_rank_000097
_symmetry_cell_setting monoclinic
_symmetry_space_group_name_H-M 'P 2_1/c'
_symmetry_Int_Tables_number 14
loop_
_symmetry_equiv_pos_site_id
_symmetry_equiv_pos_as_xyz
1 x,y,z
2 -x,y+1/2,-z+1/2
3 -x,-y,-z
4 x,-y+1/2,z+1/2
_cell_length_a 5.1108438220
_cell_length_b 20.2380449139
_cell_length_c 17.8569977473
_cell_angle_alpha 90.0000000000
_cell_angle_beta 74.8589756290
_cell_angle_gamma 90.0000000000
loop_
_atom_site_label
_atom_site_type_symbol
_atom_site_fract_x
_atom_site_fract_y
_atom_site_fract_z
_atom_site_fftype
_atom_site_charge
_atom_site_hybridization
C0_0 C -0.9935957868 0.4803118178 0.8407726716 C3 0.0464775000 2
C1_0 C -0.9634117944 0.4776645079 0.7606953876 C3 -0.1003135000 2
C2_0 C -0.8325316500 0.4385688344 0.8727981815 C3 -0.1660725000 2
C6_0 C -1.1836880117 0.5297086568 0.8901026270 C4 0.0455393400 3
C3_0 C -0.7737381797 0.4355570571 0.7133936050 C3 -0.0204136000 2
H0_0 H -1.0883291063 0.5086269596 0.7339116989 H 0.1116500000 0
C4_0 C -0.6418421594 0.3966195475 0.8261596429 C3 -0.0458910000 2
H1_0 H -0.8546735990 0.4385890582 0.9352636239 H 0.1116500000 0
C7_0 C -1.0409807648 0.5962707026 0.8917160231 C4 0.0455393400 3
H3_0 H -1.3623358154 0.5367644407 0.8674045895 H 0.0084140800 0
H4_0 H -1.2579306942 0.5101361189 0.9494637987 H 0.0084140800 0
C5_0 C -0.6084889353 0.3954188237 0.7460414247 C3 -0.0204136000 2
Cl1_0 Cl -0.7479596222 0.4336006259 0.6155352433 Cl -0.0453454000 0
H2_0 H -0.5174794442 0.3647398297 0.8519603648 H 0.1116500000 0
C8_0 C -1.2112401963 0.6511460506 0.9372401343 C3 0.0464775000 2
H5_0 H -0.8608990221 0.5883150997 0.9138677922 H 0.0084140800 0
H6_0 H -0.9603814232 0.6131810029 0.8313825043 H 0.0084140800 0
Cl0_0 Cl -0.3651687308 0.3450014872 0.6885528700 Cl -0.0453454000 0
C9_0 C -1.4718830758 0.6418351908 0.9858145245 C3 -0.1660725000 2
C10_0 C -1.1069852009 0.7157213181 0.9307692760 C3 -0.1660725000 2
C11_0 C -1.6260529929 0.6943576651 1.0249317023 C3 -0.1888895000 2
H7_0 H -1.5621540344 0.5926311189 0.9930397830 H 0.1116500000 0
C12_0 C -1.2563686924 0.7684714779 0.9696674128 C3 -0.1888895000 2
H8_0 H -0.9028627302 0.7247633696 0.8942685022 H 0.1116500000 0
C13_0 C -1.5208991083 0.7588367028 1.0168072375 C3 0.2632040000 2
H9_0 H -1.8323697974 0.6852643033 1.0593769773 H 0.1116500000 0
H10_0 H -1.1698564638 0.8180074590 0.9629144638 H 0.1116500000 0
N0_0 N -1.6725494707 0.8145300801 1.0486813351 N -0.5329660000 2
C14_0 C -1.8864218470 0.8178206180 1.1138061554 C3 0.4578075000 2
H11_0 H -1.6474453416 0.8565153106 1.0154313294 H 0.3155160000 0
C15_0 C -2.0775481763 0.8709723813 1.1245196807 C3 -0.2871177000 2
C16_0 C -1.9196374940 0.7703889943 1.1737138296 C3 -0.1888895000 2
C17_0 C -2.2984221306 0.8719662930 1.1913356402 C3 -0.0791469000 2
C20_0 C -2.0492254620 0.9249728010 1.0684255795 C3 0.5462276000 2
C18_0 C -2.1359044413 0.7734462291 1.2390143973 C3 -0.1116500000 2
H12_0 H -1.7673480470 0.7320277888 1.1692321703 H 0.1116500000 0
C19_0 C -2.3310012856 0.8237304286 1.2479264491 C3 -0.1116500000 2
H13_0 H -2.4444477559 0.9121055597 1.1971593400 H 0.1116500000 0
O0_0 O -2.2487873303 0.9687938081 1.0832197341 O2 -0.4429420000 3
O1_0 O -1.8488762665 0.9301868952 1.0100198374 O1 -0.4592050000 2
H14_0 H -2.1524734882 0.7365891844 1.2844456020 H 0.1116500000 0
H15_0 H -2.5021266309 0.8252097088 1.2991743271 H 0.1116500000 0
H16_0 H -2.2045629869 1.0076857027 1.0450996510 H 0.3386910000 0
#END
#########################################################################################
# Avant-garde Materials Simulation           
# XXIII NEUMANN/KENDRICK/LEUSEN Z'=1, RANK 98, ENERGY -150.93411138963975 kcal/mol/atom
#########################################################################################

data_rank_000098
_symmetry_cell_setting monoclinic
_symmetry_space_group_name_H-M 'P 2_1/c'
_symmetry_Int_Tables_number 14
loop_
_symmetry_equiv_pos_site_id
_symmetry_equiv_pos_as_xyz
1 x,y,z
2 -x,y+1/2,-z+1/2
3 -x,-y,-z
4 x,-y+1/2,z+1/2
_cell_length_a 7.6243525377
_cell_length_b 38.8683655323
_cell_length_c 6.9136330314
_cell_angle_alpha 90.0000000000
_cell_angle_beta 64.4572198465
_cell_angle_gamma 90.0000000000
loop_
_atom_site_label
_atom_site_type_symbol
_atom_site_fract_x
_atom_site_fract_y
_atom_site_fract_z
_atom_site_fftype
_atom_site_charge
_atom_site_hybridization
C0_0 C -0.6030796998 0.1919692156 -0.1812033881 C3 0.0464775000 2
C1_0 C -0.4029784662 0.1868186141 -0.2524271663 C3 -0.1003135000 2
C2_0 C -0.6717002571 0.2258267291 -0.1620931644 C3 -0.1660725000 2
C6_0 C -0.7424942276 0.1620542938 -0.1197592051 C4 0.0455393400 3
C3_0 C -0.2756974887 0.2146558330 -0.2998906969 C3 -0.0204136000 2
H0_0 H -0.3436099292 0.1608841614 -0.2709063401 H 0.1116500000 0
C4_0 C -0.5456336864 0.2536582472 -0.2088085286 C3 -0.0458910000 2
H1_0 H -0.8262245575 0.2306188647 -0.1095589883 H 0.1116500000 0
C7_0 C -0.7875620603 0.1473390007 0.1048117560 C4 0.0455393400 3
H3_0 H -0.8795491875 0.1703410550 -0.1217280797 H 0.0084140800 0
H4_0 H -0.6845894740 0.1412730100 -0.2387686181 H 0.0084140800 0
C5_0 C -0.3471028030 0.2483996089 -0.2758103543 C3 -0.0204136000 2
Cl1_0 Cl -0.0299466474 0.2067868307 -0.3913739700 Cl -0.0453454000 0
H2_0 H -0.5999031736 0.2798742674 -0.1948566488 H 0.1116500000 0
C8_0 C -0.6171785118 0.1291952053 0.1160348336 C3 0.0464775000 2
H5_0 H -0.8393686113 0.1681598622 0.2239517833 H 0.0084140800 0
H6_0 H -0.9089501562 0.1290274253 0.1471804372 H 0.0084140800 0
Cl0_0 Cl -0.1957139448 0.2835117561 -0.3266386436 Cl -0.0453454000 0
C9_0 C -0.5314931989 0.1009223558 -0.0182987047 C3 -0.1660725000 2
C10_0 C -0.5385613823 0.1394093528 0.2563785385 C3 -0.1660725000 2
C11_0 C -0.3754808026 0.0833132534 -0.0119974009 C3 -0.1888895000 2
H7_0 H -0.5899569625 0.0920689123 -0.1284036543 H 0.1116500000 0
C12_0 C -0.3799507771 0.1222589895 0.2625678808 C3 -0.1888895000 2
H8_0 H -0.6011049353 0.1613137702 0.3628338833 H 0.1116500000 0
C13_0 C -0.2971859188 0.0939396592 0.1286556547 C3 0.2632040000 2
H9_0 H -0.3164488723 0.0606488988 -0.1118108099 H 0.1116500000 0
H10_0 H -0.3193789480 0.1309400405 0.3712472588 H 0.1116500000 0
N0_0 N -0.1446583498 0.0754488040 0.1450134413 N -0.5329660000 2
C14_0 C 0.0178056704 0.0626464287 -0.0217572203 C3 0.4578075000 2
H11_0 H -0.1658516928 0.0661057179 0.2920509487 H 0.3155160000 0
C15_0 C 0.1351637347 0.0368607646 0.0138245563 C3 -0.2871177000 2
C16_0 C 0.0793240434 0.0754396974 -0.2327483016 C3 -0.1888895000 2
C17_0 C 0.3062431836 0.0253781939 -0.1600891047 C3 -0.0791469000 2
C20_0 C 0.0809299555 0.0220534415 0.2263567484 C3 0.5462276000 2
C18_0 C 0.2475133284 0.0635005368 -0.3997385404 C3 -0.1116500000 2
H12_0 H -0.0067302388 0.0953291555 -0.2622954902 H 0.1116500000 0
C19_0 C 0.3634845002 0.0384125564 -0.3648133355 C3 -0.1116500000 2
H13_0 H 0.3944124787 0.0060514870 -0.1290894576 H 0.1116500000 0
O0_0 O 0.1966916430 -0.0025418822 0.2380906975 O2 -0.4429420000 3
O1_0 O -0.0668571868 0.0316978364 0.3906450009 O1 -0.4592050000 2
H14_0 H 0.2911259472 0.0741730982 -0.5597430694 H 0.1116500000 0
H15_0 H 0.4970280345 0.0295297265 -0.4965273105 H 0.1116500000 0
H16_0 H 0.1404319541 -0.0127523863 0.3902479877 H 0.3386910000 0
#END
#########################################################################################
# Avant-garde Materials Simulation           
# XXIII NEUMANN/KENDRICK/LEUSEN Z'=1, RANK 99, ENERGY -150.93385163101721 kcal/mol/atom
#########################################################################################

data_rank_000099
_symmetry_cell_setting monoclinic
_symmetry_space_group_name_H-M 'P 2_1/c'
_symmetry_Int_Tables_number 14
loop_
_symmetry_equiv_pos_site_id
_symmetry_equiv_pos_as_xyz
1 x,y,z
2 -x,y+1/2,-z+1/2
3 -x,-y,-z
4 x,-y+1/2,z+1/2
_cell_length_a 4.6888118218
_cell_length_b 30.6212057653
_cell_length_c 13.0719296960
_cell_angle_alpha 90.0000000000
_cell_angle_beta 79.3914663571
_cell_angle_gamma 90.0000000000
loop_
_atom_site_label
_atom_site_type_symbol
_atom_site_fract_x
_atom_site_fract_y
_atom_site_fract_z
_atom_site_fftype
_atom_site_charge
_atom_site_hybridization
C0_0 C -1.5959589782 0.7992827140 0.9455488913 C3 0.0464775000 2
C1_0 C -1.8175269867 0.7744425183 1.0047810321 C3 -0.1003135000 2
C2_0 C -1.5121727086 0.7892485187 0.8397254437 C3 -0.1660725000 2
C6_0 C -1.4462018896 0.8346348377 0.9961489715 C4 0.0455393400 3
C3_0 C -1.9505634218 0.7404761435 0.9602501564 C3 -0.0204136000 2
H0_0 H -1.8870396490 0.7810264714 1.0876137599 H 0.1116500000 0
C4_0 C -1.6446776358 0.7554917037 0.7943173467 C3 -0.0458910000 2
H1_0 H -1.3368812449 0.8076065507 0.7920401741 H 0.1116500000 0
C7_0 C -1.6421811960 0.8732450493 1.0407629455 C4 0.0455393400 3
H3_0 H -1.3554028457 0.8201378465 1.0603795200 H 0.0084140800 0
H4_0 H -1.2596517479 0.8470385716 0.9400684066 H 0.0084140800 0
C5_0 C -1.8642421701 0.7308054294 0.8541516949 C3 -0.0204136000 2
Cl1_0 Cl -2.2181041125 0.7101772816 1.0372820227 Cl -0.0453454000 0
H2_0 H -1.5749805057 0.7477877209 0.7121753284 H 0.1116500000 0
C8_0 C -1.4830347054 0.9047078269 1.0988917324 C3 0.0464775000 2
H5_0 H -1.7223793304 0.8902647050 0.9776259728 H 0.0084140800 0
H6_0 H -1.8350153172 0.8606846704 1.0934747126 H 0.0084140800 0
Cl0_0 Cl -2.0224341375 0.6884879227 0.7974581644 Cl -0.0453454000 0
C9_0 C -1.4304468091 0.8942145452 1.1983260371 C3 -0.1660725000 2
C10_0 C -1.3737977034 0.9444026929 1.0553845114 C3 -0.1660725000 2
C11_0 C -1.2810422927 0.9224747285 1.2529481537 C3 -0.1888895000 2
H7_0 H -1.5144364156 0.8636195937 1.2349026578 H 0.1116500000 0
C12_0 C -1.2243586059 0.9731566398 1.1094223661 C3 -0.1888895000 2
H8_0 H -1.4043376597 0.9532499550 0.9771593244 H 0.1116500000 0
C13_0 C -1.1798780465 0.9629249543 1.2098817190 C3 0.2632040000 2
H9_0 H -1.2479361553 0.9139726969 1.3309504502 H 0.1116500000 0
H10_0 H -1.1372220556 1.0032713361 1.0721455472 H 0.1116500000 0
N0_0 N -1.0333685906 0.9903064989 1.2691688217 N -0.5329660000 2
C14_0 C -1.0568695786 1.0346588881 1.2833999668 C3 0.4578075000 2
H11_0 H -0.9254987741 0.9753645064 1.3210665212 H 0.3155160000 0
C15_0 C -0.9167800084 1.0557168310 1.3589801501 C3 -0.2871177000 2
C16_0 C -1.2247660731 1.0612205281 1.2285783193 C3 -0.1888895000 2
C17_0 C -0.9477732076 1.1011028001 1.3745863635 C3 -0.0791469000 2
C20_0 C -0.7432149579 1.0314447198 1.4219361089 C3 0.5462276000 2
C18_0 C -1.2492543099 1.1057876724 1.2458422747 C3 -0.1116500000 2
H12_0 H -1.3458437323 1.0461706189 1.1746751325 H 0.1116500000 0
C19_0 C -1.1095908128 1.1264418864 1.3185943077 C3 -0.1116500000 2
H13_0 H -0.8397050354 1.1160117735 1.4326832629 H 0.1116500000 0
O0_0 O -0.6242463011 1.0549734049 1.4881895038 O2 -0.4429420000 3
O1_0 O -0.7064319518 0.9906423685 1.4146488666 O1 -0.4592050000 2
H14_0 H -1.3851625335 1.1247820350 1.2031592418 H 0.1116500000 0
H15_0 H -1.1314506466 1.1614855858 1.3322425718 H 0.1116500000 0
H16_0 H -0.4961028048 1.0355881661 1.5250399067 H 0.3386910000 0
#END
#########################################################################################
# Avant-garde Materials Simulation           
# XXIII NEUMANN/KENDRICK/LEUSEN Z'=1, RANK 100, ENERGY -150.9336682741563 kcal/mol/atom
#########################################################################################

data_rank_000100
_symmetry_cell_setting monoclinic
_symmetry_space_group_name_H-M 'C 2/c'
_symmetry_Int_Tables_number 15
loop_
_symmetry_equiv_pos_site_id
_symmetry_equiv_pos_as_xyz
1 x,y,z
2 -x,y,-z+1/2
3 -x,-y,-z
4 x,-y,z+1/2
5 x+1/2,y+1/2,z
6 -x+1/2,y+1/2,-z+1/2
7 -x+1/2,-y+1/2,-z
8 x+1/2,-y+1/2,z+1/2
_cell_length_a 60.4535109819
_cell_length_b 4.8394234184
_cell_length_c 12.7282721071
_cell_angle_alpha 90.0000000000
_cell_angle_beta 92.0969150070
_cell_angle_gamma 90.0000000000
loop_
_atom_site_label
_atom_site_type_symbol
_atom_site_fract_x
_atom_site_fract_y
_atom_site_fract_z
_atom_site_fftype
_atom_site_charge
_atom_site_hybridization
C0_0 C 0.0701648783 1.0045953082 0.7330543547 C3 0.0464775000 2
C1_0 C 0.0724177771 0.8433187426 0.6429709268 C3 -0.1003135000 2
C2_0 C 0.0507445024 0.9770951734 0.7890109703 C3 -0.1660725000 2
C6_0 C 0.0888001753 1.1911270888 0.7702276798 C4 0.0455393400 3
C3_0 C 0.0558118443 0.6609762673 0.6086583258 C3 -0.0204136000 2
H0_0 H 0.0873614344 0.8603161489 0.5980325235 H 0.1116500000 0
C4_0 C 0.0340565705 0.7956153124 0.7554904146 C3 -0.0458910000 2
H1_0 H 0.0484748717 1.1013863822 0.8592663117 H 0.1116500000 0
C7_0 C 0.1034103301 1.0533728457 0.8575764017 C4 0.0455393400 3
H3_0 H 0.0991431242 1.2430678601 0.7035919119 H 0.0084140800 0
H4_0 H 0.0822220332 1.3868487746 0.7998550349 H 0.0084140800 0
C5_0 C 0.0363510232 0.6372626629 0.6647050603 C3 -0.0204136000 2
Cl1_0 Cl 0.0595433831 0.4657849232 0.4969721566 Cl -0.0453454000 0
H2_0 H 0.0190516711 0.7750685951 0.7996651306 H 0.1116500000 0
C8_0 C 0.1241112918 1.2135054115 0.8862562156 C3 0.0464775000 2
H5_0 H 0.0933976573 1.0229818272 0.9271166182 H 0.0084140800 0
H6_0 H 0.1080942108 0.8454610247 0.8310934663 H 0.0084140800 0
Cl0_0 Cl 0.0152538817 0.4209693279 0.6217346931 Cl -0.0453454000 0
C9_0 C 0.1256432789 1.3939991428 0.9721939048 C3 -0.1660725000 2
C10_0 C 0.1430634737 1.1825677224 0.8268316499 C3 -0.1660725000 2
C11_0 C 0.1452114627 1.5335837864 1.0004416484 C3 -0.1888895000 2
H7_0 H 0.1112134605 1.4256322969 1.0199502491 H 0.1116500000 0
C12_0 C 0.1625695673 1.3215024855 0.8529340455 C3 -0.1888895000 2
H8_0 H 0.1427203905 1.0399332101 0.7602631242 H 0.1116500000 0
C13_0 C 0.1641859938 1.4967957385 0.9413525560 C3 0.2632040000 2
H9_0 H 0.1456875888 1.6601079331 1.0710471413 H 0.1116500000 0
H10_0 H 0.1772585330 1.2842381963 0.8076348345 H 0.1116500000 0
N0_0 N 0.1853435105 1.5987016066 0.9668097468 N -0.5329660000 2
C14_0 C 0.1927984969 1.7653868428 1.0483550518 C3 0.4578075000 2
H11_0 H 0.1979149919 1.4819216651 0.9377577090 H 0.3155160000 0
C15_0 C 0.2151174002 1.7371942086 1.0891282539 C3 -0.2871177000 2
C16_0 C 0.1793981405 1.9701663557 1.0928003878 C3 -0.1888895000 2
C17_0 C 0.2225565668 1.9054822357 1.1735245371 C3 -0.0791469000 2
C20_0 C 0.2303760712 1.5318617577 1.0478519443 C3 0.5462276000 2
C18_0 C 0.1873341215 2.1335946283 1.1753900723 C3 -0.1116500000 2
H12_0 H 0.1629500328 2.0085176641 1.0586399742 H 0.1116500000 0
C19_0 C 0.2089076349 2.1003716413 1.2177296391 C3 -0.1116500000 2
H13_0 H 0.2394678857 1.8798956274 1.2041262097 H 0.1116500000 0
O0_0 O 0.2497360147 1.5093132427 1.0993214961 O2 -0.4429420000 3
O1_0 O 0.2256815550 1.3842456025 0.9684602866 O1 -0.4592050000 2
H14_0 H 0.1765361262 2.2915494751 1.2068754529 H 0.1116500000 0
H15_0 H 0.2150417606 2.2273255930 1.2831313760 H 0.1116500000 0
H16_0 H 0.2590341278 1.3531463625 1.0683216300 H 0.3386910000 0
#END
