# Supplementary material for: Report on the sixth blind test of organic crystal structure prediction methods
Source: Acta Crystallogr B Struct Sci Cryst Eng Mater. 2016 Aug 1;72(Pt 4):439–59. doi: 10.1107/S2052520616007447 (PMC4971545; doi:10.1107/S2052520616007447)
Supplement: Supplementary file 2 [file b-72-00439-sup2.zip › Group_14_Neumann_Kendrick_Leusen/XXIII-2_Neumann_Kendrick_Leusen.cif]

############################################################################################
# Avant-garde Materials Simulation           
# XXIII NEUMANN/KENDRICK/LEUSEN Z'=1and2, RANK 1, ENERGY -150.97346096646177 kcal/mol/atom
############################################################################################

data_rank_000001
_symmetry_cell_setting monoclinic
_symmetry_space_group_name_H-M 'P 2_1/c'
_symmetry_Int_Tables_number 14
loop_
_symmetry_equiv_pos_site_id
_symmetry_equiv_pos_as_xyz
1 x,y,z
2 -x,y+1/2,-z+1/2
3 -x,-y,-z
4 x,-y+1/2,z+1/2
_cell_length_a 19.3290004060
_cell_length_b 8.3578903536
_cell_length_c 25.1737644360
_cell_angle_alpha 90.0000000000
_cell_angle_beta 62.9954184662
_cell_angle_gamma 90.0000000000
loop_
_atom_site_label
_atom_site_type_symbol
_atom_site_fract_x
_atom_site_fract_y
_atom_site_fract_z
_atom_site_fftype
_atom_site_charge
_atom_site_hybridization
C0_0 C -1.3112075078 0.1550391430 0.4626922912 C3 0.0464775000 2
C1_0 C -1.3922300359 0.1410275598 0.4936747229 C3 -0.1003135000 2
C2_0 C -1.2681957357 0.1179472554 0.4932573080 C3 -0.1660725000 2
C6_0 C -1.2741785796 0.2133691873 0.3988648421 C4 0.0455393400 3
C3_0 C -1.4293366475 0.0960032518 0.5534843345 C3 -0.0204136000 2
H0_0 H -1.4278106372 0.1679809945 0.4714058828 H 0.1116500000 0
C4_0 C -1.3047561272 0.0714987018 0.5528978807 C3 -0.0458910000 2
H1_0 H -1.2051250616 0.1262368577 0.4707838917 H 0.1116500000 0
C7_0 C -1.1864642232 0.2406245014 0.3714305173 C4 0.0455393400 3
H3_0 H -1.2876009543 0.1273055563 0.3716702967 H 0.0084140800 0
H4_0 H -1.3024658841 0.3264492155 0.3972077184 H 0.0084140800 0
C5_0 C -1.3854519768 0.0620437080 0.5837795784 C3 -0.0204136000 2
Cl1_0 Cl -1.5295804526 0.0857399790 0.5899133814 Cl -0.0453454000 0
H2_0 H -1.2708762489 0.0423117226 0.5762645380 H 0.1116500000 0
C8_0 C -1.1506588680 0.3112590900 0.3095011504 C3 0.0464775000 2
H5_0 H -1.1734784151 0.3208983188 0.4004037455 H 0.0084140800 0
H6_0 H -1.1574162767 0.1262107357 0.3702236602 H 0.0084140800 0
Cl0_0 Cl -1.4287624266 0.0094177922 0.6581248959 Cl -0.0453454000 0
C9_0 C -1.1680841455 0.2570634837 0.2641599267 C3 -0.1660725000 2
C10_0 C -1.0959122008 0.4344647274 0.2953873709 C3 -0.1660725000 2
C11_0 C -1.1325775301 0.3245150957 0.2072116985 C3 -0.1888895000 2
H7_0 H -1.2100851903 0.1608270740 0.2729589161 H 0.1116500000 0
C12_0 C -1.0595963140 0.5017276191 0.2387171385 C3 -0.1888895000 2
H8_0 H -1.0805944293 0.4774153720 0.3295798333 H 0.1116500000 0
C13_0 C -1.0776012117 0.4470461661 0.1937943103 C3 0.2632040000 2
H9_0 H -1.1476598903 0.2823688850 0.1727586895 H 0.1116500000 0
H10_0 H -1.0164087149 0.5956651794 0.2290941035 H 0.1116500000 0
N0_0 N -1.0385201912 0.5055334042 0.1349404507 N -0.5329660000 2
C14_0 C -1.0222788992 0.6616765851 0.1177535149 C3 0.4578075000 2
H11_0 H -1.0144408244 0.4248227921 0.1008704107 H 0.3155160000 0
C15_0 C -0.9700777929 0.7031310684 0.0572128112 C3 -0.2871177000 2
C16_0 C -1.0592537380 0.7877041494 0.1584858428 C3 -0.1888895000 2
C17_0 C -0.9584798364 0.8661897251 0.0406474056 C3 -0.0791469000 2
C20_0 C -0.9300777134 0.5813030850 0.0120471871 C3 0.5462276000 2
C18_0 C -1.0459255226 0.9458343602 0.1405615018 C3 -0.1116500000 2
H12_0 H -1.1000645844 0.7589882842 0.2043250460 H 0.1116500000 0
C19_0 C -0.9955125512 0.9869400433 0.0812790901 C3 -0.1116500000 2
H13_0 H -0.9201718703 0.8958950058 -0.0056008963 H 0.1116500000 0
O0_0 O -0.8821892467 0.6350241713 -0.0421914233 O2 -0.4429420000 3
O1_0 O -0.9391684459 0.4327844618 0.0225319270 O1 -0.4592050000 2
H14_0 H -1.0759433572 1.0392607010 0.1731912666 H 0.1116500000 0
H15_0 H -0.9868363434 1.1116191088 0.0671542573 H 0.1116500000 0
H16_0 H -0.8565892358 0.5405787611 -0.0702938850 H 0.3386910000 0
H4_1 H -1.3821452009 0.4262768553 0.5412485690 H 0.0084140800 0
C6_1 C -1.3969277401 0.5400583799 0.5269729747 C4 0.0455393400 3
C0_1 C -1.3246197198 0.6114131054 0.4779742706 C3 0.0464775000 2
C7_1 C -1.4350542284 0.6506078648 0.5818563666 C4 0.0455393400 3
H3_1 H -1.4392565734 0.5116495279 0.5103425887 H 0.0084140800 0
C1_1 C -1.3242138050 0.6737478011 0.4263114375 C3 -0.1003135000 2
C2_1 C -1.2560158452 0.6190008086 0.4839803369 C3 -0.1660725000 2
C8_1 C -1.5008653509 0.5699211248 0.6336256627 C3 0.0464775000 2
H5_1 H -1.3903264142 0.6875324068 0.5950322730 H 0.0084140800 0
H6_1 H -1.4556395097 0.7603565377 0.5695375317 H 0.0084140800 0
C3_1 C -1.2571904581 0.7432879347 0.3817985910 C3 -0.0204136000 2
H0_1 H -1.3762868969 0.6682478334 0.4199250205 H 0.1116500000 0
C4_1 C -1.1891960739 0.6879940807 0.4399061094 C3 -0.0458910000 2
H1_1 H -1.2545663854 0.5697632436 0.5235967133 H 0.1116500000 0
C9_1 C -1.4857942492 0.4482573525 0.6653443484 C3 -0.1660725000 2
C10_1 C -1.5785006582 0.6108289286 0.6512678087 C3 -0.1660725000 2
C5_1 C -1.1892693220 0.7510234195 0.3885691199 C3 -0.0204136000 2
Cl1_1 Cl -1.2593974325 0.8186224793 0.3187052848 Cl -0.0453454000 0
H2_1 H -1.1360907213 0.6930393338 0.4446556559 H 0.1116500000 0
C11_1 C -1.5455324966 0.3701741387 0.7128167493 C3 -0.1888895000 2
H7_1 H -1.4258434451 0.4154676386 0.6533817847 H 0.1116500000 0
C12_1 C -1.6391345176 0.5323712699 0.6982965262 C3 -0.1888895000 2
H8_1 H -1.5918629995 0.7068040111 0.6279752818 H 0.1116500000 0
Cl0_1 Cl -1.1051607557 0.8348372439 0.3345850324 Cl -0.0453454000 0
C13_1 C -1.6232490468 0.4108208112 0.7296296946 C3 0.2632040000 2
H9_1 H -1.5317428425 0.2792804560 0.7375440558 H 0.1116500000 0
H10_1 H -1.6993545054 0.5646286090 0.7110612406 H 0.1116500000 0
N0_1 N -1.6856218119 0.3414380279 0.7789947470 N -0.5329660000 2
C14_1 C -1.6945754632 0.1859891728 0.7979652088 C3 0.4578075000 2
H11_1 H -1.7300048472 0.4150410831 0.8059664624 H 0.3155160000 0
C15_1 C -1.7559720558 0.1422633923 0.8550977188 C3 -0.2871177000 2
C16_1 C -1.6462009613 0.0624106549 0.7613325299 C3 -0.1888895000 2
C17_1 C -1.7655434597 -0.0201956092 0.8725235374 C3 -0.0791469000 2
C20_1 C -1.8086034232 0.2614805849 0.8959218213 C3 0.5462276000 2
C18_1 C -1.6573602869 -0.0953455530 0.7799921619 C3 -0.1116500000 2
H12_1 H -1.6004756799 0.0919807098 0.7172685382 H 0.1116500000 0
C19_1 C -1.7171602101 -0.1384973198 0.8360584720 C3 -0.1116500000 2
H13_1 H -1.8127629449 -0.0516119971 0.9157339154 H 0.1116500000 0
O0_1 O -1.8593283049 0.2072869406 0.9490423242 O2 -0.4429420000 3
O1_1 O -1.8065143068 0.4082706900 0.8829752679 O1 -0.4592050000 2
H14_1 H -1.6193085393 -0.1871104117 0.7502454498 H 0.1116500000 0
H15_1 H -1.7254489084 -0.2628985086 0.8504842422 H 0.1116500000 0
H16_1 H -1.8912271884 0.3003670422 0.9751210647 H 0.3386910000 0
#END
############################################################################################
# Avant-garde Materials Simulation           
# XXIII NEUMANN/KENDRICK/LEUSEN Z'=1and2, RANK 2, ENERGY -150.97270707498703 kcal/mol/atom
############################################################################################

data_rank_000002
_symmetry_cell_setting triclinic
_symmetry_space_group_name_H-M 'P -1'
_symmetry_Int_Tables_number 2
loop_
_symmetry_equiv_pos_site_id
_symmetry_equiv_pos_as_xyz
1 x,y,z
2 -x,-y,-z
_cell_length_a 8.2317276920
_cell_length_b 10.6862673743
_cell_length_c 21.0072601251
_cell_angle_alpha 100.2320066424
_cell_angle_beta 94.2637853366
_cell_angle_gamma 84.3979397321
loop_
_atom_site_label
_atom_site_type_symbol
_atom_site_fract_x
_atom_site_fract_y
_atom_site_fract_z
_atom_site_fftype
_atom_site_charge
_atom_site_hybridization
C0_0 C 0.8851725619 0.7290192295 0.9709014280 C3 0.0464775000 2
C1_0 C 0.9609636852 0.8239473337 0.9494444194 C3 -0.1003135000 2
C2_0 C 0.9357141548 0.6010426478 0.9471792157 C3 -0.1660725000 2
C6_0 C 0.7524104393 0.7613341275 1.0182254907 C4 0.0455393400 3
C3_0 C 1.0864476735 0.7927974701 0.9066553238 C3 -0.0204136000 2
H0_0 H 0.9225252165 0.9242423417 0.9660949612 H 0.1116500000 0
C4_0 C 1.0614152716 0.5688893518 0.9049808954 C3 -0.0458910000 2
H1_0 H 0.8764859984 0.5249199440 0.9621047016 H 0.1116500000 0
C7_0 C 0.5807050246 0.7315846000 0.9876624225 C4 0.0455393400 3
H3_0 H 0.7816590831 0.7058945430 1.0576693867 H 0.0084140800 0
H4_0 H 0.7497212635 0.8622958724 1.0409813081 H 0.0084140800 0
C5_0 C 1.1386648656 0.6646088203 0.8848453755 C3 -0.0204136000 2
Cl1_0 Cl 1.1763205922 0.9128660497 0.8809485376 Cl -0.0453454000 0
H2_0 H 1.1006670505 0.4693471630 0.8870044946 H 0.1116500000 0
C8_0 C 0.4614363575 0.7259255422 1.0379098844 C3 0.0464775000 2
H5_0 H 0.5344513349 0.8029532310 0.9574044910 H 0.0084140800 0
H6_0 H 0.5921164838 0.6388762839 0.9549420333 H 0.0084140800 0
Cl0_0 Cl 1.2938142883 0.6227721045 0.8321628057 Cl -0.0453454000 0
C9_0 C 0.3314512816 0.8191933781 1.0518718831 C3 -0.1660725000 2
C10_0 C 0.4796861638 0.6253685411 1.0733377101 C3 -0.1660725000 2
C11_0 C 0.2242565014 0.8127477663 1.0992068715 C3 -0.1888895000 2
H7_0 H 0.3144040315 0.8990264959 1.0253310234 H 0.1116500000 0
C12_0 C 0.3732358491 0.6170169057 1.1205595520 C3 -0.1888895000 2
H8_0 H 0.5787169339 0.5501297339 1.0632548733 H 0.1116500000 0
C13_0 C 0.2437302080 0.7116105016 1.1345421449 C3 0.2632040000 2
H9_0 H 0.1244063691 0.8870464591 1.1097209435 H 0.1116500000 0
H10_0 H 0.3889485763 0.5349593825 1.1451938462 H 0.1116500000 0
N0_0 N 0.1265569493 0.7078109855 1.1789282524 N -0.5329660000 2
C14_0 C 0.1351434757 0.6531099013 1.2335454513 C3 0.4578075000 2
H11_0 H 0.0131071623 0.7524053068 1.1701173179 H 0.3155160000 0
C15_0 C -0.0117225347 0.6463042845 1.2653341555 C3 -0.2871177000 2
C16_0 C 0.2848607350 0.6081833216 1.2626232855 C3 -0.1888895000 2
C17_0 C -0.0021926608 0.5926735075 1.3223122267 C3 -0.0791469000 2
C20_0 C -0.1702587569 0.7016325616 1.2427712885 C3 0.5462276000 2
C18_0 C 0.2894000201 0.5573647764 1.3190239847 C3 -0.1116500000 2
H12_0 H 0.3986921424 0.6168694762 1.2414471472 H 0.1116500000 0
C19_0 C 0.1457378226 0.5471245950 1.3490424640 C3 -0.1116500000 2
H13_0 H -0.1152851221 0.5884239971 1.3452263304 H 0.1116500000 0
O0_0 O -0.2959323904 0.6950724739 1.2775727011 O2 -0.4429420000 3
O1_0 O -0.1884744052 0.7556469633 1.1933923421 O1 -0.4592050000 2
H14_0 H 0.4079523075 0.5246662806 1.3397893168 H 0.1116500000 0
H15_0 H 0.1502965741 0.5050029780 1.3927329683 H 0.1116500000 0
H16_0 H -0.3924003192 0.7560737344 1.2646091102 H 0.3386910000 0
H15_1 H 0.6924994677 0.6608485879 0.8335513787 H 0.1116500000 0
C19_1 C 0.7176111591 0.7349908683 0.8071419423 C3 -0.1116500000 2
C17_1 C 0.6154761443 0.8462243712 0.8100621403 C3 -0.0791469000 2
C18_1 C 0.8538155906 0.7187871654 0.7691706766 C3 -0.1116500000 2
C15_1 C 0.6454905641 0.9432691363 0.7759569838 C3 -0.2871177000 2
H13_1 H 0.5071879682 0.8601036035 0.8380840464 H 0.1116500000 0
C16_1 C 0.8881825248 0.8122754096 0.7353984654 C3 -0.1888895000 2
H14_1 H 0.9333271703 0.6304506974 0.7650506541 H 0.1116500000 0
C14_1 C 0.7861349114 0.9273100581 0.7377995616 C3 0.4578075000 2
C20_1 C 0.5274181379 1.0549632183 0.7784315861 C3 0.5462276000 2
H12_1 H 0.9919848260 0.7949641577 0.7049560490 H 0.1116500000 0
N0_1 N 0.8127341240 1.0197909849 0.7032041901 N -0.5329660000 2
O0_1 O 0.4093840036 1.0625008659 0.8188608684 O2 -0.4429420000 3
O1_1 O 0.5335807118 1.1394937554 0.7436533174 O1 -0.4592050000 2
C13_1 C 0.9409456747 1.0288102790 0.6644168063 C3 0.2632040000 2
H11_1 H 0.7170721749 1.0890166289 0.7036076811 H 0.3155160000 0
H16_1 H 0.3292531800 1.1409446137 0.8148241559 H 0.3386910000 0
C11_1 C 1.1055623669 0.9894921339 0.6783786191 C3 -0.1888895000 2
C12_1 C 0.9012389666 1.0886569588 0.6101254925 C3 -0.1888895000 2
C9_1 C 1.2252468836 1.0094457771 0.6383709935 C3 -0.1660725000 2
H9_1 H 1.1416846366 0.9472600865 0.7213428365 H 0.1116500000 0
C10_1 C 1.0219497039 1.1093364281 0.5713541346 C3 -0.1660725000 2
H10_1 H 0.7736190678 1.1200839760 0.5992166192 H 0.1116500000 0
C8_1 C 1.1868296938 1.0701005062 0.5847026082 C3 0.0464775000 2
H7_1 H 1.3526124515 0.9785106854 0.6499166288 H 0.1116500000 0
H8_1 H 0.9871976050 1.1562931743 0.5296739720 H 0.1116500000 0
C7_1 C 1.3161742763 1.0949241507 0.5424498425 C4 0.0455393400 3
C6_1 C 1.3414809562 1.2383317381 0.5482617976 C4 0.0455393400 3
H5_1 H 1.4328645923 1.0419926247 0.5540012398 H 0.0084140800 0
H6_1 H 1.2805590405 1.0577129472 0.4914979975 H 0.0084140800 0
C0_1 C 1.4347874914 1.2659568168 0.4938727085 C3 0.0464775000 2
H3_1 H 1.2204311797 1.2922295339 0.5474253023 H 0.0084140800 0
H4_1 H 1.4026920255 1.2727174791 0.5955703683 H 0.0084140800 0
C1_1 C 1.5941883316 1.3034060525 0.5041543594 C3 -0.1003135000 2
C2_1 C 1.3615393116 1.2540348055 0.4307793046 C3 -0.1660725000 2
C3_1 C 1.6780586202 1.3294871351 0.4531154066 C3 -0.0204136000 2
H0_1 H 1.6548585700 1.3141495997 0.5525107974 H 0.1116500000 0
C4_1 C 1.4442564677 1.2792523629 0.3797486686 C3 -0.0458910000 2
H1_1 H 1.2370077793 1.2254578615 0.4212934881 H 0.1116500000 0
C5_1 C 1.6029663157 1.3174811273 0.3905486908 C3 -0.0204136000 2
Cl1_1 Cl 1.8741822154 1.3775148726 0.4678439773 Cl -0.0453454000 0
H2_1 H 1.3861365591 1.2708408861 0.3310832641 H 0.1116500000 0
Cl0_1 Cl 1.7010545311 1.3499603122 0.3263133045 Cl -0.0453454000 0
#END
############################################################################################
# Avant-garde Materials Simulation           
# XXIII NEUMANN/KENDRICK/LEUSEN Z'=1and2, RANK 3, ENERGY -150.97179250883192 kcal/mol/atom
############################################################################################

data_rank_000003
_symmetry_cell_setting monoclinic
_symmetry_space_group_name_H-M 'C 2/c'
_symmetry_Int_Tables_number 15
loop_
_symmetry_equiv_pos_site_id
_symmetry_equiv_pos_as_xyz
1 x,y,z
2 -x,y,-z+1/2
3 -x,-y,-z
4 x,-y,z+1/2
5 x+1/2,y+1/2,z
6 -x+1/2,y+1/2,-z+1/2
7 -x+1/2,-y+1/2,-z
8 x+1/2,-y+1/2,z+1/2
_cell_length_a 39.2163575698
_cell_length_b 4.5870346722
_cell_length_c 23.1340888751
_cell_angle_alpha 90.0000000000
_cell_angle_beta 120.0188366614
_cell_angle_gamma 90.0000000000
loop_
_atom_site_label
_atom_site_type_symbol
_atom_site_fract_x
_atom_site_fract_y
_atom_site_fract_z
_atom_site_fftype
_atom_site_charge
_atom_site_hybridization
C0_0 C -0.0103345923 1.3445495852 -0.3844486684 C3 0.0464775000 2
C1_0 C -0.0239116417 1.2212339176 -0.4475066996 C3 -0.1003135000 2
C2_0 C -0.0303510215 1.2754430833 -0.3502056690 C3 -0.1660725000 2
C6_0 C 0.0256312844 1.5363892787 -0.3523798590 C4 0.0455393400 3
C3_0 C -0.0561671021 1.0321136809 -0.4751799261 C3 -0.0204136000 2
H0_0 H -0.0092530838 1.2708922912 -0.4758106276 H 0.1116500000 0
C4_0 C -0.0622857995 1.0858748615 -0.3770628280 C3 -0.0458910000 2
H1_0 H -0.0210176770 1.3747521822 -0.3016987485 H 0.1116500000 0
C7_0 C 0.0626779496 1.3671942525 -0.3010892519 C4 0.0455393400 3
H3_0 H 0.0311145331 1.6326774299 -0.3905224798 H 0.0084140800 0
H4_0 H 0.0205140798 1.7194212527 -0.3268559807 H 0.0084140800 0
C5_0 C -0.0753550099 0.9603596180 -0.4397343267 C3 -0.0204136000 2
Cl1_0 Cl -0.0722142331 0.8892507814 -0.5537921693 Cl -0.0453454000 0
H2_0 H -0.0777252520 1.0352608838 -0.3501163362 H 0.1116500000 0
C8_0 C 0.0982056583 1.5599161858 -0.2634831138 C3 0.0464775000 2
H5_0 H 0.0561562910 1.2570590318 -0.2654459647 H 0.0084140800 0
H6_0 H 0.0689583449 1.1923998516 -0.3269985592 H 0.0084140800 0
Cl0_0 Cl -0.1149588568 0.7264316731 -0.4726093537 Cl -0.0453454000 0
C9_0 C 0.1104554022 1.6490221925 -0.1980174071 C3 -0.1660725000 2
C10_0 C 0.1195869087 1.6632265113 -0.2929093441 C3 -0.1660725000 2
C11_0 C 0.1430546245 1.8288757570 -0.1628770352 C3 -0.1888895000 2
H7_0 H 0.0947739536 1.5701560496 -0.1731712866 H 0.1116500000 0
C12_0 C 0.1521151005 1.8456740133 -0.2586008738 C3 -0.1888895000 2
H8_0 H 0.1104502718 1.6027095719 -0.3442942893 H 0.1116500000 0
C13_0 C 0.1648187920 1.9267257402 -0.1923166958 C3 0.2632040000 2
H9_0 H 0.1525823417 1.8894108889 -0.1113918891 H 0.1116500000 0
H10_0 H 0.1670142595 1.9286704730 -0.2842393070 H 0.1116500000 0
N0_0 N 0.1973996700 2.1068306336 -0.1539290417 N -0.5329660000 2
C14_0 C 0.2345379752 2.0951330786 -0.1458510561 C3 0.4578075000 2
H11_0 H 0.1960608228 2.2347475571 -0.1187511843 H 0.3155160000 0
C15_0 C 0.2654196676 2.2732994473 -0.0962546834 C3 -0.2871177000 2
C16_0 C 0.2443677172 1.9060977055 -0.1836336541 C3 -0.1888895000 2
C17_0 C 0.3035253499 2.2570347698 -0.0877601191 C3 -0.0791469000 2
C20_0 C 0.2588734924 2.4724544394 -0.0533857555 C3 0.5462276000 2
C18_0 C 0.2821674733 1.8972842070 -0.1740533384 C3 -0.1116500000 2
H12_0 H 0.2222543199 1.7591296779 -0.2197924775 H 0.1116500000 0
C19_0 C 0.3122177192 2.0735300902 -0.1261409839 C3 -0.1116500000 2
H13_0 H 0.3262571844 2.3956262918 -0.0499580726 H 0.1116500000 0
O0_0 O 0.2898441908 2.6271051071 -0.0104654642 O2 -0.4429420000 3
O1_0 O 0.2259538404 2.4989830619 -0.0563946869 O1 -0.4592050000 2
H14_0 H 0.2881646202 1.7466994007 -0.2043621327 H 0.1116500000 0
H15_0 H 0.3419834022 2.0628305262 -0.1182928629 H 0.1116500000 0
H16_0 H 0.2820140899 2.7711101473 0.0149212106 H 0.3386910000 0
#END
############################################################################################
# Avant-garde Materials Simulation           
# XXIII NEUMANN/KENDRICK/LEUSEN Z'=1and2, RANK 4, ENERGY -150.97027063819476 kcal/mol/atom
############################################################################################

data_rank_000004
_symmetry_cell_setting triclinic
_symmetry_space_group_name_H-M 'P -1'
_symmetry_Int_Tables_number 2
loop_
_symmetry_equiv_pos_site_id
_symmetry_equiv_pos_as_xyz
1 x,y,z
2 -x,-y,-z
_cell_length_a 7.0885906607
_cell_length_b 7.7879893442
_cell_length_c 18.2782848351
_cell_angle_alpha 92.4311262443
_cell_angle_beta 80.5943119325
_cell_angle_gamma 115.6199163268
loop_
_atom_site_label
_atom_site_type_symbol
_atom_site_fract_x
_atom_site_fract_y
_atom_site_fract_z
_atom_site_fftype
_atom_site_charge
_atom_site_hybridization
C0_0 C 0.3144233231 0.9103382860 0.8729865879 C3 0.0464775000 2
C1_0 C 0.5349930507 0.9820626721 0.8557322485 C3 -0.1003135000 2
C2_0 C 0.2300503750 0.9994873654 0.9282823575 C3 -0.1660725000 2
C6_0 C 0.1729568786 0.7389505689 0.8345759441 C4 0.0455393400 3
C3_0 C 0.6675554698 1.1389543900 0.8916888582 C3 -0.0204136000 2
H0_0 H 0.6063731390 0.9150297852 0.8136581714 H 0.1116500000 0
C4_0 C 0.3605629625 1.1570933966 0.9638033151 C3 -0.0458910000 2
H1_0 H 0.0590983885 0.9459651730 0.9438509933 H 0.1116500000 0
C7_0 C -0.0098698649 0.7623130854 0.8079114211 C4 0.0455393400 3
H3_0 H 0.2698390979 0.7075299280 0.7874195625 H 0.0084140800 0
H4_0 H 0.1051108397 0.6141919494 0.8729827259 H 0.0084140800 0
C5_0 C 0.5804191620 1.2293270772 0.9454413640 C3 -0.0204136000 2
Cl1_0 Cl 0.9385383648 1.2169935426 0.8698498586 Cl -0.0453454000 0
H2_0 H 0.2942502028 1.2273718977 1.0060793416 H 0.1116500000 0
C8_0 C -0.1542167671 0.5909460530 0.7700288848 C3 0.0464775000 2
H5_0 H -0.1060786627 0.7947332731 0.8550118930 H 0.0084140800 0
H6_0 H 0.0583361131 0.8878761767 0.7696105494 H 0.0084140800 0
Cl0_0 Cl 0.7387967369 1.4265211482 0.9896452041 Cl -0.0453454000 0
C9_0 C -0.0719476546 0.5092664147 0.7109290251 C3 -0.1660725000 2
C10_0 C -0.3751460374 0.5132049498 0.7903812669 C3 -0.1660725000 2
C11_0 C -0.2036713395 0.3592053784 0.6723658371 C3 -0.1888895000 2
H7_0 H 0.0989043218 0.5665182742 0.6930563219 H 0.1116500000 0
C12_0 C -0.5091409744 0.3620696469 0.7524714886 C3 -0.1888895000 2
H8_0 H -0.4443162994 0.5714058549 0.8369591493 H 0.1116500000 0
C13_0 C -0.4246525900 0.2838298360 0.6927966896 C3 0.2632040000 2
H9_0 H -0.1359347191 0.3042780028 0.6245491225 H 0.1116500000 0
H10_0 H -0.6806874399 0.3034923164 0.7689136745 H 0.1116500000 0
N0_0 N -0.5638113796 0.1394369953 0.6523995481 N -0.5329660000 2
C14_0 C -0.5507037398 -0.0235425342 0.6269173286 C3 0.4578075000 2
H11_0 H -0.6831251683 0.1603748097 0.6353259909 H 0.3155160000 0
C15_0 C -0.6862342934 -0.1410613028 0.5766861609 C3 -0.2871177000 2
C16_0 C -0.4089245281 -0.0851872566 0.6506596115 C3 -0.1888895000 2
C17_0 C -0.6775862351 -0.3138336680 0.5545765927 C3 -0.0791469000 2
C20_0 C -0.8317184880 -0.0852464917 0.5471131580 C3 0.5462276000 2
C18_0 C -0.4051440607 -0.2556249901 0.6279749899 C3 -0.1116500000 2
H12_0 H -0.3026995114 0.0032906776 0.6878689397 H 0.1116500000 0
C19_0 C -0.5412693853 -0.3729397732 0.5801920235 C3 -0.1116500000 2
H13_0 H -0.7833131988 -0.4017205634 0.5170072511 H 0.1116500000 0
O0_0 O -0.9414430854 -0.2009780353 0.4984085488 O2 -0.4429420000 3
O1_0 O -0.8533307260 0.0642608649 0.5657987228 O1 -0.4592050000 2
H14_0 H -0.2956112454 -0.2995145954 0.6481211494 H 0.1116500000 0
H15_0 H -0.5388544979 -0.5077897579 0.5633076784 H 0.1116500000 0
H16_0 H -1.0253624071 -0.1420624165 0.4761040034 H 0.3386910000 0
#END
############################################################################################
# Avant-garde Materials Simulation           
# XXIII NEUMANN/KENDRICK/LEUSEN Z'=1and2, RANK 5, ENERGY -150.96981379923358 kcal/mol/atom
############################################################################################

data_rank_000005
_symmetry_cell_setting triclinic
_symmetry_space_group_name_H-M 'P -1'
_symmetry_Int_Tables_number 2
loop_
_symmetry_equiv_pos_site_id
_symmetry_equiv_pos_as_xyz
1 x,y,z
2 -x,-y,-z
_cell_length_a 7.5377575553
_cell_length_b 11.8393526711
_cell_length_c 21.0831461665
_cell_angle_alpha 75.4737514094
_cell_angle_beta 99.5759612904
_cell_angle_gamma 99.6664474704
loop_
_atom_site_label
_atom_site_type_symbol
_atom_site_fract_x
_atom_site_fract_y
_atom_site_fract_z
_atom_site_fftype
_atom_site_charge
_atom_site_hybridization
C0_0 C 0.9813719952 0.8583532702 0.6371186279 C3 0.0464775000 2
C1_0 C 1.0384266681 0.7467465377 0.6512704707 C3 -0.1003135000 2
C2_0 C 0.9006450294 0.9028028756 0.5728160651 C3 -0.1660725000 2
C6_0 C 1.0047710604 0.9241886978 0.6915644611 C4 0.0455393400 3
C3_0 C 1.0139042917 0.6817905184 0.6030058872 C3 -0.0204136000 2
H0_0 H 1.1043503747 0.7094033200 0.7004377917 H 0.1116500000 0
C4_0 C 0.8772715149 0.8386823957 0.5242858213 C3 -0.0458910000 2
H1_0 H 0.8541217995 0.9888999196 0.5591124335 H 0.1116500000 0
C7_0 C 0.9524920408 1.0487234239 0.6691633767 C4 0.0455393400 3
H3_0 H 0.9228804765 0.8710637537 0.7299833655 H 0.0084140800 0
H4_0 H 1.1462782063 0.9268457533 0.7157107390 H 0.0084140800 0
C5_0 C 0.9328511559 0.7277386128 0.5387644452 C3 -0.0204136000 2
Cl1_0 Cl 1.0846708850 0.5442948235 0.6229365738 Cl -0.0453454000 0
H2_0 H 0.8157867393 0.8754943731 0.4745013037 H 0.1116500000 0
C8_0 C 0.9358780119 1.1080153156 0.7231219587 C3 0.0464775000 2
H5_0 H 1.0478267438 1.1055808465 0.6365493885 H 0.0084140800 0
H6_0 H 0.8190316114 1.0455795755 0.6384073261 H 0.0084140800 0
Cl0_0 Cl 0.9046504916 0.6504248207 0.4777041144 Cl -0.0453454000 0
C9_0 C 0.8612505339 1.0466023972 0.7807959883 C3 -0.1660725000 2
C10_0 C 0.9797083510 1.2305221399 0.7136577237 C3 -0.1660725000 2
C11_0 C 0.8246782726 1.1053827013 0.8257418380 C3 -0.1888895000 2
H7_0 H 0.8305362902 0.9509034388 0.7915648913 H 0.1116500000 0
C12_0 C 0.9427899532 1.2904556165 0.7580387523 C3 -0.1888895000 2
H8_0 H 1.0376906570 1.2802142627 0.6691289916 H 0.1116500000 0
C13_0 C 0.8610296731 1.2284440115 0.8139597810 C3 0.2632040000 2
H9_0 H 0.7694021639 1.0558201563 0.8707012704 H 0.1116500000 0
H10_0 H 0.9736471986 1.3861325014 0.7486636322 H 0.1116500000 0
N0_0 N 0.8220529460 1.2903320784 0.8580492556 N -0.5329660000 2
C14_0 C 0.6585451658 1.2820873646 0.8801983314 C3 0.4578075000 2
H11_0 H 0.9208016751 1.3505267764 0.8748200317 H 0.3155160000 0
C15_0 C 0.6398708070 1.3455803534 0.9278351044 C3 -0.2871177000 2
C16_0 C 0.5015063551 1.2141829542 0.8554706367 C3 -0.1888895000 2
C17_0 C 0.4674042291 1.3407123482 0.9468058835 C3 -0.0791469000 2
C20_0 C 0.7954511972 1.4147876294 0.9576917055 C3 0.5462276000 2
C18_0 C 0.3345421301 1.2110070037 0.8754227601 C3 -0.1116500000 2
H12_0 H 0.5131483013 1.1642156973 0.8198666008 H 0.1116500000 0
C19_0 C 0.3154233367 1.2750673446 0.9211055133 C3 -0.1116500000 2
H13_0 H 0.4560974438 1.3909024179 0.9823909936 H 0.1116500000 0
O0_0 O 0.7628396188 1.4637455152 1.0038866761 O2 -0.4429420000 3
O1_0 O 0.9526025334 1.4277488387 0.9410917395 O1 -0.4592050000 2
H14_0 H 0.2165250737 1.1581719234 0.8549397567 H 0.1116500000 0
H15_0 H 0.1840116475 1.2723566329 0.9367665677 H 0.1116500000 0
H16_0 H 0.8811829311 1.5075315731 1.0234612204 H 0.3386910000 0
H8_1 H 0.6021852136 0.7868020580 0.6782573129 H 0.1116500000 0
C10_1 C 0.5307982611 0.7361091483 0.7195662556 C3 -0.1660725000 2
C8_1 C 0.4939964377 0.6131043038 0.7291378936 C3 0.0464775000 2
C12_1 C 0.4752746493 0.7948638454 0.7608099983 C3 -0.1888895000 2
C7_1 C 0.5517456931 0.5541295226 0.6813504827 C4 0.0455393400 3
C9_1 C 0.4012590351 0.5512440309 0.7825046571 C3 -0.1660725000 2
C13_1 C 0.3800210895 0.7321070569 0.8134612721 C3 0.2632040000 2
H10_1 H 0.5038091436 0.8904818843 0.7521082708 H 0.1116500000 0
C6_1 C 0.4976847038 0.4212061072 0.6946231512 C4 0.0455393400 3
H5_1 H 0.7000269521 0.5752703314 0.6814833975 H 0.0084140800 0
H6_1 H 0.4926212103 0.5957846404 0.6311634297 H 0.0084140800 0
C11_1 C 0.3450515594 0.6092179228 0.8242626857 C3 -0.1888895000 2
H7_1 H 0.3727848497 0.4555121823 0.7930399786 H 0.1116500000 0
N0_1 N 0.3311954168 0.7943831760 0.8553733928 N -0.5329660000 2
C0_1 C 0.5305212925 0.3611138851 0.6431286794 C3 0.0464775000 2
H3_1 H 0.3523916904 0.4001833287 0.7005728021 H 0.0084140800 0
H4_1 H 0.5685530421 0.3795173496 0.7426775225 H 0.0084140800 0
H9_1 H 0.2780979787 0.5584552730 0.8664630994 H 0.1116500000 0
C14_1 C 0.1667695621 0.7831706669 0.8773930949 C3 0.4578075000 2
H11_1 H 0.4274616782 0.8551592301 0.8728519607 H 0.3155160000 0
C1_1 C 0.4794558303 0.2392008256 0.6526401704 C3 -0.1003135000 2
C2_1 C 0.6078636757 0.4205651477 0.5860127969 C3 -0.1660725000 2
C15_1 C 0.1449246327 0.8458622005 0.9250411899 C3 -0.2871177000 2
C16_1 C 0.0124155119 0.7129417521 0.8529245519 C3 -0.1888895000 2
C3_1 C 0.5044714421 0.1788890885 0.6066639216 C3 -0.0204136000 2
H0_1 H 0.4184023923 0.1898302978 0.6965356837 H 0.1116500000 0
C4_1 C 0.6331316009 0.3609021577 0.5396757141 C3 -0.0458910000 2
H1_1 H 0.6496900166 0.5152053371 0.5765574269 H 0.1116500000 0
C17_1 C -0.0282295372 0.8381863916 0.9441171133 C3 -0.0791469000 2
C20_1 C 0.2982966142 0.9157392784 0.9556098581 C3 0.5462276000 2
C18_1 C -0.1549079822 0.7062562146 0.8734385275 C3 -0.1116500000 2
H12_1 H 0.0258880534 0.6636851998 0.8172003524 H 0.1116500000 0
C5_1 C 0.5816358446 0.2397526153 0.5493920112 C3 -0.0204136000 2
Cl1_1 Cl 0.4372655875 0.0284287389 0.6208282176 Cl -0.0453454000 0
H2_1 H 0.6946633450 0.4084792079 0.4957094872 H 0.1116500000 0
C19_1 C -0.1774648907 0.7697975042 0.9188926295 C3 -0.1116500000 2
H13_1 H -0.0419499068 0.8878201498 0.9796840245 H 0.1116500000 0
O0_1 O 0.2622356082 0.9638927916 1.0016028271 O2 -0.4429420000 3
O1_1 O 0.4567748397 0.9296505887 0.9400202704 O1 -0.4592050000 2
H14_1 H -0.2705952017 0.6510718961 0.8534721092 H 0.1116500000 0
Cl0_1 Cl 0.6125104568 0.1671672567 0.4913255631 Cl -0.0453454000 0
H15_1 H -0.3094564186 0.7645547029 0.9347135351 H 0.1116500000 0
H16_1 H 0.3792472028 1.0072655823 1.0222449411 H 0.3386910000 0
#END
############################################################################################
# Avant-garde Materials Simulation           
# XXIII NEUMANN/KENDRICK/LEUSEN Z'=1and2, RANK 6, ENERGY -150.96968710624603 kcal/mol/atom
############################################################################################

data_rank_000006
_symmetry_cell_setting triclinic
_symmetry_space_group_name_H-M 'P -1'
_symmetry_Int_Tables_number 2
loop_
_symmetry_equiv_pos_site_id
_symmetry_equiv_pos_as_xyz
1 x,y,z
2 -x,-y,-z
_cell_length_a 7.5303054609
_cell_length_b 11.8246547892
_cell_length_c 20.3201725504
_cell_angle_alpha 86.4977890031
_cell_angle_beta 93.5623054167
_cell_angle_gamma 99.6870091172
loop_
_atom_site_label
_atom_site_type_symbol
_atom_site_fract_x
_atom_site_fract_y
_atom_site_fract_z
_atom_site_fftype
_atom_site_charge
_atom_site_hybridization
C0_0 C 0.4128098310 0.9272493138 0.8628091144 C3 0.0464775000 2
C1_0 C 0.4630718629 0.8225326957 0.8488916511 C3 -0.1003135000 2
C2_0 C 0.3636433221 0.9398894295 0.9269462478 C3 -0.1660725000 2
C6_0 C 0.4093290256 1.0201487614 0.8082993103 C4 0.0455393400 3
C3_0 C 0.4624437080 0.7336129769 0.8972341664 C3 -0.0204136000 2
H0_0 H 0.5048703119 0.8094990267 0.7998619437 H 0.1116500000 0
C4_0 C 0.3642513789 0.8516642550 0.9755504883 C3 -0.0458910000 2
H1_0 H 0.3237361223 1.0192887541 0.9404658412 H 0.1116500000 0
C7_0 C 0.3693472323 1.1340157482 0.8305647244 C4 0.0455393400 3
H3_0 H 0.5387058725 1.0343311688 0.7840819307 H 0.0084140800 0
H4_0 H 0.3076347136 0.9861894246 0.7700269652 H 0.0084140800 0
C5_0 C 0.4129528762 0.7477910935 0.9613097961 C3 -0.0204136000 2
Cl1_0 Cl 0.5237720324 0.6058772303 0.8776267909 Cl -0.0453454000 0
H2_0 H 0.3272308302 0.8638706463 1.0252067921 H 0.1116500000 0
C8_0 C 0.3264234997 1.2203988413 0.7766072465 C3 0.0464775000 2
H5_0 H 0.2511542110 1.1160796026 0.8612892002 H 0.0084140800 0
H6_0 H 0.4814267366 1.1743933348 0.8631423598 H 0.0084140800 0
Cl0_0 Cl 0.4151395481 0.6401798378 1.0224656182 Cl -0.0453454000 0
C9_0 C 0.3742363323 1.3382945639 0.7863799296 C3 -0.1660725000 2
C10_0 C 0.2242853552 1.1878680925 0.7186345993 C3 -0.1660725000 2
C11_0 C 0.3155931588 1.4205816746 0.7420082553 C3 -0.1888895000 2
H7_0 H 0.4533905321 1.3656704592 0.8311538916 H 0.1116500000 0
C12_0 C 0.1658320794 1.2693059646 0.6736840471 C3 -0.1888895000 2
H8_0 H 0.1886963822 1.0974821941 0.7076456446 H 0.1116500000 0
C13_0 C 0.2072267371 1.3865599201 0.6857649020 C3 0.2632040000 2
H9_0 H 0.3504284712 1.5116348801 0.7516478736 H 0.1116500000 0
H10_0 H 0.0890981382 1.2423447890 0.6284975209 H 0.1116500000 0
N0_0 N 0.1460905844 1.4705128927 0.6416783140 N -0.5329660000 2
C14_0 C -0.0289832644 1.4731756001 0.6199157180 C3 0.4578075000 2
H11_0 H 0.2364448903 1.5389326769 0.6246354404 H 0.3155160000 0
C15_0 C -0.0725450561 1.5604165015 0.5724680332 C3 -0.2871177000 2
C16_0 C -0.1731475936 1.3925895051 0.6448528345 C3 -0.1888895000 2
C17_0 C -0.2550366109 1.5647574666 0.5539551737 C3 -0.0791469000 2
C20_0 C 0.0674677416 1.6445255793 0.5421398509 C3 0.5462276000 2
C18_0 C -0.3506169308 1.3990198974 0.6252806272 C3 -0.1116500000 2
H12_0 H -0.1428555460 1.3247712778 0.6802508998 H 0.1116500000 0
C19_0 C -0.3936277806 1.4859447627 0.5798525754 C3 -0.1116500000 2
H13_0 H -0.2849835431 1.6326200666 0.5184497253 H 0.1116500000 0
O0_0 O 0.0101369782 1.7168199174 0.4964624896 O2 -0.4429420000 3
O1_0 O 0.2335775872 1.6489846052 0.5577922794 O1 -0.4592050000 2
H14_0 H -0.4579468357 1.3356214052 0.6458626040 H 0.1116500000 0
H15_0 H -0.5332342237 1.4907300620 0.5643989976 H 0.1116500000 0
H16_0 H 0.1180573777 1.7698271276 0.4760385284 H 0.3386910000 0
H8_1 H 0.0143682825 0.8763032383 0.8211821875 H 0.1116500000 0
C10_1 C -0.0788646289 0.8459564247 0.7802238360 C3 -0.1660725000 2
C8_1 C -0.1212180383 0.7274870227 0.7709653248 C3 0.0464775000 2
C12_1 C -0.1556545550 0.9251952887 0.7391100012 C3 -0.1888895000 2
C7_1 C -0.0388773534 0.6447989949 0.8186456134 C4 0.0455393400 3
C9_1 C -0.2421132389 0.6919243570 0.7180342383 C3 -0.1660725000 2
C13_1 C -0.2788865148 0.8883746905 0.6869390563 C3 0.2632040000 2
H10_1 H -0.1219735342 1.0166822608 0.7475275355 H 0.1116500000 0
C6_1 C -0.0996102739 0.5182952457 0.8054777015 C4 0.0455393400 3
H5_1 H 0.1094574069 0.6661602724 0.8183538303 H 0.0084140800 0
H6_1 H -0.0725163173 0.6615419582 0.8688231018 H 0.0084140800 0
C11_1 C -0.3200533889 0.7706140784 0.6764441294 C3 -0.1888895000 2
H7_1 H -0.2763787741 0.6012567014 0.7077003887 H 0.1116500000 0
N0_1 N -0.3489959544 0.9715791778 0.6451710556 N -0.5329660000 2
C0_1 C -0.0406555482 0.4325518582 0.8569108538 C3 0.0464775000 2
H3_1 H -0.2480539397 0.5001266469 0.7996569633 H 0.0084140800 0
H4_1 H -0.0531126172 0.5004630898 0.7574254242 H 0.0084140800 0
H9_1 H -0.4093140193 0.7405612742 0.6345882628 H 0.1116500000 0
C14_1 C -0.5243393607 0.9711280643 0.6227259407 C3 0.4578075000 2
H11_1 H -0.2613802527 1.0413467405 0.6279030297 H 0.3155160000 0
C1_1 C -0.0961863737 0.3151980259 0.8473713912 C3 -0.1003135000 2
C2_1 C 0.0651651509 0.4637028688 0.9140196500 C3 -0.1660725000 2
C15_1 C -0.5692662294 1.0574658681 0.5748424607 C3 -0.2871177000 2
C16_1 C -0.6670916563 0.8887868146 0.6469935753 C3 -0.1888895000 2
C3_1 C -0.0480828527 0.2319545823 0.8933390103 C3 -0.0204136000 2
H0_1 H -0.1791017389 0.2875831983 0.8034732047 H 0.1116500000 0
C4_1 C 0.1137408859 0.3809305279 0.9603402020 C3 -0.0458910000 2
H1_1 H 0.1115151418 0.5537780341 0.9234816798 H 0.1116500000 0
C17_1 C -0.7518586420 1.0592603007 0.5552964778 C3 -0.0791469000 2
C20_1 C -0.4303809516 1.1426453014 0.5446580520 C3 0.5462276000 2
C18_1 C -0.8445754835 0.8923281744 0.6260537135 C3 -0.1116500000 2
H12_1 H -0.6363795543 0.8218855751 0.6829626012 H 0.1116500000 0
C5_1 C 0.0575728189 0.2644450294 0.9506171480 C3 -0.0204136000 2
Cl1_1 Cl -0.1220703303 0.0883282925 0.8791486799 Cl -0.0453454000 0
H2_1 H 0.1971923148 0.4067174924 1.0043039714 H 0.1116500000 0
C19_1 C -0.8891397218 0.9783895290 0.5803223435 C3 -0.1116500000 2
H13_1 H -0.7827464013 1.1266792967 0.5196409811 H 0.1116500000 0
O0_1 O -0.4881901151 1.2131919499 0.4980715962 O2 -0.4429420000 3
O1_1 O -0.2643543068 1.1492595703 0.5611674155 O1 -0.4592050000 2
H14_1 H -0.9508050077 0.8273134258 0.6459089167 H 0.1116500000 0
Cl0_1 Cl 0.1174977514 0.1629024922 1.0086899825 Cl -0.0453454000 0
H15_1 H -1.0290271131 0.9810897339 0.5642684970 H 0.1116500000 0
H16_1 H -0.3807813005 1.2675395901 0.4782190875 H 0.3386910000 0
#END
############################################################################################
# Avant-garde Materials Simulation           
# XXIII NEUMANN/KENDRICK/LEUSEN Z'=1and2, RANK 7, ENERGY -150.96856746698651 kcal/mol/atom
############################################################################################

data_rank_000007
_symmetry_cell_setting triclinic
_symmetry_space_group_name_H-M 'P -1'
_symmetry_Int_Tables_number 2
loop_
_symmetry_equiv_pos_site_id
_symmetry_equiv_pos_as_xyz
1 x,y,z
2 -x,-y,-z
_cell_length_a 8.4671803505
_cell_length_b 10.2266638300
_cell_length_c 22.6345223323
_cell_angle_alpha 87.2266576678
_cell_angle_beta 81.4030728934
_cell_angle_gamma 110.3909994668
loop_
_atom_site_label
_atom_site_type_symbol
_atom_site_fract_x
_atom_site_fract_y
_atom_site_fract_z
_atom_site_fftype
_atom_site_charge
_atom_site_hybridization
C0_0 C 0.7319721148 0.6185058352 0.0520892844 C3 0.0464775000 2
C1_0 C 0.8767215066 0.7407179203 0.0357968314 C3 -0.1003135000 2
C2_0 C 0.7099242548 0.5094545297 0.0151814896 C3 -0.1660725000 2
C6_0 C 0.6013124484 0.6070580364 0.1070939843 C4 0.0455393400 3
C3_0 C 0.9955336413 0.7557828014 -0.0164726041 C3 -0.0204136000 2
H0_0 H 0.8979482208 0.8274863868 0.0634448446 H 0.1116500000 0
C4_0 C 0.8277445377 0.5226851952 -0.0367182336 C3 -0.0458910000 2
H1_0 H 0.5985336378 0.4127895847 0.0269641260 H 0.1116500000 0
C7_0 C 0.5765771393 0.4882598499 0.1562010581 C4 0.0455393400 3
H3_0 H 0.6367441370 0.7075515044 0.1264423920 H 0.0084140800 0
H4_0 H 0.4771803451 0.5901817313 0.0931708698 H 0.0084140800 0
C5_0 C 0.9700050982 0.6465024260 -0.0532340237 C3 -0.0204136000 2
Cl1_0 Cl 1.1718884622 0.9085332114 -0.0343600149 Cl -0.0453454000 0
H2_0 H 0.8108639061 0.4365305992 -0.0645771948 H 0.1116500000 0
C8_0 C 0.4421503000 0.4796412234 0.2097153327 C3 0.0464775000 2
H5_0 H 0.5415422701 0.3877959829 0.1364737564 H 0.0084140800 0
H6_0 H 0.6991724065 0.5043729480 0.1710944039 H 0.0084140800 0
Cl0_0 Cl 1.1116938449 0.6623997154 -0.1189907393 Cl -0.0453454000 0
C9_0 C 0.4803352390 0.4902073552 0.2678397114 C3 -0.1660725000 2
C10_0 C 0.2730851614 0.4595256603 0.2032492059 C3 -0.1660725000 2
C11_0 C 0.3564346606 0.4830172223 0.3172485871 C3 -0.1888895000 2
H7_0 H 0.6089104326 0.5008626573 0.2749487207 H 0.1116500000 0
C12_0 C 0.1485802990 0.4543189269 0.2519560683 C3 -0.1888895000 2
H8_0 H 0.2375789655 0.4491544099 0.1588182647 H 0.1116500000 0
C13_0 C 0.1893584686 0.4678481968 0.3099384021 C3 0.2632040000 2
H9_0 H 0.3874909058 0.4881812242 0.3623589948 H 0.1116500000 0
H10_0 H 0.0203100853 0.4430518117 0.2447221562 H 0.1116500000 0
N0_0 N 0.0754392094 0.4765123181 0.3598665270 N -0.5329660000 2
C14_0 C -0.0983714054 0.4074146553 0.3746060718 C3 0.4578075000 2
H11_0 H 0.1245359376 0.5442785191 0.3900199124 H 0.3155160000 0
C15_0 C -0.1971423443 0.4486520224 0.4221464174 C3 -0.2871177000 2
C16_0 C -0.1839677700 0.2896890973 0.3461040090 C3 -0.1888895000 2
C17_0 C -0.3756422224 0.3756568980 0.4363026187 C3 -0.0791469000 2
C20_0 C -0.1177884706 0.5616595723 0.4576082780 C3 0.5462276000 2
C18_0 C -0.3588258884 0.2181089842 0.3623696114 C3 -0.1116500000 2
H12_0 H -0.1094374993 0.2514429994 0.3125755130 H 0.1116500000 0
C19_0 C -0.4571289929 0.2622785245 0.4069163269 C3 -0.1116500000 2
H13_0 H -0.4494673057 0.4095504254 0.4717868317 H 0.1116500000 0
O0_0 O -0.2227501135 0.5871401812 0.5012008205 O2 -0.4429420000 3
O1_0 O 0.0415781026 0.6307205925 0.4484333409 O1 -0.4592050000 2
H14_0 H -0.4193026710 0.1252528385 0.3406616877 H 0.1116500000 0
H15_0 H -0.5946626166 0.2062296170 0.4195339318 H 0.1116500000 0
H16_0 H -0.1553955183 0.6698826438 0.5226508342 H 0.3386910000 0
Cl1_1 Cl 0.6134664047 0.8503272767 -0.0671953319 Cl -0.0453454000 0
C3_1 C 0.7787037551 0.9759208594 -0.1160167337 C3 -0.0204136000 2
C1_1 C 0.9080144658 0.9386642650 -0.1480072462 C3 -0.1003135000 2
C5_1 C 0.7816664683 1.1134216481 -0.1246521799 C3 -0.0204136000 2
C0_1 C 1.0421415374 1.0366784879 -0.1888547131 C3 0.0464775000 2
H0_1 H 0.9018605561 0.8307028121 -0.1411795427 H 0.1116500000 0
C4_1 C 0.9154738121 1.2124483019 -0.1652346818 C3 -0.0458910000 2
Cl0_1 Cl 0.6221118198 1.1615882624 -0.0864039628 Cl -0.0453454000 0
C2_1 C 1.0441714691 1.1743330440 -0.1966149661 C3 -0.1660725000 2
C6_1 C 1.1815461799 0.9964914575 -0.2234954631 C4 0.0455393400 3
H2_1 H 0.9162557915 1.3188724194 -0.1721376024 H 0.1116500000 0
H1_1 H 1.1479125192 1.2528529041 -0.2281194310 H 0.1116500000 0
C7_1 C 1.3531464000 1.0576102082 -0.2007208698 C4 0.0455393400 3
H3_1 H 1.2016368960 1.0348895003 -0.2713171636 H 0.0084140800 0
H4_1 H 1.1417083741 0.8815473179 -0.2204717134 H 0.0084140800 0
C8_1 C 1.4981211397 1.0339660745 -0.2402065667 C3 0.0464775000 2
H5_1 H 1.3369613594 1.0110582636 -0.1544210797 H 0.0084140800 0
H6_1 H 1.3848268135 1.1711618697 -0.1992970302 H 0.0084140800 0
C9_1 C 1.5957534554 1.1320938377 -0.2893506431 C3 -0.1660725000 2
C10_1 C 1.5364308494 0.9127988443 -0.2306113005 C3 -0.1660725000 2
C11_1 C 1.7251476930 1.1096998131 -0.3283485306 C3 -0.1888895000 2
H7_1 H 1.5681773604 1.2272886634 -0.2975861052 H 0.1116500000 0
C12_1 C 1.6672297970 0.8899252270 -0.2688358407 C3 -0.1888895000 2
H8_1 H 1.4641845389 0.8359393206 -0.1920711135 H 0.1116500000 0
C13_1 C 1.7616448344 0.9876353605 -0.3184090446 C3 0.2632040000 2
H9_1 H 1.7963250533 1.1853799798 -0.3671895679 H 0.1116500000 0
H10_1 H 1.6969431858 0.7959235057 -0.2606009167 H 0.1116500000 0
N0_1 N 1.8849200271 0.9569486847 -0.3587468730 N -0.5329660000 2
C14_1 C 2.0489117867 1.0439805588 -0.3816229466 C3 0.4578075000 2
H11_1 H 1.8494679591 0.8613998924 -0.3751284858 H 0.3155160000 0
C15_1 C 2.1528078476 1.0045437195 -0.4281206366 C3 -0.2871177000 2
C16_1 C 2.1245371036 1.1727767314 -0.3583145093 C3 -0.1888895000 2
C17_1 C 2.3272211554 1.0893534900 -0.4458714405 C3 -0.0791469000 2
C20_1 C 2.0821228902 0.8783397670 -0.4575561790 C3 0.5462276000 2
C18_1 C 2.2958380212 1.2534317409 -0.3771485824 C3 -0.1116500000 2
H12_1 H 2.0466525908 1.2057579333 -0.3238563160 H 0.1116500000 0
C19_1 C 2.4001519734 1.2116914891 -0.4205001932 C3 -0.1116500000 2
H13_1 H 2.4045832498 1.0561272006 -0.4804163236 H 0.1116500000 0
O0_1 O 2.1872127734 0.8583026807 -0.5029541059 O2 -0.4429420000 3
O1_1 O 1.9298378340 0.7930570578 -0.4418635444 O1 -0.4592050000 2
H14_1 H 2.3497113303 1.3507351326 -0.3573787365 H 0.1116500000 0
H15_1 H 2.5354460804 1.2748307061 -0.4345159879 H 0.1116500000 0
H16_1 H 2.1259419645 0.7670077712 -0.5198870979 H 0.3386910000 0
#END
############################################################################################
# Avant-garde Materials Simulation           
# XXIII NEUMANN/KENDRICK/LEUSEN Z'=1and2, RANK 8, ENERGY -150.96718457110501 kcal/mol/atom
############################################################################################

data_rank_000008
_symmetry_cell_setting monoclinic
_symmetry_space_group_name_H-M 'P 2_1/c'
_symmetry_Int_Tables_number 14
loop_
_symmetry_equiv_pos_site_id
_symmetry_equiv_pos_as_xyz
1 x,y,z
2 -x,y+1/2,-z+1/2
3 -x,-y,-z
4 x,-y+1/2,z+1/2
_cell_length_a 17.5653280518
_cell_length_b 8.6808793379
_cell_length_c 29.6365335301
_cell_angle_alpha 90.0000000000
_cell_angle_beta 53.4110174652
_cell_angle_gamma 90.0000000000
loop_
_atom_site_label
_atom_site_type_symbol
_atom_site_fract_x
_atom_site_fract_y
_atom_site_fract_z
_atom_site_fftype
_atom_site_charge
_atom_site_hybridization
C0_0 C -1.3348882035 0.1849614896 0.4927245447 C3 0.0464775000 2
C1_0 C -1.4215085733 0.1066875829 0.5215964841 C3 -0.1003135000 2
C2_0 C -1.2847219450 0.1857913707 0.5158324994 C3 -0.1660725000 2
C6_0 C -1.2947974750 0.2624216297 0.4373377670 C4 0.0455393400 3
C3_0 C -1.4574392076 0.0315107344 0.5722896818 C3 -0.0204136000 2
H0_0 H -1.4622757120 0.1045720409 0.5047555271 H 0.1116500000 0
C4_0 C -1.3199636357 0.1110910944 0.5662334439 C3 -0.0458910000 2
H1_0 H -1.2171850855 0.2463606131 0.4942567114 H 0.1116500000 0
C7_0 C -1.2212292974 0.1605604310 0.3869489228 C4 0.0455393400 3
H3_0 H -1.3520894519 0.2916110685 0.4338782883 H 0.0084140800 0
H4_0 H -1.2609592953 0.3714839901 0.4351697975 H 0.0084140800 0
C5_0 C -1.4067716641 0.0340076591 0.5950448045 C3 -0.0204136000 2
Cl1_0 Cl -1.5647784023 -0.0633384318 0.6065040373 Cl -0.0453454000 0
H2_0 H -1.2807816881 0.1128590427 0.5840154391 H 0.1116500000 0
C8_0 C -1.1815897869 0.2367455302 0.3313684552 C3 0.0464775000 2
H5_0 H -1.1636010277 0.1331570062 0.3903880492 H 0.0084140800 0
H6_0 H -1.2544554845 0.0504745264 0.3895261821 H 0.0084140800 0
Cl0_0 Cl -1.4497734265 -0.0535138380 0.6583167953 Cl -0.0453454000 0
C9_0 C -1.1989100008 0.1775756940 0.2943035373 C3 -0.1660725000 2
C10_0 C -1.1266793713 0.3709960915 0.3151311482 C3 -0.1660725000 2
C11_0 C -1.1652248706 0.2518181992 0.2439229340 C3 -0.1888895000 2
H7_0 H -1.2394637596 0.0711150673 0.3049459959 H 0.1116500000 0
C12_0 C -1.0913267244 0.4451402820 0.2645721224 C3 -0.1888895000 2
H8_0 H -1.1096428871 0.4178786249 0.3422772728 H 0.1116500000 0
C13_0 C -1.1121256532 0.3879283692 0.2287162661 C3 0.2632040000 2
H9_0 H -1.1798929272 0.2039245628 0.2158045653 H 0.1116500000 0
H10_0 H -1.0462279752 0.5459479633 0.2526483786 H 0.1116500000 0
N0_0 N -1.0780938787 0.4549322877 0.1767158456 N -0.5329660000 2
C14_0 C -1.0573327520 0.6063519124 0.1606936494 C3 0.4578075000 2
H11_0 H -1.0589445198 0.3819472902 0.1443794763 H 0.3155160000 0
C15_0 C -1.0030172056 0.6479544476 0.1023702367 C3 -0.2871177000 2
C16_0 C -1.0913257725 0.7266004326 0.2005376098 C3 -0.1888895000 2
C17_0 C -0.9818242783 0.8047518365 0.0869839619 C3 -0.0791469000 2
C20_0 C -0.9709645684 0.5328633713 0.0585845656 C3 0.5462276000 2
C18_0 C -1.0693433396 0.8788007707 0.1837700235 C3 -0.1116500000 2
H12_0 H -1.1368385095 0.6990190796 0.2451198108 H 0.1116500000 0
C19_0 C -1.0130482880 0.9197332650 0.1266700392 C3 -0.1116500000 2
H13_0 H -0.9409951302 0.8341530209 0.0426187163 H 0.1116500000 0
O0_0 O -0.9196643624 0.5847737557 0.0060744999 O2 -0.4429420000 3
O1_0 O -0.9904935831 0.3910480944 0.0690005921 O1 -0.4592050000 2
H14_0 H -1.0965398845 0.9679445431 0.2157800390 H 0.1116500000 0
H15_0 H -0.9961602064 1.0398682508 0.1137988460 H 0.1116500000 0
H16_0 H -0.8954123256 0.4937502648 -0.0214466817 H 0.3386910000 0
H4_1 H -1.4590141655 0.4400439180 0.5610359111 H 0.0084140800 0
C6_1 C -1.4433357409 0.5569449238 0.5679844092 C4 0.0455393400 3
C0_1 C -1.3650682023 0.6251312569 0.5117017693 C3 0.0464775000 2
C7_1 C -1.4215817342 0.5476253511 0.6108813342 C4 0.0455393400 3
H3_1 H -1.5086941933 0.6238278489 0.5856649923 H 0.0084140800 0
C1_1 C -1.3778120729 0.6380666647 0.4694299558 C3 -0.1003135000 2
C2_1 C -1.2776956411 0.6711474417 0.4988084801 C3 -0.1660725000 2
C8_1 C -1.5009726861 0.4796916274 0.6666303386 C3 0.0464775000 2
H5_1 H -1.3574057456 0.4779471397 0.5935767657 H 0.0084140800 0
H6_1 H -1.4054448475 0.6639891387 0.6178713026 H 0.0084140800 0
C3_1 C -1.3050683604 0.6887622823 0.4154319128 C3 -0.0204136000 2
H0_1 H -1.4448980029 0.6040242447 0.4777706073 H 0.1116500000 0
C4_1 C -1.2051782129 0.7251032100 0.4454403875 C3 -0.0458910000 2
H1_1 H -1.2648602232 0.6637759430 0.5304203936 H 0.1116500000 0
C9_1 C -1.4841019689 0.3521188588 0.6884655621 C3 -0.1660725000 2
C10_1 C -1.5929077633 0.5416635111 0.6988293664 C3 -0.1660725000 2
C5_1 C -1.2175512768 0.7325117431 0.4031791668 C3 -0.0204136000 2
Cl1_1 Cl -1.3230398816 0.6902877106 0.3641953001 Cl -0.0453454000 0
H2_1 H -1.1375627988 0.7608449280 0.4358739640 H 0.1116500000 0
C11_1 C -1.5550403209 0.2872489476 0.7401183334 C3 -0.1888895000 2
H7_1 H -1.4129144569 0.3036016826 0.6646859494 H 0.1116500000 0
C12_1 C -1.6650562662 0.4763158537 0.7501268412 C3 -0.1888895000 2
H8_1 H -1.6092757451 0.6413140631 0.6835175438 H 0.1116500000 0
Cl0_1 Cl -1.1242888496 0.7933534623 0.3369884629 Cl -0.0453454000 0
C13_1 C -1.6470466978 0.3481479266 0.7713378133 C3 0.2632040000 2
H9_1 H -1.5384092734 0.1908788500 0.7564461458 H 0.1116500000 0
H10_1 H -1.7367711785 0.5229780943 0.7739574062 H 0.1116500000 0
N0_1 N -1.7208405362 0.2910541615 0.8246189653 N -0.5329660000 2
C14_1 C -1.7428001507 0.1411235409 0.8415579358 C3 0.4578075000 2
H11_1 H -1.7635950008 0.3689580207 0.8557327520 H 0.3155160000 0
C15_1 C -1.8133248212 0.1041363754 0.8996928780 C3 -0.2871177000 2
C16_1 C -1.6997392648 0.0177440915 0.8027014518 C3 -0.1888895000 2
C17_1 C -1.8380947338 -0.0514928326 0.9157215145 C3 -0.0791469000 2
C20_1 C -1.8620035518 0.2232819004 0.9427699796 C3 0.5462276000 2
C18_1 C -1.7246623856 -0.1334065774 0.8202399583 C3 -0.1116500000 2
H12_1 H -1.6470822159 0.0426445406 0.7582866362 H 0.1116500000 0
C19_1 C -1.7948285769 -0.1700121754 0.8769998367 C3 -0.1116500000 2
H13_1 H -1.8939440555 -0.0765219959 0.9596695304 H 0.1116500000 0
O0_1 O -1.9236207664 0.1730933362 0.9951438103 O2 -0.4429420000 3
O1_1 O -1.8474891957 0.3659819455 0.9321647507 O1 -0.4592050000 2
H14_1 H -1.6889890974 -0.2251105249 0.7890479165 H 0.1116500000 0
H15_1 H -1.8162343554 -0.2889874651 0.8903148877 H 0.1116500000 0
H16_1 H -1.9518591077 0.2643508464 1.0224768407 H 0.3386910000 0
#END
############################################################################################
# Avant-garde Materials Simulation           
# XXIII NEUMANN/KENDRICK/LEUSEN Z'=1and2, RANK 9, ENERGY -150.96648468986749 kcal/mol/atom
############################################################################################

data_rank_000009
_symmetry_cell_setting triclinic
_symmetry_space_group_name_H-M 'P -1'
_symmetry_Int_Tables_number 2
loop_
_symmetry_equiv_pos_site_id
_symmetry_equiv_pos_as_xyz
1 x,y,z
2 -x,-y,-z
_cell_length_a 10.7230498142
_cell_length_b 12.3453627013
_cell_length_c 14.1971430740
_cell_angle_alpha 108.0415847577
_cell_angle_beta 91.6338965686
_cell_angle_gamma 89.4190261487
loop_
_atom_site_label
_atom_site_type_symbol
_atom_site_fract_x
_atom_site_fract_y
_atom_site_fract_z
_atom_site_fftype
_atom_site_charge
_atom_site_hybridization
C0_0 C 0.5418069599 0.6364711642 0.5959838466 C3 0.0464775000 2
C1_0 C 0.5128430599 0.5914284741 0.6718343225 C3 -0.1003135000 2
C2_0 C 0.4498365558 0.7007679159 0.5651430280 C3 -0.1660725000 2
C6_0 C 0.6668855849 0.6094571768 0.5474196853 C4 0.0455393400 3
C3_0 C 0.3955191523 0.6071984064 0.7142764407 C3 -0.0204136000 2
H0_0 H 0.5822917860 0.5420783451 0.6985464118 H 0.1116500000 0
C4_0 C 0.3327195035 0.7176668972 0.6074559142 C3 -0.0458910000 2
H1_0 H 0.4685552337 0.7390838191 0.5074383633 H 0.1116500000 0
C7_0 C 0.7234731762 0.7043834124 0.5132168763 C4 0.0455393400 3
H3_0 H 0.7328265372 0.5859921581 0.5987249345 H 0.0084140800 0
H4_0 H 0.6557115642 0.5325849346 0.4826185925 H 0.0084140800 0
C5_0 C 0.3039523830 0.6700845701 0.6814807528 C3 -0.0204136000 2
Cl1_0 Cl 0.3662298304 0.5490869214 0.8073512989 Cl -0.0453454000 0
H2_0 H 0.2624174048 0.7683142461 0.5832385826 H 0.1116500000 0
C8_0 C 0.8375279542 0.6669091592 0.4517432611 C3 0.0464775000 2
H5_0 H 0.6539602974 0.7353302901 0.4693737555 H 0.0084140800 0
H6_0 H 0.7468545216 0.7772148690 0.5786218963 H 0.0084140800 0
Cl0_0 Cl 0.1568525652 0.6899041440 0.7310854210 Cl -0.0453454000 0
C9_0 C 0.9505738267 0.6420404731 0.4928156562 C3 -0.1660725000 2
C10_0 C 0.8341103699 0.6570613082 0.3507042610 C3 -0.1660725000 2
C11_0 C 1.0557415098 0.6090464758 0.4353421713 C3 -0.1888895000 2
H7_0 H 0.9574714652 0.6488580210 0.5712674867 H 0.1116500000 0
C12_0 C 0.9387712012 0.6257191720 0.2926205752 C3 -0.1888895000 2
H8_0 H 0.7474434961 0.6753771297 0.3165149360 H 0.1116500000 0
C13_0 C 1.0513217456 0.6012256974 0.3345312433 C3 0.2632040000 2
H9_0 H 1.1426627205 0.5901106284 0.4688657846 H 0.1116500000 0
H10_0 H 0.9341018137 0.6226414384 0.2151570004 H 0.1116500000 0
N0_0 N 1.1623384163 0.5769194033 0.2809944338 N -0.5329660000 2
C14_0 C 1.1747057431 0.5247037809 0.1812908700 C3 0.4578075000 2
H11_0 H 1.2407001653 0.6197141791 0.3151941198 H 0.3155160000 0
C15_0 C 1.2848682611 0.5414599453 0.1324056838 C3 -0.2871177000 2
C16_0 C 1.0814317360 0.4512647154 0.1236016157 C3 -0.1888895000 2
C17_0 C 1.2977160005 0.4829526790 0.0305991137 C3 -0.0791469000 2
C20_0 C 1.3808566989 0.6228341801 0.1836740720 C3 0.5462276000 2
C18_0 C 1.0958878569 0.3974671741 0.0233306591 C3 -0.1116500000 2
H12_0 H 0.9977030248 0.4360671893 0.1591990269 H 0.1116500000 0
C19_0 C 1.2051522749 0.4116920161 -0.0240447061 C3 -0.1116500000 2
H13_0 H 1.3832216325 0.4950667627 -0.0043252396 H 0.1116500000 0
O0_0 O 1.4664754302 0.6460948841 0.1272001618 O2 -0.4429420000 3
O1_0 O 1.3818879476 0.6720087653 0.2764241450 O1 -0.4592050000 2
H14_0 H 1.0216963886 0.3419539812 -0.0185227637 H 0.1116500000 0
H15_0 H 1.2174659171 0.3669695205 -0.1024221765 H 0.1116500000 0
H16_0 H 1.5247259351 0.7099674483 0.1689011303 H 0.3386910000 0
C3_1 C 0.6037440223 0.9030800261 0.7942488926 C3 -0.0204136000 2
C1_1 C 0.4861806110 0.9152827067 0.8356865668 C3 -0.1003135000 2
C5_1 C 0.6967759341 0.8404846664 0.8260999132 C3 -0.0204136000 2
Cl1_1 Cl 0.6310786087 0.9650842653 0.7034146331 Cl -0.0453454000 0
C0_1 C 0.4574387685 0.8658289972 0.9088239585 C3 0.0464775000 2
H0_1 H 0.4157001945 0.9645179430 0.8098009909 H 0.1116500000 0
C4_1 C 0.6684756041 0.7891613637 0.8976570896 C3 -0.0458910000 2
Cl0_1 Cl 0.8451311057 0.8260486589 0.7789316722 Cl -0.0453454000 0
C2_1 C 0.5503270778 0.8016534791 0.9384608475 C3 -0.1660725000 2
C6_1 C 0.3290613913 0.8860706650 0.9524198910 C4 0.0455393400 3
H2_1 H 0.7398272136 0.7388688189 0.9211579918 H 0.1116500000 0
H1_1 H 0.5316482192 0.7595490241 0.9935788306 H 0.1116500000 0
C7_1 C 0.2973551745 0.8144937797 1.0189543798 C4 0.0455393400 3
H3_1 H 0.3215494848 0.9771368181 0.9951313565 H 0.0084140800 0
H4_1 H 0.2600077973 0.8717308727 0.8909379955 H 0.0084140800 0
C8_1 C 0.1730517438 0.8406831817 1.0684694424 C3 0.0464775000 2
H5_1 H 0.3010567010 0.7234696166 0.9754870498 H 0.0084140800 0
H6_1 H 0.3697479141 0.8266427563 1.0776945181 H 0.0084140800 0
C9_1 C 0.1619619303 0.8336129053 1.1646214380 C3 -0.1660725000 2
C10_1 C 0.0659590759 0.8701338939 1.0229099454 C3 -0.1660725000 2
C11_1 C 0.0503426942 0.8563647454 1.2142563234 C3 -0.1888895000 2
H7_1 H 0.2433512324 0.8101726575 1.2018038079 H 0.1116500000 0
C12_1 C -0.0464212687 0.8950444668 1.0725152557 C3 -0.1888895000 2
H8_1 H 0.0688688069 0.8747850255 0.9475711355 H 0.1116500000 0
C13_1 C -0.0550630034 0.8893093118 1.1690791896 C3 0.2632040000 2
H9_1 H 0.0438606552 0.8482039586 1.2881794756 H 0.1116500000 0
H10_1 H -0.1281151349 0.9191671757 1.0360471636 H 0.1116500000 0
N0_1 N -0.1702261664 0.9109425891 1.2174673110 N -0.5329660000 2
C14_1 C -0.1849500771 0.9630844775 1.3169393398 C3 0.4578075000 2
H11_1 H -0.2462673652 0.8652624048 1.1819476316 H 0.3155160000 0
C15_1 C -0.2945717502 0.9444500869 1.3652439526 C3 -0.2871177000 2
C16_1 C -0.0932987575 1.0384399373 1.3748552977 C3 -0.1888895000 2
C17_1 C -0.3085228043 1.0028864745 1.4669811195 C3 -0.0791469000 2
C20_1 C -0.3881892276 0.8607600693 1.3134831177 C3 0.5462276000 2
C18_1 C -0.1090205362 1.0925410258 1.4749006347 C3 -0.1116500000 2
H12_1 H -0.0096257819 1.0543160501 1.3395032690 H 0.1116500000 0
C19_1 C -0.2177833384 1.0762483419 1.5218797442 C3 -0.1116500000 2
H13_1 H -0.3929689665 0.9883186145 1.5019298960 H 0.1116500000 0
O0_1 O -0.4736404185 0.8365636479 1.3697671578 O2 -0.4429420000 3
O1_1 O -0.3876006753 0.8105909067 1.2209860563 O1 -0.4592050000 2
H14_1 H -0.0361914255 1.1498497425 1.5167650482 H 0.1116500000 0
H15_1 H -0.2306494963 1.1205667473 1.6002521433 H 0.1116500000 0
H16_1 H -0.5308229579 0.7716429457 1.3280503802 H 0.3386910000 0
#END
#############################################################################################
# Avant-garde Materials Simulation           
# XXIII NEUMANN/KENDRICK/LEUSEN Z'=1and2, RANK 10, ENERGY -150.96619344195284 kcal/mol/atom
#############################################################################################

data_rank_000010
_symmetry_cell_setting monoclinic
_symmetry_space_group_name_H-M 'P 2_1/c'
_symmetry_Int_Tables_number 14
loop_
_symmetry_equiv_pos_site_id
_symmetry_equiv_pos_as_xyz
1 x,y,z
2 -x,y+1/2,-z+1/2
3 -x,-y,-z
4 x,-y+1/2,z+1/2
_cell_length_a 8.7284795192
_cell_length_b 23.7862305287
_cell_length_c 18.4360416599
_cell_angle_alpha 90.0000000000
_cell_angle_beta 71.3524120868
_cell_angle_gamma 90.0000000000
loop_
_atom_site_label
_atom_site_type_symbol
_atom_site_fract_x
_atom_site_fract_y
_atom_site_fract_z
_atom_site_fftype
_atom_site_charge
_atom_site_hybridization
C0_0 C -0.9190258603 0.4950895877 0.6596420401 C3 0.0464775000 2
C1_0 C -0.9592314367 0.5223061193 0.6009529552 C3 -0.1003135000 2
C2_0 C -0.9671823392 0.5196158154 0.7325932901 C3 -0.1660725000 2
C6_0 C -0.8321938522 0.4395785180 0.6455336114 C4 0.0455393400 3
C3_0 C -1.0450980685 0.5728177873 0.6144425983 C3 -0.0204136000 2
H0_0 H -0.9227904656 0.5042185980 0.5436264499 H 0.1116500000 0
C4_0 C -1.0533392714 0.5698188271 0.7465468475 C3 -0.0458910000 2
H1_0 H -0.9359118244 0.4994521515 0.7791013988 H 0.1116500000 0
C7_0 C -0.9510790089 0.3897122504 0.6680612897 C4 0.0455393400 3
H3_0 H -0.7599677467 0.4355893630 0.5847487732 H 0.0084140800 0
H4_0 H -0.7471417867 0.4374014191 0.6783864406 H 0.0084140800 0
C5_0 C -1.0923268566 0.5969434877 0.6875885500 C3 -0.0204136000 2
Cl1_0 Cl -1.0911818768 0.6051245766 0.5402001845 Cl -0.0453454000 0
H2_0 H -1.0915157262 0.5886039916 0.8033615250 H 0.1116500000 0
C8_0 C -0.8659756881 0.3339136979 0.6505377934 C3 0.0464775000 2
H5_0 H -1.0196921650 0.3928385652 0.7295547346 H 0.0084140800 0
H6_0 H -1.0398582522 0.3932524612 0.6374315033 H 0.0084140800 0
Cl0_0 Cl -1.1943080699 0.6601014218 0.7059289388 Cl -0.0453454000 0
C9_0 C -0.8921143330 0.2972458816 0.5962085117 C3 -0.1660725000 2
C10_0 C -0.7550679868 0.3173106619 0.6871543043 C3 -0.1660725000 2
C11_0 C -0.8076235056 0.2467755373 0.5774297665 C3 -0.1888895000 2
H7_0 H -0.9802792672 0.3084267617 0.5678900065 H 0.1116500000 0
C12_0 C -0.6717241168 0.2666535945 0.6698800812 C3 -0.1888895000 2
H8_0 H -0.7344444785 0.3441271392 0.7311564569 H 0.1116500000 0
C13_0 C -0.6948686734 0.2310390052 0.6134934034 C3 0.2632040000 2
H9_0 H -0.8279976010 0.2192244842 0.5340467193 H 0.1116500000 0
H10_0 H -0.5899732040 0.2546448218 0.7010693384 H 0.1116500000 0
N0_0 N -0.6168838566 0.1790011348 0.5939164906 N -0.5329660000 2
C14_0 C -0.4683195616 0.1627280459 0.5970318102 C3 0.4578075000 2
H11_0 H -0.6809644497 0.1469209039 0.5802740421 H 0.3155160000 0
C15_0 C -0.4252104518 0.1043793490 0.5926872853 C3 -0.2871177000 2
C16_0 C -0.3509452619 0.2024372388 0.6012169206 C3 -0.1888895000 2
C17_0 C -0.2707200196 0.0887323981 0.5949319167 C3 -0.0791469000 2
C20_0 C -0.5349368228 0.0605376531 0.5838571794 C3 0.5462276000 2
C18_0 C -0.2004695832 0.1854788575 0.6027514914 C3 -0.1116500000 2
H12_0 H -0.3776765604 0.2470814958 0.6010819748 H 0.1116500000 0
C19_0 C -0.1588619175 0.1283382200 0.6001633000 C3 -0.1116500000 2
H13_0 H -0.2401208593 0.0442580742 0.5911690384 H 0.1116500000 0
O0_0 O -0.4848777035 0.0080264887 0.5859379254 O2 -0.4429420000 3
O1_0 O -0.6693661072 0.0708409387 0.5743219796 O1 -0.4592050000 2
H14_0 H -0.1134100282 0.2174436655 0.6057746634 H 0.1116500000 0
H15_0 H -0.0392469797 0.1152542211 0.6001423211 H 0.1116500000 0
H16_0 H -0.5740924557 -0.0197904114 0.5840661234 H 0.3386910000 0
H3_1 H -0.6241308819 0.5606231190 0.5997980016 H 0.0084140800 0
C6_1 C -0.5229357646 0.5679242843 0.6222500460 C4 0.0455393400 3
C0_1 C -0.4689824001 0.5117723181 0.6443702460 C3 0.0464775000 2
C7_1 C -0.5763744336 0.6108655221 0.6874417804 C4 0.0455393400 3
H4_1 H -0.4246694604 0.5855935199 0.5741358392 H 0.0084140800 0
C1_1 C -0.4208892396 0.4689411134 0.5894624462 C3 -0.1003135000 2
C2_1 C -0.4706075267 0.4995066746 0.7189484827 C3 -0.1660725000 2
C8_1 C -0.6305309409 0.6667524264 0.6654451916 C3 0.0464775000 2
H5_1 H -0.4760417687 0.6181317910 0.7104097230 H 0.0084140800 0
H6_1 H -0.6760439089 0.5931435126 0.7346937722 H 0.0084140800 0
C3_1 C -0.3826172548 0.4150710979 0.6084581538 C3 -0.0204136000 2
H0_1 H -0.4168863820 0.4767035733 0.5305803644 H 0.1116500000 0
C4_1 C -0.4294019653 0.4462552190 0.7382669058 C3 -0.0458910000 2
H1_1 H -0.5060246083 0.5313854157 0.7635562886 H 0.1116500000 0
C9_1 C -0.7828847125 0.6882714205 0.7067771602 C3 -0.1660725000 2
C10_1 C -0.5313023666 0.6998909283 0.6058495680 C3 -0.1660725000 2
C5_1 C -0.3876664519 0.4033839369 0.6838981587 C3 -0.0204136000 2
Cl1_1 Cl -0.3359886145 0.3633567655 0.5391642029 Cl -0.0453454000 0
H2_1 H -0.4309364181 0.4373574099 0.7963669716 H 0.1116500000 0
C11_1 C -0.8363119493 0.7403901958 0.6902701966 C3 -0.1888895000 2
H7_1 H -0.8610186767 0.6638531392 0.7542363658 H 0.1116500000 0
C12_1 C -0.5842998720 0.7517011288 0.5876118878 C3 -0.1888895000 2
H8_1 H -0.4112111252 0.6850158834 0.5722315771 H 0.1116500000 0
Cl0_1 Cl -0.3448166256 0.3373426978 0.7113585689 Cl -0.0453454000 0
C13_1 C -0.7377505293 0.7724457328 0.6293889034 C3 0.2632040000 2
H9_1 H -0.9532075814 0.7565246845 0.7255331288 H 0.1116500000 0
H10_1 H -0.5072168676 0.7763550853 0.5400218291 H 0.1116500000 0
N0_1 N -0.7842396165 0.8259982245 0.6113162405 N -0.5329660000 2
C14_1 C -0.9315695263 0.8422172284 0.6074355576 C3 0.4578075000 2
H11_1 H -0.6998928723 0.8574179455 0.5991868865 H 0.3155160000 0
C15_1 C -0.9639509171 0.9002342502 0.5961611231 C3 -0.2871177000 2
C16_1 C -1.0553973088 0.8025851213 0.6117046849 C3 -0.1888895000 2
C17_1 C -1.1165162416 0.9154489334 0.5908593828 C3 -0.0791469000 2
C20_1 C -0.8415407457 0.9437556666 0.5871658789 C3 0.5462276000 2
C18_1 C -1.2040025795 0.8192714506 0.6073089588 C3 -0.1116500000 2
H12_1 H -1.0323079031 0.7582198759 0.6180786638 H 0.1116500000 0
C19_1 C -1.2366376008 0.8760875774 0.5969616239 C3 -0.1116500000 2
H13_1 H -1.1371548869 0.9594120746 0.5806113221 H 0.1116500000 0
O0_1 O -0.8848646959 0.9955706232 0.5748288152 O2 -0.4429420000 3
O1_1 O -0.7013400917 0.9338321298 0.5903696311 O1 -0.4592050000 2
H14_1 H -1.2968523516 0.7874991822 0.6119056119 H 0.1116500000 0
H15_1 H -1.3531815268 0.8889193015 0.5926474108 H 0.1116500000 0
H16_1 H -0.7929531606 1.0232969073 0.5716927046 H 0.3386910000 0
#END
#############################################################################################
# Avant-garde Materials Simulation           
# XXIII NEUMANN/KENDRICK/LEUSEN Z'=1and2, RANK 11, ENERGY -150.96605980455499 kcal/mol/atom
#############################################################################################

data_rank_000011
_symmetry_cell_setting triclinic
_symmetry_space_group_name_H-M 'P -1'
_symmetry_Int_Tables_number 2
loop_
_symmetry_equiv_pos_site_id
_symmetry_equiv_pos_as_xyz
1 x,y,z
2 -x,-y,-z
_cell_length_a 10.7441306838
_cell_length_b 10.7123235585
_cell_length_c 15.6112311627
_cell_angle_alpha 91.4093389533
_cell_angle_beta 97.9733086737
_cell_angle_gamma 88.6505105183
loop_
_atom_site_label
_atom_site_type_symbol
_atom_site_fract_x
_atom_site_fract_y
_atom_site_fract_z
_atom_site_fftype
_atom_site_charge
_atom_site_hybridization
C0_0 C 0.9566182789 0.4566396521 0.6364346459 C3 0.0464775000 2
C1_0 C 1.0790889238 0.4851195851 0.6237966853 C3 -0.1003135000 2
C2_0 C 0.8625521153 0.5489745931 0.6182214362 C3 -0.1660725000 2
C6_0 C 0.9329636137 0.3309460714 0.6722782767 C4 0.0455393400 3
C3_0 C 1.1082283860 0.6021522443 0.5957192754 C3 -0.0204136000 2
H0_0 H 1.1543542324 0.4151279738 0.6360656308 H 0.1116500000 0
C4_0 C 0.8905539162 0.6660915930 0.5898052345 C3 -0.0458910000 2
H1_0 H 0.7653317169 0.5305317365 0.6254325977 H 0.1116500000 0
C7_0 C 0.8007910301 0.2796954415 0.6455852658 C4 0.0455393400 3
H3_0 H 1.0037521293 0.2633742368 0.6536692951 H 0.0084140800 0
H4_0 H 0.9507060617 0.3389229740 0.7434540291 H 0.0084140800 0
C5_0 C 1.0136237901 0.6943337216 0.5792518372 C3 -0.0204136000 2
Cl1_0 Cl 1.2613005675 0.6295385904 0.5811122840 Cl -0.0453454000 0
H2_0 H 0.8164186057 0.7366130865 0.5752167617 H 0.1116500000 0
C8_0 C 0.7772802586 0.1635811175 0.6928904849 C3 0.0464775000 2
H5_0 H 0.7297457401 0.3506743992 0.6578600383 H 0.0084140800 0
H6_0 H 0.7866473225 0.2606381581 0.5754202152 H 0.0084140800 0
Cl0_0 Cl 1.0462385562 0.8413559128 0.5458320290 Cl -0.0453454000 0
C9_0 C 0.6843148932 0.1637222882 0.7475418898 C3 -0.1660725000 2
C10_0 C 0.8456405204 0.0520344360 0.6837824415 C3 -0.1660725000 2
C11_0 C 0.6589693515 0.0575683023 0.7910730582 C3 -0.1888895000 2
H7_0 H 0.6297471266 0.2490889931 0.7560447223 H 0.1116500000 0
C12_0 C 0.8225178579 -0.0545754826 0.7279144282 C3 -0.1888895000 2
H8_0 H 0.9182343987 0.0474347929 0.6413169449 H 0.1116500000 0
C13_0 C 0.7285641761 -0.0530795434 0.7820415727 C3 0.2632040000 2
H9_0 H 0.5837362274 0.0595615076 0.8311662424 H 0.1116500000 0
H10_0 H 0.8769029921 -0.1402932824 0.7200426719 H 0.1116500000 0
N0_0 N 0.7018033926 -0.1647060388 0.8211228895 N -0.5329660000 2
C14_0 C 0.6552319222 -0.1766857515 0.8978887339 C3 0.4578075000 2
H11_0 H 0.6936602025 -0.2435133658 0.7825160305 H 0.3155160000 0
C15_0 C 0.5901697458 -0.2869835451 0.9146433116 C3 -0.2871177000 2
C16_0 C 0.6714819310 -0.0825901103 0.9635564077 C3 -0.1888895000 2
C17_0 C 0.5485582400 -0.2995962107 0.9957943179 C3 -0.0791469000 2
C20_0 C 0.5586252594 -0.3829712497 0.8479006581 C3 0.5462276000 2
C18_0 C 0.6266655030 -0.0967846666 1.0416247320 C3 -0.1116500000 2
H12_0 H 0.7214919198 0.0014793881 0.9526199987 H 0.1116500000 0
C19_0 C 0.5661246388 -0.2065209884 1.0590117238 C3 -0.1116500000 2
H13_0 H 0.5022952294 -0.3853555534 1.0078963313 H 0.1116500000 0
O0_0 O 0.4778636373 -0.4676342461 0.8648165617 O2 -0.4429420000 3
O1_0 O 0.6017388440 -0.3846689952 0.7763098251 O1 -0.4592050000 2
H14_0 H 0.6409879334 -0.0221323987 1.0904851412 H 0.1116500000 0
H15_0 H 0.5339793548 -0.2188494288 1.1213747048 H 0.1116500000 0
H16_0 H 0.4545402670 -0.5259010657 0.8118007076 H 0.3386910000 0
H3_1 H 1.0072011034 0.6765763039 0.7701766218 H 0.0084140800 0
C6_1 C 1.0611878060 0.6671864842 0.8352578229 C4 0.0455393400 3
C0_1 C 1.0393097015 0.5381610008 0.8669209022 C3 0.0464775000 2
C7_1 C 1.1985550680 0.6969279203 0.8314362775 C4 0.0455393400 3
H4_1 H 1.0192654951 0.7361704811 0.8768588705 H 0.0084140800 0
C1_1 C 0.9181758353 0.5084815975 0.8823807845 C3 -0.1003135000 2
C2_1 C 1.1337439718 0.4455115405 0.8806985328 C3 -0.1660725000 2
C8_1 C 1.2217949704 0.8219756256 0.7945373102 C3 0.0464775000 2
H5_1 H 1.2518805900 0.6903825789 0.8968760437 H 0.0084140800 0
H6_1 H 1.2397444066 0.6246416791 0.7920177269 H 0.0084140800 0
C3_1 C 0.8911512147 0.3901798503 0.9092835790 C3 -0.0204136000 2
H0_1 H 0.8425998231 0.5786205572 0.8735574315 H 0.1116500000 0
C4_1 C 1.1075742820 0.3267260530 0.9072825062 C3 -0.0458910000 2
H1_1 H 1.2299038879 0.4648809099 0.8713510563 H 0.1116500000 0
C9_1 C 1.3267465069 0.8341518483 0.7511321488 C3 -0.1660725000 2
C10_1 C 1.1455408199 0.9284470863 0.8021465497 C3 -0.1660725000 2
C5_1 C 0.9861868827 0.2975070727 0.9209806890 C3 -0.0204136000 2
Cl1_1 Cl 0.7405130761 0.3605983540 0.9287737937 Cl -0.0453454000 0
H2_1 H 1.1819383787 0.2556534489 0.9178418263 H 0.1116500000 0
C11_1 C 1.3539779570 0.9462013975 0.7156919292 C3 -0.1888895000 2
H7_1 H 1.3883910979 0.7532665854 0.7444912851 H 0.1116500000 0
C12_1 C 1.1705063061 1.0412174682 0.7654539685 C3 -0.1888895000 2
H8_1 H 1.0639652871 0.9247290637 0.8363653899 H 0.1116500000 0
Cl0_1 Cl 0.9557078173 0.1486503518 0.9519893769 Cl -0.0453454000 0
C13_1 C 1.2745992113 1.0510173763 0.7212793375 C3 0.2632040000 2
H9_1 H 1.4373268426 0.9535497349 0.6837117260 H 0.1116500000 0
H10_1 H 1.1083214229 1.1220786196 0.7708944770 H 0.1116500000 0
N0_1 N 1.3017634702 1.1665497603 0.6867200270 N -0.5329660000 2
C14_1 C 1.3493423059 1.1815455974 0.6105720659 C3 0.4578075000 2
H11_1 H 1.3108688444 1.2428674631 0.7276154616 H 0.3155160000 0
C15_1 C 1.4149698641 1.2921294269 0.5954177069 C3 -0.2871177000 2
C16_1 C 1.3336620091 1.0889776206 0.5438016316 C3 -0.1888895000 2
C17_1 C 1.4581725147 1.3062429585 0.5148483286 C3 -0.0791469000 2
C20_1 C 1.4464641044 1.3865037686 0.6632747960 C3 0.5462276000 2
C18_1 C 1.3798706049 1.1047308021 0.4664035187 C3 -0.1116500000 2
H12_1 H 1.2838204224 1.0043696756 0.5537919484 H 0.1116500000 0
C19_1 C 1.4413577260 1.2146034192 0.4506308253 C3 -0.1116500000 2
H13_1 H 1.5063038909 1.3915776132 0.5043847586 H 0.1116500000 0
O0_1 O 1.5265271930 1.4722737472 0.6466988915 O2 -0.4429420000 3
O1_1 O 1.4044336583 1.3861022989 0.7351881832 O1 -0.4592050000 2
H14_1 H 1.3661920396 1.0309743991 0.4168851272 H 0.1116500000 0
H15_1 H 1.4754541066 1.2275369881 0.3889734341 H 0.1116500000 0
H16_1 H 1.5508576820 1.5292687102 0.7003483276 H 0.3386910000 0
#END
############################################################################################
# Avant-garde Materials Simulation           
# XXIII NEUMANN/KENDRICK/LEUSEN Z'=1and2, RANK 12, ENERGY -150.9658646901589 kcal/mol/atom
############################################################################################

data_rank_000012
_symmetry_cell_setting triclinic
_symmetry_space_group_name_H-M 'P -1'
_symmetry_Int_Tables_number 2
loop_
_symmetry_equiv_pos_site_id
_symmetry_equiv_pos_as_xyz
1 x,y,z
2 -x,-y,-z
_cell_length_a 7.8493227651
_cell_length_b 10.7036685549
_cell_length_c 10.7894958137
_cell_angle_alpha 88.9623967103
_cell_angle_beta 90.8648745958
_cell_angle_gamma 98.8326514902
loop_
_atom_site_label
_atom_site_type_symbol
_atom_site_fract_x
_atom_site_fract_y
_atom_site_fract_z
_atom_site_fftype
_atom_site_charge
_atom_site_hybridization
C0_0 C 0.2280432694 0.5421997539 0.5452640881 C3 0.0464775000 2
C1_0 C 0.2534773105 0.4197973284 0.5153081146 C3 -0.1003135000 2
C2_0 C 0.2643089793 0.6375819432 0.4543894349 C3 -0.1660725000 2
C6_0 C 0.1555748698 0.5643079967 0.6706762973 C4 0.0455393400 3
C3_0 C 0.3096956450 0.3920429042 0.3983255246 C3 -0.0204136000 2
H0_0 H 0.2282449698 0.3433484807 0.5838071604 H 0.1116500000 0
C4_0 C 0.3214944705 0.6110502421 0.3374523981 C3 -0.0458910000 2
H1_0 H 0.2492230604 0.7347507151 0.4737988233 H 0.1116500000 0
C7_0 C 0.2086471218 0.6972941400 0.7226968665 C4 0.0455393400 3
H3_0 H 0.0137316237 0.5450437840 0.6629894154 H 0.0084140800 0
H4_0 H 0.1921847188 0.4932565072 0.7368175548 H 0.0084140800 0
C5_0 C 0.3432591288 0.4881153846 0.3078641770 C3 -0.0204136000 2
Cl1_0 Cl 0.3371156709 0.2386871100 0.3683897136 Cl -0.0453454000 0
H2_0 H 0.3499111188 0.6861692590 0.2679485676 H 0.1116500000 0
C8_0 C 0.1141669285 0.7206809889 0.8385516797 C3 0.0464775000 2
H5_0 H 0.3484165223 0.7125923076 0.7411952448 H 0.0084140800 0
H6_0 H 0.1853038100 0.7686239344 0.6527708025 H 0.0084140800 0
Cl0_0 Cl 0.4105031769 0.4573729299 0.1610650477 Cl -0.0453454000 0
C9_0 C 0.0106892258 0.8162950582 0.8399980488 C3 -0.1660725000 2
C10_0 C 0.1279769303 0.6507882107 0.9484734951 C3 -0.1660725000 2
C11_0 C -0.0744719732 0.8429947257 0.9461421768 C3 -0.1888895000 2
H7_0 H -0.0027228004 0.8721511115 0.7559517525 H 0.1116500000 0
C12_0 C 0.0413479613 0.6751022874 1.0550669326 C3 -0.1888895000 2
H8_0 H 0.2080870662 0.5759977596 0.9518925243 H 0.1116500000 0
C13_0 C -0.0605040603 0.7720043697 1.0552427203 C3 0.2632040000 2
H9_0 H -0.1492080216 0.9207152297 0.9454905377 H 0.1116500000 0
H10_0 H 0.0537388741 0.6194445668 1.1394716085 H 0.1116500000 0
N0_0 N -0.1360472300 0.8005198482 1.1670486144 N -0.5329660000 2
C14_0 C -0.2866904704 0.8487693655 1.1803990559 C3 0.4578075000 2
H11_0 H -0.0578801442 0.8097217870 1.2441729523 H 0.3155160000 0
C15_0 C -0.3170079159 0.9155106416 1.2900838765 C3 -0.2871177000 2
C16_0 C -0.4182478406 0.8326550399 1.0882738948 C3 -0.1888895000 2
C17_0 C -0.4762367226 0.9594316832 1.3037067703 C3 -0.0791469000 2
C20_0 C -0.1830898365 0.9466826558 1.3843600856 C3 0.5462276000 2
C18_0 C -0.5712899412 0.8795610803 1.1035626920 C3 -0.1116500000 2
H12_0 H -0.3987987705 0.7813296209 1.0047403243 H 0.1116500000 0
C19_0 C -0.6028137051 0.9422067477 1.2124037184 C3 -0.1116500000 2
H13_0 H -0.4973802557 1.0080299600 1.3884761519 H 0.1116500000 0
O0_0 O -0.2145828787 1.0276034522 1.4696835377 O2 -0.4429420000 3
O1_0 O -0.0417356404 0.9032456378 1.3842891222 O1 -0.4592050000 2
H14_0 H -0.6691064474 0.8653985970 1.0303200506 H 0.1116500000 0
H15_0 H -0.7250202735 0.9764632461 1.2250455844 H 0.1116500000 0
H16_0 H -0.1088778468 1.0497088518 1.5277102163 H 0.3386910000 0
#END
#############################################################################################
# Avant-garde Materials Simulation           
# XXIII NEUMANN/KENDRICK/LEUSEN Z'=1and2, RANK 13, ENERGY -150.96585266632124 kcal/mol/atom
#############################################################################################

data_rank_000013
_symmetry_cell_setting monoclinic
_symmetry_space_group_name_H-M 'P 2_1/c'
_symmetry_Int_Tables_number 14
loop_
_symmetry_equiv_pos_site_id
_symmetry_equiv_pos_as_xyz
1 x,y,z
2 -x,y+1/2,-z+1/2
3 -x,-y,-z
4 x,-y+1/2,z+1/2
_cell_length_a 8.3736848041
_cell_length_b 23.7679149134
_cell_length_c 18.9617021252
_cell_angle_alpha 90.0000000000
_cell_angle_beta 105.5946282752
_cell_angle_gamma 90.0000000000
loop_
_atom_site_label
_atom_site_type_symbol
_atom_site_fract_x
_atom_site_fract_y
_atom_site_fract_z
_atom_site_fftype
_atom_site_charge
_atom_site_hybridization
C0_0 C 0.4797436071 0.5625160058 0.6613617401 C3 0.0464775000 2
C1_0 C 0.3933542670 0.5996457406 0.6073275653 C3 -0.1003135000 2
C2_0 C 0.5001764005 0.5767745051 0.7350521506 C3 -0.1660725000 2
C6_0 C 0.5453216499 0.5075331885 0.6415082265 C4 0.0455393400 3
C3_0 C 0.3277333205 0.6497294494 0.6261738081 C3 -0.0204136000 2
H0_0 H 0.3761607367 0.5900544339 0.5495275636 H 0.1116500000 0
C4_0 C 0.4342095393 0.6263194519 0.7542082636 C3 -0.0458910000 2
H1_0 H 0.5695202098 0.5488609083 0.7781516169 H 0.1116500000 0
C7_0 C 0.4429010403 0.4569100697 0.6556761563 C4 0.0455393400 3
H3_0 H 0.5463365944 0.5078219797 0.5835927939 H 0.0084140800 0
H4_0 H 0.6746906318 0.5020329691 0.6738546881 H 0.0084140800 0
C5_0 C 0.3473948745 0.6630902027 0.6999094387 C3 -0.0204136000 2
Cl1_0 Cl 0.2224099069 0.6945347349 0.5578829002 Cl -0.0453454000 0
H2_0 H 0.4487523586 0.6371474359 0.8113454384 H 0.1116500000 0
C8_0 C 0.5124908275 0.4016895394 0.6389121563 C3 0.0464775000 2
H5_0 H 0.4398945557 0.4578203743 0.7133898414 H 0.0084140800 0
H6_0 H 0.3138633795 0.4614522465 0.6225925733 H 0.0084140800 0
Cl0_0 Cl 0.2698464175 0.7248665292 0.7250053745 Cl -0.0453454000 0
C9_0 C 0.4312008961 0.3694408957 0.5780254170 C3 -0.1660725000 2
C10_0 C 0.6635478243 0.3814109707 0.6832985696 C3 -0.1660725000 2
C11_0 C 0.4978813189 0.3189707223 0.5614300623 C3 -0.1888895000 2
H7_0 H 0.3123775392 0.3839518872 0.5431642302 H 0.1116500000 0
C12_0 C 0.7309493949 0.3309245082 0.6677783279 C3 -0.1888895000 2
H8_0 H 0.7293012523 0.4050712323 0.7317985351 H 0.1116500000 0
C13_0 C 0.6486896529 0.2990219715 0.6063840454 C3 0.2632040000 2
H9_0 H 0.4337930421 0.2946164996 0.5133417963 H 0.1116500000 0
H10_0 H 0.8469894409 0.3159651118 0.7041290393 H 0.1116500000 0
N0_0 N 0.7062970492 0.2462679339 0.5905437039 N -0.5329660000 2
C14_0 C 0.8662986960 0.2296078399 0.5977924672 C3 0.4578075000 2
H11_0 H 0.6204632437 0.2152729925 0.5723277660 H 0.3155160000 0
C15_0 C 0.9052683165 0.1713907639 0.5913185316 C3 -0.2871177000 2
C16_0 C 0.9972525491 0.2691369294 0.6088456967 C3 -0.1888895000 2
C17_0 C 1.0702534413 0.1559094304 0.5952216705 C3 -0.0791469000 2
C20_0 C 0.7791832897 0.1274778739 0.5812374764 C3 0.5462276000 2
C18_0 C 1.1571699222 0.2523835930 0.6120621071 C3 -0.1116500000 2
H12_0 H 0.9706105390 0.3136172357 0.6127944260 H 0.1116500000 0
C19_0 C 1.1955402870 0.1954379939 0.6051932341 C3 -0.1116500000 2
H13_0 H 1.0972843926 0.1116510042 0.5896010429 H 0.1116500000 0
O0_0 O 0.8350204017 0.0749373311 0.5846363854 O2 -0.4429420000 3
O1_0 O 0.6263329888 0.1376152564 0.5710555976 O1 -0.4592050000 2
H14_0 H 1.2538361963 0.2842880515 0.6194859839 H 0.1116500000 0
H15_0 H 1.3217208890 0.1825549483 0.6076427371 H 0.1116500000 0
H16_0 H 0.7392819053 0.0470816078 0.5799189601 H 0.3386910000 0
H3_1 H 0.7366589474 0.6280792933 0.5859880412 H 0.0084140800 0
C6_1 C 0.8600495699 0.6337818594 0.6245313206 C4 0.0455393400 3
C0_1 C 0.9289294179 0.5764251123 0.6512547754 C3 0.0464775000 2
C7_1 C 0.8454776897 0.6742494477 0.6851504770 C4 0.0455393400 3
H4_1 H 0.9384836695 0.6524041924 0.5923288173 H 0.0084140800 0
C1_1 C 0.9160661933 0.5324189337 0.6008119836 C3 -0.1003135000 2
C2_1 C 1.0035786330 0.5647397992 0.7251886380 C3 -0.1660725000 2
C8_1 C 0.7656548242 0.7303122769 0.6598561155 C3 0.0464775000 2
H5_1 H 0.9698740972 0.6822509347 0.7218340037 H 0.0084140800 0
H6_1 H 0.7744587414 0.6538598896 0.7191815421 H 0.0084140800 0
C3_1 C 0.9736760195 0.4785135414 0.6232022275 C3 -0.0204136000 2
H0_1 H 0.8582863333 0.5396400041 0.5427761675 H 0.1116500000 0
C4_1 C 1.0631733632 0.5111665159 0.7479198954 C3 -0.0458910000 2
H1_1 H 1.0153051024 0.5974056635 0.7664983950 H 0.1116500000 0
C9_1 C 0.6665252686 0.7553715913 0.7000837293 C3 -0.1660725000 2
C10_1 C 0.7896481464 0.7602801567 0.5997724772 C3 -0.1660725000 2
C5_1 C 1.0483090275 0.4675044201 0.6974959883 C3 -0.0204136000 2
Cl1_1 Cl 0.9487851311 0.4255063889 0.5586659404 Cl -0.0453454000 0
H2_1 H 1.1217789141 0.5027317496 0.8054133250 H 0.1116500000 0
C11_1 C 0.5942310744 0.8079026933 0.6822200522 C3 -0.1888895000 2
H7_1 H 0.6477250447 0.7332459114 0.7475287261 H 0.1116500000 0
C12_1 C 0.7146218650 0.8126073747 0.5801313707 C3 -0.1888895000 2
H8_1 H 0.8672788690 0.7429574164 0.5671108503 H 0.1116500000 0
Cl0_1 Cl 1.1232915147 0.4017031464 0.7278823367 Cl -0.0453454000 0
C13_1 C 0.6161695923 0.8370139272 0.6211543479 C3 0.2632040000 2
H9_1 H 0.5221033151 0.8266461287 0.7162028594 H 0.1116500000 0
H10_1 H 0.7319475751 0.8347274270 0.5323064113 H 0.1116500000 0
N0_1 N 0.5481802659 0.8909598429 0.6024767355 N -0.5329660000 2
C14_1 C 0.3915668204 0.9082656857 0.6009619064 C3 0.4578075000 2
H11_1 H 0.6217591572 0.9216461226 0.5901177740 H 0.3155160000 0
C15_1 C 0.3449730234 0.9665040282 0.5906177532 C3 -0.2871177000 2
C16_1 C 0.2680037805 0.8690562029 0.6065083322 C3 -0.1888895000 2
C17_1 C 0.1799994572 0.9821781981 0.5868121322 C3 -0.0791469000 2
C20_1 C 0.4619962955 1.0098087275 0.5822458563 C3 0.5462276000 2
C18_1 C 0.1084405480 0.8862308524 0.6033201744 C3 -0.1116500000 2
H12_1 H 0.2988190600 0.8245136891 0.6121423795 H 0.1116500000 0
C19_1 C 0.0625155536 0.9431373936 0.5934303691 C3 -0.1116500000 2
H13_1 H 0.1455232091 1.0261973218 0.5774827741 H 0.1116500000 0
O0_1 O 0.4038412911 1.0622590690 0.5738253934 O2 -0.4429420000 3
O1_1 O 0.6104755710 0.9993735908 0.5828349690 O1 -0.4592050000 2
H14_1 H 0.0171630961 0.8546619759 0.6077754032 H 0.1116500000 0
H15_1 H -0.0640905210 0.9562624503 0.5896150989 H 0.1116500000 0
H16_1 H 0.4958958453 1.0896854449 0.5700903664 H 0.3386910000 0
#END
#############################################################################################
# Avant-garde Materials Simulation           
# XXIII NEUMANN/KENDRICK/LEUSEN Z'=1and2, RANK 14, ENERGY -150.96584283238687 kcal/mol/atom
#############################################################################################

data_rank_000014
_symmetry_cell_setting triclinic
_symmetry_space_group_name_H-M 'P -1'
_symmetry_Int_Tables_number 2
loop_
_symmetry_equiv_pos_site_id
_symmetry_equiv_pos_as_xyz
1 x,y,z
2 -x,-y,-z
_cell_length_a 7.8525855089
_cell_length_b 10.7114705807
_cell_length_c 10.7907227804
_cell_angle_alpha 88.9646712381
_cell_angle_beta 90.8665355868
_cell_angle_gamma 98.7881886052
loop_
_atom_site_label
_atom_site_type_symbol
_atom_site_fract_x
_atom_site_fract_y
_atom_site_fract_z
_atom_site_fftype
_atom_site_charge
_atom_site_hybridization
C0_0 C 0.7719799194 0.4578267865 0.4547645542 C3 0.0464775000 2
C1_0 C 0.7465418125 0.5801626158 0.4847000025 C3 -0.1003135000 2
C2_0 C 0.7357178400 0.3625490591 0.5456335133 C3 -0.1660725000 2
C6_0 C 0.8443827681 0.4356848425 0.3293518718 C4 0.0455393400 3
C3_0 C 0.6903073313 0.6079429873 0.6016510197 C3 -0.0204136000 2
H0_0 H 0.7717485520 0.6565293887 0.4161948653 H 0.1116500000 0
C4_0 C 0.6785408813 0.3891104256 0.6625496514 C3 -0.0458910000 2
H1_0 H 0.7507855107 0.2654351195 0.5262425883 H 0.1116500000 0
C7_0 C 0.7918898091 0.3026696041 0.2775773129 C4 0.0455393400 3
H3_0 H 0.8073168689 0.5064639086 0.2631431118 H 0.0084140800 0
H4_0 H 0.9861436999 0.4552504645 0.3369156271 H 0.0084140800 0
C5_0 C 0.6567566545 0.5119671235 0.6921114163 C3 -0.0204136000 2
Cl1_0 Cl 0.6627954432 0.7611933676 0.6315541831 Cl -0.0453454000 0
H2_0 H 0.6501178776 0.3140684464 0.7320477566 H 0.1116500000 0
C8_0 C 0.8861366238 0.2792879226 0.1616294358 C3 0.0464775000 2
H5_0 H 0.8158349343 0.2316026906 0.3475521921 H 0.0084140800 0
H6_0 H 0.6521302005 0.2870191238 0.2593161300 H 0.0084140800 0
Cl0_0 Cl 0.5894552310 0.5427350364 0.8388659411 Cl -0.0453454000 0
C9_0 C 0.8722332663 0.3491803525 0.0517594265 C3 -0.1660725000 2
C10_0 C 0.9894673922 0.1836290474 0.1600487948 C3 -0.1660725000 2
C11_0 C 0.9586594900 0.3248384904 -0.0549005061 C3 -0.1888895000 2
H7_0 H 0.7922318613 0.4240047143 0.0484273622 H 0.1116500000 0
C12_0 C 1.0744146296 0.1569043209 0.0538389178 C3 -0.1888895000 2
H8_0 H 1.0029305612 0.1277616226 0.2440478937 H 0.1116500000 0
C13_0 C 1.0603802843 0.2279079561 -0.0552017179 C3 0.2632040000 2
H9_0 H 0.9462299145 0.3805167570 -0.1392532780 H 0.1116500000 0
H10_0 H 1.1490663955 0.0791716354 0.0543961795 H 0.1116500000 0
N0_0 N 1.1357820209 0.1993871155 -0.1670490110 N -0.5329660000 2
C14_0 C 1.2864442866 0.1512293700 -0.1804409513 C3 0.4578075000 2
H11_0 H 1.0575766035 0.1901227703 -0.2441218678 H 0.3155160000 0
C15_0 C 1.3168149713 0.0845303864 -0.2901049762 C3 -0.2871177000 2
C16_0 C 1.4179846280 0.1674259326 -0.0883635156 C3 -0.1888895000 2
C17_0 C 1.4760639911 0.0406991386 -0.3037394986 C3 -0.0791469000 2
C20_0 C 1.1829722255 0.0533512917 -0.3843673001 C3 0.5462276000 2
C18_0 C 1.5710604730 0.1206296084 -0.1036693239 C3 -0.1116500000 2
H12_0 H 1.3984802614 0.2187259615 -0.0048499521 H 0.1116500000 0
C19_0 C 1.6026150892 0.0579928057 -0.2124787955 C3 -0.1116500000 2
H13_0 H 1.4972453799 -0.0078923027 -0.3884820777 H 0.1116500000 0
O0_0 O 1.2145963473 -0.0274750586 -0.4697074120 O2 -0.4429420000 3
O1_0 O 1.0415916990 0.0966975423 -0.3842845063 O1 -0.4592050000 2
H14_0 H 1.6688755428 0.1348706960 -0.0304707626 H 0.1116500000 0
H15_0 H 1.7248276436 0.0237946935 -0.2251303552 H 0.1116500000 0
H16_0 H 1.1089568662 -0.0495990933 -0.5277129499 H 0.3386910000 0
#END
#############################################################################################
# Avant-garde Materials Simulation           
# XXIII NEUMANN/KENDRICK/LEUSEN Z'=1and2, RANK 15, ENERGY -150.96583466573344 kcal/mol/atom
#############################################################################################

data_rank_000015
_symmetry_cell_setting triclinic
_symmetry_space_group_name_H-M 'P -1'
_symmetry_Int_Tables_number 2
loop_
_symmetry_equiv_pos_site_id
_symmetry_equiv_pos_as_xyz
1 x,y,z
2 -x,-y,-z
_cell_length_a 7.7471661278
_cell_length_b 10.8068870401
_cell_length_c 21.3765249035
_cell_angle_alpha 88.3241868048
_cell_angle_beta 91.6692736406
_cell_angle_gamma 96.8062089503
loop_
_atom_site_label
_atom_site_type_symbol
_atom_site_fract_x
_atom_site_fract_y
_atom_site_fract_z
_atom_site_fftype
_atom_site_charge
_atom_site_hybridization
C0_0 C 0.7674755471 0.9609728383 0.2316006103 C3 0.0464775000 2
C1_0 C 0.7384071584 1.0822620955 0.2460660393 C3 -0.1003135000 2
C2_0 C 0.7374817949 0.8674217459 0.2781152702 C3 -0.1660725000 2
C6_0 C 0.8305206237 0.9380311961 0.1671101085 C4 0.0455393400 3
C3_0 C 0.6838912758 1.1102996434 0.3050276392 C3 -0.0204136000 2
H0_0 H 0.7572275809 1.1570474086 0.2106999357 H 0.1116500000 0
C4_0 C 0.6837578166 0.8946473942 0.3373833364 C3 -0.0458910000 2
H1_0 H 0.7542337021 0.7711732392 0.2686459239 H 0.1116500000 0
C7_0 C 0.8354300543 0.8011679294 0.1522855973 C4 0.0455393400 3
H3_0 H 0.7477479366 0.9820447751 0.1323926837 H 0.0084140800 0
H4_0 H 0.9620043883 0.9886443333 0.1624909722 H 0.0084140800 0
C5_0 C 0.6584927761 1.0162181320 0.3516439076 C3 -0.0204136000 2
Cl1_0 Cl 0.6452022990 1.2608864184 0.3189472963 Cl -0.0453454000 0
H2_0 H 0.6599205529 0.8209027727 0.3729863226 H 0.1116500000 0
C8_0 C 0.9090914514 0.7775684564 0.0896993788 C3 0.0464775000 2
H5_0 H 0.9139197523 0.7578645825 0.1886047610 H 0.0084140800 0
H6_0 H 0.7031669510 0.7512490919 0.1553350889 H 0.0084140800 0
Cl0_0 Cl 0.5952453119 1.0480391754 0.4258432265 Cl -0.0453454000 0
C9_0 C 1.0019513682 0.6747438231 0.0841626944 C3 -0.1660725000 2
C10_0 C 0.8881783423 0.8519520977 0.0358324544 C3 -0.1660725000 2
C11_0 C 1.0737916267 0.6480066031 0.0281143851 C3 -0.1888895000 2
H7_0 H 1.0195781475 0.6145677185 0.1250807983 H 0.1116500000 0
C12_0 C 0.9622453681 0.8273336008 -0.0205931166 C3 -0.1888895000 2
H8_0 H 0.8145088372 0.9316784520 0.0372599500 H 0.1116500000 0
C13_0 C 1.0572957437 0.7256270492 -0.0248785093 C3 0.2632040000 2
H9_0 H 1.1434823619 0.5667195590 0.0249699859 H 0.1116500000 0
H10_0 H 0.9470218283 0.8880052456 -0.0615332114 H 0.1116500000 0
N0_0 N 1.1285064614 0.6994007893 -0.0824707239 N -0.5329660000 2
C14_0 C 1.2846020573 0.6540104983 -0.0895109434 C3 0.4578075000 2
H11_0 H 1.0474226304 0.6912797075 -0.1211178703 H 0.3155160000 0
C15_0 C 1.3191700814 0.5902330239 -0.1448364165 C3 -0.2871177000 2
C16_0 C 1.4179820364 0.6702844776 -0.0426806960 C3 -0.1888895000 2
C17_0 C 1.4843876029 0.5500343881 -0.1515589497 C3 -0.0791469000 2
C20_0 C 1.1842550765 0.5579328873 -0.1924816695 C3 0.5462276000 2
C18_0 C 1.5768406682 0.6267807140 -0.0501460331 C3 -0.1116500000 2
H12_0 H 1.3948000917 0.7186856477 -0.0003265994 H 0.1116500000 0
C19_0 C 1.6126292529 0.5675605175 -0.1052604380 C3 -0.1116500000 2
H13_0 H 1.5092108085 0.5044084675 -0.1945175974 H 0.1116500000 0
O0_0 O 1.2213055791 0.4786337493 -0.2349048100 O2 -0.4429420000 3
O1_0 O 1.0375476794 0.5989254135 -0.1929219133 O1 -0.4592050000 2
H14_0 H 1.6757624543 0.6410638644 -0.0129033260 H 0.1116500000 0
H15_0 H 1.7391877102 0.5360047780 -0.1116665421 H 0.1116500000 0
H16_0 H 1.1145146872 0.4535658017 -0.2636883022 H 0.3386910000 0
H3_1 H 1.0377438522 1.0112669469 0.3374660539 H 0.0084140800 0
C6_1 C 1.1693085123 1.0617633905 0.3328729438 C4 0.0455393400 3
C0_1 C 1.2323823184 1.0387894129 0.2683870583 C3 0.0464775000 2
C7_1 C 1.1646005038 1.1986306408 0.3477121486 C4 0.0455393400 3
H4_1 H 1.2519452587 1.0176497405 0.3675984816 H 0.0084140800 0
C1_1 C 1.2614335383 0.9174914837 0.2539314512 C3 -0.1003135000 2
C2_1 C 1.2624593241 1.1323336428 0.2218715127 C3 -0.1660725000 2
C8_1 C 1.0908823396 1.2222655840 0.4102841107 C3 0.0464775000 2
H5_1 H 1.2969373330 1.2484342557 0.3446968411 H 0.0084140800 0
H6_1 H 1.0862554270 1.2420213366 0.3113798757 H 0.0084140800 0
C3_1 C 1.3159527927 0.8894341179 0.1949728154 C3 -0.0204136000 2
H0_1 H 1.2426083668 0.8427190376 0.2893041254 H 0.1116500000 0
C4_1 C 1.3161707019 1.1050839815 0.1626045830 C3 -0.0458910000 2
H1_1 H 1.2457909420 1.2285954341 0.2313431492 H 0.1116500000 0
C9_1 C 1.1118777078 1.1479588052 0.4641739016 C3 -0.1660725000 2
C10_1 C 0.9979629757 1.3250648182 0.4157940340 C3 -0.1660725000 2
C5_1 C 1.3413855817 0.9835006208 0.1483500118 C3 -0.0204136000 2
Cl1_1 Cl 1.3546386891 0.7388451617 0.1810607288 Cl -0.0453454000 0
H2_1 H 1.3400683950 1.1788206491 0.1270006785 H 0.1116500000 0
C11_1 C 1.0378163093 1.1726253985 0.5205934079 C3 -0.1888895000 2
H7_1 H 1.1856072224 1.0682603016 0.4627691533 H 0.1116500000 0
C12_1 C 0.9261468135 1.3518615583 0.4718391572 C3 -0.1888895000 2
H8_1 H 0.9802833961 1.3851803057 0.3748578112 H 0.1116500000 0
Cl0_1 Cl 1.4046482471 0.9516456503 0.0741570506 Cl -0.0453454000 0
C13_1 C 0.9427226905 1.2743151581 0.5248548151 C3 0.2632040000 2
H9_1 H 1.0530936935 1.1120143045 0.5615526992 H 0.1116500000 0
H10_1 H 0.8564342662 1.4331425147 0.4749630628 H 0.1116500000 0
N0_1 N 0.8715679474 1.3006149443 0.5824475059 N -0.5329660000 2
C14_1 C 0.7154880313 1.3460467580 0.5894921129 C3 0.4578075000 2
H11_1 H 0.9526929908 1.3087763263 0.6210827998 H 0.3155160000 0
C15_1 C 0.6810104961 1.4099314520 0.6447940914 C3 -0.2871177000 2
C16_1 C 0.5820500187 1.3297121074 0.5426852458 C3 -0.1888895000 2
C17_1 C 0.5158321899 1.4501965220 0.6515128359 C3 -0.0791469000 2
C20_1 C 0.8159720531 1.4422462549 0.6924181066 C3 0.5462276000 2
C18_1 C 0.4232281067 1.3732737274 0.5501476065 C3 -0.1116500000 2
H12_1 H 0.6051558878 1.2812151194 0.5003528462 H 0.1116500000 0
C19_1 C 0.3875388409 1.4326186246 0.6052360663 C3 -0.1116500000 2
H13_1 H 0.4910839632 1.4959191828 0.6944514014 H 0.1116500000 0
O0_1 O 0.7789637890 1.5216004559 0.7348197501 O2 -0.4429420000 3
O1_1 O 0.9626607878 1.4012235667 0.6928672018 O1 -0.4592050000 2
H14_1 H 0.3242588409 1.3589401136 0.5129237895 H 0.1116500000 0
H15_1 H 0.2610128776 1.4642247213 0.6116409832 H 0.1116500000 0
H16_1 H 0.8857490720 1.5466497825 0.7636089351 H 0.3386910000 0
#END
#############################################################################################
# Avant-garde Materials Simulation           
# XXIII NEUMANN/KENDRICK/LEUSEN Z'=1and2, RANK 16, ENERGY -150.96556614277441 kcal/mol/atom
#############################################################################################

data_rank_000016
_symmetry_cell_setting triclinic
_symmetry_space_group_name_H-M 'P -1'
_symmetry_Int_Tables_number 2
loop_
_symmetry_equiv_pos_site_id
_symmetry_equiv_pos_as_xyz
1 x,y,z
2 -x,-y,-z
_cell_length_a 7.7936980308
_cell_length_b 15.0547768954
_cell_length_c 15.3986852418
_cell_angle_alpha 90.0025139512
_cell_angle_beta 83.5296221719
_cell_angle_gamma 95.2762819118
loop_
_atom_site_label
_atom_site_type_symbol
_atom_site_fract_x
_atom_site_fract_y
_atom_site_fract_z
_atom_site_fftype
_atom_site_charge
_atom_site_hybridization
C0_0 C 0.2685191154 0.2511174636 0.7918048312 C3 0.0464775000 2
C1_0 C 0.2468190174 0.2975486666 0.7155817316 C3 -0.1003135000 2
C2_0 C 0.2306912503 0.1582778984 0.7933315786 C3 -0.1660725000 2
C6_0 C 0.3340063724 0.3035322835 0.8671349963 C4 0.0455393400 3
C3_0 C 0.1917444845 0.2533321749 0.6427319914 C3 -0.0204136000 2
H0_0 H 0.2733368830 0.3699149086 0.7122925143 H 0.1116500000 0
C4_0 C 0.1753509539 0.1133490595 0.7207664787 C3 -0.0458910000 2
H1_0 H 0.2423524764 0.1194111033 0.8516668023 H 0.1116500000 0
C7_0 C 0.3288767405 0.2506929206 0.9522036106 C4 0.0455393400 3
H3_0 H 0.4686605629 0.3308567126 0.8464816875 H 0.0084140800 0
H4_0 H 0.2587445116 0.3617550432 0.8778504121 H 0.0084140800 0
C5_0 C 0.1567742416 0.1601366066 0.6447169234 C3 -0.0204136000 2
Cl1_0 Cl 0.1664984423 0.3152524652 0.5515933887 Cl -0.0453454000 0
H2_0 H 0.1455820770 0.0412086291 0.7229136293 H 0.1116500000 0
C8_0 C 0.4077984587 0.3007478077 1.0251486102 C3 0.0464775000 2
H5_0 H 0.1934400154 0.2261882379 0.9746780555 H 0.0084140800 0
H6_0 H 0.3982029394 0.1908300941 0.9394075008 H 0.0084140800 0
Cl0_0 Cl 0.0913244106 0.1025264190 0.5551296688 Cl -0.0453454000 0
C9_0 C 0.3880211374 0.3908004209 1.0429465896 C3 -0.1660725000 2
C10_0 C 0.5037353268 0.2553543794 1.0796993506 C3 -0.1660725000 2
C11_0 C 0.4652819562 0.4342939876 1.1107057911 C3 -0.1888895000 2
H7_0 H 0.3123089935 0.4287996898 1.0034146548 H 0.1116500000 0
C12_0 C 0.5790092016 0.2973695597 1.1481652926 C3 -0.1888895000 2
H8_0 H 0.5205229253 0.1851420408 1.0679250799 H 0.1116500000 0
C13_0 C 0.5627787181 0.3881177809 1.1636889450 C3 0.2632040000 2
H9_0 H 0.4500941162 0.5047061951 1.1225171601 H 0.1116500000 0
H10_0 H 0.6501611327 0.2599732132 1.1903626716 H 0.1116500000 0
N0_0 N 0.6349222135 0.4319571283 1.2340336117 N -0.5329660000 2
C14_0 C 0.7877233274 0.4157884059 1.2648011095 C3 0.4578075000 2
H11_0 H 0.5543747324 0.4653818144 1.2768358821 H 0.3155160000 0
C15_0 C 0.8184633650 0.4371892420 1.3527865343 C3 -0.2871177000 2
C16_0 C 0.9211957399 0.3787211187 1.2103760402 C3 -0.1888895000 2
C17_0 C 0.9795463718 0.4224180379 1.3812730681 C3 -0.0791469000 2
C20_0 C 0.6833635652 0.4684428124 1.4154653692 C3 0.5462276000 2
C18_0 C 1.0760961292 0.3633042474 1.2411030366 C3 -0.1116500000 2
H12_0 H 0.9013648822 0.3627624117 1.1430610107 H 0.1116500000 0
C19_0 C 1.1076631901 0.3859624355 1.3268663152 C3 -0.1116500000 2
H13_0 H 1.0008421924 0.4403396031 1.4478923808 H 0.1116500000 0
O0_0 O 0.7159515368 0.4709198645 1.4981895448 O2 -0.4429420000 3
O1_0 O 0.5402689325 0.4897339430 1.3939255690 O1 -0.4592050000 2
H14_0 H 1.1752872237 0.3344879274 1.1971286993 H 0.1116500000 0
H15_0 H 1.2311381535 0.3753705851 1.3502110929 H 0.1116500000 0
H16_0 H 0.6099448541 0.4891441162 1.5383221388 H 0.3386910000 0
H3_1 H 0.5155858346 0.1877962204 0.6482048309 H 0.0084140800 0
C6_1 C 0.6580691373 0.1966999741 0.6341568793 C4 0.0455393400 3
C0_1 C 0.7284762894 0.2493824193 0.7081677434 C3 0.0464775000 2
C7_1 C 0.7052742631 0.2385932297 0.5427867487 C4 0.0455393400 3
H4_1 H 0.7017551692 0.1292670907 0.6351881752 H 0.0084140800 0
C1_1 C 0.7570739855 0.2038221487 0.7837058299 C3 -0.1003135000 2
C2_1 C 0.7607933142 0.3426218738 0.7066162012 C3 -0.1660725000 2
C8_1 C 0.6134910881 0.1913721099 0.4723704977 C3 0.0464775000 2
H5_1 H 0.8464640355 0.2405706587 0.5254978025 H 0.0084140800 0
H6_1 H 0.6743255429 0.3082486284 0.5436875801 H 0.0084140800 0
C3_1 C 0.8127019418 0.2491150535 0.8559967051 C3 -0.0204136000 2
H0_1 H 0.7361086739 0.1312556360 0.7869096013 H 0.1116500000 0
C4_1 C 0.8161997208 0.3885621750 0.7785459046 C3 -0.0458910000 2
H1_1 H 0.7439671829 0.3810717024 0.6487704326 H 0.1116500000 0
C9_1 C 0.6277502802 0.1011260527 0.4530076885 C3 -0.1660725000 2
C10_1 C 0.5123091010 0.2383923786 0.4220266053 C3 -0.1660725000 2
C5_1 C 0.8408415666 0.3425112360 0.8541677261 C3 -0.0204136000 2
Cl1_1 Cl 0.8485345355 0.1882909031 0.9460520709 Cl -0.0453454000 0
H2_1 H 0.8415140664 0.4609383526 0.7762930885 H 0.1116500000 0
C11_1 C 0.5430516064 0.0595422366 0.3867495112 C3 -0.1888895000 2
H7_1 H 0.7064111928 0.0619956215 0.4898672396 H 0.1116500000 0
C12_1 C 0.4289390568 0.1981817689 0.3550111327 C3 -0.1888895000 2
H8_1 H 0.4989877862 0.3086431064 0.4353846928 H 0.1116500000 0
Cl0_1 Cl 0.9059614468 0.4012216692 0.9432022446 Cl -0.0453454000 0
C13_1 C 0.4426936996 0.1077291841 0.3368735436 C3 0.2632040000 2
H9_1 H 0.5555020224 -0.0107744283 0.3730520676 H 0.1116500000 0
H10_1 H 0.3551008252 0.2371615887 0.3155592722 H 0.1116500000 0
N0_1 N 0.3674316958 0.0657103132 0.2665114789 N -0.5329660000 2
C14_1 C 0.2149400953 0.0831160457 0.2361822364 C3 0.4578075000 2
H11_1 H 0.4462528183 0.0316842683 0.2233657519 H 0.3155160000 0
C15_1 C 0.1825807293 0.0613355963 0.1484560757 C3 -0.2871177000 2
C16_1 C 0.0832061556 0.1215173161 0.2906033615 C3 -0.1888895000 2
C17_1 C 0.0212500979 0.0764862986 0.1204841128 C3 -0.0791469000 2
C20_1 C 0.3162033219 0.0293976956 0.0853360976 C3 0.5462276000 2
C18_1 C -0.0717858905 0.1374803209 0.2602503684 C3 -0.1116500000 2
H12_1 H 0.1042542466 0.1379622318 0.3576614719 H 0.1116500000 0
C19_1 C -0.1053146887 0.1139936481 0.1749719601 C3 -0.1116500000 2
H13_1 H -0.0017042575 0.0578617078 0.0542393812 H 0.1116500000 0
O0_1 O 0.2815023085 0.0262925189 0.0029803664 O2 -0.4429420000 3
O1_1 O 0.4599230918 0.0081985632 0.1061699505 O1 -0.4592050000 2
H14_1 H -0.1695046774 0.1673875929 0.3041982032 H 0.1116500000 0
H15_1 H -0.2289727137 0.1248239607 0.1519884544 H 0.1116500000 0
H16_1 H 0.3878928999 0.0096853519 -0.0377049610 H 0.3386910000 0
#END
#############################################################################################
# Avant-garde Materials Simulation           
# XXIII NEUMANN/KENDRICK/LEUSEN Z'=1and2, RANK 17, ENERGY -150.96542287531256 kcal/mol/atom
#############################################################################################

data_rank_000017
_symmetry_cell_setting triclinic
_symmetry_space_group_name_H-M 'P -1'
_symmetry_Int_Tables_number 2
loop_
_symmetry_equiv_pos_site_id
_symmetry_equiv_pos_as_xyz
1 x,y,z
2 -x,-y,-z
_cell_length_a 7.7979947296
_cell_length_b 10.7335283716
_cell_length_c 10.7845617525
_cell_angle_alpha 91.0818972871
_cell_angle_beta 91.0077195040
_cell_angle_gamma 81.6071263855
loop_
_atom_site_label
_atom_site_type_symbol
_atom_site_fract_x
_atom_site_fract_y
_atom_site_fract_z
_atom_site_fftype
_atom_site_charge
_atom_site_hybridization
C0_0 C 0.2298928775 0.9593188149 0.5428910271 C3 0.0464775000 2
C1_0 C 0.2546571662 1.0815596915 0.5123838545 C3 -0.1003135000 2
C2_0 C 0.2657466137 0.8642289308 0.4521480537 C3 -0.1660725000 2
C6_0 C 0.1609811658 0.9373719619 0.6697049672 C4 0.0455393400 3
C3_0 C 0.3101641887 1.1092242419 0.3951668939 C3 -0.0204136000 2
H0_0 H 0.2302962663 1.1577386010 0.5809137577 H 0.1116500000 0
C4_0 C 0.3213901926 0.8908852971 0.3346375673 C3 -0.0458910000 2
H1_0 H 0.2520238176 0.7671375183 0.4720383347 H 0.1116500000 0
C7_0 C 0.1918839284 0.8014392225 0.7127324439 C4 0.0455393400 3
H3_0 H 0.2168798817 0.9981299675 0.7371436683 H 0.0084140800 0
H4_0 H 0.0210392235 0.9704507296 0.6684622143 H 0.0084140800 0
C5_0 C 0.3425588114 1.0135242701 0.3045914394 C3 -0.0204136000 2
Cl1_0 Cl 0.3397758921 1.2618360101 0.3651632320 Cl -0.0453454000 0
H2_0 H 0.3494761681 0.8159525950 0.2652547273 H 0.1116500000 0
C8_0 C 0.1049782763 0.7785396072 0.8322619293 C3 0.0464775000 2
H5_0 H 0.1454871778 0.7407742747 0.6413551257 H 0.0084140800 0
H6_0 H 0.3314448664 0.7708667899 0.7215860059 H 0.0084140800 0
Cl0_0 Cl 0.4084630496 1.0445253257 0.1573958800 Cl -0.0453454000 0
C9_0 C 0.0060755315 0.6798542362 0.8383566190 C3 -0.1660725000 2
C10_0 C 0.1210732345 0.8504995038 0.9406154152 C3 -0.1660725000 2
C11_0 C -0.0743224319 0.6534324557 0.9467383617 C3 -0.1888895000 2
H7_0 H -0.0082361568 0.6218305113 0.7559003401 H 0.1116500000 0
C12_0 C 0.0389279212 0.8263592878 1.0495904417 C3 -0.1888895000 2
H8_0 H 0.1986428449 0.9272357531 0.9410960144 H 0.1116500000 0
C13_0 C -0.0601595687 0.7275392745 1.0537361105 C3 0.2632040000 2
H9_0 H -0.1467178469 0.5741478018 0.9493455210 H 0.1116500000 0
H10_0 H 0.0521000202 0.8842435090 1.1324127574 H 0.1116500000 0
N0_0 N -0.1345419010 0.7001851584 1.1666944917 N -0.5329660000 2
C14_0 C -0.2871522193 0.6525473007 1.1802126323 C3 0.4578075000 2
H11_0 H -0.0552159521 0.6909511139 1.2435774849 H 0.3155160000 0
C15_0 C -0.3188289129 0.5862815790 1.2897825059 C3 -0.2871177000 2
C16_0 C -0.4194554426 0.6688879395 1.0877779597 C3 -0.1888895000 2
C17_0 C -0.4800256540 0.5431928437 1.3031810638 C3 -0.0791469000 2
C20_0 C -0.1843976364 0.5545725970 1.3842172504 C3 0.5462276000 2
C18_0 C -0.5743951604 0.6227514030 1.1027343641 C3 -0.1116500000 2
H12_0 H -0.3988167205 0.7196256960 1.0041472395 H 0.1116500000 0
C19_0 C -0.6072385471 0.5606634393 1.2116405439 C3 -0.1116500000 2
H13_0 H -0.5022809566 0.4952060627 1.3880376077 H 0.1116500000 0
O0_0 O -0.2175242691 0.4741331842 1.4694921104 O2 -0.4429420000 3
O1_0 O -0.0413146671 0.5970737115 1.3842727072 O1 -0.4592050000 2
H14_0 H -0.6726588579 0.6371285957 1.0292640312 H 0.1116500000 0
H15_0 H -0.7308897200 0.5270211316 1.2241353350 H 0.1116500000 0
H16_0 H -0.1115775282 0.4514556347 1.5272850594 H 0.3386910000 0
#END
#############################################################################################
# Avant-garde Materials Simulation           
# XXIII NEUMANN/KENDRICK/LEUSEN Z'=1and2, RANK 18, ENERGY -150.96532816988676 kcal/mol/atom
#############################################################################################

data_rank_000018
_symmetry_cell_setting triclinic
_symmetry_space_group_name_H-M 'P -1'
_symmetry_Int_Tables_number 2
loop_
_symmetry_equiv_pos_site_id
_symmetry_equiv_pos_as_xyz
1 x,y,z
2 -x,-y,-z
_cell_length_a 7.7551572984
_cell_length_b 10.6508076047
_cell_length_c 10.8125686426
_cell_angle_alpha 91.8578075092
_cell_angle_beta 96.6239294718
_cell_angle_gamma 88.1014638117
loop_
_atom_site_label
_atom_site_type_symbol
_atom_site_fract_x
_atom_site_fract_y
_atom_site_fract_z
_atom_site_fftype
_atom_site_charge
_atom_site_hybridization
C0_0 C 0.2677873207 0.5368820617 0.4615787735 C3 0.0464775000 2
C1_0 C 0.2379371796 0.5086262059 0.5827935744 C3 -0.1003135000 2
C2_0 C 0.2385933246 0.4430526268 0.3683159805 C3 -0.1660725000 2
C6_0 C 0.3308754295 0.6659849607 0.4383942537 C4 0.0455393400 3
C3_0 C 0.1835538937 0.3905532591 0.6110565139 C3 -0.0204136000 2
H0_0 H 0.2560453042 0.5800195803 0.6573325966 H 0.1116500000 0
C4_0 C 0.1850269727 0.3243624528 0.3957737510 C3 -0.0458910000 2
H1_0 H 0.2559351145 0.4614584498 0.2721262800 H 0.1116500000 0
C7_0 C 0.3352672342 0.6953005832 0.3015195552 C4 0.0455393400 3
H3_0 H 0.2486209498 0.7361366268 0.4828751274 H 0.0084140800 0
H4_0 H 0.4624041478 0.6748710040 0.4883535765 H 0.0084140800 0
C5_0 C 0.1590917917 0.2964850727 0.5172904995 C3 -0.0204136000 2
Cl1_0 Cl 0.1438756783 0.3635234512 0.7615012754 Cl -0.0453454000 0
H2_0 H 0.1618562994 0.2525252786 0.3222512049 H 0.1116500000 0
C8_0 C 0.4093776183 0.8204297893 0.2777715434 C3 0.0464775000 2
H5_0 H 0.4131070776 0.6218970169 0.2577994384 H 0.0084140800 0
H6_0 H 0.2029472467 0.6897952094 0.2522721401 H 0.0084140800 0
Cl0_0 Cl 0.0962559881 0.1478504994 0.5494842612 Cl -0.0453454000 0
C9_0 C 0.3885471485 0.9288491927 0.3521605199 C3 -0.1660725000 2
C10_0 C 0.5025654887 0.8307774161 0.1749720677 C3 -0.1660725000 2
C11_0 C 0.4628865717 1.0416813776 0.3275435860 C3 -0.1888895000 2
H7_0 H 0.3147327377 0.9265362113 0.4318979592 H 0.1116500000 0
C12_0 C 0.5745314716 0.9429343771 0.1481361333 C3 -0.1888895000 2
H8_0 H 0.5203755889 0.7483213538 0.1149003943 H 0.1116500000 0
C13_0 C 0.5579809927 1.0496012769 0.2257316751 C3 0.2632040000 2
H9_0 H 0.4478660574 1.1240670263 0.3882733330 H 0.1116500000 0
H10_0 H 0.6443566143 0.9487727295 0.0668268766 H 0.1116500000 0
N0_0 N 0.6291459530 1.1648869302 0.1994096318 N -0.5329660000 2
C14_0 C 0.7853283430 1.1786140179 0.1541519036 C3 0.4578075000 2
H11_0 H 0.5480536220 1.2426099296 0.1912044266 H 0.3155160000 0
C15_0 C 0.8198162704 1.2894859159 0.0905319674 C3 -0.2871177000 2
C16_0 C 0.9188110112 1.0845162692 0.1704037216 C3 -0.1888895000 2
C17_0 C 0.9851482162 1.3028840384 0.0506881954 C3 -0.0791469000 2
C20_0 C 0.6847243073 1.3850200800 0.0581544140 C3 0.5462276000 2
C18_0 C 1.0778532505 1.0994191261 0.1272725911 C3 -0.1116500000 2
H12_0 H 0.8955812754 0.9995339209 0.2184928000 H 0.1116500000 0
C19_0 C 1.1136251991 1.2099931986 0.0684278745 C3 -0.1116500000 2
H13_0 H 1.0099214737 1.3890185745 0.0052485862 H 0.1116500000 0
O0_0 O 0.7215277327 1.4696216497 -0.0214618594 O2 -0.4429420000 3
O1_0 O 0.5381269146 1.3863427198 0.0993386974 O1 -0.4592050000 2
H14_0 H 1.1769087723 1.0246226037 0.1415218374 H 0.1116500000 0
H15_0 H 1.2403325741 1.2228498067 0.0372653339 H 0.1116500000 0
H16_0 H 0.6145601471 1.5270816423 -0.0466238868 H 0.3386910000 0
#END
#############################################################################################
# Avant-garde Materials Simulation           
# XXIII NEUMANN/KENDRICK/LEUSEN Z'=1and2, RANK 19, ENERGY -150.96491015539871 kcal/mol/atom
#############################################################################################

data_rank_000019
_symmetry_cell_setting monoclinic
_symmetry_space_group_name_H-M 'P 2_1/c'
_symmetry_Int_Tables_number 14
loop_
_symmetry_equiv_pos_site_id
_symmetry_equiv_pos_as_xyz
1 x,y,z
2 -x,y+1/2,-z+1/2
3 -x,-y,-z
4 x,-y+1/2,z+1/2
_cell_length_a 8.3882813341
_cell_length_b 23.8192464752
_cell_length_c 18.9545237924
_cell_angle_alpha 90.0000000000
_cell_angle_beta 105.5589232687
_cell_angle_gamma 90.0000000000
loop_
_atom_site_label
_atom_site_type_symbol
_atom_site_fract_x
_atom_site_fract_y
_atom_site_fract_z
_atom_site_fftype
_atom_site_charge
_atom_site_hybridization
C0_0 C 0.4834909419 0.5608903993 0.6596192400 C3 0.0464775000 2
C1_0 C 0.3928106267 0.6004359779 0.6105019229 C3 -0.1003135000 2
C2_0 C 0.5206461289 0.5724059508 0.7348599451 C3 -0.1660725000 2
C6_0 C 0.5380896788 0.5064234792 0.6333833716 C4 0.0455393400 3
C3_0 C 0.3396619335 0.6503699442 0.6356125954 C3 -0.0204136000 2
H0_0 H 0.3632208555 0.5929732207 0.5516635928 H 0.1116500000 0
C4_0 C 0.4674578500 0.6218147381 0.7601799969 C3 -0.0458910000 2
H1_0 H 0.5931639670 0.5424779269 0.7742128953 H 0.1116500000 0
C7_0 C 0.4390136424 0.4556843908 0.6494444439 C4 0.0455393400 3
H3_0 H 0.5271415361 0.5084481611 0.5742435586 H 0.0084140800 0
H4_0 H 0.6697176263 0.4995127359 0.6608020344 H 0.0084140800 0
C5_0 C 0.3769782949 0.6611948441 0.7108640332 C3 -0.0204136000 2
Cl1_0 Cl 0.2288532666 0.6980724094 0.5728650369 Cl -0.0453454000 0
H2_0 H 0.4956880250 0.6305262318 0.8184996677 H 0.1116500000 0
C8_0 C 0.5085565638 0.4009218616 0.6315961635 C3 0.0464775000 2
H5_0 H 0.4411908602 0.4565129588 0.7077964000 H 0.0084140800 0
H6_0 H 0.3086486689 0.4598423382 0.6182634834 H 0.0084140800 0
Cl0_0 Cl 0.3169250100 0.7227081808 0.7442609552 Cl -0.0453454000 0
C9_0 C 0.4294948135 0.3696363632 0.5695567887 C3 -0.1660725000 2
C10_0 C 0.6584551055 0.3803257195 0.6763333282 C3 -0.1660725000 2
C11_0 C 0.4969614637 0.3196757085 0.5521711727 C3 -0.1888895000 2
H7_0 H 0.3118399981 0.3844718381 0.5343117751 H 0.1116500000 0
C12_0 C 0.7266934877 0.3303710468 0.6600789898 C3 -0.1888895000 2
H8_0 H 0.7224251717 0.4033495507 0.7256475688 H 0.1116500000 0
C13_0 C 0.6464193064 0.2993869148 0.5975206176 C3 0.2632040000 2
H9_0 H 0.4342039460 0.2958910127 0.5034115954 H 0.1116500000 0
H10_0 H 0.8415849139 0.3149421785 0.6967059399 H 0.1116500000 0
N0_0 N 0.7049688395 0.2469985674 0.5812965720 N -0.5329660000 2
C14_0 C 0.8656379799 0.2308328673 0.5903218721 C3 0.4578075000 2
H11_0 H 0.6206172467 0.2154116050 0.5647375858 H 0.3155160000 0
C15_0 C 0.9074179569 0.1727353785 0.5865252608 C3 -0.2871177000 2
C16_0 C 0.9945255360 0.2709370648 0.6007012949 C3 -0.1888895000 2
C17_0 C 1.0733501099 0.1578676963 0.5920776398 C3 -0.0791469000 2
C20_0 C 0.7829284366 0.1284972048 0.5778824423 C3 0.5462276000 2
C18_0 C 1.1555089620 0.2547771032 0.6058745702 C3 -0.1116500000 2
H12_0 H 0.9653033477 0.3152847036 0.6027865308 H 0.1116500000 0
C19_0 C 1.1966415009 0.1979379778 0.6013927621 C3 -0.1116500000 2
H13_0 H 1.1026969119 0.1136646400 0.5884160224 H 0.1116500000 0
O0_0 O 0.8410201225 0.0762242286 0.5835176731 O2 -0.4429420000 3
O1_0 O 0.6298603756 0.1380658265 0.5669412888 O1 -0.4592050000 2
H14_0 H 1.2509652468 0.2869501684 0.6129076020 H 0.1116500000 0
H15_0 H 1.3236689670 0.1857719953 0.6049280861 H 0.1116500000 0
H16_0 H 0.7460515860 0.0483061776 0.5790924535 H 0.3386910000 0
H3_1 H 0.7227045204 0.6295531473 0.5977136092 H 0.0084140800 0
C6_1 C 0.8555043347 0.6354109940 0.6245371475 C4 0.0455393400 3
C0_1 C 0.9293295443 0.5785856368 0.6503064802 C3 0.0464775000 2
C7_1 C 0.8745402199 0.6795422482 0.6849144294 C4 0.0455393400 3
H4_1 H 0.9109360179 0.6509341021 0.5816919366 H 0.0084140800 0
C1_1 C 0.9123087418 0.5347205015 0.5995139869 C3 -0.1003135000 2
C2_1 C 1.0102030741 0.5669275687 0.7236050926 C3 -0.1660725000 2
C8_1 C 0.7874263209 0.7344955165 0.6605775985 C3 0.0464775000 2
H5_1 H 1.0071026785 0.6878335653 0.7094036348 H 0.0084140800 0
H6_1 H 0.8264908700 0.6624761133 0.7291227922 H 0.0084140800 0
C3_1 C 0.9701692057 0.4808463530 0.6210901350 C3 -0.0204136000 2
H0_1 H 0.8505709233 0.5419855347 0.5418827437 H 0.1116500000 0
C4_1 C 1.0695015449 0.5132927266 0.7455597625 C3 -0.0458910000 2
H1_1 H 1.0269014923 0.5996305017 0.7650644944 H 0.1116500000 0
C9_1 C 0.6876925102 0.7579046372 0.7015522311 C3 -0.1660725000 2
C10_1 C 0.8052868109 0.7649258490 0.5997132712 C3 -0.1660725000 2
C5_1 C 1.0486152295 0.4696141681 0.6949448859 C3 -0.0204136000 2
Cl1_1 Cl 0.9412413806 0.4282336231 0.5559908888 Cl -0.0453454000 0
H2_1 H 1.1326161856 0.5047881513 0.8025972820 H 0.1116500000 0
C11_1 C 0.6092516238 0.8094537593 0.6839006023 C3 -0.1888895000 2
H7_1 H 0.6736766869 0.7354814349 0.7496354002 H 0.1116500000 0
C12_1 C 0.7251633912 0.8162954641 0.5806029848 C3 -0.1888895000 2
H8_1 H 0.8826043793 0.7486919207 0.5662765200 H 0.1116500000 0
Cl0_1 Cl 1.1202417354 0.4034618889 0.7244863285 Cl -0.0453454000 0
C13_1 C 0.6266007536 0.8392734351 0.6226082909 C3 0.2632040000 2
H9_1 H 0.5371829065 0.8269733134 0.7186631797 H 0.1116500000 0
H10_1 H 0.7392061316 0.8390579162 0.5326869995 H 0.1116500000 0
N0_1 N 0.5562120571 0.8927802697 0.6045684370 N -0.5329660000 2
C14_1 C 0.4004082875 0.9099582323 0.6042070991 C3 0.4578075000 2
H11_1 H 0.6274883633 0.9233515113 0.5904698142 H 0.3155160000 0
C15_1 C 0.3525702281 0.9678821072 0.5922351500 C3 -0.2871177000 2
C16_1 C 0.2789044223 0.8710189857 0.6124059332 C3 -0.1888895000 2
C17_1 C 0.1882240110 0.9834906678 0.5891595870 C3 -0.0791469000 2
C20_1 C 0.4681501482 1.0109382721 0.5819755823 C3 0.5462276000 2
C18_1 C 0.1200212007 0.8881789073 0.6100390480 C3 -0.1116500000 2
H12_1 H 0.3106500708 0.8266918473 0.6194129172 H 0.1116500000 0
C19_1 C 0.0727538925 0.9447343213 0.5983315929 C3 -0.1116500000 2
H13_1 H 0.1527414330 1.0272342449 0.5785298476 H 0.1116500000 0
O0_1 O 0.4085312265 1.0630028550 0.5715102486 O2 -0.4429420000 3
O1_1 O 0.6166430685 1.0007018710 0.5827531278 O1 -0.4592050000 2
H14_1 H 0.0302359284 0.8568628957 0.6165845997 H 0.1116500000 0
H15_1 H -0.0532374183 0.9578168035 0.5953533560 H 0.1116500000 0
H16_1 H 0.5002859851 1.0902304145 0.5670433187 H 0.3386910000 0
#END
#############################################################################################
# Avant-garde Materials Simulation           
# XXIII NEUMANN/KENDRICK/LEUSEN Z'=1and2, RANK 20, ENERGY -150.96483216138651 kcal/mol/atom
#############################################################################################

data_rank_000020
_symmetry_cell_setting monoclinic
_symmetry_space_group_name_H-M 'P 2_1/c'
_symmetry_Int_Tables_number 14
loop_
_symmetry_equiv_pos_site_id
_symmetry_equiv_pos_as_xyz
1 x,y,z
2 -x,y+1/2,-z+1/2
3 -x,-y,-z
4 x,-y+1/2,z+1/2
_cell_length_a 36.1694718315
_cell_length_b 4.5959229986
_cell_length_c 23.0488707190
_cell_angle_alpha 90.0000000000
_cell_angle_beta 70.9951472807
_cell_angle_gamma 90.0000000000
loop_
_atom_site_label
_atom_site_type_symbol
_atom_site_fract_x
_atom_site_fract_y
_atom_site_fract_z
_atom_site_fftype
_atom_site_charge
_atom_site_hybridization
C0_0 C -0.2460654034 0.0761463398 -0.4597316427 C3 0.0464775000 2
C1_0 C -0.2209810689 0.0231362078 -0.5192689736 C3 -0.1003135000 2
C2_0 C -0.2381990302 -0.0635013693 -0.4109595471 C3 -0.1660725000 2
C6_0 C -0.2813454963 0.2679663206 -0.4491318877 C4 0.0455393400 3
C3_0 C -0.1892783049 -0.1665087483 -0.5303260613 C3 -0.0204136000 2
H0_0 H -0.2255343495 0.1342158172 -0.5582048451 H 0.1116500000 0
C4_0 C -0.2065508402 -0.2515398865 -0.4213884056 C3 -0.0458910000 2
H1_0 H -0.2573968062 -0.0265777600 -0.3640835096 H 0.1116500000 0
C7_0 C -0.3175350720 0.0965250172 -0.4519086529 C4 0.0455393400 3
H3_0 H -0.2885682492 0.3746936417 -0.4040820120 H 0.0084140800 0
H4_0 H -0.2748688685 0.4432367735 -0.4835359562 H 0.0084140800 0
C5_0 C -0.1819316680 -0.3064723514 -0.4810873498 C3 -0.0204136000 2
Cl1_0 Cl -0.1594587857 -0.2219531515 -0.6049900769 Cl -0.0453454000 0
H2_0 H -0.2004418029 -0.3585136597 -0.3833196480 H 0.1116500000 0
C8_0 C -0.3527053533 0.2896162313 -0.4413505556 C3 0.0464775000 2
H5_0 H -0.3105189870 -0.0099804659 -0.4969749844 H 0.0084140800 0
H6_0 H -0.3239214279 -0.0793579203 -0.4176817477 H 0.0084140800 0
Cl0_0 Cl -0.1431589060 -0.5412605185 -0.4927655986 Cl -0.0453454000 0
C9_0 C -0.3637535767 0.3931346999 -0.4904564381 C3 -0.1660725000 2
C10_0 C -0.3745612000 0.3828147372 -0.3823310709 C3 -0.1660725000 2
C11_0 C -0.3955989332 0.5782845697 -0.4810355332 C3 -0.1888895000 2
H7_0 H -0.3477613269 0.3210083483 -0.5370375590 H 0.1116500000 0
C12_0 C -0.4063851204 0.5699417659 -0.3720861864 C3 -0.1888895000 2
H8_0 H -0.3663128455 0.3101878987 -0.3431523912 H 0.1116500000 0
C13_0 C -0.4179083413 0.6661440446 -0.4214625407 C3 0.2632040000 2
H9_0 H -0.4040978980 0.6510827750 -0.5199257983 H 0.1116500000 0
H10_0 H -0.4215572026 0.6442036138 -0.3255744121 H 0.1116500000 0
N0_0 N -0.4498162150 0.8507659314 -0.4155273351 N -0.5329660000 2
C14_0 C -0.4868789265 0.8429774908 -0.3736319367 C3 0.4578075000 2
H11_0 H -0.4479899409 0.9805633340 -0.4525662036 H 0.3155160000 0
C15_0 C -0.5169975140 1.0241562091 -0.3823239769 C3 -0.2871177000 2
C16_0 C -0.4974501030 0.6557257903 -0.3220859538 C3 -0.1888895000 2
C17_0 C -0.5551371235 1.0107325989 -0.3399520534 C3 -0.0791469000 2
C20_0 C -0.5097205959 1.2231499388 -0.4343646003 C3 0.5462276000 2
C18_0 C -0.5352710590 0.6497539664 -0.2812223427 C3 -0.1116500000 2
H12_0 H -0.4760038037 0.5070659542 -0.3149301381 H 0.1116500000 0
C19_0 C -0.5646055235 0.8274008539 -0.2896086145 C3 -0.1116500000 2
H13_0 H -0.5772770461 1.1513766667 -0.3476924746 H 0.1116500000 0
O0_0 O -0.5400445125 1.3807686407 -0.4359935048 O2 -0.4429420000 3
O1_0 O -0.4767800336 1.2468870791 -0.4755727452 O1 -0.4592050000 2
H14_0 H -0.5419023289 0.5002916967 -0.2424269219 H 0.1116500000 0
H15_0 H -0.5944249164 0.8186984923 -0.2579412221 H 0.1116500000 0
H16_0 H -0.5318105842 1.5245755436 -0.4721619893 H 0.3386910000 0
H0_1 H -0.2713837928 0.4317195955 -0.3042383140 H 0.1116500000 0
C1_1 C -0.2803772083 0.5058399049 -0.2567223864 C3 -0.1003135000 2
C0_1 C -0.2607227579 0.4073167651 -0.2172983474 C3 0.0464775000 2
C3_1 C -0.3119273173 0.6975128951 -0.2362228947 C3 -0.0204136000 2
C2_1 C -0.2738383641 0.5050032907 -0.1563355418 C3 -0.1660725000 2
C6_1 C -0.2256991940 0.2107655151 -0.2404387142 C4 0.0455393400 3
C5_1 C -0.3244397708 0.7959082546 -0.1753442679 C3 -0.0204136000 2
Cl1_1 Cl -0.3356143614 0.8087177716 -0.2865210508 Cl -0.0453454000 0
C4_1 C -0.3052251844 0.6962341414 -0.1354621279 C3 -0.0458910000 2
H1_1 H -0.2593004849 0.4289511254 -0.1244456761 H 0.1116500000 0
C7_1 C -0.1866543725 0.3807024586 -0.2597000014 C4 0.0455393400 3
H3_1 H -0.2275550613 0.0844187080 -0.2799354296 H 0.0084140800 0
H4_1 H -0.2256168433 0.0517978547 -0.2047699807 H 0.0084140800 0
Cl0_1 Cl -0.3632966150 1.0317833911 -0.1495115804 Cl -0.0453454000 0
H2_1 H -0.3154072432 0.7691777942 -0.0878872918 H 0.1116500000 0
C8_1 C -0.1517176976 0.1856821646 -0.2858534715 C3 0.0464775000 2
H5_1 H -0.1840516995 0.4996851386 -0.2197841440 H 0.0084140800 0
H6_1 H -0.1872504745 0.5474386691 -0.2937044367 H 0.0084140800 0
C9_1 C -0.1293814544 0.0905991735 -0.2501090715 C3 -0.1660725000 2
C10_1 C -0.1409852067 0.0871295391 -0.3466984777 C3 -0.1660725000 2
C11_1 C -0.0971851944 -0.0921759534 -0.2738278493 C3 -0.1888895000 2
H7_1 H -0.1373536041 0.1616079278 -0.2023879095 H 0.1116500000 0
C12_1 C -0.1086217721 -0.0915901565 -0.3713385342 C3 -0.1888895000 2
H8_1 H -0.1576192600 0.1573098221 -0.3761188090 H 0.1116500000 0
C13_1 C -0.0857089003 -0.1802615454 -0.3355080750 C3 0.2632040000 2
H9_1 H -0.0814326720 -0.1682607075 -0.2437613647 H 0.1116500000 0
H10_1 H -0.1001759971 -0.1592416987 -0.4192700313 H 0.1116500000 0
N0_1 N -0.0532040108 -0.3576310794 -0.3633668057 N -0.5329660000 2
C14_1 C -0.0162672648 -0.3444191379 -0.3589137994 C3 0.4578075000 2
H11_1 H -0.0546617929 -0.4875801791 -0.3987245660 H 0.3155160000 0
C15_1 C 0.0143305973 -0.5246186199 -0.3974628439 C3 -0.2871177000 2
C16_1 C -0.0063128939 -0.1515088743 -0.3184985593 C3 -0.1888895000 2
C17_1 C 0.0520889965 -0.5083990292 -0.3926978918 C3 -0.0791469000 2
C20_1 C 0.0081044740 -0.7244054422 -0.4428158481 C3 0.5462276000 2
C18_1 C 0.0312882805 -0.1405051246 -0.3154118685 C3 -0.1116500000 2
H12_1 H -0.0280963913 -0.0019240773 -0.2904631759 H 0.1116500000 0
C19_1 C 0.0609877192 -0.3197609769 -0.3523554579 C3 -0.1116500000 2
H13_1 H 0.0744658100 -0.6503756814 -0.4219837231 H 0.1116500000 0
O0_1 O 0.0391089091 -0.8758074417 -0.4753627191 O2 -0.4429420000 3
O1_1 O -0.0245487927 -0.7527227861 -0.4511708164 O1 -0.4592050000 2
H14_1 H 0.0373466324 0.0141524601 -0.2837783682 H 0.1116500000 0
H15_1 H 0.0906289202 -0.3079092473 -0.3504109230 H 0.1116500000 0
H16_1 H 0.0317360260 -1.0198124119 -0.5039973232 H 0.3386910000 0
#END
#############################################################################################
# Avant-garde Materials Simulation           
# XXIII NEUMANN/KENDRICK/LEUSEN Z'=1and2, RANK 21, ENERGY -150.96461385320853 kcal/mol/atom
#############################################################################################

data_rank_000021
_symmetry_cell_setting monoclinic
_symmetry_space_group_name_H-M 'P 2_1/c'
_symmetry_Int_Tables_number 14
loop_
_symmetry_equiv_pos_site_id
_symmetry_equiv_pos_as_xyz
1 x,y,z
2 -x,y+1/2,-z+1/2
3 -x,-y,-z
4 x,-y+1/2,z+1/2
_cell_length_a 8.3686141005
_cell_length_b 23.7359787985
_cell_length_c 19.4395595920
_cell_angle_alpha 90.0000000000
_cell_angle_beta 70.5086162808
_cell_angle_gamma 90.0000000000
loop_
_atom_site_label
_atom_site_type_symbol
_atom_site_fract_x
_atom_site_fract_y
_atom_site_fract_z
_atom_site_fftype
_atom_site_charge
_atom_site_hybridization
C0_0 C -0.8703705964 0.4304645359 0.6544721697 C3 0.0464775000 2
C1_0 C -0.8802460715 0.4689726552 0.6016047555 C3 -0.1003135000 2
C2_0 C -0.9534135144 0.4436400157 0.7281479184 C3 -0.1660725000 2
C6_0 C -0.7769283880 0.3754711114 0.6337425910 C4 0.0455393400 3
C3_0 C -0.9718207168 0.5190884345 0.6214902099 C3 -0.0204136000 2
H0_0 H -0.8162407022 0.4604073657 0.5438233875 H 0.1116500000 0
C4_0 C -1.0460428692 0.4931180940 0.7483414541 C3 -0.0458910000 2
H1_0 H -0.9453209195 0.4148484168 0.7705802224 H 0.1116500000 0
C7_0 C -0.8985241429 0.3248768258 0.6444489280 C4 0.0455393400 3
H3_0 H -0.6917717475 0.3768772866 0.5767456178 H 0.0084140800 0
H4_0 H -0.6959783265 0.3690482641 0.6674967816 H 0.0084140800 0
C5_0 C -1.0570138446 0.5310576471 0.6951930949 C3 -0.0204136000 2
Cl1_0 Cl -0.9774259058 0.5660018379 0.5543684142 Cl -0.0453454000 0
H2_0 H -1.1114475204 0.5029618651 0.8055064847 H 0.1116500000 0
C8_0 C -0.8084752075 0.2688950504 0.6299745209 C3 0.0464775000 2
H5_0 H -0.9872695506 0.3257535842 0.7009441057 H 0.0084140800 0
H6_0 H -0.9758315126 0.3297661003 0.6088850360 H 0.0084140800 0
Cl0_0 Cl -1.1734364915 0.5919844361 0.7219825310 Cl -0.0453454000 0
C9_0 C -0.8102462524 0.2347658028 0.5714473709 C3 -0.1660725000 2
C10_0 C -0.7209328795 0.2491198729 0.6754466350 C3 -0.1660725000 2
C11_0 C -0.7279744626 0.1827169234 0.5587338360 C3 -0.1888895000 2
H7_0 H -0.8777654997 0.2488505510 0.5352096299 H 0.1116500000 0
C12_0 C -0.6393849136 0.1971426901 0.6636416994 C3 -0.1888895000 2
H8_0 H -0.7188673062 0.2743370833 0.7221099705 H 0.1116500000 0
C13_0 C -0.6422204614 0.1631890308 0.6048922291 C3 0.2632040000 2
H9_0 H -0.7304221875 0.1568071349 0.5127665373 H 0.1116500000 0
H10_0 H -0.5754929318 0.1825045583 0.7008407599 H 0.1116500000 0
N0_0 N -0.5712636115 0.1087289047 0.5932705723 N -0.5329660000 2
C14_0 C -0.4166316257 0.0918395859 0.5950751915 C3 0.4578075000 2
H11_0 H -0.6410465814 0.0771683909 0.5814608787 H 0.3155160000 0
C15_0 C -0.3703472839 0.0332357460 0.5887494299 C3 -0.2871177000 2
C16_0 C -0.2942864806 0.1314592966 0.5998432866 C3 -0.1888895000 2
C17_0 C -0.2056627538 0.0177270814 0.5865758574 C3 -0.0791469000 2
C20_0 C -0.4870402519 -0.0105656672 0.5826362357 C3 0.5462276000 2
C18_0 C -0.1347817266 0.1144821565 0.5979059735 C3 -0.1116500000 2
H12_0 H -0.3252097471 0.1761189710 0.6033887310 H 0.1116500000 0
C19_0 C -0.0883976857 0.0573168953 0.5910810756 C3 -0.1116500000 2
H13_0 H -0.1709661863 -0.0265875656 0.5800610009 H 0.1116500000 0
O0_0 O -0.4307100088 -0.0633662321 0.5786483634 O2 -0.4429420000 3
O1_0 O -0.6343091700 -0.0002879923 0.5811924700 O1 -0.4592050000 2
H14_0 H -0.0438039625 0.1464591026 0.6009345290 H 0.1116500000 0
H15_0 H 0.0384485638 0.0442976136 0.5882123082 H 0.1116500000 0
H16_0 H -0.5231423728 -0.0909044300 0.5760545593 H 0.3386910000 0
H6_1 H -0.6613078483 0.5164663851 0.7163871567 H 0.0084140800 0
C7_1 C -0.5440233166 0.5390024967 0.6859597709 C4 0.0455393400 3
C6_1 C -0.4329143943 0.5007921300 0.6256483706 C4 0.0455393400 3
C8_1 C -0.5917966713 0.5947397149 0.6609770778 C3 0.0464775000 2
H5_1 H -0.4791296909 0.5475161973 0.7257771902 H 0.0084140800 0
C0_1 C -0.4030767801 0.4429473944 0.6514970562 C3 0.0464775000 2
H3_1 H -0.4907398328 0.4960061033 0.5826611208 H 0.0084140800 0
H4_1 H -0.3086611135 0.5208671455 0.5990561487 H 0.0084140800 0
C9_1 C -0.7438368385 0.6203335734 0.7032963555 C3 -0.1660725000 2
C10_1 C -0.4909434699 0.6235598444 0.5986310291 C3 -0.1660725000 2
C1_1 C -0.3561402223 0.3985042698 0.6014020579 C3 -0.1003135000 2
C2_1 C -0.4202850114 0.4316652955 0.7243645275 C3 -0.1660725000 2
C11_1 C -0.7956726044 0.6718427670 0.6842399194 C3 -0.1888895000 2
H7_1 H -0.8228711585 0.5993772563 0.7529066387 H 0.1116500000 0
C12_1 C -0.5420693280 0.6751644682 0.5782956066 C3 -0.1888895000 2
H8_1 H -0.3699801884 0.6057313278 0.5648493328 H 0.1116500000 0
C3_1 C -0.3279616060 0.3444495652 0.6230368259 C3 -0.0204136000 2
H0_1 H -0.3427414121 0.4054421350 0.5443240410 H 0.1116500000 0
C4_1 C -0.3926096687 0.3778211328 0.7464607888 C3 -0.0458910000 2
H1_1 H -0.4568072062 0.4649943269 0.7651075361 H 0.1116500000 0
C13_1 C -0.6959203095 0.6996311637 0.6206615441 C3 0.2632040000 2
H9_1 H -0.9132711427 0.6908521822 0.7191429512 H 0.1116500000 0
H10_1 H -0.4634502655 0.6966598332 0.5289781839 H 0.1116500000 0
C5_1 C -0.3480974961 0.3336568289 0.6963777275 C3 -0.0204136000 2
Cl1_1 Cl -0.2687371124 0.2916845466 0.5585204024 Cl -0.0453454000 0
H2_1 H -0.4045467271 0.3695794107 0.8030177953 H 0.1116500000 0
N0_1 N -0.7430461248 0.7524193024 0.6006736228 N -0.5329660000 2
Cl0_1 Cl -0.3187100557 0.2671642571 0.7258744881 Cl -0.0453454000 0
C14_1 C -0.9038952514 0.7698736757 0.6081437184 C3 0.4578075000 2
H11_1 H -0.6525412821 0.7830779014 0.5837397108 H 0.3155160000 0
C15_1 C -0.9411865631 0.8282746106 0.6022917716 C3 -0.2871177000 2
C16_1 C -1.0373586722 0.7304556661 0.6190175821 C3 -0.1888895000 2
C17_1 C -1.1091304973 0.8442757804 0.6102021547 C3 -0.0791469000 2
C20_1 C -0.8108559937 0.8717612181 0.5890687682 C3 0.5462276000 2
C18_1 C -1.2000900006 0.7477221593 0.6265701793 C3 -0.1116500000 2
H12_1 H -1.0099680169 0.6857533521 0.6203201107 H 0.1116500000 0
C19_1 C -1.2381575175 0.8051127345 0.6230423382 C3 -0.1116500000 2
H13_1 H -1.1356851537 0.8887224144 0.6057160377 H 0.1116500000 0
O0_1 O -0.8641923075 0.9244163175 0.5882600905 O2 -0.4429420000 3
O1_1 O -0.6568886498 0.8612244244 0.5797629539 O1 -0.4592050000 2
H14_1 H -1.2993978518 0.7161249809 0.6346651450 H 0.1116500000 0
H15_1 H -1.3666551419 0.8184241720 0.6293005784 H 0.1116500000 0
H16_1 H -0.7659807875 0.9519818640 0.5815016094 H 0.3386910000 0
#END
#############################################################################################
# Avant-garde Materials Simulation           
# XXIII NEUMANN/KENDRICK/LEUSEN Z'=1and2, RANK 22, ENERGY -150.96417469924822 kcal/mol/atom
#############################################################################################

data_rank_000022
_symmetry_cell_setting triclinic
_symmetry_space_group_name_H-M 'P -1'
_symmetry_Int_Tables_number 2
loop_
_symmetry_equiv_pos_site_id
_symmetry_equiv_pos_as_xyz
1 x,y,z
2 -x,-y,-z
_cell_length_a 8.2000353064
_cell_length_b 9.5046829649
_cell_length_c 23.9363260224
_cell_angle_alpha 94.2730534128
_cell_angle_beta 80.4784769050
_cell_angle_gamma 104.6460833528
loop_
_atom_site_label
_atom_site_type_symbol
_atom_site_fract_x
_atom_site_fract_y
_atom_site_fract_z
_atom_site_fftype
_atom_site_charge
_atom_site_hybridization
C0_0 C 0.1638576239 0.9458968493 0.3120849703 C3 0.0464775000 2
C1_0 C 0.2235476241 1.0446641534 0.3546808483 C3 -0.1003135000 2
C2_0 C 0.2181933866 0.8162560913 0.3036914983 C3 -0.1660725000 2
C6_0 C 0.0424303913 0.9775203817 0.2768194204 C4 0.0455393400 3
C3_0 C 0.3336048638 1.0150593811 0.3883710075 C3 -0.0204136000 2
H0_0 H 0.1836336209 1.1463263211 0.3623861588 H 0.1116500000 0
C4_0 C 0.3292293429 0.7864293096 0.3366263739 C3 -0.0458910000 2
H1_0 H 0.1748821812 0.7380592561 0.2702543180 H 0.1116500000 0
C7_0 C -0.1438059273 0.8911828624 0.2947593871 C4 0.0455393400 3
H3_0 H 0.0469419081 1.0945125200 0.2802902085 H 0.0084140800 0
H4_0 H 0.0821027918 0.9513337160 0.2318299350 H 0.0084140800 0
C5_0 C 0.3866376393 0.8849977776 0.3796288563 C3 -0.0204136000 2
Cl1_0 Cl 0.4030570330 1.1408476726 0.4404722792 Cl -0.0453454000 0
H2_0 H 0.3762343078 0.6882598913 0.3284745805 H 0.1116500000 0
C8_0 C -0.2599106330 0.9212465390 0.2569774182 C3 0.0464775000 2
H5_0 H -0.1488623112 0.7741164417 0.2928800593 H 0.0084140800 0
H6_0 H -0.1856271994 0.9203111146 0.3391739777 H 0.0084140800 0
Cl0_0 Cl 0.5235888243 0.8457530175 0.4202453430 Cl -0.0453454000 0
C9_0 C -0.2913992808 0.8336096099 0.2083184094 C3 -0.1660725000 2
C10_0 C -0.3307768457 1.0419631350 0.2670859865 C3 -0.1660725000 2
C11_0 C -0.3856471525 0.8670932410 0.1700885228 C3 -0.1888895000 2
H7_0 H -0.2384416262 0.7386430763 0.1998068624 H 0.1116500000 0
C12_0 C -0.4264315382 1.0762531700 0.2294459767 C3 -0.1888895000 2
H8_0 H -0.3124737914 1.1100587104 0.3053570407 H 0.1116500000 0
C13_0 C -0.4519142726 0.9903821870 0.1800617028 C3 0.2632040000 2
H9_0 H -0.4049093411 0.8002796042 0.1316250269 H 0.1116500000 0
H10_0 H -0.4814445868 1.1700289761 0.2380025034 H 0.1116500000 0
N0_0 N -0.5352922596 1.0343437797 0.1396128223 N -0.5329660000 2
C14_0 C -0.6700992017 0.9507523041 0.1161574664 C3 0.4578075000 2
H11_0 H -0.4795997969 1.1309242622 0.1202227773 H 0.3155160000 0
C15_0 C -0.7191349156 0.9957095159 0.0669471016 C3 -0.2871177000 2
C16_0 C -0.7704449730 0.8203439841 0.1412137864 C3 -0.1888895000 2
C17_0 C -0.8692829645 0.9140808773 0.0473736525 C3 -0.0791469000 2
C20_0 C -0.6169337641 1.1241141060 0.0366239643 C3 0.5462276000 2
C18_0 C -0.9175072542 0.7438055740 0.1209892271 C3 -0.1116500000 2
H12_0 H -0.7309066157 0.7825070752 0.1774427014 H 0.1116500000 0
C19_0 C -0.9700508651 0.7908542124 0.0741946157 C3 -0.1116500000 2
H13_0 H -0.9044192146 0.9505503651 0.0100498962 H 0.1116500000 0
O0_0 O -0.6681701869 1.1485632704 -0.0107671694 O2 -0.4429420000 3
O1_0 O -0.4865611431 1.2077104561 0.0534108918 O1 -0.4592050000 2
H14_0 H -0.9929722485 0.6451260685 0.1419786452 H 0.1116500000 0
H15_0 H -1.0864840567 0.7307012689 0.0586998389 H 0.1116500000 0
H16_0 H -0.5917645941 1.2434191618 -0.0273577645 H 0.3386910000 0
Cl0_1 Cl -0.0741045941 0.7823325273 0.4476816325 Cl -0.0453454000 0
C5_1 C -0.0331864089 0.7319631461 0.5107503763 C3 -0.0204136000 2
C3_1 C -0.1314456939 0.6039827779 0.5366855199 C3 -0.0204136000 2
C4_1 C 0.1001170435 0.8196259036 0.5364071083 C3 -0.0458910000 2
C1_1 C -0.0920936708 0.5627037972 0.5867340859 C3 -0.1003135000 2
Cl1_1 Cl -0.3022022431 0.4965317978 0.5081428358 Cl -0.0453454000 0
C2_1 C 0.1356455878 0.7788404153 0.5868089369 C3 -0.1660725000 2
H2_1 H 0.1755743169 0.9198843844 0.5166764862 H 0.1116500000 0
C0_1 C 0.0418215895 0.6489946454 0.6124751392 C3 0.0464775000 2
H0_1 H -0.1665229793 0.4600861879 0.6049372833 H 0.1116500000 0
H1_1 H 0.2410493350 0.8490964691 0.6055797250 H 0.1116500000 0
C6_1 C 0.0873397023 0.6029133038 0.6657438434 C4 0.0455393400 3
C7_1 C 0.2617598008 0.5648283619 0.6554114651 C4 0.0455393400 3
H3_1 H -0.0128101016 0.5092688635 0.6830255960 H 0.0084140800 0
H4_1 H 0.0899439473 0.6918607797 0.6981737250 H 0.0084140800 0
C8_1 C 0.3407180366 0.5599008998 0.7077896635 C3 0.0464775000 2
H5_1 H 0.3520245765 0.6445875321 0.6269909563 H 0.0084140800 0
H6_1 H 0.2496266383 0.4600188571 0.6313364231 H 0.0084140800 0
C9_1 C 0.2481960652 0.5477677465 0.7626882782 C3 -0.1660725000 2
C10_1 C 0.5167613879 0.5706973048 0.7022365603 C3 -0.1660725000 2
C11_1 C 0.3277359260 0.5468414500 0.8098066774 C3 -0.1888895000 2
H7_1 H 0.1120498012 0.5430361109 0.7696458714 H 0.1116500000 0
C12_1 C 0.5974999295 0.5676902263 0.7488265989 C3 -0.1888895000 2
H8_1 H 0.5927219735 0.5817904211 0.6600298987 H 0.1116500000 0
C13_1 C 0.5032667395 0.5554016707 0.8037466797 C3 0.2632040000 2
H9_1 H 0.2539243083 0.5416736119 0.8522848041 H 0.1116500000 0
H10_1 H 0.7334564435 0.5725124476 0.7424556558 H 0.1116500000 0
N0_1 N 0.5719878908 0.5419928256 0.8522960235 N -0.5329660000 2
C14_1 C 0.7284348771 0.6085150611 0.8672275066 C3 0.4578075000 2
H11_1 H 0.4946412568 0.4758594941 0.8830115124 H 0.3155160000 0
C15_1 C 0.7775458729 0.5652577237 0.9169104972 C3 -0.2871177000 2
C16_1 C 0.8420429211 0.7248538813 0.8366936586 C3 -0.1888895000 2
C17_1 C 0.9374859332 0.6366666356 0.9323418729 C3 -0.0791469000 2
C20_1 C 0.6650703123 0.4503388642 0.9525988145 C3 0.5462276000 2
C18_1 C 0.9968456941 0.7942381045 0.8537347430 C3 -0.1116500000 2
H12_1 H 0.8030658193 0.7645889832 0.8007922213 H 0.1116500000 0
C19_1 C 1.0471383325 0.7496075119 0.9014444430 C3 -0.1116500000 2
H13_1 H 0.9735104958 0.6015007339 0.9697829399 H 0.1116500000 0
O0_1 O 0.7263123268 0.4168763321 0.9963168428 O2 -0.4429420000 3
O1_1 O 0.5166229525 0.3861675915 0.9430755223 O1 -0.4592050000 2
H14_1 H 1.0790591368 0.8861311875 0.8300573843 H 0.1116500000 0
H15_1 H 1.1686843955 0.8047510746 0.9147997868 H 0.1116500000 0
H16_1 H 0.6379651038 0.3341946637 1.0179058080 H 0.3386910000 0
#END
#############################################################################################
# Avant-garde Materials Simulation           
# XXIII NEUMANN/KENDRICK/LEUSEN Z'=1and2, RANK 23, ENERGY -150.96408758697564 kcal/mol/atom
#############################################################################################

data_rank_000023
_symmetry_cell_setting orthorhombic
_symmetry_space_group_name_H-M 'P n a 2_1'
_symmetry_Int_Tables_number 33
loop_
_symmetry_equiv_pos_site_id
_symmetry_equiv_pos_as_xyz
1 x,y,z
2 -x,-y,z+1/2
3 x+1/2,-y+1/2,z
4 -x+1/2,y+1/2,z+1/2
_cell_length_a 23.0201048002
_cell_length_b 4.5800202531
_cell_length_c 34.2097007151
_cell_angle_alpha 90.0000000000
_cell_angle_beta 90.0000000000
_cell_angle_gamma 90.0000000000
loop_
_atom_site_label
_atom_site_type_symbol
_atom_site_fract_x
_atom_site_fract_y
_atom_site_fract_z
_atom_site_fftype
_atom_site_charge
_atom_site_hybridization
C0_0 C -0.2933025667 0.0683911487 0.1720307186 C3 0.0464775000 2
C1_0 C -0.2462093603 0.0119581511 0.1967012758 C3 -0.1003135000 2
C2_0 C -0.3462400338 -0.0700634316 0.1801423955 C3 -0.1660725000 2
C6_0 C -0.2860070048 0.2620160735 0.1368834324 C4 0.0455393400 3
C3_0 C -0.2511238775 -0.1798877662 0.2282268916 C3 -0.0204136000 2
H0_0 H -0.2047911700 0.1218981312 0.1919413910 H 0.1116500000 0
C4_0 C -0.3517601309 -0.2602192105 0.2116379829 C3 -0.0458910000 2
H1_0 H -0.3835861437 -0.0306417910 0.1612487118 H 0.1116500000 0
C7_0 C -0.2639345924 0.0915970237 0.1007915583 C4 0.0455393400 3
H3_0 H -0.3275884816 0.3667470960 0.1295076651 H 0.0084140800 0
H4_0 H -0.2553299766 0.4395302431 0.1435383923 H 0.0084140800 0
C5_0 C -0.3042816167 -0.3185352808 0.2358431284 C3 -0.0204136000 2
Cl1_0 Cl -0.1911336440 -0.2395669223 0.2574522313 Cl -0.0453454000 0
H2_0 H -0.3930525260 -0.3664214448 0.2179369710 H 0.1116500000 0
C8_0 C -0.2565041408 0.2863026587 0.0657444671 C3 0.0464775000 2
H5_0 H -0.2222815001 -0.0132775819 0.1080073971 H 0.0084140800 0
H6_0 H -0.2944974055 -0.0863885762 0.0941966890 H 0.0084140800 0
Cl0_0 Cl -0.3122347963 -0.5557804590 0.2744370017 Cl -0.0453454000 0
C9_0 C -0.2016808352 0.3897387007 0.0546415127 C3 -0.1660725000 2
C10_0 C -0.3045041176 0.3811751176 0.0440850668 C3 -0.1660725000 2
C11_0 C -0.1948772389 0.5760994393 0.0228549734 C3 -0.1888895000 2
H7_0 H -0.1631847974 0.3165773150 0.0705244821 H 0.1116500000 0
C12_0 C -0.2985445098 0.5701770652 0.0124131464 C3 -0.1888895000 2
H8_0 H -0.3479543864 0.3085951995 0.0523748648 H 0.1116500000 0
C13_0 C -0.2431935994 0.6657870267 0.0007680613 C3 0.2632040000 2
H9_0 H -0.1516042491 0.6484959040 0.0142298585 H 0.1116500000 0
H10_0 H -0.3373740544 0.6463805618 -0.0025800439 H 0.1116500000 0
N0_0 N -0.2330563659 0.8511826615 -0.0311240020 N -0.5329660000 2
C14_0 C -0.2565387402 0.8417460388 -0.0680297008 C3 0.4578075000 2
H11_0 H -0.1969054174 0.9815246141 -0.0295456872 H 0.3155160000 0
C15_0 C -0.2333053430 1.0240397839 -0.0983652543 C3 -0.2871177000 2
C16_0 C -0.3024515784 0.6510134565 -0.0782055124 C3 -0.1888895000 2
C17_0 C -0.2571239272 1.0100400551 -0.1361887358 C3 -0.0791469000 2
C20_0 C -0.1845616011 1.2228813999 -0.0918246873 C3 0.5462276000 2
C18_0 C -0.3244910842 0.6422206591 -0.1158751471 C3 -0.1116500000 2
H12_0 H -0.3198387978 0.5008662983 -0.0566119948 H 0.1116500000 0
C19_0 C -0.3020999335 0.8218171384 -0.1453823825 C3 -0.1116500000 2
H13_0 H -0.2389752428 1.1529866712 -0.1583935882 H 0.1116500000 0
O0_0 O -0.1675454076 1.3768575171 -0.1225652553 O2 -0.4429420000 3
O1_0 O -0.1595963421 1.2483608832 -0.0591115072 O1 -0.4592050000 2
H14_0 H -0.3595165788 0.4890525682 -0.1221756082 H 0.1116500000 0
H15_0 H -0.3187859800 0.8107282774 -0.1751138781 H 0.1116500000 0
H16_0 H -0.1350813658 1.5199080844 -0.1148491196 H 0.3386910000 0
H0_1 H -0.4356089138 0.4276622137 0.1472124939 H 0.1116500000 0
C1_1 C -0.4785248130 0.5011377404 0.1379696493 C3 -0.1003135000 2
C0_1 C -0.5282184144 0.4025903687 0.1574657144 C3 0.0464775000 2
C3_1 C -0.4826578974 0.6919642435 0.1062502561 C3 -0.0204136000 2
C2_1 C -0.5824339225 0.4995320466 0.1440167190 C3 -0.1660725000 2
C6_1 C -0.5232382748 0.2066674040 0.1926410803 C4 0.0455393400 3
C5_1 C -0.5371202851 0.7894562424 0.0933876551 C3 -0.0204136000 2
Cl1_1 Cl -0.4200114834 0.8033489822 0.0827752451 Cl -0.0453454000 0
C4_1 C -0.5870355229 0.6899628516 0.1124584711 C3 -0.0458910000 2
H1_1 H -0.6219173251 0.4232077002 0.1584018866 H 0.1116500000 0
C7_1 C -0.5231909579 0.3789701256 0.2315373256 C4 0.0455393400 3
H3_1 H -0.5593943593 0.0494741647 0.1929621624 H 0.0084140800 0
H4_1 H -0.4830854200 0.0771755367 0.1907531167 H 0.0084140800 0
Cl0_1 Cl -0.5427678381 1.0236975300 0.0542580501 Cl -0.0453454000 0
H2_1 H -0.6293769902 0.7623378025 0.1020187343 H 0.1116500000 0
C8_1 C -0.5148452684 0.1850880867 0.2666478866 C3 0.0464775000 2
H5_1 H -0.4885517293 0.5446859956 0.2306086792 H 0.0084140800 0
H6_1 H -0.5642284793 0.5004873741 0.2342393060 H 0.0084140800 0
C9_1 C -0.5618669407 0.0967219179 0.2896478506 C3 -0.1660725000 2
C10_1 C -0.4596010762 0.0813050149 0.2769900170 C3 -0.1660725000 2
C11_1 C -0.5546552158 -0.0845694359 0.3220637420 C3 -0.1888895000 2
H7_1 H -0.6054117411 0.1723279997 0.2820338221 H 0.1116500000 0
C12_1 C -0.4515156821 -0.0960789037 0.3095296459 C3 -0.1888895000 2
H8_1 H -0.4217177918 0.1460781834 0.2598743684 H 0.1116500000 0
C13_1 C -0.4989267386 -0.1782149621 0.3330895981 C3 0.2632040000 2
H9_1 H -0.5928525509 -0.1549264255 0.3382462615 H 0.1116500000 0
H10_1 H -0.4079384360 -0.1680160241 0.3175868881 H 0.1116500000 0
N0_1 N -0.4873901981 -0.3552242686 0.3656452065 N -0.5329660000 2
C14_1 C -0.5097673489 -0.3413504663 0.4028384729 C3 0.4578075000 2
H11_1 H -0.4513388247 -0.4862120239 0.3638783646 H 0.3155160000 0
C15_1 C -0.4855182925 -0.5198366458 0.4332471305 C3 -0.2871177000 2
C16_1 C -0.5555157091 -0.1502329568 0.4132653681 C3 -0.1888895000 2
C17_1 C -0.5081260466 -0.5017092797 0.4714249262 C3 -0.0791469000 2
C20_1 C -0.4374039092 -0.7217063888 0.4262004934 C3 0.5462276000 2
C18_1 C -0.5768355437 -0.1398007702 0.4511205104 C3 -0.1116500000 2
H12_1 H -0.5735317006 -0.0022415887 0.3916317408 H 0.1116500000 0
C19_1 C -0.5535294385 -0.3160927204 0.4806884038 C3 -0.1116500000 2
H13_1 H -0.4889701922 -0.6408428690 0.4937524898 H 0.1116500000 0
O0_1 O -0.4199477105 -0.8749427188 0.4568732846 O2 -0.4429420000 3
O1_1 O -0.4135247898 -0.7514369523 0.3931837164 O1 -0.4592050000 2
H14_1 H -0.6119895293 0.0123876277 0.4575498132 H 0.1116500000 0
H15_1 H -0.5698990535 -0.3042315176 0.5105075123 H 0.1116500000 0
H16_1 H -0.3881547865 -1.0212849507 0.4488968800 H 0.3386910000 0
#END
#############################################################################################
# Avant-garde Materials Simulation           
# XXIII NEUMANN/KENDRICK/LEUSEN Z'=1and2, RANK 24, ENERGY -150.96155742466161 kcal/mol/atom
#############################################################################################

data_rank_000024
_symmetry_cell_setting monoclinic
_symmetry_space_group_name_H-M 'P 2_1/c'
_symmetry_Int_Tables_number 14
loop_
_symmetry_equiv_pos_site_id
_symmetry_equiv_pos_as_xyz
1 x,y,z
2 -x,y+1/2,-z+1/2
3 -x,-y,-z
4 x,-y+1/2,z+1/2
_cell_length_a 8.0856823378
_cell_length_b 10.6613728284
_cell_length_c 42.4308034447
_cell_angle_alpha 90.0000000000
_cell_angle_beta 94.3204143321
_cell_angle_gamma 90.0000000000
loop_
_atom_site_label
_atom_site_type_symbol
_atom_site_fract_x
_atom_site_fract_y
_atom_site_fract_z
_atom_site_fftype
_atom_site_charge
_atom_site_hybridization
C0_0 C -0.1199814769 0.0306459596 -0.7628139304 C3 0.0464775000 2
C1_0 C -0.0432890496 0.1361566746 -0.7748221656 C3 -0.1003135000 2
C2_0 C -0.0718127313 -0.0879917524 -0.7729357347 C3 -0.1660725000 2
C6_0 C -0.2519282378 0.0455789691 -0.7398661094 C4 0.0455393400 3
C3_0 C 0.0791441027 0.1243774103 -0.7960513304 C3 -0.0204136000 2
H0_0 H -0.0790998669 0.2300317232 -0.7677869049 H 0.1116500000 0
C4_0 C 0.0504380799 -0.1010749483 -0.7941998754 C3 -0.0458910000 2
H1_0 H -0.1319470328 -0.1714157440 -0.7643463486 H 0.1116500000 0
C7_0 C -0.4162446785 0.1013974932 -0.7547381162 C4 0.0455393400 3
H3_0 H -0.2778127831 -0.0457441201 -0.7293004310 H 0.0084140800 0
H4_0 H -0.2057055783 0.1067559781 -0.7201980105 H 0.0084140800 0
C5_0 C 0.1266446587 0.0048344381 -0.8058941051 C3 -0.0204136000 2
Cl1_0 Cl 0.1697693321 0.2571078250 -0.8101972480 Cl -0.0453454000 0
H2_0 H 0.0865212218 -0.1934737466 -0.8022223278 H 0.1116500000 0
C8_0 C -0.5376199870 0.1224456933 -0.7300342702 C3 0.0464775000 2
H5_0 H -0.3904074990 0.1905600559 -0.7665421780 H 0.0084140800 0
H6_0 H -0.4694545177 0.0377458270 -0.7732353063 H 0.0084140800 0
Cl0_0 Cl 0.2753230794 -0.0126547843 -0.8327638551 Cl -0.0453454000 0
C9_0 C -0.6632178801 0.0359540092 -0.7248484126 C3 -0.1660725000 2
C10_0 C -0.5226143590 0.2271909551 -0.7100902035 C3 -0.1660725000 2
C11_0 C -0.7679373324 0.0526774114 -0.7006494854 C3 -0.1888895000 2
H7_0 H -0.6795565353 -0.0464604269 -0.7400384213 H 0.1116500000 0
C12_0 C -0.6268581694 0.2459551272 -0.6858607035 C3 -0.1888895000 2
H8_0 H -0.4272760130 0.2973422742 -0.7135964861 H 0.1116500000 0
C13_0 C -0.7511364470 0.1578094523 -0.6805497512 C3 0.2632040000 2
H9_0 H -0.8644046450 -0.0163723239 -0.6969804379 H 0.1116500000 0
H10_0 H -0.6140584559 0.3313647460 -0.6719156400 H 0.1116500000 0
N0_0 N -0.8669507556 0.1702214963 -0.6579588780 N -0.5329660000 2
C14_0 C -0.8687973805 0.2437219863 -0.6314189136 C3 0.4578075000 2
H11_0 H -0.9750509146 0.1205229423 -0.6621820846 H 0.3155160000 0
C15_0 C -1.0210502800 0.2588300090 -0.6164233434 C3 -0.2871177000 2
C16_0 C -0.7248839273 0.3012590199 -0.6169602823 C3 -0.1888895000 2
C17_0 C -1.0228567959 0.3336779500 -0.5890939333 C3 -0.0791469000 2
C20_0 C -1.1731451612 0.1925210163 -0.6275109354 C3 0.5462276000 2
C18_0 C -0.7312072875 0.3729059919 -0.5898110483 C3 -0.1116500000 2
H12_0 H -0.6061719606 0.2866199577 -0.6266976612 H 0.1116500000 0
C19_0 C -0.8810047753 0.3919054033 -0.5758598588 C3 -0.1116500000 2
H13_0 H -1.1398124432 0.3439271025 -0.5782848507 H 0.1116500000 0
O0_0 O -1.3042270265 0.2126429440 -0.6112129313 O2 -0.4429420000 3
O1_0 O -1.1810200918 0.1179687038 -0.6507632969 O1 -0.4592050000 2
H14_0 H -0.6167232255 0.4150343468 -0.5794365012 H 0.1116500000 0
H15_0 H -0.8862344008 0.4500617192 -0.5548601031 H 0.1116500000 0
H16_0 H -1.3933023018 0.1461445777 -0.6170413812 H 0.3386910000 0
H15_1 H -0.3333246638 0.0463455113 -0.8283928523 H 0.1116500000 0
C19_1 C -0.3057213336 0.1268676339 -0.8428655982 C3 -0.1116500000 2
C17_1 C -0.4022936691 0.2339151771 -0.8426446551 C3 -0.0791469000 2
C18_1 C -0.1724963625 0.1234229775 -0.8621926320 C3 -0.1116500000 2
C15_1 C -0.3691526217 0.3396653064 -0.8611271926 C3 -0.2871177000 2
H13_1 H -0.5086957194 0.2375748492 -0.8284278444 H 0.1116500000 0
C16_1 C -0.1348179359 0.2257350733 -0.8804338331 C3 -0.1888895000 2
H14_1 H -0.0977854504 0.0387442296 -0.8633811275 H 0.1116500000 0
C14_1 C -0.2301987129 0.3370689821 -0.8803334900 C3 0.4578075000 2
C20_1 C -0.4825010338 0.4465912611 -0.8611826434 C3 0.5462276000 2
H12_1 H -0.0340145512 0.2183717087 -0.8958876284 H 0.1116500000 0
N0_1 N -0.1993640421 0.4383454884 -0.8988420397 N -0.5329660000 2
O0_1 O -0.6003212298 0.4404369369 -0.8411130725 O2 -0.4429420000 3
O1_1 O -0.4729408097 0.5395352726 -0.8794701078 O1 -0.4592050000 2
C13_1 C -0.0699120150 0.4620595071 -0.9181057456 C3 0.2632040000 2
H11_1 H -0.2913645145 0.5046945121 -0.8990988327 H 0.3155160000 0
H16_1 H -0.6777339653 0.5161942597 -0.8440589373 H 0.3386910000 0
C11_1 C 0.0936531070 0.4190619469 -0.9121134711 C3 -0.1888895000 2
C12_1 C -0.1062035693 0.5411147893 -0.9442832090 C3 -0.1888895000 2
C9_1 C 0.2151744759 0.4540086631 -0.9320975830 C3 -0.1660725000 2
H9_1 H 0.1286240185 0.3623627894 -0.8913596806 H 0.1116500000 0
C10_1 C 0.0166115848 0.5765830639 -0.9636195451 C3 -0.1660725000 2
H10_1 H -0.2327358823 0.5758343684 -0.9489127335 H 0.1116500000 0
C8_1 C 0.1802786017 0.5336055120 -0.9579307623 C3 0.0464775000 2
H7_1 H 0.3416448614 0.4201224696 -0.9269880941 H 0.1116500000 0
H8_1 H -0.0152878801 0.6385385337 -0.9836377691 H 0.1116500000 0
C7_1 C 0.3121986098 0.5753842173 -0.9788567199 C4 0.0455393400 3
C6_1 C 0.3543383372 0.7167058966 -0.9754167122 C4 0.0455393400 3
H5_1 H 0.4254793798 0.5193459918 -0.9739681646 H 0.0084140800 0
H6_1 H 0.2689428497 0.5575784392 -1.0036905019 H 0.0084140800 0
C0_1 C 0.4460930361 0.7653096938 -1.0025538729 C3 0.0464775000 2
H3_1 H 0.2374555119 0.7692653026 -0.9746218692 H 0.0084140800 0
H4_1 H 0.4256467841 0.7334858535 -0.9527083621 H 0.0084140800 0
C1_1 C 0.6158779623 0.7917876413 -0.9992074758 C3 -0.1003135000 2
C2_1 C 0.3615076851 0.7825799476 -1.0323731561 C3 -0.1660725000 2
C3_1 C 0.6994455403 0.8344767874 -1.0248386516 C3 -0.0204136000 2
H0_1 H 0.6856390166 0.7803849892 -0.9763709260 H 0.1116500000 0
C4_1 C 0.4435412046 0.8254407680 -1.0579214214 C3 -0.0458910000 2
H1_1 H 0.2290630550 0.7620301982 -1.0357692791 H 0.1116500000 0
C5_1 C 0.6132474604 0.8514893371 -1.0544287348 C3 -0.0204136000 2
Cl1_1 Cl 0.9091071682 0.8667297959 -1.0193820883 Cl -0.0453454000 0
H2_1 H 0.3767905072 0.8390242740 -1.0809200573 H 0.1116500000 0
Cl0_1 Cl 0.7109039155 0.9035375400 -1.0867806256 Cl -0.0453454000 0
#END
#############################################################################################
# Avant-garde Materials Simulation           
# XXIII NEUMANN/KENDRICK/LEUSEN Z'=1and2, RANK 25, ENERGY -150.96029348943858 kcal/mol/atom
#############################################################################################

data_rank_000025
_symmetry_cell_setting triclinic
_symmetry_space_group_name_H-M 'P -1'
_symmetry_Int_Tables_number 2
loop_
_symmetry_equiv_pos_site_id
_symmetry_equiv_pos_as_xyz
1 x,y,z
2 -x,-y,-z
_cell_length_a 7.6332045429
_cell_length_b 11.7383883096
_cell_length_c 20.2018137230
_cell_angle_alpha 85.6351825155
_cell_angle_beta 90.4590061780
_cell_angle_gamma 98.9579990424
loop_
_atom_site_label
_atom_site_type_symbol
_atom_site_fract_x
_atom_site_fract_y
_atom_site_fract_z
_atom_site_fftype
_atom_site_charge
_atom_site_hybridization
C0_0 C 0.1518857561 0.5788470771 0.6261609497 C3 0.0464775000 2
C1_0 C 0.1156724052 0.6175853881 0.5611038495 C3 -0.1003135000 2
C2_0 C 0.1342032537 0.6512606483 0.6769766525 C3 -0.1660725000 2
C6_0 C 0.2119540321 0.4636768576 0.6429535694 C4 0.0455393400 3
C3_0 C 0.0636957833 0.7260035773 0.5471003092 C3 -0.0204136000 2
H0_0 H 0.1310845371 0.5644984929 0.5201863440 H 0.1116500000 0
C4_0 C 0.0817804897 0.7587838767 0.6636723130 C3 -0.0458910000 2
H1_0 H 0.1629566629 0.6230532813 0.7280077441 H 0.1116500000 0
C7_0 C 0.0829935583 0.3812094762 0.6901391048 C4 0.0455393400 3
H3_0 H 0.2326184317 0.4217328531 0.5975020020 H 0.0084140800 0
H4_0 H 0.3420057552 0.4789736587 0.6673800536 H 0.0084140800 0
C5_0 C 0.0460781703 0.7971957249 0.5985625064 C3 -0.0204136000 2
Cl1_0 Cl 0.0227050868 0.7714661378 0.4660194776 Cl -0.0453454000 0
H2_0 H 0.0656177717 0.8134540555 0.7036936432 H 0.1116500000 0
C8_0 C 0.1686073237 0.2904062517 0.7293567506 C3 0.0464775000 2
H5_0 H 0.0261381750 0.4329491473 0.7252885275 H 0.0084140800 0
H6_0 H -0.0284161186 0.3405069633 0.6611237249 H 0.0084140800 0
Cl0_0 Cl -0.0158793560 0.9319201234 0.5827037885 Cl -0.0453454000 0
C9_0 C 0.2821978491 0.3216597102 0.7822591680 C3 -0.1660725000 2
C10_0 C 0.1356389992 0.1736009158 0.7162337965 C3 -0.1660725000 2
C11_0 C 0.3570916143 0.2395544375 0.8216208958 C3 -0.1888895000 2
H7_0 H 0.3080609752 0.4117920464 0.7944717126 H 0.1116500000 0
C12_0 C 0.2106186405 0.0904979892 0.7550863491 C3 -0.1888895000 2
H8_0 H 0.0496418518 0.1465704313 0.6750098248 H 0.1116500000 0
C13_0 C 0.3209656508 0.1224540460 0.8085452042 C3 0.2632040000 2
H9_0 H 0.4378027126 0.2650991564 0.8643252206 H 0.1116500000 0
H10_0 H 0.1834928575 -0.0001728011 0.7441846016 H 0.1116500000 0
N0_0 N 0.3833966224 0.0353697802 0.8501631433 N -0.5329660000 2
C14_0 C 0.5511440293 0.0351448855 0.8745125928 C3 0.4578075000 2
H11_0 H 0.2932365708 -0.0330820766 0.8689945742 H 0.3155160000 0
C15_0 C 0.5861093240 -0.0522703484 0.9241820893 C3 -0.2871177000 2
C16_0 C 0.6963172220 0.1167790386 0.8496935050 C3 -0.1888895000 2
C17_0 C 0.7623686813 -0.0563626910 0.9445587124 C3 -0.0791469000 2
C20_0 C 0.4433764333 -0.1368549643 0.9546856327 C3 0.5462276000 2
C18_0 C 0.8674869906 0.1105078968 0.8710885369 C3 -0.1116500000 2
H12_0 H 0.6721895900 0.1845488215 0.8124951384 H 0.1116500000 0
C19_0 C 0.9026096750 0.0229943485 0.9184246981 C3 -0.1116500000 2
H13_0 H 0.7862888643 -0.1245747143 0.9815314511 H 0.1116500000 0
O0_0 O 0.4919023604 -0.2099105078 1.0021421434 O2 -0.4429420000 3
O1_0 O 0.2828225652 -0.1412809960 0.9377250072 O1 -0.4592050000 2
H14_0 H 0.9761618277 0.1743630294 0.8503557361 H 0.1116500000 0
H15_0 H 1.0375607898 0.0180068297 0.9348256080 H 0.1116500000 0
H16_0 H 0.3823775545 -0.2634884198 1.0217593821 H 0.3386910000 0
H7_1 H 0.5472055292 0.6295436716 0.6778494785 H 0.1116500000 0
C9_1 C 0.6263430501 0.6589581453 0.7202948254 C3 -0.1660725000 2
C8_1 C 0.6572852106 0.7776319357 0.7300100273 C3 0.0464775000 2
C11_1 C 0.6971734487 0.5788093502 0.7624895348 C3 -0.1888895000 2
C7_1 C 0.5795818271 0.8603655035 0.6812936696 C4 0.0455393400 3
C10_1 C 0.7613483708 0.8127657275 0.7845224902 C3 -0.1660725000 2
C13_1 C 0.8024220478 0.6152015714 0.8165840253 C3 0.2632040000 2
H9_1 H 0.6729909525 0.4872769213 0.7533333492 H 0.1116500000 0
C6_1 C 0.6260098279 0.9874636709 0.6945024494 C4 0.0455393400 3
H5_1 H 0.6244365167 0.8469847219 0.6311241093 H 0.0084140800 0
H6_1 H 0.4343733813 0.8348094050 0.6806827284 H 0.0084140800 0
C12_1 C 0.8327477511 0.7330395895 0.8274812907 C3 -0.1888895000 2
H8_1 H 0.7868637367 0.9035949333 0.7949866115 H 0.1116500000 0
N0_1 N 0.8657190359 0.5308666483 0.8600561643 N -0.5329660000 2
C0_1 C 0.5663628140 1.0729795869 0.6427754738 C3 0.0464775000 2
H3_1 H 0.5707228674 1.0013386976 0.7428825362 H 0.0084140800 0
H4_1 H 0.7708090279 1.0099719284 0.6998309239 H 0.0084140800 0
H10_1 H 0.9080447125 0.7620764970 0.8707570808 H 0.1116500000 0
C14_1 C 1.0351392272 0.5287763144 0.8820083135 C3 0.4578075000 2
H11_1 H 0.7779258134 0.4597741173 0.8770139214 H 0.3155160000 0
C1_1 C 0.6226851174 1.1911914610 0.6487100673 C3 -0.1003135000 2
C2_1 C 0.4592214291 1.0408614884 0.5886943737 C3 -0.1660725000 2
C15_1 C 1.0733720342 0.4377192057 0.9288388464 C3 -0.2871177000 2
C16_1 C 1.1786521854 0.6132961708 0.8588096974 C3 -0.1888895000 2
C3_1 C 0.5790123341 1.2745160417 0.6013179914 C3 -0.0204136000 2
H0_1 H 0.7055104506 1.2193283906 0.6904538790 H 0.1116500000 0
C4_1 C 0.4127365967 1.1237338071 0.5414208996 C3 -0.0458910000 2
H1_1 H 0.4104916569 0.9500737695 0.5824764505 H 0.1116500000 0
C17_1 C 1.2506886047 0.4328206747 0.9474882270 C3 -0.0791469000 2
C20_1 C 0.9321949966 0.3512155100 0.9586695675 C3 0.5462276000 2
C18_1 C 1.3511044240 0.6057013073 0.8781451155 C3 -0.1116500000 2
H12_1 H 1.1519400127 0.6857219551 0.8254859923 H 0.1116500000 0
C5_1 C 0.4741064430 1.2409364699 0.5466324023 C3 -0.0204136000 2
Cl1_1 Cl 0.6636027919 1.4182218136 0.6093204739 Cl -0.0453454000 0
H2_1 H 0.3280185858 1.0976093520 0.4998724037 H 0.1116500000 0
C19_1 C 1.3892991751 0.5144830845 0.9222253022 C3 -0.1116500000 2
H13_1 H 1.2768705598 0.3622967822 0.9824945444 H 0.1116500000 0
O0_1 O 0.9820791268 0.2759484471 1.0046213502 O2 -0.4429420000 3
O1_1 O 0.7711519467 0.3473277222 0.9425873862 O1 -0.4592050000 2
H14_1 H 1.4583496412 0.6718167764 0.8585393228 H 0.1116500000 0
Cl0_1 Cl 0.4229378746 1.3419870558 0.4859754594 Cl -0.0453454000 0
H15_1 H 1.5250998003 0.5089636264 0.9373061417 H 0.1116500000 0
H16_1 H 0.8728161006 0.2229730084 1.0247443654 H 0.3386910000 0
#END
#############################################################################################
# Avant-garde Materials Simulation           
# XXIII NEUMANN/KENDRICK/LEUSEN Z'=1and2, RANK 26, ENERGY -150.96018719494722 kcal/mol/atom
#############################################################################################

data_rank_000026
_symmetry_cell_setting monoclinic
_symmetry_space_group_name_H-M 'P 2_1/c'
_symmetry_Int_Tables_number 14
loop_
_symmetry_equiv_pos_site_id
_symmetry_equiv_pos_as_xyz
1 x,y,z
2 -x,y+1/2,-z+1/2
3 -x,-y,-z
4 x,-y+1/2,z+1/2
_cell_length_a 7.0433226212
_cell_length_b 73.2101962127
_cell_length_c 7.7600948636
_cell_angle_alpha 90.0000000000
_cell_angle_beta 64.7824789535
_cell_angle_gamma 90.0000000000
loop_
_atom_site_label
_atom_site_type_symbol
_atom_site_fract_x
_atom_site_fract_y
_atom_site_fract_z
_atom_site_fftype
_atom_site_charge
_atom_site_hybridization
C0_0 C -0.2829540644 0.2841829266 0.0218835699 C3 0.0464775000 2
C1_0 C -0.0708312093 0.2889406938 -0.0506686232 C3 -0.1003135000 2
C2_0 C -0.3417395900 0.2704393639 -0.0717671990 C3 -0.1660725000 2
C6_0 C -0.4422160738 0.2935028065 0.1971912145 C4 0.0455393400 3
C3_0 C 0.0781804713 0.2805066030 -0.2132100266 C3 -0.0204136000 2
H0_0 H -0.0192429887 0.2993794139 0.0200340355 H 0.1116500000 0
C4_0 C -0.1950922177 0.2621819705 -0.2361177503 C3 -0.0458910000 2
H1_0 H -0.5049335187 0.2661155785 -0.0170620524 H 0.1116500000 0
C7_0 C -0.6367168904 0.3002842154 0.1736714048 C4 0.0455393400 3
H3_0 H -0.4942615072 0.2839895498 0.3184684342 H 0.0084140800 0
H4_0 H -0.3663128661 0.3049958863 0.2343600459 H 0.0084140800 0
C5_0 C 0.0156929996 0.2672891074 -0.3089650657 C3 -0.0204136000 2
Cl1_0 Cl 0.3391432354 0.2862093732 -0.2893995819 Cl -0.0453454000 0
H2_0 H -0.2425000362 0.2517293498 -0.3099580946 H 0.1116500000 0
C8_0 C -0.7975903727 0.3098640815 0.3465077728 C3 0.0464775000 2
H5_0 H -0.5838610089 0.3096285379 0.0503347922 H 0.0084140800 0
H6_0 H -0.7128542605 0.2887425443 0.1375389664 H 0.0084140800 0
Cl0_0 Cl 0.1944099491 0.2570373070 -0.5143432249 Cl -0.0453454000 0
C9_0 C -0.7408015827 0.3244775821 0.4318081486 C3 -0.1660725000 2
C10_0 C -1.0102580901 0.3049917420 0.4224829394 C3 -0.1660725000 2
C11_0 C -0.8895541761 0.3341037071 0.5841773492 C3 -0.1888895000 2
H7_0 H -0.5773432079 0.3288062564 0.3759160137 H 0.1116500000 0
C12_0 C -1.1609755026 0.3144633318 0.5756957678 C3 -0.1888895000 2
H8_0 H -1.0590765662 0.2935010819 0.3610406601 H 0.1116500000 0
C13_0 C -1.1021507577 0.3291682104 0.6580772584 C3 0.2632040000 2
H9_0 H -0.8424561127 0.3458996761 0.6422063485 H 0.1116500000 0
H10_0 H -1.3258258320 0.3105161897 0.6329061498 H 0.1116500000 0
N0_0 N -1.2594434259 0.3392116665 0.8052016034 N -0.5329660000 2
C14_0 C -1.2576588639 0.3453779370 0.9709443452 C3 0.4578075000 2
H11_0 H -1.3874776772 0.3434086582 0.7854541619 H 0.3155160000 0
C15_0 C -1.4167133460 0.3577066412 1.0926902406 C3 -0.2871177000 2
C16_0 C -1.1040321512 0.3394898490 1.0311755924 C3 -0.1888895000 2
C17_0 C -1.4176182966 0.3630829747 1.2678045052 C3 -0.0791469000 2
C20_0 C -1.5768146894 0.3650119965 1.0389267829 C3 0.5462276000 2
C18_0 C -1.1100820601 0.3450164370 1.2039691469 C3 -0.1116500000 2
H12_0 H -0.9802874658 0.3303667547 0.9395561450 H 0.1116500000 0
C19_0 C -1.2684951808 0.3567521857 1.3252322318 C3 -0.1116500000 2
H13_0 H -1.5408616493 0.3723114925 1.3587686585 H 0.1116500000 0
O0_0 O -1.7098430007 0.3769013110 1.1593725645 O2 -0.4429420000 3
O1_0 O -1.5901608408 0.3605276297 0.8872084936 O1 -0.4592050000 2
H14_0 H -0.9904253347 0.3400479367 1.2464946553 H 0.1116500000 0
H15_0 H -1.2731270363 0.3608944227 1.4616599866 H 0.1116500000 0
H16_0 H -1.8046583894 0.3824059032 1.1023887829 H 0.3386910000 0
O0_1 O 0.1717466036 0.3764248977 -0.2441258978 O2 -0.4429420000 3
C20_1 C 0.0388744438 0.3883326908 -0.1238663939 C3 0.5462276000 2
H16_1 H 0.2666718732 0.3709345872 -0.1871673991 H 0.3386910000 0
C15_1 C -0.1212375258 0.3956247495 -0.1776987622 C3 -0.2871177000 2
O1_1 O 0.0523304378 0.3928402048 0.0277472574 O1 -0.4592050000 2
C14_1 C -0.2803063834 0.4079594927 -0.0560892871 C3 0.4578075000 2
C17_1 C -0.1203292923 0.3902229154 -0.3527466629 C3 -0.0791469000 2
N0_1 N -0.2782062534 0.4141848388 0.1093470909 N -0.5329660000 2
C16_1 C -0.4341635595 0.4137989014 -0.1162476798 C3 -0.1888895000 2
C19_1 C -0.2695434404 0.3965242569 -0.4101961422 C3 -0.1116500000 2
H13_1 H 0.0030141276 0.3810000106 -0.4436552089 H 0.1116500000 0
C13_1 C -0.4356228478 0.4241915286 0.2567516995 C3 0.2632040000 2
H11_1 H -0.1502070513 0.4099831666 0.1291203785 H 0.3155160000 0
C18_1 C -0.4281344153 0.4082460150 -0.2889572855 C3 -0.1116500000 2
H12_1 H -0.5579771480 0.4229194935 -0.0247127368 H 0.1116500000 0
H15_1 H -0.2648517445 0.3923701368 -0.5466125607 H 0.1116500000 0
C11_1 C -0.3769295262 0.4388688201 0.3396263674 C3 -0.1888895000 2
C12_1 C -0.6481601780 0.4192523852 0.3304100609 C3 -0.1888895000 2
H14_1 H -0.5478988851 0.4131886472 -0.3314673754 H 0.1116500000 0
C9_1 C -0.5276283885 0.4482765030 0.4934064386 C3 -0.1660725000 2
H9_1 H -0.2121553975 0.4428408391 0.2824667726 H 0.1116500000 0
C10_1 C -0.7969608233 0.4288141635 0.4833451846 C3 -0.1660725000 2
H10_1 H -0.6952584485 0.4074912194 0.2719105644 H 0.1116500000 0
C8_1 C -0.7402055603 0.4433549644 0.5695065372 C3 0.0464775000 2
H7_1 H -0.4786334135 0.4597412587 0.5551059730 H 0.1116500000 0
H8_1 H -0.9603145868 0.4244656795 0.5390342527 H 0.1116500000 0
C7_1 C -0.9007403185 0.4527927485 0.7436717229 C4 0.0455393400 3
C6_1 C -1.0989137835 0.4591420984 0.7239977738 C4 0.0455393400 3
H5_1 H -0.9487550137 0.4435011749 0.8671507308 H 0.0084140800 0
H6_1 H -0.8250149496 0.4645009854 0.7776303136 H 0.0084140800 0
C0_1 C -1.2573357137 0.4686130418 0.8985866520 C3 0.0464775000 2
H3_1 H -1.0513350179 0.4685186095 0.6018165215 H 0.0084140800 0
H4_1 H -1.1746793845 0.4474271854 0.6902390512 H 0.0084140800 0
C1_1 C -1.4706206056 0.4643060139 0.9695967124 C3 -0.1003135000 2
C2_1 C -1.1972299665 0.4822812483 0.9917068519 C3 -0.1660725000 2
C3_1 C -1.6191556349 0.4731491901 1.1295735283 C3 -0.0204136000 2
H0_1 H -1.5235532609 0.4539023515 0.8995780409 H 0.1116500000 0
C4_1 C -1.3434802349 0.4909962468 1.1525725597 C3 -0.0458910000 2
H1_1 H -1.0329916892 0.4861753067 0.9388904824 H 0.1116500000 0
C5_1 C -1.5554784534 0.4864098690 1.2240134779 C3 -0.0204136000 2
Cl1_1 Cl -1.8810708980 0.4677513957 1.2063330419 Cl -0.0453454000 0
H2_1 H -1.2956949129 0.5014263110 1.2260834322 H 0.1116500000 0
Cl0_1 Cl -1.7335296675 0.4972473070 1.4252443346 Cl -0.0453454000 0
#END
#############################################################################################
# Avant-garde Materials Simulation           
# XXIII NEUMANN/KENDRICK/LEUSEN Z'=1and2, RANK 27, ENERGY -150.96014750798017 kcal/mol/atom
#############################################################################################

data_rank_000027
_symmetry_cell_setting monoclinic
_symmetry_space_group_name_H-M 'C 2/c'
_symmetry_Int_Tables_number 15
loop_
_symmetry_equiv_pos_site_id
_symmetry_equiv_pos_as_xyz
1 x,y,z
2 -x,y,-z+1/2
3 -x,-y,-z
4 x,-y,z+1/2
5 x+1/2,y+1/2,z
6 -x+1/2,y+1/2,-z+1/2
7 -x+1/2,-y+1/2,-z
8 x+1/2,-y+1/2,z+1/2
_cell_length_a 43.6016661448
_cell_length_b 4.5946590585
_cell_length_c 38.8361968331
_cell_angle_alpha 90.0000000000
_cell_angle_beta 68.1840826231
_cell_angle_gamma 90.0000000000
loop_
_atom_site_label
_atom_site_type_symbol
_atom_site_fract_x
_atom_site_fract_y
_atom_site_fract_z
_atom_site_fftype
_atom_site_charge
_atom_site_hybridization
C0_0 C 0.3148988954 0.4819922092 -0.0548391729 C3 0.0464775000 2
C1_0 C 0.3461953349 0.3586537603 -0.0721437875 C3 -0.1003135000 2
C2_0 C 0.2967178662 0.4059167846 -0.0178491032 C3 -0.1660725000 2
C6_0 C 0.3003319070 0.6811480174 -0.0755120136 C4 0.0455393400 3
C3_0 C 0.3589549076 0.1631609866 -0.0533467201 C3 -0.0204136000 2
H0_0 H 0.3610092653 0.4127102405 -0.1008588608 H 0.1116500000 0
C4_0 C 0.3093140401 0.2125898875 0.0011034004 C3 -0.0458910000 2
H1_0 H 0.2723676529 0.5017759917 -0.0034321388 H 0.1116500000 0
C7_0 C 0.2752701298 0.5194854205 -0.0882343700 C4 0.0455393400 3
H3_0 H 0.2877456887 0.8641836351 -0.0574974021 H 0.0084140800 0
H4_0 H 0.3199042447 0.7764156503 -0.0997550644 H 0.0084140800 0
C5_0 C 0.3404521555 0.0868397716 -0.0164834947 C3 -0.0204136000 2
Cl1_0 Cl 0.3978447875 0.0180286553 -0.0763647753 Cl -0.0453454000 0
H2_0 H 0.2954104388 0.1607418467 0.0300972566 H 0.1116500000 0
C8_0 C 0.2573982817 0.7167596148 -0.1054573766 C3 0.0464775000 2
H5_0 H 0.2881322044 0.3460865080 -0.1078118550 H 0.0084140800 0
H6_0 H 0.2572319487 0.4083774555 -0.0640891343 H 0.0084140800 0
Cl0_0 Cl 0.3553581856 -0.1521573059 0.0076292766 Cl -0.0453454000 0
C9_0 C 0.2712470469 0.7951266656 -0.1429136983 C3 -0.1660725000 2
C10_0 C 0.2263616946 0.8328795454 -0.0843080575 C3 -0.1660725000 2
C11_0 C 0.2547074483 0.9763811459 -0.1590804250 C3 -0.1888895000 2
H7_0 H 0.2957042177 0.7136571695 -0.1600116893 H 0.1116500000 0
C12_0 C 0.2092371634 1.0093390574 -0.1001142354 C3 -0.1888895000 2
H8_0 H 0.2148081941 0.7795409384 -0.0549078640 H 0.1116500000 0
C13_0 C 0.2229018232 1.0796873470 -0.1380568116 C3 0.2632040000 2
H9_0 H 0.2670416473 1.0385162356 -0.1879937804 H 0.1116500000 0
H10_0 H 0.1845608737 1.0881995472 -0.0833617156 H 0.1116500000 0
N0_0 N 0.2039725651 1.2556771641 -0.1520144030 N -0.5329660000 2
C14_0 C 0.1987899774 1.2343147623 -0.1847313991 C3 0.4578075000 2
H11_0 H 0.1870591763 1.3890529546 -0.1331664189 H 0.3155160000 0
C15_0 C 0.1736294479 1.4082515881 -0.1901978310 C3 -0.2871177000 2
C16_0 C 0.2167664558 1.0414510005 -0.2135778344 C3 -0.1888895000 2
C17_0 C 0.1680918975 1.3844751799 -0.2235640629 C3 -0.0791469000 2
C20_0 C 0.1529659574 1.6100531549 -0.1619426403 C3 0.5462276000 2
C18_0 C 0.2107578084 1.0256825490 -0.2461467228 C3 -0.1116500000 2
H12_0 H 0.2350942225 0.8969591637 -0.2100572632 H 0.1116500000 0
C19_0 C 0.1864024133 1.1974305012 -0.2516093146 C3 -0.1116500000 2
H13_0 H 0.1489008247 1.5197192889 -0.2268858381 H 0.1116500000 0
O0_0 O 0.1310379984 1.7599301834 -0.1708543701 O2 -0.4429420000 3
O1_0 O 0.1555504542 1.6426948634 -0.1308469594 O1 -0.4592050000 2
H14_0 H 0.2252696297 0.8731229654 -0.2674731602 H 0.1116500000 0
H15_0 H 0.1814622189 1.1804741920 -0.2770282738 H 0.1116500000 0
H16_0 H 0.1190225012 1.9065825960 -0.1502561841 H 0.3386910000 0
H0_1 H 0.3880633307 0.8391551155 -0.1448779196 H 0.1116500000 0
C1_1 C 0.4021766093 0.8932297625 -0.1737864244 C3 -0.1003135000 2
C0_1 C 0.4336578052 0.7752731218 -0.1918865212 C3 0.0464775000 2
C3_1 C 0.3883163833 1.0828359498 -0.1921479069 C3 -0.0204136000 2
C2_1 C 0.4506886354 0.8500290052 -0.2291737376 C3 -0.1660725000 2
C6_1 C 0.4496910552 0.5830111635 -0.1719604742 C4 0.0455393400 3
C5_1 C 0.4059868805 1.1607257228 -0.2291633239 C3 -0.0204136000 2
Cl1_1 Cl 0.3490427868 1.2182606173 -0.1687042473 Cl -0.0453454000 0
C4_1 C 0.4372713895 1.0404521058 -0.2476246084 C3 -0.0458910000 2
H1_1 H 0.4748905321 0.7547094413 -0.2442777411 H 0.1116500000 0
C7_1 C 0.4739183375 0.7550352461 -0.1588041588 C4 0.0455393400 3
H3_1 H 0.4633248243 0.4071180803 -0.1906440759 H 0.0084140800 0
H4_1 H 0.4308424023 0.4773972923 -0.1479684654 H 0.0084140800 0
Cl0_1 Cl 0.3895585404 1.3956463490 -0.2522646150 Cl -0.0453454000 0
H2_1 H 0.4507130872 1.0960053661 -0.2766361316 H 0.1116500000 0
C8_1 C 0.4934562419 0.5638248670 -0.1429094123 C3 0.0464775000 2
H5_1 H 0.4599982197 0.9190353437 -0.1383020772 H 0.0084140800 0
H6_1 H 0.4910751667 0.8782316475 -0.1824379968 H 0.0084140800 0
C9_1 C 0.4798147044 0.4545887019 -0.1066691736 C3 -0.1660725000 2
C10_1 C 0.5260056816 0.4833416518 -0.1643619161 C3 -0.1660725000 2
C11_1 C 0.4978926760 0.2756337162 -0.0921407464 C3 -0.1888895000 2
H7_1 H 0.4543211501 0.5078607785 -0.0892443747 H 0.1116500000 0
C12_1 C 0.5444701138 0.3070030939 -0.1501759466 C3 -0.1888895000 2
H8_1 H 0.5376006532 0.5666146398 -0.1926173681 H 0.1116500000 0
C13_1 C 0.5308358447 0.2037727978 -0.1135211362 C3 0.2632040000 2
H9_1 H 0.4859960468 0.1865849112 -0.0643619710 H 0.1116500000 0
H10_1 H 0.5700089087 0.2535879896 -0.1671971924 H 0.1116500000 0
N0_1 N 0.5506637233 0.0273833371 -0.1007781963 N -0.5329660000 2
C14_1 C 0.5538858111 0.0287704792 -0.0668878262 C3 0.4578075000 2
H11_1 H 0.5682424928 -0.0969106994 -0.1201535048 H 0.3155160000 0
C15_1 C 0.5777817341 -0.1556344424 -0.0604012583 C3 -0.2871177000 2
C16_1 C 0.5350883640 0.2150840129 -0.0377355792 C3 -0.1888895000 2
C17_1 C 0.5807262423 -0.1516027829 -0.0255297920 C3 -0.0791469000 2
C20_1 C 0.5998159665 -0.3465478929 -0.0890619754 C3 0.5462276000 2
C18_1 C 0.5387721001 0.2137647702 -0.0038317891 C3 -0.1116500000 2
H12_1 H 0.5180994432 0.3681295098 -0.0424323121 H 0.1116500000 0
C19_1 C 0.5614587108 0.0284606973 0.0028240794 C3 -0.1116500000 2
H13_1 H 0.5988906410 -0.2950842083 -0.0214050557 H 0.1116500000 0
O0_1 O 0.6209109287 -0.5032986483 -0.0794202117 O2 -0.4429420000 3
O1_1 O 0.5991584052 -0.3632373502 -0.1212274065 O1 -0.4592050000 2
H14_1 H 0.5240179775 0.3630992175 0.0177741372 H 0.1116500000 0
H15_1 H 0.5646739699 0.0313173601 0.0293038415 H 0.1116500000 0
H16_1 H 0.6343003675 -0.6390821097 -0.1007531307 H 0.3386910000 0
#END
#############################################################################################
# Avant-garde Materials Simulation           
# XXIII NEUMANN/KENDRICK/LEUSEN Z'=1and2, RANK 28, ENERGY -150.95917461341639 kcal/mol/atom
#############################################################################################

data_rank_000028
_symmetry_cell_setting triclinic
_symmetry_space_group_name_H-M 'P -1'
_symmetry_Int_Tables_number 2
loop_
_symmetry_equiv_pos_site_id
_symmetry_equiv_pos_as_xyz
1 x,y,z
2 -x,-y,-z
_cell_length_a 4.6141914721
_cell_length_b 11.6146996175
_cell_length_c 17.4161767554
_cell_angle_alpha 101.0822243631
_cell_angle_beta 84.9628971407
_cell_angle_gamma 95.7706452789
loop_
_atom_site_label
_atom_site_type_symbol
_atom_site_fract_x
_atom_site_fract_y
_atom_site_fract_z
_atom_site_fftype
_atom_site_charge
_atom_site_hybridization
C0_0 C 0.8447837782 0.2274635258 0.9947549509 C3 0.0464775000 2
C1_0 C 0.7774685714 0.3265789389 0.9675289796 C3 -0.1003135000 2
C2_0 C 0.7298445333 0.1165808439 0.9574179441 C3 -0.1660725000 2
C6_0 C 1.0257158776 0.2393623755 1.0640793913 C4 0.0455393400 3
C3_0 C 0.5995049383 0.3157728254 0.9052643703 C3 -0.0204136000 2
H0_0 H 0.8629709878 0.4141747471 0.9951650383 H 0.1116500000 0
C4_0 C 0.5526329871 0.1048273863 0.8952747731 C3 -0.0458910000 2
H1_0 H 0.7804241405 0.0376668390 0.9771361592 H 0.1116500000 0
C7_0 C 0.8383474572 0.2552347644 1.1428864717 C4 0.0455393400 3
H3_0 H 1.1441213935 0.1602043816 1.0583840448 H 0.0084140800 0
H4_0 H 1.1923345398 0.3141626544 1.0649862996 H 0.0084140800 0
C5_0 C 0.4841118013 0.2042906907 0.8687843359 C3 -0.0204136000 2
Cl1_0 Cl 0.5257409609 0.4415192022 0.8737840764 Cl -0.0453454000 0
H2_0 H 0.4687723720 0.0180705034 0.8657891047 H 0.1116500000 0
C8_0 C 1.0069060151 0.2444522345 1.2110172512 C3 0.0464775000 2
H5_0 H 0.7473299337 0.3413475843 1.1535167005 H 0.0084140800 0
H6_0 H 0.6495626578 0.1888649221 1.1381906834 H 0.0084140800 0
Cl0_0 Cl 0.2643739528 0.1878032413 0.7918472924 Cl -0.0453454000 0
C9_0 C 1.0520902865 0.1332360219 1.2257088194 C3 -0.1660725000 2
C10_0 C 1.1282126522 0.3433621744 1.2608256836 C3 -0.1660725000 2
C11_0 C 1.2007410570 0.1207299513 1.2893501604 C3 -0.1888895000 2
H7_0 H 0.9634519164 0.0539240683 1.1877097101 H 0.1116500000 0
C12_0 C 1.2805361334 0.3323091436 1.3243718344 C3 -0.1888895000 2
H8_0 H 1.1043996214 0.4313142833 1.2498004330 H 0.1116500000 0
C13_0 C 1.3114915417 0.2207540951 1.3408560180 C3 0.2632040000 2
H9_0 H 1.2254763308 0.0332721705 1.3009150062 H 0.1116500000 0
H10_0 H 1.3807636494 0.4108188529 1.3603534107 H 0.1116500000 0
N0_0 N 1.4547176757 0.2042923981 1.4052415441 N -0.5329660000 2
C14_0 C 1.4230030823 0.2615579858 1.4817901150 C3 0.4578075000 2
H11_0 H 1.5659682484 0.1305009742 1.3985018342 H 0.3155160000 0
C15_0 C 1.5667108915 0.2242425548 1.5414140689 C3 -0.2871177000 2
C16_0 C 1.2433738064 0.3556226420 1.5057398717 C3 -0.1888895000 2
C17_0 C 1.5299833449 0.2829719929 1.6197727469 C3 -0.0791469000 2
C20_0 C 1.7490759068 0.1253381932 1.5239466716 C3 0.5462276000 2
C18_0 C 1.2113170138 0.4108940584 1.5834687270 C3 -0.1116500000 2
H12_0 H 1.1213731749 0.3827338532 1.4626750635 H 0.1116500000 0
C19_0 C 1.3553554863 0.3756221840 1.6415754395 C3 -0.1116500000 2
H13_0 H 1.6433776326 0.2529462605 1.6634233133 H 0.1116500000 0
O0_0 O 1.8697939920 0.1002901512 1.5843423471 O2 -0.4429420000 3
O1_0 O 1.7901990181 0.0661372133 1.4555653290 O1 -0.4592050000 2
H14_0 H 1.0682947481 0.4822319726 1.5994805262 H 0.1116500000 0
H15_0 H 1.3283646617 0.4188677263 1.7027623114 H 0.1116500000 0
H16_0 H 2.0034491754 0.0329040820 1.5655505542 H 0.3386910000 0
#END
#############################################################################################
# Avant-garde Materials Simulation           
# XXIII NEUMANN/KENDRICK/LEUSEN Z'=1and2, RANK 29, ENERGY -150.95905294180719 kcal/mol/atom
#############################################################################################

data_rank_000029
_symmetry_cell_setting monoclinic
_symmetry_space_group_name_H-M 'P 2_1/c'
_symmetry_Int_Tables_number 14
loop_
_symmetry_equiv_pos_site_id
_symmetry_equiv_pos_as_xyz
1 x,y,z
2 -x,y+1/2,-z+1/2
3 -x,-y,-z
4 x,-y+1/2,z+1/2
_cell_length_a 21.5636518207
_cell_length_b 8.3996396228
_cell_length_c 21.8229521433
_cell_angle_alpha 90.0000000000
_cell_angle_beta 113.9627937063
_cell_angle_gamma 90.0000000000
loop_
_atom_site_label
_atom_site_type_symbol
_atom_site_fract_x
_atom_site_fract_y
_atom_site_fract_z
_atom_site_fftype
_atom_site_charge
_atom_site_hybridization
C0_0 C -0.2010527326 0.1083891571 -0.5519349111 C3 0.0464775000 2
C1_0 C -0.2145560562 0.0837997360 -0.6195540674 C3 -0.1003135000 2
C2_0 C -0.2486011865 0.0544580151 -0.5279512029 C3 -0.1660725000 2
C6_0 C -0.1366242837 0.1877041302 -0.5049652022 C4 0.0455393400 3
C3_0 C -0.2734170860 0.0046140116 -0.6620524111 C3 -0.0204136000 2
H0_0 H -0.1794693663 0.1273824562 -0.6403332215 H 0.1116500000 0
C4_0 C -0.3069527385 -0.0253556150 -0.5696389263 C3 -0.0458910000 2
H1_0 H -0.2401382844 0.0748569190 -0.4758419107 H 0.1116500000 0
C7_0 C -0.0903002612 0.0724473386 -0.4505112833 C4 0.0455393400 3
H3_0 H -0.1089081071 0.2364613661 -0.5333334005 H 0.0084140800 0
H4_0 H -0.1491747859 0.2896505927 -0.4804179112 H 0.0084140800 0
C5_0 C -0.3194548392 -0.0522367527 -0.6367766513 C3 -0.0204136000 2
Cl1_0 Cl -0.2885602600 -0.0221711792 -0.7452480689 Cl -0.0453454000 0
H2_0 H -0.3433944191 -0.0685579736 -0.5506615309 H 0.1116500000 0
C8_0 C -0.0272460886 0.1512865115 -0.4007673332 C3 0.0464775000 2
H5_0 H -0.1196250140 0.0218717789 -0.4239685275 H 0.0084140800 0
H6_0 H -0.0762962456 -0.0280799394 -0.4745048699 H 0.0084140800 0
Cl0_0 Cl -0.3920869688 -0.1525664798 -0.6871262054 Cl -0.0453454000 0
C9_0 C -0.0318564988 0.2716679843 -0.3582750574 C3 -0.1660725000 2
C10_0 C 0.0375191417 0.1085782908 -0.3954290147 C3 -0.1660725000 2
C11_0 C 0.0255196548 0.3486316949 -0.3129147486 C3 -0.1888895000 2
H7_0 H -0.0814165352 0.3048888905 -0.3598648191 H 0.1116500000 0
C12_0 C 0.0954809658 0.1854340827 -0.3505826472 C3 -0.1888895000 2
H8_0 H 0.0426454681 0.0139714942 -0.4273465455 H 0.1116500000 0
C13_0 C 0.0901057946 0.3079364785 -0.3093162517 C3 0.2632040000 2
H9_0 H 0.0201942292 0.4393143585 -0.2797118710 H 0.1116500000 0
H10_0 H 0.1454422315 0.1519830133 -0.3477425531 H 0.1116500000 0
N0_0 N 0.1499733161 0.3792273958 -0.2634735566 N -0.5329660000 2
C14_0 C 0.1585585877 0.5325160396 -0.2400712186 C3 0.4578075000 2
H11_0 H 0.1907287474 0.3066606491 -0.2390336780 H 0.3155160000 0
C15_0 C 0.2161042920 0.5756991009 -0.1802310058 C3 -0.2871177000 2
C16_0 C 0.1123195153 0.6543600531 -0.2750671127 C3 -0.1888895000 2
C17_0 C 0.2233648518 0.7352739785 -0.1577769169 C3 -0.0791469000 2
C20_0 C 0.2671161488 0.4586873586 -0.1421580944 C3 0.5462276000 2
C18_0 C 0.1213006046 0.8094198617 -0.2517000496 C3 -0.1116500000 2
H12_0 H 0.0693460688 0.6254922193 -0.3215485874 H 0.1116500000 0
C19_0 C 0.1767646591 0.8512374952 -0.1923057502 C3 -0.1116500000 2
H13_0 H 0.2673007711 0.7662646043 -0.1124095745 H 0.1116500000 0
O0_0 O 0.3152494394 0.5089555994 -0.0846904242 O2 -0.4429420000 3
O1_0 O 0.2668959330 0.3165703641 -0.1613568738 O1 -0.4592050000 2
H14_0 H 0.0848585762 0.9000898258 -0.2804493637 H 0.1116500000 0
H15_0 H 0.1835470741 0.9736456366 -0.1745146328 H 0.1116500000 0
H16_0 H 0.3474350344 0.4167216284 -0.0610822872 H 0.3386910000 0
H5_1 H -0.3173118948 0.3565762566 -0.6039396708 H 0.0084140800 0
C7_1 C -0.3262117139 0.4531944477 -0.6406493374 C4 0.0455393400 3
C6_1 C -0.2580389657 0.5244065552 -0.6325537262 C4 0.0455393400 3
C8_1 C -0.3703183030 0.3891982470 -0.7092595774 C3 0.0464775000 2
H6_1 H -0.3556644845 0.5442637514 -0.6275756812 H 0.0084140800 0
C0_1 C -0.2132248390 0.5714764757 -0.5612096049 C3 0.0464775000 2
H3_1 H -0.2663716880 0.6305208777 -0.6647492709 H 0.0084140800 0
H4_1 H -0.2304244711 0.4393124542 -0.6507048453 H 0.0084140800 0
C9_1 C -0.4149576719 0.2636499033 -0.7140485327 C3 -0.1660725000 2
C10_1 C -0.3711040690 0.4512934189 -0.7691771672 C3 -0.1660725000 2
C1_1 C -0.1433984697 0.5937835911 -0.5420760889 C3 -0.1003135000 2
C2_1 C -0.2391126479 0.5942126790 -0.5124547569 C3 -0.1660725000 2
C11_1 C -0.4585255441 0.2010885846 -0.7754205479 C3 -0.1888895000 2
H7_1 H -0.4159096466 0.2146707158 -0.6681874976 H 0.1116500000 0
C12_1 C -0.4140150609 0.3881720700 -0.8311833542 C3 -0.1888895000 2
H8_1 H -0.3377045254 0.5499340415 -0.7679748509 H 0.1116500000 0
C3_1 C -0.1008430280 0.6370640722 -0.4766514365 C3 -0.0204136000 2
H0_1 H -0.1209640582 0.5765776748 -0.5782463954 H 0.1116500000 0
C4_1 C -0.1971371133 0.6387289780 -0.4472445368 C3 -0.0458910000 2
H1_1 H -0.2929031274 0.5767777022 -0.5249509928 H 0.1116500000 0
C13_1 C -0.4581227048 0.2623428530 -0.8350557178 C3 0.2632040000 2
H9_1 H -0.4932291549 0.1053023340 -0.7770056659 H 0.1116500000 0
H10_1 H -0.4127402614 0.4345974146 -0.8773148992 H 0.1116500000 0
C5_1 C -0.1277528660 0.6601865906 -0.4285706373 C3 -0.0204136000 2
Cl1_1 Cl -0.0151700683 0.6618169058 -0.4557855491 Cl -0.0453454000 0
H2_1 H -0.2180782139 0.6580172494 -0.4101231893 H 0.1116500000 0
N0_1 N -0.5029050599 0.2068494998 -0.8985441922 N -0.5329660000 2
Cl0_1 Cl -0.0773951290 0.7145021398 -0.3470833874 Cl -0.0453454000 0
C14_1 C -0.5201795854 0.0526616791 -0.9179281809 C3 0.4578075000 2
H11_1 H -0.5261456669 0.2886957130 -0.9353926006 H 0.3155160000 0
C15_1 C -0.5733641728 0.0162009595 -0.9820123035 C3 -0.2871177000 2
C16_1 C -0.4843903969 -0.0761130713 -0.8769109575 C3 -0.1888895000 2
C17_1 C -0.5885587425 -0.1448666316 -1.0009761709 C3 -0.0791469000 2
C20_1 C -0.6117285663 0.1402324659 -1.0287615474 C3 0.5462276000 2
C18_1 C -0.5010486043 -0.2320111087 -0.8971679049 C3 -0.1116500000 2
H12_1 H -0.4420938522 -0.0515011683 -0.8293594162 H 0.1116500000 0
C19_1 C -0.5538119922 -0.2684103996 -0.9593669253 C3 -0.1116500000 2
H13_1 H -0.6281798921 -0.1702768916 -1.0501558705 H 0.1116500000 0
O0_1 O -0.6595852308 0.0895632523 -1.0863545279 O2 -0.4429420000 3
O1_1 O -0.6019270951 0.2876378257 -1.0164553331 O1 -0.4592050000 2
H14_1 H -0.4719850847 -0.3275879288 -0.8641342883 H 0.1116500000 0
H15_1 H -0.5663797735 -0.3914981432 -0.9751479055 H 0.1116500000 0
H16_1 H -0.6846693913 0.1844347545 -1.1152299377 H 0.3386910000 0
#END
#############################################################################################
# Avant-garde Materials Simulation           
# XXIII NEUMANN/KENDRICK/LEUSEN Z'=1and2, RANK 30, ENERGY -150.95876863262228 kcal/mol/atom
#############################################################################################

data_rank_000030
_symmetry_cell_setting triclinic
_symmetry_space_group_name_H-M 'P -1'
_symmetry_Int_Tables_number 2
loop_
_symmetry_equiv_pos_site_id
_symmetry_equiv_pos_as_xyz
1 x,y,z
2 -x,-y,-z
_cell_length_a 7.6252913372
_cell_length_b 11.7477741989
_cell_length_c 20.8176313967
_cell_angle_alpha 100.3419438077
_cell_angle_beta 81.5892980905
_cell_angle_gamma 81.0971030927
loop_
_atom_site_label
_atom_site_type_symbol
_atom_site_fract_x
_atom_site_fract_y
_atom_site_fract_z
_atom_site_fftype
_atom_site_charge
_atom_site_hybridization
C0_0 C 0.7156883357 0.3601449537 0.8734556938 C3 0.0464775000 2
C1_0 C 0.6466958518 0.3543051016 0.9385533708 C3 -0.1003135000 2
C2_0 C 0.7236145119 0.2620554720 0.8228723862 C3 -0.1660725000 2
C6_0 C 0.7843947321 0.4666364884 0.8562755342 C4 0.0455393400 3
C3_0 C 0.5876704289 0.2530298729 0.9527663754 C3 -0.0204136000 2
H0_0 H 0.6415560510 0.4280146340 0.9793470922 H 0.1116500000 0
C4_0 C 0.6645320598 0.1613361671 0.8363694353 C3 -0.0458910000 2
H1_0 H 0.7781990996 0.2644232302 0.7718427642 H 0.1116500000 0
C7_0 C 0.6786268229 0.5250404726 0.8089522353 C4 0.0455393400 3
H3_0 H 0.7826781615 0.5315506716 0.9015570665 H 0.0084140800 0
H4_0 H 0.9266449551 0.4389045708 0.8318128325 H 0.0084140800 0
C5_0 C 0.5960034229 0.1558478099 0.9014851977 C3 -0.0204136000 2
Cl1_0 Cl 0.5058289915 0.2483991011 1.0338536325 Cl -0.0453454000 0
H2_0 H 0.6684954546 0.0864846786 0.7964800262 H 0.1116500000 0
C8_0 C 0.7828701653 0.5963513166 0.7693954476 C3 0.0464775000 2
H5_0 H 0.6393529896 0.4554879624 0.7739425863 H 0.0084140800 0
H6_0 H 0.5525408210 0.5800079753 0.8379267325 H 0.0084140800 0
Cl0_0 Cl 0.5260301716 0.0291782983 0.9175362566 Cl -0.0453454000 0
C9_0 C 0.7421603114 0.7195782177 0.7821492927 C3 -0.1660725000 2
C10_0 C 0.9225539238 0.5390068534 0.7163495045 C3 -0.1660725000 2
C11_0 C 0.8349562979 0.7833707930 0.7428542564 C3 -0.1888895000 2
H7_0 H 0.6358924650 0.7670408526 0.8234907427 H 0.1116500000 0
C12_0 C 1.0153996436 0.6015423966 0.6765177712 C3 -0.1888895000 2
H8_0 H 0.9556918188 0.4428853676 0.7044099775 H 0.1116500000 0
C13_0 C 0.9715655751 0.7250149547 0.6892146287 C3 0.2632040000 2
H9_0 H 0.8012987382 0.8793565353 0.7535260089 H 0.1116500000 0
H10_0 H 1.1170591452 0.5548079235 0.6337157505 H 0.1116500000 0
N0_0 N 1.0534891274 0.7912939649 0.6471999599 N -0.5329660000 2
C14_0 C 1.2334575566 0.7803450569 0.6229267108 C3 0.4578075000 2
H11_0 H 0.9719069127 0.8500425842 0.6285292194 H 0.3155160000 0
C15_0 C 1.2929303464 0.8434868896 0.5734760158 C3 -0.2871177000 2
C16_0 C 1.3666495320 0.7112214248 0.6476261104 C3 -0.1888895000 2
C17_0 C 1.4795079494 0.8374728809 0.5530577170 C3 -0.0791469000 2
C20_0 C 1.1652197962 0.9133949725 0.5432409669 C3 0.5462276000 2
C18_0 C 1.5485966561 0.7069234164 0.6261818853 C3 -0.1116500000 2
H12_0 H 1.3242407015 0.6618589821 0.6847429812 H 0.1116500000 0
C19_0 C 1.6070933923 0.7709426087 0.5789425458 C3 -0.1116500000 2
H13_0 H 1.5217009398 0.8873304258 0.5161283988 H 0.1116500000 0
O0_0 O 1.2374305205 0.9646343095 0.4966988557 O2 -0.4429420000 3
O1_0 O 0.9960978872 0.9251540869 0.5597113662 O1 -0.4592050000 2
H14_0 H 1.6471290866 0.6534096059 0.6468246853 H 0.1116500000 0
H15_0 H 1.7502814202 0.7676872398 0.5623685938 H 0.1116500000 0
H16_0 H 1.1383902223 1.0084378479 0.4767673579 H 0.3386910000 0
H7_1 H 1.1349129036 0.2790192909 0.8227210067 H 0.1116500000 0
C9_1 C 1.2362112436 0.2285422018 0.7805752748 C3 -0.1660725000 2
C8_1 C 1.2716253573 0.1051281236 0.7707403149 C3 0.0464775000 2
C11_1 C 1.3296653302 0.2875669881 0.7388387369 C3 -0.1888895000 2
C7_1 C 1.1683694062 0.0467101389 0.8190430027 C4 0.0455393400 3
C10_1 C 1.4038964132 0.0428097639 0.7165819649 C3 -0.1660725000 2
C13_1 C 1.4632875012 0.2242330998 0.6852148130 C3 0.2632040000 2
H9_1 H 1.3013227643 0.3835822892 0.7479922429 H 0.1116500000 0
C6_1 C 1.2207416995 -0.0868576251 0.8055209407 C4 0.0455393400 3
H5_1 H 1.0229142767 0.0728992632 0.8194927024 H 0.0084140800 0
H6_1 H 1.1880817252 0.0845527183 0.8693280929 H 0.0084140800 0
C12_1 C 1.4985401482 0.1010590876 0.6741504815 C3 -0.1888895000 2
H8_1 H 1.4339842591 -0.0531613215 0.7059710873 H 0.1116500000 0
N0_1 N 1.5499025753 0.2869841324 0.6423309695 N -0.5329660000 2
C0_1 C 1.1356211219 -0.1465267592 0.8572467907 C3 0.0464775000 2
H3_1 H 1.3683176100 -0.1121954423 0.8000341003 H 0.0084140800 0
H4_1 H 1.1889766302 -0.1245077439 0.7571570687 H 0.0084140800 0
H10_1 H 1.5963283871 0.0504773733 0.6311445359 H 0.1116500000 0
C14_1 C 1.7304583253 0.2770558438 0.6202081886 C3 0.4578075000 2
H11_1 H 1.4713669353 0.3499827895 0.6253713421 H 0.3155160000 0
C1_1 C 1.1951882374 -0.2675135056 0.8512712279 C3 -0.1003135000 2
C2_1 C 1.0021574829 -0.0874246986 0.9115063345 C3 -0.1660725000 2
C15_1 C 1.7925241036 0.3443606834 0.5733270732 C3 -0.2871177000 2
C16_1 C 1.8621175808 0.2036779046 0.6432426359 C3 -0.1888895000 2
C3_1 C 1.1290186298 -0.3270608448 0.8988787376 C3 -0.0204136000 2
H0_1 H 1.2983905917 -0.3163883847 0.8093846042 H 0.1116500000 0
C4_1 C 0.9329217935 -0.1466414602 0.9589050281 C3 -0.0458910000 2
H1_1 H 0.9502587031 0.0063636474 0.9177565348 H 0.1116500000 0
C17_1 C 1.9793105963 0.3397156601 0.5546614332 C3 -0.0791469000 2
C20_1 C 1.6664213955 0.4156444772 0.5433386714 C3 0.5462276000 2
C18_1 C 2.0444337948 0.2013591738 0.6239039630 C3 -0.1116500000 2
H12_1 H 1.8185269886 0.1478362189 0.6764579193 H 0.1116500000 0
C5_1 C 0.9972870252 -0.2662826143 0.9536844699 C3 -0.0204136000 2
Cl1_1 Cl 1.2190326765 -0.4743261067 0.8909519737 Cl -0.0453454000 0
H2_1 H 0.8278290870 -0.0999017688 1.0005767151 H 0.1116500000 0
C19_1 C 2.1050839126 0.2705602385 0.5799281811 C3 -0.1116500000 2
H13_1 H 2.0231995252 0.3927516315 0.5197161322 H 0.1116500000 0
O0_1 O 1.7395624823 0.4662787874 0.4966814073 O2 -0.4429420000 3
O1_1 O 1.4970931415 0.4286222974 0.5598673714 O1 -0.4592050000 2
H14_1 H 2.1417397402 0.1447536385 0.6434013351 H 0.1116500000 0
Cl0_1 Cl 0.9166568820 -0.3369015621 1.0144652455 Cl -0.0453454000 0
H15_1 H 2.2486030898 0.2684538029 0.5649623640 H 0.1116500000 0
H16_1 H 1.6397137760 0.5091856437 0.4767395581 H 0.3386910000 0
#END
#############################################################################################
# Avant-garde Materials Simulation           
# XXIII NEUMANN/KENDRICK/LEUSEN Z'=1and2, RANK 31, ENERGY -150.95837258199248 kcal/mol/atom
#############################################################################################

data_rank_000031
_symmetry_cell_setting triclinic
_symmetry_space_group_name_H-M 'P -1'
_symmetry_Int_Tables_number 2
loop_
_symmetry_equiv_pos_site_id
_symmetry_equiv_pos_as_xyz
1 x,y,z
2 -x,-y,-z
_cell_length_a 6.6314848418
_cell_length_b 8.9187033269
_cell_length_c 16.3668532124
_cell_angle_alpha 89.3002822740
_cell_angle_beta 72.1584438802
_cell_angle_gamma 80.2851202528
loop_
_atom_site_label
_atom_site_type_symbol
_atom_site_fract_x
_atom_site_fract_y
_atom_site_fract_z
_atom_site_fftype
_atom_site_charge
_atom_site_hybridization
C0_0 C 0.6714177518 0.2508497908 0.0422577358 C3 0.0464775000 2
C1_0 C 0.7972703302 0.3462882855 -0.0111567703 C3 -0.1003135000 2
C2_0 C 0.5136657120 0.1990427050 0.0149870476 C3 -0.1660725000 2
C6_0 C 0.7088216236 0.2020662915 0.1256718597 C4 0.0455393400 3
C3_0 C 0.7664967267 0.3895870693 -0.0893533798 C3 -0.0204136000 2
H0_0 H 0.9207215427 0.3889893490 0.0085468788 H 0.1116500000 0
C4_0 C 0.4811336698 0.2418809933 -0.0626940428 C3 -0.0458910000 2
H1_0 H 0.4137278135 0.1243988876 0.0553907153 H 0.1116500000 0
C7_0 C 0.9012061460 0.0705052128 0.1125597402 C4 0.0455393400 3
H3_0 H 0.7375222063 0.2992607155 0.1586860259 H 0.0084140800 0
H4_0 H 0.5633285375 0.1659996342 0.1683939101 H 0.0084140800 0
C5_0 C 0.6068996071 0.3373458846 -0.1155684455 C3 -0.0204136000 2
Cl1_0 Cl 0.9257679308 0.5080661920 -0.1525481830 Cl -0.0453454000 0
H2_0 H 0.3564463048 0.2025037772 -0.0830218039 H 0.1116500000 0
C8_0 C 0.9324329062 0.0087797291 0.1947643032 C3 0.0464775000 2
H5_0 H 0.8784913178 -0.0222856361 0.0743544740 H 0.0084140800 0
H6_0 H 1.0481652134 0.1100297614 0.0735101187 H 0.0084140800 0
Cl0_0 Cl 0.5620858693 0.3894197794 -0.2111012465 Cl -0.0453454000 0
C9_0 C 0.8130751372 -0.0993670347 0.2389010924 C3 -0.1660725000 2
C10_0 C 1.0837254735 0.0541897676 0.2286880688 C3 -0.1660725000 2
C11_0 C 0.8460323287 -0.1628030598 0.3128537178 C3 -0.1888895000 2
H7_0 H 0.6951335232 -0.1385536556 0.2139311955 H 0.1116500000 0
C12_0 C 1.1179085702 -0.0076967984 0.3029427693 C3 -0.1888895000 2
H8_0 H 1.1766573772 0.1401385262 0.1967366371 H 0.1116500000 0
C13_0 C 1.0001553817 -0.1176525862 0.3455656379 C3 0.2632040000 2
H9_0 H 0.7587288622 -0.2518352000 0.3436199818 H 0.1116500000 0
H10_0 H 1.2364787616 0.0289016047 0.3283980674 H 0.1116500000 0
N0_0 N 1.0506737221 -0.1865850310 0.4163114885 N -0.5329660000 2
C14_0 C 0.9106189592 -0.2232728777 0.4913489946 C3 0.4578075000 2
H11_0 H 1.2090304869 -0.2266643180 0.4098686902 H 0.3155160000 0
C15_0 C 0.9849931210 -0.3228843353 0.5493528000 C3 -0.2871177000 2
C16_0 C 0.6888425428 -0.1616218734 0.5150673997 C3 -0.1888895000 2
C17_0 C 0.8358875706 -0.3581373361 0.6261094767 C3 -0.0791469000 2
C20_0 C 1.2106485868 -0.3940219588 0.5293149916 C3 0.5462276000 2
C18_0 C 0.5469026026 -0.1979293306 0.5910719933 C3 -0.1116500000 2
H12_0 H 0.6306148267 -0.0857188031 0.4716423248 H 0.1116500000 0
C19_0 C 0.6191696015 -0.2977364968 0.6471807153 C3 -0.1116500000 2
H13_0 H 0.8953274316 -0.4361865696 0.6685041004 H 0.1116500000 0
O0_0 O 1.2578643967 -0.4892271313 0.5861529972 O2 -0.4429420000 3
O1_0 O 1.3536002523 -0.3677826475 0.4619106361 O1 -0.4592050000 2
H14_0 H 0.3766451604 -0.1484082323 0.6074174021 H 0.1116500000 0
H15_0 H 0.5061113844 -0.3281345199 0.7059425023 H 0.1116500000 0
H16_0 H 1.4173748417 -0.5409872437 0.5642207824 H 0.3386910000 0
#END
#############################################################################################
# Avant-garde Materials Simulation           
# XXIII NEUMANN/KENDRICK/LEUSEN Z'=1and2, RANK 32, ENERGY -150.95752661592232 kcal/mol/atom
#############################################################################################

data_rank_000032
_symmetry_cell_setting monoclinic
_symmetry_space_group_name_H-M 'P 2_1/c'
_symmetry_Int_Tables_number 14
loop_
_symmetry_equiv_pos_site_id
_symmetry_equiv_pos_as_xyz
1 x,y,z
2 -x,y+1/2,-z+1/2
3 -x,-y,-z
4 x,-y+1/2,z+1/2
_cell_length_a 8.6075764258
_cell_length_b 23.7273378291
_cell_length_c 17.8840329955
_cell_angle_alpha 90.0000000000
_cell_angle_beta 100.3962452889
_cell_angle_gamma 90.0000000000
loop_
_atom_site_label
_atom_site_type_symbol
_atom_site_fract_x
_atom_site_fract_y
_atom_site_fract_z
_atom_site_fftype
_atom_site_charge
_atom_site_hybridization
C0_0 C -0.9431254975 0.6108255356 0.6609590156 C3 0.0464775000 2
C1_0 C -0.9708649269 0.6534262509 0.6058388443 C3 -0.1003135000 2
C2_0 C -0.9872911280 0.6211567996 0.7313060258 C3 -0.1660725000 2
C6_0 C -0.8714470940 0.5556385745 0.6416128430 C4 0.0455393400 3
C3_0 C -1.0433529475 0.7040177047 0.6194601230 C3 -0.0204136000 2
H0_0 H -0.9361977536 0.6470404650 0.5507620979 H 0.1116500000 0
C4_0 C -1.0583522631 0.6718102595 0.7457699087 C3 -0.0458910000 2
H1_0 H -0.9671872562 0.5894855132 0.7760134650 H 0.1116500000 0
C7_0 C -0.8517349607 0.5111110389 0.7047409315 C4 0.0455393400 3
H3_0 H -0.9466724375 0.5385838957 0.5901169560 H 0.0084140800 0
H4_0 H -0.7556536928 0.5640366016 0.6257063320 H 0.0084140800 0
C5_0 C -1.0871881549 0.7135593730 0.6902742428 C3 -0.0204136000 2
Cl1_0 Cl -1.0820994004 0.7538970731 0.5482676328 Cl -0.0453454000 0
H2_0 H -1.0935097145 0.6791615130 0.8003658774 H 0.1116500000 0
C8_0 C -0.7973457708 0.4544141744 0.6813388079 C3 0.0464775000 2
H5_0 H -0.7677724572 0.5263386551 0.7543695390 H 0.0084140800 0
H6_0 H -0.9655646069 0.5054735466 0.7237591646 H 0.0084140800 0
Cl0_0 Cl -1.1746122547 0.7759789151 0.7103364766 Cl -0.0453454000 0
C9_0 C -0.6553259340 0.4307533944 0.7187215203 C3 -0.1660725000 2
C10_0 C -0.8885909792 0.4227673126 0.6231007349 C3 -0.1660725000 2
C11_0 C -0.6046352032 0.3778125011 0.6995488097 C3 -0.1888895000 2
H7_0 H -0.5832706843 0.4539727169 0.7650360913 H 0.1116500000 0
C12_0 C -0.8380916746 0.3701968102 0.6025151868 C3 -0.1888895000 2
H8_0 H -1.0003615799 0.4396975173 0.5928954814 H 0.1116500000 0
C13_0 C -0.6953242834 0.3471834321 0.6402426528 C3 0.2632040000 2
H9_0 H -0.4957687369 0.3600217049 0.7312548906 H 0.1116500000 0
H10_0 H -0.9074681438 0.3463413133 0.5560971012 H 0.1116500000 0
N0_0 N -0.6513467903 0.2928873296 0.6196324220 N -0.5329660000 2
C14_0 C -0.5047413960 0.2757979893 0.6099266187 C3 0.4578075000 2
H11_0 H -0.7360450579 0.2622821531 0.6100672256 H 0.3155160000 0
C15_0 C -0.4701581083 0.2173026520 0.6002404813 C3 -0.2871177000 2
C16_0 C -0.3826320708 0.3154297183 0.6077240048 C3 -0.1888895000 2
C17_0 C -0.3145230955 0.2016796643 0.5941145276 C3 -0.0791469000 2
C20_0 C -0.5915313797 0.1738278985 0.5952134582 C3 0.5462276000 2
C18_0 C -0.2326707856 0.2984147575 0.6001136117 C3 -0.1116500000 2
H12_0 H -0.4079620556 0.3600751716 0.6123328201 H 0.1116500000 0
C19_0 C -0.1960810066 0.2410593841 0.5944490316 C3 -0.1116500000 2
H13_0 H -0.2891569584 0.1572016962 0.5883696831 H 0.1116500000 0
O0_0 O -0.5436315488 0.1209542352 0.5878348995 O2 -0.4429420000 3
O1_0 O -0.7347550416 0.1844333746 0.5970466260 O1 -0.4592050000 2
H14_0 H -0.1418096557 0.3303642160 0.5994588338 H 0.1116500000 0
H15_0 H -0.0779005818 0.2277654266 0.5886852800 H 0.1116500000 0
H16_0 H -0.6362720038 0.0936363112 0.5869400097 H 0.3386910000 0
H6_1 H -0.6569665477 0.6948110359 0.7040580775 H 0.0084140800 0
C7_1 C -0.5693762549 0.7195449448 0.6801517904 C4 0.0455393400 3
C6_1 C -0.5213926917 0.6876443508 0.6137560506 C4 0.0455393400 3
C8_1 C -0.6384254056 0.7772104938 0.6602524483 C3 0.0464775000 2
H5_1 H -0.4655447669 0.7237365813 0.7261047972 H 0.0084140800 0
C0_1 C -0.4573151586 0.6290682802 0.6326015145 C3 0.0464775000 2
H3_1 H -0.6233706759 0.6850787640 0.5666624015 H 0.0084140800 0
H4_1 H -0.4312416950 0.7116278312 0.5905703765 H 0.0084140800 0
C9_1 C -0.7560204617 0.7977474532 0.6979672413 C3 -0.1660725000 2
C10_1 C -0.5884610681 0.8124177313 0.6062734013 C3 -0.1660725000 2
C1_1 C -0.4033283471 0.5975674993 0.5761155689 C3 -0.1003135000 2
C2_1 C -0.4486899548 0.6046220581 0.7045320389 C3 -0.1660725000 2
C11_1 C -0.8231798988 0.8507536632 0.6825047124 C3 -0.1888895000 2
H7_1 H -0.7953590139 0.7716312492 0.7411315359 H 0.1116500000 0
C12_1 C -0.6565236294 0.8652158573 0.5892629163 C3 -0.1888895000 2
H8_1 H -0.4966255369 0.7984039490 0.5757625767 H 0.1116500000 0
C3_1 C -0.3428146065 0.5433982080 0.5906956837 C3 -0.0204136000 2
H0_1 H -0.4079216713 0.6152585023 0.5194646104 H 0.1116500000 0
C4_1 C -0.3870868676 0.5507148429 0.7198217568 C3 -0.0458910000 2
H1_1 H -0.4898542050 0.6275300850 0.7499581135 H 0.1116500000 0
C13_1 C -0.7757820563 0.8849149220 0.6266468234 C3 0.2632040000 2
H9_1 H -0.9121736476 0.8655078647 0.7141083890 H 0.1116500000 0
H10_1 H -0.6196883030 0.8912538160 0.5452900032 H 0.1116500000 0
C5_1 C -0.3336703009 0.5197798528 0.6632679844 C3 -0.0204136000 2
Cl1_1 Cl -0.2801640007 0.5063404588 0.5185571431 Cl -0.0453454000 0
H2_1 H -0.3779295856 0.5325434166 0.7763366837 H 0.1116500000 0
N0_1 N -0.8381202618 0.9389805936 0.6087257698 N -0.5329660000 2
Cl0_1 Cl -0.2564354521 0.4534363235 0.6843131191 Cl -0.0453454000 0
C14_1 C -0.9911859310 0.9565343800 0.6024728962 C3 0.4578075000 2
H11_1 H -0.7630612125 0.9696842812 0.5965555832 H 0.3155160000 0
C15_1 C -1.0304895940 1.0150580754 0.5907950299 C3 -0.2871177000 2
C16_1 C -1.1162723131 0.9180038101 0.6039192785 C3 -0.1888895000 2
C17_1 C -1.1901727605 1.0317897554 0.5823041804 C3 -0.0791469000 2
C20_1 C -0.9102330555 1.0578885968 0.5869269274 C3 0.5462276000 2
C18_1 C -1.2710302490 0.9361703395 0.5954852109 C3 -0.1116500000 2
H12_1 H -1.0904115854 0.8732114168 0.6100369140 H 0.1116500000 0
C19_1 C -1.3101497947 0.9934653890 0.5848657485 C3 -0.1116500000 2
H13_1 H -1.2171570052 1.0763001562 0.5733595369 H 0.1116500000 0
O0_1 O -0.9621375776 1.1107542260 0.5788830472 O2 -0.4429420000 3
O1_1 O -0.7653667963 1.0467635892 0.5913099830 O1 -0.4592050000 2
H14_1 H -1.3633202439 0.9049890834 0.5970506947 H 0.1116500000 0
H15_1 H -1.4323317535 1.0075869941 0.5780943433 H 0.1116500000 0
H16_1 H -0.8683880828 1.1377378153 0.5824869129 H 0.3386910000 0
#END
#############################################################################################
# Avant-garde Materials Simulation           
# XXIII NEUMANN/KENDRICK/LEUSEN Z'=1and2, RANK 33, ENERGY -150.95665776254174 kcal/mol/atom
#############################################################################################

data_rank_000033
_symmetry_cell_setting triclinic
_symmetry_space_group_name_H-M 'P -1'
_symmetry_Int_Tables_number 2
loop_
_symmetry_equiv_pos_site_id
_symmetry_equiv_pos_as_xyz
1 x,y,z
2 -x,-y,-z
_cell_length_a 8.3032610312
_cell_length_b 9.8251547807
_cell_length_c 23.7698369534
_cell_angle_alpha 96.8493066096
_cell_angle_beta 99.7337702511
_cell_angle_gamma 71.3691506490
loop_
_atom_site_label
_atom_site_type_symbol
_atom_site_fract_x
_atom_site_fract_y
_atom_site_fract_z
_atom_site_fftype
_atom_site_charge
_atom_site_hybridization
C0_0 C 0.7224218984 0.1267339820 0.4412416215 C3 0.0464775000 2
C1_0 C 0.7413157790 0.0427552031 0.4869057291 C3 -0.1003135000 2
C2_0 C 0.5986715590 0.2629214868 0.4405862720 C3 -0.1660725000 2
C6_0 C 0.8309136494 0.0724709923 0.3936249283 C4 0.0455393400 3
C3_0 C 0.6384519960 0.0924559663 0.5304294218 C3 -0.0204136000 2
H0_0 H 0.8363171540 -0.0635351894 0.4890039182 H 0.1116500000 0
C4_0 C 0.4946710671 0.3128064830 0.4835198890 C3 -0.0458910000 2
H1_0 H 0.5825224444 0.3313793229 0.4058643502 H 0.1116500000 0
C7_0 C 0.7451141609 -0.0016358440 0.3416785429 C4 0.0455393400 3
H3_0 H 0.8589585481 0.1637693372 0.3792529369 H 0.0084140800 0
H4_0 H 0.9549656226 -0.0027003069 0.4102238388 H 0.0084140800 0
C5_0 C 0.5131986583 0.2276261729 0.5285988683 C3 -0.0204136000 2
Cl1_0 Cl 0.6670373441 -0.0148654841 0.5859916222 Cl -0.0453454000 0
H2_0 H 0.3977400851 0.4180859815 0.4825536381 H 0.1116500000 0
C8_0 C 0.8317994823 -0.0230150336 0.2887432747 C3 0.0464775000 2
H5_0 H 0.7414963999 -0.1053949510 0.3538664970 H 0.0084140800 0
H6_0 H 0.6098812242 0.0632865126 0.3315121789 H 0.0084140800 0
Cl0_0 Cl 0.3801146063 0.2904429189 0.5806411775 Cl -0.0453454000 0
C9_0 C 0.7379798633 -0.0231390397 0.2337878911 C3 -0.1660725000 2
C10_0 C 1.0077466174 -0.0407189581 0.2921926179 C3 -0.1660725000 2
C11_0 C 0.8149167284 -0.0364345267 0.1847754483 C3 -0.1888895000 2
H7_0 H 0.6016884033 -0.0138379238 0.2290341454 H 0.1116500000 0
C12_0 C 1.0858162863 -0.0513849837 0.2436569263 C3 -0.1888895000 2
H8_0 H 1.0863588401 -0.0422772753 0.3339003968 H 0.1116500000 0
C13_0 C 0.9891891577 -0.0465697082 0.1889582333 C3 0.2632040000 2
H9_0 H 0.7403179451 -0.0387862416 0.1424287650 H 0.1116500000 0
H10_0 H 1.2210628703 -0.0582756424 0.2484853039 H 0.1116500000 0
N0_0 N 1.0541093925 -0.0399486573 0.1391064532 N -0.5329660000 2
C14_0 C 1.2164455373 -0.1054334289 0.1251762673 C3 0.4578075000 2
H11_0 H 0.9758498981 0.0292398476 0.1097640524 H 0.3155160000 0
C15_0 C 1.2705978163 -0.0601495231 0.0783695131 C3 -0.2871177000 2
C16_0 C 1.3312591421 -0.2237939923 0.1541954479 C3 -0.1888895000 2
C17_0 C 1.4368188267 -0.1317382052 0.0643154499 C3 -0.0791469000 2
C20_0 C 1.1577232173 0.0570873670 0.0441410090 C3 0.5462276000 2
C18_0 C 1.4923287153 -0.2933985353 0.1384817571 C3 -0.1116500000 2
H12_0 H 1.2883945496 -0.2644363203 0.1877393309 H 0.1116500000 0
C19_0 C 1.5476073752 -0.2467019961 0.0937295365 C3 -0.1116500000 2
H13_0 H 1.4769298113 -0.0952386200 0.0290766802 H 0.1116500000 0
O0_0 O 1.2231513454 0.0888240939 0.0021321623 O2 -0.4429420000 3
O1_0 O 1.0060847251 0.1246636858 0.0532337505 O1 -0.4592050000 2
H14_0 H 1.5752823048 -0.3870513477 0.1606771425 H 0.1116500000 0
H15_0 H 1.6739325169 -0.3019964101 0.0812402013 H 0.1116500000 0
H16_0 H 1.1351590609 0.1733876386 -0.0186753657 H 0.3386910000 0
Cl1_1 Cl 0.9241855609 0.3161940197 0.5616616271 Cl -0.0453454000 0
C3_1 C 0.8442226687 0.4478493928 0.6134588299 C3 -0.0204136000 2
C1_1 C 0.7405183892 0.4224599684 0.6489249523 C3 -0.1003135000 2
C5_1 C 0.8815693522 0.5787440780 0.6198735382 C3 -0.0204136000 2
C0_1 C 0.6716438803 0.5262855378 0.6911362464 C3 0.0464775000 2
H0_1 H 0.7130339231 0.3200197032 0.6430584769 H 0.1116500000 0
C4_1 C 0.8174272066 0.6814363119 0.6631356604 C3 -0.0458910000 2
Cl0_1 Cl 1.0024335820 0.6141787384 0.5745677216 Cl -0.0453454000 0
C2_1 C 0.7128476838 0.6556626385 0.6979087733 C3 -0.1660725000 2
C6_1 C 0.5525127771 0.5004292607 0.7269092672 C4 0.0455393400 3
H2_1 H 0.8518095498 0.7808167294 0.6694398983 H 0.1116500000 0
H1_1 H 0.6626053550 0.7376633900 0.7310887516 H 0.1116500000 0
C7_1 C 0.3614798893 0.5791059477 0.7062353829 C4 0.0455393400 3
H3_1 H 0.5701140226 0.3843011438 0.7256239281 H 0.0084140800 0
H4_1 H 0.5836188960 0.5368364999 0.7718839446 H 0.0084140800 0
C8_1 C 0.2458011411 0.5547803521 0.7437744218 C3 0.0464775000 2
H5_1 H 0.3435670191 0.6951275094 0.7066435379 H 0.0084140800 0
H6_1 H 0.3285332268 0.5411987018 0.6616435833 H 0.0084140800 0
C9_1 C 0.1930925143 0.4309419023 0.7355181849 C3 -0.1660725000 2
C10_1 C 0.1965150863 0.6521518256 0.7904412267 C3 -0.1660725000 2
C11_1 C 0.0963039260 0.4041652618 0.7730011078 C3 -0.1888895000 2
H7_1 H 0.2277194610 0.3540586121 0.6990703758 H 0.1116500000 0
C12_1 C 0.1020586975 0.6256745944 0.8287149726 C3 -0.1888895000 2
H8_1 H 0.2360267921 0.7492648724 0.7975259661 H 0.1116500000 0
C13_1 C 0.0525175937 0.5002907608 0.8205099256 C3 0.2632040000 2
H9_1 H 0.0548664156 0.3081689741 0.7659032659 H 0.1116500000 0
H10_1 H 0.0698408239 0.7002173181 0.8658244369 H 0.1116500000 0
N0_1 N -0.0321393646 0.4646567229 0.8607197865 N -0.5329660000 2
C14_1 C -0.1730833234 0.5524269764 0.8837713193 C3 0.4578075000 2
H11_1 H 0.0230974005 0.3683710129 0.8790027495 H 0.3155160000 0
C15_1 C -0.2278523990 0.5120677525 0.9315593423 C3 -0.2871177000 2
C16_1 C -0.2746213044 0.6824446844 0.8593478590 C3 -0.1888895000 2
C17_1 C -0.3847624497 0.5968066468 0.9497895214 C3 -0.0791469000 2
C20_1 C -0.1246568502 0.3847875546 0.9616709801 C3 0.5462276000 2
C18_1 C -0.4274576802 0.7629631395 0.8785716840 C3 -0.1116500000 2
H12_1 H -0.2319054965 0.7168010716 0.8241561992 H 0.1116500000 0
C19_1 C -0.4859418392 0.7200012136 0.9234919803 C3 -0.1116500000 2
H13_1 H -0.4253455144 0.5630692398 0.9855820725 H 0.1116500000 0
O0_1 O -0.1836314357 0.3621509246 1.0072027084 O2 -0.4429420000 3
O1_1 O 0.0133714104 0.3005871483 0.9463300110 O1 -0.4592050000 2
H14_1 H -0.5031221706 0.8610433021 0.8579421073 H 0.1116500000 0
H15_1 H -0.6072595264 0.7831443286 0.9379982365 H 0.1116500000 0
H16_1 H -0.1056748007 0.2681003174 1.0237078421 H 0.3386910000 0
#END
#############################################################################################
# Avant-garde Materials Simulation           
# XXIII NEUMANN/KENDRICK/LEUSEN Z'=1and2, RANK 34, ENERGY -150.95656522093827 kcal/mol/atom
#############################################################################################

data_rank_000034
_symmetry_cell_setting monoclinic
_symmetry_space_group_name_H-M 'C 2/c'
_symmetry_Int_Tables_number 15
loop_
_symmetry_equiv_pos_site_id
_symmetry_equiv_pos_as_xyz
1 x,y,z
2 -x,y,-z+1/2
3 -x,-y,-z
4 x,-y,z+1/2
5 x+1/2,y+1/2,z
6 -x+1/2,y+1/2,-z+1/2
7 -x+1/2,-y+1/2,-z
8 x+1/2,-y+1/2,z+1/2
_cell_length_a 70.0201620869
_cell_length_b 4.5846950148
_cell_length_c 23.3052959032
_cell_angle_alpha 90.0000000000
_cell_angle_beta 77.4363308387
_cell_angle_gamma 90.0000000000
loop_
_atom_site_label
_atom_site_type_symbol
_atom_site_fract_x
_atom_site_fract_y
_atom_site_fract_z
_atom_site_fftype
_atom_site_charge
_atom_site_hybridization
C0_0 C 0.2552737499 0.9491764180 0.3762156763 C3 0.0464775000 2
C1_0 C 0.2607495524 0.7846654783 0.3246602244 C3 -0.1003135000 2
C2_0 C 0.2671638424 0.9360098364 0.4173681494 C3 -0.1660725000 2
C6_0 C 0.2369024979 1.1304743471 0.3880729970 C4 0.0455393400 3
C3_0 C 0.2776036617 0.6125942642 0.3144279577 C3 -0.0204136000 2
H0_0 H 0.2518869275 0.7909701641 0.2915570014 H 0.1116500000 0
C4_0 C 0.2840935648 0.7675608891 0.4071988747 C3 -0.0458910000 2
H1_0 H 0.2633376500 1.0646580425 0.4576723071 H 0.1116500000 0
C7_0 C 0.2186269280 0.9530550923 0.4176000474 C4 0.0455393400 3
H3_0 H 0.2387026227 1.3143324542 0.4167829045 H 0.0084140800 0
H4_0 H 0.2344616501 1.2256786838 0.3469274984 H 0.0084140800 0
C5_0 C 0.2894821663 0.6032381014 0.3557113870 C3 -0.0204136000 2
Cl1_0 Cl 0.2837349515 0.4134422324 0.2499698904 Cl -0.0453454000 0
H2_0 H 0.2935533326 0.7664953111 0.4386042064 H 0.1116500000 0
C8_0 C 0.2006989731 1.1400028740 0.4370467879 C3 0.0464775000 2
H5_0 H 0.2158491039 0.7830451064 0.3870700661 H 0.0084140800 0
H6_0 H 0.2218007172 0.8376275177 0.4558833275 H 0.0084140800 0
Cl0_0 Cl 0.3106445517 0.4000337486 0.3438508463 Cl -0.0453454000 0
C9_0 C 0.1953240265 1.2421302872 0.4949995134 C3 -0.1660725000 2
C10_0 C 0.1889971992 1.2230655822 0.3981604167 C3 -0.1660725000 2
C11_0 C 0.1785571348 1.4087657550 0.5141139993 C3 -0.1888895000 2
H7_0 H 0.2041813240 1.1844945741 0.5264626886 H 0.1116500000 0
C12_0 C 0.1723195423 1.3943002960 0.4163292670 C3 -0.1888895000 2
H8_0 H 0.1930226780 1.1531149772 0.3523389214 H 0.1116500000 0
C13_0 C 0.1665656166 1.4834537435 0.4752087922 C3 0.2632040000 2
H9_0 H 0.1742507983 1.4760275112 0.5600451878 H 0.1116500000 0
H10_0 H 0.1640053331 1.4602115266 0.3841220992 H 0.1116500000 0
N0_0 N 0.1499272481 1.6511222040 0.4976910357 N -0.5329660000 2
C14_0 C 0.1312635400 1.6264733406 0.4886824986 C3 0.4578075000 2
H11_0 H 0.1506368688 1.7837220581 0.5326669791 H 0.3155160000 0
C15_0 C 0.1158648311 1.7993890649 0.5231331378 C3 -0.2871177000 2
C16_0 C 0.1262201102 1.4312035572 0.4473584913 C3 -0.1888895000 2
C17_0 C 0.0967318658 1.7749987909 0.5137511472 C3 -0.0791469000 2
C20_0 C 0.1193646058 2.0011869854 0.5683739676 C3 0.5462276000 2
C18_0 C 0.1072331191 1.4143332873 0.4391495312 C3 -0.1116500000 2
H12_0 H 0.1372594531 1.2866550048 0.4223522924 H 0.1116500000 0
C19_0 C 0.0922698267 1.5875460961 0.4719572550 C3 -0.1116500000 2
H13_0 H 0.0854039369 1.9103571816 0.5402842114 H 0.1116500000 0
O0_0 O 0.1039788191 2.1511265020 0.5964546788 O2 -0.4429420000 3
O1_0 O 0.1359558740 2.0339715562 0.5805371193 O1 -0.4592050000 2
H14_0 H 0.1041138899 1.2597044459 0.4068249077 H 0.1116500000 0
H15_0 H 0.0773451219 1.5709159163 0.4656850130 H 0.1116500000 0
H16_0 H 0.1081372561 2.2963547168 0.6250270840 H 0.3386910000 0
H13_1 H 0.3381790230 0.9037073793 0.2796314382 H 0.1116500000 0
C17_1 C 0.3494688102 0.7657334829 0.2537159942 C3 -0.0791469000 2
C15_1 C 0.3681931640 0.7720563129 0.2666269633 C3 -0.2871177000 2
C19_1 C 0.3452790485 0.5897456994 0.2098201350 C3 -0.1116500000 2
C14_1 C 0.3835087603 0.5927730884 0.2334053341 C3 0.4578075000 2
C20_1 C 0.3711973705 0.9598461103 0.3145829896 C3 0.5462276000 2
C18_1 C 0.3601564592 0.4125901158 0.1778746875 C3 -0.1116500000 2
H15_1 H 0.3305954311 0.5841093517 0.2013802535 H 0.1116500000 0
N0_1 N 0.4017583269 0.5947498397 0.2461485583 N -0.5329660000 2
C16_1 C 0.3787672553 0.4124395245 0.1892666725 C3 -0.1888895000 2
O0_1 O 0.3558433501 1.1146501352 0.3415482571 O2 -0.4429420000 3
O1_1 O 0.3873644609 0.9763731442 0.3300273450 O1 -0.4592050000 2
H14_1 H 0.3572804197 0.2682664420 0.1435591658 H 0.1116500000 0
C13_1 C 0.4179583441 0.4162120600 0.2241646007 C3 0.2632040000 2
H11_1 H 0.4023085117 0.7169566459 0.2826180535 H 0.3155160000 0
H12_1 H 0.3896677640 0.2643173431 0.1647753526 H 0.1116500000 0
H16_1 H 0.3596969525 1.2488643716 0.3724915898 H 0.3386910000 0
C11_1 C 0.4244047506 0.3431467923 0.1645297266 C3 -0.1888895000 2
C12_1 C 0.4286891106 0.3117108637 0.2643320046 C3 -0.1888895000 2
C9_1 C 0.4405840899 0.1616354219 0.1465820441 C3 -0.1660725000 2
H9_1 H 0.4171121003 0.4316247330 0.1316062625 H 0.1116500000 0
C10_1 C 0.4449042783 0.1328653558 0.2455895261 C3 -0.1660725000 2
H10_1 H 0.4238971163 0.3664986378 0.3107931426 H 0.1116500000 0
C8_1 C 0.4511073110 0.0514142159 0.1865073009 C3 0.0464775000 2
H7_1 H 0.4452059372 0.1073522831 0.0999933019 H 0.1116500000 0
H8_1 H 0.4526141304 0.0486430479 0.2781203646 H 0.1116500000 0
C7_1 C 0.4687340992 -0.1410490263 0.1667756736 C4 0.0455393400 3
C6_1 C 0.4871728097 0.0290013414 0.1353338035 C4 0.0455393400 3
H5_1 H 0.4719892681 -0.2548097700 0.2051328123 H 0.0084140800 0
H6_1 H 0.4655506613 -0.3132371158 0.1373199230 H 0.0084140800 0
C0_1 C 0.5049759035 -0.1641440231 0.1215954520 C3 0.0464775000 2
H3_1 H 0.4844635943 0.1282588023 0.0948811432 H 0.0084140800 0
H4_1 H 0.4897776394 0.2099934848 0.1637341433 H 0.0084140800 0
C1_1 C 0.5117946772 -0.2824178548 0.0655941469 C3 -0.1003135000 2
C2_1 C 0.5147798539 -0.2396812527 0.1659176961 C3 -0.1660725000 2
C3_1 C 0.5277281953 -0.4733798385 0.0543919245 C3 -0.0204136000 2
H0_1 H 0.5046478717 -0.2272625176 0.0298963953 H 0.1116500000 0
C4_1 C 0.5305309889 -0.4314201280 0.1553931943 C3 -0.0458910000 2
H1_1 H 0.5101061222 -0.1440568417 0.2095745768 H 0.1116500000 0
C5_1 C 0.5370692512 -0.5523843331 0.0995221523 C3 -0.0204136000 2
Cl1_1 Cl 0.5358272543 -0.6093503969 -0.0159126505 Cl -0.0453454000 0
H2_1 H 0.5380685213 -0.4875870576 0.1901490744 H 0.1116500000 0
Cl0_1 Cl 0.5565772566 -0.7894118579 0.0869707760 Cl -0.0453454000 0
#END
#############################################################################################
# Avant-garde Materials Simulation           
# XXIII NEUMANN/KENDRICK/LEUSEN Z'=1and2, RANK 35, ENERGY -150.95643623574921 kcal/mol/atom
#############################################################################################

data_rank_000035
_symmetry_cell_setting monoclinic
_symmetry_space_group_name_H-M 'C 2/c'
_symmetry_Int_Tables_number 15
loop_
_symmetry_equiv_pos_site_id
_symmetry_equiv_pos_as_xyz
1 x,y,z
2 -x,y,-z+1/2
3 -x,-y,-z
4 x,-y,z+1/2
5 x+1/2,y+1/2,z
6 -x+1/2,y+1/2,-z+1/2
7 -x+1/2,-y+1/2,-z
8 x+1/2,-y+1/2,z+1/2
_cell_length_a 38.2089561014
_cell_length_b 6.3831171214
_cell_length_c 29.2769569847
_cell_angle_alpha 90.0000000000
_cell_angle_beta 83.8970016248
_cell_angle_gamma 90.0000000000
loop_
_atom_site_label
_atom_site_type_symbol
_atom_site_fract_x
_atom_site_fract_y
_atom_site_fract_z
_atom_site_fftype
_atom_site_charge
_atom_site_hybridization
C0_0 C 0.0561417746 0.3705003061 0.2373328454 C3 0.0464775000 2
C1_0 C 0.0777151331 0.5089933260 0.2585930482 C3 -0.1003135000 2
C2_0 C 0.0499081947 0.1719233733 0.2571178926 C3 -0.1660725000 2
C6_0 C 0.0396659996 0.4285294747 0.1944031773 C4 0.0455393400 3
C3_0 C 0.0924549777 0.4515898659 0.2984225976 C3 -0.0204136000 2
H0_0 H 0.0832693711 0.6651463897 0.2446492351 H 0.1116500000 0
C4_0 C 0.0646731220 0.1123091938 0.2965727847 C3 -0.0458910000 2
H1_0 H 0.0329954264 0.0619418186 0.2412824162 H 0.1116500000 0
C7_0 C 0.0319985965 0.6628061213 0.1895882446 C4 0.0455393400 3
H3_0 H 0.0569720095 0.3753387239 0.1640777594 H 0.0084140800 0
H4_0 H 0.0152320060 0.3376922850 0.1942635970 H 0.0084140800 0
C5_0 C 0.0861577565 0.2520475345 0.3175213347 C3 -0.0204136000 2
Cl1_0 Cl 0.1171369140 0.6328013172 0.3248325089 Cl -0.0453454000 0
H2_0 H 0.0593775699 -0.0413832262 0.3119783476 H 0.1116500000 0
C8_0 C 0.0110241108 0.7238876997 0.1506703296 C3 0.0464775000 2
H5_0 H 0.0176165015 0.7166809958 0.2222287145 H 0.0084140800 0
H6_0 H 0.0567715151 0.7520041954 0.1859556855 H 0.0084140800 0
Cl0_0 Cl 0.1036529015 0.1795526832 0.3669528428 Cl -0.0453454000 0
C9_0 C -0.0155489500 0.5964664351 0.1360740142 C3 -0.1660725000 2
C10_0 C 0.0167760970 0.9193187280 0.1292491846 C3 -0.1660725000 2
C11_0 C -0.0357054877 0.6613687706 0.1017280902 C3 -0.1888895000 2
H7_0 H -0.0211000813 0.4438057407 0.1518754592 H 0.1116500000 0
C12_0 C -0.0030687370 0.9859365674 0.0946537005 C3 -0.1888895000 2
H8_0 H 0.0376301971 1.0209968432 0.1392578828 H 0.1116500000 0
C13_0 C -0.0295641929 0.8568115630 0.0803841679 C3 0.2632040000 2
H9_0 H -0.0567901793 0.5616972904 0.0917857484 H 0.1116500000 0
H10_0 H 0.0023675213 1.1370082859 0.0779525259 H 0.1116500000 0
N0_0 N -0.0499543364 0.9281459265 0.0461078291 N -0.5329660000 2
C14_0 C -0.0584596332 0.8170562281 0.0087971235 C3 0.4578075000 2
H11_0 H -0.0616209979 1.0723575020 0.0498448060 H 0.3155160000 0
C15_0 C -0.0833134135 0.8965173423 -0.0202650922 C3 -0.2871177000 2
C16_0 C -0.0421118455 0.6230776155 -0.0031623849 C3 -0.1888895000 2
C17_0 C -0.0908258704 0.7785071219 -0.0587421475 C3 -0.0791469000 2
C20_0 C -0.1020123988 1.0936408261 -0.0101739043 C3 0.5462276000 2
C18_0 C -0.0500477712 0.5115518325 -0.0412259004 C3 -0.1116500000 2
H12_0 H -0.0231612095 0.5606945722 0.0184558280 H 0.1116500000 0
C19_0 C -0.0747480010 0.5877994480 -0.0693131009 C3 -0.1116500000 2
H13_0 H -0.1103195654 0.8397542564 -0.0797596752 H 0.1116500000 0
O0_0 O -0.1238926020 1.1523332902 -0.0400339112 O2 -0.4429420000 3
O1_0 O -0.0978656763 1.2027090977 0.0248319535 O1 -0.4592050000 2
H14_0 H -0.0370226749 0.3618526677 -0.0492045046 H 0.1116500000 0
H15_0 H -0.0816635211 0.4961601898 -0.0983816907 H 0.1116500000 0
H16_0 H -0.1364828521 1.2883987979 -0.0291156128 H 0.3386910000 0
C5_1 C 0.1456957295 0.1124813358 0.2004657443 C3 -0.0204136000 2
C3_1 C 0.1570077321 0.3182078542 0.1910277450 C3 -0.0204136000 2
C4_1 C 0.1547383796 0.0135479754 0.2400953153 C3 -0.0458910000 2
Cl0_1 Cl 0.1203102443 -0.0187551845 0.1645216408 Cl -0.0453454000 0
C1_1 C 0.1766262589 0.4228167843 0.2216103891 C3 -0.1003135000 2
Cl1_1 Cl 0.1463499190 0.4463404795 0.1425435629 Cl -0.0453454000 0
C2_1 C 0.1742825773 0.1191371330 0.2703058012 C3 -0.1660725000 2
H2_1 H 0.1454690636 -0.1451773032 0.2476979170 H 0.1116500000 0
C0_1 C 0.1852662293 0.3265224598 0.2618052707 C3 0.0464775000 2
H0_1 H 0.1845045726 0.5843539175 0.2141084848 H 0.1116500000 0
H1_1 H 0.1800656195 0.0404765835 0.3017613816 H 0.1116500000 0
C6_1 C 0.2042799792 0.4456931314 0.2961432767 C4 0.0455393400 3
C7_1 C 0.2421176539 0.3707039080 0.3000754682 C4 0.0455393400 3
H3_1 H 0.2044478710 0.6130946868 0.2872532216 H 0.0084140800 0
H4_1 H 0.1890376168 0.4327393994 0.3301443049 H 0.0084140800 0
C8_1 C 0.2578397060 0.4593039016 0.3412527200 C3 0.0464775000 2
H5_1 H 0.2424306664 0.1984367185 0.3022850535 H 0.0084140800 0
H6_1 H 0.2587616121 0.4113572208 0.2681377582 H 0.0084140800 0
C9_1 C 0.2515424470 0.6657221962 0.3564408372 C3 -0.1660725000 2
C10_1 C 0.2792184805 0.3342371377 0.3662059557 C3 -0.1660725000 2
C11_1 C 0.2653656371 0.7418532693 0.3953083713 C3 -0.1888895000 2
H7_1 H 0.2349597047 0.7694815366 0.3383908765 H 0.1116500000 0
C12_1 C 0.2938629780 0.4094747867 0.4045919515 C3 -0.1888895000 2
H8_1 H 0.2847453850 0.1730004233 0.3553574259 H 0.1116500000 0
C13_1 C 0.2866610455 0.6147269112 0.4200365204 C3 0.2632040000 2
H9_1 H 0.2591860756 0.9004849041 0.4073945947 H 0.1116500000 0
H10_1 H 0.3112928745 0.3099531437 0.4222088709 H 0.1116500000 0
N0_1 N 0.3012019273 0.7020947381 0.4578505292 N -0.5329660000 2
C14_1 C 0.3055151765 0.6096647757 0.4990770086 C3 0.4578075000 2
H11_1 H 0.3114949973 0.8501554064 0.4544800439 H 0.3155160000 0
C15_1 C 0.3266680922 0.7072826501 0.5306436418 C3 -0.2871177000 2
C16_1 C 0.2889837588 0.4176334186 0.5122886655 C3 -0.1888895000 2
C17_1 C 0.3306755545 0.6078718084 0.5727827937 C3 -0.0791469000 2
C20_1 C 0.3453967680 0.9040243088 0.5195669374 C3 0.5462276000 2
C18_1 C 0.2935542020 0.3240534151 0.5538702583 C3 -0.1116500000 2
H12_1 H 0.2726960267 0.3422073812 0.4888309586 H 0.1116500000 0
C19_1 C 0.3146110413 0.4182161353 0.5845903171 C3 -0.1116500000 2
H13_1 H 0.3473334077 0.6842788286 0.5957457621 H 0.1116500000 0
O0_1 O 0.3668822419 0.9652176732 0.5495704442 O2 -0.4429420000 3
O1_1 O 0.3416246411 1.0089157907 0.4837766476 O1 -0.4592050000 2
H14_1 H 0.2805635103 0.1750942608 0.5627300362 H 0.1116500000 0
H15_1 H 0.3186542845 0.3416810767 0.6168426930 H 0.1116500000 0
H16_1 H 0.3799741051 1.0995319853 0.5384436626 H 0.3386910000 0
#END
#############################################################################################
# Avant-garde Materials Simulation           
# XXIII NEUMANN/KENDRICK/LEUSEN Z'=1and2, RANK 36, ENERGY -150.95624897361125 kcal/mol/atom
#############################################################################################

data_rank_000036
_symmetry_cell_setting triclinic
_symmetry_space_group_name_H-M 'P -1'
_symmetry_Int_Tables_number 2
loop_
_symmetry_equiv_pos_site_id
_symmetry_equiv_pos_as_xyz
1 x,y,z
2 -x,-y,-z
_cell_length_a 7.9474932418
_cell_length_b 10.1550376675
_cell_length_c 24.2432213562
_cell_angle_alpha 85.9301127250
_cell_angle_beta 98.9544310605
_cell_angle_gamma 71.4480154684
loop_
_atom_site_label
_atom_site_type_symbol
_atom_site_fract_x
_atom_site_fract_y
_atom_site_fract_z
_atom_site_fftype
_atom_site_charge
_atom_site_hybridization
C0_0 C 0.7183450992 0.6729626067 0.0678158130 C3 0.0464775000 2
C1_0 C 0.7622220908 0.5687793347 0.0326089588 C3 -0.1003135000 2
C2_0 C 0.5644075990 0.7911792737 0.0485710866 C3 -0.1660725000 2
C6_0 C 0.8371565735 0.6591374065 0.1242982575 C4 0.0455393400 3
C3_0 C 0.6534903294 0.5798986105 -0.0196194830 C3 -0.0204136000 2
H0_0 H 0.8827877882 0.4766771439 0.0455770971 H 0.1116500000 0
C4_0 C 0.4542167794 0.8033148289 -0.0035378602 C3 -0.0458910000 2
H1_0 H 0.5285474042 0.8746928326 0.0749572726 H 0.1116500000 0
C7_0 C 0.8796748530 0.5201095825 0.1625580209 C4 0.0455393400 3
H3_0 H 0.9658749720 0.6705876397 0.1175532561 H 0.0084140800 0
H4_0 H 0.7736617068 0.7470376570 0.1464496512 H 0.0084140800 0
C5_0 C 0.4969540700 0.6968894158 -0.0376602873 C3 -0.0204136000 2
Cl1_0 Cl 0.7161034463 0.4472893751 -0.0609748809 Cl -0.0453454000 0
H2_0 H 0.3322978841 0.8938730896 -0.0177025387 H 0.1116500000 0
C8_0 C 1.0158974216 0.5078357655 0.2152092078 C3 0.0464775000 2
H5_0 H 0.7541010733 0.5116097764 0.1736678478 H 0.0084140800 0
H6_0 H 0.9326566881 0.4319060318 0.1389792455 H 0.0084140800 0
Cl0_0 Cl 0.3552684754 0.7095082864 -0.1009867735 Cl -0.0453454000 0
C9_0 C 0.9707013841 0.5083685031 0.2687818595 C3 -0.1660725000 2
C10_0 C 1.1949790664 0.4960733118 0.2117224957 C3 -0.1660725000 2
C11_0 C 1.0982886715 0.4982828136 0.3169116453 C3 -0.1888895000 2
H7_0 H 0.8345671264 0.5125288480 0.2733879028 H 0.1116500000 0
C12_0 C 1.3220993098 0.4898792431 0.2592007895 C3 -0.1888895000 2
H8_0 H 1.2355283251 0.4931618377 0.1706665765 H 0.1116500000 0
C13_0 C 1.2745600278 0.4922357322 0.3127377158 C3 0.2632040000 2
H9_0 H 1.0635432305 0.4920522176 0.3585606007 H 0.1116500000 0
H10_0 H 1.4582186122 0.4853793062 0.2548019218 H 0.1116500000 0
N0_0 N 1.3928581070 0.4965205397 0.3614028976 N -0.5329660000 2
C14_0 C 1.5742895387 0.4232665222 0.3767430034 C3 0.4578075000 2
H11_0 H 1.3425503539 0.5625175243 0.3893658448 H 0.3155160000 0
C15_0 C 1.6825832965 0.4574088082 0.4227778708 C3 -0.2871177000 2
C16_0 C 1.6576136471 0.3073289878 0.3498275224 C3 -0.1888895000 2
C17_0 C 1.8683114618 0.3785334876 0.4377391734 C3 -0.0791469000 2
C20_0 C 1.6056088979 0.5685245401 0.4560075224 C3 0.5462276000 2
C18_0 C 1.8390182535 0.2296557773 0.3667940427 C3 -0.1116500000 2
H12_0 H 1.5750434654 0.2750199997 0.3169556453 H 0.1116500000 0
C19_0 C 1.9472618495 0.2662395201 0.4103712544 C3 -0.1116500000 2
H13_0 H 1.9496049573 0.4070044280 0.4721672983 H 0.1116500000 0
O0_0 O 1.7203656373 0.5878007426 0.4979075286 O2 -0.4429420000 3
O1_0 O 1.4396720802 0.6412990393 0.4465087809 O1 -0.4592050000 2
H14_0 H 1.8965338540 0.1378202781 0.3464563087 H 0.1116500000 0
H15_0 H 2.0900058924 0.2053419213 0.4236493265 H 0.1116500000 0
H16_0 H 1.6552395499 0.6679384908 0.5186998586 H 0.3386910000 0
Cl0_1 Cl 1.0334071001 0.9088857280 0.0758106471 Cl -0.0453454000 0
C5_1 C 1.1957170489 0.9506046763 0.1199441291 C3 -0.0204136000 2
C3_1 C 1.2201189877 1.0804502655 0.1102409975 C3 -0.0204136000 2
C4_1 C 1.3076122314 0.8531240419 0.1651392883 C3 -0.0458910000 2
C1_1 C 1.3550042673 1.1114527779 0.1455950362 C3 -0.1003135000 2
Cl1_1 Cl 1.0871718119 1.2021638975 0.0541504730 Cl -0.0453454000 0
C2_1 C 1.4436667837 0.8842471823 0.1994661877 C3 -0.1660725000 2
H2_1 H 1.2865939260 0.7530775080 0.1730449459 H 0.1116500000 0
C0_1 C 1.4697076599 1.0138843962 0.1903298260 C3 0.0464775000 2
H0_1 H 1.3708503065 1.2133169214 0.1375367014 H 0.1116500000 0
H1_1 H 1.5306958393 0.8062872832 0.2342255543 H 0.1116500000 0
C6_1 C 1.6207857252 1.0458136311 0.2263857980 C4 0.0455393400 3
C7_1 C 1.8062665136 0.9718983631 0.2105264493 C4 0.0455393400 3
H3_1 H 1.5938760986 1.1596057488 0.2219395485 H 0.0084140800 0
H4_1 H 1.6276188535 1.0116435511 0.2710407125 H 0.0084140800 0
C8_1 C 1.9609202200 0.9940627295 0.2485995940 C3 0.0464775000 2
H5_1 H 1.8284075950 0.8588947245 0.2131628270 H 0.0084140800 0
H6_1 H 1.8018508471 1.0088685945 0.1663867432 H 0.0084140800 0
C9_1 C 2.0596386277 0.8940523086 0.2949494049 C3 -0.1660725000 2
C10_1 C 2.0078568791 1.1149145529 0.2403133819 C3 -0.1660725000 2
C11_1 C 2.1975043948 0.9145355147 0.3325726990 C3 -0.1888895000 2
H7_1 H 2.0256415587 0.7990686892 0.3021017921 H 0.1116500000 0
C12_1 C 2.1478461739 1.1355763584 0.2770819532 C3 -0.1888895000 2
H8_1 H 1.9355201839 1.1937256386 0.2041048487 H 0.1116500000 0
C13_1 C 2.2423957804 1.0362541566 0.3239697808 C3 0.2632040000 2
H9_1 H 2.2686401595 0.8376196389 0.3693103707 H 0.1116500000 0
H10_1 H 2.1842049833 1.2292861892 0.2698167502 H 0.1116500000 0
N0_1 N 2.3746881813 1.0639282838 0.3629865713 N -0.5329660000 2
C14_1 C 2.5431234948 0.9723320897 0.3859934812 C3 0.4578075000 2
H11_1 H 2.3399322690 1.1558318526 0.3800827781 H 0.3155160000 0
C15_1 C 2.6531157393 1.0019173503 0.4328436360 C3 -0.2871177000 2
C16_1 C 2.6176701272 0.8479848747 0.3624693334 C3 -0.1888895000 2
C17_1 C 2.8327953736 0.9116288502 0.4514357674 C3 -0.0791469000 2
C20_1 C 2.5834477718 1.1233393076 0.4618981342 C3 0.5462276000 2
C18_1 C 2.7939505057 0.7616499408 0.3821388007 C3 -0.1116500000 2
H12_1 H 2.5344631021 0.8220853619 0.3277659659 H 0.1116500000 0
C19_1 C 2.9048524623 0.7933388130 0.4264095543 C3 -0.1116500000 2
H13_1 H 2.9152632887 0.9368183294 0.4864963142 H 0.1116500000 0
O0_1 O 2.6946338359 1.1345766906 0.5068617222 O2 -0.4429420000 3
O1_1 O 2.4270668491 1.2123941937 0.4462392185 O1 -0.4592050000 2
H14_1 H 2.8463724885 0.6681234301 0.3622449610 H 0.1116500000 0
H15_1 H 3.0441458811 0.7255621319 0.4413172427 H 0.1116500000 0
H16_1 H 2.6363195739 1.2244761923 0.5232455217 H 0.3386910000 0
#END
#############################################################################################
# Avant-garde Materials Simulation           
# XXIII NEUMANN/KENDRICK/LEUSEN Z'=1and2, RANK 37, ENERGY -150.95549041465449 kcal/mol/atom
#############################################################################################

data_rank_000037
_symmetry_cell_setting monoclinic
_symmetry_space_group_name_H-M 'P 2_1/c'
_symmetry_Int_Tables_number 14
loop_
_symmetry_equiv_pos_site_id
_symmetry_equiv_pos_as_xyz
1 x,y,z
2 -x,y+1/2,-z+1/2
3 -x,-y,-z
4 x,-y+1/2,z+1/2
_cell_length_a 4.4324218858
_cell_length_b 15.3318699534
_cell_length_c 26.4315129187
_cell_angle_alpha 90.0000000000
_cell_angle_beta 92.3765518268
_cell_angle_gamma 90.0000000000
loop_
_atom_site_label
_atom_site_type_symbol
_atom_site_fract_x
_atom_site_fract_y
_atom_site_fract_z
_atom_site_fftype
_atom_site_charge
_atom_site_hybridization
C0_0 C -0.8503383713 0.0109030910 -0.2371808647 C3 0.0464775000 2
C1_0 C -0.7805554996 -0.0780583091 -0.2385894038 C3 -0.1003135000 2
C2_0 C -0.7434115333 0.0644641749 -0.2754341879 C3 -0.1660725000 2
C6_0 C -1.0310500519 0.0480846243 -0.1952680986 C4 0.0455393400 3
C3_0 C -0.6073635499 -0.1125746970 -0.2766880689 C3 -0.0204136000 2
H0_0 H -0.8623152206 -0.1219197369 -0.2097814403 H 0.1116500000 0
C4_0 C -0.5721729681 0.0306506997 -0.3138021147 C3 -0.0458910000 2
H1_0 H -0.7966501416 0.1339042948 -0.2755204106 H 0.1116500000 0
C7_0 C -0.8565031061 0.0506097217 -0.1433907666 C4 0.0455393400 3
H3_0 H -1.1015704366 0.1147361628 -0.2055624084 H 0.0084140800 0
H4_0 H -1.2396798076 0.0101195870 -0.1916272842 H 0.0084140800 0
C5_0 C -0.5017460403 -0.0580299943 -0.3147102326 C3 -0.0204136000 2
Cl1_0 Cl -0.5281065138 -0.2230108514 -0.2763949974 Cl -0.0453454000 0
H2_0 H -0.4935510281 0.0726053024 -0.3437887164 H 0.1116500000 0
C8_0 C -1.0204103013 0.1022013905 -0.1045539316 C3 0.0464775000 2
H5_0 H -0.8164980450 -0.0163867451 -0.1297675579 H 0.0084140800 0
H6_0 H -0.6334010599 0.0801266881 -0.1483482593 H 0.0084140800 0
Cl0_0 Cl -0.2910827301 -0.0981746891 -0.3627293508 Cl -0.0453454000 0
C9_0 C -1.0338303211 0.1933940713 -0.1084154479 C3 -0.1660725000 2
C10_0 C -1.1693522555 0.0629752103 -0.0648749923 C3 -0.1660725000 2
C11_0 C -1.1873887693 0.2429609266 -0.0739767539 C3 -0.1888895000 2
H7_0 H -0.9184969385 0.2263426447 -0.1386857391 H 0.1116500000 0
C12_0 C -1.3286185142 0.1119714101 -0.0302570446 C3 -0.1888895000 2
H8_0 H -1.1653591589 -0.0079771602 -0.0610235740 H 0.1116500000 0
C13_0 C -1.3383600470 0.2033148501 -0.0341520986 C3 0.2632040000 2
H9_0 H -1.1937255962 0.3138205239 -0.0775482483 H 0.1116500000 0
H10_0 H -1.4547816833 0.0780718750 -0.0018724242 H 0.1116500000 0
N0_0 N -1.4999462070 0.2593612369 -0.0034364992 N -0.5329660000 2
C14_0 C -1.6100492464 0.2491991815 0.0437730267 C3 0.4578075000 2
H11_0 H -1.5565452602 0.3185598786 -0.0192249567 H 0.3155160000 0
C15_0 C -1.8081448553 0.3142977064 0.0631432023 C3 -0.2871177000 2
C16_0 C -1.5285642719 0.1785390988 0.0760050110 C3 -0.1888895000 2
C17_0 C -1.9169589327 0.3045991426 0.1120940769 C3 -0.0791469000 2
C20_0 C -1.8970157908 0.3926099582 0.0343886801 C3 0.5462276000 2
C18_0 C -1.6387770537 0.1717742734 0.1241453158 C3 -0.1116500000 2
H12_0 H -1.3645434681 0.1311579818 0.0638103971 H 0.1116500000 0
C19_0 C -1.8352823410 0.2345499671 0.1427236203 C3 -0.1116500000 2
H13_0 H -2.0667212867 0.3548575913 0.1256712027 H 0.1116500000 0
O0_0 O -2.0995090507 0.4427615590 0.0557351433 O2 -0.4429420000 3
O1_0 O -1.7891646385 0.4122688138 -0.0076124676 O1 -0.4592050000 2
H14_0 H -1.5665999290 0.1169698489 0.1480108286 H 0.1116500000 0
H15_0 H -1.9193704336 0.2294235051 0.1807220544 H 0.1116500000 0
H16_0 H -2.1393715882 0.4984812557 0.0350228300 H 0.3386910000 0
#END
#############################################################################################
# Avant-garde Materials Simulation           
# XXIII NEUMANN/KENDRICK/LEUSEN Z'=1and2, RANK 38, ENERGY -150.95545710231451 kcal/mol/atom
#############################################################################################

data_rank_000038
_symmetry_cell_setting monoclinic
_symmetry_space_group_name_H-M 'P 2_1/c'
_symmetry_Int_Tables_number 14
loop_
_symmetry_equiv_pos_site_id
_symmetry_equiv_pos_as_xyz
1 x,y,z
2 -x,y+1/2,-z+1/2
3 -x,-y,-z
4 x,-y+1/2,z+1/2
_cell_length_a 12.2105253995
_cell_length_b 8.9502644482
_cell_length_c 18.0650451456
_cell_angle_alpha 90.0000000000
_cell_angle_beta 109.6241330860
_cell_angle_gamma 90.0000000000
loop_
_atom_site_label
_atom_site_type_symbol
_atom_site_fract_x
_atom_site_fract_y
_atom_site_fract_z
_atom_site_fftype
_atom_site_charge
_atom_site_hybridization
C0_0 C -0.3461971529 0.2686177781 0.8327878723 C3 0.0464775000 2
C1_0 C -0.4593803630 0.3078757119 0.7868311517 C3 -0.1003135000 2
C2_0 C -0.2768306497 0.1939627903 0.7963393170 C3 -0.1660725000 2
C6_0 C -0.2990368218 0.3057020084 0.9191227952 C4 0.0455393400 3
C3_0 C -0.5036625194 0.2710457411 0.7069971437 C3 -0.0204136000 2
H0_0 H -0.5154502688 0.3668405599 0.8130212256 H 0.1116500000 0
C4_0 C -0.3197264967 0.1576325837 0.7169244119 C3 -0.0458910000 2
H1_0 H -0.1878333452 0.1629088585 0.8307435028 H 0.1116500000 0
C7_0 C -0.2061255818 0.4305715821 0.9381323872 C4 0.0455393400 3
H3_0 H -0.3700239942 0.3392027476 0.9402357926 H 0.0084140800 0
H4_0 H -0.2596746885 0.2045281720 0.9519049314 H 0.0084140800 0
C5_0 C -0.4337829330 0.1947437841 0.6717810804 C3 -0.0204136000 2
Cl1_0 Cl -0.6441345534 0.3219964313 0.6530109681 Cl -0.0453454000 0
H2_0 H -0.2655084707 0.1000982672 0.6888004205 H 0.1116500000 0
C8_0 C -0.1424830419 0.4466998155 1.0249560704 C3 0.0464775000 2
H5_0 H -0.1427669567 0.4045054109 0.9087029034 H 0.0084140800 0
H6_0 H -0.2479514123 0.5367906167 0.9134553242 H 0.0084140800 0
Cl0_0 Cl -0.4860164956 0.1457590570 0.5735256932 Cl -0.0453454000 0
C9_0 C -0.1758903939 0.5509098576 1.0711649550 C3 -0.1660725000 2
C10_0 C -0.0481553246 0.3531258757 1.0626168478 C3 -0.1660725000 2
C11_0 C -0.1159595524 0.5627991713 1.1516608546 C3 -0.1888895000 2
H7_0 H -0.2489254180 0.6256565588 1.0437972101 H 0.1116500000 0
C12_0 C 0.0108717646 0.3613631477 1.1431041407 C3 -0.1888895000 2
H8_0 H -0.0197721493 0.2718042751 1.0278430149 H 0.1116500000 0
C13_0 C -0.0215927499 0.4682516626 1.1888260284 C3 0.2632040000 2
H9_0 H -0.1417671868 0.6471046945 1.1862319213 H 0.1116500000 0
H10_0 H 0.0817669274 0.2839368121 1.1703322654 H 0.1116500000 0
N0_0 N 0.0326323748 0.4800286078 1.2706491149 N -0.5329660000 2
C14_0 C 0.1477169577 0.4617667799 1.3142536596 C3 0.4578075000 2
H11_0 H -0.0187494969 0.5028784868 1.3037653893 H 0.3155160000 0
C15_0 C 0.1844837622 0.4563990031 1.3984674969 C3 -0.2871177000 2
C16_0 C 0.2344819737 0.4515226040 1.2787310285 C3 -0.1888895000 2
C17_0 C 0.3037292098 0.4378222460 1.4420435016 C3 -0.0791469000 2
C20_0 C 0.1024478568 0.4683381304 1.4409618926 C3 0.5462276000 2
C18_0 C 0.3503683831 0.4335137635 1.3233861879 C3 -0.1116500000 2
H12_0 H 0.2099744686 0.4616155661 1.2153297121 H 0.1116500000 0
C19_0 C 0.3864080842 0.4246064098 1.4056785509 C3 -0.1116500000 2
H13_0 H 0.3293337953 0.4323215118 1.5057859299 H 0.1116500000 0
O0_0 O 0.1480014126 0.4604224167 1.5187385430 O2 -0.4429420000 3
O1_0 O -0.0059523627 0.4861073254 1.4073728363 O1 -0.4592050000 2
H14_0 H 0.4144258546 0.4279226825 1.2936886789 H 0.1116500000 0
H15_0 H 0.4777301272 0.4088825180 1.4403151217 H 0.1116500000 0
H16_0 H 0.0863285921 0.4807956770 1.5449169730 H 0.3386910000 0
#END
#############################################################################################
# Avant-garde Materials Simulation           
# XXIII NEUMANN/KENDRICK/LEUSEN Z'=1and2, RANK 39, ENERGY -150.95541539012558 kcal/mol/atom
#############################################################################################

data_rank_000039
_symmetry_cell_setting monoclinic
_symmetry_space_group_name_H-M 'P 2_1/c'
_symmetry_Int_Tables_number 14
loop_
_symmetry_equiv_pos_site_id
_symmetry_equiv_pos_as_xyz
1 x,y,z
2 -x,y+1/2,-z+1/2
3 -x,-y,-z
4 x,-y+1/2,z+1/2
_cell_length_a 13.5633117101
_cell_length_b 10.8502532761
_cell_length_c 14.6095689747
_cell_angle_alpha 90.0000000000
_cell_angle_beta 60.4195759125
_cell_angle_gamma 90.0000000000
loop_
_atom_site_label
_atom_site_type_symbol
_atom_site_fract_x
_atom_site_fract_y
_atom_site_fract_z
_atom_site_fftype
_atom_site_charge
_atom_site_hybridization
C0_0 C -0.8127717404 0.6861398079 0.9117107682 C3 0.0464775000 2
C1_0 C -0.8550792996 0.8005137783 0.9589147062 C3 -0.1003135000 2
C2_0 C -0.8508934233 0.5800766415 0.9745690014 C3 -0.1660725000 2
C6_0 C -0.7286530882 0.6765227491 0.7958076435 C4 0.0455393400 3
C3_0 C -0.9309885890 0.8094146529 1.0667614536 C3 -0.0204136000 2
H0_0 H -0.8272122582 0.8849734383 0.9125369014 H 0.1116500000 0
C4_0 C -0.9259082392 0.5878101687 1.0822245696 C3 -0.0458910000 2
H1_0 H -0.8203154487 0.4896575342 0.9394098050 H 0.1116500000 0
C7_0 C -0.7831270590 0.6253787309 0.7326475793 C4 0.0455393400 3
H3_0 H -0.6914353391 0.7676133961 0.7650365126 H 0.0084140800 0
H4_0 H -0.6581284702 0.6157177562 0.7836448055 H 0.0084140800 0
C5_0 C -0.9655375608 0.7027946918 1.1290692689 C3 -0.0204136000 2
Cl1_0 Cl -0.9785387096 0.9528282450 1.1224245589 Cl -0.0453454000 0
H2_0 H -0.9533536380 0.5051463561 1.1309682048 H 0.1116500000 0
C8_0 C -0.7033695540 0.6201679796 0.6156225667 C3 0.0464775000 2
H5_0 H -0.8167890408 0.5325744891 0.7615618770 H 0.0084140800 0
H6_0 H -0.8566932724 0.6835196682 0.7491328767 H 0.0084140800 0
Cl0_0 Cl -1.0548742250 0.7116210348 1.2636514710 Cl -0.0453454000 0
C9_0 C -0.6574521343 0.7280678201 0.5567568002 C3 -0.1660725000 2
C10_0 C -0.6758513772 0.5077970765 0.5615393612 C3 -0.1660725000 2
C11_0 C -0.5885398920 0.7244859844 0.4478790870 C3 -0.1888895000 2
H7_0 H -0.6793269913 0.8175118611 0.5961406850 H 0.1116500000 0
C12_0 C -0.6061575544 0.5026899950 0.4527702105 C3 -0.1888895000 2
H8_0 H -0.7105235679 0.4226110087 0.6055309504 H 0.1116500000 0
C13_0 C -0.5625951213 0.6111671159 0.3946915820 C3 0.2632040000 2
H9_0 H -0.5584706884 0.8100738545 0.4037104622 H 0.1116500000 0
H10_0 H -0.5852808528 0.4142292973 0.4120850506 H 0.1116500000 0
N0_0 N -0.5010090465 0.6024421745 0.2839315740 N -0.5329660000 2
C14_0 C -0.4070790624 0.6672873515 0.2149061431 C3 0.4578075000 2
H11_0 H -0.5315052331 0.5440477169 0.2487556404 H 0.3155160000 0
C15_0 C -0.3642033129 0.6588323595 0.1034667173 C3 -0.2871177000 2
C16_0 C -0.3463520156 0.7415045179 0.2499747900 C3 -0.1888895000 2
C17_0 C -0.2633965904 0.7218369318 0.0340306476 C3 -0.0791469000 2
C20_0 C -0.4213588472 0.5868387950 0.0592269374 C3 0.5462276000 2
C18_0 C -0.2491384614 0.8036047222 0.1794507027 C3 -0.1116500000 2
H12_0 H -0.3757458764 0.7479009801 0.3338030439 H 0.1116500000 0
C19_0 C -0.2058146425 0.7939016153 0.0702368893 C3 -0.1116500000 2
H13_0 H -0.2323722549 0.7118708661 -0.0499472568 H 0.1116500000 0
O0_0 O -0.3744173309 0.5893075544 -0.0448519716 O2 -0.4429420000 3
O1_0 O -0.5105695010 0.5251883580 0.1153476845 O1 -0.4592050000 2
H14_0 H -0.2049415391 0.8594192323 0.2099521213 H 0.1116500000 0
H15_0 H -0.1290062785 0.8428320985 0.0154970837 H 0.1116500000 0
H16_0 H -0.4229305880 0.5407402508 -0.0688430206 H 0.3386910000 0
#END
#############################################################################################
# Avant-garde Materials Simulation           
# XXIII NEUMANN/KENDRICK/LEUSEN Z'=1and2, RANK 40, ENERGY -150.95508796814525 kcal/mol/atom
#############################################################################################

data_rank_000040
_symmetry_cell_setting triclinic
_symmetry_space_group_name_H-M 'P -1'
_symmetry_Int_Tables_number 2
loop_
_symmetry_equiv_pos_site_id
_symmetry_equiv_pos_as_xyz
1 x,y,z
2 -x,-y,-z
_cell_length_a 8.5659640793
_cell_length_b 10.2468559630
_cell_length_c 22.3794036622
_cell_angle_alpha 87.2649989818
_cell_angle_beta 98.0813192383
_cell_angle_gamma 69.2094122816
loop_
_atom_site_label
_atom_site_type_symbol
_atom_site_fract_x
_atom_site_fract_y
_atom_site_fract_z
_atom_site_fftype
_atom_site_charge
_atom_site_hybridization
C0_0 C 0.2241405892 0.1402072131 0.9471127353 C3 0.0464775000 2
C1_0 C 0.0956642152 0.2556782750 0.9626385772 C3 -0.1003135000 2
C2_0 C 0.2796298368 0.0133669332 0.9847019166 C3 -0.1660725000 2
C6_0 C 0.3029379520 0.1540189324 0.8921521603 C4 0.0455393400 3
C3_0 C 0.0254450376 0.2464865557 1.0147065467 C3 -0.0204136000 2
H0_0 H 0.0490941146 0.3558423439 0.9344445196 H 0.1116500000 0
C4_0 C 0.2100028804 0.0025168898 1.0363691698 C3 -0.0458910000 2
H1_0 H 0.3794328441 -0.0783855551 0.9736606571 H 0.1116500000 0
C7_0 C 0.2826379674 0.0582502530 0.8429133210 C4 0.0455393400 3
H3_0 H 0.2490501244 0.2638032770 0.8720538203 H 0.0084140800 0
H4_0 H 0.4390790913 0.1302515184 0.9070000089 H 0.0084140800 0
C5_0 C 0.0840467144 0.1192936564 1.0520856617 C3 -0.0204136000 2
Cl1_0 Cl -0.1332078231 0.3918908441 1.0314661705 Cl -0.0453454000 0
H2_0 H 0.2521210291 -0.0971644046 1.0646690121 H 0.1116500000 0
C8_0 C 0.3586522375 0.0790385416 0.7879294157 C3 0.0464775000 2
H5_0 H 0.3413573010 -0.0520405132 0.8628782386 H 0.0084140800 0
H6_0 H 0.1471744559 0.0785456509 0.8286194072 H 0.0084140800 0
Cl0_0 Cl 0.0036221134 0.1041068721 1.1176273719 Cl -0.0453454000 0
C9_0 C 0.2613201891 0.1122340262 0.7296409594 C3 -0.1660725000 2
C10_0 C 0.5294312473 0.0647102651 0.7927511401 C3 -0.1660725000 2
C11_0 C 0.3294940366 0.1326210469 0.6785250364 C3 -0.1888895000 2
H7_0 H 0.1297853776 0.1189020191 0.7238295886 H 0.1116500000 0
C12_0 C 0.5988201216 0.0867481925 0.7422813492 C3 -0.1888895000 2
H8_0 H 0.6105752418 0.0373376808 0.8371903225 H 0.1116500000 0
C13_0 C 0.4984793863 0.1232997807 0.6841528877 C3 0.2632040000 2
H9_0 H 0.2522097567 0.1556290020 0.6334599923 H 0.1116500000 0
H10_0 H 0.7304395832 0.0789283642 0.7481954004 H 0.1116500000 0
N0_0 N 0.5552211698 0.1602604568 0.6324896739 N -0.5329660000 2
C14_0 C 0.7140499183 0.1062361369 0.6173132410 C3 0.4578075000 2
H11_0 H 0.4721531297 0.2426563873 0.6028665151 H 0.3155160000 0
C15_0 C 0.7609865456 0.1783453006 0.5705957565 C3 -0.2871177000 2
C16_0 C 0.8331566220 -0.0243828638 0.6455042541 C3 -0.1888895000 2
C17_0 C 0.9249784586 0.1185345056 0.5561072278 C3 -0.0791469000 2
C20_0 C 0.6453562256 0.3138023887 0.5383525275 C3 0.5462276000 2
C18_0 C 0.9924342047 -0.0806887905 0.6295334911 C3 -0.1116500000 2
H12_0 H 0.7961201556 -0.0835682509 0.6788533531 H 0.1116500000 0
C19_0 C 1.0405705862 -0.0085258580 0.5850831213 C3 -0.1116500000 2
H13_0 H 0.9597277016 0.1744578469 0.5208609088 H 0.1116500000 0
O0_0 O 0.7086958570 0.3731089193 0.4989284134 O2 -0.4429420000 3
O1_0 O 0.4946921619 0.3723144214 0.5471245981 O1 -0.4592050000 2
H14_0 H 1.0796079125 -0.1829702350 0.6514307233 H 0.1116500000 0
H15_0 H 1.1655251150 -0.0530606525 0.5723840862 H 0.1116500000 0
H16_0 H 0.6240790458 0.4708820114 0.4818801164 H 0.3386910000 0
Cl1_1 Cl 0.4622158355 0.3200588239 1.0673651693 Cl -0.0453454000 0
C3_1 C 0.3415451371 0.4198273683 1.1160538009 C3 -0.0204136000 2
C1_1 C 0.2450996797 0.3650263159 1.1475104928 C3 -0.1003135000 2
C5_1 C 0.3420976961 0.5541936074 1.1246888583 C3 -0.0204136000 2
C0_1 C 0.1469528287 0.4427879380 1.1876118200 C3 0.0464775000 2
H0_1 H 0.2485434755 0.2594931071 1.1407498788 H 0.1116500000 0
C4_1 C 0.2430093347 0.6334414900 1.1641764727 C3 -0.0458910000 2
Cl0_1 Cl 0.4637302627 0.6223703296 1.0875159157 Cl -0.0453454000 0
C2_1 C 0.1459441023 0.5784487998 1.1947960455 C3 -0.1660725000 2
C6_1 C 0.0431556520 0.3842509350 1.2219711299 C4 0.0455393400 3
H2_1 H 0.2439375067 0.7378596266 1.1707262037 H 0.1116500000 0
H1_1 H 0.0685304780 0.6417650938 1.2252836577 H 0.1116500000 0
C7_1 C -0.1487011656 0.4562295017 1.1979739145 C4 0.0455393400 3
H3_1 H 0.0819537674 0.2705830210 1.2191352146 H 0.0084140800 0
H4_1 H 0.0675185102 0.3995229528 1.2702626312 H 0.0084140800 0
C8_1 C -0.2556168951 0.4172378052 1.2380427149 C3 0.0464775000 2
H5_1 H -0.1817888868 0.5706017956 1.1950991374 H 0.0084140800 0
H6_1 H -0.1761260101 0.4298273434 1.1516459621 H 0.0084140800 0
C9_1 C -0.3114254501 0.4981556018 1.2850212499 C3 -0.1660725000 2
C10_1 C -0.2986649913 0.2984851856 1.2309459276 C3 -0.1660725000 2
C11_1 C -0.4049115021 0.4614974943 1.3243385128 C3 -0.1888895000 2
H7_1 H -0.2792990521 0.5911256380 1.2912909684 H 0.1116500000 0
C12_1 C -0.3943942983 0.2617457698 1.2693978384 C3 -0.1888895000 2
H8_1 H -0.2593730798 0.2352643822 1.1939840053 H 0.1116500000 0
C13_1 C -0.4471894794 0.3424311947 1.3167498062 C3 0.2632040000 2
H9_1 H -0.4426000497 0.5232198008 1.3617190004 H 0.1116500000 0
H10_1 H -0.4293416245 0.1703512614 1.2629665946 H 0.1116500000 0
N0_1 N -0.5340589736 0.2968357227 1.3571907589 N -0.5329660000 2
C14_1 C -0.6791258126 0.3745835438 1.3772400359 C3 0.4578075000 2
H11_1 H -0.4846733690 0.1938603760 1.3750659106 H 0.3155160000 0
C15_1 C -0.7424696261 0.3146257604 1.4230676274 C3 -0.2871177000 2
C16_1 C -0.7753184252 0.5143606302 1.3521991704 C3 -0.1888895000 2
C17_1 C -0.9016191814 0.3917108697 1.4382266553 C3 -0.0791469000 2
C20_1 C -0.6422585806 0.1771286669 1.4557468644 C3 0.5462276000 2
C18_1 C -0.9301453138 0.5871326402 1.3686846594 C3 -0.1116500000 2
H12_1 H -0.7276294828 0.5628886149 1.3183610117 H 0.1116500000 0
C19_1 C -0.9967342978 0.5261275977 1.4111666354 C3 -0.1116500000 2
H13_1 H -0.9490446433 0.3430996116 1.4721547586 H 0.1116500000 0
O0_1 O -0.7017263472 0.1388009277 1.5024772618 O2 -0.4429420000 3
O1_1 O -0.5038451170 0.0988727150 1.4418399737 O1 -0.4592050000 2
H14_1 H -1.0011845552 0.6938141167 1.3477343067 H 0.1116500000 0
H15_1 H -1.1195654774 0.5836942948 1.4234274605 H 0.1116500000 0
H16_1 H -0.6176872817 0.0427977546 1.5227189625 H 0.3386910000 0
#END
#############################################################################################
# Avant-garde Materials Simulation           
# XXIII NEUMANN/KENDRICK/LEUSEN Z'=1and2, RANK 41, ENERGY -150.95508763732525 kcal/mol/atom
#############################################################################################

data_rank_000041
_symmetry_cell_setting monoclinic
_symmetry_space_group_name_H-M 'P 2_1/c'
_symmetry_Int_Tables_number 14
loop_
_symmetry_equiv_pos_site_id
_symmetry_equiv_pos_as_xyz
1 x,y,z
2 -x,y+1/2,-z+1/2
3 -x,-y,-z
4 x,-y+1/2,z+1/2
_cell_length_a 7.6048057140
_cell_length_b 11.1804486213
_cell_length_c 21.5378507296
_cell_angle_alpha 90.0000000000
_cell_angle_beta 82.2076350153
_cell_angle_gamma 90.0000000000
loop_
_atom_site_label
_atom_site_type_symbol
_atom_site_fract_x
_atom_site_fract_y
_atom_site_fract_z
_atom_site_fftype
_atom_site_charge
_atom_site_hybridization
C0_0 C -0.9732529124 0.9649677723 -0.7235328349 C3 0.0464775000 2
C1_0 C -1.0811232246 1.0645818811 -0.7082118967 C3 -0.1003135000 2
C2_0 C -1.0216050749 0.8566306453 -0.6930667073 C3 -0.1660725000 2
C6_0 C -0.8097352896 0.9757731000 -0.7712042830 C4 0.0455393400 3
C3_0 C -1.2354688712 1.0568906848 -0.6652848444 C3 -0.0204136000 2
H0_0 H -1.0460271566 1.1505106880 -0.7302382198 H 0.1116500000 0
C4_0 C -1.1751448607 0.8475860960 -0.6500761350 C3 -0.0458910000 2
H1_0 H -0.9372986985 0.7780668942 -0.7024957999 H 0.1116500000 0
C7_0 C -0.6349924173 0.9735572553 -0.7419723899 C4 0.0455393400 3
H3_0 H -0.8064429353 0.9029649432 -0.8057388257 H 0.0084140800 0
H4_0 H -0.8163210110 1.0597248495 -0.7974205001 H 0.0084140800 0
C5_0 C -1.2838321510 0.9474442784 -0.6360616369 C3 -0.0204136000 2
Cl1_0 Cl -1.3626997270 1.1834325286 -0.6488417364 Cl -0.0453454000 0
H2_0 H -1.2120497614 0.7631591341 -0.6266568669 H 0.1116500000 0
C8_0 C -0.4759199521 1.0029440609 -0.7891379177 C3 0.0464775000 2
H5_0 H -0.6455662547 1.0386215011 -0.7032051628 H 0.0084140800 0
H6_0 H -0.6184457828 0.8851398437 -0.7211900962 H 0.0084140800 0
Cl0_0 Cl -1.4733229899 0.9347920155 -0.5823496069 Cl -0.0453454000 0
C9_0 C -0.4501554964 1.1198952659 -0.8119328831 C3 -0.1660725000 2
C10_0 C -0.3495613370 0.9171410279 -0.8122818593 C3 -0.1660725000 2
C11_0 C -0.3077425389 1.1505177491 -0.8566543072 C3 -0.1888895000 2
H7_0 H -0.5432028891 1.1900388430 -0.7937714837 H 0.1116500000 0
C12_0 C -0.2066650430 0.9458862797 -0.8572801636 C3 -0.1888895000 2
H8_0 H -0.3627938666 0.8254662961 -0.7948664408 H 0.1116500000 0
C13_0 C -0.1848182315 1.0627529263 -0.8812887450 C3 0.2632040000 2
H9_0 H -0.2911294063 1.2433275434 -0.8712782371 H 0.1116500000 0
H10_0 H -0.1110693992 0.8769013973 -0.8747322982 H 0.1116500000 0
N0_0 N -0.0369377991 1.0860813373 -0.9257665157 N -0.5329660000 2
C14_0 C -0.0061874232 1.1788490181 -0.9677849216 C3 0.4578075000 2
H11_0 H 0.0678036488 1.0278100324 -0.9277003285 H 0.3155160000 0
C15_0 C 0.1691327285 1.2000305135 -0.9996201005 C3 -0.2871177000 2
C16_0 C -0.1435709251 1.2543209316 -0.9827221043 C3 -0.1888895000 2
C17_0 C 0.2007113989 1.3005296428 -1.0392400441 C3 -0.0791469000 2
C20_0 C 0.3152878944 1.1164150084 -0.9957617194 C3 0.5462276000 2
C18_0 C -0.1081111238 1.3510883915 -1.0225370750 C3 -0.1116500000 2
H12_0 H -0.2803127394 1.2342221754 -0.9642273940 H 0.1116500000 0
C19_0 C 0.0655125066 1.3772801327 -1.0500956030 C3 -0.1116500000 2
H13_0 H 0.3355961385 1.3157892856 -1.0618535115 H 0.1116500000 0
O0_0 O 0.4684946253 1.1454353520 -1.0290297233 O2 -0.4429420000 3
O1_0 O 0.2968120877 1.0209080773 -0.9640251699 O1 -0.4592050000 2
H14_0 H -0.2182814820 1.4070057482 -1.0324677834 H 0.1116500000 0
H15_0 H 0.0927996356 1.4550222008 -1.0803301169 H 0.1116500000 0
H16_0 H 0.5591109391 1.0766518099 -1.0297077048 H 0.3386910000 0
#END
#############################################################################################
# Avant-garde Materials Simulation           
# XXIII NEUMANN/KENDRICK/LEUSEN Z'=1and2, RANK 42, ENERGY -150.95495917031053 kcal/mol/atom
#############################################################################################

data_rank_000042
_symmetry_cell_setting triclinic
_symmetry_space_group_name_H-M 'P -1'
_symmetry_Int_Tables_number 2
loop_
_symmetry_equiv_pos_site_id
_symmetry_equiv_pos_as_xyz
1 x,y,z
2 -x,-y,-z
_cell_length_a 7.4898124683
_cell_length_b 9.5109508211
_cell_length_c 14.4204001298
_cell_angle_alpha 96.4752665824
_cell_angle_beta 102.1498222451
_cell_angle_gamma 113.3708585030
loop_
_atom_site_label
_atom_site_type_symbol
_atom_site_fract_x
_atom_site_fract_y
_atom_site_fract_z
_atom_site_fftype
_atom_site_charge
_atom_site_hybridization
C0_0 C 0.6539362701 0.4984875798 0.7524921416 C3 0.0464775000 2
C1_0 C 0.6588063910 0.4348912378 0.8352316093 C3 -0.1003135000 2
C2_0 C 0.7088670652 0.6599299970 0.7646471419 C3 -0.1660725000 2
C6_0 C 0.5891976097 0.3961941986 0.6525892243 C4 0.0455393400 3
C3_0 C 0.7193575120 0.5294364692 0.9279832841 C3 -0.0204136000 2
H0_0 H 0.6145371573 0.3095609745 0.8287002998 H 0.1116500000 0
C4_0 C 0.7667774223 0.7549338172 0.8564284578 C3 -0.0458910000 2
H1_0 H 0.7049248386 0.7125691190 0.7012530223 H 0.1116500000 0
C7_0 C 0.3813926045 0.3736252216 0.5897744597 C4 0.0455393400 3
H3_0 H 0.7036213555 0.4481874620 0.6140706378 H 0.0084140800 0
H4_0 H 0.5831417622 0.2804320387 0.6590752433 H 0.0084140800 0
C5_0 C 0.7713633531 0.6902968132 0.9386446092 C3 -0.0204136000 2
Cl1_0 Cl 0.7294756284 0.4450219930 1.0272311933 Cl -0.0453454000 0
H2_0 H 0.8100678664 0.8802956866 0.8655925442 H 0.1116500000 0
C8_0 C 0.2108953305 0.2913633927 0.6324384140 C3 0.0464775000 2
H5_0 H 0.3881434944 0.4890706180 0.5811461003 H 0.0084140800 0
H6_0 H 0.3529343873 0.3057899865 0.5167708430 H 0.0084140800 0
Cl0_0 Cl 0.8369525256 0.8092609429 1.0513854907 Cl -0.0453454000 0
C9_0 C 0.1510058696 0.3770770690 0.6945513279 C3 -0.1660725000 2
C10_0 C 0.1122740816 0.1272120820 0.6140851055 C3 -0.1660725000 2
C11_0 C -0.0079282123 0.3019725751 0.7333269300 C3 -0.1888895000 2
H7_0 H 0.2286146628 0.5049458349 0.7120917726 H 0.1116500000 0
C12_0 C -0.0474211424 0.0507368189 0.6523289480 C3 -0.1888895000 2
H8_0 H 0.1604771796 0.0569192937 0.5690917214 H 0.1116500000 0
C13_0 C -0.1123742353 0.1378085284 0.7107431028 C3 0.2632040000 2
H9_0 H -0.0523744870 0.3706622176 0.7814523871 H 0.1116500000 0
H10_0 H -0.1198331109 -0.0770805664 0.6376277757 H 0.1116500000 0
N0_0 N -0.2733368578 0.0659814974 0.7513447322 N -0.5329660000 2
C14_0 C -0.4654178410 -0.0455650736 0.7033217245 C3 0.4578075000 2
H11_0 H -0.2532884157 0.1077689291 0.8232999066 H 0.3155160000 0
C15_0 C -0.6121931603 -0.1089120600 0.7553108363 C3 -0.2871177000 2
C16_0 C -0.5275858848 -0.0999881641 0.6010380791 C3 -0.1888895000 2
C17_0 C -0.8087398005 -0.2227936671 0.7038455856 C3 -0.0791469000 2
C20_0 C -0.5640903879 -0.0587397875 0.8611095142 C3 0.5462276000 2
C18_0 C -0.7231898506 -0.2107742799 0.5526938516 C3 -0.1116500000 2
H12_0 H -0.4197788232 -0.0512343397 0.5599583018 H 0.1116500000 0
C19_0 C -0.8657505736 -0.2745116353 0.6037858932 C3 -0.1116500000 2
H13_0 H -0.9165098093 -0.2689364297 0.7454356835 H 0.1116500000 0
O0_0 O -0.7094259331 -0.1341844808 0.9002439775 O2 -0.4429420000 3
O1_0 O -0.3953804580 0.0487973385 0.9117841274 O1 -0.4592050000 2
H14_0 H -0.7671541337 -0.2471760507 0.4736365646 H 0.1116500000 0
H15_0 H -1.0185164383 -0.3624675121 0.5651745544 H 0.1116500000 0
H16_0 H -0.6628642485 -0.0958026478 0.9745549086 H 0.3386910000 0
#END
#############################################################################################
# Avant-garde Materials Simulation           
# XXIII NEUMANN/KENDRICK/LEUSEN Z'=1and2, RANK 43, ENERGY -150.95491166676686 kcal/mol/atom
#############################################################################################

data_rank_000043
_symmetry_cell_setting monoclinic
_symmetry_space_group_name_H-M 'P 2_1/c'
_symmetry_Int_Tables_number 14
loop_
_symmetry_equiv_pos_site_id
_symmetry_equiv_pos_as_xyz
1 x,y,z
2 -x,y+1/2,-z+1/2
3 -x,-y,-z
4 x,-y+1/2,z+1/2
_cell_length_a 12.9568442163
_cell_length_b 10.2630217021
_cell_length_c 15.7836871424
_cell_angle_alpha 90.0000000000
_cell_angle_beta 121.2302761488
_cell_angle_gamma 90.0000000000
loop_
_atom_site_label
_atom_site_type_symbol
_atom_site_fract_x
_atom_site_fract_y
_atom_site_fract_z
_atom_site_fftype
_atom_site_charge
_atom_site_hybridization
C0_0 C -0.6027710215 0.3225351623 0.0729412490 C3 0.0464775000 2
C1_0 C -0.5843744625 0.2977805414 -0.0052947281 C3 -0.1003135000 2
C2_0 C -0.5072158074 0.3756725210 0.1605805310 C3 -0.1660725000 2
C6_0 C -0.7196401919 0.2870734667 0.0663110142 C4 0.0455393400 3
C3_0 C -0.4725512338 0.3213891856 0.0043049879 C3 -0.0204136000 2
H0_0 H -0.6570141617 0.2575369430 -0.0747056197 H 0.1116500000 0
C4_0 C -0.3962922250 0.4010983362 0.1702539128 C3 -0.0458910000 2
H1_0 H -0.5192236538 0.3976629738 0.2226198057 H 0.1116500000 0
C7_0 C -0.7013703254 0.1747189568 0.1381774640 C4 0.0455393400 3
H3_0 H -0.7556235641 0.3729121242 0.0844210095 H 0.0084140800 0
H4_0 H -0.7872738399 0.2586026684 -0.0100401789 H 0.0084140800 0
C5_0 C -0.3775891925 0.3731374766 0.0926831714 C3 -0.0204136000 2
Cl1_0 Cl -0.4522742979 0.2823804866 -0.0924516499 Cl -0.0453454000 0
H2_0 H -0.3220854314 0.4421310350 0.2382204723 H 0.1116500000 0
C8_0 C -0.8091981800 0.1461245302 0.1473860993 C3 0.0464775000 2
H5_0 H -0.6751618738 0.0862678420 0.1146093097 H 0.0084140800 0
H6_0 H -0.6241624463 0.1995245708 0.2118206061 H 0.0084140800 0
Cl0_0 Cl -0.2375084981 0.4025227643 0.1083517803 Cl -0.0453454000 0
C9_0 C -0.8501290674 0.2365290640 0.1904340411 C3 -0.1660725000 2
C10_0 C -0.8706345628 0.0273376988 0.1152286606 C3 -0.1660725000 2
C11_0 C -0.9493257229 0.2104245075 0.1996683485 C3 -0.1888895000 2
H7_0 H -0.8047504432 0.3305152508 0.2157769616 H 0.1116500000 0
C12_0 C -0.9690426263 -0.0007221808 0.1251282138 C3 -0.1888895000 2
H8_0 H -0.8405705099 -0.0458914841 0.0824836391 H 0.1116500000 0
C13_0 C -1.0102677203 0.0907232303 0.1666158153 C3 0.2632040000 2
H9_0 H -0.9812587668 0.2838105162 0.2306982012 H 0.1116500000 0
H10_0 H -1.0143593328 -0.0946248574 0.1006577420 H 0.1116500000 0
N0_0 N -1.1154893819 0.0618058241 0.1684204376 N -0.5329660000 2
C14_0 C -1.1374248362 0.0875818661 0.2427100896 C3 0.4578075000 2
H11_0 H -1.1899335588 0.0300977594 0.1041850421 H 0.3155160000 0
C15_0 C -1.2572068266 0.0775106844 0.2254667036 C3 -0.2871177000 2
C16_0 C -1.0424645726 0.1187334337 0.3396649036 C3 -0.1888895000 2
C17_0 C -1.2766109942 0.1054374287 0.3036823759 C3 -0.0791469000 2
C20_0 C -1.3601395719 0.0399736703 0.1289287618 C3 0.5462276000 2
C18_0 C -1.0649648802 0.1439170443 0.4147960428 C3 -0.1116500000 2
H12_0 H -0.9503313678 0.1204267339 0.3548476005 H 0.1116500000 0
C19_0 C -1.1829554323 0.1396889185 0.3971225858 C3 -0.1116500000 2
H13_0 H -1.3684631290 0.0994253366 0.2886383328 H 0.1116500000 0
O0_0 O -1.4654955783 0.0330094301 0.1238325439 O2 -0.4429420000 3
O1_0 O -1.3512513201 0.0142232902 0.0546497547 O1 -0.4592050000 2
H14_0 H -0.9897869363 0.1665743946 0.4889521203 H 0.1116500000 0
H15_0 H -1.2005524180 0.1607886095 0.4560777608 H 0.1116500000 0
H16_0 H -1.5332649731 0.0120513199 0.0531383947 H 0.3386910000 0
#END
#############################################################################################
# Avant-garde Materials Simulation           
# XXIII NEUMANN/KENDRICK/LEUSEN Z'=1and2, RANK 44, ENERGY -150.95479716049761 kcal/mol/atom
#############################################################################################

data_rank_000044
_symmetry_cell_setting triclinic
_symmetry_space_group_name_H-M 'P -1'
_symmetry_Int_Tables_number 2
loop_
_symmetry_equiv_pos_site_id
_symmetry_equiv_pos_as_xyz
1 x,y,z
2 -x,-y,-z
_cell_length_a 8.5441297405
_cell_length_b 12.1104559710
_cell_length_c 18.7357127427
_cell_angle_alpha 76.8662049644
_cell_angle_beta 103.4068309627
_cell_angle_gamma 101.1470168371
loop_
_atom_site_label
_atom_site_type_symbol
_atom_site_fract_x
_atom_site_fract_y
_atom_site_fract_z
_atom_site_fftype
_atom_site_charge
_atom_site_hybridization
C0_0 C 0.8684956252 0.0210952325 0.7625925307 C3 0.0464775000 2
C1_0 C 0.9730786358 0.1254848503 0.7554214017 C3 -0.1003135000 2
C2_0 C 0.8826587284 -0.0514037389 0.8330888297 C3 -0.1660725000 2
C6_0 C 0.7410158785 -0.0094282619 0.6965692153 C4 0.0455393400 3
C3_0 C 1.0878441017 0.1573137709 0.8164539995 C3 -0.0204136000 2
H0_0 H 0.9659177047 0.1838946801 0.7015296668 H 0.1116500000 0
C4_0 C 0.9981653520 -0.0213326469 0.8940251981 C3 -0.0458910000 2
H1_0 H 0.8023481093 -0.1330382094 0.8411604583 H 0.1116500000 0
C7_0 C 0.7336918004 -0.1315714188 0.6835228023 C4 0.0455393400 3
H3_0 H 0.6208632788 -0.0007210517 0.7050296920 H 0.0084140800 0
H4_0 H 0.7625170012 0.0530288455 0.6458395458 H 0.0084140800 0
C5_0 C 1.1019404414 0.0829385906 0.8860681004 C3 -0.0204136000 2
Cl1_0 Cl 1.2096515620 0.2887644656 0.8053092097 Cl -0.0453454000 0
H2_0 H 1.0087352313 -0.0785499150 0.9482685193 H 0.1116500000 0
C8_0 C 0.5908027622 -0.1654048523 0.6245335317 C3 0.0464775000 2
H5_0 H 0.8478605215 -0.1378391070 0.6683535336 H 0.0084140800 0
H6_0 H 0.7259137293 -0.1933137872 0.7360797911 H 0.0084140800 0
Cl0_0 Cl 1.2463113072 0.1176363355 0.9623109155 Cl -0.0453454000 0
C9_0 C 0.4480902167 -0.2300439826 0.6450534753 C3 -0.1660725000 2
C10_0 C 0.5943882916 -0.1346394056 0.5480411878 C3 -0.1660725000 2
C11_0 C 0.3148790569 -0.2662550867 0.5925843685 C3 -0.1888895000 2
H7_0 H 0.4416901054 -0.2555277084 0.7041360810 H 0.1116500000 0
C12_0 C 0.4620492885 -0.1697698743 0.4947695315 C3 -0.1888895000 2
H8_0 H 0.7023819045 -0.0828158100 0.5294689902 H 0.1116500000 0
C13_0 C 0.3211377822 -0.2374975528 0.5163116485 C3 0.2632040000 2
H9_0 H 0.2097750594 -0.3202390107 0.6119246741 H 0.1116500000 0
H10_0 H 0.4679080193 -0.1456388540 0.4355903152 H 0.1116500000 0
N0_0 N 0.1999016053 -0.2792849558 0.4599284009 N -0.5329660000 2
C14_0 C 0.0399119304 -0.3245384951 0.4601197663 C3 0.4578075000 2
H11_0 H 0.2414395614 -0.2981756858 0.4176210866 H 0.3155160000 0
C15_0 C -0.0461068703 -0.3971625807 0.4081829548 C3 -0.2871177000 2
C16_0 C -0.0475669506 -0.2999133316 0.5088305864 C3 -0.1888895000 2
C17_0 C -0.2123903284 -0.4395179001 0.4071145894 C3 -0.0791469000 2
C20_0 C 0.0357677670 -0.4328544825 0.3587531823 C3 0.5462276000 2
C18_0 C -0.2097190844 -0.3456574599 0.5074038020 C3 -0.1116500000 2
H12_0 H 0.0130493763 -0.2422657684 0.5469848227 H 0.1116500000 0
C19_0 C -0.2943127658 -0.4157118155 0.4561338411 C3 -0.1116500000 2
H13_0 H -0.2760624649 -0.4932474557 0.3669506260 H 0.1116500000 0
O0_0 O -0.0497260232 -0.5124087996 0.3207204989 O2 -0.4429420000 3
O1_0 O 0.1807829117 -0.3924441352 0.3521804545 O1 -0.4592050000 2
H14_0 H -0.2729830552 -0.3241430722 0.5455962447 H 0.1116500000 0
H15_0 H -0.4226297329 -0.4497857149 0.4541718610 H 0.1116500000 0
H16_0 H 0.0187942750 -0.5304136029 0.2877527182 H 0.3386910000 0
H4_1 H 0.6760400039 0.0542872548 0.8729001279 H 0.0084140800 0
C6_1 C 0.5789067711 0.1081721759 0.8589370259 C4 0.0455393400 3
C0_1 C 0.4580135275 0.0773982118 0.7909036760 C3 0.0464775000 2
C7_1 C 0.6551497783 0.2344364435 0.8502303480 C4 0.0455393400 3
H3_1 H 0.5167595798 0.0843202884 0.9067795099 H 0.0084140800 0
C1_1 C 0.3720343633 -0.0341478722 0.7946169149 C3 -0.1003135000 2
C2_1 C 0.4267254620 0.1561007524 0.7236860185 C3 -0.1660725000 2
C8_1 C 0.7738569203 0.2663905889 0.9181626280 C3 0.0464775000 2
H5_1 H 0.7183569276 0.2571245019 0.8028097883 H 0.0084140800 0
H6_1 H 0.5570578520 0.2877270203 0.8356155108 H 0.0084140800 0
C3_1 C 0.2584862201 -0.0665388949 0.7335449152 C3 -0.0204136000 2
H0_1 H 0.3930860271 -0.0975184621 0.8461618278 H 0.1116500000 0
C4_1 C 0.3140105081 0.1245423762 0.6622870200 C3 -0.0458910000 2
H1_1 H 0.4887935810 0.2441332389 0.7184615846 H 0.1116500000 0
C9_1 C 0.9244687502 0.3332727674 0.9107476566 C3 -0.1660725000 2
C10_1 C 0.7376417641 0.2354006052 0.9900375963 C3 -0.1660725000 2
C5_1 C 0.2299448183 0.0133264417 0.6665010477 C3 -0.0204136000 2
Cl1_1 Cl 0.1519242741 -0.2039329318 0.7417583263 Cl -0.0453454000 0
H2_1 H 0.2890753272 0.1868933608 0.6106749260 H 0.1116500000 0
C11_1 C 1.0359640133 0.3678890209 0.9715337724 C3 -0.1888895000 2
H7_1 H 0.9554432360 0.3605604007 0.8555003355 H 0.1116500000 0
C12_1 C 0.8490296045 0.2672764971 1.0515965175 C3 -0.1888895000 2
H8_1 H 0.6209579244 0.1841932541 0.9984263882 H 0.1116500000 0
Cl0_1 Cl 0.0910619155 -0.0225905389 0.5892849294 Cl -0.0453454000 0
C13_1 C 1.0008238187 0.3331434266 1.0435477663 C3 0.2632040000 2
H9_1 H 1.1485911162 0.4234661220 0.9622554838 H 0.1116500000 0
H10_1 H 0.8211719169 0.2397948066 1.1074365372 H 0.1116500000 0
N0_1 N 1.1053973837 0.3634760989 1.1080227312 N -0.5329660000 2
C14_1 C 1.2716976287 0.3884281370 1.1232049797 C3 0.4578075000 2
H11_1 H 1.0527292847 0.3722113619 1.1498542076 H 0.3155160000 0
C15_1 C 1.3535170181 0.4383088693 1.1870212713 C3 -0.2871177000 2
C16_1 C 1.3690936621 0.3635945087 1.0787748463 C3 -0.1888895000 2
C17_1 C 1.5248471421 0.4640540284 1.2012501491 C3 -0.0791469000 2
C20_1 C 1.2653481249 0.4645968542 1.2378734376 C3 0.5462276000 2
C18_1 C 1.5369603839 0.3905154785 1.0944852328 C3 -0.1116500000 2
H12_1 H 1.3110896146 0.3213743671 1.0319266173 H 0.1116500000 0
C19_1 C 1.6169984735 0.4418301267 1.1558013788 C3 -0.1116500000 2
H13_1 H 1.5839077052 0.5014749358 1.2500805941 H 0.1116500000 0
O0_1 O 1.3552614799 0.5218351730 1.2896048284 O2 -0.4429420000 3
O1_1 O 1.1135468581 0.4365684529 1.2336121235 O1 -0.4592050000 2
H14_1 H 1.6069798502 0.3706433259 1.0584222165 H 0.1116500000 0
H15_1 H 1.7490939812 0.4623305103 1.1682516300 H 0.1116500000 0
H16_1 H 1.2813881587 0.5494707994 1.3159372068 H 0.3386910000 0
#END
#############################################################################################
# Avant-garde Materials Simulation           
# XXIII NEUMANN/KENDRICK/LEUSEN Z'=1and2, RANK 45, ENERGY -150.95477322891682 kcal/mol/atom
#############################################################################################

data_rank_000045
_symmetry_cell_setting monoclinic
_symmetry_space_group_name_H-M 'C 2/c'
_symmetry_Int_Tables_number 15
loop_
_symmetry_equiv_pos_site_id
_symmetry_equiv_pos_as_xyz
1 x,y,z
2 -x,y,-z+1/2
3 -x,-y,-z
4 x,-y,z+1/2
5 x+1/2,y+1/2,z
6 -x+1/2,y+1/2,-z+1/2
7 -x+1/2,-y+1/2,-z
8 x+1/2,-y+1/2,z+1/2
_cell_length_a 53.8401266433
_cell_length_b 4.6120467686
_cell_length_c 46.9725424295
_cell_angle_alpha 90.0000000000
_cell_angle_beta 141.3028672535
_cell_angle_gamma 90.0000000000
loop_
_atom_site_label
_atom_site_type_symbol
_atom_site_fract_x
_atom_site_fract_y
_atom_site_fract_z
_atom_site_fftype
_atom_site_charge
_atom_site_hybridization
C0_0 C -0.5158648252 0.3474819815 0.0476913682 C3 0.0464775000 2
C1_0 C -0.5271274727 0.2180329163 0.0119389869 C3 -0.1003135000 2
C2_0 C -0.5384940703 0.2866862924 0.0517802023 C3 -0.1660725000 2
C6_0 C -0.4792817976 0.5338520889 0.0824572280 C4 0.0455393400 3
C3_0 C -0.5596116165 0.0300893089 -0.0183564918 C3 -0.0204136000 2
H0_0 H -0.5104291816 0.2619410526 0.0074646565 H 0.1116500000 0
C4_0 C -0.5706089844 0.0974883613 0.0221089003 C3 -0.0458910000 2
H1_0 H -0.5311599112 0.3923426433 0.0784347099 H 0.1116500000 0
C7_0 C -0.4425550614 0.3549687642 0.1245113851 C4 0.0455393400 3
H3_0 H -0.4730925592 0.6396900825 0.0674771820 H 0.0084140800 0
H4_0 H -0.4842743598 0.7085360470 0.0935594017 H 0.0084140800 0
C5_0 C -0.5813005024 -0.0349254985 -0.0130875104 C3 -0.0204136000 2
Cl1_0 Cl -0.5727792140 -0.1200351919 -0.0625187609 Cl -0.0453454000 0
H2_0 H -0.5880042073 0.0525518805 0.0255999448 H 0.1116500000 0
C8_0 C -0.4063755506 0.5394159518 0.1619822128 C3 0.0464775000 2
H5_0 H -0.4498199874 0.2344753512 0.1375530343 H 0.0084140800 0
H6_0 H -0.4363705201 0.1897003832 0.1137457590 H 0.0084140800 0
Cl0_0 Cl -0.6211324853 -0.2680770075 -0.0496578964 Cl -0.0453454000 0
C9_0 C -0.3839430267 0.6504871779 0.1594212141 C3 -0.1660725000 2
C10_0 C -0.3946621650 0.6131918046 0.2001576389 C3 -0.1660725000 2
C11_0 C -0.3508182978 0.8255806051 0.1936863773 C3 -0.1888895000 2
H7_0 H -0.3927302702 0.6022775027 0.1296857400 H 0.1116500000 0
C12_0 C -0.3615475556 0.7863833355 0.2347736835 C3 -0.1888895000 2
H8_0 H -0.4111956354 0.5277417793 0.2035282612 H 0.1116500000 0
C13_0 C -0.3387560826 0.8919729839 0.2323476231 C3 0.2632040000 2
H9_0 H -0.3349107604 0.9147286778 0.1897345191 H 0.1116500000 0
H10_0 H -0.3525026989 0.8360748220 0.2646280895 H 0.1116500000 0
N0_0 N -0.3058505286 1.0665903399 0.2682780083 N -0.5329660000 2
C14_0 C -0.2680867354 1.0571058017 0.2910925656 C3 0.4578075000 2
H11_0 H -0.3078253809 1.1920222734 0.2844920479 H 0.3155160000 0
C15_0 C -0.2374652003 1.2353313949 0.3305628669 C3 -0.2871177000 2
C16_0 C -0.2573751224 0.8702542187 0.2780617359 C3 -0.1888895000 2
C17_0 C -0.1987008189 1.2226109234 0.3540311202 C3 -0.0791469000 2
C20_0 C -0.2451061014 1.4303623486 0.3476273475 C3 0.5462276000 2
C18_0 C -0.2189259615 0.8640755453 0.3019761720 C3 -0.1116500000 2
H12_0 H -0.2793435609 0.7235270726 0.2494661657 H 0.1116500000 0
C19_0 C -0.1891374714 1.0412504000 0.3401302056 C3 -0.1116500000 2
H13_0 H -0.1762135607 1.3619502988 0.3836329845 H 0.1116500000 0
O0_0 O -0.2144990812 1.5867741543 0.3838373899 O2 -0.4429420000 3
O1_0 O -0.2787462427 1.4516808062 0.3293067337 O1 -0.4592050000 2
H14_0 H -0.2122021401 0.7150505069 0.2906264506 H 0.1116500000 0
H15_0 H -0.1588856021 1.0323964495 0.3590395116 H 0.1116500000 0
H16_0 H -0.2233289730 1.7283649342 0.3915997587 H 0.3386910000 0
H1_1 H -0.4858571821 0.3457017054 0.1485931857 H 0.1116500000 0
C2_1 C -0.4774962471 0.2721733174 0.1772944261 C3 -0.1660725000 2
C0_1 C -0.4974219802 0.3827992743 0.1832846541 C3 0.0464775000 2
C4_1 C -0.4468199373 0.0719850206 0.2074885332 C3 -0.0458910000 2
C1_1 C -0.4851520464 0.2886359926 0.2211693806 C3 -0.1003135000 2
C6_1 C -0.5319354807 0.5881897732 0.1491516814 C4 0.0455393400 3
C5_1 C -0.4352101336 -0.0248081312 0.2447872869 C3 -0.0204136000 2
H2_1 H -0.4314017433 -0.0106912725 0.2025718827 H 0.1116500000 0
C3_1 C -0.4545408283 0.0866132455 0.2515919901 C3 -0.0204136000 2
H0_1 H -0.4996511117 0.3734470772 0.2271705169 H 0.1116500000 0
C7_1 C -0.5724848528 0.4308187692 0.1143104704 C4 0.0455393400 3
H3_1 H -0.5308739068 0.7559784595 0.1667356505 H 0.0084140800 0
H4_1 H -0.5294972155 0.7023990347 0.1308321315 H 0.0084140800 0
Cl0_1 Cl -0.3974052682 -0.2744334287 0.2815851490 Cl -0.0453454000 0
Cl1_1 Cl -0.4406078056 -0.0236520153 0.2978047699 Cl -0.0453454000 0
C8_1 C -0.6071432123 0.6273076729 0.0769309004 C3 0.0464775000 2
H5_1 H -0.5723449910 0.2492455790 0.0992068413 H 0.0084140800 0
H6_1 H -0.5759857926 0.3335983393 0.1324189032 H 0.0084140800 0
C9_1 C -0.6185892146 0.6823652434 0.0384826481 C3 -0.1660725000 2
C10_1 C -0.6287061898 0.7648644791 0.0792853108 C3 -0.1660725000 2
C11_1 C -0.6508497879 0.8596764535 0.0032626663 C3 -0.1888895000 2
H7_1 H -0.6026578491 0.5776055855 0.0352655410 H 0.1116500000 0
C12_1 C -0.6609126174 0.9453024121 0.0444393739 C3 -0.1888895000 2
H8_1 H -0.6202011110 0.7312308279 0.1090986869 H 0.1116500000 0
C13_1 C -0.6730397328 0.9893933062 0.0053287866 C3 0.2632040000 2
H9_1 H -0.6598622880 0.8925206096 -0.0268700955 H 0.1116500000 0
H10_1 H -0.6761323327 1.0573519956 0.0480960090 H 0.1116500000 0
N0_1 N -0.7056102370 1.1633167716 -0.0313598256 N -0.5329660000 2
C14_1 C -0.7432682559 1.1629035354 -0.0537839237 C3 0.4578075000 2
H11_1 H -0.7034317276 1.2812765883 -0.0478418349 H 0.3155160000 0
C15_1 C -0.7737060552 1.3413358594 -0.0932493862 C3 -0.2871177000 2
C16_1 C -0.7541056686 0.9826219127 -0.0404011541 C3 -0.1888895000 2
C17_1 C -0.8123679897 1.3346794186 -0.1163873778 C3 -0.0791469000 2
C20_1 C -0.7661390274 1.5314738922 -0.1107673248 C3 0.5462276000 2
C18_1 C -0.7924072914 0.9825475218 -0.0639223608 C3 -0.1116500000 2
H12_1 H -0.7322362772 0.8348117370 -0.0119820768 H 0.1116500000 0
C19_1 C -0.8220518388 1.1600051032 -0.1021279893 C3 -0.1116500000 2
H13_1 H -0.8347398271 1.4732315785 -0.1460795578 H 0.1116500000 0
O0_1 O -0.7966071951 1.6908549108 -0.1466061656 O2 -0.4429420000 3
O1_1 O -0.7327608593 1.5462590132 -0.0931551315 O1 -0.4592050000 2
H14_1 H -0.7996283578 0.8378580892 -0.0527979508 H 0.1116500000 0
H15_1 H -0.8522140357 1.1582692818 -0.1206666035 H 0.1116500000 0
H16_1 H -0.7879925250 1.8282360392 -0.1549827621 H 0.3386910000 0
#END
#############################################################################################
# Avant-garde Materials Simulation           
# XXIII NEUMANN/KENDRICK/LEUSEN Z'=1and2, RANK 46, ENERGY -150.95449621976755 kcal/mol/atom
#############################################################################################

data_rank_000046
_symmetry_cell_setting triclinic
_symmetry_space_group_name_H-M 'P -1'
_symmetry_Int_Tables_number 2
loop_
_symmetry_equiv_pos_site_id
_symmetry_equiv_pos_as_xyz
1 x,y,z
2 -x,-y,-z
_cell_length_a 10.2759809498
_cell_length_b 13.1327682353
_cell_length_c 14.3430259850
_cell_angle_alpha 85.7427942687
_cell_angle_beta 102.9203766306
_cell_angle_gamma 106.1746306678
loop_
_atom_site_label
_atom_site_type_symbol
_atom_site_fract_x
_atom_site_fract_y
_atom_site_fract_z
_atom_site_fftype
_atom_site_charge
_atom_site_hybridization
C0_0 C 0.2530849651 0.7134743354 0.9801437233 C3 0.0464775000 2
C1_0 C 0.1552955432 0.7439183425 0.9073783505 C3 -0.1003135000 2
C2_0 C 0.3893106571 0.7788674140 0.9989948079 C3 -0.1660725000 2
C6_0 C 0.2126645430 0.6140469367 1.0385187908 C4 0.0455393400 3
C3_0 C 0.1923892004 0.8365929650 0.8536193057 C3 -0.0204136000 2
H0_0 H 0.0483518853 0.6951303510 0.8906450397 H 0.1116500000 0
C4_0 C 0.4279379813 0.8707652825 0.9454632697 C3 -0.0458910000 2
H1_0 H 0.4675338053 0.7579112947 1.0561209127 H 0.1116500000 0
C7_0 C 0.1902456748 0.6371895881 1.1368750468 C4 0.0455393400 3
H3_0 H 0.1177047401 0.5595681900 0.9987846243 H 0.0084140800 0
H4_0 H 0.2945110472 0.5724403658 1.0501025978 H 0.0084140800 0
C5_0 C 0.3299009811 0.9002202789 0.8721348753 C3 -0.0204136000 2
Cl1_0 Cl 0.0672848365 0.8718158092 0.7661539089 Cl -0.0453454000 0
H2_0 H 0.5343604872 0.9204014544 0.9600338535 H 0.1116500000 0
C8_0 C 0.1701852086 0.5418605502 1.2027708154 C3 0.0464775000 2
H5_0 H 0.2810602963 0.6996101931 1.1714715603 H 0.0084140800 0
H6_0 H 0.1010201231 0.6706449991 1.1259078239 H 0.0084140800 0
Cl0_0 Cl 0.3789460021 1.0144076040 0.8064695140 Cl -0.0453454000 0
C9_0 C 0.2792964578 0.4953611375 1.2388783089 C3 -0.1660725000 2
C10_0 C 0.0452805625 0.4981501231 1.2325624303 C3 -0.1660725000 2
C11_0 C 0.2666009139 0.4133264944 1.3059911508 C3 -0.1888895000 2
H7_0 H 0.3780633143 0.5258238444 1.2166044590 H 0.1116500000 0
C12_0 C 0.0306281098 0.4150445481 1.2993930686 C3 -0.1888895000 2
H8_0 H -0.0433046194 0.5298943537 1.2041324953 H 0.1116500000 0
C13_0 C 0.1433688344 0.3740702618 1.3399130016 C3 0.2632040000 2
H9_0 H 0.3534315638 0.3798161292 1.3343199828 H 0.1116500000 0
H10_0 H -0.0695084273 0.3816811177 1.3184250363 H 0.1116500000 0
N0_0 N 0.1393574157 0.2933701210 1.4096226865 N -0.5329660000 2
C14_0 C 0.0733214937 0.2745334223 1.4850267038 C3 0.4578075000 2
H11_0 H 0.1989310139 0.2425312733 1.4087596773 H 0.3155160000 0
C15_0 C 0.0806697016 0.1841277560 1.5465711329 C3 -0.2871177000 2
C16_0 C 0.0014036543 0.3438038348 1.5077791274 C3 -0.1888895000 2
C17_0 C 0.0163749615 0.1673090065 1.6256919826 C3 -0.0791469000 2
C20_0 C 0.1543170785 0.1082442401 1.5305346738 C3 0.5462276000 2
C18_0 C -0.0596441923 0.3251642601 1.5864416069 C3 -0.1116500000 2
H12_0 H -0.0040805661 0.4139241404 1.4634722823 H 0.1116500000 0
C19_0 C -0.0531058200 0.2364802201 1.6462747863 C3 -0.1116500000 2
H13_0 H 0.0220988155 0.0972980603 1.6704145301 H 0.1116500000 0
O0_0 O 0.1481337923 0.0265827739 1.5906410771 O2 -0.4429420000 3
O1_0 O 0.2199844383 0.1195784335 1.4643931168 O1 -0.4592050000 2
H14_0 H -0.1130822886 0.3807721072 1.6021218919 H 0.1116500000 0
H15_0 H -0.1035853778 0.2213840630 1.7069348683 H 0.1116500000 0
H16_0 H 0.2079531463 -0.0204495745 1.5791904402 H 0.3386910000 0
H8_1 H 0.4185398446 0.5805115088 0.9159613425 H 0.1116500000 0
C10_1 C 0.3833172816 0.5639403957 0.8396026739 C3 -0.1660725000 2
C8_1 C 0.3363544275 0.4586531851 0.8086717192 C3 0.0464775000 2
C12_1 C 0.3893122171 0.6489248047 0.7750805825 C3 -0.1888895000 2
C7_1 C 0.3344499674 0.3667773426 0.8783235240 C4 0.0455393400 3
C9_1 C 0.2898056414 0.4414824508 0.7100440282 C3 -0.1660725000 2
C13_1 C 0.3486442625 0.6309068765 0.6761313669 C3 0.2632040000 2
H10_1 H 0.4287406935 0.7299892188 0.8010719436 H 0.1116500000 0
C6_1 C 0.1974308757 0.3247730550 0.9138035184 C4 0.0455393400 3
H5_1 H 0.4201845549 0.3896184026 0.9410086642 H 0.0084140800 0
H6_1 H 0.3521498827 0.3006812730 0.8443814271 H 0.0084140800 0
C11_1 C 0.2952283572 0.5256547401 0.6445925093 C3 -0.1888895000 2
H7_1 H 0.2473866037 0.3605321155 0.6835611327 H 0.1116500000 0
N0_1 N 0.3585819735 0.7181211951 0.6127150775 N -0.5329660000 2
C0_1 C 0.1971730957 0.2275004682 0.9766444671 C3 0.0464775000 2
H3_1 H 0.1114740638 0.3053629205 0.8509219030 H 0.0084140800 0
H4_1 H 0.1812390460 0.3879913530 0.9524788668 H 0.0084140800 0
H9_1 H 0.2559028107 0.5094393767 0.5686020661 H 0.1116500000 0
C14_1 C 0.4036036677 0.7296056834 0.5281080260 C3 0.4578075000 2
H11_1 H 0.3355266710 0.7841166015 0.6309415127 H 0.3155160000 0
C1_1 C 0.2395889392 0.2353273780 1.0762516984 C3 -0.1003135000 2
C2_1 C 0.1594909469 0.1270843938 0.9355207684 C3 -0.1660725000 2
C15_1 C 0.3987659350 0.8215017649 0.4687344367 C3 -0.2871177000 2
C16_1 C 0.4596496176 0.6540341343 0.4977364553 C3 -0.1888895000 2
C3_1 C 0.2457637393 0.1451932235 1.1336628719 C3 -0.0204136000 2
H0_1 H 0.2687825292 0.3120084555 1.1109053167 H 0.1116500000 0
C4_1 C 0.1635643787 0.0368793239 0.9921880840 C3 -0.0458910000 2
H1_1 H 0.1251256958 0.1186127329 0.8581497281 H 0.1116500000 0
C17_1 C 0.4482531726 0.8332929337 0.3834668799 C3 -0.0791469000 2
C20_1 C 0.3406400932 0.9039919577 0.4924236411 C3 0.5462276000 2
C18_1 C 0.5077941241 0.6681586963 0.4136426435 C3 -0.1116500000 2
H12_1 H 0.4665881171 0.5839660695 0.5417833979 H 0.1116500000 0
C5_1 C 0.2076802304 0.0452575882 1.0913679673 C3 -0.0204136000 2
Cl1_1 Cl 0.3011120220 0.1572309261 1.2557575534 Cl -0.0453454000 0
H2_1 H 0.1319810282 -0.0411153206 0.9602728096 H 0.1116500000 0
C19_1 C 0.5021303907 0.7578452878 0.3551631709 C3 -0.1116500000 2
H13_1 H 0.4432652551 0.9042461899 0.3400708560 H 0.1116500000 0
O0_1 O 0.3381507032 0.9818188560 0.4285697663 O2 -0.4429420000 3
O1_1 O 0.2951785625 0.9015296841 0.5674146833 O1 -0.4592050000 2
H14_1 H 0.5511637323 0.6083734267 0.3933099955 H 0.1116500000 0
Cl0_1 Cl 0.2149155431 -0.0674753532 1.1597962723 Cl -0.0453454000 0
H15_1 H 0.5406392529 0.7685077809 0.2891955071 H 0.1116500000 0
H16_1 H 0.2919193426 1.0350917269 0.4472192504 H 0.3386910000 0
#END
#############################################################################################
# Avant-garde Materials Simulation           
# XXIII NEUMANN/KENDRICK/LEUSEN Z'=1and2, RANK 47, ENERGY -150.95442067064508 kcal/mol/atom
#############################################################################################

data_rank_000047
_symmetry_cell_setting triclinic
_symmetry_space_group_name_H-M 'P -1'
_symmetry_Int_Tables_number 2
loop_
_symmetry_equiv_pos_site_id
_symmetry_equiv_pos_as_xyz
1 x,y,z
2 -x,-y,-z
_cell_length_a 7.9693704300
_cell_length_b 12.5237182302
_cell_length_c 18.3431750713
_cell_angle_alpha 97.1078296812
_cell_angle_beta 95.9936480734
_cell_angle_gamma 95.6749785632
loop_
_atom_site_label
_atom_site_type_symbol
_atom_site_fract_x
_atom_site_fract_y
_atom_site_fract_z
_atom_site_fftype
_atom_site_charge
_atom_site_hybridization
C0_0 C 0.8840890650 0.7956432238 0.8745590931 C3 0.0464775000 2
C1_0 C 0.7380031893 0.7216506067 0.8567403799 C3 -0.1003135000 2
C2_0 C 0.8823161057 0.8825614437 0.9303959645 C3 -0.1660725000 2
C6_0 C 1.0401524231 0.7803242442 0.8363146504 C4 0.0455393400 3
C3_0 C 0.5937916058 0.7343766139 0.8926765433 C3 -0.0204136000 2
H0_0 H 0.7354277144 0.6523595122 0.8142425032 H 0.1116500000 0
C4_0 C 0.7388632886 0.8966281492 0.9659561915 C3 -0.0458910000 2
H1_0 H 0.9948233498 0.9407367779 0.9464736134 H 0.1116500000 0
C7_0 C 1.1154909435 0.8833455347 0.8082514405 C4 0.0455393400 3
H3_0 H 1.1377451305 0.7542172848 0.8751505442 H 0.0084140800 0
H4_0 H 1.0092504329 0.7142124103 0.7900571084 H 0.0084140800 0
C5_0 C 0.5927834694 0.8232438099 0.9469940121 C3 -0.0204136000 2
Cl1_0 Cl 0.4193337185 0.6383045209 0.8701841680 Cl -0.0453454000 0
H2_0 H 0.7374065970 0.9649177076 1.0087478417 H 0.1116500000 0
C8_0 C 1.2744688551 0.8707600017 0.7714865293 C3 0.0464775000 2
H5_0 H 1.0177254655 0.9091538516 0.7690732649 H 0.0084140800 0
H6_0 H 1.1437029217 0.9497966617 0.8543742140 H 0.0084140800 0
Cl0_0 Cl 0.4155847884 0.8432188393 0.9911746134 Cl -0.0453454000 0
C9_0 C 1.4223590270 0.9427663186 0.7933857756 C3 -0.1660725000 2
C10_0 C 1.2767955130 0.7891305810 0.7119719689 C3 -0.1660725000 2
C11_0 C 1.5659864204 0.9350846774 0.7564553883 C3 -0.1888895000 2
H7_0 H 1.4259079185 1.0060580593 0.8403759729 H 0.1116500000 0
C12_0 C 1.4187694669 0.7808921173 0.6743122953 C3 -0.1888895000 2
H8_0 H 1.1638226979 0.7320416509 0.6929726873 H 0.1116500000 0
C13_0 C 1.5653639679 0.8543302957 0.6962336960 C3 0.2632040000 2
H9_0 H 1.6799252462 0.9919081958 0.7741010483 H 0.1116500000 0
H10_0 H 1.4142689065 0.7200177367 0.6260829783 H 0.1116500000 0
N0_0 N 1.7079807087 0.8537815596 0.6567133420 N -0.5329660000 2
C14_0 C 1.7839629122 0.7661659624 0.6292782179 C3 0.4578075000 2
H11_0 H 1.7562323224 0.9261871744 0.6432531912 H 0.3155160000 0
C15_0 C 1.9084902901 0.7755209832 0.5786464234 C3 -0.2871177000 2
C16_0 C 1.7449732925 0.6632770812 0.6518665336 C3 -0.1888895000 2
C17_0 C 1.9897177706 0.6841006751 0.5554409291 C3 -0.0791469000 2
C20_0 C 1.9569727488 0.8744586062 0.5469559723 C3 0.5462276000 2
C18_0 C 1.8273582500 0.5754886397 0.6280402774 C3 -0.1116500000 2
H12_0 H 1.6489717624 0.6541283949 0.6893553457 H 0.1116500000 0
C19_0 C 1.9525584195 0.5853601818 0.5800314620 C3 -0.1116500000 2
H13_0 H 2.0848763301 0.6942294870 0.5175390550 H 0.1116500000 0
O0_0 O 1.8902321442 0.9633063724 0.5726406444 O2 -0.4429420000 3
O1_0 O 2.0554473623 0.8761399232 0.4979598804 O1 -0.4592050000 2
H14_0 H 1.7952612569 0.4980938710 0.6475501547 H 0.1116500000 0
H15_0 H 2.0186634004 0.5164403434 0.5622975384 H 0.1116500000 0
H16_0 H 1.9179874564 1.0266904712 0.5425327682 H 0.3386910000 0
H7_1 H 0.9350264171 0.5062253554 0.8373054437 H 0.1116500000 0
C9_1 C 0.9297425796 0.4433210692 0.7899428824 C3 -0.1660725000 2
C8_1 C 0.7808064041 0.3720740482 0.7684582209 C3 0.0464775000 2
C11_1 C 1.0721689591 0.4353010682 0.7521666184 C3 -0.1888895000 2
C7_1 C 0.6230358279 0.3853034084 0.8061360479 C4 0.0455393400 3
C10_1 C 0.7806633873 0.2910293309 0.7083372674 C3 -0.1660725000 2
C13_1 C 1.0691453759 0.3549348942 0.6915138518 C3 0.2632040000 2
H9_1 H 1.1870424465 0.4913877519 0.7695318764 H 0.1116500000 0
C6_1 C 0.5460409242 0.2820299655 0.8334861611 C4 0.0455393400 3
H5_1 H 0.5254223105 0.4127247227 0.7676706287 H 0.0084140800 0
H6_1 H 0.6535187874 0.4509250073 0.8527376443 H 0.0084140800 0
C12_1 C 0.9213286672 0.2825129444 0.6698033122 C3 -0.1888895000 2
H8_1 H 0.6668292463 0.2346037034 0.6896088077 H 0.1116500000 0
N0_1 N 1.2109521297 0.3525596643 0.6514388822 N -0.5329660000 2
C0_1 C 0.3897040328 0.2972463951 0.8716400353 C3 0.0464775000 2
H3_1 H 0.6429401364 0.2549083118 0.8721492180 H 0.0084140800 0
H4_1 H 0.5147547564 0.2164836722 0.7868723240 H 0.0084140800 0
H10_1 H 0.9152800042 0.2221510822 0.6211130137 H 0.1116500000 0
C14_1 C 1.2863870081 0.2637263708 0.6263212338 C3 0.4578075000 2
H11_1 H 1.2594148558 0.4228921808 0.6343679109 H 0.3155160000 0
C1_1 C 0.2439272631 0.2229219742 0.8538059533 C3 -0.1003135000 2
C2_1 C 0.3871865792 0.3841636473 0.9273809217 C3 -0.1660725000 2
C15_1 C 1.4122921860 0.2717442041 0.5761878625 C3 -0.2871177000 2
C16_1 C 1.2470681918 0.1619478087 0.6504488513 C3 -0.1888895000 2
C3_1 C 0.0994128663 0.2354015907 0.8895598803 C3 -0.0204136000 2
H0_1 H 0.2419221426 0.1535704207 0.8114178297 H 0.1116500000 0
C4_1 C 0.2432435936 0.3981060617 0.9626536171 C3 -0.0458910000 2
H1_1 H 0.4992511506 0.4426581198 0.9435388485 H 0.1116500000 0
C17_1 C 1.4939664135 0.1799376269 0.5542314075 C3 -0.0791469000 2
C20_1 C 1.4569935078 0.3725902495 0.5466727312 C3 0.5462276000 2
C18_1 C 1.3299472294 0.0737772703 0.6279784815 C3 -0.1116500000 2
H12_1 H 1.1501798105 0.1540044906 0.6876523880 H 0.1116500000 0
C5_1 C 0.0975352566 0.3244363116 0.9436613912 C3 -0.0204136000 2
Cl1_1 Cl -0.0746136632 0.1389040850 0.8671190936 Cl -0.0453454000 0
H2_1 H 0.2411235940 0.4665689121 1.0052370424 H 0.1116500000 0
C19_1 C 1.4556836085 0.0821708853 0.5800297283 C3 -0.1116500000 2
H13_1 H 1.5903681528 0.1881151379 0.5167197796 H 0.1116500000 0
O0_1 O 1.5691187605 0.3687361818 0.4980061210 O2 -0.4429420000 3
O1_1 O 1.3937442985 0.4589944786 0.5654209584 O1 -0.4592050000 2
H14_1 H 1.2976955125 -0.0029661164 0.6483417731 H 0.1116500000 0
Cl0_1 Cl -0.0801920795 0.3442444237 0.9875002250 Cl -0.0453454000 0
H15_1 H 1.5213753710 0.0126686019 0.5631996362 H 0.1116500000 0
H16_1 H 1.5824360720 0.4404327770 0.4760537232 H 0.3386910000 0
#END
#############################################################################################
# Avant-garde Materials Simulation           
# XXIII NEUMANN/KENDRICK/LEUSEN Z'=1and2, RANK 48, ENERGY -150.95436647932445 kcal/mol/atom
#############################################################################################

data_rank_000048
_symmetry_cell_setting monoclinic
_symmetry_space_group_name_H-M 'P 2_1/c'
_symmetry_Int_Tables_number 14
loop_
_symmetry_equiv_pos_site_id
_symmetry_equiv_pos_as_xyz
1 x,y,z
2 -x,y+1/2,-z+1/2
3 -x,-y,-z
4 x,-y+1/2,z+1/2
_cell_length_a 29.2663457678
_cell_length_b 4.7173134496
_cell_length_c 13.4107560524
_cell_angle_alpha 90.0000000000
_cell_angle_beta 99.5185191941
_cell_angle_gamma 90.0000000000
loop_
_atom_site_label
_atom_site_type_symbol
_atom_site_fract_x
_atom_site_fract_y
_atom_site_fract_z
_atom_site_fftype
_atom_site_charge
_atom_site_hybridization
C0_0 C -0.3719528638 0.2648083102 -0.3993005502 C3 0.0464775000 2
C1_0 C -0.3701691511 0.3872736304 -0.3039001153 C3 -0.1003135000 2
C2_0 C -0.4080548571 0.3461943740 -0.4762355213 C3 -0.1660725000 2
C6_0 C -0.3343791206 0.0656723526 -0.4200204686 C4 0.0455393400 3
C3_0 C -0.4032869529 0.5848647664 -0.2853769516 C3 -0.0204136000 2
H0_0 H -0.3425688550 0.3288667158 -0.2423757858 H 0.1116500000 0
C4_0 C -0.4408904020 0.5453421913 -0.4586787206 C3 -0.0458910000 2
H1_0 H -0.4108213537 0.2522256040 -0.5512331925 H 0.1116500000 0
C7_0 C -0.3042485988 0.2029768455 -0.4912777187 C4 0.0455393400 3
H3_0 H -0.3123142523 0.0071252626 -0.3483651342 H 0.0084140800 0
H4_0 H -0.3495178936 -0.1323384743 -0.4541425028 H 0.0084140800 0
C5_0 C -0.4391737451 0.6649065120 -0.3628154001 C3 -0.0204136000 2
Cl1_0 Cl -0.3988714975 0.7330886682 -0.1664900454 Cl -0.0453454000 0
H2_0 H -0.4681934445 0.6108202142 -0.5195403057 H 0.1116500000 0
C8_0 C -0.2617029784 0.0352448191 -0.5030069260 C3 0.0464775000 2
H5_0 H -0.3258692275 0.2376545207 -0.5655263096 H 0.0084140800 0
H6_0 H -0.2934317701 0.4147263714 -0.4618183526 H 0.0084140800 0
Cl0_0 Cl -0.4809836636 0.9038416776 -0.3410066203 Cl -0.0453454000 0
C9_0 C -0.2216048348 0.0564833862 -0.4298005776 C3 -0.1660725000 2
C10_0 C -0.2594260139 -0.1389526480 -0.5865672819 C3 -0.1660725000 2
C11_0 C -0.1811544469 -0.0848202830 -0.4405263880 C3 -0.1888895000 2
H7_0 H -0.2216504791 0.1941510202 -0.3643320320 H 0.1116500000 0
C12_0 C -0.2188985288 -0.2818328607 -0.5990399925 C3 -0.1888895000 2
H8_0 H -0.2899801796 -0.1615693697 -0.6449985167 H 0.1116500000 0
C13_0 C -0.1786728117 -0.2538131741 -0.5262119948 C3 0.2632040000 2
H9_0 H -0.1500001350 -0.0540260022 -0.3844160156 H 0.1116500000 0
H10_0 H -0.2185772849 -0.4034608539 -0.6677744670 H 0.1116500000 0
N0_0 N -0.1346960896 -0.3579391931 -0.5339859099 N -0.5329660000 2
C14_0 C -0.1195123670 -0.5176484284 -0.6077989969 C3 0.4578075000 2
H11_0 H -0.1081152161 -0.2437177073 -0.4931570094 H 0.3155160000 0
C15_0 C -0.0728056647 -0.4854870748 -0.6258279294 C3 -0.2871177000 2
C16_0 C -0.1478630925 -0.7200153923 -0.6658439797 C3 -0.1888895000 2
C17_0 C -0.0575082392 -0.6476021935 -0.7021887542 C3 -0.0791469000 2
C20_0 C -0.0407938190 -0.2808471152 -0.5693784376 C3 0.5462276000 2
C18_0 C -0.1315153496 -0.8773785554 -0.7398999654 C3 -0.1116500000 2
H12_0 H -0.1822598793 -0.7625184017 -0.6489071180 H 0.1116500000 0
C19_0 C -0.0863535633 -0.8401285378 -0.7599360519 C3 -0.1116500000 2
H13_0 H -0.0221259523 -0.6186630019 -0.7155299674 H 0.1116500000 0
O0_0 O -0.0001424014 -0.2536199408 -0.5995589364 O2 -0.4429420000 3
O1_0 O -0.0507059691 -0.1370786871 -0.4963879384 O1 -0.4592050000 2
H14_0 H -0.1542798170 -1.0343631234 -0.7823043970 H 0.1116500000 0
H15_0 H -0.0737280605 -0.9625452187 -0.8186523607 H 0.1116500000 0
H16_0 H 0.0191841703 -0.0978375368 -0.5584036545 H 0.3386910000 0
#END
#############################################################################################
# Avant-garde Materials Simulation           
# XXIII NEUMANN/KENDRICK/LEUSEN Z'=1and2, RANK 49, ENERGY -150.95432503928544 kcal/mol/atom
#############################################################################################

data_rank_000049
_symmetry_cell_setting triclinic
_symmetry_space_group_name_H-M 'P -1'
_symmetry_Int_Tables_number 2
loop_
_symmetry_equiv_pos_site_id
_symmetry_equiv_pos_as_xyz
1 x,y,z
2 -x,-y,-z
_cell_length_a 7.4673766665
_cell_length_b 11.7514252665
_cell_length_c 12.4956363419
_cell_angle_alpha 119.0717956501
_cell_angle_beta 105.1353643133
_cell_angle_gamma 74.9413997854
loop_
_atom_site_label
_atom_site_type_symbol
_atom_site_fract_x
_atom_site_fract_y
_atom_site_fract_z
_atom_site_fftype
_atom_site_charge
_atom_site_hybridization
C0_0 C 0.6581136836 0.3323527143 0.1500867458 C3 0.0464775000 2
C1_0 C 0.8123789063 0.3773614551 0.2419926702 C3 -0.1003135000 2
C2_0 C 0.5325359775 0.4217795913 0.1113705737 C3 -0.1660725000 2
C6_0 C 0.6217651941 0.1925765289 0.0929784590 C4 0.0455393400 3
C3_0 C 0.8422077913 0.5077299109 0.2923462408 C3 -0.0204136000 2
H0_0 H 0.9119452496 0.3111399192 0.2756206713 H 0.1116500000 0
C4_0 C 0.5601847158 0.5516132942 0.1614931900 C3 -0.0458910000 2
H1_0 H 0.4105472573 0.3892058992 0.0406819049 H 0.1116500000 0
C7_0 C 0.4721525438 0.1769320019 0.1484093541 C4 0.0455393400 3
H3_0 H 0.5740050339 0.1591282788 -0.0072912964 H 0.0084140800 0
H4_0 H 0.7527321420 0.1269646792 0.1036122937 H 0.0084140800 0
C5_0 C 0.7152648688 0.5955745718 0.2519113198 C3 -0.0204136000 2
Cl1_0 Cl 1.0356777633 0.5597312138 0.4033505002 Cl -0.0453454000 0
H2_0 H 0.4621368194 0.6204740960 0.1309034468 H 0.1116500000 0
C8_0 C 0.5410278927 0.1919652249 0.2784733836 C3 0.0464775000 2
H5_0 H 0.3448255349 0.2487646791 0.1458674606 H 0.0084140800 0
H6_0 H 0.4321710364 0.0783983238 0.0879467841 H 0.0084140800 0
Cl0_0 Cl 0.7439491677 0.7575943286 0.3118498431 Cl -0.0453454000 0
C9_0 C 0.6679613436 0.0910843900 0.2998958314 C3 -0.1660725000 2
C10_0 C 0.4844071021 0.3069266255 0.3816271506 C3 -0.1660725000 2
C11_0 C 0.7371806183 0.1040042478 0.4193547164 C3 -0.1888895000 2
H7_0 H 0.7165038691 0.0006393756 0.2216652733 H 0.1116500000 0
C12_0 C 0.5495791977 0.3202121790 0.5016973863 C3 -0.1888895000 2
H8_0 H 0.3842562757 0.3865421881 0.3678434814 H 0.1116500000 0
C13_0 C 0.6772877487 0.2187821932 0.5221298503 C3 0.2632040000 2
H9_0 H 0.8421885532 0.0263843619 0.4329703977 H 0.1116500000 0
H10_0 H 0.5011750784 0.4094731800 0.5807894583 H 0.1116500000 0
N0_0 N 0.7487702191 0.2411214497 0.6451752151 N -0.5329660000 2
C14_0 C 0.7945249629 0.1545395342 0.6951044802 C3 0.4578075000 2
H11_0 H 0.7761267774 0.3341684999 0.7075696674 H 0.3155160000 0
C15_0 C 0.8891682734 0.1935485198 0.8208010701 C3 -0.2871177000 2
C16_0 C 0.7455178570 0.0264054496 0.6279469464 C3 -0.1888895000 2
C17_0 C 0.9285731939 0.1040096621 0.8718939920 C3 -0.0791469000 2
C20_0 C 0.9427285998 0.3244516979 0.8982934552 C3 0.5462276000 2
C18_0 C 0.7877106150 -0.0589448511 0.6806962537 C3 -0.1116500000 2
H12_0 H 0.6694433197 -0.0043509478 0.5338369196 H 0.1116500000 0
C19_0 C 0.8794323466 -0.0207735126 0.8037983860 C3 -0.1116500000 2
H13_0 H 0.9985883313 0.1369654370 0.9677920092 H 0.1116500000 0
O0_0 O 1.0406843687 0.3458613242 1.0098799816 O2 -0.4429420000 3
O1_0 O 0.8983816712 0.4137656138 0.8631100398 O1 -0.4592050000 2
H14_0 H 0.7461375944 -0.1563720736 0.6255444028 H 0.1116500000 0
H15_0 H 0.9089805228 -0.0878978034 0.8452914961 H 0.1116500000 0
H16_0 H 1.0610698017 0.4427446122 1.0581375976 H 0.3386910000 0
#END
#############################################################################################
# Avant-garde Materials Simulation           
# XXIII NEUMANN/KENDRICK/LEUSEN Z'=1and2, RANK 50, ENERGY -150.95427282539845 kcal/mol/atom
#############################################################################################

data_rank_000050
_symmetry_cell_setting monoclinic
_symmetry_space_group_name_H-M 'P 2_1/c'
_symmetry_Int_Tables_number 14
loop_
_symmetry_equiv_pos_site_id
_symmetry_equiv_pos_as_xyz
1 x,y,z
2 -x,y+1/2,-z+1/2
3 -x,-y,-z
4 x,-y+1/2,z+1/2
_cell_length_a 7.4821980913
_cell_length_b 54.8516791327
_cell_length_c 9.5624998237
_cell_angle_alpha 90.0000000000
_cell_angle_beta 113.3686990447
_cell_angle_gamma 90.0000000000
loop_
_atom_site_label
_atom_site_type_symbol
_atom_site_fract_x
_atom_site_fract_y
_atom_site_fract_z
_atom_site_fftype
_atom_site_charge
_atom_site_hybridization
C0_0 C 0.1516299155 0.6856940950 0.7409973416 C3 0.0464775000 2
C1_0 C 0.1088838473 0.6645400773 0.6523711321 C3 -0.1003135000 2
C2_0 C 0.2599800976 0.6834673758 0.8982431400 C3 -0.1660725000 2
C6_0 C 0.0855681922 0.7103086097 0.6692297338 C4 0.0455393400 3
C3_0 C 0.1702517735 0.6416706490 0.7182650749 C3 -0.0204136000 2
H0_0 H 0.0273190136 0.6655224240 0.5294555245 H 0.1116500000 0
C4_0 C 0.3238369286 0.6608364222 0.9649394838 C3 -0.0458910000 2
H1_0 H 0.2968847393 0.6997260420 0.9698880868 H 0.1116500000 0
C7_0 C 0.2527846058 0.7264568490 0.6659579935 C4 0.0455393400 3
H3_0 H -0.0231109321 0.7080017477 0.5521979085 H 0.0084140800 0
H4_0 H 0.0125198026 0.7201139472 0.7323201768 H 0.0084140800 0
C5_0 C 0.2804369691 0.6397991780 0.8753879540 C3 -0.0204136000 2
Cl1_0 Cl 0.1072630080 0.6162816981 0.6032734668 Cl -0.0453454000 0
H2_0 H 0.4071268778 0.6591638128 1.0871350969 H 0.1116500000 0
C8_0 C 0.3526296698 0.7160806625 0.5702139173 C3 0.0464775000 2
H5_0 H 0.1915132875 0.7444541185 0.6216804643 H 0.0084140800 0
H6_0 H 0.3598429058 0.7292653773 0.7833127772 H 0.0084140800 0
Cl0_0 Cl 0.3665144384 0.6120287489 0.9596652535 Cl -0.0453454000 0
C9_0 C 0.2876894413 0.7214968294 0.4147014201 C3 -0.1660725000 2
C10_0 C 0.5112385112 0.7001804126 0.6334990671 C3 -0.1660725000 2
C11_0 C 0.3824011989 0.7122942204 0.3265056001 C3 -0.1888895000 2
H7_0 H 0.1597444098 0.7330579913 0.3605896263 H 0.1116500000 0
C12_0 C 0.6078389634 0.6910438986 0.5469793377 C3 -0.1888895000 2
H8_0 H 0.5617583654 0.6951456012 0.7533247921 H 0.1116500000 0
C13_0 C 0.5475768622 0.6974996313 0.3930722026 C3 0.2632040000 2
H9_0 H 0.3266190679 0.7164707508 0.2053459568 H 0.1116500000 0
H10_0 H 0.7314953819 0.6788171212 0.5986169758 H 0.1116500000 0
N0_0 N 0.6511003973 0.6879522996 0.3101469818 N -0.5329660000 2
C14_0 C 0.7124375839 0.7000112723 0.2117042003 C3 0.4578075000 2
H11_0 H 0.6972859302 0.6701989198 0.3299241383 H 0.3155160000 0
C15_0 C 0.8112481708 0.6871396101 0.1327100915 C3 -0.2871177000 2
C16_0 C 0.6834406250 0.7254047971 0.1854258147 C3 -0.1888895000 2
C17_0 C 0.8723430088 0.6999435351 0.0317805227 C3 -0.0791469000 2
C20_0 C 0.8483848899 0.6608127271 0.1520855601 C3 0.5462276000 2
C18_0 C 0.7445046808 0.7373850355 0.0845208221 C3 -0.1116500000 2
H12_0 H 0.6117663224 0.7356929511 0.2456693671 H 0.1116500000 0
C19_0 C 0.8395950005 0.7247393557 0.0062096619 C3 -0.1116500000 2
H13_0 H 0.9464390871 0.6896612922 -0.0268521266 H 0.1116500000 0
O0_0 O 0.9285286765 0.6509743357 0.0644205172 O2 -0.4429420000 3
O1_0 O 0.8057759454 0.6482477977 0.2451843268 O1 -0.4592050000 2
H14_0 H 0.7167726614 0.7569068879 0.0666065164 H 0.1116500000 0
H15_0 H 0.8849516212 0.7341953400 -0.0744992411 H 0.1116500000 0
H16_0 H 0.9422310214 0.6324179128 0.0796007663 H 0.3386910000 0
Cl1_1 Cl 0.6570500771 0.6314232028 0.7301249718 Cl -0.0453454000 0
C3_1 C 0.5876454256 0.6062576720 0.6133726554 C3 -0.0204136000 2
C1_1 C 0.6419949332 0.5831345264 0.6775794892 C3 -0.1003135000 2
C5_1 C 0.4792212436 0.6085676003 0.4562084933 C3 -0.0204136000 2
C0_1 C 0.5945626831 0.5621553479 0.5872414223 C3 0.0464775000 2
H0_1 H 0.7224436885 0.5817821647 0.8004698949 H 0.1116500000 0
C4_1 C 0.4306255645 0.5877153571 0.3650561962 C3 -0.0458910000 2
Cl0_1 Cl 0.4011814680 0.6366674297 0.3738553418 Cl -0.0453454000 0
C2_1 C 0.4878267732 0.5648319352 0.4301124005 C3 -0.1660725000 2
C6_1 C 0.6552249170 0.5372633103 0.6567080658 C4 0.0455393400 3
H2_1 H 0.3486921954 0.5897212340 0.2429094107 H 0.1116500000 0
H1_1 H 0.4472596082 0.5487382594 0.3570816681 H 0.1116500000 0
C7_1 C 0.4841458538 0.5216365407 0.6577665974 C4 0.0455393400 3
H3_1 H 0.7269881639 0.5273538565 0.5930542427 H 0.0084140800 0
H4_1 H 0.7635930401 0.5391522186 0.7742332092 H 0.0084140800 0
C8_1 C 0.3861389223 0.5325724591 0.7534754268 C3 0.0464775000 2
H5_1 H 0.3768330979 0.5193023108 0.5399308569 H 0.0084140800 0
H6_1 H 0.5407111071 0.5033853584 0.7009572759 H 0.0084140800 0
C9_1 C 0.2245567247 0.5479336652 0.6883554558 C3 -0.1660725000 2
C10_1 C 0.4573821176 0.5283993721 0.9107631690 C3 -0.1660725000 2
C11_1 C 0.1318253255 0.5578834188 0.7756462161 C3 -0.1888895000 2
H7_1 H 0.1690034627 0.5519816065 0.5668497456 H 0.1116500000 0
C12_1 C 0.3654810944 0.5382414348 0.9992585387 C3 -0.1888895000 2
H8_1 H 0.5873872157 0.5172694023 0.9660857185 H 0.1116500000 0
C13_1 C 0.1985373591 0.5527029971 0.9316318346 C3 0.2632040000 2
H9_1 H 0.0063309760 0.5697835368 0.7229642040 H 0.1116500000 0
H10_1 H 0.4255839387 0.5349046278 1.1216037888 H 0.1116500000 0
N0_1 N 0.1003207166 0.5631820045 1.0164422809 N -0.5329660000 2
C14_1 C 0.0313481785 0.5513946083 1.1111548018 C3 0.4578075000 2
H11_1 H 0.0625018192 0.5812364326 0.9991740925 H 0.3155160000 0
C15_1 C -0.0640858182 0.5646356998 1.1911336113 C3 -0.2871177000 2
C16_1 C 0.0477688000 0.5257797466 1.1312800453 C3 -0.1888895000 2
C17_1 C -0.1341828652 0.5519491046 1.2871699411 C3 -0.0791469000 2
C20_1 C -0.0910492640 0.5911617461 1.1765712940 C3 0.5462276000 2
C18_1 C -0.0251238406 0.5138704217 1.2253327881 C3 -0.1116500000 2
H12_1 H 0.1163915380 0.5153312004 1.0693359463 H 0.1116500000 0
C19_1 C -0.1156784351 0.5268880456 1.3054978980 C3 -0.1116500000 2
H13_1 H -0.2054268613 0.5625116320 1.3467859388 H 0.1116500000 0
O0_1 O -0.1732395173 0.6010324111 1.2626855772 O2 -0.4429420000 3
O1_1 O -0.0393239573 0.6037900052 1.0887130060 O1 -0.4592050000 2
H14_1 H -0.0138252301 0.4940624470 1.2354001458 H 0.1116500000 0
H15_1 H -0.1709688234 0.5174009043 1.3801888531 H 0.1116500000 0
H16_1 H -0.1806148212 0.6196460801 1.2512473562 H 0.3386910000 0
#END
#############################################################################################
# Avant-garde Materials Simulation           
# XXIII NEUMANN/KENDRICK/LEUSEN Z'=1and2, RANK 51, ENERGY -150.95421867876047 kcal/mol/atom
#############################################################################################

data_rank_000051
_symmetry_cell_setting triclinic
_symmetry_space_group_name_H-M 'P -1'
_symmetry_Int_Tables_number 2
loop_
_symmetry_equiv_pos_site_id
_symmetry_equiv_pos_as_xyz
1 x,y,z
2 -x,-y,-z
_cell_length_a 8.4468310509
_cell_length_b 12.4675896660
_cell_length_c 18.3422038062
_cell_angle_alpha 97.6209762583
_cell_angle_beta 79.3492095191
_cell_angle_gamma 76.9022866394
loop_
_atom_site_label
_atom_site_type_symbol
_atom_site_fract_x
_atom_site_fract_y
_atom_site_fract_z
_atom_site_fftype
_atom_site_charge
_atom_site_hybridization
C0_0 C 0.2205435919 0.3686578042 0.3378555479 C3 0.0464775000 2
C1_0 C 0.2483063424 0.4742010805 0.3335715046 C3 -0.1003135000 2
C2_0 C 0.2874133328 0.2830212106 0.2744251207 C3 -0.1660725000 2
C6_0 C 0.1259590086 0.3454191573 0.4094761560 C4 0.0455393400 3
C3_0 C 0.3421923064 0.4934929619 0.2678345761 C3 -0.0204136000 2
H0_0 H 0.1968717511 0.5430349106 0.3815172801 H 0.1116500000 0
C4_0 C 0.3799799503 0.3018257925 0.2085801453 C3 -0.0458910000 2
H1_0 H 0.2667504939 0.2000674875 0.2762685526 H 0.1116500000 0
C7_0 C 0.2430930082 0.2808287446 0.4532529095 C4 0.0455393400 3
H3_0 H 0.0487300445 0.4242841676 0.4458641599 H 0.0084140800 0
H4_0 H 0.0398441422 0.2957531682 0.3956110141 H 0.0084140800 0
C5_0 C 0.4083568877 0.4072519630 0.2049098963 C3 -0.0204136000 2
Cl1_0 Cl 0.3765312417 0.6243963934 0.2653865737 Cl -0.0453454000 0
H2_0 H 0.4299400525 0.2354655008 0.1591689169 H 0.1116500000 0
C8_0 C 0.1519661452 0.2423758094 0.5193463703 C3 0.0464775000 2
H5_0 H 0.3289410873 0.2074791838 0.4138179732 H 0.0084140800 0
H6_0 H 0.3210762254 0.3333956452 0.4724194162 H 0.0084140800 0
Cl0_0 Cl 0.5226297947 0.4300235548 0.1228993621 Cl -0.0453454000 0
C9_0 C 0.1603781461 0.2796420446 0.5936857987 C3 -0.1660725000 2
C10_0 C 0.0570694591 0.1653889836 0.5078233770 C3 -0.1660725000 2
C11_0 C 0.0773964058 0.2419837708 0.6542605752 C3 -0.1888895000 2
H7_0 H 0.2342860985 0.3389348037 0.6044761409 H 0.1116500000 0
C12_0 C -0.0246654678 0.1260027161 0.5674557754 C3 -0.1888895000 2
H8_0 H 0.0493260263 0.1335366520 0.4505103986 H 0.1116500000 0
C13_0 C -0.0157883214 0.1640845387 0.6417278703 C3 0.2632040000 2
H9_0 H 0.0831070478 0.2737136839 0.7118559259 H 0.1116500000 0
H10_0 H -0.0922688673 0.0634145485 0.5559384333 H 0.1116500000 0
N0_0 N -0.0893349734 0.1228846493 0.7034100793 N -0.5329660000 2
C14_0 C -0.2374931223 0.0931866245 0.7156420760 C3 0.4578075000 2
H11_0 H -0.0293266836 0.1155746698 0.7467858572 H 0.3155160000 0
C15_0 C -0.2796006996 0.0369219551 0.7768338967 C3 -0.2871177000 2
C16_0 C -0.3557446759 0.1198377935 0.6709184266 C3 -0.1888895000 2
C17_0 C -0.4383825799 0.0157701348 0.7924563255 C3 -0.0791469000 2
C20_0 C -0.1630412789 0.0003886241 0.8239585441 C3 0.5462276000 2
C18_0 C -0.5101118889 0.0970905383 0.6876682619 C3 -0.1116500000 2
H12_0 H -0.3275363385 0.1626207795 0.6241648153 H 0.1116500000 0
C19_0 C -0.5539196773 0.0460264790 0.7494825727 C3 -0.1116500000 2
H13_0 H -0.4697264033 -0.0245018566 0.8402197248 H 0.1116500000 0
O0_0 O -0.2057714792 -0.0690164845 0.8683919939 O2 -0.4429420000 3
O1_0 O -0.0291146666 0.0300958903 0.8224888401 O1 -0.4592050000 2
H14_0 H -0.5985215590 0.1208785878 0.6524985496 H 0.1116500000 0
H15_0 H -0.6762267542 0.0299619830 0.7638404587 H 0.1116500000 0
H16_0 H -0.1193905110 -0.0886338450 0.9004591141 H 0.3386910000 0
H3_1 H -0.1120595999 0.4776424823 0.3066717896 H 0.0084140800 0
C6_1 C -0.1893945747 0.4328485598 0.2786495130 C4 0.0455393400 3
C0_1 C -0.2280490126 0.3447834737 0.3232904770 C3 0.0464775000 2
C7_1 C -0.1014188985 0.3902266760 0.1956460058 C4 0.0455393400 3
H4_1 H -0.3073858223 0.4957491249 0.2829745767 H 0.0084140800 0
C1_1 C -0.2934748893 0.3765156085 0.4012815220 C3 -0.1003135000 2
C2_1 C -0.1990321694 0.2319335864 0.2910685702 C3 -0.1660725000 2
C8_1 C -0.0543661879 0.4800842231 0.1548951491 C3 0.0464775000 2
H5_1 H -0.1820375658 0.3510949733 0.1659105495 H 0.0084140800 0
H6_1 H 0.0126342504 0.3239157428 0.1913449851 H 0.0084140800 0
C3_1 C -0.3296772065 0.2988893339 0.4455466211 C3 -0.0204136000 2
H0_1 H -0.3157870798 0.4633423959 0.4287342052 H 0.1116500000 0
C4_1 C -0.2362076196 0.1538821195 0.3349003156 C3 -0.0458910000 2
H1_1 H -0.1469253669 0.2033222476 0.2308739855 H 0.1116500000 0
C9_1 C 0.0951669001 0.4546538129 0.1001880413 C3 -0.1660725000 2
C10_1 C -0.1559922830 0.5898600954 0.1689742506 C3 -0.1660725000 2
C5_1 C -0.3037238406 0.1864394964 0.4121751105 C3 -0.0204136000 2
Cl1_1 Cl -0.4026146650 0.3422301149 0.5418856541 Cl -0.0453454000 0
H2_1 H -0.2123910538 0.0663989216 0.3092113347 H 0.1116500000 0
C11_1 C 0.1432798271 0.5350646198 0.0615941499 C3 -0.1888895000 2
H7_1 H 0.1761780757 0.3696592738 0.0872981318 H 0.1116500000 0
C12_1 C -0.1076236276 0.6717098737 0.1316864729 C3 -0.1888895000 2
H8_1 H -0.2746466503 0.6131491779 0.2101581451 H 0.1116500000 0
Cl0_1 Cl -0.3549980711 0.0890035591 0.4644351034 Cl -0.0453454000 0
C13_1 C 0.0430650968 0.6452820182 0.0778618556 C3 0.2632040000 2
H9_1 H 0.2587494229 0.5120949384 0.0184508732 H 0.1116500000 0
H10_1 H -0.1860684250 0.7575149720 0.1449851343 H 0.1116500000 0
N0_1 N 0.0864486051 0.7291608439 0.0395826781 N -0.5329660000 2
C14_1 C 0.2339215374 0.7587272980 0.0312900470 C3 0.4578075000 2
H11_1 H -0.0001639563 0.7760466001 0.0163555901 H 0.3155160000 0
C15_1 C 0.2669369835 0.8391319627 -0.0148214296 C3 -0.2871177000 2
C16_1 C 0.3579014947 0.7126641108 0.0690106964 C3 -0.1888895000 2
C17_1 C 0.4201974334 0.8685210224 -0.0209040366 C3 -0.0791469000 2
C20_1 C 0.1474905635 0.8889067636 -0.0566252585 C3 0.5462276000 2
C18_1 C 0.5072814566 0.7424218524 0.0606921729 C3 -0.1116500000 2
H12_1 H 0.3338699967 0.6537411711 0.1057481053 H 0.1116500000 0
C19_1 C 0.5406329038 0.8208007019 0.0153873434 C3 -0.1116500000 2
H13_1 H 0.4415391966 0.9314995716 -0.0546594236 H 0.1116500000 0
O0_1 O 0.1973952709 0.9529076208 -0.1040248235 O2 -0.4429420000 3
O1_1 O 0.0036832590 0.8721868001 -0.0497578732 O1 -0.4592050000 2
H14_1 H 0.5992088557 0.7048554171 0.0907754377 H 0.1116500000 0
H15_1 H 0.6576097388 0.8452767041 0.0099307541 H 0.1116500000 0
H16_1 H 0.1033622392 0.9834737664 -0.1297331642 H 0.3386910000 0
#END
#############################################################################################
# Avant-garde Materials Simulation           
# XXIII NEUMANN/KENDRICK/LEUSEN Z'=1and2, RANK 52, ENERGY -150.95420870051285 kcal/mol/atom
#############################################################################################

data_rank_000052
_symmetry_cell_setting triclinic
_symmetry_space_group_name_H-M 'P -1'
_symmetry_Int_Tables_number 2
loop_
_symmetry_equiv_pos_site_id
_symmetry_equiv_pos_as_xyz
1 x,y,z
2 -x,-y,-z
_cell_length_a 7.9652315876
_cell_length_b 12.5145645752
_cell_length_c 18.5263631559
_cell_angle_alpha 78.7821541118
_cell_angle_beta 85.6060753705
_cell_angle_gamma 95.7344417522
loop_
_atom_site_label
_atom_site_type_symbol
_atom_site_fract_x
_atom_site_fract_y
_atom_site_fract_z
_atom_site_fftype
_atom_site_charge
_atom_site_hybridization
C0_0 C 0.6967658626 0.1091907118 0.8740359389 C3 0.0464775000 2
C1_0 C 0.5594216476 0.0433379565 0.8568209856 C3 -0.1003135000 2
C2_0 C 0.6673355304 0.1693109919 0.9292280368 C3 -0.1660725000 2
C6_0 C 0.8717617498 0.1127553428 0.8357320842 C4 0.0455393400 3
C3_0 C 0.3973222658 0.0385400652 0.8926494902 C3 -0.0204136000 2
H0_0 H 0.5779220828 -0.0056089358 0.8148633675 H 0.1116500000 0
C4_0 C 0.5061476817 0.1661174898 0.9646162896 C3 -0.0458910000 2
H1_0 H 0.7718643596 0.2200730817 0.9448819651 H 0.1116500000 0
C7_0 C 0.9619153854 0.2297409526 0.8079506491 C4 0.0455393400 3
H3_0 H 0.9498171187 0.0666777517 0.8744007820 H 0.0084140800 0
H4_0 H 0.8632470807 0.0701206059 0.7893369135 H 0.0084140800 0
C5_0 C 0.3693768960 0.1015040975 0.9462167646 C3 -0.0204136000 2
Cl1_0 Cl 0.2338408319 -0.0471860574 0.8709201697 Cl -0.0453454000 0
H2_0 H 0.4834116628 0.2140387560 1.0067955322 H 0.1116500000 0
C8_0 C 1.1392198851 0.2352968515 0.7712832633 C3 0.0464775000 2
H5_0 H 0.8839919381 0.2756232240 0.7688255894 H 0.0084140800 0
H6_0 H 0.9675962548 0.2728452931 0.8541986888 H 0.0084140800 0
Cl0_0 Cl 0.1701985126 0.1002517625 0.9901005618 Cl -0.0453454000 0
C9_0 C 1.2763378713 0.2966730210 0.7929957699 C3 -0.1660725000 2
C10_0 C 1.1710215910 0.1830202174 0.7119855299 C3 -0.1660725000 2
C11_0 C 1.4383688889 0.3074143152 0.7560754187 C3 -0.1888895000 2
H7_0 H 1.2565659751 0.3367645884 0.8398257895 H 0.1116500000 0
C12_0 C 1.3317588622 0.1935667875 0.6743276282 C3 -0.1888895000 2
H8_0 H 1.0673890186 0.1351879825 0.6931224048 H 0.1116500000 0
C13_0 C 1.4675738063 0.2563884787 0.6960616968 C3 0.2632040000 2
H9_0 H 1.5436446673 0.3556603726 0.7735712435 H 0.1116500000 0
H10_0 H 1.3511459733 0.1565334542 0.6262388701 H 0.1116500000 0
N0_0 N 1.6298832088 0.2755968766 0.6565474793 N -0.5329660000 2
C14_0 C 1.7194474444 0.2015249071 0.6293075824 C3 0.4578075000 2
H11_0 H 1.6843891739 0.3549359120 0.6425720243 H 0.3155160000 0
C15_0 C 1.8691910232 0.2360766698 0.5786525453 C3 -0.2871177000 2
C16_0 C 1.6690590399 0.0872517968 0.6520880931 C3 -0.1888895000 2
C17_0 C 1.9615975434 0.1560788488 0.5554576921 C3 -0.0791469000 2
C20_0 C 1.9338967193 0.3509273066 0.5469004063 C3 0.5462276000 2
C18_0 C 1.7629815621 0.0112084620 0.6282960714 C3 -0.1116500000 2
H12_0 H 1.5544813439 0.0594524868 0.6896600744 H 0.1116500000 0
C19_0 C 1.9119161764 0.0449734716 0.5801546066 C3 -0.1116500000 2
H13_0 H 2.0755717002 0.1850823901 0.5174964147 H 0.1116500000 0
O0_0 O 1.8554090130 0.4269721987 0.5728867308 O2 -0.4429420000 3
O1_0 O 2.0562265181 0.3771177308 0.4976347772 O1 -0.4592050000 2
H14_0 H 1.7210695062 -0.0760002197 0.6479273773 H 0.1116500000 0
H15_0 H 1.9864945306 -0.0152370755 0.5624237185 H 0.1116500000 0
H16_0 H 1.8980005270 0.5056860264 0.5427606230 H 0.3386910000 0
H7_1 H 0.7678957921 -0.1623708791 0.8376698317 H 0.1116500000 0
C9_1 C 0.7857276801 -0.2015156925 0.7902658102 C3 -0.1660725000 2
C8_1 C 0.6470791206 -0.2619288980 0.7688331130 C3 0.0464775000 2
C11_1 C 0.9468898950 -0.1906024202 0.7523529371 C3 -0.1888895000 2
C7_1 C 0.4706787583 -0.2678485444 0.8067491160 C4 0.0455393400 3
C10_1 C 0.6763133984 -0.3126467953 0.7085547483 C3 -0.1660725000 2
C13_1 C 0.9735058498 -0.2404700618 0.6916176477 C3 0.2632040000 2
H9_1 H 1.0534337023 -0.1432716056 0.7696869539 H 0.1116500000 0
C6_1 C 0.3799668271 -0.3850494274 0.8338126411 C4 0.0455393400 3
H5_1 H 0.3919854085 -0.2209349030 0.7685209594 H 0.0084140800 0
H6_1 H 0.4782269493 -0.2259105955 0.8535185566 H 0.0084140800 0
C12_1 C 0.8360576776 -0.3018627850 0.6699044802 C3 -0.1888895000 2
H8_1 H 0.5714464094 -0.3595490601 0.6898146398 H 0.1116500000 0
N0_1 N 1.1351273972 -0.2228559940 0.6514125303 N -0.5329660000 2
C0_1 C 0.2046190185 -0.3892576255 0.8720207641 C3 0.0464775000 2
H3_1 H 0.4576585849 -0.4317668786 0.8723405712 H 0.0084140800 0
H4_1 H 0.3717682482 -0.4269206554 0.7870331825 H 0.0084140800 0
H10_1 H 0.8538608466 -0.3377070939 0.6211396493 H 0.1116500000 0
C14_1 C 1.2227447273 -0.2993887313 0.6263750713 C3 0.4578075000 2
H11_1 H 1.1921687820 -0.1439225986 0.6341884362 H 0.3155160000 0
C1_1 C 0.0675150781 -0.4542262575 0.8537753101 C3 -0.1003135000 2
C2_1 C 0.1745834141 -0.3311894743 0.9283066609 C3 -0.1660725000 2
C15_1 C 1.3735912587 -0.2665600186 0.5762183429 C3 -0.2871177000 2
C16_1 C 1.1709796551 -0.4132980838 0.6506025782 C3 -0.1888895000 2
C3_1 C -0.0947951262 -0.4601438586 0.8896591696 C3 -0.0204136000 2
H0_1 H 0.0863974941 -0.5016050299 0.8109391585 H 0.1116500000 0
C4_1 C 0.0131181533 -0.3355281240 0.9638027107 C3 -0.0458910000 2
H1_1 H 0.2788471660 -0.2811685327 0.9447709664 H 0.1116500000 0
C17_1 C 1.4657139366 -0.3476316365 0.5542877517 C3 -0.0791469000 2
C20_1 C 1.4335159765 -0.1509368608 0.5465512434 C3 0.5462276000 2
C18_1 C 1.2645130850 -0.4904819922 0.6281299392 C3 -0.1116500000 2
H12_1 H 1.0555096630 -0.4396722020 0.6878001915 H 0.1116500000 0
C5_1 C -0.1233768320 -0.3992640244 0.9443924985 C3 -0.0204136000 2
Cl1_1 Cl -0.2579290879 -0.5447178715 0.8665467575 Cl -0.0453454000 0
H2_1 H -0.0099662552 -0.2892505987 1.0068982167 H 0.1116500000 0
C19_1 C 1.4140789902 -0.4583329256 0.5801288303 C3 -0.1116500000 2
H13_1 H 1.5807700310 -0.3208149812 0.5167431268 H 0.1116500000 0
O0_1 O 1.5695143255 -0.1306326851 0.4978401805 O2 -0.4429420000 3
O1_1 O 1.3615115854 -0.0737190683 0.5652790485 O1 -0.4592050000 2
H14_1 H 1.2217600279 -0.5774443555 0.6485328110 H 0.1116500000 0
Cl0_1 Cl -0.3229533105 -0.4023340012 0.9885119652 Cl -0.0453454000 0
H15_1 H 1.4876562214 -0.5196505656 0.5633030099 H 0.1116500000 0
H16_1 H 1.5942468652 -0.0478233295 0.4758228886 H 0.3386910000 0
#END
#############################################################################################
# Avant-garde Materials Simulation           
# XXIII NEUMANN/KENDRICK/LEUSEN Z'=1and2, RANK 53, ENERGY -150.95418791464579 kcal/mol/atom
#############################################################################################

data_rank_000053
_symmetry_cell_setting triclinic
_symmetry_space_group_name_H-M 'P -1'
_symmetry_Int_Tables_number 2
loop_
_symmetry_equiv_pos_site_id
_symmetry_equiv_pos_as_xyz
1 x,y,z
2 -x,-y,-z
_cell_length_a 7.0379131640
_cell_length_b 9.8173790991
_cell_length_c 14.0860154597
_cell_angle_alpha 83.5315127537
_cell_angle_beta 79.3809472850
_cell_angle_gamma 74.2309701872
loop_
_atom_site_label
_atom_site_type_symbol
_atom_site_fract_x
_atom_site_fract_y
_atom_site_fract_z
_atom_site_fftype
_atom_site_charge
_atom_site_hybridization
C0_0 C 0.8615416806 0.0824489043 0.9001779690 C3 0.0464775000 2
C1_0 C 1.0195814109 0.1472774857 0.8734296524 C3 -0.1003135000 2
C2_0 C 0.8591573249 -0.0288853568 0.8467517270 C3 -0.1660725000 2
C6_0 C 0.7024791328 0.1319159662 0.9854654790 C4 0.0455393400 3
C3_0 C 1.1721464663 0.1014797956 0.7967775551 C3 -0.0204136000 2
H0_0 H 1.0264868486 0.2341571588 0.9134123923 H 0.1116500000 0
C4_0 C 1.0113661525 -0.0755572858 0.7699507372 C3 -0.0458910000 2
H1_0 H 0.7379437162 -0.0814492366 0.8654763083 H 0.1116500000 0
C7_0 C 0.5776987692 0.2854450540 0.9692922159 C4 0.0455393400 3
H3_0 H 0.6035962922 0.0599061338 1.0021283698 H 0.0084140800 0
H4_0 H 0.7742644108 0.1244719453 1.0496704951 H 0.0084140800 0
C5_0 C 1.1696571063 -0.0112661310 0.7443460073 C3 -0.0204136000 2
Cl1_0 Cl 1.3655473960 0.1833260523 0.7688243711 Cl -0.0453454000 0
H2_0 H 1.0086870970 -0.1629789275 0.7293163060 H 0.1116500000 0
C8_0 C 0.4347250899 0.3424085168 1.0578127805 C3 0.0464775000 2
H5_0 H 0.6803731035 0.3540707363 0.9456939819 H 0.0084140800 0
H6_0 H 0.4945004846 0.2917204708 0.9095175255 H 0.0084140800 0
Cl0_0 Cl 1.3581792196 -0.0721608843 0.6505092149 Cl -0.0453454000 0
C9_0 C 0.5049393605 0.3644835909 1.1403606110 C3 -0.1660725000 2
C10_0 C 0.2271600973 0.3783480627 1.0604053648 C3 -0.1660725000 2
C11_0 C 0.3754515425 0.4235834356 1.2209611517 C3 -0.1888895000 2
H7_0 H 0.6656905854 0.3342137851 1.1419403107 H 0.1116500000 0
C12_0 C 0.0951749394 0.4386967368 1.1402501604 C3 -0.1888895000 2
H8_0 H 0.1674707618 0.3611925657 0.9977706246 H 0.1116500000 0
C13_0 C 0.1676082206 0.4644848326 1.2213030292 C3 0.2632040000 2
H9_0 H 0.4346378538 0.4350950325 1.2848005282 H 0.1116500000 0
H10_0 H -0.0659706474 0.4682946182 1.1400297734 H 0.1116500000 0
N0_0 N 0.0284046616 0.5232241237 1.3000640954 N -0.5329660000 2
C14_0 C 0.0388657274 0.6189003443 1.3616111829 C3 0.4578075000 2
H11_0 H -0.1048517928 0.4954101070 1.3145186491 H 0.3155160000 0
C15_0 C -0.1165763303 0.6551427325 1.4429831517 C3 -0.2871177000 2
C16_0 C 0.1951382336 0.6878381284 1.3464997961 C3 -0.1888895000 2
C17_0 C -0.1039699839 0.7522502732 1.5066457986 C3 -0.0791469000 2
C20_0 C -0.2876879731 0.5928430232 1.4630956389 C3 0.5462276000 2
C18_0 C 0.2017108831 0.7836028819 1.4101804101 C3 -0.1116500000 2
H12_0 H 0.3099251736 0.6664316198 1.2829238863 H 0.1116500000 0
C19_0 C 0.0536527994 0.8150557834 1.4918562328 C3 -0.1116500000 2
H13_0 H -0.2221335043 0.7762902196 1.5687808405 H 0.1116500000 0
O0_0 O -0.4177693350 0.6338902834 1.5418046012 O2 -0.4429420000 3
O1_0 O -0.3129863821 0.5056242157 1.4101150809 O1 -0.4592050000 2
H14_0 H 0.3240959404 0.8352485450 1.3961595362 H 0.1116500000 0
H15_0 H 0.0627208517 0.8884360052 1.5421961110 H 0.1116500000 0
H16_0 H -0.5257765773 0.5785024159 1.5551099879 H 0.3386910000 0
#END
#############################################################################################
# Avant-garde Materials Simulation           
# XXIII NEUMANN/KENDRICK/LEUSEN Z'=1and2, RANK 54, ENERGY -150.95387502795754 kcal/mol/atom
#############################################################################################

data_rank_000054
_symmetry_cell_setting monoclinic
_symmetry_space_group_name_H-M 'C 2/c'
_symmetry_Int_Tables_number 15
loop_
_symmetry_equiv_pos_site_id
_symmetry_equiv_pos_as_xyz
1 x,y,z
2 -x,y,-z+1/2
3 -x,-y,-z
4 x,-y,z+1/2
5 x+1/2,y+1/2,z
6 -x+1/2,y+1/2,-z+1/2
7 -x+1/2,-y+1/2,-z
8 x+1/2,-y+1/2,z+1/2
_cell_length_a 37.7625024016
_cell_length_b 6.4493897557
_cell_length_c 29.5258127757
_cell_angle_alpha 90.0000000000
_cell_angle_beta 85.2231858743
_cell_angle_gamma 90.0000000000
loop_
_atom_site_label
_atom_site_type_symbol
_atom_site_fract_x
_atom_site_fract_y
_atom_site_fract_z
_atom_site_fftype
_atom_site_charge
_atom_site_hybridization
C0_0 C -0.0558384943 0.3514209460 -0.2373235485 C3 0.0464775000 2
C1_0 C -0.0775917196 0.4862411952 -0.2596732499 C3 -0.1003135000 2
C2_0 C -0.0495583729 0.1532598995 -0.2559602266 C3 -0.1660725000 2
C6_0 C -0.0393917624 0.4126850751 -0.1943404830 C4 0.0455393400 3
C3_0 C -0.0926067579 0.4256613630 -0.2992693792 C3 -0.0204136000 2
H0_0 H -0.0831055684 0.6420269782 -0.2466979964 H 0.1116500000 0
C4_0 C -0.0643299651 0.0910941569 -0.2954138500 C3 -0.0458910000 2
H1_0 H -0.0325710812 0.0457842150 -0.2392281050 H 0.1116500000 0
C7_0 C -0.0316699139 0.6447281935 -0.1901377934 C4 0.0455393400 3
H3_0 H -0.0570261365 0.3626208842 -0.1646927148 H 0.0084140800 0
H4_0 H -0.0147749735 0.3228397456 -0.1929256543 H 0.0084140800 0
C5_0 C -0.0860352965 0.2272247549 -0.3174264838 C3 -0.0204136000 2
Cl1_0 Cl -0.1181960855 0.6010692012 -0.3263553475 Cl -0.0453454000 0
H2_0 H -0.0588785995 -0.0619512265 -0.3100099034 H 0.1116500000 0
C8_0 C -0.0107656489 0.7079854444 -0.1508303302 C3 0.0464775000 2
H5_0 H -0.0169491998 0.6957650432 -0.2221346501 H 0.0084140800 0
H6_0 H -0.0566891125 0.7329449462 -0.1877627532 H 0.0084140800 0
Cl0_0 Cl -0.1033435342 0.1522907156 -0.3670034864 Cl -0.0453454000 0
C9_0 C 0.0161091689 0.5836255908 -0.1350912929 C3 -0.1660725000 2
C10_0 C -0.0168696151 0.9020163504 -0.1301069877 C3 -0.1660725000 2
C11_0 C 0.0361744404 0.6497569508 -0.1002980751 C3 -0.1888895000 2
H7_0 H 0.0219933989 0.4323355993 -0.1503532895 H 0.1116500000 0
C12_0 C 0.0028411172 0.9697657223 -0.0950248917 C3 -0.1888895000 2
H8_0 H -0.0379052567 1.0016424304 -0.1410864005 H 0.1116500000 0
C13_0 C 0.0295836170 0.8433536470 -0.0795457836 C3 0.2632040000 2
H9_0 H 0.0575304203 0.5523926887 -0.0895339073 H 0.1116500000 0
H10_0 H -0.0029059147 1.1196236521 -0.0788762843 H 0.1116500000 0
N0_0 N 0.0497694006 0.9156194784 -0.0447417963 N -0.5329660000 2
C14_0 C 0.0587300577 0.8061194001 -0.0076184944 C3 0.4578075000 2
H11_0 H 0.0611704594 1.0594481507 -0.0479708052 H 0.3155160000 0
C15_0 C 0.0839784449 0.8859522057 0.0215309036 C3 -0.2871177000 2
C16_0 C 0.0425950786 0.6134749442 0.0040251440 C3 -0.1888895000 2
C17_0 C 0.0922379853 0.7690028555 0.0596062647 C3 -0.0791469000 2
C20_0 C 0.1024065654 1.0821555279 0.0119858301 C3 0.5462276000 2
C18_0 C 0.0509905809 0.5039586172 0.0419836561 C3 -0.1116500000 2
H12_0 H 0.0234146418 0.5504079418 -0.0177318040 H 0.1116500000 0
C19_0 C 0.0762073054 0.5801757215 0.0700819120 C3 -0.1116500000 2
H13_0 H 0.1123003565 0.8294928720 0.0804307697 H 0.1116500000 0
O0_0 O 0.1248945891 1.1402016777 0.0418602610 O2 -0.4429420000 3
O1_0 O 0.0975222071 1.1912712321 -0.0223983070 O1 -0.4592050000 2
H14_0 H 0.0379574183 0.3557491407 0.0497932721 H 0.1116500000 0
H15_0 H 0.0835788987 0.4902522555 0.0990470284 H 0.1116500000 0
H16_0 H 0.1374967089 1.2749703878 0.0314153543 H 0.3386910000 0
C5_1 C -0.1438142104 0.0750607984 -0.2007034794 C3 -0.0204136000 2
C3_1 C -0.1568308748 0.2788070521 -0.1994033555 C3 -0.0204136000 2
C4_1 C -0.1520572160 -0.0560054599 -0.2358793050 C3 -0.0458910000 2
Cl0_1 Cl -0.1177747675 -0.0160744108 -0.1598379083 Cl -0.0453454000 0
C1_1 C -0.1775591678 0.3485798603 -0.2333145941 C3 -0.1003135000 2
Cl1_1 Cl -0.1469785773 0.4474995967 -0.1568189390 Cl -0.0453454000 0
C2_1 C -0.1725865923 0.0155219117 -0.2696303685 C3 -0.1660725000 2
H2_1 H -0.1419117046 -0.2139899503 -0.2367634541 H 0.1116500000 0
C0_1 C -0.1855280456 0.2191208392 -0.2691440838 C3 0.0464775000 2
H0_1 H -0.1869844245 0.5083518231 -0.2316401751 H 0.1116500000 0
H1_1 H -0.1780448098 -0.0882725659 -0.2974011748 H 0.1116500000 0
C6_1 C -0.2056109278 0.2980263039 -0.3076956920 C4 0.0455393400 3
C7_1 C -0.2405424430 0.4142810522 -0.2942543604 C4 0.0455393400 3
H3_1 H -0.1879978198 0.4020437024 -0.3289842032 H 0.0084140800 0
H4_1 H -0.2114319476 0.1667773054 -0.3296485360 H 0.0084140800 0
C8_1 C -0.2568682354 0.4955322411 -0.3356071547 C3 0.0464775000 2
H5_1 H -0.2592301884 0.3096956401 -0.2749201792 H 0.0084140800 0
H6_1 H -0.2355916005 0.5440516514 -0.2714496777 H 0.0084140800 0
C9_1 C -0.2501151415 0.6979844391 -0.3512143952 C3 -0.1660725000 2
C10_1 C -0.2780136140 0.3684332543 -0.3609022571 C3 -0.1660725000 2
C11_1 C -0.2634141279 0.7703550943 -0.3908473447 C3 -0.1888895000 2
H7_1 H -0.2338804030 0.8010809802 -0.3321119970 H 0.1116500000 0
C12_1 C -0.2918394824 0.4392064290 -0.4003952979 C3 -0.1888895000 2
H8_1 H -0.2845267307 0.2114845135 -0.3490621656 H 0.1116500000 0
C13_1 C -0.2843397078 0.6415071159 -0.4161070945 C3 0.2632040000 2
H9_1 H -0.2573231018 0.9270432455 -0.4029536802 H 0.1116500000 0
H10_1 H -0.3093395249 0.3400476636 -0.4183990071 H 0.1116500000 0
N0_1 N -0.2987532514 0.7255226739 -0.4544367338 N -0.5329660000 2
C14_1 C -0.3042407829 0.6291438225 -0.4946138061 C3 0.4578075000 2
H11_1 H -0.3092010112 0.8720330125 -0.4517238094 H 0.3155160000 0
C15_1 C -0.3267873239 0.7212611355 -0.5257548681 C3 -0.2871177000 2
C16_1 C -0.2876198526 0.4386842126 -0.5070854024 C3 -0.1888895000 2
C17_1 C -0.3328296393 0.6154272063 -0.5661629935 C3 -0.0791469000 2
C20_1 C -0.3451944329 0.9176602494 -0.5157521226 C3 0.5462276000 2
C18_1 C -0.2941807249 0.3390334972 -0.5470547257 C3 -0.1116500000 2
H12_1 H -0.2697520413 0.3695055365 -0.4843113406 H 0.1116500000 0
C19_1 C -0.3173081163 0.4253149745 -0.5767685490 C3 -0.1116500000 2
H13_1 H -0.3507736304 0.6865138474 -0.5886650753 H 0.1116500000 0
O0_1 O -0.3674045360 0.9767056530 -0.5457011425 O2 -0.4429420000 3
O1_1 O -0.3405199067 1.0246711459 -0.4809460260 O1 -0.4592050000 2
H14_1 H -0.2812406584 0.1910230890 -0.5554899562 H 0.1116500000 0
H15_1 H -0.3232730565 0.3429068689 -0.6073210974 H 0.1116500000 0
H16_1 H -0.3803240024 1.1105043303 -0.5352449013 H 0.3386910000 0
#END
############################################################################################
# Avant-garde Materials Simulation           
# XXIII NEUMANN/KENDRICK/LEUSEN Z'=1and2, RANK 55, ENERGY -150.9537045630351 kcal/mol/atom
############################################################################################

data_rank_000055
_symmetry_cell_setting monoclinic
_symmetry_space_group_name_H-M 'P 2_1/c'
_symmetry_Int_Tables_number 14
loop_
_symmetry_equiv_pos_site_id
_symmetry_equiv_pos_as_xyz
1 x,y,z
2 -x,y+1/2,-z+1/2
3 -x,-y,-z
4 x,-y+1/2,z+1/2
_cell_length_a 34.3177423218
_cell_length_b 4.6092356526
_cell_length_c 23.2184470857
_cell_angle_alpha 90.0000000000
_cell_angle_beta 91.7391141888
_cell_angle_gamma 90.0000000000
loop_
_atom_site_label
_atom_site_type_symbol
_atom_site_fract_x
_atom_site_fract_y
_atom_site_fract_z
_atom_site_fftype
_atom_site_charge
_atom_site_hybridization
C0_0 C -0.7600481765 0.4192020664 -0.8965176201 C3 0.0464775000 2
C1_0 C -0.7796319721 0.5169296461 -0.8482240184 C3 -0.1003135000 2
C2_0 C -0.7730540314 0.5180679775 -0.9509076610 C3 -0.1660725000 2
C6_0 C -0.7253791261 0.2202546587 -0.8903618102 C4 0.0455393400 3
C3_0 C -0.8111487023 0.7075714267 -0.8539221659 C3 -0.0204136000 2
H0_0 H -0.7706208090 0.4432873883 -0.8052257855 H 0.1116500000 0
C4_0 C -0.8044302124 0.7080283885 -0.9570409037 C3 -0.0458910000 2
H1_0 H -0.7584687776 0.4434735754 -0.9893340048 H 0.1116500000 0
C7_0 C -0.6864284108 0.3862832925 -0.8818779651 C4 0.0455393400 3
H3_0 H -0.7290109938 0.0711973580 -0.8539178333 H 0.0084140800 0
H4_0 H -0.7237601683 0.0838120040 -0.9291061213 H 0.0084140800 0
C5_0 C -0.8236889520 0.8060004341 -0.9085352496 C3 -0.0204136000 2
Cl1_0 Cl -0.8348641861 0.8172691500 -0.7929878157 Cl -0.0453454000 0
H2_0 H -0.8145959736 0.7807438154 -0.9995494166 H 0.1116500000 0
C8_0 C -0.6514639822 0.1894336615 -0.8837078930 C3 0.0464775000 2
H5_0 H -0.6844367871 0.5522355201 -0.9157749402 H 0.0084140800 0
H6_0 H -0.6863578633 0.5041660814 -0.8406860594 H 0.0084140800 0
Cl0_0 Cl -0.8625977284 1.0397739304 -0.9161545903 Cl -0.0453454000 0
C9_0 C -0.6320677523 0.0891470884 -0.8336629514 C3 -0.1660725000 2
C10_0 C -0.6377819734 0.0956096549 -0.9368962533 C3 -0.1660725000 2
C11_0 C -0.5996979864 -0.0937820917 -0.8361180432 C3 -0.1888895000 2
H7_0 H -0.6423917607 0.1554215943 -0.7915996494 H 0.1116500000 0
C12_0 C -0.6054230489 -0.0839607952 -0.9400125039 C3 -0.1888895000 2
H8_0 H -0.6521583753 0.1700807476 -0.9768188419 H 0.1116500000 0
C13_0 C -0.5854051546 -0.1776619415 -0.8896199358 C3 0.2632040000 2
H9_0 H -0.5862307307 -0.1750964789 -0.7962479380 H 0.1116500000 0
H10_0 H -0.5944515293 -0.1472536953 -0.9817856268 H 0.1116500000 0
N0_0 N -0.5530144656 -0.3578642995 -0.8965683912 N -0.5329660000 2
C14_0 C -0.5170838371 -0.3525525513 -0.8689264342 C3 0.4578075000 2
H11_0 H -0.5534454615 -0.4858700761 -0.9327513547 H 0.3155160000 0
C15_0 C -0.4864437613 -0.5358769933 -0.8887461148 C3 -0.2871177000 2
C16_0 C -0.5081468251 -0.1665821860 -0.8218973874 C3 -0.1888895000 2
C17_0 C -0.4497224818 -0.5323605509 -0.8601047091 C3 -0.0791469000 2
C20_0 C -0.4919317198 -0.7295770630 -0.9381214708 C3 0.5462276000 2
C18_0 C -0.4716444026 -0.1693263862 -0.7946655104 C3 -0.1116500000 2
H12_0 H -0.5299557292 -0.0146656517 -0.8073400930 H 0.1116500000 0
C19_0 C -0.4421813317 -0.3552891161 -0.8129677958 C3 -0.1116500000 2
H13_0 H -0.4272306912 -0.6756817520 -0.8757983341 H 0.1116500000 0
O0_0 O -0.4613962548 -0.8887349651 -0.9514916753 O2 -0.4429420000 3
O1_0 O -0.5237429236 -0.7476198638 -0.9666959173 O1 -0.4592050000 2
H14_0 H -0.4662628182 -0.0217750388 -0.7585814681 H 0.1116500000 0
H15_0 H -0.4138033622 -0.3610819571 -0.7907185122 H 0.1116500000 0
H16_0 H -0.4687702046 -1.0295139417 -0.9844570323 H 0.3386910000 0
H1_1 H -0.7595830548 0.0304719272 -0.7512158400 H 0.1116500000 0
C2_1 C -0.7388604349 0.0014221474 -0.7151299308 C3 -0.1660725000 2
C0_1 C -0.7457577424 0.1366891361 -0.6623103217 C3 0.0464775000 2
C4_1 C -0.7062440420 -0.1727074082 -0.7220751071 C3 -0.0458910000 2
C1_1 C -0.7189856533 0.0915843099 -0.6166372817 C3 -0.1003135000 2
C6_1 C -0.7818158966 0.3152477752 -0.6540511959 C4 0.0455393400 3
C5_1 C -0.6798114972 -0.2187894296 -0.6760495006 C3 -0.0204136000 2
H2_1 H -0.7008292937 -0.2757012556 -0.7632891054 H 0.1116500000 0
C3_1 C -0.6863718065 -0.0857492610 -0.6228798580 C3 -0.0204136000 2
H0_1 H -0.7230284597 0.1979664759 -0.5752704810 H 0.1116500000 0
C7_1 C -0.8170019384 0.1284824550 -0.6364161202 C4 0.0455393400 3
H3_1 H -0.7761065369 0.4823432412 -0.6209972253 H 0.0084140800 0
H4_1 H -0.7897301595 0.4315811334 -0.6941094677 H 0.0084140800 0
Cl0_1 Cl -0.6396798636 -0.4360133809 -0.6854168213 Cl -0.0453454000 0
Cl1_1 Cl -0.6547428615 -0.1369603239 -0.5646922732 Cl -0.0453454000 0
C8_1 C -0.8529503023 0.3102573457 -0.6295900340 C3 0.0464775000 2
H5_1 H -0.8223238400 -0.0410604505 -0.6690661778 H 0.0084140800 0
H6_1 H -0.8096325104 0.0151841025 -0.5957870490 H 0.0084140800 0
C9_1 C -0.8642640311 0.4048512812 -0.5752738367 C3 -0.1660725000 2
C10_1 C -0.8750500507 0.4044901313 -0.6776591188 C3 -0.1660725000 2
C11_1 C -0.8964372660 0.5844713208 -0.5691075429 C3 -0.1888895000 2
H7_1 H -0.8481847849 0.3302489315 -0.5367480261 H 0.1116500000 0
C12_1 C -0.9072544719 0.5857057538 -0.6723259862 C3 -0.1888895000 2
H8_1 H -0.8666432569 0.3376809260 -0.7206400438 H 0.1116500000 0
C13_1 C -0.9188182909 0.6749791828 -0.6175868341 C3 0.2632040000 2
H9_1 H -0.9050788327 0.6511201537 -0.5262713386 H 0.1116500000 0
H10_1 H -0.9226504073 0.6610309334 -0.7111542610 H 0.1116500000 0
N0_1 N -0.9508162680 0.8558723833 -0.6079987160 N -0.5329660000 2
C14_1 C -0.9877308540 0.8498247632 -0.6325656179 C3 0.4578075000 2
H11_1 H -0.9489719540 0.9841410914 -0.5719011016 H 0.3155160000 0
C15_1 C -1.0176595891 1.0305800728 -0.6097703860 C3 -0.2871177000 2
C16_1 C -0.9983379227 0.6649912915 -0.6791335968 C3 -0.1888895000 2
C17_1 C -1.0557058665 1.0189759727 -0.6341479654 C3 -0.0791469000 2
C20_1 C -1.0102376101 1.2271626074 -0.5612275507 C3 0.5462276000 2
C18_1 C -1.0360668401 0.6607153377 -0.7021454401 C3 -0.1116500000 2
H12_1 H -0.9770081907 0.5169518798 -0.6963694250 H 0.1116500000 0
C19_1 C -1.0652372630 0.8377132374 -0.6799579817 C3 -0.1116500000 2
H13_1 H -1.0777075950 1.1591855942 -0.6160380008 H 0.1116500000 0
O0_1 O -1.0402565313 1.3863367721 -0.5453737755 O2 -0.4429420000 3
O1_1 O -0.9774011032 1.2477504013 -0.5355223877 O1 -0.4592050000 2
H14_1 H -1.0427831463 0.5131869420 -0.7377992506 H 0.1116500000 0
H15_1 H -1.0949740891 0.8301210871 -0.6975765443 H 0.1116500000 0
H16_1 H -1.0318134624 1.5275522372 -0.5130687724 H 0.3386910000 0
#END
#############################################################################################
# Avant-garde Materials Simulation           
# XXIII NEUMANN/KENDRICK/LEUSEN Z'=1and2, RANK 56, ENERGY -150.95362718188562 kcal/mol/atom
#############################################################################################

data_rank_000056
_symmetry_cell_setting triclinic
_symmetry_space_group_name_H-M 'P -1'
_symmetry_Int_Tables_number 2
loop_
_symmetry_equiv_pos_site_id
_symmetry_equiv_pos_as_xyz
1 x,y,z
2 -x,-y,-z
_cell_length_a 7.7271661392
_cell_length_b 11.5034435402
_cell_length_c 11.6041138196
_cell_angle_alpha 66.8546979507
_cell_angle_beta 74.5389790974
_cell_angle_gamma 95.1351556033
loop_
_atom_site_label
_atom_site_type_symbol
_atom_site_fract_x
_atom_site_fract_y
_atom_site_fract_z
_atom_site_fftype
_atom_site_charge
_atom_site_hybridization
C0_0 C 0.1854778092 0.1610430968 0.6523809788 C3 0.0464775000 2
C1_0 C 0.1021013307 0.1414191662 0.7834616342 C3 -0.1003135000 2
C2_0 C 0.1380631946 0.2547404084 0.5517564058 C3 -0.1660725000 2
C6_0 C 0.3190375143 0.0817789812 0.6190894516 C4 0.0455393400 3
C3_0 C -0.0256416268 0.2127886127 0.8133766639 C3 -0.0204136000 2
H0_0 H 0.1355124489 0.0694756018 0.8641510048 H 0.1116500000 0
C4_0 C 0.0095870795 0.3249413575 0.5809027238 C3 -0.0458910000 2
H1_0 H 0.2013300990 0.2726684109 0.4488547530 H 0.1116500000 0
C7_0 C 0.5248770961 0.1517406351 0.5582381111 C4 0.0455393400 3
H3_0 H 0.3018416039 -0.0069013499 0.7087833520 H 0.0084140800 0
H4_0 H 0.2826578033 0.0503951539 0.5486777332 H 0.0084140800 0
C5_0 C -0.0725164667 0.3052136602 0.7116902924 C3 -0.0204136000 2
Cl1_0 Cl -0.1250167087 0.1866396971 0.9761695487 Cl -0.0453454000 0
H2_0 H -0.0276661150 0.3959246648 0.5018938580 H 0.1116500000 0
C8_0 C 0.5711698740 0.2762317918 0.4336812894 C3 0.0464775000 2
H5_0 H 0.5671925822 0.1719224891 0.6329019689 H 0.0084140800 0
H6_0 H 0.6045359737 0.0827524771 0.5387018065 H 0.0084140800 0
Cl0_0 Cl -0.2267184459 0.3966051652 0.7446435411 Cl -0.0453454000 0
C9_0 C 0.6164814947 0.3948151079 0.4378253696 C3 -0.1660725000 2
C10_0 C 0.5645243098 0.2799505224 0.3125081230 C3 -0.1660725000 2
C11_0 C 0.6516022879 0.5119687575 0.3269735224 C3 -0.1888895000 2
H7_0 H 0.6234466589 0.3957925532 0.5301438803 H 0.1116500000 0
C12_0 C 0.5981672129 0.3968461953 0.2004002351 C3 -0.1888895000 2
H8_0 H 0.5284239194 0.1897025194 0.3051798058 H 0.1116500000 0
C13_0 C 0.6420011387 0.5151217521 0.2066540725 C3 0.2632040000 2
H9_0 H 0.6856939505 0.6029074825 0.3330689456 H 0.1116500000 0
H10_0 H 0.5847040616 0.3955631200 0.1097749027 H 0.1116500000 0
N0_0 N 0.6635363011 0.6377080806 0.1038497749 N -0.5329660000 2
C14_0 C 0.7506662148 0.6865340256 -0.0300269550 C3 0.4578075000 2
H11_0 H 0.6183673398 0.7063778987 0.1325023664 H 0.3155160000 0
C15_0 C 0.7436609343 0.8151122140 -0.1152932047 C3 -0.2871177000 2
C16_0 C 0.8547624802 0.6169026249 -0.0884289511 C3 -0.1888895000 2
C17_0 C 0.8461808897 0.8691394633 -0.2515936998 C3 -0.0791469000 2
C20_0 C 0.6387314319 0.8945856519 -0.0645047245 C3 0.5462276000 2
C18_0 C 0.9557317478 0.6738692538 -0.2224327837 C3 -0.1116500000 2
H12_0 H 0.8613559936 0.5189943589 -0.0260848503 H 0.1116500000 0
C19_0 C 0.9542180282 0.8012248861 -0.3051897407 C3 -0.1116500000 2
H13_0 H 0.8417291899 0.9679219927 -0.3133864898 H 0.1116500000 0
O0_0 O 0.6127792549 0.9992197082 -0.1554707306 O2 -0.4429420000 3
O1_0 O 0.5760953954 0.8670560046 0.0575499233 O1 -0.4592050000 2
H14_0 H 1.0393588943 0.6187850303 -0.2631233415 H 0.1116500000 0
H15_0 H 1.0368547903 0.8456553384 -0.4099101336 H 0.1116500000 0
H16_0 H 0.5391272564 1.0495808627 -0.1112883772 H 0.3386910000 0
#END
#############################################################################################
# Avant-garde Materials Simulation           
# XXIII NEUMANN/KENDRICK/LEUSEN Z'=1and2, RANK 57, ENERGY -150.95357398990834 kcal/mol/atom
#############################################################################################

data_rank_000057
_symmetry_cell_setting triclinic
_symmetry_space_group_name_H-M 'P -1'
_symmetry_Int_Tables_number 2
loop_
_symmetry_equiv_pos_site_id
_symmetry_equiv_pos_as_xyz
1 x,y,z
2 -x,-y,-z
_cell_length_a 7.7554038352
_cell_length_b 12.9337054430
_cell_length_c 18.5467099969
_cell_angle_alpha 99.6609142050
_cell_angle_beta 83.3801715578
_cell_angle_gamma 82.2583431938
loop_
_atom_site_label
_atom_site_type_symbol
_atom_site_fract_x
_atom_site_fract_y
_atom_site_fract_z
_atom_site_fftype
_atom_site_charge
_atom_site_hybridization
C0_0 C 0.4355721541 0.6530575197 0.6256679544 C3 0.0464775000 2
C1_0 C 0.4652532005 0.5523443449 0.6440665083 C3 -0.1003135000 2
C2_0 C 0.3312438735 0.6669331697 0.5701095374 C3 -0.1660725000 2
C6_0 C 0.5172644180 0.7432031091 0.6630256617 C4 0.0455393400 3
C3_0 C 0.3919318429 0.4681772879 0.6088201136 C3 -0.0204136000 2
H0_0 H 0.5473616084 0.5383345446 0.6864080898 H 0.1116500000 0
C4_0 C 0.2559922775 0.5840462064 0.5352776393 C3 -0.0458910000 2
H1_0 H 0.3076353604 0.7439814639 0.5537305204 H 0.1116500000 0
C7_0 C 0.3839245624 0.8448383088 0.6939126788 C4 0.0455393400 3
H3_0 H 0.5842928812 0.7175709638 0.7076075967 H 0.0084140800 0
H4_0 H 0.6193058314 0.7618947964 0.6230328044 H 0.0084140800 0
C5_0 C 0.2843911079 0.4841486000 0.5547347622 C3 -0.0204136000 2
Cl1_0 Cl 0.4388103114 0.3445350592 0.6317416492 Cl -0.0453454000 0
H2_0 H 0.1734362146 0.5954131275 0.4927023130 H 0.1116500000 0
C8_0 C 0.4640129931 0.9366244469 0.7301824332 C3 0.0464775000 2
H5_0 H 0.3155597496 0.8696245494 0.6494346958 H 0.0084140800 0
H6_0 H 0.2817279407 0.8261538811 0.7341081713 H 0.0084140800 0
Cl0_0 Cl 0.1879328467 0.3828518434 0.5113772232 Cl -0.0453454000 0
C9_0 C 0.5586353456 0.9267263692 0.7893972884 C3 -0.1660725000 2
C10_0 C 0.4409697968 1.0354900626 0.7081509565 C3 -0.1660725000 2
C11_0 C 0.6239010726 1.0123397222 0.8267285390 C3 -0.1888895000 2
H7_0 H 0.5782862889 0.8512101683 0.8083860021 H 0.1116500000 0
C12_0 C 0.5065643579 1.1218780252 0.7447704333 C3 -0.1888895000 2
H8_0 H 0.3707562503 1.0453481968 0.6613564225 H 0.1116500000 0
C13_0 C 0.5979411338 1.1113154918 0.8047425802 C3 0.2632040000 2
H9_0 H 0.6893923805 1.0038067680 0.8747632166 H 0.1116500000 0
H10_0 H 0.4872223535 1.1983895455 0.7270995460 H 0.1116500000 0
N0_0 N 0.6508704623 1.2021052414 0.8440073536 N -0.5329660000 2
C14_0 C 0.8067865104 1.2099574968 0.8711303116 C3 0.4578075000 2
H11_0 H 0.5598947173 1.2693325967 0.8574598325 H 0.3155160000 0
C15_0 C 0.8301291061 1.3024548073 0.9214716141 C3 -0.2871177000 2
C16_0 C 0.9526461331 1.1274766556 0.8485558902 C3 -0.1888895000 2
C17_0 C 0.9965573830 1.3090542461 0.9442370519 C3 -0.0791469000 2
C20_0 C 0.6902070413 1.3921252318 0.9531934630 C3 0.5462276000 2
C18_0 C 1.1139742403 1.1368245977 0.8718750467 C3 -0.1116500000 2
H12_0 H 0.9366341626 1.0558766320 0.8114535805 H 0.1116500000 0
C19_0 C 1.1382291119 1.2286785814 0.9194710041 C3 -0.1116500000 2
H13_0 H 1.0105334878 1.3808376438 0.9818567291 H 0.1116500000 0
O0_0 O 0.5366857295 1.3906113607 0.9273593389 O2 -0.4429420000 3
O1_0 O 0.7122594495 1.4665675935 1.0023233443 O1 -0.4592050000 2
H14_0 H 1.2235947023 1.0721801819 0.8522882292 H 0.1116500000 0
H15_0 H 1.2659808877 1.2362225033 0.9368716564 H 0.1116500000 0
H16_0 H 0.4402311974 1.4512180930 0.9574248550 H 0.3386910000 0
H8_1 H 0.8790100242 0.5514445078 0.6618882425 H 0.1116500000 0
C10_1 C 0.9468905720 0.5410020265 0.7092332216 C3 -0.1660725000 2
C8_1 C 0.9685340438 0.4415889157 0.7305983682 C3 0.0464775000 2
C12_1 C 1.0109133552 0.6271582424 0.7471198479 C3 -0.1888895000 2
C7_1 C 0.8884756617 0.3506328739 0.6927945696 C4 0.0455393400 3
C9_1 C 1.0598480971 0.4310451838 0.7907011779 C3 -0.1660725000 2
C13_1 C 1.0992427177 0.6158071629 0.8078123286 C3 0.2632040000 2
H10_1 H 0.9928854121 0.7039780740 0.7298328768 H 0.1116500000 0
C6_1 C 1.0167546602 0.2457343160 0.6666745223 C4 0.0455393400 3
H5_1 H 0.8311119018 0.3751003323 0.6456199290 H 0.0084140800 0
H6_1 H 0.7774287342 0.3361337691 0.7306958981 H 0.0084140800 0
C11_1 C 1.1233324900 0.5164543206 0.8293564936 C3 -0.1888895000 2
H7_1 H 1.0782407317 0.3552648681 0.8093716970 H 0.1116500000 0
N0_1 N 1.1529279092 0.7056884659 0.8481530499 N -0.5329660000 2
C0_1 C 0.9347154145 0.1567539347 0.6276929269 C3 0.0464775000 2
H3_1 H 1.0725256931 0.2204185857 0.7139357678 H 0.0084140800 0
H4_1 H 1.1277215145 0.2600006113 0.6289373995 H 0.0084140800 0
H9_1 H 1.1862248839 0.5076308590 0.8780637016 H 0.1116500000 0
C14_1 C 1.3110561958 0.7116659751 0.8734352330 C3 0.4578075000 2
H11_1 H 1.0627376359 0.7734810048 0.8653562838 H 0.3155160000 0
C1_1 C 0.9626960534 0.0552925615 0.6450909565 C3 -0.1003135000 2
C2_1 C 0.8328357483 0.1719416938 0.5715341853 C3 -0.1660725000 2
C15_1 C 1.3362775431 0.8035765150 0.9238538088 C3 -0.2871177000 2
C16_1 C 1.4564584750 0.6292777154 0.8491492496 C3 -0.1888895000 2
C3_1 C 0.8898114752 -0.0280968353 0.6085309217 C3 -0.0204136000 2
H0_1 H 1.0430404759 0.0401164529 0.6877852868 H 0.1116500000 0
C4_1 C 0.7577389803 0.0898609211 0.5354632315 C3 -0.0458910000 2
H1_1 H 0.8107341011 0.2493711134 0.5556336614 H 0.1116500000 0
C17_1 C 1.5033596116 0.8094083872 0.9461950040 C3 -0.0791469000 2
C20_1 C 1.1926574781 0.8912008966 0.9532518769 C3 0.5462276000 2
C18_1 C 1.6183956503 0.6377721834 0.8720431517 C3 -0.1116500000 2
H12_1 H 1.4391511804 0.5584802811 0.8115272842 H 0.1116500000 0
C5_1 C 0.7841876795 -0.0106616792 0.5540324656 C3 -0.0204136000 2
Cl1_1 Cl 0.9343939589 -0.1525841366 0.6304548244 Cl -0.0453454000 0
H2_1 H 0.6768245196 0.1024006332 0.4925229024 H 0.1116500000 0
C19_1 C 1.6439654617 0.7285599511 0.9204791364 C3 -0.1116500000 2
H13_1 H 1.5197783862 0.8803280547 0.9840227512 H 0.1116500000 0
O0_1 O 1.2302397625 0.9698667958 1.0017115682 O2 -0.4429420000 3
O1_1 O 1.0408808333 0.8933900086 0.9345729694 O1 -0.4592050000 2
H14_1 H 1.7277858570 0.5732327391 0.8516327659 H 0.1116500000 0
Cl0_1 Cl 0.6878323603 -0.1108252355 0.5091556685 Cl -0.0453454000 0
H15_1 H 1.7722755652 0.7350088473 0.9376065562 H 0.1116500000 0
H16_1 H 1.1185786718 1.0235085522 1.0238154816 H 0.3386910000 0
#END
#############################################################################################
# Avant-garde Materials Simulation           
# XXIII NEUMANN/KENDRICK/LEUSEN Z'=1and2, RANK 58, ENERGY -150.95318440032887 kcal/mol/atom
#############################################################################################

data_rank_000058
_symmetry_cell_setting monoclinic
_symmetry_space_group_name_H-M 'P 2_1/c'
_symmetry_Int_Tables_number 14
loop_
_symmetry_equiv_pos_site_id
_symmetry_equiv_pos_as_xyz
1 x,y,z
2 -x,y+1/2,-z+1/2
3 -x,-y,-z
4 x,-y+1/2,z+1/2
_cell_length_a 21.4653847323
_cell_length_b 8.7198279772
_cell_length_c 21.1695323708
_cell_angle_alpha 90.0000000000
_cell_angle_beta 111.9534686196
_cell_angle_gamma 90.0000000000
loop_
_atom_site_label
_atom_site_type_symbol
_atom_site_fract_x
_atom_site_fract_y
_atom_site_fract_z
_atom_site_fftype
_atom_site_charge
_atom_site_hybridization
C0_0 C -0.3094735658 0.0367918149 0.5300762582 C3 0.0464775000 2
C1_0 C -0.3075320328 -0.0416869035 0.5885317816 C3 -0.1003135000 2
C2_0 C -0.2495561282 0.0498237966 0.5184178207 C3 -0.1660725000 2
C6_0 C -0.3747451635 0.1067296822 0.4829637799 C4 0.0455393400 3
C3_0 C -0.2477930113 -0.1039117758 0.6342422045 C3 -0.0204136000 2
H0_0 H -0.3534525816 -0.0563833747 0.5985508531 H 0.1116500000 0
C4_0 C -0.1899809870 -0.0139983957 0.5632629533 C3 -0.0458910000 2
H1_0 H -0.2486693768 0.1099612094 0.4736694336 H 0.1116500000 0
C7_0 C -0.3815806237 0.1194268052 0.4082960550 C4 0.0455393400 3
H3_0 H -0.4166447756 0.0384080645 0.4860976798 H 0.0084140800 0
H4_0 H -0.3799913715 0.2222213934 0.5017880057 H 0.0084140800 0
C5_0 C -0.1884497531 -0.0912880408 0.6215071083 C3 -0.0204136000 2
Cl1_0 Cl -0.2475388153 -0.1960017444 0.7066159877 Cl -0.0453454000 0
H2_0 H -0.1439534824 -0.0042060527 0.5533112353 H 0.1116500000 0
C8_0 C -0.4487351809 0.1817484819 0.3623507924 C3 0.0464775000 2
H5_0 H -0.3421319122 0.1945546446 0.4042741295 H 0.0084140800 0
H6_0 H -0.3735347887 0.0050613393 0.3905905783 H 0.0084140800 0
Cl0_0 Cl -0.1140795344 -0.1697153627 0.6760761229 Cl -0.0453454000 0
C9_0 C -0.5086125768 0.1016667529 0.3513630280 C3 -0.1660725000 2
C10_0 C -0.4533091127 0.3221514729 0.3287881441 C3 -0.1660725000 2
C11_0 C -0.5704241700 0.1618946636 0.3099734376 C3 -0.1888895000 2
H7_0 H -0.5068083269 -0.0090524167 0.3760662054 H 0.1116500000 0
C12_0 C -0.5148550989 0.3837127555 0.2871273736 C3 -0.1888895000 2
H8_0 H -0.4073645123 0.3842462628 0.3347210612 H 0.1116500000 0
C13_0 C -0.5743683441 0.3048736998 0.2783707634 C3 0.2632040000 2
H9_0 H -0.6169036023 0.1004409148 0.3022905399 H 0.1116500000 0
H10_0 H -0.5164071808 0.4911395015 0.2603643080 H 0.1116500000 0
N0_0 N -0.6380287660 0.3586514671 0.2359918272 N -0.5329660000 2
C14_0 C -0.6639609296 0.5030808138 0.2319024340 C3 0.4578075000 2
H11_0 H -0.6723908651 0.2792940305 0.2079818220 H 0.3155160000 0
C15_0 C -0.7300250016 0.5366542468 0.1832038046 C3 -0.2871177000 2
C16_0 C -0.6282415450 0.6226675156 0.2757460658 C3 -0.1888895000 2
C17_0 C -0.7552428980 0.6874958996 0.1789219289 C3 -0.0791469000 2
C20_0 C -0.7721623175 0.4177349543 0.1392393034 C3 0.5462276000 2
C18_0 C -0.6554762048 0.7680670771 0.2706925548 C3 -0.1116500000 2
H12_0 H -0.5789948370 0.5990491384 0.3144752294 H 0.1116500000 0
C19_0 C -0.7189184492 0.8033417848 0.2214781945 C3 -0.1116500000 2
H13_0 H -0.8054184394 0.7106383675 0.1420361438 H 0.1116500000 0
O0_0 O -0.8303469519 0.4635942141 0.0925900045 O2 -0.4429420000 3
O1_0 O -0.7558530922 0.2776178082 0.1444948963 O1 -0.4592050000 2
H14_0 H -0.6265935800 0.8557596435 0.3063137831 H 0.1116500000 0
H15_0 H -0.7400308085 0.9180581416 0.2178967236 H 0.1116500000 0
H16_0 H -0.8535342455 0.3719387824 0.0623906620 H 0.3386910000 0
H4_1 H -0.2537820887 0.2798509687 0.6292327030 H 0.0084140800 0
C6_1 C -0.2414728528 0.4029784378 0.6306905549 C4 0.0455393400 3
C0_1 C -0.2897823272 0.4804979117 0.5675095263 C3 0.0464775000 2
C7_1 C -0.1669426635 0.4203075093 0.6406263587 C4 0.0455393400 3
H3_1 H -0.2494655355 0.4492462968 0.6754078612 H 0.0084140800 0
C1_1 C -0.3497558615 0.5435344305 0.5677469627 C3 -0.1003135000 2
C2_1 C -0.2767544658 0.4920965258 0.5075200379 C3 -0.1660725000 2
C8_1 C -0.1200233090 0.3558415768 0.7075304265 C3 0.0464775000 2
H5_1 H -0.1571386203 0.3619348923 0.5992761612 H 0.0084140800 0
H6_1 H -0.1560178385 0.5427168505 0.6372351412 H 0.0084140800 0
C3_1 C -0.3953873846 0.6160790823 0.5102413450 C3 -0.0204136000 2
H0_1 H -0.3611911461 0.5381037246 0.6137117204 H 0.1116500000 0
C4_1 C -0.3218694979 0.5643862929 0.4499324246 C3 -0.0458910000 2
H1_1 H -0.2307015124 0.4451117255 0.5050770839 H 0.1116500000 0
C9_1 C -0.0823306913 0.2235693549 0.7096101055 C3 -0.1660725000 2
C10_1 C -0.1130167150 0.4245839523 0.7697405303 C3 -0.1660725000 2
C5_1 C -0.3814315507 0.6266820007 0.4507570483 C3 -0.0204136000 2
Cl1_1 Cl -0.4675425842 0.6956176786 0.5141320961 Cl -0.0453454000 0
H2_1 H -0.3108111235 0.5742309569 0.4039092534 H 0.1116500000 0
C11_1 C -0.0397870997 0.1597116208 0.7708388155 C3 -0.1888895000 2
H7_1 H -0.0856329294 0.1703479260 0.6618998626 H 0.1116500000 0
C12_1 C -0.0716449247 0.3605325888 0.8314637408 C3 -0.1888895000 2
H8_1 H -0.1412008996 0.5288389459 0.7698176869 H 0.1116500000 0
Cl0_1 Cl -0.4360557596 0.7163592755 0.3786589464 Cl -0.0453454000 0
C13_1 C -0.0349688517 0.2265281149 0.8327288774 C3 0.2632040000 2
H9_1 H -0.0095794319 0.0595172439 0.7704716975 H 0.1116500000 0
H10_1 H -0.0684679209 0.4121984954 0.8794982295 H 0.1116500000 0
N0_1 N 0.0083527227 0.1697650869 0.8960524618 N -0.5329660000 2
C14_1 C 0.0212071428 0.0207437285 0.9163597971 C3 0.4578075000 2
H11_1 H 0.0355048868 0.2471681959 0.9321936693 H 0.3155160000 0
C15_1 C 0.0749674526 -0.0163569353 0.9792754840 C3 -0.2871177000 2
C16_1 C -0.0190578496 -0.1010086389 0.8781068126 C3 -0.1888895000 2
C17_1 C 0.0862528647 -0.1711632212 0.9999270832 C3 -0.0791469000 2
C20_1 C 0.1173225066 0.1022959502 1.0232928504 C3 0.5462276000 2
C18_1 C -0.0066742985 -0.2510447810 0.9003858044 C3 -0.1116500000 2
H12_1 H -0.0611959088 -0.0751611732 0.8311823416 H 0.1116500000 0
C19_1 C 0.0464561476 -0.2882570535 0.9614748148 C3 -0.1116500000 2
H13_1 H 0.1270407660 -0.1967142841 1.0479187351 H 0.1116500000 0
O0_1 O 0.1676111729 0.0527965911 1.0785289030 O2 -0.4429420000 3
O1_1 O 0.1079201388 0.2439823346 1.0109981481 O1 -0.4592050000 2
H14_1 H -0.0390985678 -0.3412428141 0.8696461045 H 0.1116500000 0
H15_1 H 0.0554857059 -0.4066474673 0.9790508598 H 0.1116500000 0
H16_1 H 0.1954680931 0.1444755621 1.1039619200 H 0.3386910000 0
#END
#############################################################################################
# Avant-garde Materials Simulation           
# XXIII NEUMANN/KENDRICK/LEUSEN Z'=1and2, RANK 59, ENERGY -150.95244013426958 kcal/mol/atom
#############################################################################################

data_rank_000059
_symmetry_cell_setting triclinic
_symmetry_space_group_name_H-M 'P -1'
_symmetry_Int_Tables_number 2
loop_
_symmetry_equiv_pos_site_id
_symmetry_equiv_pos_as_xyz
1 x,y,z
2 -x,-y,-z
_cell_length_a 7.0900346468
_cell_length_b 14.0220207823
_cell_length_c 19.2179999827
_cell_angle_alpha 109.8025227866
_cell_angle_beta 92.1161719756
_cell_angle_gamma 88.0318566134
loop_
_atom_site_label
_atom_site_type_symbol
_atom_site_fract_x
_atom_site_fract_y
_atom_site_fract_z
_atom_site_fftype
_atom_site_charge
_atom_site_hybridization
C0_0 C 0.4480653389 0.3580516182 0.6266997312 C3 0.0464775000 2
C1_0 C 0.2732634106 0.3306849084 0.6444956997 C3 -0.1003135000 2
C2_0 C 0.5495651913 0.2859587310 0.5708574731 C3 -0.1660725000 2
C6_0 C 0.5224418542 0.4628840759 0.6648793874 C4 0.0455393400 3
C3_0 C 0.2024993534 0.2341533093 0.6084292891 C3 -0.0204136000 2
H0_0 H 0.1892778890 0.3851916755 0.6869761813 H 0.1116500000 0
C4_0 C 0.4816796900 0.1892482556 0.5353517108 C3 -0.0458910000 2
H1_0 H 0.6847312799 0.3053591623 0.5547886219 H 0.1116500000 0
C7_0 C 0.7272727471 0.4625582090 0.6944111524 C4 0.0455393400 3
H3_0 H 0.5160927535 0.5046932539 0.6255893677 H 0.0084140800 0
H4_0 H 0.4295875089 0.5044424030 0.7103881000 H 0.0084140800 0
C5_0 C 0.3083500410 0.1621127535 0.5542502997 C3 -0.0204136000 2
Cl1_0 Cl -0.0177977591 0.2061054172 0.6305209392 Cl -0.0453454000 0
H2_0 H 0.5620267986 0.1330933306 0.4925738282 H 0.1116500000 0
C8_0 C 0.8074521427 0.5666364577 0.7303400650 C3 0.0464775000 2
H5_0 H 0.7330303335 0.4216918392 0.7344802607 H 0.0084140800 0
H6_0 H 0.8188509123 0.4188722607 0.6490950057 H 0.0084140800 0
Cl0_0 Cl 0.2283804024 0.0412374059 0.5100292094 Cl -0.0453454000 0
C9_0 C 0.9776870743 0.5929593281 0.7075599607 C3 -0.1660725000 2
C10_0 C 0.7174906574 0.6390011083 0.7899093936 C3 -0.1660725000 2
C11_0 C 1.0571443975 0.6872011082 0.7436654010 C3 -0.1888895000 2
H7_0 H 1.0496726856 0.5390311728 0.6605373809 H 0.1116500000 0
C12_0 C 0.7957070238 0.7330259928 0.8268550128 C3 -0.1888895000 2
H8_0 H 0.5854748691 0.6208705014 0.8094477847 H 0.1116500000 0
C13_0 C 0.9673555068 0.7580277657 0.8039317187 C3 0.2632040000 2
H9_0 H 1.1897544820 0.7065775605 0.7252995545 H 0.1116500000 0
H10_0 H 0.7280248032 0.7858863413 0.8753266261 H 0.1116500000 0
N0_0 N 1.0582332555 0.8495840649 0.8425817497 N -0.5329660000 2
C14_0 C 0.9782187431 0.9449700180 0.8705680017 C3 0.4578075000 2
H11_0 H 1.1975375687 0.8442168373 0.8560658096 H 0.3155160000 0
C15_0 C 1.0791643063 1.0277762741 0.9216109488 C3 -0.2871177000 2
C16_0 C 0.7931688016 0.9654655227 0.8480307024 C3 -0.1888895000 2
C17_0 C 0.9935576145 1.1255405216 0.9453737143 C3 -0.0791469000 2
C20_0 C 1.2674443872 1.0182815412 0.9532336590 C3 0.5462276000 2
C18_0 C 0.7139365093 1.0622846723 0.8723444985 C3 -0.1116500000 2
H12_0 H 0.7133147117 0.9032438305 0.8102274729 H 0.1116500000 0
C19_0 C 0.8145961330 1.1439068665 0.9208497666 C3 -0.1116500000 2
H13_0 H 1.0747583242 1.1870087856 0.9836202380 H 0.1116500000 0
O0_0 O 1.3556947939 0.9283933115 0.9263630463 O2 -0.4429420000 3
O1_0 O 1.3425049273 1.0905393407 1.0032120290 O1 -0.4592050000 2
H14_0 H 0.5720932501 1.0751359097 0.8528758251 H 0.1116500000 0
H15_0 H 0.7526551304 1.2201843728 0.9389533386 H 0.1116500000 0
H16_0 H 1.4796056968 0.9252380675 0.9564524859 H 0.3386910000 0
Cl0_1 Cl 0.2692121440 0.4570192134 0.4890724561 Cl -0.0453454000 0
C5_1 C 0.1871505940 0.3364778347 0.4451531446 C3 -0.0204136000 2
C3_1 C 0.2920018692 0.2638907444 0.3909396317 C3 -0.0204136000 2
C4_1 C 0.0132536770 0.3101544386 0.4641555732 C3 -0.0458910000 2
C1_1 C 0.2201251935 0.1675493549 0.3552548270 C3 -0.1003135000 2
Cl1_1 Cl 0.5118443847 0.2914144552 0.3680630239 Cl -0.0453454000 0
C2_1 C -0.0562500623 0.2137246733 0.4287172459 C3 -0.1660725000 2
H2_1 H -0.0665112477 0.3667234563 0.5068927968 H 0.1116500000 0
C0_1 C 0.0444668486 0.1410024130 0.3729774713 C3 0.0464775000 2
H0_1 H 0.3036455639 0.1125327914 0.3129113320 H 0.1116500000 0
H1_1 H -0.1921116327 0.1952111355 0.4447802568 H 0.1116500000 0
C6_1 C -0.0301452414 0.0361644527 0.3346732438 C4 0.0455393400 3
C7_1 C -0.2383175715 0.0352998106 0.3085057380 C4 0.0455393400 3
H3_1 H 0.0588034002 -0.0035381810 0.2874028379 H 0.0084140800 0
H4_1 H -0.0157844230 -0.0071572178 0.3728874765 H 0.0084140800 0
C8_1 C -0.3154214994 -0.0691425048 0.2701177549 C3 0.0464775000 2
H5_1 H -0.3272557441 0.0749063658 0.3558046008 H 0.0084140800 0
H6_1 H -0.2528365190 0.0797357962 0.2708300521 H 0.0084140800 0
C9_1 C -0.4868311455 -0.0976711032 0.2905526543 C3 -0.1660725000 2
C10_1 C -0.2222528335 -0.1393334864 0.2103732545 C3 -0.1660725000 2
C11_1 C -0.5642807807 -0.1918048486 0.2520974894 C3 -0.1888895000 2
H7_1 H -0.5614418587 -0.0454723181 0.3376104927 H 0.1116500000 0
C12_1 C -0.2982747477 -0.2332499346 0.1713125584 C3 -0.1888895000 2
H8_1 H -0.0893465547 -0.1197813739 0.1923768254 H 0.1116500000 0
C13_1 C -0.4709607070 -0.2605148028 0.1918188420 C3 0.2632040000 2
H9_1 H -0.6979768666 -0.2127132115 0.2686052982 H 0.1116500000 0
H10_1 H -0.2272354324 -0.2844872432 0.1231185008 H 0.1116500000 0
N0_1 N -0.5575376326 -0.3525380647 0.1509590995 N -0.5329660000 2
C14_1 C -0.4750366694 -0.4475692907 0.1260937000 C3 0.4578075000 2
H11_1 H -0.6956311015 -0.3500597039 0.1338222256 H 0.3155160000 0
C15_1 C -0.5756791348 -0.5317372667 0.0763331215 C3 -0.2871177000 2
C16_1 C -0.2908966628 -0.4667880554 0.1501976664 C3 -0.1888895000 2
C17_1 C -0.4907328346 -0.6296450962 0.0548732041 C3 -0.0791469000 2
C20_1 C -0.7640738965 -0.5184739676 0.0468318769 C3 0.5462276000 2
C18_1 C -0.2121852193 -0.5637771352 0.1281347253 C3 -0.1116500000 2
H12_1 H -0.2114167254 -0.4037163718 0.1871769324 H 0.1116500000 0
C19_1 C -0.3122436629 -0.6465400879 0.0807057701 C3 -0.1116500000 2
H13_1 H -0.5705292958 -0.6926367828 0.0177413350 H 0.1116500000 0
O0_1 O -0.8398055256 -0.6013290455 -0.0011434671 O2 -0.4429420000 3
O1_1 O -0.8515510991 -0.4340081749 0.0648707269 O1 -0.4592050000 2
H14_1 H -0.0709176981 -0.5758367063 0.1485151649 H 0.1116500000 0
H15_1 H -0.2499552211 -0.7227087392 0.0643090539 H 0.1116500000 0
H16_1 H -0.9648476479 -0.5833751238 -0.0232447774 H 0.3386910000 0
#END
#############################################################################################
# Avant-garde Materials Simulation           
# XXIII NEUMANN/KENDRICK/LEUSEN Z'=1and2, RANK 60, ENERGY -150.95236924832844 kcal/mol/atom
#############################################################################################

data_rank_000060
_symmetry_cell_setting triclinic
_symmetry_space_group_name_H-M 'P -1'
_symmetry_Int_Tables_number 2
loop_
_symmetry_equiv_pos_site_id
_symmetry_equiv_pos_as_xyz
1 x,y,z
2 -x,-y,-z
_cell_length_a 7.0967229551
_cell_length_b 14.0257632926
_cell_length_c 18.3554554452
_cell_angle_alpha 91.9191726002
_cell_angle_beta 80.3795733184
_cell_angle_gamma 91.9264880475
loop_
_atom_site_label
_atom_site_type_symbol
_atom_site_fract_x
_atom_site_fract_y
_atom_site_fract_z
_atom_site_fftype
_atom_site_charge
_atom_site_hybridization
C0_0 C 0.1355911675 0.4553000926 0.6265415217 C3 0.0464775000 2
C1_0 C -0.0480026215 0.4914409634 0.6445653361 C3 -0.1003135000 2
C2_0 C 0.2643464349 0.4996612755 0.5707026090 C3 -0.1660725000 2
C6_0 C 0.1913335071 0.3695252522 0.6645602187 C4 0.0455393400 3
C3_0 C -0.1013057867 0.5699960961 0.6087342587 C3 -0.0204136000 2
H0_0 H -0.1526777762 0.4580188208 0.6870487783 H 0.1116500000 0
C4_0 C 0.2136445833 0.5786922684 0.5354109981 C3 -0.0458910000 2
H1_0 H 0.4074105337 0.4722693900 0.5544302722 H 0.1116500000 0
C7_0 C 0.3811051888 0.3846648402 0.6942511194 C4 0.0455393400 3
H3_0 H 0.0758738723 0.3504861809 0.7099473824 H 0.0084140800 0
H4_0 H 0.2050402786 0.3082146029 0.6252051461 H 0.0084140800 0
C5_0 C 0.0309249651 0.6151338523 0.5545522899 C3 -0.0204136000 2
Cl1_0 Cl -0.3325468841 0.6088939638 0.6310756486 Cl -0.0453454000 0
H2_0 H 0.3148433712 0.6135511427 0.4926013341 H 0.1116500000 0
C8_0 C 0.4431592417 0.2985705679 0.7302575157 C3 0.0464775000 2
H5_0 H 0.4953015619 0.4056978852 0.6490298046 H 0.0084140800 0
H6_0 H 0.3665987008 0.4455392464 0.7342771620 H 0.0084140800 0
Cl0_0 Cl -0.0280138880 0.7139215505 0.5106164203 Cl -0.0453454000 0
C9_0 C 0.6245621163 0.2607635277 0.7075896329 C3 -0.1660725000 2
C10_0 C 0.3234104676 0.2560492155 0.7897501386 C3 -0.1660725000 2
C11_0 C 0.6857372080 0.1845284277 0.7437053241 C3 -0.1888895000 2
H7_0 H 0.7200842490 0.2911471338 0.6606486590 H 0.1116500000 0
C12_0 C 0.3829340492 0.1804515266 0.8267104397 C3 -0.1888895000 2
H8_0 H 0.1818151267 0.2840457010 0.8092250447 H 0.1116500000 0
C13_0 C 0.5658280680 0.1438922572 0.8038875275 C3 0.2632040000 2
H9_0 H 0.8273601206 0.1558933994 0.7254136342 H 0.1116500000 0
H10_0 H 0.2909988301 0.1518612691 0.8751101934 H 0.1116500000 0
N0_0 N 0.6372624336 0.0716203707 0.8425330748 N -0.5329660000 2
C14_0 C 0.5432115718 -0.0096546782 0.8705955869 C3 0.4578075000 2
H11_0 H 0.7696382333 0.0836991256 0.8560706476 H 0.3155160000 0
C15_0 C 0.6183914777 -0.0668584068 0.9217388489 C3 -0.2871177000 2
C16_0 C 0.3696436728 -0.0413673967 0.8480277850 C3 -0.1888895000 2
C17_0 C 0.5208156550 -0.1525979080 0.9455947112 C3 -0.0791469000 2
C20_0 C 0.7907249994 -0.0416302374 0.9533634732 C3 0.5462276000 2
C18_0 C 0.2781648368 -0.1258932223 0.8724347945 C3 -0.1116500000 2
H12_0 H 0.3089529074 0.0018772378 0.8101156050 H 0.1116500000 0
C19_0 C 0.3542822380 -0.1831687800 0.9210660369 C3 -0.1116500000 2
H13_0 H 0.5826794110 -0.1948911629 0.9839190205 H 0.1116500000 0
O0_0 O 0.8924826366 0.0346968736 0.9264140297 O2 -0.4429420000 3
O1_0 O 0.8406327223 -0.0888365539 1.0033917480 O1 -0.4592050000 2
H14_0 H 0.1462320521 -0.1484482479 0.8529356195 H 0.1116500000 0
H15_0 H 0.2832275657 -0.2502890545 0.9392514711 H 0.1116500000 0
H16_0 H 1.0013308687 0.0528118474 0.9564504153 H 0.3386910000 0
H12_1 H -0.1945906288 0.5028542322 0.8129661273 H 0.1116500000 0
C16_1 C -0.1334844634 0.4582240663 0.8498710566 C3 -0.1888895000 2
C14_1 C 0.0383814246 0.4894876353 0.8739956763 C3 0.4578075000 2
C18_1 C -0.2228743944 0.3722186279 0.8718247325 C3 -0.1116500000 2
N0_1 N 0.1329451628 0.5721454751 0.8492471162 N -0.5329660000 2
C15_1 C 0.1143144158 0.4301375694 0.9236535572 C3 -0.2871177000 2
C19_1 C -0.1463684182 0.3131175751 0.9191618900 C3 -0.1116500000 2
H14_1 H -0.3537894648 0.3499771145 0.8514317067 H 0.1116500000 0
C13_1 C 0.0666366463 0.6437307830 0.8084313372 C3 0.2632040000 2
H11_1 H 0.2622942249 0.5832180232 0.8664139298 H 0.3155160000 0
C17_1 C 0.0190059470 0.3429135015 0.9450003435 C3 -0.0791469000 2
C20_1 C 0.2877572401 0.4581245165 0.9531640875 C3 0.5462276000 2
H15_1 H -0.2165645511 0.2451145494 0.9354809385 H 0.1116500000 0
C11_1 C 0.1897044446 0.6822757197 0.7481517457 C3 -0.1888895000 2
C12_1 C -0.1161261772 0.6812410042 0.8289709674 C3 -0.1888895000 2
H13_1 H 0.0803512610 0.2984418598 0.9820576924 H 0.1116500000 0
O0_1 O 0.3396996715 0.3992045235 1.0010364143 O2 -0.4429420000 3
O1_1 O 0.3839060953 0.5336086938 0.9352268618 O1 -0.4592050000 2
C9_1 C 0.1312355917 0.7571293429 0.7097186387 C3 -0.1660725000 2
H9_1 H 0.3315157269 0.6531181558 0.7316106226 H 0.1116500000 0
C10_1 C -0.1728771665 0.7555710793 0.7899279460 C3 -0.1660725000 2
H10_1 H -0.2109482260 0.6541119609 0.8771637719 H 0.1116500000 0
H16_1 H 0.4535399256 0.4281943105 1.0231384795 H 0.3386910000 0
C8_1 C -0.0502605024 0.7958388802 0.7301624473 C3 0.0464775000 2
H7_1 H 0.2290481604 0.7857764925 0.6626523757 H 0.1116500000 0
H8_1 H -0.3146583769 0.7840955610 0.8079417471 H 0.1116500000 0
C7_1 C -0.1083310525 0.8810013048 0.6917232810 C4 0.0455393400 3
C6_1 C -0.3034848633 0.8689177050 0.6657499973 C4 0.0455393400 3
H5_1 H 0.0039132594 0.8967561864 0.6443669796 H 0.0084140800 0
H6_1 H -0.1122735669 0.9443487064 0.7292492913 H 0.0084140800 0
C0_1 C -0.3586470298 0.9545130091 0.6272597640 C3 0.0464775000 2
H3_1 H -0.4157856827 0.8532109617 0.7130945456 H 0.0084140800 0
H4_1 H -0.2993077278 0.8063419163 0.6277541629 H 0.0084140800 0
C1_1 C -0.5430378261 0.9899652274 0.6446206566 C3 -0.1003135000 2
C2_1 C -0.2297482843 0.9992737509 0.5716995176 C3 -0.1660725000 2
C3_1 C -0.5966623080 1.0683929452 0.6087360353 C3 -0.0204136000 2
H0_1 H -0.6479586101 0.9562368256 0.6868466529 H 0.1116500000 0
C4_1 C -0.2811482603 1.0778842134 0.5360721827 C3 -0.0458910000 2
H1_1 H -0.0858512918 0.9728052285 0.5559609917 H 0.1116500000 0
C5_1 C -0.4644186745 1.1137299392 0.5546693805 C3 -0.0204136000 2
Cl1_1 Cl -0.8276961696 1.1075036896 0.6312632968 Cl -0.0453454000 0
H2_1 H -0.1797589583 1.1130658646 0.4935145364 H 0.1116500000 0
Cl0_1 Cl -0.5237358013 1.2122033234 0.5104396676 Cl -0.0453454000 0
#END
#############################################################################################
# Avant-garde Materials Simulation           
# XXIII NEUMANN/KENDRICK/LEUSEN Z'=1and2, RANK 61, ENERGY -150.95235723236431 kcal/mol/atom
#############################################################################################

data_rank_000061
_symmetry_cell_setting monoclinic
_symmetry_space_group_name_H-M 'P 2_1/c'
_symmetry_Int_Tables_number 14
loop_
_symmetry_equiv_pos_site_id
_symmetry_equiv_pos_as_xyz
1 x,y,z
2 -x,y+1/2,-z+1/2
3 -x,-y,-z
4 x,-y+1/2,z+1/2
_cell_length_a 25.8259996794
_cell_length_b 5.7150421726
_cell_length_c 12.1333142960
_cell_angle_alpha 90.0000000000
_cell_angle_beta 82.0177961941
_cell_angle_gamma 90.0000000000
loop_
_atom_site_label
_atom_site_type_symbol
_atom_site_fract_x
_atom_site_fract_y
_atom_site_fract_z
_atom_site_fftype
_atom_site_charge
_atom_site_hybridization
C0_0 C -0.1422634910 0.5994689905 -0.0603167344 C3 0.0464775000 2
C1_0 C -0.1344803515 0.4286588532 0.0185372500 C3 -0.1003135000 2
C2_0 C -0.1071204712 0.7870674640 -0.0748618381 C3 -0.1660725000 2
C6_0 C -0.1887871112 0.5785730206 -0.1229930694 C4 0.0455393400 3
C3_0 C -0.0948284507 0.4501291596 0.0849847289 C3 -0.0204136000 2
H0_0 H -0.1600327692 0.2763665179 0.0294870396 H 0.1116500000 0
C4_0 C -0.0666759722 0.8071522480 -0.0105144587 C3 -0.0458910000 2
H1_0 H -0.1106177141 0.9217827536 -0.1368443362 H 0.1116500000 0
C7_0 C -0.1881540883 0.7469191156 -0.2216203515 C4 0.0455393400 3
H3_0 H -0.1912332458 0.3969389212 -0.1524474971 H 0.0084140800 0
H4_0 H -0.2247248504 0.6082742843 -0.0638986837 H 0.0084140800 0
C5_0 C -0.0606325057 0.6421382486 0.0713621715 C3 -0.0204136000 2
Cl1_0 Cl -0.0892743143 0.2416870170 0.1861324552 Cl -0.0453454000 0
H2_0 H -0.0398568766 0.9545466689 -0.0234790900 H 0.1116500000 0
C8_0 C -0.2326730354 0.7112536769 -0.2879623799 C3 0.0464775000 2
H5_0 H -0.1890752826 0.9287487625 -0.1914873937 H 0.0084140800 0
H6_0 H -0.1508796002 0.7256923603 -0.2769683192 H 0.0084140800 0
Cl0_0 Cl -0.0126885169 0.6791750912 0.1554222717 Cl -0.0453454000 0
C9_0 C -0.2371526437 0.5061996531 -0.3487846952 C3 -0.1660725000 2
C10_0 C -0.2711218453 0.8824210553 -0.2928857426 C3 -0.1660725000 2
C11_0 C -0.2772502486 0.4707022531 -0.4130486499 C3 -0.1888895000 2
H7_0 H -0.2085517581 0.3669353974 -0.3453149453 H 0.1116500000 0
C12_0 C -0.3115872739 0.8503498639 -0.3558509625 C3 -0.1888895000 2
H8_0 H -0.2696809940 1.0448150946 -0.2462471651 H 0.1116500000 0
C13_0 C -0.3157144689 0.6437197229 -0.4179430158 C3 0.2632040000 2
H9_0 H -0.2785399729 0.3035111706 -0.4546971811 H 0.1116500000 0
H10_0 H -0.3413669512 0.9859552026 -0.3560426228 H 0.1116500000 0
N0_0 N -0.3592969030 0.6323692626 -0.4739295539 N -0.5329660000 2
C14_0 C -0.3758791224 0.4832979721 -0.5505571095 C3 0.4578075000 2
H11_0 H -0.3853168688 0.7676455060 -0.4552468913 H 0.3155160000 0
C15_0 C -0.4238043495 0.5376026056 -0.5932919533 C3 -0.2871177000 2
C16_0 C -0.3487179139 0.2799422177 -0.5920639824 C3 -0.1888895000 2
C17_0 C -0.4404507751 0.3939841534 -0.6759572080 C3 -0.0791469000 2
C20_0 C -0.4569551632 0.7362978787 -0.5521544682 C3 0.5462276000 2
C18_0 C -0.3668268340 0.1406445487 -0.6721784379 C3 -0.1116500000 2
H12_0 H -0.3125975375 0.2296846699 -0.5626785399 H 0.1116500000 0
C19_0 C -0.4125739138 0.1973994855 -0.7162111408 C3 -0.1116500000 2
H13_0 H -0.4765422183 0.4394409385 -0.7076098900 H 0.1116500000 0
O0_0 O -0.4990667622 0.7698869881 -0.6013470513 O2 -0.4429420000 3
O1_0 O -0.4470819108 0.8678681484 -0.4740445666 O1 -0.4592050000 2
H14_0 H -0.3445738757 -0.0151525242 -0.7007864033 H 0.1116500000 0
H15_0 H -0.4264072003 0.0890157321 -0.7799147280 H 0.1116500000 0
H16_0 H -0.5194235677 0.9134897778 -0.5678196465 H 0.3386910000 0
#END
#############################################################################################
# Avant-garde Materials Simulation           
# XXIII NEUMANN/KENDRICK/LEUSEN Z'=1and2, RANK 62, ENERGY -150.95234107988037 kcal/mol/atom
#############################################################################################

data_rank_000062
_symmetry_cell_setting monoclinic
_symmetry_space_group_name_H-M 'P 2_1/c'
_symmetry_Int_Tables_number 14
loop_
_symmetry_equiv_pos_site_id
_symmetry_equiv_pos_as_xyz
1 x,y,z
2 -x,y+1/2,-z+1/2
3 -x,-y,-z
4 x,-y+1/2,z+1/2
_cell_length_a 29.9529739173
_cell_length_b 4.9939038561
_cell_length_c 12.3498464347
_cell_angle_alpha 90.0000000000
_cell_angle_beta 86.2415245560
_cell_angle_gamma 90.0000000000
loop_
_atom_site_label
_atom_site_type_symbol
_atom_site_fract_x
_atom_site_fract_y
_atom_site_fract_z
_atom_site_fftype
_atom_site_charge
_atom_site_hybridization
C0_0 C -0.3636028487 0.2342615066 -0.1985433819 C3 0.0464775000 2
C1_0 C -0.3586797682 0.4124892573 -0.1127871214 C3 -0.1003135000 2
C2_0 C -0.4044972604 0.2304418338 -0.2474944671 C3 -0.1660725000 2
C6_0 C -0.3249959535 0.0584099091 -0.2376857472 C4 0.0455393400 3
C3_0 C -0.3934868229 0.5811746817 -0.0755242051 C3 -0.0204136000 2
H0_0 H -0.3272086615 0.4190343436 -0.0733023669 H 0.1116500000 0
C4_0 C -0.4394716746 0.3979614480 -0.2109797187 C3 -0.0458910000 2
H1_0 H -0.4094358221 0.0922785083 -0.3140585183 H 0.1116500000 0
C7_0 C -0.2956513363 0.1901439727 -0.3305726029 C4 0.0455393400 3
H3_0 H -0.3040364066 0.0153035762 -0.1697636710 H 0.0084140800 0
H4_0 H -0.3374335782 -0.1350000423 -0.2657362840 H 0.0084140800 0
C5_0 C -0.4343658941 0.5737077938 -0.1247537120 C3 -0.0204136000 2
Cl1_0 Cl -0.3856883420 0.7962402027 0.0313997284 Cl -0.0453454000 0
H2_0 H -0.4712848903 0.3922319018 -0.2488459925 H 0.1116500000 0
C8_0 C -0.2536518889 0.0345671805 -0.3613942737 C3 0.0464775000 2
H5_0 H -0.3158740328 0.2151126993 -0.4011166834 H 0.0084140800 0
H6_0 H -0.2864605564 0.3933243276 -0.3053384483 H 0.0084140800 0
Cl0_0 Cl -0.4783548784 0.7756377938 -0.0800126475 Cl -0.0453454000 0
C9_0 C -0.2155114988 0.0677247995 -0.3024683685 C3 -0.1660725000 2
C10_0 C -0.2504529527 -0.1462963745 -0.4482321203 C3 -0.1660725000 2
C11_0 C -0.1761291355 -0.0695424144 -0.3300330389 C3 -0.1888895000 2
H7_0 H -0.2163285397 0.2099680373 -0.2351532009 H 0.1116500000 0
C12_0 C -0.2108931069 -0.2835374045 -0.4782398698 C3 -0.1888895000 2
H8_0 H -0.2795339256 -0.1803397050 -0.4953512416 H 0.1116500000 0
C13_0 C -0.1727025200 -0.2444023214 -0.4197997118 C3 0.2632040000 2
H9_0 H -0.1465718358 -0.0318073508 -0.2851725981 H 0.1116500000 0
H10_0 H -0.2097660847 -0.4106544519 -0.5498283937 H 0.1116500000 0
N0_0 N -0.1299056543 -0.3442683142 -0.4478830545 N -0.5329660000 2
C14_0 C -0.1149867796 -0.5116604300 -0.5310430878 C3 0.4578075000 2
H11_0 H -0.1045268489 -0.2277673823 -0.4216201125 H 0.3155160000 0
C15_0 C -0.0701850016 -0.4842431457 -0.5782643987 C3 -0.2871177000 2
C16_0 C -0.1419531723 -0.7163287022 -0.5709163411 C3 -0.1888895000 2
C17_0 C -0.0553666654 -0.6535940329 -0.6644865221 C3 -0.0791469000 2
C20_0 C -0.0394275536 -0.2800076851 -0.5413186138 C3 0.5462276000 2
C18_0 C -0.1261302186 -0.8806897817 -0.6554895685 C3 -0.1116500000 2
H12_0 H -0.1749542773 -0.7523686273 -0.5316990225 H 0.1116500000 0
C19_0 C -0.0828693171 -0.8485483019 -0.7043014328 C3 -0.1116500000 2
H13_0 H -0.0214126385 -0.6289783078 -0.6999921215 H 0.1116500000 0
O0_0 O -0.0008879376 -0.2578722440 -0.5997268313 O2 -0.4429420000 3
O1_0 O -0.0483796217 -0.1335526834 -0.4594317092 O1 -0.4592050000 2
H14_0 H -0.1478636918 -1.0380473986 -0.6834846627 H 0.1116500000 0
H15_0 H -0.0706404811 -0.9761964738 -0.7712971167 H 0.1116500000 0
H16_0 H 0.0178621385 -0.1028818842 -0.5717176286 H 0.3386910000 0
#END
#############################################################################################
# Avant-garde Materials Simulation           
# XXIII NEUMANN/KENDRICK/LEUSEN Z'=1and2, RANK 63, ENERGY -150.95225596263552 kcal/mol/atom
#############################################################################################

data_rank_000063
_symmetry_cell_setting triclinic
_symmetry_space_group_name_H-M 'P -1'
_symmetry_Int_Tables_number 2
loop_
_symmetry_equiv_pos_site_id
_symmetry_equiv_pos_as_xyz
1 x,y,z
2 -x,-y,-z
_cell_length_a 6.8679076914
_cell_length_b 7.9073680544
_cell_length_c 37.3681562659
_cell_angle_alpha 87.8213649205
_cell_angle_beta 92.1754881887
_cell_angle_gamma 62.8993613381
loop_
_atom_site_label
_atom_site_type_symbol
_atom_site_fract_x
_atom_site_fract_y
_atom_site_fract_z
_atom_site_fftype
_atom_site_charge
_atom_site_hybridization
C0_0 C 0.1602174921 0.0814729169 0.5624488409 C3 0.0464775000 2
C1_0 C 0.0212848043 0.0025059696 0.5709852426 C3 -0.1003135000 2
C2_0 C 0.3043073405 0.0021516230 0.5352884793 C3 -0.1660725000 2
C6_0 C 0.1499777452 0.2502952958 0.5812267952 C4 0.0455393400 3
C3_0 C 0.0275667763 -0.1522338035 0.5533705114 C3 -0.0204136000 2
H0_0 H -0.0951364719 0.0620788982 0.5916216981 H 0.1116500000 0
C4_0 C 0.3147458371 -0.1541376232 0.5180737473 C3 -0.0458910000 2
H1_0 H 0.4119729165 0.0622895868 0.5275304723 H 0.1116500000 0
C7_0 C 0.3751873532 0.2258365415 0.5952632511 C4 0.0455393400 3
H3_0 H 0.0744910652 0.3769475833 0.5624405743 H 0.0084140800 0
H4_0 H 0.0412216249 0.2785896429 0.6034783301 H 0.0084140800 0
C5_0 C 0.1781345931 -0.2340334973 0.5271831129 C3 -0.0204136000 2
Cl1_0 Cl -0.1556567957 -0.2372240930 0.5637470793 Cl -0.0453454000 0
H2_0 H 0.4294619221 -0.2175593696 0.4973957943 H 0.1116500000 0
C8_0 C 0.3679040761 0.3953048279 0.6136059477 C3 0.0464775000 2
H5_0 H 0.4511329248 0.0986204822 0.6140867127 H 0.0084140800 0
H6_0 H 0.4843327632 0.1960574651 0.5730271968 H 0.0084140800 0
Cl0_0 Cl 0.1965951799 -0.4294593969 0.5057673592 Cl -0.0453454000 0
C9_0 C 0.5046282644 0.4758561966 0.6041329033 C3 -0.1660725000 2
C10_0 C 0.2318640574 0.4714969388 0.6419522430 C3 -0.1660725000 2
C11_0 C 0.5097715487 0.6234012615 0.6227837847 C3 -0.1888895000 2
H7_0 H 0.6095814397 0.4221429827 0.5817477270 H 0.1116500000 0
C12_0 C 0.2354816666 0.6185725932 0.6608141261 C3 -0.1888895000 2
H8_0 H 0.1242951163 0.4118815560 0.6503054243 H 0.1116500000 0
C13_0 C 0.3760789573 0.6956401252 0.6515050560 C3 0.2632040000 2
H9_0 H 0.6183931415 0.6834867928 0.6153079537 H 0.1116500000 0
H10_0 H 0.1357255046 0.6690118099 0.6837647051 H 0.1116500000 0
N0_0 N 0.3971631680 0.8347208742 0.6715396809 N -0.5329660000 2
C14_0 C 0.2338348003 0.9958081965 0.6838038657 C3 0.4578075000 2
H11_0 H 0.5515074600 0.8104333288 0.6802260024 H 0.3155160000 0
C15_0 C 0.2841548885 1.1067340453 0.7085873638 C3 -0.2871177000 2
C16_0 C 0.0117333358 1.0620476857 0.6717948391 C3 -0.1888895000 2
C17_0 C 0.1138619742 1.2778577938 0.7192814735 C3 -0.0791469000 2
C20_0 C 0.5075192813 1.0457727272 0.7234297376 C3 0.5462276000 2
C18_0 C -0.1510193864 1.2304055617 0.6828988829 C3 -0.1116500000 2
H12_0 H -0.0300570827 0.9786122294 0.6533704220 H 0.1116500000 0
C19_0 C -0.1013178164 1.3412175743 0.7065413923 C3 -0.1116500000 2
H13_0 H 0.1563619879 1.3606968628 0.7378049853 H 0.1116500000 0
O0_0 O 0.5316204814 1.1561670692 0.7472694145 O2 -0.4429420000 3
O1_0 O 0.6698242195 0.8970353310 0.7145748927 O1 -0.4592050000 2
H14_0 H -0.3200299920 1.2778246376 0.6728489109 H 0.1116500000 0
H15_0 H -0.2301425478 1.4743780298 0.7148568825 H 0.1116500000 0
H16_0 H 0.6907140843 1.0953782676 0.7579683696 H 0.3386910000 0
H16_1 H -0.1015701914 -0.1836813443 0.7350713770 H 0.3386910000 0
O0_1 O 0.0574173330 -0.2445694497 0.7458218573 O2 -0.4429420000 3
C20_1 C 0.0815569110 -0.1339931984 0.7695766224 C3 0.5462276000 2
C15_1 C 0.3049483414 -0.1949852296 0.7844148277 C3 -0.2871177000 2
O1_1 O -0.0807377218 0.0149378729 0.7783692703 O1 -0.4592050000 2
C14_1 C 0.3553544600 -0.0840431645 0.8091808387 C3 0.4578075000 2
C17_1 C 0.4752231360 -0.3661827873 0.7737406605 C3 -0.0791469000 2
N0_1 N 0.1920199456 0.0775777365 0.8213161606 N -0.5329660000 2
C16_1 C 0.5772719195 -0.1507667828 0.8213522411 C3 -0.1888895000 2
C19_1 C 0.6904342208 -0.4294404657 0.7864558745 C3 -0.1116500000 2
H13_1 H 0.4327468160 -0.4490845051 0.7552302045 H 0.1116500000 0
C13_1 C 0.2130261782 0.2163421021 0.8414268082 C3 0.2632040000 2
H11_1 H 0.0377284730 0.1020128174 0.8125577842 H 0.3155160000 0
C18_1 C 0.7400632641 -0.3189501617 0.8101900070 C3 -0.1116500000 2
H12_1 H 0.6186689640 -0.0683710940 0.8400875314 H 0.1116500000 0
H15_1 H 0.8192910198 -0.5624569759 0.7780938685 H 0.1116500000 0
C11_1 C 0.3565410677 0.2911363408 0.8326703407 C3 -0.1888895000 2
C12_1 C 0.0768438107 0.2903271952 0.8698182578 C3 -0.1888895000 2
H14_1 H 0.9089891614 -0.3666683020 0.8203185403 H 0.1116500000 0
C9_1 C 0.3619238392 0.4368605187 0.8518305263 C3 -0.1660725000 2
H9_1 H 0.4579991790 0.2397517029 0.8099365950 H 0.1116500000 0
C10_1 C 0.0835235843 0.4363994105 0.8886790579 C3 -0.1660725000 2
H10_1 H -0.0339161893 0.2320523553 0.8770979254 H 0.1116500000 0
C8_1 C 0.2242588752 0.5140190994 0.8799314104 C3 0.0464775000 2
H7_1 H 0.4721293697 0.4942463692 0.8437868312 H 0.1116500000 0
H8_1 H -0.0222877212 0.4904844774 0.9109325963 H 0.1116500000 0
C7_1 C 0.2154461883 0.6822410836 0.8990115307 C4 0.0455393400 3
C6_1 C 0.4379428935 0.6755594259 0.9085636252 C4 0.0455393400 3
H5_1 H 0.1154313698 0.8139250545 0.8820495593 H 0.0084140800 0
H6_1 H 0.1274534460 0.6936923239 0.9235053243 H 0.0084140800 0
C0_1 C 0.4243512573 0.8493013489 0.9261278706 C3 0.0464775000 2
H3_1 H 0.5362030505 0.5483995359 0.9266473797 H 0.0084140800 0
H4_1 H 0.5298292641 0.6577354109 0.8843425206 H 0.0084140800 0
C1_1 C 0.2513667179 0.9573913607 0.9471305046 C3 -0.1003135000 2
C2_1 C 0.5898390076 0.9047112088 0.9221944043 C3 -0.1660725000 2
C3_1 C 0.2431256814 1.1154585668 0.9637120095 C3 -0.0204136000 2
H0_1 H 0.1191121589 0.9203102775 0.9512547450 H 0.1116500000 0
C4_1 C 0.5853518145 1.0601146950 0.9390754023 C3 -0.0458910000 2
H1_1 H 0.7252516783 0.8242684758 0.9055995045 H 0.1116500000 0
C5_1 C 0.4120763926 1.1664678540 0.9600801592 C3 -0.0204136000 2
Cl1_1 Cl 0.0190051995 1.2500381554 0.9875449493 Cl -0.0453454000 0
H2_1 H 0.7149236039 1.1019533120 0.9360460903 H 0.1116500000 0
Cl0_1 Cl 0.4069534603 1.3598728833 0.9806009378 Cl -0.0453454000 0
#END
#############################################################################################
# Avant-garde Materials Simulation           
# XXIII NEUMANN/KENDRICK/LEUSEN Z'=1and2, RANK 64, ENERGY -150.95192428876373 kcal/mol/atom
#############################################################################################

data_rank_000064
_symmetry_cell_setting monoclinic
_symmetry_space_group_name_H-M 'P 2_1/c'
_symmetry_Int_Tables_number 14
loop_
_symmetry_equiv_pos_site_id
_symmetry_equiv_pos_as_xyz
1 x,y,z
2 -x,y+1/2,-z+1/2
3 -x,-y,-z
4 x,-y+1/2,z+1/2
_cell_length_a 4.5935689929
_cell_length_b 67.4590073177
_cell_length_c 11.7944259945
_cell_angle_alpha 90.0000000000
_cell_angle_beta 83.8925933875
_cell_angle_gamma 90.0000000000
loop_
_atom_site_label
_atom_site_type_symbol
_atom_site_fract_x
_atom_site_fract_y
_atom_site_fract_z
_atom_site_fftype
_atom_site_charge
_atom_site_hybridization
C0_0 C -0.4953796369 0.2489198647 -0.0003673099 C3 0.0464775000 2
C1_0 C -0.6592420544 0.2408812602 0.0952671672 C3 -0.1003135000 2
C2_0 C -0.5329538441 0.2408428050 -0.1073057839 C3 -0.1660725000 2
C6_0 C -0.2910779598 0.2660021738 0.0131232042 C4 0.0455393400 3
C3_0 C -0.8532490556 0.2252557070 0.0853692873 C3 -0.0204136000 2
H0_0 H -0.6363815569 0.2466488802 0.1800539386 H 0.1116500000 0
C4_0 C -0.7287949108 0.2253534138 -0.1184495387 C3 -0.0458910000 2
H1_0 H -0.4014583644 0.2466200361 -0.1825804139 H 0.1116500000 0
C7_0 C -0.4452388009 0.2864233108 0.0120260912 C4 0.0455393400 3
H3_0 H -0.1949151229 0.2644272353 0.0942204207 H 0.0084140800 0
H4_0 H -0.1075399786 0.2656025407 -0.0547928163 H 0.0084140800 0
C5_0 C -0.8906934503 0.2173637593 -0.0220462182 C3 -0.0204136000 2
Cl1_0 Cl -1.0439369684 0.2158802827 0.2077365150 Cl -0.0453454000 0
H2_0 H -0.7561694219 0.2190212070 -0.2017306633 H 0.1116500000 0
C8_0 C -0.2471356348 0.3032566071 0.0379197448 C3 0.0464775000 2
H5_0 H -0.5269836973 0.2887556441 -0.0713595805 H 0.0084140800 0
H6_0 H -0.6402446199 0.2862867447 0.0750662032 H 0.0084140800 0
Cl0_0 Cl -1.1262428116 0.1978694433 -0.0350599021 Cl -0.0453454000 0
C9_0 C -0.1813344510 0.3068214036 0.1496751541 C3 -0.1660725000 2
C10_0 C -0.1165821684 0.3156392079 -0.0480168832 C3 -0.1660725000 2
C11_0 C -0.0024555310 0.3225176712 0.1748941548 C3 -0.1888895000 2
H7_0 H -0.2774220942 0.2974653207 0.2195067930 H 0.1116500000 0
C12_0 C 0.0668371531 0.3312483913 -0.0244716028 C3 -0.1888895000 2
H8_0 H -0.1579174932 0.3131105460 -0.1362738403 H 0.1116500000 0
C13_0 C 0.1190413801 0.3352958447 0.0882348545 C3 0.2632040000 2
H9_0 H 0.0387885624 0.3253304495 0.2628106097 H 0.1116500000 0
H10_0 H 0.1744594508 0.3399543776 -0.0945194669 H 0.1116500000 0
N0_0 N 0.2914683789 0.3512015720 0.1189350822 N -0.5329660000 2
C14_0 C 0.2865551904 0.3706204907 0.0833443146 C3 0.4578075000 2
H11_0 H 0.4016805008 0.3493269106 0.1893792187 H 0.3155160000 0
C15_0 C 0.4493175675 0.3854365503 0.1369587802 C3 -0.2871177000 2
C16_0 C 0.1173864013 0.3769728680 -0.0033333565 C3 -0.1888895000 2
C17_0 C 0.4399197873 0.4052798526 0.1005352072 C3 -0.0791469000 2
C20_0 C 0.6230579604 0.3807355058 0.2304047905 C3 0.5462276000 2
C18_0 C 0.1120189114 0.3966603731 -0.0363332371 C3 -0.1116500000 2
H12_0 H -0.0182754380 0.3663314913 -0.0425213075 H 0.1116500000 0
C19_0 C 0.2743130850 0.4110893707 0.0149052832 C3 -0.1116500000 2
H13_0 H 0.5675227340 0.4161091597 0.1423299199 H 0.1116500000 0
O0_0 O 0.7629369600 0.3958179056 0.2722081867 O2 -0.4429420000 3
O1_0 O 0.6410190805 0.3634627893 0.2699546965 O1 -0.4592050000 2
H14_0 H -0.0240576422 0.4009003737 -0.1026986596 H 0.1116500000 0
H15_0 H 0.2685016536 0.4265847584 -0.0108064309 H 0.1116500000 0
H16_0 H 0.8889671072 0.3908704094 0.3332690427 H 0.3386910000 0
H15_1 H -0.5345564115 0.1782222498 0.2061603959 H 0.1116500000 0
C19_1 C -0.5411597730 0.1627105737 0.1807443647 C3 -0.1116500000 2
C17_1 C -0.7012302863 0.1569483914 0.0933044765 C3 -0.0791469000 2
C18_1 C -0.3852122324 0.1482082593 0.2343197781 C3 -0.1116500000 2
C15_1 C -0.7138813231 0.1370274572 0.0582849275 C3 -0.2871177000 2
H13_1 H -0.8236823718 0.1678513243 0.0497251203 H 0.1116500000 0
C16_1 C -0.3914206979 0.1284912360 0.2018730935 C3 -0.1888895000 2
H14_1 H -0.2532940745 0.1524021480 0.3020623976 H 0.1116500000 0
C14_1 C -0.5568512969 0.1221681856 0.1139537400 C3 0.4578075000 2
C20_1 C -0.8880695541 0.1321696370 -0.0347703095 C3 0.5462276000 2
H12_1 H -0.2604707311 0.1177640655 0.2427684502 H 0.1116500000 0
N0_1 N -0.5633705033 0.1027313620 0.0790944853 N -0.5329660000 2
O0_1 O -1.0271204280 0.1472652494 -0.0773307532 O2 -0.4429420000 3
O1_1 O -0.9084452881 0.1148278310 -0.0732381512 O1 -0.4592050000 2
C13_1 C -0.4038509612 0.0865590370 0.1146253813 C3 0.2632040000 2
H11_1 H -0.6690717743 0.1008358623 0.0074993258 H 0.3155160000 0
H16_1 H -1.1548048335 0.1422673178 -0.1377481299 H 0.3386910000 0
C11_1 C -0.3733688355 0.0825697866 0.2295451887 C3 -0.1888895000 2
C12_1 C -0.2755176404 0.0734069587 0.0313136498 C3 -0.1888895000 2
C9_1 C -0.2056810683 0.0665315274 0.2593923646 C3 -0.1660725000 2
H9_1 H -0.4860481159 0.0917475487 0.2962813602 H 0.1116500000 0
C10_1 C -0.1108410120 0.0573864066 0.0626018452 C3 -0.1660725000 2
H10_1 H -0.2996715698 0.0761682727 -0.0583881535 H 0.1116500000 0
C8_1 C -0.0670352451 0.0538312296 0.1767487519 C3 0.0464775000 2
H7_1 H -0.1832940265 0.0638601974 0.3494583224 H 0.1116500000 0
H8_1 H -0.0089719801 0.0476900151 -0.0043248255 H 0.1116500000 0
C7_1 C 0.1178608070 0.0366567800 0.2079749311 C4 0.0455393400 3
C6_1 C -0.0519864881 0.0167843093 0.2162849009 C4 0.0455393400 3
H5_1 H 0.2058704788 0.0395892269 0.2895738103 H 0.0084140800 0
H6_1 H 0.3093374668 0.0351882307 0.1439169286 H 0.0084140800 0
C0_1 C 0.1465893476 -0.0007067560 0.2264580994 C3 0.0464775000 2
H3_1 H -0.1672978957 0.0150385554 0.1397783283 H 0.0084140800 0
H4_1 H -0.2215798493 0.0173248420 0.2893725572 H 0.0084140800 0
C1_1 C 0.2150824294 -0.0072799327 0.3328303537 C3 -0.1003135000 2
C2_1 C 0.2766429582 -0.0104209964 0.1289045192 C3 -0.1660725000 2
C3_1 C 0.4090397731 -0.0230028824 0.3419444552 C3 -0.0204136000 2
H0_1 H 0.1174210691 -0.0000684178 0.4103805076 H 0.1116500000 0
C4_1 C 0.4698647357 -0.0261002803 0.1370326202 C3 -0.0458910000 2
H1_1 H 0.2252889718 -0.0056833161 0.0448325182 H 0.1116500000 0
C5_1 C 0.5397097817 -0.0324887516 0.2435385785 C3 -0.0204136000 2
Cl1_1 Cl 0.4832255048 -0.0305949022 0.4759736594 Cl -0.0453454000 0
H2_1 H 0.5658205779 -0.0337675075 0.0607815365 H 0.1116500000 0
Cl0_1 Cl 0.7798677621 -0.0518928550 0.2513705060 Cl -0.0453454000 0
#END
#############################################################################################
# Avant-garde Materials Simulation           
# XXIII NEUMANN/KENDRICK/LEUSEN Z'=1and2, RANK 65, ENERGY -150.95190611284158 kcal/mol/atom
#############################################################################################

data_rank_000065
_symmetry_cell_setting triclinic
_symmetry_space_group_name_H-M 'P -1'
_symmetry_Int_Tables_number 2
loop_
_symmetry_equiv_pos_site_id
_symmetry_equiv_pos_as_xyz
1 x,y,z
2 -x,-y,-z
_cell_length_a 7.1552117530
_cell_length_b 7.7053884120
_cell_length_c 36.8702781370
_cell_angle_alpha 86.9819015720
_cell_angle_beta 92.7552915477
_cell_angle_gamma 64.2675068619
loop_
_atom_site_label
_atom_site_type_symbol
_atom_site_fract_x
_atom_site_fract_y
_atom_site_fract_z
_atom_site_fftype
_atom_site_charge
_atom_site_hybridization
C0_0 C 0.1837556799 0.5761034814 0.5629859541 C3 0.0464775000 2
C1_0 C 0.0405126798 0.5020980082 0.5698106284 C3 -0.1003135000 2
C2_0 C 0.3259810313 0.4917720793 0.5370091683 C3 -0.1660725000 2
C6_0 C 0.1779072086 0.7458931405 0.5822559469 C4 0.0455393400 3
C3_0 C 0.0397539584 0.3482587545 0.5515648725 C3 -0.0204136000 2
H0_0 H -0.0741255624 0.5651305675 0.5895719190 H 0.1116500000 0
C4_0 C 0.3282114740 0.3369786689 0.5190153344 C3 -0.0458910000 2
H1_0 H 0.4391123456 0.5458602575 0.5307967829 H 0.1116500000 0
C7_0 C 0.3929719451 0.7316919334 0.5942641147 C4 0.0455393400 3
H3_0 H 0.0934995555 0.8782203146 0.5639901113 H 0.0084140800 0
H4_0 H 0.0857599552 0.7627912973 0.6059600580 H 0.0084140800 0
C5_0 C 0.1861097234 0.2630514360 0.5262151394 C3 -0.0204136000 2
Cl1_0 Cl -0.1455395751 0.2679092474 0.5603978583 Cl -0.0453454000 0
H2_0 H 0.4415129861 0.2697282059 0.4993043632 H 0.1116500000 0
C8_0 C 0.3870997281 0.9028186361 0.6132669516 C3 0.0464775000 2
H5_0 H 0.4779345861 0.5984861924 0.6124582059 H 0.0084140800 0
H6_0 H 0.4853899133 0.7148733343 0.5705778806 H 0.0084140800 0
Cl0_0 Cl 0.1939876423 0.0700995406 0.5036163299 Cl -0.0453454000 0
C9_0 C 0.5228893505 0.9842333601 0.6050028603 C3 -0.1660725000 2
C10_0 C 0.2537470607 0.9799294861 0.6409041362 C3 -0.1660725000 2
C11_0 C 0.5279809333 1.1342429167 0.6239296171 C3 -0.1888895000 2
H7_0 H 0.6265163065 0.9297540449 0.5832067818 H 0.1116500000 0
C12_0 C 0.2579438440 1.1288804690 0.6601987518 C3 -0.1888895000 2
H8_0 H 0.1468387194 0.9200499392 0.6484054200 H 0.1116500000 0
C13_0 C 0.3958643889 1.2078633940 0.6519046453 C3 0.2632040000 2
H9_0 H 0.6349710832 1.1954462019 0.6171762812 H 0.1116500000 0
H10_0 H 0.1595500590 1.1792812402 0.6826871523 H 0.1116500000 0
N0_0 N 0.4152369184 1.3503003183 0.6720877327 N -0.5329660000 2
C14_0 C 0.2612438923 1.5096028168 0.6847505124 C3 0.4578075000 2
H11_0 H 0.5621798333 1.3302826516 0.6806138792 H 0.3155160000 0
C15_0 C 0.3119397499 1.6214087678 0.7099690937 C3 -0.2871177000 2
C16_0 C 0.0491321531 1.5734883301 0.6727481991 C3 -0.1888895000 2
C17_0 C 0.1515222991 1.7906449830 0.7212038434 C3 -0.0791469000 2
C20_0 C 0.5263431921 1.5630425263 0.7244489199 C3 0.5462276000 2
C18_0 C -0.1040828995 1.7406670319 0.6842440359 C3 -0.1116500000 2
H12_0 H 0.0073849284 1.4898624743 0.6538667780 H 0.1116500000 0
C19_0 C -0.0541156476 1.8521981111 0.7083660055 C3 -0.1116500000 2
H13_0 H 0.1933124154 1.8741580580 0.7401500725 H 0.1116500000 0
O0_0 O 0.5528517149 1.6712263332 0.7491890746 O2 -0.4429420000 3
O1_0 O 0.6795788659 1.4182498186 0.7145027415 O1 -0.4592050000 2
H14_0 H -0.2654160552 1.7866616323 0.6740174397 H 0.1116500000 0
H15_0 H -0.1752557990 1.9848999944 0.7168627476 H 0.1116500000 0
H16_0 H 0.7054854406 1.6098422809 0.7595899064 H 0.3386910000 0
H16_1 H -0.0994217958 0.3325794551 0.7345921480 H 0.3386910000 0
O0_1 O 0.0530409688 0.2699444267 0.7451903572 O2 -0.4429420000 3
C20_1 C 0.0810254014 0.3787768435 0.7695957583 C3 0.5462276000 2
C15_1 C 0.2961752672 0.3190612118 0.7838835206 C3 -0.2871177000 2
O1_1 O -0.0712856004 0.5249867935 0.7793547477 O1 -0.4592050000 2
C14_1 C 0.3498602383 0.4301267590 0.8088529951 C3 0.4578075000 2
C17_1 C 0.4545903033 0.1490207661 0.7725201513 C3 -0.0791469000 2
N0_1 N 0.1969323064 0.5920799351 0.8210164294 N -0.5329660000 2
C16_1 C 0.5620624585 0.3636621987 0.8209080829 C3 -0.1888895000 2
C19_1 C 0.6612047646 0.0872897031 0.7846958125 C3 -0.1116500000 2
H13_1 H 0.4108116836 0.0655764015 0.7538667105 H 0.1116500000 0
C13_1 C 0.2138211780 0.7345687006 0.8412868288 C3 0.2632040000 2
H11_1 H 0.0498385633 0.6119736682 0.8125906266 H 0.3155160000 0
C18_1 C 0.7135385161 0.1975360986 0.8087370198 C3 -0.1116500000 2
H12_1 H 0.6062347551 0.4435855989 0.8402985077 H 0.1116500000 0
H15_1 H 0.7811782956 -0.0450052420 0.7758227993 H 0.1116500000 0
C11_1 C 0.3629872678 0.8046656220 0.8361598811 C3 -0.1888895000 2
C12_1 C 0.0625860121 0.8215400730 0.8659310947 C3 -0.1888895000 2
H14_1 H 0.8754694016 0.1512963881 0.8184794145 H 0.1116500000 0
C9_1 C 0.3595488633 0.9569778164 0.8553864207 C3 -0.1660725000 2
H9_1 H 0.4751112323 0.7465045717 0.8158653378 H 0.1116500000 0
C10_1 C 0.0592811410 0.9756400715 0.8844168991 C3 -0.1660725000 2
H10_1 H -0.0555871132 0.7699167799 0.8698826391 H 0.1116500000 0
C8_1 C 0.2074752096 1.0466561311 0.8796306309 C3 0.0464775000 2
H7_1 H 0.4743326743 1.0116480811 0.8503772195 H 0.1116500000 0
H8_1 H -0.0642966903 1.0451307901 0.9023864932 H 0.1116500000 0
C7_1 C 0.2004119537 1.2150064595 0.8995828795 C4 0.0455393400 3
C6_1 C 0.3192085982 1.1524274744 0.9375290571 C4 0.0455393400 3
H5_1 H 0.2652459110 1.2955343436 0.8830196502 H 0.0084140800 0
H6_1 H 0.0374562709 1.3148506586 0.9028241670 H 0.0084140800 0
C0_1 C 0.2847566509 1.3153481270 0.9614146831 C3 0.0464775000 2
H3_1 H 0.2757418494 1.0482778317 0.9519202136 H 0.0084140800 0
H4_1 H 0.4870236031 1.0725673869 0.9340603515 H 0.0084140800 0
C1_1 C 0.2958093553 1.2814088622 0.9993182910 C3 -0.1003135000 2
C2_1 C 0.2466732486 1.5005280664 0.9470475752 C3 -0.1660725000 2
C3_1 C 0.2721713811 1.4264990578 1.0223577410 C3 -0.0204136000 2
H0_1 H 0.3233210348 1.1392989530 1.0113721866 H 0.1116500000 0
C4_1 C 0.2172434729 1.6475887226 0.9696783547 C3 -0.0458910000 2
H1_1 H 0.2386298597 1.5333592764 0.9177701891 H 0.1116500000 0
C5_1 C 0.2290673752 1.6122806772 1.0073861663 C3 -0.0204136000 2
Cl1_1 Cl 0.3013130256 1.3721875586 1.0689719889 Cl -0.0453454000 0
H2_1 H 0.1856366329 1.7914461202 0.9580825035 H 0.1116500000 0
Cl0_1 Cl 0.1889924782 1.7992297759 1.0345443107 Cl -0.0453454000 0
#END
#############################################################################################
# Avant-garde Materials Simulation           
# XXIII NEUMANN/KENDRICK/LEUSEN Z'=1and2, RANK 66, ENERGY -150.95184481750786 kcal/mol/atom
#############################################################################################

data_rank_000066
_symmetry_cell_setting triclinic
_symmetry_space_group_name_H-M 'P -1'
_symmetry_Int_Tables_number 2
loop_
_symmetry_equiv_pos_site_id
_symmetry_equiv_pos_as_xyz
1 x,y,z
2 -x,-y,-z
_cell_length_a 4.4102018257
_cell_length_b 14.8194771937
_cell_length_c 16.3760359574
_cell_angle_alpha 122.9990600982
_cell_angle_beta 85.7678415987
_cell_angle_gamma 95.6934145518
loop_
_atom_site_label
_atom_site_type_symbol
_atom_site_fract_x
_atom_site_fract_y
_atom_site_fract_z
_atom_site_fftype
_atom_site_charge
_atom_site_hybridization
C0_0 C 0.1578275956 0.8018710019 0.9480316195 C3 0.0464775000 2
C1_0 C 0.2279444067 0.7175886315 0.9568170539 C3 -0.1003135000 2
C2_0 C 0.2629258351 0.9069857969 1.0193821454 C3 -0.1660725000 2
C6_0 C -0.0222935995 0.7804543627 0.8639054611 C4 0.0455393400 3
C3_0 C 0.3978422027 0.7374403114 1.0343432989 C3 -0.0204136000 2
H0_0 H 0.1489246710 0.6347019467 0.9030687014 H 0.1116500000 0
C4_0 C 0.4276914994 0.9279483025 1.0979353627 C3 -0.0458910000 2
H1_0 H 0.2136479342 0.9740560279 1.0137923207 H 0.1116500000 0
C7_0 C 0.1609508464 0.7341540672 0.7666762118 C4 0.0455393400 3
H3_0 H -0.2227098091 0.7250504132 0.8532500609 H 0.0084140800 0
H4_0 H -0.1115154148 0.8562843886 0.8824513397 H 0.0084140800 0
C5_0 C 0.4958422515 0.8434866392 1.1064736369 C3 -0.0204136000 2
Cl1_0 Cl 0.4851131399 0.6304208624 1.0403027576 Cl -0.0453454000 0
H2_0 H 0.5013873162 1.0103880951 1.1542229732 H 0.1116500000 0
C8_0 C -0.0102476916 0.7361882715 0.6914752313 C3 0.0464775000 2
H5_0 H 0.3802410814 0.7819092823 0.7797077039 H 0.0084140800 0
H6_0 H 0.2157652755 0.6513339511 0.7395125898 H 0.0084140800 0
Cl0_0 Cl 0.6920822174 0.8704118829 1.2052888329 Cl -0.0453454000 0
C9_0 C -0.1438382586 0.6431940449 0.6112843363 C3 -0.1660725000 2
C10_0 C -0.0497696493 0.8351415248 0.7024680579 C3 -0.1660725000 2
C11_0 C -0.3098566797 0.6472136712 0.5439293092 C3 -0.1888895000 2
H7_0 H -0.1206330742 0.5648539614 0.6009872026 H 0.1116500000 0
C12_0 C -0.2128640658 0.8406928812 0.6363746159 C3 -0.1888895000 2
H8_0 H 0.0512251206 0.9099844100 0.7637699279 H 0.1116500000 0
C13_0 C -0.3457839265 0.7465833295 0.5550363079 C3 0.2632040000 2
H9_0 H -0.4194542127 0.5727619466 0.4854756184 H 0.1116500000 0
H10_0 H -0.2375093034 0.9188119498 0.6465632096 H 0.1116500000 0
N0_0 N -0.5113588506 0.7634343658 0.4956883001 N -0.5329660000 2
C14_0 C -0.6176647134 0.6976289997 0.4029428548 C3 0.4578075000 2
H11_0 H -0.5690840507 0.8413654177 0.5270747833 H 0.3155160000 0
C15_0 C -0.8013625202 0.7417267342 0.3655378692 C3 -0.2871177000 2
C16_0 C -0.5470257287 0.5890062750 0.3396458192 C3 -0.1888895000 2
C17_0 C -0.9048356767 0.6762940094 0.2694856446 C3 -0.0791469000 2
C20_0 C -0.8832963209 0.8539224243 0.4237483220 C3 0.5462276000 2
C18_0 C -0.6531050400 0.5272252190 0.2452940650 C3 -0.1116500000 2
H12_0 H -0.3936973009 0.5547021564 0.3628859234 H 0.1116500000 0
C19_0 C -0.8337429845 0.5698069480 0.2092186594 C3 -0.1116500000 2
H13_0 H -1.0427031538 0.7115465423 0.2427861266 H 0.1116500000 0
O0_0 O -1.0709421659 0.8816671135 0.3827200982 O2 -0.4429420000 3
O1_0 O -0.7847917503 0.9215080055 0.5082415967 O1 -0.4592050000 2
H14_0 H -0.5877393854 0.4444263875 0.1982398558 H 0.1116500000 0
H15_0 H -0.9123190127 0.5215318536 0.1346408448 H 0.1116500000 0
H16_0 H -1.1215411478 0.9608254533 0.4294352240 H 0.3386910000 0
#END
#############################################################################################
# Avant-garde Materials Simulation           
# XXIII NEUMANN/KENDRICK/LEUSEN Z'=1and2, RANK 67, ENERGY -150.95180953921701 kcal/mol/atom
#############################################################################################

data_rank_000067
_symmetry_cell_setting triclinic
_symmetry_space_group_name_H-M 'P -1'
_symmetry_Int_Tables_number 2
loop_
_symmetry_equiv_pos_site_id
_symmetry_equiv_pos_as_xyz
1 x,y,z
2 -x,-y,-z
_cell_length_a 6.8639559072
_cell_length_b 7.7598989300
_cell_length_c 37.1574726972
_cell_angle_alpha 90.3269056633
_cell_angle_beta 85.7846553410
_cell_angle_gamma 112.6587374261
loop_
_atom_site_label
_atom_site_type_symbol
_atom_site_fract_x
_atom_site_fract_y
_atom_site_fract_z
_atom_site_fftype
_atom_site_charge
_atom_site_hybridization
C0_0 C 0.2975004419 0.4119871081 0.4377629301 C3 0.0464775000 2
C1_0 C 0.5148182647 0.4877646814 0.4278000827 C3 -0.1003135000 2
C2_0 C 0.2205913124 0.4960267400 0.4657707594 C3 -0.1660725000 2
C6_0 C 0.1514581054 0.2428712678 0.4193316448 C4 0.0455393400 3
C3_0 C 0.6513057694 0.6434611573 0.4449302175 C3 -0.0204136000 2
H0_0 H 0.5803663978 0.4251005866 0.4063314761 H 0.1116500000 0
C4_0 C 0.3545618387 0.6526820595 0.4826472689 C3 -0.0458910000 2
H1_0 H 0.0526280679 0.4385140095 0.4745638156 H 0.1116500000 0
C7_0 C -0.0395022909 0.2709637586 0.4050186739 C4 0.0455393400 3
H3_0 H 0.2417148200 0.2061956103 0.3970390510 H 0.0084140800 0
H4_0 H 0.0920657924 0.1229751825 0.4384960407 H 0.0084140800 0
C5_0 C 0.5708677826 0.7288044392 0.4721871231 C3 -0.0204136000 2
Cl1_0 Cl 0.9192497328 0.7262077848 0.4325704923 Cl -0.0453454000 0
H2_0 H 0.2939688555 0.7187357045 0.5041682524 H 0.1116500000 0
C8_0 C -0.1889576287 0.1034524468 0.3865727754 C3 0.0464775000 2
H5_0 H -0.1288971871 0.3085849103 0.4273204475 H 0.0084140800 0
H6_0 H 0.0204060368 0.3921494607 0.3860201126 H 0.0084140800 0
Cl0_0 Cl 0.7340188678 0.9241632132 0.4932415593 Cl -0.0453454000 0
C9_0 C -0.4064567780 0.0275178137 0.3969512802 C3 -0.1660725000 2
C10_0 C -0.1158337346 0.0243568574 0.3572049817 C3 -0.1660725000 2
C11_0 C -0.5467017888 -0.1187655478 0.3782211880 C3 -0.1888895000 2
H7_0 H -0.4678434075 0.0836955217 0.4201277791 H 0.1116500000 0
C12_0 C -0.2540074345 -0.1214392050 0.3382744363 C3 -0.1888895000 2
H8_0 H 0.0520934047 0.0806474132 0.3481349320 H 0.1116500000 0
C13_0 C -0.4720144871 -0.1941473437 0.3485130863 C3 0.2632040000 2
H9_0 H -0.7157071371 -0.1756809415 0.3864635584 H 0.1116500000 0
H10_0 H -0.1946428504 -0.1747035868 0.3145776443 H 0.1116500000 0
N0_0 N -0.6188054392 -0.3326429130 0.3284157543 N -0.5329660000 2
C14_0 C -0.6085479235 -0.4962275317 0.3164258061 C3 0.4578075000 2
H11_0 H -0.7441613390 -0.3075706441 0.3198619162 H 0.3155160000 0
C15_0 C -0.7569814381 -0.6109230495 0.2922875602 C3 -0.2871177000 2
C16_0 C -0.4565483346 -0.5611322872 0.3281341441 C3 -0.1888895000 2
C17_0 C -0.7500968985 -0.7840500953 0.2819957185 C3 -0.0791469000 2
C20_0 C -0.9137280755 -0.5519502643 0.2775688342 C3 0.5462276000 2
C18_0 C -0.4547202702 -0.7317499475 0.3174887883 C3 -0.1116500000 2
H12_0 H -0.3404681537 -0.4748271431 0.3459712059 H 0.1116500000 0
C19_0 C -0.6028649054 -0.8459727409 0.2945131634 C3 -0.1116500000 2
H13_0 H -0.8655613029 -0.8691944351 0.2638960832 H 0.1116500000 0
O0_0 O -1.0376896282 -0.6678763526 0.2547525796 O2 -0.4429420000 3
O1_0 O -0.9317343351 -0.3999436037 0.2855924843 O1 -0.4592050000 2
H14_0 H -0.3367285365 -0.7781635633 0.3273155720 H 0.1116500000 0
H15_0 H -0.6007939275 -0.9803245969 0.2864095989 H 0.1116500000 0
H16_0 H -1.1340200361 -0.6103140270 0.2442907696 H 0.3386910000 0
H16_1 H -0.0692885414 0.6766422784 0.2643454453 H 0.3386910000 0
O0_1 O -0.1625716669 0.7359853976 0.2533050500 O2 -0.4429420000 3
C20_1 C -0.2920473383 0.6178594675 0.2314030957 C3 0.5462276000 2
C15_1 C -0.4483417621 0.6782275095 0.2168317899 C3 -0.2871177000 2
O1_1 O -0.2787770458 0.4633473284 0.2239924433 O1 -0.4592050000 2
C14_1 C -0.6044897806 0.5609582887 0.1941317066 C3 0.4578075000 2
C17_1 C -0.4453686840 0.8564425839 0.2255675721 C3 -0.0791469000 2
N0_1 N -0.6072800267 0.3892672438 0.1846152416 N -0.5329660000 2
C16_1 C -0.7498057217 0.6311331872 0.1814039799 C3 -0.1888895000 2
C19_1 C -0.5896265241 0.9213411133 0.2128000053 C3 -0.1116500000 2
H13_1 H -0.3248824980 0.9432016425 0.2427175959 H 0.1116500000 0
C13_1 C -0.7442093191 0.2611503514 0.1617266902 C3 0.2632040000 2
H11_1 H -0.4802924818 0.3647202053 0.1925433229 H 0.3155160000 0
C18_1 C -0.7424725201 0.8064825883 0.1906292885 C3 -0.1116500000 2
H12_1 H -0.8681946716 0.5455872789 0.1638735108 H 0.1116500000 0
H15_1 H -0.5852751367 1.0587266114 0.2201154361 H 0.1116500000 0
C11_1 C -0.9652028009 0.2037612417 0.1666625120 C3 -0.1888895000 2
C12_1 C -0.6578743510 0.1845367509 0.1336802142 C3 -0.1888895000 2
H14_1 H -0.8569524533 0.8557640983 0.1802712144 H 0.1116500000 0
C9_1 C -1.0938649526 0.0814465497 0.1426672974 C3 -0.1660725000 2
H9_1 H -1.0351966270 0.2538172136 0.1895385607 H 0.1116500000 0
C10_1 C -0.7887838862 0.0607322121 0.1100242095 C3 -0.1660725000 2
H10_1 H -0.4864859776 0.2267128029 0.1299288316 H 0.1116500000 0
C8_1 C -1.0083346433 0.0105908738 0.1134863735 C3 0.0464775000 2
H7_1 H -1.2653561102 0.0392719232 0.1469347889 H 0.1116500000 0
H8_1 H -0.7180686097 0.0071219086 0.0876472029 H 0.1116500000 0
C7_1 C -1.1512251429 -0.1150880532 0.0870924039 C4 0.0455393400 3
C6_1 C -1.2845914605 -0.3122964801 0.1030478801 C4 0.0455393400 3
H5_1 H -1.2603433687 -0.0521501559 0.0787336009 H 0.0084140800 0
H6_1 H -1.0590108894 -0.1254752554 0.0622872085 H 0.0084140800 0
C0_1 C -1.4624167831 -0.4200166051 0.0802184725 C3 0.0464775000 2
H3_1 H -1.1814841689 -0.3890564084 0.1065814726 H 0.0084140800 0
H4_1 H -1.3519215349 -0.2982672334 0.1301884470 H 0.0084140800 0
C1_1 C -1.4483739578 -0.5552983888 0.0564043921 C3 -0.1003135000 2
C2_1 C -1.6474621108 -0.3832150775 0.0823208201 C3 -0.1660725000 2
C3_1 C -1.6159007228 -0.6545414319 0.0356475143 C3 -0.0204136000 2
H0_1 H -1.3078042463 -0.5889611655 0.0540072277 H 0.1116500000 0
C4_1 C -1.8132810996 -0.4787346841 0.0612923685 C3 -0.0458910000 2
H1_1 H -1.6624684780 -0.2789021833 0.1009209454 H 0.1116500000 0
C5_1 C -1.7996680631 -0.6159522212 0.0379106194 C3 -0.0204136000 2
Cl1_1 Cl -1.5955506806 -0.8281669435 0.0083170078 Cl -0.0453454000 0
H2_1 H -1.9555155532 -0.4479683833 0.0627272554 H 0.1116500000 0
Cl0_1 Cl -2.0106649483 -0.7369656649 0.0130267277 Cl -0.0453454000 0
#END
############################################################################################
# Avant-garde Materials Simulation           
# XXIII NEUMANN/KENDRICK/LEUSEN Z'=1and2, RANK 68, ENERGY -150.9515653633793 kcal/mol/atom
############################################################################################

data_rank_000068
_symmetry_cell_setting monoclinic
_symmetry_space_group_name_H-M 'P 2_1/c'
_symmetry_Int_Tables_number 14
loop_
_symmetry_equiv_pos_site_id
_symmetry_equiv_pos_as_xyz
1 x,y,z
2 -x,y+1/2,-z+1/2
3 -x,-y,-z
4 x,-y+1/2,z+1/2
_cell_length_a 7.4666861631
_cell_length_b 27.3322389331
_cell_length_c 9.6371910836
_cell_angle_alpha 90.0000000000
_cell_angle_beta 66.2221571931
_cell_angle_gamma 90.0000000000
loop_
_atom_site_label
_atom_site_type_symbol
_atom_site_fract_x
_atom_site_fract_y
_atom_site_fract_z
_atom_site_fftype
_atom_site_charge
_atom_site_hybridization
C0_0 C -0.7663266741 0.3767025993 0.0670586236 C3 0.0464775000 2
C1_0 C -0.7264726626 0.4196536961 -0.0187425803 C3 -0.1003135000 2
C2_0 C -0.8718607899 0.3802877821 0.2243777251 C3 -0.1660725000 2
C6_0 C -0.6999304347 0.3276998300 -0.0074935915 C4 0.0455393400 3
C3_0 C -0.7882182446 0.4651624806 0.0499341323 C3 -0.0204136000 2
H0_0 H -0.6468227335 0.4183733651 -0.1415315434 H 0.1116500000 0
C4_0 C -0.9359819001 0.4253275234 0.2938700177 C3 -0.0458910000 2
H1_0 H -0.9063685106 0.3472332796 0.2937924377 H 0.1116500000 0
C7_0 C -0.8679911866 0.2955868831 -0.0113817205 C4 0.0455393400 3
H3_0 H -0.5908347932 0.3329286492 -0.1240287667 H 0.0084140800 0
H4_0 H -0.6263216397 0.3074745014 0.0534786520 H 0.0084140800 0
C5_0 C -0.8959048564 0.4680361318 0.2071193362 C3 -0.0204136000 2
Cl1_0 Cl -0.7288014010 0.5167333050 -0.0619501626 Cl -0.0453454000 0
H2_0 H -1.0171658834 0.4280076926 0.4160944792 H 0.1116500000 0
C8_0 C -0.9681136643 0.3170432449 -0.1050774797 C3 0.0464775000 2
H5_0 H -0.8063592938 0.2595984802 -0.0571388074 H 0.0084140800 0
H6_0 H -0.9757595688 0.2895147140 0.1054009881 H 0.0084140800 0
Cl0_0 Cl -0.9835181440 0.5232052364 0.2949772994 Cl -0.0453454000 0
C9_0 C -0.9015529516 0.3071898690 -0.2605023408 C3 -0.1660725000 2
C10_0 C -1.1287281554 0.3484951149 -0.0398220290 C3 -0.1660725000 2
C11_0 C -0.9966908549 0.3262145481 -0.3467589728 C3 -0.1888895000 2
H7_0 H -0.7719775771 0.2843902842 -0.3160408180 H 0.1116500000 0
C12_0 C -1.2258330730 0.3673311122 -0.1244503066 C3 -0.1888895000 2
H8_0 H -1.1804468281 0.3578138805 0.0800347613 H 0.1116500000 0
C13_0 C -1.1639070919 0.3554080727 -0.2783365538 C3 0.2632040000 2
H9_0 H -0.9396987866 0.3186640436 -0.4678627284 H 0.1116500000 0
H10_0 H -1.3511381807 0.3914767960 -0.0713539663 H 0.1116500000 0
N0_0 N -1.2677188486 0.3750603341 -0.3595101656 N -0.5329660000 2
C14_0 C -1.3285910111 0.3512188591 -0.4580045962 C3 0.4578075000 2
H11_0 H -1.3130106420 0.4107694216 -0.3393166881 H 0.3155160000 0
C15_0 C -1.4272197551 0.3773500986 -0.5357135568 C3 -0.2871177000 2
C16_0 C -1.2988475455 0.3003215420 -0.4856506212 C3 -0.1888895000 2
C17_0 C -1.4867669761 0.3520209587 -0.6372028094 C3 -0.0791469000 2
C20_0 C -1.4653261611 0.4301395947 -0.5149241237 C3 0.5462276000 2
C18_0 C -1.3581355802 0.2766683988 -0.5872042344 C3 -0.1116500000 2
H12_0 H -1.2274914404 0.2794605884 -0.4262152055 H 0.1116500000 0
C19_0 C -1.4526733966 0.3023649589 -0.6645243970 C3 -0.1116500000 2
H13_0 H -1.5606233182 0.3728511273 -0.6950068650 H 0.1116500000 0
O0_0 O -1.5485139090 0.4498339626 -0.5995626510 O2 -0.4429420000 3
O1_0 O -1.4210225244 0.4553183841 -0.4235521061 O1 -0.4592050000 2
H14_0 H -1.3293669124 0.2375646396 -0.6064743886 H 0.1116500000 0
H15_0 H -1.4966304519 0.2837332891 -0.7457965768 H 0.1116500000 0
H16_0 H -1.5609025078 0.4870711403 -0.5852971158 H 0.3386910000 0
#END
#############################################################################################
# Avant-garde Materials Simulation           
# XXIII NEUMANN/KENDRICK/LEUSEN Z'=1and2, RANK 69, ENERGY -150.95136392956334 kcal/mol/atom
#############################################################################################

data_rank_000069
_symmetry_cell_setting triclinic
_symmetry_space_group_name_H-M 'P -1'
_symmetry_Int_Tables_number 2
loop_
_symmetry_equiv_pos_site_id
_symmetry_equiv_pos_as_xyz
1 x,y,z
2 -x,-y,-z
_cell_length_a 10.1602042319
_cell_length_b 13.2080386967
_cell_length_c 14.0290229222
_cell_angle_alpha 91.8654372749
_cell_angle_beta 75.6876554400
_cell_angle_gamma 99.1225599172
loop_
_atom_site_label
_atom_site_type_symbol
_atom_site_fract_x
_atom_site_fract_y
_atom_site_fract_z
_atom_site_fftype
_atom_site_charge
_atom_site_hybridization
C0_0 C 0.2254656745 0.0494007399 0.2537398627 C3 0.0464775000 2
C1_0 C 0.1262324465 -0.0306482615 0.2364903143 C3 -0.1003135000 2
C2_0 C 0.3623645701 0.0513405768 0.2009827243 C3 -0.1660725000 2
C6_0 C 0.1898128280 0.1307253531 0.3293562354 C4 0.0455393400 3
C3_0 C 0.1629244565 -0.1070201234 0.1681406599 C3 -0.0204136000 2
H0_0 H 0.0183197183 -0.0343250795 0.2752860228 H 0.1116500000 0
C4_0 C 0.4002516077 -0.0241992929 0.1330748207 C3 -0.0458910000 2
H1_0 H 0.4407342556 0.1136559071 0.2126350794 H 0.1116500000 0
C7_0 C 0.2091404842 0.1028360858 0.4306991442 C4 0.0455393400 3
H3_0 H 0.2568438678 0.2037130542 0.3044461196 H 0.0084140800 0
H4_0 H 0.0832208026 0.1433523082 0.3374961654 H 0.0084140800 0
C5_0 C 0.3008924846 -0.1040747085 0.1165202304 C3 -0.0204136000 2
Cl1_0 Cl 0.0379472046 -0.2034176355 0.1469043215 Cl -0.0453454000 0
H2_0 H 0.5069326233 -0.0219963320 0.0924743671 H 0.1116500000 0
C8_0 C 0.1949643622 0.1887937920 0.5039223958 C3 0.0464775000 2
H5_0 H 0.1339314314 0.0342788301 0.4593445882 H 0.0084140800 0
H6_0 H 0.3117469620 0.0807197902 0.4203299199 H 0.0084140800 0
Cl0_0 Cl 0.3503856208 -0.1986005696 0.0339880514 Cl -0.0453454000 0
C9_0 C 0.3086960260 0.2391516329 0.5353793238 C3 -0.1660725000 2
C10_0 C 0.0677792890 0.2213167463 0.5430078114 C3 -0.1660725000 2
C11_0 C 0.2955656890 0.3179208903 0.6037598318 C3 -0.1888895000 2
H7_0 H 0.4096868038 0.2162389050 0.5064865558 H 0.1116500000 0
C12_0 C 0.0529185982 0.2999300801 0.6116012912 C3 -0.1888895000 2
H8_0 H -0.0236220157 0.1830105651 0.5215344567 H 0.1116500000 0
C13_0 C 0.1673954902 0.3492766430 0.6434295775 C3 0.2632040000 2
H9_0 H 0.3847976271 0.3543628451 0.6287627267 H 0.1116500000 0
H10_0 H -0.0490629983 0.3189883520 0.6437440024 H 0.1116500000 0
N0_0 N 0.1592427078 0.4221882938 0.7189266406 N -0.5329660000 2
C14_0 C 0.0795619805 0.4985434076 0.7412171552 C3 0.4578075000 2
H11_0 H 0.2202541019 0.4185898646 0.7666919967 H 0.3155160000 0
C15_0 C 0.0785803153 0.5575175562 0.8291809982 C3 -0.2871177000 2
C16_0 C 0.0021294394 0.5258358426 0.6775516830 C3 -0.1888895000 2
C17_0 C 0.0024933587 0.6394849106 0.8485120673 C3 -0.0791469000 2
C20_0 C 0.1545121268 0.5350179895 0.9002260731 C3 0.5462276000 2
C18_0 C -0.0699561264 0.6078174349 0.6983346503 C3 -0.1116500000 2
H12_0 H 0.0030352374 0.4836565584 0.6095344645 H 0.1116500000 0
C19_0 C -0.0708458327 0.6654811141 0.7842521652 C3 -0.1116500000 2
H13_0 H 0.0019347355 0.6821362493 0.9163642440 H 0.1116500000 0
O0_0 O 0.1393796155 0.5926207236 0.9801300997 O2 -0.4429420000 3
O1_0 O 0.2296723787 0.4658299290 0.8869471846 O1 -0.4592050000 2
H14_0 H -0.1258147199 0.6278267475 0.6462378233 H 0.1116500000 0
H15_0 H -0.1297460636 0.7286115948 0.8011186091 H 0.1116500000 0
H16_0 H 0.1996357686 0.5752001667 1.0243016048 H 0.3386910000 0
H8_1 H 0.3091842247 -0.0947808550 0.3941917282 H 0.1116500000 0
C10_1 C 0.3048043336 -0.1755745343 0.4107500347 C3 -0.1660725000 2
C8_1 C 0.2664784387 -0.2101501643 0.5086369639 C3 0.0464775000 2
C12_1 C 0.3349447829 -0.2430252641 0.3329779997 C3 -0.1888895000 2
C7_1 C 0.2286345911 -0.1394964894 0.5941994578 C4 0.0455393400 3
C9_1 C 0.2599136510 -0.3151616517 0.5250188896 C3 -0.1660725000 2
C13_1 C 0.3281654117 -0.3483535427 0.3501378716 C3 0.2632040000 2
H10_1 H 0.3639157188 -0.2145625993 0.2574649700 H 0.1116500000 0
C6_1 C 0.3506852626 -0.0931145839 0.6375592632 C4 0.0455393400 3
H5_1 H 0.1489617678 -0.1824219304 0.6530449808 H 0.0084140800 0
H6_1 H 0.1835330149 -0.0760828834 0.5723758407 H 0.0084140800 0
C11_1 C 0.2892801621 -0.3839193916 0.4480611747 C3 -0.1888895000 2
H7_1 H 0.2245416133 -0.3450130998 0.6000976743 H 0.1116500000 0
N0_1 N 0.3519385492 -0.4119076125 0.2679342747 N -0.5329660000 2
C0_1 C 0.3053823610 -0.0368329380 0.7323977162 C3 0.0464775000 2
H3_1 H 0.4255716422 -0.0412659082 0.5831688480 H 0.0084140800 0
H4_1 H 0.4040534575 -0.1558207638 0.6506691237 H 0.0084140800 0
H9_1 H 0.2756055285 -0.4655369046 0.4644505077 H 0.1116500000 0
C14_1 C 0.4082752489 -0.5003958275 0.2540478649 C3 0.4578075000 2
H11_1 H 0.3244739685 -0.3902626190 0.2067715395 H 0.3155160000 0
C1_1 C 0.3379362999 0.0697731330 0.7374414996 C3 -0.1003135000 2
C2_1 C 0.2284810114 -0.0907903331 0.8177556624 C3 -0.1660725000 2
C15_1 C 0.4109413679 -0.5561992791 0.1644106504 C3 -0.2871177000 2
C16_1 C 0.4686337410 -0.5386211190 0.3233161923 C3 -0.1888895000 2
C3_1 C 0.2976417915 0.1213261079 0.8258760309 C3 -0.0204136000 2
H0_1 H 0.3971817409 0.1142195535 0.6725947839 H 0.1116500000 0
C4_1 C 0.1870229969 -0.0400381464 0.9059774668 C3 -0.0458910000 2
H1_1 H 0.2001302032 -0.1739644740 0.8159943316 H 0.1116500000 0
C17_1 C 0.4757244774 -0.6438577762 0.1473180685 C3 -0.0791469000 2
C20_1 C 0.3464928704 -0.5255986413 0.0892303161 C3 0.5462276000 2
C18_1 C 0.5322750393 -0.6249712760 0.3037606974 C3 -0.1116500000 2
H12_1 H 0.4681782345 -0.4986765913 0.3922936665 H 0.1116500000 0
C5_1 C 0.2220914970 0.0662702162 0.9109124989 C3 -0.0204136000 2
Cl1_1 Cl 0.3437130938 0.2520472144 0.8308081457 Cl -0.0453454000 0
H2_1 H 0.1274734448 -0.0826519660 0.9717468777 H 0.1116500000 0
C19_1 C 0.5375963546 -0.6781667439 0.2151822081 C3 -0.1116500000 2
H13_1 H 0.4754737249 -0.6844080585 0.0785604688 H 0.1116500000 0
O0_1 O 0.3514508809 -0.5874866053 0.0129732002 O2 -0.4429420000 3
O1_1 O 0.2895677529 -0.4465674575 0.0961806447 O1 -0.4592050000 2
H14_1 H 0.5791682993 -0.6506426613 0.3587882965 H 0.1116500000 0
Cl0_1 Cl 0.1743566712 0.1279718214 1.0212652591 Cl -0.0453454000 0
H15_1 H 0.5905496281 -0.7445896633 0.1990768728 H 0.1116500000 0
H16_1 H 0.3018725717 -0.5625377880 -0.0354960928 H 0.3386910000 0
#END
#############################################################################################
# Avant-garde Materials Simulation           
# XXIII NEUMANN/KENDRICK/LEUSEN Z'=1and2, RANK 70, ENERGY -150.95135934026496 kcal/mol/atom
#############################################################################################

data_rank_000070
_symmetry_cell_setting monoclinic
_symmetry_space_group_name_H-M 'P 2_1/c'
_symmetry_Int_Tables_number 14
loop_
_symmetry_equiv_pos_site_id
_symmetry_equiv_pos_as_xyz
1 x,y,z
2 -x,y+1/2,-z+1/2
3 -x,-y,-z
4 x,-y+1/2,z+1/2
_cell_length_a 12.8000870467
_cell_length_b 10.4871011121
_cell_length_c 16.4585353830
_cell_angle_alpha 90.0000000000
_cell_angle_beta 57.4257312548
_cell_angle_gamma 90.0000000000
loop_
_atom_site_label
_atom_site_type_symbol
_atom_site_fract_x
_atom_site_fract_y
_atom_site_fract_z
_atom_site_fftype
_atom_site_charge
_atom_site_hybridization
C0_0 C -1.2752659255 0.2655226422 0.9261290357 C3 0.0464775000 2
C1_0 C -1.3290922870 0.3356185272 0.8856094950 C3 -0.1003135000 2
C2_0 C -1.2961309137 0.1336252692 0.9379121740 C3 -0.1660725000 2
C6_0 C -1.1994259788 0.3284360055 0.9597190494 C4 0.0455393400 3
C3_0 C -1.4012492130 0.2752847548 0.8567797598 C3 -0.0204136000 2
H0_0 H -1.3151301888 0.4383463885 0.8756509469 H 0.1116500000 0
C4_0 C -1.3677545411 0.0729039138 0.9093876247 C3 -0.0458910000 2
H1_0 H -1.2550380745 0.0772644408 0.9694774665 H 0.1116500000 0
C7_0 C -1.2784420486 0.3645664145 1.0678380614 C4 0.0455393400 3
H3_0 H -1.1261171884 0.2620906428 0.9482820888 H 0.0084140800 0
H4_0 H -1.1528161218 0.4138798392 0.9167201357 H 0.0084140800 0
C5_0 C -1.4212879588 0.1433458016 0.8689790501 C3 -0.0204136000 2
Cl1_0 Cl -1.4658049533 0.3648437324 0.8065881070 Cl -0.0453454000 0
H2_0 H -1.3822473738 -0.0296972321 0.9173646415 H 0.1116500000 0
C8_0 C -1.2012005967 0.3857346571 1.1104777000 C3 0.0464775000 2
H5_0 H -1.3348487956 0.4491524357 1.0776899685 H 0.0084140800 0
H6_0 H -1.3440891273 0.2863174361 1.1075615178 H 0.0084140800 0
Cl0_0 Cl -1.5134476493 0.0666304217 0.8371940978 Cl -0.0453454000 0
C9_0 C -1.1411545003 0.2813597996 1.1213848834 C3 -0.1660725000 2
C10_0 C -1.1882682579 0.5052556657 1.1418660270 C3 -0.1660725000 2
C11_0 C -1.0715467542 0.2947741046 1.1626659261 C3 -0.1888895000 2
H7_0 H -1.1525520423 0.1867055798 1.0995858327 H 0.1116500000 0
C12_0 C -1.1181852540 0.5202180688 1.1831924001 C3 -0.1888895000 2
H8_0 H -1.2348151138 0.5880371190 1.1351552971 H 0.1116500000 0
C13_0 C -1.0591668071 0.4150392787 1.1938214293 C3 0.2632040000 2
H9_0 H -1.0294375805 0.2114244150 1.1732642765 H 0.1116500000 0
H10_0 H -1.1097944136 0.6138431791 1.2080070312 H 0.1116500000 0
N0_0 N -0.9938232367 0.4301523192 1.2403449234 N -0.5329660000 2
C14_0 C -0.8812394989 0.3779163822 1.2119921902 C3 0.4578075000 2
H11_0 H -1.0372003670 0.4746700913 1.3058831029 H 0.3155160000 0
C15_0 C -0.8345068904 0.3780553875 1.2741572177 C3 -0.2871177000 2
C16_0 C -0.8042319481 0.3260184920 1.1182522496 C3 -0.1888895000 2
C17_0 C -0.7152125804 0.3280521907 1.2400750564 C3 -0.0791469000 2
C20_0 C -0.9066895399 0.4292860616 1.3718877042 C3 0.5462276000 2
C18_0 C -0.6879642546 0.2781202863 1.0875600120 C3 -0.1116500000 2
H12_0 H -0.8366914321 0.3264827175 1.0692152309 H 0.1116500000 0
C19_0 C -0.6418618651 0.2783068829 1.1481725741 C3 -0.1116500000 2
H13_0 H -0.6814774108 0.3301489047 1.2882633514 H 0.1116500000 0
O0_0 O -0.8573852700 0.4153427221 1.4246349094 O2 -0.4429420000 3
O1_0 O -1.0102515186 0.4840546390 1.4055544262 O1 -0.4592050000 2
H14_0 H -0.6313469591 0.2410212540 1.0143964435 H 0.1116500000 0
H15_0 H -0.5500356427 0.2406698581 1.1231880737 H 0.1116500000 0
H16_0 H -0.9139024763 0.4554480689 1.4915240332 H 0.3386910000 0
#END
#############################################################################################
# Avant-garde Materials Simulation           
# XXIII NEUMANN/KENDRICK/LEUSEN Z'=1and2, RANK 71, ENERGY -150.95094526999335 kcal/mol/atom
#############################################################################################

data_rank_000071
_symmetry_cell_setting triclinic
_symmetry_space_group_name_H-M 'P -1'
_symmetry_Int_Tables_number 2
loop_
_symmetry_equiv_pos_site_id
_symmetry_equiv_pos_as_xyz
1 x,y,z
2 -x,-y,-z
_cell_length_a 10.1490057245
_cell_length_b 12.7392535180
_cell_length_c 15.0605682129
_cell_angle_alpha 90.8439017617
_cell_angle_beta 81.5070102128
_cell_angle_gamma 109.9700348135
loop_
_atom_site_label
_atom_site_type_symbol
_atom_site_fract_x
_atom_site_fract_y
_atom_site_fract_z
_atom_site_fftype
_atom_site_charge
_atom_site_hybridization
C0_0 C 0.4933546810 0.7440552473 0.9840928515 C3 0.0464775000 2
C1_0 C 0.5304670642 0.6642310660 1.0274170886 C3 -0.1003135000 2
C2_0 C 0.3838302823 0.7780421321 1.0283683033 C3 -0.1660725000 2
C6_0 C 0.5691890740 0.7962162458 0.8931762757 C4 0.0455393400 3
C3_0 C 0.4602777537 0.6199753564 1.1128856643 C3 -0.0204136000 2
H0_0 H 0.6143306850 0.6350529863 0.9950831744 H 0.1116500000 0
C4_0 C 0.3142372604 0.7353146746 1.1135120972 C3 -0.0458910000 2
H1_0 H 0.3517993316 0.8390481002 0.9953726641 H 0.1116500000 0
C7_0 C 0.6612798437 0.9204792832 0.8994207155 C4 0.0455393400 3
H3_0 H 0.6349292668 0.7491010476 0.8610210762 H 0.0084140800 0
H4_0 H 0.4901848178 0.7915246736 0.8490468834 H 0.0084140800 0
C5_0 C 0.3525715468 0.6562073843 1.1567844018 C3 -0.0204136000 2
Cl1_0 Cl 0.5079263826 0.5206281526 1.1639946477 Cl -0.0453454000 0
H2_0 H 0.2300773200 0.7626555949 1.1477262793 H 0.1116500000 0
C8_0 C 0.7044022004 0.9876941941 0.8118256951 C3 0.0464775000 2
H5_0 H 0.6000842109 0.9591698347 0.9473567702 H 0.0084140800 0
H6_0 H 0.7558443653 0.9248580670 0.9289002162 H 0.0084140800 0
Cl0_0 Cl 0.2675802516 0.6059158327 1.2628696294 Cl -0.0453454000 0
C9_0 C 0.6062688790 1.0249008732 0.7771854483 C3 -0.1660725000 2
C10_0 C 0.8421354885 1.0197677975 0.7642713196 C3 -0.1660725000 2
C11_0 C 0.6445671517 1.0918712740 0.6992843754 C3 -0.1888895000 2
H7_0 H 0.4982294908 1.0033249806 0.8127959233 H 0.1116500000 0
C12_0 C 0.8824652785 1.0874212477 0.6858283008 C3 -0.1888895000 2
H8_0 H 0.9223216271 0.9938238521 0.7892761443 H 0.1116500000 0
C13_0 C 0.7838570476 1.1249041289 0.6521038212 C3 0.2632040000 2
H9_0 H 0.5672534973 1.1220039759 0.6752515154 H 0.1116500000 0
H10_0 H 0.9927703211 1.1149735344 0.6543978811 H 0.1116500000 0
N0_0 N 0.8153369469 1.1997674326 0.5785526873 N -0.5329660000 2
C14_0 C 0.9175753535 1.2222794331 0.5040098704 C3 0.4578075000 2
H11_0 H 0.7545909505 1.2500640244 0.5803508189 H 0.3155160000 0
C15_0 C 0.9367304110 1.3148230898 0.4442217631 C3 -0.2871177000 2
C16_0 C 1.0032474340 1.1556450342 0.4806894119 C3 -0.1888895000 2
C17_0 C 1.0380939406 1.3356178077 0.3658981101 C3 -0.0791469000 2
C20_0 C 0.8548663989 1.3901602350 0.4621513314 C3 0.5462276000 2
C18_0 C 1.1025511834 1.1790457830 0.4032600790 C3 -0.1116500000 2
H12_0 H 0.9892084589 1.0836414433 0.5236197798 H 0.1116500000 0
C19_0 C 1.1212565011 1.2695417667 0.3449827802 C3 -0.1116500000 2
H13_0 H 1.0500080141 1.4063477080 0.3219483029 H 0.1116500000 0
O0_0 O 0.8900851339 1.4761729766 0.4047125049 O2 -0.4429420000 3
O1_0 O 0.7574598189 1.3751910763 0.5280822513 O1 -0.4592050000 2
H14_0 H 1.1662326397 1.1255713842 0.3874912148 H 0.1116500000 0
H15_0 H 1.2015648588 1.2888346883 0.2852501326 H 0.1116500000 0
H16_0 H 0.8228095894 1.5208966856 0.4197580998 H 0.3386910000 0
H8_1 H 0.7384865323 0.8912101530 1.0946248409 H 0.1116500000 0
C10_1 C 0.7481090217 0.9159307974 1.1637719106 C3 -0.1660725000 2
C8_1 C 0.7976047875 1.0295616194 1.1830546064 C3 0.0464775000 2
C12_1 C 0.7071623869 0.8328180712 1.2315977066 C3 -0.1888895000 2
C7_1 C 0.8449653262 1.1203920041 1.1103724347 C4 0.0455393400 3
C9_1 C 0.8065912966 1.0570657303 1.2730215289 C3 -0.1660725000 2
C13_1 C 0.7155106444 0.8612394469 1.3215618407 C3 0.2632040000 2
H10_1 H 0.6672167810 0.7449364498 1.2155059555 H 0.1116500000 0
C6_1 C 1.0083724720 1.1674250436 1.0838550955 C4 0.0455393400 3
H5_1 H 0.8087179681 1.1899436824 1.1327943117 H 0.0084140800 0
H6_1 H 0.7969182281 1.0884028076 1.0501068505 H 0.0084140800 0
C11_1 C 0.7673618725 0.9748793854 1.3412982645 C3 -0.1888895000 2
H7_1 H 0.8474571927 1.1446546325 1.2903021546 H 0.1116500000 0
N0_1 N 0.6779557408 0.7755617509 1.3875552388 N -0.5329660000 2
C0_1 C 1.0584406640 1.2699429630 1.0221437449 C3 0.0464775000 2
H3_1 H 1.0432756350 1.1010776191 1.0518601212 H 0.0084140800 0
H4_1 H 1.0568578340 1.1877089148 1.1454642062 H 0.0084140800 0
H9_1 H 0.7804331233 0.9992068860 1.4099301462 H 0.1116500000 0
C14_1 C 0.6045122227 0.7700558994 1.4727058392 C3 0.4578075000 2
H11_1 H 0.7060450043 0.7066760778 1.3720665201 H 0.3155160000 0
C1_1 C 1.0474761351 1.2605545921 0.9306088189 C3 -0.1003135000 2
C2_1 C 1.1132732881 1.3770185861 1.0554609975 C3 -0.1660725000 2
C15_1 C 0.5860690484 0.6795716804 1.5340040670 C3 -0.2871177000 2
C16_1 C 0.5399635602 0.8495605048 1.5017606436 C3 -0.1888895000 2
C3_1 C 1.0903358761 1.3554729073 0.8734529375 C3 -0.0204136000 2
H0_1 H 1.0061342063 1.1787479753 0.9019447871 H 0.1116500000 0
C4_1 C 1.1562932920 1.4721437938 0.9990359633 C3 -0.0458910000 2
H1_1 H 1.1222799276 1.3866801605 1.1266794301 H 0.1116500000 0
C17_1 C 0.5051426916 0.6724629138 1.6196436637 C3 -0.0791469000 2
C20_1 C 0.6515656646 0.5945439474 1.5112105139 C3 0.5462276000 2
C18_1 C 0.4626610482 0.8408394999 1.5867865498 C3 -0.1116500000 2
H12_1 H 0.5488562280 0.9174809026 1.4558162273 H 0.1116500000 0
C5_1 C 1.1453498191 1.4619473631 0.9078703002 C3 -0.0204136000 2
Cl1_1 Cl 1.0753822651 1.3407704882 0.7613340295 Cl -0.0453454000 0
H2_1 H 1.1986941996 1.5551371004 1.0250969636 H 0.1116500000 0
C19_1 C 0.4446302143 0.7522487729 1.6467680325 C3 -0.1116500000 2
H13_1 H 0.4914365668 0.6019265150 1.6643323994 H 0.1116500000 0
O0_1 O 0.6248118071 0.5146984840 1.5737034408 O2 -0.4429420000 3
O1_1 O 0.7290353511 0.5963052854 1.4373259915 O1 -0.4592050000 2
H14_1 H 0.4137729340 0.9032510294 1.6068790521 H 0.1116500000 0
Cl0_1 Cl 1.2011809837 1.5799419334 0.8380870106 Cl -0.0453454000 0
H15_1 H 0.3830836478 0.7459464711 1.7133266574 H 0.1116500000 0
H16_1 H 0.6769767966 0.4604766577 1.5527349473 H 0.3386910000 0
#END
#############################################################################################
# Avant-garde Materials Simulation           
# XXIII NEUMANN/KENDRICK/LEUSEN Z'=1and2, RANK 72, ENERGY -150.95062387302863 kcal/mol/atom
#############################################################################################

data_rank_000072
_symmetry_cell_setting triclinic
_symmetry_space_group_name_H-M 'P -1'
_symmetry_Int_Tables_number 2
loop_
_symmetry_equiv_pos_site_id
_symmetry_equiv_pos_as_xyz
1 x,y,z
2 -x,-y,-z
_cell_length_a 9.6994777207
_cell_length_b 10.0854093689
_cell_length_c 21.0088298072
_cell_angle_alpha 87.5217904427
_cell_angle_beta 96.9258056170
_cell_angle_gamma 64.6442804293
loop_
_atom_site_label
_atom_site_type_symbol
_atom_site_fract_x
_atom_site_fract_y
_atom_site_fract_z
_atom_site_fftype
_atom_site_charge
_atom_site_hybridization
C0_0 C 0.7569765021 0.2223536163 0.4794032112 C3 0.0464775000 2
C1_0 C 0.6009660781 0.2793715715 0.4862153032 C3 -0.1003135000 2
C2_0 C 0.8632180431 0.2144589497 0.5325641675 C3 -0.1660725000 2
C6_0 C 0.8096594670 0.1649126806 0.4172863407 C4 0.0455393400 3
C3_0 C 0.5529623894 0.3219803507 0.5451157663 C3 -0.0204136000 2
H0_0 H 0.5144292551 0.2890013046 0.4457103544 H 0.1116500000 0
C4_0 C 0.8171791625 0.2550166080 0.5918584512 C3 -0.0458910000 2
H1_0 H 0.9846254981 0.1745627013 0.5276678174 H 0.1116500000 0
C7_0 C 0.7843762453 0.2833504131 0.3624915117 C4 0.0455393400 3
H3_0 H 0.9330429444 0.0880928401 0.4274663086 H 0.0084140800 0
H4_0 H 0.7483353093 0.1003346133 0.3998329106 H 0.0084140800 0
C5_0 C 0.6620632029 0.3065689650 0.5987620040 C3 -0.0204136000 2
Cl1_0 Cl 0.3592988953 0.3909803299 0.5507900607 Cl -0.0453454000 0
H2_0 H 0.9011864747 0.2457173464 0.6333051485 H 0.1116500000 0
C8_0 C 0.8519094082 0.2168454730 0.3039954421 C3 0.0464775000 2
H5_0 H 0.6603002124 0.3557722555 0.3490897321 H 0.0084140800 0
H6_0 H 0.8383214791 0.3535133645 0.3805735210 H 0.0084140800 0
Cl0_0 Cl 0.6075031294 0.3470237453 0.6737857176 Cl -0.0453454000 0
C9_0 C 1.0112537302 0.1288811687 0.3079139394 C3 -0.1660725000 2
C10_0 C 0.7600424883 0.2403375124 0.2439328971 C3 -0.1660725000 2
[truncated: 164,632 more chars]
