# Supplementary material for: Report on the sixth blind test of organic crystal structure prediction methods
Source: Acta Crystallogr B Struct Sci Cryst Eng Mater. 2016 Aug 1;72(Pt 4):439–59. doi: 10.1107/S2052520616007447 (PMC4971545; doi:10.1107/S2052520616007447)
Supplement: Supplementary file 2 [file b-72-00439-sup2.zip › Group_14_Neumann_Kendrick_Leusen/XXIV-1_Neumann_Kendrick_Leusen.cif]

##################################################################################
# Avant-garde Materials Simulation           
# XXIV NEUMANN/KENDRICK/LEUSEN, RANK 1, ENERGY -133.86194927478684 kcal/mol/atom
##################################################################################

data_rank_000001
_symmetry_cell_setting orthorhombic
_symmetry_space_group_name_H-M 'P 2_1 2_1 2_1'
_symmetry_Int_Tables_number 19
loop_
_symmetry_equiv_pos_site_id
_symmetry_equiv_pos_as_xyz
1 x,y,z
2 -x+1/2,-y,z+1/2
3 -x,y+1/2,-z+1/2
4 x+1/2,-y+1/2,-z
_cell_length_a 3.9744184494
_cell_length_b 10.2074473283
_cell_length_c 21.3977083214
_cell_angle_alpha 90.0000000000
_cell_angle_beta 90.0000000000
_cell_angle_gamma 90.0000000000
loop_
_atom_site_label
_atom_site_type_symbol
_atom_site_fract_x
_atom_site_fract_y
_atom_site_fract_z
_atom_site_fftype
_atom_site_charge
_atom_site_hybridization
O0_0 O 0.5089224689 0.3507542507 0.6287435573 O2 -0.5863560000 3
C0_0 C 0.3653713849 0.3599770282 0.6847527296 C3 0.6524823000 2
H2_0 H 0.6012337318 0.4373230786 0.6126945999 H 0.4267860000 0
O1_0 O 0.2575150603 0.2582273457 0.7104254314 O1 -0.5365640000 2
C1_0 C 0.3363313486 0.4872702676 0.7150488445 C3 -0.2514093000 2
C2_0 C 0.1968118415 0.4988857788 0.7724259643 C3 0.0750018000 2
H0_0 H 0.4290451841 0.5744397265 0.6912293945 H 0.1707640000 0
S0_0 S 0.0556421259 0.3667484600 0.8160243456 S2 0.0191544000 3
H1_0 H 0.1799312114 0.5955277230 0.7937723783 H 0.1169840000 0
C3_0 C -0.1025496694 0.4465700212 0.8840619728 C3 0.4107048000 2
N0_0 N -0.1102475498 0.3693705492 0.9337509273 N -0.6099530000 2
N1_0 N -0.2169437559 0.5676411708 0.8845614872 N -0.6099530000 2
H3_0 H -0.2098425864 0.3987899300 0.9761799766 H 0.4306200000 0
H4_0 H -0.0183271168 0.2749223721 0.9310249090 H 0.4306200000 0
H5_0 H -0.3270928648 0.6062857196 0.9247812672 H 0.4306200000 0
H6_0 H -0.2274759707 0.6260631071 0.8451718180 H 0.4306200000 0
H1_2 H 1.0198088821 0.4027358019 0.5248991590 H 0.4863990000 0
O0_2 O 1.0080695826 0.3329008038 0.4927888256 O2 -0.9727980000 3
H0_2 H 1.2138386347 0.2755946726 0.4960087054 H 0.4863990000 0
Cl0_1 Cl 0.8689525078 0.5744594036 0.5732035987 Cl -0.8682040000 0
#END
##################################################################################
# Avant-garde Materials Simulation           
# XXIV NEUMANN/KENDRICK/LEUSEN, RANK 2, ENERGY -133.85534861169629 kcal/mol/atom
##################################################################################

data_rank_000002
_symmetry_cell_setting monoclinic
_symmetry_space_group_name_H-M 'P 2_1/c'
_symmetry_Int_Tables_number 14
loop_
_symmetry_equiv_pos_site_id
_symmetry_equiv_pos_as_xyz
1 x,y,z
2 -x,y+1/2,-z+1/2
3 -x,-y,-z
4 x,-y+1/2,z+1/2
_cell_length_a 4.0982737654
_cell_length_b 20.9246360469
_cell_length_c 9.9676661636
_cell_angle_alpha 90.0000000000
_cell_angle_beta 81.4131247161
_cell_angle_gamma 90.0000000000
loop_
_atom_site_label
_atom_site_type_symbol
_atom_site_fract_x
_atom_site_fract_y
_atom_site_fract_z
_atom_site_fftype
_atom_site_charge
_atom_site_hybridization
O0_0 O -1.2263140669 0.4378769867 0.5821333674 O2 -0.5863560000 3
C0_0 C -1.1995096372 0.4766220352 0.6852988468 C3 0.6524823000 2
H2_0 H -1.1109800292 0.3942352623 0.5880243540 H 0.4267860000 0
O1_0 O -1.0581607422 0.4620489911 0.7837326942 O1 -0.5365640000 2
C1_0 C -1.3543531310 0.5388439397 0.6753999175 C3 -0.2514093000 2
C2_0 C -1.3790610625 0.5827828786 0.7753859340 C3 0.0750018000 2
H0_0 H -1.4607925490 0.5496409451 0.5842210341 H 0.1707640000 0
S0_0 S -1.2288962279 0.5714603778 0.9271961873 S2 0.0191544000 3
H1_0 H -1.5022273405 0.6277557329 0.7593928075 H 0.1169840000 0
C3_0 C -1.3692429322 0.6404498995 1.0202057444 C3 0.4107048000 2
N0_0 N -1.3028407330 0.6401567771 1.1465891577 N -0.6099530000 2
N1_0 N -1.5267150541 0.6890394470 0.9749430591 N -0.6099530000 2
H3_0 H -1.3508049566 0.6801056479 1.2045016819 H 0.4306200000 0
H4_0 H -1.1706501668 0.6031373182 1.1825258095 H 0.4306200000 0
H5_0 H -1.6204805928 0.7238735983 1.0440258788 H 0.4306200000 0
H6_0 H -1.5843443763 0.6925359979 0.8787745038 H 0.4306200000 0
O0_2 O -0.9335981074 0.3287627430 0.5673696997 O2 -0.9727980000 3
H0_2 H -0.9673465728 0.3126033747 0.4772343870 H 0.4863990000 0
H1_2 H -1.0086989321 0.2942347883 0.6330438038 H 0.4863990000 0
Cl0_1 Cl -1.1325233105 0.2761762423 0.2878968961 Cl -0.8682040000 0
#END
##################################################################################
# Avant-garde Materials Simulation           
# XXIV NEUMANN/KENDRICK/LEUSEN, RANK 3, ENERGY -133.85353935399891 kcal/mol/atom
##################################################################################

data_rank_000003
_symmetry_cell_setting monoclinic
_symmetry_space_group_name_H-M 'P 2_1/c'
_symmetry_Int_Tables_number 14
loop_
_symmetry_equiv_pos_site_id
_symmetry_equiv_pos_as_xyz
1 x,y,z
2 -x,y+1/2,-z+1/2
3 -x,-y,-z
4 x,-y+1/2,z+1/2
_cell_length_a 5.0470605669
_cell_length_b 22.9041272288
_cell_length_c 7.5207135069
_cell_angle_alpha 90.0000000000
_cell_angle_beta 102.0617842811
_cell_angle_gamma 90.0000000000
loop_
_atom_site_label
_atom_site_type_symbol
_atom_site_fract_x
_atom_site_fract_y
_atom_site_fract_z
_atom_site_fftype
_atom_site_charge
_atom_site_hybridization
O0_0 O -0.3054999596 0.4408762195 0.6551734571 O2 -0.5863560000 3
C0_0 C -0.1022569605 0.4764336737 0.7236575151 C3 0.6524823000 2
H2_0 H -0.2720550794 0.3978782630 0.6974669194 H 0.4267860000 0
O1_0 O 0.1042735796 0.4613173420 0.8366338141 O1 -0.5365640000 2
C1_0 C -0.1396962947 0.5357898086 0.6521931961 C3 -0.2514093000 2
C2_0 C 0.0404382580 0.5791368001 0.7056304545 C3 0.0750018000 2
H0_0 H -0.3200620623 0.5447969335 0.5480893291 H 0.1707640000 0
S0_0 S 0.3344334400 0.5705903416 0.8690149015 S2 0.0191544000 3
H1_0 H -0.0034874306 0.6217799411 0.6413442221 H 0.1169840000 0
C3_0 C 0.4816078200 0.6407526942 0.8800373416 C3 0.4107048000 2
N0_0 N 0.7199182786 0.6437181868 0.9941853227 N -0.6099530000 2
N1_0 N 0.3777512874 0.6872030028 0.7858899260 N -0.6099530000 2
H3_0 H 0.8167245818 0.6832688149 1.0157204670 H 0.4306200000 0
H4_0 H 0.8042680397 0.6070072299 1.0651841738 H 0.4306200000 0
H5_0 H 0.4925550080 0.7244684665 0.8015460890 H 0.4306200000 0
H6_0 H 0.1919086493 0.6892401522 0.6997931049 H 0.4306200000 0
O0_2 O -0.2673698285 0.3320792587 0.7301474063 O2 -0.9727980000 3
H0_2 H -0.4492862563 0.3191688481 0.6637859057 H 0.4863990000 0
H1_2 H -0.1343415170 0.3139840605 0.6658012289 H 0.4863990000 0
Cl0_1 Cl -0.8338491490 0.2859222968 0.5297875150 Cl -0.8682040000 0
#END
##################################################################################
# Avant-garde Materials Simulation           
# XXIV NEUMANN/KENDRICK/LEUSEN, RANK 4, ENERGY -133.84686097596392 kcal/mol/atom
##################################################################################

data_rank_000004
_symmetry_cell_setting monoclinic
_symmetry_space_group_name_H-M 'P 2_1/c'
_symmetry_Int_Tables_number 14
loop_
_symmetry_equiv_pos_site_id
_symmetry_equiv_pos_as_xyz
1 x,y,z
2 -x,y+1/2,-z+1/2
3 -x,-y,-z
4 x,-y+1/2,z+1/2
_cell_length_a 10.5424572877
_cell_length_b 11.2178842703
_cell_length_c 7.3867292919
_cell_angle_alpha 90.0000000000
_cell_angle_beta 98.9861851432
_cell_angle_gamma 90.0000000000
loop_
_atom_site_label
_atom_site_type_symbol
_atom_site_fract_x
_atom_site_fract_y
_atom_site_fract_z
_atom_site_fftype
_atom_site_charge
_atom_site_hybridization
O0_0 O -0.6249535663 0.8887111388 -0.9997119103 O2 -0.5863560000 3
C0_0 C -0.5546570832 0.7945830785 -1.0286780849 C3 0.6524823000 2
H2_0 H -0.7129194491 0.8681274504 -0.9619233743 H 0.4267860000 0
O1_0 O -0.5908112597 0.6890429585 -1.0195983203 O1 -0.5365640000 2
C1_0 C -0.4280255310 0.8246747483 -1.0714461417 C3 -0.2514093000 2
C2_0 C -0.3392919671 0.7418659847 -1.0959214456 C3 0.0750018000 2
H0_0 H -0.4043193596 0.9187446626 -1.0793837713 H 0.1707640000 0
S0_0 S -0.3627110312 0.5897370146 -1.0817119471 S2 0.0191544000 3
H1_0 H -0.2459484075 0.7736341752 -1.1221607678 H 0.1169840000 0
C3_0 C -0.2173009138 0.5318383567 -1.1358840523 C3 0.4107048000 2
N0_0 N -0.1309976515 0.5925345135 -1.2106607117 N -0.6099530000 2
N1_0 N -0.2024878637 0.4162102381 -1.1028138439 N -0.6099530000 2
H3_0 H -0.0511718170 0.5469363600 -1.2358586483 H 0.4306200000 0
H4_0 H -0.1307444237 0.6830923188 -1.2263285825 H 0.4306200000 0
H5_0 H -0.1257189706 0.3729688030 -1.1425680368 H 0.4306200000 0
H6_0 H -0.2733563560 0.3676599439 -1.0526901664 H 0.4306200000 0
O0_2 O -0.8451324774 0.8656979824 -0.8968097819 O2 -0.9727980000 3
H0_2 H -0.8559864676 0.9453849328 -0.8437049420 H 0.4863990000 0
H1_2 H -0.9166643395 0.8621156399 -1.0023582168 H 0.4863990000 0
Cl0_1 Cl -0.9344990559 1.1210953599 -0.7774530469 Cl -0.8682040000 0
#END
##################################################################################
# Avant-garde Materials Simulation           
# XXIV NEUMANN/KENDRICK/LEUSEN, RANK 5, ENERGY -133.83555102503118 kcal/mol/atom
##################################################################################

data_rank_000005
_symmetry_cell_setting orthorhombic
_symmetry_space_group_name_H-M 'P b c a'
_symmetry_Int_Tables_number 61
loop_
_symmetry_equiv_pos_site_id
_symmetry_equiv_pos_as_xyz
1 x,y,z
2 -x+1/2,-y,z+1/2
3 -x,y+1/2,-z+1/2
4 x+1/2,-y+1/2,-z
5 -x,-y,-z
6 x+1/2,y,-z+1/2
7 x,-y+1/2,z+1/2
8 -x+1/2,y+1/2,z
_cell_length_a 7.9325749164
_cell_length_b 12.2150451754
_cell_length_c 18.0237075361
_cell_angle_alpha 90.0000000000
_cell_angle_beta 90.0000000000
_cell_angle_gamma 90.0000000000
loop_
_atom_site_label
_atom_site_type_symbol
_atom_site_fract_x
_atom_site_fract_y
_atom_site_fract_z
_atom_site_fftype
_atom_site_charge
_atom_site_hybridization
O0_0 O 0.9280186046 0.3724706005 0.5077491801 O2 -0.5863560000 3
C0_0 C 0.9595179723 0.3296091684 0.5741531575 C3 0.6524823000 2
H2_0 H 0.8464893869 0.4382230819 0.5149376010 H 0.4267860000 0
O1_0 O 0.8961819754 0.3657568978 0.6326674107 O1 -0.5365640000 2
C1_0 C 1.0740052687 0.2365211520 0.5753521509 C3 -0.2514093000 2
C2_0 C 1.1149960206 0.1874857149 0.6400244882 C3 0.0750018000 2
H0_0 H 1.1289695337 0.2076334212 0.5236852965 H 0.1707640000 0
S0_0 S 1.0383596229 0.2323613732 0.7248425999 S2 0.0191544000 3
H1_0 H 1.2040391097 0.1196636470 0.6404263536 H 0.1169840000 0
C3_0 C 1.1165189975 0.1309071199 0.7861448940 C3 0.4107048000 2
N0_0 N 1.1137618809 0.1620776124 0.8564574401 N -0.6099530000 2
N1_0 N 1.1670263201 0.0322397964 0.7651171605 N -0.6099530000 2
H3_0 H 1.1549785373 0.1120115011 0.8989218168 H 0.4306200000 0
H4_0 H 1.0763180358 0.2405366214 0.8694194018 H 0.4306200000 0
H5_0 H 1.1844532036 -0.0261422059 0.8056011706 H 0.4306200000 0
H6_0 H 1.1350842852 0.0014571718 0.7137126895 H 0.4306200000 0
O0_2 O 0.7219866285 0.5309055104 0.5313398341 O2 -0.9727980000 3
H0_2 H 0.6706587300 0.5608194176 0.4849195726 H 0.4863990000 0
H1_2 H 0.6279212919 0.4947741110 0.5592906429 H 0.4863990000 0
Cl0_1 Cl 0.9493285163 0.0941829727 0.3852661486 Cl -0.8682040000 0
#END
##################################################################################
# Avant-garde Materials Simulation           
# XXIV NEUMANN/KENDRICK/LEUSEN, RANK 6, ENERGY -133.83225505558008 kcal/mol/atom
##################################################################################

data_rank_000006
_symmetry_cell_setting triclinic
_symmetry_space_group_name_H-M 'P -1'
_symmetry_Int_Tables_number 2
loop_
_symmetry_equiv_pos_site_id
_symmetry_equiv_pos_as_xyz
1 x,y,z
2 -x,-y,-z
_cell_length_a 5.0457912033
_cell_length_b 7.4929449692
_cell_length_c 12.8735581012
_cell_angle_alpha 112.7380255390
_cell_angle_beta 74.1457740410
_cell_angle_gamma 101.8089213390
loop_
_atom_site_label
_atom_site_type_symbol
_atom_site_fract_x
_atom_site_fract_y
_atom_site_fract_z
_atom_site_fftype
_atom_site_charge
_atom_site_hybridization
O0_0 O 0.2693146792 0.5747721526 0.8686015316 O2 -0.5863560000 3
C0_0 C 0.4254383873 0.6869874415 0.9427008365 C3 0.6524823000 2
H2_0 H 0.3561431655 0.5683795694 0.7839776063 H 0.4267860000 0
O1_0 O 0.6495802413 0.7835418919 0.9166677255 O1 -0.5365640000 2
C1_0 C 0.3147991302 0.6878302800 1.0601558895 C3 -0.2514093000 2
C2_0 C 0.4422067361 0.7952626874 1.1479929840 C3 0.0750018000 2
H0_0 H 0.1240233590 0.5952645796 1.0774253143 H 0.1707640000 0
S0_0 S 0.7485119587 0.9460019683 1.1329520081 S2 0.0191544000 3
H1_0 H 0.3474230467 0.7828420764 1.2323129333 H 0.1169840000 0
C3_0 C 0.8030695438 1.0492105390 1.2750241449 C3 0.4107048000 2
N0_0 N 1.0403949473 1.1634238665 1.2841284877 N -0.6099530000 2
N1_0 N 0.6324007208 1.0219745846 1.3671048348 N -0.6099530000 2
H3_0 H 1.0869055299 1.2334039399 1.3636822303 H 0.4306200000 0
H4_0 H 1.1721678075 1.1910053748 1.2130248700 H 0.4306200000 0
H5_0 H 0.6962908088 1.0918699818 1.4441668915 H 0.4306200000 0
H6_0 H 0.4482729980 0.9341708234 1.3667574248 H 0.4306200000 0
O0_2 O 0.4533732655 0.5361699801 0.6562297903 O2 -0.9727980000 3
H0_2 H 0.2949377985 0.4580900988 0.6215463139 H 0.4863990000 0
H1_2 H 0.6035593481 0.4491242895 0.6242423382 H 0.4863990000 0
Cl0_1 Cl -0.0799750853 0.2736284840 0.5781292915 Cl -0.8682040000 0
#END
##################################################################################
# Avant-garde Materials Simulation           
# XXIV NEUMANN/KENDRICK/LEUSEN, RANK 7, ENERGY -133.83046487494661 kcal/mol/atom
##################################################################################

data_rank_000007
_symmetry_cell_setting monoclinic
_symmetry_space_group_name_H-M 'P 2_1/c'
_symmetry_Int_Tables_number 14
loop_
_symmetry_equiv_pos_site_id
_symmetry_equiv_pos_as_xyz
1 x,y,z
2 -x,y+1/2,-z+1/2
3 -x,-y,-z
4 x,-y+1/2,z+1/2
_cell_length_a 5.1340034781
_cell_length_b 12.2518144774
_cell_length_c 14.0089397128
_cell_angle_alpha 90.0000000000
_cell_angle_beta 104.4316660172
_cell_angle_gamma 90.0000000000
loop_
_atom_site_label
_atom_site_type_symbol
_atom_site_fract_x
_atom_site_fract_y
_atom_site_fract_z
_atom_site_fftype
_atom_site_charge
_atom_site_hybridization
O0_0 O -0.8686423175 0.1451494379 -0.4625886881 O2 -0.5863560000 3
C0_0 C -0.6393483162 0.1072817052 -0.4071287825 C3 0.6524823000 2
H2_0 H -0.8759616934 0.2314574615 -0.4670169524 H 0.4267860000 0
O1_0 O -0.4522213933 0.1677388728 -0.3626943092 O1 -0.5365640000 2
C1_0 C -0.6258410637 -0.0118792148 -0.4037079696 C3 -0.2514093000 2
C2_0 C -0.4189413996 -0.0708918406 -0.3498494653 C3 0.0750018000 2
H0_0 H -0.7959934707 -0.0560946420 -0.4493539901 H 0.1707640000 0
S0_0 S -0.1330398428 -0.0160254601 -0.2725195171 S2 0.0191544000 3
H1_0 H -0.4352199863 -0.1597150009 -0.3556175909 H 0.1169840000 0
C3_0 C 0.0615920504 -0.1317786603 -0.2271073969 C3 0.4107048000 2
N0_0 N 0.2977105115 -0.1091154463 -0.1664352575 N -0.6099530000 2
N1_0 N -0.0103271331 -0.2339424017 -0.2497752360 N -0.6099530000 2
H3_0 H 0.4194219087 -0.1734612294 -0.1369699657 H 0.4306200000 0
H4_0 H 0.3602157614 -0.0301199761 -0.1476620088 H 0.4306200000 0
H5_0 H 0.1258066256 -0.2932956807 -0.2189223070 H 0.4306200000 0
H6_0 H -0.1877474390 -0.2592100009 -0.2962832093 H 0.4306200000 0
O0_2 O -0.9062434844 0.3497041778 -0.4820807864 O2 -0.9727980000 3
H0_2 H -1.0928464703 0.3638132060 -0.5212773977 H 0.4863990000 0
H1_2 H -0.7860733535 0.3669259336 -0.5260917161 H 0.4863990000 0
Cl0_1 Cl -1.5026060870 0.3644247891 -0.6091233615 Cl -0.8682040000 0
#END
##################################################################################
# Avant-garde Materials Simulation           
# XXIV NEUMANN/KENDRICK/LEUSEN, RANK 8, ENERGY -133.82831434894408 kcal/mol/atom
##################################################################################

data_rank_000008
_symmetry_cell_setting monoclinic
_symmetry_space_group_name_H-M 'P 2_1/c'
_symmetry_Int_Tables_number 14
loop_
_symmetry_equiv_pos_site_id
_symmetry_equiv_pos_as_xyz
1 x,y,z
2 -x,y+1/2,-z+1/2
3 -x,-y,-z
4 x,-y+1/2,z+1/2
_cell_length_a 13.7891601132
_cell_length_b 4.1065727443
_cell_length_c 19.5712537002
_cell_angle_alpha 90.0000000000
_cell_angle_beta 129.6834588023
_cell_angle_gamma 90.0000000000
loop_
_atom_site_label
_atom_site_type_symbol
_atom_site_fract_x
_atom_site_fract_y
_atom_site_fract_z
_atom_site_fftype
_atom_site_charge
_atom_site_hybridization
O0_0 O -0.1421377818 0.4630043228 0.6357213280 O2 -0.5863560000 3
C0_0 C -0.0607298245 0.3722135767 0.6245798204 C3 0.6524823000 2
H2_0 H -0.2314355980 0.3652557287 0.5882283132 H 0.4267860000 0
O1_0 O -0.0884845448 0.1997404213 0.5616398825 O1 -0.5365640000 2
C1_0 C 0.0672764929 0.4910531990 0.6927265237 C3 -0.2514093000 2
C2_0 C 0.1601785136 0.4457493809 0.6884480177 C3 0.0750018000 2
H0_0 H 0.0882626293 0.6243120286 0.7488541596 H 0.1707640000 0
S0_0 S 0.1392692478 0.2425800082 0.6022790443 S2 0.0191544000 3
H1_0 H 0.2538846778 0.5374978019 0.7429604289 H 0.1169840000 0
C3_0 C 0.2819380465 0.3206819816 0.6233214850 C3 0.4107048000 2
N0_0 N 0.2900213516 0.1776386878 0.5664491168 N -0.6099530000 2
N1_0 N 0.3749414531 0.5078379451 0.6877301370 N -0.6099530000 2
H3_0 H 0.3701375398 0.2099976613 0.5738376979 H 0.4306200000 0
H4_0 H 0.2181815478 0.0296000559 0.5157819898 H 0.4306200000 0
H5_0 H 0.4497554776 0.5453348662 0.6887632495 H 0.4306200000 0
H6_0 H 0.3755691736 0.6236523821 0.7343845773 H 0.4306200000 0
O0_2 O -0.3634775574 0.2087617296 0.5315097131 O2 -0.9727980000 3
H0_2 H -0.4298689085 0.3149573360 0.4738172533 H 0.4863990000 0
H1_2 H -0.3908020535 0.2409444761 0.5671244770 H 0.4863990000 0
Cl0_1 Cl -0.4320964645 0.4390655122 0.6499851125 Cl -0.8682040000 0
#END
##################################################################################
# Avant-garde Materials Simulation           
# XXIV NEUMANN/KENDRICK/LEUSEN, RANK 9, ENERGY -133.82658437316701 kcal/mol/atom
##################################################################################

data_rank_000009
_symmetry_cell_setting monoclinic
_symmetry_space_group_name_H-M 'C 2/c'
_symmetry_Int_Tables_number 15
loop_
_symmetry_equiv_pos_site_id
_symmetry_equiv_pos_as_xyz
1 x,y,z
2 -x,y,-z+1/2
3 -x,-y,-z
4 x,-y,z+1/2
5 x+1/2,y+1/2,z
6 -x+1/2,y+1/2,-z+1/2
7 -x+1/2,-y+1/2,-z
8 x+1/2,-y+1/2,z+1/2
_cell_length_a 18.8971332642
_cell_length_b 4.2586667324
_cell_length_c 21.0224985234
_cell_angle_alpha 90.0000000000
_cell_angle_beta 89.7957157551
_cell_angle_gamma 90.0000000000
loop_
_atom_site_label
_atom_site_type_symbol
_atom_site_fract_x
_atom_site_fract_y
_atom_site_fract_z
_atom_site_fftype
_atom_site_charge
_atom_site_hybridization
O0_0 O 0.4606739252 0.7105081832 -0.0589355646 O2 -0.5863560000 3
C0_0 C 0.4073778449 0.6241525626 -0.0217698121 C3 0.6524823000 2
H2_0 H 0.4601410519 0.6051017964 -0.1036986285 H 0.4267860000 0
O1_0 O 0.3593407519 0.4397477893 -0.0382398251 O1 -0.5365640000 2
C1_0 C 0.4089331106 0.7670045667 0.0413216424 C3 -0.2514093000 2
C2_0 C 0.3567254098 0.7314256943 0.0845810188 C3 0.0750018000 2
H0_0 H 0.4543250219 0.9128031655 0.0532916937 H 0.1707640000 0
S0_0 S 0.2809758623 0.5113990160 0.0715690260 S2 0.0191544000 3
H1_0 H 0.3632684838 0.8456019727 0.1306301858 H 0.1169840000 0
C3_0 C 0.2292687657 0.5977228940 0.1392865548 C3 0.4107048000 2
N0_0 N 0.1677761402 0.4472163049 0.1409458849 N -0.6099530000 2
N1_0 N 0.2467413848 0.7950215008 0.1853460933 N -0.6099530000 2
H3_0 H 0.1344556872 0.4820671061 0.1788633236 H 0.4306200000 0
H4_0 H 0.1528683286 0.2960219181 0.1046188228 H 0.4306200000 0
H5_0 H 0.2100141714 0.8318518896 0.2211516797 H 0.4306200000 0
H6_0 H 0.2938513249 0.9126027916 0.1876755483 H 0.4306200000 0
O0_2 O 0.4719874142 0.4642649650 -0.1689642552 O2 -0.9727980000 3
H0_2 H 0.5207447459 0.5219244063 -0.1816392464 H 0.4863990000 0
H1_2 H 0.4422755226 0.5555680896 -0.2031588205 H 0.4863990000 0
Cl0_1 Cl 0.6165569435 0.7561832426 -0.2211833354 Cl -0.8682040000 0
#END
###################################################################################
# Avant-garde Materials Simulation           
# XXIV NEUMANN/KENDRICK/LEUSEN, RANK 10, ENERGY -133.82609153403718 kcal/mol/atom
###################################################################################

data_rank_000010
_symmetry_cell_setting monoclinic
_symmetry_space_group_name_H-M 'C 2/c'
_symmetry_Int_Tables_number 15
loop_
_symmetry_equiv_pos_site_id
_symmetry_equiv_pos_as_xyz
1 x,y,z
2 -x,y,-z+1/2
3 -x,-y,-z
4 x,-y,z+1/2
5 x+1/2,y+1/2,z
6 -x+1/2,y+1/2,-z+1/2
7 -x+1/2,-y+1/2,-z
8 x+1/2,-y+1/2,z+1/2
_cell_length_a 17.4940437546
_cell_length_b 4.6770907516
_cell_length_c 21.3845024429
_cell_angle_alpha 90.0000000000
_cell_angle_beta 86.0850739313
_cell_angle_gamma 90.0000000000
loop_
_atom_site_label
_atom_site_type_symbol
_atom_site_fract_x
_atom_site_fract_y
_atom_site_fract_z
_atom_site_fftype
_atom_site_charge
_atom_site_hybridization
O0_0 O 0.4763617666 0.6781931665 -0.0660036889 O2 -0.5863560000 3
C0_0 C 0.4134655522 0.6219410658 -0.0299053889 C3 0.6524823000 2
H2_0 H 0.4821533656 0.5497802351 -0.1058224263 H 0.4267860000 0
O1_0 O 0.3661392143 0.4322449069 -0.0415098639 O1 -0.5365640000 2
C1_0 C 0.4032761765 0.8020139717 0.0256751793 C3 -0.2514093000 2
C2_0 C 0.3454219055 0.7661844995 0.0699312677 C3 0.0750018000 2
H0_0 H 0.4438797206 0.9741795354 0.0320621147 H 0.1707640000 0
S0_0 S 0.2759813727 0.5041758800 0.0674144031 S2 0.0191544000 3
H1_0 H 0.3422646985 0.9129361183 0.1096412805 H 0.1169840000 0
C3_0 C 0.2210480016 0.5596549634 0.1388286914 C3 0.4107048000 2
N0_0 N 0.1568884062 0.4085501816 0.1438952648 N -0.6099530000 2
N1_0 N 0.2398170312 0.7313643841 0.1846817945 N -0.6099530000 2
H3_0 H 0.1236748404 0.4122848288 0.1853465071 H 0.4306200000 0
H4_0 H 0.1414205847 0.2781936055 0.1075421020 H 0.4306200000 0
H5_0 H 0.2018601355 0.7428223899 0.2237095727 H 0.4306200000 0
H6_0 H 0.2920941657 0.8300799063 0.1864093991 H 0.4306200000 0
O0_2 O 0.4947611089 0.4171681707 -0.1710377340 O2 -0.9727980000 3
H0_2 H 0.5265812196 0.2435766305 -0.1782260332 H 0.4863990000 0
H1_2 H 0.5258756943 0.5693677199 -0.1926776750 H 0.4863990000 0
Cl0_1 Cl 0.6074190102 0.9107069899 -0.2106765943 Cl -0.8682040000 0
#END
##################################################################################
# Avant-garde Materials Simulation           
# XXIV NEUMANN/KENDRICK/LEUSEN, RANK 11, ENERGY -133.8225483409895 kcal/mol/atom
##################################################################################

data_rank_000011
_symmetry_cell_setting monoclinic
_symmetry_space_group_name_H-M 'P 2_1/c'
_symmetry_Int_Tables_number 14
loop_
_symmetry_equiv_pos_site_id
_symmetry_equiv_pos_as_xyz
1 x,y,z
2 -x,y+1/2,-z+1/2
3 -x,-y,-z
4 x,-y+1/2,z+1/2
_cell_length_a 6.7968420761
_cell_length_b 18.0760363864
_cell_length_c 7.6885625402
_cell_angle_alpha 90.0000000000
_cell_angle_beta 70.5573722999
_cell_angle_gamma 90.0000000000
loop_
_atom_site_label
_atom_site_type_symbol
_atom_site_fract_x
_atom_site_fract_y
_atom_site_fract_z
_atom_site_fftype
_atom_site_charge
_atom_site_hybridization
O0_0 O -0.2870887435 0.4927888046 0.0460554889 O2 -0.5863560000 3
C0_0 C -0.3664532226 0.4257431627 0.0924785259 C3 0.6524823000 2
H2_0 H -0.1624184679 0.4881253917 -0.0752011746 H 0.4267860000 0
O1_0 O -0.2856774132 0.3687012200 0.0062875007 O1 -0.5365640000 2
C1_0 C -0.5593246181 0.4213636086 0.2486865478 C3 -0.2514093000 2
C2_0 C -0.6588944401 0.3559060418 0.2939748426 C3 0.0750018000 2
H0_0 H -0.6237630611 0.4713047332 0.3261000976 H 0.1707640000 0
S0_0 S -0.5589568449 0.2744699708 0.1792426056 S2 0.0191544000 3
H1_0 H -0.8062530438 0.3530231668 0.4078760311 H 0.1169840000 0
C3_0 C -0.7634075895 0.2109219402 0.2798254528 C3 0.4107048000 2
N0_0 N -0.9604371991 0.2290845406 0.3649609177 N -0.6099530000 2
N1_0 N -0.7008074351 0.1411304381 0.2507077362 N -0.6099530000 2
H3_0 H -1.0723598362 0.1884717159 0.4150917270 H 0.4306200000 0
H4_0 H -1.0130644220 0.2826673182 0.3793637149 H 0.4306200000 0
H5_0 H -0.8049619693 0.0977402292 0.2688127921 H 0.4306200000 0
H6_0 H -0.5449484485 0.1297037593 0.1874370489 H 0.4306200000 0
O0_2 O 0.0104369951 0.4724281120 -0.2641646779 O2 -0.9727980000 3
H0_2 H -0.0619737575 0.4464819098 -0.3409216522 H 0.4863990000 0
H1_2 H 0.0775224450 0.5173770754 -0.3348382508 H 0.4863990000 0
Cl0_1 Cl -0.2027898296 0.3908819427 0.4988676548 Cl -0.8682040000 0
#END
###################################################################################
# Avant-garde Materials Simulation           
# XXIV NEUMANN/KENDRICK/LEUSEN, RANK 12, ENERGY -133.81779118000699 kcal/mol/atom
###################################################################################

data_rank_000012
_symmetry_cell_setting triclinic
_symmetry_space_group_name_H-M 'P -1'
_symmetry_Int_Tables_number 2
loop_
_symmetry_equiv_pos_site_id
_symmetry_equiv_pos_as_xyz
1 x,y,z
2 -x,-y,-z
_cell_length_a 5.0262517976
_cell_length_b 7.4468011736
_cell_length_c 12.1171664196
_cell_angle_alpha 103.2986252626
_cell_angle_beta 81.8486715234
_cell_angle_gamma 100.9927646097
loop_
_atom_site_label
_atom_site_type_symbol
_atom_site_fract_x
_atom_site_fract_y
_atom_site_fract_z
_atom_site_fftype
_atom_site_charge
_atom_site_hybridization
O0_0 O 0.2754165822 0.5692334229 0.8611540872 O2 -0.5863560000 3
C0_0 C 0.4315624290 0.6788726449 0.9376986577 C3 0.6524823000 2
H2_0 H 0.3688453226 0.5560478551 0.7779083749 H 0.4267860000 0
O1_0 O 0.6643266795 0.7645328194 0.9139755257 O1 -0.5365640000 2
C1_0 C 0.3090225858 0.6929715720 1.0553352877 C3 -0.2514093000 2
C2_0 C 0.4323958218 0.8039241147 1.1445939337 C3 0.0750018000 2
H0_0 H 0.1102290308 0.6103684738 1.0723420436 H 0.1707640000 0
S0_0 S 0.7498469960 0.9410159189 1.1315630767 S2 0.0191544000 3
H1_0 H 0.3255634766 0.8045367756 1.2296315702 H 0.1169840000 0
C3_0 C 0.7943847317 1.0554858853 1.2741157134 C3 0.4107048000 2
N0_0 N 1.0278734662 1.1731189464 1.2853632247 N -0.6099530000 2
N1_0 N 0.6211493012 1.0322538927 1.3643573373 N -0.6099530000 2
H3_0 H 1.0747911477 1.2417496624 1.3651872193 H 0.4306200000 0
H4_0 H 1.1559515927 1.2046747971 1.2147898934 H 0.4306200000 0
H5_0 H 0.6799791756 1.1080512449 1.4422875791 H 0.4306200000 0
H6_0 H 0.4477348559 0.9343014957 1.3635797944 H 0.4306200000 0
O0_2 O 0.4618634702 0.5231943176 0.6505777365 O2 -0.9727980000 3
H0_2 H 0.2978530220 0.4498135517 0.6153378852 H 0.4863990000 0
H1_2 H 0.6049507925 0.4422058266 0.6258395743 H 0.4863990000 0
Cl0_1 Cl -0.0914906005 0.2728880537 0.5804077395 Cl -0.8682040000 0
#END
###################################################################################
# Avant-garde Materials Simulation           
# XXIV NEUMANN/KENDRICK/LEUSEN, RANK 13, ENERGY -133.81495781807982 kcal/mol/atom
###################################################################################

data_rank_000013
_symmetry_cell_setting orthorhombic
_symmetry_space_group_name_H-M 'P 2_1 2_1 2_1'
_symmetry_Int_Tables_number 19
loop_
_symmetry_equiv_pos_site_id
_symmetry_equiv_pos_as_xyz
1 x,y,z
2 -x+1/2,-y,z+1/2
3 -x,y+1/2,-z+1/2
4 x+1/2,-y+1/2,-z
_cell_length_a 3.8498440664
_cell_length_b 10.0124296469
_cell_length_c 22.5798161213
_cell_angle_alpha 90.0000000000
_cell_angle_beta 90.0000000000
_cell_angle_gamma 90.0000000000
loop_
_atom_site_label
_atom_site_type_symbol
_atom_site_fract_x
_atom_site_fract_y
_atom_site_fract_z
_atom_site_fftype
_atom_site_charge
_atom_site_hybridization
O0_0 O 0.7178248018 0.3264188816 0.6194085151 O2 -0.5863560000 3
C0_0 C 0.7506745728 0.3312097440 0.6780064836 C3 0.6524823000 2
H2_0 H 0.6083610660 0.4101490568 0.6017945501 H 0.4267860000 0
O1_0 O 0.8868011752 0.2347530724 0.7044233998 O1 -0.5365640000 2
C1_0 C 0.6245279600 0.4491183492 0.7092413300 C3 -0.2514093000 2
C2_0 C 0.6521256411 0.4627394947 0.7685078205 C3 0.0750018000 2
H0_0 H 0.5001438732 0.5284384652 0.6837854716 H 0.1707640000 0
S0_0 S 0.8364461547 0.3450935333 0.8154207701 S2 0.0191544000 3
H1_0 H 0.5470124158 0.5519848857 0.7896380369 H 0.1169840000 0
C3_0 C 0.8145975895 0.4338004249 0.8835671479 C3 0.4107048000 2
N0_0 N 0.7928568244 0.3585172950 0.9316107358 N -0.6099530000 2
N1_0 N 0.8285759546 0.5651609333 0.8862398193 N -0.6099530000 2
H3_0 H 0.8545214904 0.3971651938 0.9727381119 H 0.4306200000 0
H4_0 H 0.7413121005 0.2573139693 0.9291495305 H 0.4306200000 0
H5_0 H 0.7469645876 0.6118011321 0.9251862771 H 0.4306200000 0
H6_0 H 0.9176134172 0.6224700090 0.8513633777 H 0.4306200000 0
H0_2 H 0.6479795579 0.2297642180 0.5113285802 H 0.4863990000 0
O0_2 O 0.4548533726 0.1625406071 0.5102234719 O2 -0.9727980000 3
H1_2 H 0.5448299491 0.0897491250 0.4846843980 H 0.4863990000 0
Cl0_1 Cl 0.3773422261 0.5522605424 0.5581755053 Cl -0.8682040000 0
#END
###################################################################################
# Avant-garde Materials Simulation           
# XXIV NEUMANN/KENDRICK/LEUSEN, RANK 14, ENERGY -133.81475337248239 kcal/mol/atom
###################################################################################

data_rank_000014
_symmetry_cell_setting orthorhombic
_symmetry_space_group_name_H-M 'P 2_1 2_1 2_1'
_symmetry_Int_Tables_number 19
loop_
_symmetry_equiv_pos_site_id
_symmetry_equiv_pos_as_xyz
1 x,y,z
2 -x+1/2,-y,z+1/2
3 -x,y+1/2,-z+1/2
4 x+1/2,-y+1/2,-z
_cell_length_a 3.9371873671
_cell_length_b 9.8683364745
_cell_length_c 22.7186924189
_cell_angle_alpha 90.0000000000
_cell_angle_beta 90.0000000000
_cell_angle_gamma 90.0000000000
loop_
_atom_site_label
_atom_site_type_symbol
_atom_site_fract_x
_atom_site_fract_y
_atom_site_fract_z
_atom_site_fftype
_atom_site_charge
_atom_site_hybridization
O0_0 O -0.0001819727 0.8141797094 0.8725492293 O2 -0.5863560000 3
C0_0 C -0.1402430685 0.8030814401 0.8192371903 C3 0.6524823000 2
H2_0 H -0.0277188850 0.9082403588 0.8901958347 H 0.4267860000 0
O1_0 O -0.1207130011 0.6928661009 0.7926216317 O1 -0.5365640000 2
C1_0 C -0.3031487120 0.9228636641 0.7942620328 C3 -0.2514093000 2
C2_0 C -0.3832205909 0.9339931405 0.7367268870 C3 0.0750018000 2
H0_0 H -0.3496095639 1.0093159836 0.8231025824 H 0.1707640000 0
S0_0 S -0.3285858097 0.8068195244 0.6846848057 S2 0.0191544000 3
H1_0 H -0.4986134886 1.0277513347 0.7208115244 H 0.1169840000 0
C3_0 C -0.3493917025 0.9061108719 0.6195852756 C3 0.4107048000 2
N0_0 N -0.4709605464 0.8437848719 0.5725903894 N -0.6099530000 2
N1_0 N -0.2323048361 1.0312999194 0.6185915679 N -0.6099530000 2
H3_0 H -0.4482915926 0.8838736616 0.5308135422 H 0.4306200000 0
H4_0 H -0.5783357862 0.7486573165 0.5755955425 H 0.4306200000 0
H5_0 H -0.2314227343 1.0876160393 0.5796434029 H 0.4306200000 0
H6_0 H -0.1134261067 1.0744665774 0.6543614776 H 0.4306200000 0
H0_2 H 0.0055934336 0.7241175521 0.9979575167 H 0.4863990000 0
O0_2 O 0.2099206834 0.6656875633 0.9889304366 O2 -0.9727980000 3
H1_2 H 0.2233020540 0.5923253362 1.0187068728 H 0.4863990000 0
Cl0_1 Cl -0.0851885837 1.0755194889 0.9341392079 Cl -0.8682040000 0
#END
###################################################################################
# Avant-garde Materials Simulation           
# XXIV NEUMANN/KENDRICK/LEUSEN, RANK 15, ENERGY -133.81412319928037 kcal/mol/atom
###################################################################################

data_rank_000015
_symmetry_cell_setting orthorhombic
_symmetry_space_group_name_H-M 'P c c n'
_symmetry_Int_Tables_number 56
loop_
_symmetry_equiv_pos_site_id
_symmetry_equiv_pos_as_xyz
1 x,y,z
2 -x+1/2,-y+1/2,z
3 -x,y+1/2,-z+1/2
4 x+1/2,-y,-z+1/2
5 -x,-y,-z
6 x+1/2,y+1/2,-z
7 x,-y+1/2,z+1/2
8 -x+1/2,y,z+1/2
_cell_length_a 11.2437570088
_cell_length_b 22.8862021562
_cell_length_c 6.9153168659
_cell_angle_alpha 90.0000000000
_cell_angle_beta 90.0000000000
_cell_angle_gamma 90.0000000000
loop_
_atom_site_label
_atom_site_type_symbol
_atom_site_fract_x
_atom_site_fract_y
_atom_site_fract_z
_atom_site_fftype
_atom_site_charge
_atom_site_hybridization
O0_0 O 0.6388636404 0.3043804137 0.9121781724 O2 -0.5863560000 3
C0_0 C 0.5454526116 0.2693760627 0.8976990590 C3 0.6524823000 2
H2_0 H 0.6202622947 0.3480610191 0.8839576057 H 0.4267860000 0
O1_0 O 0.4419808154 0.2864247020 0.8636385711 O1 -0.5365640000 2
C1_0 C 0.5731205514 0.2076420819 0.9253289045 C3 -0.2514093000 2
C2_0 C 0.4906301449 0.1651822915 0.9077403898 C3 0.0750018000 2
H0_0 H 0.6644289202 0.1962729828 0.9611778589 H 0.1707640000 0
S0_0 S 0.3433205031 0.1785875504 0.8492572175 S2 0.0191544000 3
H1_0 H 0.5174056004 0.1200701280 0.9335357678 H 0.1169840000 0
C3_0 C 0.2846824755 0.1070942794 0.8343701653 C3 0.4107048000 2
N0_0 N 0.3480240653 0.0584055270 0.8252408725 N -0.6099530000 2
N1_0 N 0.1667329323 0.1055641784 0.8296223448 N -0.6099530000 2
H3_0 H 0.3024418493 0.0196363270 0.8187345051 H 0.4306200000 0
H4_0 H 0.4385616168 0.0567037980 0.8073122911 H 0.4306200000 0
H5_0 H 0.1250145281 0.0663187741 0.8049031294 H 0.4306200000 0
H6_0 H 0.1172677360 0.1436805502 0.8435321080 H 0.4306200000 0
O0_2 O 0.6168195653 0.4135316493 0.8436131920 O2 -0.9727980000 3
H0_2 H 0.6971683255 0.4243467871 0.7964854361 H 0.4863990000 0
H1_2 H 0.6137301436 0.4324787910 0.9736431530 H 0.4863990000 0
Cl0_1 Cl 0.6302219712 0.4657367665 1.2501864472 Cl -0.8682040000 0
#END
###################################################################################
# Avant-garde Materials Simulation           
# XXIV NEUMANN/KENDRICK/LEUSEN, RANK 16, ENERGY -133.81404891874982 kcal/mol/atom
###################################################################################

data_rank_000016
_symmetry_cell_setting monoclinic
_symmetry_space_group_name_H-M 'P 2_1/c'
_symmetry_Int_Tables_number 14
loop_
_symmetry_equiv_pos_site_id
_symmetry_equiv_pos_as_xyz
1 x,y,z
2 -x,y+1/2,-z+1/2
3 -x,-y,-z
4 x,-y+1/2,z+1/2
_cell_length_a 8.6804575573
_cell_length_b 12.3326867564
_cell_length_c 9.0103640615
_cell_angle_alpha 90.0000000000
_cell_angle_beta 65.0322060010
_cell_angle_gamma 90.0000000000
loop_
_atom_site_label
_atom_site_type_symbol
_atom_site_fract_x
_atom_site_fract_y
_atom_site_fract_z
_atom_site_fftype
_atom_site_charge
_atom_site_hybridization
O0_0 O -0.3778393653 0.5712588140 0.6464679633 O2 -0.5863560000 3
C0_0 C -0.3472363553 0.5896109491 0.4911595342 C3 0.6524823000 2
H2_0 H -0.4603170918 0.6277609455 0.7218614787 H 0.4267860000 0
O1_0 O -0.3967312455 0.6726219171 0.4449591406 O1 -0.5365640000 2
C1_0 C -0.2523096232 0.5043922406 0.3773912540 C3 -0.2514093000 2
C2_0 C -0.2197922938 0.5087772942 0.2170681590 C3 0.0750018000 2
H0_0 H -0.2093069077 0.4352280912 0.4253405960 H 0.1707640000 0
S0_0 S -0.2752843310 0.6166624828 0.1258038389 S2 0.0191544000 3
H1_0 H -0.1516455159 0.4424163112 0.1358431993 H 0.1169840000 0
C3_0 C -0.2021445756 0.5670309868 -0.0784731216 C3 0.4107048000 2
N0_0 N -0.2302446104 0.4664554005 -0.1091543175 N -0.6099530000 2
N1_0 N -0.1265503961 0.6411033361 -0.1922572756 N -0.6099530000 2
H3_0 H -0.1763422494 0.4338293345 -0.2263685454 H 0.4306200000 0
H4_0 H -0.3026049347 0.4132462143 -0.0171394661 H 0.4306200000 0
H5_0 H -0.0931320726 0.6288096279 -0.3148615944 H 0.4306200000 0
H6_0 H -0.0796488489 0.7101767204 -0.1611489737 H 0.4306200000 0
O0_2 O -0.5959112060 0.6936227767 0.8739280767 O2 -0.9727980000 3
H0_2 H -0.6933818857 0.7353256494 0.8713956260 H 0.4863990000 0
H1_2 H -0.5319324163 0.7456889383 0.9107354572 H 0.4863990000 0
Cl0_1 Cl -0.0767311316 0.3159846870 0.5828736173 Cl -0.8682040000 0
#END
###################################################################################
# Avant-garde Materials Simulation           
# XXIV NEUMANN/KENDRICK/LEUSEN, RANK 17, ENERGY -133.81369798432235 kcal/mol/atom
###################################################################################

data_rank_000017
_symmetry_cell_setting orthorhombic
_symmetry_space_group_name_H-M 'P b c n'
_symmetry_Int_Tables_number 60
loop_
_symmetry_equiv_pos_site_id
_symmetry_equiv_pos_as_xyz
1 x,y,z
2 -x+1/2,-y+1/2,z+1/2
3 -x,y,-z+1/2
4 x+1/2,-y+1/2,-z
5 -x,-y,-z
6 x+1/2,y+1/2,-z+1/2
7 x,-y,z+1/2
8 -x+1/2,y+1/2,z
_cell_length_a 8.4026272530
_cell_length_b 12.1718246942
_cell_length_c 16.0081704128
_cell_angle_alpha 90.0000000000
_cell_angle_beta 90.0000000000
_cell_angle_gamma 90.0000000000
loop_
_atom_site_label
_atom_site_type_symbol
_atom_site_fract_x
_atom_site_fract_y
_atom_site_fract_z
_atom_site_fftype
_atom_site_charge
_atom_site_hybridization
O0_0 O 0.9251075365 0.8745971211 0.4906217680 O2 -0.5863560000 3
C0_0 C 1.0054481044 0.8484665275 0.4217351657 C3 0.6524823000 2
H2_0 H 0.8507485843 0.9433313285 0.4817320349 H 0.4267860000 0
O1_0 O 1.0078581623 0.9069258459 0.3576229925 O1 -0.5365640000 2
C1_0 C 1.0902078963 0.7439958581 0.4277542652 C3 -0.2514093000 2
C2_0 C 1.1748406284 0.6988707964 0.3648487300 C3 0.0750018000 2
H0_0 H 1.0818872983 0.6989169908 0.4863898917 H 0.1707640000 0
S0_0 S 1.2027409396 0.7580249754 0.2678218087 S2 0.0191544000 3
H1_0 H 1.2330646280 0.6200055497 0.3745502346 H 0.1169840000 0
C3_0 C 1.3057588018 0.6538367151 0.2139714560 C3 0.4107048000 2
N0_0 N 1.2896761791 0.5480881439 0.2299362966 N -0.6099530000 2
N1_0 N 1.3976300107 0.6903673356 0.1524218673 N -0.6099530000 2
H3_0 H 1.3605720277 0.4925804114 0.1982731412 H 0.4306200000 0
H4_0 H 1.2016057338 0.5178138647 0.2679943691 H 0.4306200000 0
H5_0 H 1.4340524771 0.6390196557 0.1056918878 H 0.4306200000 0
H6_0 H 1.4309101277 0.7721146202 0.1485626643 H 0.4306200000 0
O0_2 O 0.7323515090 1.0328559629 0.4730067976 O2 -0.9727980000 3
H0_2 H 0.6766284965 1.0514462508 0.5262075338 H 0.4863990000 0
H1_2 H 0.6452127640 1.0056982556 0.4356796123 H 0.4863990000 0
Cl0_1 Cl 0.9680313793 0.5660759334 0.6321160219 Cl -0.8682040000 0
#END
###################################################################################
# Avant-garde Materials Simulation           
# XXIV NEUMANN/KENDRICK/LEUSEN, RANK 18, ENERGY -133.81191227569263 kcal/mol/atom
###################################################################################

data_rank_000018
_symmetry_cell_setting orthorhombic
_symmetry_space_group_name_H-M 'P c c n'
_symmetry_Int_Tables_number 56
loop_
_symmetry_equiv_pos_site_id
_symmetry_equiv_pos_as_xyz
1 x,y,z
2 -x+1/2,-y+1/2,z
3 -x,y+1/2,-z+1/2
4 x+1/2,-y,-z+1/2
5 -x,-y,-z
6 x+1/2,y+1/2,-z
7 x,-y+1/2,z+1/2
8 -x+1/2,y,z+1/2
_cell_length_a 11.2946818111
_cell_length_b 23.0210978710
_cell_length_c 6.8479710917
_cell_angle_alpha 90.0000000000
_cell_angle_beta 90.0000000000
_cell_angle_gamma 90.0000000000
loop_
_atom_site_label
_atom_site_type_symbol
_atom_site_fract_x
_atom_site_fract_y
_atom_site_fract_z
_atom_site_fftype
_atom_site_charge
_atom_site_hybridization
O0_0 O 0.6378689100 0.3053404155 0.8822169242 O2 -0.5863560000 3
C0_0 C 0.5447118812 0.2704411102 0.8729778617 C3 0.6524823000 2
H2_0 H 0.6183162047 0.3492209523 0.8646767574 H 0.4267860000 0
O1_0 O 0.4404864595 0.2873064664 0.8499145153 O1 -0.5365640000 2
C1_0 C 0.5743453470 0.2090090322 0.8929633196 C3 -0.2514093000 2
C2_0 C 0.4928771304 0.1662892693 0.8816215990 C3 0.0750018000 2
H0_0 H 0.6667796384 0.1980193666 0.9181741022 H 0.1707640000 0
S0_0 S 0.3439098465 0.1785063349 0.8391800716 S2 0.0191544000 3
H1_0 H 0.5226389680 0.1215793214 0.9008563981 H 0.1169840000 0
C3_0 C 0.2865431781 0.1071461930 0.8284050519 C3 0.4107048000 2
N0_0 N 0.3497221102 0.0587343944 0.8219929316 N -0.6099530000 2
N1_0 N 0.1690981093 0.1053243036 0.8251472552 N -0.6099530000 2
H3_0 H 0.3044434311 0.0201382988 0.8182292283 H 0.4306200000 0
H4_0 H 0.4399151408 0.0567857637 0.8061787973 H 0.4306200000 0
H5_0 H 0.1278601211 0.0660243784 0.8041063366 H 0.4306200000 0
H6_0 H 0.1194049494 0.1432099209 0.8346263729 H 0.4306200000 0
O0_2 O 0.6149905738 0.4149691756 0.8378769347 O2 -0.9727980000 3
H0_2 H 0.6949030347 0.4259192879 0.7903951899 H 0.4863990000 0
H1_2 H 0.6128823924 0.4325500391 0.9711589424 H 0.4863990000 0
Cl0_1 Cl 0.8681580062 0.4660774056 0.7488167468 Cl -0.8682040000 0
#END
###################################################################################
# Avant-garde Materials Simulation           
# XXIV NEUMANN/KENDRICK/LEUSEN, RANK 19, ENERGY -133.81150348918558 kcal/mol/atom
###################################################################################

data_rank_000019
_symmetry_cell_setting triclinic
_symmetry_space_group_name_H-M 'P -1'
_symmetry_Int_Tables_number 2
loop_
_symmetry_equiv_pos_site_id
_symmetry_equiv_pos_as_xyz
1 x,y,z
2 -x,-y,-z
_cell_length_a 4.3652425403
_cell_length_b 9.2874421292
_cell_length_c 10.8262599547
_cell_angle_alpha 85.0195018862
_cell_angle_beta 102.0459500094
_cell_angle_gamma 100.8674748368
loop_
_atom_site_label
_atom_site_type_symbol
_atom_site_fract_x
_atom_site_fract_y
_atom_site_fract_z
_atom_site_fftype
_atom_site_charge
_atom_site_hybridization
O0_0 O 0.0729401181 0.4354900485 0.8646239281 O2 -0.5863560000 3
C0_0 C -0.0067609028 0.3227281594 0.9426030098 C3 0.6524823000 2
H2_0 H -0.1012232896 0.4406206069 0.7837781774 H 0.4267860000 0
O1_0 O -0.2555782669 0.2294559275 0.9192901090 O1 -0.5365640000 2
C1_0 C 0.2218337519 0.3144244045 1.0610979425 C3 -0.2514093000 2
C2_0 C 0.1793795488 0.2067500256 1.1509891125 C3 0.0750018000 2
H0_0 H 0.4359695370 0.3977468840 1.0779476458 H 0.1707640000 0
S0_0 S -0.1448074113 0.0652792908 1.1377461777 S2 0.0191544000 3
H1_0 H 0.3622791522 0.2086913922 1.2368657032 H 0.1169840000 0
C3_0 C -0.0504335368 -0.0416499443 1.2788829936 C3 0.4107048000 2
N0_0 N 0.1855896038 -0.0036376534 1.3750845902 N -0.6099530000 2
N1_0 N -0.2426150518 -0.1700108377 1.2820184361 N -0.6099530000 2
H3_0 H 0.2268327499 -0.0828401783 1.4470113934 H 0.4306200000 0
H4_0 H 0.3264622788 0.0983146636 1.3831536892 H 0.4306200000 0
H5_0 H -0.2169905856 -0.2401259443 1.3598987279 H 0.4306200000 0
H6_0 H -0.4289612258 -0.2024920996 1.2076089863 H 0.4306200000 0
O0_2 O -0.3614529528 0.4470728815 0.6638681570 O2 -0.9727980000 3
H0_2 H -0.3039895413 0.4130481045 0.5887481702 H 0.4863990000 0
H1_2 H -0.4406070162 0.5399670748 0.6373890123 H 0.4863990000 0
Cl0_1 Cl 0.2680710182 0.7157866780 0.5610792016 Cl -0.8682040000 0
#END
###################################################################################
# Avant-garde Materials Simulation           
# XXIV NEUMANN/KENDRICK/LEUSEN, RANK 20, ENERGY -133.81008948245963 kcal/mol/atom
###################################################################################

data_rank_000020
_symmetry_cell_setting orthorhombic
_symmetry_space_group_name_H-M 'P n a 2_1'
_symmetry_Int_Tables_number 33
loop_
_symmetry_equiv_pos_site_id
_symmetry_equiv_pos_as_xyz
1 x,y,z
2 -x,-y,z+1/2
3 x+1/2,-y+1/2,z
4 -x+1/2,y+1/2,z+1/2
_cell_length_a 21.8816787876
_cell_length_b 10.2398010191
_cell_length_c 3.9578473425
_cell_angle_alpha 90.0000000000
_cell_angle_beta 90.0000000000
_cell_angle_gamma 90.0000000000
loop_
_atom_site_label
_atom_site_type_symbol
_atom_site_fract_x
_atom_site_fract_y
_atom_site_fract_z
_atom_site_fftype
_atom_site_charge
_atom_site_hybridization
O0_0 O -0.3775433130 0.9023118577 0.8884357939 O2 -0.5863560000 3
C0_0 C -0.3213890706 0.9005012896 0.7579280350 C3 0.6524823000 2
H2_0 H -0.3904841119 0.8151252483 0.9866619129 H 0.4267860000 0
O1_0 O -0.2986192210 1.0040703260 0.6484711465 O1 -0.5365640000 2
C1_0 C -0.2880170247 0.7773511810 0.7505355886 C3 -0.2514093000 2
C2_0 C -0.2299418120 0.7695734247 0.6369774264 C3 0.0750018000 2
H0_0 H -0.3102791814 0.6893650121 0.8443245373 H 0.1707640000 0
S0_0 S -0.1879097374 0.9018084087 0.4919169980 S2 0.0191544000 3
H1_0 H -0.2066032934 0.6755744257 0.6437567496 H 0.1169840000 0
C3_0 C -0.1174269146 0.8231693935 0.3964424721 C3 0.4107048000 2
N0_0 N -0.0687079165 0.8988710156 0.4284824094 N -0.6099530000 2
N1_0 N -0.1138734440 0.7011835566 0.2929199531 N -0.6099530000 2
H3_0 H -0.0258115098 0.8677614193 0.3558446690 H 0.4306200000 0
H4_0 H -0.0723136166 0.9910125465 0.5341952945 H 0.4306200000 0
H5_0 H -0.0714986583 0.6534598375 0.3015916447 H 0.4306200000 0
H6_0 H -0.1514460123 0.6432586951 0.2434647357 H 0.4306200000 0
H0_2 H -0.4710859194 0.8509080915 0.3728756831 H 0.4863990000 0
O0_2 O -0.5034574424 0.9185345762 0.3618565356 O2 -0.9727980000 3
H1_2 H -0.5007801146 0.9772355515 0.5672718355 H 0.4863990000 0
Cl0_1 Cl -0.4242659695 0.6744327933 1.2841761390 Cl -0.8682040000 0
#END
###################################################################################
# Avant-garde Materials Simulation           
# XXIV NEUMANN/KENDRICK/LEUSEN, RANK 21, ENERGY -133.80667880634155 kcal/mol/atom
###################################################################################

data_rank_000021
_symmetry_cell_setting monoclinic
_symmetry_space_group_name_H-M 'C 2/c'
_symmetry_Int_Tables_number 15
loop_
_symmetry_equiv_pos_site_id
_symmetry_equiv_pos_as_xyz
1 x,y,z
2 -x,y,-z+1/2
3 -x,-y,-z
4 x,-y,z+1/2
5 x+1/2,y+1/2,z
6 -x+1/2,y+1/2,-z+1/2
7 -x+1/2,-y+1/2,-z
8 x+1/2,-y+1/2,z+1/2
_cell_length_a 12.1707512749
_cell_length_b 23.2797260206
_cell_length_c 11.2251319395
_cell_angle_alpha 90.0000000000
_cell_angle_beta 147.0505077989
_cell_angle_gamma 90.0000000000
loop_
_atom_site_label
_atom_site_type_symbol
_atom_site_fract_x
_atom_site_fract_y
_atom_site_fract_z
_atom_site_fftype
_atom_site_charge
_atom_site_hybridization
O0_0 O -0.3156826385 0.1925342100 -0.1722213390 O2 -0.5863560000 3
C0_0 C -0.2988289049 0.2279875303 -0.2485432526 C3 0.6524823000 2
H2_0 H -0.3162119481 0.1494864975 -0.1965120984 H 0.4267860000 0
O1_0 O -0.2801191632 0.2123865000 -0.3374758514 O1 -0.5365640000 2
C1_0 C -0.3051273606 0.2886210871 -0.2213818594 C3 -0.2514093000 2
C2_0 C -0.2924164079 0.3315167512 -0.2903598578 C3 0.0750018000 2
H0_0 H -0.3185861028 0.2991832100 -0.1395255471 H 0.1707640000 0
S0_0 S -0.2625065085 0.3204292220 -0.4143758749 S2 0.0191544000 3
H1_0 H -0.2994400368 0.3755644805 -0.2635218203 H 0.1169840000 0
C3_0 C -0.2610105001 0.3912292483 -0.4699528408 C3 0.4107048000 2
N0_0 N -0.2431575512 0.3929887234 -0.5714089612 N -0.6099530000 2
N1_0 N -0.2777190187 0.4392554964 -0.4227636992 N -0.6099530000 2
H3_0 H -0.2412416372 0.4321295542 -0.6117928624 H 0.4306200000 0
H4_0 H -0.2348389595 0.3554406692 -0.6137066724 H 0.4306200000 0
H5_0 H -0.2793721544 0.4771228290 -0.4711806531 H 0.4306200000 0
H6_0 H -0.2806619388 0.4419843535 -0.3343700109 H 0.4306200000 0
O0_2 O -0.3111724484 0.0838895800 -0.2030221357 O2 -0.9727980000 3
H0_2 H -0.4495596119 0.0674513285 -0.3368564906 H 0.4863990000 0
H1_2 H -0.2672088863 0.0712205725 -0.0827658248 H 0.4863990000 0
Cl0_1 Cl -0.2535963046 0.0338683055 0.1079138497 Cl -0.8682040000 0
#END
###################################################################################
# Avant-garde Materials Simulation           
# XXIV NEUMANN/KENDRICK/LEUSEN, RANK 22, ENERGY -133.80391845805261 kcal/mol/atom
###################################################################################

data_rank_000022
_symmetry_cell_setting monoclinic
_symmetry_space_group_name_H-M 'C 2/c'
_symmetry_Int_Tables_number 15
loop_
_symmetry_equiv_pos_site_id
_symmetry_equiv_pos_as_xyz
1 x,y,z
2 -x,y,-z+1/2
3 -x,-y,-z
4 x,-y,z+1/2
5 x+1/2,y+1/2,z
6 -x+1/2,y+1/2,-z+1/2
7 -x+1/2,-y+1/2,-z
8 x+1/2,-y+1/2,z+1/2
_cell_length_a 23.6105352355
_cell_length_b 11.3250838603
_cell_length_c 6.8028173875
_cell_angle_alpha 90.0000000000
_cell_angle_beta 102.1056457923
_cell_angle_gamma 90.0000000000
loop_
_atom_site_label
_atom_site_type_symbol
_atom_site_fract_x
_atom_site_fract_y
_atom_site_fract_z
_atom_site_fftype
_atom_site_charge
_atom_site_hybridization
O0_0 O 0.5560848802 0.6122511399 -0.9723123078 O2 -0.5863560000 3
C0_0 C 0.5213396054 0.7051794303 -0.9890177319 C3 0.6524823000 2
H2_0 H 0.6000070454 0.6326271527 -0.9496667947 H 0.4267860000 0
O1_0 O 0.5379973274 0.8099362993 -0.9875277697 O1 -0.5365640000 2
C1_0 C 0.4603191907 0.6746950716 -1.0084291586 C3 -0.2514093000 2
C2_0 C 0.4176132706 0.7559780246 -1.0332865324 C3 0.0750018000 2
H0_0 H 0.4495980623 0.5816036363 -1.0003029622 H 0.1707640000 0
S0_0 S 0.4290076997 0.9061947488 -1.0501297022 S2 0.0191544000 3
H1_0 H 0.3734139754 0.7247358098 -1.0423782767 H 0.1169840000 0
C3_0 C 0.3576194268 0.9625372044 -1.1032963403 C3 0.4107048000 2
N0_0 N 0.3093970461 0.8992591765 -1.1418558566 N -0.6099530000 2
N1_0 N 0.3555286316 1.0796709811 -1.1047867394 N -0.6099530000 2
H3_0 H 0.2708523723 0.9441762759 -1.1694677973 H 0.4306200000 0
H4_0 H 0.3072695897 0.8092335569 -1.1570475473 H 0.4306200000 0
H5_0 H 0.3160991298 1.1206296246 -1.1501458235 H 0.4306200000 0
H6_0 H 0.3932978418 1.1294408786 -1.0698792468 H 0.4306200000 0
O0_2 O 0.6655877252 0.6358572981 -0.9001026957 O2 -0.9727980000 3
H0_2 H 0.6772285267 0.5563098461 -0.8450248747 H 0.4863990000 0
H1_2 H 0.6816323617 0.6376807972 -1.0246052357 H 0.4863990000 0
Cl0_1 Cl 0.7165905289 0.6167522990 -1.2779227424 Cl -0.8682040000 0
#END
###################################################################################
# Avant-garde Materials Simulation           
# XXIV NEUMANN/KENDRICK/LEUSEN, RANK 23, ENERGY -133.80113920143731 kcal/mol/atom
###################################################################################

data_rank_000023
_symmetry_cell_setting triclinic
_symmetry_space_group_name_H-M 'P -1'
_symmetry_Int_Tables_number 2
loop_
_symmetry_equiv_pos_site_id
_symmetry_equiv_pos_as_xyz
1 x,y,z
2 -x,-y,-z
_cell_length_a 4.2689756068
_cell_length_b 9.4302439359
_cell_length_c 11.1127918037
_cell_angle_alpha 79.4350334918
_cell_angle_beta 83.7625062262
_cell_angle_gamma 77.4522113209
loop_
_atom_site_label
_atom_site_type_symbol
_atom_site_fract_x
_atom_site_fract_y
_atom_site_fract_z
_atom_site_fftype
_atom_site_charge
_atom_site_hybridization
O0_0 O 0.3764216891 0.9507160394 0.3709115090 O2 -0.5863560000 3
C0_0 C 0.4860902497 0.8256015700 0.4439400780 C3 0.6524823000 2
H2_0 H 0.5159591208 0.9659814066 0.2885252590 H 0.4267860000 0
O1_0 O 0.7299246384 0.7334487738 0.4174372346 O1 -0.5365640000 2
C1_0 C 0.2943763332 0.8041793060 0.5602082755 C3 -0.2514093000 2
C2_0 C 0.3627056700 0.6851979895 0.6480876349 C3 0.0750018000 2
H0_0 H 0.0825964952 0.8883018196 0.5767540801 H 0.1707640000 0
S0_0 S 0.6876767784 0.5407366946 0.6382604517 S2 0.0191544000 3
H1_0 H 0.2011184331 0.6806711765 0.7311151203 H 0.1169840000 0
C3_0 C 0.6448613239 0.4247327674 0.7806274457 C3 0.4107048000 2
N0_0 N 0.8497606262 0.2960097991 0.7894852548 N -0.6099530000 2
N1_0 N 0.4341376105 0.4586469415 0.8725216117 N -0.6099530000 2
H3_0 H 0.8982115292 0.2369606314 0.8748624284 H 0.4306200000 0
H4_0 H 1.0135337297 0.2715166656 0.7163495275 H 0.4306200000 0
H5_0 H 0.3884621504 0.3781164043 0.9445181017 H 0.4306200000 0
H6_0 H 0.2897510180 0.5606638937 0.8743940254 H 0.4306200000 0
O0_2 O 0.6611806613 1.0030850199 0.1579456307 O2 -0.9727980000 3
H0_2 H 0.4728489197 1.0688149570 0.1181459267 H 0.4863990000 0
H1_2 H 0.8207470192 1.0676284075 0.1445821862 H 0.4863990000 0
Cl0_1 Cl 0.0746427654 1.2447939666 0.0728144254 Cl -0.8682040000 0
#END
##################################################################################
# Avant-garde Materials Simulation           
# XXIV NEUMANN/KENDRICK/LEUSEN, RANK 24, ENERGY -133.8007983137592 kcal/mol/atom
##################################################################################

data_rank_000024
_symmetry_cell_setting monoclinic
_symmetry_space_group_name_H-M 'P 2_1/c'
_symmetry_Int_Tables_number 14
loop_
_symmetry_equiv_pos_site_id
_symmetry_equiv_pos_as_xyz
1 x,y,z
2 -x,y+1/2,-z+1/2
3 -x,-y,-z
4 x,-y+1/2,z+1/2
_cell_length_a 9.0257280832
_cell_length_b 10.1595061112
_cell_length_c 13.0015975853
_cell_angle_alpha 90.0000000000
_cell_angle_beta 134.2465839222
_cell_angle_gamma 90.0000000000
loop_
_atom_site_label
_atom_site_type_symbol
_atom_site_fract_x
_atom_site_fract_y
_atom_site_fract_z
_atom_site_fftype
_atom_site_charge
_atom_site_hybridization
O0_0 O -0.1887542770 0.0682643268 0.8391205144 O2 -0.5863560000 3
C0_0 C -0.0484726310 0.1625650066 0.9262266351 C3 0.6524823000 2
H2_0 H -0.1829517940 0.0378037214 0.7654080617 H 0.4267860000 0
O1_0 O 0.0725951538 0.2050841374 0.9186620881 O1 -0.5365640000 2
C1_0 C -0.0499715982 0.2082500992 1.0318663179 C3 -0.2514093000 2
C2_0 C 0.0764520141 0.3037977064 1.1280780845 C3 0.0750018000 2
H0_0 H -0.1582755937 0.1628646565 1.0327212884 H 0.1707640000 0
S0_0 S 0.2531256823 0.3874617543 1.1373886528 S2 0.0191544000 3
H1_0 H 0.0759624458 0.3292282192 1.2093371607 H 0.1169840000 0
C3_0 C 0.3366473653 0.5088100691 1.2661510886 C3 0.4107048000 2
N0_0 N 0.2191000595 0.5548958637 1.2838210782 N -0.6099530000 2
N1_0 N 0.5244477783 0.5565747911 1.3399430152 N -0.6099530000 2
H3_0 H 0.2817504442 0.6292962687 1.3589485435 H 0.4306200000 0
H4_0 H 0.0646720549 0.5324513870 1.2177236465 H 0.4306200000 0
H5_0 H 0.5781272562 0.6341338777 1.4087280967 H 0.4306200000 0
H6_0 H 0.6223299300 0.5123287842 1.3357573516 H 0.4306200000 0
O0_2 O -0.1977389226 -0.0058863705 0.6463025570 O2 -0.9727980000 3
H0_2 H -0.2898482102 0.0681217275 0.5788903284 H 0.4863990000 0
H1_2 H -0.2883871568 -0.0857699725 0.6017640606 H 0.4863990000 0
Cl0_1 Cl -0.4864088010 0.2257671426 0.4811070022 Cl -0.8682040000 0
#END
##################################################################################
# Avant-garde Materials Simulation           
# XXIV NEUMANN/KENDRICK/LEUSEN, RANK 25, ENERGY -133.7985826856511 kcal/mol/atom
##################################################################################

data_rank_000025
_symmetry_cell_setting orthorhombic
_symmetry_space_group_name_H-M 'P 2_1 2_1 2_1'
_symmetry_Int_Tables_number 19
loop_
_symmetry_equiv_pos_site_id
_symmetry_equiv_pos_as_xyz
1 x,y,z
2 -x+1/2,-y,z+1/2
3 -x,y+1/2,-z+1/2
4 x+1/2,-y+1/2,-z
_cell_length_a 3.9917844976
_cell_length_b 12.3284598006
_cell_length_c 17.5164674386
_cell_angle_alpha 90.0000000000
_cell_angle_beta 90.0000000000
_cell_angle_gamma 90.0000000000
loop_
_atom_site_label
_atom_site_type_symbol
_atom_site_fract_x
_atom_site_fract_y
_atom_site_fract_z
_atom_site_fftype
_atom_site_charge
_atom_site_hybridization
O0_0 O 0.7305534960 0.0131173196 0.5251267511 O2 -0.5863560000 3
C0_0 C 0.7943908545 -0.0178612484 0.4539213892 C3 0.6524823000 2
H2_0 H 0.8296458866 -0.0377710484 0.5651039234 H 0.4267860000 0
O1_0 O 0.6990925866 0.0419494386 0.4000475347 O1 -0.5365640000 2
C1_0 C 0.9678378434 -0.1195100618 0.4402806942 C3 -0.2514093000 2
C2_0 C 1.0261848041 -0.1570534230 0.3688705455 C3 0.0750018000 2
H0_0 H 1.0547931156 -0.1662623931 0.4893091386 H 0.1707640000 0
S0_0 S 0.9100059091 -0.0878985581 0.2869245521 S2 0.0191544000 3
H1_0 H 1.1616863437 -0.2334352545 0.3607371794 H 0.1169840000 0
C3_0 C 1.0652978187 -0.1790422483 0.2161393704 C3 0.4107048000 2
N0_0 N 1.0126866745 -0.2847420982 0.2210688426 N -0.6099530000 2
N1_0 N 1.2178274530 -0.1321753209 0.1583617726 N -0.6099530000 2
H3_0 H 1.1166457801 -0.3374903019 0.1828462194 H 0.4306200000 0
H4_0 H 0.8776911071 -0.3180115568 0.2655972241 H 0.4306200000 0
H5_0 H 1.3158428986 -0.1777473085 0.1133232494 H 0.4306200000 0
H6_0 H 1.2696287644 -0.0498206194 0.1598170710 H 0.4306200000 0
H0_2 H 0.5409516510 0.1594747753 0.4366294744 H 0.4863990000 0
O0_2 O 0.5165412455 0.2368670156 0.4523727990 O2 -0.9727980000 3
H1_2 H 0.3087262687 0.2456271311 0.4846414241 H 0.4863990000 0
Cl0_1 Cl 1.0537254093 -0.1122434902 0.6483685777 Cl -0.8682040000 0
#END
###################################################################################
# Avant-garde Materials Simulation           
# XXIV NEUMANN/KENDRICK/LEUSEN, RANK 26, ENERGY -133.79678298980883 kcal/mol/atom
###################################################################################

data_rank_000026
_symmetry_cell_setting orthorhombic
_symmetry_space_group_name_H-M 'P n a 2_1'
_symmetry_Int_Tables_number 33
loop_
_symmetry_equiv_pos_site_id
_symmetry_equiv_pos_as_xyz
1 x,y,z
2 -x,-y,z+1/2
3 x+1/2,-y+1/2,z
4 -x+1/2,y+1/2,z+1/2
_cell_length_a 22.0023459126
_cell_length_b 10.2418508576
_cell_length_c 3.9435027051
_cell_angle_alpha 90.0000000000
_cell_angle_beta 90.0000000000
_cell_angle_gamma 90.0000000000
loop_
_atom_site_label
_atom_site_type_symbol
_atom_site_fract_x
_atom_site_fract_y
_atom_site_fract_z
_atom_site_fftype
_atom_site_charge
_atom_site_hybridization
O0_0 O -0.8765631671 0.4021866897 0.4580169163 O2 -0.5863560000 3
C0_0 C -0.8206190396 0.4007577927 0.5867890723 C3 0.6524823000 2
H2_0 H -0.8897631707 0.3144728425 0.3641591870 H 0.4267860000 0
O1_0 O -0.7977132042 0.5046847159 0.6925597228 O1 -0.5365640000 2
C1_0 C -0.7875042198 0.2775481638 0.5965842296 C3 -0.2514093000 2
C2_0 C -0.7296777297 0.2699143001 0.7093907309 C3 0.0750018000 2
H0_0 H -0.8097616023 0.1892862092 0.5051359273 H 0.1707640000 0
S0_0 S -0.6876647161 0.4023635383 0.8511518022 S2 0.0191544000 3
H1_0 H -0.7066199890 0.1757539571 0.7040609670 H 0.1169840000 0
C3_0 C -0.6178533374 0.3235385889 0.9520518536 C3 0.4107048000 2
N0_0 N -0.5692908118 0.3992734895 0.9246750280 N -0.6099530000 2
N1_0 N -0.6146699084 0.2015484100 1.0555946460 N -0.6099530000 2
H3_0 H -0.5268040454 0.3679549621 0.9994667510 H 0.4306200000 0
H4_0 H -0.5725581566 0.4916079735 0.8193924635 H 0.4306200000 0
H5_0 H -0.5723715441 0.1541094269 1.0554341974 H 0.4306200000 0
H6_0 H -0.6521619185 0.1435509062 1.1016359443 H 0.4306200000 0
H1_2 H -0.9728518670 0.3504447547 0.0117151804 H 0.4863990000 0
O0_2 O -1.0047171169 0.4190108998 0.0007778426 O2 -0.9727980000 3
H0_2 H -0.9990084024 0.4808246757 0.1997644951 H 0.4863990000 0
Cl0_1 Cl -0.9251062622 0.1748968285 0.0687342989 Cl -0.8682040000 0
#END
##################################################################################
# Avant-garde Materials Simulation           
# XXIV NEUMANN/KENDRICK/LEUSEN, RANK 27, ENERGY -133.7954548975452 kcal/mol/atom
##################################################################################

data_rank_000027
_symmetry_cell_setting monoclinic
_symmetry_space_group_name_H-M 'P 2_1/c'
_symmetry_Int_Tables_number 14
loop_
_symmetry_equiv_pos_site_id
_symmetry_equiv_pos_as_xyz
1 x,y,z
2 -x,y+1/2,-z+1/2
3 -x,-y,-z
4 x,-y+1/2,z+1/2
_cell_length_a 9.1073318881
_cell_length_b 8.0282970589
_cell_length_c 12.8939325069
_cell_angle_alpha 90.0000000000
_cell_angle_beta 117.0073512749
_cell_angle_gamma 90.0000000000
loop_
_atom_site_label
_atom_site_type_symbol
_atom_site_fract_x
_atom_site_fract_y
_atom_site_fract_z
_atom_site_fftype
_atom_site_charge
_atom_site_hybridization
O0_0 O -0.0572652044 0.4422542363 0.3440221403 O2 -0.5863560000 3
C0_0 C -0.1926800586 0.5048514418 0.2553358180 C3 0.6524823000 2
H2_0 H -0.0871122356 0.3709218997 0.3976089611 H 0.4267860000 0
O1_0 O -0.3343470843 0.4828580189 0.2431639415 O1 -0.5365640000 2
C1_0 C -0.1575165106 0.6035943149 0.1741434603 C3 -0.2514093000 2
C2_0 C -0.2747531300 0.6892878910 0.0853534546 C3 0.0750018000 2
H0_0 H -0.0311835854 0.6115191753 0.1868670524 H 0.1707640000 0
S0_0 S -0.4807009515 0.6953812088 0.0544879767 S2 0.0191544000 3
H1_0 H -0.2395493673 0.7661022039 0.0308607195 H 0.1169840000 0
C3_0 C -0.5625721820 0.8172885909 -0.0735468352 C3 0.4107048000 2
N0_0 N -0.4849815943 0.8447978576 -0.1370743064 N -0.6099530000 2
N1_0 N -0.7092764852 0.8835254549 -0.1011702893 N -0.6099530000 2
H3_0 H -0.5382286966 0.9217306640 -0.2080638091 H 0.4306200000 0
H4_0 H -0.3955678615 0.7652662310 -0.1355873707 H 0.4306200000 0
H5_0 H -0.7665791363 0.9489865795 -0.1777557938 H 0.4306200000 0
H6_0 H -0.7721793830 0.8552010941 -0.0541197960 H 0.4306200000 0
O0_2 O -0.1092653437 0.2448542970 0.4865162621 O2 -0.9727980000 3
H0_2 H -0.1600713778 0.1418498752 0.4404662323 H 0.4863990000 0
H1_2 H -0.0016005099 0.2040431826 0.5480546505 H 0.4863990000 0
Cl0_1 Cl 0.2241935583 0.4235973690 0.1565110073 Cl -0.8682040000 0
#END
###################################################################################
# Avant-garde Materials Simulation           
# XXIV NEUMANN/KENDRICK/LEUSEN, RANK 28, ENERGY -133.79526315403729 kcal/mol/atom
###################################################################################

data_rank_000028
_symmetry_cell_setting orthorhombic
_symmetry_space_group_name_H-M 'P c c n'
_symmetry_Int_Tables_number 56
loop_
_symmetry_equiv_pos_site_id
_symmetry_equiv_pos_as_xyz
1 x,y,z
2 -x+1/2,-y+1/2,z
3 -x,y+1/2,-z+1/2
4 x+1/2,-y,-z+1/2
5 -x,-y,-z
6 x+1/2,y+1/2,-z
7 x,-y+1/2,z+1/2
8 -x+1/2,y,z+1/2
_cell_length_a 10.5709187946
_cell_length_b 22.0372058583
_cell_length_c 7.5426286631
_cell_angle_alpha 90.0000000000
_cell_angle_beta 90.0000000000
_cell_angle_gamma 90.0000000000
loop_
_atom_site_label
_atom_site_type_symbol
_atom_site_fract_x
_atom_site_fract_y
_atom_site_fract_z
_atom_site_fftype
_atom_site_charge
_atom_site_hybridization
O0_0 O 0.8696904415 0.7978845939 0.7026689329 O2 -0.5863560000 3
C0_0 C 0.9529300462 0.7643990431 0.7908316191 C3 0.6524823000 2
H2_0 H 0.8907923653 0.8431906584 0.7080308365 H 0.4267860000 0
O1_0 O 1.0417828649 0.7859106859 0.8803039423 O1 -0.5365640000 2
C1_0 C 0.9343751168 0.6991949394 0.7721704301 C3 -0.2514093000 2
C2_0 C 1.0170353475 0.6587596179 0.8391329260 C3 0.0750018000 2
H0_0 H 0.8532414713 0.6832181907 0.6970016736 H 0.1707640000 0
S0_0 S 1.1543270076 0.6798254338 0.9505405157 S2 0.0191544000 3
H1_0 H 1.0018821848 0.6104047535 0.8168654961 H 0.1169840000 0
C3_0 C 1.2204404216 0.6071044632 0.9885723256 C3 0.4107048000 2
N0_0 N 1.1501871821 0.5594964654 1.0313550327 N -0.6099530000 2
N1_0 N 1.3450768197 0.6044861380 0.9757757378 N -0.6099530000 2
H3_0 H 1.1944354144 0.5181483216 1.0423783072 H 0.4306200000 0
H4_0 H 1.0588949508 0.5649050350 1.0774691429 H 0.4306200000 0
H5_0 H 1.3916507735 0.5645660343 1.0010831628 H 0.4306200000 0
H6_0 H 1.3958233556 0.6419391999 0.9323154652 H 0.4306200000 0
O0_2 O 0.9057161270 0.9153984972 0.6875054942 O2 -0.9727980000 3
H0_2 H 0.8973357801 0.9312288533 0.8117242017 H 0.4863990000 0
H1_2 H 0.8225531066 0.9268569824 0.6334165172 H 0.4863990000 0
Cl0_1 Cl 0.6425578351 0.9556473276 0.5658934463 Cl -0.8682040000 0
#END
###################################################################################
# Avant-garde Materials Simulation           
# XXIV NEUMANN/KENDRICK/LEUSEN, RANK 29, ENERGY -133.79334533365622 kcal/mol/atom
###################################################################################

data_rank_000029
_symmetry_cell_setting triclinic
_symmetry_space_group_name_H-M 'P -1'
_symmetry_Int_Tables_number 2
loop_
_symmetry_equiv_pos_site_id
_symmetry_equiv_pos_as_xyz
1 x,y,z
2 -x,-y,-z
_cell_length_a 6.0936302982
_cell_length_b 7.9562056252
_cell_length_c 9.9089286604
_cell_angle_alpha 75.7862078240
_cell_angle_beta 106.7279228840
_cell_angle_gamma 89.2522005218
loop_
_atom_site_label
_atom_site_type_symbol
_atom_site_fract_x
_atom_site_fract_y
_atom_site_fract_z
_atom_site_fftype
_atom_site_charge
_atom_site_hybridization
O0_0 O 0.3072189607 0.2760067242 0.4280943291 O2 -0.5863560000 3
C0_0 C 0.4457261541 0.2721889660 0.5584019420 C3 0.6524823000 2
H2_0 H 0.1440288632 0.3415398389 0.4057453252 H 0.4267860000 0
O1_0 O 0.3901586089 0.3394124919 0.6476312705 O1 -0.5365640000 2
C1_0 C 0.6752552896 0.1863462298 0.5922112316 C3 -0.2514093000 2
C2_0 C 0.8463066299 0.1850452663 0.7144605185 C3 0.0750018000 2
H0_0 H 0.7087801833 0.1227260723 0.5135216445 H 0.1707640000 0
S0_0 S 0.8144411218 0.2758196898 0.8507775899 S2 0.0191544000 3
H1_0 H 1.0142159493 0.1170502813 0.7337658116 H 0.1169840000 0
C3_0 C 1.0980720740 0.2389227000 0.9715070609 C3 0.4107048000 2
N0_0 N 1.1112949750 0.2326143364 1.1088359790 N -0.6099530000 2
N1_0 N 1.2841951141 0.2249941667 0.9312446327 N -0.6099530000 2
H3_0 H 1.2694820400 0.2206184234 1.1849696978 H 0.4306200000 0
H4_0 H 0.9680087552 0.2110844566 1.1444948962 H 0.4306200000 0
H5_0 H 1.4408283172 0.1929774135 1.0126953526 H 0.4306200000 0
H6_0 H 1.2834861649 0.2533535605 0.8249991070 H 0.4306200000 0
O0_2 O -0.0918412977 0.4208232420 0.3391117320 O2 -0.9727980000 3
H0_2 H -0.1857061159 0.4993905220 0.3688317142 H 0.4863990000 0
H1_2 H -0.1915934132 0.3327887322 0.3041006424 H 0.4863990000 0
Cl0_1 Cl 0.6814209185 0.1253795295 0.2268563614 Cl -0.8682040000 0
#END
###################################################################################
# Avant-garde Materials Simulation           
# XXIV NEUMANN/KENDRICK/LEUSEN, RANK 30, ENERGY -133.79227701087208 kcal/mol/atom
###################################################################################

data_rank_000030
_symmetry_cell_setting monoclinic
_symmetry_space_group_name_H-M 'P 2_1/c'
_symmetry_Int_Tables_number 14
loop_
_symmetry_equiv_pos_site_id
_symmetry_equiv_pos_as_xyz
1 x,y,z
2 -x,y+1/2,-z+1/2
3 -x,-y,-z
4 x,-y+1/2,z+1/2
_cell_length_a 6.3369104762
_cell_length_b 17.4053897748
_cell_length_c 9.0748643034
_cell_angle_alpha 90.0000000000
_cell_angle_beta 59.2817407026
_cell_angle_gamma 90.0000000000
loop_
_atom_site_label
_atom_site_type_symbol
_atom_site_fract_x
_atom_site_fract_y
_atom_site_fract_z
_atom_site_fftype
_atom_site_charge
_atom_site_hybridization
O0_0 O -0.8805010894 0.6504624863 0.8734052074 O2 -0.5863560000 3
C0_0 C -0.9718621379 0.6292975486 0.7778811714 C3 0.6524823000 2
H2_0 H -0.8349963689 0.6028594059 0.9233127901 H 0.4267860000 0
O1_0 O -1.0153716944 0.5602839976 0.7598585655 O1 -0.5365640000 2
C1_0 C -1.0141837422 0.6911775202 0.6882656280 C3 -0.2514093000 2
C2_0 C -1.1137273910 0.6795740562 0.5893099308 C3 0.0750018000 2
H0_0 H -0.9524487422 0.7486460447 0.6963200145 H 0.1707640000 0
S0_0 S -1.2038168128 0.5906353316 0.5551659991 S2 0.0191544000 3
H1_0 H -1.1327939978 0.7283575514 0.5217042353 H 0.1169840000 0
C3_0 C -1.3307300964 0.6165624037 0.4280448549 C3 0.4107048000 2
N0_0 N -1.4321251052 0.6836068211 0.4353382568 N -0.6099530000 2
N1_0 N -1.3294767238 0.5606666692 0.3278701618 N -0.6099530000 2
H3_0 H -1.4945638663 0.6921677256 0.3510514309 H 0.4306200000 0
H4_0 H -1.4604332193 0.7270934438 0.5209803330 H 0.4306200000 0
H5_0 H -1.4066922600 0.5712289928 0.2539365942 H 0.4306200000 0
H6_0 H -1.2175474560 0.5135760486 0.3009430002 H 0.4306200000 0
O0_2 O -0.7207233123 0.5426968413 0.9771619474 O2 -0.9727980000 3
H0_2 H -0.8211319406 0.5048172674 1.0677488474 H 0.4863990000 0
H1_2 H -0.6424617215 0.5749505398 1.0268772020 H 0.4863990000 0
Cl0_1 Cl -0.5569579599 0.8376574524 0.6452727611 Cl -0.8682040000 0
#END
##################################################################################
# Avant-garde Materials Simulation           
# XXIV NEUMANN/KENDRICK/LEUSEN, RANK 31, ENERGY -133.7914385582979 kcal/mol/atom
##################################################################################

data_rank_000031
_symmetry_cell_setting orthorhombic
_symmetry_space_group_name_H-M 'I b a 2'
_symmetry_Int_Tables_number 45
loop_
_symmetry_equiv_pos_site_id
_symmetry_equiv_pos_as_xyz
1 x,y,z
2 -x,-y,z
3 x+1/2,-y+1/2,z
4 -x+1/2,y+1/2,z
5 x+1/2,y+1/2,z+1/2
6 -x+1/2,-y+1/2,z+1/2
7 x,-y,z+1/2
8 -x,y,z+1/2
_cell_length_a 23.0854643198
_cell_length_b 11.2281720791
_cell_length_c 6.8930236032
_cell_angle_alpha 90.0000000000
_cell_angle_beta 90.0000000000
_cell_angle_gamma 90.0000000000
loop_
_atom_site_label
_atom_site_type_symbol
_atom_site_fract_x
_atom_site_fract_y
_atom_site_fract_z
_atom_site_fftype
_atom_site_charge
_atom_site_hybridization
O0_0 O 0.4471420495 0.3884544146 0.6514058786 O2 -0.5863560000 3
C0_0 C 0.4815929856 0.2948555483 0.6324918877 C3 0.6524823000 2
H2_0 H 0.4035764646 0.3698166916 0.6293160216 H 0.4267860000 0
O1_0 O 0.4643160456 0.1915785689 0.5977591235 O1 -0.5365640000 2
C1_0 C 0.5429930883 0.3222250040 0.6557123009 C3 -0.2514093000 2
C2_0 C 0.5849021688 0.2394665165 0.6350609687 C3 0.0750018000 2
H0_0 H 0.5545793899 0.4136506778 0.6905559508 H 0.1707640000 0
S0_0 S 0.5710909998 0.0918689230 0.5790201887 S2 0.0191544000 3
H1_0 H 0.6298108341 0.2666589364 0.6566107178 H 0.1169840000 0
C3_0 C 0.6417946541 0.0325696771 0.5586041677 C3 0.4107048000 2
N0_0 N 0.6430102959 -0.0855799169 0.5538670068 N -0.6099530000 2
N1_0 N 0.6901577137 0.0952953501 0.5441915702 N -0.6099530000 2
H3_0 H 0.6818709605 -0.1282310887 0.5335745878 H 0.4306200000 0
H4_0 H 0.6052167047 -0.1346199039 0.5714338776 H 0.4306200000 0
H5_0 H 0.7282176935 0.0485593606 0.5307876198 H 0.4306200000 0
H6_0 H 0.6921993273 0.1862756423 0.5325814990 H 0.4306200000 0
O0_2 O 0.3380302210 0.3659554133 0.5979331952 O2 -0.9727980000 3
H0_2 H 0.3268071119 0.4447860992 0.5453473834 H 0.4863990000 0
H1_2 H 0.3196749496 0.3655994192 0.7291253937 H 0.4863990000 0
Cl0_1 Cl 0.2842946705 0.3813058349 1.0040910434 Cl -0.8682040000 0
#END
###################################################################################
# Avant-garde Materials Simulation           
# XXIV NEUMANN/KENDRICK/LEUSEN, RANK 32, ENERGY -133.79048231332806 kcal/mol/atom
###################################################################################

data_rank_000032
_symmetry_cell_setting monoclinic
_symmetry_space_group_name_H-M 'C 2/c'
_symmetry_Int_Tables_number 15
loop_
_symmetry_equiv_pos_site_id
_symmetry_equiv_pos_as_xyz
1 x,y,z
2 -x,y,-z+1/2
3 -x,-y,-z
4 x,-y,z+1/2
5 x+1/2,y+1/2,z
6 -x+1/2,y+1/2,-z+1/2
7 -x+1/2,-y+1/2,-z
8 x+1/2,-y+1/2,z+1/2
_cell_length_a 18.0867368401
_cell_length_b 13.4418927179
_cell_length_c 7.7185343510
_cell_angle_alpha 90.0000000000
_cell_angle_beta 94.9117539049
_cell_angle_gamma 90.0000000000
loop_
_atom_site_label
_atom_site_type_symbol
_atom_site_fract_x
_atom_site_fract_y
_atom_site_fract_z
_atom_site_fftype
_atom_site_charge
_atom_site_hybridization
O0_0 O 0.5313678795 0.6299332564 0.9422225856 O2 -0.5863560000 3
C0_0 C 0.5956123880 0.5914034067 0.9053252810 C3 0.6524823000 2
H2_0 H 0.5355028926 0.7057597884 0.9658322841 H 0.4267860000 0
O1_0 O 0.6535741167 0.6414479827 0.8988806758 O1 -0.5365640000 2
C1_0 C 0.5947938142 0.4845794357 0.8747539361 C3 -0.2514093000 2
C2_0 C 0.6551230801 0.4352843975 0.8284656123 C3 0.0750018000 2
H0_0 H 0.5443336137 0.4434001897 0.8931272279 H 0.1707640000 0
S0_0 S 0.7384094259 0.4931869227 0.7990501823 S2 0.0191544000 3
H1_0 H 0.6505215561 0.3549805591 0.8088772664 H 0.1169840000 0
C3_0 C 0.7932853773 0.3945992515 0.7282710155 C3 0.4107048000 2
N0_0 N 0.8567825913 0.4271467384 0.6743311548 N -0.6099530000 2
N1_0 N 0.7752621456 0.2997718667 0.7285946185 N -0.6099530000 2
H3_0 H 0.8958916171 0.3806934885 0.6284920022 H 0.4306200000 0
H4_0 H 0.8652319508 0.5027528797 0.6634081229 H 0.4306200000 0
H5_0 H 0.8090823396 0.2463515398 0.6794417333 H 0.4306200000 0
H6_0 H 0.7288373417 0.2735155782 0.7797220841 H 0.4306200000 0
O0_2 O 0.5338083398 0.8173108674 1.0097644311 O2 -0.9727980000 3
H0_2 H 0.4815706096 0.8304453085 1.0350533976 H 0.4863990000 0
H1_2 H 0.5633593327 0.8238855419 1.1257445450 H 0.4863990000 0
Cl0_1 Cl 0.6245640776 0.8322862240 1.3569977524 Cl -0.8682040000 0
#END
##################################################################################
# Avant-garde Materials Simulation           
# XXIV NEUMANN/KENDRICK/LEUSEN, RANK 33, ENERGY -133.7894227191567 kcal/mol/atom
##################################################################################

data_rank_000033
_symmetry_cell_setting monoclinic
_symmetry_space_group_name_H-M 'P 2_1/c'
_symmetry_Int_Tables_number 14
loop_
_symmetry_equiv_pos_site_id
_symmetry_equiv_pos_as_xyz
1 x,y,z
2 -x,y+1/2,-z+1/2
3 -x,-y,-z
4 x,-y+1/2,z+1/2
_cell_length_a 4.0231785909
_cell_length_b 20.8212776055
_cell_length_c 10.2105590884
_cell_angle_alpha 90.0000000000
_cell_angle_beta 82.5193276059
_cell_angle_gamma 90.0000000000
loop_
_atom_site_label
_atom_site_type_symbol
_atom_site_fract_x
_atom_site_fract_y
_atom_site_fract_z
_atom_site_fftype
_atom_site_charge
_atom_site_hybridization
O0_0 O -0.8692206577 0.5319509983 0.6362710978 O2 -0.5863560000 3
C0_0 C -0.8710876129 0.5859840851 0.5694209058 C3 0.6524823000 2
H2_0 H -1.0183358436 0.5334122219 0.7303271639 H 0.4267860000 0
O1_0 O -1.0343546190 0.6346591272 0.6121935841 O1 -0.5365640000 2
C1_0 C -0.6632473930 0.5849632808 0.4409860412 C3 -0.2514093000 2
C2_0 C -0.5843179974 0.6375596612 0.3665672754 C3 0.0750018000 2
H0_0 H -0.5559881890 0.5392353729 0.4053768205 H 0.1707640000 0
S0_0 S -0.7191726776 0.7141092912 0.4140174330 S2 0.0191544000 3
H1_0 H -0.4234975085 0.6317286578 0.2725189038 H 0.1169840000 0
C3_0 C -0.4875807846 0.7642352384 0.2965744371 C3 0.4107048000 2
N0_0 N -0.5144149435 0.8261823464 0.3251264134 N -0.6099530000 2
N1_0 N -0.3021421227 0.7441837834 0.1878410440 N -0.6099530000 2
H3_0 H -0.3746190974 0.8576535776 0.2629130489 H 0.4306200000 0
H4_0 H -0.6547919773 0.8433321335 0.4102666849 H 0.4306200000 0
H5_0 H -0.1708569915 0.7785869685 0.1309357014 H 0.4306200000 0
H6_0 H -0.2547052632 0.6970603345 0.1613965687 H 0.4306200000 0
O0_2 O -1.2291930276 0.5263633848 0.8566947237 O2 -0.9727980000 3
H0_2 H -1.2001087022 0.4812309153 0.8845597850 H 0.4863990000 0
H1_2 H -1.1569387504 0.5535788308 0.9280482806 H 0.4863990000 0
Cl0_1 Cl -1.0245928636 0.3858504178 0.9296161349 Cl -0.8682040000 0
#END
###################################################################################
# Avant-garde Materials Simulation           
# XXIV NEUMANN/KENDRICK/LEUSEN, RANK 34, ENERGY -133.78903369904992 kcal/mol/atom
###################################################################################

data_rank_000034
_symmetry_cell_setting monoclinic
_symmetry_space_group_name_H-M 'P 2_1/c'
_symmetry_Int_Tables_number 14
loop_
_symmetry_equiv_pos_site_id
_symmetry_equiv_pos_as_xyz
1 x,y,z
2 -x,y+1/2,-z+1/2
3 -x,-y,-z
4 x,-y+1/2,z+1/2
_cell_length_a 5.6756055747
_cell_length_b 21.3237429869
_cell_length_c 7.6113582508
_cell_angle_alpha 90.0000000000
_cell_angle_beta 85.2747607921
_cell_angle_gamma 90.0000000000
loop_
_atom_site_label
_atom_site_type_symbol
_atom_site_fract_x
_atom_site_fract_y
_atom_site_fract_z
_atom_site_fftype
_atom_site_charge
_atom_site_hybridization
O0_0 O -0.4921989927 0.4851060258 0.2363127801 O2 -0.5863560000 3
C0_0 C -0.3146070639 0.5230965703 0.1859763340 C3 0.6524823000 2
H2_0 H -0.5841772299 0.4743654693 0.1292639335 H 0.4267860000 0
O1_0 O -0.2754447679 0.5431947302 0.0311831966 O1 -0.5365640000 2
C1_0 C -0.1627683902 0.5412177406 0.3220619688 C3 -0.2514093000 2
C2_0 C 0.0245611466 0.5798628302 0.2874734014 C3 0.0750018000 2
H0_0 H -0.2039118107 0.5234705812 0.4552287124 H 0.1707640000 0
S0_0 S 0.0971172498 0.6133911029 0.0829554814 S2 0.0191544000 3
H1_0 H 0.1322394345 0.5919587519 0.3947351003 H 0.1169840000 0
C3_0 C 0.3582283498 0.6566848089 0.1147835574 C3 0.4107048000 2
N0_0 N 0.4438620612 0.6667546827 0.2685128663 N -0.6099530000 2
N1_0 N 0.4633393396 0.6769400207 -0.0357552402 N -0.6099530000 2
H3_0 H 0.5990787137 0.6916073781 0.2784767560 H 0.4306200000 0
H4_0 H 0.3415321874 0.6621193697 0.3862068329 H 0.4306200000 0
H5_0 H 0.6073240779 0.7072259589 -0.0427912966 H 0.4306200000 0
H6_0 H 0.3852528758 0.6688134493 -0.1511720167 H 0.4306200000 0
Cl0_1 Cl -0.1450557617 0.3252865029 0.3624806880 Cl -0.8682040000 0
H1_2 H -0.9388982581 0.2646083219 0.2004929337 H 0.4863990000 0
O0_2 O -0.8271603081 0.2385643895 0.1236379577 O2 -0.9727980000 3
H0_2 H -0.9250531584 0.2176048618 0.0384532630 H 0.4863990000 0
#END
###################################################################################
# Avant-garde Materials Simulation           
# XXIV NEUMANN/KENDRICK/LEUSEN, RANK 35, ENERGY -133.78883963780797 kcal/mol/atom
###################################################################################

data_rank_000035
_symmetry_cell_setting triclinic
_symmetry_space_group_name_H-M 'P -1'
_symmetry_Int_Tables_number 2
loop_
_symmetry_equiv_pos_site_id
_symmetry_equiv_pos_as_xyz
1 x,y,z
2 -x,-y,-z
_cell_length_a 5.4565124446
_cell_length_b 8.2321181997
_cell_length_c 10.7265135874
_cell_angle_alpha 77.5629063432
_cell_angle_beta 72.7481671113
_cell_angle_gamma 82.5662563185
loop_
_atom_site_label
_atom_site_type_symbol
_atom_site_fract_x
_atom_site_fract_y
_atom_site_fract_z
_atom_site_fftype
_atom_site_charge
_atom_site_hybridization
O0_0 O 0.6826547193 0.0924937878 0.5547245271 O2 -0.5863560000 3
C0_0 C 0.4615258191 0.1852895653 0.5860657177 C3 0.6524823000 2
H2_0 H 0.8233490922 0.1510757822 0.4714971669 H 0.4267860000 0
O1_0 O 0.4195260198 0.3248221851 0.5206339063 O1 -0.5365640000 2
C1_0 C 0.2710058674 0.1092672515 0.7042163700 C3 -0.2514093000 2
C2_0 C 0.0397553982 0.1876426402 0.7528818108 C3 0.0750018000 2
H0_0 H 0.3118909458 -0.0168579556 0.7543288765 H 0.1707640000 0
S0_0 S -0.0593882667 0.3866102505 0.6838015769 S2 0.0191544000 3
H1_0 H -0.0971298917 0.1223055788 0.8396606035 H 0.1169840000 0
C3_0 C -0.3656491125 0.4127349411 0.7979040639 C3 0.4107048000 2
N0_0 N -0.5351967530 0.5158106990 0.7490213413 N -0.6099530000 2
N1_0 N -0.4198851463 0.3360107051 0.9237642017 N -0.6099530000 2
H3_0 H -0.7002865842 0.5615448917 0.8118240522 H 0.4306200000 0
H4_0 H -0.4983881711 0.5643493282 0.6486054828 H 0.4306200000 0
H5_0 H -0.6096398895 0.3322247410 0.9812152200 H 0.4306200000 0
H6_0 H -0.2763393139 0.2938257924 0.9698110351 H 0.4306200000 0
H0_2 H 0.8193400542 -0.1056501461 0.6243298769 H 0.4863990000 0
O0_2 O 0.9438600149 -0.2025260713 0.6340915794 O2 -0.9727980000 3
H1_2 H 0.9609564687 -0.2183708027 0.7260550238 H 0.4863990000 0
Cl0_1 Cl 0.9973037097 -0.2668249848 0.9158505999 Cl -0.8682040000 0
#END
###################################################################################
# Avant-garde Materials Simulation           
# XXIV NEUMANN/KENDRICK/LEUSEN, RANK 36, ENERGY -133.78831460013853 kcal/mol/atom
###################################################################################

data_rank_000036
_symmetry_cell_setting orthorhombic
_symmetry_space_group_name_H-M 'P c c n'
_symmetry_Int_Tables_number 56
loop_
_symmetry_equiv_pos_site_id
_symmetry_equiv_pos_as_xyz
1 x,y,z
2 -x+1/2,-y+1/2,z
3 -x,y+1/2,-z+1/2
4 x+1/2,-y,-z+1/2
5 -x,-y,-z
6 x+1/2,y+1/2,-z
7 x,-y+1/2,z+1/2
8 -x+1/2,y,z+1/2
_cell_length_a 10.5654367023
_cell_length_b 21.9601122126
_cell_length_c 7.7492665779
_cell_angle_alpha 90.0000000000
_cell_angle_beta 90.0000000000
_cell_angle_gamma 90.0000000000
loop_
_atom_site_label
_atom_site_type_symbol
_atom_site_fract_x
_atom_site_fract_y
_atom_site_fract_z
_atom_site_fftype
_atom_site_charge
_atom_site_hybridization
O0_0 O 0.8701951002 0.7947719078 0.6198365134 O2 -0.5863560000 3
C0_0 C 0.9535468096 0.7623844552 0.7089142113 C3 0.6524823000 2
H2_0 H 0.8900374946 0.8404238042 0.6256300203 H 0.4267860000 0
O1_0 O 1.0409888415 0.7852622516 0.7961739364 O1 -0.5365640000 2
C1_0 C 0.9367711891 0.6966404217 0.6949362738 C3 -0.2514093000 2
C2_0 C 1.0203220887 0.6572310503 0.7638956140 C3 0.0750018000 2
H0_0 H 0.8562224935 0.6794999524 0.6224070860 H 0.1707640000 0
S0_0 S 1.1578723827 0.6805463021 0.8686931144 S2 0.0191544000 3
H1_0 H 1.0066202442 0.6083504706 0.7475710219 H 0.1169840000 0
C3_0 C 1.2232001015 0.6087369734 0.9219187300 C3 0.4107048000 2
N0_0 N 1.1525626371 0.5629643976 0.9769771315 N -0.6099530000 2
N1_0 N 1.3479902152 0.6049727210 0.9095126731 N -0.6099530000 2
H3_0 H 1.1983807327 0.5228453347 1.0075459737 H 0.4306200000 0
H4_0 H 1.0598761484 0.5696909611 1.0147545698 H 0.4306200000 0
H5_0 H 1.3945411336 0.5667888543 0.9519744050 H 0.4306200000 0
H6_0 H 1.3992383780 0.6412035573 0.8604755667 H 0.4306200000 0
O0_2 O 0.9030063985 0.9122765322 0.6081918384 O2 -0.9727980000 3
H0_2 H 0.8903134253 0.9285380781 0.7282710701 H 0.4863990000 0
H1_2 H 0.8218685819 0.9233166389 0.5489039727 H 0.4863990000 0
Cl0_1 Cl 0.6472065618 0.9554997235 0.4726367303 Cl -0.8682040000 0
#END
###################################################################################
# Avant-garde Materials Simulation           
# XXIV NEUMANN/KENDRICK/LEUSEN, RANK 37, ENERGY -133.78723947240721 kcal/mol/atom
###################################################################################

data_rank_000037
_symmetry_cell_setting monoclinic
_symmetry_space_group_name_H-M 'P 2_1/c'
_symmetry_Int_Tables_number 14
loop_
_symmetry_equiv_pos_site_id
_symmetry_equiv_pos_as_xyz
1 x,y,z
2 -x,y+1/2,-z+1/2
3 -x,-y,-z
4 x,-y+1/2,z+1/2
_cell_length_a 7.9690136916
_cell_length_b 12.9564501804
_cell_length_c 8.8301051159
_cell_angle_alpha 90.0000000000
_cell_angle_beta 96.5067894647
_cell_angle_gamma 90.0000000000
loop_
_atom_site_label
_atom_site_type_symbol
_atom_site_fract_x
_atom_site_fract_y
_atom_site_fract_z
_atom_site_fftype
_atom_site_charge
_atom_site_hybridization
O0_0 O -0.1106802574 0.3899242528 -0.5215245269 O2 -0.5863560000 3
C0_0 C -0.1912834108 0.4388411409 -0.4189869693 C3 0.6524823000 2
H2_0 H -0.0608079664 0.3213479105 -0.4769594499 H 0.4267860000 0
O1_0 O -0.2108057041 0.4018458966 -0.2911349567 O1 -0.5365640000 2
C1_0 C -0.2626874056 0.5379880978 -0.4692546279 C3 -0.2514093000 2
C2_0 C -0.3717784939 0.5884655432 -0.3895809440 C3 0.0750018000 2
H0_0 H -0.2348174837 0.5693510006 -0.5781613018 H 0.1707640000 0
S0_0 S -0.4340022278 0.5440801921 -0.2189830017 S2 0.0191544000 3
H1_0 H -0.4286842575 0.6602687365 -0.4340704967 H 0.1169840000 0
C3_0 C -0.5973681293 0.6341849750 -0.1956101731 C3 0.4107048000 2
N0_0 N -0.7277003477 0.5948897114 -0.1350852090 N -0.6099530000 2
N1_0 N -0.5846198750 0.7326117621 -0.2318135506 N -0.6099530000 2
H3_0 H -0.8307728407 0.6395874963 -0.1157904935 H 0.4306200000 0
H4_0 H -0.7411609337 0.5158484243 -0.1325731511 H 0.4306200000 0
H5_0 H -0.6819117118 0.7850504623 -0.2250744913 H 0.4306200000 0
H6_0 H -0.4734028194 0.7624664847 -0.2626355433 H 0.4306200000 0
O0_2 O 0.0201428097 0.2194292474 -0.4101390338 O2 -0.9727980000 3
H0_2 H 0.0967473939 0.1946049974 -0.4847071571 H 0.4863990000 0
H1_2 H 0.0947039011 0.2467972800 -0.3208621441 H 0.4863990000 0
Cl0_1 Cl 0.2469291650 0.1611465659 -0.6570624759 Cl -0.8682040000 0
#END
###################################################################################
# Avant-garde Materials Simulation           
# XXIV NEUMANN/KENDRICK/LEUSEN, RANK 38, ENERGY -133.78625584976211 kcal/mol/atom
###################################################################################

data_rank_000038
_symmetry_cell_setting monoclinic
_symmetry_space_group_name_H-M 'P 2_1/c'
_symmetry_Int_Tables_number 14
loop_
_symmetry_equiv_pos_site_id
_symmetry_equiv_pos_as_xyz
1 x,y,z
2 -x,y+1/2,-z+1/2
3 -x,-y,-z
4 x,-y+1/2,z+1/2
_cell_length_a 4.2982326181
_cell_length_b 17.3619443973
_cell_length_c 12.6336393613
_cell_angle_alpha 90.0000000000
_cell_angle_beta 90.7298984014
_cell_angle_gamma 90.0000000000
loop_
_atom_site_label
_atom_site_type_symbol
_atom_site_fract_x
_atom_site_fract_y
_atom_site_fract_z
_atom_site_fftype
_atom_site_charge
_atom_site_hybridization
O0_0 O -0.3920693814 0.5733718061 0.1757980369 O2 -0.5863560000 3
C0_0 C -0.2907985330 0.6246373051 0.2471990950 C3 0.6524823000 2
H2_0 H -0.3249566259 0.5160881889 0.1902607746 H 0.4267860000 0
O1_0 O -0.3733810349 0.6933190483 0.2389576864 O1 -0.5365640000 2
C1_0 C -0.0819084232 0.6002669867 0.3323768289 C3 -0.2514093000 2
C2_0 C 0.0320320010 0.6523843835 0.4024165315 C3 0.0750018000 2
H0_0 H -0.0109236572 0.5401493689 0.3404489991 H 0.1707640000 0
S0_0 S -0.0549920712 0.7499796947 0.3967663939 S2 0.0191544000 3
H1_0 H 0.1938047087 0.6343175524 0.4648488580 H 0.1169840000 0
C3_0 C 0.1623900803 0.7837028925 0.5081477813 C3 0.4107048000 2
N0_0 N 0.2724048221 0.8547622305 0.4973778399 N -0.6099530000 2
N1_0 N 0.2008324700 0.7431302954 0.5950793616 N -0.6099530000 2
H3_0 H 0.3780241832 0.8819971152 0.5604695745 H 0.4306200000 0
H4_0 H 0.2726044379 0.8810787901 0.4238181411 H 0.4306200000 0
H5_0 H 0.3505126525 0.7635833650 0.6537816500 H 0.4306200000 0
H6_0 H 0.0675573925 0.6947332330 0.6095392160 H 0.4306200000 0
O0_2 O -0.2727195079 0.4318548855 0.2002224631 O2 -0.9727980000 3
H0_2 H -0.4492840332 0.4157117808 0.2477465894 H 0.4863990000 0
H1_2 H -0.0835904056 0.4208275648 0.2462886719 H 0.4863990000 0
Cl0_1 Cl -0.7636212266 0.4002153336 0.3565699342 Cl -0.8682040000 0
#END
##################################################################################
# Avant-garde Materials Simulation           
# XXIV NEUMANN/KENDRICK/LEUSEN, RANK 39, ENERGY -133.7847995026799 kcal/mol/atom
##################################################################################

data_rank_000039
_symmetry_cell_setting triclinic
_symmetry_space_group_name_H-M 'P -1'
_symmetry_Int_Tables_number 2
loop_
_symmetry_equiv_pos_site_id
_symmetry_equiv_pos_as_xyz
1 x,y,z
2 -x,-y,-z
_cell_length_a 6.4391934753
_cell_length_b 7.5727365607
_cell_length_c 9.8042509469
_cell_angle_alpha 86.2061982289
_cell_angle_beta 75.2513647463
_cell_angle_gamma 79.4897229629
loop_
_atom_site_label
_atom_site_type_symbol
_atom_site_fract_x
_atom_site_fract_y
_atom_site_fract_z
_atom_site_fftype
_atom_site_charge
_atom_site_hybridization
O0_0 O 0.9440895593 0.3064378024 0.3749944406 O2 -0.5863560000 3
C0_0 C 0.9405174700 0.2873326431 0.5108735684 C3 0.6524823000 2
H2_0 H 0.7927359827 0.3686946942 0.3605314785 H 0.4267860000 0
O1_0 O 0.7728495981 0.3329845044 0.6071856179 O1 -0.5365640000 2
C1_0 C 1.1472585517 0.2121425854 0.5438176894 C3 -0.2514093000 2
C2_0 C 1.1692592401 0.2084115979 0.6775512042 C3 0.0750018000 2
H0_0 H 1.2861209584 0.1622430964 0.4576476317 H 0.1707640000 0
S0_0 S 0.9575129600 0.2808295381 0.8228483296 S2 0.0191544000 3
H1_0 H 1.3239335684 0.1504050354 0.7023062085 H 0.1169840000 0
C3_0 C 1.1103099943 0.2597244106 0.9529849035 C3 0.4107048000 2
N0_0 N 1.0158805816 0.1964265556 1.0779191217 N -0.6099530000 2
N1_0 N 1.3019750344 0.3104826425 0.9263119927 N -0.6099530000 2
H3_0 H 1.0819527755 0.2002187439 1.1619455096 H 0.4306200000 0
H4_0 H 0.8644398676 0.1587356377 1.0962647229 H 0.4306200000 0
H5_0 H 1.3975895237 0.2725589920 0.9975604394 H 0.4306200000 0
H6_0 H 1.3541521573 0.3864119105 0.8366155672 H 0.4306200000 0
O0_2 O 0.5961723323 0.4517397330 0.3061537157 O2 -0.9727980000 3
H0_2 H 0.4586943321 0.5237652706 0.3620880576 H 0.4863990000 0
H1_2 H 0.5526210759 0.3503234292 0.2639979697 H 0.4863990000 0
Cl0_1 Cl 0.5194219620 0.1401977029 0.1686285781 Cl -0.8682040000 0
#END
###################################################################################
# Avant-garde Materials Simulation           
# XXIV NEUMANN/KENDRICK/LEUSEN, RANK 40, ENERGY -133.78461262185567 kcal/mol/atom
###################################################################################

data_rank_000040
_symmetry_cell_setting orthorhombic
_symmetry_space_group_name_H-M 'P b c n'
_symmetry_Int_Tables_number 60
loop_
_symmetry_equiv_pos_site_id
_symmetry_equiv_pos_as_xyz
1 x,y,z
2 -x+1/2,-y+1/2,z+1/2
3 -x,y,-z+1/2
4 x+1/2,-y+1/2,-z
5 -x,-y,-z
6 x+1/2,y+1/2,-z+1/2
7 x,-y,z+1/2
8 -x+1/2,y+1/2,z
_cell_length_a 23.1809605298
_cell_length_b 11.3153569297
_cell_length_c 6.7740012913
_cell_angle_alpha 90.0000000000
_cell_angle_beta 90.0000000000
_cell_angle_gamma 90.0000000000
loop_
_atom_site_label
_atom_site_type_symbol
_atom_site_fract_x
_atom_site_fract_y
_atom_site_fract_z
_atom_site_fftype
_atom_site_charge
_atom_site_hybridization
O0_0 O -0.0545896690 0.3879222889 0.4787741633 O2 -0.5863560000 3
C0_0 C -0.0203708222 0.2945559689 0.4926372274 C3 0.6524823000 2
H2_0 H -0.0981127027 0.3676699670 0.4613856508 H 0.4267860000 0
O1_0 O -0.0372030409 0.1899142838 0.4811184695 O1 -0.5365640000 2
C1_0 C 0.0402568468 0.3241182637 0.5239731065 C3 -0.2514093000 2
C2_0 C 0.0824795543 0.2421023598 0.5313854363 C3 0.0750018000 2
H0_0 H 0.0510814751 0.4170308916 0.5426311675 H 0.1707640000 0
S0_0 S 0.0706982272 0.0921011546 0.5031594482 S2 0.0191544000 3
H1_0 H 0.1264599313 0.2725196515 0.5587933338 H 0.1169840000 0
C3_0 C 0.1416873002 0.0351938865 0.4981140056 C3 0.4107048000 2
N0_0 N 0.1435587697 -0.0820489762 0.4980332930 N -0.6099530000 2
N1_0 N 0.1898267731 0.0980211273 0.4899782964 N -0.6099530000 2
H3_0 H 0.1828090387 -0.1235643252 0.4861919910 H 0.4306200000 0
H4_0 H 0.1058911033 -0.1314561694 0.5089599874 H 0.4306200000 0
H5_0 H 0.2279774295 0.0521191764 0.4832862356 H 0.4306200000 0
H6_0 H 0.1920700774 0.1883290661 0.4816990817 H 0.4306200000 0
O0_2 O -0.1634712154 0.3645823923 0.4522614434 O2 -0.9727980000 3
H0_2 H -0.1788526206 0.3646757569 0.3147507821 H 0.4863990000 0
H1_2 H -0.1755690149 0.4430379598 0.5027051163 H 0.4863990000 0
Cl0_1 Cl -0.2158382057 0.3835272139 0.0355726299 Cl -0.8682040000 0
#END
###################################################################################
# Avant-garde Materials Simulation           
# XXIV NEUMANN/KENDRICK/LEUSEN, RANK 41, ENERGY -133.78443458536296 kcal/mol/atom
###################################################################################

data_rank_000041
_symmetry_cell_setting orthorhombic
_symmetry_space_group_name_H-M 'P 2_1 2_1 2_1'
_symmetry_Int_Tables_number 19
loop_
_symmetry_equiv_pos_site_id
_symmetry_equiv_pos_as_xyz
1 x,y,z
2 -x+1/2,-y,z+1/2
3 -x,y+1/2,-z+1/2
4 x+1/2,-y+1/2,-z
_cell_length_a 3.9552989943
_cell_length_b 12.3371800225
_cell_length_c 17.6176959695
_cell_angle_alpha 90.0000000000
_cell_angle_beta 90.0000000000
_cell_angle_gamma 90.0000000000
loop_
_atom_site_label
_atom_site_type_symbol
_atom_site_fract_x
_atom_site_fract_y
_atom_site_fract_z
_atom_site_fftype
_atom_site_charge
_atom_site_hybridization
O0_0 O 0.7210044448 1.0129115843 0.4764290069 O2 -0.5863560000 3
C0_0 C 0.7855672151 0.9806728816 0.5469200025 C3 0.6524823000 2
H2_0 H 0.8216621087 0.9629623639 0.4362257163 H 0.4267860000 0
O1_0 O 0.6911199634 1.0396610542 0.6011005024 O1 -0.5365640000 2
C1_0 C 0.9588589491 0.8784979843 0.5596464281 C3 -0.2514093000 2
C2_0 C 1.0196916572 0.8404185794 0.6304122232 C3 0.0750018000 2
H0_0 H 1.0441675958 0.8320768549 0.5105523888 H 0.1707640000 0
S0_0 S 0.9070448433 0.9097774832 0.7120720713 S2 0.0191544000 3
H1_0 H 1.1549855731 0.7637539716 0.6381428085 H 0.1169840000 0
C3_0 C 1.0630344497 0.8183895570 0.7822984923 C3 0.4107048000 2
N0_0 N 1.0076929667 0.7128105904 0.7774579074 N -0.6099530000 2
N1_0 N 1.2188343781 0.8646012841 0.8397331164 N -0.6099530000 2
H3_0 H 1.1130783899 0.6600484604 0.8153320482 H 0.4306200000 0
H4_0 H 0.8724497330 0.6795924552 0.7330093526 H 0.4306200000 0
H5_0 H 1.3128380209 0.8182461222 0.8848646158 H 0.4306200000 0
H6_0 H 1.2714558562 0.9468743897 0.8389073279 H 0.4306200000 0
H1_2 H 0.5484381225 1.1592494435 0.5652828816 H 0.4863990000 0
O0_2 O 0.5199258324 1.2356466210 0.5473491758 O2 -0.9727980000 3
H0_2 H 0.7031259067 1.2454300023 0.5075978393 H 0.4863990000 0
Cl0_1 Cl 1.0493763259 0.8912765636 0.3524591059 Cl -0.8682040000 0
#END
###################################################################################
# Avant-garde Materials Simulation           
# XXIV NEUMANN/KENDRICK/LEUSEN, RANK 42, ENERGY -133.78443287904435 kcal/mol/atom
###################################################################################

data_rank_000042
_symmetry_cell_setting triclinic
_symmetry_space_group_name_H-M 'P -1'
_symmetry_Int_Tables_number 2
loop_
_symmetry_equiv_pos_site_id
_symmetry_equiv_pos_as_xyz
1 x,y,z
2 -x,-y,-z
_cell_length_a 6.0203785949
_cell_length_b 9.4227841529
_cell_length_c 7.9165207919
_cell_angle_alpha 92.5348504047
_cell_angle_beta 97.9753369544
_cell_angle_gamma 99.5957767089
loop_
_atom_site_label
_atom_site_type_symbol
_atom_site_fract_x
_atom_site_fract_y
_atom_site_fract_z
_atom_site_fftype
_atom_site_charge
_atom_site_hybridization
O0_0 O 0.0112359284 0.7067923880 0.9380349482 O2 -0.5863560000 3
C0_0 C 0.2232172811 0.7474867628 1.0179980856 C3 0.6524823000 2
H2_0 H -0.0587835847 0.7935294926 0.8941162923 H 0.4267860000 0
O1_0 O 0.3272315142 0.8746963441 1.0320785380 O1 -0.5365640000 2
C1_0 C 0.3271681799 0.6320333700 1.0944530311 C3 -0.2514093000 2
C2_0 C 0.5276892063 0.6590230816 1.1998510297 C3 0.0750018000 2
H0_0 H 0.2379591920 0.5209970163 1.0690769372 H 0.1707640000 0
S0_0 S 0.6899055963 0.8301531007 1.2523751621 S2 0.0191544000 3
H1_0 H 0.5980247537 0.5687827971 1.2550674570 H 0.1169840000 0
C3_0 C 0.9143012584 0.7840601272 1.3980316439 C3 0.4107048000 2
N0_0 N 0.8841963316 0.6731767788 1.4943325247 N -0.6099530000 2
N1_0 N 1.1151395283 0.8683949548 1.4057622473 N -0.6099530000 2
H3_0 H 1.0248527758 0.6506676255 1.5713514658 H 0.4306200000 0
H4_0 H 0.7239368437 0.6319737912 1.5190858084 H 0.4306200000 0
H5_0 H 1.2491102665 0.8425600718 1.4876713919 H 0.4306200000 0
H6_0 H 1.1424260576 0.9502791469 1.3240924808 H 0.4306200000 0
O0_2 O -0.2043242924 0.9030684945 0.8138940084 O2 -0.9727980000 3
H0_2 H -0.2529724275 0.9704523206 0.8966593820 H 0.4863990000 0
H1_2 H -0.3460858582 0.8356232922 0.7604174391 H 0.4863990000 0
Cl0_1 Cl 0.4083582650 0.6766908431 0.6353999475 Cl -0.8682040000 0
#END
###################################################################################
# Avant-garde Materials Simulation           
# XXIV NEUMANN/KENDRICK/LEUSEN, RANK 43, ENERGY -133.78225550574555 kcal/mol/atom
###################################################################################

data_rank_000043
_symmetry_cell_setting monoclinic
_symmetry_space_group_name_H-M 'P 2_1/c'
_symmetry_Int_Tables_number 14
loop_
_symmetry_equiv_pos_site_id
_symmetry_equiv_pos_as_xyz
1 x,y,z
2 -x,y+1/2,-z+1/2
3 -x,-y,-z
4 x,-y+1/2,z+1/2
_cell_length_a 3.9431263836
_cell_length_b 19.8259839255
_cell_length_c 10.7766503361
_cell_angle_alpha 90.0000000000
_cell_angle_beta 82.7157107017
_cell_angle_gamma 90.0000000000
loop_
_atom_site_label
_atom_site_type_symbol
_atom_site_fract_x
_atom_site_fract_y
_atom_site_fract_z
_atom_site_fftype
_atom_site_charge
_atom_site_hybridization
O0_0 O -0.8515702590 0.5368574874 0.6398375798 O2 -0.5863560000 3
C0_0 C -0.8998912972 0.5887908524 0.5673483985 C3 0.6524823000 2
H2_0 H -0.9937721097 0.5390372645 0.7299076917 H 0.4267860000 0
O1_0 O -1.0960632442 0.6369551711 0.6010689271 O1 -0.5365640000 2
C1_0 C -0.6964132915 0.5862846534 0.4444465050 C3 -0.2514093000 2
C2_0 C -0.6552428221 0.6391538811 0.3656722125 C3 0.0750018000 2
H0_0 H -0.5536978038 0.5404181007 0.4177589029 H 0.1707640000 0
S0_0 S -0.8465196072 0.7174486119 0.3978830392 S2 0.0191544000 3
H1_0 H -0.4839096112 0.6345888515 0.2782634508 H 0.1169840000 0
C3_0 C -0.6098208615 0.7671178947 0.2807375660 C3 0.4107048000 2
N0_0 N -0.5520592640 0.8299369396 0.3127276681 N -0.6099530000 2
N1_0 N -0.4967045808 0.7422437056 0.1694907351 N -0.6099530000 2
H3_0 H -0.4131046339 0.8605712105 0.2479148513 H 0.4306200000 0
H4_0 H -0.6365386115 0.8479695893 0.4015974795 H 0.4306200000 0
H5_0 H -0.3424845481 0.7717109671 0.1084731501 H 0.4306200000 0
H6_0 H -0.5892194908 0.6975942571 0.1380289526 H 0.4306200000 0
O0_2 O -1.1941819685 0.5332260627 0.8543317391 O2 -0.9727980000 3
H0_2 H -1.1887909695 0.4850686830 0.8801661049 H 0.4863990000 0
H1_2 H -1.1087687392 0.5591009636 0.9229000444 H 0.4863990000 0
Cl0_1 Cl -1.0811799761 0.3833131060 0.9288903417 Cl -0.8682040000 0
#END
###################################################################################
# Avant-garde Materials Simulation           
# XXIV NEUMANN/KENDRICK/LEUSEN, RANK 44, ENERGY -133.77814355371467 kcal/mol/atom
###################################################################################

data_rank_000044
_symmetry_cell_setting monoclinic
_symmetry_space_group_name_H-M 'C 2/c'
_symmetry_Int_Tables_number 15
loop_
_symmetry_equiv_pos_site_id
_symmetry_equiv_pos_as_xyz
1 x,y,z
2 -x,y,-z+1/2
3 -x,-y,-z
4 x,-y,z+1/2
5 x+1/2,y+1/2,z
6 -x+1/2,y+1/2,-z+1/2
7 -x+1/2,-y+1/2,-z
8 x+1/2,-y+1/2,z+1/2
_cell_length_a 21.8015336583
_cell_length_b 4.0098509878
_cell_length_c 19.7134293326
_cell_angle_alpha 90.0000000000
_cell_angle_beta 85.1172144041
_cell_angle_gamma 90.0000000000
loop_
_atom_site_label
_atom_site_type_symbol
_atom_site_fract_x
_atom_site_fract_y
_atom_site_fract_z
_atom_site_fftype
_atom_site_charge
_atom_site_hybridization
O0_0 O 0.1887565277 1.2810815364 -0.2934404931 O2 -0.5863560000 3
C0_0 C 0.2266447364 1.3874394391 -0.3450586640 C3 0.6524823000 2
H2_0 H 0.1443399478 1.3729939778 -0.2947572225 H 0.4267860000 0
O1_0 O 0.2103406763 1.5587639070 -0.3933566962 O1 -0.5365640000 2
C1_0 C 0.2906353018 1.2877643165 -0.3413619278 C3 -0.2514093000 2
C2_0 C 0.3347864232 1.3396304635 -0.3923919839 C3 0.0750018000 2
H0_0 H 0.3027564155 1.1646977018 -0.2951999675 H 0.1707640000 0
S0_0 S 0.3212200287 1.5286797175 -0.4686801113 S2 0.0191544000 3
H1_0 H 0.3817583876 1.2648029538 -0.3845948176 H 0.1169840000 0
C3_0 C 0.3904303303 1.4501881856 -0.5191043679 C3 0.4107048000 2
N0_0 N 0.3922196763 1.5802832601 -0.5811483953 N -0.6099530000 2
N1_0 N 0.4373718361 1.2739232814 -0.5003307907 N -0.6099530000 2
H3_0 H 0.4303567204 1.5454453025 -0.6141258961 H 0.4306200000 0
H4_0 H 0.3558752201 1.7215730238 -0.5964192191 H 0.4306200000 0
H5_0 H 0.4729771275 1.2284266392 -0.5372743245 H 0.4306200000 0
H6_0 H 0.4396222998 1.1687621308 -0.4532107495 H 0.4306200000 0
O0_2 O 0.0804545160 1.5309046576 -0.2820094614 O2 -0.9727980000 3
H0_2 H 0.0466714872 1.4589409983 -0.3094439153 H 0.4863990000 0
H1_2 H 0.0650510924 1.4879275141 -0.2341044365 H 0.4863990000 0
Cl0_1 Cl 0.0277767346 1.3491441619 -0.1319692851 Cl -0.8682040000 0
#END
###################################################################################
# Avant-garde Materials Simulation           
# XXIV NEUMANN/KENDRICK/LEUSEN, RANK 45, ENERGY -133.77802450534659 kcal/mol/atom
###################################################################################

data_rank_000045
_symmetry_cell_setting monoclinic
_symmetry_space_group_name_H-M 'P 2_1/c'
_symmetry_Int_Tables_number 14
loop_
_symmetry_equiv_pos_site_id
_symmetry_equiv_pos_as_xyz
1 x,y,z
2 -x,y+1/2,-z+1/2
3 -x,-y,-z
4 x,-y+1/2,z+1/2
_cell_length_a 10.0236139955
_cell_length_b 7.5324285067
_cell_length_c 12.0757068294
_cell_angle_alpha 90.0000000000
_cell_angle_beta 110.2454994971
_cell_angle_gamma 90.0000000000
loop_
_atom_site_label
_atom_site_type_symbol
_atom_site_fract_x
_atom_site_fract_y
_atom_site_fract_z
_atom_site_fftype
_atom_site_charge
_atom_site_hybridization
O0_0 O -0.9597562884 0.3278568650 0.0821935895 O2 -0.5863560000 3
C0_0 C -0.8331585164 0.3104770664 0.0713028397 C3 0.6524823000 2
H2_0 H -0.9508451267 0.4228212889 0.1477207287 H 0.4267860000 0
O1_0 O -0.7243448783 0.3875733388 0.1377081094 O1 -0.5365640000 2
C1_0 C -0.8295024338 0.1985504365 -0.0262248657 C3 -0.2514093000 2
C2_0 C -0.7117859906 0.1829067821 -0.0556482723 C3 0.0750018000 2
H0_0 H -0.9254167591 0.1272490520 -0.0775898568 H 0.1707640000 0
S0_0 S -0.5524727232 0.2867009038 0.0227259795 S2 0.0191544000 3
H1_0 H -0.7158813696 0.0989237926 -0.1302933677 H 0.1169840000 0
C3_0 C -0.4411080091 0.2286593171 -0.0573967429 C3 0.4107048000 2
N0_0 N -0.3043876224 0.2578966447 0.0021125636 N -0.6099530000 2
N1_0 N -0.4839584883 0.1645728142 -0.1655762647 N -0.6099530000 2
H3_0 H -0.2312132267 0.2421178570 -0.0384835865 H 0.4306200000 0
H4_0 H -0.2711493438 0.3049843096 0.0876083421 H 0.4306200000 0
H5_0 H -0.4067830214 0.1331608514 -0.2013789611 H 0.4306200000 0
H6_0 H -0.5877811553 0.1565662834 -0.2209359465 H 0.4306200000 0
H0_2 H -1.0978831295 0.1751685694 0.2680496290 H 0.4863990000 0
O0_2 O -1.0626521097 0.0555674536 0.2571939531 O2 -0.9727980000 3
H1_2 H -0.9706459387 0.0663859204 0.2451212419 H 0.4863990000 0
Cl0_1 Cl -0.7884730971 -0.0871343977 0.2323624437 Cl -0.8682040000 0
#END
###################################################################################
# Avant-garde Materials Simulation           
# XXIV NEUMANN/KENDRICK/LEUSEN, RANK 46, ENERGY -133.77789805573732 kcal/mol/atom
###################################################################################

data_rank_000046
_symmetry_cell_setting orthorhombic
_symmetry_space_group_name_H-M 'P n a 2_1'
_symmetry_Int_Tables_number 33
loop_
_symmetry_equiv_pos_site_id
_symmetry_equiv_pos_as_xyz
1 x,y,z
2 -x,-y,z+1/2
3 x+1/2,-y+1/2,z
4 -x+1/2,y+1/2,z+1/2
_cell_length_a 12.5738023582
_cell_length_b 17.3673148106
_cell_length_c 4.3238425739
_cell_angle_alpha 90.0000000000
_cell_angle_beta 90.0000000000
_cell_angle_gamma 90.0000000000
loop_
_atom_site_label
_atom_site_type_symbol
_atom_site_fract_x
_atom_site_fract_y
_atom_site_fract_z
_atom_site_fftype
_atom_site_charge
_atom_site_hybridization
O0_0 O 0.6750453876 0.5747893612 0.0068439722 O2 -0.5863560000 3
C0_0 C 0.7483809561 0.6255877244 0.0987592903 C3 0.6524823000 2
H2_0 H 0.6878963478 0.5180353468 0.0802317161 H 0.4267860000 0
O1_0 O 0.7420134328 0.6937563305 0.0097158382 O1 -0.5365640000 2
C1_0 C 0.8333027719 0.6011262757 0.3055300508 C3 -0.2514093000 2
C2_0 C 0.9045813727 0.6527869419 0.4144116483 C3 0.0750018000 2
H0_0 H 0.8398760399 0.5412296271 0.3796598726 H 0.1707640000 0
S0_0 S 0.9013295995 0.7501778060 0.3235488919 S2 0.0191544000 3
H1_0 H 0.9665614577 0.6344903106 0.5748932442 H 0.1169840000 0
C3_0 C 1.0116828128 0.7834522406 0.5438256221 C3 0.4107048000 2
N0_0 N 1.0983394716 0.7424306012 0.5850983206 N -0.6099530000 2
N1_0 N 1.0004533208 0.8544650281 0.6531926709 N -0.6099530000 2
H3_0 H 1.1565010656 0.7625322654 0.7349819504 H 0.4306200000 0
H4_0 H 1.1133852788 0.6941445433 0.4523058014 H 0.4306200000 0
H5_0 H 1.0628662030 0.8812784842 0.7623961133 H 0.4306200000 0
H6_0 H 0.9269515504 0.8813966279 0.6484192834 H 0.4306200000 0
O0_2 O 0.6962401953 0.4335193938 0.1366875569 O2 -0.9727980000 3
H0_2 H 0.7440195885 0.4182480726 -0.0421469464 H 0.4863990000 0
H1_2 H 0.7419044399 0.4209095815 0.3221501945 H 0.4863990000 0
Cl0_1 Cl 0.8520386962 0.4001548910 -0.3612121653 Cl -0.8682040000 0
#END
###################################################################################
# Avant-garde Materials Simulation           
# XXIV NEUMANN/KENDRICK/LEUSEN, RANK 47, ENERGY -133.77689066080538 kcal/mol/atom
###################################################################################

data_rank_000047
_symmetry_cell_setting monoclinic
_symmetry_space_group_name_H-M 'P 2_1/c'
_symmetry_Int_Tables_number 14
loop_
_symmetry_equiv_pos_site_id
_symmetry_equiv_pos_as_xyz
1 x,y,z
2 -x,y+1/2,-z+1/2
3 -x,-y,-z
4 x,-y+1/2,z+1/2
_cell_length_a 7.5901176973
_cell_length_b 12.9798309637
_cell_length_c 9.3210614001
_cell_angle_alpha 90.0000000000
_cell_angle_beta 97.8341388630
_cell_angle_gamma 90.0000000000
loop_
_atom_site_label
_atom_site_type_symbol
_atom_site_fract_x
_atom_site_fract_y
_atom_site_fract_z
_atom_site_fftype
_atom_site_charge
_atom_site_hybridization
O0_0 O -0.6346445608 0.3904645601 0.1623790913 O2 -0.5863560000 3
C0_0 C -0.6977391389 0.4291640983 0.0346563592 C3 0.6524823000 2
H2_0 H -0.6249012728 0.3109536189 0.1586253498 H 0.4267860000 0
O1_0 O -0.7295324910 0.3753475549 -0.0783510800 O1 -0.5365640000 2
C1_0 C -0.7339771365 0.5392084608 0.0354593225 C3 -0.2514093000 2
C2_0 C -0.8234242588 0.5892424956 -0.0794574201 C3 0.0750018000 2
H0_0 H -0.6980079262 0.5808519040 0.1368498031 H 0.1707640000 0
S0_0 S -0.8990413920 0.5299270788 -0.2423022930 S2 0.0191544000 3
H1_0 H -0.8493499859 0.6716392237 -0.0698558435 H 0.1169840000 0
C3_0 C -1.0326393177 0.6262460999 -0.3378530247 C3 0.4107048000 2
N0_0 N -1.0105728880 0.7262389027 -0.3167269473 N -0.6099530000 2
N1_0 N -1.1550751737 0.5871671522 -0.4372272346 N -0.6099530000 2
H3_0 H -1.1028076741 0.7768084933 -0.3682916761 H 0.4306200000 0
H4_0 H -0.9065983415 0.7584753433 -0.2480707478 H 0.4306200000 0
H5_0 H -1.2317754910 0.6327003793 -0.5126677440 H 0.4306200000 0
H6_0 H -1.1890433845 0.5100380919 -0.4317548998 H 0.4306200000 0
O0_2 O -0.6217535096 0.1920904983 0.1622506168 O2 -0.9727980000 3
H0_2 H -0.4980991338 0.1719304563 0.1437589882 H 0.4863990000 0
H1_2 H -0.6404894007 0.1629245035 0.2568011969 H 0.4863990000 0
Cl0_1 Cl -0.2583368925 0.1479990294 0.0931892772 Cl -0.8682040000 0
#END
###################################################################################
# Avant-garde Materials Simulation           
# XXIV NEUMANN/KENDRICK/LEUSEN, RANK 48, ENERGY -133.77442474253692 kcal/mol/atom
###################################################################################

data_rank_000048
_symmetry_cell_setting monoclinic
_symmetry_space_group_name_H-M 'P 2_1/c'
_symmetry_Int_Tables_number 14
loop_
_symmetry_equiv_pos_site_id
_symmetry_equiv_pos_as_xyz
1 x,y,z
2 -x,y+1/2,-z+1/2
3 -x,-y,-z
4 x,-y+1/2,z+1/2
_cell_length_a 5.5886142815
_cell_length_b 6.9558854207
_cell_length_c 24.6137676610
_cell_angle_alpha 90.0000000000
_cell_angle_beta 78.5787389289
_cell_angle_gamma 90.0000000000
loop_
_atom_site_label
_atom_site_type_symbol
_atom_site_fract_x
_atom_site_fract_y
_atom_site_fract_z
_atom_site_fftype
_atom_site_charge
_atom_site_hybridization
O0_0 O -0.2168090757 0.2063242835 -0.4246317596 O2 -0.5863560000 3
C0_0 C -0.1051516241 0.2273330193 -0.4767266856 C3 0.6524823000 2
H2_0 H -0.4054506200 0.2225040488 -0.4177466331 H 0.4267860000 0
O1_0 O 0.1237991135 0.2216946624 -0.4887076526 O1 -0.5365640000 2
C1_0 C -0.2473582690 0.2580325708 -0.5196935699 C3 -0.2514093000 2
C2_0 C -0.1408347049 0.2975121124 -0.5726817016 C3 0.0750018000 2
H0_0 H -0.4457526940 0.2492283598 -0.5092088897 H 0.1707640000 0
S0_0 S 0.1713849091 0.3089254952 -0.5976425088 S2 0.0191544000 3
H1_0 H -0.2521553472 0.3157766318 -0.6039973838 H 0.1169840000 0
C3_0 C 0.1746402750 0.3993651080 -0.6651058965 C3 0.4107048000 2
N0_0 N 0.0049842731 0.5171078061 -0.6761671562 N -0.6099530000 2
N1_0 N 0.3647614988 0.3479535015 -0.7034224248 N -0.6099530000 2
H3_0 H 0.0182273233 0.5586925648 -0.7167824245 H 0.4306200000 0
H4_0 H -0.1173455161 0.5871065344 -0.6456264931 H 0.4306200000 0
H5_0 H 0.3768050380 0.4033168094 -0.7428024302 H 0.4306200000 0
H6_0 H 0.4859660889 0.2424785642 -0.6964241201 H 0.4306200000 0
O0_2 O -0.6784594888 0.2440628950 -0.3995273178 O2 -0.9727980000 3
H0_2 H -0.7238814394 0.1354710351 -0.3727249095 H 0.4863990000 0
H1_2 H -0.7626167619 0.2224120470 -0.4317229257 H 0.4863990000 0
Cl0_1 Cl -0.7770511204 -0.0497963033 -0.3077846728 Cl -0.8682040000 0
#END
###################################################################################
# Avant-garde Materials Simulation           
# XXIV NEUMANN/KENDRICK/LEUSEN, RANK 49, ENERGY -133.77372013409538 kcal/mol/atom
###################################################################################

data_rank_000049
_symmetry_cell_setting monoclinic
_symmetry_space_group_name_H-M 'C 2/c'
_symmetry_Int_Tables_number 15
loop_
_symmetry_equiv_pos_site_id
_symmetry_equiv_pos_as_xyz
1 x,y,z
2 -x,y,-z+1/2
3 -x,-y,-z
4 x,-y,z+1/2
5 x+1/2,y+1/2,z
6 -x+1/2,y+1/2,-z+1/2
7 -x+1/2,-y+1/2,-z
8 x+1/2,-y+1/2,z+1/2
_cell_length_a 22.3795121866
_cell_length_b 11.2635712273
_cell_length_c 6.7885635481
_cell_angle_alpha 90.0000000000
_cell_angle_beta 95.7775744815
_cell_angle_gamma 90.0000000000
loop_
_atom_site_label
_atom_site_type_symbol
_atom_site_fract_x
_atom_site_fract_y
_atom_site_fract_z
_atom_site_fftype
_atom_site_charge
_atom_site_hybridization
O0_0 O 0.5634120848 0.6087953463 -0.9186507724 O2 -0.5863560000 3
C0_0 C 0.5294134257 0.7027622875 -0.9694990695 C3 0.6524823000 2
H2_0 H 0.6049840123 0.6315866193 -0.8503387879 H 0.4267860000 0
O1_0 O 0.5472295400 0.8074168618 -0.9514810822 O1 -0.5365640000 2
C1_0 C 0.4680589490 0.6721973435 -1.0470174067 C3 -0.2514093000 2
C2_0 C 0.4229641385 0.7520608833 -1.0668913668 C3 0.0750018000 2
H0_0 H 0.4582593413 0.5796694825 -1.0837777221 H 0.1707640000 0
S0_0 S 0.4324517894 0.9018998527 -1.0128805737 S2 0.0191544000 3
H1_0 H 0.3781979970 0.7233431636 -1.1281722792 H 0.1169840000 0
C3_0 C 0.3572487183 0.9456269166 -1.0014173430 C3 0.4107048000 2
N0_0 N 0.3134234403 0.8694685616 -0.9759313440 N -0.6099530000 2
N1_0 N 0.3479190202 1.0617233209 -1.0129131561 N -0.6099530000 2
H3_0 H 0.2724742697 0.9015827963 -0.9462104934 H 0.4306200000 0
H4_0 H 0.3222907089 0.7846222572 -0.9249950439 H 0.4306200000 0
H5_0 H 0.3044433904 1.0938368948 -1.0227071272 H 0.4306200000 0
H6_0 H 0.3827065749 1.1180333523 -1.0395308806 H 0.4306200000 0
O0_2 O 0.6705851433 0.6456701965 -0.7435127529 O2 -0.9727980000 3
H0_2 H 0.6808342268 0.5638219029 -0.6937549475 H 0.4863990000 0
H1_2 H 0.6915578148 0.6497024991 -0.8664976463 H 0.4863990000 0
Cl0_1 Cl 0.7109035058 0.6131868130 -1.1567680140 Cl -0.8682040000 0
#END
###################################################################################
# Avant-garde Materials Simulation           
# XXIV NEUMANN/KENDRICK/LEUSEN, RANK 50, ENERGY -133.77240502944889 kcal/mol/atom
###################################################################################

data_rank_000050
_symmetry_cell_setting orthorhombic
_symmetry_space_group_name_H-M 'P b c n'
_symmetry_Int_Tables_number 60
loop_
_symmetry_equiv_pos_site_id
_symmetry_equiv_pos_as_xyz
1 x,y,z
2 -x+1/2,-y+1/2,z+1/2
3 -x,y,-z+1/2
4 x+1/2,-y+1/2,-z
5 -x,-y,-z
6 x+1/2,y+1/2,-z+1/2
7 x,-y,z+1/2
8 -x+1/2,y+1/2,z
_cell_length_a 11.1647515649
_cell_length_b 23.3002348105
_cell_length_c 6.7188431829
_cell_angle_alpha 90.0000000000
_cell_angle_beta 90.0000000000
_cell_angle_gamma 90.0000000000
loop_
_atom_site_label
_atom_site_type_symbol
_atom_site_fract_x
_atom_site_fract_y
_atom_site_fract_z
_atom_site_fftype
_atom_site_charge
_atom_site_hybridization
O0_0 O 0.6089359180 0.5548414463 0.5746921447 O2 -0.5863560000 3
C0_0 C 0.7025300023 0.5201342749 0.5571256066 C3 0.6524823000 2
H2_0 H 0.6313510798 0.5978746182 0.5808272999 H 0.4267860000 0
O1_0 O 0.8082455643 0.5366094116 0.5362370396 O1 -0.5365640000 2
C1_0 C 0.6721578478 0.4592884617 0.5657842930 C3 -0.2514093000 2
C2_0 C 0.7547189405 0.4171793700 0.5514067818 C3 0.0750018000 2
H0_0 H 0.5782321005 0.4479214160 0.5829542288 H 0.1707640000 0
S0_0 S 0.9061100476 0.4292722818 0.5176097840 S2 0.0191544000 3
H1_0 H 0.7230880563 0.3729368965 0.5624876609 H 0.1169840000 0
C3_0 C 0.9643608857 0.3587342984 0.5047975630 C3 0.4107048000 2
N0_0 N 0.9019124119 0.3104598393 0.5077739133 N -0.6099530000 2
N1_0 N 1.0829191840 0.3574454497 0.4905428905 N -0.6099530000 2
H3_0 H 0.9493961282 0.2727704942 0.4969964584 H 0.4306200000 0
H4_0 H 0.8104646011 0.3075155429 0.5156025625 H 0.4306200000 0
H5_0 H 1.1259061936 0.3185869818 0.4830365898 H 0.4306200000 0
H6_0 H 1.1323582229 0.3951801387 0.4837997642 H 0.4306200000 0
O0_2 O 0.6401913056 0.6639207491 0.5872567795 O2 -0.9727980000 3
H0_2 H 0.5639218194 0.6769465776 0.5268385244 H 0.4863990000 0
H1_2 H 0.6361048842 0.6796222296 0.7248457822 H 0.4863990000 0
Cl0_1 Cl 0.3866859521 0.7156966057 0.4856642482 Cl -0.8682040000 0
#END
###################################################################################
# Avant-garde Materials Simulation           
# XXIV NEUMANN/KENDRICK/LEUSEN, RANK 51, ENERGY -133.77125081252754 kcal/mol/atom
###################################################################################

data_rank_000051
_symmetry_cell_setting orthorhombic
_symmetry_space_group_name_H-M 'F d d 2'
_symmetry_Int_Tables_number 43
loop_
_symmetry_equiv_pos_site_id
_symmetry_equiv_pos_as_xyz
1 x,y,z
2 -x,-y,z
3 x+1/4,-y+1/4,z+1/4
4 -x+1/4,y+1/4,z+1/4
5 x,y+1/2,z+1/2
6 -x,-y+1/2,z+1/2
7 x+1/4,-y+3/4,z+3/4
8 -x+1/4,y+3/4,z+3/4
9 x+1/2,y,z+1/2
10 -x+1/2,-y,z+1/2
11 x+3/4,-y+1/4,z+3/4
12 -x+3/4,y+1/4,z+3/4
13 x+1/2,y+1/2,z
14 -x+1/2,-y+1/2,z
15 x+3/4,-y+3/4,z+1/4
16 -x+3/4,y+3/4,z+1/4
_cell_length_a 43.4790062886
_cell_length_b 20.1474019928
_cell_length_c 3.8594888838
_cell_angle_alpha 90.0000000000
_cell_angle_beta 90.0000000000
_cell_angle_gamma 90.0000000000
loop_
_atom_site_label
_atom_site_type_symbol
_atom_site_fract_x
_atom_site_fract_y
_atom_site_fract_z
_atom_site_fftype
_atom_site_charge
_atom_site_hybridization
O0_0 O -0.4393394093 -0.7027326509 -1.1282930023 O2 -0.5863560000 3
C0_0 C -0.4112568750 -0.7030216799 -1.2662186877 C3 0.6524823000 2
H2_0 H -0.4473460876 -0.6562870853 -1.0726393166 H 0.4267860000 0
O1_0 O -0.3977059880 -0.7569914651 -1.3115007761 O1 -0.5365640000 2
C1_0 C -0.3971975792 -0.6397630589 -1.3573036959 C3 -0.2514093000 2
C2_0 C -0.3680938415 -0.6352391216 -1.4769067399 C3 0.0750018000 2
H0_0 H -0.4105477275 -0.5945101777 -1.3228487988 H 0.1707640000 0
S0_0 S -0.3437719539 -0.7024126059 -1.5357690121 S2 0.0191544000 3
H1_0 H -0.3586377289 -0.5862000109 -1.5295425152 H 0.1169840000 0
C3_0 C -0.3094979199 -0.6617085990 -1.6684416412 C3 0.4107048000 2
N0_0 N -0.2841251896 -0.6958680102 -1.6024572049 N -0.6099530000 2
N1_0 N -0.3089070822 -0.6040115017 -1.8282890978 N -0.6099530000 2
H3_0 H -0.2635183787 -0.6825888968 -1.7112672180 H 0.4306200000 0
H4_0 H -0.2847536748 -0.7390158869 -1.4592548609 H 0.4306200000 0
H5_0 H -0.2877939059 -0.5800157427 -1.8694459254 H 0.4306200000 0
H6_0 H -0.3281946340 -0.5776467231 -1.8991001312 H 0.4306200000 0
H1_2 H -0.4877900695 -0.6711626305 -1.6994349319 H 0.4863990000 0
O0_2 O -0.5034540976 -0.7065678462 -1.6753800521 O2 -0.9727980000 3
H0_2 H -0.4984089012 -0.7365923705 -1.4741153906 H 0.4863990000 0
Cl0_1 Cl -0.4675051320 -0.5796590973 -1.8634757947 Cl -0.8682040000 0
#END
###################################################################################
# Avant-garde Materials Simulation           
# XXIV NEUMANN/KENDRICK/LEUSEN, RANK 52, ENERGY -133.77121532264781 kcal/mol/atom
###################################################################################

data_rank_000052
_symmetry_cell_setting monoclinic
_symmetry_space_group_name_H-M 'P 2_1/c'
_symmetry_Int_Tables_number 14
loop_
_symmetry_equiv_pos_site_id
_symmetry_equiv_pos_as_xyz
1 x,y,z
2 -x,y+1/2,-z+1/2
3 -x,-y,-z
4 x,-y+1/2,z+1/2
_cell_length_a 10.3708588016
_cell_length_b 10.8537417394
_cell_length_c 8.0458611185
_cell_angle_alpha 90.0000000000
_cell_angle_beta 86.0194592108
_cell_angle_gamma 90.0000000000
loop_
_atom_site_label
_atom_site_type_symbol
_atom_site_fract_x
_atom_site_fract_y
_atom_site_fract_z
_atom_site_fftype
_atom_site_charge
_atom_site_hybridization
O0_0 O -0.7804157754 0.2417324024 -0.5049241132 O2 -0.5863560000 3
C0_0 C -0.8873240014 0.2502425842 -0.5854356486 C3 0.6524823000 2
H2_0 H -0.7392336207 0.3273188722 -0.4814359709 H 0.4267860000 0
O1_0 O -0.9476338928 0.1550307856 -0.6211051255 O1 -0.5365640000 2
C1_0 C -0.9333646417 0.3725238893 -0.6294158057 C3 -0.2514093000 2
C2_0 C -1.0423576163 0.3903238198 -0.7086217080 C3 0.0750018000 2
H0_0 H -0.8786368370 0.4532348877 -0.5953752034 H 0.1707640000 0
S0_0 S -1.1430661267 0.2733696075 -0.7672133061 S2 0.0191544000 3
H1_0 H -1.0718512223 0.4843805842 -0.7343034080 H 0.1169840000 0
C3_0 C -1.2536922864 0.3560091243 -0.8829271030 C3 0.4107048000 2
N0_0 N -1.2306130573 0.4652275711 -0.9500141416 N -0.6099530000 2
N1_0 N -1.3613257982 0.2949476081 -0.9075466394 N -0.6099530000 2
H3_0 H -1.3004106889 0.5039614985 -1.0174165006 H 0.4306200000 0
H4_0 H -1.1504793208 0.5185704576 -0.9330609767 H 0.4306200000 0
H5_0 H -1.4239586244 0.3320805458 -0.9870181074 H 0.4306200000 0
H6_0 H -1.3852769920 0.2136735033 -0.8459673192 H 0.4306200000 0
O0_2 O -0.6811720431 0.4502347560 -0.4476195927 O2 -0.9727980000 3
H0_2 H -0.6130534262 0.4479539791 -0.3665196913 H 0.4863990000 0
H1_2 H -0.6371480051 0.4818860454 -0.5530767650 H 0.4863990000 0
Cl0_1 Cl -0.4512144395 0.0478969446 -0.7243318562 Cl -0.8682040000 0
#END
##################################################################################
# Avant-garde Materials Simulation           
# XXIV NEUMANN/KENDRICK/LEUSEN, RANK 53, ENERGY -133.7703416263858 kcal/mol/atom
##################################################################################

data_rank_000053
_symmetry_cell_setting triclinic
_symmetry_space_group_name_H-M 'P -1'
_symmetry_Int_Tables_number 2
loop_
_symmetry_equiv_pos_site_id
_symmetry_equiv_pos_as_xyz
1 x,y,z
2 -x,-y,-z
_cell_length_a 4.1977165643
_cell_length_b 9.7365494675
_cell_length_c 10.7808074983
_cell_angle_alpha 92.8838827602
_cell_angle_beta 94.6680749376
_cell_angle_gamma 76.9429405844
loop_
_atom_site_label
_atom_site_type_symbol
_atom_site_fract_x
_atom_site_fract_y
_atom_site_fract_z
_atom_site_fftype
_atom_site_charge
_atom_site_hybridization
O0_0 O 0.6640789686 0.5761410283 0.8982634358 O2 -0.5863560000 3
C0_0 C 0.5197125699 0.6833424357 0.9701695184 C3 0.6524823000 2
H2_0 H 0.5732303028 0.5812154656 0.8072137549 H 0.4267860000 0
O1_0 O 0.2834473406 0.7784456900 0.9332898594 O1 -0.5365640000 2
C1_0 C 0.6656318236 0.6808020429 1.0976561398 C3 -0.2514093000 2
C2_0 C 0.5864236273 0.7886125628 1.1811384228 C3 0.0750018000 2
H0_0 H 0.8530343881 0.5882247646 1.1243338308 H 0.1707640000 0
S0_0 S 0.3002370543 0.9429550348 1.1480405683 S2 0.0191544000 3
H1_0 H 0.7056791982 0.7767024150 1.2750216534 H 0.1169840000 0
C3_0 C 0.3754968049 1.0569096219 1.2742850532 C3 0.4107048000 2
N0_0 N 0.6092603783 1.0257827970 1.3647645762 N -0.6099530000 2
N1_0 N 0.1751809251 1.1832591073 1.2684732093 N -0.6099530000 2
H3_0 H 0.6505721075 1.1027824084 1.4300574837 H 0.4306200000 0
H4_0 H 0.7671225644 0.9290895294 1.3728000389 H 0.4306200000 0
H5_0 H 0.2065874844 1.2624114406 1.3308854428 H 0.4306200000 0
H6_0 H -0.0059241685 1.2061766793 1.1964107180 H 0.4306200000 0
O0_2 O 0.5459348651 0.5613746667 0.6611595634 O2 -0.9727980000 3
H0_2 H 0.3917807352 0.6114092643 0.5948076037 H 0.4863990000 0
H1_2 H 0.6309775227 0.4636960285 0.6291692277 H 0.4863990000 0
Cl0_1 Cl 0.8378700388 0.2577532584 0.5519444851 Cl -0.8682040000 0
#END
###################################################################################
# Avant-garde Materials Simulation           
# XXIV NEUMANN/KENDRICK/LEUSEN, RANK 54, ENERGY -133.76982345958527 kcal/mol/atom
###################################################################################

data_rank_000054
_symmetry_cell_setting monoclinic
_symmetry_space_group_name_H-M 'P 2_1/c'
_symmetry_Int_Tables_number 14
loop_
_symmetry_equiv_pos_site_id
_symmetry_equiv_pos_as_xyz
1 x,y,z
2 -x,y+1/2,-z+1/2
3 -x,-y,-z
4 x,-y+1/2,z+1/2
_cell_length_a 12.8778387030
_cell_length_b 5.0485151802
_cell_length_c 15.5881196670
_cell_angle_alpha 90.0000000000
_cell_angle_beta 116.9558890952
_cell_angle_gamma 90.0000000000
loop_
_atom_site_label
_atom_site_type_symbol
_atom_site_fract_x
_atom_site_fract_y
_atom_site_fract_z
_atom_site_fftype
_atom_site_charge
_atom_site_hybridization
O0_0 O -0.1155453637 0.6135262338 0.6601766821 O2 -0.5863560000 3
C0_0 C -0.0445671883 0.4762566679 0.6365968832 C3 0.6524823000 2
H2_0 H -0.2006139624 0.5421834488 0.6271750959 H 0.4267860000 0
O1_0 O -0.0724026794 0.2683583154 0.5877715968 O1 -0.5365640000 2
C1_0 C 0.0716828551 0.5904913706 0.6717048497 C3 -0.2514093000 2
C2_0 C 0.1549973724 0.4818956483 0.6532516089 C3 0.0750018000 2
H0_0 H 0.0894427533 0.7757750705 0.7114692687 H 0.1707640000 0
S0_0 S 0.1360202043 0.1928272483 0.5876195227 S2 0.0191544000 3
H1_0 H 0.2390978481 0.5798132959 0.6790616260 H 0.1169840000 0
C3_0 C 0.2766987837 0.1463345682 0.5966924483 C3 0.4107048000 2
N0_0 N 0.2811988650 -0.0262386764 0.5344467541 N -0.6099530000 2
N1_0 N 0.3718011626 0.2662019989 0.6609032422 N -0.6099530000 2
H3_0 H 0.3608322988 -0.0827213586 0.5410890044 H 0.4306200000 0
H4_0 H 0.2063590417 -0.1134687350 0.4819716426 H 0.4306200000 0
H5_0 H 0.4491924963 0.2171489420 0.6600434610 H 0.4306200000 0
H6_0 H 0.3768619489 0.3502373871 0.7231073323 H 0.4306200000 0
O0_2 O -0.3306917700 0.4865677018 0.5758418106 O2 -0.9727980000 3
H0_2 H -0.3695317763 0.6433671450 0.5867062174 H 0.4863990000 0
H1_2 H -0.3594269445 0.3322021405 0.5985109708 H 0.4863990000 0
Cl0_1 Cl -0.4234913846 0.9917482729 0.6346818659 Cl -0.8682040000 0
#END
###################################################################################
# Avant-garde Materials Simulation           
# XXIV NEUMANN/KENDRICK/LEUSEN, RANK 55, ENERGY -133.76962290947276 kcal/mol/atom
###################################################################################

data_rank_000055
_symmetry_cell_setting orthorhombic
_symmetry_space_group_name_H-M 'P 2_1 2_1 2_1'
_symmetry_Int_Tables_number 19
loop_
_symmetry_equiv_pos_site_id
_symmetry_equiv_pos_as_xyz
1 x,y,z
2 -x+1/2,-y,z+1/2
3 -x,y+1/2,-z+1/2
4 x+1/2,-y+1/2,-z
_cell_length_a 3.8709745112
_cell_length_b 10.1639885758
_cell_length_c 21.7014993018
_cell_angle_alpha 90.0000000000
_cell_angle_beta 90.0000000000
_cell_angle_gamma 90.0000000000
loop_
_atom_site_label
_atom_site_type_symbol
_atom_site_fract_x
_atom_site_fract_y
_atom_site_fract_z
_atom_site_fftype
_atom_site_charge
_atom_site_hybridization
O0_0 O 0.2320997625 0.6524728896 0.4418380075 O2 -0.5863560000 3
C0_0 C 0.1185957100 0.5570065295 0.4784291714 C3 0.6524823000 2
H2_0 H 0.1987272239 0.6341493493 0.3957392040 H 0.4267860000 0
O1_0 O -0.0313613657 0.4555223131 0.4598425277 O1 -0.5365640000 2
C1_0 C 0.1883689621 0.5782152178 0.5436006130 C3 -0.2514093000 2
C2_0 C 0.1273182955 0.4843925118 0.5861997102 C3 0.0750018000 2
H0_0 H 0.3041140071 0.6710131631 0.5575814035 H 0.1707640000 0
S0_0 S -0.0329997267 0.3292667352 0.5682821954 S2 0.0191544000 3
H1_0 H 0.1949081692 0.5029080060 0.6343423403 H 0.1169840000 0
C3_0 C 0.0020721134 0.2542314145 0.6418015822 C3 0.4107048000 2
N0_0 N -0.0805537972 0.3157460149 0.6933659049 N -0.6099530000 2
N1_0 N 0.1020672640 0.1298616595 0.6415601120 N -0.6099530000 2
H3_0 H -0.0548593088 0.2673352847 0.7343113778 H 0.4306200000 0
H4_0 H -0.1916898261 0.4079361716 0.6949685502 H 0.4306200000 0
H5_0 H 0.1377380350 0.0842276022 0.6833250381 H 0.4306200000 0
H6_0 H 0.2280355449 0.0909935000 0.6034947822 H 0.4306200000 0
O0_2 O 0.2151401490 0.6425688521 0.3230220953 O2 -0.9727980000 3
H0_2 H 0.1261505460 0.7283834357 0.3081749066 H 0.4863990000 0
H1_2 H 0.1255780812 0.5741868632 0.2947566317 H 0.4863990000 0
Cl0_1 Cl 0.0240004420 0.9218178197 0.2713368721 Cl -0.8682040000 0
#END
###################################################################################
# Avant-garde Materials Simulation           
# XXIV NEUMANN/KENDRICK/LEUSEN, RANK 56, ENERGY -133.76943783231985 kcal/mol/atom
###################################################################################

data_rank_000056
_symmetry_cell_setting orthorhombic
_symmetry_space_group_name_H-M 'F d d 2'
_symmetry_Int_Tables_number 43
loop_
_symmetry_equiv_pos_site_id
_symmetry_equiv_pos_as_xyz
1 x,y,z
2 -x,-y,z
3 x+1/4,-y+1/4,z+1/4
4 -x+1/4,y+1/4,z+1/4
5 x,y+1/2,z+1/2
6 -x,-y+1/2,z+1/2
7 x+1/4,-y+3/4,z+3/4
8 -x+1/4,y+3/4,z+3/4
9 x+1/2,y,z+1/2
10 -x+1/2,-y,z+1/2
11 x+3/4,-y+1/4,z+3/4
12 -x+3/4,y+1/4,z+3/4
13 x+1/2,y+1/2,z
14 -x+1/2,-y+1/2,z
15 x+3/4,-y+3/4,z+1/4
16 -x+3/4,y+3/4,z+1/4
_cell_length_a 43.4669555113
_cell_length_b 20.1411638944
_cell_length_c 3.8713799397
_cell_angle_alpha 90.0000000000
_cell_angle_beta 90.0000000000
_cell_angle_gamma 90.0000000000
loop_
_atom_site_label
_atom_site_type_symbol
_atom_site_fract_x
_atom_site_fract_y
_atom_site_fract_z
_atom_site_fftype
_atom_site_charge
_atom_site_hybridization
O0_0 O -0.4392331092 -0.2020338059 -0.1422120539 O2 -0.5863560000 3
C0_0 C -0.4111078877 -0.2023259087 -0.2795028118 C3 0.6524823000 2
H2_0 H -0.4472738649 -0.1555601940 -0.0904371964 H 0.4267860000 0
O1_0 O -0.3974713592 -0.2562782922 -0.3223042174 O1 -0.5365640000 2
C1_0 C -0.3971281258 -0.1390450717 -0.3721574670 C3 -0.2514093000 2
C2_0 C -0.3680122155 -0.1344212570 -0.4910952822 C3 0.0750018000 2
H0_0 H -0.4105754949 -0.0938525391 -0.3394180104 H 0.1707640000 0
S0_0 S -0.3435919341 -0.2014983540 -0.5479572911 S2 0.0191544000 3
H1_0 H -0.3586326348 -0.0853417624 -0.5447063928 H 0.1169840000 0
C3_0 C -0.3093757139 -0.1608568783 -0.6829589840 C3 0.4107048000 2
N0_0 N -0.2840070021 -0.1952561519 -0.6200940072 N -0.6099530000 2
N1_0 N -0.3088468763 -0.1030408543 -0.8412208380 N -0.6099530000 2
H3_0 H -0.2634575665 -0.1822716361 -0.7310690476 H 0.4306200000 0
H4_0 H -0.2845931666 -0.2385057789 -0.4779183239 H 0.4306200000 0
H5_0 H -0.2877548779 -0.0792962516 -0.8870026156 H 0.4306200000 0
H6_0 H -0.3281705828 -0.0766942401 -0.9110537487 H 0.4306200000 0
H1_2 H -0.4881248555 -0.1702178582 -0.7390677150 H 0.4863990000 0
O0_2 O -0.5028739744 -0.2065118662 -0.6873656930 O2 -0.9727980000 3
H0_2 H -0.5020955113 -0.2389960156 -0.8856740570 H 0.4863990000 0
Cl0_1 Cl -0.4675305066 -0.0787822107 -0.8834017482 Cl -0.8682040000 0
#END
###################################################################################
# Avant-garde Materials Simulation           
# XXIV NEUMANN/KENDRICK/LEUSEN, RANK 57, ENERGY -133.76896408256391 kcal/mol/atom
###################################################################################

data_rank_000057
_symmetry_cell_setting monoclinic
_symmetry_space_group_name_H-M 'P 2_1/c'
_symmetry_Int_Tables_number 14
loop_
_symmetry_equiv_pos_site_id
_symmetry_equiv_pos_as_xyz
1 x,y,z
2 -x,y+1/2,-z+1/2
3 -x,-y,-z
4 x,-y+1/2,z+1/2
_cell_length_a 6.3010204474
_cell_length_b 18.6494206489
_cell_length_c 7.4382784153
_cell_angle_alpha 90.0000000000
_cell_angle_beta 80.4403654031
_cell_angle_gamma 90.0000000000
loop_
_atom_site_label
_atom_site_type_symbol
_atom_site_fract_x
_atom_site_fract_y
_atom_site_fract_z
_atom_site_fftype
_atom_site_charge
_atom_site_hybridization
O0_0 O -0.2893966728 0.7394955018 0.4071878197 O2 -0.5863560000 3
C0_0 C -0.3411300292 0.6752401517 0.3520853678 C3 0.6524823000 2
H2_0 H -0.1508760850 0.7388330646 0.4660580508 H 0.4267860000 0
O1_0 O -0.2399901771 0.6191619635 0.3726517910 O1 -0.5365640000 2
C1_0 C -0.5345380575 0.6757639304 0.2666961224 C3 -0.2514093000 2
C2_0 C -0.6401208217 0.6159723490 0.2316439125 C3 0.0750018000 2
H0_0 H -0.5957071837 0.7277534607 0.2326396841 H 0.1707640000 0
S0_0 S -0.5538281519 0.5301473884 0.2748525563 S2 0.0191544000 3
H1_0 H -0.7832443611 0.6203295916 0.1677020144 H 0.1169840000 0
C3_0 C -0.7760622919 0.4780874482 0.2374230970 C3 0.4107048000 2
N0_0 N -0.7330010768 0.4094465140 0.2019802078 N -0.6099530000 2
N1_0 N -0.9739465101 0.5033660970 0.2475347932 N -0.6099530000 2
H3_0 H -0.8580516441 0.3743781393 0.2042820124 H 0.4306200000 0
H4_0 H -0.5805743611 0.3893801797 0.2008988913 H 0.4306200000 0
H5_0 H -1.0935778359 0.4668024907 0.2348128427 H 0.4306200000 0
H6_0 H -1.0230377997 0.5531550973 0.2957852489 H 0.4306200000 0
O0_2 O 0.0441747511 0.7575564787 0.5518998296 O2 -0.9727980000 3
H0_2 H 0.1261371631 0.7169641467 0.5916281435 H 0.4863990000 0
H1_2 H 0.1415475350 0.7853036779 0.4587985696 H 0.4863990000 0
Cl0_1 Cl 0.2539473858 0.8617215981 0.2570107010 Cl -0.8682040000 0
#END
###################################################################################
# Avant-garde Materials Simulation           
# XXIV NEUMANN/KENDRICK/LEUSEN, RANK 58, ENERGY -133.76890278808102 kcal/mol/atom
###################################################################################

data_rank_000058
_symmetry_cell_setting monoclinic
_symmetry_space_group_name_H-M 'P 2_1/c'
_symmetry_Int_Tables_number 14
loop_
_symmetry_equiv_pos_site_id
_symmetry_equiv_pos_as_xyz
1 x,y,z
2 -x,y+1/2,-z+1/2
3 -x,-y,-z
4 x,-y+1/2,z+1/2
_cell_length_a 7.0870214001
_cell_length_b 15.5295430234
_cell_length_c 9.7144662977
_cell_angle_alpha 90.0000000000
_cell_angle_beta 126.3815196056
_cell_angle_gamma 90.0000000000
loop_
_atom_site_label
_atom_site_type_symbol
_atom_site_fract_x
_atom_site_fract_y
_atom_site_fract_z
_atom_site_fftype
_atom_site_charge
_atom_site_hybridization
O0_0 O 0.0643787716 0.5963015378 0.6762770129 O2 -0.5863560000 3
C0_0 C 0.2374637881 0.6430983671 0.8053731405 C3 0.6524823000 2
H2_0 H 0.0369305374 0.5395194330 0.7127854704 H 0.4267860000 0
O1_0 O 0.2810645791 0.7154486486 0.7742579347 O1 -0.5365640000 2
C1_0 C 0.3679879802 0.6098824470 0.9789652484 C3 -0.2514093000 2
C2_0 C 0.5303329616 0.6583925280 1.1146409410 C3 0.0750018000 2
H0_0 H 0.3325285437 0.5452125340 1.0017166532 H 0.1707640000 0
S0_0 S 0.5988847488 0.7636711088 1.0997469387 S2 0.0191544000 3
H1_0 H 0.6214500532 0.6317401090 1.2431150093 H 0.1169840000 0
C3_0 C 0.8103837088 0.7847214744 1.3227259942 C3 0.4107048000 2
N0_0 N 0.7935124589 0.8602332045 1.3769484289 N -0.6099530000 2
N1_0 N 0.9753595729 0.7281140764 1.4210986120 N -0.6099530000 2
H3_0 H 0.9153524469 0.8795082224 1.5015669365 H 0.4306200000 0
H4_0 H 0.6533341706 0.9012925724 1.2960448561 H 0.4306200000 0
H5_0 H 1.0890291506 0.7337646490 1.5538079678 H 0.4306200000 0
H6_0 H 0.9991903717 0.6754461746 1.3686786488 H 0.4306200000 0
H0_2 H 0.3382800543 0.5302501488 0.5532885619 H 0.4863990000 0
O0_2 O 0.4609992824 0.5139424048 0.6726925860 O2 -0.9727980000 3
H1_2 H 0.5774151702 0.4801390182 0.6703714224 H 0.4863990000 0
Cl0_1 Cl -0.0959619093 0.4312050245 0.7295267112 Cl -0.8682040000 0
#END
###################################################################################
# Avant-garde Materials Simulation           
# XXIV NEUMANN/KENDRICK/LEUSEN, RANK 59, ENERGY -133.76837848843377 kcal/mol/atom
###################################################################################

data_rank_000059
_symmetry_cell_setting orthorhombic
_symmetry_space_group_name_H-M 'P 2_1 2_1 2_1'
_symmetry_Int_Tables_number 19
loop_
_symmetry_equiv_pos_site_id
_symmetry_equiv_pos_as_xyz
1 x,y,z
2 -x+1/2,-y,z+1/2
3 -x,y+1/2,-z+1/2
4 x+1/2,-y+1/2,-z
_cell_length_a 4.0973166004
_cell_length_b 9.5693363233
_cell_length_c 23.2039580393
_cell_angle_alpha 90.0000000000
_cell_angle_beta 90.0000000000
_cell_angle_gamma 90.0000000000
loop_
_atom_site_label
_atom_site_type_symbol
_atom_site_fract_x
_atom_site_fract_y
_atom_site_fract_z
_atom_site_fftype
_atom_site_charge
_atom_site_hybridization
O0_0 O 0.5430312480 0.3503341674 0.3688512089 O2 -0.5863560000 3
C0_0 C 0.6535264759 0.3341741471 0.3152481739 C3 0.6524823000 2
H2_0 H 0.6362548264 0.4354525086 0.3895634704 H 0.4267860000 0
O1_0 O 0.5780417752 0.2264729252 0.2879988073 O1 -0.5365640000 2
C1_0 C 0.8504427793 0.4460091847 0.2903018586 C3 -0.2514093000 2
C2_0 C 0.9083485904 0.4564460493 0.2332602044 C3 0.0750018000 2
H0_0 H 0.9420276801 0.5277568402 0.3188062522 H 0.1707640000 0
S0_0 S 0.7807620515 0.3360122707 0.1818374298 S2 0.0191544000 3
H1_0 H 1.0489197519 0.5451049797 0.2170369766 H 0.1169840000 0
C3_0 C 0.8220156964 0.4405758603 0.1189881450 C3 0.4107048000 2
N0_0 N 0.8951623856 0.3732386861 0.0709442900 N -0.6099530000 2
N1_0 N 0.7643461970 0.5760476039 0.1212666807 N -0.6099530000 2
H3_0 H 0.8497618644 0.4156665192 0.0307767368 H 0.4306200000 0
H4_0 H 0.9683341281 0.2698190009 0.0717157346 H 0.4306200000 0
H5_0 H 0.8115489228 0.6427865124 0.0865603622 H 0.4306200000 0
H6_0 H 0.6576287351 0.6207696911 0.1570600990 H 0.4306200000 0
H1_2 H 1.0766737790 0.3627705216 0.4527884262 H 0.4863990000 0
O0_2 O 1.1101262354 0.2657045300 0.4664400450 O2 -0.9727980000 3
H0_2 H 0.9146989010 0.2474160478 0.4923055967 H 0.4863990000 0
Cl0_1 Cl 0.8475574640 0.5642143843 0.4412141958 Cl -0.8682040000 0
#END
###################################################################################
# Avant-garde Materials Simulation           
# XXIV NEUMANN/KENDRICK/LEUSEN, RANK 60, ENERGY -133.76835776864547 kcal/mol/atom
###################################################################################

data_rank_000060
_symmetry_cell_setting triclinic
_symmetry_space_group_name_H-M 'P -1'
_symmetry_Int_Tables_number 2
loop_
_symmetry_equiv_pos_site_id
_symmetry_equiv_pos_as_xyz
1 x,y,z
2 -x,-y,-z
_cell_length_a 5.8914879627
_cell_length_b 8.2937679641
_cell_length_c 10.4540727466
_cell_angle_alpha 102.9107756581
_cell_angle_beta 105.0052146650
_cell_angle_gamma 102.0511870053
loop_
_atom_site_label
_atom_site_type_symbol
_atom_site_fract_x
_atom_site_fract_y
_atom_site_fract_z
_atom_site_fftype
_atom_site_charge
_atom_site_hybridization
O0_0 O 0.1989857942 0.9241025171 0.9081959023 O2 -0.5863560000 3
C0_0 C 0.3276543453 0.8122932245 0.8881329561 C3 0.6524823000 2
H2_0 H 0.1762325461 0.9874079103 0.8351346864 H 0.4267860000 0
O1_0 O 0.3651422367 0.7234684924 0.9690873041 O1 -0.5365640000 2
C1_0 C 0.4220212711 0.7939273407 0.7713549004 C3 -0.2514093000 2
C2_0 C 0.5532422227 0.6813824851 0.7471099280 C3 0.0750018000 2
H0_0 H 0.3827198409 0.8697704213 0.6999976043 H 0.1707640000 0
S0_0 S 0.6267928815 0.5527500235 0.8511570006 S2 0.0191544000 3
H1_0 H 0.6137261103 0.6713047377 0.6561011223 H 0.1169840000 0
C3_0 C 0.7858680011 0.4293913503 0.7649112061 C3 0.4107048000 2
N0_0 N 0.8659369985 0.4601039268 0.6632006580 N -0.6099530000 2
N1_0 N 0.8226945211 0.3016295628 0.8164317628 N -0.6099530000 2
H3_0 H 0.9617974342 0.3847072564 0.6200488211 H 0.4306200000 0
H4_0 H 0.8365998509 0.5565095047 0.6202017878 H 0.4306200000 0
H5_0 H 0.9155518977 0.2192999056 0.7784626336 H 0.4306200000 0
H6_0 H 0.7573122965 0.2818695421 0.8966996092 H 0.4306200000 0
O0_2 O 0.0730974143 1.0678596273 0.7126478574 O2 -0.9727980000 3
H0_2 H 0.1648429217 1.1374750773 0.6665466577 H 0.4863990000 0
H1_2 H -0.0325577301 0.9621937287 0.6352152863 H 0.4863990000 0
Cl0_1 Cl -0.2004201653 0.7323204934 0.4837428258 Cl -0.8682040000 0
#END
###################################################################################
# Avant-garde Materials Simulation           
# XXIV NEUMANN/KENDRICK/LEUSEN, RANK 61, ENERGY -133.76767182934864 kcal/mol/atom
###################################################################################

data_rank_000061
_symmetry_cell_setting triclinic
_symmetry_space_group_name_H-M 'P -1'
_symmetry_Int_Tables_number 2
loop_
_symmetry_equiv_pos_site_id
_symmetry_equiv_pos_as_xyz
1 x,y,z
2 -x,-y,-z
_cell_length_a 5.4546227951
_cell_length_b 8.0637330199
_cell_length_c 10.6870355945
_cell_angle_alpha 98.4227730336
_cell_angle_beta 76.9251901280
_cell_angle_gamma 79.9634498194
loop_
_atom_site_label
_atom_site_type_symbol
_atom_site_fract_x
_atom_site_fract_y
_atom_site_fract_z
_atom_site_fftype
_atom_site_charge
_atom_site_hybridization
O0_0 O 0.7342572790 0.6126781558 0.4620335275 O2 -0.5863560000 3
C0_0 C 0.5445953700 0.6934957819 0.4186434747 C3 0.6524823000 2
H2_0 H 0.8416784767 0.4939790010 0.4028208344 H 0.4267860000 0
O1_0 O 0.4124439472 0.8355346014 0.4804495498 O1 -0.5365640000 2
C1_0 C 0.4963906491 0.6100744169 0.2987020860 C3 -0.2514093000 2
C2_0 C 0.3129760250 0.6868260751 0.2467390221 C3 0.0750018000 2
H0_0 H 0.6029709849 0.4803956533 0.2512186486 H 0.1707640000 0
S0_0 S 0.1221578836 0.8900406922 0.3136429029 S2 0.0191544000 3
H1_0 H 0.2775775085 0.6168057984 0.1595237085 H 0.1169840000 0
C3_0 C -0.0691291534 0.9131520626 0.2006681412 C3 0.4107048000 2
N0_0 N 0.0083901061 0.8322421387 0.0769456052 N -0.6099530000 2
N1_0 N -0.2954662783 1.0198042885 0.2502928537 N -0.6099530000 2
H3_0 H -0.1234449446 0.8275465907 0.0209355355 H 0.4306200000 0
H4_0 H 0.2014143070 0.7865074603 0.0313188667 H 0.4306200000 0
H5_0 H -0.4007884298 1.0680639336 0.1895706341 H 0.4306200000 0
H6_0 H -0.3566500603 1.0711683595 0.3496736892 H 0.4306200000 0
H1_2 H 0.8793853234 0.6819538513 0.5913493613 H 0.4863990000 0
O0_2 O 0.9899584143 0.6742122961 0.6528673946 O2 -0.9727980000 3
H0_2 H 0.8687290749 0.6910143525 0.7412446494 H 0.4863990000 0
Cl0_1 Cl 0.6005959937 0.7567804981 0.9186405797 Cl -0.8682040000 0
#END
###################################################################################
# Avant-garde Materials Simulation           
# XXIV NEUMANN/KENDRICK/LEUSEN, RANK 62, ENERGY -133.76728216635559 kcal/mol/atom
###################################################################################

data_rank_000062
_symmetry_cell_setting orthorhombic
_symmetry_space_group_name_H-M 'P c c n'
_symmetry_Int_Tables_number 56
loop_
_symmetry_equiv_pos_site_id
_symmetry_equiv_pos_as_xyz
1 x,y,z
2 -x+1/2,-y+1/2,z
3 -x,y+1/2,-z+1/2
4 x+1/2,-y,-z+1/2
5 -x,-y,-z
6 x+1/2,y+1/2,-z
7 x,-y+1/2,z+1/2
8 -x+1/2,y,z+1/2
_cell_length_a 13.0583584459
_cell_length_b 16.5047058850
_cell_length_c 8.6574201753
_cell_angle_alpha 90.0000000000
_cell_angle_beta 90.0000000000
_cell_angle_gamma 90.0000000000
loop_
_atom_site_label
_atom_site_type_symbol
_atom_site_fract_x
_atom_site_fract_y
_atom_site_fract_z
_atom_site_fftype
_atom_site_charge
_atom_site_hybridization
O0_0 O 0.1485534184 0.1916042479 0.3810069668 O2 -0.5863560000 3
C0_0 C 0.1887368844 0.1357056364 0.4725901666 C3 0.6524823000 2
H2_0 H 0.0712037549 0.1973748089 0.4024537037 H 0.4267860000 0
O1_0 O 0.1366708054 0.0932957022 0.5628308837 O1 -0.5365640000 2
C1_0 C 0.2994248223 0.1257189501 0.4621444123 C3 -0.2514093000 2
C2_0 C 0.3492067512 0.0710151110 0.5504391489 C3 0.0750018000 2
H0_0 H 0.3414955378 0.1636597454 0.3816203512 H 0.1707640000 0
S0_0 S 0.2862016504 0.0064414226 0.6759015473 S2 0.0191544000 3
H1_0 H 0.4321845576 0.0658544950 0.5404156447 H 0.1169840000 0
C3_0 C 0.3879634963 -0.0433228706 0.7706389836 C3 0.4107048000 2
N0_0 N 0.3569963804 -0.1074030948 0.8503380033 N -0.6099530000 2
N1_0 N 0.4845083290 -0.0191578861 0.7696191231 N -0.6099530000 2
H3_0 H 0.4035691080 -0.1381196130 0.9274657626 H 0.4306200000 0
H4_0 H 0.2802521898 -0.1222258302 0.8517455342 H 0.4306200000 0
H5_0 H 0.5383189846 -0.0502917234 0.8338649812 H 0.4306200000 0
H6_0 H 0.5083799326 0.0337184264 0.7190421233 H 0.4306200000 0
O0_2 O -0.0456830761 0.2087490305 0.4287370492 O2 -0.9727980000 3
H0_2 H -0.0692197828 0.2620458277 0.4698391331 H 0.4863990000 0
H1_2 H -0.0783485265 0.1975671174 0.3265484350 H 0.4863990000 0
Cl0_1 Cl -0.1097853824 0.1404008735 0.1171996488 Cl -0.8682040000 0
#END
###################################################################################
# Avant-garde Materials Simulation           
# XXIV NEUMANN/KENDRICK/LEUSEN, RANK 63, ENERGY -133.76699479387929 kcal/mol/atom
###################################################################################

data_rank_000063
_symmetry_cell_setting monoclinic
_symmetry_space_group_name_H-M 'P 2_1/c'
_symmetry_Int_Tables_number 14
loop_
_symmetry_equiv_pos_site_id
_symmetry_equiv_pos_as_xyz
1 x,y,z
2 -x,y+1/2,-z+1/2
3 -x,-y,-z
4 x,-y+1/2,z+1/2
_cell_length_a 6.3165620866
_cell_length_b 18.7180708361
_cell_length_c 7.3758836046
_cell_angle_alpha 90.0000000000
_cell_angle_beta 82.1882094530
_cell_angle_gamma 90.0000000000
loop_
_atom_site_label
_atom_site_type_symbol
_atom_site_fract_x
_atom_site_fract_y
_atom_site_fract_z
_atom_site_fftype
_atom_site_charge
_atom_site_hybridization
O0_0 O -0.2760123757 0.7446916211 0.3705279706 O2 -0.5863560000 3
C0_0 C -0.3301436937 0.6796799790 0.3226701237 C3 0.6524823000 2
H2_0 H -0.1370141757 0.7443524720 0.4322034146 H 0.4267860000 0
O1_0 O -0.2288285876 0.6244079335 0.3498896725 O1 -0.5365640000 2
C1_0 C -0.5265534287 0.6781571338 0.2378726676 C3 -0.2514093000 2
C2_0 C -0.6337831842 0.6176050465 0.2127446714 C3 0.0750018000 2
H0_0 H -0.5894132963 0.7290375584 0.1976396104 H 0.1707640000 0
S0_0 S -0.5452386143 0.5336271912 0.2683923479 S2 0.0191544000 3
H1_0 H -0.7803273249 0.6201488771 0.1501255534 H 0.1169840000 0
C3_0 C -0.7702411296 0.4803940142 0.2458984302 C3 0.4107048000 2
N0_0 N -0.7298190909 0.4111747312 0.2252127543 N -0.6099530000 2
N1_0 N -0.9673014937 0.5053288804 0.2535012609 N -0.6099530000 2
H3_0 H -0.8546009233 0.3760080639 0.2379098192 H 0.4306200000 0
H4_0 H -0.5776366669 0.3915564527 0.2260871741 H 0.4306200000 0
H5_0 H -1.0878105805 0.4682944077 0.2496299985 H 0.4306200000 0
H6_0 H -1.0131067203 0.5563452370 0.2904276727 H 0.4306200000 0
O0_2 O 0.0593336824 0.7603088599 0.5206432078 O2 -0.9727980000 3
H0_2 H 0.1358177285 0.7177075346 0.5573710959 H 0.4863990000 0
H1_2 H 0.1549571931 0.7868747167 0.4261674800 H 0.4863990000 0
Cl0_1 Cl -0.7485701671 0.8642720715 0.2248288608 Cl -0.8682040000 0
#END
###################################################################################
# Avant-garde Materials Simulation           
# XXIV NEUMANN/KENDRICK/LEUSEN, RANK 64, ENERGY -133.76618797043159 kcal/mol/atom
###################################################################################

data_rank_000064
_symmetry_cell_setting monoclinic
_symmetry_space_group_name_H-M 'P 2_1/c'
_symmetry_Int_Tables_number 14
loop_
_symmetry_equiv_pos_site_id
_symmetry_equiv_pos_as_xyz
1 x,y,z
2 -x,y+1/2,-z+1/2
3 -x,-y,-z
4 x,-y+1/2,z+1/2
_cell_length_a 5.2501893832
_cell_length_b 9.8346963756
_cell_length_c 16.8570502900
_cell_angle_alpha 90.0000000000
_cell_angle_beta 87.1939648337
_cell_angle_gamma 90.0000000000
loop_
_atom_site_label
_atom_site_type_symbol
_atom_site_fract_x
_atom_site_fract_y
_atom_site_fract_z
_atom_site_fftype
_atom_site_charge
_atom_site_hybridization
O0_0 O -0.4174625454 0.5292328773 -0.1123029705 O2 -0.5863560000 3
C0_0 C -0.2206072668 0.5310704017 -0.1650159642 C3 0.6524823000 2
H2_0 H -0.4338429226 0.4386086978 -0.0818711771 H 0.4267860000 0
O1_0 O -0.2049487043 0.6227242690 -0.2163813482 O1 -0.5365640000 2
C1_0 C -0.0264870500 0.4257116452 -0.1616535608 C3 -0.2514093000 2
C2_0 C 0.1669706549 0.4160932160 -0.2170295083 C3 0.0750018000 2
H0_0 H -0.0318057138 0.3542278555 -0.1121539953 H 0.1707640000 0
S0_0 S 0.2098147016 0.5223580129 -0.2984707080 S2 0.0191544000 3
H1_0 H 0.3106463171 0.3377117322 -0.2108285845 H 0.1169840000 0
C3_0 C 0.4812336051 0.4465405572 -0.3472215789 C3 0.4107048000 2
N0_0 N 0.6034528547 0.5255698678 -0.4000306986 N -0.6099530000 2
N1_0 N 0.5588906205 0.3216024249 -0.3325278034 N -0.6099530000 2
H3_0 H 0.7527277271 0.4860522520 -0.4342937470 H 0.4306200000 0
H4_0 H 0.5527938887 0.6253479319 -0.4089202068 H 0.4306200000 0
H5_0 H 0.7173880189 0.2872577939 -0.3652488047 H 0.4306200000 0
H6_0 H 0.4330480428 0.2484057613 -0.3094669562 H 0.4306200000 0
O0_2 O -0.4821689125 0.2944874621 -0.0456566619 O2 -0.9727980000 3
H0_2 H -0.3321156713 0.2701696987 -0.0137876534 H 0.4863990000 0
H1_2 H -0.6378966274 0.2882301973 -0.0096687441 H 0.4863990000 0
Cl0_1 Cl -0.0001309070 0.7886076767 -0.0316713450 Cl -0.8682040000 0
#END
###################################################################################
# Avant-garde Materials Simulation           
# XXIV NEUMANN/KENDRICK/LEUSEN, RANK 65, ENERGY -133.76533299060969 kcal/mol/atom
###################################################################################

data_rank_000065
_symmetry_cell_setting monoclinic
_symmetry_space_group_name_H-M 'P 2_1/c'
_symmetry_Int_Tables_number 14
loop_
_symmetry_equiv_pos_site_id
_symmetry_equiv_pos_as_xyz
1 x,y,z
2 -x,y+1/2,-z+1/2
3 -x,-y,-z
4 x,-y+1/2,z+1/2
_cell_length_a 6.0717382534
_cell_length_b 7.9176938415
_cell_length_c 19.3297120166
_cell_angle_alpha 90.0000000000
_cell_angle_beta 107.3478075237
_cell_angle_gamma 90.0000000000
loop_
_atom_site_label
_atom_site_type_symbol
_atom_site_fract_x
_atom_site_fract_y
_atom_site_fract_z
_atom_site_fftype
_atom_site_charge
_atom_site_hybridization
O0_0 O -1.3080794642 0.2447544711 -0.4641724239 O2 -0.5863560000 3
C0_0 C -1.4469483504 0.2111373281 -0.5292231003 C3 0.6524823000 2
H2_0 H -1.1466430933 0.1851727472 -0.4531038430 H 0.4267860000 0
O1_0 O -1.3922812518 0.1195998863 -0.5746822428 O1 -0.5365640000 2
C1_0 C -1.6764656558 0.2856354246 -0.5448485878 C3 -0.2514093000 2
C2_0 C -1.8482217905 0.2529806201 -0.6061254769 C3 0.0750018000 2
H0_0 H -1.7094427801 0.3688130052 -0.5040882136 H 0.1707640000 0
S0_0 S -1.8165160643 0.1284052714 -0.6763624795 S2 0.0191544000 3
H1_0 H -2.0162441981 0.3134225621 -0.6145468810 H 0.1169840000 0
C3_0 C -2.1007531476 0.1302199301 -0.7362819714 C3 0.4107048000 2
N0_0 N -2.2875259192 0.1493982800 -0.7155569407 N -0.6099530000 2
N1_0 N -2.1154801455 0.1047264244 -0.8052568702 N -0.6099530000 2
H3_0 H -2.4450229192 0.1380006976 -0.7549365720 H 0.4306200000 0
H4_0 H -2.2859064046 0.1506641829 -0.6626497148 H 0.4306200000 0
H5_0 H -2.2754060442 0.0900534031 -0.8423359915 H 0.4306200000 0
H6_0 H -1.9694331509 0.0966899530 -0.8220503600 H 0.4306200000 0
O0_2 O -0.9108796251 0.1230717930 -0.4197745659 O2 -0.9727980000 3
H0_2 H -0.8092819261 0.2217749604 -0.4008899412 H 0.4863990000 0
H1_2 H -0.8164892895 0.0360837423 -0.4344773340 H 0.4863990000 0
Cl0_1 Cl -1.6740308434 0.4519019447 -0.3600611004 Cl -0.8682040000 0
#END
###################################################################################
# Avant-garde Materials Simulation           
# XXIV NEUMANN/KENDRICK/LEUSEN, RANK 66, ENERGY -133.76523805922648 kcal/mol/atom
###################################################################################

data_rank_000066
_symmetry_cell_setting monoclinic
_symmetry_space_group_name_H-M 'P 2_1'
_symmetry_Int_Tables_number 4
loop_
_symmetry_equiv_pos_site_id
_symmetry_equiv_pos_as_xyz
1 x,y,z
2 -x,y+1/2,-z
_cell_length_a 3.9070639518
_cell_length_b 10.2244394237
_cell_length_c 10.7612041372
_cell_angle_alpha 90.0000000000
_cell_angle_beta 94.3417422746
_cell_angle_gamma 90.0000000000
loop_
_atom_site_label
_atom_site_type_symbol
_atom_site_fract_x
_atom_site_fract_y
_atom_site_fract_z
_atom_site_fftype
_atom_site_charge
_atom_site_hybridization
O0_0 O -0.7217862850 0.2904448391 -0.0658372702 O2 -0.5863560000 3
C0_0 C -0.8249164915 0.4153946599 -0.0622635764 C3 0.6524823000 2
H2_0 H -0.7669571168 0.2541635648 -0.1534504187 H 0.4267860000 0
O1_0 O -0.9590969900 0.4751711888 -0.1537797363 O1 -0.5365640000 2
C1_0 C -0.7717570878 0.4777850536 0.0595571503 C3 -0.2514093000 2
C2_0 C -0.6359989328 0.4252552991 0.1673945034 C3 0.0750018000 2
H0_0 H -0.8627790886 0.5783487958 0.0622942817 H 0.1707640000 0
S0_0 S -0.4794736339 0.2677546784 0.1907174520 S2 0.0191544000 3
H1_0 H -0.6294358049 0.4877302119 0.2497595045 H 0.1169840000 0
C3_0 C -0.3225620552 0.2766119691 0.3492454041 C3 0.4107048000 2
N0_0 N -0.2262111184 0.3875454445 0.4048158388 N -0.6099530000 2
N1_0 N -0.2959549965 0.1639111965 0.4093071082 N -0.6099530000 2
H3_0 H -0.2261433079 0.3946124160 0.5017162497 H 0.4306200000 0
H4_0 H -0.2195992723 0.4752962462 0.3581167173 H 0.4306200000 0
H5_0 H -0.1748410478 0.1637031378 0.4978945461 H 0.4306200000 0
H6_0 H -0.4098799270 0.0774899534 0.3752517192 H 0.4306200000 0
Cl0_1 Cl -0.8345399559 0.1814931681 -0.3246174406 Cl -0.8682040000 0
H1_2 H -1.2081185871 0.4334972128 -0.2809119797 H 0.4863990000 0
O0_2 O -1.3812292524 0.4291786705 -0.3539480695 O2 -0.9727980000 3
H0_2 H -1.5234197014 0.3507515404 -0.3406633339 H 0.4863990000 0
#END
###################################################################################
# Avant-garde Materials Simulation           
# XXIV NEUMANN/KENDRICK/LEUSEN, RANK 67, ENERGY -133.76490440144639 kcal/mol/atom
###################################################################################

data_rank_000067
_symmetry_cell_setting monoclinic
_symmetry_space_group_name_H-M 'P 2_1/c'
_symmetry_Int_Tables_number 14
loop_
_symmetry_equiv_pos_site_id
_symmetry_equiv_pos_as_xyz
1 x,y,z
2 -x,y+1/2,-z+1/2
3 -x,-y,-z
4 x,-y+1/2,z+1/2
_cell_length_a 6.5643770967
_cell_length_b 14.8425174884
_cell_length_c 9.8012876178
_cell_angle_alpha 90.0000000000
_cell_angle_beta 74.6255570627
_cell_angle_gamma 90.0000000000
loop_
_atom_site_label
_atom_site_type_symbol
_atom_site_fract_x
_atom_site_fract_y
_atom_site_fract_z
_atom_site_fftype
_atom_site_charge
_atom_site_hybridization
O0_0 O -0.6049327763 0.4009131400 0.3705270652 O2 -0.5863560000 3
C0_0 C -0.6031041008 0.3979126619 0.5054128335 C3 0.6524823000 2
H2_0 H -0.7423002103 0.4311568501 0.3585792640 H 0.4267860000 0
O1_0 O -0.7535262414 0.4244615291 0.6043296548 O1 -0.5365640000 2
C1_0 C -0.4116434922 0.3625807659 0.5337427542 C3 -0.2514093000 2
C2_0 C -0.3887129003 0.3603259814 0.6667043848 C3 0.0750018000 2
H0_0 H -0.2854030678 0.3374962322 0.4457569259 H 0.1707640000 0
S0_0 S -0.5827674029 0.3936353721 0.8164394701 S2 0.0191544000 3
H1_0 H -0.2457175687 0.3314074179 0.6859093340 H 0.1169840000 0
C3_0 C -0.4385449270 0.3808341659 0.9454827939 C3 0.4107048000 2
N0_0 N -0.5497192071 0.3526216313 1.0712181426 N -0.6099530000 2
N1_0 N -0.2362800753 0.4014720808 0.9181059467 N -0.6099530000 2
H3_0 H -0.4877107748 0.3555575680 1.1564102449 H 0.4306200000 0
H4_0 H -0.7054280833 0.3321882786 1.0881821132 H 0.4306200000 0
H5_0 H -0.1529446900 0.3828974169 0.9903961643 H 0.4306200000 0
H6_0 H -0.1666995170 0.4408364573 0.8311803559 H 0.4306200000 0
O0_2 O -0.9177875697 0.4729712288 0.3050872244 O2 -0.9727980000 3
H0_2 H -0.9768754123 0.4229571070 0.2575203641 H 0.4863990000 0
H1_2 H -1.0417602604 0.5073693385 0.3628120067 H 0.4863990000 0
Cl0_1 Cl -1.0437990348 0.3181681923 0.1510265411 Cl -0.8682040000 0
#END
###################################################################################
# Avant-garde Materials Simulation           
# XXIV NEUMANN/KENDRICK/LEUSEN, RANK 68, ENERGY -133.76428712557455 kcal/mol/atom
###################################################################################

data_rank_000068
_symmetry_cell_setting monoclinic
_symmetry_space_group_name_H-M 'P 2_1/c'
_symmetry_Int_Tables_number 14
loop_
_symmetry_equiv_pos_site_id
_symmetry_equiv_pos_as_xyz
1 x,y,z
2 -x,y+1/2,-z+1/2
3 -x,-y,-z
4 x,-y+1/2,z+1/2
_cell_length_a 10.8653694415
_cell_length_b 3.9898003515
_cell_length_c 21.8381876449
_cell_angle_alpha 90.0000000000
_cell_angle_beta 68.8266653956
_cell_angle_gamma 90.0000000000
loop_
_atom_site_label
_atom_site_type_symbol
_atom_site_fract_x
_atom_site_fract_y
_atom_site_fract_z
_atom_site_fftype
_atom_site_charge
_atom_site_hybridization
O0_0 O -1.7368101831 0.9282676030 0.8675032247 O2 -0.5863560000 3
C0_0 C -1.8559589682 0.9489723170 0.8628723786 C3 0.6524823000 2
H2_0 H -1.7265187139 1.0563852716 0.9063927552 H 0.4267860000 0
O1_0 O -1.8740854534 0.8195243492 0.8148620931 O1 -0.5365640000 2
C1_0 C -1.9621884829 1.1205050357 0.9138281685 C3 -0.2514093000 2
C2_0 C -2.0821835029 1.1549667540 0.9087333309 C3 0.0750018000 2
H0_0 H -1.9439030477 1.2278158618 0.9556453451 H 0.1707640000 0
S0_0 S -2.1168998858 1.0057639425 0.8421465166 S2 0.0191544000 3
H1_0 H -2.1609826939 1.2912822240 0.9464310053 H 0.1169840000 0
C3_0 C -2.2826517522 1.1506700911 0.8634512786 C3 0.4107048000 2
N0_0 N -2.3691722926 1.1361285588 0.9239191795 N -0.6099530000 2
N1_0 N -2.3110603799 1.2586646584 0.8129892631 N -0.6099530000 2
H3_0 H -2.4652839143 1.2183508233 0.9349864281 H 0.4306200000 0
H4_0 H -2.3467392332 1.0152490101 0.9604621361 H 0.4306200000 0
H5_0 H -2.4037427889 1.3456629002 0.8171018692 H 0.4306200000 0
H6_0 H -2.2384301791 1.2752471446 0.7667688881 H 0.4306200000 0
H1_2 H -1.6071407974 0.6245550760 0.8251485311 H 0.4863990000 0
O0_2 O -1.5242212933 0.5403553434 0.7924328546 O2 -0.9727980000 3
H0_2 H -1.4914346124 0.7294455006 0.7602546926 H 0.4863990000 0
Cl0_1 Cl -1.6785955313 1.3204544319 0.9666580446 Cl -0.8682040000 0
#END
###################################################################################
# Avant-garde Materials Simulation           
# XXIV NEUMANN/KENDRICK/LEUSEN, RANK 69, ENERGY -133.76382180044243 kcal/mol/atom
###################################################################################

data_rank_000069
_symmetry_cell_setting orthorhombic
_symmetry_space_group_name_H-M 'P n a 2_1'
_symmetry_Int_Tables_number 33
loop_
_symmetry_equiv_pos_site_id
_symmetry_equiv_pos_as_xyz
1 x,y,z
2 -x,-y,z+1/2
3 x+1/2,-y+1/2,z
4 -x+1/2,y+1/2,z+1/2
_cell_length_a 10.1736188873
_cell_length_b 22.4945436418
_cell_length_c 3.9347445481
_cell_angle_alpha 90.0000000000
_cell_angle_beta 90.0000000000
_cell_angle_gamma 90.0000000000
loop_
_atom_site_label
_atom_site_type_symbol
_atom_site_fract_x
_atom_site_fract_y
_atom_site_fract_z
_atom_site_fftype
_atom_site_charge
_atom_site_hybridization
O0_0 O 0.4005351240 0.6169194025 0.5228151306 O2 -0.5863560000 3
C0_0 C 0.4054734602 0.6759635504 0.4944400286 C3 0.6524823000 2
H2_0 H 0.3176512954 0.6029769665 0.6433798060 H 0.4267860000 0
O1_0 O 0.5026437425 0.6997556222 0.3570975583 O1 -0.5365640000 2
C1_0 C 0.2956656322 0.7104049271 0.6292169520 C3 -0.2514093000 2
C2_0 C 0.2908022471 0.7702252258 0.6127637516 C3 0.0750018000 2
H0_0 H 0.2148069705 0.6866879310 0.7507544917 H 0.1707640000 0
S0_0 S 0.4121289894 0.8154091701 0.4395645921 S2 0.0191544000 3
H1_0 H 0.2060205674 0.7931529605 0.7196973694 H 0.1169840000 0
C3_0 C 0.3296270473 0.8850335080 0.4588677376 C3 0.4107048000 2
N0_0 N 0.4066123280 0.9317942884 0.5026108404 N -0.6099530000 2
N1_0 N 0.2015042243 0.8897256077 0.4142391107 N -0.6099530000 2
H3_0 H 0.3717165548 0.9746649511 0.4737625151 H 0.4306200000 0
H4_0 H 0.5020910050 0.9268877375 0.5864452008 H 0.4306200000 0
H5_0 H 0.1542411225 0.9298169182 0.4725348056 H 0.4306200000 0
H6_0 H 0.1418040726 0.8539004996 0.3594413229 H 0.4306200000 0
H1_2 H 0.3502658836 0.5275475604 0.0795127840 H 0.4863990000 0
O0_2 O 0.4167485608 0.4954215654 0.0772611180 O2 -0.9727980000 3
H0_2 H 0.4754494865 0.4989953026 0.2834785742 H 0.4863990000 0
Cl0_1 Cl 0.1729768602 0.5714178771 0.9258324674 Cl -0.8682040000 0
#END
###################################################################################
# Avant-garde Materials Simulation           
# XXIV NEUMANN/KENDRICK/LEUSEN, RANK 70, ENERGY -133.76343633858295 kcal/mol/atom
###################################################################################

data_rank_000070
_symmetry_cell_setting orthorhombic
_symmetry_space_group_name_H-M 'F d d 2'
_symmetry_Int_Tables_number 43
loop_
_symmetry_equiv_pos_site_id
_symmetry_equiv_pos_as_xyz
1 x,y,z
2 -x,-y,z
3 x+1/4,-y+1/4,z+1/4
4 -x+1/4,y+1/4,z+1/4
5 x,y+1/2,z+1/2
6 -x,-y+1/2,z+1/2
7 x+1/4,-y+3/4,z+3/4
8 -x+1/4,y+3/4,z+3/4
9 x+1/2,y,z+1/2
10 -x+1/2,-y,z+1/2
11 x+3/4,-y+1/4,z+3/4
12 -x+3/4,y+1/4,z+3/4
13 x+1/2,y+1/2,z
14 -x+1/2,-y+1/2,z
15 x+3/4,-y+3/4,z+1/4
16 -x+3/4,y+3/4,z+1/4
_cell_length_a 18.6389697493
_cell_length_b 47.7250387245
_cell_length_c 4.0352436850
_cell_angle_alpha 90.0000000000
_cell_angle_beta 90.0000000000
_cell_angle_gamma 90.0000000000
loop_
_atom_site_label
_atom_site_type_symbol
_atom_site_fract_x
_atom_site_fract_y
_atom_site_fract_z
_atom_site_fftype
_atom_site_charge
_atom_site_hybridization
O0_0 O 0.0722636247 0.6958389673 -0.7422550392 O2 -0.5863560000 3
C0_0 C 0.1345306680 0.6949017928 -0.5794937138 C3 0.6524823000 2
H2_0 H 0.0588968182 0.6776567503 -0.8559664992 H 0.4267860000 0
O1_0 O 0.1559982126 0.7161854842 -0.4313862920 O1 -0.5365640000 2
C1_0 C 0.1754997500 0.6688106245 -0.5761958813 C3 -0.2514093000 2
C2_0 C 0.2408670240 0.6670867074 -0.4330474620 C3 0.0750018000 2
H0_0 H 0.1531958684 0.6501594662 -0.6931391755 H 0.1707640000 0
S0_0 S 0.2852814399 0.6953711014 -0.2578935974 S2 0.0191544000 3
H1_0 H 0.2691730414 0.6470725164 -0.4399122676 H 0.1169840000 0
C3_0 C 0.3634012572 0.6787985751 -0.1032639238 C3 0.4107048000 2
N0_0 N 0.4183318625 0.6957215057 -0.0498268669 N -0.6099530000 2
N1_0 N 0.3671159764 0.6519153669 -0.0253661601 N -0.6099530000 2
H3_0 H 0.4624409489 0.6874311884 0.0651989623 H 0.4306200000 0
H4_0 H 0.4243299903 0.7153749935 -0.1615987090 H 0.4306200000 0
H5_0 H 0.4147488271 0.6450720249 0.0767437930 H 0.4306200000 0
H6_0 H 0.3238011142 0.6385702241 -0.0057250455 H 0.4306200000 0
H0_2 H -0.0137460862 0.7470546674 -1.0055688508 H 0.4863990000 0
O0_2 O -0.0471796734 0.7467185562 -0.8113647664 O2 -0.9727980000 3
H1_2 H -0.0866044994 0.7602326289 -0.8600597602 H 0.4863990000 0
Cl0_1 Cl 0.0131989359 0.6474747674 -1.1171276155 Cl -0.8682040000 0
#END
###################################################################################
# Avant-garde Materials Simulation           
# XXIV NEUMANN/KENDRICK/LEUSEN, RANK 71, ENERGY -133.76284014509733 kcal/mol/atom
###################################################################################

data_rank_000071
_symmetry_cell_setting monoclinic
_symmetry_space_group_name_H-M 'P 2_1/c'
_symmetry_Int_Tables_number 14
loop_
_symmetry_equiv_pos_site_id
_symmetry_equiv_pos_as_xyz
1 x,y,z
2 -x,y+1/2,-z+1/2
3 -x,-y,-z
4 x,-y+1/2,z+1/2
_cell_length_a 5.0163390203
_cell_length_b 19.7635221957
_cell_length_c 10.2541497968
_cell_angle_alpha 90.0000000000
_cell_angle_beta 101.2256744065
_cell_angle_gamma 90.0000000000
loop_
_atom_site_label
_atom_site_type_symbol
_atom_site_fract_x
_atom_site_fract_y
_atom_site_fract_z
_atom_site_fftype
_atom_site_charge
_atom_site_hybridization
O0_0 O 0.5711835451 0.8958007516 0.7485953005 O2 -0.5863560000 3
C0_0 C 0.4591821863 0.8526811818 0.8209734031 C3 0.6524823000 2
H2_0 H 0.5557921406 0.9488784420 0.7738580033 H 0.4267860000 0
O1_0 O 0.4799142998 0.7902447834 0.8048061220 O1 -0.5365640000 2
C1_0 C 0.3082009209 0.8789704670 0.9183705142 C3 -0.2514093000 2
C2_0 C 0.1702724136 0.8375481000 0.9868231172 C3 0.0750018000 2
H0_0 H 0.3045452396 0.9332428407 0.9365464370 H 0.1707640000 0
S0_0 S 0.1666188812 0.7504042081 0.9707297176 S2 0.0191544000 3
H1_0 H 0.0581192131 0.8600181002 1.0572083791 H 0.1169840000 0
C3_0 C -0.0673912964 0.7251911304 1.0703917362 C3 0.4107048000 2
N0_0 N -0.1657528565 0.7638340490 1.1542267839 N -0.6099530000 2
N1_0 N -0.1356596895 0.6603149435 1.0535988254 N -0.6099530000 2
H3_0 H -0.3038508648 0.7433067869 1.2072959768 H 0.4306200000 0
H4_0 H -0.0906519488 0.8109372417 1.1843467744 H 0.4306200000 0
H5_0 H -0.2511937126 0.6378826369 1.1141111298 H 0.4306200000 0
H6_0 H -0.0882776119 0.6334131025 0.9750012648 H 0.4306200000 0
O0_2 O 0.5597222072 1.0165659947 0.8085847293 O2 -0.9727980000 3
H0_2 H 0.3853963990 1.0411117035 0.7755199978 H 0.4863990000 0
H1_2 H 0.7045442333 1.0412104482 0.7732986081 H 0.4863990000 0
Cl0_1 Cl -0.0215493646 0.9098425414 0.2853501736 Cl -0.8682040000 0
#END
###################################################################################
# Avant-garde Materials Simulation           
# XXIV NEUMANN/KENDRICK/LEUSEN, RANK 72, ENERGY -133.76278962896376 kcal/mol/atom
###################################################################################

data_rank_000072
_symmetry_cell_setting orthorhombic
_symmetry_space_group_name_H-M 'P 2_1 2_1 2_1'
_symmetry_Int_Tables_number 19
loop_
_symmetry_equiv_pos_site_id
_symmetry_equiv_pos_as_xyz
1 x,y,z
2 -x+1/2,-y,z+1/2
3 -x,y+1/2,-z+1/2
4 x+1/2,-y+1/2,-z
_cell_length_a 4.1282252782
_cell_length_b 9.5339253171
_cell_length_c 23.2599630993
_cell_angle_alpha 90.0000000000
_cell_angle_beta 90.0000000000
_cell_angle_gamma 90.0000000000
loop_
_atom_site_label
_atom_site_type_symbol
_atom_site_fract_x
_atom_site_fract_y
_atom_site_fract_z
_atom_site_fftype
_atom_site_charge
_atom_site_hybridization
O0_0 O 0.0551959636 0.3442275366 0.6310770432 O2 -0.5863560000 3
C0_0 C 0.1603918924 0.3291823591 0.6848594814 C3 0.6524823000 2
H2_0 H 0.1456684833 0.4300709662 0.6104731911 H 0.4267860000 0
O1_0 O 0.0808211293 0.2221856863 0.7123575543 O1 -0.5365640000 2
C1_0 C 0.3571041401 0.4410924437 0.7096081647 C3 -0.2514093000 2
C2_0 C 0.4138665429 0.4519916866 0.7665277432 C3 0.0750018000 2
H0_0 H 0.4504203804 0.5222956820 0.6810058193 H 0.1707640000 0
S0_0 S 0.2854675019 0.3323323911 0.8182064040 S2 0.0191544000 3
H1_0 H 0.5549211040 0.5406243010 0.7826166750 H 0.1169840000 0
C3_0 C 0.3279662750 0.4383494222 0.8806335105 C3 0.4107048000 2
N0_0 N 0.3994918009 0.3716860290 0.9288452958 N -0.6099530000 2
N1_0 N 0.2730333292 0.5744066189 0.8778071298 N -0.6099530000 2
H3_0 H 0.3557751012 0.4156957447 0.9686732841 H 0.4306200000 0
H4_0 H 0.4699572168 0.2675974903 0.9285136476 H 0.4306200000 0
H5_0 H 0.3169239080 0.6419066036 0.9124714712 H 0.4306200000 0
H6_0 H 0.1642906829 0.6181508378 0.8421448713 H 0.4306200000 0
H1_2 H -0.4297955407 0.3591140091 0.5459242327 H 0.4863990000 0
O0_2 O -0.3952604817 0.2607824466 0.5333984490 O2 -0.9727980000 3
H0_2 H -0.1948404686 0.2606767381 0.5079290324 H 0.4863990000 0
Cl0_1 Cl 0.3485636650 0.5602831494 0.5579935438 Cl -0.8682040000 0
#END
###################################################################################
# Avant-garde Materials Simulation           
# XXIV NEUMANN/KENDRICK/LEUSEN, RANK 73, ENERGY -133.75986543432339 kcal/mol/atom
###################################################################################

data_rank_000073
_symmetry_cell_setting monoclinic
_symmetry_space_group_name_H-M 'P 2_1/c'
_symmetry_Int_Tables_number 14
loop_
_symmetry_equiv_pos_site_id
_symmetry_equiv_pos_as_xyz
1 x,y,z
2 -x,y+1/2,-z+1/2
3 -x,-y,-z
4 x,-y+1/2,z+1/2
_cell_length_a 4.1354510002
_cell_length_b 21.8318073438
_cell_length_c 9.7199118759
_cell_angle_alpha 90.0000000000
_cell_angle_beta 99.7726564229
_cell_angle_gamma 90.0000000000
loop_
_atom_site_label
_atom_site_type_symbol
_atom_site_fract_x
_atom_site_fract_y
_atom_site_fract_z
_atom_site_fftype
_atom_site_charge
_atom_site_hybridization
O0_0 O -0.3077394680 0.4372504669 0.5755556163 O2 -0.5863560000 3
C0_0 C -0.3059307574 0.4730866237 0.6862822392 C3 0.6524823000 2
H2_0 H -0.4562319944 0.3989979637 0.5765401327 H 0.4267860000 0
O1_0 O -0.4448662841 0.4598378919 0.7867761211 O1 -0.5365640000 2
C1_0 C -0.1277177467 0.5303080400 0.6800920224 C3 -0.2514093000 2
C2_0 C -0.1089898216 0.5743851933 0.7782727975 C3 0.0750018000 2
H0_0 H -0.0032317827 0.5380765656 0.5915089938 H 0.1707640000 0
S0_0 S -0.2872305074 0.5695417662 0.9264859070 S2 0.0191544000 3
H1_0 H 0.0311114795 0.6154713452 0.7632122800 H 0.1169840000 0
C3_0 C -0.1844776316 0.6413052617 1.0069138352 C3 0.4107048000 2
N0_0 N -0.2594887896 0.6452891689 1.1342205088 N -0.6099530000 2
N1_0 N -0.0481182974 0.6874633375 0.9505091369 N -0.6099530000 2
H3_0 H -0.2444821124 0.6860463695 1.1858878352 H 0.4306200000 0
H4_0 H -0.3630920522 0.6082832049 1.1776987089 H 0.4306200000 0
H5_0 H 0.0317559610 0.7249457179 1.0128070428 H 0.4306200000 0
H6_0 H -0.0057208518 0.6883461111 0.8498048130 H 0.4306200000 0
H0_2 H 0.1408905285 0.3360553773 0.5018204863 H 0.4863990000 0
O0_2 O 0.3611652063 0.3371589720 0.5601094426 O2 -0.9727980000 3
H1_2 H 0.4954828285 0.3160160592 0.4984859433 H 0.4863990000 0
Cl0_1 Cl -0.2423872324 0.2908372062 0.3405808480 Cl -0.8682040000 0
#END
###################################################################################
# Avant-garde Materials Simulation           
# XXIV NEUMANN/KENDRICK/LEUSEN, RANK 74, ENERGY -133.75910705362986 kcal/mol/atom
###################################################################################

data_rank_000074
_symmetry_cell_setting monoclinic
_symmetry_space_group_name_H-M 'P 2_1/c'
_symmetry_Int_Tables_number 14
loop_
_symmetry_equiv_pos_site_id
_symmetry_equiv_pos_as_xyz
1 x,y,z
2 -x,y+1/2,-z+1/2
3 -x,-y,-z
4 x,-y+1/2,z+1/2
_cell_length_a 4.1064172781
_cell_length_b 18.5028154265
_cell_length_c 11.9768779296
_cell_angle_alpha 90.0000000000
_cell_angle_beta 80.2277632479
_cell_angle_gamma 90.0000000000
loop_
_atom_site_label
_atom_site_type_symbol
_atom_site_fract_x
_atom_site_fract_y
_atom_site_fract_z
_atom_site_fftype
_atom_site_charge
_atom_site_hybridization
O0_0 O -0.8435056562 0.5337700881 0.6082248479 O2 -0.5863560000 3
C0_0 C -0.6621842453 0.5916257605 0.5764682695 C3 0.6524823000 2
H2_0 H -0.8588102224 0.5255279600 0.6944127926 H 0.4267860000 0
O1_0 O -0.5612804033 0.6338579401 0.6451590070 O1 -0.5365640000 2
C1_0 C -0.5821473659 0.6034473848 0.4547675832 C3 -0.2514093000 2
C2_0 C -0.4026361538 0.6611280764 0.4115611291 C3 0.0750018000 2
H0_0 H -0.6711411956 0.5651334303 0.3980540543 H 0.1707640000 0
S0_0 S -0.2748719316 0.7281543529 0.4954824369 S2 0.0191544000 3
H1_0 H -0.3479862219 0.6679755198 0.3197271271 H 0.1169840000 0
C3_0 C -0.0808606904 0.7892397684 0.3906825591 C3 0.4107048000 2
N0_0 N -0.1019179858 0.8573581587 0.4245977083 N -0.6099530000 2
N1_0 N 0.0828643229 0.7686750522 0.2910242644 N -0.6099530000 2
H3_0 H 0.0238307272 0.8995092215 0.3801956541 H 0.4306200000 0
H4_0 H -0.2562497327 0.8698396373 0.4995473341 H 0.4306200000 0
H5_0 H 0.2014273850 0.8067475877 0.2346307948 H 0.4306200000 0
H6_0 H 0.1239429296 0.7155128676 0.2696372268 H 0.4306200000 0
O0_2 O -0.8767921846 0.5068399090 0.8214729180 O2 -0.9727980000 3
H0_2 H -1.0616975396 0.4707095445 0.8371753456 H 0.4863990000 0
H1_2 H -0.6823615741 0.4761164980 0.8293373849 H 0.4863990000 0
Cl0_1 Cl -1.3728724833 0.3864937024 0.8463570754 Cl -0.8682040000 0
#END
###################################################################################
# Avant-garde Materials Simulation           
# XXIV NEUMANN/KENDRICK/LEUSEN, RANK 75, ENERGY -133.75809891448969 kcal/mol/atom
###################################################################################

data_rank_000075
_symmetry_cell_setting monoclinic
_symmetry_space_group_name_H-M 'P 2_1/c'
_symmetry_Int_Tables_number 14
loop_
_symmetry_equiv_pos_site_id
_symmetry_equiv_pos_as_xyz
1 x,y,z
2 -x,y+1/2,-z+1/2
3 -x,-y,-z
4 x,-y+1/2,z+1/2
_cell_length_a 8.6458546264
_cell_length_b 9.7588276650
_cell_length_c 10.9253246615
_cell_angle_alpha 90.0000000000
_cell_angle_beta 71.9193993992
_cell_angle_gamma 90.0000000000
loop_
_atom_site_label
_atom_site_type_symbol
_atom_site_fract_x
_atom_site_fract_y
_atom_site_fract_z
_atom_site_fftype
_atom_site_charge
_atom_site_hybridization
O0_0 O -0.5303567342 0.1672790417 -0.5433348465 O2 -0.5863560000 3
C0_0 C -0.5674432593 0.0881565080 -0.6286022753 C3 0.6524823000 2
H2_0 H -0.4934601701 0.1100187745 -0.4774482092 H 0.4267860000 0
O1_0 O -0.5738747730 -0.0402156156 -0.6208909263 O1 -0.5365640000 2
C1_0 C -0.5977776929 0.1609202161 -0.7350147253 C3 -0.2514093000 2
C2_0 C -0.6505463381 0.0984737710 -0.8251748960 C3 0.0750018000 2
H0_0 H -0.5712527067 0.2702216063 -0.7444488983 H 0.1707640000 0
S0_0 S -0.7013050338 -0.0727856363 -0.8229837298 S2 0.0191544000 3
H1_0 H -0.6606328514 0.1592221304 -0.9059415609 H 0.1169840000 0
C3_0 C -0.7755910130 -0.0864550919 -0.9564341888 C3 0.4107048000 2
N0_0 N -0.7973869609 0.0195545036 -1.0249888879 N -0.6099530000 2
N1_0 N -0.8052386410 -0.2137832324 -0.9843369455 N -0.6099530000 2
H3_0 H -0.8231705068 0.0023212850 -1.1104875865 H 0.4306200000 0
H4_0 H -0.8245913825 0.1153587759 -0.9839061033 H 0.4306200000 0
H5_0 H -0.8787188723 -0.2330198505 -1.0417233165 H 0.4306200000 0
H6_0 H -0.7866977671 -0.2952809190 -0.9306280943 H 0.4306200000 0
H0_2 H -0.9287468484 0.1622070389 -0.3574498593 H 0.4863990000 0
O0_2 O -0.9584848013 0.2519308037 -0.3871203196 O2 -0.9727980000 3
H1_2 H -1.0092277094 0.3087352309 -0.3095330565 H 0.4863990000 0
Cl0_1 Cl -0.1482591054 0.0255750700 -0.7035395971 Cl -0.8682040000 0
#END
###################################################################################
# Avant-garde Materials Simulation           
# XXIV NEUMANN/KENDRICK/LEUSEN, RANK 76, ENERGY -133.75768809515591 kcal/mol/atom
###################################################################################

data_rank_000076
_symmetry_cell_setting monoclinic
_symmetry_space_group_name_H-M 'P 2_1'
_symmetry_Int_Tables_number 4
loop_
_symmetry_equiv_pos_site_id
_symmetry_equiv_pos_as_xyz
1 x,y,z
2 -x,y+1/2,-z
_cell_length_a 5.5982120955
_cell_length_b 6.9791013011
_cell_length_c 12.4055131039
_cell_angle_alpha 90.0000000000
_cell_angle_beta 102.1174417385
_cell_angle_gamma 90.0000000000
loop_
_atom_site_label
_atom_site_type_symbol
_atom_site_fract_x
_atom_site_fract_y
_atom_site_fract_z
_atom_site_fftype
_atom_site_charge
_atom_site_hybridization
O0_0 O -0.2225953195 0.4392935557 -0.1526151478 O2 -0.5863560000 3
C0_0 C -0.1074635031 0.4400001084 -0.0483693866 C3 0.6524823000 2
H2_0 H -0.4118731846 0.4519098152 -0.1654331400 H 0.4267860000 0
O1_0 O 0.1217645050 0.4364087612 -0.0252898383 O1 -0.5365640000 2
C1_0 C -0.2469295874 0.4422430992 0.0387580868 C3 -0.2514093000 2
C2_0 C -0.1392679734 0.4229772683 0.1462695379 C3 0.0750018000 2
H0_0 H -0.4450359564 0.4562879151 0.0171449672 H 0.1707640000 0
S0_0 S 0.1731944003 0.4080298348 0.1970230914 S2 0.0191544000 3
H1_0 H -0.2483597430 0.4259784553 0.2094970925 H 0.1169840000 0
C3_0 C 0.1741695006 0.3289629993 0.3326559816 C3 0.4107048000 2
N0_0 N 0.3632065723 0.3830527964 0.4095992732 N -0.6099530000 2
N1_0 N 0.0031180625 0.2135473283 0.3544552759 N -0.6099530000 2
H3_0 H 0.3756390755 0.3295941796 0.4881560142 H 0.4306200000 0
H4_0 H 0.4853877610 0.4864056587 0.3950673469 H 0.4306200000 0
H5_0 H 0.0150017430 0.1747188388 0.4354382861 H 0.4306200000 0
H6_0 H -0.1169270929 0.1414763365 0.2932671961 H 0.4306200000 0
O0_2 O -0.6843114078 0.4707557127 -0.2018029694 O2 -0.9727980000 3
H0_2 H -0.7285691175 0.3627189910 -0.2554429735 H 0.4863990000 0
H1_2 H -0.7678332742 0.4475541345 -0.1383044734 H 0.4863990000 0
Cl0_1 Cl -0.7759719579 0.1771328374 -0.3840628678 Cl -0.8682040000 0
#END
###################################################################################
# Avant-garde Materials Simulation           
# XXIV NEUMANN/KENDRICK/LEUSEN, RANK 77, ENERGY -133.75763462375775 kcal/mol/atom
###################################################################################

data_rank_000077
_symmetry_cell_setting monoclinic
_symmetry_space_group_name_H-M 'P 2_1/c'
_symmetry_Int_Tables_number 14
loop_
_symmetry_equiv_pos_site_id
_symmetry_equiv_pos_as_xyz
1 x,y,z
2 -x,y+1/2,-z+1/2
3 -x,-y,-z
4 x,-y+1/2,z+1/2
_cell_length_a 4.2175895256
_cell_length_b 16.0434165708
_cell_length_c 13.1380441348
_cell_angle_alpha 90.0000000000
_cell_angle_beta 92.2269713372
_cell_angle_gamma 90.0000000000
loop_
_atom_site_label
_atom_site_type_symbol
_atom_site_fract_x
_atom_site_fract_y
_atom_site_fract_z
_atom_site_fftype
_atom_site_charge
_atom_site_hybridization
O0_0 O -0.7101887981 0.5648538728 0.2786639626 O2 -0.5863560000 3
C0_0 C -0.6189264819 0.6215036370 0.3485198239 C3 0.6524823000 2
H2_0 H -0.5928369284 0.5091573444 0.2859686280 H 0.4267860000 0
O1_0 O -0.7315892381 0.6932640842 0.3426623775 O1 -0.5365640000 2
C1_0 C -0.3918605489 0.5986223898 0.4298102248 C3 -0.2514093000 2
C2_0 C -0.2910859438 0.6560056061 0.4994866715 C3 0.0750018000 2
H0_0 H -0.2984876584 0.5352902823 0.4330449774 H 0.1707640000 0
S0_0 S -0.4140989070 0.7589924745 0.4959894164 S2 0.0191544000 3
H1_0 H -0.1163719195 0.6395279493 0.5596770685 H 0.1169840000 0
C3_0 C -0.1919960448 0.7986966576 0.6036849716 C3 0.4107048000 2
N0_0 N -0.0776321262 0.8745270878 0.5906497284 N -0.6099530000 2
N1_0 N -0.1615244574 0.7561719759 0.6892262680 N -0.6099530000 2
H3_0 H 0.0267750528 0.9068829515 0.6502078352 H 0.4306200000 0
H4_0 H -0.0790685748 0.9008264874 0.5178647471 H 0.4306200000 0
H5_0 H -0.0073542091 0.7760294507 0.7481404114 H 0.4306200000 0
H6_0 H -0.2931178323 0.7030027531 0.6996200883 H 0.4306200000 0
H1_2 H -0.7123176849 0.4226996256 0.1469800217 H 0.4863990000 0
O0_2 O -0.9028109279 0.4382442438 0.1052817566 O2 -0.9727980000 3
H0_2 H -1.0762904656 0.4250639769 0.1512610066 H 0.4863990000 0
Cl0_1 Cl -0.3764740090 0.4037427582 0.2788482990 Cl -0.8682040000 0
#END
###################################################################################
# Avant-garde Materials Simulation           
# XXIV NEUMANN/KENDRICK/LEUSEN, RANK 78, ENERGY -133.75739726132784 kcal/mol/atom
###################################################################################

data_rank_000078
_symmetry_cell_setting triclinic
_symmetry_space_group_name_H-M 'P -1'
_symmetry_Int_Tables_number 2
loop_
_symmetry_equiv_pos_site_id
_symmetry_equiv_pos_as_xyz
1 x,y,z
2 -x,-y,-z
_cell_length_a 6.8634325709
_cell_length_b 6.9623373887
_cell_length_c 9.2922947884
_cell_angle_alpha 96.9547112042
_cell_angle_beta 83.7264554356
_cell_angle_gamma 77.8137344055
loop_
_atom_site_label
_atom_site_type_symbol
_atom_site_fract_x
_atom_site_fract_y
_atom_site_fract_z
_atom_site_fftype
_atom_site_charge
_atom_site_hybridization
O0_0 O 0.7099764300 0.6296773484 0.4252205579 O2 -0.5863560000 3
C0_0 C 0.7559589485 0.4667932277 0.4875571374 C3 0.6524823000 2
H2_0 H 0.7271140245 0.5984180684 0.3142370410 H 0.4267860000 0
O1_0 O 0.8130834012 0.2948555506 0.4173537458 O1 -0.5365640000 2
C1_0 C 0.7341599027 0.5101576583 0.6462175463 C3 -0.2514093000 2
C2_0 C 0.7634129774 0.3706493931 0.7355978180 C3 0.0750018000 2
H0_0 H 0.6883020693 0.6659758732 0.6946400709 H 0.1707640000 0
S0_0 S 0.8338337044 0.1168598650 0.6787478218 S2 0.0191544000 3
H1_0 H 0.7480200187 0.4181398167 0.8536693316 H 0.1169840000 0
C3_0 C 0.8047874083 0.0322026056 0.8508378025 C3 0.4107048000 2
N0_0 N 0.6726528199 0.1365082007 0.9605938721 N -0.6099530000 2
N1_0 N 0.9210973673 -0.1436193133 0.8588422384 N -0.6099530000 2
H3_0 H 0.6637446611 0.0990123163 1.0666917526 H 0.4306200000 0
H4_0 H 0.5571291549 0.2467845139 0.9408994069 H 0.4306200000 0
H5_0 H 0.8885558770 -0.2215760714 0.9424822017 H 0.4306200000 0
H6_0 H 1.0297207049 -0.2143176933 0.7729796467 H 0.4306200000 0
H0_2 H 0.6630833731 0.9168254071 0.2354068274 H 0.4863990000 0
O0_2 O 0.6125335225 1.0613727233 0.2426486058 O2 -0.9727980000 3
H1_2 H 0.6753688896 1.1262083913 0.3190410580 H 0.4863990000 0
Cl0_1 Cl 0.7466905437 0.6108909450 0.1042260847 Cl -0.8682040000 0
#END
###################################################################################
# Avant-garde Materials Simulation           
# XXIV NEUMANN/KENDRICK/LEUSEN, RANK 79, ENERGY -133.75722562996751 kcal/mol/atom
###################################################################################

data_rank_000079
_symmetry_cell_setting monoclinic
_symmetry_space_group_name_H-M 'P 2_1/c'
_symmetry_Int_Tables_number 14
loop_
_symmetry_equiv_pos_site_id
_symmetry_equiv_pos_as_xyz
1 x,y,z
2 -x,y+1/2,-z+1/2
3 -x,-y,-z
4 x,-y+1/2,z+1/2
_cell_length_a 5.9137809141
_cell_length_b 23.4245869604
_cell_length_c 7.2676766989
_cell_angle_alpha 90.0000000000
_cell_angle_beta 115.4670579574
_cell_angle_gamma 90.0000000000
loop_
_atom_site_label
_atom_site_type_symbol
_atom_site_fract_x
_atom_site_fract_y
_atom_site_fract_z
_atom_site_fftype
_atom_site_charge
_atom_site_hybridization
O0_0 O -0.0807026333 0.7406078149 0.7659840704 O2 -0.5863560000 3
C0_0 C 0.0647526921 0.7844942796 0.7731173790 C3 0.6524823000 2
H2_0 H -0.0168668820 0.7022491740 0.7359757541 H 0.4267860000 0
O1_0 O 0.0071815867 0.8336569905 0.8074986903 O1 -0.5365640000 2
C1_0 C 0.2870979833 0.7758953633 0.7387837599 C3 -0.2514093000 2
C2_0 C 0.4157066320 0.8207896447 0.7141372024 C3 0.0750018000 2
H0_0 H 0.3502074758 0.7328740781 0.7280526265 H 0.1707640000 0
S0_0 S 0.3451881001 0.8916099189 0.7346528339 S2 0.0191544000 3
H1_0 H 0.5807520902 0.8134708381 0.6867903100 H 0.1169840000 0
C3_0 C 0.5569481669 0.9228660631 0.6461054845 C3 0.4107048000 2
N0_0 N 0.7132417398 0.9613644934 0.7656258986 N -0.6099530000 2
N1_0 N 0.5403597983 0.9083695620 0.4653142213 N -0.6099530000 2
H3_0 H 0.8366834020 0.9838855026 0.7262859660 H 0.4306200000 0
H4_0 H 0.7311500465 0.9662304235 0.9127312970 H 0.4306200000 0
H5_0 H 0.6558795733 0.9264587774 0.4067636136 H 0.4306200000 0
H6_0 H 0.3879483588 0.8852717099 0.3669169361 H 0.4306200000 0
O0_2 O 0.0757576458 0.6449322784 0.6890388732 O2 -0.9727980000 3
H0_2 H -0.0192020098 0.6105993207 0.7014584518 H 0.4863990000 0
H1_2 H 0.0427896364 0.6478230942 0.5426326387 H 0.4863990000 0
Cl0_1 Cl -0.1612472884 0.5360134210 0.7382576420 Cl -0.8682040000 0
#END
###################################################################################
# Avant-garde Materials Simulation           
# XXIV NEUMANN/KENDRICK/LEUSEN, RANK 80, ENERGY -133.75688088544581 kcal/mol/atom
###################################################################################

data_rank_000080
_symmetry_cell_setting monoclinic
_symmetry_space_group_name_H-M 'C 2/c'
_symmetry_Int_Tables_number 15
loop_
_symmetry_equiv_pos_site_id
_symmetry_equiv_pos_as_xyz
1 x,y,z
2 -x,y,-z+1/2
3 -x,-y,-z
4 x,-y,z+1/2
5 x+1/2,y+1/2,z
6 -x+1/2,y+1/2,-z+1/2
7 -x+1/2,-y+1/2,-z
8 x+1/2,-y+1/2,z+1/2
_cell_length_a 24.2285412245
_cell_length_b 5.9178282324
_cell_length_c 13.8331887993
_cell_angle_alpha 90.0000000000
_cell_angle_beta 67.6598675098
_cell_angle_gamma 90.0000000000
loop_
_atom_site_label
_atom_site_type_symbol
_atom_site_fract_x
_atom_site_fract_y
_atom_site_fract_z
_atom_site_fftype
_atom_site_charge
_atom_site_hybridization
O0_0 O -0.5841112714 0.2863712772 0.1699567316 O2 -0.5863560000 3
C0_0 C -0.5312180513 0.1791055919 0.1408066557 C3 0.6524823000 2
H2_0 H -0.6198423862 0.1789321372 0.2031151459 H 0.4267860000 0
O1_0 O -0.4842860352 0.2900385937 0.1118877514 O1 -0.5365640000 2
C1_0 C -0.5301970088 -0.0672447204 0.1412090596 C3 -0.2514093000 2
C2_0 C -0.4778632678 -0.1803996024 0.1113583912 C3 0.0750018000 2
H0_0 H -0.5715504053 -0.1634141530 0.1644252274 H 0.1707640000 0
S0_0 S -0.4093801628 -0.0445924394 0.0748719666 S2 0.0191544000 3
H1_0 H -0.4774904654 -0.3655685288 0.1111642960 H 0.1169840000 0
C3_0 C -0.3626346660 -0.2902654355 0.0482136452 C3 0.4107048000 2
N0_0 N -0.3247358136 -0.2999689144 0.0957534325 N -0.6099530000 2
N1_0 N -0.3651467945 -0.4428048142 -0.0194591424 N -0.6099530000 2
H3_0 H -0.2927955964 -0.4250038784 0.0807681195 H 0.4306200000 0
H4_0 H -0.3260594782 -0.1790288925 0.1506260681 H 0.4306200000 0
H5_0 H -0.3375808310 -0.5834074328 -0.0380286430 H 0.4306200000 0
H6_0 H -0.3914009806 -0.4151843963 -0.0612665552 H 0.4306200000 0
O0_2 O -0.6774280980 0.0371660230 0.2587394905 O2 -0.9727980000 3
H0_2 H -0.6937111659 -0.0249117307 0.2073931725 H 0.4863990000 0
H1_2 H -0.7091533652 0.1424982144 0.3042136463 H 0.4863990000 0
Cl0_1 Cl -0.7740427304 0.3504869648 0.3968571343 Cl -0.8682040000 0
#END
###################################################################################
# Avant-garde Materials Simulation           
# XXIV NEUMANN/KENDRICK/LEUSEN, RANK 81, ENERGY -133.75687874221634 kcal/mol/atom
###################################################################################

data_rank_000081
_symmetry_cell_setting monoclinic
_symmetry_space_group_name_H-M 'P 2_1/c'
_symmetry_Int_Tables_number 14
loop_
_symmetry_equiv_pos_site_id
_symmetry_equiv_pos_as_xyz
1 x,y,z
2 -x,y+1/2,-z+1/2
3 -x,-y,-z
4 x,-y+1/2,z+1/2
_cell_length_a 10.0171004835
_cell_length_b 7.9990886793
_cell_length_c 11.9520488832
_cell_angle_alpha 90.0000000000
_cell_angle_beta 113.7620556361
_cell_angle_gamma 90.0000000000
loop_
_atom_site_label
_atom_site_type_symbol
_atom_site_fract_x
_atom_site_fract_y
_atom_site_fract_z
_atom_site_fftype
_atom_site_charge
_atom_site_hybridization
O0_0 O -0.4510188541 0.6540421255 0.6177348671 O2 -0.5863560000 3
C0_0 C -0.5892729389 0.6559219893 0.5369991225 C3 0.6524823000 2
H2_0 H -0.4377124489 0.5928640422 0.6954531580 H 0.4267860000 0
O1_0 O -0.6916160398 0.5861915296 0.5527698107 O1 -0.5365640000 2
C1_0 C -0.6104223950 0.7462405429 0.4250946559 C3 -0.2514093000 2
C2_0 C -0.7369300865 0.7412374292 0.3252575708 C3 0.0750018000 2
H0_0 H -0.5201516536 0.8194632681 0.4219374148 H 0.1707640000 0
S0_0 S -0.8894218788 0.6315932103 0.3188929433 S2 0.0191544000 3
H1_0 H -0.7479644100 0.8100466918 0.2432621087 H 0.1169840000 0
C3_0 C -1.0108614043 0.6631963720 0.1648011154 C3 0.4107048000 2
N0_0 N -1.1503827105 0.6512962729 0.1449388662 N -0.6099530000 2
N1_0 N -0.9662597998 0.6925366689 0.0763266593 N -0.6099530000 2
H3_0 H -1.2271764488 0.6307681112 0.0577297129 H 0.4306200000 0
H4_0 H -1.1808701673 0.6524562271 0.2183922102 H 0.4306200000 0
H5_0 H -1.0400048839 0.7380652839 -0.0069538208 H 0.4306200000 0
H6_0 H -0.8619410161 0.6621245696 0.0877806147 H 0.4306200000 0
H0_2 H -0.2562429442 0.7313417701 0.8543262370 H 0.4863990000 0
O0_2 O -0.1947257282 0.8323296217 0.8621784170 O2 -0.9727980000 3
H1_2 H -0.2441528554 0.9238537426 0.8866911800 H 0.4863990000 0
Cl0_1 Cl -0.3433146877 0.5071404503 0.8699514552 Cl -0.8682040000 0
#END
###################################################################################
# Avant-garde Materials Simulation           
# XXIV NEUMANN/KENDRICK/LEUSEN, RANK 82, ENERGY -133.75684435733623 kcal/mol/atom
###################################################################################

data_rank_000082
_symmetry_cell_setting orthorhombic
_symmetry_space_group_name_H-M 'P 2_1 2_1 2_1'
_symmetry_Int_Tables_number 19
loop_
_symmetry_equiv_pos_site_id
_symmetry_equiv_pos_as_xyz
1 x,y,z
2 -x+1/2,-y,z+1/2
3 -x,y+1/2,-z+1/2
4 x+1/2,-y+1/2,-z
_cell_length_a 5.4380047881
_cell_length_b 11.2708148758
_cell_length_c 14.3796698380
_cell_angle_alpha 90.0000000000
_cell_angle_beta 90.0000000000
_cell_angle_gamma 90.0000000000
loop_
_atom_site_label
_atom_site_type_symbol
_atom_site_fract_x
_atom_site_fract_y
_atom_site_fract_z
_atom_site_fftype
_atom_site_charge
_atom_site_hybridization
O0_0 O 0.0206452443 0.1778649324 0.0374711835 O2 -0.5863560000 3
C0_0 C -0.0980024938 0.1079490124 -0.0217439964 C3 0.6524823000 2
H2_0 H -0.0765506880 0.1897367688 0.0978523214 H 0.4267860000 0
O1_0 O -0.0396495056 0.1065548720 -0.1058860399 O1 -0.5365640000 2
C1_0 C -0.2963632789 0.0328394803 0.0128150329 C3 -0.2514093000 2
C2_0 C -0.4572855462 -0.0233515663 -0.0433952728 C3 0.0750018000 2
H0_0 H -0.3192483630 0.0231468337 0.0875898228 H 0.1707640000 0
S0_0 S -0.4566043516 -0.0169018564 -0.1636242998 S2 0.0191544000 3
H1_0 H -0.6057415148 -0.0744509169 -0.0113876366 H 0.1169840000 0
C3_0 C -0.7245089975 -0.1018662149 -0.1875899401 C3 0.4107048000 2
N0_0 N -0.8416680409 -0.0742495444 -0.2648580692 N -0.6099530000 2
N1_0 N -0.7948449892 -0.1889764789 -0.1318774687 N -0.6099530000 2
H3_0 H -0.9849483533 -0.1274484161 -0.2881373382 H 0.4306200000 0
H4_0 H -0.7999327407 0.0034560320 -0.2999130218 H 0.4306200000 0
H5_0 H -0.9603349690 -0.2332551008 -0.1405181519 H 0.4306200000 0
H6_0 H -0.6647170892 -0.2307487362 -0.0923990932 H 0.4306200000 0
O0_2 O -0.2663628162 0.2256284122 0.1773497410 O2 -0.9727980000 3
H0_2 H -0.3648448739 0.2915546773 0.1467947919 H 0.4863990000 0
H1_2 H -0.2097838842 0.2603780631 0.2373045084 H 0.4863990000 0
Cl0_1 Cl 0.2056794300 -0.1625105279 0.1277259506 Cl -0.8682040000 0
#END
###################################################################################
# Avant-garde Materials Simulation           
# XXIV NEUMANN/KENDRICK/LEUSEN, RANK 83, ENERGY -133.75578276580208 kcal/mol/atom
###################################################################################

data_rank_000083
_symmetry_cell_setting monoclinic
_symmetry_space_group_name_H-M 'P 2_1/c'
_symmetry_Int_Tables_number 14
loop_
_symmetry_equiv_pos_site_id
_symmetry_equiv_pos_as_xyz
1 x,y,z
2 -x,y+1/2,-z+1/2
3 -x,-y,-z
4 x,-y+1/2,z+1/2
_cell_length_a 10.3229725718
_cell_length_b 7.7002441091
_cell_length_c 12.4765372768
_cell_angle_alpha 90.0000000000
_cell_angle_beta 66.7738114608
_cell_angle_gamma 90.0000000000
loop_
_atom_site_label
_atom_site_type_symbol
_atom_site_fract_x
_atom_site_fract_y
_atom_site_fract_z
_atom_site_fftype
_atom_site_charge
_atom_site_hybridization
O0_0 O -1.6099872961 0.3841200169 0.8352063745 O2 -0.5863560000 3
C0_0 C -1.4744751226 0.3597003109 0.7683241041 C3 0.6524823000 2
H2_0 H -1.6247743506 0.4063575648 0.9211348348 H 0.4267860000 0
O1_0 O -1.3800826189 0.3583174795 0.8076384717 O1 -0.5365640000 2
C1_0 C -1.4421106542 0.3380795229 0.6446714554 C3 -0.2514093000 2
C2_0 C -1.3103363291 0.3017077375 0.5668328935 C3 0.0750018000 2
H0_0 H -1.5266090454 0.3586933987 0.6144407748 H 0.1707640000 0
S0_0 S -1.1658507764 0.2720197222 0.6031438080 S2 0.0191544000 3
H1_0 H -1.2886856902 0.2970211123 0.4740319388 H 0.1169840000 0
C3_0 C -1.0358028186 0.2165667291 0.4639059978 C3 0.4107048000 2
N0_0 N -0.9052594251 0.2634148737 0.4461054716 N -0.6099530000 2
N1_0 N -1.0659157625 0.1296837210 0.3858815902 N -0.6099530000 2
H3_0 H -0.8219741208 0.2156206869 0.3760826604 H 0.4306200000 0
H4_0 H -0.8834554935 0.3293401387 0.5094303184 H 0.4306200000 0
H5_0 H -0.9870920276 0.1101138251 0.3031320036 H 0.4306200000 0
H6_0 H -1.1616793311 0.0670045467 0.4081121791 H 0.4306200000 0
O0_2 O -1.6838127583 0.4365311564 1.0527034562 O2 -0.9727980000 3
H0_2 H -1.7212901687 0.3236105391 1.0937931310 H 0.4863990000 0
H1_2 H -1.6407280294 0.5048739213 1.0984191617 H 0.4863990000 0
Cl0_1 Cl -1.8143025219 0.4060438122 0.6462995289 Cl -0.8682040000 0
#END
###################################################################################
# Avant-garde Materials Simulation           
# XXIV NEUMANN/KENDRICK/LEUSEN, RANK 84, ENERGY -133.75553543607768 kcal/mol/atom
###################################################################################

data_rank_000084
_symmetry_cell_setting monoclinic
_symmetry_space_group_name_H-M 'C 2/c'
_symmetry_Int_Tables_number 15
loop_
_symmetry_equiv_pos_site_id
_symmetry_equiv_pos_as_xyz
1 x,y,z
2 -x,y,-z+1/2
3 -x,-y,-z
4 x,-y,z+1/2
5 x+1/2,y+1/2,z
6 -x+1/2,y+1/2,-z+1/2
7 -x+1/2,-y+1/2,-z
8 x+1/2,-y+1/2,z+1/2
_cell_length_a 21.7933440761
_cell_length_b 6.1830659540
_cell_length_c 19.1710575849
_cell_angle_alpha 90.0000000000
_cell_angle_beta 42.6491389627
_cell_angle_gamma 90.0000000000
loop_
_atom_site_label
_atom_site_type_symbol
_atom_site_fract_x
_atom_site_fract_y
_atom_site_fract_z
_atom_site_fftype
_atom_site_charge
_atom_site_hybridization
O0_0 O -0.1371541302 0.2943628011 0.6579131701 O2 -0.5863560000 3
C0_0 C -0.1255927838 0.3787926366 0.5856859583 C3 0.6524823000 2
H2_0 H -0.1065923588 0.1458147257 0.6400340775 H 0.4267860000 0
O1_0 O -0.0819490877 0.2889952733 0.5009842076 O1 -0.5365640000 2
C1_0 C -0.1676052692 0.5907118974 0.6122563589 C3 -0.2514093000 2
C2_0 C -0.1616373778 0.7081284377 0.5480836493 C3 0.0750018000 2
H0_0 H -0.2061269947 0.6548470782 0.6882465916 H 0.1707640000 0
S0_0 S -0.1058098739 0.6181068033 0.4272964348 S2 0.0191544000 3
H1_0 H -0.1965271963 0.8641444605 0.5738849105 H 0.1169840000 0
C3_0 C -0.1165632810 0.8407251713 0.3790608175 C3 0.4107048000 2
N0_0 N -0.1098956954 0.7855639384 0.3068040104 N -0.6099530000 2
N1_0 N -0.1242868917 1.0440923061 0.4053279850 N -0.6099530000 2
H3_0 H -0.0990385629 0.8997267389 0.2598331756 H 0.4306200000 0
H4_0 H -0.1243851223 0.6285950493 0.3032409423 H 0.4306200000 0
H5_0 H -0.1427873952 1.1587163221 0.3835101598 H 0.4306200000 0
H6_0 H -0.1211785764 1.0925576313 0.4535519966 H 0.4306200000 0
O0_2 O -0.0684870353 -0.0535610313 0.6452219721 O2 -0.9727980000 3
H0_2 H -0.0126622276 -0.1318029729 0.5844385899 H 0.4863990000 0
H1_2 H -0.1101075270 -0.1646165751 0.7004546253 H 0.4863990000 0
Cl0_1 Cl -0.1889806867 0.6686333016 0.8343771238 Cl -0.8682040000 0
#END
###################################################################################
# Avant-garde Materials Simulation           
# XXIV NEUMANN/KENDRICK/LEUSEN, RANK 85, ENERGY -133.75477511570435 kcal/mol/atom
###################################################################################

data_rank_000085
_symmetry_cell_setting orthorhombic
_symmetry_space_group_name_H-M 'P 2_1 2_1 2_1'
_symmetry_Int_Tables_number 19
loop_
_symmetry_equiv_pos_site_id
_symmetry_equiv_pos_as_xyz
1 x,y,z
2 -x+1/2,-y,z+1/2
3 -x,y+1/2,-z+1/2
4 x+1/2,-y+1/2,-z
_cell_length_a 3.9468083244
_cell_length_b 10.3451745902
_cell_length_c 20.9153358506
_cell_angle_alpha 90.0000000000
_cell_angle_beta 90.0000000000
_cell_angle_gamma 90.0000000000
loop_
_atom_site_label
_atom_site_type_symbol
_atom_site_fract_x
_atom_site_fract_y
_atom_site_fract_z
_atom_site_fftype
_atom_site_charge
_atom_site_hybridization
O0_0 O 0.2761368578 0.0183822116 0.2835186896 O2 -0.5863560000 3
C0_0 C 0.1798347073 0.1428264657 0.2816185005 C3 0.6524823000 2
H2_0 H 0.2347018338 -0.0199427465 0.3275662974 H 0.4267860000 0
O1_0 O 0.0408889101 0.1996186081 0.3268178790 O1 -0.5365640000 2
C1_0 C 0.2508295271 0.2083056919 0.2213594303 C3 -0.2514093000 2
C2_0 C 0.3884757700 0.1570909857 0.1678946042 C3 0.0750018000 2
H0_0 H 0.1774555815 0.3097454279 0.2201263960 H 0.1707640000 0
S0_0 S 0.5138684067 -0.0020294319 0.1572240711 S2 0.0191544000 3
H1_0 H 0.4182414770 0.2217507418 0.1270155309 H 0.1169840000 0
C3_0 C 0.6662815241 0.0000453400 0.0775237783 C3 0.4107048000 2
N0_0 N 0.7876197014 0.1049817592 0.0491980912 N -0.6099530000 2
N1_0 N 0.6631656473 -0.1132550619 0.0489340027 N -0.6099530000 2
H3_0 H 0.8647157712 0.0999419716 0.0024062712 H 0.4306200000 0
H4_0 H 0.7956891719 0.1949766045 0.0700552590 H 0.4306200000 0
H5_0 H 0.7421232098 -0.1228213081 0.0013667466 H 0.4306200000 0
H6_0 H 0.5566660033 -0.1954121775 0.0693701538 H 0.4306200000 0
Cl0_1 Cl 0.2039840913 -0.0957431508 0.4153647510 Cl -0.8682040000 0
H0_2 H 0.4895743856 0.0759109401 0.4165801929 H 0.4863990000 0
O0_2 O 0.6328681365 0.1528186804 0.4248407534 O2 -0.9727980000 3
H1_2 H 0.8063394059 0.1553860007 0.3901523239 H 0.4863990000 0
#END
###################################################################################
# Avant-garde Materials Simulation           
# XXIV NEUMANN/KENDRICK/LEUSEN, RANK 86, ENERGY -133.75277159786438 kcal/mol/atom
###################################################################################

data_rank_000086
_symmetry_cell_setting orthorhombic
_symmetry_space_group_name_H-M 'F d d 2'
_symmetry_Int_Tables_number 43
loop_
_symmetry_equiv_pos_site_id
_symmetry_equiv_pos_as_xyz
1 x,y,z
2 -x,-y,z
3 x+1/4,-y+1/4,z+1/4
4 -x+1/4,y+1/4,z+1/4
5 x,y+1/2,z+1/2
6 -x,-y+1/2,z+1/2
7 x+1/4,-y+3/4,z+3/4
8 -x+1/4,y+3/4,z+3/4
9 x+1/2,y,z+1/2
10 -x+1/2,-y,z+1/2
11 x+3/4,-y+1/4,z+3/4
12 -x+3/4,y+1/4,z+3/4
13 x+1/2,y+1/2,z
14 -x+1/2,-y+1/2,z
15 x+3/4,-y+3/4,z+1/4
16 -x+3/4,y+3/4,z+1/4
_cell_length_a 19.7855897695
_cell_length_b 45.4197213377
_cell_length_c 3.8528860330
_cell_angle_alpha 90.0000000000
_cell_angle_beta 90.0000000000
_cell_angle_gamma 90.0000000000
loop_
_atom_site_label
_atom_site_type_symbol
_atom_site_fract_x
_atom_site_fract_y
_atom_site_fract_z
_atom_site_fftype
_atom_site_charge
_atom_site_hybridization
O0_0 O -0.0437954871 0.3104277277 -0.7918382000 O2 -0.5863560000 3
C0_0 C -0.0399481874 0.3395454677 -0.8318843574 C3 0.6524823000 2
H2_0 H -0.0877420675 0.3018357367 -0.8877355743 H 0.4267860000 0
O1_0 O 0.0135227958 0.3526017983 -0.7544944235 O1 -0.5365640000 2
C1_0 C -0.0991000126 0.3550528086 -0.9645646905 C3 -0.2514093000 2
C2_0 C -0.1025105156 0.3846851827 -0.9796556259 C3 0.0750018000 2
H0_0 H -0.1426189947 0.3421755455 -1.0492534774 H 0.1707640000 0
S0_0 S -0.0370199325 0.4083318881 -0.8669859783 S2 0.0191544000 3
H1_0 H -0.1485433908 0.3949884309 -1.0776215733 H 0.1169840000 0
C3_0 C -0.0833514270 0.4419187210 -0.8616108918 C3 0.4107048000 2
N0_0 N -0.0506502993 0.4655536832 -0.9705417840 N -0.6099530000 2
N1_0 N -0.1454233082 0.4429272296 -0.7385114424 N -0.6099530000 2
H3_0 H -0.0720972875 0.4860454758 -0.9598071991 H 0.4306200000 0
H4_0 H -0.0036823053 0.4640801268 -1.0871079382 H 0.4306200000 0
H5_0 H -0.1714213959 0.4630308488 -0.7270160304 H 0.4306200000 0
H6_0 H -0.1690738111 0.4247384532 -0.6358817506 H 0.4306200000 0
H1_2 H -0.0779146759 0.2615931479 -0.3763547108 H 0.4863990000 0
O0_2 O -0.0436551844 0.2463337737 -0.4301852233 O2 -0.9727980000 3
H0_2 H -0.0143054875 0.2524398637 -0.6316348444 H 0.4863990000 0
Cl0_1 Cl -0.1613076450 0.2811599003 -1.1163173071 Cl -0.8682040000 0
#END
###################################################################################
# Avant-garde Materials Simulation           
# XXIV NEUMANN/KENDRICK/LEUSEN, RANK 87, ENERGY -133.75134884259271 kcal/mol/atom
###################################################################################

data_rank_000087
_symmetry_cell_setting triclinic
_symmetry_space_group_name_H-M 'P -1'
_symmetry_Int_Tables_number 2
loop_
_symmetry_equiv_pos_site_id
_symmetry_equiv_pos_as_xyz
1 x,y,z
2 -x,-y,-z
_cell_length_a 5.5509655638
_cell_length_b 7.1398416585
_cell_length_c 11.6453716677
_cell_angle_alpha 101.0223842554
_cell_angle_beta 95.0574466361
_cell_angle_gamma 83.5468749467
loop_
_atom_site_label
_atom_site_type_symbol
_atom_site_fract_x
_atom_site_fract_y
_atom_site_fract_z
_atom_site_fftype
_atom_site_charge
_atom_site_hybridization
O0_0 O 0.1602917294 0.3634695896 0.0942175007 O2 -0.5863560000 3
C0_0 C 0.1615959158 0.2632085354 -0.0142856659 C3 0.6524823000 2
H2_0 H 0.3252197711 0.4130630933 0.1258787755 H 0.4267860000 0
O1_0 O 0.3463955093 0.2273421470 -0.0722301258 O1 -0.5365640000 2
C1_0 C -0.0715292447 0.1964569807 -0.0603670793 C3 -0.2514093000 2
C2_0 C -0.0980188250 0.0675367410 -0.1605004773 C3 0.0750018000 2
H0_0 H -0.2306056659 0.2471756627 -0.0105585929 H 0.1707640000 0
S0_0 S 0.1364601737 -0.0430989071 -0.2470831553 S2 0.0191544000 3
H1_0 H -0.2770155366 0.0202060171 -0.1893094260 H 0.1169840000 0
C3_0 C -0.0386725318 -0.2164793268 -0.3397821953 C3 0.4107048000 2
N0_0 N 0.0374088521 -0.3976420010 -0.3399617694 N -0.6099530000 2
N1_0 N -0.2317672439 -0.1550757766 -0.4014193509 N -0.6099530000 2
H3_0 H -0.0636802045 -0.5058687968 -0.3845862845 H 0.4306200000 0
H4_0 H 0.1768789028 -0.4326664263 -0.2805904325 H 0.4306200000 0
H5_0 H -0.3484151451 -0.2443027108 -0.4534707377 H 0.4306200000 0
H6_0 H -0.2619001543 -0.0110566922 -0.4068107004 H 0.4306200000 0
O0_2 O 0.5440711689 0.5149355679 0.1974022473 O2 -0.9727980000 3
H0_2 H 0.4681392077 0.5902591485 0.2695045564 H 0.4863990000 0
H1_2 H 0.5858532974 0.6119767572 0.1532982415 H 0.4863990000 0
Cl0_1 Cl 0.3267528077 0.7146611997 0.4232986875 Cl -0.8682040000 0
#END
###################################################################################
# Avant-garde Materials Simulation           
# XXIV NEUMANN/KENDRICK/LEUSEN, RANK 88, ENERGY -133.75103375383475 kcal/mol/atom
###################################################################################

data_rank_000088
_symmetry_cell_setting orthorhombic
_symmetry_space_group_name_H-M 'F d d 2'
_symmetry_Int_Tables_number 43
loop_
_symmetry_equiv_pos_site_id
_symmetry_equiv_pos_as_xyz
1 x,y,z
2 -x,-y,z
3 x+1/4,-y+1/4,z+1/4
4 -x+1/4,y+1/4,z+1/4
5 x,y+1/2,z+1/2
6 -x,-y+1/2,z+1/2
7 x+1/4,-y+3/4,z+3/4
8 -x+1/4,y+3/4,z+3/4
9 x+1/2,y,z+1/2
10 -x+1/2,-y,z+1/2
11 x+3/4,-y+1/4,z+3/4
12 -x+3/4,y+1/4,z+3/4
13 x+1/2,y+1/2,z
14 -x+1/2,-y+1/2,z
15 x+3/4,-y+3/4,z+1/4
16 -x+3/4,y+3/4,z+1/4
_cell_length_a 20.1436095344
_cell_length_b 42.9156272795
_cell_length_c 3.8296117521
_cell_angle_alpha 90.0000000000
_cell_angle_beta 90.0000000000
_cell_angle_gamma 90.0000000000
loop_
_atom_site_label
_atom_site_type_symbol
_atom_site_fract_x
_atom_site_fract_y
_atom_site_fract_z
_atom_site_fftype
_atom_site_charge
_atom_site_hybridization
O0_0 O -0.2818563150 0.4386783103 -0.6256940917 O2 -0.5863560000 3
C0_0 C -0.2808126317 0.4121953424 -0.8079905679 C3 0.6524823000 2
H2_0 H -0.3285362335 0.4467464462 -0.5803629611 H 0.4267860000 0
O1_0 O -0.2267549965 0.3991701970 -0.8690591350 O1 -0.5365640000 2
C1_0 C -0.3440010794 0.3996963239 -0.9318909689 C3 -0.2514093000 2
C2_0 C -0.3503052067 0.3702996751 -1.0517384701 C3 0.0750018000 2
H0_0 H -0.3873696156 0.4148855201 -0.9310199308 H 0.1707640000 0
S0_0 S -0.2857691082 0.3434754479 -1.0673823996 S2 0.0191544000 3
H1_0 H -0.3980186080 0.3623485767 -1.1533063856 H 0.1169840000 0
C3_0 C -0.3319745516 0.3088511775 -1.1370350837 C3 0.4107048000 2
N0_0 N -0.2991454988 0.2862448294 -1.2964922270 N -0.6099530000 2
N1_0 N -0.3936805770 0.3054274469 -1.0286739368 N -0.6099530000 2
H3_0 H -0.3194524131 0.2645357845 -1.3297198534 H 0.4306200000 0
H4_0 H -0.2523649438 0.2895552065 -1.4000307693 H 0.4306200000 0
H5_0 H -0.4206997314 0.2860848768 -1.1133931012 H 0.4306200000 0
H6_0 H -0.4172468620 0.3221235087 -0.8833026719 H 0.4306200000 0
H1_2 H -0.2375625301 0.4951730994 -0.7319682144 H 0.4863990000 0
O0_2 O -0.2048424262 0.4976059718 -0.5367792165 O2 -0.9727980000 3
H0_2 H -0.1702601105 0.5120624337 -0.6250501100 H 0.4863990000 0
Cl0_1 Cl -0.4092393007 0.4681191505 -0.4221493648 Cl -0.8682040000 0
#END
###################################################################################
# Avant-garde Materials Simulation           
# XXIV NEUMANN/KENDRICK/LEUSEN, RANK 89, ENERGY -133.75075996660178 kcal/mol/atom
###################################################################################

data_rank_000089
_symmetry_cell_setting monoclinic
_symmetry_space_group_name_H-M 'P 2_1/c'
_symmetry_Int_Tables_number 14
loop_
_symmetry_equiv_pos_site_id
_symmetry_equiv_pos_as_xyz
1 x,y,z
2 -x,y+1/2,-z+1/2
3 -x,-y,-z
4 x,-y+1/2,z+1/2
_cell_length_a 6.2763982090
_cell_length_b 7.5141700159
_cell_length_c 19.4632437580
_cell_angle_alpha 90.0000000000
_cell_angle_beta 74.8589595099
_cell_angle_gamma 90.0000000000
loop_
_atom_site_label
_atom_site_type_symbol
_atom_site_fract_x
_atom_site_fract_y
_atom_site_fract_z
_atom_site_fftype
_atom_site_charge
_atom_site_hybridization
O0_0 O -0.3803616019 0.2518279855 -0.4600556884 O2 -0.5863560000 3
C0_0 C -0.3954617962 0.2032832550 -0.5239651647 C3 0.6524823000 2
H2_0 H -0.2458615004 0.1917238564 -0.4482017640 H 0.4267860000 0
O1_0 O -0.2607143812 0.1016659531 -0.5641213223 O1 -0.5365640000 2
C1_0 C -0.5849571236 0.2723090188 -0.5455673443 C3 -0.2514093000 2
C2_0 C -0.6200395228 0.2287326664 -0.6090256212 C3 0.0750018000 2
H0_0 H -0.7012709572 0.3591482236 -0.5092973142 H 0.1707640000 0
S0_0 S -0.4369958125 0.1028189376 -0.6736024721 S2 0.0191544000 3
H1_0 H -0.7648821384 0.2804705681 -0.6237990045 H 0.1169840000 0
C3_0 C -0.5942596857 0.0910394221 -0.7373878482 C3 0.4107048000 2
N0_0 N -0.8094069635 0.0658362151 -0.7171770561 N -0.6099530000 2
N1_0 N -0.4836820147 0.1047893874 -0.8052205242 N -0.6099530000 2
H3_0 H -0.8939017157 0.0553011150 -0.7563233867 H 0.4306200000 0
H4_0 H -0.8778510528 0.0170609363 -0.6666963295 H 0.4306200000 0
H5_0 H -0.5637554125 0.0828338113 -0.8440541707 H 0.4306200000 0
H6_0 H -0.3137609081 0.1119308304 -0.8197052124 H 0.4306200000 0
O0_2 O -0.0643813339 0.1223262233 -0.4150819279 O2 -0.9727980000 3
H0_2 H -0.0016856406 0.2328121395 -0.3989608443 H 0.4863990000 0
H1_2 H 0.0623855753 0.0425723296 -0.4369823826 H 0.4863990000 0
Cl0_1 Cl -0.9576101334 0.4707686282 -0.3578164280 Cl -0.8682040000 0
#END
###################################################################################
# Avant-garde Materials Simulation           
# XXIV NEUMANN/KENDRICK/LEUSEN, RANK 90, ENERGY -133.75047175134856 kcal/mol/atom
###################################################################################

data_rank_000090
_symmetry_cell_setting orthorhombic
_symmetry_space_group_name_H-M 'P c a 2_1'
_symmetry_Int_Tables_number 29
loop_
_symmetry_equiv_pos_site_id
_symmetry_equiv_pos_as_xyz
1 x,y,z
2 -x,-y,z+1/2
3 x+1/2,-y,z
4 -x+1/2,y,z+1/2
_cell_length_a 20.5038409536
_cell_length_b 5.7311385706
_cell_length_c 7.6980676171
_cell_angle_alpha 90.0000000000
_cell_angle_beta 90.0000000000
_cell_angle_gamma 90.0000000000
loop_
_atom_site_label
_atom_site_type_symbol
_atom_site_fract_x
_atom_site_fract_y
_atom_site_fract_z
_atom_site_fftype
_atom_site_charge
_atom_site_hybridization
O0_0 O 0.9841907367 0.9583520164 0.8429541971 O2 -0.5863560000 3
C0_0 C 1.0195855863 1.1450276254 0.8062542057 C3 0.6524823000 2
H2_0 H 0.9774551029 0.9287945927 0.9731207831 H 0.4267860000 0
O1_0 O 1.0364690155 1.1839744109 0.6523729029 O1 -0.5365640000 2
C1_0 C 1.0388735981 1.3049325395 0.9438840691 C3 -0.2514093000 2
C2_0 C 1.0776350125 1.4912923945 0.9128352804 C3 0.0750018000 2
H0_0 H 1.0218627810 1.2746168901 1.0760158655 H 0.1707640000 0
S0_0 S 1.1108512896 1.5561046953 0.7121317376 S2 0.0191544000 3
H1_0 H 1.0897079146 1.6046933115 1.0217913043 H 0.1169840000 0
C3_0 C 1.1554626023 1.8164736588 0.7532376658 C3 0.4107048000 2
N0_0 N 1.1747362179 1.9186665821 0.6082468592 N -0.6099530000 2
N1_0 N 1.1670499838 1.9047505189 0.9086922551 N -0.6099530000 2
H3_0 H 1.2036541948 2.0667168558 0.6043137866 H 0.4306200000 0
H4_0 H 1.1661154818 1.8384180818 0.4904400912 H 0.4306200000 0
H5_0 H 1.1936304852 2.0579003869 0.9229928751 H 0.4306200000 0
H6_0 H 1.1624435271 1.8071506018 1.0203419395 H 0.4306200000 0
H1_2 H 0.7701091749 0.6077093867 0.9296526967 H 0.4863990000 0
O0_2 O 0.7440193228 0.7110569708 1.0065921662 O2 -0.9727980000 3
H0_2 H 0.7212917216 0.6051448574 1.0892408735 H 0.4863990000 0
Cl0_1 Cl 0.8263010435 0.3860917791 0.7655965673 Cl -0.8682040000 0
#END
###################################################################################
# Avant-garde Materials Simulation           
# XXIV NEUMANN/KENDRICK/LEUSEN, RANK 91, ENERGY -133.75034115060507 kcal/mol/atom
###################################################################################

data_rank_000091
_symmetry_cell_setting monoclinic
_symmetry_space_group_name_H-M 'P 2_1/c'
_symmetry_Int_Tables_number 14
loop_
_symmetry_equiv_pos_site_id
_symmetry_equiv_pos_as_xyz
1 x,y,z
2 -x,y+1/2,-z+1/2
3 -x,-y,-z
4 x,-y+1/2,z+1/2
_cell_length_a 6.4679391928
_cell_length_b 15.9141717632
_cell_length_c 9.0520904480
_cell_angle_alpha 90.0000000000
_cell_angle_beta 82.7336087808
_cell_angle_gamma 90.0000000000
loop_
_atom_site_label
_atom_site_type_symbol
_atom_site_fract_x
_atom_site_fract_y
_atom_site_fract_z
_atom_site_fftype
_atom_site_charge
_atom_site_hybridization
O0_0 O -0.8304065791 0.5327493772 0.8249787848 O2 -0.5863560000 3
C0_0 C -0.8709302240 0.4526253970 0.8544600080 C3 0.6524823000 2
H2_0 H -0.6892873463 0.5525981745 0.8535243203 H 0.4267860000 0
O1_0 O -0.7540893132 0.4040682717 0.9142338024 O1 -0.5365640000 2
C1_0 C -1.0715869235 0.4249231292 0.8145740632 C3 -0.2514093000 2
C2_0 C -1.1566518045 0.3502535922 0.8582641268 C3 0.0750018000 2
H0_0 H -1.1557713923 0.4676050862 0.7492218518 H 0.1707640000 0
S0_0 S -1.0373438068 0.2749345572 0.9579630238 S2 0.0191544000 3
H1_0 H -1.3097087499 0.3330060937 0.8293023637 H 0.1169840000 0
C3_0 C -1.2469117984 0.2016715620 0.9859734544 C3 0.4107048000 2
N0_0 N -1.4410124667 0.2271358147 1.0248619883 N -0.6099530000 2
N1_0 N -1.1940998536 0.1221650810 0.9681126164 N -0.6099530000 2
H3_0 H -1.5599852497 0.1839100505 1.0207567785 H 0.4306200000 0
H4_0 H -1.4724603918 0.2879574211 1.0613180111 H 0.4306200000 0
H5_0 H -1.2976013690 0.0738110746 0.9936298760 H 0.4306200000 0
H6_0 H -1.0401649847 0.1056846287 0.9369935603 H 0.4306200000 0
O0_2 O -0.4870355608 0.6037441961 0.8718810522 O2 -0.9727980000 3
H0_2 H -0.4026335518 0.5977320931 0.7716946525 H 0.4863990000 0
H1_2 H -0.3960395803 0.5880445781 0.9488115740 H 0.4863990000 0
Cl0_1 Cl -0.2834731118 0.5744450471 0.5547830467 Cl -0.8682040000 0
#END
###################################################################################
# Avant-garde Materials Simulation           
# XXIV NEUMANN/KENDRICK/LEUSEN, RANK 92, ENERGY -133.74959096191265 kcal/mol/atom
###################################################################################

data_rank_000092
_symmetry_cell_setting orthorhombic
_symmetry_space_group_name_H-M 'F d d 2'
_symmetry_Int_Tables_number 43
loop_
_symmetry_equiv_pos_site_id
_symmetry_equiv_pos_as_xyz
1 x,y,z
2 -x,-y,z
3 x+1/4,-y+1/4,z+1/4
4 -x+1/4,y+1/4,z+1/4
5 x,y+1/2,z+1/2
6 -x,-y+1/2,z+1/2
7 x+1/4,-y+3/4,z+3/4
8 -x+1/4,y+3/4,z+3/4
9 x+1/2,y,z+1/2
10 -x+1/2,-y,z+1/2
11 x+3/4,-y+1/4,z+3/4
12 -x+3/4,y+1/4,z+3/4
13 x+1/2,y+1/2,z
14 -x+1/2,-y+1/2,z
15 x+3/4,-y+3/4,z+1/4
16 -x+3/4,y+3/4,z+1/4
_cell_length_a 19.9038660856
_cell_length_b 45.3503027257
_cell_length_c 3.8475961881
_cell_angle_alpha 90.0000000000
_cell_angle_beta 90.0000000000
_cell_angle_gamma 90.0000000000
loop_
_atom_site_label
_atom_site_type_symbol
_atom_site_fract_x
_atom_site_fract_y
_atom_site_fract_z
_atom_site_fftype
_atom_site_charge
_atom_site_hybridization
O0_0 O 0.0422296495 -0.3105113435 -0.0560390121 O2 -0.5863560000 3
C0_0 C 0.0388926491 -0.3396135469 -0.1026836853 C3 0.6524823000 2
H2_0 H 0.0861240851 -0.3016852168 -0.1449755796 H 0.4267860000 0
O1_0 O -0.0143169127 -0.3529102097 -0.0314816959 O1 -0.5365640000 2
C1_0 C 0.0982297483 -0.3547875263 -0.2352912991 C3 -0.2514093000 2
C2_0 C 0.1022034198 -0.3844388098 -0.2531913029 C3 0.0750018000 2
H0_0 H 0.1412944688 -0.3416709436 -0.3181091848 H 0.1707640000 0
S0_0 S 0.0375350992 -0.4083560344 -0.1427993554 S2 0.0191544000 3
H1_0 H 0.1481396554 -0.3945356318 -0.3523924130 H 0.1169840000 0
C3_0 C 0.0839580381 -0.4419156185 -0.1413777069 C3 0.4107048000 2
N0_0 N 0.0512055473 -0.4655581712 -0.2493880752 N -0.6099530000 2
N1_0 N 0.1459977894 -0.4428838073 -0.0228075763 N -0.6099530000 2
H3_0 H 0.0727186320 -0.4861079126 -0.2481844631 H 0.4306200000 0
H4_0 H 0.0040205183 -0.4640232711 -0.3604856788 H 0.4306200000 0
H5_0 H 0.1716893121 -0.4630372504 -0.0050534811 H 0.4306200000 0
H6_0 H 0.1692426797 -0.4246629041 0.0812305195 H 0.4306200000 0
H1_2 H 0.0793427755 -0.2607676494 0.3704844763 H 0.4863990000 0
O0_2 O 0.0437433230 -0.2467431510 0.2966681208 O2 -0.9727980000 3
H0_2 H 0.0097545894 -0.2467301557 0.4918419704 H 0.4863990000 0
Cl0_1 Cl 0.1602031264 -0.2806989221 -0.3669853914 Cl -0.8682040000 0
#END
###################################################################################
# Avant-garde Materials Simulation           
# XXIV NEUMANN/KENDRICK/LEUSEN, RANK 93, ENERGY -133.74897530792325 kcal/mol/atom
###################################################################################

data_rank_000093
_symmetry_cell_setting monoclinic
_symmetry_space_group_name_H-M 'P 2_1/c'
_symmetry_Int_Tables_number 14
loop_
_symmetry_equiv_pos_site_id
_symmetry_equiv_pos_as_xyz
1 x,y,z
2 -x,y+1/2,-z+1/2
3 -x,-y,-z
4 x,-y+1/2,z+1/2
_cell_length_a 3.9903251373
_cell_length_b 11.3565630617
_cell_length_c 19.6087397154
_cell_angle_alpha 90.0000000000
_cell_angle_beta 101.8507270076
_cell_angle_gamma 90.0000000000
loop_
_atom_site_label
_atom_site_type_symbol
_atom_site_fract_x
_atom_site_fract_y
_atom_site_fract_z
_atom_site_fftype
_atom_site_charge
_atom_site_hybridization
O0_0 O -0.7024795702 0.8842284120 -0.5293733856 O2 -0.5863560000 3
C0_0 C -0.7531576957 0.7709652941 -0.5464506333 C3 0.6524823000 2
H2_0 H -0.7572177053 0.9022232162 -0.4798313369 H 0.4267860000 0
O1_0 O -0.8453949509 0.6962857239 -0.5074335195 O1 -0.5365640000 2
C1_0 C -0.6904937188 0.7400722618 -0.6147947450 C3 -0.2514093000 2
C2_0 C -0.7125721480 0.6277432107 -0.6382945306 C3 0.0750018000 2
H0_0 H -0.6227709139 0.8101502584 -0.6474876169 H 0.1707640000 0
S0_0 S -0.8193193851 0.5118904175 -0.5899880515 S2 0.0191544000 3
H1_0 H -0.6615086333 0.6094868232 -0.6899093701 H 0.1169840000 0
C3_0 C -0.7795433101 0.3871900746 -0.6416832118 C3 0.4107048000 2
N0_0 N -0.6604467421 0.3843871324 -0.6999139366 N -0.6099530000 2
N1_0 N -0.8777158392 0.2893691254 -0.6148124598 N -0.6099530000 2
H3_0 H -0.6396501438 0.3027643664 -0.7213224723 H 0.4306200000 0
H4_0 H -0.5758778570 0.4567082706 -0.7231934147 H 0.4306200000 0
H5_0 H -0.8579202550 0.2098035754 -0.6385762038 H 0.4306200000 0
H6_0 H -0.9785428311 0.2901162089 -0.5703613913 H 0.4306200000 0
H1_2 H -0.9825894879 0.9969051774 -0.5786297110 H 0.4863990000 0
O0_2 O -1.1302285889 1.0669888550 -0.5838119623 O2 -0.9727980000 3
H0_2 H -1.3016638902 1.0627631824 -0.6288379571 H 0.4863990000 0
Cl0_1 Cl -0.6560931378 1.0894157356 -0.7172697483 Cl -0.8682040000 0
#END
#################################################################################
# Avant-garde Materials Simulation           
# XXIV NEUMANN/KENDRICK/LEUSEN, RANK 94, ENERGY -133.748309357876 kcal/mol/atom
#################################################################################

data_rank_000094
_symmetry_cell_setting orthorhombic
_symmetry_space_group_name_H-M 'P c c n'
_symmetry_Int_Tables_number 56
loop_
_symmetry_equiv_pos_site_id
_symmetry_equiv_pos_as_xyz
1 x,y,z
2 -x+1/2,-y+1/2,z
3 -x,y+1/2,-z+1/2
4 x+1/2,-y,-z+1/2
5 -x,-y,-z
6 x+1/2,y+1/2,-z
7 x,-y+1/2,z+1/2
8 -x+1/2,y,z+1/2
_cell_length_a 11.2211682335
_cell_length_b 22.3583795640
_cell_length_c 6.9232372535
_cell_angle_alpha 90.0000000000
_cell_angle_beta 90.0000000000
_cell_angle_gamma 90.0000000000
loop_
_atom_site_label
_atom_site_type_symbol
_atom_site_fract_x
_atom_site_fract_y
_atom_site_fract_z
_atom_site_fftype
_atom_site_charge
_atom_site_hybridization
O0_0 O 0.8625727004 0.8216060236 0.9431597185 O2 -0.5863560000 3
C0_0 C 0.9560676552 0.7845671808 0.9407707682 C3 0.6524823000 2
H2_0 H 0.8857358056 0.8634526845 0.9851218738 H 0.4267860000 0
O1_0 O 1.0610195401 0.8007617916 0.9662650698 O1 -0.5365640000 2
C1_0 C 0.9226084960 0.7226939447 0.9041570810 C3 -0.2514093000 2
C2_0 C 0.9994378227 0.6763322809 0.9128717217 C3 0.0750018000 2
H0_0 H 0.8303366704 0.7131759886 0.8667096007 H 0.1707640000 0
S0_0 S 1.1485572125 0.6812847849 0.9745411286 S2 0.0191544000 3
H1_0 H 0.9668164555 0.6321820711 0.8717964728 H 0.1169840000 0
C3_0 C 1.1879927278 0.6043096546 0.9738425704 C3 0.4107048000 2
N0_0 N 1.1086962446 0.5611088193 0.9867120326 N -0.6099530000 2
N1_0 N 1.3042335825 0.5939475355 0.9602573206 N -0.6099530000 2
H3_0 H 1.1284105651 0.5168849895 0.9504362044 H 0.4306200000 0
H4_0 H 1.0216314337 0.5689738015 1.0255832635 H 0.4306200000 0
H5_0 H 1.3372738393 0.5512326445 0.9695695032 H 0.4306200000 0
H6_0 H 1.3637392473 0.6292166041 0.9523035867 H 0.4306200000 0
H0_2 H 0.8848632689 0.9474268832 0.7841063801 H 0.4863990000 0
O0_2 O 0.8757338838 0.9443499674 0.6415060828 O2 -0.9727980000 3
H1_2 H 0.7902018250 0.9346540813 0.6208714334 H 0.4863990000 0
Cl0_1 Cl 0.8948653249 0.9463510306 1.0884774797 Cl -0.8682040000 0
#END
###################################################################################
# Avant-garde Materials Simulation           
# XXIV NEUMANN/KENDRICK/LEUSEN, RANK 95, ENERGY -133.74784159648536 kcal/mol/atom
###################################################################################

data_rank_000095
_symmetry_cell_setting monoclinic
_symmetry_space_group_name_H-M 'P 2_1/c'
_symmetry_Int_Tables_number 14
loop_
_symmetry_equiv_pos_site_id
_symmetry_equiv_pos_as_xyz
1 x,y,z
2 -x,y+1/2,-z+1/2
3 -x,-y,-z
4 x,-y+1/2,z+1/2
_cell_length_a 5.7699612573
_cell_length_b 19.6049274795
_cell_length_c 8.0258769968
_cell_angle_alpha 90.0000000000
_cell_angle_beta 85.3449173837
_cell_angle_gamma 90.0000000000
loop_
_atom_site_label
_atom_site_type_symbol
_atom_site_fract_x
_atom_site_fract_y
_atom_site_fract_z
_atom_site_fftype
_atom_site_charge
_atom_site_hybridization
O0_0 O -0.8101346284 0.5318158770 0.5967548935 O2 -0.5863560000 3
C0_0 C -0.7699881170 0.5911141456 0.5203426761 C3 0.6524823000 2
H2_0 H -0.9590668685 0.5331336914 0.6782343840 H 0.4267860000 0
O1_0 O -0.9025211353 0.6413571574 0.5382294972 O1 -0.5365640000 2
C1_0 C -0.5524233338 0.5942275021 0.4149002250 C3 -0.2514093000 2
C2_0 C -0.4684611119 0.6536298013 0.3501592527 C3 0.0750018000 2
H0_0 H -0.4494082619 0.5480382460 0.3942842315 H 0.1707640000 0
S0_0 S -0.6157522435 0.7302307368 0.3797288816 S2 0.0191544000 3
H1_0 H -0.3008881682 0.6525215338 0.2763070710 H 0.1169840000 0
C3_0 C -0.4081535020 0.7905130431 0.2984958503 C3 0.4107048000 2
N0_0 N -0.4781639788 0.8542268386 0.3283276397 N -0.6099530000 2
N1_0 N -0.2073822697 0.7759350345 0.2157263385 N -0.6099530000 2
H3_0 H -0.3734484718 0.8955594174 0.2983291075 H 0.4306200000 0
H4_0 H -0.6291194130 0.8630209770 0.4039331252 H 0.4306200000 0
H5_0 H -0.0986459473 0.8141801791 0.1655377568 H 0.4306200000 0
H6_0 H -0.1558638745 0.7272755145 0.1867443937 H 0.4306200000 0
O0_2 O -1.1574933300 0.5296665021 0.8186678635 O2 -0.9727980000 3
H0_2 H -1.1581780639 0.4809228999 0.8535227780 H 0.4863990000 0
H1_2 H -1.0921416962 0.5557945883 0.9120781122 H 0.4863990000 0
Cl0_1 Cl -0.9466979321 0.6205347157 1.0705606167 Cl -0.8682040000 0
#END
##################################################################################
# Avant-garde Materials Simulation           
# XXIV NEUMANN/KENDRICK/LEUSEN, RANK 96, ENERGY -133.7475487614451 kcal/mol/atom
##################################################################################

data_rank_000096
_symmetry_cell_setting orthorhombic
_symmetry_space_group_name_H-M 'P 2_1 2_1 2_1'
_symmetry_Int_Tables_number 19
loop_
_symmetry_equiv_pos_site_id
_symmetry_equiv_pos_as_xyz
1 x,y,z
2 -x+1/2,-y,z+1/2
3 -x,y+1/2,-z+1/2
4 x+1/2,-y+1/2,-z
_cell_length_a 7.2582929353
_cell_length_b 10.9916782927
_cell_length_c 11.3827389085
_cell_angle_alpha 90.0000000000
_cell_angle_beta 90.0000000000
_cell_angle_gamma 90.0000000000
loop_
_atom_site_label
_atom_site_type_symbol
_atom_site_fract_x
_atom_site_fract_y
_atom_site_fract_z
_atom_site_fftype
_atom_site_charge
_atom_site_hybridization
O0_0 O 0.8997231952 0.1711591043 0.8223212069 O2 -0.5863560000 3
C0_0 C 0.8643040799 0.0715514139 0.8844348585 C3 0.6524823000 2
H2_0 H 0.9132436717 0.2445394312 0.8782660814 H 0.4267860000 0
O1_0 O 0.8096474280 0.0736572987 0.9887524723 O1 -0.5365640000 2
C1_0 C 0.8994631699 -0.0424538794 0.8232106771 C3 -0.2514093000 2
C2_0 C 0.8896155301 -0.1511791806 0.8781842486 C3 0.0750018000 2
H0_0 H 0.9430010345 -0.0387872384 0.7318558881 H 0.1707640000 0
S0_0 S 0.8318348578 -0.1678796777 1.0254516798 S2 0.0191544000 3
H1_0 H 0.9252144323 -0.2339532372 0.8304894588 H 0.1169840000 0
C3_0 C 0.8581449281 -0.3277826211 1.0420891985 C3 0.4107048000 2
N0_0 N 0.8231435548 -0.4058709106 0.9568441114 N -0.6099530000 2
N1_0 N 0.9085623595 -0.3615158366 1.1489812616 N -0.6099530000 2
H3_0 H 0.8628990525 -0.4960879014 0.9635263995 H 0.4306200000 0
H4_0 H 0.7587909104 -0.3799457119 0.8798549998 H 0.4306200000 0
H5_0 H 0.9067151052 -0.4522553838 1.1736941680 H 0.4306200000 0
H6_0 H 0.9626594669 -0.2973441876 1.2055087051 H 0.4306200000 0
O0_2 O 0.9646673341 0.3519141976 0.9598268580 O2 -0.9727980000 3
H0_2 H 0.9248108407 0.3338114822 1.0424810302 H 0.4863990000 0
H1_2 H 1.0996407005 0.3670405774 0.9682960376 H 0.4863990000 0
Cl0_1 Cl 1.3798160748 0.1455509961 0.7847283714 Cl -0.8682040000 0
#END
###################################################################################
# Avant-garde Materials Simulation           
# XXIV NEUMANN/KENDRICK/LEUSEN, RANK 97, ENERGY -133.74753965048725 kcal/mol/atom
###################################################################################

data_rank_000097
_symmetry_cell_setting monoclinic
_symmetry_space_group_name_H-M 'P 2_1/c'
_symmetry_Int_Tables_number 14
loop_
_symmetry_equiv_pos_site_id
_symmetry_equiv_pos_as_xyz
1 x,y,z
2 -x,y+1/2,-z+1/2
3 -x,-y,-z
4 x,-y+1/2,z+1/2
_cell_length_a 10.3236298983
_cell_length_b 10.0370930522
_cell_length_c 8.2524151951
_cell_angle_alpha 90.0000000000
_cell_angle_beta 89.8036520246
_cell_angle_gamma 90.0000000000
loop_
_atom_site_label
_atom_site_type_symbol
_atom_site_fract_x
_atom_site_fract_y
_atom_site_fract_z
_atom_site_fftype
_atom_site_charge
_atom_site_hybridization
O0_0 O -0.9108349578 0.1918069167 0.8033564609 O2 -0.5863560000 3
C0_0 C -1.0104584520 0.1222795619 0.7474232925 C3 0.6524823000 2
H2_0 H -0.8569167662 0.1392210666 0.8854479809 H 0.4267860000 0
O1_0 O -1.0298900967 0.0027589114 0.7823454136 O1 -0.5365640000 2
C1_0 C -1.0940389688 0.1979037315 0.6386334848 C3 -0.2514093000 2
C2_0 C -1.1867681934 0.1408090332 0.5470403767 C3 0.0750018000 2
H0_0 H -1.0779254218 0.3050397591 0.6299619892 H 0.1707640000 0
S0_0 S -1.2208254383 -0.0282601215 0.5480025953 S2 0.0191544000 3
H1_0 H -1.2450401372 0.2048573474 0.4689593440 H 0.1169840000 0
C3_0 C -1.3377836988 -0.0448905439 0.3937838497 C3 0.4107048000 2
N0_0 N -1.3985926140 0.0545027295 0.3211239039 N -0.6099530000 2
N1_0 N -1.3631133162 -0.1700588732 0.3544785195 N -0.6099530000 2
H3_0 H -1.4586371748 0.0312959339 0.2261123551 H 0.4306200000 0
H4_0 H -1.3928359009 0.1529993392 0.3559053190 H 0.4306200000 0
H5_0 H -1.4364759692 -0.1858534875 0.2720973783 H 0.4306200000 0
H6_0 H -1.3103751653 -0.2500457174 0.3976638071 H 0.4306200000 0
O0_2 O -0.7725675253 0.0965892471 1.0375096441 O2 -0.9727980000 3
H0_2 H -0.7080566593 0.0227494810 1.0365888166 H 0.4863990000 0
H1_2 H -0.8399154787 0.0662871867 1.1158780486 H 0.4863990000 0
Cl0_1 Cl -0.5827580044 -0.1384873066 1.0885230612 Cl -0.8682040000 0
#END
###################################################################################
# Avant-garde Materials Simulation           
# XXIV NEUMANN/KENDRICK/LEUSEN, RANK 98, ENERGY -133.74750479852847 kcal/mol/atom
###################################################################################

data_rank_000098
_symmetry_cell_setting orthorhombic
_symmetry_space_group_name_H-M 'P n a 2_1'
_symmetry_Int_Tables_number 33
loop_
_symmetry_equiv_pos_site_id
_symmetry_equiv_pos_as_xyz
1 x,y,z
2 -x,-y,z+1/2
3 x+1/2,-y+1/2,z
4 -x+1/2,y+1/2,z+1/2
_cell_length_a 10.2049490543
_cell_length_b 22.5840173681
_cell_length_c 3.9127581289
_cell_angle_alpha 90.0000000000
_cell_angle_beta 90.0000000000
_cell_angle_gamma 90.0000000000
loop_
_atom_site_label
_atom_site_type_symbol
_atom_site_fract_x
_atom_site_fract_y
_atom_site_fract_z
_atom_site_fftype
_atom_site_charge
_atom_site_hybridization
O0_0 O 0.5972484885 0.6178035199 0.0781780208 O2 -0.5863560000 3
C0_0 C 0.5914710395 0.6767279315 0.0960281767 C3 0.6524823000 2
H2_0 H 0.6803945843 0.6033803267 -0.0379283929 H 0.4267860000 0
O1_0 O 0.4937450921 0.7008774038 0.2274768951 O1 -0.5365640000 2
C1_0 C 0.7010774605 0.7106852048 -0.0419187813 C3 -0.2514093000 2
C2_0 C 0.7060010729 0.7702920512 -0.0285972449 C3 0.0750018000 2
H0_0 H 0.7818005108 0.6867869084 -0.1618915505 H 0.1707640000 0
S0_0 S 0.5851133590 0.8153695488 0.1438127269 S2 0.0191544000 3
H1_0 H 0.7905947027 0.7929676677 -0.1369402411 H 0.1169840000 0
C3_0 C 0.6684076105 0.8844743940 0.1316281740 C3 0.4107048000 2
N0_0 N 0.7963022529 0.8886388953 0.1735465672 N -0.6099530000 2
N1_0 N 0.5920672374 0.9314310674 0.0959792432 N -0.6099530000 2
H3_0 H 0.8437917126 0.9288284229 0.1215976964 H 0.4306200000 0
H4_0 H 0.8555531136 0.8527294019 0.2258132486 H 0.4306200000 0
H5_0 H 0.6276716376 0.9738923799 0.1290162359 H 0.4306200000 0
H6_0 H 0.4964866071 0.9271468362 0.0135791036 H 0.4306200000 0
H0_2 H 0.6504755221 0.5252191944 0.5371167145 H 0.4863990000 0
O0_2 O 0.5828412803 0.4939014772 0.5143287708 O2 -0.9727980000 3
H1_2 H 0.5180278010 0.4997172481 0.7084174945 H 0.4863990000 0
Cl0_1 Cl 0.8243307201 0.5702032554 -0.3188482375 Cl -0.8682040000 0
#END
###################################################################################
# Avant-garde Materials Simulation           
# XXIV NEUMANN/KENDRICK/LEUSEN, RANK 99, ENERGY -133.74629037148665 kcal/mol/atom
###################################################################################

data_rank_000099
_symmetry_cell_setting orthorhombic
_symmetry_space_group_name_H-M 'P c c n'
_symmetry_Int_Tables_number 56
loop_
_symmetry_equiv_pos_site_id
_symmetry_equiv_pos_as_xyz
1 x,y,z
2 -x+1/2,-y+1/2,z
3 -x,y+1/2,-z+1/2
4 x+1/2,-y,-z+1/2
5 -x,-y,-z
6 x+1/2,y+1/2,-z
7 x,-y+1/2,z+1/2
8 -x+1/2,y,z+1/2
_cell_length_a 11.4777409256
_cell_length_b 21.8534595685
_cell_length_c 6.9632136790
_cell_angle_alpha 90.0000000000
_cell_angle_beta 90.0000000000
_cell_angle_gamma 90.0000000000
loop_
_atom_site_label
_atom_site_type_symbol
_atom_site_fract_x
_atom_site_fract_y
_atom_site_fract_z
_atom_site_fftype
_atom_site_charge
_atom_site_hybridization
O0_0 O 0.8644840722 0.8215443595 0.8967715001 O2 -0.5863560000 3
C0_0 C 0.9570411256 0.7845912352 0.9087100980 C3 0.6524823000 2
H2_0 H 0.8878098519 0.8662200735 0.8944503140 H 0.4267860000 0
O1_0 O 1.0590237236 0.8027397694 0.9297026497 O1 -0.5365640000 2
C1_0 C 0.9258906423 0.7201212187 0.8925185959 C3 -0.2514093000 2
C2_0 C 1.0025085234 0.6736608671 0.9120670873 C3 0.0750018000 2
H0_0 H 0.8353499400 0.7088087628 0.8616853789 H 0.1707640000 0
S0_0 S 1.1497692417 0.6818860503 0.9587602316 S2 0.0191544000 3
H1_0 H 0.9694193690 0.6272529386 0.8884212640 H 0.1169840000 0
C3_0 C 1.1880562985 0.6049241296 1.0103564047 C3 0.4107048000 2
N0_0 N 1.1103307367 0.5628175262 1.0534271768 N -0.6099530000 2
N1_0 N 1.3017596842 0.5935623831 1.0067456509 N -0.6099530000 2
H3_0 H 1.1316617120 0.5181967443 1.0969005804 H 0.4306200000 0
H4_0 H 1.0264209843 0.5742535612 1.0844010641 H 0.4306200000 0
H5_0 H 1.3337078181 0.5516744418 1.0487857290 H 0.4306200000 0
H6_0 H 1.3604828463 0.6274884598 0.9706138548 H 0.4306200000 0
Cl0_1 Cl 0.9003192901 0.9555892424 0.8572461959 Cl -0.8682040000 0
H0_2 H 0.7775937208 0.9409628458 0.3079994187 H 0.4863990000 0
O0_2 O 0.8632556179 0.9469483072 0.3038750710 O2 -0.9727980000 3
H1_2 H 0.8822450919 0.9508426647 0.1656297976 H 0.4863990000 0
#END
####################################################################################
# Avant-garde Materials Simulation           
# XXIV NEUMANN/KENDRICK/LEUSEN, RANK 100, ENERGY -133.74588629690325 kcal/mol/atom
####################################################################################

data_rank_000100
_symmetry_cell_setting monoclinic
_symmetry_space_group_name_H-M 'P 2_1/c'
_symmetry_Int_Tables_number 14
loop_
_symmetry_equiv_pos_site_id
_symmetry_equiv_pos_as_xyz
1 x,y,z
2 -x,y+1/2,-z+1/2
3 -x,-y,-z
4 x,-y+1/2,z+1/2
_cell_length_a 4.1233496037
_cell_length_b 18.6672228255
_cell_length_c 11.8669429653
_cell_angle_alpha 90.0000000000
_cell_angle_beta 109.4999050656
_cell_angle_gamma 90.0000000000
loop_
_atom_site_label
_atom_site_type_symbol
_atom_site_fract_x
_atom_site_fract_y
_atom_site_fract_z
_atom_site_fftype
_atom_site_charge
_atom_site_hybridization
O0_0 O 0.2780285069 0.5338093821 0.6138904370 O2 -0.5863560000 3
C0_0 C 0.4209320256 0.5494771694 0.7298571032 C3 0.6524823000 2
H2_0 H 0.3532328798 0.4824376217 0.5940559104 H 0.4267860000 0
O1_0 O 0.6277592183 0.5091275022 0.8032007893 O1 -0.5365640000 2
C1_0 C 0.3148125336 0.6178141980 0.7655293897 C3 -0.2514093000 2
C2_0 C 0.4273545867 0.6399961459 0.8807485605 C3 0.0750018000 2
H0_0 H 0.1374235598 0.6512966456 0.6970274702 H 0.1707640000 0
S0_0 S 0.7086330320 0.5901807751 0.9943537052 S2 0.0191544000 3
H1_0 H 0.3371776260 0.6913107312 0.9031432435 H 0.1169840000 0
C3_0 C 0.7558791709 0.6413937119 1.1241357182 C3 0.4107048000 2
N0_0 N 0.9895955146 0.6137962425 1.2196498689 N -0.6099530000 2
N1_0 N 0.5833389256 0.6998369854 1.1327253212 N -0.6099530000 2
H3_0 H 1.0423191095 0.6383779366 1.3015445197 H 0.4306200000 0
H4_0 H 1.1338698620 0.5695271701 1.2143940493 H 0.4306200000 0
H5_0 H 0.6387605559 0.7219128278 1.2162511546 H 0.4306200000 0
H6_0 H 0.3980334861 0.7239879329 1.0624299050 H 0.4306200000 0
H1_2 H 0.4365536235 0.5822448779 0.5045764963 H 0.4863990000 0
O0_2 O 0.5267616578 0.5852502550 0.4378247261 O2 -0.9727980000 3
H0_2 H 0.6752120614 0.6286795935 0.4485710670 H 0.4863990000 0
Cl0_1 Cl -0.0437886791 0.7164319555 0.4341204106 Cl -0.8682040000 0
#END
