# Supplementary material for: Report on the sixth blind test of organic crystal structure prediction methods
Source: Acta Crystallogr B Struct Sci Cryst Eng Mater. 2016 Aug 1;72(Pt 4):439–59. doi: 10.1107/S2052520616007447 (PMC4971545; doi:10.1107/S2052520616007447)
Supplement: Supplementary file 2 [file b-72-00439-sup2.zip › Group_14_Neumann_Kendrick_Leusen/XXV-1_Neumann_Kendrick_Leusen.cif]

#################################################################################
# Avant-garde Materials Simulation           
# XXV NEUMANN/KENDRICK/LEUSEN, RANK 1, ENERGY -151.94836077255471 kcal/mol/atom
#################################################################################

data_rank_000001
_symmetry_cell_setting triclinic
_symmetry_space_group_name_H-M 'P -1'
_symmetry_Int_Tables_number 2
loop_
_symmetry_equiv_pos_site_id
_symmetry_equiv_pos_as_xyz
1 x,y,z
2 -x,-y,-z
_cell_length_a 8.2218227417
_cell_length_b 11.3615661361
_cell_length_c 12.7083324846
_cell_angle_alpha 106.4292619622
_cell_angle_beta 94.6658303817
_cell_angle_gamma 107.3879381882
loop_
_atom_site_label
_atom_site_type_symbol
_atom_site_fract_x
_atom_site_fract_y
_atom_site_fract_z
_atom_site_fftype
_atom_site_charge
_atom_site_hybridization
C0_0 C 0.8332964467 0.8348505769 0.2640258120 C3 0.4236677600 2
C1_0 C 0.9121441807 0.8223367018 0.1692066477 C3 -0.0485634000 2
C2_0 C 0.8724883637 0.9585122831 0.3432091421 C3 -0.2643770000 2
N0_0 N 0.7171988602 0.7235971161 0.2827713792 N -0.2871434600 3
C3_0 C 1.0235387266 0.9339298779 0.1534269420 C3 -0.2536832000 2
C6_0 C 0.8863856689 0.6897208222 0.0882201008 C4 -0.2096900000 3
C4_0 C 0.9854398957 1.0672307230 0.3266252706 C3 -0.1845126000 2
H0_0 H 0.8117283548 0.9683760429 0.4168847799 H 0.1153420000 0
C7_0 C 0.6588025970 0.6099284258 0.1850486504 C4 -0.5029806000 3
C8_0 C 0.7924023525 0.6901257945 0.3747660528 C4 -0.2096900000 3
C5_0 C 1.0632110249 1.0577699266 0.2314223577 C3 0.1571637000 2
H1_0 H 1.0843162617 0.9225711404 0.0795706693 H 0.1153420000 0
N1_0 N 0.8128865668 0.5854274505 0.1389383434 N -0.2871434600 3
H2_0 H 0.7940392696 0.6677178416 0.0116450942 H 0.1635790000 0
H3_0 H 1.0095478418 0.6825396844 0.0645819026 H 0.1635790000 0
H16_0 H 1.0123057135 1.1629371020 0.3881033403 H 0.1153420000 0
H4_0 H 0.5866063747 0.5230976742 0.2047227189 H 0.2642670000 0
H5_0 H 0.5778529365 0.6222988909 0.1190391256 H 0.2642670000 0
C9_0 C 0.9271498863 0.6279401125 0.3395860550 C3 -0.0485634000 2
H6_0 H 0.8500097260 0.7790507631 0.4466327221 H 0.1635790000 0
H7_0 H 0.6867001525 0.6239735366 0.3999828994 H 0.1635790000 0
C15_0 C 1.1873050949 1.1771259072 0.2167887639 C4 -0.2773004000 3
C11_0 C 0.9379033349 0.5820871171 0.2267653775 C3 0.4236677600 2
C10_0 C 1.0482606393 0.6188652392 0.4182171505 C3 -0.2536832000 2
H13_0 H 1.2414991266 1.1549768894 0.1404442545 H 0.0861593000 0
H14_0 H 1.2967576311 1.2255608235 0.2875540327 H 0.0861593000 0
H15_0 H 1.1240992999 1.2491430825 0.2136664042 H 0.0861593000 0
C13_0 C 1.0668091969 0.5309356613 0.1938673391 C3 -0.2643770000 2
C12_0 C 1.1808554907 0.5702613430 0.3874880096 C3 0.1571637000 2
H8_0 H 1.0421798950 0.6541456907 0.5067130663 H 0.1153420000 0
C14_0 C 1.1883435038 0.5263986985 0.2737362922 C3 -0.1845126000 2
H9_0 H 1.0727057313 0.4959674904 0.1058823617 H 0.1153420000 0
C16_0 C 1.3163268311 0.5693286275 0.4738783188 C4 -0.2773004000 3
H17_0 H 1.2899103583 0.4873573642 0.2472044395 H 0.1153420000 0
H10_0 H 1.4357213836 0.6528638541 0.4880972005 H 0.0861593000 0
H11_0 H 1.3503421720 0.4803238538 0.4462508880 H 0.0861593000 0
H12_0 H 1.2723813136 0.5760991765 0.5539656920 H 0.0861593000 0
C0_1 C 0.4645668774 0.8474139806 0.1088193089 C3 0.0287288000 2
C1_1 C 0.3880910034 0.8558067113 0.2037112260 C3 0.0069987000 2
C2_1 C 0.5886021862 0.9580365106 0.1007161995 C3 0.0069987000 2
C6_1 C 0.4162569311 0.7195784523 0.0142866853 C3 0.3553477000 2
C3_1 C 0.4357953639 0.9756640540 0.2881705410 C3 -0.0371152000 2
H0_1 H 0.2932374819 0.7701903606 0.2119506866 H 0.1153420000 0
C4_1 C 0.6321849034 1.0756350285 0.1869582392 C3 -0.0371152000 2
H1_1 H 0.6510431691 0.9507758491 0.0280746904 H 0.1153420000 0
O0_1 O 0.5020448872 0.7119396711 -0.0627714656 O1 -0.3995510000 2
O1_1 O 0.2874228264 0.6267040601 0.0235549134 O2 -0.4166077000 3
C5_1 C 0.5578393140 1.0872691811 0.2821863889 C3 0.0489222000 2
N0_1 N 0.3537958200 0.9858131940 0.3875272899 N 0.5566670000 2
N1_1 N 0.7652440406 1.1914921183 0.1801225255 N 0.5566670000 2
H3_1 H 0.2356972056 0.5137463890 -0.0681653983 H 0.3516650000 0
H2_1 H 0.5950028029 1.1792993850 0.3494074206 H 0.1153420000 0
O2_1 O 0.2461681780 0.8859175633 0.3930195528 O1 -0.3419080000 2
O3_1 O 0.3973285030 1.0946559469 0.4606403784 O1 -0.3419080000 2
O4_1 O 0.8232471139 1.1830315232 0.0920530038 O1 -0.3419080000 2
O5_1 O 0.8138848767 1.2909050940 0.2632176429 O1 -0.3419080000 2
#END
#################################################################################
# Avant-garde Materials Simulation           
# XXV NEUMANN/KENDRICK/LEUSEN, RANK 2, ENERGY -151.94286936704989 kcal/mol/atom
#################################################################################

data_rank_000002
_symmetry_cell_setting monoclinic
_symmetry_space_group_name_H-M 'P 2_1/c'
_symmetry_Int_Tables_number 14
loop_
_symmetry_equiv_pos_site_id
_symmetry_equiv_pos_as_xyz
1 x,y,z
2 -x,y+1/2,-z+1/2
3 -x,-y,-z
4 x,-y+1/2,z+1/2
_cell_length_a 13.2593479245
_cell_length_b 8.1355506264
_cell_length_c 21.4253182090
_cell_angle_alpha 90.0000000000
_cell_angle_beta 69.4436646560
_cell_angle_gamma 90.0000000000
loop_
_atom_site_label
_atom_site_type_symbol
_atom_site_fract_x
_atom_site_fract_y
_atom_site_fract_z
_atom_site_fftype
_atom_site_charge
_atom_site_hybridization
C0_0 C -1.2819938801 0.3424688268 0.7114238834 C3 0.4236677600 2
C1_0 C -1.1732230990 0.3866093679 0.6905126799 C3 -0.0485634000 2
C2_0 C -1.3157201448 0.1845122449 0.7343735965 C3 -0.2643770000 2
N0_0 N -1.3649040408 0.4614477343 0.7103793588 N -0.2871434600 3
C3_0 C -1.0995340864 0.2673796741 0.6942263084 C3 -0.2536832000 2
C6_0 C -1.1368534682 0.5565016360 0.6629560772 C4 -0.2096900000 3
C4_0 C -1.2407545960 0.0679585430 0.7367870675 C3 -0.1845126000 2
H0_0 H -1.4006472975 0.1527462717 0.7496801357 H 0.1153420000 0
C7_0 C -1.3205842220 0.6342193238 0.7023907131 C4 -0.5029806000 3
C8_0 C -1.4061316742 0.4322499396 0.6545144629 C4 -0.2096900000 3
C5_0 C -1.1310507882 0.1079455174 0.7168954340 C3 0.1571637000 2
H1_0 H -1.0141355412 0.2991612204 0.6773869848 H 0.1153420000 0
N1_0 N -1.2221032349 0.6408005065 0.6458615881 N -0.2871434600 3
H2_0 H -1.1169452341 0.6320802947 0.6996752709 H 0.1635790000 0
H3_0 H -1.0642446617 0.5492099565 0.6181509040 H 0.1635790000 0
H16_0 H -1.2676738832 -0.0552320529 0.7551349997 H 0.1153420000 0
H4_0 H -1.3816746439 0.7167573702 0.6959767112 H 0.2642670000 0
H5_0 H -1.3054459719 0.6658305855 0.7480693584 H 0.2642670000 0
C9_0 C -1.3228926116 0.4812359858 0.5886509996 C3 -0.0485634000 2
H6_0 H -1.4273828554 0.3017429487 0.6549729595 H 0.1635790000 0
H7_0 H -1.4811635526 0.5033200408 0.6659792333 H 0.1635790000 0
C15_0 C -1.0500108696 -0.0193801766 0.7185476956 C4 -0.2773004000 3
C11_0 C -1.2338439975 0.5780411445 0.5863725827 C3 0.4236677600 2
C10_0 C -1.3306161837 0.4218395937 0.5290595300 C3 -0.2536832000 2
H13_0 H -0.9767576761 0.0365619920 0.7219266069 H 0.0861593000 0
H14_0 H -1.0259852707 -0.0945039597 0.6729252302 H 0.0861593000 0
H15_0 H -1.0841739456 -0.1029722559 0.7609835966 H 0.0861593000 0
C13_0 C -1.1529505589 0.6095734393 0.5247116992 C3 -0.2643770000 2
C12_0 C -1.2504878335 0.4517698973 0.4672700992 C3 0.1571637000 2
H8_0 H -1.3999325126 0.3459508116 0.5315562013 H 0.1153420000 0
C14_0 C -1.1614964741 0.5467983056 0.4665745982 C3 -0.1845126000 2
H9_0 H -1.0838153994 0.6843286890 0.5230911477 H 0.1153420000 0
C16_0 C -1.2569393685 0.3828519795 0.4037299331 C4 -0.2773004000 3
H17_0 H -1.0978644337 0.5732699725 0.4190618008 H 0.1153420000 0
H10_0 H -1.1814945780 0.3203786712 0.3744498775 H 0.0861593000 0
H11_0 H -1.2691328118 0.4800559118 0.3714470022 H 0.0861593000 0
H12_0 H -1.3230544095 0.2948637540 0.4123068865 H 0.0861593000 0
H3_1 H -1.4363396551 0.4540127002 0.7597560920 H 0.3516650000 0
O1_1 O -1.5311895374 0.4561405445 0.8169668295 O2 -0.4166077000 3
C6_1 C -1.5135944368 0.4229226133 0.8714366839 C3 0.3553477000 2
C0_1 C -1.6113238815 0.4364644942 0.9348370700 C3 0.0287288000 2
O0_1 O -1.4255670217 0.3831647660 0.8758361294 O1 -0.3995510000 2
C1_1 C -1.6055059146 0.3717247676 0.9938870452 C3 0.0069987000 2
C2_1 C -1.7052599182 0.5157578221 0.9355621051 C3 0.0069987000 2
C3_1 C -1.6937889899 0.3867652739 1.0526874366 C3 -0.0371152000 2
H0_1 H -1.5323931292 0.3098898774 0.9931340974 H 0.1153420000 0
C4_1 C -1.7902713531 0.5333523702 0.9960493062 C3 -0.0371152000 2
H1_1 H -1.7120830203 0.5635302253 0.8897689947 H 0.1153420000 0
C5_1 C -1.7872959901 0.4688342097 1.0554145735 C3 0.0489222000 2
N0_1 N -1.6892592321 0.3123005139 1.1139890802 N 0.5566670000 2
N1_1 N -1.8871248652 0.6240236823 0.9974944208 N 0.5566670000 2
H2_1 H -1.8550278794 0.4817575995 1.1017831514 H 0.1153420000 0
O2_1 O -1.7712817207 0.3205986201 1.1650760889 O1 -0.3419080000 2
O3_1 O -1.6049683412 0.2424520407 1.1118368466 O1 -0.3419080000 2
O4_1 O -1.8871625585 0.6873507550 0.9450234240 O1 -0.3419080000 2
O5_1 O -1.9635619721 0.6320361342 1.0516182182 O1 -0.3419080000 2
#END
#################################################################################
# Avant-garde Materials Simulation           
# XXV NEUMANN/KENDRICK/LEUSEN, RANK 3, ENERGY -151.93961199571328 kcal/mol/atom
#################################################################################

data_rank_000003
_symmetry_cell_setting triclinic
_symmetry_space_group_name_H-M 'P -1'
_symmetry_Int_Tables_number 2
loop_
_symmetry_equiv_pos_site_id
_symmetry_equiv_pos_as_xyz
1 x,y,z
2 -x,-y,-z
_cell_length_a 8.2660887333
_cell_length_b 11.3712183362
_cell_length_c 12.6827782294
_cell_angle_alpha 106.4277502049
_cell_angle_beta 95.0259735778
_cell_angle_gamma 107.1633312234
loop_
_atom_site_label
_atom_site_type_symbol
_atom_site_fract_x
_atom_site_fract_y
_atom_site_fract_z
_atom_site_fftype
_atom_site_charge
_atom_site_hybridization
C0_0 C 0.8354360354 0.8363256981 0.2639681142 C3 0.4236677600 2
C1_0 C 0.9093712560 0.8215681533 0.1672424430 C3 -0.0485634000 2
C2_0 C 0.8781018639 0.9607727354 0.3428441161 C3 -0.2643770000 2
N0_0 N 0.7202560108 0.7270559040 0.2844526291 N -0.2871434600 3
C3_0 C 1.0192083735 0.9316864104 0.1496237994 C3 -0.2536832000 2
C6_0 C 0.8806073995 0.6873104799 0.0872900189 C4 -0.2096900000 3
C4_0 C 0.9894305843 1.0679749576 0.3242795819 C3 -0.1845126000 2
H0_0 H 0.8208666841 0.9723565618 0.4177870734 H 0.1153420000 0
C7_0 C 0.6612036966 0.6115019318 0.1864430815 C4 -0.5029806000 3
C8_0 C 0.7973523584 0.6938190367 0.3763829363 C4 -0.2096900000 3
C5_0 C 1.0624248579 1.0561878376 0.2273517937 C3 0.1571637000 2
H1_0 H 1.0763870250 0.9186330903 0.0744473877 H 0.1153420000 0
N1_0 N 0.8094985140 0.5850066968 0.1388780897 N -0.2871434600 3
H2_0 H 0.7887022609 0.6658443873 0.0102878988 H 0.1635790000 0
H3_0 H 1.0022671676 0.6798763513 0.0626718601 H 0.1635790000 0
H16_0 H 1.0190476323 1.1642917853 0.3854774958 H 0.1153420000 0
H4_0 H 0.5892830729 0.5272374006 0.2091153887 H 0.2642670000 0
H5_0 H 0.5772452297 0.6233538807 0.1213188146 H 0.2642670000 0
C9_0 C 0.9283057096 0.6287882356 0.3394737851 C3 -0.0485634000 2
H6_0 H 0.8585538551 0.7831854223 0.4475381900 H 0.1635790000 0
H7_0 H 0.6930659961 0.6301421659 0.4037818420 H 0.1635790000 0
C15_0 C 1.1857669881 1.1736378258 0.2107533148 C4 -0.2773004000 3
C11_0 C 0.9353677150 0.5827194971 0.2255335960 C3 0.4236677600 2
C10_0 C 1.0496798335 0.6188884128 0.4177060298 C3 -0.2536832000 2
H13_0 H 1.2372515544 1.1490109219 0.1337522474 H 0.0861593000 0
H14_0 H 1.2963636052 1.2224143169 0.2809027744 H 0.0861593000 0
H15_0 H 1.1239665167 1.2461816830 0.2069856496 H 0.0861593000 0
C13_0 C 1.0639515673 0.5316131042 0.1925389526 C3 -0.2643770000 2
C12_0 C 1.1808512413 0.5699126083 0.3861750090 C3 0.1571637000 2
H8_0 H 1.0450180882 0.6539661781 0.5066319001 H 0.1153420000 0
C14_0 C 1.1864417498 0.5267711677 0.2718307188 C3 -0.1845126000 2
H9_0 H 1.0670260552 0.4952097005 0.1039787308 H 0.1153420000 0
C16_0 C 1.3164667338 0.5675342192 0.4719792711 C4 -0.2773004000 3
H17_0 H 1.2869194386 0.4874560230 0.2445452516 H 0.1153420000 0
H10_0 H 1.4358323746 0.6502603092 0.4863934980 H 0.0861593000 0
H11_0 H 1.3492644678 0.4781882484 0.4434278414 H 0.0861593000 0
H12_0 H 1.2740215458 0.5738890380 0.5524031572 H 0.0861593000 0
C0_1 C 0.4668525719 0.8500494510 0.1094084609 C3 0.0287288000 2
C1_1 C 0.3895386642 0.8569524352 0.2037202289 C3 0.0069987000 2
C2_1 C 0.5907899767 0.9606752993 0.1026767606 C3 0.0069987000 2
C6_1 C 0.4204395254 0.7256954065 0.0130975429 C3 0.3553477000 2
C3_1 C 0.4370988836 0.9761033241 0.2891774523 C3 -0.0371152000 2
H0_1 H 0.2943006281 0.7716989122 0.2112400094 H 0.1153420000 0
C4_1 C 0.6342948656 1.0771695825 0.1900833121 C3 -0.0371152000 2
H1_1 H 0.6530864277 0.9546140410 0.0302457411 H 0.1153420000 0
O0_1 O 0.4989619284 0.7169506718 -0.0658318380 O1 -0.3995510000 2
O1_1 O 0.2919050438 0.6304083721 0.0233657932 O2 -0.4166077000 3
C5_1 C 0.5595978793 1.0876413688 0.2849345968 C3 0.0489222000 2
N0_1 N 0.3541631034 0.9854119093 0.3880004671 N 0.5566670000 2
N1_1 N 0.7661606307 1.1931907881 0.1840642022 N 0.5566670000 2
H3_1 H 0.2547190737 0.5422226231 -0.0496719551 H 0.3516650000 0
H2_1 H 0.5965235174 1.1789327373 0.3532052507 H 0.1153420000 0
O2_1 O 0.2475851009 0.8851818797 0.3923074635 O1 -0.3419080000 2
O3_1 O 0.3963965155 1.0939168202 0.4614221032 O1 -0.3419080000 2
O4_1 O 0.8213151002 1.1857390420 0.0951728130 O1 -0.3419080000 2
O5_1 O 0.8153530068 1.2916853705 0.2680036773 O1 -0.3419080000 2
#END
################################################################################
# Avant-garde Materials Simulation           
# XXV NEUMANN/KENDRICK/LEUSEN, RANK 4, ENERGY -151.9366712143526 kcal/mol/atom
################################################################################

data_rank_000004
_symmetry_cell_setting triclinic
_symmetry_space_group_name_H-M 'P -1'
_symmetry_Int_Tables_number 2
loop_
_symmetry_equiv_pos_site_id
_symmetry_equiv_pos_as_xyz
1 x,y,z
2 -x,-y,-z
_cell_length_a 7.7133962509
_cell_length_b 11.0086941183
_cell_length_c 13.4925285962
_cell_angle_alpha 104.7114966444
_cell_angle_beta 87.9497088101
_cell_angle_gamma 81.1365001608
loop_
_atom_site_label
_atom_site_type_symbol
_atom_site_fract_x
_atom_site_fract_y
_atom_site_fract_z
_atom_site_fftype
_atom_site_charge
_atom_site_hybridization
C0_0 C 0.7491734315 0.0069002789 0.2171513925 C3 0.4236677600 2
C1_0 C 0.6709761493 0.0068984269 0.3128807697 C3 -0.0485634000 2
C2_0 C 0.7211320985 0.1189985694 0.1843613609 C3 -0.2643770000 2
N0_0 N 0.8543621860 -0.1056383984 0.1527920495 N -0.2871434600 3
C3_0 C 0.5713333609 0.1194422730 0.3745552935 C3 -0.2536832000 2
C6_0 C 0.6872434744 -0.1132932083 0.3483219410 C4 -0.2096900000 3
C4_0 C 0.6207200366 0.2296280037 0.2465694447 C3 -0.1845126000 2
H0_0 H 0.7804924530 0.1179169710 0.1094114927 H 0.1153420000 0
C7_0 C 0.9164206418 -0.1966565422 0.2088020403 C4 -0.5029806000 3
C8_0 C 0.7641461732 -0.1681094518 0.0640986534 C4 -0.2096900000 3
C5_0 C 0.5447699495 0.2322272983 0.3435315558 C3 0.1571637000 2
H1_0 H 0.5096864828 0.1184555767 0.4485296295 H 0.1153420000 0
N1_0 N 0.7620282869 -0.2281492866 0.2635740050 N -0.2871434600 3
H2_0 H 0.7752663940 -0.1102518196 0.4110915317 H 0.1635790000 0
H3_0 H 0.5575602750 -0.1273899562 0.3751594914 H 0.1635790000 0
H16_0 H 0.6017133290 0.3164824142 0.2204020705 H 0.1153420000 0
H4_0 H 0.9846992845 -0.2860211546 0.1570955038 H 0.2642670000 0
H5_0 H 1.0037557612 -0.1592313502 0.2671103990 H 0.2642670000 0
C9_0 C 0.6311076642 -0.2416835463 0.0956138288 C3 -0.0485634000 2
H6_0 H 0.6996448263 -0.0957868282 0.0285670619 H 0.1635790000 0
H7_0 H 0.8643597368 -0.2329096650 0.0065431852 H 0.1635790000 0
C15_0 C 0.4420993995 0.3525193870 0.4129689151 C4 -0.2773004000 3
C11_0 C 0.6318885932 -0.2700025405 0.1909676793 C3 0.4236677600 2
C10_0 C 0.5026476978 -0.2825228105 0.0306490938 C3 -0.2536832000 2
H13_0 H 0.5272407862 0.4000109529 0.4685471762 H 0.0861593000 0
H14_0 H 0.3331487092 0.3335394509 0.4584251774 H 0.0861593000 0
H15_0 H 0.3887169793 0.4200080838 0.3698416097 H 0.0861593000 0
C13_0 C 0.5086643836 -0.3366755001 0.2207300851 C3 -0.2643770000 2
C12_0 C 0.3763297276 -0.3488844617 0.0586163608 C3 0.1571637000 2
H8_0 H 0.5002186963 -0.2593971870 -0.0434659924 H 0.1153420000 0
C14_0 C 0.3815162724 -0.3758649238 0.1547972480 C3 -0.1845126000 2
H9_0 H 0.5110112352 -0.3569937482 0.2957059375 H 0.1153420000 0
C16_0 C 0.2380497052 -0.3894858643 -0.0124974508 C4 -0.2773004000 3
H17_0 H 0.2838091963 -0.4271740160 0.1781776449 H 0.1153420000 0
H10_0 H 0.1587293659 -0.3070258052 -0.0306851888 H 0.0861593000 0
H11_0 H 0.1490117612 -0.4397816834 0.0208798129 H 0.0861593000 0
H12_0 H 0.2974269962 -0.4539236990 -0.0859888447 H 0.0861593000 0
C3_1 C 1.1383527958 0.1574674036 0.2831984012 C3 -0.0371152000 2
C1_1 C 1.1103607879 0.2702047459 0.2527538464 C3 0.0069987000 2
C5_1 C 1.0624942087 0.1469625956 0.3751214539 C3 0.0489222000 2
N0_1 N 1.2501501662 0.0430740274 0.2160162316 N 0.5566670000 2
C0_1 C 1.0027726585 0.3775581555 0.3165336906 C3 0.0287288000 2
H0_1 H 1.1701988166 0.2759821311 0.1802030030 H 0.1153420000 0
C4_1 C 0.9560030829 0.2553389122 0.4366790582 C3 -0.0371152000 2
H2_1 H 1.0844852038 0.0576253978 0.3969204556 H 0.1153420000 0
O2_1 O 1.3184697893 0.0527047261 0.1343900587 O1 -0.3419080000 2
O3_1 O 1.2691609198 -0.0555485044 0.2455915989 O1 -0.3419080000 2
C2_1 C 0.9253163849 0.3702027183 0.4094093748 C3 0.0069987000 2
C6_1 C 0.9654720206 0.4994413783 0.2824130769 C3 0.3553477000 2
N1_1 N 0.8688064729 0.2466805091 0.5325338559 N 0.5566670000 2
H1_1 H 0.8410221638 0.4532080411 0.4589971315 H 0.1153420000 0
O0_1 O 1.0254166189 0.4991023127 0.1951039558 O1 -0.3995510000 2
O1_1 O 0.8694356409 0.5943897284 0.3484291290 O2 -0.4166077000 3
O4_1 O 0.7579361217 0.3383641601 0.5805260826 O1 -0.3419080000 2
O5_1 O 0.9101713633 0.1468594078 0.5596787711 O1 -0.3419080000 2
H3_1 H 0.8133594581 0.6907623591 0.3000933472 H 0.3516650000 0
#END
#################################################################################
# Avant-garde Materials Simulation           
# XXV NEUMANN/KENDRICK/LEUSEN, RANK 5, ENERGY -151.93619503696954 kcal/mol/atom
#################################################################################

data_rank_000005
_symmetry_cell_setting orthorhombic
_symmetry_space_group_name_H-M 'P b c a'
_symmetry_Int_Tables_number 61
loop_
_symmetry_equiv_pos_site_id
_symmetry_equiv_pos_as_xyz
1 x,y,z
2 -x+1/2,-y,z+1/2
3 -x,y+1/2,-z+1/2
4 x+1/2,-y+1/2,-z
5 -x,-y,-z
6 x+1/2,y,-z+1/2
7 x,-y+1/2,z+1/2
8 -x+1/2,y+1/2,z
_cell_length_a 20.3959092504
_cell_length_b 7.5734550544
_cell_length_c 28.4252884127
_cell_angle_alpha 90.0000000000
_cell_angle_beta 90.0000000000
_cell_angle_gamma 90.0000000000
loop_
_atom_site_label
_atom_site_type_symbol
_atom_site_fract_x
_atom_site_fract_y
_atom_site_fract_z
_atom_site_fftype
_atom_site_charge
_atom_site_hybridization
C0_0 C -0.1529202386 0.8579933872 0.4320466272 C3 0.4236677600 2
C1_0 C -0.2170213974 0.8885004605 0.4474649899 C3 -0.0485634000 2
C2_0 C -0.1399945099 0.8010853748 0.3863180904 C3 -0.2643770000 2
N0_0 N -0.0968271742 0.8899226403 0.4633937675 N -0.2871434600 3
C3_0 C -0.2683513780 0.8604371500 0.4155535430 C3 -0.2536832000 2
C6_0 C -0.2301362467 0.9587824327 0.4963613284 C4 -0.2096900000 3
C4_0 C -0.1917496761 0.7740095139 0.3553916794 C3 -0.1845126000 2
H0_0 H -0.0895323739 0.7826713057 0.3746007078 H 0.1153420000 0
C7_0 C -0.1156488912 1.0163222227 0.5022148492 C4 -0.5029806000 3
C8_0 C -0.0701234870 0.7256460767 0.4856777567 C4 -0.2096900000 3
C5_0 C -0.2569193073 0.8036727865 0.3694588686 C3 0.1571637000 2
H1_0 H -0.3188330891 0.8841972210 0.4268444207 H 0.1153420000 0
N1_0 N -0.1718182724 0.9497886722 0.5267835282 N -0.2871434600 3
H2_0 H -0.2458154146 1.0973636770 0.4939080578 H 0.1635790000 0
H3_0 H -0.2705241525 0.8877325915 0.5134876672 H 0.1635790000 0
H16_0 H -0.1815567979 0.7309417766 0.3195651563 H 0.1153420000 0
H4_0 H -0.0734470553 1.0257580169 0.5260619829 H 0.2642670000 0
H5_0 H -0.1255288695 1.1442896456 0.4856372146 H 0.2642670000 0
C9_0 C -0.1108369055 0.6681711285 0.5271978239 C3 -0.0485634000 2
H6_0 H -0.0676300220 0.6216111555 0.4587550783 H 0.1635790000 0
H7_0 H -0.0198034861 0.7564083371 0.4972176236 H 0.1635790000 0
C15_0 C -0.3125199277 0.7762830532 0.3355134482 C4 -0.2773004000 3
C11_0 C -0.1595903586 0.7783735923 0.5460932098 C3 0.4236677600 2
C10_0 C -0.0993861313 0.5035668137 0.5479658192 C3 -0.2536832000 2
H13_0 H -0.3596349883 0.8104794614 0.3516479405 H 0.0861593000 0
H14_0 H -0.3148803794 0.6378112600 0.3240104694 H 0.0861593000 0
H15_0 H -0.3058322739 0.8565252346 0.3036201781 H 0.0861593000 0
C13_0 C -0.1962923914 0.7204540306 0.5846765919 C3 -0.2643770000 2
C12_0 C -0.1351134499 0.4450988664 0.5869951212 C3 0.1571637000 2
H8_0 H -0.0612959960 0.4190101173 0.5331409202 H 0.1153420000 0
C14_0 C -0.1840809124 0.5568526259 0.6049109440 C3 -0.1845126000 2
H9_0 H -0.2334448206 0.8080358733 0.5991447598 H 0.1153420000 0
C16_0 C -0.1225973404 0.2675836943 0.6086734499 C4 -0.2773004000 3
H17_0 H -0.2121562395 0.5170734409 0.6358735326 H 0.1153420000 0
H10_0 H -0.1369904016 0.2652085486 0.6458561578 H 0.0861593000 0
H11_0 H -0.0708495187 0.2287724637 0.6058427204 H 0.0861593000 0
H12_0 H -0.1515387517 0.1642329570 0.5909024994 H 0.0861593000 0
H3_1 H -0.0561059125 0.9564000571 0.4426047349 H 0.3516650000 0
O1_1 O -0.0049290739 1.0366668048 0.4164169978 O2 -0.4166077000 3
C6_1 C -0.0179512374 1.1980117783 0.4047166480 C3 0.3553477000 2
C0_1 C 0.0195833772 1.2657171871 0.3623771539 C3 0.0287288000 2
O0_1 O -0.0571534091 1.2991601068 0.4253495379 O1 -0.3995510000 2
C1_1 C 0.0714900370 1.1681096072 0.3436647368 C3 0.0069987000 2
C2_1 C 0.0042305898 1.4300314456 0.3429995845 C3 0.0069987000 2
C3_1 C 0.1082053423 1.2385844731 0.3068096542 C3 -0.0371152000 2
H0_1 H 0.0840559720 1.0406306074 0.3586039897 H 0.1153420000 0
C4_1 C 0.0410932095 1.4938303641 0.3053823299 C3 -0.0371152000 2
H1_1 H -0.0358350820 1.5071880502 0.3576618231 H 0.1153420000 0
C5_1 C 0.0939511659 1.4013476533 0.2866021487 C3 0.0489222000 2
N0_1 N 0.1668641687 1.1422868652 0.2906146813 N 0.5566670000 2
N1_1 N 0.0254719257 1.6687651234 0.2857255264 N 0.5566670000 2
H2_1 H 0.1232095975 1.4552269765 0.2580676914 H 0.1153420000 0
O2_1 O 0.1988108507 1.2062576644 0.2576556690 O1 -0.3419080000 2
O3_1 O 0.1818300963 1.0045385505 0.3117230040 O1 -0.3419080000 2
O4_1 O 0.0609843651 1.7269407510 0.2538803227 O1 -0.3419080000 2
O5_1 O -0.0222258536 1.7493299862 0.3025135463 O1 -0.3419080000 2
#END
#################################################################################
# Avant-garde Materials Simulation           
# XXV NEUMANN/KENDRICK/LEUSEN, RANK 6, ENERGY -151.93547310078483 kcal/mol/atom
#################################################################################

data_rank_000006
_symmetry_cell_setting monoclinic
_symmetry_space_group_name_H-M 'P 2_1/c'
_symmetry_Int_Tables_number 14
loop_
_symmetry_equiv_pos_site_id
_symmetry_equiv_pos_as_xyz
1 x,y,z
2 -x,y+1/2,-z+1/2
3 -x,-y,-z
4 x,-y+1/2,z+1/2
_cell_length_a 10.4440919305
_cell_length_b 27.2689664939
_cell_length_c 8.0316259945
_cell_angle_alpha 90.0000000000
_cell_angle_beta 70.0689655340
_cell_angle_gamma 90.0000000000
loop_
_atom_site_label
_atom_site_type_symbol
_atom_site_fract_x
_atom_site_fract_y
_atom_site_fract_z
_atom_site_fftype
_atom_site_charge
_atom_site_hybridization
C0_0 C -0.3870803645 0.6716964493 -0.5272569868 C3 0.4236677600 2
C1_0 C -0.4591752941 0.6430909759 -0.3789388214 C3 -0.0485634000 2
C2_0 C -0.2633572197 0.6932843269 -0.5347971487 C3 -0.2643770000 2
N0_0 N -0.4375952610 0.6791873121 -0.6698010977 N -0.2871434600 3
C3_0 C -0.4044713094 0.6362228203 -0.2435817705 C3 -0.2536832000 2
C6_0 C -0.5954044046 0.6210233539 -0.3638195078 C4 -0.2096900000 3
C4_0 C -0.2116289024 0.6865075517 -0.3981177608 C3 -0.1845126000 2
H0_0 H -0.2077655946 0.7149550780 -0.6512882483 H 0.1153420000 0
C7_0 C -0.5407912255 0.6434978862 -0.6685744963 C4 -0.5029806000 3
C8_0 C -0.4936759917 0.7285782079 -0.6723433497 C4 -0.2096900000 3
C5_0 C -0.2814655234 0.6578031398 -0.2492576512 C3 0.1571637000 2
H1_0 H -0.4602452535 0.6133873036 -0.1301168316 H 0.1153420000 0
N1_0 N -0.6521522300 0.6431384057 -0.4933286282 N -0.2871434600 3
H2_0 H -0.5868253923 0.5812371000 -0.3886085383 H 0.1635790000 0
H3_0 H -0.6703446181 0.6254136339 -0.2305905450 H 0.1635790000 0
H16_0 H -0.1143182625 0.7031652543 -0.4072120652 H 0.1153420000 0
H4_0 H -0.5838655475 0.6531443462 -0.7712278271 H 0.2642670000 0
H5_0 H -0.4974194549 0.6065172634 -0.6940169128 H 0.2642670000 0
C9_0 C -0.6341349514 0.7337636651 -0.5345965760 C3 -0.0485634000 2
H6_0 H -0.4237354105 0.7559545125 -0.6512037878 H 0.1635790000 0
H7_0 H -0.4980485135 0.7355679385 -0.8053547208 H 0.1635790000 0
C15_0 C -0.2278616147 0.6516354962 -0.0988271726 C4 -0.2773004000 3
C11_0 C -0.7059833214 0.6924894446 -0.4468604902 C3 0.4236677600 2
C10_0 C -0.6953071554 0.7799077559 -0.4924326175 C3 -0.2536832000 2
H13_0 H -0.1161748588 0.6528468417 -0.1451160459 H 0.0861593000 0
H14_0 H -0.2601045150 0.6168213527 -0.0286629782 H 0.0861593000 0
H15_0 H -0.2656257938 0.6807292629 0.0011021026 H 0.0861593000 0
C13_0 C -0.8340647622 0.6981778074 -0.3161871386 C3 -0.2643770000 2
C12_0 C -0.8249738136 0.7862835027 -0.3669387132 C3 0.1571637000 2
H8_0 H -0.6388753917 0.8118250109 -0.5618994385 H 0.1153420000 0
C14_0 C -0.8926865120 0.7444171043 -0.2773734873 C3 -0.1845126000 2
H9_0 H -0.8866713858 0.6659159171 -0.2447963799 H 0.1153420000 0
C16_0 C -0.8901615950 0.8361205194 -0.3299807605 C4 -0.2773004000 3
H17_0 H -0.9927132453 0.7480423782 -0.1750836954 H 0.1153420000 0
H10_0 H -0.9862823916 0.8370964380 -0.3577901682 H 0.0861593000 0
H11_0 H -0.8237757392 0.8646359264 -0.4116603636 H 0.0861593000 0
H12_0 H -0.9140470950 0.8464124753 -0.1904050524 H 0.0861593000 0
N1_1 N -0.2723155797 0.5474673773 -0.6533817197 N 0.5566670000 2
C4_1 C -0.2260760985 0.5387405469 -0.5020305609 C3 -0.0371152000 2
O4_1 O -0.3904095068 0.5349741950 -0.6365072747 O1 -0.3419080000 2
O5_1 O -0.1915292580 0.5669233292 -0.7873601808 O1 -0.3419080000 2
C2_1 C -0.1025552051 0.5588364879 -0.5058616399 C3 0.0069987000 2
C5_1 C -0.3076674892 0.5108752194 -0.3606525782 C3 0.0489222000 2
C0_1 C -0.0598703982 0.5517547259 -0.3605775348 C3 0.0287288000 2
H1_1 H -0.0413882655 0.5799854454 -0.6199332640 H 0.1153420000 0
C3_1 C -0.2599606034 0.5034214861 -0.2206346374 C3 -0.0371152000 2
H2_1 H -0.4038982438 0.4953944363 -0.3594340136 H 0.1153420000 0
C1_1 C -0.1391297024 0.5239139484 -0.2159379397 C3 0.0069987000 2
C6_1 C 0.0702992778 0.5741591785 -0.3555065478 C3 0.3553477000 2
N0_1 N -0.3393708629 0.4714237127 -0.0739731828 N 0.5566670000 2
H0_1 H -0.1062668721 0.5183432860 -0.1024026066 H 0.1153420000 0
O0_1 O 0.0965176023 0.5756996771 -0.2169796744 O1 -0.3995510000 2
O1_1 O 0.1485303573 0.5916824877 -0.5103833976 O2 -0.4166077000 3
O2_1 O -0.2992639357 0.4663338015 0.0530278152 O1 -0.3419080000 2
O3_1 O -0.4414935889 0.4508260270 -0.0882445183 O1 -0.3419080000 2
H3_1 H 0.2367706276 0.6127810693 -0.4986962796 H 0.3516650000 0
#END
#################################################################################
# Avant-garde Materials Simulation           
# XXV NEUMANN/KENDRICK/LEUSEN, RANK 7, ENERGY -151.93156288673291 kcal/mol/atom
#################################################################################

data_rank_000007
_symmetry_cell_setting monoclinic
_symmetry_space_group_name_H-M 'P 2_1/c'
_symmetry_Int_Tables_number 14
loop_
_symmetry_equiv_pos_site_id
_symmetry_equiv_pos_as_xyz
1 x,y,z
2 -x,y+1/2,-z+1/2
3 -x,-y,-z
4 x,-y+1/2,z+1/2
_cell_length_a 13.2718142471
_cell_length_b 8.2148836733
_cell_length_c 21.2897755288
_cell_angle_alpha 90.0000000000
_cell_angle_beta 69.8377109373
_cell_angle_gamma 90.0000000000
loop_
_atom_site_label
_atom_site_type_symbol
_atom_site_fract_x
_atom_site_fract_y
_atom_site_fract_z
_atom_site_fftype
_atom_site_charge
_atom_site_hybridization
C0_0 C -1.2845217320 0.3697046717 0.7123342006 C3 0.4236677600 2
C1_0 C -1.1749374047 0.4085525239 0.6909410932 C3 -0.0485634000 2
C2_0 C -1.3189883722 0.2134328107 0.7357064618 C3 -0.2643770000 2
N0_0 N -1.3651720113 0.4889219996 0.7112942617 N -0.2871434600 3
C3_0 C -1.1027893900 0.2885398390 0.6952438811 C3 -0.2536832000 2
C6_0 C -1.1358958397 0.5738924519 0.6606442326 C4 -0.2096900000 3
C4_0 C -1.2456823091 0.0952215601 0.7380417333 C3 -0.1845126000 2
H0_0 H -1.4042668695 0.1850309485 0.7520593177 H 0.1153420000 0
C7_0 C -1.3179423770 0.6552083302 0.7000779580 C4 -0.5029806000 3
C8_0 C -1.4087508466 0.4576726184 0.6566364719 C4 -0.2096900000 3
C5_0 C -1.1357621558 0.1313178772 0.7181534098 C3 0.1571637000 2
H1_0 H -1.0172411977 0.3175232939 0.6782069240 H 0.1153420000 0
N1_0 N -1.2200657544 0.6573896026 0.6421527465 N -0.2871434600 3
H2_0 H -1.1140696771 0.6518485376 0.6960477312 H 0.1635790000 0
H3_0 H -1.0641069846 0.5609683270 0.6158198775 H 0.1635790000 0
H16_0 H -1.2739912519 -0.0261688036 0.7566044634 H 0.1153420000 0
H4_0 H -1.3776119099 0.7388578318 0.6930492147 H 0.2642670000 0
H5_0 H -1.2994594869 0.6922502425 0.7444238022 H 0.2642670000 0
C9_0 C -1.3264914269 0.4966676088 0.5889150868 C3 -0.0485634000 2
H6_0 H -1.4335371865 0.3296729241 0.6589987720 H 0.1635790000 0
H7_0 H -1.4819617088 0.5316740070 0.6668160022 H 0.1635790000 0
C15_0 C -1.0562912422 0.0024938195 0.7197798642 C4 -0.2773004000 3
C11_0 C -1.2345469136 0.5885734552 0.5842302188 C3 0.4236677600 2
C10_0 C -1.3367841068 0.4313305771 0.5306914022 C3 -0.2536832000 2
H13_0 H -0.9818175079 0.0555045270 0.7222456832 H 0.0861593000 0
H14_0 H -1.0349185499 -0.0734731707 0.6744333462 H 0.0861593000 0
H15_0 H -1.0902851424 -0.0788283930 0.7628633277 H 0.0861593000 0
C13_0 C -1.1538109453 0.6084166553 0.5216201016 C3 -0.2643770000 2
C12_0 C -1.2568124690 0.4499106443 0.4679165343 C3 0.1571637000 2
H8_0 H -1.4081208420 0.3590282531 0.5351565637 H 0.1153420000 0
C14_0 C -1.1650637527 0.5395393980 0.4648557573 C3 -0.1845126000 2
H9_0 H -1.0824109264 0.6787632160 0.5180843300 H 0.1153420000 0
C16_0 C -1.2673792698 0.3754020781 0.4060954618 C4 -0.2773004000 3
H17_0 H -1.1013556642 0.5564035964 0.4165752100 H 0.1153420000 0
H10_0 H -1.1901015380 0.3282608312 0.3724779875 H 0.0861593000 0
H11_0 H -1.2949509810 0.4650087565 0.3771430696 H 0.0861593000 0
H12_0 H -1.3258757113 0.2758539795 0.4175420253 H 0.0861593000 0
H3_1 H -1.4561093285 0.4873768658 0.7766557237 H 0.3516650000 0
O1_1 O -1.5296975296 0.4917223678 0.8201740376 O2 -0.4166077000 3
C6_1 C -1.5144316793 0.4432455731 0.8755996181 C3 0.3553477000 2
C0_1 C -1.6141060265 0.4497385074 0.9366395974 C3 0.0287288000 2
O0_1 O -1.4281168434 0.3969764981 0.8789288414 O1 -0.3995510000 2
C1_1 C -1.6108482526 0.3762590204 0.9951261981 C3 0.0069987000 2
C2_1 C -1.7070729870 0.5297954460 0.9365678772 C3 0.0069987000 2
C3_1 C -1.7008948108 0.3837258635 1.0529125262 C3 -0.0371152000 2
H0_1 H -1.5385008699 0.3137488695 0.9948554336 H 0.1153420000 0
C4_1 C -1.7943468391 0.5376706334 0.9961582078 C3 -0.0371152000 2
H1_1 H -1.7119231655 0.5858850442 0.8913893971 H 0.1153420000 0
C5_1 C -1.7940183019 0.4649506472 1.0550035267 C3 0.0489222000 2
N0_1 N -1.6980157360 0.3036175983 1.1139034438 N 0.5566670000 2
N1_1 N -1.8909015830 0.6275854358 0.9971651574 N 0.5566670000 2
H2_1 H -1.8635382758 0.4714973914 1.1006117950 H 0.1153420000 0
O2_1 O -1.7812198080 0.3052214885 1.1639711383 O1 -0.3419080000 2
O3_1 O -1.6130828106 0.2374683154 1.1123514875 O1 -0.3419080000 2
O4_1 O -1.8888578766 0.6965316634 0.9451354409 O1 -0.3419080000 2
O5_1 O -1.9687842779 0.6288535012 1.0505065884 O1 -0.3419080000 2
#END
#################################################################################
# Avant-garde Materials Simulation           
# XXV NEUMANN/KENDRICK/LEUSEN, RANK 8, ENERGY -151.92841206320458 kcal/mol/atom
#################################################################################

data_rank_000008
_symmetry_cell_setting monoclinic
_symmetry_space_group_name_H-M 'P 2_1/c'
_symmetry_Int_Tables_number 14
loop_
_symmetry_equiv_pos_site_id
_symmetry_equiv_pos_as_xyz
1 x,y,z
2 -x,y+1/2,-z+1/2
3 -x,-y,-z
4 x,-y+1/2,z+1/2
_cell_length_a 13.1215847407
_cell_length_b 8.2138877021
_cell_length_c 21.4821807988
_cell_angle_alpha 90.0000000000
_cell_angle_beta 69.9259897389
_cell_angle_gamma 90.0000000000
loop_
_atom_site_label
_atom_site_type_symbol
_atom_site_fract_x
_atom_site_fract_y
_atom_site_fract_z
_atom_site_fftype
_atom_site_charge
_atom_site_hybridization
C0_0 C -1.2826259753 0.3543579867 0.7124709891 C3 0.4236677600 2
C1_0 C -1.1715698598 0.3916073747 0.6902544760 C3 -0.0485634000 2
C2_0 C -1.3180053105 0.1985499351 0.7360084337 C3 -0.2643770000 2
N0_0 N -1.3639208740 0.4748714044 0.7122661740 N -0.2871434600 3
C3_0 C -1.0987356075 0.2701174299 0.6933735966 C3 -0.2536832000 2
C6_0 C -1.1318511332 0.5571055133 0.6605995933 C4 -0.2096900000 3
C4_0 C -1.2441291084 0.0790276111 0.7375375015 C3 -0.1845126000 2
H0_0 H -1.4044752975 0.1716735544 0.7531386214 H 0.1153420000 0
C7_0 C -1.3155375319 0.6407531369 0.7018833440 C4 -0.5029806000 3
C8_0 C -1.4093628701 0.4464068671 0.6584710981 C4 -0.2096900000 3
C5_0 C -1.1326052533 0.1131936932 0.7163072205 C3 0.1571637000 2
H1_0 H -1.0120146211 0.2977342943 0.6754667268 H 0.1153420000 0
N1_0 N -1.2175816310 0.6438570384 0.6440884239 N -0.2871434600 3
H2_0 H -1.1072077970 0.6327704321 0.6953439098 H 0.1635790000 0
H3_0 H -1.0607081973 0.5440816051 0.6153908563 H 0.1635790000 0
H16_0 H -1.2732439272 -0.0417941742 0.7564470850 H 0.1153420000 0
H4_0 H -1.3758492681 0.7259231291 0.6957670616 H 0.2642670000 0
H5_0 H -1.2957501272 0.6751928554 0.7457606582 H 0.2642670000 0
C9_0 C -1.3285373813 0.4905197190 0.5912733668 C3 -0.0485634000 2
H6_0 H -1.4331631226 0.3179670744 0.6596845663 H 0.1635790000 0
H7_0 H -1.4843766129 0.5186933582 0.6699923901 H 0.1635790000 0
C15_0 C -1.0524014602 -0.0172693288 0.7165106479 C4 -0.2773004000 3
C11_0 C -1.2346141465 0.5803041283 0.5864745782 C3 0.4236677600 2
C10_0 C -1.3432243377 0.4349082209 0.5333262770 C3 -0.2536832000 2
H13_0 H -0.9769742185 0.0339521143 0.7195534818 H 0.0861593000 0
H14_0 H -1.0311026285 -0.0900851348 0.6707688533 H 0.0861593000 0
H15_0 H -1.0865880316 -0.1014453789 0.7582033643 H 0.0861593000 0
C13_0 C -1.1555412953 0.6057164789 0.5240018538 C3 -0.2643770000 2
C12_0 C -1.2654445645 0.4608274240 0.4705732040 C3 0.1571637000 2
H8_0 H -1.4167493779 0.3661348841 0.5377645101 H 0.1153420000 0
C14_0 C -1.1710374484 0.5461788324 0.4673807405 C3 -0.1845126000 2
H9_0 H -1.0829225448 0.6751375111 0.5203763384 H 0.1153420000 0
C16_0 C -1.2805542030 0.3966841250 0.4088571736 C4 -0.2773004000 3
H17_0 H -1.1093263293 0.5691818629 0.4190608825 H 0.1153420000 0
H10_0 H -1.2258093702 0.4570123942 0.3643921514 H 0.0861593000 0
H11_0 H -1.3640202314 0.4126667376 0.4096766969 H 0.0861593000 0
H12_0 H -1.2639707017 0.2653075423 0.4024280358 H 0.0861593000 0
H3_1 H -1.4544772809 0.4718311770 0.7765207721 H 0.3516650000 0
O1_1 O -1.5287152589 0.4775735182 0.8200900128 O2 -0.4166077000 3
C6_1 C -1.5121972017 0.4321800365 0.8750344169 C3 0.3553477000 2
C0_1 C -1.6117399128 0.4442649801 0.9360498440 C3 0.0287288000 2
O0_1 O -1.4250815945 0.3844945273 0.8781764500 O1 -0.3995510000 2
C1_1 C -1.6075604901 0.3749222199 0.9945561655 C3 0.0069987000 2
C2_1 C -1.7053252587 0.5255459174 0.9358752534 C3 0.0069987000 2
C3_1 C -1.6975306272 0.3869831914 1.0521651007 C3 -0.0371152000 2
H0_1 H -1.5345503007 0.3118237143 0.9942768887 H 0.1153420000 0
C4_1 C -1.7924044306 0.5381220045 0.9952360699 C3 -0.0371152000 2
H1_1 H -1.7108538231 0.5785324438 0.8907029432 H 0.1153420000 0
C5_1 C -1.7913254649 0.4690216184 1.0540480117 C3 0.0489222000 2
N0_1 N -1.6942480133 0.3103025486 1.1132219502 N 0.5566670000 2
N1_1 N -1.8898219063 0.6282848650 0.9960698826 N 0.5566670000 2
H2_1 H -1.8610092367 0.4784115286 1.0993995756 H 0.1153420000 0
O2_1 O -1.7784962475 0.3129827583 1.1626915559 O1 -0.3419080000 2
O3_1 O -1.6081364042 0.2463254980 1.1123005535 O1 -0.3419080000 2
O4_1 O -1.8881576855 0.6954199455 0.9442319426 O1 -0.3419080000 2
O5_1 O -1.9680564493 0.6313219261 1.0491099917 O1 -0.3419080000 2
#END
#################################################################################
# Avant-garde Materials Simulation           
# XXV NEUMANN/KENDRICK/LEUSEN, RANK 9, ENERGY -151.92674742735042 kcal/mol/atom
#################################################################################

data_rank_000009
_symmetry_cell_setting monoclinic
_symmetry_space_group_name_H-M 'P 2_1/c'
_symmetry_Int_Tables_number 14
loop_
_symmetry_equiv_pos_site_id
_symmetry_equiv_pos_as_xyz
1 x,y,z
2 -x,y+1/2,-z+1/2
3 -x,-y,-z
4 x,-y+1/2,z+1/2
_cell_length_a 8.3569637106
_cell_length_b 18.3680605012
_cell_length_c 14.2031283908
_cell_angle_alpha 90.0000000000
_cell_angle_beta 85.1179585412
_cell_angle_gamma 90.0000000000
loop_
_atom_site_label
_atom_site_type_symbol
_atom_site_fract_x
_atom_site_fract_y
_atom_site_fract_z
_atom_site_fftype
_atom_site_charge
_atom_site_hybridization
C0_0 C -0.8703503972 0.9273550010 0.0761031077 C3 0.4236677600 2
C1_0 C -0.7951699585 0.9078997646 -0.0127573173 C3 -0.0485634000 2
C2_0 C -0.8556650737 0.9987869023 0.1082606823 C3 -0.2643770000 2
N0_0 N -0.9580501724 0.8749401695 0.1348352555 N -0.2871434600 3
C3_0 C -0.7105326895 0.9606143358 -0.0677118329 C3 -0.2536832000 2
C6_0 C -0.8011011797 0.8306012085 -0.0480345973 C4 -0.2096900000 3
C4_0 C -0.7703718547 1.0504444236 0.0527434048 C3 -0.1845126000 2
H0_0 H -0.9134100599 1.0134003500 0.1773062034 H 0.1153420000 0
C7_0 C -1.0017963306 0.8121565217 0.0824886082 C4 -0.5029806000 3
C8_0 C -0.8720305624 0.8504423456 0.2154309601 C4 -0.2096900000 3
C5_0 C -0.6973509375 1.0325036821 -0.0368530871 C3 0.1571637000 2
H1_0 H -0.6491227738 0.9447460160 -0.1356256475 H 0.1153420000 0
N1_0 N -0.8533356032 0.7794093847 0.0305693970 N -0.2871434600 3
H2_0 H -0.8871578114 0.8240397693 -0.1020678170 H 0.1635790000 0
H3_0 H -0.6828619816 0.8129827102 -0.0793466993 H 0.1635790000 0
H16_0 H -0.7605574020 1.1059190749 0.0792290127 H 0.1153420000 0
H4_0 H -1.0564492034 0.7704600586 0.1301556823 H 0.2642670000 0
H5_0 H -1.0837211668 0.8255865740 0.0289990315 H 0.2642670000 0
C9_0 C -0.7378398737 0.7982501650 0.1847272759 C3 -0.0485634000 2
H6_0 H -0.8244454597 0.8976711373 0.2512229138 H 0.1635790000 0
H7_0 H -0.9589696516 0.8234272841 0.2665994343 H 0.1635790000 0
C15_0 C -0.6072729069 1.0883083649 -0.0979247819 C4 -0.2773004000 3
C11_0 C -0.7290423607 0.7658144898 0.0954212953 C3 0.4236677600 2
C10_0 C -0.6202112496 0.7803574547 0.2452896822 C3 -0.2536832000 2
H13_0 H -0.4881946012 1.0679838646 -0.1243595702 H 0.0861593000 0
H14_0 H -0.5904247252 1.1390278421 -0.0591809570 H 0.0861593000 0
H15_0 H -0.6730557396 1.1020278002 -0.1595200382 H 0.0861593000 0
C13_0 C -0.6037684436 0.7183653241 0.0664673869 C3 -0.2643770000 2
C12_0 C -0.4945198197 0.7323856529 0.2187382518 C3 0.1571637000 2
H8_0 H -0.6272542445 0.8059648316 0.3149835883 H 0.1153420000 0
C14_0 C -0.4867923712 0.7022827892 0.1273609574 C3 -0.1845126000 2
H9_0 H -0.6000285606 0.6931037467 -0.0032288909 H 0.1153420000 0
C16_0 C -0.3717443464 0.7127887294 0.2857970273 C4 -0.2773004000 3
H17_0 H -0.3876921575 0.6662059770 0.1042461630 H 0.1153420000 0
H10_0 H -0.2487103685 0.7210486478 0.2539155900 H 0.0861593000 0
H11_0 H -0.3805644940 0.6546491804 0.3040333067 H 0.0861593000 0
H12_0 H -0.3850505414 0.7445562011 0.3513349127 H 0.0861593000 0
H3_1 H -0.8881017239 0.7237253461 -0.0016203055 H 0.3516650000 0
O1_1 O -0.9259749088 0.6563458486 -0.0360826653 O2 -0.4166077000 3
C6_1 C -1.0734385708 0.6574617362 -0.0573470964 C3 0.3553477000 2
C0_1 C -1.1358817898 0.5857536370 -0.0925013212 C3 0.0287288000 2
O0_1 O -1.1653258627 0.7111774557 -0.0524957760 O1 -0.3995510000 2
C1_1 C -1.2972345507 0.5806179366 -0.1102083475 C3 0.0069987000 2
C2_1 C -1.0346573909 0.5257288736 -0.1095402203 C3 0.0069987000 2
C3_1 C -1.3541249789 0.5163257837 -0.1471739619 C3 -0.0371152000 2
H0_1 H -1.3753957873 0.6274771938 -0.0967839027 H 0.1153420000 0
C4_1 C -1.0969922030 0.4623190452 -0.1462351592 C3 -0.0371152000 2
H1_1 H -0.9084420479 0.5292134348 -0.0962495118 H 0.1153420000 0
C5_1 C -1.2560485827 0.4560909953 -0.1671015586 C3 0.0489222000 2
N0_1 N -1.5230328903 0.5125741185 -0.1686535115 N 0.5566670000 2
N1_1 N -0.9900783353 0.3993722597 -0.1649340705 N 0.5566670000 2
H2_1 H -1.3016468776 0.4061021572 -0.1957915937 H 0.1153420000 0
O2_1 O -1.5599414328 0.4659030727 -0.2259418342 O1 -0.3419080000 2
O3_1 O -1.6182635881 0.5572052145 -0.1289422877 O1 -0.3419080000 2
O4_1 O -0.8558032425 0.4017302319 -0.1345420637 O1 -0.3419080000 2
O5_1 O -1.0408192291 0.3476159816 -0.2104705712 O1 -0.3419080000 2
#END
##################################################################################
# Avant-garde Materials Simulation           
# XXV NEUMANN/KENDRICK/LEUSEN, RANK 10, ENERGY -151.92665320608165 kcal/mol/atom
##################################################################################

data_rank_000010
_symmetry_cell_setting monoclinic
_symmetry_space_group_name_H-M 'P 2_1/c'
_symmetry_Int_Tables_number 14
loop_
_symmetry_equiv_pos_site_id
_symmetry_equiv_pos_as_xyz
1 x,y,z
2 -x,y+1/2,-z+1/2
3 -x,-y,-z
4 x,-y+1/2,z+1/2
_cell_length_a 10.5306497178
_cell_length_b 16.0887327315
_cell_length_c 13.7474852421
_cell_angle_alpha 90.0000000000
_cell_angle_beta 105.6004294904
_cell_angle_gamma 90.0000000000
loop_
_atom_site_label
_atom_site_type_symbol
_atom_site_fract_x
_atom_site_fract_y
_atom_site_fract_z
_atom_site_fftype
_atom_site_charge
_atom_site_hybridization
C0_0 C -0.1118036359 0.3858455214 0.8931461299 C3 0.4236677600 2
C1_0 C -0.1645533373 0.4642139646 0.8610520178 C3 -0.0485634000 2
C2_0 C -0.0364070429 0.3428127364 0.8401967771 C3 -0.2643770000 2
N0_0 N -0.1293384730 0.3478638539 0.9860804743 N -0.2871434600 3
C3_0 C -0.1331357905 0.5003801592 0.7776906777 C3 -0.2536832000 2
C6_0 C -0.2540981373 0.5080737507 0.9142887808 C4 -0.2096900000 3
C4_0 C -0.0092977105 0.3793886878 0.7564220480 C3 -0.1845126000 2
H0_0 H -0.0007324849 0.2805716629 0.8647648950 H 0.1153420000 0
C7_0 C -0.1761278122 0.4123526611 1.0484065369 C4 -0.5029806000 3
C8_0 C -0.2259281286 0.2774075574 0.9691145475 C4 -0.2096900000 3
C5_0 C -0.0547889013 0.4597779388 0.7248620262 C3 0.1571637000 2
H1_0 H -0.1720036226 0.5620801903 0.7534358550 H 0.1153420000 0
N1_0 N -0.2915529638 0.4524620871 0.9868385368 N -0.2871434600 3
H2_0 H -0.2052300581 0.5636931946 0.9542440766 H 0.1635790000 0
H3_0 H -0.3439916043 0.5293925205 0.8588341530 H 0.1635790000 0
H16_0 H 0.0479880032 0.3451182549 0.7144164589 H 0.1153420000 0
H4_0 H -0.1968096939 0.3799385355 1.1126868580 H 0.2642670000 0
H5_0 H -0.0965178465 0.4575564783 1.0756881782 H 0.2642670000 0
C9_0 C -0.3659947973 0.3090177420 0.9401885838 C3 -0.0485634000 2
H6_0 H -0.2060616227 0.2370071918 0.9106742182 H 0.1635790000 0
H7_0 H -0.2028886270 0.2411774242 1.0396009943 H 0.1635790000 0
C15_0 C -0.0192723611 0.5004381221 0.6373478547 C4 -0.2773004000 3
C11_0 C -0.3938787283 0.3942928195 0.9435001179 C3 0.4236677600 2
C10_0 C -0.4704081787 0.2526230323 0.9078479664 C3 -0.2536832000 2
H13_0 H -0.0767763405 0.5569690848 0.6120482047 H 0.0861593000 0
H14_0 H -0.0328838302 0.4572062256 0.5734487185 H 0.0861593000 0
H15_0 H 0.0853359996 0.5190827957 0.6585253771 H 0.0861593000 0
C13_0 C -0.5244784847 0.4218402793 0.9073543293 C3 -0.2643770000 2
C12_0 C -0.6016198841 0.2789885940 0.8763797876 C3 0.1571637000 2
H8_0 H -0.4481179222 0.1863259863 0.9070966577 H 0.1153420000 0
C14_0 C -0.6264263608 0.3649668757 0.8747874558 C3 -0.1845126000 2
H9_0 H -0.5464858292 0.4879341158 0.9085037447 H 0.1153420000 0
C16_0 C -0.7123511840 0.2172397472 0.8451088698 C4 -0.2773004000 3
H17_0 H -0.7277222678 0.3876658926 0.8498405987 H 0.1153420000 0
H10_0 H -0.7632620410 0.2215042428 0.7641764764 H 0.0861593000 0
H11_0 H -0.7876995580 0.2276958010 0.8855939770 H 0.0861593000 0
H12_0 H -0.6756369616 0.1535411235 0.8606442969 H 0.0861593000 0
H3_1 H -0.0277090535 0.3242239970 1.0312106458 H 0.3516650000 0
O1_1 O 0.1029319601 0.3024299502 1.0839363426 O2 -0.4166077000 3
C6_1 C 0.1256441883 0.2279346098 1.0575412938 C3 0.3553477000 2
C0_1 C 0.2679811788 0.1999497592 1.0920984584 C3 0.0287288000 2
O0_1 O 0.0423174243 0.1787465987 1.0060865084 O1 -0.3995510000 2
C1_1 C 0.3702227148 0.2571220993 1.1246888374 C3 0.0069987000 2
C2_1 C 0.2973225752 0.1156623167 1.0881068481 C3 0.0069987000 2
C3_1 C 0.5001395881 0.2290969827 1.1522594173 C3 -0.0371152000 2
H0_1 H 0.3487779017 0.3229146095 1.1280374419 H 0.1153420000 0
C4_1 C 0.4284410731 0.0902238043 1.1168015524 C3 -0.0371152000 2
H1_1 H 0.2182709246 0.0708655642 1.0613506833 H 0.1153420000 0
C5_1 C 0.5330700388 0.1455459922 1.1491271374 C3 0.0489222000 2
N0_1 N 0.6064488542 0.2907209264 1.1843018797 N 0.5566670000 2
N1_1 N 0.4571646260 0.0012810802 1.1102724489 N 0.5566670000 2
H2_1 H 0.6349735214 0.1245396858 1.1704077270 H 0.1153420000 0
O2_1 O 0.5752276046 0.3646800286 1.1886363534 O1 -0.3419080000 2
O3_1 O 0.7221019981 0.2651599190 1.2048855380 O1 -0.3419080000 2
O4_1 O 0.5744586034 -0.0192057077 1.1234834497 O1 -0.3419080000 2
O5_1 O 0.3630997474 -0.0478581456 1.0909714248 O1 -0.3419080000 2
#END
##################################################################################
# Avant-garde Materials Simulation           
# XXV NEUMANN/KENDRICK/LEUSEN, RANK 11, ENERGY -151.92566906805914 kcal/mol/atom
##################################################################################

data_rank_000011
_symmetry_cell_setting monoclinic
_symmetry_space_group_name_H-M 'P 2/c'
_symmetry_Int_Tables_number 13
loop_
_symmetry_equiv_pos_site_id
_symmetry_equiv_pos_as_xyz
1 x,y,z
2 -x,y,-z+1/2
3 -x,-y,-z
4 x,-y,z+1/2
_cell_length_a 20.8820883778
_cell_length_b 9.3341946568
_cell_length_c 11.3624107387
_cell_angle_alpha 90.0000000000
_cell_angle_beta 81.8417654140
_cell_angle_gamma 90.0000000000
loop_
_atom_site_label
_atom_site_type_symbol
_atom_site_fract_x
_atom_site_fract_y
_atom_site_fract_z
_atom_site_fftype
_atom_site_charge
_atom_site_hybridization
C0_0 C -0.7339889023 0.2214254498 -0.2816652092 C3 0.4236677600 2
C1_0 C -0.6796823999 0.1676381347 -0.3554090681 C3 -0.0485634000 2
C2_0 C -0.7712274959 0.3300710180 -0.3226157899 C3 -0.2643770000 2
N0_0 N -0.7552281186 0.1590465829 -0.1651584716 N -0.2871434600 3
C3_0 C -0.6646202846 0.2240621341 -0.4699422681 C3 -0.2536832000 2
C6_0 C -0.6400678042 0.0461857264 -0.3145956843 C4 -0.2096900000 3
C4_0 C -0.7558637001 0.3831321053 -0.4377208138 C3 -0.1845126000 2
H0_0 H -0.8135596531 0.3710861771 -0.2653850417 H 0.1153420000 0
C7_0 C -0.7273335540 0.0132508915 -0.1584523223 C4 -0.5029806000 3
C8_0 C -0.7367383287 0.2433315752 -0.0640186494 C4 -0.2096900000 3
C5_0 C -0.7021826061 0.3301444212 -0.5139147757 C3 0.1571637000 2
H1_0 H -0.6234832381 0.1798271653 -0.5288536577 H 0.1153420000 0
N1_0 N -0.6573062978 0.0174007284 -0.1867414485 N -0.2871434600 3
H2_0 H -0.6477567155 -0.0523499427 -0.3640569927 H 0.1635790000 0
H3_0 H -0.5882205872 0.0707420739 -0.3330681700 H 0.1635790000 0
H16_0 H -0.7872848178 0.4644471797 -0.4682863854 H 0.1153420000 0
H4_0 H -0.7414607651 -0.0270313379 -0.0678637332 H 0.2642670000 0
H5_0 H -0.7471985226 -0.0566462552 -0.2221036942 H 0.2642670000 0
C9_0 C -0.6666817753 0.2234508846 -0.0493153435 C3 -0.0485634000 2
H6_0 H -0.7474929019 0.3560588446 -0.0789823435 H 0.1635790000 0
H7_0 H -0.7689644182 0.2102588110 0.0166705599 H 0.1635790000 0
C15_0 C -0.6845965320 0.3833463091 -0.6392972073 C4 -0.2773004000 3
C11_0 C -0.6291166194 0.1163677956 -0.1129756052 C3 0.4236677600 2
C10_0 C -0.6380107675 0.3141975016 0.0263461253 C3 -0.2536832000 2
H13_0 H -0.7272058758 0.4202328064 -0.6770054063 H 0.0861593000 0
H14_0 H -0.6614101638 0.2978490091 -0.6966559563 H 0.0861593000 0
H15_0 H -0.6502311252 0.4733723316 -0.6433731773 H 0.0861593000 0
C13_0 C -0.5630983243 0.1066955128 -0.1029368997 C3 -0.2643770000 2
C12_0 C -0.5723379386 0.3049250946 0.0376415346 C3 0.1571637000 2
H8_0 H -0.6677393354 0.3965538465 0.0759301607 H 0.1153420000 0
C14_0 C -0.5351500670 0.2002536505 -0.0296324580 C3 -0.1845126000 2
H9_0 H -0.5341253095 0.0231605446 -0.1522410697 H 0.1153420000 0
C16_0 C -0.5430209580 0.4022708419 0.1209820276 C4 -0.2773004000 3
H17_0 H -0.4836644862 0.1912833481 -0.0230125546 H 0.1153420000 0
H10_0 H -0.5658231296 0.5086233267 0.1263825355 H 0.0861593000 0
H11_0 H -0.4908458494 0.4163234808 0.0935506172 H 0.0861593000 0
H12_0 H -0.5497412080 0.3582035328 0.2116692556 H 0.0861593000 0
H3_1 H -0.8251734804 0.1562224200 -0.1444532985 H 0.3516650000 0
O1_1 O -0.8787627701 0.1464730400 -0.1259945392 O2 -0.4166077000 3
C6_1 C -0.9067007356 0.2568928931 -0.0660561409 C3 0.3553477000 2
C0_1 C -0.9785756048 0.2374638047 -0.0335114533 C3 0.0287288000 2
O0_1 O -0.8788396474 0.3649932695 -0.0369252627 O1 -0.3995510000 2
C1_1 C -1.0116852701 0.1347066631 -0.0910698148 C3 0.0069987000 2
C2_1 C -1.0117875378 0.3198915599 0.0583047161 C3 0.0069987000 2
C3_1 C -1.0783393878 0.1206737956 -0.0594815954 C3 -0.0371152000 2
H0_1 H -0.9856417648 0.0653021481 -0.1584219277 H 0.1153420000 0
C4_1 C -1.0778439256 0.2971334557 0.0906940870 C3 -0.0371152000 2
H1_1 H -0.9858597343 0.3972305857 0.1056513682 H 0.1153420000 0
C5_1 C -1.1127492970 0.2003610559 0.0317639055 C3 0.0489222000 2
N0_1 N -1.1128649459 0.0128312097 -0.1210345787 N 0.5566670000 2
N1_1 N -1.1122658585 0.3750253559 0.1936340292 N 0.5566670000 2
H2_1 H -1.1644172647 0.1863912891 0.0574739871 H 0.1153420000 0
O2_1 O -1.1728648132 0.0121530727 -0.1018426507 O1 -0.3419080000 2
O3_1 O -1.0798297401 -0.0722148237 -0.1882694498 O1 -0.3419080000 2
O4_1 O -1.0811956194 0.4633584706 0.2440123548 O1 -0.3419080000 2
O5_1 O -1.1702598975 0.3466781756 0.2239619652 O1 -0.3419080000 2
#END
##################################################################################
# Avant-garde Materials Simulation           
# XXV NEUMANN/KENDRICK/LEUSEN, RANK 12, ENERGY -151.92406284188084 kcal/mol/atom
##################################################################################

data_rank_000012
_symmetry_cell_setting orthorhombic
_symmetry_space_group_name_H-M 'P b c n'
_symmetry_Int_Tables_number 60
loop_
_symmetry_equiv_pos_site_id
_symmetry_equiv_pos_as_xyz
1 x,y,z
2 -x+1/2,-y+1/2,z+1/2
3 -x,y,-z+1/2
4 x+1/2,-y+1/2,-z
5 -x,-y,-z
6 x+1/2,y+1/2,-z+1/2
7 x,-y,z+1/2
8 -x+1/2,y+1/2,z
_cell_length_a 41.6788092242
_cell_length_b 9.3633930934
_cell_length_c 11.2852088779
_cell_angle_alpha 90.0000000000
_cell_angle_beta 90.0000000000
_cell_angle_gamma 90.0000000000
loop_
_atom_site_label
_atom_site_type_symbol
_atom_site_fract_x
_atom_site_fract_y
_atom_site_fract_z
_atom_site_fftype
_atom_site_charge
_atom_site_hybridization
C0_0 C 0.3161034816 0.8820988208 0.4823086050 C3 0.4236677600 2
C1_0 C 0.3348261614 0.7762234052 0.5370511683 C3 -0.0485634000 2
C2_0 C 0.2831440680 0.8891375682 0.5074277085 C3 -0.2643770000 2
N0_0 N 0.3301438111 0.9821824041 0.4021470125 N -0.2871434600 3
C3_0 C 0.3205797114 0.6850434568 0.6202563463 C3 -0.2536832000 2
C6_0 C 0.3696471896 0.7573448859 0.5046559705 C4 -0.2096900000 3
C4_0 C 0.2692317715 0.7944331608 0.5873214358 C3 -0.1845126000 2
H0_0 H 0.2686617940 0.9715272183 0.4646893204 H 0.1153420000 0
C7_0 C 0.3648632926 0.9867299496 0.4127302209 C4 -0.5029806000 3
C8_0 C 0.3218059851 0.9548475675 0.2776389662 C4 -0.2096900000 3
C5_0 C 0.2879047703 0.6919579655 0.6469817859 C3 0.1571637000 2
H1_0 H 0.3354308170 0.6041429440 0.6633943018 H 0.1153420000 0
N1_0 N 0.3788001513 0.8416378629 0.3981013436 N -0.2871434600 3
H2_0 H 0.3855277038 0.7905527317 0.5776584601 H 0.1635790000 0
H3_0 H 0.3751153783 0.6450866602 0.4867541117 H 0.1635790000 0
H16_0 H 0.2435443127 0.8016431082 0.6055835749 H 0.1153420000 0
H4_0 H 0.3747117603 1.0570784072 0.3439002257 H 0.2642670000 0
H5_0 H 0.3717799051 1.0263297851 0.5004842398 H 0.2642670000 0
C9_0 C 0.3412331516 0.8329715034 0.2265869115 C3 -0.0485634000 2
H6_0 H 0.2960722121 0.9316722554 0.2715570236 H 0.1635790000 0
H7_0 H 0.3260251679 1.0532017678 0.2264318259 H 0.1635790000 0
C15_0 C 0.2732753654 0.5937334055 0.7375332035 C4 -0.2773004000 3
C11_0 C 0.3681978965 0.7794047509 0.2864133640 C3 0.4236677600 2
C10_0 C 0.3334090574 0.7755687431 0.1159980324 C3 -0.2536832000 2
H13_0 H 0.2672024514 0.6518807906 0.8193319799 H 0.0861593000 0
H14_0 H 0.2897827467 0.5070224362 0.7613991520 H 0.0861593000 0
H15_0 H 0.2510412647 0.5452373055 0.7041844759 H 0.0861593000 0
C13_0 C 0.3865138395 0.6705051326 0.2355242584 C3 -0.2643770000 2
C12_0 C 0.3518785648 0.6691817246 0.0620152511 C3 0.1571637000 2
H8_0 H 0.3128098454 0.8190752584 0.0682286890 H 0.1153420000 0
C14_0 C 0.3786475225 0.6168982147 0.1241063357 C3 -0.1845126000 2
H9_0 H 0.4075552041 0.6295813208 0.2817259955 H 0.1153420000 0
C16_0 C 0.3427629454 0.6146834396 -0.0587361475 C4 -0.2773004000 3
H17_0 H 0.3941279923 0.5354334793 0.0851119381 H 0.1153420000 0
H10_0 H 0.3306284645 0.6985455252 -0.1099183405 H 0.0861593000 0
H11_0 H 0.3261061427 0.5236918993 -0.0519841544 H 0.0861593000 0
H12_0 H 0.3637857443 0.5790644109 -0.1091274739 H 0.0861593000 0
H3_1 H 0.4134731778 0.8442034307 0.4006202968 H 0.3516650000 0
O1_1 O 0.4400581670 0.8535338899 0.4051245104 O2 -0.4166077000 3
C6_1 C 0.4538690858 0.7434081291 0.4582497490 C3 0.3553477000 2
C0_1 C 0.4895179256 0.7626028761 0.4721095927 C3 0.0287288000 2
O0_1 O 0.4400155464 0.6358013088 0.4949886091 O1 -0.3995510000 2
C1_1 C 0.5058929367 0.8656606010 0.4059902954 C3 0.0069987000 2
C2_1 C 0.5060359634 0.6797836557 0.5552580542 C3 0.0069987000 2
C3_1 C 0.5389532052 0.8796092962 0.4201260422 C3 -0.0371152000 2
H0_1 H 0.4929362853 0.9353677983 0.3455544856 H 0.1153420000 0
C4_1 C 0.5388011122 0.7024289804 0.5704347648 C3 -0.0371152000 2
H1_1 H 0.4932077226 0.6022353822 0.6093950734 H 0.1153420000 0
C5_1 C 0.5560720523 0.7994958541 0.5023611612 C3 0.0489222000 2
N0_1 N 0.5560007459 0.9877100618 0.3495218517 N 0.5566670000 2
N1_1 N 0.5559221901 0.6241110955 0.6645357126 N 0.5566670000 2
H2_1 H 0.5817029918 0.8133261994 0.5145887065 H 0.1153420000 0
O2_1 O 0.5395666200 1.0728949867 0.2910952794 O1 -0.3419080000 2
O3_1 O 0.5857608401 0.9884445893 0.3527796492 O1 -0.3419080000 2
O4_1 O 0.5847174344 0.6519729031 0.6795396057 O1 -0.3419080000 2
O5_1 O 0.5405247524 0.5359306894 0.7233288662 O1 -0.3419080000 2
#END
##################################################################################
# Avant-garde Materials Simulation           
# XXV NEUMANN/KENDRICK/LEUSEN, RANK 13, ENERGY -151.92340741469056 kcal/mol/atom
##################################################################################

data_rank_000013
_symmetry_cell_setting monoclinic
_symmetry_space_group_name_H-M 'P 2_1/c'
_symmetry_Int_Tables_number 14
loop_
_symmetry_equiv_pos_site_id
_symmetry_equiv_pos_as_xyz
1 x,y,z
2 -x,y+1/2,-z+1/2
3 -x,-y,-z
4 x,-y+1/2,z+1/2
_cell_length_a 9.5573217859
_cell_length_b 22.9735089131
_cell_length_c 12.4105284295
_cell_angle_alpha 90.0000000000
_cell_angle_beta 126.2265798620
_cell_angle_gamma 90.0000000000
loop_
_atom_site_label
_atom_site_type_symbol
_atom_site_fract_x
_atom_site_fract_y
_atom_site_fract_z
_atom_site_fftype
_atom_site_charge
_atom_site_hybridization
C0_0 C 0.5454645458 0.5774004451 0.6520814550 C3 0.4236677600 2
C1_0 C 0.5446141158 0.6326917009 0.7003365187 C3 -0.0485634000 2
C2_0 C 0.3910193143 0.5551582539 0.5388258923 C3 -0.2643770000 2
N0_0 N 0.7008931514 0.5432194279 0.7179146864 N -0.2871434600 3
C3_0 C 0.3911509393 0.6652907621 0.6306241046 C3 -0.2536832000 2
C6_0 C 0.7044309385 0.6562374706 0.8280201151 C4 -0.2096900000 3
C4_0 C 0.2399880999 0.5881084143 0.4720363097 C3 -0.1845126000 2
H0_0 H 0.3888588027 0.5118238111 0.5020391702 H 0.1153420000 0
C7_0 C 0.8537705063 0.5775222119 0.8062682793 C4 -0.5029806000 3
C8_0 C 0.7010783803 0.4932934725 0.7927105541 C4 -0.2096900000 3
C5_0 C 0.2372259002 0.6442689250 0.5155026441 C3 0.1571637000 2
H1_0 H 0.3914529673 0.7081025857 0.6691054508 H 0.1153420000 0
N1_0 N 0.8371639487 0.6096286729 0.9039782657 N -0.2871434600 3
H2_0 H 0.7667979607 0.6913143917 0.8099209910 H 0.1635790000 0
H3_0 H 0.6736171877 0.6744283642 0.8933828781 H 0.1635790000 0
H16_0 H 0.1214935987 0.5698237697 0.3840303917 H 0.1153420000 0
H4_0 H 0.9685677554 0.5494692074 0.8628815528 H 0.2642670000 0
H5_0 H 0.8727493448 0.6101987935 0.7516024197 H 0.2642670000 0
C9_0 C 0.7361556431 0.5125778042 0.9233710000 C3 -0.0485634000 2
H6_0 H 0.5744990981 0.4715611308 0.7304260471 H 0.1635790000 0
H7_0 H 0.7992764929 0.4616151378 0.8104398508 H 0.1635790000 0
C15_0 C 0.0749393110 0.6804093692 0.4399088982 C4 -0.2773004000 3
C11_0 C 0.7956115889 0.5689584676 0.9726414353 C3 0.4236677600 2
C10_0 C 0.7070382411 0.4750001136 0.9970394468 C3 -0.2536832000 2
H13_0 H 0.0628970731 0.7077786708 0.5065062367 H 0.0861593000 0
H14_0 H -0.0405703248 0.6527581411 0.3820582643 H 0.0861593000 0
H15_0 H 0.0716407729 0.7091073040 0.3673282543 H 0.0861593000 0
C13_0 C 0.8192768818 0.5879134787 1.0892555917 C3 -0.2643770000 2
C12_0 C 0.7327687068 0.4924475581 1.1157594297 C3 0.1571637000 2
H8_0 H 0.6610495396 0.4309663658 0.9597149516 H 0.1153420000 0
C14_0 C 0.7866363326 0.5498984639 1.1594023521 C3 -0.1845126000 2
H9_0 H 0.8640873018 0.6322711449 1.1247545814 H 0.1153420000 0
C16_0 C 0.7051847601 0.4508240821 1.1949922286 C4 -0.2773004000 3
H17_0 H 0.8022469332 0.5649474715 1.2492983586 H 0.1153420000 0
H10_0 H 0.8192125952 0.4226084876 1.2579087824 H 0.0861593000 0
H11_0 H 0.5934916159 0.4223626379 1.1293205572 H 0.0861593000 0
H12_0 H 0.6852414509 0.4740301829 1.2621152316 H 0.0861593000 0
C3_1 C 0.6220051419 0.6705097185 0.4376369181 C3 -0.0371152000 2
C1_1 C 0.4596021393 0.6627012272 0.3168092913 C3 0.0069987000 2
C5_1 C 0.6576353699 0.7159927803 0.5243562624 C3 0.0489222000 2
N0_1 N 0.7594390712 0.6276682795 0.4777894937 N 0.5566670000 2
C0_1 C 0.3247779372 0.7008179555 0.2813219798 C3 0.0287288000 2
H0_1 H 0.4368980160 0.6272878001 0.2503247205 H 0.1153420000 0
C4_1 C 0.5207549401 0.7534713318 0.4854400946 C3 -0.0371152000 2
H2_1 H 0.7865685211 0.7225799980 0.6163856149 H 0.1153420000 0
O2_1 O 0.7247228044 0.5867902088 0.4003345811 O1 -0.3419080000 2
O3_1 O 0.9012985712 0.6344681180 0.5879247241 O1 -0.3419080000 2
C2_1 C 0.3557675133 0.7470919769 0.3659079510 C3 0.0069987000 2
C6_1 C 0.1436259928 0.6898901922 0.1558329108 C3 0.3553477000 2
N1_1 N 0.5492000696 0.7996435708 0.5784854410 N 0.5566670000 2
H1_1 H 0.2512061725 0.7768162814 0.3395459416 H 0.1153420000 0
O0_1 O 0.0194840049 0.7183663426 0.1370005808 O1 -0.3995510000 2
O1_1 O 0.1349828245 0.6496061569 0.0794040435 O2 -0.4166077000 3
O4_1 O 0.6768635791 0.7949086198 0.6971305486 O1 -0.3419080000 2
O5_1 O 0.4424154493 0.8398723783 0.5336891670 O1 -0.3419080000 2
H3_1 H -0.0279151669 0.6313376223 -0.0150622198 H 0.3516650000 0
#END
##################################################################################
# Avant-garde Materials Simulation           
# XXV NEUMANN/KENDRICK/LEUSEN, RANK 14, ENERGY -151.92318765706085 kcal/mol/atom
##################################################################################

data_rank_000014
_symmetry_cell_setting triclinic
_symmetry_space_group_name_H-M 'P -1'
_symmetry_Int_Tables_number 2
loop_
_symmetry_equiv_pos_site_id
_symmetry_equiv_pos_as_xyz
1 x,y,z
2 -x,-y,-z
_cell_length_a 7.8304415099
_cell_length_b 10.9705857840
_cell_length_c 13.3735995988
_cell_angle_alpha 105.4777819779
_cell_angle_beta 87.1018719529
_cell_angle_gamma 82.1450076120
loop_
_atom_site_label
_atom_site_type_symbol
_atom_site_fract_x
_atom_site_fract_y
_atom_site_fract_z
_atom_site_fftype
_atom_site_charge
_atom_site_hybridization
C0_0 C 0.7543634001 0.0109856623 0.2212054607 C3 0.4236677600 2
C1_0 C 0.6783298425 0.0083531722 0.3181540369 C3 -0.0485634000 2
C2_0 C 0.7209512885 0.1236328235 0.1898858769 C3 -0.2643770000 2
N0_0 N 0.8619491664 -0.0990142509 0.1544423912 N -0.2871434600 3
C3_0 C 0.5757447695 0.1186656365 0.3819027338 C3 -0.2536832000 2
C6_0 C 0.6991936446 -0.1138985700 0.3510136756 C4 -0.2096900000 3
C4_0 C 0.6172118210 0.2320398531 0.2542922803 C3 -0.1845126000 2
H0_0 H 0.7780031071 0.1247567787 0.1140373316 H 0.1153420000 0
C7_0 C 0.9209524874 -0.1924577779 0.2091616697 C4 -0.5029806000 3
C8_0 C 0.7763985313 -0.1635661997 0.0635469505 C4 -0.2096900000 3
C5_0 C 0.5433168744 0.2318972545 0.3522377648 C3 0.1571637000 2
H1_0 H 0.5157800839 0.1152074787 0.4565073549 H 0.1153420000 0
N1_0 N 0.7715756535 -0.2271082925 0.2631706829 N -0.2871434600 3
H2_0 H 0.7864736047 -0.1085247465 0.4136725495 H 0.1635790000 0
H3_0 H 0.5728629762 -0.1298242837 0.3801777427 H 0.1635790000 0
H16_0 H 0.5933906686 0.3189435118 0.2287022522 H 0.1153420000 0
H4_0 H 0.9902695168 -0.2795994064 0.1535944624 H 0.2642670000 0
H5_0 H 1.0076712168 -0.1547485456 0.2677115963 H 0.2642670000 0
C9_0 C 0.6439224929 -0.2385933772 0.0944691817 C3 -0.0485634000 2
H6_0 H 0.7144415979 -0.0921006184 0.0276732739 H 0.1635790000 0
H7_0 H 0.8771436694 -0.2280278115 0.0055864150 H 0.1635790000 0
C15_0 C 0.4343042160 0.3488854312 0.4239423012 C4 -0.2773004000 3
C11_0 C 0.6429319872 -0.2663274568 0.1909652038 C3 0.4236677600 2
C10_0 C 0.5167788346 -0.2785003543 0.0289417247 C3 -0.2536832000 2
H13_0 H 0.5065623056 0.3933591837 0.4887592836 H 0.0861593000 0
H14_0 H 0.3181734703 0.3251279384 0.4595454689 H 0.0861593000 0
H15_0 H 0.3933048516 0.4209422357 0.3832136279 H 0.0861593000 0
C13_0 C 0.5163370000 -0.3312192768 0.2205398813 C3 -0.2643770000 2
C12_0 C 0.3885522299 -0.3434129553 0.0570972589 C3 0.1571637000 2
H8_0 H 0.5159878415 -0.2548755301 -0.0454730743 H 0.1153420000 0
C14_0 C 0.3904204058 -0.3693491563 0.1542612741 C3 -0.1845126000 2
H9_0 H 0.5153451330 -0.3511301886 0.2962355071 H 0.1153420000 0
C16_0 C 0.2511747147 -0.3824952057 -0.0142208105 C4 -0.2773004000 3
H17_0 H 0.2916318972 -0.4197085093 0.1779542377 H 0.1153420000 0
H10_0 H 0.1717616709 -0.2983210471 -0.0274796295 H 0.0861593000 0
H11_0 H 0.1646634788 -0.4362839785 0.0176091458 H 0.0861593000 0
H12_0 H 0.3087384662 -0.4437653860 -0.0907888539 H 0.0861593000 0
C3_1 C 1.1460782576 0.1554876499 0.2808002962 C3 -0.0371152000 2
C1_1 C 1.1199852952 0.2662982833 0.2481678207 C3 0.0069987000 2
C5_1 C 1.0651323306 0.1470543510 0.3732436485 C3 0.0489222000 2
N0_1 N 1.2620836335 0.0410693648 0.2155903922 N 0.5566670000 2
C0_1 C 1.0085919387 0.3735376205 0.3101010922 C3 0.0287288000 2
H0_1 H 1.1842176611 0.2702058047 0.1752807687 H 0.1153420000 0
C4_1 C 0.9562114074 0.2556241169 0.4333738427 C3 -0.0371152000 2
H2_1 H 1.0864295148 0.0591316066 0.3968407257 H 0.1153420000 0
O2_1 O 1.3341804968 0.0492828484 0.1334942140 O1 -0.3419080000 2
O3_1 O 1.2802473982 -0.0554686234 0.2475746163 O1 -0.3419080000 2
C2_1 C 0.9263399308 0.3685624459 0.4037174508 C3 0.0069987000 2
C6_1 C 0.9737358823 0.4909210807 0.2718382122 C3 0.3553477000 2
N1_1 N 0.8668002930 0.2497206194 0.5309338755 N 0.5566670000 2
H1_1 H 0.8387784078 0.4509880698 0.4521430356 H 0.1153420000 0
O0_1 O 1.0343431688 0.4912443161 0.1849683900 O1 -0.3995510000 2
O1_1 O 0.8724107223 0.5876784429 0.3388806778 O2 -0.4166077000 3
O4_1 O 0.7651154708 0.3454512563 0.5818650682 O1 -0.3419080000 2
O5_1 O 0.8984300054 0.1488476033 0.5567165544 O1 -0.3419080000 2
H3_1 H 0.8338721704 0.6670355490 0.3032823201 H 0.3516650000 0
#END
##################################################################################
# Avant-garde Materials Simulation           
# XXV NEUMANN/KENDRICK/LEUSEN, RANK 15, ENERGY -151.92279392884004 kcal/mol/atom
##################################################################################

data_rank_000015
_symmetry_cell_setting orthorhombic
_symmetry_space_group_name_H-M 'P b c n'
_symmetry_Int_Tables_number 60
loop_
_symmetry_equiv_pos_site_id
_symmetry_equiv_pos_as_xyz
1 x,y,z
2 -x+1/2,-y+1/2,z+1/2
3 -x,y,-z+1/2
4 x+1/2,-y+1/2,-z
5 -x,-y,-z
6 x+1/2,y+1/2,-z+1/2
7 x,-y,z+1/2
8 -x+1/2,y+1/2,z
_cell_length_a 41.2192184182
_cell_length_b 9.3808069469
_cell_length_c 11.3375909809
_cell_angle_alpha 90.0000000000
_cell_angle_beta 90.0000000000
_cell_angle_gamma 90.0000000000
loop_
_atom_site_label
_atom_site_type_symbol
_atom_site_fract_x
_atom_site_fract_y
_atom_site_fract_z
_atom_site_fftype
_atom_site_charge
_atom_site_hybridization
C0_0 C 0.1172418212 0.7178754347 0.3429336831 C3 0.4236677600 2
C1_0 C 0.0900292680 0.6629088719 0.4019546229 C3 -0.0485634000 2
C2_0 C 0.1352913726 0.8276546848 0.3940189711 C3 -0.2643770000 2
N0_0 N 0.1283047963 0.6571492266 0.2315605651 N -0.2871434600 3
C3_0 C 0.0817246846 0.7204211478 0.5115977855 C3 -0.2536832000 2
C6_0 C 0.0708720788 0.5399842543 0.3507226780 C4 -0.2096900000 3
C4_0 C 0.1269425459 0.8815182928 0.5043906143 C3 -0.1845126000 2
H0_0 H 0.1565256942 0.8695613501 0.3486482706 H 0.1153420000 0
C7_0 C 0.1146980381 0.5114875073 0.2165085082 C4 -0.5029806000 3
C8_0 C 0.1185888104 0.7412324113 0.1258231435 C4 -0.2096900000 3
C5_0 C 0.0998594629 0.8284036846 0.5654074988 C3 0.1571637000 2
H1_0 H 0.0610001370 0.6758410016 0.5589052115 H 0.1153420000 0
N1_0 N 0.0795580607 0.5134886313 0.2268601730 N -0.2871434600 3
H2_0 H 0.0754285958 0.4420461271 0.4016415694 H 0.1635790000 0
H3_0 H 0.0447321429 0.5610245591 0.3563335836 H 0.1635790000 0
H16_0 H 0.1422719396 0.9639379880 0.5432534168 H 0.1153420000 0
H4_0 H 0.1218157305 0.4728477707 0.1289623923 H 0.2642670000 0
H5_0 H 0.1248625260 0.4413600498 0.2846861712 H 0.2642670000 0
C9_0 C 0.0834667184 0.7203206199 0.0934142805 C3 -0.0485634000 2
H6_0 H 0.1237933001 0.8534800046 0.1437821233 H 0.1635790000 0
H7_0 H 0.1347097245 0.7094888202 0.0528707981 H 0.1635790000 0
C15_0 C 0.0900976932 0.8837104468 0.6847509802 C4 -0.2773004000 3
C11_0 C 0.0650000932 0.6123119873 0.1469512818 C3 0.4236677600 2
C10_0 C 0.0687414248 0.8110202923 0.0111893657 C3 -0.2536832000 2
H13_0 H 0.0719056948 0.9692248087 0.6768995560 H 0.0861593000 0
H14_0 H 0.1108531716 0.9268991477 0.7335315021 H 0.0861593000 0
H15_0 H 0.0793237492 0.7980837851 0.7379663073 H 0.0861593000 0
C13_0 C 0.0318350449 0.6019056012 0.1207993583 C3 -0.2643770000 2
C12_0 C 0.0357701921 0.8006905067 -0.0164675411 C3 0.1571637000 2
H8_0 H 0.0834203348 0.8938477521 -0.0306486783 H 0.1153420000 0
C14_0 C 0.0174529983 0.6954057801 0.0412327339 C3 -0.1845126000 2
H9_0 H 0.0175373579 0.5179578656 0.1625640884 H 0.1153420000 0
C16_0 C 0.0206755494 0.8972480803 -0.1070223449 C4 -0.2773004000 3
H17_0 H -0.0084033029 0.6858677932 0.0220552138 H 0.1153420000 0
H10_0 H 0.0319518446 1.0033937648 -0.1069370139 H 0.0861593000 0
H11_0 H -0.0054730177 0.9104078409 -0.0922571109 H 0.0861593000 0
H12_0 H 0.0238778471 0.8534924754 -0.1962546214 H 0.0861593000 0
H3_1 H 0.1637277624 0.6607132378 0.2285014365 H 0.3516650000 0
O1_1 O 0.1906735044 0.6612331812 0.2230559621 O2 -0.4166077000 3
C6_1 C 0.2019863210 0.7799901048 0.1753225160 C3 0.3553477000 2
C0_1 C 0.2383556415 0.7835208748 0.1658840114 C3 0.0287288000 2
O0_1 O 0.1854703101 0.8815549716 0.1409318276 O1 -0.3995510000 2
C1_1 C 0.2578363154 0.6976736851 0.2374406203 C3 0.0069987000 2
C2_1 C 0.2526052533 0.8789262629 0.0864471075 C3 0.0069987000 2
C3_1 C 0.2914076035 0.7123703061 0.2305454515 C3 -0.0371152000 2
H0_1 H 0.2471169137 0.6225613926 0.2992931481 H 0.1153420000 0
C4_1 C 0.2863064089 0.8844964135 0.0785939353 C3 -0.0371152000 2
H1_1 H 0.2373667252 0.9465826755 0.0315315172 H 0.1153420000 0
C5_1 C 0.3064053691 0.8031763014 0.1506616939 C3 0.0489222000 2
N0_1 N 0.3117800407 0.6324145060 0.3139343145 N 0.5566670000 2
N1_1 N 0.3013685370 0.9845373460 -0.0053440472 N 0.5566670000 2
H2_1 H 0.3326412565 0.8105752783 0.1451482119 H 0.1153420000 0
O2_1 O 0.3407633365 0.6665145831 0.3216755026 O1 -0.3419080000 2
O3_1 O 0.2986969677 0.5365679916 0.3722532031 O1 -0.3419080000 2
O4_1 O 0.3313738470 0.9847671744 -0.0136563369 O1 -0.3419080000 2
O5_1 O 0.2830982474 1.0641547124 -0.0622330029 O1 -0.3419080000 2
#END
##################################################################################
# Avant-garde Materials Simulation           
# XXV NEUMANN/KENDRICK/LEUSEN, RANK 16, ENERGY -151.92214302081499 kcal/mol/atom
##################################################################################

data_rank_000016
_symmetry_cell_setting monoclinic
_symmetry_space_group_name_H-M 'P 2_1/c'
_symmetry_Int_Tables_number 14
loop_
_symmetry_equiv_pos_site_id
_symmetry_equiv_pos_as_xyz
1 x,y,z
2 -x,y+1/2,-z+1/2
3 -x,-y,-z
4 x,-y+1/2,z+1/2
_cell_length_a 14.0045721601
_cell_length_b 20.5181176280
_cell_length_c 7.6766743713
_cell_angle_alpha 90.0000000000
_cell_angle_beta 82.4604777344
_cell_angle_gamma 90.0000000000
loop_
_atom_site_label
_atom_site_type_symbol
_atom_site_fract_x
_atom_site_fract_y
_atom_site_fract_z
_atom_site_fftype
_atom_site_charge
_atom_site_hybridization
C0_0 C -0.6598595265 0.6508365021 -0.3186003459 C3 0.4236677600 2
C1_0 C -0.6257340873 0.7128942392 -0.3718655146 C3 -0.0485634000 2
C2_0 C -0.7514334067 0.6435500463 -0.2230144989 C3 -0.2643770000 2
N0_0 N -0.6014702597 0.5927070533 -0.3624275469 N -0.2871434600 3
C3_0 C -0.6853210337 0.7668143764 -0.3288335399 C3 -0.2536832000 2
C6_0 C -0.5269661926 0.7215314544 -0.4751810994 C4 -0.2096900000 3
C4_0 C -0.8088844295 0.6980168419 -0.1804756951 C3 -0.1845126000 2
H0_0 H -0.7779268341 0.5949609127 -0.1839442016 H 0.1153420000 0
C7_0 C -0.5233049560 0.6067834801 -0.5086127714 C4 -0.5029806000 3
C8_0 C -0.5549486671 0.5679775778 -0.2118089816 C4 -0.2096900000 3
C5_0 C -0.7768840462 0.7607642315 -0.2334772933 C3 0.1571637000 2
H1_0 H -0.6591988523 0.8152654730 -0.3708304844 H 0.1153420000 0
N1_0 N -0.4674923063 0.6626704492 -0.4684046136 N -0.2871434600 3
H2_0 H -0.5336879771 0.7320752145 -0.6135918625 H 0.1635790000 0
H3_0 H -0.4892057989 0.7632707531 -0.4264021732 H 0.1635790000 0
H16_0 H -0.8793700694 0.6920862382 -0.1030073874 H 0.1153420000 0
H4_0 H -0.4767439491 0.5635340945 -0.5266921727 H 0.2642670000 0
H5_0 H -0.5564392866 0.6154091548 -0.6283060016 H 0.2642670000 0
C9_0 C -0.4684439467 0.6083830745 -0.1806906324 C3 -0.0485634000 2
H6_0 H -0.6086693398 0.5667507114 -0.0938436077 H 0.1635790000 0
H7_0 H -0.5328695908 0.5172359733 -0.2426058423 H 0.1635790000 0
C15_0 C -0.8388979160 0.8196201397 -0.1884875722 C4 -0.2773004000 3
C11_0 C -0.4295020146 0.6545321351 -0.3058659152 C3 0.4236677600 2
C10_0 C -0.4262975905 0.6005654429 -0.0265551305 C3 -0.2536832000 2
H13_0 H -0.9093537909 0.8138651705 -0.2346833457 H 0.0861593000 0
H14_0 H -0.8046414545 0.8636955289 -0.2482602042 H 0.0861593000 0
H15_0 H -0.8517594273 0.8268570043 -0.0453494096 H 0.0861593000 0
C13_0 C -0.3518074798 0.6929958578 -0.2707883538 C3 -0.2643770000 2
C12_0 C -0.3469356664 0.6376088919 0.0081590886 C3 0.1571637000 2
H8_0 H -0.4573219303 0.5647024145 0.0697686851 H 0.1153420000 0
C14_0 C -0.3113491207 0.6846356394 -0.1165005585 C3 -0.1845126000 2
H9_0 H -0.3225345554 0.7286488618 -0.3685088549 H 0.1153420000 0
C16_0 C -0.3020590172 0.6284843356 0.1739354843 C4 -0.2773004000 3
H17_0 H -0.2493450779 0.7142476997 -0.0943703946 H 0.1153420000 0
H10_0 H -0.2915507682 0.5767061326 0.2027062926 H 0.0861593000 0
H11_0 H -0.3477484044 0.6490517232 0.2887340150 H 0.0861593000 0
H12_0 H -0.2319314131 0.6530588110 0.1650682115 H 0.0861593000 0
H3_1 H -0.6583445570 0.5430563302 -0.4260120466 H 0.3516650000 0
O1_1 O -0.7042951444 0.5025599908 -0.4684603236 O2 -0.4166077000 3
C6_1 C -0.7208981023 0.5087927666 -0.6327142436 C3 0.3553477000 2
C0_1 C -0.7959477700 0.4622599986 -0.6823318322 C3 0.0287288000 2
O0_1 O -0.6802857649 0.5479192918 -0.7408986129 O1 -0.3995510000 2
C1_1 C -0.8326437557 0.4715435505 -0.8411385953 C3 0.0069987000 2
C2_1 C -0.8261705083 0.4087953636 -0.5763971419 C3 0.0069987000 2
C3_1 C -0.8991722864 0.4271461723 -0.8912666320 C3 -0.0371152000 2
H0_1 H -0.8088407220 0.5128192581 -0.9245893031 H 0.1153420000 0
C4_1 C -0.8911008285 0.3647187892 -0.6338301246 C3 -0.0371152000 2
H1_1 H -0.7979229493 0.4008239240 -0.4529808894 H 0.1153420000 0
C5_1 C -0.9292796700 0.3726451290 -0.7907839230 C3 0.0489222000 2
N0_1 N -0.9368032624 0.4368309176 -1.0599748334 N 0.5566670000 2
N1_1 N -0.9155389795 0.3051076046 -0.5304605595 N 0.5566670000 2
H2_1 H -0.9779455383 0.3368327984 -0.8351083030 H 0.1153420000 0
O2_1 O -0.9060371637 0.4842568915 -1.1513847265 O1 -0.3419080000 2
O3_1 O -0.9968529441 0.3972942008 -1.1010997574 O1 -0.3419080000 2
O4_1 O -0.8700225709 0.2943298852 -0.4047612283 O1 -0.3419080000 2
O5_1 O -0.9782104011 0.2687024550 -0.5760360089 O1 -0.3419080000 2
#END
##################################################################################
# Avant-garde Materials Simulation           
# XXV NEUMANN/KENDRICK/LEUSEN, RANK 17, ENERGY -151.92195545120578 kcal/mol/atom
##################################################################################

data_rank_000017
_symmetry_cell_setting orthorhombic
_symmetry_space_group_name_H-M 'F d d 2'
_symmetry_Int_Tables_number 43
loop_
_symmetry_equiv_pos_site_id
_symmetry_equiv_pos_as_xyz
1 x,y,z
2 -x,-y,z
3 x+1/4,-y+1/4,z+1/4
4 -x+1/4,y+1/4,z+1/4
5 x,y+1/2,z+1/2
6 -x,-y+1/2,z+1/2
7 x+1/4,-y+3/4,z+3/4
8 -x+1/4,y+3/4,z+3/4
9 x+1/2,y,z+1/2
10 -x+1/2,-y,z+1/2
11 x+3/4,-y+1/4,z+3/4
12 -x+3/4,y+1/4,z+3/4
13 x+1/2,y+1/2,z
14 -x+1/2,-y+1/2,z
15 x+3/4,-y+3/4,z+1/4
16 -x+3/4,y+3/4,z+1/4
_cell_length_a 34.3601504670
_cell_length_b 29.2831229610
_cell_length_c 8.9056539210
_cell_angle_alpha 90.0000000000
_cell_angle_beta 90.0000000000
_cell_angle_gamma 90.0000000000
loop_
_atom_site_label
_atom_site_type_symbol
_atom_site_fract_x
_atom_site_fract_y
_atom_site_fract_z
_atom_site_fftype
_atom_site_charge
_atom_site_hybridization
C0_0 C -0.0883348590 -0.2136878432 0.0295633282 C3 0.4236677600 2
C1_0 C -0.0827301668 -0.2515594330 0.1238074626 C3 -0.0485634000 2
C2_0 C -0.0586954786 -0.2011211018 -0.0704690894 C3 -0.2643770000 2
N0_0 N -0.1236100492 -0.1877520632 0.0351859405 N -0.2871434600 3
C3_0 C -0.0485697056 -0.2774461576 0.1103523059 C3 -0.2536832000 2
C6_0 C -0.1122137261 -0.2637394881 0.2422842378 C4 -0.2096900000 3
C4_0 C -0.0248809814 -0.2268330841 -0.0805993809 C3 -0.1845126000 2
H0_0 H -0.0626599059 -0.1712092985 -0.1417576887 H 0.1153420000 0
C7_0 C -0.1546663086 -0.2118311647 0.1093155540 C4 -0.5029806000 3
C8_0 C -0.1188317613 -0.1426925458 0.1061251056 C4 -0.2096900000 3
C5_0 C -0.0192299769 -0.2658405120 0.0087711144 C3 0.1571637000 2
H1_0 H -0.0449283768 -0.3073425089 0.1820773557 H 0.1153420000 0
N1_0 N -0.1414855159 -0.2263671610 0.2636073893 N -0.2871434600 3
H2_0 H -0.1293655135 -0.2941567974 0.2120312661 H 0.1635790000 0
H3_0 H -0.0980007829 -0.2703290552 0.3504260108 H 0.1635790000 0
H16_0 H -0.0024388924 -0.2170485853 -0.1607032145 H 0.1153420000 0
H4_0 H -0.1800876694 -0.1895530815 0.1208742690 H 0.2642670000 0
H5_0 H -0.1631106278 -0.2429109712 0.0493082513 H 0.2642670000 0
C9_0 C -0.1161510478 -0.1466731217 0.2754177479 C3 -0.0485634000 2
H6_0 H -0.0928956828 -0.1258413202 0.0601120682 H 0.1635790000 0
H7_0 H -0.1441696211 -0.1216004362 0.0756511145 H 0.1635790000 0
C15_0 C 0.0177646274 -0.2931537245 -0.0025536492 C4 -0.2773004000 3
C11_0 C -0.1269928592 -0.1870546116 0.3491220401 C3 0.4236677600 2
C10_0 C -0.1036934073 -0.1098507356 0.3631937234 C3 -0.2536832000 2
H13_0 H 0.0422066236 -0.2750394629 0.0505724838 H 0.0861593000 0
H14_0 H 0.0260646129 -0.2991906229 -0.1201418034 H 0.0861593000 0
H15_0 H 0.0150487594 -0.3263607186 0.0536476140 H 0.0861593000 0
C13_0 C -0.1251945484 -0.1905253536 0.5052423552 C3 -0.2643770000 2
C12_0 C -0.1021700896 -0.1120316090 0.5200936584 C3 0.1571637000 2
H8_0 H -0.0952878837 -0.0781246737 0.3072277337 H 0.1153420000 0
C14_0 C -0.1131095339 -0.1531177671 0.5898484235 C3 -0.1845126000 2
H9_0 H -0.1336668349 -0.2222702792 0.5604518930 H 0.1153420000 0
C16_0 C -0.0906637253 -0.0708616503 0.6106447153 C4 -0.2773004000 3
H17_0 H -0.1127257039 -0.1558571298 0.7120443229 H 0.1153420000 0
H10_0 H -0.0768086289 -0.0799429926 0.7175873783 H 0.0861593000 0
H11_0 H -0.1166997204 -0.0502773336 0.6364465899 H 0.0861593000 0
H12_0 H -0.0707442851 -0.0485476678 0.5479902910 H 0.0861593000 0
O4_1 O -0.0725446793 -0.2940791987 -0.3134294929 O1 -0.3419080000 2
N1_1 N -0.0564102340 -0.3232554442 -0.3926532027 N 0.5566670000 2
C4_1 C -0.0363240747 -0.3612031881 -0.3180437652 C3 -0.0371152000 2
O5_1 O -0.0562038556 -0.3228519844 -0.5323139517 O1 -0.3419080000 2
C2_1 C -0.0096099648 -0.3871450897 -0.3995662134 C3 0.0069987000 2
C5_1 C -0.0450219857 -0.3699626978 -0.1682486989 C3 0.0489222000 2
C0_1 C 0.0089878012 -0.4237542802 -0.3293115803 C3 0.0287288000 2
H1_1 H -0.0027631311 -0.3788859205 -0.5157352090 H 0.1153420000 0
C3_1 C -0.0272701652 -0.4079468135 -0.1041054460 C3 -0.0371152000 2
H2_1 H -0.0650068363 -0.3485125657 -0.1054315335 H 0.1153420000 0
C1_1 C -0.0007288524 -0.4350301625 -0.1815520930 C3 0.0069987000 2
C6_1 C 0.0401642708 -0.4502527945 -0.4121195185 C3 0.3553477000 2
N0_1 N -0.0372417980 -0.4202136993 0.0512659972 N 0.5566670000 2
H0_1 H 0.0128881460 -0.4642255800 -0.1274024424 H 0.1153420000 0
O0_1 O 0.0518875272 -0.4354977982 -0.5360466017 O1 -0.3995510000 2
O1_1 O 0.0529843383 -0.4859046216 -0.3423621891 O2 -0.4166077000 3
O2_1 O -0.0524096825 -0.3902759471 0.1310884928 O1 -0.3419080000 2
O3_1 O -0.0300286051 -0.4596793021 0.0930962066 O1 -0.3419080000 2
H3_1 H 0.0826591505 -0.5072582282 -0.4232131176 H 0.3516650000 0
#END
##################################################################################
# Avant-garde Materials Simulation           
# XXV NEUMANN/KENDRICK/LEUSEN, RANK 18, ENERGY -151.92194587645116 kcal/mol/atom
##################################################################################

data_rank_000018
_symmetry_cell_setting orthorhombic
_symmetry_space_group_name_H-M 'P c a 2_1'
_symmetry_Int_Tables_number 29
loop_
_symmetry_equiv_pos_site_id
_symmetry_equiv_pos_as_xyz
1 x,y,z
2 -x,-y,z+1/2
3 x+1/2,-y,z
4 -x+1/2,y,z+1/2
_cell_length_a 9.4606709647
_cell_length_b 20.7368560889
_cell_length_c 11.2703617121
_cell_angle_alpha 90.0000000000
_cell_angle_beta 90.0000000000
_cell_angle_gamma 90.0000000000
loop_
_atom_site_label
_atom_site_type_symbol
_atom_site_fract_x
_atom_site_fract_y
_atom_site_fract_z
_atom_site_fftype
_atom_site_charge
_atom_site_hybridization
C0_0 C -0.8615220416 0.6331795085 0.6820097742 C3 0.4236677600 2
C1_0 C -0.9687995864 0.6694959336 0.6277242565 C3 -0.0485634000 2
C2_0 C -0.8521857331 0.5668381419 0.6582742036 C3 -0.2643770000 2
N0_0 N -0.7625231926 0.6627981815 0.7605151361 N -0.2871434600 3
C3_0 C -1.0589123019 0.6396412467 0.5457629178 C3 -0.2536832000 2
C6_0 C -0.9900342346 0.7394310689 0.6591841334 C4 -0.2096900000 3
C4_0 C -0.9456339855 0.5376247937 0.5796040835 C3 -0.1845126000 2
H0_0 H -0.7691168089 0.5386384718 0.7010855338 H 0.1153420000 0
C7_0 C -0.7618239871 0.7326059945 0.7493633537 C4 -0.5029806000 3
C8_0 C -0.7867792780 0.6460298585 0.8855252108 C4 -0.2096900000 3
C5_0 C -1.0492604196 0.5739279093 0.5199438986 C3 0.1571637000 2
H1_0 H -1.1406443308 0.6685839614 0.5026119239 H 0.1153420000 0
N1_0 N -0.9066371996 0.7591761969 0.7652745242 N -0.2871434600 3
H2_0 H -0.9590055414 0.7712949275 0.5854006066 H 0.1635790000 0
H3_0 H -1.1014214549 0.7496130276 0.6772909000 H 0.1635790000 0
H16_0 H -0.9365721841 0.4859717345 0.5621725355 H 0.1153420000 0
H4_0 H -0.6918639340 0.7532179828 0.8172117982 H 0.2642670000 0
H5_0 H -0.7247288307 0.7466639172 0.6608831939 H 0.2642670000 0
C9_0 C -0.9108581078 0.6827823487 0.9363365136 C3 -0.0485634000 2
H6_0 H -0.8042724767 0.5939211845 0.8926413589 H 0.1635790000 0
H7_0 H -0.6899564341 0.6567871594 0.9359727666 H 0.1635790000 0
C15_0 C -1.1457825845 0.5430589892 0.4304427123 C4 -0.2773004000 3
C11_0 C -0.9664946680 0.7367180895 0.8772078206 C3 0.4236677600 2
C10_0 C -0.9694336122 0.6649069125 1.0452839340 C3 -0.2536832000 2
H13_0 H -1.0878526052 0.5296916742 0.3493540589 H 0.0861593000 0
H14_0 H -1.2318424494 0.5756873374 0.4046830298 H 0.0861593000 0
H15_0 H -1.1934476431 0.4987910442 0.4659898440 H 0.0861593000 0
C13_0 C -1.0772764968 0.7715430935 0.9281513696 C3 -0.2643770000 2
C12_0 C -1.0787199304 0.6997914756 1.0988643302 C3 0.1571637000 2
H8_0 H -0.9251018804 0.6233932317 1.0918648180 H 0.1153420000 0
C14_0 C -1.1317908309 0.7538101740 1.0382628487 C3 -0.1845126000 2
H9_0 H -1.1198014289 0.8136895134 0.8829050727 H 0.1153420000 0
C16_0 C -1.1356057241 0.6787857694 1.2173228975 C4 -0.2773004000 3
H17_0 H -1.2150377428 0.7834898554 1.0771582771 H 0.1153420000 0
H10_0 H -1.2194634548 0.6423944902 1.2065098457 H 0.0861593000 0
H11_0 H -1.1803560435 0.7192892562 1.2673321036 H 0.0861593000 0
H12_0 H -1.0514453702 0.6570035398 1.2711639763 H 0.0861593000 0
H3_1 H -0.9109567360 0.8294943655 0.7621198328 H 0.3516650000 0
O1_1 O -0.9118139748 0.8830731844 0.7564518519 O2 -0.4166077000 3
C6_1 C -1.0294921005 0.9052017681 0.7077151173 C3 0.3553477000 2
C0_1 C -1.0336067627 0.9774661766 0.6975624429 C3 0.0287288000 2
O0_1 O -1.1295968682 0.8720708316 0.6728931668 O1 -0.3995510000 2
C1_1 C -1.1292585786 1.0053942170 0.6180715655 C3 0.0069987000 2
C2_1 C -0.9478977074 1.0165422250 0.7684048571 C3 0.0069987000 2
C3_1 C -1.1352884450 1.0723466132 0.6094387468 C3 -0.0371152000 2
H0_1 H -1.1967445697 0.9748115236 0.5637196155 H 0.1153420000 0
C4_1 C -0.9626969908 1.0832352026 0.7606430580 C3 -0.0371152000 2
H1_1 H -0.8726841016 0.9955345037 0.8303404832 H 0.1153420000 0
C5_1 C -1.0538070354 1.1126532228 0.6806219214 C3 0.0489222000 2
N0_1 N -1.2357699402 1.1018359514 0.5255407191 N 0.5566670000 2
N1_1 N -0.8825100768 1.1241380435 0.8433303982 N 0.5566670000 2
H2_1 H -1.0612035293 1.1647805359 0.6743720414 H 0.1153420000 0
O2_1 O -1.2370186747 1.1614783890 0.5169197923 O1 -0.3419080000 2
O3_1 O -1.3146887532 1.0652123500 0.4689974180 O1 -0.3419080000 2
O4_1 O -0.9149153142 1.1819923868 0.8491866640 O1 -0.3419080000 2
O5_1 O -0.7883079567 1.0982138038 0.9030119909 O1 -0.3419080000 2
#END
##################################################################################
# Avant-garde Materials Simulation           
# XXV NEUMANN/KENDRICK/LEUSEN, RANK 19, ENERGY -151.92086274080651 kcal/mol/atom
##################################################################################

data_rank_000019
_symmetry_cell_setting monoclinic
_symmetry_space_group_name_H-M 'P 2_1/c'
_symmetry_Int_Tables_number 14
loop_
_symmetry_equiv_pos_site_id
_symmetry_equiv_pos_as_xyz
1 x,y,z
2 -x,y+1/2,-z+1/2
3 -x,-y,-z
4 x,-y+1/2,z+1/2
_cell_length_a 16.7143985232
_cell_length_b 6.3494207216
_cell_length_c 21.5634301654
_cell_angle_alpha 90.0000000000
_cell_angle_beta 106.2315690648
_cell_angle_gamma 90.0000000000
loop_
_atom_site_label
_atom_site_type_symbol
_atom_site_fract_x
_atom_site_fract_y
_atom_site_fract_z
_atom_site_fftype
_atom_site_charge
_atom_site_hybridization
C0_0 C -0.7183628169 0.8192941541 0.9651039268 C3 0.4236677600 2
C1_0 C -0.6499518939 0.6816700818 0.9777729003 C3 -0.0485634000 2
C2_0 C -0.7197696885 0.9981661838 0.9271102807 C3 -0.2643770000 2
N0_0 N -0.7887815166 0.7787768152 0.9904978539 N -0.2871434600 3
C3_0 C -0.5835024390 0.7310703856 0.9528757850 C3 -0.2536832000 2
C6_0 C -0.6486891739 0.4836491144 1.0171889707 C4 -0.2096900000 3
C4_0 C -0.6524814540 1.0444245159 0.9030912929 C3 -0.1845126000 2
H0_0 H -0.7740140708 1.1015516110 0.9159587652 H 0.1153420000 0
C7_0 C -0.7915237371 0.5525473443 1.0080726378 C4 -0.5029806000 3
C8_0 C -0.7849655330 0.9067827081 1.0492612195 C4 -0.2096900000 3
C5_0 C -0.5822230325 0.9132254000 0.9165089950 C3 0.1571637000 2
H1_0 H -0.5298867910 0.6252177296 0.9634201623 H 0.1153420000 0
N1_0 N -0.7129242830 0.4860633329 1.0520698923 N -0.2871434600 3
H2_0 H -0.6584917966 0.3444157888 0.9855497510 H 0.1635790000 0
H3_0 H -0.5876701448 0.4647901496 1.0527014130 H 0.1635790000 0
H16_0 H -0.6548688902 1.1853375545 0.8736841992 H 0.1153420000 0
H4_0 H -0.8422135193 0.5311748147 1.0305993729 H 0.2642670000 0
H5_0 H -0.8048535803 0.4574306910 0.9639627232 H 0.2642670000 0
C9_0 C -0.7233114049 0.8187708115 1.1087713875 C3 -0.0485634000 2
H6_0 H -0.7691118247 1.0698682114 1.0406541981 H 0.1635790000 0
H7_0 H -0.8483611623 0.9124783368 1.0550134402 H 0.1635790000 0
C15_0 C -0.5068391049 0.9680271353 0.8945642560 C4 -0.2773004000 3
C11_0 C -0.6895262325 0.6163172966 1.1084583531 C3 0.4236677600 2
C10_0 C -0.6980748739 0.9408184813 1.1650369742 C3 -0.2536832000 2
H13_0 H -0.4868293897 0.8350168301 0.8698786638 H 0.0861593000 0
H14_0 H -0.4536374092 1.0091827998 0.9358932818 H 0.0861593000 0
H15_0 H -0.5186039415 1.1031096528 0.8615076822 H 0.0861593000 0
C13_0 C -0.6308136638 0.5417655842 1.1640023395 C3 -0.2643770000 2
C12_0 C -0.6399351701 0.8678911272 1.2208568722 C3 0.1571637000 2
H8_0 H -0.7247728251 1.0976139482 1.1648612603 H 0.1153420000 0
C14_0 C -0.6063578279 0.6654827585 1.2192426091 C3 -0.1845126000 2
H9_0 H -0.6062848346 0.3826271780 1.1635413124 H 0.1153420000 0
C16_0 C -0.6148943450 1.0010424092 1.2809868138 C4 -0.2773004000 3
H17_0 H -0.5612786274 0.6032243476 1.2621177350 H 0.1153420000 0
H10_0 H -0.5467944513 1.0093351037 1.3006388005 H 0.0861593000 0
H11_0 H -0.6394813956 0.9358164162 1.3192821752 H 0.0861593000 0
H12_0 H -0.6389432955 1.1618325956 1.2710734223 H 0.0861593000 0
H3_1 H -0.8668423196 0.8271694184 0.9404498217 H 0.3516650000 0
O1_1 O -0.9242546604 0.8560065221 0.9012120604 O2 -0.4166077000 3
C6_1 C -0.9552852228 1.0424662296 0.9089715626 C3 0.3553477000 2
C0_1 C -1.0286108334 1.1066151797 0.8538909021 C3 0.0287288000 2
O0_1 O -0.9283401301 1.1608352059 0.9555163701 O1 -0.3995510000 2
C1_1 C -1.0673303310 1.2986941534 0.8583528790 C3 0.0069987000 2
C2_1 C -1.0566085772 0.9837973826 0.7983442573 C3 0.0069987000 2
C3_1 C -1.1335561284 1.3639790480 0.8070068192 C3 -0.0371152000 2
H0_1 H -1.0447417618 1.3960134142 0.9012772402 H 0.1153420000 0
C4_1 C -1.1230493878 1.0558515390 0.7480828423 C3 -0.0371152000 2
H1_1 H -1.0265403672 0.8347473299 0.7941966927 H 0.1153420000 0
C5_1 C -1.1628364381 1.2466107976 0.7507165815 C3 0.0489222000 2
N0_1 N -1.1744106642 1.5656640851 0.8121698205 N 0.5566670000 2
N1_1 N -1.1531742128 0.9238622216 0.6901558094 N 0.5566670000 2
H2_1 H -1.2141927847 1.3014267408 0.7109408349 H 0.1153420000 0
O2_1 O -1.1504483591 1.6640827437 0.8637936577 O1 -0.3419080000 2
O3_1 O -1.2298786327 1.6265679669 0.7643436112 O1 -0.3419080000 2
O4_1 O -1.1154237768 0.7571074463 0.6878441682 O1 -0.3419080000 2
O5_1 O -1.2147412402 0.9858225419 0.6472644727 O1 -0.3419080000 2
#END
##################################################################################
# Avant-garde Materials Simulation           
# XXV NEUMANN/KENDRICK/LEUSEN, RANK 20, ENERGY -151.92068100531887 kcal/mol/atom
##################################################################################

data_rank_000020
_symmetry_cell_setting orthorhombic
_symmetry_space_group_name_H-M 'P b c n'
_symmetry_Int_Tables_number 60
loop_
_symmetry_equiv_pos_site_id
_symmetry_equiv_pos_as_xyz
1 x,y,z
2 -x+1/2,-y+1/2,z+1/2
3 -x,y,-z+1/2
4 x+1/2,-y+1/2,-z
5 -x,-y,-z
6 x+1/2,y+1/2,-z+1/2
7 x,-y,z+1/2
8 -x+1/2,y+1/2,z
_cell_length_a 27.0671628621
_cell_length_b 10.3304953969
_cell_length_c 15.8332348172
_cell_angle_alpha 90.0000000000
_cell_angle_beta 90.0000000000
_cell_angle_gamma 90.0000000000
loop_
_atom_site_label
_atom_site_type_symbol
_atom_site_fract_x
_atom_site_fract_y
_atom_site_fract_z
_atom_site_fftype
_atom_site_charge
_atom_site_hybridization
C0_0 C 0.9025663490 0.4501204742 0.6642318292 C3 0.4236677600 2
C1_0 C 0.8534773008 0.4092925047 0.6513878267 C3 -0.0485634000 2
C2_0 C 0.9159146394 0.5778959645 0.6451040622 C3 -0.2643770000 2
N0_0 N 0.9392998765 0.3627444029 0.6948321135 N -0.2871434600 3
C3_0 C 0.8182325130 0.4999260304 0.6250965114 C3 -0.2536832000 2
C6_0 C 0.8395369733 0.2681700140 0.6614511774 C4 -0.2096900000 3
C4_0 C 0.8806320024 0.6653181996 0.6164952182 C3 -0.1845126000 2
H0_0 H 0.9542925187 0.6072015269 0.6540575450 H 0.1153420000 0
C7_0 C 0.9176352358 0.2468264237 0.7300070268 C4 -0.5029806000 3
C8_0 C 0.9753819512 0.3256182040 0.6296596230 C4 -0.2096900000 3
C5_0 C 0.8308985162 0.6284877226 0.6079149232 C3 0.1571637000 2
H1_0 H 0.7798377723 0.4694244762 0.6175005014 H 0.1153420000 0
N1_0 N 0.8839128312 0.1840352801 0.6682182941 N -0.2871434600 3
H2_0 H 0.8170982703 0.2507928100 0.7183542901 H 0.1635790000 0
H3_0 H 0.8176282656 0.2350470086 0.6073148892 H 0.1635790000 0
H16_0 H 0.8914535643 0.7647227712 0.6021296816 H 0.1153420000 0
H4_0 H 0.9470740261 0.1779738349 0.7461755677 H 0.2642670000 0
H5_0 H 0.8961754320 0.2690031156 0.7870473574 H 0.2642670000 0
C9_0 C 0.9539310206 0.2263855461 0.5697002198 C3 -0.0485634000 2
H6_0 H 0.9872484126 0.4123791602 0.5953917045 H 0.1635790000 0
H7_0 H 1.0087743531 0.2883192320 0.6608695591 H 0.1635790000 0
C15_0 C 0.7920304220 0.7249294371 0.5827258893 C4 -0.2773004000 3
C11_0 C 0.9092648477 0.1631009242 0.5882578766 C3 0.4236677600 2
C10_0 C 0.9779870173 0.1964561789 0.4941221522 C3 -0.2536832000 2
H13_0 H 0.7694274541 0.7524803393 0.6375926986 H 0.0861593000 0
H14_0 H 0.7667817970 0.6844358964 0.5351873296 H 0.0861593000 0
H15_0 H 0.8086928806 0.8135648304 0.5574397242 H 0.0861593000 0
C13_0 C 0.8891498176 0.0744189915 0.5311863178 C3 -0.2643770000 2
C12_0 C 0.9586830132 0.1072433083 0.4365063018 C3 0.1571637000 2
H8_0 H 1.0126339163 0.2460650203 0.4796012326 H 0.1153420000 0
C14_0 C 0.9136319386 0.0468571622 0.4559826447 C3 -0.1845126000 2
H9_0 H 0.8540768376 0.0272409371 0.5454585982 H 0.1153420000 0
C16_0 C 0.9857229211 0.0781913149 0.3559185565 C4 -0.2773004000 3
H17_0 H 0.8972744450 -0.0222283473 0.4119921757 H 0.1153420000 0
H10_0 H 1.0029347369 0.1658773146 0.3299872389 H 0.0861593000 0
H11_0 H 0.9606767608 0.0383973456 0.3080062166 H 0.0861593000 0
H12_0 H 1.0155254018 0.0077482642 0.3670122137 H 0.0861593000 0
N0_1 N 0.9062947351 0.5354203275 0.8802753299 N 0.5566670000 2
C3_1 C 0.8615584652 0.6124731192 0.8629443238 C3 -0.0371152000 2
O2_1 O 0.9467672995 0.5854132976 0.8637282480 O1 -0.3419080000 2
O3_1 O 0.9006590706 0.4254340862 0.9104287753 O1 -0.3419080000 2
C1_1 C 0.8664480628 0.7286446108 0.8190735213 C3 0.0069987000 2
C5_1 C 0.8161653425 0.5665708713 0.8913391751 C3 0.0489222000 2
C0_1 C 0.8241410853 0.8013645461 0.8014118529 C3 0.0287288000 2
H0_1 H 0.9026165985 0.7612082682 0.7985193389 H 0.1153420000 0
C4_1 C 0.7748897592 0.6424372859 0.8736727332 C3 -0.0371152000 2
H2_1 H 0.8134256432 0.4761404640 0.9261448705 H 0.1153420000 0
C2_1 C 0.7780669353 0.7580010658 0.8287585998 C3 0.0069987000 2
C6_1 C 0.8268595053 0.9267079801 0.7533624776 C3 0.3553477000 2
N1_1 N 0.7262724741 0.5999730890 0.9040058552 N 0.5566670000 2
H1_1 H 0.7452176916 0.8149956771 0.8154204165 H 0.1153420000 0
O0_1 O 0.7890063622 0.9873476277 0.7345976837 O1 -0.3995510000 2
O1_1 O 0.8723143273 0.9624914387 0.7349244593 O2 -0.4166077000 3
O4_1 O 0.6897382676 0.6667151784 0.8854600617 O1 -0.3419080000 2
O5_1 O 0.7244378230 0.5001714780 0.9477599753 O1 -0.3419080000 2
H3_1 H 0.8732418794 1.0590751119 0.7034984615 H 0.3516650000 0
#END
#################################################################################
# Avant-garde Materials Simulation           
# XXV NEUMANN/KENDRICK/LEUSEN, RANK 21, ENERGY -151.9200230500083 kcal/mol/atom
#################################################################################

data_rank_000021
_symmetry_cell_setting orthorhombic
_symmetry_space_group_name_H-M 'P b c a'
_symmetry_Int_Tables_number 61
loop_
_symmetry_equiv_pos_site_id
_symmetry_equiv_pos_as_xyz
1 x,y,z
2 -x+1/2,-y,z+1/2
3 -x,y+1/2,-z+1/2
4 x+1/2,-y+1/2,-z
5 -x,-y,-z
6 x+1/2,y,-z+1/2
7 x,-y+1/2,z+1/2
8 -x+1/2,y+1/2,z
_cell_length_a 20.3992873262
_cell_length_b 7.5626325110
_cell_length_c 28.4915982151
_cell_angle_alpha 90.0000000000
_cell_angle_beta 90.0000000000
_cell_angle_gamma 90.0000000000
loop_
_atom_site_label
_atom_site_type_symbol
_atom_site_fract_x
_atom_site_fract_y
_atom_site_fract_z
_atom_site_fftype
_atom_site_charge
_atom_site_hybridization
C0_0 C -0.1502881077 0.8614908215 0.4306170437 C3 0.4236677600 2
C1_0 C -0.2142045339 0.8991956940 0.4456653702 C3 -0.0485634000 2
C2_0 C -0.1391439582 0.7962409106 0.3854074085 C3 -0.2643770000 2
N0_0 N -0.0938955768 0.8949223822 0.4607709306 N -0.2871434600 3
C3_0 C -0.2661359637 0.8717687703 0.4143436408 C3 -0.2536832000 2
C6_0 C -0.2265453051 0.9736893720 0.4941729406 C4 -0.2096900000 3
C4_0 C -0.1914852874 0.7693329082 0.3550412291 C3 -0.1845126000 2
H0_0 H -0.0890852719 0.7709903662 0.3736760175 H 0.1153420000 0
C7_0 C -0.1116495431 1.0223566027 0.4984318613 C4 -0.5029806000 3
C8_0 C -0.0680704860 0.7322765553 0.4835770566 C4 -0.2096900000 3
C5_0 C -0.2560715116 0.8074494140 0.3689344899 C3 0.1571637000 2
H1_0 H -0.3160776163 0.9022989578 0.4256533473 H 0.1153420000 0
N1_0 N -0.1681713643 0.9613794551 0.5244151404 N -0.2871434600 3
H2_0 H -0.2407172262 1.1135716624 0.4913487649 H 0.1635790000 0
H3_0 H -0.2676307937 0.9062723482 0.5114966565 H 0.1635790000 0
H16_0 H -0.1823432675 0.7195353886 0.3197578854 H 0.1153420000 0
H4_0 H -0.0695028640 1.0343567665 0.5222013816 H 0.2642670000 0
H5_0 H -0.1219118451 1.1507435783 0.4820881137 H 0.2642670000 0
C9_0 C -0.1086558402 0.6766757009 0.5254564227 C3 -0.0485634000 2
H6_0 H -0.0660510209 0.6259544620 0.4573020873 H 0.1635790000 0
H7_0 H -0.0173444963 0.7599969232 0.4948218940 H 0.1635790000 0
C15_0 C -0.3124315035 0.7788606516 0.3358276394 C4 -0.2773004000 3
C11_0 C -0.1573123345 0.7892040218 0.5436595865 C3 0.4236677600 2
C10_0 C -0.0982536705 0.5121959018 0.5466612458 C3 -0.2536832000 2
H13_0 H -0.3575330264 0.8384099975 0.3495022629 H 0.0861593000 0
H14_0 H -0.3216353845 0.6367490487 0.3307657680 H 0.0861593000 0
H15_0 H -0.3020524615 0.8347131562 0.3010213674 H 0.0861593000 0
C13_0 C -0.1952098370 0.7323353550 0.5817216734 C3 -0.2643770000 2
C12_0 C -0.1351595312 0.4549117289 0.5851935636 C3 0.1571637000 2
H8_0 H -0.0601575314 0.4260555897 0.5324457544 H 0.1153420000 0
C14_0 C -0.1842291290 0.5682736829 0.6021768690 C3 -0.1845126000 2
H9_0 H -0.2325062140 0.8210006215 0.5955464824 H 0.1153420000 0
C16_0 C -0.1239448395 0.2767562009 0.6070787891 C4 -0.2773004000 3
H17_0 H -0.2134303366 0.5293317269 0.6325907481 H 0.1153420000 0
H10_0 H -0.1430023061 0.2719100361 0.6430804865 H 0.0861593000 0
H11_0 H -0.0716783234 0.2417469120 0.6077192908 H 0.0861593000 0
H12_0 H -0.1493720460 0.1721751947 0.5871255305 H 0.0861593000 0
H3_1 H -0.0438618793 0.9784842749 0.4321950446 H 0.3516650000 0
O1_1 O -0.0057206230 1.0310118995 0.4083799841 O2 -0.4166077000 3
C6_1 C -0.0162873619 1.1985143493 0.3975027574 C3 0.3553477000 2
C0_1 C 0.0253290049 1.2623409740 0.3574100020 C3 0.0287288000 2
O0_1 O -0.0556698977 1.2972275556 0.4175638254 O1 -0.3995510000 2
C1_1 C 0.0779628761 1.1622352925 0.3407830851 C3 0.0069987000 2
C2_1 C 0.0121019643 1.4274406897 0.3376239797 C3 0.0069987000 2
C3_1 C 0.1171834394 1.2310717480 0.3051179300 C3 -0.0371152000 2
H0_1 H 0.0892864835 1.0342910486 0.3560297170 H 0.1153420000 0
C4_1 C 0.0515294135 1.4892705681 0.3012826787 C3 -0.0371152000 2
H1_1 H -0.0285387714 1.5063648022 0.3507156062 H 0.1153420000 0
C5_1 C 0.1049598908 1.3941221704 0.2842841918 C3 0.0489222000 2
N0_1 N 0.1760588314 1.1312525022 0.2908773442 N 0.5566670000 2
N1_1 N 0.0374453908 1.6645882854 0.2809938185 N 0.5566670000 2
H2_1 H 0.1362781775 1.4463871126 0.2566871599 H 0.1153420000 0
O2_1 O 0.2092859102 1.1899476259 0.2580135516 O1 -0.3419080000 2
O3_1 O 0.1896122132 0.9957323967 0.3135315839 O1 -0.3419080000 2
O4_1 O 0.0727772300 1.7170863645 0.2484564734 O1 -0.3419080000 2
O5_1 O -0.0088039925 1.7503259274 0.2979937347 O1 -0.3419080000 2
#END
##################################################################################
# Avant-garde Materials Simulation           
# XXV NEUMANN/KENDRICK/LEUSEN, RANK 22, ENERGY -151.91976979819012 kcal/mol/atom
##################################################################################

data_rank_000022
_symmetry_cell_setting triclinic
_symmetry_space_group_name_H-M 'P -1'
_symmetry_Int_Tables_number 2
loop_
_symmetry_equiv_pos_site_id
_symmetry_equiv_pos_as_xyz
1 x,y,z
2 -x,-y,-z
_cell_length_a 6.3035581308
_cell_length_b 13.7855739295
_cell_length_c 14.3750351779
_cell_angle_alpha 115.7013163090
_cell_angle_beta 83.8777017112
_cell_angle_gamma 104.2465382071
loop_
_atom_site_label
_atom_site_type_symbol
_atom_site_fract_x
_atom_site_fract_y
_atom_site_fract_z
_atom_site_fftype
_atom_site_charge
_atom_site_hybridization
C0_0 C 0.2110292467 0.7654487113 0.1738730637 C3 0.4236677600 2
C1_0 C 0.3418324337 0.6894089157 0.1178669451 C3 -0.0485634000 2
C2_0 C 0.0068332986 0.7294217688 0.2109290821 C3 -0.2643770000 2
N0_0 N 0.2863976405 0.8815312501 0.1962710620 N -0.2871434600 3
C3_0 C 0.2662225890 0.5797121717 0.1033823423 C3 -0.2536832000 2
C6_0 C 0.5597085460 0.7254154030 0.0735439672 C4 -0.2096900000 3
C4_0 C -0.0676603702 0.6187147899 0.1926020360 C3 -0.1845126000 2
H0_0 H -0.0925592708 0.7885939587 0.2569226762 H 0.1153420000 0
C7_0 C 0.5268027150 0.9092474271 0.1810091777 C4 -0.5029806000 3
C8_0 C 0.1851139026 0.9158585740 0.1297068655 C4 -0.2096900000 3
C5_0 C 0.0622667854 0.5419347182 0.1396065445 C3 0.1571637000 2
H1_0 H 0.3690845102 0.5210344634 0.0606144590 H 0.1153420000 0
N1_0 N 0.5888767874 0.8368405552 0.0783537023 N -0.2871434600 3
H2_0 H 0.6947326995 0.7243082900 0.1155282945 H 0.1635790000 0
H3_0 H 0.5729474912 0.6672361128 -0.0073435445 H 0.1635790000 0
H16_0 H -0.2276704739 0.5926200888 0.2221780281 H 0.1153420000 0
H4_0 H 0.5718217660 0.9953273746 0.1917443353 H 0.2642670000 0
H5_0 H 0.6096563820 0.9008681915 0.2396112000 H 0.2642670000 0
C9_0 C 0.2757727328 0.8760579159 0.0214383556 C3 -0.0485634000 2
H6_0 H 0.0067227077 0.8851693796 0.1283440801 H 0.1635790000 0
H7_0 H 0.2184653727 1.0067966731 0.1670245061 H 0.1635790000 0
C15_0 C -0.0120404005 0.4232257519 0.1227076853 C4 -0.2773004000 3
C11_0 C 0.4690989311 0.8366733008 -0.0011759086 C3 0.4236677600 2
C10_0 C 0.1632481200 0.8743841365 -0.0581891232 C3 -0.2536832000 2
H13_0 H -0.0036625714 0.3670240875 0.0407293723 H 0.0861593000 0
H14_0 H -0.1810405790 0.4046077454 0.1485644642 H 0.0861593000 0
H15_0 H 0.0913557617 0.4025290313 0.1654074427 H 0.0861593000 0
C13_0 C 0.5416169690 0.7936749606 -0.1037080755 C3 -0.2643770000 2
C12_0 C 0.2336686381 0.8315163353 -0.1607943083 C3 0.1571637000 2
H8_0 H 0.0123169653 0.9046477868 -0.0393253028 H 0.1153420000 0
C14_0 C 0.4253786841 0.7906945649 -0.1823431821 C3 -0.1845126000 2
H9_0 H 0.6914869182 0.7628114501 -0.1210841901 H 0.1153420000 0
C16_0 C 0.1046905910 0.8258469750 -0.2459473774 C4 -0.2773004000 3
H17_0 H 0.4830978997 0.7566928298 -0.2618455884 H 0.1153420000 0
H10_0 H -0.0325048218 0.7530641423 -0.2704247151 H 0.0861593000 0
H11_0 H 0.2075418526 0.8190610379 -0.3139601909 H 0.0861593000 0
H12_0 H 0.0358384037 0.8991153143 -0.2209720801 H 0.0861593000 0
H3_1 H 0.2075930567 0.9537100900 0.3035233810 H 0.3516650000 0
O1_1 O 0.1187294988 1.0046667482 0.3664392947 O2 -0.4166077000 3
C6_1 C 0.2295913491 1.1087378612 0.4026749489 C3 0.3553477000 2
C0_1 C 0.0982555633 1.1903628964 0.4720865257 C3 0.0287288000 2
O0_1 O 0.4217775937 1.1393678434 0.3810635177 O1 -0.3995510000 2
C1_1 C 0.1912738959 1.3027566337 0.5017334338 C3 0.0069987000 2
C2_1 C -0.1122270767 1.1566326853 0.5051426032 C3 0.0069987000 2
C3_1 C 0.0670031362 1.3794116884 0.5602563804 C3 -0.0371152000 2
H0_1 H 0.3566836355 1.3291883572 0.4775503968 H 0.1153420000 0
C4_1 C -0.2277905560 1.2370813008 0.5655764684 C3 -0.0371152000 2
H1_1 H -0.1852870174 1.0697477536 0.4842845947 H 0.1153420000 0
C5_1 C -0.1452312262 1.3488791929 0.5917974847 C3 0.0489222000 2
N0_1 N 0.1638718573 1.4979218246 0.5930875160 N 0.5566670000 2
N1_1 N -0.4430603985 1.2041213907 0.6067965844 N 0.5566670000 2
H2_1 H -0.2404424902 1.4097642997 0.6372464969 H 0.1153420000 0
O2_1 O 0.3661481271 1.5272670296 0.5934382454 O1 -0.3419080000 2
O3_1 O 0.0365464755 1.5611625448 0.6194418476 O1 -0.3419080000 2
O4_1 O -0.5068225139 1.1062496827 0.5927176717 O1 -0.3419080000 2
O5_1 O -0.5477108204 1.2767062102 0.6550514239 O1 -0.3419080000 2
#END
##################################################################################
# Avant-garde Materials Simulation           
# XXV NEUMANN/KENDRICK/LEUSEN, RANK 23, ENERGY -151.91864492889349 kcal/mol/atom
##################################################################################

data_rank_000023
_symmetry_cell_setting monoclinic
_symmetry_space_group_name_H-M 'P 2_1/c'
_symmetry_Int_Tables_number 14
loop_
_symmetry_equiv_pos_site_id
_symmetry_equiv_pos_as_xyz
1 x,y,z
2 -x,y+1/2,-z+1/2
3 -x,-y,-z
4 x,-y+1/2,z+1/2
_cell_length_a 8.3755645367
_cell_length_b 18.2713362859
_cell_length_c 14.2333050944
_cell_angle_alpha 90.0000000000
_cell_angle_beta 85.0719411891
_cell_angle_gamma 90.0000000000
loop_
_atom_site_label
_atom_site_type_symbol
_atom_site_fract_x
_atom_site_fract_y
_atom_site_fract_z
_atom_site_fftype
_atom_site_charge
_atom_site_hybridization
C0_0 C -0.8698301856 0.9277975243 0.0756907504 C3 0.4236677600 2
C1_0 C -0.7943803388 0.9078599117 -0.0128083570 C3 -0.0485634000 2
C2_0 C -0.8541488395 0.9996144277 0.1075345758 C3 -0.2643770000 2
N0_0 N -0.9595005290 0.8756956718 0.1340458260 N -0.2871434600 3
C3_0 C -0.7088764283 0.9605636293 -0.0675224604 C3 -0.2536832000 2
C6_0 C -0.8009084404 0.8298136509 -0.0473199528 C4 -0.2096900000 3
C4_0 C -0.7677017534 1.0512344385 0.0522506419 C3 -0.1845126000 2
H0_0 H -0.9123498000 1.0146241741 0.1761968967 H 0.1153420000 0
C7_0 C -1.0008510813 0.8118424530 0.0809790295 C4 -0.5029806000 3
C8_0 C -0.8751381196 0.8506214068 0.2146875860 C4 -0.2096900000 3
C5_0 C -0.6946816037 1.0328503368 -0.0370077496 C3 0.1571637000 2
H1_0 H -0.6467849807 0.9441887668 -0.1349396272 H 0.1153420000 0
N1_0 N -0.8546251205 0.7786762870 0.0304700113 N -0.2871434600 3
H2_0 H -0.8849635825 0.8240741881 -0.1023820596 H 0.1635790000 0
H3_0 H -0.6825706985 0.8122438195 -0.0783314393 H 0.1635790000 0
H16_0 H -0.7568888054 1.1069687812 0.0786204439 H 0.1153420000 0
H4_0 H -1.0581444496 0.7708564912 0.1290812264 H 0.2642670000 0
H5_0 H -1.0826671746 0.8260582938 0.0279097896 H 0.2642670000 0
C9_0 C -0.7412937768 0.7978632418 0.1845249637 C3 -0.0485634000 2
H6_0 H -0.8273491911 0.8979211322 0.2506567119 H 0.1635790000 0
H7_0 H -0.9630831177 0.8236406926 0.2653439160 H 0.1635790000 0
C15_0 C -0.6034620217 1.0884570161 -0.0980767056 C4 -0.2773004000 3
C11_0 C -0.7322642699 0.7655714609 0.0948867551 C3 0.4236677600 2
C10_0 C -0.6237358800 0.7807569876 0.2450871979 C3 -0.2536832000 2
H13_0 H -0.4851364776 1.0674417801 -0.1245369510 H 0.0861593000 0
H14_0 H -0.5851734133 1.1393589527 -0.0595610259 H 0.0861593000 0
H15_0 H -0.6690360051 1.1026289908 -0.1594156713 H 0.0861593000 0
C13_0 C -0.6046298960 0.7188515942 0.0667158669 C3 -0.2643770000 2
C12_0 C -0.4957453537 0.7339648131 0.2185151983 C3 0.1571637000 2
H8_0 H -0.6319134911 0.8063912118 0.3147677959 H 0.1153420000 0
C14_0 C -0.4872412660 0.7036616203 0.1274025631 C3 -0.1845126000 2
H9_0 H -0.5991030612 0.6936459043 -0.0030464898 H 0.1153420000 0
C16_0 C -0.3688956266 0.7177770898 0.2840871560 C4 -0.2773004000 3
H17_0 H -0.3869451407 0.6681987629 0.1042468396 H 0.1153420000 0
H10_0 H -0.2560786998 0.7461970924 0.2619786310 H 0.0861593000 0
H11_0 H -0.3406424009 0.6591553702 0.2843212435 H 0.0861593000 0
H12_0 H -0.4044544246 0.7352692929 0.3566094430 H 0.0861593000 0
H3_1 H -0.9008598714 0.7083968415 -0.0096474807 H 0.3516650000 0
O1_1 O -0.9323336675 0.6545058756 -0.0374334018 O2 -0.4166077000 3
C6_1 C -1.0837713689 0.6552883220 -0.0569365528 C3 0.3553477000 2
C0_1 C -1.1418088275 0.5835862260 -0.0933140567 C3 0.0287288000 2
O0_1 O -1.1740542869 0.7086788050 -0.0482611472 O1 -0.3995510000 2
C1_1 C -1.3032205038 0.5783292686 -0.1101790633 C3 0.0069987000 2
C2_1 C -1.0396513132 0.5238464327 -0.1120284599 C3 0.0069987000 2
C3_1 C -1.3593989739 0.5141218144 -0.1481989316 C3 -0.0371152000 2
H0_1 H -1.3820678962 0.6249316957 -0.0950963535 H 0.1153420000 0
C4_1 C -1.1016381203 0.4605606230 -0.1498824363 C3 -0.0371152000 2
H1_1 H -0.9133596608 0.5270239230 -0.0994927527 H 0.1153420000 0
C5_1 C -1.2605582606 0.4542148119 -0.1702574389 C3 0.0489222000 2
N0_1 N -1.5289177120 0.5100280186 -0.1678780293 N 0.5566670000 2
N1_1 N -0.9942465232 0.3976346486 -0.1700926299 N 0.5566670000 2
H2_1 H -1.3056160189 0.4042410085 -0.1999380907 H 0.1153420000 0
O2_1 O -1.5662439406 0.4639291673 -0.2257653854 O1 -0.3419080000 2
O3_1 O -1.6237187765 0.5537881763 -0.1256930475 O1 -0.3419080000 2
O4_1 O -0.8625417161 0.3987076420 -0.1366715328 O1 -0.3419080000 2
O5_1 O -1.0422547835 0.3473968740 -0.2192595211 O1 -0.3419080000 2
#END
##################################################################################
# Avant-garde Materials Simulation           
# XXV NEUMANN/KENDRICK/LEUSEN, RANK 24, ENERGY -151.91854541608481 kcal/mol/atom
##################################################################################

data_rank_000024
_symmetry_cell_setting monoclinic
_symmetry_space_group_name_H-M 'P 2_1/c'
_symmetry_Int_Tables_number 14
loop_
_symmetry_equiv_pos_site_id
_symmetry_equiv_pos_as_xyz
1 x,y,z
2 -x,y+1/2,-z+1/2
3 -x,-y,-z
4 x,-y+1/2,z+1/2
_cell_length_a 15.8532383830
_cell_length_b 6.4763753568
_cell_length_c 22.5042756583
_cell_angle_alpha 90.0000000000
_cell_angle_beta 105.8047003948
_cell_angle_gamma 90.0000000000
loop_
_atom_site_label
_atom_site_type_symbol
_atom_site_fract_x
_atom_site_fract_y
_atom_site_fract_z
_atom_site_fftype
_atom_site_charge
_atom_site_hybridization
C0_0 C -0.6960543817 0.1681739953 0.1135356049 C3 0.4236677600 2
C1_0 C -0.7245073331 0.3726322366 0.1160533958 C3 -0.0485634000 2
C2_0 C -0.6397246532 0.0798186162 0.1665326464 C3 -0.2643770000 2
N0_0 N -0.7238773396 0.0486385011 0.0580620212 N -0.2871434600 3
C3_0 C -0.6972791759 0.4822604656 0.1716243431 C3 -0.2536832000 2
C6_0 C -0.7836647223 0.4747627840 0.0596813430 C4 -0.2096900000 3
C4_0 C -0.6130974702 0.1913941322 0.2212725049 C3 -0.1845126000 2
H0_0 H -0.6191185449 -0.0802630374 0.1645245033 H 0.1153420000 0
C7_0 C -0.8035818234 0.1315223194 0.0165978441 C4 -0.5029806000 3
C8_0 C -0.6559965156 0.0327668351 0.0246994615 C4 -0.2096900000 3
C5_0 C -0.6417930726 0.3954396893 0.2248835840 C3 0.1571637000 2
H1_0 H -0.7211674104 0.6394645700 0.1734115265 H 0.1153420000 0
N1_0 N -0.7921220408 0.3521402015 0.0023508970 N -0.2871434600 3
H2_0 H -0.8501764195 0.4951836269 0.0652509414 H 0.1635790000 0
H3_0 H -0.7597863076 0.6302420073 0.0531729312 H 0.1635790000 0
H16_0 H -0.5705952345 0.1178885529 0.2622212940 H 0.1153420000 0
H4_0 H -0.8203827050 0.0447262193 -0.0269320081 H 0.2642670000 0
H5_0 H -0.8576238645 0.1204594007 0.0382445785 H 0.2642670000 0
C9_0 C -0.6517506102 0.2233270319 -0.0132933692 C3 -0.0485634000 2
H6_0 H -0.5925507775 0.0056401135 0.0585941537 H 0.1635790000 0
H7_0 H -0.6697916506 -0.1034738160 -0.0056966392 H 0.1635790000 0
C15_0 C -0.6142236126 0.5167044367 0.2841268149 C4 -0.2773004000 3
C11_0 C -0.7177354682 0.3743095934 -0.0232766416 C3 0.4236677600 2
C10_0 C -0.5831581032 0.2498193024 -0.0405724307 C3 -0.2536832000 2
H13_0 H -0.6288967905 0.4324859235 0.3225600198 H 0.0861593000 0
H14_0 H -0.6484925941 0.6655124624 0.2793694706 H 0.0861593000 0
H15_0 H -0.5433637274 0.5483394856 0.2973561881 H 0.0861593000 0
C13_0 C -0.7136904785 0.5464496908 -0.0597350056 C3 -0.2643770000 2
C12_0 C -0.5771807857 0.4223847295 -0.0766607753 C3 0.1571637000 2
H8_0 H -0.5318592332 0.1322276472 -0.0327213776 H 0.1153420000 0
C14_0 C -0.6440368961 0.5705064387 -0.0858968500 C3 -0.1845126000 2
H9_0 H -0.7666163748 0.6595148914 -0.0692427822 H 0.1153420000 0
C16_0 C -0.5005185259 0.4480177177 -0.1033915416 C4 -0.2773004000 3
H17_0 H -0.6422542916 0.7064687999 -0.1141795769 H 0.1153420000 0
H10_0 H -0.5083733875 0.5829297184 -0.1339332655 H 0.0861593000 0
H11_0 H -0.4916713568 0.3113598895 -0.1300757950 H 0.0861593000 0
H12_0 H -0.4392267435 0.4689537164 -0.0666421604 H 0.0861593000 0
O4_1 O -0.8663342662 -0.1005304310 0.1317187009 O1 -0.3419080000 2
N1_1 N -0.8413367327 -0.0332677368 0.1852296748 N 0.5566670000 2
C4_1 C -0.8729995762 0.1702850944 0.1984195392 C3 -0.0371152000 2
O5_1 O -0.7913410350 -0.1271351049 0.2290418392 O1 -0.3419080000 2
C2_1 C -0.9373576911 0.2703845915 0.1528156053 C3 0.0069987000 2
C5_1 C -0.8367804637 0.2544157685 0.2567425982 C3 0.0489222000 2
C0_1 C -0.9666438195 0.4642439039 0.1659995176 C3 0.0287288000 2
H1_1 H -0.9653071294 0.1970724543 0.1083338559 H 0.1153420000 0
C3_1 C -0.8681274776 0.4461819903 0.2682469093 C3 -0.0371152000 2
H2_1 H -0.7870027233 0.1732940556 0.2917582945 H 0.1153420000 0
C1_1 C -0.9324154660 0.5513509152 0.2243221822 C3 0.0069987000 2
C6_1 C -1.0360911326 0.5830011199 0.1197671548 C3 0.3553477000 2
N0_1 N -0.8312193312 0.5431911538 0.3287291721 N 0.5566670000 2
H0_1 H -0.9561202954 0.7005920081 0.2349673361 H 0.1153420000 0
O0_1 O -1.0601607182 0.7549332786 0.1324210833 O1 -0.3995510000 2
O1_1 O -1.0672274819 0.4861031714 0.0667668532 O2 -0.4166077000 3
O2_1 O -0.7652060003 0.4638339653 0.3639230737 O1 -0.3419080000 2
O3_1 O -0.8680889966 0.7001445214 0.3407627586 O1 -0.3419080000 2
H3_1 H -1.1259430176 0.5661816623 0.0394716747 H 0.3516650000 0
#END
#################################################################################
# Avant-garde Materials Simulation           
# XXV NEUMANN/KENDRICK/LEUSEN, RANK 25, ENERGY -151.9164270190555 kcal/mol/atom
#################################################################################

data_rank_000025
_symmetry_cell_setting monoclinic
_symmetry_space_group_name_H-M 'P 2_1/c'
_symmetry_Int_Tables_number 14
loop_
_symmetry_equiv_pos_site_id
_symmetry_equiv_pos_as_xyz
1 x,y,z
2 -x,y+1/2,-z+1/2
3 -x,-y,-z
4 x,-y+1/2,z+1/2
_cell_length_a 9.6648868590
_cell_length_b 23.1384227020
_cell_length_c 12.3756493009
_cell_angle_alpha 90.0000000000
_cell_angle_beta 126.4180424563
_cell_angle_gamma 90.0000000000
loop_
_atom_site_label
_atom_site_type_symbol
_atom_site_fract_x
_atom_site_fract_y
_atom_site_fract_z
_atom_site_fftype
_atom_site_charge
_atom_site_hybridization
C0_0 C 0.5442633972 0.5779410052 0.6510444008 C3 0.4236677600 2
C1_0 C 0.5453009798 0.6327219431 0.7010367152 C3 -0.0485634000 2
C2_0 C 0.3898293487 0.5562547016 0.5374161593 C3 -0.2643770000 2
N0_0 N 0.6977194157 0.5438670257 0.7149619115 N -0.2871434600 3
C3_0 C 0.3935261027 0.6652113808 0.6325361994 C3 -0.2536832000 2
C6_0 C 0.7060039373 0.6551957141 0.8300479498 C4 -0.2096900000 3
C4_0 C 0.2404052598 0.5891167459 0.4720337478 C3 -0.1845126000 2
H0_0 H 0.3863994911 0.5134324269 0.4989764915 H 0.1153420000 0
C7_0 C 0.8506926675 0.5778592596 0.8064027940 C4 -0.5029806000 3
C8_0 C 0.6991552081 0.4939057023 0.7896592822 C4 -0.2096900000 3
C5_0 C 0.2394576652 0.6446848742 0.5172576930 C3 0.1571637000 2
H1_0 H 0.3952120128 0.7075509177 0.6725439283 H 0.1153420000 0
N1_0 N 0.8363713291 0.6088976289 0.9046492410 N -0.2871434600 3
H2_0 H 0.7662679477 0.6904181602 0.8113941218 H 0.1635790000 0
H3_0 H 0.6760151100 0.6731495846 0.8959847824 H 0.1635790000 0
H16_0 H 0.1218100471 0.5712231574 0.3838702245 H 0.1153420000 0
H4_0 H 0.9631597410 0.5492575710 0.8609426537 H 0.2642670000 0
H5_0 H 0.8700869597 0.6102421733 0.7518072614 H 0.2642670000 0
C9_0 C 0.7355997877 0.5124241906 0.9218859462 C3 -0.0485634000 2
H6_0 H 0.5735968244 0.4723051783 0.7271808263 H 0.1635790000 0
H7_0 H 0.7962242521 0.4627262057 0.8061720291 H 0.1635790000 0
C15_0 C 0.0785991938 0.6806550414 0.4436802301 C4 -0.2773004000 3
C11_0 C 0.7944372348 0.5685477897 0.9717249180 C3 0.4236677600 2
C10_0 C 0.7063570064 0.4746785693 0.9947559907 C3 -0.2536832000 2
H13_0 H 0.0669502413 0.7062252825 0.5125955385 H 0.0861593000 0
H14_0 H -0.0360105901 0.6533604658 0.3835096755 H 0.0861593000 0
H15_0 H 0.0748613440 0.7108198077 0.3731252544 H 0.0861593000 0
C13_0 C 0.8159983590 0.5865032686 1.0887670046 C3 -0.2643770000 2
C12_0 C 0.7309403290 0.4913559416 1.1138597318 C3 0.1571637000 2
H8_0 H 0.6602095467 0.4310834736 0.9561928070 H 0.1153420000 0
C14_0 C 0.7834363346 0.5483975931 1.1583385149 C3 -0.1845126000 2
H9_0 H 0.8593532528 0.6305112521 1.1253496552 H 0.1153420000 0
C16_0 C 0.7027850693 0.4494447312 1.1919151408 C4 -0.2773004000 3
H17_0 H 0.7985432079 0.5630266528 1.2486265726 H 0.1153420000 0
H10_0 H 0.8133123372 0.4200995166 1.2519193183 H 0.0861593000 0
H11_0 H 0.5886280090 0.4226194558 1.1247239469 H 0.0861593000 0
H12_0 H 0.6870969024 0.4719205471 1.2620350611 H 0.0861593000 0
C3_1 C 0.6228094013 0.6721319330 0.4402456551 C3 -0.0371152000 2
C1_1 C 0.4609465801 0.6629406311 0.3204028119 C3 0.0069987000 2
C5_1 C 0.6572395809 0.7176697120 0.5261934832 C3 0.0489222000 2
N0_1 N 0.7612024133 0.6304501199 0.4805163808 N 0.5566670000 2
C0_1 C 0.3264632456 0.7003244067 0.2848547303 C3 0.0287288000 2
H0_1 H 0.4396889413 0.6270111046 0.2557686588 H 0.1153420000 0
C4_1 C 0.5202554932 0.7540429519 0.4876355511 C3 -0.0371152000 2
H2_1 H 0.7851995571 0.7247271671 0.6183547897 H 0.1153420000 0
O2_1 O 0.7268922466 0.5894012422 0.4040245903 O1 -0.3419080000 2
O3_1 O 0.9028804240 0.6386739167 0.5896149876 O1 -0.3419080000 2
C2_1 C 0.3563123285 0.7467273535 0.3684987709 C3 0.0069987000 2
C6_1 C 0.1466769812 0.6891112636 0.1618435072 C3 0.3553477000 2
N1_1 N 0.5470361265 0.7996642970 0.5812286380 N 0.5566670000 2
H1_1 H 0.2519114281 0.7758009581 0.3419798916 H 0.1153420000 0
O0_1 O 0.0231030954 0.7172693390 0.1389127023 O1 -0.3995510000 2
O1_1 O 0.1383013794 0.6466400901 0.0872908278 O2 -0.4166077000 3
O4_1 O 0.6804549132 0.7974704301 0.6980802226 O1 -0.3419080000 2
O5_1 O 0.4329212748 0.8365878243 0.5387576013 O1 -0.3419080000 2
H3_1 H 0.0053554753 0.6340715741 0.0078603873 H 0.3516650000 0
#END
#################################################################################
# Avant-garde Materials Simulation           
# XXV NEUMANN/KENDRICK/LEUSEN, RANK 26, ENERGY -151.9161366095382 kcal/mol/atom
#################################################################################

data_rank_000026
_symmetry_cell_setting triclinic
_symmetry_space_group_name_H-M 'P -1'
_symmetry_Int_Tables_number 2
loop_
_symmetry_equiv_pos_site_id
_symmetry_equiv_pos_as_xyz
1 x,y,z
2 -x,-y,-z
_cell_length_a 9.4647220792
_cell_length_b 10.2637181609
_cell_length_c 12.4856909963
_cell_angle_alpha 92.6961426312
_cell_angle_beta 97.8880878253
_cell_angle_gamma 113.6120417793
loop_
_atom_site_label
_atom_site_type_symbol
_atom_site_fract_x
_atom_site_fract_y
_atom_site_fract_z
_atom_site_fftype
_atom_site_charge
_atom_site_hybridization
C0_0 C 0.9819106536 0.3787013551 0.1671352470 C3 0.4236677600 2
C1_0 C 0.9848888944 0.3532327728 0.2768509257 C3 -0.0485634000 2
C2_0 C 0.9210982818 0.4753651175 0.1292021698 C3 -0.2643770000 2
N0_0 N 1.0407857197 0.3081063108 0.0946898620 N -0.2871434600 3
C3_0 C 0.9341542086 0.4300570061 0.3466330969 C3 -0.2536832000 2
C6_0 C 1.0368738970 0.2420310865 0.3197724909 C4 -0.2096900000 3
C4_0 C 0.8704706104 0.5496053476 0.1995985726 C3 -0.1845126000 2
H0_0 H 0.9134210980 0.4933570940 0.0436744825 H 0.1153420000 0
C7_0 C 1.1400108852 0.2493904859 0.1526066481 C4 -0.5029806000 3
C8_0 C 0.9184164083 0.1950046854 0.0151832763 C4 -0.2096900000 3
C5_0 C 0.8775777036 0.5296677724 0.3104667508 C3 0.1571637000 2
H1_0 H 0.9354487716 0.4082559694 0.4314700096 H 0.1153420000 0
N1_0 N 1.0521746017 0.1504316421 0.2293797881 N -0.2871434600 3
H2_0 H 1.1514521824 0.2887457293 0.3734034064 H 0.1635790000 0
H3_0 H 0.9542227050 0.1716087682 0.3674402271 H 0.1635790000 0
H16_0 H 0.8244358776 0.6246817199 0.1678822821 H 0.1153420000 0
H4_0 H 1.1745576075 0.1878583412 0.0954207346 H 0.2642670000 0
H5_0 H 1.2445612344 0.3335972578 0.2016743175 H 0.2642670000 0
C9_0 C 0.8372672168 0.0609545459 0.0679753444 C3 -0.0485634000 2
H6_0 H 0.8332464132 0.2350444871 -0.0209552530 H 0.1635790000 0
H7_0 H 0.9731279123 0.1719318471 -0.0515638859 H 0.1635790000 0
C15_0 C 0.8227915285 0.6102162814 0.3864509095 C4 -0.2773004000 3
C11_0 C 0.9013390845 0.0431826268 0.1713744282 C3 0.4236677600 2
C10_0 C 0.6955693118 -0.0473281905 0.0155787645 C3 -0.2536832000 2
H13_0 H 0.8996342421 0.7251612459 0.4004497421 H 0.0861593000 0
H14_0 H 0.8182474043 0.5692594964 0.4660110715 H 0.0861593000 0
H15_0 H 0.7047056935 0.6007568936 0.3541133002 H 0.0861593000 0
C13_0 C 0.8242103905 -0.0776818024 0.2221251301 C3 -0.2643770000 2
C12_0 C 0.6173141482 -0.1710665219 0.0636111692 C3 0.1571637000 2
H8_0 H 0.6428749003 -0.0338228052 -0.0642356452 H 0.1153420000 0
C14_0 C 0.6835105460 -0.1837047704 0.1681556353 C3 -0.1845126000 2
H9_0 H 0.8736182008 -0.0880834793 0.3038311455 H 0.1153420000 0
C16_0 C 0.4668162379 -0.2872385797 0.0049888126 C4 -0.2773004000 3
H17_0 H 0.6228043877 -0.2779541338 0.2077960298 H 0.1153420000 0
H10_0 H 0.4896896300 -0.3637462868 -0.0470634599 H 0.0861593000 0
H11_0 H 0.4000117574 -0.2433024348 -0.0492751426 H 0.0861593000 0
H12_0 H 0.3944851986 -0.3474898911 0.0624082992 H 0.0861593000 0
O5_1 O 1.3385602875 0.6131376955 0.2447995918 O1 -0.3419080000 2
N1_1 N 1.3683872358 0.6039892358 0.3432748112 N 0.5566670000 2
C4_1 C 1.3589983683 0.7109950642 0.4209177783 C3 -0.0371152000 2
O4_1 O 1.4046616251 0.5093279409 0.3806673542 O1 -0.3419080000 2
C2_1 C 1.2941577369 0.8033522034 0.3818126160 C3 0.0069987000 2
C5_1 C 1.4151895583 0.7154309174 0.5306363858 C3 0.0489222000 2
C0_1 C 1.2824389560 0.9038268166 0.4555374468 C3 0.0287288000 2
H1_1 H 1.2535734684 0.7983128202 0.2952734178 H 0.1153420000 0
C3_1 C 1.4006065381 0.8159784489 0.6016875654 C3 -0.0371152000 2
H2_1 H 1.4681376413 0.6444033130 0.5595982179 H 0.1153420000 0
C1_1 C 1.3350045152 0.9095305616 0.5665513933 C3 0.0069987000 2
C6_1 C 1.2190760000 1.0104193749 0.4153282440 C3 0.3553477000 2
N0_1 N 1.4578988552 0.8237069604 0.7186260745 N 0.5566670000 2
H0_1 H 1.3265461129 0.9877932168 0.6243748434 H 0.1153420000 0
O0_1 O 1.1990679617 1.0919352629 0.4829518839 O1 -0.3995510000 2
O1_1 O 1.1947866878 1.0063222821 0.3102582199 O2 -0.4166077000 3
O2_1 O 1.4462564755 0.9157959912 0.7804205340 O1 -0.3419080000 2
O3_1 O 1.5134395692 0.7379212898 0.7478051694 O1 -0.3419080000 2
H3_1 H 1.1237157777 1.0884396279 0.2694023808 H 0.3516650000 0
#END
##################################################################################
# Avant-garde Materials Simulation           
# XXV NEUMANN/KENDRICK/LEUSEN, RANK 27, ENERGY -151.91609330725194 kcal/mol/atom
##################################################################################

data_rank_000027
_symmetry_cell_setting monoclinic
_symmetry_space_group_name_H-M 'C 2/c'
_symmetry_Int_Tables_number 15
loop_
_symmetry_equiv_pos_site_id
_symmetry_equiv_pos_as_xyz
1 x,y,z
2 -x,y,-z+1/2
3 -x,-y,-z
4 x,-y,z+1/2
5 x+1/2,y+1/2,z
6 -x+1/2,y+1/2,-z+1/2
7 -x+1/2,-y+1/2,-z
8 x+1/2,-y+1/2,z+1/2
_cell_length_a 35.1182733856
_cell_length_b 6.1896762781
_cell_length_c 21.7337518256
_cell_angle_alpha 90.0000000000
_cell_angle_beta 68.1313398308
_cell_angle_gamma 90.0000000000
loop_
_atom_site_label
_atom_site_type_symbol
_atom_site_fract_x
_atom_site_fract_y
_atom_site_fract_z
_atom_site_fftype
_atom_site_charge
_atom_site_hybridization
C0_0 C 0.0941626704 0.3414606101 -0.9439358860 C3 0.4236677600 2
C1_0 C 0.1119966016 0.5460703520 -0.9628519724 C3 -0.0485634000 2
C2_0 C 0.0652399186 0.2669139293 -0.9693069456 C3 -0.2643770000 2
N0_0 N 0.1049486074 0.2089193302 -0.8989241513 N -0.2871434600 3
C3_0 C 0.1007415130 0.6706169360 -1.0072147989 C3 -0.2536832000 2
C6_0 C 0.1424782025 0.6347047673 -0.9353935967 C4 -0.2096900000 3
C4_0 C 0.0545047089 0.3929787295 -1.0133367274 C3 -0.1845126000 2
H0_0 H 0.0520311387 0.1063926969 -0.9550067383 H 0.1153420000 0
C7_0 C 0.1441705717 0.2720398809 -0.8963377610 C4 -0.5029806000 3
C8_0 C 0.0735387761 0.2120863209 -0.8312674091 C4 -0.2096900000 3
C5_0 C 0.0721434734 0.5978458991 -1.0331999975 C3 0.1571637000 2
H1_0 H 0.1146755395 0.8296078773 -1.0214037615 H 0.1153420000 0
N1_0 N 0.1442000650 0.5044430843 -0.8787678763 N -0.2871434600 3
H2_0 H 0.1736886636 0.6389937503 -0.9735889817 H 0.1635790000 0
H3_0 H 0.1348810451 0.8024493104 -0.9191018514 H 0.1635790000 0
H16_0 H 0.0323082584 0.3314201748 -1.0331824839 H 0.1153420000 0
H4_0 H 0.1503713051 0.1749785374 -0.8589690708 H 0.2642670000 0
H5_0 H 0.1688305750 0.2452667672 -0.9446204487 H 0.2642670000 0
C9_0 C 0.0757039631 0.4148622293 -0.7936553987 C3 -0.0485634000 2
H6_0 H 0.0431986485 0.1968939344 -0.8346420040 H 0.1635790000 0
H7_0 H 0.0776951489 0.0686554343 -0.8045264546 H 0.1635790000 0
C15_0 C 0.0609189508 0.7343895992 -1.0812585557 C4 -0.2773004000 3
C11_0 C 0.1101158420 0.5510827322 -0.8172282682 C3 0.4236677600 2
C10_0 C 0.0437559923 0.4700868904 -0.7345142336 C3 -0.2536832000 2
H13_0 H 0.0710040507 0.9018853918 -1.0809152230 H 0.0861593000 0
H14_0 H 0.0276425784 0.7329885327 -1.0694608762 H 0.0861593000 0
H15_0 H 0.0754468778 0.6735910193 -1.1323279321 H 0.0861593000 0
C13_0 C 0.1123085095 0.7333424417 -0.7808346210 C3 -0.2643770000 2
C12_0 C 0.0441342046 0.6595174917 -0.6995157992 C3 0.1571637000 2
H8_0 H 0.0170779721 0.3638957805 -0.7156656901 H 0.1153420000 0
C14_0 C 0.0795860875 0.7876002377 -0.7227945778 C3 -0.1845126000 2
H9_0 H 0.1397310987 0.8341077175 -0.7980854863 H 0.1153420000 0
C16_0 C 0.0068974479 0.7263341719 -0.6408876220 C4 -0.2773004000 3
H17_0 H 0.0816942024 0.9327900631 -0.6957616548 H 0.1153420000 0
H10_0 H 0.0137963589 0.8620698844 -0.6142083059 H 0.0861593000 0
H11_0 H -0.0056676201 0.5931990681 -0.6057098570 H 0.0861593000 0
H12_0 H -0.0179284526 0.7775805984 -0.6571087888 H 0.0861593000 0
O2_1 O 0.1763195359 0.0883509730 -1.0550176034 O1 -0.3419080000 2
N0_1 N 0.1645794127 0.1872528276 -1.0944180969 N 0.5566670000 2
C3_1 C 0.1850659652 0.3922575093 -1.1218363898 C3 -0.0371152000 2
O3_1 O 0.1370372831 0.1239746669 -1.1128514293 O1 -0.3419080000 2
C1_1 C 0.2176866175 0.4612569456 -1.1050567089 C3 0.0069987000 2
C5_1 C 0.1707977274 0.5093493247 -1.1635331797 C3 0.0489222000 2
C0_1 C 0.2368581374 0.6571983643 -1.1304508841 C3 0.0287288000 2
H0_1 H 0.2287106026 0.3639554208 -1.0733635478 H 0.1153420000 0
C4_1 C 0.1904402082 0.7040551024 -1.1875338189 C3 -0.0371152000 2
H2_1 H 0.1454899025 0.4516277600 -1.1764369080 H 0.1153420000 0
C2_1 C 0.2231742337 0.7798749537 -1.1720246639 C3 0.0069987000 2
C6_1 C 0.2729416732 0.7258632903 -1.1136351234 C3 0.3553477000 2
N1_1 N 0.1754496850 0.8369369946 -1.2299238455 N 0.5566670000 2
H1_1 H 0.2380310717 0.9319542517 -1.1923220467 H 0.1153420000 0
O0_1 O 0.2863877426 0.6064112186 -1.0810197377 O1 -0.3995510000 2
O1_1 O 0.2880427126 0.9170009575 -1.1377955324 O2 -0.4166077000 3
O4_1 O 0.1452364805 0.7711991215 -1.2408628867 O1 -0.3419080000 2
O5_1 O 0.1937578164 1.0086022835 -1.2517598546 O1 -0.3419080000 2
H3_1 H 0.3166671787 0.9476538136 -1.1293797087 H 0.3516650000 0
#END
##################################################################################
# Avant-garde Materials Simulation           
# XXV NEUMANN/KENDRICK/LEUSEN, RANK 28, ENERGY -151.91538082010501 kcal/mol/atom
##################################################################################

data_rank_000028
_symmetry_cell_setting triclinic
_symmetry_space_group_name_H-M 'P -1'
_symmetry_Int_Tables_number 2
loop_
_symmetry_equiv_pos_site_id
_symmetry_equiv_pos_as_xyz
1 x,y,z
2 -x,-y,-z
_cell_length_a 6.7478752670
_cell_length_b 11.0888144954
_cell_length_c 15.5394123729
_cell_angle_alpha 104.0061768929
_cell_angle_beta 94.2668813105
_cell_angle_gamma 105.4512871411
loop_
_atom_site_label
_atom_site_type_symbol
_atom_site_fract_x
_atom_site_fract_y
_atom_site_fract_z
_atom_site_fftype
_atom_site_charge
_atom_site_hybridization
C0_0 C 0.7607989162 0.7250509487 0.7934668164 C3 0.4236677600 2
C1_0 C 0.9566388166 0.7268620368 0.7672434731 C3 -0.0485634000 2
C2_0 C 0.7378386011 0.8368706620 0.8519529124 C3 -0.2643770000 2
N0_0 N 0.5863702787 0.6110706467 0.7625471146 N -0.2871434600 3
C3_0 C 1.1228822199 0.8405443107 0.7995182718 C3 -0.2536832000 2
C6_0 C 0.9895877117 0.6065347435 0.7075532033 C4 -0.2096900000 3
C4_0 C 0.9053266731 0.9489823515 0.8833290621 C3 -0.1845126000 2
H0_0 H 0.5850495950 0.8351501623 0.8712620548 H 0.1153420000 0
C7_0 C 0.6171440408 0.5204389550 0.6835368913 C4 -0.5029806000 3
C8_0 C 0.5361880413 0.5418768435 0.8316180647 C4 -0.2096900000 3
C5_0 C 1.1017277789 0.9528865923 0.8575894563 C3 0.1571637000 2
H1_0 H 1.2737561346 0.8404834645 0.7787834128 H 0.1153420000 0
N1_0 N 0.8141600164 0.4881344011 0.7004168465 N -0.2871434600 3
H2_0 H 1.0039387089 0.6151368277 0.6390414727 H 0.1635790000 0
H3_0 H 1.1354428177 0.5913542301 0.7319829082 H 0.1635790000 0
H16_0 H 0.8835564385 1.0349381803 0.9285347394 H 0.1153420000 0
H4_0 H 0.4867524127 0.4311696040 0.6660955341 H 0.2642670000 0
H5_0 H 0.6252266714 0.5627173983 0.6265786693 H 0.2642670000 0
C9_0 C 0.6843119855 0.4636901489 0.8431946075 C3 -0.0485634000 2
H6_0 H 0.5414696317 0.6133436177 0.8952070664 H 0.1635790000 0
H7_0 H 0.3755253518 0.4773988626 0.8124873189 H 0.1635790000 0
C15_0 C 1.2845757636 1.0732660512 0.8915924921 C4 -0.2773004000 3
C11_0 C 0.8179274412 0.4414703605 0.7799798586 C3 0.4236677600 2
C10_0 C 0.6930091943 0.4135346699 0.9172271234 C3 -0.2536832000 2
H13_0 H 1.3037478768 1.1339527703 0.8445336843 H 0.0861593000 0
H14_0 H 1.4304681426 1.0482082562 0.8996837610 H 0.0861593000 0
H15_0 H 1.2668640258 1.1331335460 0.9564401431 H 0.0861593000 0
C13_0 C 0.9575601438 0.3722252973 0.7927997729 C3 -0.2643770000 2
C12_0 C 0.8324956882 0.3444468404 0.9315348376 C3 0.1571637000 2
H8_0 H 0.5895052228 0.4313588942 0.9666014861 H 0.1153420000 0
C14_0 C 0.9655924670 0.3249119806 0.8678359725 C3 -0.1845126000 2
H9_0 H 1.0596038308 0.3545489504 0.7430564771 H 0.1153420000 0
C16_0 C 0.8401216469 0.2948251924 1.0132276443 C4 -0.2773004000 3
H17_0 H 1.0769567007 0.2718316714 0.8768412584 H 0.1153420000 0
H10_0 H 0.8471262978 0.3713467918 1.0743665123 H 0.0861593000 0
H11_0 H 0.9766425497 0.2606050866 1.0218547566 H 0.0861593000 0
H12_0 H 0.7012892868 0.2133682364 1.0093821788 H 0.0861593000 0
O2_1 O 0.4405427237 0.7935197566 0.6439355281 O1 -0.3419080000 2
N0_1 N 0.5803249085 0.8986331132 0.6675690540 N 0.5566670000 2
C3_1 C 0.7757082655 0.9041345676 0.6304295777 C3 -0.0371152000 2
O3_1 O 0.5665010215 0.9995013884 0.7195513028 O1 -0.3419080000 2
C1_1 C 0.7882209367 0.7951470592 0.5666927190 C3 0.0069987000 2
C5_1 C 0.9395885666 1.0183102448 0.6596227055 C3 0.0489222000 2
C0_1 C 0.9724528779 0.7992582006 0.5306371147 C3 0.0287288000 2
H0_1 H 0.6555056222 0.7082181403 0.5441018994 H 0.1153420000 0
C4_1 C 1.1197329575 1.0198826266 0.6210176870 C3 -0.0371152000 2
H2_1 H 0.9248694577 1.1024569242 0.7089051357 H 0.1153420000 0
C2_1 C 1.1393835898 0.9131191556 0.5571851334 C3 0.0069987000 2
C6_1 C 0.9845104613 0.6805438178 0.4619644474 C3 0.3553477000 2
N1_1 N 1.2939757983 1.1404220568 0.6469151730 N 0.5566670000 2
H1_1 H 1.2812745053 0.9180415580 0.5275543818 H 0.1153420000 0
O0_1 O 0.8364674654 0.5802452147 0.4390665655 O1 -0.3995510000 2
O1_1 O 1.1633037035 0.6989508055 0.4308603576 O2 -0.4166077000 3
O4_1 O 1.4354392200 1.1498637921 0.6003946993 O1 -0.3419080000 2
O5_1 O 1.2873878948 1.2271008949 0.7135154384 O1 -0.3419080000 2
H3_1 H 1.1682915681 0.6163244341 0.3768638102 H 0.3516650000 0
#END
##################################################################################
# Avant-garde Materials Simulation           
# XXV NEUMANN/KENDRICK/LEUSEN, RANK 29, ENERGY -151.91379412875889 kcal/mol/atom
##################################################################################

data_rank_000029
_symmetry_cell_setting monoclinic
_symmetry_space_group_name_H-M 'C 2/c'
_symmetry_Int_Tables_number 15
loop_
_symmetry_equiv_pos_site_id
_symmetry_equiv_pos_as_xyz
1 x,y,z
2 -x,y,-z+1/2
3 -x,-y,-z
4 x,-y,z+1/2
5 x+1/2,y+1/2,z
6 -x+1/2,y+1/2,-z+1/2
7 -x+1/2,-y+1/2,-z
8 x+1/2,-y+1/2,z+1/2
_cell_length_a 27.7196161964
_cell_length_b 7.8714461435
_cell_length_c 26.7490710172
_cell_angle_alpha 90.0000000000
_cell_angle_beta 131.5934108239
_cell_angle_gamma 90.0000000000
loop_
_atom_site_label
_atom_site_type_symbol
_atom_site_fract_x
_atom_site_fract_y
_atom_site_fract_z
_atom_site_fftype
_atom_site_charge
_atom_site_hybridization
C0_0 C -0.1673971200 1.2059309662 -0.7799773621 C3 0.4236677600 2
C1_0 C -0.1482974681 1.0574210013 -0.7921774144 C3 -0.0485634000 2
C2_0 C -0.2189528097 1.3017268065 -0.8343720448 C3 -0.2643770000 2
N0_0 N -0.1353280417 1.2584485889 -0.7132599394 N -0.2871434600 3
C3_0 C -0.1840860049 1.0026555204 -0.8581177366 C3 -0.2536832000 2
C6_0 C -0.0881268630 0.9625812480 -0.7350182435 C4 -0.2096900000 3
C4_0 C -0.2525310980 1.2480546451 -0.8997525864 C3 -0.1845126000 2
H0_0 H -0.2331824537 1.4169373692 -0.8244357571 H 0.1153420000 0
C7_0 C -0.0954632087 1.1242361830 -0.6651328823 C4 -0.5029806000 3
C8_0 C -0.0951792230 1.4107636195 -0.6920666754 C4 -0.2096900000 3
C5_0 C -0.2363183935 1.0954074268 -0.9127736239 C3 0.1571637000 2
H1_0 H -0.1698057820 0.8855170768 -0.8672014936 H 0.1153420000 0
N1_0 N -0.0492462080 1.0601230733 -0.6714652877 N -0.2871434600 3
H2_0 H -0.1006429893 0.8397765672 -0.7263159148 H 0.1635790000 0
H3_0 H -0.0577463023 0.9364799902 -0.7468879212 H 0.1635790000 0
H16_0 H -0.2931203568 1.3237179053 -0.9412382062 H 0.1153420000 0
H4_0 H -0.0682990098 1.1727886718 -0.6144440377 H 0.2642670000 0
H5_0 H -0.1254962586 1.0174597007 -0.6736900757 H 0.2642670000 0
C9_0 C -0.0328100951 1.3689223087 -0.6758611682 C3 -0.0485634000 2
H6_0 H -0.1225957716 1.5067788320 -0.7317119517 H 0.1635790000 0
H7_0 H -0.0852682665 1.4651792053 -0.6480503955 H 0.1635790000 0
C15_0 C -0.2728750745 1.0340362733 -0.9830305673 C4 -0.2773004000 3
C11_0 C -0.0132879765 1.1994133453 -0.6689621056 C3 0.4236677600 2
C10_0 C 0.0056084764 1.4984896404 -0.6691147731 C3 -0.2536832000 2
H13_0 H -0.3175979209 1.1062552955 -1.0191563040 H 0.0861593000 0
H14_0 H -0.2854662224 0.8987940926 -0.9882373374 H 0.0861593000 0
H15_0 H -0.2438501887 1.0473917207 -0.9973289773 H 0.0861593000 0
C13_0 C 0.0424709627 1.1635340276 -0.6579519047 C3 -0.2643770000 2
C12_0 C 0.0615871551 1.4645668452 -0.6578955990 C3 0.1571637000 2
H8_0 H -0.0090995204 1.6301274916 -0.6731201958 H 0.1153420000 0
C14_0 C 0.0791717754 1.2944917832 -0.6529811701 C3 -0.1845126000 2
H9_0 H 0.0581355623 1.0320577207 -0.6515026121 H 0.1153420000 0
C16_0 C 0.1007901625 1.6070689603 -0.6527842236 C4 -0.2773004000 3
H17_0 H 0.1225967113 1.2642995618 -0.6442611200 H 0.1153420000 0
H10_0 H 0.1111293889 1.7055226300 -0.6175830842 H 0.0861593000 0
H11_0 H 0.0743991925 1.6683674234 -0.7017523674 H 0.0861593000 0
H12_0 H 0.1467691388 1.5609655625 -0.6363362165 H 0.0861593000 0
O3_1 O -0.2335914074 0.9323627126 -0.7470874873 O1 -0.3419080000 2
N0_1 N -0.2492146115 0.8351281919 -0.7921010343 N 0.5566670000 2
C3_1 C -0.3091819019 0.8715623236 -0.8606356222 C3 -0.0371152000 2
O2_1 O -0.2171528376 0.7098075439 -0.7834209827 O1 -0.3419080000 2
C1_1 C -0.3353802461 0.7467541268 -0.9094548698 C3 0.0069987000 2
C5_1 C -0.3368014711 1.0316780418 -0.8743268742 C3 0.0489222000 2
C0_1 C -0.3927173856 0.7805813894 -0.9744748918 C3 0.0287288000 2
H0_1 H -0.3126134145 0.6229061640 -0.8973862133 H 0.1153420000 0
C4_1 C -0.3927962294 1.0628534242 -0.9400432533 C3 -0.0371152000 2
H2_1 H -0.3156116507 1.1280869936 -0.8357197097 H 0.1153420000 0
C2_1 C -0.4217553104 0.9402843750 -0.9900851616 C3 0.0069987000 2
C6_1 C -0.4215054124 0.6422213186 -1.0260584404 C3 0.3553477000 2
N1_1 N -0.4225867544 1.2325624391 -0.9569701374 N 0.5566670000 2
H1_1 H -0.4658211714 0.9698488110 -1.0406115142 H 0.1153420000 0
O0_1 O -0.3893237449 0.5191150086 -1.0175260797 O1 -0.3995510000 2
O1_1 O -0.4830228469 0.6699149243 -1.0792598739 O2 -0.4166077000 3
O4_1 O -0.3917081667 1.3455241272 -0.9142578168 O1 -0.3419080000 2
O5_1 O -0.4768094751 1.2511006918 -1.0130591294 O1 -0.3419080000 2
H3_1 H -0.5051961505 0.5660922370 -1.1144839743 H 0.3516650000 0
#END
#################################################################################
# Avant-garde Materials Simulation           
# XXV NEUMANN/KENDRICK/LEUSEN, RANK 30, ENERGY -151.9136751362891 kcal/mol/atom
#################################################################################

data_rank_000030
_symmetry_cell_setting monoclinic
_symmetry_space_group_name_H-M 'P 2_1/c'
_symmetry_Int_Tables_number 14
loop_
_symmetry_equiv_pos_site_id
_symmetry_equiv_pos_as_xyz
1 x,y,z
2 -x,y+1/2,-z+1/2
3 -x,-y,-z
4 x,-y+1/2,z+1/2
_cell_length_a 13.8711147357
_cell_length_b 16.2950663653
_cell_length_c 10.1048985384
_cell_angle_alpha 90.0000000000
_cell_angle_beta 106.7512212058
_cell_angle_gamma 90.0000000000
loop_
_atom_site_label
_atom_site_type_symbol
_atom_site_fract_x
_atom_site_fract_y
_atom_site_fract_z
_atom_site_fftype
_atom_site_charge
_atom_site_hybridization
C0_0 C -0.3461776198 0.5481266268 -0.3043127106 C3 0.4236677600 2
C1_0 C -0.2564746877 0.5782005289 -0.2127492356 C3 -0.0485634000 2
C2_0 C -0.3713941881 0.5704806548 -0.4439207257 C3 -0.2643770000 2
N0_0 N -0.4139817400 0.4971983636 -0.2567240253 N -0.2871434600 3
C3_0 C -0.1932628153 0.6281877721 -0.2640192819 C3 -0.2536832000 2
C6_0 C -0.2300383749 0.5599730661 -0.0602042932 C4 -0.2096900000 3
C4_0 C -0.3083281036 0.6210481245 -0.4923629714 C3 -0.1845126000 2
H0_0 H -0.4418732753 0.5486683542 -0.5145252658 H 0.1153420000 0
C7_0 C -0.3667070881 0.4629772792 -0.1219857778 C4 -0.5029806000 3
C8_0 C -0.5054803907 0.5411687965 -0.2506392127 C4 -0.2096900000 3
C5_0 C -0.2175821392 0.6505328918 -0.4034254027 C3 0.1571637000 2
H1_0 H -0.1235632412 0.6506867770 -0.1918954599 H 0.1153420000 0
N1_0 N -0.3204471531 0.5303587421 -0.0218579555 N -0.2871434600 3
H2_0 H -0.1721201656 0.5119675704 -0.0281571825 H 0.1635790000 0
H3_0 H -0.2009729000 0.6145419440 0.0017291474 H 0.1635790000 0
H16_0 H -0.3296876744 0.6381793108 -0.6012857225 H 0.1153420000 0
H4_0 H -0.4227428152 0.4308867758 -0.0835967720 H 0.2642670000 0
H5_0 H -0.3058328084 0.4207509504 -0.1248049530 H 0.2642670000 0
C9_0 C -0.4824995683 0.6015469221 -0.1321437674 C3 -0.0485634000 2
H6_0 H -0.5385269297 0.5729511352 -0.3488454323 H 0.1635790000 0
H7_0 H -0.5616922168 0.4960558267 -0.2393955511 H 0.1635790000 0
C15_0 C -0.1490385825 0.7047015964 -0.4560689010 C4 -0.2773004000 3
C11_0 C -0.3933978146 0.5955781945 -0.0234802014 C3 0.4236677600 2
C10_0 C -0.5491006770 0.6652866374 -0.1283544273 C3 -0.2536832000 2
H13_0 H -0.1893898664 0.7330981400 -0.5550417642 H 0.0861593000 0
H14_0 H -0.0867805361 0.6692524088 -0.4751002334 H 0.0861593000 0
H15_0 H -0.1161088847 0.7536292766 -0.3821588341 H 0.0861593000 0
C13_0 C -0.3720394163 0.6515962154 0.0860667565 C3 -0.2643770000 2
C12_0 C -0.5295306426 0.7226439319 -0.0212188818 C3 0.1571637000 2
H8_0 H -0.6192530181 0.6693716281 -0.2117083011 H 0.1153420000 0
C14_0 C -0.4399278089 0.7144678627 0.0871701176 C3 -0.1845126000 2
H9_0 H -0.3017713599 0.6453792488 0.1692686875 H 0.1153420000 0
C16_0 C -0.6024101746 0.7916086932 -0.0258506072 C4 -0.2773004000 3
H17_0 H -0.4225817221 0.7581629322 0.1726630221 H 0.1153420000 0
H10_0 H -0.6160489904 0.8005947081 0.0749268213 H 0.0861593000 0
H11_0 H -0.6748015181 0.7801215461 -0.1034000342 H 0.0861593000 0
H12_0 H -0.5734165699 0.8498496313 -0.0545069618 H 0.0861593000 0
H0_1 H -0.0863503618 0.5232996400 -0.4211133081 H 0.1153420000 0
C1_1 C -0.1006517201 0.4583513191 -0.4426692093 C3 0.0069987000 2
C0_1 C -0.1526619562 0.4317309608 -0.5755289660 C3 0.0287288000 2
C3_1 C -0.0687409777 0.4005396133 -0.3373888527 C3 -0.0371152000 2
C2_1 C -0.1699168885 0.3479457198 -0.6008686292 C3 0.0069987000 2
C6_1 C -0.1929914689 0.4920895441 -0.6923860560 C3 0.3553477000 2
C5_1 C -0.0851087549 0.3168484657 -0.3593899970 C3 0.0489222000 2
N0_1 N -0.0165514993 0.4286041458 -0.1961128659 N 0.5566670000 2
C4_1 C -0.1362018928 0.2921938953 -0.4930587527 C3 -0.0371152000 2
H1_1 H -0.2097633876 0.3271232800 -0.7042632772 H 0.1153420000 0
O0_1 O -0.1561392280 0.5620462349 -0.6873109990 O1 -0.3995510000 2
O1_1 O -0.2667772318 0.4621177333 -0.7905364650 O2 -0.4166077000 3
H2_1 H -0.0598140900 0.2728602233 -0.2758991178 H 0.1153420000 0
O2_1 O 0.0104447175 0.3752786721 -0.1050463536 O1 -0.3419080000 2
O3_1 O -0.0030720992 0.5031152757 -0.1765168720 O1 -0.3419080000 2
N1_1 N -0.1599224114 0.2047631212 -0.5198741791 N 0.5566670000 2
H3_1 H -0.2923414069 0.5015678802 -0.9069741556 H 0.3516650000 0
O4_1 O -0.2041011555 0.1842845902 -0.6410734723 O1 -0.3419080000 2
O5_1 O -0.1368497952 0.1564178629 -0.4213080022 O1 -0.3419080000 2
#END
##################################################################################
# Avant-garde Materials Simulation           
# XXV NEUMANN/KENDRICK/LEUSEN, RANK 31, ENERGY -151.91346454880028 kcal/mol/atom
##################################################################################

data_rank_000031
_symmetry_cell_setting monoclinic
_symmetry_space_group_name_H-M 'P 2_1/c'
_symmetry_Int_Tables_number 14
loop_
_symmetry_equiv_pos_site_id
_symmetry_equiv_pos_as_xyz
1 x,y,z
2 -x,y+1/2,-z+1/2
3 -x,-y,-z
4 x,-y+1/2,z+1/2
_cell_length_a 10.5116370424
_cell_length_b 16.1923595875
_cell_length_c 13.7399627018
_cell_angle_alpha 90.0000000000
_cell_angle_beta 105.7229841350
_cell_angle_gamma 90.0000000000
loop_
_atom_site_label
_atom_site_type_symbol
_atom_site_fract_x
_atom_site_fract_y
_atom_site_fract_z
_atom_site_fftype
_atom_site_charge
_atom_site_hybridization
C0_0 C -0.1154010021 0.3854022386 0.8959792694 C3 0.4236677600 2
C1_0 C -0.1666120535 0.4642786640 0.8656390765 C3 -0.0485634000 2
C2_0 C -0.0427153938 0.3436311909 0.8397294886 C3 -0.2643770000 2
N0_0 N -0.1311932243 0.3469598831 0.9877763058 N -0.2871434600 3
C3_0 C -0.1358727914 0.5016405266 0.7828512196 C3 -0.2536832000 2
C6_0 C -0.2564184554 0.5068946889 0.9197806508 C4 -0.2096900000 3
C4_0 C -0.0161424415 0.3812501689 0.7565146177 C3 -0.1845126000 2
H0_0 H -0.0083325173 0.2810049484 0.8614783740 H 0.1153420000 0
C7_0 C -0.1771796918 0.4090756992 1.0504186486 C4 -0.5029806000 3
C8_0 C -0.2272031735 0.2772903161 0.9700616330 C4 -0.2096900000 3
C5_0 C -0.0597503316 0.4620030512 0.7276807549 C3 0.1571637000 2
H1_0 H -0.1741530187 0.5634625738 0.7603810998 H 0.1153420000 0
N1_0 N -0.2946720996 0.4502187064 0.9904733171 N -0.2871434600 3
H2_0 H -0.2072837447 0.5612443823 0.9620230447 H 0.1635790000 0
H3_0 H -0.3461277948 0.5291918969 0.8645304631 H 0.1635790000 0
H16_0 H 0.0395860622 0.3476146048 0.7129024529 H 0.1153420000 0
H4_0 H -0.1974661389 0.3767697923 1.1148213402 H 0.2642670000 0
H5_0 H -0.0987534594 0.4548392662 1.0785442423 H 0.2642670000 0
C9_0 C -0.3684316536 0.3078990698 0.9413771918 C3 -0.0485634000 2
H6_0 H -0.2085618642 0.2375417150 0.9107403819 H 0.1635790000 0
H7_0 H -0.2051501465 0.2399824196 1.0397056196 H 0.1635790000 0
C15_0 C -0.0248622065 0.5040830235 0.6408380703 C4 -0.2773004000 3
C11_0 C -0.3965534620 0.3926768455 0.9451632376 C3 0.4236677600 2
C10_0 C -0.4730896499 0.2519475918 0.9086029413 C3 -0.2536832000 2
H13_0 H -0.0833667636 0.5602052876 0.6170830219 H 0.0861593000 0
H14_0 H -0.0391994204 0.4625185700 0.5755064110 H 0.0861593000 0
H15_0 H 0.0798111773 0.5229991218 0.6619272247 H 0.0861593000 0
C13_0 C -0.5274474442 0.4200488382 0.9082974715 C3 -0.2643770000 2
C12_0 C -0.6046565114 0.2781344121 0.8767522818 C3 0.1571637000 2
H8_0 H -0.4506907408 0.1860867502 0.9075961559 H 0.1153420000 0
C14_0 C -0.6296248522 0.3635668809 0.8752089658 C3 -0.1845126000 2
H9_0 H -0.5500308258 0.4856105350 0.9100465205 H 0.1153420000 0
C16_0 C -0.7156982423 0.2168198500 0.8446924007 C4 -0.2773004000 3
H17_0 H -0.7311787802 0.3861673370 0.8500814762 H 0.1153420000 0
H10_0 H -0.7627975862 0.2191231070 0.7628678957 H 0.0861593000 0
H11_0 H -0.7943877764 0.2293253740 0.8813851174 H 0.0861593000 0
H12_0 H -0.6802019647 0.1536120801 0.8635221228 H 0.0861593000 0
H3_1 H 0.0012779177 0.3167178402 1.0428327176 H 0.3516650000 0
O1_1 O 0.1039618878 0.2996400718 1.0799144985 O2 -0.4166077000 3
C6_1 C 0.1258968976 0.2226475938 1.0563699267 C3 0.3553477000 2
C0_1 C 0.2682912800 0.1973209385 1.0919152772 C3 0.0287288000 2
O0_1 O 0.0405553178 0.1743234087 1.0090491063 O1 -0.3995510000 2
C1_1 C 0.3693025861 0.2552356398 1.1241955040 C3 0.0069987000 2
C2_1 C 0.2991267862 0.1136855334 1.0890631423 C3 0.0069987000 2
C3_1 C 0.4998523669 0.2282242221 1.1535743456 C3 -0.0371152000 2
H0_1 H 0.3473075891 0.3206642213 1.1260016655 H 0.1153420000 0
C4_1 C 0.4309818747 0.0896089234 1.1183132411 C3 -0.0371152000 2
H1_1 H 0.2209652774 0.0683379037 1.0628501861 H 0.1153420000 0
C5_1 C 0.5345462363 0.1454483943 1.1512162086 C3 0.0489222000 2
N0_1 N 0.6050827142 0.2903863200 1.1865690472 N 0.5566670000 2
N1_1 N 0.4614344999 0.0014449938 1.1115465592 N 0.5566670000 2
H2_1 H 0.6371649196 0.1254009485 1.1735314555 H 0.1153420000 0
O2_1 O 0.5718392686 0.3634979559 1.1905095422 O1 -0.3419080000 2
O3_1 O 0.7213031567 0.2657081334 1.2083644218 O1 -0.3419080000 2
O4_1 O 0.5790076428 -0.0176731780 1.1225630964 O1 -0.3419080000 2
O5_1 O 0.3682184828 -0.0480857784 1.0939481220 O1 -0.3419080000 2
#END
##################################################################################
# Avant-garde Materials Simulation           
# XXV NEUMANN/KENDRICK/LEUSEN, RANK 32, ENERGY -151.91301546746175 kcal/mol/atom
##################################################################################

data_rank_000032
_symmetry_cell_setting triclinic
_symmetry_space_group_name_H-M 'P -1'
_symmetry_Int_Tables_number 2
loop_
_symmetry_equiv_pos_site_id
_symmetry_equiv_pos_as_xyz
1 x,y,z
2 -x,-y,-z
_cell_length_a 5.5679245028
_cell_length_b 11.3340638006
_cell_length_c 17.8526746433
_cell_angle_alpha 88.2286543767
_cell_angle_beta 87.5206307323
_cell_angle_gamma 101.4676807979
loop_
_atom_site_label
_atom_site_type_symbol
_atom_site_fract_x
_atom_site_fract_y
_atom_site_fract_z
_atom_site_fftype
_atom_site_charge
_atom_site_hybridization
C0_0 C 0.6596425050 0.0212100691 0.6241616039 C3 0.4236677600 2
C1_0 C 0.7366628866 0.0005244600 0.6965435600 C3 -0.0485634000 2
C2_0 C 0.7181323043 -0.0492532593 0.5657210208 C3 -0.2643770000 2
N0_0 N 0.5238324313 0.1141767873 0.6097829425 N -0.2871434600 3
C3_0 C 0.8628640299 -0.0927002299 0.7094710129 C3 -0.2536832000 2
C6_0 C 0.6912623751 0.0788144138 0.7598202623 C4 -0.2096900000 3
C4_0 C 0.8429298947 -0.1417022600 0.5799635588 C3 -0.1845126000 2
H0_0 H 0.6660805295 -0.0327378248 0.5087399407 H 0.1153420000 0
C7_0 C 0.4165068442 0.1519958666 0.6776589830 C4 -0.5029806000 3
C8_0 C 0.6703556289 0.2206980819 0.5687119623 C4 -0.2096900000 3
C5_0 C 0.9170204516 -0.1658340799 0.6520102070 C3 0.1571637000 2
H1_0 H 0.9231154678 -0.1063995214 0.7659243310 H 0.1153420000 0
N1_0 N 0.6132138550 0.1907917920 0.7319761826 N -0.2871434600 3
H2_0 H 0.5420312362 0.0324003785 0.7988534626 H 0.1635790000 0
H3_0 H 0.8557209030 0.1043100873 0.7921622549 H 0.1635790000 0
H16_0 H 0.8822066586 -0.1968827419 0.5337126695 H 0.1153420000 0
H4_0 H 0.3286534806 0.2281865897 0.6650608604 H 0.2642670000 0
H5_0 H 0.2820882557 0.0782884419 0.7055660710 H 0.2642670000 0
C9_0 C 0.8493404863 0.2954620575 0.6187628052 C3 -0.0485634000 2
H6_0 H 0.7669465872 0.1911268638 0.5201156365 H 0.1635790000 0
H7_0 H 0.5430392987 0.2746769131 0.5463964101 H 0.1635790000 0
C15_0 C 1.0521166336 -0.2658461680 0.6669250538 C4 -0.2773004000 3
C11_0 C 0.8164858101 0.2800923390 0.6970338703 C3 0.4236677600 2
C10_0 C 1.0507963284 0.3810643112 0.5888612092 C3 -0.2536832000 2
H13_0 H 1.0979960212 -0.3064400446 0.6145653079 H 0.0861593000 0
H14_0 H 0.9412485454 -0.3381977979 0.7035326823 H 0.0861593000 0
H15_0 H 1.2239627923 -0.2330746034 0.6946794850 H 0.0861593000 0
C13_0 C 0.9794238936 0.3486449394 0.7438136587 C3 -0.2643770000 2
C12_0 C 1.2192374489 0.4491304874 0.6347026944 C3 0.1571637000 2
H8_0 H 1.0780008494 0.3935624814 0.5278387230 H 0.1153420000 0
C14_0 C 1.1791871024 0.4319855921 0.7128487329 C3 -0.1845126000 2
H9_0 H 0.9491557430 0.3368265288 0.8045613613 H 0.1153420000 0
C16_0 C 1.4420471220 0.5362971139 0.6022407456 C4 -0.2773004000 3
H17_0 H 1.3075938456 0.4832110496 0.7499749086 H 0.1153420000 0
H10_0 H 1.4170444208 0.5655042284 0.5444269327 H 0.0861593000 0
H11_0 H 1.6051906133 0.4948906266 0.6015509469 H 0.0861593000 0
H12_0 H 1.4849054603 0.6165684156 0.6358265210 H 0.0861593000 0
H3_1 H 0.5348209543 0.2292494932 0.7876124046 H 0.3516650000 0
O1_1 O 0.4709377507 0.2649298559 0.8547202253 O2 -0.4166077000 3
C6_1 C 0.2822378536 0.1909984381 0.8850500834 C3 0.3553477000 2
C0_1 C 0.2025923685 0.2227168914 0.9627445575 C3 0.0287288000 2
O0_1 O 0.1652349519 0.0992470630 0.8561312464 O1 -0.3995510000 2
C1_1 C 0.3594138920 0.3074435131 1.0027324392 C3 0.0069987000 2
C2_1 C -0.0258845497 0.1658638140 0.9951410761 C3 0.0069987000 2
C3_1 C 0.2854936840 0.3336008159 1.0748104981 C3 -0.0371152000 2
H0_1 H 0.5381217854 0.3505286260 0.9777810974 H 0.1153420000 0
C4_1 C -0.0942625209 0.1975576107 1.0667015305 C3 -0.0371152000 2
H1_1 H -0.1473944069 0.0983560709 0.9648397757 H 0.1153420000 0
C5_1 C 0.0573138707 0.2812048859 1.1078164673 C3 0.0489222000 2
N0_1 N 0.4542533645 0.4167646339 1.1194996990 N 0.5566670000 2
N1_1 N -0.3363625571 0.1422506719 1.1012658834 N 0.5566670000 2
H2_1 H 0.0001086374 0.3043241439 1.1634239901 H 0.1153420000 0
O2_1 O 0.6653971611 0.4561291138 1.0925293598 O1 -0.3419080000 2
O3_1 O 0.3760129221 0.4411739676 1.1820425488 O1 -0.3419080000 2
O4_1 O -0.4746375540 0.0688291202 1.0649823898 O1 -0.3419080000 2
O5_1 O -0.3895957448 0.1741241102 1.1649735372 O1 -0.3419080000 2
#END
##################################################################################
# Avant-garde Materials Simulation           
# XXV NEUMANN/KENDRICK/LEUSEN, RANK 33, ENERGY -151.91293119069107 kcal/mol/atom
##################################################################################

data_rank_000033
_symmetry_cell_setting orthorhombic
_symmetry_space_group_name_H-M 'P b c n'
_symmetry_Int_Tables_number 60
loop_
_symmetry_equiv_pos_site_id
_symmetry_equiv_pos_as_xyz
1 x,y,z
2 -x+1/2,-y+1/2,z+1/2
3 -x,y,-z+1/2
4 x+1/2,-y+1/2,-z
5 -x,-y,-z
6 x+1/2,y+1/2,-z+1/2
7 x,-y,z+1/2
8 -x+1/2,y+1/2,z
_cell_length_a 41.0434703096
_cell_length_b 9.5279406786
_cell_length_c 11.3713607924
_cell_angle_alpha 90.0000000000
_cell_angle_beta 90.0000000000
_cell_angle_gamma 90.0000000000
loop_
_atom_site_label
_atom_site_type_symbol
_atom_site_fract_x
_atom_site_fract_y
_atom_site_fract_z
_atom_site_fftype
_atom_site_charge
_atom_site_hybridization
C0_0 C 0.3143159772 0.9034684719 0.4462274497 C3 0.4236677600 2
C1_0 C 0.3300110606 0.7916395382 0.5039949154 C3 -0.0485634000 2
C2_0 C 0.2812445048 0.9289399976 0.4681454255 C3 -0.2643770000 2
N0_0 N 0.3318184457 0.9935121185 0.3682616852 N -0.2871434600 3
C3_0 C 0.3128193625 0.7141572007 0.5882236493 C3 -0.2536832000 2
C6_0 C 0.3651820099 0.7571613886 0.4775636376 C4 -0.2096900000 3
C4_0 C 0.2644496762 0.8493295289 0.5507913967 C3 -0.1845126000 2
H0_0 H 0.2690712157 1.0146920551 0.4220209018 H 0.1153420000 0
C7_0 C 0.3667522105 0.9829815647 0.3857641864 C4 -0.5029806000 3
C8_0 C 0.3247917822 0.9682979111 0.2434390745 C4 -0.2096900000 3
C5_0 C 0.2802500309 0.7434276049 0.6151345989 C3 0.1571637000 2
H1_0 H 0.3254252584 0.6298325327 0.6351041139 H 0.1153420000 0
N1_0 N 0.3778073186 0.8350527075 0.3738988909 N -0.2871434600 3
H2_0 H 0.3809787696 0.7825582286 0.5530018579 H 0.1635790000 0
H3_0 H 0.3681982036 0.6448571208 0.4605124398 H 0.1635790000 0
H16_0 H 0.2388174755 0.8719746857 0.5682596438 H 0.1153420000 0
H4_0 H 0.3792860686 1.0473937514 0.3197357077 H 0.2642670000 0
H5_0 H 0.3732862835 1.0189382866 0.4742871896 H 0.2642670000 0
C9_0 C 0.3414707112 0.8373406411 0.1986611756 C3 -0.0485634000 2
H6_0 H 0.2983726460 0.9630420780 0.2302874196 H 0.1635790000 0
H7_0 H 0.3332766924 1.0600160221 0.1933061097 H 0.1635790000 0
C15_0 C 0.2631594784 0.6702491410 0.7146091678 C4 -0.2773004000 3
C11_0 C 0.3671936181 0.7764310857 0.2619477309 C3 0.4236677600 2
C10_0 C 0.3328009957 0.7791504902 0.0903844463 C3 -0.2536832000 2
H13_0 H 0.2367362288 0.6858355459 0.7093282755 H 0.0861593000 0
H14_0 H 0.2711235409 0.7125484573 0.8000088157 H 0.0861593000 0
H15_0 H 0.2681927026 0.5569760266 0.7161216776 H 0.0861593000 0
C13_0 C 0.3838997792 0.6613158404 0.2155272493 C3 -0.2643770000 2
C12_0 C 0.3494372405 0.6650801620 0.0413963098 C3 0.1571637000 2
H8_0 H 0.3130142132 0.8274530843 0.0405992738 H 0.1153420000 0
C14_0 C 0.3753602377 0.6070362963 0.1059399677 C3 -0.1845126000 2
H9_0 H 0.4042258086 0.6153989159 0.2638493934 H 0.1153420000 0
C16_0 C 0.3394251769 0.6101454072 -0.0773823794 C4 -0.2773004000 3
H17_0 H 0.3897696916 0.5206780937 0.0702660341 H 0.1153420000 0
H10_0 H 0.3285741310 0.6946384188 -0.1301580269 H 0.0861593000 0
H11_0 H 0.3211302039 0.5259543231 -0.0694933753 H 0.0861593000 0
H12_0 H 0.3602310859 0.5678537329 -0.1264326720 H 0.0861593000 0
H3_1 H 0.4137942689 0.8316754943 0.3832396139 H 0.3516650000 0
O1_1 O 0.4401846124 0.8426558351 0.3907770896 O2 -0.4166077000 3
C6_1 C 0.4536244148 0.7393298054 0.4520013447 C3 0.3553477000 2
C0_1 C 0.4896040835 0.7608776535 0.4700242538 C3 0.0287288000 2
O0_1 O 0.4391410563 0.6368432472 0.4923624435 O1 -0.3995510000 2
C1_1 C 0.5063277899 0.8642020233 0.4070092279 C3 0.0069987000 2
C2_1 C 0.5060561378 0.6797562074 0.5535834610 C3 0.0069987000 2
C3_1 C 0.5396730198 0.8808783731 0.4251515544 C3 -0.0371152000 2
H0_1 H 0.4933931611 0.9319163715 0.3457947969 H 0.1153420000 0
C4_1 C 0.5391503636 0.7036018421 0.5716784979 C3 -0.0371152000 2
H1_1 H 0.4929195745 0.6019618449 0.6053507001 H 0.1153420000 0
C5_1 C 0.5567937635 0.8016502183 0.5071954277 C3 0.0489222000 2
N0_1 N 0.5570428256 0.9898220682 0.3581029735 N 0.5566670000 2
N1_1 N 0.5562797517 0.6246418377 0.6646769397 N 0.5566670000 2
H2_1 H 0.5827105864 0.8161443397 0.5216594510 H 0.1153420000 0
O2_1 O 0.5405732727 1.0702315693 0.2962579168 O1 -0.3419080000 2
O3_1 O 0.5871418916 0.9958125370 0.3677583211 O1 -0.3419080000 2
O4_1 O 0.5855417408 0.6507535725 0.6802734007 O1 -0.3419080000 2
O5_1 O 0.5403780032 0.5376072243 0.7216415401 O1 -0.3419080000 2
#END
##################################################################################
# Avant-garde Materials Simulation           
# XXV NEUMANN/KENDRICK/LEUSEN, RANK 34, ENERGY -151.91123989568592 kcal/mol/atom
##################################################################################

data_rank_000034
_symmetry_cell_setting triclinic
_symmetry_space_group_name_H-M 'P -1'
_symmetry_Int_Tables_number 2
loop_
_symmetry_equiv_pos_site_id
_symmetry_equiv_pos_as_xyz
1 x,y,z
2 -x,-y,-z
_cell_length_a 5.5188918535
_cell_length_b 11.3936382486
_cell_length_c 18.1117596813
_cell_angle_alpha 87.3373144220
_cell_angle_beta 87.8865474489
_cell_angle_gamma 102.0512847332
loop_
_atom_site_label
_atom_site_type_symbol
_atom_site_fract_x
_atom_site_fract_y
_atom_site_fract_z
_atom_site_fftype
_atom_site_charge
_atom_site_hybridization
C0_0 C 0.6548954235 0.0189377212 0.6229507710 C3 0.4236677600 2
C1_0 C 0.7261499236 -0.0033201129 0.6951814350 C3 -0.0485634000 2
C2_0 C 0.7189005200 -0.0497622737 0.5661103341 C3 -0.2643770000 2
N0_0 N 0.5183033544 0.1110487527 0.6072904254 N -0.2871434600 3
C3_0 C 0.8500190747 -0.0966807655 0.7095853869 C3 -0.2536832000 2
C6_0 C 0.6778546278 0.0744716341 0.7565528151 C4 -0.2096900000 3
C4_0 C 0.8424321833 -0.1419972068 0.5817525887 C3 -0.1845126000 2
H0_0 H 0.6710420627 -0.0323305270 0.5093266929 H 0.1153420000 0
C7_0 C 0.4085396230 0.1481635142 0.6737869310 C4 -0.5029806000 3
C8_0 C 0.6677072276 0.2184168746 0.5669359168 C4 -0.2096900000 3
C5_0 C 0.9092924482 -0.1680817124 0.6537141006 C3 0.1571637000 2
H1_0 H 0.9052240464 -0.1116365828 0.7659684476 H 0.1153420000 0
N1_0 N 0.6030707987 0.1861838490 0.7280448002 N -0.2871434600 3
H2_0 H 0.5253809536 0.0268758750 0.7945083408 H 0.1635790000 0
H3_0 H 0.8425353470 0.0991936909 0.7892319644 H 0.1635790000 0
H16_0 H 0.8859052552 -0.1957893588 0.5367248618 H 0.1153420000 0
H4_0 H 0.3209433284 0.2237663612 0.6598961554 H 0.2642670000 0
H5_0 H 0.2696955613 0.0739453295 0.7005159170 H 0.2642670000 0
C9_0 C 0.8457968610 0.2931281476 0.6169298762 C3 -0.0485634000 2
H6_0 H 0.7681059998 0.1902830176 0.5197837724 H 0.1635790000 0
H7_0 H 0.5399596938 0.2716136774 0.5437422966 H 0.1635790000 0
C15_0 C 1.0437729698 -0.2676311113 0.6701271305 C4 -0.2773004000 3
C11_0 C 0.8104302009 0.2752202381 0.6941399223 C3 0.4236677600 2
C10_0 C 1.0495655460 0.3801297967 0.5878287271 C3 -0.2536832000 2
H13_0 H 1.0791279566 -0.3123121961 0.6196771361 H 0.0861593000 0
H14_0 H 0.9359682717 -0.3368842725 0.7097318198 H 0.0861593000 0
H15_0 H 1.2235764283 -0.2333850238 0.6940981511 H 0.0861593000 0
C13_0 C 0.9766705349 0.3428742870 0.7403055650 C3 -0.2643770000 2
C12_0 C 1.2196662712 0.4475213791 0.6332187784 C3 0.1571637000 2
H8_0 H 1.0777315076 0.3942059957 0.5276678097 H 0.1153420000 0
C14_0 C 1.1793340113 0.4274809783 0.7102413507 C3 -0.1845126000 2
H9_0 H 0.9460248499 0.3294068743 0.8002097026 H 0.1153420000 0
C16_0 C 1.4439062928 0.5367456631 0.6013771030 C4 -0.2773004000 3
H17_0 H 1.3083853210 0.4780307514 0.7472777803 H 0.1153420000 0
H10_0 H 1.4198999440 0.5649124707 0.5438182878 H 0.0861593000 0
H11_0 H 1.6106482009 0.4978341971 0.6022879386 H 0.0861593000 0
H12_0 H 1.4829567384 0.6173960111 0.6334563929 H 0.0861593000 0
H3_1 H 0.5159201096 0.2264729075 0.7904109515 H 0.3516650000 0
O1_1 O 0.4639689525 0.2574269547 0.8486574288 O2 -0.4166077000 3
C6_1 C 0.2748110910 0.1825678856 0.8816367670 C3 0.3553477000 2
C0_1 C 0.2076830097 0.2165293274 0.9580107159 C3 0.0287288000 2
O0_1 O 0.1537645845 0.0908719901 0.8553215952 O1 -0.3995510000 2
C1_1 C 0.3735999757 0.3016277476 0.9947790848 C3 0.0069987000 2
C2_1 C -0.0210719339 0.1608917280 0.9924461480 C3 0.0069987000 2
C3_1 C 0.3081110651 0.3292372134 1.0658983342 C3 -0.0371152000 2
H0_1 H 0.5523023388 0.3443057276 0.9682835788 H 0.1153420000 0
C4_1 C -0.0804877096 0.1939563185 1.0629097282 C3 -0.0371152000 2
H1_1 H -0.1499839073 0.0936073006 0.9643775035 H 0.1153420000 0
C5_1 C 0.0802692789 0.2778538759 1.1010053502 C3 0.0489222000 2
N0_1 N 0.4853981526 0.4144461104 1.1067285921 N 0.5566670000 2
N1_1 N -0.3241495262 0.1408918317 1.0990615678 N 0.5566670000 2
H2_1 H 0.0297014423 0.3022941189 1.1558101882 H 0.1153420000 0
O2_1 O 0.6958883623 0.4530988706 1.0774351908 O1 -0.3419080000 2
O3_1 O 0.4141539248 0.4417056001 1.1680082847 O1 -0.3419080000 2
O4_1 O -0.4689716070 0.0664174034 1.0655060715 O1 -0.3419080000 2
O5_1 O -0.3719413151 0.1759480771 1.1608838344 O1 -0.3419080000 2
#END
##################################################################################
# Avant-garde Materials Simulation           
# XXV NEUMANN/KENDRICK/LEUSEN, RANK 35, ENERGY -151.91070295445897 kcal/mol/atom
##################################################################################

data_rank_000035
_symmetry_cell_setting orthorhombic
_symmetry_space_group_name_H-M 'P b c a'
_symmetry_Int_Tables_number 61
loop_
_symmetry_equiv_pos_site_id
_symmetry_equiv_pos_as_xyz
1 x,y,z
2 -x+1/2,-y,z+1/2
3 -x,y+1/2,-z+1/2
4 x+1/2,-y+1/2,-z
5 -x,-y,-z
6 x+1/2,y,-z+1/2
7 x,-y+1/2,z+1/2
8 -x+1/2,y+1/2,z
_cell_length_a 9.5668262086
_cell_length_b 11.2311655601
_cell_length_c 41.6689120966
_cell_angle_alpha 90.0000000000
_cell_angle_beta 90.0000000000
_cell_angle_gamma 90.0000000000
loop_
_atom_site_label
_atom_site_type_symbol
_atom_site_fract_x
_atom_site_fract_y
_atom_site_fract_z
_atom_site_fftype
_atom_site_charge
_atom_site_hybridization
C0_0 C 0.1425970227 0.4840501250 0.9326154574 C3 0.4236677600 2
C1_0 C 0.0343216983 0.4295713145 0.9151879490 C3 -0.0485634000 2
C2_0 C 0.1565459442 0.4595436130 0.9654649238 C3 -0.2643770000 2
N0_0 N 0.2384248457 0.5635106627 0.9174209065 N -0.2871434600 3
C3_0 C -0.0541739329 0.3486091011 0.9307349913 C3 -0.2536832000 2
C6_0 C 0.0112329174 0.4595505619 0.8803233730 C4 -0.2096900000 3
C4_0 C 0.0656542269 0.3811506689 0.9806372833 C3 -0.1845126000 2
H0_0 H 0.2406300119 0.5023180770 0.9789116314 H 0.1153420000 0
C7_0 C 0.2364820499 0.5516284466 0.8827030275 C4 -0.5029806000 3
C8_0 C 0.2126796106 0.6888384055 0.9257268917 C4 -0.2096900000 3
C5_0 C -0.0408817212 0.3234188413 0.9634385621 C3 0.1571637000 2
H1_0 H -0.1373860266 0.3059014984 0.9169200845 H 0.1153420000 0
N1_0 N 0.0923314182 0.5660322719 0.8699770673 N -0.2871434600 3
H2_0 H 0.0418826681 0.3849333186 0.8646500513 H 0.1635790000 0
H3_0 H -0.0993419602 0.4766868395 0.8754663523 H 0.1635790000 0
H16_0 H 0.0771631749 0.3642127297 1.0062800361 H 0.1153420000 0
H4_0 H 0.3040726892 0.6200534343 0.8720549479 H 0.2642670000 0
H5_0 H 0.2738395994 0.4630200115 0.8757120500 H 0.2642670000 0
C9_0 C 0.0882733039 0.7383923606 0.9077249938 C3 -0.0485634000 2
H6_0 H 0.1968986777 0.6963815492 0.9517177984 H 0.1635790000 0
H7_0 H 0.3073362872 0.7404365973 0.9200490410 H 0.1635790000 0
C15_0 C -0.1410782834 0.2408192501 0.9800770700 C4 -0.2773004000 3
C11_0 C 0.0325902299 0.6780806061 0.8811074608 C3 0.4236677600 2
C10_0 C 0.0293608040 0.8473606224 0.9166360796 C3 -0.2536832000 2
H13_0 H -0.0886436807 0.1870035880 0.9985386470 H 0.0861593000 0
H14_0 H -0.1923062150 0.1803462685 0.9630754837 H 0.0861593000 0
H15_0 H -0.2243191691 0.2911620397 0.9923102147 H 0.0861593000 0
C13_0 C -0.0787285753 0.7278060933 0.8640556869 C3 -0.2643770000 2
C12_0 C -0.0805272018 0.8996686741 0.8995579752 C3 0.1571637000 2
H8_0 H 0.0735664177 0.8948113031 0.9371341879 H 0.1153420000 0
C14_0 C -0.1337974163 0.8378595702 0.8729249879 C3 -0.1845126000 2
H9_0 H -0.1214053943 0.6815677404 0.8432727501 H 0.1153420000 0
C16_0 C -0.1380185269 1.0181228069 0.9100355694 C4 -0.2773004000 3
H17_0 H -0.2176533670 0.8757796254 0.8583982167 H 0.1153420000 0
H10_0 H -0.1830839812 1.0679380860 0.8899054407 H 0.0861593000 0
H11_0 H -0.0552097811 1.0728720552 0.9207952517 H 0.0861593000 0
H12_0 H -0.2208360128 1.0064964400 0.9281547088 H 0.0861593000 0
H3_1 H 0.0865270948 0.5613300576 0.8343568055 H 0.3516650000 0
O1_1 O 0.0861662070 0.5555674220 0.8080670154 O2 -0.4166077000 3
C6_1 C -0.0299399616 0.5054508529 0.7971507556 C3 0.3553477000 2
C0_1 C -0.0341793300 0.4955967056 0.7611940798 C3 0.0287288000 2
O0_1 O -0.1278424330 0.4694528463 0.8137704735 O1 -0.3995510000 2
C1_1 C 0.0515012307 0.5661185951 0.7418019246 C3 0.0069987000 2
C2_1 C -0.1295415967 0.4166529319 0.7472349336 C3 0.0069987000 2
C3_1 C 0.0371618027 0.5585539587 0.7086047587 C3 -0.0371152000 2
H0_1 H 0.1265417184 0.6275739429 0.7523045777 H 0.1153420000 0
C4_1 C -0.1354774705 0.4083341182 0.7139065286 C3 -0.0371152000 2
H1_1 H -0.1968258702 0.3624034640 0.7624105892 H 0.1153420000 0
C5_1 C -0.0538936668 0.4791694552 0.6938957893 C3 0.0489222000 2
N0_1 N 0.1182358855 0.6406296194 0.6883166343 N 0.5566670000 2
N1_1 N -0.2355011306 0.3247977328 0.6991709887 N 0.5566670000 2
H2_1 H -0.0610080840 0.4730443400 0.6679417060 H 0.1153420000 0
O2_1 O 0.2121418219 0.6993833431 0.7013203675 O1 -0.3419080000 2
O3_1 O 0.0868079026 0.6468554507 0.6595043317 O1 -0.3419080000 2
O4_1 O -0.3137610599 0.2680974580 0.7173601048 O1 -0.3419080000 2
O5_1 O -0.2368885746 0.3166053685 0.6694848986 O1 -0.3419080000 2
#END
##################################################################################
# Avant-garde Materials Simulation           
# XXV NEUMANN/KENDRICK/LEUSEN, RANK 36, ENERGY -151.91019948670606 kcal/mol/atom
##################################################################################

data_rank_000036
_symmetry_cell_setting orthorhombic
_symmetry_space_group_name_H-M 'P b c a'
_symmetry_Int_Tables_number 61
loop_
_symmetry_equiv_pos_site_id
_symmetry_equiv_pos_as_xyz
1 x,y,z
2 -x+1/2,-y,z+1/2
3 -x,y+1/2,-z+1/2
4 x+1/2,-y+1/2,-z
5 -x,-y,-z
6 x+1/2,y,-z+1/2
7 x,-y+1/2,z+1/2
8 -x+1/2,y+1/2,z
_cell_length_a 9.5317521022
_cell_length_b 11.2140997022
_cell_length_c 41.8986182380
_cell_angle_alpha 90.0000000000
_cell_angle_beta 90.0000000000
_cell_angle_gamma 90.0000000000
loop_
_atom_site_label
_atom_site_type_symbol
_atom_site_fract_x
_atom_site_fract_y
_atom_site_fract_z
_atom_site_fftype
_atom_site_charge
_atom_site_hybridization
C0_0 C 0.1384742205 0.4800969273 0.9314535119 C3 0.4236677600 2
C1_0 C 0.0317185682 0.4263637564 0.9133763220 C3 -0.0485634000 2
C2_0 C 0.1480570604 0.4548712052 0.9641883889 C3 -0.2643770000 2
N0_0 N 0.2364225793 0.5599975298 0.9170455987 N -0.2871434600 3
C3_0 C -0.0592216622 0.3450754388 0.9281045458 C3 -0.2536832000 2
C6_0 C 0.0115423138 0.4582230455 0.8787568739 C4 -0.2096900000 3
C4_0 C 0.0546850190 0.3762438668 0.9785399011 C3 -0.1845126000 2
H0_0 H 0.2304085987 0.4975261149 0.9782515127 H 0.1153420000 0
C7_0 C 0.2376543323 0.5497632938 0.8824694549 C4 -0.5029806000 3
C8_0 C 0.2108848915 0.6852742637 0.9255893892 C4 -0.2096900000 3
C5_0 C -0.0502072066 0.3189361252 0.9606298419 C3 0.1571637000 2
H1_0 H -0.1415157960 0.3033481781 0.9137791588 H 0.1153420000 0
N1_0 N 0.0940197293 0.5653189141 0.8692050063 N -0.2871434600 3
H2_0 H 0.0434805423 0.3843794771 0.8629979778 H 0.1635790000 0
H3_0 H -0.0989472647 0.4758905360 0.8735002331 H 0.1635790000 0
H16_0 H 0.0628496939 0.3590772067 1.0041050166 H 0.1153420000 0
H4_0 H 0.3067048192 0.6186090436 0.8724466683 H 0.2642670000 0
H5_0 H 0.2753240860 0.4612479579 0.8753766691 H 0.2642670000 0
C9_0 C 0.0878604323 0.7362854792 0.9073125203 C3 -0.0485634000 2
H6_0 H 0.1926847396 0.6917439525 0.9513871186 H 0.1635790000 0
H7_0 H 0.3067311016 0.7367151118 0.9205458491 H 0.1635790000 0
C15_0 C -0.1513911826 0.2339822050 0.9761792832 C4 -0.2773004000 3
C11_0 C 0.0336970816 0.6772877214 0.8804312536 C3 0.4236677600 2
C10_0 C 0.0288338110 0.8453310065 0.9162685215 C3 -0.2536832000 2
H13_0 H -0.0980654182 0.1532813080 0.9849707543 H 0.0861593000 0
H14_0 H -0.2334843852 0.2057709584 0.9594420973 H 0.0861593000 0
H15_0 H -0.2031324367 0.2751060005 0.9968925022 H 0.0861593000 0
C13_0 C -0.0762779876 0.7283158891 0.8631615793 C3 -0.2643770000 2
C12_0 C -0.0794778889 0.8991089414 0.8989312842 C3 0.1571637000 2
H8_0 H 0.0717760363 0.8916093413 0.9370191742 H 0.1153420000 0
C14_0 C -0.1312550319 0.8385317069 0.8720555309 C3 -0.1845126000 2
H9_0 H -0.1178951430 0.6830107893 0.8422133996 H 0.1153420000 0
C16_0 C -0.1369874276 1.0177306087 0.9093812105 C4 -0.2773004000 3
H17_0 H -0.2139756428 0.8775503644 0.8573760139 H 0.1153420000 0
H10_0 H -0.1826937327 1.0674501535 0.8893873960 H 0.0861593000 0
H11_0 H -0.0537690025 1.0726947617 0.9199829763 H 0.0861593000 0
H12_0 H -0.2195122971 1.0062076092 0.9275309128 H 0.0861593000 0
H3_1 H 0.0899073201 0.5626499697 0.8343071183 H 0.3516650000 0
O1_1 O 0.0889733457 0.5572513781 0.8078139695 O2 -0.4166077000 3
C6_1 C -0.0279862962 0.5085328977 0.7968434392 C3 0.3553477000 2
C0_1 C -0.0322550547 0.4985885065 0.7610710904 C3 0.0287288000 2
O0_1 O -0.1273653655 0.4735577406 0.8132314108 O1 -0.3995510000 2
C1_1 C 0.0533873849 0.5692241693 0.7417102228 C3 0.0069987000 2
C2_1 C -0.1279781154 0.4193311941 0.7472683232 C3 0.0069987000 2
C3_1 C 0.0385000878 0.5614956281 0.7087021701 C3 -0.0371152000 2
H0_1 H 0.1287402962 0.6309123440 0.7520873035 H 0.1153420000 0
C4_1 C -0.1342164463 0.4106749240 0.7141354937 C3 -0.0371152000 2
H1_1 H -0.1953673785 0.3651393894 0.7624250165 H 0.1153420000 0
C5_1 C -0.0527787775 0.4816807343 0.6941635578 C3 0.0489222000 2
N0_1 N 0.1190398445 0.6438904966 0.6884209416 N 0.5566670000 2
N1_1 N -0.2345542712 0.3267372093 0.6995855956 N 0.5566670000 2
H2_1 H -0.0602382865 0.4754293932 0.6683634625 H 0.1153420000 0
O2_1 O 0.2127281676 0.7036118852 0.7012643683 O1 -0.3419080000 2
O3_1 O 0.0874134939 0.6494191520 0.6597506289 O1 -0.3419080000 2
O4_1 O -0.3132482385 0.2704027956 0.7177358109 O1 -0.3419080000 2
O5_1 O -0.2357751893 0.3178403401 0.6700713153 O1 -0.3419080000 2
#END
#################################################################################
# Avant-garde Materials Simulation           
# XXV NEUMANN/KENDRICK/LEUSEN, RANK 37, ENERGY -151.9096793430158 kcal/mol/atom
#################################################################################

data_rank_000037
_symmetry_cell_setting monoclinic
_symmetry_space_group_name_H-M 'P 2_1/c'
_symmetry_Int_Tables_number 14
loop_
_symmetry_equiv_pos_site_id
_symmetry_equiv_pos_as_xyz
1 x,y,z
2 -x,y+1/2,-z+1/2
3 -x,-y,-z
4 x,-y+1/2,z+1/2
_cell_length_a 13.9650986133
_cell_length_b 16.3667230167
_cell_length_c 10.0909375894
_cell_angle_alpha 90.0000000000
_cell_angle_beta 106.7009085488
_cell_angle_gamma 90.0000000000
loop_
_atom_site_label
_atom_site_type_symbol
_atom_site_fract_x
_atom_site_fract_y
_atom_site_fract_z
_atom_site_fftype
_atom_site_charge
_atom_site_hybridization
C0_0 C -0.3457528408 0.5493003473 -0.3042516408 C3 0.4236677600 2
C1_0 C -0.2565819121 0.5781386662 -0.2110834572 C3 -0.0485634000 2
C2_0 C -0.3693561541 0.5723140707 -0.4436298983 C3 -0.2643770000 2
N0_0 N -0.4137592971 0.4982885024 -0.2585445710 N -0.2871434600 3
C3_0 C -0.1920844117 0.6268877191 -0.2606839166 C3 -0.2536832000 2
C6_0 C -0.2326312537 0.5597974490 -0.0584024673 C4 -0.2096900000 3
C4_0 C -0.3049644029 0.6219125644 -0.4903859605 C3 -0.1845126000 2
H0_0 H -0.4393575143 0.5514591707 -0.5154437340 H 0.1153420000 0
C7_0 C -0.3676438997 0.4644110181 -0.1220835927 C4 -0.5029806000 3
C8_0 C -0.5050004746 0.5417410912 -0.2530773637 C4 -0.2096900000 3
C5_0 C -0.2145626075 0.6496564900 -0.3999709065 C3 0.1571637000 2
H1_0 H -0.1227330888 0.6480994462 -0.1872892134 H 0.1153420000 0
N1_0 N -0.3226635936 0.5303898727 -0.0216771054 N -0.2871434600 3
H2_0 H -0.1745748737 0.5124125704 -0.0259433473 H 0.1635790000 0
H3_0 H -0.2041802961 0.6143958293 0.0032044661 H 0.1635790000 0
H16_0 H -0.3250717979 0.6394788510 -0.5991943530 H 0.1153420000 0
H4_0 H -0.4245745037 0.4321561750 -0.0865291029 H 0.2642670000 0
H5_0 H -0.3075988699 0.4218394992 -0.1247158394 H 0.2642670000 0
C9_0 C -0.4830975804 0.6012678111 -0.1334130385 C3 -0.0485634000 2
H6_0 H -0.5372693129 0.5738959596 -0.3511010074 H 0.1635790000 0
H7_0 H -0.5606605724 0.4961847313 -0.2434232297 H 0.1635790000 0
C15_0 C -0.1445645842 0.7034221180 -0.4496103025 C4 -0.2773004000 3
C11_0 C -0.3945445902 0.5949944109 -0.0242767852 C3 0.4236677600 2
C10_0 C -0.5493090410 0.6648126057 -0.1304914217 C3 -0.2536832000 2
H13_0 H -0.1753529177 0.7187591539 -0.5594713829 H 0.0861593000 0
H14_0 H -0.0720727132 0.6732305273 -0.4374406908 H 0.0861593000 0
H15_0 H -0.1290435802 0.7607223267 -0.3903437535 H 0.0861593000 0
C13_0 C -0.3742676710 0.6516362735 0.0843507030 C3 -0.2643770000 2
C12_0 C -0.5304629548 0.7222832618 -0.0238054323 C3 0.1571637000 2
H8_0 H -0.6183490298 0.6692375537 -0.2149909949 H 0.1153420000 0
C14_0 C -0.4415234745 0.7144217690 0.0848090123 C3 -0.1845126000 2
H9_0 H -0.3046989107 0.6460791067 0.1680023585 H 0.1153420000 0
C16_0 C -0.6030334893 0.7909488227 -0.0291006805 C4 -0.2773004000 3
H17_0 H -0.4243192696 0.7581710515 0.1700496966 H 0.1153420000 0
H10_0 H -0.6175296461 0.7995858830 0.0713339537 H 0.0861593000 0
H11_0 H -0.6745669155 0.7795348765 -0.1075611291 H 0.0861593000 0
H12_0 H -0.5741476690 0.8491426637 -0.0568977732 H 0.0861593000 0
H0_1 H -0.0870869320 0.5230675483 -0.4187505124 H 0.1153420000 0
C1_1 C -0.1004759451 0.4581944902 -0.4391371189 C3 0.0069987000 2
C0_1 C -0.1523871529 0.4305833044 -0.5714000122 C3 0.0287288000 2
C3_1 C -0.0676653199 0.4012903188 -0.3330157006 C3 -0.0371152000 2
C2_1 C -0.1693095289 0.3470182992 -0.5953708187 C3 0.0069987000 2
C6_1 C -0.1909116585 0.4900420376 -0.6885540268 C3 0.3553477000 2
C5_1 C -0.0830819151 0.3177987170 -0.3536674277 C3 0.0489222000 2
N0_1 N -0.0150426309 0.4300128552 -0.1922285238 N 0.5566670000 2
C4_1 C -0.1345174761 0.2923172083 -0.4865566443 C3 -0.0371152000 2
H1_1 H -0.2090998469 0.3251563406 -0.6980285269 H 0.1153420000 0
O0_1 O -0.1564260491 0.5596017477 -0.6861498401 O1 -0.3995510000 2
O1_1 O -0.2637541349 0.4579947973 -0.7885516583 O2 -0.4166077000 3
H2_1 H -0.0565015774 0.2745606024 -0.2695087939 H 0.1153420000 0
O2_1 O 0.0110431237 0.3774894671 -0.1000651749 O1 -0.3419080000 2
O3_1 O -0.0002445334 0.5041810408 -0.1746793655 O1 -0.3419080000 2
N1_1 N -0.1566386478 0.2048383420 -0.5118499298 N 0.5566670000 2
H3_1 H -0.2868570535 0.4942303611 -0.8835811307 H 0.3516650000 0
O4_1 O -0.2007439453 0.1837181846 -0.6324867230 O1 -0.3419080000 2
O5_1 O -0.1318198951 0.1574583863 -0.4123136390 O1 -0.3419080000 2
#END
##################################################################################
# Avant-garde Materials Simulation           
# XXV NEUMANN/KENDRICK/LEUSEN, RANK 38, ENERGY -151.90897352233165 kcal/mol/atom
##################################################################################

data_rank_000038
_symmetry_cell_setting monoclinic
_symmetry_space_group_name_H-M 'P 2_1/c'
_symmetry_Int_Tables_number 14
loop_
_symmetry_equiv_pos_site_id
_symmetry_equiv_pos_as_xyz
1 x,y,z
2 -x,y+1/2,-z+1/2
3 -x,-y,-z
4 x,-y+1/2,z+1/2
_cell_length_a 13.4350866061
_cell_length_b 10.3795536881
_cell_length_c 16.8539382020
_cell_angle_alpha 90.0000000000
_cell_angle_beta 105.7697021932
_cell_angle_gamma 90.0000000000
loop_
_atom_site_label
_atom_site_type_symbol
_atom_site_fract_x
_atom_site_fract_y
_atom_site_fract_z
_atom_site_fftype
_atom_site_charge
_atom_site_hybridization
C0_0 C -0.6590198309 0.9758629145 0.5044621827 C3 0.4236677600 2
C1_0 C -0.6076723783 1.0451073099 0.5755590782 C3 -0.0485634000 2
C2_0 C -0.7325941048 1.0393853654 0.4414723863 C3 -0.2643770000 2
N0_0 N -0.6351691643 0.8436530781 0.4945166270 N -0.2871434600 3
C3_0 C -0.6256563985 1.1776012604 0.5789106130 C3 -0.2536832000 2
C6_0 C -0.5343338343 0.9779468024 0.6475981055 C4 -0.2096900000 3
C4_0 C -0.7503854520 1.1706022300 0.4464642984 C3 -0.1845126000 2
H0_0 H -0.7740304446 0.9846388501 0.3874224968 H 0.1153420000 0
C7_0 C -0.5375111587 0.8071449592 0.5509255476 C4 -0.5029806000 3
C8_0 C -0.7149665802 0.7518124302 0.5031667269 C4 -0.2096900000 3
C5_0 C -0.6947545350 1.2430867023 0.5145843435 C3 0.1571637000 2
H1_0 H -0.5854370200 1.2311846394 0.6340012434 H 0.1153420000 0
N1_0 N -0.5380317050 0.8355059318 0.6375784581 N -0.2871434600 3
H2_0 H -0.4538441086 1.0079688512 0.6542036628 H 0.1635790000 0
H3_0 H -0.5519600593 1.0017361886 0.7058145641 H 0.1635790000 0
H16_0 H -0.8071426878 1.2181487220 0.3962855331 H 0.1153420000 0
H4_0 H -0.5236506607 0.7037197888 0.5460283893 H 0.2642670000 0
H5_0 H -0.4736845133 0.8616949727 0.5383259595 H 0.2642670000 0
C9_0 C -0.7088594425 0.7262967180 0.5927727812 C3 -0.0485634000 2
H6_0 H -0.7915904612 0.7898457510 0.4714807940 H 0.1635790000 0
H7_0 H -0.7049510907 0.6613342330 0.4719960233 H 0.1635790000 0
C15_0 C -0.7067596508 1.3867546184 0.5169314185 C4 -0.2773004000 3
C11_0 C -0.6262145356 0.7732985681 0.6561030810 C3 0.4236677600 2
C10_0 C -0.7855665074 0.6536788550 0.6140530712 C3 -0.2536832000 2
H13_0 H -0.6804417373 1.4243711255 0.5800606678 H 0.0861593000 0
H14_0 H -0.7877148754 1.4156891037 0.4907605911 H 0.0861593000 0
H15_0 H -0.6603660894 1.4333664539 0.4802780003 H 0.0861593000 0
C13_0 C -0.6250337825 0.7548781868 0.7385517825 C3 -0.2643770000 2
C12_0 C -0.7817993883 0.6262246266 0.6959128617 C3 0.1571637000 2
H8_0 H -0.8500887210 0.6169384903 0.5648708264 H 0.1153420000 0
C14_0 C -0.7017157131 0.6816748872 0.7582819965 C3 -0.1845126000 2
H9_0 H -0.5630708768 0.7969490809 0.7874458822 H 0.1153420000 0
C16_0 C -0.8595664553 0.5365332722 0.7158920981 C4 -0.2773004000 3
H17_0 H -0.6977649308 0.6664577876 0.8231825228 H 0.1153420000 0
H10_0 H -0.8225270200 0.4445886878 0.7397718332 H 0.0861593000 0
H11_0 H -0.9230142011 0.5155094781 0.6608704836 H 0.0861593000 0
H12_0 H -0.8927630791 0.5769184685 0.7632912658 H 0.0861593000 0
O5_1 O -0.9464696796 0.8720555061 0.4882812186 O1 -0.3419080000 2
N1_1 N -1.0259176589 0.8192028174 0.4455420866 N 0.5566670000 2
C4_1 C -1.0850238447 0.8872170972 0.3709874300 C3 -0.0371152000 2
O4_1 O -1.0584082203 0.7129590983 0.4610039128 O1 -0.3419080000 2
C2_1 C -1.1798717191 0.8373148764 0.3262389258 C3 0.0069987000 2
C5_1 C -1.0422739660 0.9975476471 0.3469037263 C3 0.0489222000 2
C0_1 C -1.2354651947 0.9014584347 0.2550009544 C3 0.0287288000 2
H1_1 H -1.2101374415 0.7501644627 0.3467795821 H 0.1153420000 0
C3_1 C -1.0975707800 1.0557603418 0.2739054319 C3 -0.0371152000 2
H2_1 H -0.9682266208 1.0349761504 0.3828287987 H 0.1153420000 0
C1_1 C -1.1936481503 1.0108197313 0.2280699661 C3 0.0069987000 2
C6_1 C -1.3407056260 0.8561779703 0.2059940609 C3 0.3553477000 2
N0_1 N -1.0519129584 1.1676991451 0.2435028414 N 0.5566670000 2
H0_1 H -1.2363141335 1.0597857455 0.1721414546 H 0.1153420000 0
O0_1 O -1.3957427501 0.9255566592 0.1516171329 O1 -0.3995510000 2
O1_1 O -1.3659311503 0.7415524511 0.2274203910 O2 -0.4166077000 3
O2_1 O -0.9739258750 1.2178506960 0.2900408827 O1 -0.3419080000 2
O3_1 O -1.0939326004 1.2055309075 0.1722807696 O1 -0.3419080000 2
H3_1 H -1.4464416119 0.7114313524 0.1869001284 H 0.3516650000 0
#END
##################################################################################
# Avant-garde Materials Simulation           
# XXV NEUMANN/KENDRICK/LEUSEN, RANK 39, ENERGY -151.90894430311241 kcal/mol/atom
##################################################################################

data_rank_000039
_symmetry_cell_setting orthorhombic
_symmetry_space_group_name_H-M 'F d d 2'
_symmetry_Int_Tables_number 43
loop_
_symmetry_equiv_pos_site_id
_symmetry_equiv_pos_as_xyz
1 x,y,z
2 -x,-y,z
3 x+1/4,-y+1/4,z+1/4
4 -x+1/4,y+1/4,z+1/4
5 x,y+1/2,z+1/2
6 -x,-y+1/2,z+1/2
7 x+1/4,-y+3/4,z+3/4
8 -x+1/4,y+3/4,z+3/4
9 x+1/2,y,z+1/2
10 -x+1/2,-y,z+1/2
11 x+3/4,-y+1/4,z+3/4
12 -x+3/4,y+1/4,z+3/4
13 x+1/2,y+1/2,z
14 -x+1/2,-y+1/2,z
15 x+3/4,-y+3/4,z+1/4
16 -x+3/4,y+3/4,z+1/4
_cell_length_a 34.0280126581
_cell_length_b 29.6903232443
_cell_length_c 8.8673069090
_cell_angle_alpha 90.0000000000
_cell_angle_beta 90.0000000000
_cell_angle_gamma 90.0000000000
loop_
_atom_site_label
_atom_site_type_symbol
_atom_site_fract_x
_atom_site_fract_y
_atom_site_fract_z
_atom_site_fftype
_atom_site_charge
_atom_site_hybridization
C0_0 C -0.0884815360 -0.2127100245 0.0248989651 C3 0.4236677600 2
C1_0 C -0.0834741559 -0.2504752272 0.1184444100 C3 -0.0485634000 2
C2_0 C -0.0578139498 -0.1998388887 -0.0715213092 C3 -0.2643770000 2
N0_0 N -0.1242021947 -0.1871761630 0.0270127947 N -0.2871434600 3
C3_0 C -0.0487967934 -0.2757413282 0.1076010571 C3 -0.2536832000 2
C6_0 C -0.1142614622 -0.2628620915 0.2338824357 C4 -0.2096900000 3
C4_0 C -0.0235362073 -0.2250262981 -0.0790948551 C3 -0.1845126000 2
H0_0 H -0.0614079990 -0.1701531339 -0.1426434907 H 0.1153420000 0
C7_0 C -0.1558810768 -0.2114218157 0.1008451840 C4 -0.5029806000 3
C8_0 C -0.1198157686 -0.1431177066 0.1015728365 C4 -0.2096900000 3
C5_0 C -0.0183931435 -0.2638432836 0.0095322603 C3 0.1571637000 2
H1_0 H -0.0455586351 -0.3054367563 0.1790592810 H 0.1153420000 0
N1_0 N -0.1437831319 -0.2263246121 0.2541310654 N -0.2871434600 3
H2_0 H -0.1306940459 -0.2931814084 0.1997616021 H 0.1635790000 0
H3_0 H -0.1004509178 -0.2699975058 0.3431476484 H 0.1635790000 0
H16_0 H -0.0003329961 -0.2149839811 -0.1566534487 H 0.1153420000 0
H4_0 H -0.1815271260 -0.1892492538 0.1094844837 H 0.2642670000 0
H5_0 H -0.1641432811 -0.2415294918 0.0366788027 H 0.2642670000 0
C9_0 C -0.1178685196 -0.1480117110 0.2715598897 C3 -0.0485634000 2
H6_0 H -0.0933108804 -0.1264062781 0.0585148791 H 0.1635790000 0
H7_0 H -0.1451429434 -0.1220048405 0.0700954006 H 0.1635790000 0
C15_0 C 0.0190351924 -0.2907391920 0.0004162888 C4 -0.2773004000 3
C11_0 C -0.1291891372 -0.1884435560 0.3418378926 C3 0.4236677600 2
C10_0 C -0.1050949464 -0.1123296202 0.3620874276 C3 -0.2536832000 2
H13_0 H 0.0436031345 -0.2728403626 0.0543103383 H 0.0861593000 0
H14_0 H 0.0277836189 -0.2969320886 -0.1171838342 H 0.0861593000 0
H15_0 H 0.0161686533 -0.3233622359 0.0575749146 H 0.0861593000 0
C13_0 C -0.1271027360 -0.1924885726 0.4987056463 C3 -0.2643770000 2
C12_0 C -0.1034534406 -0.1153745928 0.5194282236 C3 0.1571637000 2
H8_0 H -0.0964970798 -0.0807622762 0.3077263109 H 0.1153420000 0
C14_0 C -0.1146451450 -0.1563271176 0.5864470976 C3 -0.1845126000 2
H9_0 H -0.1355546218 -0.2241203623 0.5524180802 H 0.1153420000 0
C16_0 C -0.0914037661 -0.0755390438 0.6133858462 C4 -0.2773004000 3
H17_0 H -0.1140694106 -0.1599980008 0.7089427601 H 0.1153420000 0
H10_0 H -0.0773338167 -0.0854220643 0.7195733376 H 0.0861593000 0
H11_0 H -0.1172982470 -0.0548747000 0.6416261220 H 0.0861593000 0
H12_0 H -0.0709538846 -0.0534805526 0.5522216467 H 0.0861593000 0
O4_1 O -0.0735821393 -0.2936475019 -0.3017304257 O1 -0.3419080000 2
N1_1 N -0.0581940280 -0.3221864708 -0.3845798426 N 0.5566670000 2
C4_1 C -0.0374580339 -0.3600544834 -0.3131148254 C3 -0.0371152000 2
O5_1 O -0.0589890539 -0.3212882035 -0.5245967051 O1 -0.3419080000 2
C2_1 C -0.0124483802 -0.3864667123 -0.4005866370 C3 0.0069987000 2
C5_1 C -0.0436500261 -0.3679359462 -0.1603035056 C3 0.0489222000 2
C0_1 C 0.0069827609 -0.4226886023 -0.3329821067 C3 0.0287288000 2
H1_1 H -0.0077463949 -0.3789547423 -0.5193708256 H 0.1153420000 0
C3_1 C -0.0247166553 -0.4050865291 -0.0980343835 C3 -0.0371152000 2
H2_1 H -0.0623674254 -0.3460618776 -0.0932899697 H 0.1153420000 0
C1_1 C 0.0001515947 -0.4327261904 -0.1813296376 C3 0.0069987000 2
C6_1 C 0.0360388636 -0.4493579771 -0.4240374217 C3 0.3553477000 2
N0_1 N -0.0309163373 -0.4156603721 0.0625128956 N 0.5566670000 2
H0_1 H 0.0144037499 -0.4613739824 -0.1280797558 H 0.1153420000 0
O0_1 O 0.0464145686 -0.4367421873 -0.5507000301 O1 -0.3995510000 2
O1_1 O 0.0495712015 -0.4853710198 -0.3529424658 O2 -0.4166077000 3
O2_1 O -0.0470760055 -0.3865519891 0.1418858965 O1 -0.3419080000 2
O3_1 O -0.0195304344 -0.4527947845 0.1086819184 O1 -0.3419080000 2
H3_1 H 0.0727542262 -0.5019991738 -0.4185555152 H 0.3516650000 0
#END
##################################################################################
# Avant-garde Materials Simulation           
# XXV NEUMANN/KENDRICK/LEUSEN, RANK 40, ENERGY -151.90821009270661 kcal/mol/atom
##################################################################################

data_rank_000040
_symmetry_cell_setting orthorhombic
_symmetry_space_group_name_H-M 'P n a 2_1'
_symmetry_Int_Tables_number 33
loop_
_symmetry_equiv_pos_site_id
_symmetry_equiv_pos_as_xyz
1 x,y,z
2 -x,-y,z+1/2
3 x+1/2,-y+1/2,z
4 -x+1/2,y+1/2,z+1/2
_cell_length_a 10.0792448272
_cell_length_b 14.2921509948
_cell_length_c 15.0107260289
_cell_angle_alpha 90.0000000000
_cell_angle_beta 90.0000000000
_cell_angle_gamma 90.0000000000
loop_
_atom_site_label
_atom_site_type_symbol
_atom_site_fract_x
_atom_site_fract_y
_atom_site_fract_z
_atom_site_fftype
_atom_site_charge
_atom_site_hybridization
C0_0 C 0.9408300505 0.9208957695 0.0294465579 C3 0.4236677600 2
C1_0 C 0.8884272600 1.0099996044 0.0489014740 C3 -0.0485634000 2
C2_0 C 1.0745599788 0.9131283616 0.0052918635 C3 -0.2643770000 2
N0_0 N 0.8611162331 0.8393047673 0.0383981915 N -0.2871434600 3
C3_0 C 0.9741110433 1.0868714915 0.0531865540 C3 -0.2536832000 2
C6_0 C 0.7413077479 1.0225512909 0.0652174219 C4 -0.2096900000 3
C4_0 C 1.1577422469 0.9906638109 0.0085488438 C3 -0.1845126000 2
H0_0 H 1.1130150183 0.8444442368 -0.0129253657 H 0.1153420000 0
C7_0 C 0.7448921249 0.8572337319 0.0920696458 C4 -0.5029806000 3
C8_0 C 0.8216803736 0.7936528708 -0.0451229551 C4 -0.2096900000 3
C5_0 C 1.1102230692 1.0783976220 0.0364122906 C3 0.1571637000 2
H1_0 H 0.9335543608 1.1553574344 0.0708636830 H 0.1153420000 0
N1_0 N 0.6651966488 0.9344541214 0.0523499994 N -0.2871434600 3
H2_0 H 0.7237030420 1.0462696855 0.1340396768 H 0.1635790000 0
H3_0 H 0.6999923048 1.0760171883 0.0204248545 H 0.1635790000 0
H16_0 H 1.2624836202 0.9825690207 -0.0076090977 H 0.1153420000 0
H4_0 H 0.6825428799 0.7946144014 0.0961485371 H 0.2642670000 0
H5_0 H 0.7733242034 0.8786229977 0.1596604687 H 0.2642670000 0
C9_0 C 0.7001939311 0.8400120502 -0.0852783151 C3 -0.0485634000 2
H6_0 H 0.9046338786 0.7967642574 -0.0924813968 H 0.1635790000 0
H7_0 H 0.8036385108 0.7188032375 -0.0321004521 H 0.1635790000 0
C15_0 C 1.2030420840 1.1593534921 0.0515422435 C4 -0.2773004000 3
C11_0 C 0.6336674821 0.9118990969 -0.0397433008 C3 0.4236677600 2
C10_0 C 0.6526346987 0.8129081394 -0.1691360904 C3 -0.2536832000 2
H13_0 H 1.1726359470 1.2214203637 0.0135120530 H 0.0861593000 0
H14_0 H 1.3048688946 1.1410782650 0.0327811214 H 0.0861593000 0
H15_0 H 1.2034095747 1.1793636167 0.1223602976 H 0.0861593000 0
C13_0 C 0.5283570176 0.9590817235 -0.0806739680 C3 -0.2643770000 2
C12_0 C 0.5444556155 0.8569594517 -0.2095574529 C3 0.1571637000 2
H8_0 H 0.7017435204 0.7551157281 -0.2035963033 H 0.1153420000 0
C14_0 C 0.4844605344 0.9321376735 -0.1645652073 C3 -0.1845126000 2
H9_0 H 0.4795793563 1.0166795462 -0.0461247045 H 0.1153420000 0
C16_0 C 0.4943261970 0.8259381089 -0.2990464262 C4 -0.2773004000 3
H17_0 H 0.4005434394 0.9688080471 -0.1943514928 H 0.1153420000 0
H10_0 H 0.3858564278 0.8178343524 -0.2983538009 H 0.0861593000 0
H11_0 H 0.5373598641 0.7585257069 -0.3181158649 H 0.0861593000 0
H12_0 H 0.5185268429 0.8778148498 -0.3505830857 H 0.0861593000 0
C3_1 C 1.0801573332 0.9552508299 0.2789156524 C3 -0.0371152000 2
C1_1 C 1.2019897650 0.9625380377 0.2352701730 C3 0.0069987000 2
C5_1 C 1.0395199880 0.8749583423 0.3237199406 C3 0.0489222000 2
N0_1 N 0.9881937678 1.0351139162 0.2757754969 N 0.5566670000 2
C0_1 C 1.2856856580 0.8845677225 0.2343406501 C3 0.0287288000 2
H0_1 H 1.2294954215 1.0269931029 0.2016797466 H 0.1153420000 0
C4_1 C 1.1276520781 0.8000546211 0.3238306253 C3 -0.0371152000 2
H2_1 H 0.9437685454 0.8717682751 0.3569693533 H 0.1153420000 0
O2_1 O 0.8679013511 1.0184232419 0.2832497516 O1 -0.3419080000 2
O3_1 O 1.0366397457 1.1140127384 0.2651022276 O1 -0.3419080000 2
C2_1 C 1.2482840444 0.8033825409 0.2794062202 C3 0.0069987000 2
C6_1 C 1.4154253083 0.8811111116 0.1852350538 C3 0.3553477000 2
N1_1 N 1.0916777320 0.7126986514 0.3693118297 N 0.5566670000 2
H1_1 H 1.3133944286 0.7429018867 0.2784143919 H 0.1153420000 0
O0_1 O 1.4890667282 0.8125835951 0.1931351812 O1 -0.3995510000 2
O1_1 O 1.4405959880 0.9542839691 0.1341833141 O2 -0.4166077000 3
O4_1 O 1.1660653262 0.6444177439 0.3596970288 O1 -0.3419080000 2
O5_1 O 0.9892500775 0.7121858316 0.4154248854 O1 -0.3419080000 2
H3_1 H 1.5361977783 0.9437698862 0.1007223853 H 0.3516650000 0
#END
##################################################################################
# Avant-garde Materials Simulation           
# XXV NEUMANN/KENDRICK/LEUSEN, RANK 41, ENERGY -151.90671961058317 kcal/mol/atom
##################################################################################

data_rank_000041
_symmetry_cell_setting monoclinic
_symmetry_space_group_name_H-M 'P 2_1/c'
_symmetry_Int_Tables_number 14
loop_
_symmetry_equiv_pos_site_id
_symmetry_equiv_pos_as_xyz
1 x,y,z
2 -x,y+1/2,-z+1/2
3 -x,-y,-z
4 x,-y+1/2,z+1/2
_cell_length_a 7.5993741942
_cell_length_b 22.4451470533
_cell_length_c 13.4967398826
_cell_angle_alpha 90.0000000000
_cell_angle_beta 102.1621487275
_cell_angle_gamma 90.0000000000
loop_
_atom_site_label
_atom_site_type_symbol
_atom_site_fract_x
_atom_site_fract_y
_atom_site_fract_z
_atom_site_fftype
_atom_site_charge
_atom_site_hybridization
C0_0 C -0.2513242045 0.4258978950 0.1948568862 C3 0.4236677600 2
C1_0 C -0.4251037414 0.4029455796 0.1585991530 C3 -0.0485634000 2
C2_0 C -0.1507949393 0.4476480240 0.1269654435 C3 -0.2643770000 2
N0_0 N -0.1769585611 0.4310417395 0.3031032887 N -0.2871434600 3
C3_0 C -0.4963769554 0.4045743536 0.0542210978 C3 -0.2536832000 2
C6_0 C -0.5348177582 0.3781487789 0.2309946610 C4 -0.2096900000 3
C4_0 C -0.2249865559 0.4486646355 0.0234392549 C3 -0.1845126000 2
H0_0 H -0.0150080525 0.4644719460 0.1563856537 H 0.1153420000 0
C7_0 C -0.3229832904 0.4256453935 0.3606754495 C4 -0.5029806000 3
C8_0 C -0.0379284863 0.3857788146 0.3445388664 C4 -0.2096900000 3
C5_0 C -0.4005956458 0.4280390396 -0.0147162954 C3 0.1571637000 2
H1_0 H -0.6318056232 0.3870501395 0.0261369751 H 0.1153420000 0
N1_0 N -0.4237401225 0.3711020939 0.3340044326 N -0.2871434600 3
H2_0 H -0.6469071088 0.4085292986 0.2354780417 H 0.1635790000 0
H3_0 H -0.5943768053 0.3350417648 0.2040110240 H 0.1635790000 0
H16_0 H -0.1464588519 0.4665369943 -0.0288113600 H 0.1153420000 0
H4_0 H -0.2593114782 0.4260753798 0.4415327112 H 0.2642670000 0
H5_0 H -0.4146599457 0.4638227925 0.3432946080 H 0.2642670000 0
C9_0 C -0.1213266425 0.3260117431 0.3578854280 C3 -0.0485634000 2
H6_0 H 0.0550652519 0.3819980573 0.2927260228 H 0.1635790000 0
H7_0 H 0.0406899461 0.4028571629 0.4170399442 H 0.1635790000 0
C15_0 C -0.4867203055 0.4329322584 -0.1255628759 C4 -0.2773004000 3
C11_0 C -0.3088642309 0.3200754362 0.3465676741 C3 0.4236677600 2
C10_0 C -0.0126123099 0.2752594834 0.3769156940 C3 -0.2536832000 2
H13_0 H -0.5836304725 0.4699656592 -0.1380442572 H 0.0861593000 0
H14_0 H -0.5628370198 0.3925360253 -0.1538360512 H 0.0861593000 0
H15_0 H -0.3873412585 0.4415529545 -0.1722981241 H 0.0861593000 0
C13_0 C -0.3829679423 0.2629892420 0.3492821170 C3 -0.2643770000 2
C12_0 C -0.0842607559 0.2182890260 0.3820876047 C3 0.1571637000 2
H8_0 H 0.1324996525 0.2802896834 0.3855513975 H 0.1153420000 0
C14_0 C -0.2722643547 0.2131355407 0.3666571355 C3 -0.1845126000 2
H9_0 H -0.5284758926 0.2583014191 0.3386275367 H 0.1153420000 0
C16_0 C 0.0357063960 0.1645246725 0.4032255795 C4 -0.2773004000 3
H17_0 H -0.3322628299 0.1692946551 0.3695095666 H 0.1153420000 0
H10_0 H 0.0737535642 0.1559435003 0.4852291051 H 0.0861593000 0
H11_0 H 0.1604256445 0.1710268749 0.3757095639 H 0.0861593000 0
H12_0 H -0.0323090918 0.1243523508 0.3677382464 H 0.0861593000 0
H3_1 H -0.0985427778 0.4897752511 0.3233918415 H 0.3516650000 0
O1_1 O -0.0566002894 0.5363825099 0.3416245487 O2 -0.4166077000 3
C6_1 C 0.1135278651 0.5464405729 0.3394491388 C3 0.3553477000 2
C0_1 C 0.1656600764 0.6106457573 0.3598762655 C3 0.0287288000 2
O0_1 O 0.2228066517 0.5090114472 0.3222239767 O1 -0.3995510000 2
C1_1 C 0.3473156502 0.6262390365 0.3883528074 C3 0.0069987000 2
C2_1 C 0.0336234074 0.6548875004 0.3483187631 C3 0.0069987000 2
C3_1 C 0.3923914117 0.6858212257 0.4079909201 C3 -0.0371152000 2
H0_1 H 0.4517738131 0.5923322309 0.3967910604 H 0.1153420000 0
C4_1 C 0.0860492471 0.7142008692 0.3632240473 C3 -0.0371152000 2
H1_1 H -0.1080916067 0.6433796153 0.3268109434 H 0.1153420000 0
C5_1 C 0.2648565337 0.7312208285 0.3953153543 C3 0.0489222000 2
N0_1 N 0.5824205109 0.7015504550 0.4442612893 N 0.5566670000 2
N1_1 N -0.0526100391 0.7606029257 0.3404673798 N 0.5566670000 2
H2_1 H 0.3031551587 0.7776628036 0.4085135599 H 0.1153420000 0
O2_1 O 0.6190344157 0.7544548887 0.4658599203 O1 -0.3419080000 2
O3_1 O 0.6951448088 0.6608621990 0.4519293003 O1 -0.3419080000 2
O4_1 O -0.0082759755 0.8126937178 0.3639485809 O1 -0.3419080000 2
O5_1 O -0.2058966463 0.7450265424 0.2962072766 O1 -0.3419080000 2
#END
##################################################################################
# Avant-garde Materials Simulation           
# XXV NEUMANN/KENDRICK/LEUSEN, RANK 42, ENERGY -151.90635600920365 kcal/mol/atom
##################################################################################

data_rank_000042
_symmetry_cell_setting monoclinic
_symmetry_space_group_name_H-M 'P 2_1/c'
_symmetry_Int_Tables_number 14
loop_
_symmetry_equiv_pos_site_id
_symmetry_equiv_pos_as_xyz
1 x,y,z
2 -x,y+1/2,-z+1/2
3 -x,-y,-z
4 x,-y+1/2,z+1/2
_cell_length_a 13.1299120727
_cell_length_b 7.9157826343
_cell_length_c 22.4077290302
_cell_angle_alpha 90.0000000000
_cell_angle_beta 69.3747921042
_cell_angle_gamma 90.0000000000
loop_
_atom_site_label
_atom_site_type_symbol
_atom_site_fract_x
_atom_site_fract_y
_atom_site_fract_z
_atom_site_fftype
_atom_site_charge
_atom_site_hybridization
C0_0 C -0.1933881783 0.2914346941 0.0179580492 C3 0.4236677600 2
C1_0 C -0.2247413825 0.1263693069 0.0398313483 C3 -0.0485634000 2
C2_0 C -0.1026653574 0.3162916558 -0.0373068122 C3 -0.2643770000 2
N0_0 N -0.2542932072 0.4371231459 0.0515482711 N -0.2871434600 3
C3_0 C -0.1661132523 -0.0097039026 0.0046488644 C3 -0.2536832000 2
C6_0 C -0.3195239200 0.0957929076 0.1010164679 C4 -0.2096900000 3
C4_0 C -0.0447129390 0.1781199920 -0.0710803190 C3 -0.1845126000 2
H0_0 H -0.0795364899 0.4444170856 -0.0547671050 H 0.1153420000 0
C7_0 C -0.3623625986 0.3852172537 0.0977267578 C4 -0.5029806000 3
C8_0 C -0.1986204585 0.5291112909 0.0892388485 C4 -0.2096900000 3
C5_0 C -0.0762904492 0.0122637425 -0.0513186418 C3 0.1571637000 2
H1_0 H -0.1913216637 -0.1374661877 0.0218126567 H 0.1153420000 0
N1_0 N -0.3505511991 0.2511999833 0.1390343852 N -0.2871434600 3
H2_0 H -0.3905230446 0.0508624832 0.0901826911 H 0.1635790000 0
H3_0 H -0.2999916897 -0.0029613600 0.1295870259 H 0.1635790000 0
H16_0 H 0.0262387278 0.1981490932 -0.1141190810 H 0.1153420000 0
H4_0 H -0.4003304226 0.4963031148 0.1258953497 H 0.2642670000 0
H5_0 H -0.4131334608 0.3413809119 0.0712084932 H 0.2642670000 0
C9_0 C -0.2041830335 0.4329444460 0.1487479061 C3 -0.0485634000 2
H6_0 H -0.1136765209 0.5515876262 0.0587315753 H 0.1635790000 0
H7_0 H -0.2382211803 0.6535162763 0.1016967827 H 0.1635790000 0
C15_0 C -0.0161749607 -0.1377579718 -0.0880908965 C4 -0.2773004000 3
C11_0 C -0.2757317373 0.2951523388 0.1699597864 C3 0.4236677600 2
C10_0 C -0.1352904752 0.4749075987 0.1819619103 C3 -0.2536832000 2
H13_0 H 0.0097943887 -0.2220789351 -0.0571897938 H 0.0861593000 0
H14_0 H 0.0565931668 -0.1005715999 -0.1281849790 H 0.0861593000 0
H15_0 H -0.0679617209 -0.2125653003 -0.1075184580 H 0.0861593000 0
C13_0 C -0.2722762371 0.1987287131 0.2216710010 C3 -0.2643770000 2
C12_0 C -0.1320842159 0.3811470115 0.2341952850 C3 0.1571637000 2
H8_0 H -0.0798588918 0.5819042712 0.1656168480 H 0.1153420000 0
C14_0 C -0.2011471982 0.2404710608 0.2531190853 C3 -0.1845126000 2
H9_0 H -0.3276522152 0.0918929585 0.2374475721 H 0.1153420000 0
C16_0 C -0.0552877105 0.4287401106 0.2678810861 C4 -0.2773004000 3
H17_0 H -0.2006017218 0.1642156880 0.2936518801 H 0.1153420000 0
H10_0 H -0.0642566506 0.5623060791 0.2823631532 H 0.0861593000 0
H11_0 H 0.0302010214 0.4117093850 0.2366792685 H 0.0861593000 0
H12_0 H -0.0702334409 0.3520646485 0.3108882202 H 0.0861593000 0
H3_1 H -0.2797979137 0.5599336362 0.0064228518 H 0.3516650000 0
O1_1 O -0.3073157763 0.6616685311 -0.0162276690 O2 -0.4166077000 3
C6_1 C -0.2855932705 0.6387974040 -0.0780510316 C3 0.3553477000 2
C0_1 C -0.3302008077 0.7782361674 -0.1074138442 C3 0.0287288000 2
O0_1 O -0.2345554282 0.5194919385 -0.1101711224 O1 -0.3995510000 2
C1_1 C -0.3443572510 0.7475552017 -0.1653982166 C3 0.0069987000 2
C2_1 C -0.3575224382 0.9360699055 -0.0780168528 C3 0.0069987000 2
C3_1 C -0.3894291627 0.8734739963 -0.1917584812 C3 -0.0371152000 2
H0_1 H -0.3228668124 0.6251378605 -0.1884436563 H 0.1153420000 0
C4_1 C -0.3982706232 1.0604568431 -0.1074664279 C3 -0.0371152000 2
H1_1 H -0.3459432409 0.9626898935 -0.0332644756 H 0.1153420000 0
C5_1 C -0.4169546918 1.0322178711 -0.1640549311 C3 0.0489222000 2
N0_1 N -0.4087473601 0.8387093033 -0.2512945106 N 0.5566670000 2
N1_1 N -0.4247430618 1.2280075978 -0.0771336034 N 0.5566670000 2
H2_1 H -0.4517627457 1.1293139327 -0.1853661413 H 0.1153420000 0
O2_1 O -0.3613863212 0.7156761667 -0.2836300393 O1 -0.3419080000 2
O3_1 O -0.4704231542 0.9347338175 -0.2660633119 O1 -0.3419080000 2
O4_1 O -0.4224634826 1.2434782076 -0.0225374160 O1 -0.3419080000 2
O5_1 O -0.4475499830 1.3423097525 -0.1079585871 O1 -0.3419080000 2
#END
##################################################################################
# Avant-garde Materials Simulation           
# XXV NEUMANN/KENDRICK/LEUSEN, RANK 43, ENERGY -151.90559921313002 kcal/mol/atom
##################################################################################

data_rank_000043
_symmetry_cell_setting monoclinic
_symmetry_space_group_name_H-M 'P 2_1/c'
_symmetry_Int_Tables_number 14
loop_
_symmetry_equiv_pos_site_id
_symmetry_equiv_pos_as_xyz
1 x,y,z
2 -x,y+1/2,-z+1/2
3 -x,-y,-z
4 x,-y+1/2,z+1/2
_cell_length_a 20.7116357780
_cell_length_b 5.7004176135
_cell_length_c 19.0122799564
_cell_angle_alpha 90.0000000000
_cell_angle_beta 77.5914024146
_cell_angle_gamma 90.0000000000
loop_
_atom_site_label
_atom_site_type_symbol
_atom_site_fract_x
_atom_site_fract_y
_atom_site_fract_z
_atom_site_fftype
_atom_site_charge
_atom_site_hybridization
C0_0 C -0.4006462333 0.6561695448 -0.0754352725 C3 0.4236677600 2
C1_0 C -0.3508163600 0.7410697040 -0.1322120718 C3 -0.0485634000 2
C2_0 C -0.4645664101 0.7496641770 -0.0656218585 C3 -0.2643770000 2
N0_0 N -0.3872157591 0.4750517413 -0.0282713270 N -0.2871434600 3
C3_0 C -0.3672427269 0.9048392070 -0.1805492911 C3 -0.2536832000 2
C6_0 C -0.2795784757 0.6690568758 -0.1379700309 C4 -0.2096900000 3
C4_0 C -0.4793862466 0.9151714357 -0.1134381732 C3 -0.1845126000 2
H0_0 H -0.5033502149 0.6914173120 -0.0206523901 H 0.1153420000 0
C7_0 C -0.3235553182 0.3648226414 -0.0555839497 C4 -0.5029806000 3
C8_0 C -0.3885047866 0.5548211680 0.0456719005 C4 -0.2096900000 3
C5_0 C -0.4313539255 0.9943492506 -0.1724783771 C3 0.1571637000 2
H1_0 H -0.3280127674 0.9668088488 -0.2246582446 H 0.1153420000 0
N1_0 N -0.2708626207 0.5455277030 -0.0718176238 N -0.2871434600 3
H2_0 H -0.2617377865 0.5512058627 -0.1839183643 H 0.1635790000 0
H3_0 H -0.2469023741 0.8225459134 -0.1464397997 H 0.1635790000 0
H16_0 H -0.5298416768 0.9824004525 -0.1050964883 H 0.1153420000 0
H4_0 H -0.3127051122 0.2423122206 -0.0151346935 H 0.2642670000 0
H5_0 H -0.3240882953 0.2682281097 -0.1053938146 H 0.2642670000 0
C9_0 C -0.3281784806 0.7018476272 0.0480372175 C3 -0.0485634000 2
H6_0 H -0.4339510733 0.6555731168 0.0655413871 H 0.1635790000 0
H7_0 H -0.3911424111 0.3987357394 0.0804611439 H 0.1635790000 0
C15_0 C -0.4480797847 1.1772175061 -0.2229290902 C4 -0.2773004000 3
C11_0 C -0.2738450548 0.7015462518 -0.0107244932 C3 0.4236677600 2
C10_0 C -0.3264040805 0.8479748223 0.1068427392 C3 -0.2536832000 2
H13_0 H -0.4372748922 1.3550307704 -0.2057305831 H 0.0861593000 0
H14_0 H -0.5007887503 1.1729392926 -0.2244059027 H 0.0861593000 0
H15_0 H -0.4196478829 1.1526894197 -0.2782395788 H 0.0861593000 0
C13_0 C -0.2207444405 0.8534141556 -0.0110481904 C3 -0.2643770000 2
C12_0 C -0.2733133568 0.9985942774 0.1078224864 C3 0.1571637000 2
H8_0 H -0.3683225996 0.8457992143 0.1530483725 H 0.1153420000 0
C14_0 C -0.2207990832 1.0012841692 0.0470908211 C3 -0.1845126000 2
H9_0 H -0.1796555135 0.8552618246 -0.0578034171 H 0.1153420000 0
C16_0 C -0.2727322773 1.1569367146 0.1709054908 C4 -0.2773004000 3
H17_0 H -0.1794583630 1.1212206773 0.0453070545 H 0.1153420000 0
H10_0 H -0.2736715271 1.3430070876 0.1556766153 H 0.0861593000 0
H11_0 H -0.2278084697 1.1328649290 0.1921124626 H 0.0861593000 0
H12_0 H -0.3154058844 1.1230411329 0.2150242132 H 0.0861593000 0
H3_1 H -0.2030833723 0.4327273314 -0.0889446232 H 0.3516650000 0
O1_1 O -0.1567287559 0.3403453878 -0.0978036365 O2 -0.4166077000 3
C6_1 C -0.1073160070 0.4604630732 -0.1369157105 C3 0.3553477000 2
C0_1 C -0.0420143179 0.3374903476 -0.1444394018 C3 0.0287288000 2
O0_1 O -0.1116279325 0.6560577524 -0.1634888431 O1 -0.3995510000 2
C1_1 C 0.0154983940 0.4440925203 -0.1830857792 C3 0.0069987000 2
C2_1 C -0.0377419191 0.1262863249 -0.1085958378 C3 0.0069987000 2
C3_1 C 0.0764558193 0.3401594398 -0.1835310838 C3 -0.0371152000 2
H0_1 H 0.0126131864 0.6099780708 -0.2105604956 H 0.1153420000 0
C4_1 C 0.0241788376 0.0285831215 -0.1108012340 C3 -0.0371152000 2
H1_1 H -0.0818449472 0.0418446465 -0.0779691634 H 0.1153420000 0
C5_1 C 0.0823924090 0.1314365276 -0.1478548400 C3 0.0489222000 2
N0_1 N 0.1375333330 0.4617149173 -0.2187485916 N 0.5566670000 2
N1_1 N 0.0281638067 -0.1836371317 -0.0679436922 N 0.5566670000 2
H2_1 H 0.1304192498 0.0560564663 -0.1474615674 H 0.1153420000 0
O2_1 O 0.1321811568 0.6559562027 -0.2462724039 O1 -0.3419080000 2
O3_1 O 0.1908991270 0.3654199885 -0.2173565968 O1 -0.3419080000 2
O4_1 O -0.0239816458 -0.2583934022 -0.0299082607 O1 -0.3419080000 2
O5_1 O 0.0833604895 -0.2739483493 -0.0717316559 O1 -0.3419080000 2
#END
##################################################################################
# Avant-garde Materials Simulation           
# XXV NEUMANN/KENDRICK/LEUSEN, RANK 44, ENERGY -151.90508227517768 kcal/mol/atom
##################################################################################

data_rank_000044
_symmetry_cell_setting monoclinic
_symmetry_space_group_name_H-M 'P 2_1/c'
_symmetry_Int_Tables_number 14
loop_
_symmetry_equiv_pos_site_id
_symmetry_equiv_pos_as_xyz
1 x,y,z
2 -x,y+1/2,-z+1/2
3 -x,-y,-z
4 x,-y+1/2,z+1/2
_cell_length_a 14.4878770143
_cell_length_b 7.8065742659
_cell_length_c 20.9849410814
_cell_angle_alpha 90.0000000000
_cell_angle_beta 69.7093553509
_cell_angle_gamma 90.0000000000
loop_
_atom_site_label
_atom_site_type_symbol
_atom_site_fract_x
_atom_site_fract_y
_atom_site_fract_z
_atom_site_fftype
_atom_site_charge
_atom_site_hybridization
C0_0 C -0.6382341134 0.5712684783 0.5741235167 C3 0.4236677600 2
C1_0 C -0.5869057770 0.7145177187 0.5850514298 C3 -0.0485634000 2
C2_0 C -0.7110044597 0.5939735442 0.5447811326 C3 -0.2643770000 2
N0_0 N -0.6187063549 0.4031624391 0.5933728466 N -0.2871434600 3
C3_0 C -0.6058184159 0.8758997791 0.5629895918 C3 -0.2536832000 2
C6_0 C -0.5159532887 0.6968281865 0.6230203080 C4 -0.2096900000 3
C4_0 C -0.7307108221 0.7559831551 0.5252697046 C3 -0.1845126000 2
H0_0 H -0.7519796168 0.4831517730 0.5373540867 H 0.1153420000 0
C7_0 C -0.5268619654 0.3950548471 0.6066592314 C4 -0.5029806000 3
C8_0 C -0.6978274397 0.3381576919 0.6536395718 C4 -0.2096900000 3
C5_0 C -0.6772592955 0.9003037331 0.5330512687 C3 0.1571637000 2
H1_0 H -0.5651452551 0.9866118288 0.5712167050 H 0.1153420000 0
N1_0 N -0.5245356489 0.5272604309 0.6571232313 N -0.2871434600 3
H2_0 H -0.4392398978 0.7092866542 0.5883473042 H 0.1635790000 0
H3_0 H -0.5292083970 0.7981372252 0.6614792729 H 0.1635790000 0
H16_0 H -0.7892312476 0.7711285196 0.5041038247 H 0.1153420000 0
H4_0 H -0.5201772671 0.2678621847 0.6269597754 H 0.2642670000 0
H5_0 H -0.4640296663 0.4172803206 0.5598575301 H 0.2642670000 0
C9_0 C -0.6943596096 0.4200539157 0.7181104174 C3 -0.0485634000 2
H6_0 H -0.7690673171 0.3618026599 0.6476201207 H 0.1635790000 0
H7_0 H -0.6890368566 0.1984225197 0.6561499559 H 0.1635790000 0
C15_0 C -0.6985299002 1.0753690013 0.5118109338 C4 -0.2773004000 3
C11_0 C -0.6107849309 0.5112771776 0.7182984560 C3 0.4236677600 2
C10_0 C -0.7737850192 0.4032229792 0.7789601175 C3 -0.2536832000 2
H13_0 H -0.6825116249 1.0820766584 0.4566556333 H 0.0861593000 0
H14_0 H -0.6548425817 1.1742817860 0.5254917930 H 0.0861593000 0
H15_0 H -0.7767574760 1.1079154140 0.5360047583 H 0.0861593000 0
C13_0 C -0.6093193883 0.5859416469 0.7784283608 C3 -0.2643770000 2
C12_0 C -0.7730952996 0.4744495810 0.8399395757 C3 0.1571637000 2
H8_0 H -0.8387432288 0.3320968069 0.7788935262 H 0.1153420000 0
C14_0 C -0.6895088175 0.5679791124 0.8383582849 C3 -0.1845126000 2
H9_0 H -0.5437998707 0.6550921787 0.7780588537 H 0.1153420000 0
C16_0 C -0.8585052871 0.4468561980 0.9047127286 C4 -0.2773004000 3
H17_0 H -0.6871258392 0.6291172604 0.8845165981 H 0.1153420000 0
H10_0 H -0.8657701108 0.5511013914 0.9412213058 H 0.0861593000 0
H11_0 H -0.8490392060 0.3279513929 0.9299060973 H 0.0861593000 0
H12_0 H -0.9281837182 0.4338539980 0.8953106487 H 0.0861593000 0
H1_1 H -0.7584443733 0.9344139556 0.6917724764 H 0.1153420000 0
C2_1 C -0.8090834804 0.9155022025 0.7435328767 C3 0.0069987000 2
C0_1 C -0.7779001459 0.9423735955 0.7986958684 C3 0.0287288000 2
C4_1 C -0.9049177875 0.8593146226 0.7559076453 C3 -0.0371152000 2
C1_1 C -0.8433070585 0.9170252562 0.8649252218 C3 0.0069987000 2
C6_1 C -0.6726704255 0.9921698155 0.7856462686 C3 0.3553477000 2
C5_1 C -0.9713315812 0.8289728866 0.8209342328 C3 0.0489222000 2
N1_1 N -0.9389792688 0.8355952869 0.6981989992 N 0.5566670000 2
C3_1 C -0.9385089679 0.8617319001 0.8746568930 C3 -0.0371152000 2
H0_1 H -0.8201726201 0.9399473704 0.9082445744 H 0.1153420000 0
O0_1 O -0.6149915635 1.0196906872 0.7275450960 O1 -0.3995510000 2
O1_1 O -0.6512519444 0.9977888801 0.8417849701 O2 -0.4166077000 3
H2_1 H -1.0454999667 0.7828772217 0.8295750391 H 0.1153420000 0
O4_1 O -0.9021617192 0.9280758116 0.6477748194 O1 -0.3419080000 2
O5_1 O -1.0036355064 0.7258062352 0.7041396570 O1 -0.3419080000 2
N0_1 N -1.0069333440 0.8361188522 0.9444347902 N 0.5566670000 2
H3_1 H -0.5735244724 1.0118184031 0.8336953838 H 0.3516650000 0
O2_1 O -1.0961945854 0.8306225643 0.9534203532 O1 -0.3419080000 2
O3_1 O -0.9713948555 0.8221544481 0.9900794987 O1 -0.3419080000 2
#END
##################################################################################
# Avant-garde Materials Simulation           
# XXV NEUMANN/KENDRICK/LEUSEN, RANK 45, ENERGY -151.90462465364647 kcal/mol/atom
##################################################################################

data_rank_000045
_symmetry_cell_setting triclinic
_symmetry_space_group_name_H-M 'P 1'
_symmetry_Int_Tables_number 1
loop_
_symmetry_equiv_pos_site_id
_symmetry_equiv_pos_as_xyz
1 x,y,z
_cell_length_a 5.8836655451
_cell_length_b 9.0505481397
_cell_length_c 10.9122063707
_cell_angle_alpha 99.6998133654
_cell_angle_beta 84.1904404098
_cell_angle_gamma 99.6762468588
loop_
_atom_site_label
_atom_site_type_symbol
_atom_site_fract_x
_atom_site_fract_y
_atom_site_fract_z
_atom_site_fftype
_atom_site_charge
_atom_site_hybridization
C0_0 C 0.1707144715 0.1156055751 0.2923102214 C3 0.4236677600 2
C1_0 C -0.0198111249 0.1940832181 0.3087530495 C3 -0.0485634000 2
C2_0 C 0.2358375208 0.0423392975 0.1735311667 C3 -0.2643770000 2
N0_0 N 0.3009428957 0.1112413228 0.3951767624 N -0.2871434600 3
C3_0 C -0.1387918121 0.1995445238 0.2052034940 C3 -0.2536832000 2
C6_0 C -0.1011991444 0.2688110952 0.4366655306 C4 -0.2096900000 3
C4_0 C 0.1152895495 0.0493231393 0.0719158247 C3 -0.1845126000 2
H0_0 H 0.3843956488 -0.0176466011 0.1619598694 H 0.1153420000 0
C7_0 C 0.2666411133 0.2334535269 0.4957451651 C4 -0.5029806000 3
C8_0 C 0.2501006095 -0.0340609576 0.4438848766 C4 -0.2096900000 3
C5_0 C -0.0744800047 0.1283397837 0.0858707129 C3 0.1571637000 2
H1_0 H -0.2882160686 0.2591002820 0.2188112497 H 0.1153420000 0
N1_0 N 0.0178030826 0.2292709115 0.5379612735 N -0.2871434600 3
H2_0 H -0.0705994169 0.3932986911 0.4430646156 H 0.1635790000 0
H3_0 H -0.2878756800 0.2329019275 0.4528408802 H 0.1635790000 0
H16_0 H 0.1704285347 -0.0060248823 -0.0206284744 H 0.1153420000 0
H4_0 H 0.3584408151 0.2242214888 0.5760660123 H 0.2642670000 0
H5_0 H 0.3291604010 0.3435698515 0.4649354612 H 0.2642670000 0
C9_0 C 0.0273136180 -0.0467209983 0.5273556300 C3 -0.0485634000 2
H6_0 H 0.2435411063 -0.1266404414 0.3647682671 H 0.1635790000 0
H7_0 H 0.3959436131 -0.0445354040 0.4959017764 H 0.1635790000 0
C15_0 C -0.2083112908 0.1307933616 -0.0237056038 C4 -0.2773004000 3
C11_0 C -0.0799995613 0.0814338971 0.5711401604 C3 0.4236677600 2
C10_0 C -0.0752006654 -0.1854042012 0.5641047710 C3 -0.2536832000 2
H13_0 H -0.3384723455 0.0281728612 -0.0390068202 H 0.0861593000 0
H14_0 H -0.0951308020 0.1322987027 -0.1099358775 H 0.0861593000 0
H15_0 H -0.3008169646 0.2287359438 -0.0098586672 H 0.0861593000 0
C13_0 C -0.2831567897 0.0701322756 0.6496457872 C3 -0.2643770000 2
C12_0 C -0.2816563996 -0.2000150353 0.6401961902 C3 0.1571637000 2
H8_0 H 0.0084769669 -0.2853073297 0.5311294379 H 0.1153420000 0
C14_0 C -0.3834129970 -0.0693413402 0.6829422430 C3 -0.1845126000 2
H9_0 H -0.3614680274 0.1713686026 0.6861975158 H 0.1153420000 0
C16_0 C -0.3956922059 -0.3511931037 0.6734723065 C4 -0.2773004000 3
H17_0 H -0.5428480019 -0.0766400529 0.7437495458 H 0.1153420000 0
H10_0 H -0.5312412148 -0.4034137653 0.6100415493 H 0.0861593000 0
H11_0 H -0.4794503097 -0.3384921097 0.7685561606 H 0.0861593000 0
H12_0 H -0.2719005996 -0.4306758448 0.6676789276 H 0.0861593000 0
O2_1 O 0.4914714353 0.4612102504 0.2345567471 O1 -0.3419080000 2
N0_1 N 0.3188833445 0.5252059038 0.2639543940 N 0.5566670000 2
C3_1 C 0.1858744059 0.5466248977 0.1628775729 C3 -0.0371152000 2
O3_1 O 0.2528671017 0.5736238752 0.3728030019 O1 -0.3419080000 2
C1_1 C 0.2350543708 0.4729637546 0.0426426390 C3 0.0069987000 2
C5_1 C 0.0150996714 0.6388197301 0.1911496613 C3 0.0489222000 2
C0_1 C 0.1090547604 0.4924641499 -0.0536611238 C3 0.0287288000 2
H0_1 H 0.3656833381 0.3984042714 0.0236200626 H 0.1153420000 0
C4_1 C -0.1029137712 0.6587212173 0.0924160988 C3 -0.0371152000 2
H2_1 H -0.0274401637 0.6921629577 0.2857170004 H 0.1153420000 0
C2_1 C -0.0600233448 0.5874240601 -0.0291431909 C3 0.0069987000 2
C6_1 C 0.1503986028 0.4034619158 -0.1812350614 C3 0.3553477000 2
N1_1 N -0.2870711508 0.7541117170 0.1188980641 N 0.5566670000 2
H1_1 H -0.1596908363 0.6031677039 -0.1033182854 H 0.1153420000 0
O0_1 O 0.2986261034 0.3188989194 -0.2028264991 O1 -0.3995510000 2
O1_1 O 0.0099030138 0.4243534834 -0.2617793619 O2 -0.4166077000 3
O4_1 O -0.3316491911 0.8095626118 0.2287925993 O1 -0.3419080000 2
O5_1 O -0.3910981183 0.7700476997 0.0295177310 O1 -0.3419080000 2
H3_1 H 0.0172150185 0.3427105883 -0.3476888723 H 0.3516650000 0
#END
##################################################################################
# Avant-garde Materials Simulation           
# XXV NEUMANN/KENDRICK/LEUSEN, RANK 46, ENERGY -151.90442856060463 kcal/mol/atom
##################################################################################

data_rank_000046
_symmetry_cell_setting monoclinic
_symmetry_space_group_name_H-M 'P 2_1/c'
_symmetry_Int_Tables_number 14
loop_
_symmetry_equiv_pos_site_id
_symmetry_equiv_pos_as_xyz
1 x,y,z
2 -x,y+1/2,-z+1/2
3 -x,-y,-z
4 x,-y+1/2,z+1/2
_cell_length_a 11.8885898493
_cell_length_b 13.6287189775
_cell_length_c 15.5938464529
_cell_angle_alpha 90.0000000000
_cell_angle_beta 59.9094611225
_cell_angle_gamma 90.0000000000
loop_
_atom_site_label
_atom_site_type_symbol
_atom_site_fract_x
_atom_site_fract_y
_atom_site_fract_z
_atom_site_fftype
_atom_site_charge
_atom_site_hybridization
C0_0 C -0.5248005863 0.7790866208 0.0369302080 C3 0.4236677600 2
C1_0 C -0.4495973670 0.8617985007 0.0279489944 C3 -0.0485634000 2
C2_0 C -0.6217310695 0.7472487231 0.1302883055 C3 -0.2643770000 2
N0_0 N -0.5096968048 0.7280464498 -0.0501868738 N -0.2871434600 3
C3_0 C -0.4813540792 0.9159530712 0.1134994261 C3 -0.2536832000 2
C6_0 C -0.3370338423 0.8922613381 -0.0720455627 C4 -0.2096900000 3
C4_0 C -0.6495835545 0.8007182182 0.2145093325 C3 -0.1845126000 2
H0_0 H -0.6773603910 0.6810964358 0.1371489259 H 0.1153420000 0
C7_0 C -0.4336830241 0.7893532839 -0.1400432716 C4 -0.5029806000 3
C8_0 C -0.4427232505 0.6318858564 -0.0679193700 C4 -0.2096900000 3
C5_0 C -0.5828513765 0.8882544184 0.2069649434 C3 0.1571637000 2
H1_0 H -0.4252217101 0.9820833724 0.1060216339 H 0.1153420000 0
N1_0 N -0.3108857462 0.8185668799 -0.1492689856 N -0.2871434600 3
H2_0 H -0.3572218119 0.9634934026 -0.0948217054 H 0.1635790000 0
H3_0 H -0.2489125211 0.9020540939 -0.0668903738 H 0.1635790000 0
H16_0 H -0.7257973899 0.7750264780 0.2868470544 H 0.1153420000 0
H4_0 H -0.4181624530 0.7464088208 -0.2045954499 H 0.2642670000 0
H5_0 H -0.4912442910 0.8546282568 -0.1336681816 H 0.2642670000 0
C9_0 C -0.2970120177 0.6435071969 -0.1144509078 C3 -0.0485634000 2
H6_0 H -0.4820225855 0.5939310711 0.0035839942 H 0.1635790000 0
H7_0 H -0.4667693750 0.5876794850 -0.1156939567 H 0.1635790000 0
C15_0 C -0.6247383330 0.9532584723 0.2956149237 C4 -0.2773004000 3
C11_0 C -0.2377905672 0.7356399184 -0.1483663690 C3 0.4236677600 2
C10_0 C -0.2198784538 0.5629442393 -0.1212096087 C3 -0.2536832000 2
H13_0 H -0.6694890249 0.9114805398 0.3651152376 H 0.0861593000 0
H14_0 H -0.6994585436 1.0050065964 0.3017591325 H 0.0861593000 0
H15_0 H -0.5446328331 0.9977334927 0.2902845005 H 0.0861593000 0
C13_0 C -0.1040805687 0.7455575277 -0.1835046472 C3 -0.2643770000 2
C12_0 C -0.0859699487 0.5712378192 -0.1591825769 C3 0.1571637000 2
H8_0 H -0.2662936638 0.4915957834 -0.0938305250 H 0.1153420000 0
C14_0 C -0.0295248218 0.6647285755 -0.1891661021 C3 -0.1845126000 2
H9_0 H -0.0586558986 0.8172749816 -0.2084475009 H 0.1153420000 0
C16_0 C -0.0056387914 0.4843246558 -0.1634976177 C4 -0.2773004000 3
H17_0 H 0.0747015467 0.6738641011 -0.2183428979 H 0.1153420000 0
H10_0 H -0.0594882596 0.4155064744 -0.1515414810 H 0.0861593000 0
H11_0 H 0.0217716644 0.4894112027 -0.1059180214 H 0.0861593000 0
H12_0 H 0.0855000661 0.4797382274 -0.2349791912 H 0.0861593000 0
H3_1 H -0.6452143623 0.7269969376 -0.0325562446 H 0.3516650000 0
O1_1 O -0.7475304321 0.7297331809 -0.0127927330 O2 -0.4166077000 3
C6_1 C -0.7905618975 0.8212616079 0.0035984891 C3 0.3553477000 2
C0_1 C -0.9345936304 0.8298040539 0.0454770530 C3 0.0287288000 2
O0_1 O -0.7230010059 0.8952288196 -0.0120034094 O1 -0.3995510000 2
C1_1 C -0.9942912562 0.9192289602 0.0876418525 C3 0.0069987000 2
C2_1 C -1.0088560646 0.7512739607 0.0439552077 C3 0.0069987000 2
C3_1 C -1.1279707266 0.9284403538 0.1281227751 C3 -0.0371152000 2
H0_1 H -0.9365732539 0.9802185521 0.0894848512 H 0.1153420000 0
C4_1 C -1.1422047501 0.7640708417 0.0842106841 C3 -0.0371152000 2
H1_1 H -0.9640934433 0.6809755846 0.0122929764 H 0.1153420000 0
C5_1 C -1.2048220327 0.8518941380 0.1270811592 C3 0.0489222000 2
N0_1 N -1.1910143142 1.0216057401 0.1761101500 N 0.5566670000 2
N1_1 N -1.2206267272 0.6801765916 0.0848163969 N 0.5566670000 2
H2_1 H -1.3089902535 0.8603670062 0.1575024746 H 0.1153420000 0
O2_1 O -1.1197440420 1.0918917037 0.1679043731 O1 -0.3419080000 2
O3_1 O -1.3113429073 1.0243575058 0.2224512432 O1 -0.3419080000 2
O4_1 O -1.1630995462 0.6014896506 0.0505963855 O1 -0.3419080000 2
O5_1 O -1.3391528057 0.6928971769 0.1203289151 O1 -0.3419080000 2
#END
##################################################################################
# Avant-garde Materials Simulation           
# XXV NEUMANN/KENDRICK/LEUSEN, RANK 47, ENERGY -151.90440234509703 kcal/mol/atom
##################################################################################

data_rank_000047
_symmetry_cell_setting triclinic
_symmetry_space_group_name_H-M 'P -1'
_symmetry_Int_Tables_number 2
loop_
_symmetry_equiv_pos_site_id
_symmetry_equiv_pos_as_xyz
1 x,y,z
2 -x,-y,-z
_cell_length_a 8.3487889644
_cell_length_b 9.7424362612
_cell_length_c 14.3789926342
_cell_angle_alpha 77.7823126667
_cell_angle_beta 101.8804958281
_cell_angle_gamma 82.5042914298
loop_
_atom_site_label
_atom_site_type_symbol
_atom_site_fract_x
_atom_site_fract_y
_atom_site_fract_z
_atom_site_fftype
_atom_site_charge
_atom_site_hybridization
C0_0 C 0.6662374844 0.1694500095 0.4803708257 C3 0.4236677600 2
C1_0 C 0.5030619014 0.1995258888 0.4213061379 C3 -0.0485634000 2
C2_0 C 0.6990399072 0.2189929619 0.5658770081 C3 -0.2643770000 2
N0_0 N 0.8007604592 0.0930420144 0.4531254322 N -0.2871434600 3
C3_0 C 0.3763197704 0.2761945202 0.4503286498 C3 -0.2536832000 2
C6_0 C 0.4652848872 0.1555082277 0.3257360122 C4 -0.2096900000 3
C4_0 C 0.5717477175 0.2971775480 0.5922893505 C3 -0.1845126000 2
H0_0 H 0.8254471850 0.1943155041 0.6120434941 H 0.1153420000 0
C7_0 C 0.7416669093 0.0193332040 0.3787368997 C4 -0.5029806000 3
C8_0 C 0.9109355293 0.1863436093 0.4156153667 C4 -0.2096900000 3
C5_0 C 0.4072727047 0.3262746026 0.5352788432 C3 0.1571637000 2
H1_0 H 0.2507396248 0.3010924281 0.4027993469 H 0.1153420000 0
N1_0 N 0.6201330408 0.1188821895 0.2926624270 N -0.2871434600 3
H2_0 H 0.4051154777 0.0609421603 0.3328492931 H 0.1635790000 0
H3_0 H 0.3798613287 0.2415621017 0.2682474258 H 0.1635790000 0
H16_0 H 0.6006003021 0.3383913250 0.6575168331 H 0.1153420000 0
H4_0 H 0.8480346397 -0.0268805395 0.3543641420 H 0.2642670000 0
H5_0 H 0.6783435906 -0.0658002332 0.4082108235 H 0.2642670000 0
C9_0 C 0.8255764772 0.2804845277 0.3149212539 C3 -0.0485634000 2
H6_0 H 0.9459387790 0.2523825428 0.4669945034 H 0.1635790000 0
H7_0 H 1.0261325613 0.1173984040 0.4149335790 H 0.1635790000 0
C15_0 C 0.2699135835 0.4086502978 0.5654473968 C4 -0.2773004000 3
C11_0 C 0.6860579748 0.2460568295 0.2575600514 C3 0.4236677600 2
C10_0 C 0.8782883393 0.4076482511 0.2792078389 C3 -0.2536832000 2
H13_0 H 0.2240778972 0.3389792066 0.6212887157 H 0.0861593000 0
H14_0 H 0.1635370709 0.4578470941 0.5027677730 H 0.0861593000 0
H15_0 H 0.3132962212 0.4937649282 0.5976116209 H 0.0861593000 0
C13_0 C 0.6032980609 0.3378881864 0.1665785736 C3 -0.2643770000 2
C12_0 C 0.7938069050 0.5033533407 0.1904945358 C3 0.1571637000 2
H8_0 H 0.9853413048 0.4357633798 0.3243279864 H 0.1153420000 0
C14_0 C 0.6563052944 0.4651001457 0.1338773908 C3 -0.1845126000 2
H9_0 H 0.4978246088 0.3072015362 0.1222002471 H 0.1153420000 0
C16_0 C 0.8410561604 0.6465978544 0.1595982522 C4 -0.2773004000 3
H17_0 H 0.5902602888 0.5373349092 0.0634361147 H 0.1153420000 0
H10_0 H 0.9650327224 0.6508873620 0.2017042966 H 0.0861593000 0
H11_0 H 0.7523312323 0.7302992244 0.1727234572 H 0.0861593000 0
H12_0 H 0.8357320592 0.6748579868 0.0808078284 H 0.0861593000 0
H3_1 H 0.5693778137 0.0305441818 0.2216378914 H 0.3516650000 0
O1_1 O 0.5210125660 -0.0482824203 0.1851951957 O2 -0.4166077000 3
C6_1 C 0.4126833672 0.0135654548 0.1008980830 C3 0.3553477000 2
C0_1 C 0.3112573610 -0.0855189391 0.0591344195 C3 0.0287288000 2
O0_1 O 0.3911684693 0.1404939857 0.0572251496 O1 -0.3995510000 2
C1_1 C 0.2076543574 -0.0337932575 -0.0350525482 C3 0.0069987000 2
C2_1 C 0.3156618558 -0.2245023185 0.1117561805 C3 0.0069987000 2
C3_1 C 0.1104621940 -0.1220781736 -0.0752199917 C3 -0.0371152000 2
H0_1 H 0.2040899455 0.0744108532 -0.0760240763 H 0.1153420000 0
C4_1 C 0.2161704033 -0.3091924371 0.0683669664 C3 -0.0371152000 2
H1_1 H 0.3959018075 -0.2662581191 0.1850558838 H 0.1153420000 0
C5_1 C 0.1120488709 -0.2615256809 -0.0254618463 C3 0.0489222000 2
N0_1 N 0.0021649181 -0.0656465519 -0.1748233899 N 0.5566670000 2
N1_1 N 0.2218082578 -0.4557706259 0.1241009176 N 0.5566670000 2
H2_1 H 0.0348415790 -0.3288902620 -0.0582151675 H 0.1153420000 0
O2_1 O 0.0181247973 0.0525762873 -0.2217937558 O1 -0.3419080000 2
O3_1 O -0.0971373421 -0.1387581657 -0.2056430271 O1 -0.3419080000 2
O4_1 O 0.2755463290 -0.4843362301 0.2144045847 O1 -0.3419080000 2
O5_1 O 0.1734693682 -0.5418078872 0.0772137891 O1 -0.3419080000 2
#END
##################################################################################
# Avant-garde Materials Simulation           
# XXV NEUMANN/KENDRICK/LEUSEN, RANK 48, ENERGY -151.90375490376942 kcal/mol/atom
##################################################################################

data_rank_000048
_symmetry_cell_setting monoclinic
_symmetry_space_group_name_H-M 'P 2_1/c'
_symmetry_Int_Tables_number 14
loop_
_symmetry_equiv_pos_site_id
_symmetry_equiv_pos_as_xyz
1 x,y,z
2 -x,y+1/2,-z+1/2
3 -x,-y,-z
4 x,-y+1/2,z+1/2
_cell_length_a 9.9968623782
_cell_length_b 15.7518940646
_cell_length_c 15.2206609903
_cell_angle_alpha 90.0000000000
_cell_angle_beta 111.5672318848
_cell_angle_gamma 90.0000000000
loop_
_atom_site_label
_atom_site_type_symbol
_atom_site_fract_x
_atom_site_fract_y
_atom_site_fract_z
_atom_site_fftype
_atom_site_charge
_atom_site_hybridization
C0_0 C -0.3033273675 0.3545232040 0.3137761880 C3 0.4236677600 2
C1_0 C -0.2916806613 0.3563293562 0.4089551467 C3 -0.0485634000 2
C2_0 C -0.4381170084 0.3398888244 0.2426017418 C3 -0.2643770000 2
N0_0 N -0.1801692620 0.3680174665 0.2889252003 N -0.2871434600 3
C3_0 C -0.4154500019 0.3457487407 0.4301722046 C3 -0.2536832000 2
C6_0 C -0.1468725647 0.3661130447 0.4879683174 C4 -0.2096900000 3
C4_0 C -0.5592073601 0.3280462795 0.2657015697 C3 -0.1845126000 2
H0_0 H -0.4466239345 0.3388791449 0.1690295683 H 0.1153420000 0
C7_0 C -0.0634396208 0.4068862245 0.3652033754 C4 -0.5029806000 3
C8_0 C -0.1248397142 0.2909868731 0.2588677569 C4 -0.2096900000 3
C5_0 C -0.5505959339 0.3310808875 0.3600103111 C3 0.1571637000 2
H1_0 H -0.4048464263 0.3466341161 0.5042697964 H 0.1153420000 0
N1_0 N -0.0269054990 0.3557793426 0.4532504253 N -0.2871434600 3
H2_0 H -0.1366214642 0.4291801528 0.5209228820 H 0.1635790000 0
H3_0 H -0.1335452030 0.3189195691 0.5435298182 H 0.1635790000 0
H16_0 H -0.6632509440 0.3162774748 0.2096413367 H 0.1153420000 0
H4_0 H 0.0315371465 0.4116833886 0.3456220331 H 0.2642670000 0
H5_0 H -0.0937654718 0.4704290441 0.3805247684 H 0.2642670000 0
C9_0 C -0.0372210466 0.2369934506 0.3429824229 C3 -0.0485634000 2
H6_0 H -0.2159917863 0.2546506885 0.2105419353 H 0.1635790000 0
H7_0 H -0.0593665920 0.3104575928 0.2177350873 H 0.1635790000 0
C15_0 C -0.6811935974 0.3175337880 0.3850721925 C4 -0.2773004000 3
C11_0 C 0.0004112371 0.2678695274 0.4353405540 C3 0.4236677600 2
C10_0 C 0.0113270307 0.1560506376 0.3304627033 C3 -0.2536832000 2
H13_0 H -0.7173945587 0.3772942681 0.4066020250 H 0.0861593000 0
H14_0 H -0.6587080637 0.2735386577 0.4448838243 H 0.0861593000 0
H15_0 H -0.7706584211 0.2914414801 0.3250263090 H 0.0861593000 0
C13_0 C 0.0735186745 0.2158865801 0.5127119750 C3 -0.2643770000 2
C12_0 C 0.0928278459 0.1053073945 0.4067610150 C3 0.1571637000 2
H8_0 H -0.0103842677 0.1334773351 0.2587626429 H 0.1153420000 0
C14_0 C 0.1188618007 0.1355212844 0.4984562293 C3 -0.1845126000 2
H9_0 H 0.0969603986 0.2401215763 0.5839475120 H 0.1153420000 0
C16_0 C 0.1542550754 0.0216814065 0.3924991091 C4 -0.2773004000 3
H17_0 H 0.1785558070 0.0964293465 0.5595639699 H 0.1153420000 0
H10_0 H 0.1357489017 0.0098092115 0.3180493384 H 0.0861593000 0
H11_0 H 0.1073736668 -0.0317680268 0.4177036150 H 0.0861593000 0
H12_0 H 0.2711633168 0.0205167648 0.4321822724 H 0.0861593000 0
C2_1 C -0.4988224863 0.5629758647 0.3136861722 C3 0.0069987000 2
C0_1 C -0.3953824300 0.5959196628 0.2815826712 C3 0.0287288000 2
C4_1 C -0.6390181052 0.5527360667 0.2491592595 C3 -0.0371152000 2
H1_1 H -0.4701560592 0.5442637663 0.3871421932 H 0.1153420000 0
C1_1 C -0.4335944986 0.6187174537 0.1867545128 C3 0.0069987000 2
C6_1 C -0.2430836112 0.6112119057 0.3469154825 C3 0.3553477000 2
C5_1 C -0.6822005983 0.5770925400 0.1548423183 C3 0.0489222000 2
N1_1 N -0.7456636008 0.5145807756 0.2823621668 N 0.5566670000 2
C3_1 C -0.5761290674 0.6105829566 0.1260329690 C3 -0.0371152000 2
H0_1 H -0.3526140162 0.6443193071 0.1620896695 H 0.1153420000 0
O0_1 O -0.1560699113 0.6453306345 0.3175553100 O1 -0.3995510000 2
O1_1 O -0.2138454845 0.5867320470 0.4348281139 O2 -0.4166077000 3
H2_1 H -0.7934309914 0.5714270603 0.1065580771 H 0.1153420000 0
O4_1 O -0.7326220774 0.5285890270 0.3654675622 O1 -0.3419080000 2
O5_1 O -0.8415850767 0.4704953532 0.2258421331 O1 -0.3419080000 2
N0_1 N -0.6165160317 0.6405767026 0.0280564573 N 0.5566670000 2
H3_1 H -0.1050014129 0.6111418339 0.4809009119 H 0.3516650000 0
O2_1 O -0.5198715305 0.6439656061 -0.0048416203 O1 -0.3419080000 2
O3_1 O -0.7435217905 0.6610467819 -0.0147861363 O1 -0.3419080000 2
#END
##################################################################################
# Avant-garde Materials Simulation           
# XXV NEUMANN/KENDRICK/LEUSEN, RANK 49, ENERGY -151.90327197860728 kcal/mol/atom
##################################################################################

data_rank_000049
_symmetry_cell_setting triclinic
_symmetry_space_group_name_H-M 'P -1'
_symmetry_Int_Tables_number 2
loop_
_symmetry_equiv_pos_site_id
_symmetry_equiv_pos_as_xyz
1 x,y,z
2 -x,-y,-z
_cell_length_a 8.2524964817
_cell_length_b 9.4440528396
_cell_length_c 14.8441095731
_cell_angle_alpha 80.1993882108
_cell_angle_beta 91.9480230947
_cell_angle_gamma 102.8504537714
loop_
_atom_site_label
_atom_site_type_symbol
_atom_site_fract_x
_atom_site_fract_y
_atom_site_fract_z
_atom_site_fftype
_atom_site_charge
_atom_site_hybridization
C0_0 C 0.3291626669 0.8038399482 0.5844399782 C3 0.4236677600 2
C1_0 C 0.4056170500 0.9117740696 0.6359931759 C3 -0.0485634000 2
C2_0 C 0.1606561421 0.7874996142 0.5621544604 C3 -0.2643770000 2
N0_0 N 0.4213867807 0.7066795850 0.5529159800 N -0.2871434600 3
C3_0 C 0.3111667203 1.0042315381 0.6621638568 C3 -0.2536832000 2
C6_0 C 0.5837847121 0.9225441185 0.6671855802 C4 -0.2096900000 3
C4_0 C 0.0686415745 0.8785389569 0.5907198558 C3 -0.1845126000 2
H0_0 H 0.1000168189 0.7001563199 0.5248752137 H 0.1153420000 0
C7_0 C 0.6034059980 0.7644767385 0.5617850257 C4 -0.5029806000 3
C8_0 C 0.3820062933 0.5545222431 0.6059857406 C4 -0.2096900000 3
C5_0 C 0.1427224722 0.9890988924 0.6410546297 C3 0.1571637000 2
H1_0 H 0.3711305889 1.0877281241 0.7025892988 H 0.1153420000 0
N1_0 N 0.6440254774 0.7922792404 0.6538495299 N -0.2871434600 3
H2_0 H 0.6656741302 1.0215910538 0.6294246654 H 0.1635790000 0
H3_0 H 0.5928935906 0.9316974105 0.7400609320 H 0.1635790000 0
H16_0 H -0.0635979720 0.8621572368 0.5756134226 H 0.1153420000 0
H4_0 H 0.6681257665 0.6823267903 0.5452803270 H 0.2642670000 0
H5_0 H 0.6408635477 0.8674737852 0.5132304460 H 0.2642670000 0
C9_0 C 0.4640190519 0.5455605111 0.6986526861 C3 -0.0485634000 2
H6_0 H 0.2463979216 0.5178810848 0.6121483434 H 0.1635790000 0
H7_0 H 0.4227768146 0.4821761465 0.5647752037 H 0.1635790000 0
C15_0 C 0.0405654449 1.0833830693 0.6742693381 C4 -0.2773004000 3
C11_0 C 0.5846845151 0.6650438496 0.7208380907 C3 0.4236677600 2
C10_0 C 0.4173925390 0.4187751221 0.7644493344 C3 -0.2536832000 2
H13_0 H 0.1190121249 1.1796949525 0.6981080095 H 0.0861593000 0
H14_0 H -0.0394844036 1.0201112117 0.7318349364 H 0.0861593000 0
H15_0 H -0.0412331646 1.1224226168 0.6202866539 H 0.0861593000 0
C13_0 C 0.6472363544 0.6580244446 0.8101237516 C3 -0.2643770000 2
C12_0 C 0.4824065438 0.4083048027 0.8529594559 C3 0.1571637000 2
H8_0 H 0.3259203741 0.3253177242 0.7460238732 H 0.1153420000 0
C14_0 C 0.5959499662 0.5322139735 0.8749893394 C3 -0.1845126000 2
H9_0 H 0.7381648159 0.7521132003 0.8278835434 H 0.1153420000 0
C16_0 C 0.4296919358 0.2707763460 0.9224902031 C4 -0.2773004000 3
H17_0 H 0.6471969234 0.5278678813 0.9437373399 H 0.1153420000 0
H10_0 H 0.4140280077 0.1704729533 0.8919096488 H 0.0861593000 0
H11_0 H 0.3090943356 0.2657921977 0.9538169694 H 0.0861593000 0
H12_0 H 0.5191957127 0.2651978032 0.9786555841 H 0.0861593000 0
H3_1 H 0.3774976013 0.7017628998 0.4560603687 H 0.3516650000 0
O1_1 O 0.3434922470 0.7097329987 0.3832080098 O2 -0.4166077000 3
C6_1 C 0.2241947517 0.5968273542 0.3687868010 C3 0.3553477000 2
C0_1 C 0.1528921764 0.6135747102 0.2740356119 C3 0.0287288000 2
O0_1 O 0.1705192531 0.4871630362 0.4267559588 O1 -0.3995510000 2
C1_1 C 0.1998356381 0.7447266167 0.2120463646 C3 0.0069987000 2
C2_1 C 0.0340008869 0.4965172527 0.2489676545 C3 0.0069987000 2
C3_1 C 0.1250245779 0.7577118063 0.1263933035 C3 -0.0371152000 2
H0_1 H 0.2926008003 0.8361527314 0.2304878068 H 0.1153420000 0
C4_1 C -0.0363648282 0.5138406223 0.1622639758 C3 -0.0371152000 2
H1_1 H -0.0026922278 0.3935340592 0.2965268517 H 0.1153420000 0
C5_1 C 0.0068543500 0.6433450691 0.0993798060 C3 0.0489222000 2
N0_1 N 0.1712966331 0.8979573627 0.0621050939 N 0.5566670000 2
N1_1 N -0.1605614835 0.3900123015 0.1352777126 N 0.5566670000 2
H2_1 H -0.0493609784 0.6550100392 0.0321452926 H 0.1153420000 0
O2_1 O 0.2625724060 1.0034626310 0.0915525651 O1 -0.3419080000 2
O3_1 O 0.1159311992 0.9020598197 -0.0166227623 O1 -0.3419080000 2
O4_1 O -0.2076218120 0.2798126975 0.1938613294 O1 -0.3419080000 2
O5_1 O -0.2092176227 0.4041705186 0.0546976028 O1 -0.3419080000 2
#END
##################################################################################
# Avant-garde Materials Simulation           
# XXV NEUMANN/KENDRICK/LEUSEN, RANK 50, ENERGY -151.90283671432843 kcal/mol/atom
##################################################################################

data_rank_000050
_symmetry_cell_setting monoclinic
_symmetry_space_group_name_H-M 'P 2_1/c'
_symmetry_Int_Tables_number 14
loop_
_symmetry_equiv_pos_site_id
_symmetry_equiv_pos_as_xyz
1 x,y,z
2 -x,y+1/2,-z+1/2
3 -x,-y,-z
4 x,-y+1/2,z+1/2
_cell_length_a 13.4083096876
_cell_length_b 8.1816787315
_cell_length_c 22.5480114957
_cell_angle_alpha 90.0000000000
_cell_angle_beta 61.2367868114
_cell_angle_gamma 90.0000000000
loop_
_atom_site_label
_atom_site_type_symbol
_atom_site_fract_x
_atom_site_fract_y
_atom_site_fract_z
_atom_site_fftype
_atom_site_charge
_atom_site_hybridization
C0_0 C -1.2674177797 0.7986955112 0.4196155522 C3 0.4236677600 2
C1_0 C -1.1541639402 0.7475408147 0.3814366550 C3 -0.0485634000 2
C2_0 C -1.2957092201 0.9635701104 0.4205904226 C3 -0.2643770000 2
N0_0 N -1.3583009956 0.6832932937 0.4588275809 N -0.2871434600 3
C3_0 C -1.0709190764 0.8649134794 0.3452636076 C3 -0.2536832000 2
C6_0 C -1.1223816549 0.5700152897 0.3814043561 C4 -0.2096900000 3
C4_0 C -1.2114974689 1.0779913262 0.3846841735 C3 -0.1845126000 2
H0_0 H -1.3842343571 1.0020992802 0.4498961062 H 0.1153420000 0
C7_0 C -1.3201967527 0.5136417679 0.4355162964 C4 -0.5029806000 3
C8_0 C -1.3953507700 0.6886214402 0.5325409190 C4 -0.2096900000 3
C5_0 C -1.0971210138 1.0304754357 0.3466473015 C3 0.1571637000 2
H1_0 H -0.9821669757 0.8258032650 0.3165923339 H 0.1153420000 0
N1_0 N -1.2149873256 0.4777042876 0.4361930836 N -0.2871434600 3
H2_0 H -1.1024277733 0.5115081234 0.3329203272 H 0.1635790000 0
H3_0 H -1.0458966746 0.5603494701 0.3872070554 H 0.1635790000 0
H16_0 H -1.2337529068 1.2064355378 0.3864935904 H 0.1153420000 0
H4_0 H -1.3867105692 0.4298162596 0.4699504343 H 0.2642670000 0
H5_0 H -1.3080750922 0.4997471953 0.3841079281 H 0.2642670000 0
C9_0 C -1.3128867025 0.6021260269 0.5498286907 C3 -0.0485634000 2
H6_0 H -1.4056355693 0.8170061596 0.5485283919 H 0.1635790000 0
H7_0 H -1.4802343986 0.6324384234 0.5598090375 H 0.1635790000 0
C15_0 C -1.0061473153 1.1564871308 0.3106954351 C4 -0.2773004000 3
C11_0 C -1.2247422374 0.5049619591 0.5013602980 C3 0.4236677600 2
C10_0 C -1.3217145422 0.6215810862 0.6138537922 C3 -0.2536832000 2
H13_0 H -1.0330382943 1.2483066868 0.2858355170 H 0.0861593000 0
H14_0 H -0.9265057849 1.1015766912 0.2720788603 H 0.0861593000 0
H15_0 H -0.9874169265 1.2216662376 0.3468580751 H 0.0861593000 0
C13_0 C -1.1459768554 0.4333094342 0.5175630569 C3 -0.2643770000 2
C12_0 C -1.2433146922 0.5514344892 0.6306646910 C3 0.1571637000 2
H8_0 H -1.3914514834 0.6956600423 0.6512438555 H 0.1153420000 0
C14_0 C -1.1549963542 0.4576135972 0.5810062862 C3 -0.1845126000 2
H9_0 H -1.0784045914 0.3560408438 0.4805215797 H 0.1153420000 0
C16_0 C -1.2522185316 0.5797257160 0.6990445571 C4 -0.2773004000 3
H17_0 H -1.0929035977 0.3994708091 0.5924051340 H 0.1153420000 0
H10_0 H -1.1931225153 0.5014876547 0.7070165790 H 0.0861593000 0
H11_0 H -1.3385460331 0.5572268824 0.7405104111 H 0.0861593000 0
H12_0 H -1.2317786996 0.7070506990 0.7047900080 H 0.0861593000 0
H3_1 H -1.4540140765 0.7272376254 0.4463756525 H 0.3516650000 0
O1_1 O -1.5251534892 0.7727912934 0.4399653531 O2 -0.4166077000 3
C6_1 C -1.5130160403 0.7343368759 0.3798170176 C3 0.3553477000 2
C0_1 C -1.6019972759 0.8109677556 0.3660386794 C3 0.0287288000 2
O0_1 O -1.4375409994 0.6457758343 0.3378403753 O1 -0.3995510000 2
C1_1 C -1.6904998597 0.9059146366 0.4145985436 C3 0.0069987000 2
C2_1 C -1.5960420357 0.7822433125 0.3032959322 C3 0.0069987000 2
C3_1 C -1.7701500243 0.9731006503 0.3985479315 C3 -0.0371152000 2
H0_1 H -1.6985703478 0.9259245518 0.4644497059 H 0.1153420000 0
C4_1 C -1.6785952059 0.8496009472 0.2899751643 C3 -0.0371152000 2
H1_1 H -1.5284214004 0.7055495621 0.2663171826 H 0.1153420000 0
C5_1 C -1.7666718010 0.9461667102 0.3368227581 C3 0.0489222000 2
N0_1 N -1.8637798016 1.0737236824 0.4490773570 N 0.5566670000 2
N1_1 N -1.6766433488 0.8135638367 0.2255652169 N 0.5566670000 2
H2_1 H -1.8309995654 0.9974731477 0.3261279103 H 0.1153420000 0
O2_1 O -1.9347327673 1.1271893278 0.4334551171 O1 -0.3419080000 2
O3_1 O -1.8659541381 1.0980299017 0.5037256463 O1 -0.3419080000 2
O4_1 O -1.5943630184 0.7367133451 0.1819530500 O1 -0.3419080000 2
O5_1 O -1.7589499676 0.8604212186 0.2190359085 O1 -0.3419080000 2
#END
#################################################################################
# Avant-garde Materials Simulation           
# XXV NEUMANN/KENDRICK/LEUSEN, RANK 51, ENERGY -151.9028237386469 kcal/mol/atom
#################################################################################

data_rank_000051
_symmetry_cell_setting triclinic
_symmetry_space_group_name_H-M 'P -1'
_symmetry_Int_Tables_number 2
loop_
_symmetry_equiv_pos_site_id
_symmetry_equiv_pos_as_xyz
1 x,y,z
2 -x,-y,-z
_cell_length_a 8.2553853616
_cell_length_b 9.4167643314
_cell_length_c 14.8161639139
_cell_angle_alpha 80.4554159623
_cell_angle_beta 92.0202100908
_cell_angle_gamma 103.0630696809
loop_
_atom_site_label
_atom_site_type_symbol
_atom_site_fract_x
_atom_site_fract_y
_atom_site_fract_z
_atom_site_fftype
_atom_site_charge
_atom_site_hybridization
C0_0 C 0.0852125172 0.1665442072 0.7202282543 C3 0.4236677600 2
C1_0 C -0.0359579276 0.0468733544 0.6974528031 C3 -0.0485634000 2
C2_0 C 0.1472350412 0.1593564640 0.8098033999 C3 -0.2643770000 2
N0_0 N 0.1454020646 0.2942475583 0.6534802150 N -0.2871434600 3
C3_0 C -0.0834422027 -0.0803408635 0.7628277543 C3 -0.2536832000 2
C6_0 C -0.1177502564 0.0559824141 0.6045840711 C4 -0.2096900000 3
C4_0 C 0.0950107793 0.0331314530 0.8742845628 C3 -0.1845126000 2
H0_0 H 0.2384698845 0.2535824797 0.8281504893 H 0.1153420000 0
C7_0 C 0.1044927535 0.2664186613 0.5611324618 C4 -0.5029806000 3
C8_0 C 0.0856456638 0.4248877849 0.6671766877 C4 -0.2096900000 3
C5_0 C -0.0188853520 -0.0910658262 0.8515870651 C3 0.1571637000 2
H1_0 H -0.1752622065 -0.1737539540 0.7436933170 H 0.1153420000 0
N1_0 N -0.0776576529 0.2086381301 0.5519511861 N -0.2871434600 3
H2_0 H -0.0772418529 -0.0165799063 0.5631440422 H 0.1635790000 0
H3_0 H -0.2534549964 0.0191968731 0.6105146336 H 0.1635790000 0
H16_0 H 0.1457659179 0.0286908950 0.9432795466 H 0.1153420000 0
H4_0 H 0.1424357572 0.3696861476 0.5128064446 H 0.2642670000 0
H5_0 H 0.1686900310 0.1839195103 0.5444024546 H 0.2642670000 0
C9_0 C -0.0927145648 0.4137088202 0.6362020736 C3 -0.0485634000 2
H6_0 H 0.0950870995 0.4341931547 0.7402028793 H 0.1635790000 0
H7_0 H 0.1676250105 0.5241962135 0.6294569133 H 0.1635790000 0
C15_0 C -0.0723054690 -0.2291892484 0.9206362824 C4 -0.2773004000 3
C11_0 C -0.1694442413 0.3059344626 0.5838807193 C3 0.4236677600 2
C10_0 C -0.1873618501 0.5049066310 0.6639236802 C3 -0.2536832000 2
H13_0 H -0.1938401243 -0.2351580236 0.9511179059 H 0.0861593000 0
H14_0 H 0.0160794408 -0.2342977689 0.9774655825 H 0.0861593000 0
H15_0 H -0.0864329471 -0.3296644483 0.8897820160 H 0.0861593000 0
C13_0 C -0.3382272372 0.2890726414 0.5618650439 C3 -0.2643770000 2
C12_0 C -0.3561092472 0.4889192291 0.6433782490 C3 0.1571637000 2
H8_0 H -0.1274542763 0.5875418008 0.7055297033 H 0.1153420000 0
C14_0 C -0.4303242213 0.3790238888 0.5917538183 C3 -0.1845126000 2
H9_0 H -0.3991345487 0.2015356729 0.5241524543 H 0.1153420000 0
C16_0 C -0.4583546199 0.5819507870 0.6780503224 C4 -0.2773004000 3
H17_0 H -0.5628954877 0.3616857912 0.5771507619 H 0.1153420000 0
H10_0 H -0.5144498417 0.6458163145 0.6214512055 H 0.0861593000 0
H11_0 H -0.3836543035 0.6594078121 0.7192783124 H 0.0861593000 0
H12_0 H -0.5609453577 0.5117549381 0.7212087835 H 0.0861593000 0
H0_1 H 0.5067202926 0.1073828270 0.7044135609 H 0.1153420000 0
C1_1 C 0.4689345684 0.0045978302 0.7521132959 C3 0.0069987000 2
C0_1 C 0.3484510861 -0.1124930306 0.7271547290 C3 0.0287288000 2
C3_1 C 0.5394771094 -0.0124690381 0.8389028650 C3 -0.0371152000 2
C2_1 C 0.3001487295 -0.2433728252 0.7893316288 C3 0.0069987000 2
C6_1 C 0.2769361515 -0.0961630110 0.6322928550 C3 0.3553477000 2
C5_1 C 0.4950607987 -0.1417662811 0.9019408843 C3 0.0489222000 2
N0_1 N 0.6653870905 0.1113372504 0.8657861572 N 0.5566670000 2
C4_1 C 0.3753907987 -0.2562160542 0.8750080884 C3 -0.0371152000 2
H1_1 H 0.2060398791 -0.3347616448 0.7709868131 H 0.1153420000 0
O0_1 O 0.3306495863 0.0135550403 0.5743000396 O1 -0.3995510000 2
O1_1 O 0.1573976268 -0.2097795912 0.6177928987 O2 -0.4166077000 3
H2_1 H 0.5515422950 -0.1532188608 0.9692352146 H 0.1153420000 0
O2_1 O 0.7137016584 0.0977803368 0.9465577598 O1 -0.3419080000 2
O3_1 O 0.7140720054 0.2209252118 0.8069757405 O1 -0.3419080000 2
N1_1 N 0.3279005130 -0.3963652469 0.9394061467 N 0.5566670000 2
H3_1 H 0.1233440916 -0.2024824565 0.5449358777 H 0.3516650000 0
O4_1 O 0.3861250135 -0.4008941529 1.0177058342 O1 -0.3419080000 2
O5_1 O 0.2328424207 -0.5013165899 0.9104770239 O1 -0.3419080000 2
#END
##################################################################################
# Avant-garde Materials Simulation           
# XXV NEUMANN/KENDRICK/LEUSEN, RANK 52, ENERGY -151.90200189199814 kcal/mol/atom
##################################################################################

data_rank_000052
_symmetry_cell_setting orthorhombic
_symmetry_space_group_name_H-M 'P b c a'
_symmetry_Int_Tables_number 61
loop_
_symmetry_equiv_pos_site_id
_symmetry_equiv_pos_as_xyz
1 x,y,z
2 -x+1/2,-y,z+1/2
3 -x,y+1/2,-z+1/2
4 x+1/2,-y+1/2,-z
5 -x,-y,-z
6 x+1/2,y,-z+1/2
7 x,-y+1/2,z+1/2
8 -x+1/2,y+1/2,z
_cell_length_a 8.4683904844
_cell_length_b 19.2906014750
_cell_length_c 26.8210094802
_cell_angle_alpha 90.0000000000
_cell_angle_beta 90.0000000000
_cell_angle_gamma 90.0000000000
loop_
_atom_site_label
_atom_site_type_symbol
_atom_site_fract_x
_atom_site_fract_y
_atom_site_fract_z
_atom_site_fftype
_atom_site_charge
_atom_site_hybridization
C0_0 C 0.8821049629 0.9137731867 0.6944324395 C3 0.4236677600 2
C1_0 C 0.8132561895 0.9530455218 0.7327513095 C3 -0.0485634000 2
C2_0 C 0.9685406098 0.8540892717 0.7060908873 C3 -0.2643770000 2
N0_0 N 0.8629315395 0.9328784096 0.6422986607 N -0.2871434600 3
C3_0 C 0.8286676782 0.9297774910 0.7818281545 C3 -0.2536832000 2
C6_0 C 0.7275862165 1.0200638586 0.7212434162 C4 -0.2096900000 3
C4_0 C 0.9833112356 0.8324513864 0.7553665192 C3 -0.1845126000 2
H0_0 H 1.0249069041 0.8248200229 0.6761779875 H 0.1153420000 0
C7_0 C 0.7375234206 0.9862152133 0.6365995969 C4 -0.5029806000 3
C8_0 C 1.0076626541 0.9630398919 0.6196518025 C4 -0.2096900000 3
C5_0 C 0.9106569665 0.8693301804 0.7942380031 C3 0.1571637000 2
H1_0 H 0.7755458085 0.9609705202 0.8113142626 H 0.1153420000 0
N1_0 N 0.7646411764 1.0439438973 0.6703231109 N -0.2871434600 3
H2_0 H 0.5989193912 1.0130099682 0.7243533716 H 0.1635790000 0
H3_0 H 0.7602585054 1.0603194062 0.7482313063 H 0.1635790000 0
H16_0 H 1.0543957255 0.7867588792 0.7638481698 H 0.1153420000 0
H4_0 H 0.7377929103 1.0032863666 0.5976456204 H 0.2642670000 0
H5_0 H 0.6224147740 0.9630407203 0.6449852675 H 0.2642670000 0
C9_0 C 1.0404071229 1.0345307088 0.6403977799 C3 -0.0485634000 2
H6_0 H 1.1068818360 0.9277249446 0.6264322954 H 0.1635790000 0
H7_0 H 0.9889218732 0.9642553346 0.5790175506 H 0.1635790000 0
C15_0 C 0.9180113441 0.8449494300 0.8474796258 C4 -0.2773004000 3
C11_0 C 0.9213321441 1.0709022924 0.6660842877 C3 0.4236677600 2
C10_0 C 1.1916118336 1.0636749347 0.6366474254 C3 -0.2536832000 2
H13_0 H 1.0295659041 0.8184762320 0.8557941150 H 0.0861593000 0
H14_0 H 0.8214217591 0.8085272838 0.8559583427 H 0.0861593000 0
H15_0 H 0.9050522384 0.8886635599 0.8733940575 H 0.0861593000 0
C13_0 C 0.9588982662 1.1341081426 0.6891295031 C3 -0.2643770000 2
C12_0 C 1.2301976944 1.1265676948 0.6594155942 C3 0.1571637000 2
H8_0 H 1.2821988293 1.0358555585 0.6156324222 H 0.1153420000 0
C14_0 C 1.1109807373 1.1608390519 0.6863076816 C3 -0.1845126000 2
H9_0 H 0.8662679348 1.1619637295 0.7091544917 H 0.1153420000 0
C16_0 C 1.3926360886 1.1574459208 0.6549530605 C4 -0.2773004000 3
H17_0 H 1.1382242333 1.2096756903 0.7049658456 H 0.1153420000 0
H10_0 H 1.4312687262 1.1807598317 0.6903304723 H 0.0861593000 0
H11_0 H 1.3931076212 1.1987680887 0.6266499843 H 0.0861593000 0
H12_0 H 1.4813246619 1.1187197947 0.6441663523 H 0.0861593000 0
H3_1 H 0.8218623260 0.8656496759 0.6174790683 H 0.3516650000 0
O1_1 O 0.7818100230 0.8159960137 0.6033602992 O2 -0.4166077000 3
C6_1 C 0.8919884882 0.7839280288 0.5772959836 C3 0.3553477000 2
C0_1 C 0.8326737005 0.7191328181 0.5525170067 C3 0.0287288000 2
O0_1 O 1.0301427257 0.8036879547 0.5726934051 O1 -0.3995510000 2
C1_1 C 0.6728081480 0.7013852275 0.5549823769 C3 0.0069987000 2
C2_1 C 0.9378093861 0.6777450424 0.5254770362 C3 0.0069987000 2
C3_1 C 0.6212482256 0.6415522404 0.5311218783 C3 -0.0371152000 2
H0_1 H 0.5893681815 0.7337745084 0.5751110753 H 0.1153420000 0
C4_1 C 0.8798898046 0.6186715241 0.5018319137 C3 -0.0371152000 2
H1_1 H 1.0624978589 0.6912660611 0.5231793132 H 0.1153420000 0
C5_1 C 0.7224774129 0.5984039946 0.5046891374 C3 0.0489222000 2
N0_1 N 0.4519135253 0.6244566082 0.5323351339 N 0.5566670000 2
N1_1 N 0.9874500808 0.5768408930 0.4709301347 N 0.5566670000 2
H2_1 H 0.6809002385 0.5514957073 0.4864948857 H 0.1153420000 0
O2_1 O 0.3592652147 0.6703639574 0.5460983168 O1 -0.3419080000 2
O3_1 O 0.4130210472 0.5652327712 0.5192898525 O1 -0.3419080000 2
O4_1 O 0.9316020434 0.5248593469 0.4497111658 O1 -0.3419080000 2
O5_1 O 1.1258742437 0.5962013249 0.4670612949 O1 -0.3419080000 2
#END
##################################################################################
# Avant-garde Materials Simulation           
# XXV NEUMANN/KENDRICK/LEUSEN, RANK 53, ENERGY -151.90147886556548 kcal/mol/atom
##################################################################################

data_rank_000053
_symmetry_cell_setting triclinic
_symmetry_space_group_name_H-M 'P -1'
_symmetry_Int_Tables_number 2
loop_
_symmetry_equiv_pos_site_id
_symmetry_equiv_pos_as_xyz
1 x,y,z
2 -x,-y,-z
_cell_length_a 8.4774008025
_cell_length_b 9.8340475860
_cell_length_c 14.6193993531
_cell_angle_alpha 98.8177834930
_cell_angle_beta 74.7638762765
_cell_angle_gamma 72.4579071003
loop_
_atom_site_label
_atom_site_type_symbol
_atom_site_fract_x
_atom_site_fract_y
_atom_site_fract_z
_atom_site_fftype
_atom_site_charge
_atom_site_hybridization
C0_0 C 0.7141302634 0.2989523118 0.4084163024 C3 0.4236677600 2
C1_0 C 0.6728425579 0.3924951956 0.3476029692 C3 -0.0485634000 2
C2_0 C 0.8587721382 0.2890677612 0.4396156512 C3 -0.2643770000 2
N0_0 N 0.6068132743 0.2136756999 0.4415649170 N -0.2871434600 3
C3_0 C 0.7751187336 0.4776821104 0.3222238236 C3 -0.2536832000 2
C6_0 C 0.5218464662 0.4000097781 0.3091530176 C4 -0.2096900000 3
C4_0 C 0.9599126585 0.3736444276 0.4123080122 C3 -0.1845126000 2
H0_0 H 0.8942715488 0.2132701897 0.4842540423 H 0.1153420000 0
C7_0 C 0.4328390407 0.2751602939 0.4287377261 C4 -0.5029806000 3
C8_0 C 0.6847007858 0.0553387015 0.3873756127 C4 -0.2096900000 3
C5_0 C 0.9187766480 0.4706472314 0.3538624367 C3 0.1571637000 2
H1_0 H 0.7429115697 0.5494860453 0.2745574797 H 0.1153420000 0
N1_0 N 0.4522198975 0.2833435866 0.3283343158 N -0.2871434600 3
H2_0 H 0.4159499703 0.5081053031 0.3444246631 H 0.1635790000 0
H3_0 H 0.5642559386 0.3901617394 0.2298647231 H 0.1635790000 0
H16_0 H 1.0741586743 0.3629031256 0.4355490997 H 0.1153420000 0
H4_0 H 0.3602309425 0.2026169594 0.4483008077 H 0.2642670000 0
H5_0 H 0.3627315277 0.3860609053 0.4778394646 H 0.2642670000 0
C9_0 C 0.6595369425 0.0289992111 0.2887432362 C3 -0.0485634000 2
H6_0 H 0.8242626447 0.0150252000 0.3799885178 H 0.1635790000 0
H7_0 H 0.6245040152 -0.0054694520 0.4341314958 H 0.1635790000 0
C15_0 C 1.0278838839 0.5620398617 0.3245579996 C4 -0.2773004000 3
C11_0 C 0.5521876917 0.1426252462 0.2605763459 C3 0.4236677600 2
C10_0 C 0.7433672806 -0.1115434457 0.2244753034 C3 -0.2536832000 2
H13_0 H 1.1557221985 0.5173861160 0.3343323026 H 0.0861593000 0
H14_0 H 0.9633700509 0.6770769920 0.3689103653 H 0.0861593000 0
H15_0 H 1.0506722470 0.5628997584 0.2472052239 H 0.0861593000 0
C13_0 C 0.5396573612 0.1151515981 0.1661825652 C3 -0.2643770000 2
C12_0 C 0.7283976988 -0.1422431505 0.1313189477 C3 0.1571637000 2
H8_0 H 0.8232746607 -0.1999974106 0.2481551732 H 0.1153420000 0
C14_0 C 0.6268746921 -0.0249985931 0.1029274129 C3 -0.1845126000 2
H9_0 H 0.4563465055 0.2038448234 0.1444946607 H 0.1153420000 0
C16_0 C 0.8190628527 -0.2946481156 0.0642970384 C4 -0.2773004000 3
H17_0 H 0.6117652898 -0.0458521044 0.0307417870 H 0.1153420000 0
H10_0 H 0.9452250857 -0.3058142305 0.0122402079 H 0.0861593000 0
H11_0 H 0.7406517729 -0.3218188631 0.0204716135 H 0.0861593000 0
H12_0 H 0.8453247571 -0.3785354190 0.1055258242 H 0.0861593000 0
H3_1 H 0.5923908397 0.2176340879 0.5475257700 H 0.3516650000 0
O1_1 O 0.5911180263 0.2282130291 0.6230359441 O2 -0.4166077000 3
C6_1 C 0.6856459727 0.1023224533 0.6352066759 C3 0.3553477000 2
C0_1 C 0.7209989709 0.1154792506 0.7309030759 C3 0.0287288000 2
O0_1 O 0.7475522674 -0.0175669739 0.5736757142 O1 -0.3995510000 2
C1_1 C 0.7987289523 -0.0147212092 0.7553735168 C3 0.0069987000 2
C2_1 C 0.6870675797 0.2517416525 0.7926982965 C3 0.0069987000 2
C3_1 C 0.8493483247 -0.0058031887 0.8384706513 C3 -0.0371152000 2
H0_1 H 0.8230495349 -0.1211462618 0.7085491053 H 0.1153420000 0
C4_1 C 0.7376635132 0.2546467916 0.8761395967 C3 -0.0371152000 2
H1_1 H 0.6232470219 0.3543404604 0.7763634144 H 0.1153420000 0
C5_1 C 0.8223318438 0.1272567296 0.9003680488 C3 0.0489222000 2
N0_1 N 0.9359660259 -0.1433883464 0.8618805887 N 0.5566670000 2
N1_1 N 0.7037836535 0.3977717764 0.9410646886 N 0.5566670000 2
H2_1 H 0.8640191869 0.1320885381 0.9647504776 H 0.1153420000 0
O2_1 O 0.8906740999 -0.2490785566 0.8399800111 O1 -0.3419080000 2
O3_1 O 1.0482944223 -0.1439451592 0.9017936462 O1 -0.3419080000 2
O4_1 O 0.6548989730 0.5097940513 0.9110804696 O1 -0.3419080000 2
O5_1 O 0.7262509902 0.3975977896 1.0213422764 O1 -0.3419080000 2
#END
##################################################################################
# Avant-garde Materials Simulation           
# XXV NEUMANN/KENDRICK/LEUSEN, RANK 54, ENERGY -151.90132684081095 kcal/mol/atom
##################################################################################

data_rank_000054
_symmetry_cell_setting orthorhombic
_symmetry_space_group_name_H-M 'P b c a'
_symmetry_Int_Tables_number 61
loop_
_symmetry_equiv_pos_site_id
_symmetry_equiv_pos_as_xyz
1 x,y,z
2 -x+1/2,-y,z+1/2
3 -x,y+1/2,-z+1/2
4 x+1/2,-y+1/2,-z
5 -x,-y,-z
6 x+1/2,y,-z+1/2
7 x,-y+1/2,z+1/2
8 -x+1/2,y+1/2,z
_cell_length_a 8.1794345417
_cell_length_b 19.2214291780
_cell_length_c 28.3921423119
_cell_angle_alpha 90.0000000000
_cell_angle_beta 90.0000000000
_cell_angle_gamma 90.0000000000
loop_
_atom_site_label
_atom_site_type_symbol
_atom_site_fract_x
_atom_site_fract_y
_atom_site_fract_z
_atom_site_fftype
_atom_site_charge
_atom_site_hybridization
C0_0 C 0.7345944321 0.3182781036 0.8352286206 C3 0.4236677600 2
C1_0 C 0.6145089517 0.2788710037 0.8586635994 C3 -0.0485634000 2
C2_0 C 0.6947466032 0.3846891497 0.8182698236 C3 -0.2643770000 2
N0_0 N 0.8952223295 0.2912857100 0.8278647233 N -0.2871434600 3
C3_0 C 0.4596448951 0.3082441316 0.8661239206 C3 -0.2536832000 2
C6_0 C 0.6487479678 0.2045013116 0.8729696344 C4 -0.2096900000 3
C4_0 C 0.5387389285 0.4117459415 0.8247367689 C3 -0.1845126000 2
H0_0 H 0.7885734618 0.4151486626 0.8003205964 H 0.1153420000 0
C7_0 C 0.9282991808 0.2310414797 0.8572581081 C4 -0.5029806000 3
C8_0 C 0.9272501981 0.2721665419 0.7784411226 C4 -0.2096900000 3
C5_0 C 0.4176955140 0.3741839161 0.8490770769 C3 0.1571637000 2
H1_0 H 0.3674464766 0.2777497471 0.8849012425 H 0.1153420000 0
N1_0 N 0.8007486636 0.1768294944 0.8509265396 N -0.2871434600 3
H2_0 H 0.6630152611 0.1998207470 0.9113438734 H 0.1635790000 0
H3_0 H 0.5474442267 0.1701201462 0.8631462081 H 0.1635790000 0
H16_0 H 0.5113848458 0.4636977358 0.8114054372 H 0.1153420000 0
H4_0 H 1.0472677861 0.2093889470 0.8472697596 H 0.2642670000 0
H5_0 H 0.9307433859 0.2458605061 0.8945378080 H 0.2642670000 0
C9_0 C 0.8458849032 0.2037981894 0.7659667913 C3 -0.0485634000 2
H6_0 H 0.8840635732 0.3139705563 0.7551988815 H 0.1635790000 0
H7_0 H 1.0603879317 0.2681844057 0.7732642582 H 0.1635790000 0
C15_0 C 0.2488471473 0.4035436308 0.8563662409 C4 -0.2773004000 3
C11_0 C 0.7837768474 0.1598394945 0.8011352406 C3 0.4236677600 2
C10_0 C 0.8309842492 0.1832814290 0.7189040954 C3 -0.2536832000 2
H13_0 H 0.2164911062 0.4404486064 0.8283579799 H 0.0861593000 0
H14_0 H 0.2394956570 0.4319891847 0.8899360070 H 0.0861593000 0
H15_0 H 0.1550990405 0.3626212866 0.8568361593 H 0.0861593000 0
C13_0 C 0.7071669078 0.0974336913 0.7885779326 C3 -0.2643770000 2
C12_0 C 0.7580720653 0.1205534629 0.7055861375 C3 0.1571637000 2
H8_0 H 0.8778024441 0.2184498175 0.6919213933 H 0.1153420000 0
C14_0 C 0.6953338275 0.0780945729 0.7415250774 C3 -0.1845126000 2
H9_0 H 0.6557068902 0.0645717705 0.8161527567 H 0.1153420000 0
C16_0 C 0.7500586183 0.0987591069 0.6547227348 C4 -0.2773004000 3
H17_0 H 0.6346854548 0.0292876487 0.7325943511 H 0.1153420000 0
H10_0 H 0.7584432302 0.1436253525 0.6308320701 H 0.0861593000 0
H11_0 H 0.6363659356 0.0708378103 0.6466709362 H 0.0861593000 0
H12_0 H 0.8524445297 0.0642019284 0.6455715790 H 0.0861593000 0
C2_1 C 0.8424169436 0.4156341442 0.9470939891 C3 0.0069987000 2
C0_1 C 0.7153807305 0.4607523297 0.9349849102 C3 0.0287288000 2
C4_1 C 0.8101766021 0.3615206165 0.9782565904 C3 -0.0371152000 2
H1_1 H 0.9647565113 0.4241362559 0.9331713492 H 0.1153420000 0
C1_1 C 0.5577179320 0.4488368124 0.9520643383 C3 0.0069987000 2
C6_1 C 0.7549961552 0.5225935265 0.9047259326 C3 0.3553477000 2
C5_1 C 0.6562052900 0.3492316168 0.9972675109 C3 0.0489222000 2
N1_1 N 0.9439235032 0.3146201739 0.9914086834 N 0.5566670000 2
C3_1 C 0.5310435979 0.3931834878 0.9825741462 C3 -0.0371152000 2
H0_1 H 0.4571758738 0.4827216013 0.9420568883 H 0.1153420000 0
O0_1 O 0.8950611162 0.5323719642 0.8900628388 O1 -0.3995510000 2
O1_1 O 0.6280424953 0.5637698521 0.8969252149 O2 -0.4166077000 3
H2_1 H 0.6342565061 0.3059274632 1.0211143447 H 0.1153420000 0
O4_1 O 0.9409411006 0.2885322915 1.0312639461 O1 -0.3419080000 2
O5_1 O 1.0504996241 0.3033956680 0.9611845036 O1 -0.3419080000 2
N0_1 N 0.3646778503 0.3806734961 1.0003024726 N 0.5566670000 2
H3_1 H 0.6613956351 0.6103716150 0.8772377139 H 0.3516650000 0
O2_1 O 0.3426451652 0.3297483325 1.0262389441 O1 -0.3419080000 2
O3_1 O 0.2559827933 0.4223625246 0.9886463742 O1 -0.3419080000 2
#END
##################################################################################
# Avant-garde Materials Simulation           
# XXV NEUMANN/KENDRICK/LEUSEN, RANK 55, ENERGY -151.90129492426388 kcal/mol/atom
##################################################################################

data_rank_000055
_symmetry_cell_setting tetragonal
_symmetry_space_group_name_H-M 'I 4_1/a'
_symmetry_Int_Tables_number 88
loop_
_symmetry_equiv_pos_site_id
_symmetry_equiv_pos_as_xyz
1 x,y,z
2 -x+1/2,-y+1/2,z+1/2
3 -y,x+1/2,z+1/4
4 y+1/2,-x,z+3/4
5 -x,-y+1/2,-z+1/4
6 x+1/2,y,-z+3/4
7 y,-x,-z
8 -y+1/2,x+1/2,-z+1/2
9 x+1/2,y+1/2,z+1/2
10 -x,-y,z
11 -y+1/2,x,z+3/4
12 y,-x+1/2,z+1/4
13 -x+1/2,-y,-z+3/4
14 x,y+1/2,-z+1/4
15 y+1/2,-x+1/2,-z+1/2
16 -y,x,-z
_cell_length_a 30.9001892606
_cell_length_b 30.9001892606
_cell_length_c 9.3596140439
_cell_angle_alpha 90.0000000000
_cell_angle_beta 90.0000000000
_cell_angle_gamma 90.0000000000
loop_
_atom_site_label
_atom_site_type_symbol
_atom_site_fract_x
_atom_site_fract_y
_atom_site_fract_z
_atom_site_fftype
_atom_site_charge
_atom_site_hybridization
C0_0 C 0.1555243206 0.4224173216 0.7993837162 C3 0.4236677600 2
C1_0 C 0.1897983596 0.4181742368 0.7015317728 C3 -0.0485634000 2
C2_0 C 0.1294489196 0.3863342894 0.8293539967 C3 -0.2643770000 2
N0_0 N 0.1463947298 0.4629763944 0.8670196837 N -0.2871434600 3
C3_0 C 0.1979178758 0.3776775835 0.6400118229 C3 -0.2536832000 2
C6_0 C 0.2161393709 0.4570946351 0.6564639514 C4 -0.2096900000 3
C4_0 C 0.1375498437 0.3466525804 0.7647630132 C3 -0.1845126000 2
H0_0 H 0.1026468945 0.3897812543 0.9043304188 H 0.1153420000 0
C7_0 C 0.1819926009 0.4932674036 0.8521325443 C4 -0.5029806000 3
C8_0 C 0.1071388748 0.4841412378 0.8111430448 C4 -0.2096900000 3
C5_0 C 0.1723372528 0.3414530969 0.6694839786 C3 0.1571637000 2
H1_0 H 0.2242180718 0.3746034713 0.5626794018 H 0.1153420000 0
N1_0 N 0.1947006540 0.4981838285 0.6998790308 N -0.2871434600 3
H2_0 H 0.2486438693 0.4567111563 0.7048731404 H 0.1635790000 0
H3_0 H 0.2210071665 0.4577405038 0.5403324504 H 0.1635790000 0
H16_0 H 0.1166038480 0.3190995410 0.7884782846 H 0.1153420000 0
H4_0 H 0.1721070398 0.5247684070 0.8948327606 H 0.2642670000 0
H5_0 H 0.2104038687 0.4813606478 0.9100730462 H 0.2642670000 0
C9_0 C 0.1149725584 0.5034885110 0.6648180195 C3 -0.0485634000 2
H6_0 H 0.0811069256 0.4600792668 0.8051534380 H 0.1635790000 0
H7_0 H 0.0970618103 0.5094659027 0.8872703240 H 0.1635790000 0
C15_0 C 0.1817382885 0.2983784534 0.6017798257 C4 -0.2773004000 3
C11_0 C 0.1572513778 0.5083759315 0.6123298290 C3 0.4236677600 2
C10_0 C 0.0803779306 0.5158135463 0.5775666229 C3 -0.2536832000 2
H13_0 H 0.1999526420 0.2774125248 0.6752469960 H 0.0861593000 0
H14_0 H 0.2011943609 0.3019536104 0.5042872421 H 0.0861593000 0
H15_0 H 0.1517669336 0.2810703805 0.5743248723 H 0.0861593000 0
C13_0 C 0.1640407151 0.5230073965 0.4728161103 C3 -0.2643770000 2
C12_0 C 0.0864558292 0.5325962413 0.4402187954 C3 0.1571637000 2
H8_0 H 0.0474122389 0.5115070369 0.6177762655 H 0.1153420000 0
C14_0 C 0.1289686416 0.5345355467 0.3877256076 C3 -0.1845126000 2
H9_0 H 0.1968219095 0.5245332173 0.4301478157 H 0.1153420000 0
C16_0 C 0.0489669511 0.5496333926 0.3546822926 C4 -0.2773004000 3
H17_0 H 0.1350386647 0.5448568474 0.2782422155 H 0.1153420000 0
H10_0 H 0.0547788182 0.5475137370 0.2392327056 H 0.0861593000 0
H11_0 H 0.0432157085 0.5840350371 0.3797604560 H 0.0861593000 0
H12_0 H 0.0189133366 0.5322052320 0.3792052013 H 0.0861593000 0
H1_1 H 0.2224070402 0.3626543792 1.0276986828 H 0.1153420000 0
C2_1 C 0.1979101194 0.3661153275 1.1102859779 C3 0.0069987000 2
C0_1 C 0.1933861242 0.4047951587 1.1864968315 C3 0.0287288000 2
C4_1 C 0.1709194724 0.3315000085 1.1444577783 C3 -0.0371152000 2
C1_1 C 0.1614948884 0.4087618940 1.2916548361 C3 0.0069987000 2
C6_1 C 0.2233757676 0.4424023083 1.1647400968 C3 0.3553477000 2
C5_1 C 0.1394432338 0.3341080604 1.2500968002 C3 0.0489222000 2
N1_1 N 0.1759969420 0.2900667081 1.0689888072 N 0.5566670000 2
C3_1 C 0.1352325921 0.3733412036 1.3215582299 C3 -0.0371152000 2
H0_1 H 0.1577266720 0.4390579695 1.3497926407 H 0.1153420000 0
O0_1 O 0.2201119576 0.4755371014 1.2373223629 O1 -0.3995510000 2
O1_1 O 0.2531425384 0.4362982747 1.0644410448 O2 -0.4166077000 3
H2_1 H 0.1188420183 0.3067243748 1.2756860798 H 0.1153420000 0
O4_1 O 0.2026448914 0.2879212847 0.9706853010 O1 -0.3419080000 2
O5_1 O 0.1529817666 0.2593017813 1.1088738064 O1 -0.3419080000 2
N0_1 N 0.1012823350 0.3771278264 1.4310993554 N 0.5566670000 2
H3_1 H 0.2744263502 0.4645434288 1.0614037654 H 0.3516650000 0
O2_1 O 0.0954799983 0.4128556760 1.4877577042 O1 -0.3419080000 2
O3_1 O 0.0795912341 0.3441180680 1.4573524154 O1 -0.3419080000 2
#END
#################################################################################
# Avant-garde Materials Simulation           
# XXV NEUMANN/KENDRICK/LEUSEN, RANK 56, ENERGY -151.9009151498031 kcal/mol/atom
#################################################################################

data_rank_000056
_symmetry_cell_setting monoclinic
_symmetry_space_group_name_H-M 'C 2/c'
_symmetry_Int_Tables_number 15
loop_
_symmetry_equiv_pos_site_id
_symmetry_equiv_pos_as_xyz
1 x,y,z
2 -x,y,-z+1/2
3 -x,-y,-z
4 x,-y,z+1/2
5 x+1/2,y+1/2,z
6 -x+1/2,y+1/2,-z+1/2
7 -x+1/2,-y+1/2,-z
8 x+1/2,-y+1/2,z+1/2
_cell_length_a 34.4734972976
_cell_length_b 6.3856267669
_cell_length_c 32.1182501954
_cell_angle_alpha 90.0000000000
_cell_angle_beta 140.7602081040
_cell_angle_gamma 90.0000000000
loop_
_atom_site_label
_atom_site_type_symbol
_atom_site_fract_x
_atom_site_fract_y
_atom_site_fract_z
_atom_site_fftype
_atom_site_charge
_atom_site_hybridization
C0_0 C 0.1053235248 0.6529745604 -0.0459821649 C3 0.4236677600 2
C1_0 C 0.1103921841 0.8583762233 -0.0264754067 C3 -0.0485634000 2
C2_0 C 0.1562268203 0.5599717783 -0.0229881203 C3 -0.2643770000 2
N0_0 N 0.0493452495 0.5369768308 -0.0883989345 N -0.2871434600 3
C3_0 C 0.1662358952 0.9647563143 0.0159899353 C3 -0.2536832000 2
C6_0 C 0.0565287928 0.9651636483 -0.0507422823 C4 -0.2096900000 3
C4_0 C 0.2113837720 0.6681122922 0.0193020979 C3 -0.1845126000 2
H0_0 H 0.1522004545 0.3991063875 -0.0375220370 H 0.1153420000 0
C7_0 C 0.0111220419 0.6207160065 -0.0870046875 C4 -0.5029806000 3
C8_0 C 0.0133917880 0.5300646035 -0.1571632181 C4 -0.2096900000 3
C5_0 C 0.2173624264 0.8735265604 0.0395919762 C3 0.1571637000 2
H1_0 H 0.1699783442 1.1230660127 0.0316156021 H 0.1153420000 0
N1_0 N -0.0017538437 0.8465067693 -0.1044370700 N -0.2871434600 3
H2_0 H 0.0647449688 0.9827805048 -0.0101968945 H 0.1635790000 0
H3_0 H 0.0503369435 1.1244192516 -0.0682405589 H 0.1635790000 0
H16_0 H 0.2508216213 0.5917715598 0.0376888447 H 0.1153420000 0
H4_0 H -0.0327712825 0.5368507262 -0.1225736190 H 0.2642670000 0
H5_0 H 0.0346628118 0.6030033350 -0.0374524805 H 0.2642670000 0
C9_0 C -0.0235820979 0.7274862734 -0.1948836994 C3 -0.0485634000 2
H6_0 H 0.0451030095 0.5029584671 -0.1568644081 H 0.1635790000 0
H7_0 H -0.0175955710 0.3943112786 -0.1817764269 H 0.1635790000 0
C15_0 C 0.2767934587 0.9921171192 0.0853020927 C4 -0.2773004000 3
C11_0 C -0.0300800671 0.8767717544 -0.1684848573 C3 0.4236677600 2
C10_0 C -0.0535879715 0.7621589508 -0.2576826943 C3 -0.2536832000 2
H13_0 H 0.2728362461 1.1478903818 0.0961845598 H 0.0861593000 0
H14_0 H 0.2902458356 1.0118142056 0.0636987237 H 0.0861593000 0
H15_0 H 0.3145861644 0.9091575012 0.1322725697 H 0.0861593000 0
C13_0 C -0.0660844160 1.0544343603 -0.2049693373 C3 -0.2643770000 2
C12_0 C -0.0875490494 0.9439001290 -0.2938006397 C3 0.1571637000 2
H8_0 H -0.0496452354 0.6441038492 -0.2788666536 H 0.1153420000 0
C14_0 C -0.0940318739 1.0884734645 -0.2666330090 C3 -0.1845126000 2
H9_0 H -0.0733735637 1.1647543139 -0.1856243541 H 0.1153420000 0
C16_0 C -0.1140031021 0.9856200721 -0.3582565856 C4 -0.2773004000 3
H17_0 H -0.1213144806 1.2299411020 -0.2938521321 H 0.1153420000 0
H10_0 H -0.1485121618 1.1107558604 -0.3859630752 H 0.0861593000 0
H11_0 H -0.1352587795 0.8455751545 -0.3895689178 H 0.0861593000 0
H12_0 H -0.0777116863 1.0349304285 -0.3498589557 H 0.0861593000 0
O2_1 O 0.1261022079 0.3896575930 0.0602910180 O1 -0.3419080000 2
N0_1 N 0.1790729888 0.4581260038 0.1009434375 N 0.5566670000 2
C3_1 C 0.1933105406 0.6628635584 0.1312801964 C3 -0.0371152000 2
O3_1 O 0.2215041799 0.3644983043 0.1183304937 O1 -0.3419080000 2
C1_1 C 0.1492137438 0.7639618339 0.1188048920 C3 0.0069987000 2
C5_1 C 0.2510327117 0.7474861087 0.1714547325 C3 0.0489222000 2
C0_1 C 0.1633458492 0.9598970347 0.1474818901 C3 0.0287288000 2
H0_1 H 0.1052016115 0.6899542195 0.0882958347 H 0.1153420000 0
C4_1 C 0.2634787548 0.9411626551 0.1994685527 C3 -0.0371152000 2
H2_1 H 0.2847854475 0.6655282619 0.1806951997 H 0.1153420000 0
C2_1 C 0.2210738508 1.0475829246 0.1886063123 C3 0.0069987000 2
C6_1 C 0.1189148241 1.0815877917 0.1369151984 C3 0.3553477000 2
N1_1 N 0.3230556987 1.0400358147 0.2408831781 N 0.5566670000 2
H1_1 H 0.2323894323 1.1985818472 0.2116298374 H 0.1153420000 0
O0_1 O 0.1324804385 1.2558073685 0.1620735854 O1 -0.3995510000 2
O1_1 O 0.0663163741 0.9847629107 0.0996339115 O2 -0.4166077000 3
O4_1 O 0.3568270677 0.9588459097 0.2424688020 O1 -0.3419080000 2
O5_1 O 0.3357006977 1.2003460653 0.2713272906 O1 -0.3419080000 2
H3_1 H 0.0407547143 1.0671834598 0.1024063619 H 0.3516650000 0
#END
##################################################################################
# Avant-garde Materials Simulation           
# XXV NEUMANN/KENDRICK/LEUSEN, RANK 57, ENERGY -151.90029951967819 kcal/mol/atom
##################################################################################

data_rank_000057
_symmetry_cell_setting orthorhombic
_symmetry_space_group_name_H-M 'P b c a'
_symmetry_Int_Tables_number 61
loop_
_symmetry_equiv_pos_site_id
_symmetry_equiv_pos_as_xyz
1 x,y,z
2 -x+1/2,-y,z+1/2
3 -x,y+1/2,-z+1/2
4 x+1/2,-y+1/2,-z
5 -x,-y,-z
6 x+1/2,y,-z+1/2
7 x,-y+1/2,z+1/2
8 -x+1/2,y+1/2,z
_cell_length_a 10.4117063254
_cell_length_b 14.8599078360
_cell_length_c 28.5632789580
_cell_angle_alpha 90.0000000000
_cell_angle_beta 90.0000000000
_cell_angle_gamma 90.0000000000
loop_
_atom_site_label
_atom_site_type_symbol
_atom_site_fract_x
_atom_site_fract_y
_atom_site_fract_z
_atom_site_fftype
_atom_site_charge
_atom_site_hybridization
C0_0 C 0.3908538711 0.2162336944 0.0892530117 C3 0.4236677600 2
C1_0 C 0.4622974442 0.2414213442 0.0497106298 C3 -0.0485634000 2
C2_0 C 0.2956425101 0.2737321830 0.1066350944 C3 -0.2643770000 2
N0_0 N 0.4111528477 0.1297951088 0.1121476509 N -0.2871434600 3
C3_0 C 0.4362723388 0.3243056291 0.0285905191 C3 -0.2536832000 2
C6_0 C 0.5669169629 0.1812138766 0.0305020835 C4 -0.2096900000 3
C4_0 C 0.2705285261 0.3553698153 0.0846666139 C3 -0.1845126000 2
H0_0 H 0.2416000455 0.2548336177 0.1378129531 H 0.1153420000 0
C7_0 C 0.4813230586 0.0678225420 0.0802525415 C4 -0.5029806000 3
C8_0 C 0.4870996906 0.1350900093 0.1562837698 C4 -0.2096900000 3
C5_0 C 0.3409975837 0.3824397265 0.0450785639 C3 0.1571637000 2
H1_0 H 0.4956436516 0.3450124623 -0.0010814557 H 0.1153420000 0
N1_0 N 0.5991665673 0.1090100068 0.0637423649 N -0.2871434600 3
H2_0 H 0.5359742472 0.1505231572 -0.0028314694 H 0.1635790000 0
H3_0 H 0.6536320677 0.2206652913 0.0228912322 H 0.1635790000 0
H16_0 H 0.1958118223 0.3987362130 0.0990232214 H 0.1153420000 0
H4_0 H 0.5025720799 0.0057512920 0.0995753447 H 0.2642670000 0
H5_0 H 0.4199448476 0.0522459683 0.0501045001 H 0.2642670000 0
C9_0 C 0.6296185325 0.1444167030 0.1473935035 C3 -0.0485634000 2
H6_0 H 0.4511159016 0.1925533444 0.1765719271 H 0.1635790000 0
H7_0 H 0.4649442949 0.0741588447 0.1766613237 H 0.1635790000 0
C15_0 C 0.3166907752 0.4708293075 0.0211187844 C4 -0.2773004000 3
C11_0 C 0.6790398028 0.1374436850 0.1016525793 C3 0.4236677600 2
C10_0 C 0.7137658110 0.1628330445 0.1844400531 C3 -0.2536832000 2
H13_0 H 0.2254942439 0.4702364611 0.0016006009 H 0.0861593000 0
H14_0 H 0.3917246058 0.4857578202 -0.0046605410 H 0.0861593000 0
H15_0 H 0.3135619677 0.5264119127 0.0464108414 H 0.0861593000 0
C13_0 C 0.8084572728 0.1578864471 0.0935323616 C3 -0.2643770000 2
C12_0 C 0.8444712934 0.1795729260 0.1769055716 C3 0.1571637000 2
H8_0 H 0.6766487882 0.1644913448 0.2202264036 H 0.1153420000 0
C14_0 C 0.8894573174 0.1795889876 0.1305430632 C3 -0.1845126000 2
H9_0 H 0.8451945647 0.1554801967 0.0578453247 H 0.1153420000 0
C16_0 C 0.9337001616 0.1964624093 0.2173645873 C4 -0.2773004000 3
H17_0 H 0.9901189811 0.1948910665 0.1235211394 H 0.1153420000 0
H10_0 H 0.9075701723 0.2578893748 0.2366093337 H 0.0861593000 0
H11_0 H 1.0335967665 0.2027703592 0.2055813802 H 0.0861593000 0
H12_0 H 0.9278589963 0.1410389622 0.2427291241 H 0.0861593000 0
H3_1 H 0.2836094804 0.0915135205 0.1241298609 H 0.3516650000 0
O1_1 O 0.1888157415 0.0606395797 0.1285602843 O2 -0.4166077000 3
C6_1 C 0.1648897148 0.0369415472 0.1722296324 C3 0.3553477000 2
C0_1 C 0.0414963197 -0.0143604913 0.1779818851 C3 0.0287288000 2
O0_1 O 0.2338216871 0.0542986012 0.2062797147 O1 -0.3995510000 2
C1_1 C 0.0065470849 -0.0410884015 0.2230552299 C3 0.0069987000 2
C2_1 C -0.0385202850 -0.0343331973 0.1400112929 C3 0.0069987000 2
C3_1 C -0.1087137436 -0.0867299165 0.2296914514 C3 -0.0371152000 2
H0_1 H 0.0693610142 -0.0260003268 0.2524459438 H 0.1153420000 0
C4_1 C -0.1546994981 -0.0778948829 0.1484523362 C3 -0.0371152000 2
H1_1 H -0.0117470881 -0.0154840825 0.1046002904 H 0.1153420000 0
C5_1 C -0.1929557226 -0.1044597922 0.1929882507 C3 0.0489222000 2
N0_1 N -0.1420549383 -0.1178094176 0.2769558110 N 0.5566670000 2
N1_1 N -0.2420993216 -0.0962952269 0.1089395675 N 0.5566670000 2
H2_1 H -0.2842746672 -0.1381911883 0.1983984787 H 0.1153420000 0
O2_1 O -0.0693883994 -0.0972898994 0.3096404966 O1 -0.3419080000 2
O3_1 O -0.2404167180 -0.1644086137 0.2813996700 O1 -0.3419080000 2
O4_1 O -0.3558694485 -0.1130423803 0.1184264864 O1 -0.3419080000 2
O5_1 O -0.1964807752 -0.0939176836 0.0689109655 O1 -0.3419080000 2
#END
#################################################################################
# Avant-garde Materials Simulation           
# XXV NEUMANN/KENDRICK/LEUSEN, RANK 58, ENERGY -151.8998794672676 kcal/mol/atom
#################################################################################

data_rank_000058
_symmetry_cell_setting monoclinic
_symmetry_space_group_name_H-M 'P 2_1/c'
_symmetry_Int_Tables_number 14
loop_
_symmetry_equiv_pos_site_id
_symmetry_equiv_pos_as_xyz
1 x,y,z
2 -x,y+1/2,-z+1/2
3 -x,-y,-z
4 x,-y+1/2,z+1/2
_cell_length_a 10.2015343273
_cell_length_b 16.7375435577
_cell_length_c 12.7922659658
_cell_angle_alpha 90.0000000000
_cell_angle_beta 92.8506574537
_cell_angle_gamma 90.0000000000
loop_
_atom_site_label
_atom_site_type_symbol
_atom_site_fract_x
_atom_site_fract_y
_atom_site_fract_z
_atom_site_fftype
_atom_site_charge
_atom_site_hybridization
C0_0 C -0.9492518332 0.6768901763 0.6251267061 C3 0.4236677600 2
C1_0 C -0.8950007424 0.7064586780 0.7208490017 C3 -0.0485634000 2
C2_0 C -1.0819322847 0.6554802583 0.6168136913 C3 -0.2643770000 2
N0_0 N -0.8718023364 0.6708813760 0.5353180019 N -0.2871434600 3
C3_0 C -0.9767593032 0.7172930644 0.8043729367 C3 -0.2536832000 2
C6_0 C -0.7505068776 0.7270567488 0.7334989657 C4 -0.2096900000 3
C4_0 C -1.1612231287 0.6654303735 0.7011525575 C3 -0.1845126000 2
H0_0 H -1.1217144451 0.6325919553 0.5420337076 H 0.1153420000 0
C7_0 C -0.7571468006 0.7212071405 0.5459733821 C4 -0.5029806000 3
C8_0 C -0.8313429471 0.5893915358 0.5087915459 C4 -0.2096900000 3
C5_0 C -1.1102777626 0.6975978888 0.7961095493 C3 0.1571637000 2
H1_0 H -0.9364710654 0.7426318420 0.8779934285 H 0.1153420000 0
N1_0 N -0.6760237582 0.7010515716 0.6421985398 N -0.2871434600 3
H2_0 H -0.7377494296 0.7922255960 0.7406702052 H 0.1635790000 0
H3_0 H -0.7050898525 0.6994138426 0.8043568400 H 0.1635790000 0
H16_0 H -1.2648401912 0.6492457735 0.6927112793 H 0.1153420000 0
H4_0 H -0.6969660178 0.7140924905 0.4780382520 H 0.2642670000 0
H5_0 H -0.7869764658 0.7836232021 0.5521993317 H 0.2642670000 0
C9_0 C -0.7113618704 0.5630569743 0.5743699925 C3 -0.0485634000 2
H6_0 H -0.9135928881 0.5485175876 0.5202803238 H 0.1635790000 0
H7_0 H -0.8129306490 0.5865699810 0.4246975507 H 0.1635790000 0
C15_0 C -1.1963444257 0.7121056844 0.8863124369 C4 -0.2773004000 3
C11_0 C -0.6433210885 0.6165631081 0.6419825485 C3 0.4236677600 2
C10_0 C -0.6645915779 0.4847880373 0.5672512808 C3 -0.2536832000 2
H13_0 H -1.2160306714 0.7762524909 0.8957048407 H 0.0861593000 0
H14_0 H -1.1488302089 0.6919178191 0.9606363138 H 0.0861593000 0
H15_0 H -1.2913016955 0.6817559375 0.8747922850 H 0.0861593000 0
C13_0 C -0.5363005982 0.5899257695 0.7051681829 C3 -0.2643770000 2
C12_0 C -0.5556141719 0.4576254496 0.6273318924 C3 0.1571637000 2
H8_0 H -0.7146518972 0.4440536408 0.5118317083 H 0.1153420000 0
C14_0 C -0.4930884825 0.5113934162 0.6979021425 C3 -0.1845126000 2
H9_0 H -0.4859256142 0.6318335901 0.7587957835 H 0.1153420000 0
C16_0 C -0.5070447707 0.3733650785 0.6167728523 C4 -0.2773004000 3
H17_0 H -0.4077585047 0.4917257846 0.7457371741 H 0.1153420000 0
H10_0 H -0.5327196739 0.3491271284 0.5387121166 H 0.0861593000 0
H11_0 H -0.5483752137 0.3333172526 0.6747673439 H 0.0861593000 0
H12_0 H -0.4000521744 0.3708574559 0.6303321724 H 0.0861593000 0
O5_1 O -0.9057703849 0.8937331029 0.5540299368 O1 -0.3419080000 2
N1_1 N -0.8015204592 0.9322559121 0.5619603423 N 0.5566670000 2
C4_1 C -0.7780350719 0.9915888400 0.4805596505 C3 -0.0371152000 2
O4_1 O -0.7167633270 0.9233691696 0.6338058911 O1 -0.3419080000 2
C2_1 C -0.6719489754 1.0436810514 0.4930778700 C3 0.0069987000 2
C5_1 C -0.8664450781 0.9946375335 0.3943575328 C3 0.0489222000 2
C0_1 C -0.6547386691 1.1026277365 0.4175989977 C3 0.0287288000 2
H1_1 H -0.6040617115 1.0398736075 0.5612660177 H 0.1153420000 0
C3_1 C -0.8459044441 1.0533462556 0.3202877216 C3 -0.0371152000 2
H2_1 H -0.9477610633 0.9528587384 0.3848981135 H 0.1153420000 0
C1_1 C -0.7425130604 1.1075692368 0.3301432770 C3 0.0069987000 2
C6_1 C -0.5425805615 1.1606414484 0.4342910472 C3 0.3553477000 2
N0_1 N -0.9401682513 1.0588072066 0.2295818982 N 0.5566670000 2
H0_1 H -0.7320212591 1.1538182568 0.2715738907 H 0.1153420000 0
O0_1 O -0.4694214142 1.1579440558 0.5140904989 O1 -0.3995510000 2
O1_1 O -0.5337851398 1.2120161053 0.3564688323 O2 -0.4166077000 3
O2_1 O -1.0428089479 1.0193215230 0.2323322826 O1 -0.3419080000 2
O3_1 O -0.9110085749 1.1025409963 0.1560996445 O1 -0.3419080000 2
H3_1 H -0.4455960244 1.2490275541 0.3623469646 H 0.3516650000 0
#END
##################################################################################
# Avant-garde Materials Simulation           
# XXV NEUMANN/KENDRICK/LEUSEN, RANK 59, ENERGY -151.89958556575604 kcal/mol/atom
##################################################################################

data_rank_000059
_symmetry_cell_setting orthorhombic
_symmetry_space_group_name_H-M 'P b c a'
_symmetry_Int_Tables_number 61
loop_
_symmetry_equiv_pos_site_id
_symmetry_equiv_pos_as_xyz
1 x,y,z
2 -x+1/2,-y,z+1/2
3 -x,y+1/2,-z+1/2
4 x+1/2,-y+1/2,-z
5 -x,-y,-z
6 x+1/2,y,-z+1/2
7 x,-y+1/2,z+1/2
8 -x+1/2,y+1/2,z
_cell_length_a 20.0493966163
_cell_length_b 10.4131586775
_cell_length_c 21.1218604314
_cell_angle_alpha 90.0000000000
_cell_angle_beta 90.0000000000
_cell_angle_gamma 90.0000000000
loop_
_atom_site_label
_atom_site_type_symbol
_atom_site_fract_x
_atom_site_fract_y
_atom_site_fract_z
_atom_site_fftype
_atom_site_charge
_atom_site_hybridization
C0_0 C -0.3601813543 0.4687088595 0.7609844727 C3 0.4236677600 2
C1_0 C -0.3087985449 0.5517863267 0.7418693552 C3 -0.0485634000 2
C2_0 C -0.3456805295 0.3617501949 0.7985614418 C3 -0.2643770000 2
N0_0 N -0.4293614802 0.4959578121 0.7451255385 N -0.2871434600 3
C3_0 C -0.2440729228 0.5281998316 0.7633898812 C3 -0.2536832000 2
C6_0 C -0.3228824274 0.6669117309 0.7001667002 C4 -0.2096900000 3
C4_0 C -0.2808010301 0.3404387493 0.8197484752 C3 -0.1845126000 2
H0_0 H -0.3858528732 0.2966685598 0.8122607319 H 0.1153420000 0
C7_0 C -0.4367226178 0.6335825762 0.7268776676 C4 -0.5029806000 3
C8_0 C -0.4558689149 0.4170410072 0.6921557190 C4 -0.2096900000 3
C5_0 C -0.2291249696 0.4251093235 0.8033925973 C3 0.1571637000 2
H1_0 H -0.2038017869 0.5922713101 0.7485891736 H 0.1153420000 0
N1_0 N -0.3917305157 0.6667401578 0.6758640218 N -0.2871434600 3
H2_0 H -0.3143373444 0.7563084185 0.7266919514 H 0.1635790000 0
H3_0 H -0.2883256762 0.6690672667 0.6599253387 H 0.1635790000 0
H16_0 H -0.2699334727 0.2575743805 0.8496741385 H 0.1153420000 0
H4_0 H -0.4887643356 0.6486037114 0.7128280796 H 0.2642670000 0
H5_0 H -0.4254701092 0.6929514127 0.7684634304 H 0.2642670000 0
C9_0 C -0.4326793884 0.4650098540 0.6282503027 C3 -0.0485634000 2
H6_0 H -0.4406340575 0.3168745098 0.6997424158 H 0.1635790000 0
H7_0 H -0.5107340333 0.4204397480 0.6953506254 H 0.1635790000 0
C15_0 C -0.1593674252 0.4080746571 0.8282432427 C4 -0.2773004000 3
C11_0 C -0.4006859942 0.5843786340 0.6224644585 C3 0.4236677600 2
C10_0 C -0.4424764431 0.3903239746 0.5738691441 C3 -0.2536832000 2
H13_0 H -0.1224160161 0.4277213148 0.7910296986 H 0.0861593000 0
H14_0 H -0.1511870142 0.3113816999 0.8473647826 H 0.0861593000 0
H15_0 H -0.1493454622 0.4774965165 0.8663639553 H 0.0861593000 0
C13_0 C -0.3776274201 0.6240236750 0.5629921359 C3 -0.2643770000 2
C12_0 C -0.4195945422 0.4287071575 0.5143448619 C3 0.1571637000 2
H8_0 H -0.4690969070 0.2995533436 0.5783244303 H 0.1153420000 0
C14_0 C -0.3863737343 0.5472561362 0.5099224410 C3 -0.1845126000 2
H9_0 H -0.3541422147 0.7180458108 0.5591919424 H 0.1153420000 0
C16_0 C -0.4312303845 0.3472256789 0.4565178924 C4 -0.2773004000 3
H17_0 H -0.3686837215 0.5815182216 0.4641285908 H 0.1153420000 0
H10_0 H -0.3844797068 0.3288100388 0.4307447308 H 0.0861593000 0
H11_0 H -0.4655447620 0.3951386102 0.4234669736 H 0.0861593000 0
H12_0 H -0.4534548178 0.2544284085 0.4691252124 H 0.0861593000 0
H3_1 H -0.4727721917 0.4758035747 0.8015413663 H 0.3516650000 0
O1_1 O -0.5032139186 0.4646766445 0.8442439266 O2 -0.4166077000 3
C6_1 C -0.5585560742 0.5325245148 0.8391686494 C3 0.3553477000 2
C0_1 C -0.5978614809 0.5416529678 0.8995816084 C3 0.0287288000 2
O0_1 O -0.5773432470 0.5887063792 0.7906833709 O1 -0.3995510000 2
C1_1 C -0.5836532680 0.4635693085 0.9516611297 C3 0.0069987000 2
C2_1 C -0.6474213514 0.6356250248 0.9041694557 C3 0.0069987000 2
C3_1 C -0.6203207235 0.4797510448 1.0071531829 C3 -0.0371152000 2
H0_1 H -0.5448245462 0.3909118121 0.9489268060 H 0.1153420000 0
C4_1 C -0.6811578177 0.6511879818 0.9612949826 C3 -0.0371152000 2
H1_1 H -0.6579800643 0.6981902249 0.8641485428 H 0.1153420000 0
C5_1 C -0.6694710874 0.5730569558 1.0135253203 C3 0.0489222000 2
N0_1 N -0.6059179522 0.3965765474 1.0617227392 N 0.5566670000 2
N1_1 N -0.7288540956 0.7578849071 0.9676876079 N 0.5566670000 2
H2_1 H -0.6964770903 0.5850721447 1.0577896070 H 0.1153420000 0
O2_1 O -0.6426449798 0.4046813083 1.1086084530 O1 -0.3419080000 2
O3_1 O -0.5573919766 0.3228874582 1.0573135402 O1 -0.3419080000 2
O4_1 O -0.7411112848 0.8232765539 0.9200231380 O1 -0.3419080000 2
O5_1 O -0.7542122317 0.7761677220 1.0206005637 O1 -0.3419080000 2
#END
##################################################################################
# Avant-garde Materials Simulation           
# XXV NEUMANN/KENDRICK/LEUSEN, RANK 60, ENERGY -151.89941311937125 kcal/mol/atom
##################################################################################

data_rank_000060
_symmetry_cell_setting orthorhombic
_symmetry_space_group_name_H-M 'A b a 2'
_symmetry_Int_Tables_number 41
loop_
_symmetry_equiv_pos_site_id
_symmetry_equiv_pos_as_xyz
1 x,y,z
2 -x,-y,z
3 x+1/2,-y+1/2,z
4 -x+1/2,y+1/2,z
5 x,y+1/2,z+1/2
6 -x,-y+1/2,z+1/2
7 x+1/2,-y,z+1/2
8 -x+1/2,y,z+1/2
_cell_length_a 28.4541658552
_cell_length_b 19.6028443208
_cell_length_c 7.8673477188
_cell_angle_alpha 90.0000000000
_cell_angle_beta 90.0000000000
_cell_angle_gamma 90.0000000000
loop_
_atom_site_label
_atom_site_type_symbol
_atom_site_fract_x
_atom_site_fract_y
_atom_site_fract_z
_atom_site_fftype
_atom_site_charge
_atom_site_hybridization
C0_0 C 0.8074983918 -0.3998256510 -0.1580791317 C3 0.4236677600 2
C1_0 C 0.7685751285 -0.4369313522 -0.0995306536 C3 -0.0485634000 2
C2_0 C 0.8008364449 -0.3354358097 -0.2309324868 C3 -0.2643770000 2
N0_0 N 0.8552016668 -0.4255142270 -0.1387736949 N -0.2871434600 3
C3_0 C 0.7238770833 -0.4078841513 -0.1140520740 C3 -0.2536832000 2
C6_0 C 0.7748501381 -0.5069588424 -0.0220081546 C4 -0.2096900000 3
C4_0 C 0.7561075541 -0.3073232409 -0.2420974812 C3 -0.1845126000 2
H0_0 H 0.8312003394 -0.3075730638 -0.2791648233 H 0.1153420000 0
C7_0 C 0.8563348257 -0.4813756111 -0.0110314432 C4 -0.5029806000 3
C8_0 C 0.8757908644 -0.4534527027 -0.2980685393 C4 -0.2096900000 3
C5_0 C 0.7166091232 -0.3430326534 -0.1824860107 C3 0.1571637000 2
H1_0 H 0.6938433031 -0.4374825403 -0.0691192426 H 0.1153420000 0
N1_0 N 0.8223086103 -0.5337813322 -0.0540921925 N -0.2871434600 3
H2_0 H 0.7690906678 -0.5045220859 0.1163229767 H 0.1635790000 0
H3_0 H 0.7486608787 -0.5427817976 -0.0724635742 H 0.1635790000 0
H16_0 H 0.7518583731 -0.2569438909 -0.2990249910 H 0.1153420000 0
H4_0 H 0.8920506733 -0.5024214637 -0.0080332415 H 0.2642670000 0
H5_0 H 0.8476467795 -0.4603722792 0.1144175568 H 0.2642670000 0
C9_0 C 0.8551704218 -0.5222708700 -0.3434467728 C3 -0.0485634000 2
H6_0 H 0.8704738679 -0.4161672819 -0.4002781113 H 0.1635790000 0
H7_0 H 0.9139951502 -0.4570928698 -0.2781140162 H 0.1635790000 0
C15_0 C 0.6682623220 -0.3122489136 -0.1894254383 C4 -0.2773004000 3
C11_0 C 0.8285448200 -0.5587518762 -0.2230521643 C3 0.4236677600 2
C10_0 C 0.8615716168 -0.5500523174 -0.5060848109 C3 -0.2536832000 2
H13_0 H 0.6602219969 -0.2920095924 -0.3161336461 H 0.0861593000 0
H14_0 H 0.6647068795 -0.2697204925 -0.0988378080 H 0.0861593000 0
H15_0 H 0.6410429180 -0.3499058503 -0.1578039522 H 0.0861593000 0
C13_0 C 0.8076993190 -0.6207721061 -0.2702799907 C3 -0.2643770000 2
C12_0 C 0.8414403120 -0.6122580057 -0.5540375269 C3 0.1571637000 2
H8_0 H 0.8829905430 -0.5221193189 -0.5979123136 H 0.1153420000 0
C14_0 C 0.8139505672 -0.6468507778 -0.4330823657 C3 -0.1845126000 2
H9_0 H 0.7872270113 -0.6487520623 -0.1758478340 H 0.1153420000 0
C16_0 C 0.8483208035 -0.6411044521 -0.7293990700 C4 -0.2773004000 3
H17_0 H 0.7981312322 -0.6957080398 -0.4674419198 H 0.1153420000 0
H10_0 H 0.8469290670 -0.6970661945 -0.7273023764 H 0.0861593000 0
H11_0 H 0.8820397085 -0.6257731699 -0.7851782980 H 0.0861593000 0
H12_0 H 0.8209847574 -0.6231976760 -0.8177212955 H 0.0861593000 0
H3_1 H 0.8829543150 -0.3643973005 -0.0802181882 H 0.3516650000 0
O1_1 O 0.8982644164 -0.3179974845 -0.0304725683 O2 -0.4166077000 3
C6_1 C 0.9264869467 -0.2882737391 -0.1414804366 C3 0.3553477000 2
C0_1 C 0.9483864352 -0.2240138255 -0.0739421045 C3 0.0287288000 2
O0_1 O 0.9344869337 -0.3089035209 -0.2868412827 O1 -0.3995510000 2
C1_1 C 0.9764593291 -0.1848933422 -0.1823767116 C3 0.0069987000 2
C2_1 C 0.9401830267 -0.2023110702 0.0928408224 C3 0.0069987000 2
C3_1 C 0.9964916637 -0.1250081943 -0.1207249190 C3 -0.0371152000 2
H0_1 H 0.9818351079 -0.2009509256 -0.3133021162 H 0.1153420000 0
C4_1 C 0.9602631654 -0.1414514163 0.1476593806 C3 -0.0371152000 2
H1_1 H 0.9180308545 -0.2317937782 0.1781347051 H 0.1153420000 0
C5_1 C 0.9889598011 -0.1019931479 0.0441487276 C3 0.0489222000 2
N0_1 N 1.0267835837 -0.0842462348 -0.2335379052 N 0.5566670000 2
N1_1 N 0.9503725825 -0.1172535523 0.3211597436 N 0.5566670000 2
H2_1 H 1.0050714722 -0.0554541708 0.0907864838 H 0.1153420000 0
O2_1 O 1.0289141789 -0.1004512678 -0.3850418668 O1 -0.3419080000 2
O3_1 O 1.0487248584 -0.0357857639 -0.1687604609 O1 -0.3419080000 2
O4_1 O 0.9327557141 -0.1584016460 0.4226270897 O1 -0.3419080000 2
O5_1 O 0.9599012364 -0.0569593074 0.3545013610 O1 -0.3419080000 2
#END
##################################################################################
# Avant-garde Materials Simulation           
# XXV NEUMANN/KENDRICK/LEUSEN, RANK 61, ENERGY -151.89933468454473 kcal/mol/atom
##################################################################################

data_rank_000061
_symmetry_cell_setting monoclinic
_symmetry_space_group_name_H-M 'P 2_1/c'
_symmetry_Int_Tables_number 14
loop_
_symmetry_equiv_pos_site_id
_symmetry_equiv_pos_as_xyz
1 x,y,z
2 -x,y+1/2,-z+1/2
3 -x,-y,-z
4 x,-y+1/2,z+1/2
_cell_length_a 9.9658218058
_cell_length_b 7.9471278055
_cell_length_c 28.6961400078
_cell_angle_alpha 90.0000000000
_cell_angle_beta 102.2005878922
_cell_angle_gamma 90.0000000000
loop_
_atom_site_label
_atom_site_type_symbol
_atom_site_fract_x
_atom_site_fract_y
_atom_site_fract_z
_atom_site_fftype
_atom_site_charge
_atom_site_hybridization
C0_0 C -0.0517674859 0.8424509813 0.6376267134 C3 0.4236677600 2
C1_0 C -0.0423913249 0.9045362708 0.5925034122 C3 -0.0485634000 2
C2_0 C -0.1691537856 0.8788089468 0.6555786649 C3 -0.2643770000 2
N0_0 N 0.0561414520 0.7449867021 0.6654227884 N -0.2871434600 3
C3_0 C -0.1554819860 0.9883395393 0.5649450445 C3 -0.2536832000 2
C6_0 C 0.0916203250 0.8926627094 0.5757969258 C4 -0.2096900000 3
C4_0 C -0.2779192242 0.9676511999 0.6284206819 C3 -0.1845126000 2
H0_0 H -0.1743021473 0.8345394038 0.6911387377 H 0.1153420000 0
C7_0 C 0.1552956337 0.6901757588 0.6381274056 C4 -0.5029806000 3
C8_0 C 0.1308704718 0.8339590647 0.7082514649 C4 -0.2096900000 3
C5_0 C -0.2747123621 1.0200414441 0.5818358454 C3 0.1571637000 2
H1_0 H -0.1487149213 1.0349741406 0.5296243240 H 0.1153420000 0
N1_0 N 0.2066442912 0.8362466992 0.6146021443 N -0.2871434600 3
H2_0 H 0.0846021543 0.8031653413 0.5460278385 H 0.1635790000 0
H3_0 H 0.1184326766 1.0167303385 0.5634808632 H 0.1635790000 0
H16_0 H -0.3681866016 0.9942550494 0.6431263110 H 0.1153420000 0
H4_0 H 0.2425428726 0.6296992873 0.6618974059 H 0.2642670000 0
H5_0 H 0.1094258220 0.6006965976 0.6102214890 H 0.2642670000 0
C9_0 C 0.2219047375 0.9696549404 0.6944716574 C3 -0.0485634000 2
H6_0 H 0.0571797113 0.8887943913 0.7273932373 H 0.1635790000 0
H7_0 H 0.1914356463 0.7409765695 0.7323948659 H 0.1635790000 0
C15_0 C -0.3957763262 1.1084823643 0.5516824788 C4 -0.2773004000 3
C11_0 C 0.2556752883 0.9683690268 0.6493586702 C3 0.4236677600 2
C10_0 C 0.2695766989 1.1021832693 0.7255169689 C3 -0.2536832000 2
H13_0 H -0.4861476697 1.0256745019 0.5441730262 H 0.0861593000 0
H14_0 H -0.3740522124 1.1487970156 0.5174197491 H 0.0861593000 0
H15_0 H -0.4256434654 1.2197009326 0.5698429948 H 0.0861593000 0
C13_0 C 0.3364539357 1.0964936354 0.6365932390 C3 -0.2643770000 2
C12_0 C 0.3488802618 1.2334847315 0.7131254430 C3 0.1571637000 2
H8_0 H 0.2409385312 1.1045298915 0.7602474821 H 0.1153420000 0
C14_0 C 0.3823135097 1.2276069649 0.6680688300 C3 -0.1845126000 2
H9_0 H 0.3611089513 1.0953038269 0.6013478098 H 0.1153420000 0
C16_0 C 0.3940841428 1.3782129366 0.7465567183 C4 -0.2773004000 3
H17_0 H 0.4426523469 1.3294402909 0.6573917793 H 0.1153420000 0
H10_0 H 0.4524565612 1.3340084998 0.7812639114 H 0.0861593000 0
H11_0 H 0.3046716505 1.4482315019 0.7533273574 H 0.0861593000 0
H12_0 H 0.4581123512 1.4669795960 0.7317243545 H 0.0861593000 0
C3_1 C -0.1699464721 0.4240820353 0.6112364087 C3 -0.0371152000 2
C1_1 C -0.2842543395 0.4867660749 0.6260974191 C3 0.0069987000 2
C5_1 C -0.1513098564 0.4452537090 0.5649320141 C3 0.0489222000 2
N0_1 N -0.0629851185 0.3337952800 0.6456396025 N 0.5566670000 2
C0_1 C -0.3835185794 0.5763891954 0.5937974427 C3 0.0287288000 2
H0_1 H -0.2964269125 0.4682413523 0.6625436090 H 0.1153420000 0
C4_1 C -0.2526251420 0.5332669098 0.5335465902 C3 -0.0371152000 2
H2_1 H -0.0606618153 0.3967696772 0.5540551354 H 0.1153420000 0
O2_1 O -0.0855264669 0.3053324793 0.6857540763 O1 -0.3419080000 2
O3_1 O 0.0422613488 0.2924415885 0.6320673797 O1 -0.3419080000 2
C2_1 C -0.3676959527 0.6008127671 0.5471104254 C3 0.0069987000 2
C6_1 C -0.5035088426 0.6479608263 0.6112431767 C3 0.3553477000 2
N1_1 N -0.2366896290 0.5578767700 0.4842495478 N 0.5566670000 2
H1_1 H -0.4431002531 0.6714405246 0.5216835107 H 0.1153420000 0
O0_1 O -0.5127602585 0.6306214296 0.6531786746 O1 -0.3995510000 2
O1_1 O -0.5935969293 0.7282094034 0.5781591255 O2 -0.4166077000 3
O4_1 O -0.1420897888 0.4812873411 0.4713643320 O1 -0.3419080000 2
O5_1 O -0.3183424185 0.6535088547 0.4583940359 O1 -0.3419080000 2
H3_1 H -0.6775833762 0.7746462844 0.5939312145 H 0.3516650000 0
#END
##################################################################################
# Avant-garde Materials Simulation           
# XXV NEUMANN/KENDRICK/LEUSEN, RANK 62, ENERGY -151.89833097340261 kcal/mol/atom
##################################################################################

data_rank_000062
_symmetry_cell_setting monoclinic
_symmetry_space_group_name_H-M 'P 2_1/c'
_symmetry_Int_Tables_number 14
loop_
_symmetry_equiv_pos_site_id
_symmetry_equiv_pos_as_xyz
1 x,y,z
2 -x,y+1/2,-z+1/2
3 -x,-y,-z
4 x,-y+1/2,z+1/2
_cell_length_a 8.5420514902
_cell_length_b 20.0535316500
_cell_length_c 12.8861965331
_cell_angle_alpha 90.0000000000
_cell_angle_beta 86.4205771252
_cell_angle_gamma 90.0000000000
loop_
_atom_site_label
_atom_site_type_symbol
_atom_site_fract_x
_atom_site_fract_y
_atom_site_fract_z
_atom_site_fftype
_atom_site_charge
_atom_site_hybridization
C0_0 C -0.8787126793 0.9805093432 0.6957980109 C3 0.4236677600 2
C1_0 C -0.8544542536 0.9627381718 0.7987900207 C3 -0.0485634000 2
C2_0 C -1.0257066210 1.0031506744 0.6696706034 C3 -0.2643770000 2
N0_0 N -0.7556313564 0.9732004154 0.6129571095 N -0.2871434600 3
C3_0 C -0.9821431931 0.9650338154 0.8719469150 C3 -0.2536832000 2
C6_0 C -0.6968355157 0.9368905831 0.8278617948 C4 -0.2096900000 3
C4_0 C -1.1512220397 1.0048001893 0.7435348447 C3 -0.1845126000 2
H0_0 H -1.0420959108 1.0177491683 0.5898270130 H 0.1153420000 0
C7_0 C -0.6000721396 0.9643850398 0.6572377412 C4 -0.5029806000 3
C8_0 C -0.7809912892 0.9129594814 0.5479717104 C4 -0.2096900000 3
C5_0 C -1.1322023674 0.9838187751 0.8459304975 C3 0.1571637000 2
H1_0 H -0.9655744139 0.9475180244 0.9507000060 H 0.1153420000 0
N1_0 N -0.6056352647 0.9116845465 0.7348604346 N -0.2871434600 3
H2_0 H -0.6280874649 0.9763522677 0.8630542034 H 0.1635790000 0
H3_0 H -0.7123183107 0.8968454123 0.8852571764 H 0.1635790000 0
H16_0 H -1.2663946231 1.0208552808 0.7210372989 H 0.1153420000 0
H4_0 H -0.5148536498 0.9523671961 0.5928386832 H 0.2642670000 0
H5_0 H -0.5664026531 1.0113999590 0.6931178869 H 0.2642670000 0
C9_0 C -0.7521145869 0.8493041232 0.6066041018 C3 -0.0485634000 2
H6_0 H -0.9022080060 0.9135991383 0.5242299355 H 0.1635790000 0
H7_0 H -0.7016557775 0.9169264012 0.4774026338 H 0.1635790000 0
C15_0 C -1.2706323739 0.9772479145 0.9227875356 C4 -0.2773004000 3
C11_0 C -0.6704814734 0.8509467138 0.6979857554 C3 0.4236677600 2
C10_0 C -0.8169087829 0.7890569114 0.5747326171 C3 -0.2536832000 2
H13_0 H -1.3375937583 1.0238298258 0.9321406716 H 0.0861593000 0
H14_0 H -1.2337930777 0.9617310142 0.9991587086 H 0.0861593000 0
H15_0 H -1.3521775091 0.9394535846 0.8959359182 H 0.0861593000 0
C13_0 C -0.6600315936 0.7925259097 0.7571325664 C3 -0.2643770000 2
C12_0 C -0.8072292941 0.7305363197 0.6330414416 C3 0.1571637000 2
H8_0 H -0.8820946000 0.7883666693 0.5042924509 H 0.1153420000 0
C14_0 C -0.7277401876 0.7335461599 0.7254643288 C3 -0.1845126000 2
H9_0 H -0.5989169253 0.7943516027 0.8289502329 H 0.1153420000 0
C16_0 C -0.8822821813 0.6669182249 0.5992585228 C4 -0.2773004000 3
H17_0 H -0.7193532370 0.6888980957 0.7733508154 H 0.1153420000 0
H10_0 H -0.7929726024 0.6298924999 0.5735833380 H 0.0861593000 0
H11_0 H -0.9565855341 0.6756003543 0.5340804079 H 0.0861593000 0
H12_0 H -0.9533228813 0.6437948313 0.6636912317 H 0.0861593000 0
H3_1 H -0.7592340526 1.0337213170 0.5436013935 H 0.3516650000 0
O1_1 O -0.7756284734 1.0743732588 0.4892292937 O2 -0.4166077000 3
C6_1 C -0.6861177219 1.1260030259 0.5086674908 C3 0.3553477000 2
C0_1 C -0.7018449314 1.1834681463 0.4348812549 C3 0.0287288000 2
O0_1 O -0.5942268153 1.1284323864 0.5790182109 O1 -0.3995510000 2
C1_1 C -0.7883930952 1.1794549896 0.3463173352 C3 0.0069987000 2
C2_1 C -0.6229438244 1.2422987629 0.4567177419 C3 0.0069987000 2
C3_1 C -0.7951448916 1.2355303954 0.2823726979 C3 -0.0371152000 2
H0_1 H -0.8493179368 1.1338285641 0.3271363564 H 0.1153420000 0
C4_1 C -0.6318740905 1.2963934310 0.3899562196 C3 -0.0371152000 2
H1_1 H -0.5532127225 1.2446623582 0.5243817681 H 0.1153420000 0
C5_1 C -0.7174703528 1.2946905242 0.3016717817 C3 0.0489222000 2
N0_1 N -0.8877927894 1.2330080252 0.1895574076 N 0.5566670000 2
N1_1 N -0.5455181509 1.3573640107 0.4121508540 N 0.5566670000 2
H2_1 H -0.7202907296 1.3370264639 0.2490188999 H 0.1153420000 0
O2_1 O -0.9294772485 1.1775451015 0.1594472916 O1 -0.3419080000 2
O3_1 O -0.9177056394 1.2867672284 0.1471455028 O1 -0.3419080000 2
O4_1 O -0.4819261791 1.3604376333 0.4960135851 O1 -0.3419080000 2
O5_1 O -0.5411324287 1.4025389089 0.3461683202 O1 -0.3419080000 2
#END
##################################################################################
# Avant-garde Materials Simulation           
# XXV NEUMANN/KENDRICK/LEUSEN, RANK 63, ENERGY -151.89755831054569 kcal/mol/atom
##################################################################################

data_rank_000063
_symmetry_cell_setting triclinic
_symmetry_space_group_name_H-M 'P -1'
_symmetry_Int_Tables_number 2
loop_
_symmetry_equiv_pos_site_id
_symmetry_equiv_pos_as_xyz
1 x,y,z
2 -x,-y,-z
_cell_length_a 9.4019524952
_cell_length_b 11.4953221615
_cell_length_c 11.6969760300
_cell_angle_alpha 101.8424536823
_cell_angle_beta 112.6347042313
_cell_angle_gamma 99.5121720692
loop_
_atom_site_label
_atom_site_type_symbol
_atom_site_fract_x
_atom_site_fract_y
_atom_site_fract_z
_atom_site_fftype
_atom_site_charge
_atom_site_hybridization
C0_0 C 0.4768156974 0.1536100476 0.8466814173 C3 0.4236677600 2
C1_0 C 0.4270018373 0.2619067810 0.8669155377 C3 -0.0485634000 2
C2_0 C 0.5675371747 0.1185668225 0.9540053956 C3 -0.2643770000 2
N0_0 N 0.4288664291 0.0764225365 0.7187610954 N -0.2871434600 3
C3_0 C 0.4515025520 0.3232768202 0.9922890848 C3 -0.2536832000 2
C6_0 C 0.3508162720 0.3128641731 0.7553025749 C4 -0.2096900000 3
C4_0 C 0.5947709815 0.1826124221 1.0782047619 C3 -0.1845126000 2
H0_0 H 0.6093039288 0.0362892800 0.9389349633 H 0.1153420000 0
C7_0 C 0.3006917046 0.1078499380 0.6238922762 C4 -0.5029806000 3
C8_0 C 0.5574777472 0.0740011536 0.6773546477 C4 -0.2096900000 3
C5_0 C 0.5318250854 0.2834083060 1.0989056296 C3 0.1571637000 2
H1_0 H 0.4059073501 0.4040856007 1.0063885564 H 0.1153420000 0
N1_0 N 0.3491645816 0.2409016328 0.6333377840 N -0.2871434600 3
H2_0 H 0.2268644466 0.3120310784 0.7371403957 H 0.1635790000 0
H3_0 H 0.4174182372 0.4090497929 0.7789550622 H 0.1635790000 0
H16_0 H 0.6601547544 0.1503876346 1.1597301130 H 0.1153420000 0
H4_0 H 0.2734901745 0.0530488550 0.5259006362 H 0.2642670000 0
H5_0 H 0.1937253726 0.0921481949 0.6416376931 H 0.2642670000 0
C9_0 C 0.5961624777 0.1870252200 0.6358014581 C3 -0.0485634000 2
H6_0 H 0.6644002674 0.0690923383 0.7572185975 H 0.1635790000 0
H7_0 H 0.5216569451 -0.0118090962 0.5988638556 H 0.1635790000 0
C15_0 C 0.5526069439 0.3468376214 1.2324227355 C4 -0.2773004000 3
C11_0 C 0.5014201111 0.2701576559 0.6259879984 C3 0.4236677600 2
C10_0 C 0.7289124290 0.2120885006 0.6088329139 C3 -0.2536832000 2
H13_0 H 0.4570291330 0.3918285333 1.2279689542 H 0.0861593000 0
H14_0 H 0.6676939461 0.4185261414 1.2874605440 H 0.0861593000 0
H15_0 H 0.5516133830 0.2815651661 1.2889906287 H 0.0861593000 0
C13_0 C 0.5479111645 0.3799993586 0.5998693200 C3 -0.2643770000 2
C12_0 C 0.7746901449 0.3197741306 0.5792325214 C3 0.1571637000 2
H8_0 H 0.8001669614 0.1457705741 0.6133902726 H 0.1153420000 0
C14_0 C 0.6838724858 0.4053743173 0.5786202556 C3 -0.1845126000 2
H9_0 H 0.4744758370 0.4446761407 0.5933717137 H 0.1153420000 0
C16_0 C 0.9172258631 0.3436695234 0.5498348538 C4 -0.2773004000 3
H17_0 H 0.7182462119 0.4915383558 0.5582937298 H 0.1153420000 0
H10_0 H 1.0222154548 0.4085311899 0.6344397134 H 0.0861593000 0
H11_0 H 0.8938342933 0.3845776115 0.4695752133 H 0.0861593000 0
H12_0 H 0.9495847742 0.2582354861 0.5228042766 H 0.0861593000 0
O3_1 O 0.1542320988 0.0284659245 0.8844408754 O1 -0.3419080000 2
N0_1 N 0.0908889129 0.1134578619 0.8666508235 N 0.5566670000 2
C3_1 C 0.0631668384 0.1835889133 0.9730714845 C3 -0.0371152000 2
O2_1 O 0.0479396863 0.1435249250 0.7651514364 O1 -0.3419080000 2
C1_1 C 0.1246555389 0.1602956652 1.0921985585 C3 0.0069987000 2
C5_1 C -0.0245369343 0.2697030987 0.9507388367 C3 0.0489222000 2
C0_1 C 0.1000455915 0.2260754949 1.1943297453 C3 0.0287288000 2
H0_1 H 0.1924070661 0.0922516079 1.1068034225 H 0.1153420000 0
C4_1 C -0.0485053082 0.3325830422 1.0539892754 C3 -0.0371152000 2
H2_1 H -0.0727227043 0.2869678776 0.8569730612 H 0.1153420000 0
C2_1 C 0.0130415429 0.3134975458 1.1756028068 C3 0.0069987000 2
C6_1 C 0.1688284241 0.1976690431 1.3212311728 C3 0.3553477000 2
N1_1 N -0.1409945687 0.4245011976 1.0337293750 N 0.5566670000 2
H1_1 H -0.0076370417 0.3654131384 1.2537677288 H 0.1153420000 0
O0_1 O 0.2232224218 0.1074348149 1.3284556491 O1 -0.3995510000 2
O1_1 O 0.1660192057 0.2771903620 1.4192798164 O2 -0.4166077000 3
O4_1 O -0.1971494337 0.4381467345 0.9239762675 O1 -0.3419080000 2
O5_1 O -0.1559820787 0.4838724630 1.1277403130 O1 -0.3419080000 2
H3_1 H 0.2349150467 0.2596842162 1.5100539492 H 0.3516650000 0
#END
##################################################################################
# Avant-garde Materials Simulation           
# XXV NEUMANN/KENDRICK/LEUSEN, RANK 64, ENERGY -151.89752360216144 kcal/mol/atom
##################################################################################

data_rank_000064
_symmetry_cell_setting monoclinic
_symmetry_space_group_name_H-M 'P 2_1/c'
_symmetry_Int_Tables_number 14
loop_
_symmetry_equiv_pos_site_id
_symmetry_equiv_pos_as_xyz
1 x,y,z
2 -x,y+1/2,-z+1/2
3 -x,-y,-z
4 x,-y+1/2,z+1/2
_cell_length_a 10.7337831052
_cell_length_b 15.4817536183
_cell_length_c 14.4708987226
_cell_angle_alpha 90.0000000000
_cell_angle_beta 113.3331710817
_cell_angle_gamma 90.0000000000
loop_
_atom_site_label
_atom_site_type_symbol
_atom_site_fract_x
_atom_site_fract_y
_atom_site_fract_z
_atom_site_fftype
_atom_site_charge
_atom_site_hybridization
C0_0 C -0.3488562389 0.3394130255 0.3220497756 C3 0.4236677600 2
C1_0 C -0.3488293993 0.3216682392 0.4174765305 C3 -0.0485634000 2
C2_0 C -0.4710812951 0.3349797878 0.2366907866 C3 -0.2643770000 2
N0_0 N -0.2269801355 0.3650341886 0.3121831074 N -0.2871434600 3
C3_0 C -0.4726154322 0.3069442933 0.4260166084 C3 -0.2536832000 2
C6_0 C -0.2168046850 0.3160165964 0.5094979632 C4 -0.2096900000 3
C4_0 C -0.5921230870 0.3174861807 0.2467664338 C3 -0.1845126000 2
H0_0 H -0.4708450851 0.3486494445 0.1627948377 H 0.1153420000 0
C7_0 C -0.1246889697 0.3928295732 0.4075185504 C4 -0.5029806000 3
C8_0 C -0.1675903145 0.2998612460 0.2678621124 C4 -0.2096900000 3
C5_0 C -0.5960550845 0.3051742135 0.3419975941 C3 0.1571637000 2
H1_0 H -0.4724340431 0.2950830612 0.5006201104 H 0.1153420000 0
N1_0 N -0.0957425980 0.3233397708 0.4842622817 N -0.2871434600 3
H2_0 H -0.2113739671 0.3683056889 0.5626311694 H 0.1635790000 0
H3_0 H -0.2115094056 0.2540190883 0.5478226647 H 0.1635790000 0
H16_0 H -0.6865233096 0.3153745424 0.1796029990 H 0.1153420000 0
H4_0 H -0.0301438620 0.4086366058 0.3991370082 H 0.2642670000 0
H5_0 H -0.1600510139 0.4489698588 0.4364523267 H 0.2642670000 0
C9_0 C -0.0862409358 0.2329596674 0.3448378984 C3 -0.0485634000 2
H6_0 H -0.2497636234 0.2688926404 0.2046320523 H 0.1635790000 0
H7_0 H -0.1023204619 0.3329935938 0.2362581306 H 0.1635790000 0
C15_0 C -0.7283226794 0.2915869819 0.3528603222 C4 -0.2773004000 3
C11_0 C -0.0587941567 0.2442324062 0.4473121775 C3 0.4236677600 2
C10_0 C -0.0346587801 0.1595461869 0.3156292223 C3 -0.2536832000 2
H13_0 H -0.7687591945 0.3528672855 0.3677664625 H 0.0861593000 0
H14_0 H -0.7165412964 0.2486830208 0.4162881009 H 0.0861593000 0
H15_0 H -0.8050263152 0.2634437404 0.2842493742 H 0.0861593000 0
C13_0 C 0.0138370287 0.1811002192 0.5171040915 C3 -0.2643770000 2
C12_0 C 0.0409451195 0.0967806078 0.3844940139 C3 0.1571637000 2
H8_0 H -0.0533309334 0.1510624194 0.2362754426 H 0.1153420000 0
C14_0 C 0.0627523018 0.1083558814 0.4861087450 C3 -0.1845126000 2
H9_0 H 0.0348011413 0.1904485829 0.5966712322 H 0.1153420000 0
C16_0 C 0.0982827873 0.0197076140 0.3518683677 C4 -0.2773004000 3
H17_0 H 0.1203761518 0.0605699033 0.5421295680 H 0.1153420000 0
H10_0 H 0.0697995102 0.0194940521 0.2702730174 H 0.0861593000 0
H11_0 H 0.0622913725 -0.0407366585 0.3725693744 H 0.0861593000 0
H12_0 H 0.2095150701 0.0186907120 0.3893345620 H 0.0861593000 0
C2_1 C -0.4543687909 0.5606601351 0.3448561197 C3 0.0069987000 2
C0_1 C -0.3510997157 0.5878621382 0.3157040424 C3 0.0287288000 2
C4_1 C -0.5832631583 0.5461002811 0.2708157261 C3 -0.0371152000 2
H1_1 H -0.4331998047 0.5506626726 0.4241964036 H 0.1153420000 0
C1_1 C -0.3772174046 0.5985467459 0.2139363518 C3 0.0069987000 2
C6_1 C -0.2141327299 0.6063223150 0.3965441935 C3 0.3553477000 2
C5_1 C -0.6144286884 0.5593555138 0.1689413849 C3 0.0489222000 2
N1_1 N -0.6911910829 0.5157138059 0.3009566288 N 0.5566670000 2
C3_1 C -0.5085659300 0.5850456167 0.1428832287 C3 -0.0371152000 2
H0_1 H -0.2972795003 0.6186877640 0.1905132750 H 0.1153420000 0
O0_1 O -0.1925774234 0.5956144764 0.4860505741 O1 -0.3995510000 2
O1_1 O -0.1228984580 0.6338065884 0.3627657912 O2 -0.4166077000 3
H2_1 H -0.7165577704 0.5499365071 0.1124523473 H 0.1153420000 0
O4_1 O -0.6738705421 0.5250134526 0.3904888845 O1 -0.3419080000 2
O5_1 O -0.7933932414 0.4832630008 0.2351840107 O1 -0.3419080000 2
N0_1 N -0.5366985292 0.5999606236 0.0363471733 N 0.5566670000 2
H3_1 H -0.0297051494 0.6499558844 0.4267106089 H 0.3516650000 0
O2_1 O -0.4385476294 0.5998359708 0.0112208962 O1 -0.3419080000 2
O3_1 O -0.6561536984 0.6119561328 -0.0223135657 O1 -0.3419080000 2
#END
##################################################################################
# Avant-garde Materials Simulation           
# XXV NEUMANN/KENDRICK/LEUSEN, RANK 65, ENERGY -151.89727709004904 kcal/mol/atom
##################################################################################

data_rank_000065
_symmetry_cell_setting monoclinic
_symmetry_space_group_name_H-M 'P 2_1/c'
_symmetry_Int_Tables_number 14
loop_
_symmetry_equiv_pos_site_id
_symmetry_equiv_pos_as_xyz
1 x,y,z
2 -x,y+1/2,-z+1/2
3 -x,-y,-z
4 x,-y+1/2,z+1/2
_cell_length_a 17.6638450911
_cell_length_b 6.4672214240
_cell_length_c 25.1194984322
_cell_angle_alpha 90.0000000000
_cell_angle_beta 130.1914154560
_cell_angle_gamma 90.0000000000
loop_
_atom_site_label
_atom_site_type_symbol
_atom_site_fract_x
_atom_site_fract_y
_atom_site_fract_z
_atom_site_fftype
_atom_site_charge
_atom_site_hybridization
C0_0 C -0.2905043585 0.5712618049 0.0918452256 C3 0.4236677600 2
C1_0 C -0.3143251322 0.4053812619 0.0473340435 C3 -0.0485634000 2
C2_0 C -0.3540032726 0.7413793572 0.0664988779 C3 -0.2643770000 2
N0_0 N -0.1994015342 0.5720225801 0.1644067152 N -0.2871434600 3
C3_0 C -0.4019987878 0.4149179035 -0.0219719255 C3 -0.2536832000 2
C6_0 C -0.2447078703 0.2239798802 0.0725113839 C4 -0.2096900000 3
C4_0 C -0.4383867254 0.7512515317 -0.0034764396 C3 -0.1845126000 2
H0_0 H -0.3362080851 0.8649619373 0.1025531145 H 0.1153420000 0
C7_0 C -0.1550773026 0.3614810215 0.1860575686 C4 -0.5029806000 3
C8_0 C -0.1225098392 0.7111246352 0.1763411174 C4 -0.2096900000 3
C5_0 C -0.4634564646 0.5886721395 -0.0491298704 C3 0.1571637000 2
H1_0 H -0.4208993542 0.2847460507 -0.0563234678 H 0.1153420000 0
N1_0 N -0.1447797970 0.2761636600 0.1375068753 N -0.2871434600 3
H2_0 H -0.2718796438 0.0886481466 0.0822968372 H 0.1635790000 0
H3_0 H -0.2399998200 0.1762054262 0.0328229623 H 0.1635790000 0
H16_0 H -0.4861584766 0.8871264106 -0.0233557441 H 0.1153420000 0
H4_0 H -0.0823910300 0.3750210794 0.2381256610 H 0.2642670000 0
H5_0 H -0.2016332823 0.2586976919 0.1889611865 H 0.2642670000 0
C9_0 C -0.0785546150 0.6226478040 0.1458244910 C3 -0.0485634000 2
H6_0 H -0.1552408473 0.8633620207 0.1538204156 H 0.1635790000 0
H7_0 H -0.0654644873 0.7330779046 0.2331958124 H 0.1635790000 0
C15_0 C -0.5505472875 0.6043790903 -0.1254909072 C4 -0.2773004000 3
C11_0 C -0.0932839833 0.4133156456 0.1257842625 C3 0.4236677600 2
C10_0 C -0.0268744713 0.7499615093 0.1339172067 C3 -0.2536832000 2
H13_0 H -0.5265415747 0.6693524289 -0.1530239405 H 0.0861593000 0
H14_0 H -0.6084510459 0.7061597599 -0.1358201267 H 0.0861593000 0
H15_0 H -0.5831896782 0.4526176672 -0.1487631244 H 0.0861593000 0
C13_0 C -0.0595133951 0.3400496250 0.0918686960 C3 -0.2643770000 2
C12_0 C 0.0103728054 0.6769257937 0.1023599268 C3 0.1571637000 2
H8_0 H -0.0178581159 0.9133096604 0.1480763781 H 0.1153420000 0
C14_0 C -0.0081433905 0.4698161494 0.0806756504 C3 -0.1845126000 2
H9_0 H -0.0746577489 0.1803516447 0.0737916577 H 0.1153420000 0
C16_0 C 0.0673250043 0.8175557206 0.0916642752 C4 -0.2773004000 3
H17_0 H 0.0188109398 0.4089664802 0.0550218846 H 0.1153420000 0
H10_0 H 0.1288863516 0.8910326198 0.1411491055 H 0.0861593000 0
H11_0 H 0.0202666778 0.9427678904 0.0547102825 H 0.0861593000 0
H12_0 H 0.0980660730 0.7337036917 0.0714336700 H 0.0861593000 0
H3_1 H -0.2151229089 0.6395739076 0.2135799773 H 0.3516650000 0
O1_1 O -0.2223575261 0.6726339855 0.2529958182 O2 -0.4166077000 3
C6_1 C -0.2500572469 0.8652935198 0.2494600855 C3 0.3553477000 2
C0_1 C -0.2708764650 0.9112400636 0.2977050202 C3 0.0287288000 2
O0_1 O -0.2611224518 0.9998985659 0.2100200827 O1 -0.3995510000 2
C1_1 C -0.3198470219 1.0950436602 0.2883492839 C3 0.0069987000 2
C2_1 C -0.2441909494 0.7737341960 0.3502215688 C3 0.0069987000 2
C3_1 C -0.3430612459 1.1359663567 0.3308122861 C3 -0.0371152000 2
H0_1 H -0.3401682746 1.2030544676 0.2478238842 H 0.1153420000 0
C4_1 C -0.2662955601 0.8236658312 0.3928140013 C3 -0.0371152000 2
H1_1 H -0.2067661791 0.6294756118 0.3579821610 H 0.1153420000 0
C5_1 C -0.3164800323 1.0034012938 0.3841413066 C3 0.0489222000 2
N0_1 N -0.3987830355 1.3261392556 0.3183259446 N 0.5566670000 2
N1_1 N -0.2378199819 0.6772417545 0.4482021197 N 0.5566670000 2
H2_1 H -0.3345409284 1.0364191015 0.4173161816 H 0.1153420000 0
O2_1 O -0.4202677423 1.4436415361 0.2712470807 O1 -0.3419080000 2
O3_1 O -0.4208551722 1.3585571854 0.3554803585 O1 -0.3419080000 2
O4_1 O -0.1951514847 0.5150091110 0.4537204405 O1 -0.3419080000 2
O5_1 O -0.2585877878 0.7229220528 0.4851491797 O1 -0.3419080000 2
#END
##################################################################################
# Avant-garde Materials Simulation           
# XXV NEUMANN/KENDRICK/LEUSEN, RANK 66, ENERGY -151.89683543779316 kcal/mol/atom
##################################################################################

data_rank_000066
_symmetry_cell_setting monoclinic
_symmetry_space_group_name_H-M 'P 2_1/c'
_symmetry_Int_Tables_number 14
loop_
_symmetry_equiv_pos_site_id
_symmetry_equiv_pos_as_xyz
1 x,y,z
2 -x,y+1/2,-z+1/2
3 -x,-y,-z
4 x,-y+1/2,z+1/2
_cell_length_a 10.4414858115
_cell_length_b 9.6838137167
_cell_length_c 22.4393555224
_cell_angle_alpha 90.0000000000
_cell_angle_beta 81.9368593626
_cell_angle_gamma 90.0000000000
loop_
_atom_site_label
_atom_site_type_symbol
_atom_site_fract_x
_atom_site_fract_y
_atom_site_fract_z
_atom_site_fftype
_atom_site_charge
_atom_site_hybridization
C0_0 C -0.3736643975 0.6683253858 0.0402285219 C3 0.4236677600 2
C1_0 C -0.4354695712 0.7140807637 -0.0079168187 C3 -0.0485634000 2
C2_0 C -0.4124549845 0.7183953314 0.0984643481 C3 -0.2643770000 2
N0_0 N -0.2701664673 0.5674927538 0.0310296693 N -0.2871434600 3
C3_0 C -0.5392156706 0.8061296161 0.0042313118 C3 -0.2536832000 2
C6_0 C -0.3901045918 0.6650972838 -0.0715928193 C4 -0.2096900000 3
C4_0 C -0.5155423264 0.8103869050 0.1092686419 C3 -0.1845126000 2
H0_0 H -0.3609439018 0.6846880670 0.1350329169 H 0.1153420000 0
C7_0 C -0.2681431364 0.4964529695 -0.0276436364 C4 -0.5029806000 3
C8_0 C -0.1401275845 0.6293988037 0.0316578857 C4 -0.2096900000 3
C5_0 C -0.5819903492 0.8543152573 0.0624435639 C3 0.1571637000 2
H1_0 H -0.5876645622 0.8415421193 -0.0331338095 H 0.1153420000 0
N1_0 N -0.2634289241 0.5954279319 -0.0765377135 N -0.2871434600 3
H2_0 H -0.4604232315 0.5926805573 -0.0865713885 H 0.1635790000 0
H3_0 H -0.3833661908 0.7523523272 -0.1030493516 H 0.1635790000 0
H16_0 H -0.5448359850 0.8490756211 0.1548300900 H 0.1153420000 0
H4_0 H -0.1830630302 0.4292766670 -0.0342671105 H 0.2642670000 0
H5_0 H -0.3553165481 0.4329555945 -0.0265934688 H 0.2642670000 0
C9_0 C -0.0929464572 0.7042584816 -0.0263872336 C3 -0.0485634000 2
H6_0 H -0.1440928071 0.6985040049 0.0704661523 H 0.1635790000 0
H7_0 H -0.0744478672 0.5450023314 0.0402669874 H 0.1635790000 0
C15_0 C -0.6963591575 0.9493389314 0.0747219054 C4 -0.2773004000 3
C11_0 C -0.1566116558 0.6885483368 -0.0772963572 C3 0.4236677600 2
C10_0 C 0.0124506533 0.7945412362 -0.0293397826 C3 -0.2536832000 2
H13_0 H -0.7042977729 0.9937008532 0.1200803388 H 0.0861593000 0
H14_0 H -0.7872156762 0.8941862760 0.0714326375 H 0.0861593000 0
H15_0 H -0.6905049661 1.0345878114 0.0421976836 H 0.0861593000 0
C13_0 C -0.1157522471 0.7663230565 -0.1291282602 C3 -0.2643770000 2
C12_0 C 0.0549478563 0.8723254698 -0.0808585790 C3 0.1571637000 2
H8_0 H 0.0602738428 0.8069734253 0.0106503075 H 0.1153420000 0
C14_0 C -0.0123151558 0.8575265462 -0.1304976157 C3 -0.1845126000 2
H9_0 H -0.1659643657 0.7541644675 -0.1683593805 H 0.1153420000 0
C16_0 C 0.1698604355 0.9667924805 -0.0830274223 C4 -0.2773004000 3
H17_0 H 0.0175961176 0.9187238022 -0.1708938611 H 0.1153420000 0
H10_0 H 0.2605615302 0.9082469322 -0.0940721799 H 0.0861593000 0
H11_0 H 0.1731691828 1.0168546279 -0.0393674567 H 0.0861593000 0
H12_0 H 0.1683199907 1.0476447725 -0.1171516723 H 0.0861593000 0
H3_1 H -0.2908030769 0.4637393417 0.0816675383 H 0.3516650000 0
O1_1 O -0.3047456844 0.3852671513 0.1165476196 O2 -0.4166077000 3
C6_1 C -0.2394841982 0.4197237587 0.1609363657 C3 0.3553477000 2
C0_1 C -0.2406269760 0.3109907583 0.2086024344 C3 0.0287288000 2
O0_1 O -0.1800011430 0.5287237715 0.1642957298 O1 -0.3995510000 2
C1_1 C -0.3279194357 0.2010994661 0.2144333166 C3 0.0069987000 2
C2_1 C -0.1484301377 0.3218384114 0.2477200307 C3 0.0069987000 2
C3_1 C -0.3189609015 0.1025274326 0.2589841419 C3 -0.0371152000 2
H0_1 H -0.4020363400 0.1922763243 0.1851302186 H 0.1153420000 0
C4_1 C -0.1448576679 0.2224917064 0.2921611702 C3 -0.0371152000 2
H1_1 H -0.0807459806 0.4078167138 0.2431144059 H 0.1153420000 0
C5_1 C -0.2290273404 0.1101511862 0.2992636513 C3 0.0489222000 2
N0_1 N -0.4093495592 -0.0151223948 0.2634754989 N 0.5566670000 2
N1_1 N -0.0492949354 0.2401264680 0.3339200375 N 0.5566670000 2
H2_1 H -0.2268403444 0.0339430507 0.3351815810 H 0.1153420000 0
O2_1 O -0.5087635886 -0.0024012893 0.2393678371 O1 -0.3419080000 2
O3_1 O -0.3805131875 -0.1196145709 0.2905703383 O1 -0.3419080000 2
O4_1 O 0.0463786070 0.3132287978 0.3172749231 O1 -0.3419080000 2
O5_1 O -0.0724434466 0.1830517553 0.3836775385 O1 -0.3419080000 2
#END
##################################################################################
# Avant-garde Materials Simulation           
# XXV NEUMANN/KENDRICK/LEUSEN, RANK 67, ENERGY -151.89501929389661 kcal/mol/atom
##################################################################################

data_rank_000067
_symmetry_cell_setting monoclinic
_symmetry_space_group_name_H-M 'P 2_1/c'
_symmetry_Int_Tables_number 14
loop_
_symmetry_equiv_pos_site_id
_symmetry_equiv_pos_as_xyz
1 x,y,z
2 -x,y+1/2,-z+1/2
3 -x,-y,-z
4 x,-y+1/2,z+1/2
_cell_length_a 10.2557933241
_cell_length_b 15.7010685462
_cell_length_c 14.8991940338
_cell_angle_alpha 90.0000000000
_cell_angle_beta 112.6337290470
_cell_angle_gamma 90.0000000000
loop_
_atom_site_label
_atom_site_type_symbol
_atom_site_fract_x
_atom_site_fract_y
_atom_site_fract_z
_atom_site_fftype
_atom_site_charge
_atom_site_hybridization
C0_0 C -0.2993458356 0.3589901772 0.3232953189 C3 0.4236677600 2
C1_0 C -0.3017217313 0.3443648890 0.4159889714 C3 -0.0485634000 2
C2_0 C -0.4252391127 0.3521895407 0.2407927430 C3 -0.2643770000 2
N0_0 N -0.1710679483 0.3819412093 0.3131212571 N -0.2871434600 3
C3_0 C -0.4310487816 0.3295958717 0.4243087685 C3 -0.2536832000 2
C6_0 C -0.1658012539 0.3410203258 0.5052520300 C4 -0.2096900000 3
C4_0 C -0.5519274685 0.3342679265 0.2506659635 C3 -0.1845126000 2
H0_0 H -0.4233144981 0.3620210455 0.1688016682 H 0.1153420000 0
C7_0 C -0.0636388378 0.4091736271 0.4045845277 C4 -0.5029806000 3
C8_0 C -0.1107768035 0.3155081549 0.2709751331 C4 -0.2096900000 3
C5_0 C -0.5580615162 0.3244196977 0.3428300002 C3 0.1571637000 2
H1_0 H -0.4323216615 0.3192036626 0.4965856477 H 0.1153420000 0
N1_0 N -0.0390336647 0.3421030163 0.4799465302 N -0.2871434600 3
H2_0 H -0.1583722506 0.3958355408 0.5529950756 H 0.1635790000 0
H3_0 H -0.1631418467 0.2827324706 0.5467279187 H 0.1635790000 0
H16_0 H -0.6487299480 0.3287889998 0.1855863291 H 0.1153420000 0
H4_0 H 0.0356337280 0.4220758550 0.3954495696 H 0.2642670000 0
H5_0 H -0.0983064021 0.4666349013 0.4309563194 H 0.2642670000 0
C9_0 C -0.0332492308 0.2486724770 0.3460780421 C3 -0.0485634000 2
H6_0 H -0.1961378125 0.2864311717 0.2090002595 H 0.1635790000 0
H7_0 H -0.0384510571 0.3461796637 0.2419034866 H 0.1635790000 0
C15_0 C -0.6951887423 0.3072863478 0.3540262119 C4 -0.2773004000 3
C11_0 C -0.0075791817 0.2613844919 0.4447311816 C3 0.4236677600 2
C10_0 C 0.0178841872 0.1741921971 0.3190556387 C3 -0.2536832000 2
H13_0 H -0.7300299557 0.3625588652 0.3843826196 H 0.0861593000 0
H14_0 H -0.6849938875 0.2544510546 0.4047104773 H 0.0861593000 0
H15_0 H -0.7789359365 0.2910025285 0.2839606100 H 0.0861593000 0
C13_0 C 0.0588895729 0.1976332034 0.5126326920 C3 -0.2643770000 2
C12_0 C 0.0919157131 0.1121398086 0.3868171633 C3 0.1571637000 2
H8_0 H 0.0021623883 0.1652704573 0.2427999815 H 0.1153420000 0
C14_0 C 0.1075438844 0.1241643536 0.4839032785 C3 -0.1845126000 2
H9_0 H 0.0758984141 0.2068932845 0.5889131687 H 0.1153420000 0
C16_0 C 0.1575176839 0.0363120474 0.3590338920 C4 -0.2773004000 3
H17_0 H 0.1617588830 0.0764034213 0.5385966757 H 0.1153420000 0
H10_0 H 0.1292863891 0.0321609404 0.2803610823 H 0.0861593000 0
H11_0 H 0.1257381065 -0.0234470668 0.3829214818 H 0.0861593000 0
H12_0 H 0.2733511026 0.0400211386 0.3943734721 H 0.0861593000 0
C6_1 C -0.2867256513 0.5954086210 0.3861902021 C3 0.3553477000 2
C0_1 C -0.4263803498 0.5892438425 0.3017914859 C3 0.0287288000 2
O0_1 O -0.2727718892 0.5691783267 0.4674397115 O1 -0.3995510000 2
O1_1 O -0.1845307136 0.6297167858 0.3644255163 O2 -0.4166077000 3
C1_1 C -0.4429472528 0.6134174950 0.2077831736 C3 0.0069987000 2
C2_1 C -0.5411234815 0.5562574405 0.3191849959 C3 0.0069987000 2
H3_1 H -0.0904652080 0.6378866392 0.4307560679 H 0.3516650000 0
C3_1 C -0.5754885909 0.6051178695 0.1327831476 C3 -0.0371152000 2
H0_1 H -0.3541598353 0.6384442659 0.1933938953 H 0.1153420000 0
C4_1 C -0.6700857170 0.5471155688 0.2414186427 C3 -0.0371152000 2
H1_1 H -0.5273172361 0.5356526162 0.3920821260 H 0.1153420000 0
C5_1 C -0.6917880461 0.5721801391 0.1472309949 C3 0.0489222000 2
N0_1 N -0.5936482717 0.6302424170 0.0336580673 N 0.5566670000 2
N1_1 N -0.7861700150 0.5049767463 0.2584096911 N 0.5566670000 2
H2_1 H -0.7944495083 0.5665237457 0.0877421831 H 0.1153420000 0
O2_1 O -0.4860429662 0.6349278218 0.0147750871 O1 -0.3419080000 2
O3_1 O -0.7154456925 0.6444013851 -0.0255271990 O1 -0.3419080000 2
O4_1 O -0.7969185255 0.5174979509 0.3373606999 O1 -0.3419080000 2
O5_1 O -0.8640903543 0.4577778046 0.1930537299 O1 -0.3419080000 2
#END
#################################################################################
# Avant-garde Materials Simulation           
# XXV NEUMANN/KENDRICK/LEUSEN, RANK 68, ENERGY -151.8949113561693 kcal/mol/atom
#################################################################################

data_rank_000068
_symmetry_cell_setting monoclinic
_symmetry_space_group_name_H-M 'P c'
_symmetry_Int_Tables_number 7
loop_
_symmetry_equiv_pos_site_id
_symmetry_equiv_pos_as_xyz
1 x,y,z
2 x,-y,z+1/2
_cell_length_a 5.9178957230
_cell_length_b 10.9856350700
_cell_length_c 17.7217184165
_cell_angle_alpha 90.0000000000
_cell_angle_beta 80.0506997731
_cell_angle_gamma 90.0000000000
loop_
_atom_site_label
_atom_site_type_symbol
_atom_site_fract_x
_atom_site_fract_y
_atom_site_fract_z
_atom_site_fftype
_atom_site_charge
_atom_site_hybridization
C0_0 C 0.0423906411 0.4550093118 -0.7197150995 C3 0.4236677600 2
C1_0 C -0.0676150017 0.4267042644 -0.7815565776 C3 -0.0485634000 2
C2_0 C 0.2326288962 0.5324906423 -0.7300403354 C3 -0.2643770000 2
N0_0 N -0.0412660554 0.4072840704 -0.6435023243 N -0.2871434600 3
C3_0 C 0.0155945997 0.4793264312 -0.8528928637 C3 -0.2536832000 2
C6_0 C -0.2716313479 0.3414261056 -0.7716681633 C4 -0.2096900000 3
C4_0 C 0.3163395713 0.5807756560 -0.8020309628 C3 -0.1845126000 2
H0_0 H 0.3142591826 0.5556527623 -0.6811861167 H 0.1153420000 0
C7_0 C -0.2833758652 0.3672167124 -0.6373873019 C4 -0.5029806000 3
C8_0 C 0.0940493535 0.3019101673 -0.6229607188 C4 -0.2096900000 3
C5_0 C 0.2088831578 0.5548022991 -0.8648138490 C3 0.1571637000 2
H1_0 H -0.0707324603 0.4591408633 -0.9012110191 H 0.1153420000 0
N1_0 N -0.3081066607 0.2797972380 -0.6966704346 N -0.2871434600 3
H2_0 H -0.4281993443 0.3919834148 -0.7775559573 H 0.1635790000 0
H3_0 H -0.2498726563 0.2719590584 -0.8167588401 H 0.1635790000 0
H16_0 H 0.4672758158 0.6396014021 -0.8097400368 H 0.1153420000 0
H4_0 H -0.3363893668 0.3262924851 -0.5805965793 H 0.2642670000 0
H5_0 H -0.3884100972 0.4480997091 -0.6426427374 H 0.2642670000 0
C9_0 C 0.0299484185 0.1836365205 -0.6573722810 C3 -0.0485634000 2
H6_0 H 0.2771646776 0.3198861239 -0.6426589885 H 0.1635790000 0
H7_0 H 0.0654500154 0.2959309800 -0.5600412454 H 0.1635790000 0
C15_0 C 0.2996663877 0.6068773112 -0.9425343073 C4 -0.2773004000 3
C11_0 C -0.1617016969 0.1765428692 -0.6942171783 C3 0.4236677600 2
C10_0 C 0.1658365067 0.0800375428 -0.6540390240 C3 -0.2536832000 2
H13_0 H 0.2205043227 0.6956951083 -0.9502961914 H 0.0861593000 0
H14_0 H 0.2634001318 0.5462680854 -0.9881829327 H 0.0861593000 0
H15_0 H 0.4851624327 0.6226138408 -0.9498573386 H 0.0861593000 0
C13_0 C -0.2113404909 0.0666990293 -0.7282073800 C3 -0.2643770000 2
C12_0 C 0.1176124571 -0.0303162694 -0.6871550762 C3 0.1571637000 2
H8_0 H 0.3155453086 0.0867545650 -0.6258341677 H 0.1153420000 0
C14_0 C -0.0741813173 -0.0351610293 -0.7242032445 C3 -0.1845126000 2
H9_0 H -0.3608520264 0.0620491380 -0.7565353808 H 0.1153420000 0
C16_0 C 0.2697575403 -0.1395245140 -0.6859145527 C4 -0.2773004000 3
H17_0 H -0.1173186764 -0.1210318452 -0.7493733175 H 0.1153420000 0
H10_0 H 0.3675045551 -0.1363710188 -0.6386951234 H 0.0861593000 0
H11_0 H 0.3953383640 -0.1453393087 -0.7394492502 H 0.0861593000 0
H12_0 H 0.1704391394 -0.2243152757 -0.6813917956 H 0.0861593000 0
H3_1 H -0.0389938887 0.5078656385 -0.5885969156 H 0.3516650000 0
O1_1 O -0.0179271610 0.5820917563 -0.5489632816 O2 -0.4166077000 3
C6_1 C -0.1528026428 0.6758894691 -0.5562885040 C3 0.3553477000 2
C0_1 C -0.0955118111 0.7863852945 -0.5128301175 C3 0.0287288000 2
O0_1 O -0.3091424357 0.6770627420 -0.5941776629 O1 -0.3995510000 2
C1_1 C -0.2200074053 0.8933548762 -0.5173483864 C3 0.0069987000 2
C2_1 C 0.0811156631 0.7842088718 -0.4696081629 C3 0.0069987000 2
C3_1 C -0.1658598969 0.9964023387 -0.4782998505 C3 -0.0371152000 2
H0_1 H -0.3549206751 0.8956560249 -0.5519661017 H 0.1153420000 0
C4_1 C 0.1276653885 0.8892718476 -0.4309213272 C3 -0.0371152000 2
H1_1 H 0.1823724427 0.7024526228 -0.4663651191 H 0.1153420000 0
C5_1 C 0.0080573137 0.9973686773 -0.4346205323 C3 0.0489222000 2
N0_1 N -0.2948940259 1.1095017326 -0.4838303032 N 0.5566670000 2
N1_1 N 0.3130107823 0.8864349464 -0.3851632183 N 0.5566670000 2
H2_1 H 0.0490024569 1.0784889687 -0.4046660157 H 0.1153420000 0
O2_1 O -0.4655652944 1.1048775198 -0.5156697930 O1 -0.3419080000 2
O3_1 O -0.2247150628 1.2033781316 -0.4563265643 O1 -0.3419080000 2
O4_1 O 0.4072818083 0.7871823274 -0.3783613748 O1 -0.3419080000 2
O5_1 O 0.3661361524 0.9836181964 -0.3570731058 O1 -0.3419080000 2
#END
##################################################################################
# Avant-garde Materials Simulation           
# XXV NEUMANN/KENDRICK/LEUSEN, RANK 69, ENERGY -151.89488841268303 kcal/mol/atom
##################################################################################

data_rank_000069
_symmetry_cell_setting triclinic
_symmetry_space_group_name_H-M 'P -1'
_symmetry_Int_Tables_number 2
loop_
_symmetry_equiv_pos_site_id
_symmetry_equiv_pos_as_xyz
1 x,y,z
2 -x,-y,-z
_cell_length_a 5.9284511104
_cell_length_b 12.7793167828
_cell_length_c 15.0953953545
_cell_angle_alpha 99.9458235625
_cell_angle_beta 97.4155916308
_cell_angle_gamma 92.8603301608
loop_
_atom_site_label
_atom_site_type_symbol
_atom_site_fract_x
_atom_site_fract_y
_atom_site_fract_z
_atom_site_fftype
_atom_site_charge
_atom_site_hybridization
C0_0 C 0.2438395491 0.5461852308 0.2786023708 C3 0.4236677600 2
C1_0 C 0.1307882423 0.6313579019 0.3202917420 C3 -0.0485634000 2
C2_0 C 0.4401396947 0.5135522313 0.3245334043 C3 -0.2643770000 2
N0_0 N 0.1572655551 0.4884273197 0.1878762974 N -0.2871434600 3
C3_0 C 0.2217721528 0.6827805637 0.4081359681 C3 -0.2536832000 2
C6_0 C -0.0865072744 0.6651349545 0.2718272254 C4 -0.2096900000 3
C4_0 C 0.5293949752 0.5671949872 0.4112842633 C3 -0.1845126000 2
H0_0 H 0.5228281874 0.4453870577 0.2924378622 H 0.1153420000 0
C7_0 C -0.0882353075 0.5043831366 0.1652436719 C4 -0.5029806000 3
C8_0 C 0.2786019283 0.5219725084 0.1159713290 C4 -0.2096900000 3
C5_0 C 0.4223053427 0.6532863501 0.4543904767 C3 0.1571637000 2
H1_0 H 0.1343368108 0.7488757864 0.4410015344 H 0.1153420000 0
N1_0 N -0.1274952122 0.6163828409 0.1746622395 N -0.2871434600 3
H2_0 H -0.2336879140 0.6425347874 0.3038407507 H 0.1635790000 0
H3_0 H -0.0824270837 0.7518619706 0.2773993570 H 0.1635790000 0
H16_0 H 0.6841282457 0.5415628617 0.4461646492 H 0.1153420000 0
H4_0 H -0.1433407345 0.4632834906 0.0951365387 H 0.2642670000 0
H5_0 H -0.1815770755 0.4670920380 0.2112261724 H 0.2642670000 0
C9_0 C 0.1997944809 0.6246604960 0.0897035009 C3 -0.0485634000 2
H6_0 H 0.4625057596 0.5321199735 0.1402292932 H 0.1635790000 0
H7_0 H 0.2488019539 0.4564112752 0.0567282327 H 0.1635790000 0
C15_0 C 0.5200146717 0.7123898444 0.5475677348 C4 -0.2773004000 3
C11_0 C 0.0053399038 0.6689275567 0.1203207350 C3 0.4236677600 2
C10_0 C 0.3226524005 0.6778494530 0.0353680287 C3 -0.2536832000 2
H13_0 H 0.5451523173 0.7982223327 0.5476780196 H 0.0861593000 0
H14_0 H 0.6851681809 0.6836242624 0.5703011485 H 0.0861593000 0
H15_0 H 0.4060453679 0.7015543203 0.5979325584 H 0.0861593000 0
C13_0 C -0.0593858420 0.7659650594 0.0974413073 C3 -0.2643770000 2
C12_0 C 0.2579879532 0.7736083549 0.0104408839 C3 0.1571637000 2
H8_0 H 0.4766235632 0.6444083973 0.0133515233 H 0.1153420000 0
C14_0 C 0.0647317608 0.8169578781 0.0430478783 C3 -0.1845126000 2
H9_0 H -0.2097649953 0.7999851083 0.1219745212 H 0.1153420000 0
C16_0 C 0.3942483386 0.8301829627 -0.0468601840 C4 -0.2773004000 3
H17_0 H 0.0093010394 0.8915205285 0.0244989522 H 0.1153420000 0
H10_0 H 0.5192317353 0.8905658247 -0.0036442792 H 0.0861593000 0
H11_0 H 0.2845277395 0.8723008449 -0.0911073974 H 0.0861593000 0
H12_0 H 0.4889587411 0.7748732980 -0.0895199303 H 0.0861593000 0
H3_1 H 0.1664181062 0.3728381854 0.1893607191 H 0.3516650000 0
O1_1 O 0.1792924614 0.2888749279 0.1935202748 O2 -0.4166077000 3
C6_1 C 0.0351400429 0.2581135307 0.2454596414 C3 0.3553477000 2
C0_1 C 0.0704604646 0.1484549158 0.2658668167 C3 0.0287288000 2
O0_1 O -0.1135405562 0.3114615842 0.2771026470 O1 -0.3995510000 2
C1_1 C 0.2403025070 0.0878318611 0.2316341238 C3 0.0069987000 2
C2_1 C -0.0657664439 0.1089944531 0.3232714564 C3 0.0069987000 2
C3_1 C 0.2739352716 -0.0101449843 0.2578203943 C3 -0.0371152000 2
H0_1 H 0.3469647901 0.1173060497 0.1864997643 H 0.1153420000 0
C4_1 C -0.0250817636 0.0108881580 0.3479452432 C3 -0.0371152000 2
H1_1 H -0.1993343540 0.1556800184 0.3492754959 H 0.1153420000 0
C5_1 C 0.1472395477 -0.0499071893 0.3176830124 C3 0.0489222000 2
N0_1 N 0.4558851674 -0.0731459883 0.2232254567 N 0.5566670000 2
N1_1 N -0.1715208653 -0.0298020613 0.4082327631 N 0.5566670000 2
H2_1 H 0.1842803121 -0.1244979371 0.3398878704 H 0.1153420000 0
O2_1 O 0.5702800167 -0.0354200434 0.1711802468 O1 -0.3419080000 2
O3_1 O 0.4871662816 -0.1587945704 0.2491054784 O1 -0.3419080000 2
O4_1 O -0.1152209364 -0.1095922861 0.4398961516 O1 -0.3419080000 2
O5_1 O -0.3431397926 0.0179157094 0.4234075891 O1 -0.3419080000 2
#END
##################################################################################
# Avant-garde Materials Simulation           
# XXV NEUMANN/KENDRICK/LEUSEN, RANK 70, ENERGY -151.89479374390621 kcal/mol/atom
##################################################################################

data_rank_000070
_symmetry_cell_setting monoclinic
_symmetry_space_group_name_H-M 'C c'
_symmetry_Int_Tables_number 9
loop_
_symmetry_equiv_pos_site_id
_symmetry_equiv_pos_as_xyz
1 x,y,z
2 x,-y,z+1/2
3 x+1/2,y+1/2,z
4 x+1/2,-y+1/2,z+1/2
_cell_length_a 11.0480714961
_cell_length_b 10.1819276960
_cell_length_c 19.4792432615
_cell_angle_alpha 90.0000000000
_cell_angle_beta 89.1328235936
_cell_angle_gamma 90.0000000000
loop_
_atom_site_label
_atom_site_type_symbol
_atom_site_fract_x
_atom_site_fract_y
_atom_site_fract_z
_atom_site_fftype
_atom_site_charge
_atom_site_hybridization
C0_0 C -0.4132126856 0.4555727452 -0.5335754194 C3 0.4236677600 2
C1_0 C -0.4893821001 0.5625897645 -0.5185963248 C3 -0.0485634000 2
C2_0 C -0.4585580011 0.3474553873 -0.5693739666 C3 -0.2643770000 2
N0_0 N -0.2854210807 0.4584295349 -0.5159319051 N -0.2871434600 3
C3_0 C -0.6090455881 0.5587493646 -0.5407409078 C3 -0.2536832000 2
C6_0 C -0.4449115340 0.6786543803 -0.4773776606 C4 -0.2096900000 3
C4_0 C -0.5781823972 0.3460171538 -0.5907827363 C3 -0.1845126000 2
H0_0 H -0.3997463936 0.2643417655 -0.5812933728 H 0.1153420000 0
C7_0 C -0.2484487547 0.5950538914 -0.5005122164 C4 -0.5029806000 3
C8_0 C -0.2528330218 0.3775557154 -0.4553773405 C4 -0.2096900000 3
C5_0 C -0.6560173368 0.4521921257 -0.5767379906 C3 0.1571637000 2
H1_0 H -0.6685868854 0.6409704894 -0.5281544169 H 0.1153420000 0
N1_0 N -0.3261309145 0.6512759486 -0.4473739635 N -0.2871434600 3
H2_0 H -0.4376449993 0.7675969420 -0.5093985699 H 0.1635790000 0
H3_0 H -0.5097327766 0.7005727642 -0.4357324005 H 0.1635790000 0
H16_0 H -0.6100910596 0.2604492786 -0.6189201953 H 0.1153420000 0
H4_0 H -0.1536193610 0.5937783951 -0.4849733600 H 0.2642670000 0
H5_0 H -0.2550434464 0.6544476357 -0.5471551798 H 0.2642670000 0
C9_0 C -0.2911109172 0.4409160407 -0.3882556765 C3 -0.0485634000 2
H6_0 H -0.2956298521 0.2807994314 -0.4602249630 H 0.1635790000 0
H7_0 H -0.1540385272 0.3626500322 -0.4578278399 H 0.1635790000 0
C15_0 C -0.7859544502 0.4529559248 -0.5986968372 C4 -0.2773004000 3
C11_0 C -0.3331209109 0.5713633298 -0.3872988471 C3 0.4236677600 2
C10_0 C -0.2915043495 0.3683204791 -0.3271548023 C3 -0.2536832000 2
H13_0 H -0.8240250734 0.3534458798 -0.5993841388 H 0.0861593000 0
H14_0 H -0.7953989510 0.4919745846 -0.6510302190 H 0.0861593000 0
H15_0 H -0.8424381457 0.5130146016 -0.5641868289 H 0.0861593000 0
C13_0 C -0.3833126724 0.6226893031 -0.3263007134 C3 -0.2643770000 2
C12_0 C -0.3384870676 0.4197650354 -0.2657572242 C3 0.1571637000 2
H8_0 H -0.2578935742 0.2672585566 -0.3280298311 H 0.1153420000 0
C14_0 C -0.3870137387 0.5474180414 -0.2667810848 C3 -0.1845126000 2
H9_0 H -0.4183426283 0.7229029470 -0.3262546084 H 0.1153420000 0
C16_0 C -0.3376295905 0.3404427120 -0.2007336229 C4 -0.2773004000 3
H17_0 H -0.4263145981 0.5887416339 -0.2197309004 H 0.1153420000 0
H10_0 H -0.3381934120 0.2349412727 -0.2118693026 H 0.0861593000 0
H11_0 H -0.4155697939 0.3640132247 -0.1672344992 H 0.0861593000 0
H12_0 H -0.2551106079 0.3609405406 -0.1716604002 H 0.0861593000 0
H3_1 H -0.2180227643 0.3977686249 -0.5765010664 H 0.3516650000 0
O1_1 O -0.1859020355 0.3407328264 -0.6198447449 O2 -0.4166077000 3
C6_1 C -0.1179525495 0.4110639582 -0.6624773952 C3 0.3553477000 2
C0_1 C -0.0995317740 0.3462615546 -0.7311540832 C3 0.0287288000 2
O0_1 O -0.0754561430 0.5203317987 -0.6498135658 O1 -0.3995510000 2
C1_1 C -0.1456034863 0.2213913900 -0.7452396128 C3 0.0069987000 2
C2_1 C -0.0396330374 0.4168009609 -0.7827203750 C3 0.0069987000 2
C3_1 C -0.1296002367 0.1688482959 -0.8108156431 C3 -0.0371152000 2
H0_1 H -0.1939391851 0.1661829700 -0.7057178123 H 0.1153420000 0
C4_1 C -0.0261343861 0.3607587901 -0.8475474311 C3 -0.0371152000 2
H1_1 H -0.0047484579 0.5144202070 -0.7720410589 H 0.1153420000 0
C5_1 C -0.0696722882 0.2360675210 -0.8634223849 C3 0.0489222000 2
N0_1 N -0.1799607056 0.0379913078 -0.8254285698 N 0.5566670000 2
N1_1 N 0.0353273344 0.4380544314 -0.9013489877 N 0.5566670000 2
H2_1 H -0.0587626242 0.1933473661 -0.9143094688 H 0.1153420000 0
O2_1 O -0.2422189890 -0.0154926759 -0.7796317856 O1 -0.3419080000 2
O3_1 O -0.1580096520 -0.0112431722 -0.8823500221 O1 -0.3419080000 2
O4_1 O 0.0554515583 0.5557162891 -0.8897330986 O1 -0.3419080000 2
O5_1 O 0.0619750178 0.3815777126 -0.9561060051 O1 -0.3419080000 2
#END
##################################################################################
# Avant-garde Materials Simulation           
# XXV NEUMANN/KENDRICK/LEUSEN, RANK 71, ENERGY -151.89406529739517 kcal/mol/atom
##################################################################################

data_rank_000071
_symmetry_cell_setting monoclinic
_symmetry_space_group_name_H-M 'P 2_1/c'
_symmetry_Int_Tables_number 14
loop_
_symmetry_equiv_pos_site_id
_symmetry_equiv_pos_as_xyz
1 x,y,z
2 -x,y+1/2,-z+1/2
3 -x,-y,-z
4 x,-y+1/2,z+1/2
_cell_length_a 11.1702720163
_cell_length_b 16.2093577260
_cell_length_c 12.2870379951
_cell_angle_alpha 90.0000000000
_cell_angle_beta 79.6838531902
_cell_angle_gamma 90.0000000000
loop_
_atom_site_label
_atom_site_type_symbol
_atom_site_fract_x
_atom_site_fract_y
_atom_site_fract_z
_atom_site_fftype
_atom_site_charge
_atom_site_hybridization
C0_0 C -0.6481894034 0.4556155776 0.1189116377 C3 0.4236677600 2
C1_0 C -0.6960423747 0.4720271413 0.0229324599 C3 -0.0485634000 2
C2_0 C -0.6134806876 0.3752636393 0.1405418554 C3 -0.2643770000 2
N0_0 N -0.6311527995 0.5213832203 0.1954382448 N -0.2871434600 3
C3_0 C -0.7044011358 0.4074841763 -0.0505885609 C3 -0.2536832000 2
C6_0 C -0.7373419146 0.5578840895 -0.0015437088 C4 -0.2096900000 3
C4_0 C -0.6231199948 0.3118724217 0.0660556444 C3 -0.1845126000 2
H0_0 H -0.5782930594 0.3624273531 0.2159198526 H 0.1153420000 0
C7_0 C -0.6321804970 0.6027466854 0.1398052851 C4 -0.5029806000 3
C8_0 C -0.7262652926 0.5236907304 0.2970040172 C4 -0.2096900000 3
C5_0 C -0.6672748315 0.3271575408 -0.0319439945 C3 0.1571637000 2
H1_0 H -0.7399038804 0.4208877664 -0.1258495395 H 0.1153420000 0
N1_0 N -0.7426328312 0.6129002746 0.0943669635 N -0.2871434600 3
H2_0 H -0.6739383803 0.5844717382 -0.0719195564 H 0.1635790000 0
H3_0 H -0.8276882128 0.5554417206 -0.0249134556 H 0.1635790000 0
H16_0 H -0.5935622794 0.2498187371 0.0833958586 H 0.1153420000 0
H4_0 H -0.6261424741 0.6510915298 0.2011991554 H 0.2642670000 0
H5_0 H -0.5532285018 0.6066605338 0.0727234144 H 0.2642670000 0
C9_0 C -0.8410900010 0.5667449461 0.2794716878 C3 -0.0485634000 2
H6_0 H -0.7460944402 0.4599794496 0.3243054076 H 0.1635790000 0
H7_0 H -0.6860102530 0.5536799203 0.3623693967 H 0.1635790000 0
C15_0 C -0.6714739304 0.2607648549 -0.1166637182 C4 -0.2773004000 3
C11_0 C -0.8488375626 0.6034074572 0.1773062998 C3 0.4236677600 2
C10_0 C -0.9432712415 0.5674335758 0.3641322872 C3 -0.2536832000 2
H13_0 H -0.6277678519 0.2037525999 -0.0958802461 H 0.0861593000 0
H14_0 H -0.6250514345 0.2811966466 -0.1988805807 H 0.0861593000 0
H15_0 H -0.7653779690 0.2452918177 -0.1246955807 H 0.0861593000 0
C13_0 C -0.9617560790 0.6324576098 0.1588167445 C3 -0.2643770000 2
C12_0 C -1.0541277454 0.6016745931 0.3494595033 C3 0.1571637000 2
H8_0 H -0.9354462077 0.5400653746 0.4438225724 H 0.1153420000 0
C14_0 C -1.0620320129 0.6323265539 0.2441675936 C3 -0.1845126000 2
H9_0 H -0.9694566696 0.6559766117 0.0771882133 H 0.1153420000 0
C16_0 C -1.1622119844 0.6046142152 0.4418883074 C4 -0.2773004000 3
H17_0 H -1.1478585729 0.6585742009 0.2301465076 H 0.1153420000 0
H10_0 H -1.2152987402 0.5470662879 0.4484588379 H 0.0861593000 0
H11_0 H -1.2246300931 0.6543343088 0.4287745888 H 0.0861593000 0
H12_0 H -1.1350822528 0.6148153281 0.5224562278 H 0.0861593000 0
H3_1 H -0.5143232162 0.5058617559 0.2371299792 H 0.3516650000 0
O1_1 O -0.4280281043 0.4907231255 0.2619676296 O2 -0.4166077000 3
C6_1 C -0.4432357901 0.4423773623 0.3501656473 C3 0.3553477000 2
C0_1 C -0.3275080647 0.4025886611 0.3698405665 C3 0.0287288000 2
O0_1 O -0.5414260130 0.4278380565 0.4109183331 O1 -0.3995510000 2
C1_1 C -0.2170716128 0.4140467534 0.2974804663 C3 0.0069987000 2
C2_1 C -0.3329681370 0.3508360305 0.4616048143 C3 0.0069987000 2
C3_1 C -0.1134248250 0.3744184460 0.3192827914 C3 -0.0371152000 2
H0_1 H -0.2111948737 0.4533690369 0.2252128886 H 0.1153420000 0
C4_1 C -0.2271487192 0.3125135615 0.4805147286 C3 -0.0371152000 2
H1_1 H -0.4193504478 0.3411206086 0.5169183175 H 0.1153420000 0
C5_1 C -0.1154054036 0.3239664413 0.4109849717 C3 0.0489222000 2
N0_1 N 0.0028421010 0.3853091424 0.2417814135 N 0.5566670000 2
N1_1 N -0.2322661669 0.2595881091 0.5785830546 N 0.5566670000 2
H2_1 H -0.0332222610 0.2947584889 0.4276297745 H 0.1153420000 0
O2_1 O 0.0009877557 0.4236386814 0.1550999076 O1 -0.3419080000 2
O3_1 O 0.0952851831 0.3547048899 0.2686622012 O1 -0.3419080000 2
O4_1 O -0.1364763449 0.2270106975 0.5942070292 O1 -0.3419080000 2
O5_1 O -0.3323567088 0.2513335033 0.6408821627 O1 -0.3419080000 2
#END
##################################################################################
# Avant-garde Materials Simulation           
# XXV NEUMANN/KENDRICK/LEUSEN, RANK 72, ENERGY -151.89395355326005 kcal/mol/atom
##################################################################################

data_rank_000072
_symmetry_cell_setting monoclinic
_symmetry_space_group_name_H-M 'C 2/c'
_symmetry_Int_Tables_number 15
loop_
_symmetry_equiv_pos_site_id
_symmetry_equiv_pos_as_xyz
1 x,y,z
2 -x,y,-z+1/2
3 -x,-y,-z
4 x,-y,z+1/2
5 x+1/2,y+1/2,z
6 -x+1/2,y+1/2,-z+1/2
7 -x+1/2,-y+1/2,-z
8 x+1/2,-y+1/2,z+1/2
_cell_length_a 29.3569975638
_cell_length_b 9.7555802471
_cell_length_c 16.4073567154
_cell_angle_alpha 90.0000000000
_cell_angle_beta 68.9224580167
_cell_angle_gamma 90.0000000000
loop_
_atom_site_label
_atom_site_type_symbol
_atom_site_fract_x
_atom_site_fract_y
_atom_site_fract_z
_atom_site_fftype
_atom_site_charge
_atom_site_hybridization
C0_0 C 0.6013600552 1.4463496279 -0.7151786063 C3 0.4236677600 2
C1_0 C 0.6480906763 1.3991222752 -0.7230833086 C3 -0.0485634000 2
C2_0 C 0.5871712130 1.5797998548 -0.6847422736 C3 -0.2643770000 2
N0_0 N 0.5670933783 1.3597882967 -0.7340368887 N -0.2871434600 3
C3_0 C 0.6800872455 1.4889133454 -0.7035488746 C3 -0.2536832000 2
C6_0 C 0.6620827176 1.2506916078 -0.7463425990 C4 -0.2096900000 3
C4_0 C 0.6190814767 1.6660053816 -0.6641159475 C3 -0.1845126000 2
H0_0 H 0.5505661969 1.6145213385 -0.6773451481 H 0.1153420000 0
C7_0 C 0.5896794095 1.2355681419 -0.7790864638 C4 -0.5029806000 3
C8_0 C 0.5265846300 1.3189323058 -0.6537371187 C4 -0.2096900000 3
C5_0 C 0.6665252018 1.6229272512 -0.6744942159 C3 0.1571637000 2
H1_0 H 0.7161516580 1.4520601216 -0.7083608878 H 0.1153420000 0
N1_0 N 0.6179659696 1.1651287036 -0.7325373773 N -0.2871434600 3
H2_0 H 0.6861011157 1.2379095806 -0.8150731092 H 0.1635790000 0
H3_0 H 0.6817398050 1.2092643451 -0.7061829054 H 0.1635790000 0
H16_0 H 0.6072092330 1.7690621384 -0.6398969559 H 0.1153420000 0
H4_0 H 0.5610551477 1.1661005296 -0.7828413532 H 0.2642670000 0
H5_0 H 0.6147310914 1.2575834407 -0.8457169279 H 0.2642670000 0
C9_0 C 0.5443139449 1.2185876216 -0.6012803328 C3 -0.0485634000 2
H6_0 H 0.5108919492 1.4100337631 -0.6147322701 H 0.1635790000 0
H7_0 H 0.4973256214 1.2745273625 -0.6726585500 H 0.1635790000 0
C15_0 C 0.7014310862 1.7183225556 -0.6546663268 C4 -0.2773004000 3
C11_0 C 0.5887677354 1.1487473666 -0.6402771622 C3 0.4236677600 2
C10_0 C 0.5182919993 1.1991163740 -0.5122278166 C3 -0.2536832000 2
H13_0 H 0.6830320101 1.7761745902 -0.5941760517 H 0.0861593000 0
H14_0 H 0.7160784612 1.7946473438 -0.7070797175 H 0.0861593000 0
H15_0 H 0.7322458753 1.6620893483 -0.6480067169 H 0.0861593000 0
C13_0 C 0.6063310052 1.0626818852 -0.5902364383 C3 -0.2643770000 2
C12_0 C 0.5356755371 1.1149100451 -0.4608079306 C3 0.1571637000 2
H8_0 H 0.4839939669 1.2546934775 -0.4821879291 H 0.1153420000 0
C14_0 C 0.5801136590 1.0465057528 -0.5012500407 C3 -0.1845126000 2
H9_0 H 0.6410696400 1.0099138252 -0.6209431745 H 0.1153420000 0
C16_0 C 0.5083056180 1.1035086728 -0.3641167797 C4 -0.2773004000 3
H17_0 H 0.5948130626 0.9807140489 -0.4628691553 H 0.1153420000 0
H10_0 H 0.4690199278 1.0883345943 -0.3485970472 H 0.0861593000 0
H11_0 H 0.5125437382 1.1978877043 -0.3306209050 H 0.0861593000 0
H12_0 H 0.5221005287 1.0183415330 -0.3358596612 H 0.0861593000 0
C4_1 C 0.6378484491 1.5534389915 -0.9344897878 C3 -0.0371152000 2
C2_1 C 0.6330577978 1.6806444539 -0.8934577772 C3 0.0069987000 2
C5_1 C 0.6818058498 1.4820364844 -0.9651808055 C3 0.0489222000 2
N1_1 N 0.5942891609 1.4905285524 -0.9435241331 N 0.5566670000 2
C0_1 C 0.6736132914 1.7376412126 -0.8805929565 C3 0.0287288000 2
H1_1 H 0.5981637891 1.7335471972 -0.8712094165 H 0.1153420000 0
C3_1 C 0.7216715345 1.5431748912 -0.9528597202 C3 -0.0371152000 2
H2_1 H 0.6849493682 1.3828839128 -0.9968728336 H 0.1153420000 0
O4_1 O 0.5573736388 1.5630633547 -0.9270044379 O1 -0.3419080000 2
O5_1 O 0.5971151122 1.3686255562 -0.9666732319 O1 -0.3419080000 2
C1_1 C 0.7181557847 1.6681284747 -0.9099992008 C3 0.0069987000 2
C6_1 C 0.6710118945 1.8724014578 -0.8346011995 C3 0.3553477000 2
N0_1 N 0.7693750169 1.4740458494 -0.9860457601 N 0.5566670000 2
H0_1 H 0.7496824212 1.7119643880 -0.8995748268 H 0.1153420000 0
O0_1 O 0.7075474733 1.9217503825 -0.8249174317 O1 -0.3995510000 2
O1_1 O 0.6274162634 1.9296397650 -0.8073757247 O2 -0.4166077000 3
O2_1 O 0.8030493953 1.5254367826 -0.9671255940 O1 -0.3419080000 2
O3_1 O 0.7736193044 1.3699895234 -1.0313727981 O1 -0.3419080000 2
H3_1 H 0.6277764603 2.0272076320 -0.7752325760 H 0.3516650000 0
#END
##################################################################################
# Avant-garde Materials Simulation           
# XXV NEUMANN/KENDRICK/LEUSEN, RANK 73, ENERGY -151.89368844857705 kcal/mol/atom
##################################################################################

data_rank_000073
_symmetry_cell_setting monoclinic
_symmetry_space_group_name_H-M 'P 2_1'
_symmetry_Int_Tables_number 4
loop_
_symmetry_equiv_pos_site_id
_symmetry_equiv_pos_as_xyz
1 x,y,z
2 -x,y+1/2,-z
_cell_length_a 10.2423596632
_cell_length_b 10.7556850538
_cell_length_c 10.8815333902
_cell_angle_alpha 90.0000000000
_cell_angle_beta 113.4807129171
_cell_angle_gamma 90.0000000000
loop_
_atom_site_label
_atom_site_type_symbol
_atom_site_fract_x
_atom_site_fract_y
_atom_site_fract_z
_atom_site_fftype
_atom_site_charge
_atom_site_hybridization
C0_0 C -0.6013409548 0.6443450622 -0.2651333968 C3 0.4236677600 2
C1_0 C -0.4834055866 0.5659128652 -0.2011581848 C3 -0.0485634000 2
C2_0 C -0.6943058957 0.6189549489 -0.3973019216 C3 -0.2643770000 2
N0_0 N -0.6273852137 0.7487871047 -0.1961097002 N -0.2871434600 3
C3_0 C -0.4657920033 0.4605966746 -0.2685800673 C3 -0.2536832000 2
C6_0 C -0.3744198971 0.5960228549 -0.0622243983 C4 -0.2096900000 3
C4_0 C -0.6728722102 0.5153418355 -0.4634786913 C3 -0.1845126000 2
H0_0 H -0.7841588080 0.6808357226 -0.4476799409 H 0.1153420000 0
C7_0 C -0.5512601994 0.7364087405 -0.0522476893 C4 -0.5029806000 3
C8_0 C -0.5930504405 0.8702285199 -0.2380798755 C4 -0.2096900000 3
C5_0 C -0.5598056206 0.4327358000 -0.3998219698 C3 0.1571637000 2
H1_0 H -0.3739918888 0.4002676219 -0.2179165186 H 0.1153420000 0
N1_0 N -0.3959686961 0.7214720902 -0.0159099809 N -0.2871434600 3
H2_0 H -0.3790023949 0.5283797955 0.0118967794 H 0.1635790000 0
H3_0 H -0.2660935178 0.5907107111 -0.0590542206 H 0.1635790000 0
H16_0 H -0.7460161737 0.4970997251 -0.5665860838 H 0.1153420000 0
H4_0 H -0.5686205239 0.8195485597 -0.0023100194 H 0.2642670000 0
H5_0 H -0.5891615069 0.6545664792 -0.0157266801 H 0.2642670000 0
C9_0 C -0.4356641101 0.8994258113 -0.1725412078 C3 -0.0485634000 2
H6_0 H -0.6287641651 0.8699251743 -0.3475369945 H 0.1635790000 0
H7_0 H -0.6547175780 0.9431210309 -0.2137532533 H 0.1635790000 0
C15_0 C -0.5409188577 0.3177336487 -0.4698117562 C4 -0.2773004000 3
C11_0 C -0.3425187683 0.8223913590 -0.0716219857 C3 0.4236677600 2
C10_0 C -0.3804517470 1.0030989180 -0.2134294402 C3 -0.2536832000 2
H13_0 H -0.5653133876 0.2334957444 -0.4254610313 H 0.0861593000 0
H14_0 H -0.4307501166 0.3079029268 -0.4608311507 H 0.0861593000 0
H15_0 H -0.6111310288 0.3186339467 -0.5767784336 H 0.0861593000 0
C13_0 C -0.1960016564 0.8454074116 -0.0196418339 C3 -0.2643770000 2
C12_0 C -0.2347453777 1.0295844994 -0.1599101394 C3 0.1571637000 2
H8_0 H -0.4536298581 1.0639716868 -0.2907227113 H 0.1153420000 0
C14_0 C -0.1433148646 0.9471930737 -0.0640261671 C3 -0.1845126000 2
H9_0 H -0.1235130978 0.7857235036 0.0588259406 H 0.1153420000 0
C16_0 C -0.1770617715 1.1434346424 -0.2008101873 C4 -0.2773004000 3
H17_0 H -0.0290116480 0.9643023502 -0.0210241746 H 0.1153420000 0
H10_0 H -0.1493469203 1.2154303033 -0.1228525990 H 0.0861593000 0
H11_0 H -0.2544008066 1.1846120263 -0.2931576073 H 0.0861593000 0
H12_0 H -0.0797382824 1.1225906125 -0.2165977594 H 0.0861593000 0
O0_1 O -0.8595083938 0.3692789835 -0.2850291344 O1 -0.3995510000 2
C6_1 C -0.8143991595 0.2761421247 -0.3208189778 C3 0.3553477000 2
C0_1 C -0.8738991007 0.2342855494 -0.4648656205 C3 0.0287288000 2
O1_1 O -0.7115978379 0.2017094754 -0.2427081896 O2 -0.4166077000 3
C1_1 C -0.9592288009 0.3154604629 -0.5648352138 C3 0.0069987000 2
C2_1 C -0.8427530457 0.1163808586 -0.4998867754 C3 0.0069987000 2
H3_1 H -0.6746343229 0.2215235310 -0.1371299865 H 0.3516650000 0
C3_1 C -1.0101826862 0.2774483308 -0.6983349928 C3 -0.0371152000 2
H0_1 H -0.9839327916 0.4072201003 -0.5380954105 H 0.1153420000 0
C4_1 C -0.8956912976 0.0826244608 -0.6344329172 C3 -0.0371152000 2
H1_1 H -0.7768727287 0.0523590963 -0.4230193753 H 0.1153420000 0
C5_1 C -0.9797865689 0.1612790897 -0.7365454641 C3 0.0489222000 2
N0_1 N -1.0954513713 0.3644453439 -0.8039009332 N 0.5566670000 2
N1_1 N -0.8574859860 -0.0395540438 -0.6703173250 N 0.5566670000 2
H2_1 H -1.0206793326 0.1330815656 -0.8410343651 H 0.1153420000 0
O2_1 O -1.1432773419 0.3281488251 -0.9217799584 O1 -0.3419080000 2
O3_1 O -1.1117696867 0.4714909289 -0.7691941290 O1 -0.3419080000 2
O4_1 O -0.8081600276 -0.1178263624 -0.5796343682 O1 -0.3419080000 2
O5_1 O -0.8745085511 -0.0562350740 -0.7881700831 O1 -0.3419080000 2
#END
##################################################################################
# Avant-garde Materials Simulation           
# XXV NEUMANN/KENDRICK/LEUSEN, RANK 74, ENERGY -151.89366420555572 kcal/mol/atom
##################################################################################

data_rank_000074
_symmetry_cell_setting monoclinic
_symmetry_space_group_name_H-M 'P 2_1/c'
_symmetry_Int_Tables_number 14
loop_
_symmetry_equiv_pos_site_id
_symmetry_equiv_pos_as_xyz
1 x,y,z
2 -x,y+1/2,-z+1/2
3 -x,-y,-z
4 x,-y+1/2,z+1/2
_cell_length_a 7.5312790706
_cell_length_b 18.0901969820
_cell_length_c 16.6009066241
_cell_angle_alpha 90.0000000000
_cell_angle_beta 102.0328509992
_cell_angle_gamma 90.0000000000
loop_
_atom_site_label
_atom_site_type_symbol
_atom_site_fract_x
_atom_site_fract_y
_atom_site_fract_z
_atom_site_fftype
_atom_site_charge
_atom_site_hybridization
C0_0 C -0.1635694232 0.1011842481 0.6148073588 C3 0.4236677600 2
C1_0 C -0.3301709870 0.1043904653 0.6403258577 C3 -0.0485634000 2
C2_0 C -0.1040334049 0.0335524948 0.5889401604 C3 -0.2643770000 2
N0_0 N -0.0583595106 0.1666838853 0.6116831813 N -0.2871434600 3
C3_0 C -0.4377022787 0.0406727348 0.6350378862 C3 -0.2536832000 2
C6_0 C -0.3959075607 0.1758611717 0.6712304992 C4 -0.2096900000 3
C4_0 C -0.2118587524 -0.0292657239 0.5850125768 C3 -0.1845126000 2
H0_0 H 0.0265685549 0.0312377481 0.5703522099 H 0.1153420000 0
C7_0 C -0.1703331902 0.2322000327 0.6078582688 C4 -0.5029806000 3
C8_0 C 0.0994484212 0.1747473559 0.6803883894 C4 -0.2096900000 3
C5_0 C -0.3831790266 -0.0264494058 0.6062107266 C3 0.1571637000 2
H1_0 H -0.5675555011 0.0432293165 0.6545739583 H 0.1153420000 0
N1_0 N -0.2597221925 0.2363970262 0.6793218035 N -0.2871434600 3
H2_0 H -0.5197205641 0.1950273265 0.6287834393 H 0.1635790000 0
H3_0 H -0.4324337958 0.1681451889 0.7313209571 H 0.1635790000 0
H16_0 H -0.1631415444 -0.0813547085 0.5643615636 H 0.1153420000 0
H4_0 H -0.0867260418 0.2817171542 0.6071286207 H 0.2642670000 0
H5_0 H -0.2772814787 0.2318428129 0.5516296361 H 0.2642670000 0
C9_0 C 0.0483680505 0.2041835512 0.7579298637 C3 -0.0485634000 2
H6_0 H 0.1681063630 0.1211270059 0.6924777296 H 0.1635790000 0
H7_0 H 0.1969366321 0.2131855816 0.6618066132 H 0.1635790000 0
C15_0 C -0.5060420126 -0.0927791797 0.5960050545 C4 -0.2773004000 3
C11_0 C -0.1249270932 0.2333249807 0.7558654875 C3 0.4236677600 2
C10_0 C 0.1754868619 0.2053092869 0.8328002385 C3 -0.2536832000 2
H13_0 H -0.5702384505 -0.1002969357 0.5306129476 H 0.0861593000 0
H14_0 H -0.6150033897 -0.0860815825 0.6301606321 H 0.0861593000 0
H15_0 H -0.4308761932 -0.1434826668 0.6175675835 H 0.0861593000 0
C13_0 C -0.1699085767 0.2622021148 0.8273057564 C3 -0.2643770000 2
C12_0 C 0.1341980361 0.2347337108 0.9044911296 C3 0.1571637000 2
H8_0 H 0.3109349341 0.1828962660 0.8347342985 H 0.1153420000 0
C14_0 C -0.0410954019 0.2634609962 0.9005455827 C3 -0.1845126000 2
H9_0 H -0.3056334543 0.2847280669 0.8238360473 H 0.1153420000 0
C16_0 C 0.2726555615 0.2362132328 0.9841666070 C4 -0.2773004000 3
H17_0 H -0.0744732996 0.2879052004 0.9556576252 H 0.1153420000 0
H10_0 H 0.3968254194 0.2063200625 0.9794123443 H 0.0861593000 0
H11_0 H 0.2177672380 0.2108624277 1.0339882281 H 0.0861593000 0
H12_0 H 0.3096820408 0.2935067787 1.0028294225 H 0.0861593000 0
N0_1 N 0.1514266259 -0.0204050511 0.7789440862 N 0.5566670000 2
C3_1 C -0.0087049433 -0.0221674582 0.8170296630 C3 -0.0371152000 2
O2_1 O 0.2695548405 0.0270506819 0.8039482367 O1 -0.3419080000 2
O3_1 O 0.1577492708 -0.0657778199 0.7239240830 O1 -0.3419080000 2
C1_1 C -0.1350612842 -0.0787401085 0.7957701646 C3 0.0069987000 2
C5_1 C -0.0277454691 0.0328433530 0.8732050503 C3 0.0489222000 2
C0_1 C -0.2877606927 -0.0802212993 0.8314240383 C3 0.0287288000 2
H0_1 H -0.1155391094 -0.1217783490 0.7526014018 H 0.1153420000 0
C4_1 C -0.1831934933 0.0303445311 0.9060641883 C3 -0.0371152000 2
H2_1 H 0.0726643947 0.0765137888 0.8895176823 H 0.1153420000 0
C2_1 C -0.3147076583 -0.0246159888 0.8860041875 C3 0.0069987000 2
C6_1 C -0.4170940729 -0.1438292242 0.8106816947 C3 0.3553477000 2
N1_1 N -0.2069512876 0.0874804712 0.9659591503 N 0.5566670000 2
H1_1 H -0.4340772250 -0.0249575509 0.9133147443 H 0.1153420000 0
O0_1 O -0.3869828999 -0.1938593213 0.7646797473 O1 -0.3995510000 2
O1_1 O -0.5575435231 -0.1415819069 0.8467113089 O2 -0.4166077000 3
O4_1 O -0.3633162386 0.1005615609 0.9749016124 O1 -0.3419080000 2
O5_1 O -0.0679855797 0.1187820719 1.0041626149 O1 -0.3419080000 2
H3_1 H -0.6360841521 -0.1918439959 0.8312338021 H 0.3516650000 0
#END
#################################################################################
# Avant-garde Materials Simulation           
# XXV NEUMANN/KENDRICK/LEUSEN, RANK 75, ENERGY -151.8930007092909 kcal/mol/atom
#################################################################################

data_rank_000075
_symmetry_cell_setting monoclinic
_symmetry_space_group_name_H-M 'P 2_1/c'
_symmetry_Int_Tables_number 14
loop_
_symmetry_equiv_pos_site_id
_symmetry_equiv_pos_as_xyz
1 x,y,z
2 -x,y+1/2,-z+1/2
3 -x,-y,-z
4 x,-y+1/2,z+1/2
_cell_length_a 14.3992610125
_cell_length_b 7.7518164933
_cell_length_c 22.0531839695
_cell_angle_alpha 90.0000000000
_cell_angle_beta 65.5170264553
_cell_angle_gamma 90.0000000000
loop_
_atom_site_label
_atom_site_type_symbol
_atom_site_fract_x
_atom_site_fract_y
_atom_site_fract_z
_atom_site_fftype
_atom_site_charge
_atom_site_hybridization
C0_0 C -0.6262136690 0.5530197204 0.5837305182 C3 0.4236677600 2
C1_0 C -0.5780974144 0.7009522971 0.5939008571 C3 -0.0485634000 2
C2_0 C -0.6918616130 0.5682720410 0.5517130513 C3 -0.2643770000 2
N0_0 N -0.6110596488 0.3873019449 0.6066563009 N -0.2871434600 3
C3_0 C -0.5976896427 0.8611543758 0.5720905660 C3 -0.2536832000 2
C6_0 C -0.5077558266 0.6881205674 0.6289011890 C4 -0.2096900000 3
C4_0 C -0.7115210386 0.7284359429 0.5312953317 C3 -0.1845126000 2
H0_0 H -0.7278725531 0.4527261125 0.5431946394 H 0.1153420000 0
C7_0 C -0.5181217213 0.3811768040 0.6171437293 C4 -0.5029806000 3
C8_0 C -0.6973365783 0.3329678455 0.6685239888 C4 -0.2096900000 3
C5_0 C -0.6648552002 0.8785839218 0.5413532382 C3 0.1571637000 2
H1_0 H -0.5610744231 0.9762715783 0.5807191623 H 0.1153420000 0
N1_0 N -0.5169809998 0.5197150096 0.6636491649 N -0.2871434600 3
H2_0 H -0.4275037192 0.7003230836 0.5928295103 H 0.1635790000 0
H3_0 H -0.5234134061 0.7924268200 0.6654960190 H 0.1635790000 0
H16_0 H -0.7639632000 0.7369447072 0.5071177823 H 0.1153420000 0
H4_0 H -0.5135146693 0.2555142278 0.6387142452 H 0.2642670000 0
H5_0 H -0.4512957635 0.3987291123 0.5697823858 H 0.2642670000 0
C9_0 C -0.6948076551 0.4184892730 0.7296760108 C3 -0.0485634000 2
H6_0 H -0.7690688727 0.3640355361 0.6647164751 H 0.1635790000 0
H7_0 H -0.6939428106 0.1917729301 0.6731583315 H 0.1635790000 0
C15_0 C -0.6875642312 1.0524768356 0.5202482134 C4 -0.2773004000 3
C11_0 C -0.6075814996 0.5074189775 0.7259308199 C3 0.4236677600 2
C10_0 C -0.7792624368 0.4090661907 0.7914239267 C3 -0.2536832000 2
H13_0 H -0.6645871385 1.0576157190 0.4660613204 H 0.0861593000 0
H14_0 H -0.6478270833 1.1560509658 0.5339200467 H 0.0861593000 0
H15_0 H -0.7699362325 1.0804660101 0.5434541509 H 0.0861593000 0
C13_0 C -0.6064880929 0.5849138030 0.7828554422 C3 -0.2643770000 2
C12_0 C -0.7795363031 0.4854565693 0.8489926255 C3 0.1571637000 2
H8_0 H -0.8474442575 0.3413247939 0.7940639838 H 0.1153420000 0
C14_0 C -0.6912421009 0.5741194528 0.8434797300 C3 -0.1845126000 2
H9_0 H -0.5377154068 0.6518495802 0.7789871385 H 0.1153420000 0
C16_0 C -0.8711822569 0.4748012552 0.9148058416 C4 -0.2773004000 3
H17_0 H -0.6895848269 0.6380129598 0.8871127132 H 0.1153420000 0
H10_0 H -0.8585901281 0.3820291617 0.9484787674 H 0.0861593000 0
H11_0 H -0.9394574003 0.4320338806 0.9086996651 H 0.0861593000 0
H12_0 H -0.8876254253 0.6000254684 0.9405163800 H 0.0861593000 0
H1_1 H -0.7604853504 0.8155152398 0.7128139691 H 0.1153420000 0
C2_1 C -0.8192296800 0.8485045351 0.7616866727 C3 0.0069987000 2
C0_1 C -0.7944571168 0.9399442804 0.8076117341 C3 0.0287288000 2
C4_1 C -0.9203645971 0.7987309157 0.7800782078 C3 -0.0371152000 2
C1_1 C -0.8708902967 0.9873684925 0.8693135849 C3 0.0069987000 2
C6_1 C -0.6844936906 0.9841299539 0.7899130476 C3 0.3553477000 2
C5_1 C -0.9977217367 0.8384242845 0.8417458926 C3 0.0489222000 2
N1_1 N -0.9486322382 0.7045091277 0.7325536822 N 0.5566670000 2
C3_1 C -0.9709012553 0.9367580163 0.8845570010 C3 -0.0371152000 2
H0_1 H -0.8521357983 1.0593970904 0.9051157871 H 0.1153420000 0
O0_1 O -0.6221732333 0.9953457811 0.7312307051 O1 -0.3995510000 2
O1_1 O -0.6648943920 1.0042591833 0.8428003886 O2 -0.4166077000 3
H2_1 H -1.0760323296 0.7985585932 0.8549761778 H 0.1153420000 0
O4_1 O -0.8791299676 0.6510250184 0.6806072326 O1 -0.3419080000 2
O5_1 O -1.0413039858 0.6848102329 0.7470385520 O1 -0.3419080000 2
N0_1 N -1.0526201903 0.9899865151 0.9478332422 N 0.5566670000 2
H3_1 H -0.5838907212 1.0114291899 0.8316833897 H 0.3516650000 0
O2_1 O -1.0437919434 1.1324041896 0.9706319670 O1 -0.3419080000 2
O3_1 O -1.1256845438 0.8900920139 0.9746161093 O1 -0.3419080000 2
#END
##################################################################################
# Avant-garde Materials Simulation           
# XXV NEUMANN/KENDRICK/LEUSEN, RANK 76, ENERGY -151.89184433286823 kcal/mol/atom
##################################################################################

data_rank_000076
_symmetry_cell_setting orthorhombic
_symmetry_space_group_name_H-M 'P c a 2_1'
_symmetry_Int_Tables_number 29
loop_
_symmetry_equiv_pos_site_id
_symmetry_equiv_pos_as_xyz
1 x,y,z
2 -x,-y,z+1/2
3 x+1/2,-y,z
4 -x+1/2,y,z+1/2
_cell_length_a 10.3057224395
_cell_length_b 14.3100512365
_cell_length_c 15.0058059325
_cell_angle_alpha 90.0000000000
_cell_angle_beta 90.0000000000
_cell_angle_gamma 90.0000000000
loop_
_atom_site_label
_atom_site_type_symbol
_atom_site_fract_x
_atom_site_fract_y
_atom_site_fract_z
_atom_site_fftype
_atom_site_charge
_atom_site_hybridization
C0_0 C 0.1048025893 0.3213719279 0.5005726215 C3 0.4236677600 2
C1_0 C 0.0394529609 0.4030819017 0.4748455646 C3 -0.0485634000 2
C2_0 C 0.2024754559 0.2841250422 0.4464112491 C3 -0.2643770000 2
N0_0 N 0.0769975349 0.2755392898 0.5849995610 N -0.2871434600 3
C3_0 C 0.0768414620 0.4471909892 0.3955783866 C3 -0.2536832000 2
C6_0 C -0.0728492962 0.4405927310 0.5295630034 C4 -0.2096900000 3
C4_0 C 0.2363427602 0.3281851845 0.3672930494 C3 -0.1845126000 2
H0_0 H 0.2509101902 0.2195489499 0.4659654117 H 0.1153420000 0
C7_0 C 0.0041228139 0.3400186004 0.6441423046 C4 -0.5029806000 3
C8_0 C -0.0009755067 0.1884451312 0.5773015204 C4 -0.2096900000 3
C5_0 C 0.1738469241 0.4109418095 0.3404640495 C3 0.1571637000 2
H1_0 H 0.0258836193 0.5106990594 0.3751414055 H 0.1153420000 0
N1_0 N -0.1113302112 0.3743703065 0.5998150107 N -0.2871434600 3
H2_0 H -0.0471018232 0.5077421908 0.5612004271 H 0.1635790000 0
H3_0 H -0.1565075433 0.4542579571 0.4860627334 H 0.1635790000 0
H16_0 H 0.3115933808 0.2970701603 0.3256758262 H 0.1153420000 0
H4_0 H -0.0216688851 0.3019495393 0.7051250075 H 0.2642670000 0
H5_0 H 0.0667559085 0.3993401185 0.6612005147 H 0.2642670000 0
C9_0 C -0.1440541295 0.2078585374 0.5649789392 C3 -0.0485634000 2
H6_0 H 0.0373696937 0.1478009983 0.5211130593 H 0.1635790000 0
H7_0 H 0.0171971878 0.1471215435 0.6379382680 H 0.1635790000 0
C15_0 C 0.2067881746 0.4568358141 0.2533527149 C4 -0.2773004000 3
C11_0 C -0.1927879475 0.2996253893 0.5710641061 C3 0.4236677600 2
C10_0 C -0.2293630205 0.1345527851 0.5455507921 C3 -0.2536832000 2
H13_0 H 0.1486648053 0.5196383345 0.2415675185 H 0.0861593000 0
H14_0 H 0.1913632886 0.4081217846 0.1976736420 H 0.0861593000 0
H15_0 H 0.3088558244 0.4790696699 0.2517292758 H 0.0861593000 0
C13_0 C -0.3233722450 0.3165719069 0.5506406991 C3 -0.2643770000 2
C12_0 C -0.3607748149 0.1503908468 0.5276051748 C3 0.1571637000 2
H8_0 H -0.1926245315 0.0628865304 0.5442624549 H 0.1153420000 0
C14_0 C -0.4056800809 0.2431360949 0.5282775284 C3 -0.1845126000 2
H9_0 H -0.3597751599 0.3881276809 0.5535732755 H 0.1153420000 0
C16_0 C -0.4500372287 0.0696104808 0.5087244709 C4 -0.2773004000 3
H17_0 H -0.5070476345 0.2577454641 0.5126263051 H 0.1153420000 0
H10_0 H -0.5503939047 0.0928886355 0.4988798449 H 0.0861593000 0
H11_0 H -0.4484553507 0.0195362221 0.5642503156 H 0.0861593000 0
H12_0 H -0.4190498882 0.0304267993 0.4493210484 H 0.0861593000 0
H3_1 H 0.2037702241 0.2509073076 0.6263337964 H 0.3516650000 0
O1_1 O 0.2978266886 0.2420022770 0.6586535310 O2 -0.4166077000 3
C6_1 C 0.3271635006 0.1535929252 0.6733500669 C3 0.3553477000 2
C0_1 C 0.4514881830 0.1409446761 0.7242435857 C3 0.0287288000 2
O0_1 O 0.2620944428 0.0857008426 0.6489167530 O1 -0.3995510000 2
C1_1 C 0.4887837691 0.0504771923 0.7477757600 C3 0.0069987000 2
C2_1 C 0.5294020916 0.2169868650 0.7479184434 C3 0.0069987000 2
C3_1 C 0.6045436921 0.0371769232 0.7938481783 C3 -0.0371152000 2
H0_1 H 0.4271147490 -0.0084394474 0.7303812425 H 0.1153420000 0
C4_1 C 0.6465139732 0.2000180422 0.7912095529 C3 -0.0371152000 2
H1_1 H 0.5002942623 0.2880413898 0.7321307722 H 0.1153420000 0
C5_1 C 0.6874343386 0.1108230947 0.8145850933 C3 0.0489222000 2
N0_1 N 0.6399155164 -0.0574296974 0.8228094102 N 0.5566670000 2
N1_1 N 0.7309185238 0.2796289547 0.8137099943 N 0.5566670000 2
H2_1 H 0.7792193249 0.0999737559 0.8486095891 H 0.1153420000 0
O2_1 O 0.7396325276 -0.0663442919 0.8686299313 O1 -0.3419080000 2
O3_1 O 0.5674679747 -0.1228855734 0.8014831965 O1 -0.3419080000 2
O4_1 O 0.6795523009 0.3576357252 0.8187420703 O1 -0.3419080000 2
O5_1 O 0.8477176514 0.2632489785 0.8262260553 O1 -0.3419080000 2
#END
##################################################################################
# Avant-garde Materials Simulation           
# XXV NEUMANN/KENDRICK/LEUSEN, RANK 77, ENERGY -151.89176251425795 kcal/mol/atom
##################################################################################

data_rank_000077
_symmetry_cell_setting monoclinic
_symmetry_space_group_name_H-M 'P 2_1/c'
_symmetry_Int_Tables_number 14
loop_
_symmetry_equiv_pos_site_id
_symmetry_equiv_pos_as_xyz
1 x,y,z
2 -x,y+1/2,-z+1/2
3 -x,-y,-z
4 x,-y+1/2,z+1/2
_cell_length_a 12.7085227242
_cell_length_b 5.9939909644
_cell_length_c 29.5348901597
_cell_angle_alpha 90.0000000000
_cell_angle_beta 86.1490695805
_cell_angle_gamma 90.0000000000
loop_
_atom_site_label
_atom_site_type_symbol
_atom_site_fract_x
_atom_site_fract_y
_atom_site_fract_z
_atom_site_fftype
_atom_site_charge
_atom_site_hybridization
C0_0 C -0.5172368673 0.1469145601 0.6355467349 C3 0.4236677600 2
C1_0 C -0.5998341593 0.0206791342 0.6565953332 C3 -0.0485634000 2
C2_0 C -0.4766597717 0.3310686002 0.6576102278 C3 -0.2643770000 2
N0_0 N -0.4711401216 0.0889976626 0.5906948790 N -0.2871434600 3
C3_0 C -0.6411587952 0.0864190311 0.6996748386 C3 -0.2536832000 2
C6_0 C -0.6434994561 -0.1806258912 0.6330566301 C4 -0.2096900000 3
C4_0 C -0.5209228498 0.3957664953 0.6999608346 C3 -0.1845126000 2
H0_0 H -0.4099850133 0.4233130848 0.6416191556 H 0.1153420000 0
C7_0 C -0.4969300271 -0.1453312771 0.5794813465 C4 -0.5029806000 3
C8_0 C -0.5101434253 0.2335105793 0.5545031381 C4 -0.2096900000 3
C5_0 C -0.6051317281 0.2764068670 0.7214400331 C3 0.1571637000 2
H1_0 H -0.7044182029 -0.0128850810 0.7165237705 H 0.1153420000 0
N1_0 N -0.6093737350 -0.1852524757 0.5843426055 N -0.2871434600 3
H2_0 H -0.6176143973 -0.3360301157 0.6487444814 H 0.1635790000 0
H3_0 H -0.7299159187 -0.1822735047 0.6365411814 H 0.1635790000 0
H16_0 H -0.4898378703 0.5409763081 0.7167841397 H 0.1153420000 0
H4_0 H -0.4656738621 -0.1758199505 0.5444978702 H 0.2642670000 0
H5_0 H -0.4559573534 -0.2545360573 0.6023044799 H 0.2642670000 0
C9_0 C -0.6202761212 0.1703054730 0.5425532195 C3 -0.0485634000 2
H6_0 H -0.5094956301 0.4074767243 0.5660151628 H 0.1635790000 0
H7_0 H -0.4532463444 0.2187475809 0.5247367481 H 0.1635790000 0
C15_0 C -0.6566693114 0.3540386861 0.7659720845 C4 -0.2773004000 3
C11_0 C -0.6661987959 -0.0313482922 0.5581106657 C3 0.4236677600 2
C10_0 C -0.6788107250 0.3147645979 0.5166631911 C3 -0.2536832000 2
H13_0 H -0.6863644353 0.2138455325 0.7870402314 H 0.0861593000 0
H14_0 H -0.7242680224 0.4631615569 0.7602077368 H 0.0861593000 0
H15_0 H -0.6019018922 0.4503889914 0.7855301891 H 0.0861593000 0
C13_0 C -0.7697863399 -0.0819894470 0.5481214196 C3 -0.2643770000 2
C12_0 C -0.7815673906 0.2650941707 0.5057684941 C3 0.1571637000 2
H8_0 H -0.6438829930 0.4737987534 0.5055787947 H 0.1153420000 0
C14_0 C -0.8260697719 0.0637197655 0.5222530454 C3 -0.1845126000 2
H9_0 H -0.8049179879 -0.2381991357 0.5605552709 H 0.1153420000 0
C16_0 C -0.8439263592 0.4241191498 0.4786649152 C4 -0.2773004000 3
H17_0 H -0.9061714376 0.0197037784 0.5142213367 H 0.1153420000 0
H10_0 H -0.7924318435 0.5383680217 0.4583578452 H 0.0861593000 0
H11_0 H -0.8971236120 0.5258123955 0.5012559830 H 0.0861593000 0
H12_0 H -0.8936237216 0.3346690526 0.4556368013 H 0.0861593000 0
H3_1 H -0.3537218310 0.0951950966 0.5920707304 H 0.3516650000 0
O1_1 O -0.2694392208 0.1086111214 0.5958151543 O2 -0.4166077000 3
C6_1 C -0.2332220669 -0.0660641937 0.6172213150 C3 0.3553477000 2
C0_1 C -0.1232842597 -0.0309274811 0.6318886746 C3 0.0287288000 2
O0_1 O -0.2816513890 -0.2410112178 0.6258804241 O1 -0.3995510000 2
C1_1 C -0.0636211733 0.1543371442 0.6171445204 C3 0.0069987000 2
C2_1 C -0.0820318793 -0.1839596175 0.6616964315 C3 0.0069987000 2
C3_1 C 0.0363843642 0.1829619037 0.6327843229 C3 -0.0371152000 2
H0_1 H -0.0949924767 0.2751081181 0.5941129065 H 0.1153420000 0
C4_1 C 0.0174639803 -0.1453670553 0.6772574284 C3 -0.0371152000 2
H1_1 H -0.1279959254 -0.3294082348 0.6728590971 H 0.1153420000 0
C5_1 C 0.0785650475 0.0380478902 0.6635403334 C3 0.0489222000 2
N0_1 N 0.0992803999 0.3779868284 0.6171716284 N 0.5566670000 2
N1_1 N 0.0603403479 -0.3058870230 0.7091094235 N 0.5566670000 2
H2_1 H 0.1555214295 0.0691335441 0.6762729607 H 0.1153420000 0
O2_1 O 0.0582869292 0.5107099134 0.5912197579 O1 -0.3419080000 2
O3_1 O 0.1882266634 0.4003094481 0.6312690813 O1 -0.3419080000 2
O4_1 O 0.0092038153 -0.4795628635 0.7172370386 O1 -0.3419080000 2
O5_1 O 0.1447934118 -0.2599902187 0.7254973503 O1 -0.3419080000 2
#END
##################################################################################
# Avant-garde Materials Simulation           
# XXV NEUMANN/KENDRICK/LEUSEN, RANK 78, ENERGY -151.89138758010736 kcal/mol/atom
##################################################################################

data_rank_000078
_symmetry_cell_setting monoclinic
_symmetry_space_group_name_H-M 'P 2_1/c'
_symmetry_Int_Tables_number 14
loop_
_symmetry_equiv_pos_site_id
_symmetry_equiv_pos_as_xyz
1 x,y,z
2 -x,y+1/2,-z+1/2
3 -x,-y,-z
4 x,-y+1/2,z+1/2
_cell_length_a 7.0326506207
_cell_length_b 13.3761822707
_cell_length_c 23.8836644434
_cell_angle_alpha 90.0000000000
_cell_angle_beta 92.1659246640
_cell_angle_gamma 90.0000000000
loop_
_atom_site_label
_atom_site_type_symbol
_atom_site_fract_x
_atom_site_fract_y
_atom_site_fract_z
_atom_site_fftype
_atom_site_charge
_atom_site_hybridization
C0_0 C -0.7719443329 0.8315654342 -0.9272500334 C3 0.4236677600 2
C1_0 C -0.5757688992 0.8465539368 -0.9184083101 C3 -0.0485634000 2
C2_0 C -0.8923140530 0.9134403417 -0.9369280279 C3 -0.2643770000 2
N0_0 N -0.8520232920 0.7314971078 -0.9285241814 N -0.2871434600 3
C3_0 C -0.5041612529 0.9437218768 -0.9217352632 C3 -0.2536832000 2
C6_0 C -0.4435630532 0.7597870715 -0.9049543727 C4 -0.2096900000 3
C4_0 C -0.8182074476 1.0098182638 -0.9387825071 C3 -0.1845126000 2
H0_0 H -1.0446712997 0.9009640898 -0.9440599242 H 0.1153420000 0
C7_0 C -0.6998606724 0.6563940591 -0.9360485516 C4 -0.5029806000 3
C8_0 C -0.9523881177 0.7035520884 -0.8770289360 C4 -0.2096900000 3
C5_0 C -0.6214376457 1.0265208446 -0.9319085215 C3 0.1571637000 2
H1_0 H -0.3509201616 0.9552135681 -0.9158248972 H 0.1153420000 0
N1_0 N -0.5494945346 0.6676228956 -0.8933410883 N -0.2871434600 3
H2_0 H -0.3501038338 0.7451543363 -0.9400649424 H 0.1635790000 0
H3_0 H -0.3530325323 0.7787106186 -0.8680631112 H 0.1635790000 0
H16_0 H -0.9143676609 1.0727697821 -0.9466350382 H 0.1153420000 0
H4_0 H -0.7650074657 0.5820542976 -0.9337223929 H 0.2642670000 0
H5_0 H -0.6418895776 0.6664017584 -0.9776326701 H 0.2642670000 0
C9_0 C -0.8175465504 0.6689777852 -0.8303039262 C3 -0.0485634000 2
H6_0 H -1.0317063560 0.7690221341 -0.8629631442 H 0.1635790000 0
H7_0 H -1.0555247789 0.6442320615 -0.8882525889 H 0.1635790000 0
C15_0 C -0.5391156417 1.1300771338 -0.9346752309 C4 -0.2773004000 3
C11_0 C -0.6216641898 0.6607505597 -0.8383608157 C3 0.4236677600 2
C10_0 C -0.8870351515 0.6471892607 -0.7775523716 C3 -0.2536832000 2
H13_0 H -0.6223554013 1.1771553702 -0.9641362788 H 0.0861593000 0
H14_0 H -0.3912732934 1.1292703244 -0.9477500342 H 0.0861593000 0
H15_0 H -0.5394214829 1.1671042203 -0.8934957977 H 0.0861593000 0
C13_0 C -0.4983413986 0.6402985328 -0.7921570990 C3 -0.2643770000 2
C12_0 C -0.7673356788 0.6229395735 -0.7316252851 C3 0.1571637000 2
H8_0 H -1.0402460731 0.6507940512 -0.7719442307 H 0.1153420000 0
C14_0 C -0.5699104323 0.6228735022 -0.7395293316 C3 -0.1845126000 2
H9_0 H -0.3459041053 0.6351503307 -0.7986499264 H 0.1153420000 0
C16_0 C -0.8481710946 0.5971805801 -0.6760298453 C4 -0.2773004000 3
H17_0 H -0.4720251682 0.6042334852 -0.7044928169 H 0.1153420000 0
H10_0 H -1.0029814737 0.5867236700 -0.6799306683 H 0.0861593000 0
H11_0 H -0.8195307898 0.6557782666 -0.6445052074 H 0.0861593000 0
H12_0 H -0.7862410484 0.5272783642 -0.6594428840 H 0.0861593000 0
H3_1 H -0.9924113177 0.7145615764 -0.9758235211 H 0.3516650000 0
O1_1 O -1.1065403880 0.6930648540 -1.0054542333 O2 -0.4166077000 3
C6_1 C -1.0513184401 0.6897949478 -1.0577568555 C3 0.3553477000 2
C0_1 C -1.2032831085 0.6498495259 -1.0978562214 C3 0.0287288000 2
O0_1 O -0.8949122031 0.7175181111 -1.0736265155 O1 -0.3995510000 2
C1_1 C -1.1775353549 0.6566736895 -1.1555256379 C3 0.0069987000 2
C2_1 C -1.3705728185 0.6078838841 -1.0781641584 C3 0.0069987000 2
C3_1 C -1.3243170225 0.6258488856 -1.1923625522 C3 -0.0371152000 2
H0_1 H -1.0455151069 0.6863819540 -1.1710995560 H 0.1153420000 0
C4_1 C -1.5125912553 0.5771969956 -1.1166109183 C3 -0.0371152000 2
H1_1 H -1.3889380797 0.5988578883 -1.0334389921 H 0.1153420000 0
C5_1 C -1.4951125988 0.5874837724 -1.1741243937 C3 0.0489222000 2
N0_1 N -1.3006117816 0.6332625329 -1.2531831816 N 0.5566670000 2
N1_1 N -1.6871754856 0.5312393791 -1.0963975653 N 0.5566670000 2
H2_1 H -1.6089638832 0.5660506819 -1.2036431897 H 0.1153420000 0
O2_1 O -1.1421353135 0.6588737116 -1.2695263934 O1 -0.3419080000 2
O3_1 O -1.4399161160 0.6138046044 -1.2845688260 O1 -0.3419080000 2
O4_1 O -1.6982670881 0.5173891425 -1.0453894470 O1 -0.3419080000 2
O5_1 O -1.8138304779 0.5092200142 -1.1318674742 O1 -0.3419080000 2
#END
##################################################################################
# Avant-garde Materials Simulation           
# XXV NEUMANN/KENDRICK/LEUSEN, RANK 79, ENERGY -151.89094558576258 kcal/mol/atom
##################################################################################

data_rank_000079
_symmetry_cell_setting triclinic
_symmetry_space_group_name_H-M 'P -1'
_symmetry_Int_Tables_number 2
loop_
_symmetry_equiv_pos_site_id
_symmetry_equiv_pos_as_xyz
1 x,y,z
2 -x,-y,-z
_cell_length_a 8.7193146364
_cell_length_b 11.2520620741
_cell_length_c 12.0929684404
_cell_angle_alpha 90.1327748779
_cell_angle_beta 110.1251827701
_cell_angle_gamma 77.3983762990
loop_
_atom_site_label
_atom_site_type_symbol
_atom_site_fract_x
_atom_site_fract_y
_atom_site_fract_z
_atom_site_fftype
_atom_site_charge
_atom_site_hybridization
C0_0 C 0.8068289704 0.6281995197 0.8171442682 C3 0.4236677600 2
C1_0 C 0.7888546304 0.5917961952 0.9223847039 C3 -0.0485634000 2
C2_0 C 0.8522695307 0.7388394383 0.8079819193 C3 -0.2643770000 2
N0_0 N 0.7787046490 0.5547752764 0.7183523156 N -0.2871434600 3
C3_0 C 0.8172186204 0.6681589136 1.0154198191 C3 -0.2536832000 2
C6_0 C 0.7382586643 0.4731877370 0.9342466101 C4 -0.2096900000 3
C4_0 C 0.8800712765 0.8129258740 0.9015670502 C3 -0.1845126000 2
H0_0 H 0.8673732495 0.7656422700 0.7265681022 H 0.1153420000 0
C7_0 C 0.7891835992 0.4294324747 0.7535629721 C4 -0.5029806000 3
C8_0 C 0.6158580775 0.6021029378 0.6231033382 C4 -0.2096900000 3
C5_0 C 0.8628672429 0.7788264878 1.0076732407 C3 0.1571637000 2
H1_0 H 0.7989685074 0.6417852411 1.0960313249 H 0.1153420000 0
N1_0 N 0.6731193284 0.4226979897 0.8177730542 N -0.2871434600 3
H2_0 H 0.8459296741 0.4036272844 0.9920460709 H 0.1635790000 0
H3_0 H 0.6410736346 0.4864075655 0.9744791772 H 0.1635790000 0
H16_0 H 0.9161217363 0.8983146627 0.8921377546 H 0.1153420000 0
H4_0 H 0.7553059281 0.3776520582 0.6753590796 H 0.2642670000 0
H5_0 H 0.9164596002 0.3870199231 0.8132387632 H 0.2642670000 0
C9_0 C 0.4723070268 0.5703660375 0.6512909988 C3 -0.0485634000 2
H6_0 H 0.5949173696 0.7015122465 0.6090625168 H 0.1635790000 0
H7_0 H 0.6220117107 0.5647004629 0.5401342417 H 0.1635790000 0
C15_0 C 0.8934699880 0.8588190025 1.1092187038 C4 -0.2773004000 3
C11_0 C 0.5034461555 0.4877162103 0.7473342115 C3 0.4236677600 2
C10_0 C 0.3051669152 0.6227116297 0.5816700623 C3 -0.2536832000 2
H13_0 H 0.8418142397 0.8341573218 1.1745398649 H 0.0861593000 0
H14_0 H 0.8362036671 0.9553677949 1.0779251214 H 0.0861593000 0
H15_0 H 1.0283733680 0.8523391565 1.1555497852 H 0.0861593000 0
C13_0 C 0.3698671906 0.4626896215 0.7747846525 C3 -0.2643770000 2
C12_0 C 0.1698840343 0.5988603417 0.6077695119 C3 0.1571637000 2
H8_0 H 0.2811164387 0.6853271473 0.5056098484 H 0.1153420000 0
C14_0 C 0.2051465368 0.5185525170 0.7066415138 C3 -0.1845126000 2
H9_0 H 0.3978114503 0.3968296919 0.8492376251 H 0.1153420000 0
C16_0 C -0.0084646814 0.6597585603 0.5343565487 C4 -0.2773004000 3
H17_0 H 0.1005453070 0.5000813210 0.7283560052 H 0.1153420000 0
H10_0 H -0.0960318528 0.6065548532 0.5423966392 H 0.0861593000 0
H11_0 H -0.0251147808 0.6731206992 0.4407269162 H 0.0861593000 0
H12_0 H -0.0454220565 0.7509281606 0.5636035592 H 0.0861593000 0
H3_1 H 0.6649911808 0.2892726693 0.8217772978 H 0.3516650000 0
O1_1 O 0.6381061672 0.1994986124 0.8180145641 O2 -0.4166077000 3
C6_1 C 0.5733089079 0.1741761799 0.7071284010 C3 0.3553477000 2
C0_1 C 0.4776448493 0.0755344744 0.6921368836 C3 0.0287288000 2
O0_1 O 0.5825486785 0.2264954495 0.6206103583 O1 -0.3995510000 2
C1_1 C 0.3750286921 0.0601840472 0.5780033687 C3 0.0069987000 2
C2_1 C 0.4827187061 0.0042369274 0.7885149581 C3 0.0069987000 2
C3_1 C 0.2763991652 -0.0248652009 0.5619548624 C3 -0.0371152000 2
H0_1 H 0.3701728314 0.1163735887 0.5032948220 H 0.1153420000 0
C4_1 C 0.3845177600 -0.0816529497 0.7679549661 C3 -0.0371152000 2
H1_1 H 0.5587492851 0.0171168961 0.8780845836 H 0.1153420000 0
C5_1 C 0.2781475761 -0.0970492479 0.6559190730 C3 0.0489222000 2
N0_1 N 0.1619542100 -0.0357822830 0.4423036257 N 0.5566670000 2
N1_1 N 0.3894685636 -0.1577415772 0.8692311016 N 0.5566670000 2
H2_1 H 0.1999748356 -0.1625336548 0.6434022247 H 0.1153420000 0
O2_1 O 0.1603293260 0.0306803453 0.3599775465 O1 -0.3419080000 2
O3_1 O 0.0718930632 -0.1097671943 0.4305059806 O1 -0.3419080000 2
O4_1 O 0.4838541734 -0.1417424145 0.9685128065 O1 -0.3419080000 2
O5_1 O 0.2998254798 -0.2326889611 0.8486165273 O1 -0.3419080000 2
#END
##################################################################################
# Avant-garde Materials Simulation           
# XXV NEUMANN/KENDRICK/LEUSEN, RANK 80, ENERGY -151.89084857523846 kcal/mol/atom
##################################################################################

data_rank_000080
_symmetry_cell_setting orthorhombic
_symmetry_space_group_name_H-M 'F d d 2'
_symmetry_Int_Tables_number 43
loop_
_symmetry_equiv_pos_site_id
_symmetry_equiv_pos_as_xyz
1 x,y,z
2 -x,-y,z
3 x+1/4,-y+1/4,z+1/4
4 -x+1/4,y+1/4,z+1/4
5 x,y+1/2,z+1/2
6 -x,-y+1/2,z+1/2
7 x+1/4,-y+3/4,z+3/4
8 -x+1/4,y+3/4,z+3/4
9 x+1/2,y,z+1/2
10 -x+1/2,-y,z+1/2
11 x+3/4,-y+1/4,z+3/4
12 -x+3/4,y+1/4,z+3/4
13 x+1/2,y+1/2,z
14 -x+1/2,-y+1/2,z
15 x+3/4,-y+3/4,z+1/4
16 -x+3/4,y+3/4,z+1/4
_cell_length_a 31.3012458784
_cell_length_b 26.4557328713
_cell_length_c 10.8755571870
_cell_angle_alpha 90.0000000000
_cell_angle_beta 90.0000000000
_cell_angle_gamma 90.0000000000
loop_
_atom_site_label
_atom_site_type_symbol
_atom_site_fract_x
_atom_site_fract_y
_atom_site_fract_z
_atom_site_fftype
_atom_site_charge
_atom_site_hybridization
C0_0 C -0.0866876475 -0.0043619150 -1.5797054332 C3 0.4236677600 2
C1_0 C -0.0687804177 0.0365349016 -1.6444767558 C3 -0.0485634000 2
C2_0 C -0.0772481191 -0.0106673510 -1.4549327018 C3 -0.2643770000 2
N0_0 N -0.1147174270 -0.0394813249 -1.6391773826 N -0.2871434600 3
C3_0 C -0.0432358123 0.0712983025 -1.5810553309 C3 -0.2536832000 2
C6_0 C -0.0769911125 0.0431592193 -1.7805218914 C4 -0.2096900000 3
C4_0 C -0.0512566734 0.0238208324 -1.3942806927 C3 -0.1845126000 2
H0_0 H -0.0916373259 -0.0423335623 -1.4062162961 H 0.1153420000 0
C7_0 C -0.1324878748 -0.0184082922 -1.7509563770 C4 -0.5029806000 3
C8_0 C -0.0942007775 -0.0881728270 -1.6686301758 C4 -0.2096900000 3
C5_0 C -0.0342973882 0.0660015779 -1.4557234884 C3 0.1571637000 2
H1_0 H -0.0296936569 0.1033098186 -1.6312236694 H 0.1153420000 0
N1_0 N -0.0981714985 -0.0016986390 -1.8362297463 N -0.2871434600 3
H2_0 H -0.0978843358 0.0760291424 -1.7966754077 H 0.1635790000 0
H3_0 H -0.0470835294 0.0501567298 -1.8303165407 H 0.1635790000 0
H16_0 H -0.0445862701 0.0187339126 -1.2965002393 H 0.1153420000 0
H4_0 H -0.1518218304 -0.0472437134 -1.7974597201 H 0.2642670000 0
H5_0 H -0.1525067131 0.0146052120 -1.7301689550 H 0.2642670000 0
C9_0 C -0.0658934949 -0.0846986924 -1.7813995294 C3 -0.0485634000 2
H6_0 H -0.0758578258 -0.1008704406 -1.5885474096 H 0.1635790000 0
H7_0 H -0.1195418574 -0.1163886896 -1.6847631247 H 0.1635790000 0
C15_0 C -0.0082056587 0.1048123226 -1.3881291130 C4 -0.2773004000 3
C11_0 C -0.0687811655 -0.0429860795 -1.8607860374 C3 0.4236677600 2
C10_0 C -0.0366493614 -0.1230434430 -1.8092613400 C3 -0.2536832000 2
H13_0 H 0.0171355036 0.1204352818 -1.4465829970 H 0.0861593000 0
H14_0 H 0.0066133597 0.0885296354 -1.3055912292 H 0.0861593000 0
H15_0 H -0.0281679791 0.1369051617 -1.3585307292 H 0.0861593000 0
C13_0 C -0.0434907188 -0.0406541962 -1.9664887443 C3 -0.2643770000 2
C12_0 C -0.0101794377 -0.1206807708 -1.9129851728 C3 0.1571637000 2
H8_0 H -0.0343043596 -0.1555086015 -1.7474322781 H 0.1153420000 0
C14_0 C -0.0144860344 -0.0791020377 -1.9922409143 C3 -0.1845126000 2
H9_0 H -0.0465189002 -0.0080674447 -2.0273264971 H 0.1153420000 0
C16_0 C 0.0231100061 -0.1604533031 -1.9370535356 C4 -0.2773004000 3
H17_0 H 0.0059571682 -0.0766759567 -2.0733076591 H 0.1153420000 0
H10_0 H 0.0519925217 -0.1535844293 -1.8816012953 H 0.0861593000 0
H11_0 H 0.0330774462 -0.1600771478 -2.0338029317 H 0.0861593000 0
H12_0 H 0.0117173662 -0.1983703194 -1.9124712777 H 0.0861593000 0
C3_1 C -0.1530497874 0.0899146221 -1.4319084852 C3 -0.0371152000 2
C1_1 C -0.1329167308 0.0889861287 -1.3178419084 C3 0.0069987000 2
C5_1 C -0.1869610964 0.0581797677 -1.4611304137 C3 0.0489222000 2
N0_1 N -0.1376792229 0.1251722302 -1.5261954793 N 0.5566670000 2
C0_1 C -0.1461858203 0.0535232376 -1.2307212449 C3 0.0287288000 2
H0_1 H -0.1068576452 0.1147732121 -1.2969062352 H 0.1153420000 0
C4_1 C -0.2002622909 0.0245858984 -1.3705885919 C3 -0.0371152000 2
H2_1 H -0.2027087860 0.0598592173 -1.5500854458 H 0.1153420000 0
O2_1 O -0.1491778897 0.1174877349 -1.6340195450 O1 -0.3419080000 2
O3_1 O -0.1143164283 0.1604442467 -1.4931770367 O1 -0.3419080000 2
C2_1 C -0.1800502563 0.0208641232 -1.2567955444 C3 0.0069987000 2
C6_1 C -0.1227129146 0.0504424720 -1.1105016218 C3 0.3553477000 2
N1_1 N -0.2379925271 -0.0069001030 -1.3955373617 N 0.5566670000 2
H1_1 H -0.1907690798 -0.0064558031 -1.1888389046 H 0.1153420000 0
O0_1 O -0.0909789986 0.0770186974 -1.0896243451 O1 -0.3995510000 2
O1_1 O -0.1392849918 0.0169737214 -1.0344321565 O2 -0.4166077000 3
O4_1 O -0.2475639201 -0.0399807865 -1.3194009836 O1 -0.3419080000 2
O5_1 O -0.2585260924 0.0019612419 -1.4908323659 O1 -0.3419080000 2
H3_1 H -0.1201099070 0.0121232171 -0.9516838465 H 0.3516650000 0
#END
##################################################################################
# Avant-garde Materials Simulation           
# XXV NEUMANN/KENDRICK/LEUSEN, RANK 81, ENERGY -151.89031587411145 kcal/mol/atom
##################################################################################

data_rank_000081
_symmetry_cell_setting monoclinic
_symmetry_space_group_name_H-M 'P 2_1'
_symmetry_Int_Tables_number 4
loop_
_symmetry_equiv_pos_site_id
_symmetry_equiv_pos_as_xyz
1 x,y,z
2 -x,y+1/2,-z
_cell_length_a 7.0979469409
_cell_length_b 20.3153131523
_cell_length_c 7.6167214328
_cell_angle_alpha 90.0000000000
_cell_angle_beta 90.7312541291
_cell_angle_gamma 90.0000000000
loop_
_atom_site_label
_atom_site_type_symbol
_atom_site_fract_x
_atom_site_fract_y
_atom_site_fract_z
_atom_site_fftype
_atom_site_charge
_atom_site_hybridization
C0_0 C -0.3374681017 0.3082045793 0.7723699085 C3 0.4236677600 2
C1_0 C -0.1559693784 0.3095176240 0.7015593633 C3 -0.0485634000 2
C2_0 C -0.4251004515 0.2473301053 0.8023190398 C3 -0.2643770000 2
N0_0 N -0.4308828288 0.3681156491 0.8158080860 N -0.2871434600 3
C3_0 C -0.0604577997 0.2502406264 0.6726705264 C3 -0.2536832000 2
C6_0 C -0.0625176580 0.3741731239 0.6586616310 C4 -0.2096900000 3
C4_0 C -0.3296223526 0.1889201431 0.7694831398 C3 -0.1845126000 2
H0_0 H -0.5675555731 0.2468484513 0.8546164720 H 0.1153420000 0
C7_0 C -0.2998112871 0.4220751021 0.8400251528 C4 -0.5029806000 3
C8_0 C -0.5776281304 0.3877830365 0.6887808803 C4 -0.2096900000 3
C5_0 C -0.1434959959 0.1893569889 0.7073989390 C3 0.1571637000 2
H1_0 H 0.0815841065 0.2514760331 0.6186141797 H 0.1153420000 0
N1_0 N -0.1864669634 0.4324143484 0.6797863641 N -0.2871434600 3
H2_0 H 0.0592939523 0.3813999126 0.7471358981 H 0.1635790000 0
H3_0 H -0.0105011385 0.3738488097 0.5235168008 H 0.1635790000 0
H16_0 H -0.3997360666 0.1419894187 0.7933885565 H 0.1153420000 0
H4_0 H -0.3768378421 0.4675933415 0.8665231672 H 0.2642670000 0
H5_0 H -0.2032590581 0.4122665337 0.9504110674 H 0.2642670000 0
C9_0 C -0.5003815601 0.4250730629 0.5332242429 C3 -0.0485634000 2
H6_0 H -0.6529411031 0.3435701980 0.6442092108 H 0.1635790000 0
H7_0 H -0.6793530584 0.4195390364 0.7565520326 H 0.1635790000 0
C15_0 C -0.0358115955 0.1265433915 0.6801083284 C4 -0.2773004000 3
C11_0 C -0.3115672492 0.4455771106 0.5311193383 C3 0.4236677600 2
C10_0 C -0.6179545024 0.4419665246 0.3915945423 C3 -0.2536832000 2
H13_0 H 0.0858139326 0.1343119207 0.5950686717 H 0.0861593000 0
H14_0 H -0.1254417328 0.0881984299 0.6209668049 H 0.0861593000 0
H15_0 H 0.0188915005 0.1072210176 0.8058417313 H 0.0861593000 0
C13_0 C -0.2445699726 0.4821109270 0.3898386328 C3 -0.2643770000 2
C12_0 C -0.5531012141 0.4783756652 0.2486730508 C3 0.1571637000 2
H8_0 H -0.7647236509 0.4257819250 0.3914284725 H 0.1153420000 0
C14_0 C -0.3640770822 0.4986529060 0.2504471446 C3 -0.1845126000 2
H9_0 H -0.0982080414 0.4983323247 0.3908698300 H 0.1153420000 0
C16_0 C -0.6822065962 0.4933021310 0.0956915740 C4 -0.2773004000 3
H17_0 H -0.3098067993 0.5276972717 0.1416968328 H 0.1153420000 0
H10_0 H -0.8206165458 0.5106647698 0.1385735723 H 0.0861593000 0
H11_0 H -0.7082721471 0.4483713717 0.0186330043 H 0.0861593000 0
H12_0 H -0.6217189586 0.5306422198 0.0087722718 H 0.0861593000 0
C5_1 C -0.2574833861 0.2648907760 1.2419644986 C3 0.0489222000 2
C3_1 C -0.3461246266 0.2065710300 1.2897135983 C3 -0.0371152000 2
C4_1 C -0.0774741217 0.2592021641 1.1727295384 C3 -0.0371152000 2
H2_1 H -0.3259141087 0.3123798581 1.2581864137 H 0.1153420000 0
C1_1 C -0.2598747600 0.1450970611 1.2751216295 C3 0.0069987000 2
N0_1 N -0.5373039160 0.2102221499 1.3631803662 N 0.5566670000 2
C2_1 C 0.0108467106 0.1988765569 1.1498252247 C3 0.0069987000 2
N1_1 N 0.0257927403 0.3191768451 1.1251013020 N 0.5566670000 2
C0_1 C -0.0791387558 0.1415099259 1.2049342004 C3 0.0287288000 2
H0_1 H -0.3324814237 0.1011030886 1.3197141061 H 0.1153420000 0
O2_1 O -0.6113504897 0.1581882536 1.4114025036 O1 -0.3419080000 2
O3_1 O -0.6127779109 0.2653170133 1.3718710394 O1 -0.3419080000 2
H1_1 H 0.1505680002 0.1959288374 1.0936024140 H 0.1153420000 0
O4_1 O 0.1663357817 0.3136876076 1.0315725830 O1 -0.3419080000 2
O5_1 O -0.0347062012 0.3723598056 1.1826084978 O1 -0.3419080000 2
C6_1 C 0.0300231041 0.0782640714 1.1927751688 C3 0.3553477000 2
O0_1 O 0.1786376788 0.0755173254 1.1104134585 O1 -0.3995510000 2
O1_1 O -0.0453238926 0.0288985164 1.2803789186 O2 -0.4166077000 3
H3_1 H 0.0567920782 -0.0114334568 1.2905768051 H 0.3516650000 0
#END
##################################################################################
# Avant-garde Materials Simulation           
# XXV NEUMANN/KENDRICK/LEUSEN, RANK 82, ENERGY -151.89028014899139 kcal/mol/atom
##################################################################################

data_rank_000082
_symmetry_cell_setting triclinic
_symmetry_space_group_name_H-M 'P -1'
_symmetry_Int_Tables_number 2
loop_
_symmetry_equiv_pos_site_id
_symmetry_equiv_pos_as_xyz
1 x,y,z
2 -x,-y,-z
_cell_length_a 9.6331780644
_cell_length_b 11.0617560060
_cell_length_c 11.5662198324
_cell_angle_alpha 102.3334781406
_cell_angle_beta 80.7894325133
_cell_angle_gamma 73.5815605651
loop_
_atom_site_label
_atom_site_type_symbol
_atom_site_fract_x
_atom_site_fract_y
_atom_site_fract_z
_atom_site_fftype
_atom_site_charge
_atom_site_hybridization
C0_0 C 0.0174595774 0.4004586948 0.1524711738 C3 0.4236677600 2
C1_0 C 0.0794871399 0.3918303933 0.2538032360 C3 -0.0485634000 2
C2_0 C -0.0660469163 0.5240377743 0.1452505053 C3 -0.2643770000 2
N0_0 N 0.0460358891 0.2862950587 0.0549468086 N -0.2871434600 3
C3_0 C 0.0736470579 0.5070710799 0.3365248625 C3 -0.2536832000 2
C6_0 C 0.1484084693 0.2602350892 0.2754673720 C4 -0.2096900000 3
C4_0 C -0.0733287483 0.6370841429 0.2297977980 C3 -0.1845126000 2
H0_0 H -0.1193411456 0.5318029033 0.0697120439 H 0.1153420000 0
C7_0 C 0.1639790465 0.1765365224 0.0643208558 C4 -0.5029806000 3
C8_0 C -0.0828068169 0.2439073472 0.0403265356 C4 -0.2096900000 3
C5_0 C 0.0016607379 0.6307771650 0.3242097583 C3 0.1571637000 2
H1_0 H 0.1273250494 0.4993972152 0.4122858266 H 0.1153420000 0
N1_0 N 0.1285759351 0.1521036540 0.1854643515 N -0.2871434600 3
H2_0 H 0.2684604398 0.2384832280 0.2693187322 H 0.1635790000 0
H3_0 H 0.0982174224 0.2594039299 0.3671134901 H 0.1635790000 0
H16_0 H -0.1334816110 0.7322322342 0.2190915047 H 0.1153420000 0
H4_0 H 0.1753777911 0.0889422350 -0.0072110638 H 0.2642670000 0
H5_0 H 0.2694748734 0.1972900504 0.0549013989 H 0.2642670000 0
C9_0 C -0.1175291135 0.1737206361 0.1346179066 C3 -0.0485634000 2
H6_0 H -0.1790211452 0.3301981721 0.0493598359 H 0.1635790000 0
H7_0 H -0.0590870011 0.1797052089 -0.0527419292 H 0.1635790000 0
C15_0 C 0.0045714027 0.7533261739 0.4087266288 C4 -0.2773004000 3
C11_0 C -0.0191474334 0.1402846830 0.2088097749 C3 0.4236677600 2
C10_0 C -0.2497569993 0.1435981169 0.1514769410 C3 -0.2536832000 2
H13_0 H 0.0388580504 0.8173148059 0.3574805322 H 0.0861593000 0
H14_0 H 0.0831249797 0.7301877889 0.4662370239 H 0.0861593000 0
H15_0 H -0.1059850009 0.8116878448 0.4681659696 H 0.0861593000 0
C13_0 C -0.0593288597 0.0865487550 0.3030449061 C3 -0.2643770000 2
C12_0 C -0.2893700611 0.0864323608 0.2427415976 C3 0.1571637000 2
H8_0 H -0.3242846469 0.1661990543 0.0913828116 H 0.1153420000 0
C14_0 C -0.1934844858 0.0614577663 0.3208373967 C3 -0.1845126000 2
H9_0 H 0.0166563868 0.0632474075 0.3616917613 H 0.1153420000 0
C16_0 C -0.4288635792 0.0502385954 0.2558607005 C4 -0.2773004000 3
H17_0 H -0.2229201688 0.0200804101 0.3951647855 H 0.1153420000 0
H10_0 H -0.5079795990 0.1051497433 0.3436076761 H 0.0861593000 0
H11_0 H -0.4030253600 -0.0543826663 0.2514042102 H 0.0861593000 0
H12_0 H -0.4856204352 0.0684662541 0.1831713048 H 0.0861593000 0
O3_1 O 0.3352140144 0.4642290736 0.0249174415 O1 -0.3419080000 2
N0_1 N 0.3960329499 0.4311443690 0.1052599214 N 0.5566670000 2
C3_1 C 0.4247500183 0.5330162612 0.1935800587 C3 -0.0371152000 2
O2_1 O 0.4357033163 0.3177091394 0.1152586737 O1 -0.3419080000 2
C1_1 C 0.3647801719 0.6628780876 0.1926075211 C3 0.0069987000 2
C5_1 C 0.5125276366 0.4961826383 0.2728397124 C3 0.0489222000 2
C0_1 C 0.3884097255 0.7611251011 0.2772177771 C3 0.0287288000 2
H0_1 H 0.2982778404 0.6873172812 0.1281259036 H 0.1153420000 0
C4_1 C 0.5374239750 0.5964476583 0.3535965944 C3 -0.0371152000 2
H2_1 H 0.5602389799 0.3941412582 0.2717454189 H 0.1153420000 0
C2_1 C 0.4748558462 0.7281064851 0.3591874523 C3 0.0069987000 2
C6_1 C 0.3164075230 0.9026604430 0.2837401803 C3 0.3553477000 2
N1_1 N 0.6316635614 0.5612002566 0.4381817013 N 0.5566670000 2
H1_1 H 0.4931967066 0.8039721325 0.4260914255 H 0.1153420000 0
O0_1 O 0.2854491341 0.9894891188 0.3798067063 O1 -0.3995510000 2
O1_1 O 0.2901389606 0.9201412513 0.1787734879 O2 -0.4166077000 3
O4_1 O 0.6521693222 0.6513548699 0.5101559552 O1 -0.3419080000 2
O5_1 O 0.6835956331 0.4433552465 0.4328473028 O1 -0.3419080000 2
H3_1 H 0.2273845912 1.0218160889 0.1865904421 H 0.3516650000 0
#END
##################################################################################
# Avant-garde Materials Simulation           
# XXV NEUMANN/KENDRICK/LEUSEN, RANK 83, ENERGY -151.88959180732667 kcal/mol/atom
##################################################################################

data_rank_000083
_symmetry_cell_setting monoclinic
_symmetry_space_group_name_H-M 'P 2_1/c'
_symmetry_Int_Tables_number 14
loop_
_symmetry_equiv_pos_site_id
_symmetry_equiv_pos_as_xyz
1 x,y,z
2 -x,y+1/2,-z+1/2
3 -x,-y,-z
4 x,-y+1/2,z+1/2
_cell_length_a 9.8029373131
_cell_length_b 11.4455801797
_cell_length_c 20.4221148830
_cell_angle_alpha 90.0000000000
_cell_angle_beta 80.3197659987
_cell_angle_gamma 90.0000000000
loop_
_atom_site_label
_atom_site_type_symbol
_atom_site_fract_x
_atom_site_fract_y
_atom_site_fract_z
_atom_site_fftype
_atom_site_charge
_atom_site_hybridization
C0_0 C -0.8869996430 0.3010390722 -0.1821879502 C3 0.4236677600 2
C1_0 C -0.9273572258 0.1830102281 -0.1773461691 C3 -0.0485634000 2
C2_0 C -0.8245067055 0.3461528922 -0.2438222995 C3 -0.2643770000 2
N0_0 N -0.9116272375 0.3765707058 -0.1258212258 N -0.2871434600 3
C3_0 C -0.9110708624 0.1147896657 -0.2352173293 C3 -0.2536832000 2
C6_0 C -0.9810248305 0.1294204758 -0.1101986080 C4 -0.2096900000 3
C4_0 C -0.8055692427 0.2762004798 -0.3001005045 C3 -0.1845126000 2
H0_0 H -0.7934022321 0.4376519791 -0.2472473540 H 0.1153420000 0
C7_0 C -1.0110484301 0.3277956918 -0.0725795712 C4 -0.5029806000 3
C8_0 C -0.7872652467 0.4111919684 -0.0990931150 C4 -0.2096900000 3
C5_0 C -0.8496772835 0.1589926805 -0.2970891934 C3 0.1571637000 2
H1_0 H -0.9455522391 0.0237472339 -0.2315873170 H 0.1153420000 0
N1_0 N -0.9653059122 0.2097304517 -0.0546486596 N -0.2871434600 3
H2_0 H -1.0917233140 0.1072402930 -0.1052007387 H 0.1635790000 0
H3_0 H -0.9265560217 0.0477807478 -0.1032024898 H 0.1635790000 0
H16_0 H -0.7582078292 0.3131981630 -0.3477901268 H 0.1153420000 0
H4_0 H -1.0204336595 0.3837182441 -0.0284694970 H 0.2642670000 0
H5_0 H -1.1128788570 0.3182651669 -0.0875214330 H 0.2642670000 0
C9_0 C -0.7436123070 0.3164650021 -0.0550689546 C3 -0.0485634000 2
H6_0 H -0.7034549061 0.4294586459 -0.1407386374 H 0.1635790000 0
H7_0 H -0.8091622918 0.4939864328 -0.0719482026 H 0.1635790000 0
C15_0 C -0.8270972417 0.0838133151 -0.3583010739 C4 -0.2773004000 3
C11_0 C -0.8262334767 0.2171404827 -0.0384525436 C3 0.4236677600 2
C10_0 C -0.6198843529 0.3261217442 -0.0298288620 C3 -0.2536832000 2
H13_0 H -0.7196387329 0.0514917702 -0.3687241277 H 0.0861593000 0
H14_0 H -0.8446426612 0.1332171459 -0.4021660814 H 0.0861593000 0
H15_0 H -0.8977331574 0.0088323661 -0.3529911520 H 0.0861593000 0
C13_0 C -0.7798302388 0.1269711398 -0.0014592967 C3 -0.2643770000 2
C12_0 C -0.5745577570 0.2393493882 0.0096130003 C3 0.1571637000 2
H8_0 H -0.5568447730 0.4047461482 -0.0412737787 H 0.1153420000 0
C14_0 C -0.6548421032 0.1374011490 0.0217009336 C3 -0.1845126000 2
H9_0 H -0.8432502853 0.0490461790 0.0098411967 H 0.1153420000 0
C16_0 C -0.4463741816 0.2554029319 0.0398860966 C4 -0.2773004000 3
H17_0 H -0.6210455299 0.0665282622 0.0510481549 H 0.1153420000 0
H10_0 H -0.4733961998 0.2719180063 0.0936519913 H 0.0861593000 0
H11_0 H -0.3843981230 0.3296358917 0.0176450581 H 0.0861593000 0
H12_0 H -0.3806901248 0.1771846154 0.0329791402 H 0.0861593000 0
O3_1 O -0.5751338641 0.1286300800 -0.1929591796 O1 -0.3419080000 2
N0_1 N -0.5610716343 0.0607555404 -0.2408912325 N 0.5566670000 2
C3_1 C -0.6334783745 -0.0523203124 -0.2317371827 C3 -0.0371152000 2
O2_1 O -0.4907584218 0.0813630588 -0.2962303266 O1 -0.3419080000 2
C1_1 C -0.7056913109 -0.0812909817 -0.1690732002 C3 0.0069987000 2
C5_1 C -0.6307065916 -0.1247738171 -0.2865350229 C3 0.0489222000 2
C0_1 C -0.7777109689 -0.1870418151 -0.1609109557 C3 0.0287288000 2
H0_1 H -0.7053324845 -0.0216574032 -0.1275940096 H 0.1153420000 0
C4_1 C -0.7029471432 -0.2295873578 -0.2764176766 C3 -0.0371152000 2
H2_1 H -0.5743210418 -0.1011512392 -0.3351210437 H 0.1153420000 0
C2_1 C -0.7749174683 -0.2629594082 -0.2147573710 C3 0.0069987000 2
C6_1 C -0.8596320374 -0.2233330775 -0.0951987267 C3 0.3553477000 2
N1_1 N -0.7022927009 -0.3073237653 -0.3335733183 N 0.5566670000 2
H1_1 H -0.8303223237 -0.3456050054 -0.2078940225 H 0.1153420000 0
O0_1 O -0.9027939574 -0.3243498114 -0.0860103258 O1 -0.3995510000 2
O1_1 O -0.8798488588 -0.1386324222 -0.0506450097 O2 -0.4166077000 3
O4_1 O -0.7274669724 -0.4124210545 -0.3226522013 O1 -0.3419080000 2
O5_1 O -0.6780761720 -0.2630594241 -0.3897733946 O1 -0.3419080000 2
H3_1 H -0.9462458233 -0.1718363409 -0.0044284752 H 0.3516650000 0
#END
##################################################################################
# Avant-garde Materials Simulation           
# XXV NEUMANN/KENDRICK/LEUSEN, RANK 84, ENERGY -151.88917796413693 kcal/mol/atom
##################################################################################

data_rank_000084
_symmetry_cell_setting monoclinic
_symmetry_space_group_name_H-M 'C 2/c'
_symmetry_Int_Tables_number 15
loop_
_symmetry_equiv_pos_site_id
_symmetry_equiv_pos_as_xyz
1 x,y,z
2 -x,y,-z+1/2
3 -x,-y,-z
4 x,-y,z+1/2
5 x+1/2,y+1/2,z
6 -x+1/2,y+1/2,-z+1/2
7 -x+1/2,-y+1/2,-z
8 x+1/2,-y+1/2,z+1/2
_cell_length_a 29.6146662017
_cell_length_b 9.8502278617
_cell_length_c 18.7848872299
_cell_angle_alpha 90.0000000000
_cell_angle_beta 55.9390241441
_cell_angle_gamma 90.0000000000
loop_
_atom_site_label
_atom_site_type_symbol
_atom_site_fract_x
_atom_site_fract_y
_atom_site_fract_z
_atom_site_fftype
_atom_site_charge
_atom_site_hybridization
C0_0 C -0.5884539535 0.9335149208 0.5915700115 C3 0.4236677600 2
C1_0 C -0.5498859312 0.8732712318 0.6028220217 C3 -0.0485634000 2
C2_0 C -0.6245772045 1.0312184319 0.6499743677 C3 -0.2643770000 2
N0_0 N -0.5923887804 0.8967077332 0.5201264977 N -0.2871434600 3
C3_0 C -0.5471532975 0.9173121364 0.6711908503 C3 -0.2536832000 2
C6_0 C -0.5140600338 0.7591486875 0.5443210367 C4 -0.2096900000 3
C4_0 C -0.6214347955 1.0718820533 0.7179545929 C3 -0.1845126000 2
H0_0 H -0.6551622243 1.0745762972 0.6414215126 H 0.1153420000 0
C7_0 C -0.5447182427 0.8128400948 0.4557330721 C4 -0.5029806000 3
C8_0 C -0.6416564627 0.8138315440 0.5480428216 C4 -0.2096900000 3
C5_0 C -0.5819038028 1.0173577233 0.7289489972 C3 0.1571637000 2
H1_0 H -0.5169785618 0.8703127560 0.6794713242 H 0.1153420000 0
N1_0 N -0.5364584754 0.7019220778 0.4978177757 N -0.2871434600 3
H2_0 H -0.4723132583 0.7948913213 0.4967780621 H 0.1635790000 0
H3_0 H -0.5106930340 0.6792150657 0.5816927701 H 0.1635790000 0
H16_0 H -0.6502857644 1.1467540809 0.7638160661 H 0.1153420000 0
H4_0 H -0.5530027704 0.7741609163 0.4093690495 H 0.2642670000 0
H5_0 H -0.5080473238 0.8762748569 0.4219152423 H 0.2642670000 0
C9_0 C -0.6361187194 0.6720220688 0.5730747037 C3 -0.0485634000 2
H6_0 H -0.6773139552 0.8655861588 0.6017388136 H 0.1635790000 0
H7_0 H -0.6473091143 0.8133184884 0.4949357131 H 0.1635790000 0
C15_0 C -0.5767137639 1.0673105302 0.7995369477 C4 -0.2773004000 3
C11_0 C -0.5850184537 0.6238704123 0.5509264807 C3 0.4236677600 2
C10_0 C -0.6823757440 0.5902512172 0.6231769718 C3 -0.2536832000 2
H13_0 H -0.5539832389 0.9957722529 0.8127894122 H 0.0861593000 0
H14_0 H -0.6170246725 1.0831894929 0.8591252136 H 0.0861593000 0
H15_0 H -0.5552081222 1.1653441476 0.7815690884 H 0.0861593000 0
C13_0 C -0.5818595645 0.4976562823 0.5824397994 C3 -0.2643770000 2
C12_0 C -0.6796868045 0.4636339096 0.6542074121 C3 0.1571637000 2
H8_0 H -0.7218787890 0.6285990744 0.6401349403 H 0.1153420000 0
C14_0 C -0.6284026070 0.4195411998 0.6332017492 C3 -0.1845126000 2
H9_0 H -0.5425502955 0.4602044218 0.5666827057 H 0.1153420000 0
C16_0 C -0.7298172100 0.3783863618 0.7102130865 C4 -0.2773004000 3
H17_0 H -0.6246040058 0.3215141650 0.6564253003 H 0.1153420000 0
H10_0 H -0.7259810515 0.2779988978 0.6816368472 H 0.0861593000 0
H11_0 H -0.7663926607 0.4274230586 0.7208058948 H 0.0861593000 0
H12_0 H -0.7366691790 0.3613665720 0.7735038432 H 0.0861593000 0
H3_1 H -0.5965988325 1.0277349388 0.4832814451 H 0.3516650000 0
O1_1 O -0.5962387631 1.1241910751 0.4543505897 O2 -0.4166077000 3
C6_1 C -0.6457046539 1.1744165409 0.4887413133 C3 0.3553477000 2
C0_1 C -0.6467509572 1.2989326668 0.4432048501 C3 0.0287288000 2
O0_1 O -0.6880804886 1.1272324157 0.5516940808 O1 -0.3995510000 2
C1_1 C -0.6948984434 1.3746567706 0.4820039556 C3 0.0069987000 2
C2_1 C -0.6011143437 1.3392273294 0.3636408630 C3 0.0069987000 2
C3_1 C -0.6964002045 1.4898306650 0.4404358367 C3 -0.0371152000 2
H0_1 H -0.7305483796 1.3435090936 0.5438086645 H 0.1153420000 0
C4_1 C -0.6044475214 1.4560115280 0.3248643395 C3 -0.0371152000 2
H1_1 H -0.5632905904 1.2822314826 0.3329541205 H 0.1153420000 0
C5_1 C -0.6515710080 1.5337510411 0.3618818218 C3 0.0489222000 2
N0_1 N -0.7466430087 1.5708657339 0.4810200111 N 0.5566670000 2
N1_1 N -0.5562298945 1.5016526691 0.2425259298 N 0.5566670000 2
H2_1 H -0.6533641797 1.6246929616 0.3308569299 H 0.1153420000 0
O2_1 O -0.7833114626 1.5450779905 0.5566209534 O1 -0.3419080000 2
O3_1 O -0.7487755679 1.6613217450 0.4370969787 O1 -0.3419080000 2
O4_1 O -0.5541495960 1.6226877232 0.2227825200 O1 -0.3419080000 2
O5_1 O -0.5203008918 1.4164734141 0.1978369156 O1 -0.3419080000 2
#END
##################################################################################
# Avant-garde Materials Simulation           
# XXV NEUMANN/KENDRICK/LEUSEN, RANK 85, ENERGY -151.88890947923289 kcal/mol/atom
##################################################################################

data_rank_000085
_symmetry_cell_setting monoclinic
_symmetry_space_group_name_H-M 'C 2/c'
_symmetry_Int_Tables_number 15
loop_
_symmetry_equiv_pos_site_id
_symmetry_equiv_pos_as_xyz
1 x,y,z
2 -x,y,-z+1/2
3 -x,-y,-z
4 x,-y,z+1/2
5 x+1/2,y+1/2,z
6 -x+1/2,y+1/2,-z+1/2
7 -x+1/2,-y+1/2,-z
8 x+1/2,-y+1/2,z+1/2
_cell_length_a 29.1364841551
_cell_length_b 8.1801184706
_cell_length_c 27.4495871701
_cell_angle_alpha 90.0000000000
_cell_angle_beta 138.0249258699
_cell_angle_gamma 90.0000000000
loop_
_atom_site_label
_atom_site_type_symbol
_atom_site_fract_x
_atom_site_fract_y
_atom_site_fract_z
_atom_site_fftype
_atom_site_charge
_atom_site_hybridization
C0_0 C -0.0218498938 0.5158219736 0.3078995164 C3 0.4236677600 2
C1_0 C 0.0203052577 0.6480797849 0.3280448493 C3 -0.0485634000 2
C2_0 C -0.0910112499 0.5439345309 0.2646156844 C3 -0.2643770000 2
N0_0 N 0.0047651928 0.3525045673 0.3324268726 N -0.2871434600 3
C3_0 C -0.0087450870 0.8043512541 0.3017409712 C3 -0.2536832000 2
C6_0 C 0.0957077720 0.6216223101 0.3771910916 C4 -0.2096900000 3
C4_0 C -0.1186237596 0.7000867080 0.2394619944 C3 -0.1845126000 2
H0_0 H -0.1227603896 0.4406020005 0.2506656328 H 0.1153420000 0
C7_0 C 0.0704395839 0.3359770123 0.3598629883 C4 -0.5029806000 3
C8_0 C 0.0137557897 0.3020635868 0.3906929900 C4 -0.2096900000 3
C5_0 C -0.0781660959 0.8335193585 0.2564768217 C3 0.1571637000 2
H1_0 H 0.0242407828 0.9065133157 0.3171810481 H 0.1153420000 0
N1_0 N 0.1201986804 0.4617986368 0.4162445485 N -0.2871434600 3
H2_0 H 0.1052903924 0.6206214536 0.3452008705 H 0.1635790000 0
H3_0 H 0.1274098971 0.7201694741 0.4173804779 H 0.1635790000 0
H16_0 H -0.1726463208 0.7192477824 0.2056369606 H 0.1153420000 0
H4_0 H 0.0915724686 0.2138955121 0.3837975277 H 0.2642670000 0
H5_0 H 0.0646678371 0.3514133839 0.3157877179 H 0.2642670000 0
C9_0 C 0.0732436960 0.3921327135 0.4608739487 C3 -0.0485634000 2
H6_0 H -0.0338125874 0.3253804627 0.3732889427 H 0.1635790000 0
H7_0 H 0.0219874917 0.1686329400 0.3981031291 H 0.1635790000 0
C15_0 C -0.1094360858 1.0002466994 0.2250801840 C4 -0.2773004000 3
C11_0 C 0.1244514900 0.4645379198 0.4724079364 C3 0.4236677600 2
C10_0 C 0.0770549643 0.4100945068 0.5144150871 C3 -0.2536832000 2
H13_0 H -0.0701699852 1.0962045941 0.2532353688 H 0.0861593000 0
H14_0 H -0.1435931310 1.0314133986 0.2285864610 H 0.0861593000 0
H15_0 H -0.1406570853 1.0043151186 0.1669473988 H 0.0861593000 0
C13_0 C 0.1793144864 0.5467168971 0.5377522514 C3 -0.2643770000 2
C12_0 C 0.1300785940 0.4959888091 0.5789749733 C3 0.1571637000 2
H8_0 H 0.0366944335 0.3561586898 0.5048567604 H 0.1153420000 0
C14_0 C 0.1820847336 0.5620261650 0.5904710605 C3 -0.1845126000 2
H9_0 H 0.2196558221 0.5981779943 0.5465997327 H 0.1153420000 0
C16_0 C 0.1292873151 0.5172903917 0.6327804564 C4 -0.2773004000 3
H17_0 H 0.2248881782 0.6264053103 0.6412145373 H 0.1153420000 0
H10_0 H 0.1212215122 0.6460747063 0.6363252545 H 0.0861593000 0
H11_0 H 0.1778992072 0.4799524570 0.6878587501 H 0.0861593000 0
H12_0 H 0.0882617693 0.4443800326 0.6170756660 H 0.0861593000 0
O3_1 O 0.0147388057 0.8205934750 0.4458828627 O1 -0.3419080000 2
N0_1 N 0.0506395144 0.8697993648 0.5083607542 N 0.5566670000 2
C3_1 C 0.1138479392 0.9595916278 0.5466729529 C3 -0.0371152000 2
O2_1 O 0.0369756119 0.8503582854 0.5414468603 O1 -0.3419080000 2
C1_1 C 0.1369716428 0.9622192896 0.5169361534 C3 0.0069987000 2
C5_1 C 0.1480678369 1.0383354731 0.6113872830 C3 0.0489222000 2
C0_1 C 0.1972157214 1.0469268740 0.5534585669 C3 0.0287288000 2
H0_1 H 0.1089391658 0.8969559147 0.4665930108 H 0.1153420000 0
C4_1 C 0.2067645868 1.1255398632 0.6451941934 C3 -0.0371152000 2
H2_1 H 0.1294419781 1.0341294285 0.6339837105 H 0.1153420000 0
C2_1 C 0.2318983885 1.1318673715 0.6175970234 C3 0.0069987000 2
C6_1 C 0.2260282972 1.0382757852 0.5253154666 C3 0.3553477000 2
N1_1 N 0.2429860558 1.2159164926 0.7123562061 N 0.5566670000 2
H1_1 H 0.2778243797 1.2016566043 0.6453869162 H 0.1153420000 0
O0_1 O 0.1969674688 0.9604258503 0.4698194834 O1 -0.3995510000 2
O1_1 O 0.2846638455 1.1176902852 0.5675375694 O2 -0.4166077000 3
O4_1 O 0.2204525877 1.2050173754 0.7367184917 O1 -0.3419080000 2
O5_1 O 0.2937865715 1.2984272370 0.7406529031 O1 -0.3419080000 2
H3_1 H 0.3162376446 1.0814704006 0.5618144183 H 0.3516650000 0
#END
##################################################################################
# Avant-garde Materials Simulation           
# XXV NEUMANN/KENDRICK/LEUSEN, RANK 86, ENERGY -151.88851036040296 kcal/mol/atom
##################################################################################

data_rank_000086
_symmetry_cell_setting orthorhombic
_symmetry_space_group_name_H-M 'P 2_1 2_1 2_1'
_symmetry_Int_Tables_number 19
loop_
_symmetry_equiv_pos_site_id
_symmetry_equiv_pos_as_xyz
1 x,y,z
2 -x+1/2,-y,z+1/2
3 -x,y+1/2,-z+1/2
4 x+1/2,-y+1/2,-z
_cell_length_a 7.7891958118
_cell_length_b 10.2720536364
_cell_length_c 27.4019515550
_cell_angle_alpha 90.0000000000
_cell_angle_beta 90.0000000000
_cell_angle_gamma 90.0000000000
loop_
_atom_site_label
_atom_site_type_symbol
_atom_site_fract_x
_atom_site_fract_y
_atom_site_fract_z
_atom_site_fftype
_atom_site_charge
_atom_site_hybridization
C0_0 C 0.4971332841 0.6529420693 0.4533807582 C3 0.4236677600 2
C1_0 C 0.3972907073 0.6208521083 0.4124617704 C3 -0.0485634000 2
C2_0 C 0.5664219733 0.7780811542 0.4578156670 C3 -0.2643770000 2
N0_0 N 0.5264638467 0.5589055589 0.4920696271 N -0.2871434600 3
C3_0 C 0.3667682536 0.7165167328 0.3771622672 C3 -0.2536832000 2
C6_0 C 0.3225755794 0.4861628223 0.4062277294 C4 -0.2096900000 3
C4_0 C 0.5355932875 0.8713908708 0.4220712716 C3 -0.1845126000 2
H0_0 H 0.6424465757 0.8014541228 0.4900646959 H 0.1153420000 0
C7_0 C 0.3977453362 0.4521846747 0.4891527623 C4 -0.5029806000 3
C8_0 C 0.6994240994 0.4971703848 0.4907540126 C4 -0.2096900000 3
C5_0 C 0.4339759277 0.8419904382 0.3811024893 C3 0.1571637000 2
H1_0 H 0.2890658240 0.6905712507 0.3453678126 H 0.1153420000 0
N1_0 N 0.3972396424 0.3929964114 0.4411583272 N -0.2871434600 3
H2_0 H 0.1823531880 0.4901313643 0.4112613704 H 0.1635790000 0
H3_0 H 0.3453501002 0.4509490944 0.3690401589 H 0.1635790000 0
H16_0 H 0.5911168214 0.9685330241 0.4257021412 H 0.1153420000 0
H4_0 H 0.4291247855 0.3798199301 0.5171759147 H 0.2642670000 0
H5_0 H 0.2697811016 0.4922836227 0.4966549535 H 0.2642670000 0
C9_0 C 0.7120754849 0.3937004506 0.4517533437 C3 -0.0485634000 2
H6_0 H 0.7955484180 0.5731982211 0.4841333616 H 0.1635790000 0
H7_0 H 0.7241686521 0.4561883500 0.5272692109 H 0.1635790000 0
C15_0 C 0.3995306977 0.9418538300 0.3422608886 C4 -0.2773004000 3
C11_0 C 0.5648610836 0.3494147044 0.4272753402 C3 0.4236677600 2
C10_0 C 0.8729092991 0.3449589150 0.4379414604 C3 -0.2536832000 2
H13_0 H 0.5172453571 0.9930213630 0.3315224843 H 0.0861593000 0
H14_0 H 0.3088210952 1.0163149848 0.3552224585 H 0.0861593000 0
H15_0 H 0.3447109772 0.8966556630 0.3094494477 H 0.0861593000 0
C13_0 C 0.5827976729 0.2627821838 0.3880106673 C3 -0.2643770000 2
C12_0 C 0.8922258386 0.2572355929 0.3994023869 C3 0.1571637000 2
H8_0 H 0.9867929263 0.3790760792 0.4574149993 H 0.1153420000 0
C14_0 C 0.7437000694 0.2183924705 0.3740486101 C3 -0.1845126000 2
H9_0 H 0.4681724512 0.2307387193 0.3685736495 H 0.1153420000 0
C16_0 C 1.0656473942 0.2049475459 0.3854009370 C4 -0.2773004000 3
H17_0 H 0.7554175777 0.1527377884 0.3429062159 H 0.1153420000 0
H10_0 H 1.0959863648 0.2281714040 0.3471640206 H 0.0861593000 0
H11_0 H 1.0677430226 0.0982991726 0.3891357252 H 0.0861593000 0
H12_0 H 1.1675840112 0.2451068350 0.4086304552 H 0.0861593000 0
H3_1 H 0.5126316573 0.6111585014 0.5430912294 H 0.3516650000 0
O1_1 O 0.4956301337 0.6187894241 0.5821881467 O2 -0.4166077000 3
C6_1 C 0.4541581737 0.7365532737 0.5977594491 C3 0.3553477000 2
C0_1 C 0.3871332055 0.7338335282 0.6491665017 C3 0.0287288000 2
O0_1 O 0.4615757052 0.8376733313 0.5737398772 O1 -0.3995510000 2
C1_1 C 0.4202075688 0.6274941372 0.6794965949 C3 0.0069987000 2
C2_1 C 0.2798688060 0.8340252247 0.6651981107 C3 0.0069987000 2
C3_1 C 0.3446829924 0.6222950158 0.7254607169 C3 -0.0371152000 2
H0_1 H 0.5030081624 0.5487216544 0.6674416431 H 0.1153420000 0
C4_1 C 0.1978736003 0.8198431565 0.7101013192 C3 -0.0371152000 2
H1_1 H 0.2545926361 0.9178334262 0.6419293569 H 0.1153420000 0
C5_1 C 0.2275969573 0.7153323226 0.7412909828 C3 0.0489222000 2
N0_1 N 0.3861751157 0.5116837603 0.7574662773 N 0.5566670000 2
N1_1 N 0.0680964593 0.9164699091 0.7243626371 N 0.5566670000 2
H2_1 H 0.1598109859 0.7050943377 0.7757421040 H 0.1153420000 0
O2_1 O 0.4567745651 0.4156966662 0.7386574913 O1 -0.3419080000 2
O3_1 O 0.3490264868 0.5211159659 0.8012924533 O1 -0.3419080000 2
O4_1 O 0.0754521884 1.0256762941 0.7051824698 O1 -0.3419080000 2
O5_1 O -0.0425213973 0.8818445186 0.7543597935 O1 -0.3419080000 2
#END
##################################################################################
# Avant-garde Materials Simulation           
# XXV NEUMANN/KENDRICK/LEUSEN, RANK 87, ENERGY -151.88823310862145 kcal/mol/atom
##################################################################################

data_rank_000087
_symmetry_cell_setting triclinic
_symmetry_space_group_name_H-M 'P -1'
_symmetry_Int_Tables_number 2
loop_
_symmetry_equiv_pos_site_id
_symmetry_equiv_pos_as_xyz
1 x,y,z
2 -x,-y,-z
_cell_length_a 9.5005799980
_cell_length_b 10.3514547731
_cell_length_c 11.7948455815
_cell_angle_alpha 79.0341782467
_cell_angle_beta 73.9715822595
_cell_angle_gamma 84.6103844456
loop_
_atom_site_label
_atom_site_type_symbol
_atom_site_fract_x
_atom_site_fract_y
_atom_site_fract_z
_atom_site_fftype
_atom_site_charge
_atom_site_hybridization
C0_0 C 0.7914370270 0.1076566589 0.7002825635 C3 0.4236677600 2
C1_0 C 0.8901808234 0.1707103780 0.5971518504 C3 -0.0485634000 2
C2_0 C 0.6843167127 0.0297253849 0.6903015978 C3 -0.2643770000 2
N0_0 N 0.7970355374 0.1206304089 0.8195815822 N -0.2871434600 3
C3_0 C 0.8795464428 0.1527929376 0.4851276392 C3 -0.2536832000 2
C6_0 C 1.0043836873 0.2572281170 0.6078420886 C4 -0.2096900000 3
C4_0 C 0.6755294034 0.0137997691 0.5780863891 C3 -0.1845126000 2
H0_0 H 0.6070427859 -0.0175997736 0.7709746971 H 0.1153420000 0
C7_0 C 0.9398913354 0.1710259607 0.8162572807 C4 -0.5029806000 3
C8_0 C 0.6807301188 0.2138427802 0.8744749179 C4 -0.2096900000 3
C5_0 C 0.7728723831 0.0757485625 0.4733551249 C3 0.1571637000 2
H1_0 H 0.9562958523 0.2011253405 0.4042810614 H 0.1153420000 0
N1_0 N 0.9722389598 0.2905090309 0.7287030607 N -0.2871434600 3
H2_0 H 1.1137682134 0.2069590390 0.5871242591 H 0.1635790000 0
H3_0 H 1.0104981997 0.3489771507 0.5426313801 H 0.1635790000 0
H16_0 H 0.5924536836 -0.0482454032 0.5713164345 H 0.1153420000 0
H4_0 H 0.9328827384 0.1907755409 0.9059319787 H 0.2642670000 0
H5_0 H 1.0267208958 0.0954148334 0.7929875692 H 0.2642670000 0
C9_0 C 0.7160756712 0.3557795598 0.8234402138 C3 -0.0485634000 2
H6_0 H 0.5772324603 0.1912285228 0.8598728416 H 0.1635790000 0
H7_0 H 0.6681838643 0.1917916037 0.9716938047 H 0.1635790000 0
C15_0 C 0.7588473193 0.0622009643 0.3524963339 C4 -0.2773004000 3
C11_0 C 0.8563346454 0.3893062808 0.7512349468 C3 0.4236677600 2
C10_0 C 0.6087910024 0.4562880849 0.8486303763 C3 -0.2536832000 2
H13_0 H 0.6756040576 0.1332543938 0.3252469591 H 0.0861593000 0
H14_0 H 0.7236884263 -0.0359585240 0.3533591273 H 0.0861593000 0
H15_0 H 0.8615466351 0.0812276034 0.2825318690 H 0.0861593000 0
C13_0 C 0.8843575853 0.5218555388 0.7033439419 C3 -0.2643770000 2
C12_0 C 0.6358093698 0.5887091599 0.8025216261 C3 0.1571637000 2
H8_0 H 0.5000464901 0.4299609356 0.9056807028 H 0.1153420000 0
C14_0 C 0.7760805706 0.6201096801 0.7285224905 C3 -0.1845126000 2
H9_0 H 0.9942555484 0.5468987570 0.6484350056 H 0.1153420000 0
C16_0 C 0.5180471825 0.6945435658 0.8287984428 C4 -0.2773004000 3
H17_0 H 0.8000686474 0.7231242153 0.6917968196 H 0.1153420000 0
H10_0 H 0.5552117311 0.7727685426 0.8635199812 H 0.0861593000 0
H11_0 H 0.4197095418 0.6545948228 0.8952479267 H 0.0861593000 0
H12_0 H 0.4867719413 0.7413069167 0.7468697657 H 0.0861593000 0
H3_1 H 0.7787414509 -0.0115657224 0.8984625273 H 0.3516650000 0
O1_1 O 0.7741839188 -0.1110392379 0.9503030465 O2 -0.4166077000 3
C6_1 C 0.7125131229 -0.1108930099 1.0653568095 C3 0.3553477000 2
C0_1 C 0.7165342378 -0.2447138845 1.1417838143 C3 0.0287288000 2
O0_1 O 0.6578162001 -0.0132716366 1.1104163443 O1 -0.3995510000 2
C1_1 C 0.7811832969 -0.3552743399 1.0920295849 C3 0.0069987000 2
C2_1 C 0.6583879903 -0.2560957656 1.2656896274 C3 0.0069987000 2
C3_1 C 0.7898096953 -0.4744578535 1.1685931966 C3 -0.0371152000 2
H0_1 H 0.8253323001 -0.3479444091 0.9956601739 H 0.1153420000 0
C4_1 C 0.6712448763 -0.3767415281 1.3384573029 C3 -0.0371152000 2
H1_1 H 0.6048134713 -0.1709501587 1.3042827743 H 0.1153420000 0
C5_1 C 0.7370387985 -0.4882534930 1.2923588183 C3 0.0489222000 2
N0_1 N 0.8617449450 -0.5899459153 1.1168516591 N 0.5566670000 2
N1_1 N 0.6198063035 -0.3861164618 1.4695832304 N 0.5566670000 2
H2_1 H 0.7460746945 -0.5818653111 1.3506856381 H 0.1153420000 0
O2_1 O 0.8757957530 -0.5868174135 1.0085369680 O1 -0.3419080000 2
O3_1 O 0.9048165894 -0.6828263514 1.1840007956 O1 -0.3419080000 2
O4_1 O 0.6426189892 -0.4925068907 1.5320195127 O1 -0.3419080000 2
O5_1 O 0.5586587014 -0.2865959491 1.5093985547 O1 -0.3419080000 2
#END
##################################################################################
# Avant-garde Materials Simulation           
# XXV NEUMANN/KENDRICK/LEUSEN, RANK 88, ENERGY -151.88789505350437 kcal/mol/atom
##################################################################################

data_rank_000088
_symmetry_cell_setting orthorhombic
_symmetry_space_group_name_H-M 'P b c a'
_symmetry_Int_Tables_number 61
loop_
_symmetry_equiv_pos_site_id
_symmetry_equiv_pos_as_xyz
1 x,y,z
2 -x+1/2,-y,z+1/2
3 -x,y+1/2,-z+1/2
4 x+1/2,-y+1/2,-z
5 -x,-y,-z
6 x+1/2,y,-z+1/2
7 x,-y+1/2,z+1/2
8 -x+1/2,y+1/2,z
_cell_length_a 9.7495383763
_cell_length_b 16.1026800960
_cell_length_c 27.8809679168
_cell_angle_alpha 90.0000000000
_cell_angle_beta 90.0000000000
_cell_angle_gamma 90.0000000000
loop_
_atom_site_label
_atom_site_type_symbol
_atom_site_fract_x
_atom_site_fract_y
_atom_site_fract_z
_atom_site_fftype
_atom_site_charge
_atom_site_hybridization
C0_0 C 0.3787750864 0.2505416507 0.1663803339 C3 0.4236677600 2
C1_0 C 0.4523779476 0.2305130325 0.2080968448 C3 -0.0485634000 2
C2_0 C 0.2821493065 0.1950538706 0.1478578015 C3 -0.2643770000 2
N0_0 N 0.4020570597 0.3279780310 0.1406953563 N -0.2871434600 3
C3_0 C 0.4234588458 0.1552110004 0.2311445256 C3 -0.2536832000 2
C6_0 C 0.5674545306 0.2863198618 0.2256295942 C4 -0.2096900000 3
C4_0 C 0.2574517976 0.1198337235 0.1706584373 C3 -0.1845126000 2
H0_0 H 0.2292255055 0.2103623120 0.1145594203 H 0.1153420000 0
C7_0 C 0.4819910761 0.3864913732 0.1708428979 C4 -0.5029806000 3
C8_0 C 0.4803863011 0.3156710908 0.0953809500 C4 -0.2096900000 3
C5_0 C 0.3277050758 0.0987428908 0.2129566682 C3 0.1571637000 2
H1_0 H 0.4806253302 0.1391394780 0.2635649951 H 0.1153420000 0
N1_0 N 0.6059645999 0.3477182683 0.1886923827 N -0.2871434600 3
H2_0 H 0.5381916056 0.3203265322 0.2584285946 H 0.1635790000 0
H3_0 H 0.6575357171 0.2485207893 0.2347392907 H 0.1635790000 0
H16_0 H 0.1839012774 0.0766109656 0.1549650938 H 0.1153420000 0
H4_0 H 0.5066476149 0.4411361395 0.1489647941 H 0.2642670000 0
H5_0 H 0.4184791582 0.4059175329 0.2013590296 H 0.2642670000 0
C9_0 C 0.6299845618 0.2975485521 0.1051435724 C3 -0.0485634000 2
H6_0 H 0.4324224003 0.2647360491 0.0753380930 H 0.1635790000 0
H7_0 H 0.4669884548 0.3722193406 0.0736075152 H 0.1635790000 0
C15_0 C 0.3038361466 0.0161910529 0.2367399205 C4 -0.2773004000 3
C11_0 C 0.6861591914 0.3127500282 0.1507634364 C3 0.4236677600 2
C10_0 C 0.7133630176 0.2621410804 0.0696306934 C3 -0.2536832000 2
H13_0 H 0.1976021510 0.0106389601 0.2496860438 H 0.0861593000 0
H14_0 H 0.3714221188 0.0073892182 0.2676985419 H 0.0861593000 0
H15_0 H 0.3220396621 -0.0350330897 0.2114251625 H 0.0861593000 0
C13_0 C 0.8229248187 0.2912195480 0.1598521741 C3 -0.2643770000 2
C12_0 C 0.8502839487 0.2409680491 0.0782819397 C3 0.1571637000 2
H8_0 H 0.6695894262 0.2488863926 0.0343368513 H 0.1153420000 0
C14_0 C 0.9034546883 0.2558575769 0.1243290296 C3 -0.1845126000 2
H9_0 H 0.8644193158 0.3022751964 0.1955831436 H 0.1153420000 0
C16_0 C 0.9385824624 0.2034548223 0.0397341197 C4 -0.2773004000 3
H17_0 H 1.0090633498 0.2388184392 0.1325382521 H 0.1153420000 0
H10_0 H 1.0114313618 0.2496414836 0.0256089155 H 0.0861593000 0
H11_0 H 0.8767527421 0.1798999402 0.0097994074 H 0.0861593000 0
H12_0 H 1.0013691584 0.1525341152 0.0541611035 H 0.0861593000 0
H3_1 H 0.2692236043 0.3706695706 0.1299474692 H 0.3516650000 0
O1_1 O 0.1739348140 0.4055655942 0.1261360461 O2 -0.4166077000 3
C6_1 C 0.1241317748 0.3987964373 0.0822900665 C3 0.3553477000 2
C0_1 C -0.0107419526 0.4423837216 0.0750607438 C3 0.0287288000 2
O0_1 O 0.1786827144 0.3599744863 0.0491202258 O1 -0.3995510000 2
C1_1 C -0.0781893029 0.4306015140 0.0313859751 C3 0.0069987000 2
C2_1 C -0.0715543699 0.4909725004 0.1107434934 C3 0.0069987000 2
C3_1 C -0.2067445298 0.4660403320 0.0243652836 C3 -0.0371152000 2
H0_1 H -0.0306537471 0.3933298013 0.0034323743 H 0.1153420000 0
C4_1 C -0.2020052107 0.5234062552 0.1024754405 C3 -0.0371152000 2
H1_1 H -0.0197496514 0.5022554882 0.1446893207 H 0.1153420000 0
C5_1 C -0.2732160791 0.5114403375 0.0598244721 C3 0.0489222000 2
N0_1 N -0.2758579018 0.4531945360 -0.0219009038 N 0.5566670000 2
N1_1 N -0.2695648520 0.5696616271 0.1413155565 N 0.5566670000 2
H2_1 H -0.3759642737 0.5359017657 0.0543919616 H 0.1153420000 0
O2_1 O -0.2229281511 0.4033410312 -0.0503914957 O1 -0.3419080000 2
O3_1 O -0.3825103336 0.4927864246 -0.0298634653 O1 -0.3419080000 2
O4_1 O -0.1954766432 0.6045257545 0.1711014517 O1 -0.3419080000 2
O5_1 O -0.3971778884 0.5694623258 0.1419903558 O1 -0.3419080000 2
#END
##################################################################################
[truncated: 54,337 more chars]
