# Supplementary material for: Report on the sixth blind test of organic crystal structure prediction methods
Source: Acta Crystallogr B Struct Sci Cryst Eng Mater. 2016 Aug 1;72(Pt 4):439–59. doi: 10.1107/S2052520616007447 (PMC4971545; doi:10.1107/S2052520616007447)
Supplement: Supplementary file 2 [file b-72-00439-sup2.zip › Group_14_Neumann_Kendrick_Leusen/XXVI-1_Neumann_Kendrick_Leusen.cif]

#######################################################################################
# Avant-garde Materials Simulation           
# XXVI NEUMANN/KENDRICK/LEUSEN Z'=1, RANK 1, ENERGY -158.47280148218016 kcal/mol/atom
#######################################################################################

data_rank_000001
_symmetry_cell_setting triclinic
_symmetry_space_group_name_H-M 'P -1'
_symmetry_Int_Tables_number 2
loop_
_symmetry_equiv_pos_site_id
_symmetry_equiv_pos_as_xyz
1 x,y,z
2 -x,-y,-z
_cell_length_a 10.2757462812
_cell_length_b 11.2764149617
_cell_length_c 13.9536667563
_cell_angle_alpha 86.2865117702
_cell_angle_beta 73.4755685286
_cell_angle_gamma 61.5874645997
loop_
_atom_site_label
_atom_site_type_symbol
_atom_site_fract_x
_atom_site_fract_y
_atom_site_fract_z
_atom_site_fftype
_atom_site_charge
_atom_site_hybridization
C0_0 C 0.5709357169 0.5261858209 0.2788302081 C3 0.1697371000 2
C1_0 C 0.7009574244 0.5427987478 0.2221292306 C3 0.2089460000 2
C2_0 C 0.4990932226 0.5820190676 0.3801949107 C3 -0.2550853700 2
C6_0 C 0.5178827610 0.4551681167 0.2324764341 C3 -0.1181121000 2
C3_0 C 0.7538413353 0.6129331625 0.2683419236 C3 -0.2550853700 2
C8_0 C 0.7736494678 0.4873195761 0.1211608402 C3 -0.2550853700 2
C4_0 C 0.5527686874 0.6503694195 0.4228694252 C3 -0.1197476300 2
H0_0 H 0.4003982522 0.5702777715 0.4244405891 H 0.1422250000 0
C7_0 C 0.5915552977 0.4051457783 0.1316081445 C3 0.2375852000 2
C17_0 C 0.3867467048 0.4321848209 0.2906003815 C3 -0.1181121000 2
C5_0 C 0.6814973716 0.6656902049 0.3668739529 C3 -0.1197476300 2
H1_0 H 0.8528748135 0.6245690990 0.2242138255 H 0.1422250000 0
C9_0 C 0.7211879956 0.4205786174 0.0762177018 C3 -0.1705168300 2
H4_0 H 0.8732715374 0.4989437346 0.0781887164 H 0.1422250000 0
H2_0 H 0.4958386666 0.6927369909 0.5006610090 H 0.1281350000 0
N0_0 N 0.5338676797 0.3379925733 0.0884380489 N -0.4965168000 2
C18_0 C 0.2341421521 0.5357948468 0.3137408104 C3 0.2375852000 2
C19_0 C 0.4169735773 0.3004803977 0.3230686446 C3 0.1697371000 2
H3_0 H 0.7225884300 0.7193649223 0.4022912292 H 0.1281350000 0
H5_0 H 0.7758382564 0.3805343833 -0.0017215516 H 0.1281350000 0
C10_0 C 0.5643494161 0.3022256474 -0.0101640025 C3 0.6103738000 2
H6_0 H 0.4477098437 0.3247968021 0.1374368846 H 0.2964330000 0
C20_0 C 0.1102063322 0.5108745926 0.3654233061 C3 -0.1705168300 2
N1_0 N 0.1992009283 0.6666252423 0.2828906360 N -0.4965168000 2
C21_0 C 0.2906155680 0.2769337277 0.3762356274 C3 0.2089460000 2
C23_0 C 0.5697653342 0.1917528429 0.3072187405 C3 -0.2550853700 2
O0_0 O 0.6575810417 0.3228829264 -0.0787528428 O1 -0.4438310000 2
C11_0 C 0.4878346606 0.2275657769 -0.0340844445 C3 -0.1168777000 2
C22_0 C 0.1375860765 0.3849049467 0.3953582072 C3 -0.2550853700 2
H11_0 H -0.0074059792 0.5932356400 0.3803177643 H 0.1281350000 0
C27_0 C 0.0889795882 0.7822035212 0.3417830428 C3 0.6103738000 2
H17_0 H 0.2612870073 0.6747765569 0.2126129816 H 0.2964330000 0
C25_0 C 0.3208503622 0.1469855112 0.4089216816 C3 -0.2550853700 2
C24_0 C 0.5955750860 0.0665201510 0.3403902859 C3 -0.1197476300 2
H13_0 H 0.6673173870 0.2087626791 0.2697305012 H 0.1422250000 0
C12_0 C 0.5755401915 0.1343149211 -0.1190959396 C3 -0.1004728000 2
C13_0 C 0.3412746588 0.2408795567 0.0162720472 C3 0.0311151000 2
H12_0 H 0.0416349711 0.3668761548 0.4356552758 H 0.1422250000 0
O1_0 O 0.0215691417 0.7850947811 0.4317076049 O1 -0.4438310000 2
C28_0 C 0.0539757701 0.9121390267 0.2925994347 C3 -0.1168777000 2
C26_0 C 0.4704834808 0.0432155652 0.3904225902 C3 -0.1197476300 2
H15_0 H 0.2230638600 0.1320678595 0.4505157441 H 0.1422250000 0
H14_0 H 0.7135836685 -0.0150684565 0.3284469796 H 0.1281350000 0
C14_0 C 0.5232347121 0.0558453949 -0.1518582740 C3 -0.1281350000 2
H7_0 H 0.6887055382 0.1238090134 -0.1586312188 H 0.1281350000 0
C15_0 C 0.2861032229 0.1646521369 -0.0173264917 C3 -0.0979956000 2
Cl1_0 Cl 0.2170921498 0.3541168905 0.1215414830 Cl -0.0724660000 0
C29_0 C 0.0603935104 1.0135449576 0.3413747900 C3 -0.1004728000 2
C30_0 C 0.0059857210 0.9417258222 0.2052151985 C3 0.0311151000 2
H16_0 H 0.4926020322 -0.0565386439 0.4149289339 H 0.1281350000 0
C16_0 C 0.3773893688 0.0714142106 -0.1007391481 C3 -0.1281350000 2
H8_0 H 0.5956017434 -0.0166069499 -0.2172493362 H 0.1281350000 0
H9_0 H 0.1718259744 0.1780602693 0.0230879951 H 0.1281350000 0
C31_0 C 0.0252037358 1.1385434944 0.3027314928 C3 -0.1281350000 2
H18_0 H 0.0929523312 0.9925133703 0.4109176037 H 0.1281350000 0
C32_0 C -0.0291170308 1.0668991504 0.1656770751 C3 -0.0979956000 2
Cl0_0 Cl -0.0242853854 0.8288029500 0.1474698602 Cl -0.0724660000 0
H10_0 H 0.3336219025 0.0119168824 -0.1261067066 H 0.1281350000 0
C33_0 C -0.0183823747 1.1646359984 0.2143538504 C3 -0.1281350000 2
H19_0 H 0.0305639623 1.2158239522 0.3418143771 H 0.1281350000 0
H20_0 H -0.0675136794 1.0880353907 0.0982872870 H 0.1281350000 0
H21_0 H -0.0479558912 1.2627603132 0.1841589148 H 0.1281350000 0
#END
#######################################################################################
# Avant-garde Materials Simulation           
# XXVI NEUMANN/KENDRICK/LEUSEN Z'=1, RANK 2, ENERGY -158.46753646758987 kcal/mol/atom
#######################################################################################

data_rank_000002
_symmetry_cell_setting monoclinic
_symmetry_space_group_name_H-M 'P 2_1/c'
_symmetry_Int_Tables_number 14
loop_
_symmetry_equiv_pos_site_id
_symmetry_equiv_pos_as_xyz
1 x,y,z
2 -x,y+1/2,-z+1/2
3 -x,-y,-z
4 x,-y+1/2,z+1/2
_cell_length_a 11.5400066677
_cell_length_b 14.0995889074
_cell_length_c 18.8411740292
_cell_angle_alpha 90.0000000000
_cell_angle_beta 61.0871476934
_cell_angle_gamma 90.0000000000
loop_
_atom_site_label
_atom_site_type_symbol
_atom_site_fract_x
_atom_site_fract_y
_atom_site_fract_z
_atom_site_fftype
_atom_site_charge
_atom_site_hybridization
C0_0 C 0.4393528997 0.7116701167 -0.4913993338 C3 0.1697371000 2
C1_0 C 0.3118719031 0.7410004885 -0.4285135403 C3 0.2089460000 2
C2_0 C 0.4496042121 0.6227060056 -0.5293854876 C3 -0.2550853700 2
C6_0 C 0.5515819723 0.7715385967 -0.5136380472 C3 -0.1181121000 2
C3_0 C 0.2002251124 0.6825543869 -0.4082281350 C3 -0.2550853700 2
C8_0 C 0.3030003003 0.8268730004 -0.3873280459 C3 -0.2550853700 2
C4_0 C 0.3395275750 0.5666711434 -0.5075370578 C3 -0.1197476300 2
H0_0 H 0.5465265031 0.5981043425 -0.5755219616 H 0.1422250000 0
C7_0 C 0.5370487228 0.8561054451 -0.4712830313 C3 0.2375852000 2
C17_0 C 0.6816449404 0.7432502446 -0.5829320043 C3 -0.1181121000 2
C5_0 C 0.2133895411 0.5969049980 -0.4467518720 C3 -0.1197476300 2
H1_0 H 0.1034382697 0.7060558419 -0.3607553423 H 0.1422250000 0
C9_0 C 0.4115894415 0.8826359374 -0.4065825303 C3 -0.1705168300 2
H4_0 H 0.2070340069 0.8492635289 -0.3385090227 H 0.1422250000 0
H2_0 H 0.3497096984 0.4982825073 -0.5369437541 H 0.1281350000 0
N0_0 N 0.6496615242 0.9128704216 -0.4950989312 N -0.4965168000 2
C18_0 C 0.7059277661 0.7554315476 -0.6626693935 C3 0.2375852000 2
C19_0 C 0.7809873620 0.7000784254 -0.5686316191 C3 0.1697371000 2
H3_0 H 0.1274570124 0.5515996044 -0.4299053632 H 0.1281350000 0
H5_0 H 0.4031949222 0.9479633624 -0.3741262728 H 0.1281350000 0
C10_0 C 0.6596655757 1.0020709660 -0.4702644321 C3 0.6103738000 2
H6_0 H 0.7348187514 0.8849665964 -0.5405434993 H 0.2964330000 0
C20_0 C 0.8280075367 0.7256629119 -0.7289270814 C3 -0.1705168300 2
N1_0 N 0.6106753542 0.7991271801 -0.6781799020 N -0.4965168000 2
C21_0 C 0.9030756483 0.6689550138 -0.6361032053 C3 0.2089460000 2
C23_0 C 0.7624268671 0.6848550016 -0.4891670305 C3 -0.2550853700 2
O0_0 O 0.5632178639 1.0470227969 -0.4181984617 O1 -0.4438310000 2
C11_0 C 0.7965289622 1.0433205742 -0.5055075995 C3 -0.1168777000 2
C22_0 C 0.9224079027 0.6829537683 -0.7154622783 C3 -0.2550853700 2
H11_0 H 0.8449000132 0.7360990234 -0.7903010251 H 0.1281350000 0
C27_0 C 0.5945167798 0.7813857596 -0.7443906238 C3 0.6103738000 2
H17_0 H 0.5454124549 0.8462571447 -0.6361109314 H 0.2964330000 0
C25_0 C 1.0010325064 0.6255858764 -0.6221095371 C3 -0.2550853700 2
C24_0 C 0.8597321033 0.6421118942 -0.4775668556 C3 -0.1197476300 2
H13_0 H 0.6707035054 0.7079704048 -0.4368291965 H 0.1422250000 0
C12_0 C 0.8115956361 1.1104024845 -0.4553844211 C3 -0.1004728000 2
C13_0 C 0.9092443676 1.0236921951 -0.5803449412 C3 0.0311151000 2
H12_0 H 1.0143718530 0.6587012864 -0.7668425426 H 0.1422250000 0
O1_0 O 0.6527110843 0.7179032931 -0.7949034255 O1 -0.4438310000 2
C28_0 C 0.4956044996 0.8431823424 -0.7525328649 C3 -0.1168777000 2
C26_0 C 0.9804339308 0.6125558785 -0.5442966200 C3 -0.1197476300 2
H15_0 H 1.0934532489 0.6029721234 -0.6743499866 H 0.1422250000 0
H14_0 H 0.8432383721 0.6315470614 -0.4160538026 H 0.1281350000 0
C14_0 C 0.9316887538 1.1542051062 -0.4766765953 C3 -0.1281350000 2
H7_0 H 0.7245009103 1.1263381368 -0.3978372292 H 0.1281350000 0
C15_0 C 1.0302837621 1.0676517489 -0.6025439266 C3 -0.0979956000 2
Cl1_0 Cl 0.9074388347 0.9463270287 -0.6523912168 Cl -0.0724660000 0
C29_0 C 0.3824017839 0.8000822781 -0.7476635411 C3 -0.1004728000 2
C30_0 C 0.5146502317 0.9404385036 -0.7696728990 C3 0.0311151000 2
H16_0 H 1.0572957145 0.5805978008 -0.5342437848 H 0.1281350000 0
C16_0 C 1.0421829382 1.1325397461 -0.5507760744 C3 -0.1281350000 2
H8_0 H 0.9391107467 1.2049173997 -0.4354876611 H 0.1281350000 0
H9_0 H 1.1157923163 1.0503394235 -0.6604107132 H 0.1281350000 0
C31_0 C 0.2895779779 0.8531241387 -0.7577387432 C3 -0.1281350000 2
H18_0 H 0.3687749001 0.7240296780 -0.7358915039 H 0.1281350000 0
C32_0 C 0.4224667771 0.9942289193 -0.7800541261 C3 -0.0979956000 2
Cl0_0 Cl 0.6583687655 0.9960158139 -0.7827955953 Cl -0.0724660000 0
H10_0 H 1.1379428083 1.1656633103 -0.5693933324 H 0.1281350000 0
C33_0 C 0.3102045510 0.9500285182 -0.7743895455 C3 -0.1281350000 2
H19_0 H 0.2012325720 0.8191348067 -0.7527452540 H 0.1281350000 0
H20_0 H 0.4382840968 1.0699983915 -0.7916611375 H 0.1281350000 0
H21_0 H 0.2393962870 0.9915618472 -0.7841547481 H 0.1281350000 0
#END
#######################################################################################
# Avant-garde Materials Simulation           
# XXVI NEUMANN/KENDRICK/LEUSEN Z'=1, RANK 3, ENERGY -158.46595120933904 kcal/mol/atom
#######################################################################################

data_rank_000003
_symmetry_cell_setting triclinic
_symmetry_space_group_name_H-M 'P -1'
_symmetry_Int_Tables_number 2
loop_
_symmetry_equiv_pos_site_id
_symmetry_equiv_pos_as_xyz
1 x,y,z
2 -x,-y,-z
_cell_length_a 10.4660827430
_cell_length_b 10.5764787548
_cell_length_c 13.8891041485
_cell_angle_alpha 105.3231101663
_cell_angle_beta 75.7935633613
_cell_angle_gamma 111.2159545504
loop_
_atom_site_label
_atom_site_type_symbol
_atom_site_fract_x
_atom_site_fract_y
_atom_site_fract_z
_atom_site_fftype
_atom_site_charge
_atom_site_hybridization
C0_0 C 0.5414632781 0.0676472367 0.7185263767 C3 0.1697371000 2
C1_0 C 0.5519288421 0.2054173636 0.7737626630 C3 0.2089460000 2
C2_0 C 0.6046074302 0.0497851851 0.6150046017 C3 -0.2550853700 2
C6_0 C 0.4695457110 -0.0465882060 0.7685279564 C3 -0.1181121000 2
C3_0 C 0.6249040570 0.3188064704 0.7241869596 C3 -0.2550853700 2
C8_0 C 0.4877943707 0.2235888990 0.8766726246 C3 -0.2550853700 2
C4_0 C 0.6751358066 0.1621460005 0.5689332639 C3 -0.1197476300 2
H0_0 H 0.5965009731 -0.0543795900 0.5718154446 H 0.1422250000 0
C7_0 C 0.4087037388 -0.0232574328 0.8705992755 C3 0.2375852000 2
C17_0 C 0.4635256612 -0.1897047156 0.7136735776 C3 -0.1181121000 2
C5_0 C 0.6855205056 0.2979032507 0.6236840572 C3 -0.1197476300 2
H1_0 H 0.6324374304 0.4230500953 0.7674420106 H 0.1422250000 0
C9_0 C 0.4173394858 0.1133238340 0.9244190171 C3 -0.1705168300 2
H4_0 H 0.4951139488 0.3282656336 0.9188370547 H 0.1422250000 0
H2_0 H 0.7231464776 0.1466001594 0.4895373572 H 0.1281350000 0
N0_0 N 0.3400909153 -0.1394305756 0.9162805440 N -0.4965168000 2
C18_0 C 0.5800286252 -0.2327686293 0.6953766847 C3 0.2375852000 2
C19_0 C 0.3386621572 -0.2850443572 0.6789217737 C3 0.1697371000 2
H3_0 H 0.7413457180 0.3851716224 0.5855663908 H 0.1281350000 0
H5_0 H 0.3697197852 0.1286126835 1.0035162446 H 0.1281350000 0
C10_0 C 0.2882186721 -0.1457999950 1.0157646071 C3 0.6103738000 2
H6_0 H 0.3367385442 -0.2316883145 0.8682891053 H 0.2964330000 0
C20_0 C 0.5726226965 -0.3717430376 0.6502633046 C3 -0.1705168300 2
N1_0 N 0.7064582076 -0.1394435328 0.7239652943 N -0.4965168000 2
C21_0 C 0.3340152408 -0.4238933341 0.6295549143 C3 0.2089460000 2
C23_0 C 0.2195631417 -0.2451793674 0.6880880885 C3 -0.2550853700 2
O0_0 O 0.2926787453 -0.0408484595 1.0832650642 O1 -0.4438310000 2
C11_0 C 0.2159801649 -0.2868573122 1.0418115125 C3 -0.1168777000 2
C22_0 C 0.4522185497 -0.4649897408 0.6196356689 C3 -0.2550853700 2
H11_0 H 0.6639095176 -0.4029796000 0.6406620617 H 0.1281350000 0
C27_0 C 0.8324879752 -0.1308755511 0.6634349833 C3 0.6103738000 2
H17_0 H 0.7034289328 -0.0661823252 0.7895127685 H 0.2964330000 0
C25_0 C 0.2127852189 -0.5158022820 0.5909302600 C3 -0.2550853700 2
C24_0 C 0.1028262681 -0.3371352218 0.6495969710 C3 -0.1197476300 2
H13_0 H 0.2224897068 -0.1394521296 0.7241906280 H 0.1422250000 0
C12_0 C 0.1132864751 -0.2896691180 1.1289434697 C3 -0.1004728000 2
C13_0 C 0.2390146490 -0.4132480477 0.9922514339 C3 0.0311151000 2
H12_0 H 0.4475581029 -0.5716923787 0.5855861422 H 0.1422250000 0
O1_0 O 0.8483910598 -0.1978925541 0.5757466817 O1 -0.4438310000 2
C28_0 C 0.9564597565 -0.0288618357 0.7075655310 C3 -0.1168777000 2
C26_0 C 0.0991211944 -0.4735526480 0.6009120140 C3 -0.1197476300 2
H15_0 H 0.2109092913 -0.6198777083 0.5506608227 H 0.1422250000 0
H14_0 H 0.0136749458 -0.3037180175 0.6553591257 H 0.1281350000 0
C14_0 C 0.0347053063 -0.4107954708 1.1639211647 C3 -0.1281350000 2
H7_0 H 0.0965920616 -0.1920799183 1.1686007419 H 0.1281350000 0
C15_0 C 0.1615143584 -0.5355894793 1.0273908309 C3 -0.0979956000 2
Cl1_0 Cl 0.3669906857 -0.4273916272 0.8862255740 Cl -0.0724660000 0
C29_0 C 1.0471950912 0.0703119117 0.6507769240 C3 -0.1004728000 2
C30_0 C 0.9908638782 -0.0306422321 0.7986356852 C3 0.0311151000 2
H16_0 H 0.0065202051 -0.5458557090 0.5711501371 H 0.1281350000 0
C16_0 C 0.0585189717 -0.5347899766 1.1126192866 C3 -0.1281350000 2
H8_0 H -0.0447518807 -0.4086138563 1.2311085110 H 0.1281350000 0
H9_0 H 0.1819445752 -0.6313460405 0.9865517973 H 0.1281350000 0
C31_0 C 1.1659547063 0.1671127552 0.6853438072 C3 -0.1281350000 2
H18_0 H 1.0228613603 0.0716321868 0.5791466895 H 0.1281350000 0
C32_0 C 1.1095059722 0.0666712987 0.8341014789 C3 -0.0979956000 2
Cl0_0 Cl 0.8922642105 -0.1594153407 0.8674810137 Cl -0.0724660000 0
H10_0 H -0.0019994656 -0.6308358926 1.1391466084 H 0.1281350000 0
C33_0 C 1.1960528150 0.1662584126 0.7776178427 C3 -0.1281350000 2
H19_0 H 1.2346714950 0.2432936045 0.6402869817 H 0.1281350000 0
H20_0 H 1.1340439115 0.0626469597 0.9048382800 H 0.1281350000 0
H21_0 H 1.2886757897 0.2418370375 0.8051719170 H 0.1281350000 0
#END
#######################################################################################
# Avant-garde Materials Simulation           
# XXVI NEUMANN/KENDRICK/LEUSEN Z'=1, RANK 4, ENERGY -158.46339249184021 kcal/mol/atom
#######################################################################################

data_rank_000004
_symmetry_cell_setting triclinic
_symmetry_space_group_name_H-M 'P -1'
_symmetry_Int_Tables_number 2
loop_
_symmetry_equiv_pos_site_id
_symmetry_equiv_pos_as_xyz
1 x,y,z
2 -x,-y,-z
_cell_length_a 10.3902641584
_cell_length_b 11.0844928754
_cell_length_c 14.4303156364
_cell_angle_alpha 69.1829773496
_cell_angle_beta 71.0531442996
_cell_angle_gamma 61.5015866212
loop_
_atom_site_label
_atom_site_type_symbol
_atom_site_fract_x
_atom_site_fract_y
_atom_site_fract_z
_atom_site_fftype
_atom_site_charge
_atom_site_hybridization
C0_0 C 0.6416459047 0.3843902139 0.2711762681 C3 0.1697371000 2
C1_0 C 0.7564628380 0.4308525993 0.2084583847 C3 0.2089460000 2
C2_0 C 0.6023535621 0.3861268800 0.3747573138 C3 -0.2550853700 2
C6_0 C 0.5719420108 0.3369056021 0.2291734892 C3 -0.1181121000 2
C3_0 C 0.8252748721 0.4776346064 0.2506439832 C3 -0.2550853700 2
C8_0 C 0.8001197212 0.4255011163 0.1058680464 C3 -0.2550853700 2
C4_0 C 0.6727625720 0.4305394436 0.4138202323 C3 -0.1197476300 2
H0_0 H 0.5153718849 0.3511465563 0.4230567061 H 0.1422250000 0
C7_0 C 0.6176220069 0.3363523247 0.1266502629 C3 0.2375852000 2
C17_0 C 0.4544889105 0.2857949400 0.2946593096 C3 -0.1181121000 2
C5_0 C 0.7850347136 0.4771830868 0.3515791957 C3 -0.1197476300 2
H1_0 H 0.9116952608 0.5132812963 0.2014784146 H 0.1422250000 0
C9_0 C 0.7336729119 0.3794962187 0.0654266045 C3 -0.1705168300 2
H4_0 H 0.8886061604 0.4591444650 0.0580739927 H 0.1422250000 0
H2_0 H 0.6418251161 0.4302676686 0.4936656290 H 0.1281350000 0
N0_0 N 0.5469525493 0.2898628737 0.0869345040 N -0.4965168000 2
C18_0 C 0.3093754301 0.3801364272 0.3249536809 C3 0.2375852000 2
C19_0 C 0.4913495789 0.1367388247 0.3298625105 C3 0.1697371000 2
H3_0 H 0.8390116415 0.5108388111 0.3848468352 H 0.1281350000 0
H5_0 H 0.7665599638 0.3774526529 -0.0135777403 H 0.1281350000 0
C10_0 C 0.5531045918 0.3015529390 -0.0117103471 C3 0.6103738000 2
H6_0 H 0.4725734622 0.2523888703 0.1389401254 H 0.2964330000 0
C20_0 C 0.1989382846 0.3303375152 0.3881799585 C3 -0.1705168300 2
N1_0 N 0.2689076360 0.5274095746 0.2909086024 N -0.4965168000 2
C21_0 C 0.3785917423 0.0874366705 0.3927297994 C3 0.2089460000 2
C23_0 C 0.6389744725 0.0342634810 0.3081059058 C3 -0.2550853700 2
O0_0 O 0.6305388831 0.3553053376 -0.0832553370 O1 -0.4438310000 2
C11_0 C 0.4685134727 0.2390207666 -0.0328520833 C3 -0.1168777000 2
C22_0 C 0.2328539277 0.1880834175 0.4202586963 C3 -0.2550853700 2
H11_0 H 0.0874100654 0.4053127564 0.4123550939 H 0.1281350000 0
C27_0 C 0.1718008870 0.6209816793 0.3489800904 C3 0.6103738000 2
H17_0 H 0.3173212566 0.5664647076 0.2192531966 H 0.2964330000 0
C25_0 C 0.4164800527 -0.0600341903 0.4278266953 C3 -0.2550853700 2
C24_0 C 0.6725428050 -0.1085506355 0.3445167883 C3 -0.1197476300 2
H13_0 H 0.7269620843 0.0699198253 0.2637213853 H 0.1422250000 0
C12_0 C 0.5354061864 0.1845470112 -0.1193488130 C3 -0.1004728000 2
C13_0 C 0.3310420291 0.2330300874 0.0204578040 C3 0.0311151000 2
H12_0 H 0.1468183760 0.1518709840 0.4695197839 H 0.1422250000 0
O1_0 O 0.1231733545 0.5863601456 0.4404631829 O1 -0.4438310000 2
C28_0 C 0.1266424116 0.7752071198 0.2971521226 C3 -0.1168777000 2
C26_0 C 0.5603358000 -0.1564624440 0.4035976672 C3 -0.1197476300 2
H15_0 H 0.3297343827 -0.0957455347 0.4762873278 H 0.1422250000 0
H14_0 H 0.7866850252 -0.1855762749 0.3282403582 H 0.1281350000 0
C14_0 C 0.4712211035 0.1249108434 -0.1511026346 C3 -0.1281350000 2
H7_0 H 0.6414512239 0.1896170140 -0.1610577612 H 0.1281350000 0
C15_0 C 0.2631786566 0.1774111948 -0.0126322290 C3 -0.0979956000 2
Cl1_0 Cl 0.2346365714 0.2970651549 0.1288243961 Cl -0.0724660000 0
C29_0 C 0.1439763534 0.8587223484 0.3421832260 C3 -0.1004728000 2
C30_0 C 0.0578569573 0.8425898227 0.2125272290 C3 0.0311151000 2
H16_0 H 0.5893378948 -0.2697558100 0.4303176495 H 0.1281350000 0
C16_0 C 0.3338323526 0.1221169257 -0.0976210851 C3 -0.1281350000 2
H8_0 H 0.5272446046 0.0822439807 -0.2178245346 H 0.1281350000 0
H9_0 H 0.1555559882 0.1764634838 0.0292167148 H 0.1281350000 0
C31_0 C 0.0978021373 1.0040065203 0.3029085289 C3 -0.1281350000 2
H18_0 H 0.1943240224 0.8062081841 0.4093533818 H 0.1281350000 0
C32_0 C 0.0103962548 0.9886226020 0.1727675795 C3 -0.0979956000 2
Cl0_0 Cl 0.0175984515 0.7496867649 0.1590666352 Cl -0.0724660000 0
H10_0 H 0.2805628520 0.0780032973 -0.1224635035 H 0.1281350000 0
C33_0 C 0.0306981866 1.0686664140 0.2181240316 C3 -0.1281350000 2
H19_0 H 0.1135738340 1.0673411660 0.3377942873 H 0.1281350000 0
H20_0 H -0.0444654029 1.0391288206 0.1076995515 H 0.1281350000 0
H21_0 H -0.0086263082 1.1826492710 0.1880174538 H 0.1281350000 0
#END
#######################################################################################
# Avant-garde Materials Simulation           
# XXVI NEUMANN/KENDRICK/LEUSEN Z'=1, RANK 5, ENERGY -158.46124652000384 kcal/mol/atom
#######################################################################################

data_rank_000005
_symmetry_cell_setting monoclinic
_symmetry_space_group_name_H-M 'P 2_1/c'
_symmetry_Int_Tables_number 14
loop_
_symmetry_equiv_pos_site_id
_symmetry_equiv_pos_as_xyz
1 x,y,z
2 -x,y+1/2,-z+1/2
3 -x,-y,-z
4 x,-y+1/2,z+1/2
_cell_length_a 11.8793842996
_cell_length_b 13.8954260122
_cell_length_c 19.0676952983
_cell_angle_alpha 90.0000000000
_cell_angle_beta 121.2744958504
_cell_angle_gamma 90.0000000000
loop_
_atom_site_label
_atom_site_type_symbol
_atom_site_fract_x
_atom_site_fract_y
_atom_site_fract_z
_atom_site_fftype
_atom_site_charge
_atom_site_hybridization
C0_0 C -0.5898223320 0.7806286708 -0.5301467658 C3 0.1697371000 2
C1_0 C -0.7140550716 0.7417830737 -0.5920479415 C3 0.2089460000 2
C2_0 C -0.5885442750 0.8724395349 -0.4967918067 C3 -0.2550853700 2
C6_0 C -0.4722328103 0.7266158514 -0.5041519572 C3 -0.1181121000 2
C3_0 C -0.8310398194 0.7943656379 -0.6166548316 C3 -0.2550853700 2
C8_0 C -0.7152614828 0.6525451548 -0.6281948976 C3 -0.2550853700 2
C4_0 C -0.7039872654 0.9222552140 -0.5223656211 C3 -0.1197476300 2
H0_0 H -0.4946865970 0.9038240701 -0.4506472976 H 0.1422250000 0
C7_0 C -0.4790134869 0.6379181804 -0.5410375527 C3 0.2375852000 2
C17_0 C -0.3440322580 0.7648262554 -0.4369784859 C3 -0.1181121000 2
C5_0 C -0.8264358289 0.8828882546 -0.5826343755 C3 -0.1197476300 2
H1_0 H -0.9250354657 0.7637846861 -0.6635446714 H 0.1422250000 0
C9_0 C -0.6019239138 0.6019773144 -0.6048171486 C3 -0.1705168300 2
H4_0 H -0.8091063147 0.6233411105 -0.6764009599 H 0.1422250000 0
H2_0 H -0.7008070585 0.9925270034 -0.4959513333 H 0.1281350000 0
N0_0 N -0.3611081180 0.5869137615 -0.5125901735 N -0.4965168000 2
C18_0 C -0.3144230136 0.7636731968 -0.3557443583 C3 0.2375852000 2
C19_0 C -0.2509367734 0.8049139157 -0.4552022951 C3 0.1697371000 2
H3_0 H -0.9167262602 0.9233261475 -0.6024410258 H 0.1281350000 0
H5_0 H -0.6043502280 0.5338049261 -0.6331935663 H 0.1281350000 0
C10_0 C -0.3425441589 0.4950273728 -0.5299540294 C3 0.6103738000 2
H6_0 H -0.2786499197 0.6220382062 -0.4692792982 H 0.2964330000 0
C20_0 C -0.1936013711 0.8025243288 -0.2918736364 C3 -0.1705168300 2
N1_0 N -0.4043263734 0.7226203523 -0.3371775055 N -0.4965168000 2
C21_0 C -0.1292408353 0.8439528328 -0.3901653835 C3 0.2089460000 2
C23_0 C -0.2753815987 0.8087762373 -0.5364997068 C3 -0.2550853700 2
O0_0 O -0.4348039445 0.4419169596 -0.5783022249 O1 -0.4438310000 2
C11_0 C -0.2026959199 0.4603028760 -0.4911795180 C3 -0.1168777000 2
C22_0 C -0.1049281388 0.8421886001 -0.3092224880 C3 -0.2550853700 2
H11_0 H -0.1730786086 0.8010803046 -0.2293798532 H 0.1281350000 0
C27_0 C -0.4211406684 0.7506881585 -0.2742930533 C3 0.6103738000 2
H17_0 H -0.4706180158 0.6728797716 -0.3775311090 H 0.2964330000 0
C25_0 C -0.0365326909 0.8823974231 -0.4081470955 C3 -0.2550853700 2
C24_0 C -0.1832127788 0.8472165907 -0.5519732277 C3 -0.1197476300 2
H13_0 H -0.3677434675 0.7806264158 -0.5870091142 H 0.1422250000 0
C12_0 C -0.1852707717 0.3872272506 -0.5356556412 C3 -0.1004728000 2
C13_0 C -0.0896847629 0.4897910045 -0.4175696552 C3 0.0311151000 2
H12_0 H -0.0135127741 0.8731615562 -0.2598206100 H 0.1422250000 0
O1_0 O -0.3584868575 0.8158855553 -0.2247475911 O1 -0.4438310000 2
C28_0 C -0.5222127178 0.6947238120 -0.2664098839 C3 -0.1168777000 2
C26_0 C -0.0621702572 0.8835175145 -0.4874806375 C3 -0.1197476300 2
H15_0 H 0.0567467038 0.9098720498 -0.3577510321 H 0.1422250000 0
H14_0 H -0.2035209216 0.8482667802 -0.6146913177 H 0.1281350000 0
C14_0 C -0.0632773577 0.3465765961 -0.5102684022 C3 -0.1281350000 2
H7_0 H -0.2725427014 0.3636969591 -0.5920873031 H 0.1281350000 0
C15_0 C 0.0333812790 0.4490339967 -0.3911409625 C3 -0.0979956000 2
Cl1_0 Cl -0.0931082635 0.5765046173 -0.3521772198 Cl -0.0724660000 0
C29_0 C -0.4993049081 0.5983209198 -0.2413352016 C3 -0.1004728000 2
C30_0 C -0.6362003414 0.7394954315 -0.2774255115 C3 0.0311151000 2
H16_0 H 0.0112287656 0.9111599416 -0.5002557633 H 0.1281350000 0
C16_0 C 0.0472386918 0.3777831041 -0.4374714145 C3 -0.1281350000 2
H8_0 H -0.0545181394 0.2906910097 -0.5471998373 H 0.1281350000 0
H9_0 H 0.1189250704 0.4740282216 -0.3343815552 H 0.1281350000 0
C31_0 C -0.5842098827 0.5490009797 -0.2239419108 C3 -0.1281350000 2
H18_0 H -0.4134543400 0.5618466239 -0.2353089039 H 0.1281350000 0
C32_0 C -0.7230083648 0.6904280258 -0.2615943107 C3 -0.0979956000 2
Cl0_0 Cl -0.6744679824 0.8558203060 -0.3161260326 Cl -0.0724660000 0
H10_0 H 0.1445757090 0.3474565794 -0.4157156326 H 0.1281350000 0
C33_0 C -0.6949382975 0.5958067183 -0.2330348398 C3 -0.1281350000 2
H19_0 H -0.5653640291 0.4738245149 -0.2052118850 H 0.1281350000 0
H20_0 H -0.8120718860 0.7258658138 -0.2719676033 H 0.1281350000 0
H21_0 H -0.7608113540 0.5589481191 -0.2180157601 H 0.1281350000 0
#END
#######################################################################################
# Avant-garde Materials Simulation           
# XXVI NEUMANN/KENDRICK/LEUSEN Z'=1, RANK 6, ENERGY -158.45845743406372 kcal/mol/atom
#######################################################################################

data_rank_000006
_symmetry_cell_setting triclinic
_symmetry_space_group_name_H-M 'P -1'
_symmetry_Int_Tables_number 2
loop_
_symmetry_equiv_pos_site_id
_symmetry_equiv_pos_as_xyz
1 x,y,z
2 -x,-y,-z
_cell_length_a 10.4133268366
_cell_length_b 10.5958363951
_cell_length_c 12.9115388096
_cell_angle_alpha 101.0640714575
_cell_angle_beta 82.6488665339
_cell_angle_gamma 103.4768776543
loop_
_atom_site_label
_atom_site_type_symbol
_atom_site_fract_x
_atom_site_fract_y
_atom_site_fract_z
_atom_site_fftype
_atom_site_charge
_atom_site_hybridization
C0_0 C 0.5371499441 0.0397306463 0.7129692199 C3 0.1697371000 2
C1_0 C 0.5400503333 0.1729101095 0.7640475336 C3 0.2089460000 2
C2_0 C 0.6032960400 0.0179784544 0.6098642046 C3 -0.2550853700 2
C6_0 C 0.4705735666 -0.0660121509 0.7671196834 C3 -0.1181121000 2
C3_0 C 0.6109582930 0.2778760001 0.7120803416 C3 -0.2550853700 2
C8_0 C 0.4736038540 0.1956005065 0.8664865030 C3 -0.2550853700 2
C4_0 C 0.6716263848 0.1221754590 0.5614742298 C3 -0.1197476300 2
H0_0 H 0.5994084370 -0.0826948016 0.5688564408 H 0.1422250000 0
C7_0 C 0.4077441799 -0.0387092926 0.8690591702 C3 0.2375852000 2
C17_0 C 0.4731172886 -0.2044688178 0.7177313896 C3 -0.1181121000 2
C5_0 C 0.6765109984 0.2535302833 0.6129509881 C3 -0.1197476300 2
H1_0 H 0.6135096998 0.3785585025 0.7530053303 H 0.1422250000 0
C9_0 C 0.4093511515 0.0936690944 0.9184213973 C3 -0.1705168300 2
H4_0 H 0.4748061411 0.2969281922 0.9052556220 H 0.1422250000 0
H2_0 H 0.7219586002 0.1034702668 0.4824672988 H 0.1281350000 0
N0_0 N 0.3439927557 -0.1467372220 0.9182998573 N -0.4965168000 2
C18_0 C 0.5907570132 -0.2493592748 0.7077985383 C3 0.2375852000 2
C19_0 C 0.3560030943 -0.2933942621 0.6796506296 C3 0.1697371000 2
H3_0 H 0.7318226200 0.3345715068 0.5735607584 H 0.1281350000 0
H5_0 H 0.3602678327 0.1121351021 0.9974827000 H 0.1281350000 0
C10_0 C 0.2817894751 -0.1498273488 1.0176562912 C3 0.6103738000 2
H6_0 H 0.3496190125 -0.2361115067 0.8735531829 H 0.2964330000 0
C20_0 C 0.5936183271 -0.3828672955 0.6664285440 C3 -0.1705168300 2
N1_0 N 0.7092991973 -0.1613253896 0.7384063963 N -0.4965168000 2
C21_0 C 0.3612849294 -0.4269920552 0.6344361216 C3 0.2089460000 2
C23_0 C 0.2344293191 -0.2531558056 0.6820116926 C3 -0.2550853700 2
O0_0 O 0.2705959707 -0.0486374194 1.0821386961 O1 -0.4438310000 2
C11_0 C 0.2188281111 -0.2832377356 1.0465841953 C3 -0.1168777000 2
C22_0 C 0.4814000974 -0.4692137321 0.6313163951 C3 -0.2550853700 2
H11_0 H 0.6861346188 -0.4151126674 0.6625756328 H 0.1281350000 0
C27_0 C 0.8261710010 -0.1562071210 0.6763260024 C3 0.6103738000 2
H17_0 H 0.7042929060 -0.0832136921 0.7987991557 H 0.2964330000 0
C25_0 C 0.2470800170 -0.5135481373 0.5931865890 C3 -0.2550853700 2
C24_0 C 0.1243362877 -0.3399963133 0.6416325294 C3 -0.1197476300 2
H13_0 H 0.2293409794 -0.1514478822 0.7147851639 H 0.1422250000 0
C12_0 C 0.1149685745 -0.2811756111 1.1276762583 C3 -0.1004728000 2
C13_0 C 0.2516275147 -0.4063540474 1.0063642081 C3 0.0311151000 2
H12_0 H 0.4840645678 -0.5717688015 0.5996876248 H 0.1422250000 0
O1_0 O 0.8415386984 -0.2323425458 0.5918587217 O1 -0.4438310000 2
C28_0 C 0.9401036035 -0.0464875478 0.7109234665 C3 -0.1168777000 2
C26_0 C 0.1305261277 -0.4714822192 0.5969825305 C3 -0.1197476300 2
H15_0 H 0.2537191084 -0.6132037485 0.5550785318 H 0.1422250000 0
H14_0 H 0.0329389236 -0.3063748934 0.6417177959 H 0.1281350000 0
C14_0 C 0.0456068273 -0.3938771575 1.1660125281 C3 -0.1281350000 2
H7_0 H 0.0908993590 -0.1861049229 1.1601363386 H 0.1281350000 0
C15_0 C 0.1836558730 -0.5201220868 1.0454077706 C3 -0.0979956000 2
Cl1_0 Cl 0.3805584852 -0.4277231034 0.9083504955 Cl -0.0724660000 0
C29_0 C 0.9911096242 0.0429606334 0.6409521336 C3 -0.1004728000 2
C30_0 C 1.0054917173 -0.0338461841 0.8018005137 C3 0.0311151000 2
H16_0 H 0.0436814521 -0.5396284144 0.5647616888 H 0.1281350000 0
C16_0 C 0.0802341806 -0.5142336092 1.1248487663 C3 -0.1281350000 2
H8_0 H -0.0348111565 -0.3879736701 1.2283551967 H 0.1281350000 0
H9_0 H 0.2128182554 -0.6130753849 1.0126480261 H 0.1281350000 0
C31_0 C 1.1048146392 0.1405428757 0.6594951837 C3 -0.1281350000 2
H18_0 H 0.9392497521 0.0346628332 0.5710825700 H 0.1281350000 0
C32_0 C 1.1189452997 0.0646080404 0.8218732482 C3 -0.0979956000 2
Cl0_0 Cl 0.9514658728 -0.1430776244 0.8904843800 Cl -0.0724660000 0
H10_0 H 0.0273736829 -0.6035105907 1.1545005085 H 0.1281350000 0
C33_0 C 1.1690924500 0.1510892686 0.7503468104 C3 -0.1281350000 2
H19_0 H 1.1421249760 0.2069313073 0.6024859772 H 0.1281350000 0
H20_0 H 1.1678246789 0.0715870079 0.8929295135 H 0.1281350000 0
H21_0 H 1.2586843297 0.2265241761 0.7661091091 H 0.1281350000 0
#END
#######################################################################################
# Avant-garde Materials Simulation           
# XXVI NEUMANN/KENDRICK/LEUSEN Z'=1, RANK 7, ENERGY -158.45536777171381 kcal/mol/atom
#######################################################################################

data_rank_000007
_symmetry_cell_setting monoclinic
_symmetry_space_group_name_H-M 'C 2/c'
_symmetry_Int_Tables_number 15
loop_
_symmetry_equiv_pos_site_id
_symmetry_equiv_pos_as_xyz
1 x,y,z
2 -x,y,-z+1/2
3 -x,-y,-z
4 x,-y,z+1/2
5 x+1/2,y+1/2,z
6 -x+1/2,y+1/2,-z+1/2
7 -x+1/2,-y+1/2,-z
8 x+1/2,-y+1/2,z+1/2
_cell_length_a 19.7896818401
_cell_length_b 9.9787446176
_cell_length_c 28.3278359551
_cell_angle_alpha 90.0000000000
_cell_angle_beta 104.6702963962
_cell_angle_gamma 90.0000000000
loop_
_atom_site_label
_atom_site_type_symbol
_atom_site_fract_x
_atom_site_fract_y
_atom_site_fract_z
_atom_site_fftype
_atom_site_charge
_atom_site_hybridization
C0_0 C -0.0491781424 0.8322720889 -0.1359857585 C3 0.1697371000 2
C1_0 C -0.0548326676 0.7118442395 -0.1094739442 C3 0.2089460000 2
C2_0 C -0.0881910277 0.8411251942 -0.1854792483 C3 -0.2550853700 2
C6_0 C -0.0051768117 0.9386507993 -0.1122231962 C3 -0.1181121000 2
C3_0 C -0.0990792058 0.6070905708 -0.1329365490 C3 -0.2550853700 2
C8_0 C -0.0157849975 0.7013796016 -0.0603427737 C3 -0.2550853700 2
C4_0 C -0.1306826100 0.7369650907 -0.2072666355 C3 -0.1197476300 2
H0_0 H -0.0845779795 0.9317341164 -0.2062179945 H 0.1422250000 0
C7_0 C 0.0315701711 0.9242775355 -0.0632002359 C3 0.2375852000 2
C17_0 C 0.0033606740 1.0623231162 -0.1398444373 C3 -0.1181121000 2
C5_0 C -0.1362641084 0.6187477179 -0.1809811772 C3 -0.1197476300 2
H1_0 H -0.1034191126 0.5169869754 -0.1120203508 H 0.1422250000 0
C9_0 C 0.0262405584 0.8039757917 -0.0374197368 C3 -0.1705168300 2
H4_0 H -0.0196626495 0.6095165985 -0.0402268468 H 0.1422250000 0
H2_0 H -0.1607605761 0.7460959797 -0.2451188206 H 0.1281350000 0
N0_0 N 0.0740267232 1.0316799695 -0.0410341558 N -0.4965168000 2
C18_0 C -0.0441387121 1.1684237115 -0.1458557251 C3 0.2375852000 2
C19_0 C 0.0610602151 1.0713813271 -0.1618010155 C3 0.1697371000 2
H3_0 H -0.1696316538 0.5366578750 -0.1984789567 H 0.1281350000 0
H5_0 H 0.0553167604 0.7957212061 0.0004377909 H 0.1281350000 0
C10_0 C 0.1077293628 1.0488781501 0.0069563804 C3 0.6103738000 2
H6_0 H 0.0756642313 1.1105331987 -0.0637114481 H 0.2964330000 0
C20_0 C -0.0320242047 1.2887422257 -0.1692797280 C3 -0.1705168300 2
N1_0 N -0.1042617275 1.1577049649 -0.1279008906 N -0.4965168000 2
C21_0 C 0.0705146906 1.1903942258 -0.1878515186 C3 0.2089460000 2
C23_0 C 0.1083724883 0.9634207174 -0.1604179140 C3 -0.2550853700 2
O0_0 O 0.1069014709 0.9620081264 0.0384164043 O1 -0.4438310000 2
C11_0 C 0.1501039726 1.1742426275 0.0216118266 C3 -0.1168777000 2
C22_0 C 0.0241967298 1.2992779140 -0.1891222015 C3 -0.2550853700 2
H11_0 H -0.0680215415 1.3719130606 -0.1715990538 H 0.1281350000 0
C27_0 C -0.1678468193 1.2121857620 -0.1496365788 C3 0.6103738000 2
H17_0 H -0.1027083447 1.0945086058 -0.0988952130 H 0.2964330000 0
C25_0 C 0.1246090504 1.1954408135 -0.2123182886 C3 -0.2550853700 2
C24_0 C 0.1612011197 0.9719238918 -0.1841742860 C3 -0.1197476300 2
H13_0 H 0.1018476231 0.8721511010 -0.1409607831 H 0.1422250000 0
C12_0 C 0.2006358675 1.1638284627 0.0664077803 C3 -0.1004728000 2
C13_0 C 0.1452911228 1.2985310513 -0.0025597688 C3 0.0311151000 2
H12_0 H 0.0328637018 1.3918752320 -0.2072299962 H 0.1422250000 0
O1_0 O -0.1812760641 1.2828276044 -0.1868636181 O1 -0.4438310000 2
C28_0 C -0.2254615556 1.1822074869 -0.1252212438 C3 -0.1168777000 2
C26_0 C 0.1690351523 1.0882569998 -0.2107395033 C3 -0.1197476300 2
H15_0 H 0.1301260376 1.2845227058 -0.2332143482 H 0.1422250000 0
H14_0 H 0.1972243841 0.8884645784 -0.1827812473 H 0.1281350000 0
C14_0 C 0.2452569154 1.2682030374 0.0859741025 C3 -0.1281350000 2
H7_0 H 0.2036643985 1.0687605713 0.0855156071 H 0.1281350000 0
C15_0 C 0.1900163558 1.4043480416 0.0166123363 C3 -0.0979956000 2
Cl1_0 Cl 0.0825970476 1.3318487793 -0.0567558062 Cl -0.0724660000 0
C29_0 C -0.2312338685 1.2539217619 -0.0839859654 C3 -0.1004728000 2
C30_0 C -0.2785647609 1.0914728466 -0.1465228958 C3 0.0311151000 2
H16_0 H 0.2097365930 1.0935638575 -0.2303040497 H 0.1281350000 0
C16_0 C 0.2403045787 1.3891594927 0.0606605252 C3 -0.1281350000 2
H8_0 H 0.2833993566 1.2558026447 0.1209154469 H 0.1281350000 0
H9_0 H 0.1852712606 1.4979525645 -0.0037533446 H 0.1281350000 0
C31_0 C -0.2897582014 1.2387904603 -0.0654749651 C3 -0.1281350000 2
H18_0 H -0.1897020654 1.3235802331 -0.0670018749 H 0.1281350000 0
C32_0 C -0.3369301465 1.0743915759 -0.1279871404 C3 -0.0979956000 2
Cl0_0 Cl -0.2700600052 0.9941557448 -0.1952984163 Cl -0.0724660000 0
H10_0 H 0.2751950330 1.4718983774 0.0754443833 H 0.1281350000 0
C33_0 C -0.3426350290 1.1495684860 -0.0876901828 C3 -0.1281350000 2
H19_0 H -0.2946744993 1.2974229151 -0.0340235420 H 0.1281350000 0
H20_0 H -0.3770834180 1.0021255274 -0.1447502166 H 0.1281350000 0
H21_0 H -0.3889626673 1.1386477445 -0.0738884105 H 0.1281350000 0
#END
#######################################################################################
# Avant-garde Materials Simulation           
# XXVI NEUMANN/KENDRICK/LEUSEN Z'=1, RANK 8, ENERGY -158.45525463478953 kcal/mol/atom
#######################################################################################

data_rank_000008
_symmetry_cell_setting monoclinic
_symmetry_space_group_name_H-M 'C 2/c'
_symmetry_Int_Tables_number 15
loop_
_symmetry_equiv_pos_site_id
_symmetry_equiv_pos_as_xyz
1 x,y,z
2 -x,y,-z+1/2
3 -x,-y,-z
4 x,-y,z+1/2
5 x+1/2,y+1/2,z
6 -x+1/2,y+1/2,-z+1/2
7 -x+1/2,-y+1/2,-z
8 x+1/2,-y+1/2,z+1/2
_cell_length_a 26.2441638490
_cell_length_b 11.5373523420
_cell_length_c 17.8046388808
_cell_angle_alpha 90.0000000000
_cell_angle_beta 99.0572210477
_cell_angle_gamma 90.0000000000
loop_
_atom_site_label
_atom_site_type_symbol
_atom_site_fract_x
_atom_site_fract_y
_atom_site_fract_z
_atom_site_fftype
_atom_site_charge
_atom_site_hybridization
C0_0 C -0.3629609588 -0.0792160824 0.9350182547 C3 0.1697371000 2
C1_0 C -0.3937802741 -0.1430787514 0.8752267610 C3 0.2089460000 2
C2_0 C -0.3104828776 -0.1121254040 0.9555592276 C3 -0.2550853700 2
C6_0 C -0.3850337499 0.0154352667 0.9706421775 C3 -0.1181121000 2
C3_0 C -0.3713840563 -0.2350756057 0.8389885633 C3 -0.2550853700 2
C8_0 C -0.4460114918 -0.1111308742 0.8534126225 C3 -0.2550853700 2
C4_0 C -0.2897140873 -0.2015809805 0.9186611024 C3 -0.1197476300 2
H0_0 H -0.2866994275 -0.0647954510 1.0010757216 H 0.1422250000 0
C7_0 C -0.4369816390 0.0438667952 0.9463250336 C3 0.2375852000 2
C17_0 C -0.3525364643 0.0862606285 1.0302780309 C3 -0.1181121000 2
C5_0 C -0.3201846470 -0.2642506512 0.8597137154 C3 -0.1197476300 2
H1_0 H -0.3957698671 -0.2815135861 0.7934775498 H 0.1422250000 0
C9_0 C -0.4674514652 -0.0208361042 0.8877444038 C3 -0.1705168300 2
H4_0 H -0.4695800909 -0.1594781075 0.8079691496 H 0.1422250000 0
H2_0 H -0.2492494875 -0.2248279778 0.9354393041 H 0.1281350000 0
N0_0 N -0.4573863745 0.1393958702 0.9806187679 N -0.4965168000 2
C18_0 C -0.3377818903 0.0460034888 1.1046088265 C3 0.2375852000 2
C19_0 C -0.3351359644 0.1986067385 1.0106184141 C3 0.1697371000 2
H3_0 H -0.3025836646 -0.3336697454 0.8310832525 H 0.1281350000 0
H5_0 H -0.5074748439 0.0033552468 0.8703380542 H 0.1281350000 0
C10_0 C -0.5069148674 0.1794620671 0.9709793503 C3 0.6103738000 2
H6_0 H -0.4314419464 0.1819681504 1.0197524599 H 0.2964330000 0
C20_0 C -0.3083367235 0.1170126359 1.1606792585 C3 -0.1705168300 2
N1_0 N -0.3533802796 -0.0648801352 1.1256091655 N -0.4965168000 2
C21_0 C -0.3048831220 0.2689503645 1.0675183388 C3 0.2089460000 2
C23_0 C -0.3452395653 0.2414721712 0.9349077883 C3 -0.2550853700 2
O0_0 O -0.5427167873 0.1321675568 0.9275469784 O1 -0.4438310000 2
C11_0 C -0.5179724188 0.2881320461 1.0122622531 C3 -0.1168777000 2
C22_0 C -0.2926184108 0.2256664421 1.1427272225 C3 -0.2550853700 2
H11_0 H -0.2986766079 0.0840285844 1.2183392700 H 0.1281350000 0
C27_0 C -0.3245605214 -0.1358757295 1.1771466775 C3 0.6103738000 2
H17_0 H -0.3888142808 -0.0949895881 1.0997808028 H 0.2964330000 0
C25_0 C -0.2874374079 0.3792177653 1.0471365006 C3 -0.2550853700 2
C24_0 C -0.3271310184 0.3485039487 0.9167709372 C3 -0.1197476300 2
H13_0 H -0.3666688856 0.1873679772 0.8906503674 H 0.1422250000 0
C12_0 C -0.5623675107 0.3479223304 0.9780576621 C3 -0.1004728000 2
C13_0 C -0.4914272251 0.3344793103 1.0804873598 C3 0.0311151000 2
H12_0 H -0.2698569694 0.2789181215 1.1864991740 H 0.1422250000 0
O1_0 O -0.2792099092 -0.1168830432 1.2065357104 O1 -0.4438310000 2
C28_0 C -0.3508581289 -0.2457266755 1.1957506172 C3 -0.1168777000 2
C26_0 C -0.2987177769 0.4188239359 0.9733123576 C3 -0.1197476300 2
H15_0 H -0.2640609791 0.4311152954 1.0909341890 H 0.1422250000 0
H14_0 H -0.3342025646 0.3789862461 0.8581972467 H 0.1281350000 0
C14_0 C -0.5795817535 0.4484440199 1.0086865021 C3 -0.1281350000 2
H7_0 H -0.5831696060 0.3122846796 0.9254844135 H 0.1281350000 0
C15_0 C -0.5089535439 0.4344051878 1.1126118681 C3 -0.0979956000 2
Cl1_0 Cl -0.4361029600 0.2706821545 1.1309044121 Cl -0.0724660000 0
C29_0 C -0.3268568737 -0.3517853109 1.1847225262 C3 -0.1004728000 2
C30_0 C -0.3964041236 -0.2473613238 1.2278432360 C3 0.0311151000 2
H16_0 H -0.2856044052 0.5037320301 0.9575419682 H 0.1281350000 0
C16_0 C -0.5527320075 0.4918704017 1.0766776271 C3 -0.1281350000 2
H8_0 H -0.6138908473 0.4925756165 0.9799801071 H 0.1281350000 0
H9_0 H -0.4873565961 0.4675739239 1.1654013921 H 0.1281350000 0
C31_0 C -0.3483007009 -0.4567495484 1.2025657187 C3 -0.1281350000 2
H18_0 H -0.2906086960 -0.3503632343 1.1620700156 H 0.1281350000 0
C32_0 C -0.4182637344 -0.3523060560 1.2456695901 C3 -0.0979956000 2
Cl0_0 Cl -0.4244225427 -0.1206224385 1.2532475181 Cl -0.0724660000 0
H10_0 H -0.5659660136 0.5704950372 1.1015361855 H 0.1281350000 0
C33_0 C -0.3942837007 -0.4565648554 1.2328156085 C3 -0.1281350000 2
H19_0 H -0.3290556490 -0.5381026052 1.1936262247 H 0.1281350000 0
H20_0 H -0.4532250535 -0.3504123917 1.2715543159 H 0.1281350000 0
H21_0 H -0.4108886708 -0.5379694916 1.2483608846 H 0.1281350000 0
#END
#######################################################################################
# Avant-garde Materials Simulation           
# XXVI NEUMANN/KENDRICK/LEUSEN Z'=1, RANK 9, ENERGY -158.45486268145976 kcal/mol/atom
#######################################################################################

data_rank_000009
_symmetry_cell_setting monoclinic
_symmetry_space_group_name_H-M 'C 2/c'
_symmetry_Int_Tables_number 15
loop_
_symmetry_equiv_pos_site_id
_symmetry_equiv_pos_as_xyz
1 x,y,z
2 -x,y,-z+1/2
3 -x,-y,-z
4 x,-y,z+1/2
5 x+1/2,y+1/2,z
6 -x+1/2,y+1/2,-z+1/2
7 -x+1/2,-y+1/2,-z
8 x+1/2,-y+1/2,z+1/2
_cell_length_a 10.0789505915
_cell_length_b 19.6894768848
_cell_length_c 28.1030726420
_cell_angle_alpha 90.0000000000
_cell_angle_beta 74.9578752690
_cell_angle_gamma 90.0000000000
loop_
_atom_site_label
_atom_site_type_symbol
_atom_site_fract_x
_atom_site_fract_y
_atom_site_fract_z
_atom_site_fftype
_atom_site_charge
_atom_site_hybridization
C0_0 C 0.0181063519 0.2453438066 -0.6384630261 C3 0.1697371000 2
C1_0 C 0.1180381497 0.2610358067 -0.6118356800 C3 0.2089460000 2
C2_0 C 0.0472850987 0.2643030301 -0.6888817772 C3 -0.2550853700 2
C6_0 C -0.1063214020 0.2114510920 -0.6141124339 C3 -0.1181121000 2
C3_0 C 0.2409139102 0.2949884279 -0.6362785171 C3 -0.2550853700 2
C8_0 C 0.0904232258 0.2416397752 -0.5617316601 C3 -0.2550853700 2
C4_0 C 0.1680630564 0.2970335340 -0.7116677471 C3 -0.1197476300 2
H0_0 H -0.0279863823 0.2523488810 -0.7093207355 H 0.1422250000 0
C7_0 C -0.1293707866 0.1939373637 -0.5643082993 C3 0.2375852000 2
C17_0 C -0.2084153266 0.1932099992 -0.6422287025 C3 -0.1181121000 2
C5_0 C 0.2662309924 0.3125358496 -0.6853306094 C3 -0.1197476300 2
H1_0 H 0.3151914591 0.3071579222 -0.6153388702 H 0.1422250000 0
C9_0 C -0.0293204407 0.2090429083 -0.5382447768 C3 -0.1705168300 2
H4_0 H 0.1663878505 0.2531277542 -0.5413441414 H 0.1422250000 0
H2_0 H 0.1895037462 0.3114336775 -0.7503594453 H 0.1281350000 0
N0_0 N -0.2531756618 0.1605134790 -0.5418096646 N -0.4965168000 2
C18_0 C -0.3078231029 0.2394429753 -0.6485429393 C3 0.2375852000 2
C19_0 C -0.2017236646 0.1274320347 -0.6646848846 C3 0.1697371000 2
H3_0 H 0.3615620703 0.3381148800 -0.7038728591 H 0.1281350000 0
H5_0 H -0.0500327033 0.1949301695 -0.4997087171 H 0.1281350000 0
C10_0 C -0.3072656793 0.1454351264 -0.4932293465 C3 0.6103738000 2
H6_0 H -0.3138277753 0.1502433258 -0.5649388403 H 0.2964330000 0
C20_0 C -0.4064777693 0.2202793672 -0.6741599246 C3 -0.1705168300 2
N1_0 N -0.3116696593 0.3056687144 -0.6289690321 N -0.4965168000 2
C21_0 C -0.2981630646 0.1097057409 -0.6923125613 C3 0.2089460000 2
C23_0 C -0.0993228777 0.0789830491 -0.6620265462 C3 -0.2550853700 2
O0_0 O -0.2455685391 0.1581545456 -0.4611601100 O1 -0.4438310000 2
C11_0 C -0.4429457604 0.1088783558 -0.4788214403 C3 -0.1168777000 2
C22_0 C -0.4013851393 0.1570957007 -0.6951141520 C3 -0.2550853700 2
H11_0 H -0.4849014935 0.2563138775 -0.6774642289 H 0.1281350000 0
C27_0 C -0.3544533435 0.3622427367 -0.6488364809 C3 0.6103738000 2
H17_0 H -0.2684862946 0.3138280492 -0.6000317815 H 0.2964330000 0
C25_0 C -0.2874488364 0.0459338253 -0.7163422110 C3 -0.2550853700 2
C24_0 C -0.0922510512 0.0169764133 -0.6855327096 C3 -0.1197476300 2
H13_0 H -0.0242816536 0.0917050181 -0.6416681982 H 0.1422250000 0
C12_0 C -0.4668978435 0.0742227794 -0.4336421479 C3 -0.1004728000 2
C13_0 C -0.5476684283 0.1056488862 -0.5035707980 C3 0.0311151000 2
H12_0 H -0.4778209210 0.1431271739 -0.7146740215 H 0.1422250000 0
O1_0 O -0.4013003245 0.3633449706 -0.6855237206 O1 -0.4438310000 2
C28_0 C -0.3406366446 0.4286691438 -0.6240730320 C3 -0.1168777000 2
C26_0 C -0.1865611531 0.0002374895 -0.7131832946 C3 -0.1197476300 2
H15_0 H -0.3606691041 0.0336673759 -0.7375961723 H 0.1422250000 0
H14_0 H -0.0127620269 -0.0195385696 -0.6833346873 H 0.1281350000 0
C14_0 C -0.5853416550 0.0369152625 -0.4142321241 C3 -0.1281350000 2
H7_0 H -0.3871498615 0.0776930510 -0.4141457058 H 0.1281350000 0
C15_0 C -0.6673352276 0.0681806074 -0.4845584682 C3 -0.0979956000 2
Cl1_0 Cl -0.5391666105 0.1493995468 -0.5582730739 Cl -0.0724660000 0
C29_0 C -0.4432494594 0.4519831599 -0.5837810488 C3 -0.1004728000 2
C30_0 C -0.2312503053 0.4721341867 -0.6453510595 C3 0.0311151000 2
H16_0 H -0.1785955274 -0.0483586388 -0.7323078188 H 0.1281350000 0
C16_0 C -0.6858871276 0.0333953940 -0.4401335678 C3 -0.1281350000 2
H8_0 H -0.5997734133 0.0110845648 -0.3789752830 H 0.1281350000 0
H9_0 H -0.7447473181 0.0661537321 -0.5053063853 H 0.1281350000 0
C31_0 C -0.4390145072 0.5181012764 -0.5663363167 C3 -0.1281350000 2
H18_0 H -0.5277560121 0.4180223671 -0.5667745551 H 0.1281350000 0
C32_0 C -0.2255911780 0.5382724939 -0.6282520645 C3 -0.0979956000 2
Cl0_0 Cl -0.0974753374 0.4415362148 -0.6923607741 Cl -0.0724660000 0
H10_0 H -0.7791741757 0.0040164900 -0.4254775395 H 0.1281350000 0
C33_0 C -0.3310512744 0.5612585876 -0.5889622856 C3 -0.1281350000 2
H19_0 H -0.5206708719 0.5364606533 -0.5354676748 H 0.1281350000 0
H20_0 H -0.1391481101 0.5710267124 -0.6452217204 H 0.1281350000 0
H21_0 H -0.3288580200 0.6133775798 -0.5761954347 H 0.1281350000 0
#END
########################################################################################
# Avant-garde Materials Simulation           
# XXVI NEUMANN/KENDRICK/LEUSEN Z'=1, RANK 10, ENERGY -158.45477257907365 kcal/mol/atom
########################################################################################

data_rank_000010
_symmetry_cell_setting triclinic
_symmetry_space_group_name_H-M 'P -1'
_symmetry_Int_Tables_number 2
loop_
_symmetry_equiv_pos_site_id
_symmetry_equiv_pos_as_xyz
1 x,y,z
2 -x,-y,-z
_cell_length_a 10.6186464055
_cell_length_b 10.9135319365
_cell_length_c 14.2604975000
_cell_angle_alpha 88.5598405714
_cell_angle_beta 71.8916481665
_cell_angle_gamma 119.6081378756
loop_
_atom_site_label
_atom_site_type_symbol
_atom_site_fract_x
_atom_site_fract_y
_atom_site_fract_z
_atom_site_fftype
_atom_site_charge
_atom_site_hybridization
C0_0 C 0.4795458296 0.3191056408 0.6599209936 C3 0.1697371000 2
C1_0 C 0.3770492309 0.2977620864 0.6075703319 C3 0.2089460000 2
C2_0 C 0.5216026159 0.2148801957 0.6663853915 C3 -0.2550853700 2
C6_0 C 0.5350549036 0.4424205202 0.7041599314 C3 -0.1181121000 2
C3_0 C 0.3228472481 0.1760170412 0.5632827335 C3 -0.2550853700 2
C8_0 C 0.3342385686 0.4007639805 0.6011287921 C3 -0.2550853700 2
C4_0 C 0.4647665958 0.0959842670 0.6238850932 C3 -0.1197476300 2
H0_0 H 0.5986618028 0.2291791043 0.7064349401 H 0.1422250000 0
C7_0 C 0.4911726100 0.5423648583 0.6942757068 C3 0.2375852000 2
C17_0 C 0.6376439096 0.4626241775 0.7613177444 C3 -0.1181121000 2
C5_0 C 0.3652821834 0.0766674619 0.5713712752 C3 -0.1197476300 2
H1_0 H 0.2461314962 0.1618628513 0.5229542807 H 0.1422250000 0
C9_0 C 0.3893463322 0.5200778542 0.6422739518 C3 -0.1705168300 2
H4_0 H 0.2573936848 0.3856228272 0.5606409796 H 0.1422250000 0
H2_0 H 0.4934408447 0.0143098272 0.6327827541 H 0.1281350000 0
N0_0 N 0.5534163248 0.6656394739 0.7343124560 N -0.4965168000 2
C18_0 C 0.5715510402 0.4090332908 0.8660343670 C3 0.2375852000 2
C19_0 C 0.8026190342 0.5341358540 0.7097437973 C3 0.1697371000 2
H3_0 H 0.3207833111 -0.0178057014 0.5385028672 H 0.1281350000 0
H5_0 H 0.3564513765 0.5985454698 0.6358319758 H 0.1281350000 0
C10_0 C 0.5187445683 0.7710873511 0.7394099815 C3 0.6103738000 2
H6_0 H 0.6322137993 0.6771979291 0.7655966178 H 0.2964330000 0
C20_0 C 0.6677468895 0.4240367536 0.9210162312 C3 -0.1705168300 2
N1_0 N 0.4085574648 0.3385879523 0.9126120269 N -0.4965168000 2
C21_0 C 0.8993327076 0.5517478292 0.7659234215 C3 0.2089460000 2
C23_0 C 0.8756408805 0.5886482995 0.6034928371 C3 -0.2550853700 2
O0_0 O 0.4055186579 0.7618594187 0.7246138113 O1 -0.4438310000 2
C11_0 C 0.6273265635 0.9073403484 0.7644419784 C3 -0.1168777000 2
C22_0 C 0.8267989790 0.4941604062 0.8714861349 C3 -0.2550853700 2
H11_0 H 0.6134170746 0.3815541064 1.0021054422 H 0.1281350000 0
C27_0 C 0.3152275727 0.2840760686 1.0128398774 C3 0.6103738000 2
H17_0 H 0.3536488946 0.3327233182 0.8640203392 H 0.2964330000 0
C25_0 C 1.0632369418 0.6235813495 0.7147321637 C3 -0.2550853700 2
C24_0 C 1.0353433255 0.6565840594 0.5554145827 C3 -0.1197476300 2
H13_0 H 0.8026571260 0.5743375464 0.5602506565 H 0.1422250000 0
C12_0 C 0.5576619468 0.9618176898 0.8373028223 C3 -0.1004728000 2
C13_0 C 0.7898362282 0.9912970836 0.7133564858 C3 0.0311151000 2
H12_0 H 0.9001197841 0.5062254456 0.9142026124 H 0.1422250000 0
O1_0 O 0.3657950092 0.2876642944 1.0810606565 O1 -0.4438310000 2
C28_0 C 0.1419054117 0.2087112673 1.0387963717 C3 -0.1168777000 2
C26_0 C 1.1301900396 0.6745448877 0.6113392711 C3 -0.1197476300 2
H15_0 H 1.1368276054 0.6388846316 0.7577453876 H 0.1422250000 0
H14_0 H 1.0889503648 0.6959056397 0.4735587956 H 0.1281350000 0
C14_0 C 0.6452411005 1.0951151316 0.8585140664 C3 -0.1281350000 2
H7_0 H 0.4314465514 0.8959204312 0.8763157473 H 0.1281350000 0
C15_0 C 0.8786663750 1.1273011030 0.7321385616 C3 -0.0979956000 2
Cl1_0 Cl 0.8885876903 0.9321516371 0.6244542832 Cl -0.0724660000 0
C29_0 C 0.0526414098 0.0902654556 1.1213113740 C3 -0.1004728000 2
C30_0 C 0.0601345170 0.2446213035 0.9942591350 C3 0.0311151000 2
H16_0 H 1.2563761250 0.7288797528 0.5727083664 H 0.1281350000 0
C16_0 C 0.8062817885 1.1789758931 0.8044544848 C3 -0.1281350000 2
H8_0 H 0.5885343825 1.1351724280 0.9155600725 H 0.1281350000 0
H9_0 H 1.0043496904 1.1912995760 0.6904960228 H 0.1281350000 0
C31_0 C -0.1091640664 0.0098791234 1.1576266032 C3 -0.1281350000 2
H18_0 H 0.1157725543 0.0629931675 1.1561720252 H 0.1281350000 0
C32_0 C -0.1027959462 0.1664655687 1.0315096914 C3 -0.0979956000 2
Cl0_0 Cl 0.1545678525 0.3901366398 0.8925128700 Cl -0.0724660000 0
H10_0 H 0.8763560542 1.2853571369 0.8179545392 H 0.1281350000 0
C33_0 C -0.1873697173 0.0486349116 1.1126547416 C3 -0.1281350000 2
H19_0 H -0.1741277062 -0.0814595056 1.2216392095 H 0.1281350000 0
H20_0 H -0.1618863113 0.1988950148 0.9958918441 H 0.1281350000 0
H21_0 H -0.3143918367 -0.0124435779 1.1416283271 H 0.1281350000 0
#END
#######################################################################################
# Avant-garde Materials Simulation           
# XXVI NEUMANN/KENDRICK/LEUSEN Z'=1, RANK 11, ENERGY -158.4538289682784 kcal/mol/atom
#######################################################################################

data_rank_000011
_symmetry_cell_setting triclinic
_symmetry_space_group_name_H-M 'P -1'
_symmetry_Int_Tables_number 2
loop_
_symmetry_equiv_pos_site_id
_symmetry_equiv_pos_as_xyz
1 x,y,z
2 -x,-y,-z
_cell_length_a 10.0525153903
_cell_length_b 11.2042556642
_cell_length_c 12.3247024207
_cell_angle_alpha 75.0199314997
_cell_angle_beta 102.2823352828
_cell_angle_gamma 89.1898796615
loop_
_atom_site_label
_atom_site_type_symbol
_atom_site_fract_x
_atom_site_fract_y
_atom_site_fract_z
_atom_site_fftype
_atom_site_charge
_atom_site_hybridization
C0_0 C 0.1832111742 0.2139620911 0.9018515129 C3 0.1697371000 2
C1_0 C 0.3088683942 0.2021858275 0.9862025162 C3 0.2089460000 2
C2_0 C 0.1160636479 0.1046351354 0.8947297862 C3 -0.2550853700 2
C6_0 C 0.1295428152 0.3333369341 0.8280457351 C3 -0.1181121000 2
C3_0 C 0.3635282716 0.0832985300 1.0564596359 C3 -0.2550853700 2
C8_0 C 0.3756457492 0.3102624621 0.9968976992 C3 -0.2550853700 2
C4_0 C 0.1709752978 -0.0097920470 0.9654384940 C3 -0.1197476300 2
H0_0 H 0.0196848335 0.1119285315 0.8323620206 H 0.1422250000 0
C7_0 C 0.1966720135 0.4382455568 0.8448265875 C3 0.2375852000 2
C17_0 C 0.0040545264 0.3454929703 0.7342658947 C3 -0.1181121000 2
C5_0 C 0.2963348377 -0.0212805836 1.0466328671 C3 -0.1197476300 2
H1_0 H 0.4607314430 0.0765795518 1.1180662986 H 0.1422250000 0
C9_0 C 0.3211350561 0.4251141451 0.9290422785 C3 -0.1705168300 2
H4_0 H 0.4715830900 0.3014834550 1.0607076086 H 0.1422250000 0
H2_0 H 0.1170572641 -0.0921791449 0.9585466655 H 0.1281350000 0
N0_0 N 0.1345604727 0.5562978685 0.7826766729 N -0.4965168000 2
C18_0 C 0.0151993532 0.3433341250 0.6232041915 C3 0.2375852000 2
C19_0 C -0.1286672224 0.3576703425 0.7565372334 C3 0.1697371000 2
H3_0 H 0.3393277302 -0.1125095805 1.1007878150 H 0.1281350000 0
H5_0 H 0.3725831807 0.5076848949 0.9377410980 H 0.1281350000 0
C10_0 C 0.1847619689 0.6692958483 0.7837250050 C3 0.6103738000 2
H6_0 H 0.0358802687 0.5592943695 0.7377166275 H 0.2964330000 0
C20_0 C -0.1033296350 0.3599443508 0.5327106884 C3 -0.1705168300 2
N1_0 N 0.1453335352 0.3179512362 0.6055781291 N -0.4965168000 2
C21_0 C -0.2476040664 0.3749524416 0.6643147568 C3 0.2089460000 2
C23_0 C -0.1478877530 0.3515000328 0.8687300495 C3 -0.2550853700 2
O0_0 O 0.3077711228 0.6852721730 0.8145483588 O1 -0.4438310000 2
C11_0 C 0.0816726954 0.7788789664 0.7440077267 C3 -0.1168777000 2
C22_0 C -0.2303301887 0.3770524651 0.5529789233 C3 -0.2550853700 2
H11_0 H -0.0914026454 0.3602924619 0.4473892423 H 0.1281350000 0
C27_0 C 0.1808897290 0.3162772659 0.5046032841 C3 0.6103738000 2
H17_0 H 0.2188922226 0.2861443300 0.6793789753 H 0.2964330000 0
C25_0 C -0.3786899023 0.3887927814 0.6867082364 C3 -0.2550853700 2
C24_0 C -0.2771423148 0.3623381797 0.8882805546 C3 -0.1197476300 2
H13_0 H -0.0587032702 0.3374937295 0.9398231582 H 0.1422250000 0
C12_0 C 0.1203275229 0.8884027042 0.6766891976 C3 -0.1004728000 2
C13_0 C -0.0444198255 0.7834810984 0.7756903157 C3 0.0311151000 2
H12_0 H -0.3202429891 0.3910115000 0.4823545325 H 0.1422250000 0
O1_0 O 0.1033479678 0.3586555510 0.4085820056 O1 -0.4438310000 2
C28_0 C 0.3199095294 0.2593805772 0.5101821653 C3 -0.1168777000 2
C26_0 C -0.3938070116 0.3824203523 0.7965699735 C3 -0.1197476300 2
H15_0 H -0.4675545422 0.4037705332 0.6149267439 H 0.1422250000 0
H14_0 H -0.2899019921 0.3544519999 0.9754294786 H 0.1281350000 0
C14_0 C 0.0358898893 0.9971303168 0.6385201269 C3 -0.1281350000 2
H7_0 H 0.2201865035 0.8857348162 0.6559233404 H 0.1281350000 0
C15_0 C -0.1284650172 0.8932782502 0.7401725340 C3 -0.0979956000 2
Cl1_0 Cl -0.1013457930 0.6563094115 0.8629942342 Cl -0.0724660000 0
C29_0 C 0.3624705814 0.2924273300 0.4051623243 C3 -0.1004728000 2
C30_0 C 0.4060917529 0.1718080884 0.6025772435 C3 0.0311151000 2
H16_0 H -0.4949038276 0.3920198378 0.8135145388 H 0.1281350000 0
C16_0 C -0.0890120488 0.9995699172 0.6706310698 C3 -0.1281350000 2
H8_0 H 0.0676784102 1.0801227367 0.5849155501 H 0.1281350000 0
H9_0 H -0.2232600329 0.8942540378 0.7694578190 H 0.1281350000 0
C31_0 C 0.4827420279 0.2417359752 0.3913506392 C3 -0.1281350000 2
H18_0 H 0.2958896093 0.3593864999 0.3334444059 H 0.1281350000 0
C32_0 C 0.5263427135 0.1189974577 0.5893343235 C3 -0.0979956000 2
Cl0_0 Cl 0.3703108415 0.1212760708 0.7382758638 Cl -0.0724660000 0
H10_0 H -0.1543177762 1.0854151822 0.6436474278 H 0.1281350000 0
C33_0 C 0.5643928714 0.1534747019 0.4840568855 C3 -0.1281350000 2
H19_0 H 0.5130310972 0.2708092182 0.3090683362 H 0.1281350000 0
H20_0 H 0.5889819473 0.0505311988 0.6625167503 H 0.1281350000 0
H21_0 H 0.6583471301 0.1109973817 0.4752814320 H 0.1281350000 0
#END
########################################################################################
# Avant-garde Materials Simulation           
# XXVI NEUMANN/KENDRICK/LEUSEN Z'=1, RANK 12, ENERGY -158.45347989291884 kcal/mol/atom
########################################################################################

data_rank_000012
_symmetry_cell_setting monoclinic
_symmetry_space_group_name_H-M 'P 2_1/c'
_symmetry_Int_Tables_number 14
loop_
_symmetry_equiv_pos_site_id
_symmetry_equiv_pos_as_xyz
1 x,y,z
2 -x,y+1/2,-z+1/2
3 -x,-y,-z
4 x,-y+1/2,z+1/2
_cell_length_a 10.8490363491
_cell_length_b 18.2499014343
_cell_length_c 14.7568751309
_cell_angle_alpha 90.0000000000
_cell_angle_beta 112.7935062185
_cell_angle_gamma 90.0000000000
loop_
_atom_site_label
_atom_site_type_symbol
_atom_site_fract_x
_atom_site_fract_y
_atom_site_fract_z
_atom_site_fftype
_atom_site_charge
_atom_site_hybridization
C0_0 C -0.2622488255 0.7501060404 0.5690740154 C3 0.1697371000 2
C1_0 C -0.2875412737 0.6753385387 0.5869315709 C3 0.2089460000 2
C2_0 C -0.3161910634 0.7759137144 0.4704301281 C3 -0.2550853700 2
C6_0 C -0.1847841850 0.7959858458 0.6494823425 C3 -0.1181121000 2
C3_0 C -0.3681350642 0.6309040022 0.5070103882 C3 -0.2550853700 2
C8_0 C -0.2309574786 0.6481905957 0.6844335177 C3 -0.2550853700 2
C4_0 C -0.3917369261 0.7308105435 0.3941081951 C3 -0.1197476300 2
H0_0 H -0.2951669779 0.8320445040 0.4555535049 H 0.1422250000 0
C7_0 C -0.1330338718 0.7670131102 0.7448826266 C3 0.2375852000 2
C17_0 C -0.1684912705 0.8755383095 0.6326031791 C3 -0.1181121000 2
C5_0 C -0.4199337914 0.6578145780 0.4122145456 C3 -0.1197476300 2
H1_0 H -0.3888865284 0.5747390625 0.5225508916 H 0.1422250000 0
C9_0 C -0.1550591901 0.6921835490 0.7614666993 C3 -0.1705168300 2
H4_0 H -0.2473317576 0.5909141593 0.6982412537 H 0.1422250000 0
H2_0 H -0.4306216981 0.7516647359 0.3190526940 H 0.1281350000 0
N0_0 N -0.0615775477 0.8145775751 0.8223931123 N -0.4965168000 2
C18_0 C -0.0558574623 0.9025441837 0.6197946804 C3 0.2375852000 2
C19_0 C -0.2710825991 0.9255922832 0.6311335242 C3 0.1697371000 2
H3_0 H -0.4828502382 0.6234397917 0.3513837714 H 0.1281350000 0
H5_0 H -0.1126615316 0.6712769888 0.8360778861 H 0.1281350000 0
C10_0 C -0.0168219884 0.8032933988 0.9216286378 C3 0.6103738000 2
H6_0 H -0.0419408357 0.8647907581 0.8007284881 H 0.2964330000 0
C20_0 C -0.0420777943 0.9786782292 0.6055414804 C3 -0.1705168300 2
N1_0 N 0.0427431192 0.8528867362 0.6178687417 N -0.4965168000 2
C21_0 C -0.2585363780 1.0020668462 0.6134904681 C3 0.2089460000 2
C23_0 C -0.3841670975 0.9023074204 0.6496549491 C3 -0.2550853700 2
O0_0 O -0.0324934313 0.7443307590 0.9582096277 O1 -0.4438310000 2
C11_0 C 0.0460006759 0.8671205179 0.9874483060 C3 -0.1168777000 2
C22_0 C -0.1417131323 1.0266251032 0.6013969520 C3 -0.2550853700 2
H11_0 H 0.0480302555 0.9977586167 0.5974684369 H 0.1281350000 0
C27_0 C 0.1772314992 0.8646836542 0.6517290705 C3 0.6103738000 2
H17_0 H 0.0102598874 0.8045193023 0.5804344767 H 0.2964330000 0
C25_0 C -0.3613551398 1.0509228364 0.6110718403 C3 -0.2550853700 2
C24_0 C -0.4809030230 0.9515939299 0.6493082409 C3 -0.1197476300 2
H13_0 H -0.3938991770 0.8445542006 0.6645090166 H 0.1422250000 0
C12_0 C 0.0202648050 0.8699945340 1.0737397528 C3 -0.1004728000 2
C13_0 C 0.1279530178 0.9223041526 0.9740313848 C3 0.0311151000 2
H12_0 H -0.1305406973 1.0849176794 0.5897334673 H 0.1422250000 0
O1_0 O 0.2349604267 0.9222603760 0.6898561392 O1 -0.4438310000 2
C28_0 C 0.2545658269 0.7992334970 0.6403645681 C3 -0.1168777000 2
C26_0 C -0.4703196000 1.0263131375 0.6285096620 C3 -0.1197476300 2
H15_0 H -0.3518901903 1.1088019653 0.5966687741 H 0.1422250000 0
H14_0 H -0.5666931142 0.9333256948 0.6645931776 H 0.1281350000 0
C14_0 C 0.0707564051 0.9252316827 1.1429001685 C3 -0.1281350000 2
H7_0 H -0.0424762691 0.8273099347 1.0847936322 H 0.1281350000 0
C15_0 C 0.1813809184 0.9772436835 1.0442706060 C3 -0.0979956000 2
Cl1_0 Cl 0.1709565374 0.9254604162 0.8722834000 Cl -0.0724660000 0
C29_0 C 0.3082390372 0.7990515503 0.5680120684 C3 -0.1004728000 2
C30_0 C 0.2782839550 0.7384747527 0.7027209390 C3 0.0311151000 2
H16_0 H -0.5489888391 1.0643672935 0.6262396429 H 0.1281350000 0
C16_0 C 0.1526028716 0.9789974004 1.1282361864 C3 -0.1281350000 2
H8_0 H 0.0467785143 0.9260788995 1.2080179518 H 0.1281350000 0
H9_0 H 0.2445997656 1.0191445746 1.0320370024 H 0.1281350000 0
C31_0 C 0.3820432370 0.7396650122 0.5571740529 C3 -0.1281350000 2
H18_0 H 0.2911409760 0.8465039786 0.5199616785 H 0.1281350000 0
C32_0 C 0.3524770095 0.6787627813 0.6929926280 C3 -0.0979956000 2
Cl0_0 Cl 0.2164081389 0.7371494082 0.7950110444 Cl -0.0724660000 0
H10_0 H 0.1955273283 1.0222842360 1.1822342733 H 0.1281350000 0
C33_0 C 0.4034986276 0.6794381164 0.6197634213 C3 -0.1281350000 2
H19_0 H 0.4219694655 0.7400666521 0.4998828850 H 0.1281350000 0
H20_0 H 0.3680256958 0.6318282891 0.7415675499 H 0.1281350000 0
H21_0 H 0.4602056982 0.6324574775 0.6115668824 H 0.1281350000 0
#END
########################################################################################
# Avant-garde Materials Simulation           
# XXVI NEUMANN/KENDRICK/LEUSEN Z'=1, RANK 13, ENERGY -158.45325514866096 kcal/mol/atom
########################################################################################

data_rank_000013
_symmetry_cell_setting triclinic
_symmetry_space_group_name_H-M 'P -1'
_symmetry_Int_Tables_number 2
loop_
_symmetry_equiv_pos_site_id
_symmetry_equiv_pos_as_xyz
1 x,y,z
2 -x,-y,-z
_cell_length_a 10.5354233759
_cell_length_b 10.7359597190
_cell_length_c 14.4720396084
_cell_angle_alpha 86.7885063290
_cell_angle_beta 72.0860421372
_cell_angle_gamma 118.5721865020
loop_
_atom_site_label
_atom_site_type_symbol
_atom_site_fract_x
_atom_site_fract_y
_atom_site_fract_z
_atom_site_fftype
_atom_site_charge
_atom_site_hybridization
C0_0 C 0.4779236964 0.3269101859 0.6602374524 C3 0.1697371000 2
C1_0 C 0.3737677557 0.3103992601 0.6107320811 C3 0.2089460000 2
C2_0 C 0.5194124519 0.2192256613 0.6648988408 C3 -0.2550853700 2
C6_0 C 0.5354399249 0.4490579896 0.7035421297 C3 -0.1181121000 2
C3_0 C 0.3170588792 0.1895625237 0.5676455624 C3 -0.2550853700 2
C8_0 C 0.3323359004 0.4173863411 0.6054779644 C3 -0.2550853700 2
C4_0 C 0.4605362042 0.1016181120 0.6232294224 C3 -0.1197476300 2
H0_0 H 0.5977124527 0.2299216122 0.7028245162 H 0.1422250000 0
C7_0 C 0.4919060693 0.5524541822 0.6955356368 C3 0.2375852000 2
C17_0 C 0.6400776285 0.4663907035 0.7578350265 C3 -0.1181121000 2
C5_0 C 0.3591193449 0.0868232223 0.5737331648 C3 -0.1197476300 2
H1_0 H 0.2391190367 0.1789353766 0.5294525922 H 0.1422250000 0
C9_0 C 0.3895750405 0.5356191241 0.6457067977 C3 -0.1705168300 2
H4_0 H 0.2549188040 0.4066254224 0.5667754748 H 0.1422250000 0
H2_0 H 0.4892752337 0.0174710097 0.6305379596 H 0.1281350000 0
N0_0 N 0.5563311817 0.6747049221 0.7343988947 N -0.4965168000 2
C18_0 C 0.5761386457 0.4126639995 0.8619406039 C3 0.2375852000 2
C19_0 C 0.8051825332 0.5390997328 0.7046293207 C3 0.1697371000 2
H3_0 H 0.3126119479 -0.0068711854 0.5416973611 H 0.1281350000 0
H5_0 H 0.3578077356 0.6171711115 0.6399301758 H 0.1281350000 0
C10_0 C 0.5152445577 0.7775784493 0.7470769027 C3 0.6103738000 2
H6_0 H 0.6408158518 0.6859254242 0.7596493787 H 0.2964330000 0
C20_0 C 0.6747227186 0.4290867831 0.9148051879 C3 -0.1705168300 2
N1_0 N 0.4130168762 0.3415191719 0.9100501624 N -0.4965168000 2
C21_0 C 0.9042241642 0.5581172251 0.7586276452 C3 0.2089460000 2
C23_0 C 0.8760876005 0.5941483408 0.5989584885 C3 -0.2550853700 2
O0_0 O 0.3936702348 0.7641107723 0.7426675641 O1 -0.4438310000 2
C11_0 C 0.6271456242 0.9149932709 0.7673868917 C3 -0.1168777000 2
C22_0 C 0.8339374889 0.5007808368 0.8637423359 C3 -0.2550853700 2
H11_0 H 0.6220198399 0.3867558827 0.9955324539 H 0.1281350000 0
C27_0 C 0.3209342902 0.2860443499 1.0099623609 C3 0.6103738000 2
H17_0 H 0.3566537749 0.3360228553 0.8629626398 H 0.2964330000 0
C25_0 C 1.0682910838 0.6313571886 0.7058793809 C3 -0.2550853700 2
C24_0 C 1.0359319473 0.6630715706 0.5492957503 C3 -0.1197476300 2
H13_0 H 0.8013114425 0.5795720120 0.5575497786 H 0.1422250000 0
C12_0 C 0.5612900803 0.9675328511 0.8428212607 C3 -0.1004728000 2
C13_0 C 0.7888482901 1.0008072245 0.7117951531 C3 0.0311151000 2
H12_0 H 0.9092555279 0.5142920518 0.9047300494 H 0.1422250000 0
O1_0 O 0.3725873467 0.2885541534 1.0766538851 O1 -0.4438310000 2
C28_0 C 0.1471798233 0.2109932504 1.0372929286 C3 -0.1168777000 2
C26_0 C 1.1329688742 0.6820338086 0.6030494324 C3 -0.1197476300 2
H15_0 H 1.1434002814 0.6480204611 0.7474318401 H 0.1422250000 0
H14_0 H 1.0880108052 0.7026486438 0.4679557381 H 0.1281350000 0
C14_0 C 0.6517021791 1.1000340430 0.8626764869 C3 -0.1281350000 2
H7_0 H 0.4357625005 0.9000905521 0.8855531565 H 0.1281350000 0
C15_0 C 0.8804896801 1.1358528446 0.7296669777 C3 -0.0979956000 2
Cl1_0 Cl 0.8840300574 0.9460699332 0.6180943412 Cl -0.0724660000 0
C29_0 C 0.0584127046 0.0862704198 1.1173842224 C3 -0.1004728000 2
C30_0 C 0.0649978579 0.2535590745 0.9961935921 C3 0.0311151000 2
H16_0 H 1.2592102112 0.7370095273 0.5627647334 H 0.1281350000 0
C16_0 C 0.8120109788 1.1850528074 0.8051111455 C3 -0.1281350000 2
H8_0 H 0.5975527603 1.1385017501 0.9215648061 H 0.1281350000 0
H9_0 H 1.0055080652 1.2007585955 0.6849577674 H 0.1281350000 0
C31_0 C -0.1037901670 0.0062032914 1.1547488448 C3 -0.1281350000 2
H18_0 H 0.1218748939 0.0539582072 1.1497358994 H 0.1281350000 0
C32_0 C -0.0983057848 0.1759824918 1.0349061414 C3 -0.0979956000 2
Cl0_0 Cl 0.1595671335 0.4079207415 0.8981421271 Cl -0.0724660000 0
H10_0 H 0.8845794765 1.2902905348 0.8182688753 H 0.1281350000 0
C33_0 C -0.1826259507 0.0519442988 1.1137020995 C3 -0.1281350000 2
H19_0 H -0.1686407390 -0.0901300225 1.2168765788 H 0.1281350000 0
H20_0 H -0.1577934186 0.2146980515 1.0029209289 H 0.1281350000 0
H21_0 H -0.3098892621 -0.0081310666 1.1441852458 H 0.1281350000 0
#END
########################################################################################
# Avant-garde Materials Simulation           
# XXVI NEUMANN/KENDRICK/LEUSEN Z'=1, RANK 14, ENERGY -158.45161035069972 kcal/mol/atom
########################################################################################

data_rank_000014
_symmetry_cell_setting monoclinic
_symmetry_space_group_name_H-M 'P 2_1/c'
_symmetry_Int_Tables_number 14
loop_
_symmetry_equiv_pos_site_id
_symmetry_equiv_pos_as_xyz
1 x,y,z
2 -x,y+1/2,-z+1/2
3 -x,-y,-z
4 x,-y+1/2,z+1/2
_cell_length_a 13.2057019031
_cell_length_b 16.8306783772
_cell_length_c 12.6989642056
_cell_angle_alpha 90.0000000000
_cell_angle_beta 70.5043942434
_cell_angle_gamma 90.0000000000
loop_
_atom_site_label
_atom_site_type_symbol
_atom_site_fract_x
_atom_site_fract_y
_atom_site_fract_z
_atom_site_fftype
_atom_site_charge
_atom_site_hybridization
C0_0 C -0.2864109165 0.4563262813 -0.3648098230 C3 0.1697371000 2
C1_0 C -0.3594132713 0.5054282415 -0.3980770936 C3 0.2089460000 2
C2_0 C -0.1784774681 0.4500720564 -0.4380338313 C3 -0.2550853700 2
C6_0 C -0.3236267005 0.4158393213 -0.2601277453 C3 -0.1181121000 2
C3_0 C -0.3222444932 0.5450990855 -0.5025717673 C3 -0.2550853700 2
C8_0 C -0.4663885841 0.5141187575 -0.3242952294 C3 -0.2550853700 2
C4_0 C -0.1444912097 0.4908100441 -0.5380450445 C3 -0.1197476300 2
H0_0 H -0.1223480737 0.4131325004 -0.4132827709 H 0.1422250000 0
C7_0 C -0.4297204259 0.4270794452 -0.1896419369 C3 0.2375852000 2
C17_0 C -0.2530473430 0.3582259039 -0.2279166399 C3 -0.1181121000 2
C5_0 C -0.2168749259 0.5383144071 -0.5713448866 C3 -0.1197476300 2
H1_0 H -0.3788727818 0.5817407824 -0.5267287021 H 0.1422250000 0
C9_0 C -0.5007404967 0.4774050464 -0.2217186080 C3 -0.1705168300 2
H4_0 H -0.5218138385 0.5517625025 -0.3490585549 H 0.1422250000 0
H2_0 H -0.0614280309 0.4860932249 -0.5931352489 H 0.1281350000 0
N0_0 N -0.4644434733 0.3829018324 -0.0901450162 N -0.4965168000 2
C18_0 C -0.1905155103 0.3810278965 -0.1637326493 C3 0.2375852000 2
C19_0 C -0.2516180491 0.2766194382 -0.2613886355 C3 0.1697371000 2
H3_0 H -0.1883361985 0.5685093032 -0.6519194715 H 0.1281350000 0
H5_0 H -0.5820288417 0.4855612288 -0.1644319815 H 0.1281350000 0
C10_0 C -0.5564450776 0.3891996158 -0.0004132808 C3 0.6103738000 2
H6_0 H -0.4147255605 0.3370005301 -0.0882035790 H 0.2964330000 0
C20_0 C -0.1307352459 0.3240982922 -0.1265452237 C3 -0.1705168300 2
N1_0 N -0.1864147130 0.4615287446 -0.1324499388 N -0.4965168000 2
C21_0 C -0.1889803972 0.2197944003 -0.2253916081 C3 0.2089460000 2
C23_0 C -0.3111692802 0.2495007680 -0.3291166830 C3 -0.2550853700 2
O0_0 O -0.6217382469 0.4447459212 0.0116294161 O1 -0.4438310000 2
C11_0 C -0.5747195612 0.3257366359 0.0873782451 C3 -0.1168777000 2
C22_0 C -0.1312300648 0.2456293470 -0.1555329095 C3 -0.2550853700 2
H11_0 H -0.0869378932 0.3435093035 -0.0722820366 H 0.1281350000 0
C27_0 C -0.0924687551 0.4999510868 -0.1430250162 C3 0.6103738000 2
H17_0 H -0.2556954008 0.4947079127 -0.1057252234 H 0.2964330000 0
C25_0 C -0.1876072816 0.1392776048 -0.2588128525 C3 -0.2550853700 2
C24_0 C -0.3092315020 0.1705598703 -0.3591131476 C3 -0.1197476300 2
H13_0 H -0.3586264073 0.2919358511 -0.3575886491 H 0.1422250000 0
C12_0 C -0.6335022259 0.3497670395 0.1966082084 C3 -0.1004728000 2
C13_0 C -0.5425989141 0.2453984838 0.0723830783 C3 0.0311151000 2
H12_0 H -0.0876822358 0.2018887798 -0.1238993297 H 0.1422250000 0
O1_0 O -0.0020258125 0.4692657217 -0.1794395002 O1 -0.4438310000 2
C28_0 C -0.1051016976 0.5857929273 -0.1077796316 C3 -0.1168777000 2
C26_0 C -0.2467527323 0.1149319734 -0.3242800515 C3 -0.1197476300 2
H15_0 H -0.1387405967 0.0966831976 -0.2323551383 H 0.1422250000 0
H14_0 H -0.3557852165 0.1508419466 -0.4107937564 H 0.1281350000 0
C14_0 C -0.6584802297 0.2979593779 0.2867776118 C3 -0.1281350000 2
H7_0 H -0.6594034876 0.4114202216 0.2089262217 H 0.1281350000 0
C15_0 C -0.5701842683 0.1923541866 0.1620240668 C3 -0.0979956000 2
Cl1_0 Cl -0.4672445056 0.2057873007 -0.0564790213 Cl -0.0724660000 0
C29_0 C -0.1053504855 0.6079917650 -0.0014963289 C3 -0.1004728000 2
C30_0 C -0.1093205757 0.6452719251 -0.1831946885 C3 0.0311151000 2
H16_0 H -0.2445432033 0.0529215752 -0.3500057044 H 0.1281350000 0
C16_0 C -0.6278519337 0.2185014271 0.2692882306 C3 -0.1281350000 2
H8_0 H -0.7022139929 0.3196437550 0.3703463683 H 0.1281350000 0
H9_0 H -0.5442627458 0.1307192622 0.1474761620 H 0.1281350000 0
C31_0 C -0.1106728447 0.6880688774 0.0281749148 C3 -0.1281350000 2
H18_0 H -0.0988743508 0.5625564245 0.0572620319 H 0.1281350000 0
C32_0 C -0.1160955954 0.7254184867 -0.1538081770 C3 -0.0979956000 2
Cl0_0 Cl -0.1019957571 0.6180868651 -0.3176174577 Cl -0.0724660000 0
H10_0 H -0.6486017459 0.1766450068 0.3387603947 H 0.1281350000 0
C33_0 C -0.1166025147 0.7465657381 -0.0475077084 C3 -0.1281350000 2
H19_0 H -0.1100183105 0.7049764539 0.1107047318 H 0.1281350000 0
H20_0 H -0.1192551310 0.7707343091 -0.2137646200 H 0.1281350000 0
H21_0 H -0.1207115851 0.8092280794 -0.0246892517 H 0.1281350000 0
#END
########################################################################################
# Avant-garde Materials Simulation           
# XXVI NEUMANN/KENDRICK/LEUSEN Z'=1, RANK 15, ENERGY -158.45091095702247 kcal/mol/atom
########################################################################################

data_rank_000015
_symmetry_cell_setting triclinic
_symmetry_space_group_name_H-M 'P -1'
_symmetry_Int_Tables_number 2
loop_
_symmetry_equiv_pos_site_id
_symmetry_equiv_pos_as_xyz
1 x,y,z
2 -x,-y,-z
_cell_length_a 9.6730999421
_cell_length_b 11.4138774753
_cell_length_c 13.4310507958
_cell_angle_alpha 85.9914922561
_cell_angle_beta 79.2374967494
_cell_angle_gamma 67.9754359909
loop_
_atom_site_label
_atom_site_type_symbol
_atom_site_fract_x
_atom_site_fract_y
_atom_site_fract_z
_atom_site_fftype
_atom_site_charge
_atom_site_hybridization
C0_0 C 0.8945727662 0.0276427578 0.2255889192 C3 0.1697371000 2
C1_0 C 0.7445954155 0.0502090414 0.2805575752 C3 0.2089460000 2
C2_0 C 0.9094268694 0.0783018704 0.1261947611 C3 -0.2550853700 2
C6_0 C 1.0227438634 -0.0436969874 0.2717730360 C3 -0.1181121000 2
C3_0 C 0.6176017368 0.1250349803 0.2362667647 C3 -0.2550853700 2
C8_0 C 0.7279153462 -0.0028001052 0.3783816408 C3 -0.2550853700 2
C4_0 C 0.7834045460 0.1502409153 0.0850703772 C3 -0.1197476300 2
H0_0 H 1.0221466759 0.0604223304 0.0823372661 H 0.1422250000 0
C7_0 C 0.9998156361 -0.0907057492 0.3703208109 C3 0.2375852000 2
C17_0 C 1.1792977778 -0.0705588194 0.2148833973 C3 -0.1181121000 2
C5_0 C 0.6359782191 0.1750338256 0.1404937651 C3 -0.1197476300 2
H1_0 H 0.5046191466 0.1422369638 0.2798897587 H 0.1422250000 0
C9_0 C 0.8510162520 -0.0711478771 0.4229390787 C3 -0.1705168300 2
H4_0 H 0.6140621856 0.0126663563 0.4196018835 H 0.1422250000 0
H2_0 H 0.7975634919 0.1887814310 0.0089492775 H 0.1281350000 0
N0_0 N 1.1287885871 -0.1580072345 0.4137291053 N -0.4965168000 2
C18_0 C 1.2400343594 0.0238606505 0.1936925364 C3 0.2375852000 2
C19_0 C 1.2704371879 -0.1967829943 0.1799834530 C3 0.1697371000 2
H3_0 H 0.5374466345 0.2321962269 0.1069561530 H 0.1281350000 0
H5_0 H 0.8370963443 -0.1090002084 0.4989046911 H 0.1281350000 0
C10_0 C 1.1383331142 -0.2044840114 0.5095091556 C3 0.6103738000 2
H6_0 H 1.2291461255 -0.1686721886 0.3672895400 H 0.2964330000 0
C20_0 C 1.3902928156 -0.0051271499 0.1403809475 C3 -0.1705168300 2
N1_0 N 1.1528102891 0.1487461111 0.2271539068 N -0.4965168000 2
C21_0 C 1.4228831580 -0.2250230006 0.1276614787 C3 0.2089460000 2
C23_0 C 1.2135573614 -0.2960705978 0.1929470326 C3 -0.2550853700 2
O0_0 O 1.0242585034 -0.1936021798 0.5749448624 O1 -0.4438310000 2
C11_0 C 1.2934138839 -0.2770651953 0.5345099297 C3 -0.1168777000 2
C22_0 C 1.4793688291 -0.1262254370 0.1090469730 C3 -0.2550853700 2
H11_0 H 1.4343861149 0.0698697748 0.1250003830 H 0.1281350000 0
C27_0 C 1.1612779187 0.2555139955 0.1780383126 C3 0.6103738000 2
H17_0 H 1.0701062270 0.1615663404 0.2905066468 H 0.2964330000 0
C25_0 C 1.5135015711 -0.3504013330 0.0955329622 C3 -0.2550853700 2
C24_0 C 1.3044719412 -0.4173819822 0.1606063776 C3 -0.1197476300 2
H13_0 H 1.0960251090 -0.2754436536 0.2281294092 H 0.1422250000 0
C12_0 C 1.2938831391 -0.3590723087 0.6178008274 C3 -0.1004728000 2
C13_0 C 1.4345966734 -0.2726367384 0.4879929196 C3 0.0311151000 2
H12_0 H 1.5944789127 -0.1472571719 0.0679039387 H 0.1422250000 0
O1_0 O 1.2485090039 0.2577945377 0.0982400827 O1 -0.4438310000 2
C28_0 C 1.0558207019 0.3786089209 0.2279034313 C3 -0.1168777000 2
C26_0 C 1.4567476652 -0.4455830219 0.1137611646 C3 -0.1197476300 2
H15_0 H 1.6283592671 -0.3695610174 0.0546916313 H 0.1422250000 0
H14_0 H 1.2582847831 -0.4919321203 0.1703198877 H 0.1281350000 0
C14_0 C 1.4254459486 -0.4336884220 0.6529964280 C3 -0.1281350000 2
H7_0 H 1.1852366836 -0.3625858914 0.6542253272 H 0.1281350000 0
C15_0 C 1.5675312831 -0.3460227524 0.5236775839 C3 -0.0979956000 2
Cl1_0 Cl 1.4565952201 -0.1756806949 0.3847251081 Cl -0.0724660000 0
C29_0 C 1.0806133107 0.4168392971 0.3176979060 C3 -0.1004728000 2
C30_0 C 0.9407328629 0.4632862197 0.1793271313 C3 0.0311151000 2
H16_0 H 1.5282131159 -0.5420286536 0.0903383096 H 0.1281350000 0
C16_0 C 1.5634489472 -0.4270755057 0.6056662341 C3 -0.1281350000 2
H8_0 H 1.4204967255 -0.4964511961 0.7173409706 H 0.1281350000 0
H9_0 H 1.6743178527 -0.3401798606 0.4852501899 H 0.1281350000 0
C31_0 C 0.9965332183 0.5382303011 0.3564512595 C3 -0.1281350000 2
H18_0 H 1.1682561260 0.3503654155 0.3562775584 H 0.1281350000 0
C32_0 C 0.8559133846 0.5847996847 0.2177065936 C3 -0.0979956000 2
Cl0_0 Cl 0.8990849035 0.4150862257 0.0732017140 Cl -0.0724660000 0
H10_0 H 1.6677671628 -0.4849872753 0.6325902661 H 0.1281350000 0
C33_0 C 0.8852343595 0.6222783998 0.3057248742 C3 -0.1281350000 2
H19_0 H 1.0191629181 0.5679659210 0.4251961509 H 0.1281350000 0
H20_0 H 0.7674632452 0.6491940904 0.1789105067 H 0.1281350000 0
H21_0 H 0.8208015915 0.7182135948 0.3340549500 H 0.1281350000 0
#END
########################################################################################
# Avant-garde Materials Simulation           
# XXVI NEUMANN/KENDRICK/LEUSEN Z'=1, RANK 16, ENERGY -158.44731498558562 kcal/mol/atom
########################################################################################

data_rank_000016
_symmetry_cell_setting monoclinic
_symmetry_space_group_name_H-M 'P 2_1/c'
_symmetry_Int_Tables_number 14
loop_
_symmetry_equiv_pos_site_id
_symmetry_equiv_pos_as_xyz
1 x,y,z
2 -x,y+1/2,-z+1/2
3 -x,-y,-z
4 x,-y+1/2,z+1/2
_cell_length_a 8.7365040483
_cell_length_b 10.6062074984
_cell_length_c 30.1190868863
_cell_angle_alpha 90.0000000000
_cell_angle_beta 91.5234409581
_cell_angle_gamma 90.0000000000
loop_
_atom_site_label
_atom_site_type_symbol
_atom_site_fract_x
_atom_site_fract_y
_atom_site_fract_z
_atom_site_fftype
_atom_site_charge
_atom_site_hybridization
C0_0 C -0.7978824541 0.0683893254 -0.4085883527 C3 0.1697371000 2
C1_0 C -0.7486621016 0.1901908935 -0.3929989184 C3 0.2089460000 2
C2_0 C -0.9335415213 0.0602204544 -0.4355523805 C3 -0.2550853700 2
C6_0 C -0.7098861516 -0.0411007603 -0.3966342007 C3 -0.1181121000 2
C3_0 C -0.8389910530 0.2974999258 -0.4040653168 C3 -0.2550853700 2
C8_0 C -0.6112779438 0.1994842248 -0.3669727960 C3 -0.2550853700 2
C4_0 C -1.0192942507 0.1661245073 -0.4454179647 C3 -0.1197476300 2
H0_0 H -0.9718620767 -0.0315354840 -0.4476909441 H 0.1422250000 0
C7_0 C -0.5796293059 -0.0277073582 -0.3695733483 C3 0.2375852000 2
C17_0 C -0.7598500048 -0.1652845510 -0.4148423332 C3 -0.1181121000 2
C5_0 C -0.9724065619 0.2854470124 -0.4292599542 C3 -0.1197476300 2
H1_0 H -0.8010363192 0.3901379284 -0.3923504920 H 0.1422250000 0
C9_0 C -0.5291965117 0.0932201301 -0.3554669421 C3 -0.1705168300 2
H4_0 H -0.5719398716 0.2921100381 -0.3556596281 H 0.1422250000 0
H2_0 H -1.1246533120 0.1578731540 -0.4654121267 H 0.1281350000 0
N0_0 N -0.4929612071 -0.1350258695 -0.3555392531 N -0.4965168000 2
C18_0 C -0.8831965563 -0.2276249943 -0.3966461928 C3 0.2375852000 2
C19_0 C -0.6890368801 -0.2166410789 -0.4529899416 C3 0.1697371000 2
H3_0 H -1.0430681624 0.3677419681 -0.4368950304 H 0.1281350000 0
H5_0 H -0.4248675771 0.1001038749 -0.3350495534 H 0.1281350000 0
C10_0 C -0.5474514587 -0.2213689450 -0.3270626729 C3 0.6103738000 2
H6_0 H -0.3778301040 -0.1397607982 -0.3641495056 H 0.2964330000 0
C20_0 C -0.9448000128 -0.3385654258 -0.4161081840 C3 -0.1705168300 2
N1_0 N -0.9393348644 -0.1807456764 -0.3560236971 N -0.4965168000 2
C21_0 C -0.7475388209 -0.3319733733 -0.4716805891 C3 0.2089460000 2
C23_0 C -0.5616977413 -0.1583486755 -0.4729563706 C3 -0.2550853700 2
O0_0 O -0.6739050267 -0.2115844402 -0.3086364660 O1 -0.4438310000 2
C11_0 C -0.4472241237 -0.3321397172 -0.3154928089 C3 -0.1168777000 2
C22_0 C -0.8776773093 -0.3890150964 -0.4529091380 C3 -0.2550853700 2
H11_0 H -1.0439311212 -0.3827319383 -0.4013414346 H 0.1281350000 0
C27_0 C -1.0839212564 -0.1441154561 -0.3485394244 C3 0.6103738000 2
H17_0 H -0.8545348608 -0.1681535583 -0.3318456152 H 0.2964330000 0
C25_0 C -0.6739410944 -0.3857564239 -0.5085745998 C3 -0.2550853700 2
C24_0 C -0.4932783078 -0.2128070182 -0.5089985795 C3 -0.1197476300 2
H13_0 H -0.5163548709 -0.0707409283 -0.4590146802 H 0.1422250000 0
C12_0 C -0.4290946361 -0.3612921385 -0.2701744062 C3 -0.1004728000 2
C13_0 C -0.3780121464 -0.4123101961 -0.3462701485 C3 0.0311151000 2
H12_0 H -0.9222695644 -0.4754488204 -0.4679750891 H 0.1422250000 0
O1_0 O -1.1892638309 -0.1468535409 -0.3773506507 O1 -0.4438310000 2
C28_0 C -1.1105698462 -0.1006809814 -0.3018365954 C3 -0.1168777000 2
C26_0 C -0.5491668532 -0.3277136569 -0.5268598369 C3 -0.1197476300 2
H15_0 H -0.7169798529 -0.4748511745 -0.5220816110 H 0.1422250000 0
H14_0 H -0.3943243515 -0.1677570176 -0.5235793197 H 0.1281350000 0
C14_0 C -0.3419231822 -0.4638040380 -0.2557261132 C3 -0.1281350000 2
H7_0 H -0.4843150366 -0.3000389996 -0.2463437245 H 0.1281350000 0
C15_0 C -0.2910550185 -0.5162424669 -0.3320319539 C3 -0.0979956000 2
Cl1_0 Cl -0.4042603319 -0.3905082393 -0.4029512078 Cl -0.0724660000 0
C29_0 C -1.1139109215 -0.1886490960 -0.2672296862 C3 -0.1004728000 2
C30_0 C -1.1395350142 0.0262843695 -0.2920548003 C3 0.0311151000 2
H16_0 H -0.4931719491 -0.3707333833 -0.5549969063 H 0.1281350000 0
C16_0 C -0.2723499307 -0.5412903777 -0.2867919635 C3 -0.1281350000 2
H8_0 H -0.3282694042 -0.4842002754 -0.2204315835 H 0.1281350000 0
H9_0 H -0.2402608293 -0.5777375771 -0.3566280611 H 0.1281350000 0
C31_0 C -1.1498785767 -0.1517087963 -0.2242575126 C3 -0.1281350000 2
H18_0 H -1.0905825955 -0.2874394617 -0.2744238591 H 0.1281350000 0
C32_0 C -1.1767299433 0.0642188371 -0.2493767081 C3 -0.0979956000 2
Cl0_0 Cl -1.1237836587 0.1390619785 -0.3334830681 Cl -0.0724660000 0
H10_0 H -0.2039812658 -0.6220125305 -0.2759119234 H 0.1281350000 0
C33_0 C -1.1826328158 -0.0255463569 -0.2155714849 C3 -0.1281350000 2
H19_0 H -1.1528165949 -0.2217885572 -0.1978665535 H 0.1281350000 0
H20_0 H -1.2026065603 0.1624089939 -0.2421962633 H 0.1281350000 0
H21_0 H -1.2127612384 0.0051664177 -0.1823565324 H 0.1281350000 0
#END
########################################################################################
# Avant-garde Materials Simulation           
# XXVI NEUMANN/KENDRICK/LEUSEN Z'=1, RANK 17, ENERGY -158.44713277024047 kcal/mol/atom
########################################################################################

data_rank_000017
_symmetry_cell_setting triclinic
_symmetry_space_group_name_H-M 'P -1'
_symmetry_Int_Tables_number 2
loop_
_symmetry_equiv_pos_site_id
_symmetry_equiv_pos_as_xyz
1 x,y,z
2 -x,-y,-z
_cell_length_a 10.5490008762
_cell_length_b 10.8705077974
_cell_length_c 12.8456140772
_cell_angle_alpha 98.3762810654
_cell_angle_beta 108.8871548707
_cell_angle_gamma 73.8134480299
loop_
_atom_site_label
_atom_site_type_symbol
_atom_site_fract_x
_atom_site_fract_y
_atom_site_fract_z
_atom_site_fftype
_atom_site_charge
_atom_site_hybridization
C0_0 C 0.5134735976 0.0383704099 0.8061007552 C3 0.1697371000 2
C1_0 C 0.3692114255 0.0451797630 0.7546576202 C3 0.2089460000 2
C2_0 C 0.5531948873 0.1001779513 0.9128086442 C3 -0.2550853700 2
C6_0 C 0.6113378409 -0.0279649375 0.7491360386 C3 -0.1181121000 2
C3_0 C 0.2715725583 0.1170857815 0.8086476073 C3 -0.2550853700 2
C8_0 C 0.3280123304 -0.0186129998 0.6496736542 C3 -0.2550853700 2
C4_0 C 0.4558502524 0.1679110993 0.9640179180 C3 -0.1197476300 2
H0_0 H 0.6628881686 0.0924048170 0.9538824064 H 0.1422250000 0
C7_0 C 0.5647905091 -0.0867355336 0.6438616158 C3 0.2375852000 2
C17_0 C 0.7613293169 -0.0324343591 0.7982429645 C3 -0.1181121000 2
C5_0 C 0.3133458448 0.1781510980 0.9111693498 C3 -0.1197476300 2
H1_0 H 0.1621091504 0.1243050312 0.7663894073 H 0.1422250000 0
C9_0 C 0.4220667509 -0.0825958941 0.5948311850 C3 -0.1705168300 2
H4_0 H 0.2185634727 -0.0154048852 0.6112051200 H 0.1422250000 0
H2_0 H 0.4887574183 0.2136512818 1.0462706506 H 0.1281350000 0
N0_0 N 0.6643557538 -0.1500434117 0.5909690144 N -0.4965168000 2
C18_0 C 0.8102953891 0.0763741248 0.8027409510 C3 0.2375852000 2
C19_0 C 0.8579830570 -0.1498280530 0.8376410317 C3 0.1697371000 2
H3_0 H 0.2373009394 0.2332185215 0.9519921577 H 0.1281350000 0
H5_0 H 0.3897161479 -0.1289920046 0.5132386218 H 0.1281350000 0
C10_0 C 0.6483614734 -0.2102570609 0.4881661655 C3 0.6103738000 2
H6_0 H 0.7632764257 -0.1480920747 0.6357736253 H 0.2964330000 0
C20_0 C 0.9543637224 0.0693334951 0.8433809684 C3 -0.1705168300 2
N1_0 N 0.7143257689 0.1922944451 0.7686545527 N -0.4965168000 2
C21_0 C 1.0032304238 -0.1557780832 0.8778617271 C3 0.2089460000 2
C23_0 C 0.8155301689 -0.2632077354 0.8373299452 C3 -0.2550853700 2
O0_0 O 0.5340385969 -0.2169372166 0.4224035705 O1 -0.4438310000 2
C11_0 C 0.7782551910 -0.2760008247 0.4574141363 C3 -0.1168777000 2
C22_0 C 1.0471579583 -0.0440310609 0.8784289349 C3 -0.2550853700 2
H11_0 H 0.9882995945 0.1554982240 0.8459288831 H 0.1281350000 0
C27_0 C 0.7378289608 0.3116772497 0.7751896637 C3 0.6103738000 2
H17_0 H 0.6134632827 0.1884168873 0.7326084943 H 0.2964330000 0
C25_0 C 1.0982656587 -0.2722588668 0.9164814406 C3 -0.2550853700 2
C24_0 C 0.9107859718 -0.3757518801 0.8742174640 C3 -0.1197476300 2
H13_0 H 0.7056546976 -0.2607021092 0.8067238594 H 0.1422250000 0
C12_0 C 0.7642640305 -0.3808749224 0.3801386861 C3 -0.1004728000 2
C13_0 C 0.9066704163 -0.2436503114 0.4910583660 C3 0.0311151000 2
H12_0 H 1.1573591524 -0.0476211959 0.9078997079 H 0.1422250000 0
O1_0 O 0.8523502550 0.3341488389 0.7948868985 O1 -0.4438310000 2
C28_0 C 0.6106273048 0.4201712579 0.7658889707 C3 -0.1168777000 2
C26_0 C 1.0536211688 -0.3804275073 0.9147938223 C3 -0.1197476300 2
H15_0 H 1.2079582475 -0.2736039705 0.9488706180 H 0.1422250000 0
H14_0 H 0.8766166043 -0.4627091515 0.8702922765 H 0.1281350000 0
C14_0 C 0.8701291880 -0.4493063973 0.3370266551 C3 -0.1281350000 2
H7_0 H 0.6651710129 -0.4057518653 0.3542704526 H 0.1281350000 0
C15_0 C 1.0125288333 -0.3097861625 0.4459246058 C3 -0.0979956000 2
Cl1_0 Cl 0.9429401540 -0.1176514745 0.5878308637 Cl -0.0724660000 0
C29_0 C 0.5359548511 0.4318692940 0.8409857511 C3 -0.1004728000 2
C30_0 C 0.5710088380 0.5176562553 0.6927756788 C3 0.0311151000 2
H16_0 H 1.1273748917 -0.4696837123 0.9448307074 H 0.1281350000 0
C16_0 C 0.9941621157 -0.4122739268 0.3685821901 C3 -0.1281350000 2
H8_0 H 0.8557600106 -0.5303295351 0.2775647182 H 0.1281350000 0
H9_0 H 1.1091273941 -0.2799943349 0.4713681206 H 0.1281350000 0
C31_0 C 0.4275410477 0.5387176235 0.8453795813 C3 -0.1281350000 2
H18_0 H 0.5633171893 0.3549489297 0.8960985962 H 0.1281350000 0
C32_0 C 0.4601412172 0.6233368913 0.6945954936 C3 -0.0979956000 2
Cl0_0 Cl 0.6552548912 0.5077627869 0.5956945953 Cl -0.0724660000 0
H10_0 H 1.0764438859 -0.4615681510 0.3325586237 H 0.1281350000 0
C33_0 C 0.3896272205 0.6347462352 0.7719553452 C3 -0.1281350000 2
H19_0 H 0.3715367785 0.5449744578 0.9046371024 H 0.1281350000 0
H20_0 H 0.4301198517 0.6964134441 0.6356950830 H 0.1281350000 0
H21_0 H 0.3035380858 0.7181275857 0.7728682520 H 0.1281350000 0
#END
########################################################################################
# Avant-garde Materials Simulation           
# XXVI NEUMANN/KENDRICK/LEUSEN Z'=1, RANK 18, ENERGY -158.44711412075461 kcal/mol/atom
########################################################################################

data_rank_000018
_symmetry_cell_setting triclinic
_symmetry_space_group_name_H-M 'P -1'
_symmetry_Int_Tables_number 2
loop_
_symmetry_equiv_pos_site_id
_symmetry_equiv_pos_as_xyz
1 x,y,z
2 -x,-y,-z
_cell_length_a 9.8657311650
_cell_length_b 10.9438314885
_cell_length_c 14.2327827467
_cell_angle_alpha 71.0385538410
_cell_angle_beta 81.7423496637
_cell_angle_gamma 67.9538047280
loop_
_atom_site_label
_atom_site_type_symbol
_atom_site_fract_x
_atom_site_fract_y
_atom_site_fract_z
_atom_site_fftype
_atom_site_charge
_atom_site_hybridization
C0_0 C 0.8024956663 0.8508424809 0.1793764219 C3 0.1697371000 2
C1_0 C 0.6618273040 0.8981085804 0.1367115499 C3 0.2089460000 2
C2_0 C 0.8661973624 0.9505318376 0.1725703037 C3 -0.2550853700 2
C6_0 C 0.8774371006 0.7059889269 0.2229665985 C3 -0.1181121000 2
C3_0 C 0.5905742428 1.0410474513 0.0910228717 C3 -0.2550853700 2
C8_0 C 0.6000255054 0.7992774829 0.1393968407 C3 -0.2550853700 2
C4_0 C 0.7961742375 1.0886672743 0.1246827297 C3 -0.1197476300 2
H0_0 H 0.9737492419 0.9160707262 0.2034446925 H 0.1422250000 0
C7_0 C 0.8179610848 0.6124770224 0.2145595082 C3 0.2375852000 2
C17_0 C 1.0164723005 0.6573279653 0.2761578999 C3 -0.1181121000 2
C5_0 C 0.6570678542 1.1345194571 0.0837237413 C3 -0.1197476300 2
H1_0 H 0.4823997012 1.0760543409 0.0606603025 H 0.1422250000 0
C9_0 C 0.6771169309 0.6605821435 0.1744824394 C3 -0.1705168300 2
H4_0 H 0.4911835702 0.8337378510 0.1102257592 H 0.1422250000 0
H2_0 H 0.8471871835 1.1639348302 0.1181884248 H 0.1281350000 0
N0_0 N 0.8969017301 0.4693902933 0.2466659663 N -0.4965168000 2
C18_0 C 1.0121548804 0.6631732092 0.3736350738 C3 0.2375852000 2
C19_0 C 1.1541978989 0.6014296633 0.2296335307 C3 0.1697371000 2
H3_0 H 0.6028763211 1.2437576381 0.0461714844 H 0.1281350000 0
H5_0 H 0.6306703075 0.5863622875 0.1720228823 H 0.1281350000 0
C10_0 C 0.8945360948 0.3772083644 0.2015286884 C3 0.6103738000 2
H6_0 H 0.9747838466 0.4331119188 0.2995940736 H 0.2964330000 0
C20_0 C 1.1440764655 0.6177022809 0.4248562394 C3 -0.1705168300 2
N1_0 N 0.8742113883 0.7150676871 0.4182195617 N -0.4965168000 2
C21_0 C 1.2862835504 0.5516908920 0.2832947513 C3 0.2089460000 2
C23_0 C 1.1655917651 0.5899104800 0.1319460286 C3 -0.2550853700 2
O0_0 O 0.8146808907 0.4049099246 0.1322575027 O1 -0.4438310000 2
C11_0 C 0.9979096838 0.2314584668 0.2413717497 C3 -0.1168777000 2
C22_0 C 1.2766141727 0.5638975776 0.3801966968 C3 -0.2550853700 2
H11_0 H 1.1376439330 0.6237884496 0.4999818558 H 0.1281350000 0
C27_0 C 0.8405778315 0.7118491557 0.5153200759 C3 0.6103738000 2
H17_0 H 0.7877460232 0.7494550429 0.3730634864 H 0.2964330000 0
C25_0 C 1.4219611520 0.4892644105 0.2392158613 C3 -0.2550853700 2
C24_0 C 1.2996439878 0.5285401247 0.0910373846 C3 -0.1197476300 2
H13_0 H 1.0670563068 0.6287626003 0.0891250614 H 0.1422250000 0
C12_0 C 0.9703032089 0.1467163223 0.3338909544 C3 -0.1004728000 2
C13_0 C 1.1143878360 0.1730252290 0.1816129555 C3 0.0311151000 2
H12_0 H 1.3771001679 0.5279876289 0.4205486552 H 0.1422250000 0
O1_0 O 0.9359569876 0.6659213003 0.5788959206 O1 -0.4438310000 2
C28_0 C 0.6826428742 0.7727898853 0.5449403690 C3 -0.1168777000 2
C26_0 C 1.4290239758 0.4770913613 0.1450778673 C3 -0.1197476300 2
H15_0 H 1.5207046970 0.4484331250 0.2822867483 H 0.1422250000 0
H14_0 H 1.3036389252 0.5193475043 0.0166560825 H 0.1281350000 0
C14_0 C 1.0546285453 0.0066506368 0.3655781845 C3 -0.1281350000 2
H7_0 H 0.8802301832 0.1922667858 0.3803833393 H 0.1281350000 0
C15_0 C 1.2007974840 0.0334158085 0.2136721791 C3 -0.0979956000 2
Cl1_0 Cl 1.1550158670 0.2737548057 0.0675776772 Cl -0.0724660000 0
C29_0 C 0.6618381172 0.8155750191 0.6307628484 C3 -0.1004728000 2
C30_0 C 0.5558721290 0.7888219017 0.5006135727 C3 0.0311151000 2
H16_0 H 1.5345974626 0.4273806486 0.1130814272 H 0.1281350000 0
C16_0 C 1.1702461943 -0.0497037408 0.3053672487 C3 -0.1281350000 2
H8_0 H 1.0290298406 -0.0589903524 0.4364545183 H 0.1281350000 0
H9_0 H 1.2907677818 -0.0094835871 0.1662704124 H 0.1281350000 0
C31_0 C 0.5240060244 0.8725677784 0.6701962896 C3 -0.1281350000 2
H18_0 H 0.7594394275 0.8018556044 0.6660579731 H 0.1281350000 0
C32_0 C 0.4165788554 0.8449349858 0.5401829122 C3 -0.0979956000 2
Cl0_0 Cl 0.5613727306 0.7381176139 0.3955721350 Cl -0.0724660000 0
H10_0 H 1.2362506888 -0.1591143002 0.3290569277 H 0.1281350000 0
C33_0 C 0.4002414716 0.8873151494 0.6247142526 C3 -0.1281350000 2
H19_0 H 0.5128302280 0.9044596847 0.7366688396 H 0.1281350000 0
H20_0 H 0.3216113430 0.8564786638 0.5028362472 H 0.1281350000 0
H21_0 H 0.2912469917 0.9309597252 0.6553072112 H 0.1281350000 0
#END
########################################################################################
# Avant-garde Materials Simulation           
# XXVI NEUMANN/KENDRICK/LEUSEN Z'=1, RANK 19, ENERGY -158.44647517424937 kcal/mol/atom
########################################################################################

data_rank_000019
_symmetry_cell_setting triclinic
_symmetry_space_group_name_H-M 'P -1'
_symmetry_Int_Tables_number 2
loop_
_symmetry_equiv_pos_site_id
_symmetry_equiv_pos_as_xyz
1 x,y,z
2 -x,-y,-z
_cell_length_a 10.0052997381
_cell_length_b 11.1347605727
_cell_length_c 15.1429983842
_cell_angle_alpha 94.0033870462
_cell_angle_beta 108.9249269154
_cell_angle_gamma 117.9065224017
loop_
_atom_site_label
_atom_site_type_symbol
_atom_site_fract_x
_atom_site_fract_y
_atom_site_fract_z
_atom_site_fftype
_atom_site_charge
_atom_site_hybridization
C0_0 C 0.8296867088 0.6200627943 0.1806879569 C3 0.1697371000 2
C1_0 C 0.6926625255 0.6350652442 0.1284589101 C3 0.2089460000 2
C2_0 C 0.9878083949 0.7185034126 0.1842125388 C3 -0.2550853700 2
C6_0 C 0.8025957745 0.5039855507 0.2231310709 C3 -0.1181121000 2
C3_0 C 0.7182634820 0.7449407232 0.0818046519 C3 -0.2550853700 2
C8_0 C 0.5335901085 0.5360211861 0.1222506878 C3 -0.2550853700 2
C4_0 C 1.0086436128 0.8243088646 0.1377022832 C3 -0.1197476300 2
H0_0 H 1.0928255508 0.7078524477 0.2226019452 H 0.1422250000 0
C7_0 C 0.6412056082 0.4041822508 0.2092444447 C3 0.2375852000 2
C17_0 C 0.9461088873 0.4903323654 0.2786695737 C3 -0.1181121000 2
C5_0 C 0.8728579079 0.8375346552 0.0858002779 C3 -0.1197476300 2
H1_0 H 0.6128361355 0.7535689226 0.0408055445 H 0.1422250000 0
C9_0 C 0.5076249275 0.4230418777 0.1606654159 C3 -0.1705168300 2
H4_0 H 0.4291440500 0.5475134168 0.0833550009 H 0.1422250000 0
H2_0 H 1.1302127829 0.8982432397 0.1400917212 H 0.1281350000 0
N0_0 N 0.6099775726 0.2835537648 0.2440495924 N -0.4965168000 2
C18_0 C 1.0459849516 0.5663036949 0.3760141734 C3 0.2375852000 2
C19_0 C 0.9846558507 0.4018303145 0.2325273893 C3 0.1697371000 2
H3_0 H 0.8888235084 0.9197050563 0.0480113366 H 0.1281350000 0
H5_0 H 0.3840803384 0.3458270773 0.1526443612 H 0.1281350000 0
C10_0 C 0.4706816580 0.1530748886 0.1991896824 C3 0.6103738000 2
H6_0 H 0.7045187402 0.2890623360 0.3015190554 H 0.2964330000 0
C20_0 C 1.1868375038 0.5582273181 0.4281428767 C3 -0.1705168300 2
N1_0 N 1.0027245727 0.6508770750 0.4192146678 N -0.4965168000 2
C21_0 C 1.1266966158 0.3938940703 0.2858892833 C3 0.2089460000 2
C23_0 C 0.8862146640 0.3193905349 0.1347963780 C3 -0.2550853700 2
O0_0 O 0.3501378197 0.1237783367 0.1244198401 O1 -0.4438310000 2
C11_0 C 0.4676780171 0.0382559629 0.2468805666 C3 -0.1168777000 2
C22_0 C 1.2251093447 0.4745296396 0.3834240888 C3 -0.2550853700 2
H11_0 H 1.2616231982 0.6179645087 0.5033818526 H 0.1281350000 0
C27_0 C 1.0646512661 0.7181141891 0.5145928807 C3 0.6103738000 2
H17_0 H 0.9035545965 0.6529444183 0.3734630991 H 0.2964330000 0
C25_0 C 1.1645665434 0.3058875125 0.2401467366 C3 -0.2550853700 2
C24_0 C 0.9260133044 0.2341582807 0.0924586222 C3 -0.1197476300 2
H13_0 H 0.7771470060 0.3231677705 0.0933483556 H 0.1422250000 0
C12_0 C 0.4407068566 0.0305879606 0.3319581788 C3 -0.1004728000 2
C13_0 C 0.4740608954 -0.0717062011 0.2009706507 C3 0.0311151000 2
H12_0 H 1.3335776529 0.4691047824 0.4239809847 H 0.1422250000 0
O1_0 O 1.1804671123 0.7175241412 0.5780367162 O1 -0.4438310000 2
C28_0 C 0.9951989484 0.8014578145 0.5425149834 C3 -0.1168777000 2
C26_0 C 1.0667662874 0.2276707485 0.1451452635 C3 -0.1197476300 2
H15_0 H 1.2725427899 0.3006870946 0.2821152002 H 0.1422250000 0
H14_0 H 0.8474952598 0.1702412724 0.0178504295 H 0.1281350000 0
C14_0 C 0.4156408812 -0.0860473438 0.3687292239 C3 -0.1281350000 2
H7_0 H 0.4368046142 0.1164103941 0.3681055879 H 0.1281350000 0
C15_0 C 0.4527165097 -0.1873402932 0.2383548914 C3 -0.0979956000 2
Cl1_0 Cl 0.5142793244 -0.0618720695 0.0980146197 Cl -0.0724660000 0
C29_0 C 1.1023929575 0.9078164886 0.6300301905 C3 -0.1004728000 2
C30_0 C 0.8388268240 0.7849072778 0.4948343653 C3 0.0311151000 2
H16_0 H 1.0982707153 0.1611284721 0.1109446857 H 0.1281350000 0
C16_0 C 0.4215969301 -0.1947226650 0.3217107409 C3 -0.1281350000 2
H8_0 H 0.3891527586 -0.0934629136 0.4332334421 H 0.1281350000 0
H9_0 H 0.4606206499 -0.2705364729 0.2024566272 H 0.1281350000 0
C31_0 C 1.0599471242 0.9952788022 0.6678949534 C3 -0.1281350000 2
H18_0 H 1.2223258313 0.9195227711 0.6677350103 H 0.1281350000 0
C32_0 C 0.7942335939 0.8717947315 0.5323946365 C3 -0.0979956000 2
Cl0_0 Cl 0.6881532810 0.6536843831 0.3881766385 Cl -0.0724660000 0
H10_0 H 0.4001427237 -0.2869488048 0.3492186656 H 0.1281350000 0
C33_0 C 0.9048462773 0.9775019226 0.6184924928 C3 -0.1281350000 2
H19_0 H 1.1467336228 1.0762033735 0.7359897731 H 0.1281350000 0
H20_0 H 0.6727169496 0.8564160269 0.4926421780 H 0.1281350000 0
H21_0 H 0.8696818984 1.0453104623 0.6473934340 H 0.1281350000 0
#END
########################################################################################
# Avant-garde Materials Simulation           
# XXVI NEUMANN/KENDRICK/LEUSEN Z'=1, RANK 20, ENERGY -158.44435738035656 kcal/mol/atom
########################################################################################

data_rank_000020
_symmetry_cell_setting triclinic
_symmetry_space_group_name_H-M 'P -1'
_symmetry_Int_Tables_number 2
loop_
_symmetry_equiv_pos_site_id
_symmetry_equiv_pos_as_xyz
1 x,y,z
2 -x,-y,-z
_cell_length_a 10.6236696313
_cell_length_b 10.3036110473
_cell_length_c 14.6100467489
_cell_angle_alpha 105.1402061499
_cell_angle_beta 111.1210865085
_cell_angle_gamma 64.3432131254
loop_
_atom_site_label
_atom_site_type_symbol
_atom_site_fract_x
_atom_site_fract_y
_atom_site_fract_z
_atom_site_fftype
_atom_site_charge
_atom_site_hybridization
C0_0 C 0.9999586909 0.8654812763 0.3322849977 C3 0.1697371000 2
C1_0 C 1.1110201326 0.9175651887 0.3974414883 C3 0.2089460000 2
C2_0 C 0.8544321457 0.9672671239 0.3067250780 C3 -0.2550853700 2
C6_0 C 1.0369355534 0.7138774743 0.2965481284 C3 -0.1181121000 2
C3_0 C 1.0727545150 1.0676239862 0.4321342276 C3 -0.2550853700 2
C8_0 C 1.2558617517 0.8165427120 0.4268273229 C3 -0.2550853700 2
C4_0 C 0.8206247578 1.1128370306 0.3415801595 C3 -0.1197476300 2
H0_0 H 0.7685830968 0.9287586272 0.2593611232 H 0.1422250000 0
C7_0 C 1.1819981853 0.6194824717 0.3259657377 C3 0.2375852000 2
C17_0 C 0.9194578200 0.6598177956 0.2319249078 C3 -0.1181121000 2
C5_0 C 0.9306820565 1.1639502310 0.4041089546 C3 -0.1197476300 2
H1_0 H 1.1581738945 1.1052977028 0.4824242694 H 0.1422250000 0
C9_0 C 1.2906051266 0.6717415187 0.3925244158 C3 -0.1705168300 2
H4_0 H 1.3414025180 0.8535783594 0.4777064396 H 0.1422250000 0
H2_0 H 0.7080380462 1.1889663953 0.3211671724 H 0.1281350000 0
N0_0 N 1.2250394095 0.4717810684 0.2857338062 N -0.4965168000 2
C18_0 C 0.8758982608 0.6562078756 0.1291015050 C3 0.2375852000 2
C19_0 C 0.8457284035 0.6167167850 0.2761835489 C3 0.1697371000 2
H3_0 H 0.9017419649 1.2794927294 0.4300779737 H 0.1281350000 0
H5_0 H 1.4020781181 0.5961625567 0.4169628445 H 0.1281350000 0
C10_0 C 1.3398178267 0.3611696566 0.3342793265 C3 0.6103738000 2
H6_0 H 1.1715269265 0.4451331949 0.2136523830 H 0.2964330000 0
C20_0 C 0.7630237550 0.6056326422 0.0688711964 C3 -0.1705168300 2
N1_0 N 0.9437289254 0.7087382664 0.0884414364 N -0.4965168000 2
C21_0 C 0.7306097340 0.5675537778 0.2151849894 C3 0.2089460000 2
C23_0 C 0.8799738405 0.6247269664 0.3804085964 C3 -0.2550853700 2
O0_0 O 1.4012818820 0.3721145123 0.4241205380 O1 -0.4438310000 2
C11_0 C 1.3930669016 0.2229752793 0.2682812619 C3 -0.1168777000 2
C22_0 C 0.6936325208 0.5621622752 0.1113323148 C3 -0.2550853700 2
H11_0 H 0.7347204332 0.6005013155 -0.0107633117 H 0.1281350000 0
C27_0 C 0.9450350551 0.6885985065 -0.0073755266 C3 0.6103738000 2
H17_0 H 1.0121210956 0.7555636767 0.1394707315 H 0.2964330000 0
C25_0 C 0.6553927712 0.5293502008 0.2603007613 C3 -0.2550853700 2
C24_0 C 0.8027210352 0.5899314396 0.4221323856 C3 -0.1197476300 2
H13_0 H 0.9678720101 0.6608797437 0.4270460998 H 0.1422250000 0
C12_0 C 1.4282148947 0.2278160611 0.1857990410 C3 -0.1004728000 2
C13_0 C 1.4203772503 0.0866891248 0.2903052135 C3 0.0311151000 2
H12_0 H 0.6074855828 0.5230713950 0.0643815869 H 0.1422250000 0
O1_0 O 0.8772938676 0.6208901062 -0.0755010152 O1 -0.4438310000 2
C28_0 C 1.0262287122 0.7583694433 -0.0307388171 C3 -0.1168777000 2
C26_0 C 0.6892358689 0.5416836023 0.3618154697 C3 -0.1197476300 2
H15_0 H 0.5684130075 0.4918780852 0.2126495248 H 0.1422250000 0
H14_0 H 0.8282311542 0.5998507487 0.5023147350 H 0.1281350000 0
C14_0 C 1.4885145662 0.1013887950 0.1268186666 C3 -0.1281350000 2
H7_0 H 1.4081106427 0.3332378582 0.1688953405 H 0.1281350000 0
C15_0 C 1.4796459061 -0.0406296975 0.2312397788 C3 -0.0979956000 2
Cl1_0 Cl 1.3769030722 0.0728402616 0.3893910862 Cl -0.0724660000 0
C29_0 C 0.9669839228 0.8027410037 -0.1256118023 C3 -0.1004728000 2
C30_0 C 1.1551789609 0.7792720454 0.0287951328 C3 0.0311151000 2
H16_0 H 0.6300492373 0.5152061274 0.3969594548 H 0.1281350000 0
C16_0 C 1.5140195834 -0.0327737679 0.1497335560 C3 -0.1281350000 2
H8_0 H 1.5165692406 0.1076947608 0.0637947757 H 0.1281350000 0
H9_0 H 1.4991737994 -0.1448150219 0.2497177013 H 0.1281350000 0
C31_0 C 1.0304793125 0.8659888563 -0.1599850081 C3 -0.1281350000 2
H18_0 H 0.8672797578 0.7868027236 -0.1720876467 H 0.1281350000 0
C32_0 C 1.2212038199 0.8408087602 -0.0054487269 C3 -0.0979956000 2
Cl0_0 Cl 1.2443643139 0.7263395468 0.1469140704 Cl -0.0724660000 0
H10_0 H 1.5638427075 -0.1332367185 0.1056258370 H 0.1281350000 0
C33_0 C 1.1589709971 0.8845005651 -0.0994750645 C3 -0.1281350000 2
H19_0 H 0.9807318236 0.8995857510 -0.2337349052 H 0.1281350000 0
H20_0 H 1.3209831624 0.8550062095 0.0428305592 H 0.1281350000 0
H21_0 H 1.2109438998 0.9326357423 -0.1257529162 H 0.1281350000 0
#END
########################################################################################
# Avant-garde Materials Simulation           
# XXVI NEUMANN/KENDRICK/LEUSEN Z'=1, RANK 21, ENERGY -158.44412440913354 kcal/mol/atom
########################################################################################

data_rank_000021
_symmetry_cell_setting monoclinic
_symmetry_space_group_name_H-M 'P 2_1/c'
_symmetry_Int_Tables_number 14
loop_
_symmetry_equiv_pos_site_id
_symmetry_equiv_pos_as_xyz
1 x,y,z
2 -x,y+1/2,-z+1/2
3 -x,-y,-z
4 x,-y+1/2,z+1/2
_cell_length_a 13.8298609584
_cell_length_b 10.4354209819
_cell_length_c 18.7618392530
_cell_angle_alpha 90.0000000000
_cell_angle_beta 81.0345003030
_cell_angle_gamma 90.0000000000
loop_
_atom_site_label
_atom_site_type_symbol
_atom_site_fract_x
_atom_site_fract_y
_atom_site_fract_z
_atom_site_fftype
_atom_site_charge
_atom_site_hybridization
C0_0 C -0.7260848516 0.6357870813 0.7367872026 C3 0.1697371000 2
C1_0 C -0.6457168529 0.6969029830 0.7631474781 C3 0.2089460000 2
C2_0 C -0.7519804259 0.5093324803 0.7609920988 C3 -0.2550853700 2
C6_0 C -0.7744314510 0.7000736575 0.6848655268 C3 -0.1181121000 2
C3_0 C -0.5958067802 0.6309546725 0.8125906369 C3 -0.2550853700 2
C8_0 C -0.6167268487 0.8205286163 0.7368826951 C3 -0.2550853700 2
C4_0 C -0.7006465923 0.4468217522 0.8080688406 C3 -0.1197476300 2
H0_0 H -0.8127119398 0.4610613330 0.7415091201 H 0.1422250000 0
C7_0 C -0.7402521049 0.8200176756 0.6580757891 C3 0.2375852000 2
C17_0 C -0.8582157554 0.6346536983 0.6588052525 C3 -0.1181121000 2
C5_0 C -0.6224260856 0.5080825400 0.8347473865 C3 -0.1197476300 2
H1_0 H -0.5351867849 0.6790628245 0.8322881953 H 0.1422250000 0
C9_0 C -0.6614269959 0.8806170678 0.6855920437 C3 -0.1705168300 2
H4_0 H -0.5561073955 0.8678923507 0.7570475292 H 0.1422250000 0
H2_0 H -0.7216935145 0.3497379531 0.8255064123 H 0.1281350000 0
N0_0 N -0.7857116129 0.8769762749 0.6038624436 N -0.4965168000 2
C18_0 C -0.8420480840 0.5618290399 0.5954599786 C3 0.2375852000 2
C19_0 C -0.9545102073 0.6411631692 0.6995503122 C3 0.1697371000 2
H3_0 H -0.5834427765 0.4580118253 0.8726943930 H 0.1281350000 0
H5_0 H -0.6369248702 0.9739845134 0.6646713935 H 0.1281350000 0
C10_0 C -0.7565672627 0.9829161258 0.5623044704 C3 0.6103738000 2
H6_0 H -0.8432219269 0.8265055870 0.5900985450 H 0.2964330000 0
C20_0 C -0.9198195887 0.4930303740 0.5719681064 C3 -0.1705168300 2
N1_0 N -0.7464282103 0.5581677504 0.5569931806 N -0.4965168000 2
C21_0 C -1.0329194849 0.5720557419 0.6750453459 C3 0.2089460000 2
C23_0 C -0.9766384273 0.7164586742 0.7631714024 C3 -0.2550853700 2
O0_0 O -0.6851318080 1.0498759785 0.5708258378 O1 -0.4438310000 2
C11_0 C -0.8187337171 1.0217590766 0.5068092982 C3 -0.1168777000 2
C22_0 C -1.0123520030 0.4984319097 0.6110811802 C3 -0.2550853700 2
H11_0 H -0.9052209807 0.4368745666 0.5228931050 H 0.1281350000 0
C27_0 C -0.7175761899 0.5389564228 0.4841921174 C3 0.6103738000 2
H17_0 H -0.6942166963 0.5923492423 0.5847179049 H 0.2964330000 0
C25_0 C -1.1291214390 0.5800244433 0.7142904111 C3 -0.2550853700 2
C24_0 C -1.0710733230 0.7223856379 0.8001862210 C3 -0.1197476300 2
H13_0 H -0.9182201860 0.7703506245 0.7823657158 H 0.1422250000 0
C12_0 C -0.8231553487 1.1547011832 0.4948360268 C3 -0.1004728000 2
C13_0 C -0.8684949161 0.9421650713 0.4640834725 C3 0.0311151000 2
H12_0 H -1.0721233907 0.4463483008 0.5927152389 H 0.1422250000 0
O1_0 O -0.7730053572 0.4997122760 0.4431805254 O1 -0.4438310000 2
C28_0 C -0.6135736470 0.5761583840 0.4576294461 C3 -0.1168777000 2
C26_0 C -1.1479428575 0.6538495409 0.7758692961 C3 -0.1197476300 2
H15_0 H -1.1877788318 0.5281865757 0.6939892581 H 0.1422250000 0
H14_0 H -1.0862522228 0.7811199467 0.8486856976 H 0.1281350000 0
C14_0 C -0.8766306676 1.2060745927 0.4448943862 C3 -0.1281350000 2
H7_0 H -0.7815716580 1.2168467635 0.5255894400 H 0.1281350000 0
C15_0 C -0.9231801531 0.9927943015 0.4142019196 C3 -0.0979956000 2
Cl1_0 Cl -0.8602967567 0.7763233002 0.4666397375 Cl -0.0724660000 0
C29_0 C -0.5740063029 0.6863299657 0.4853063886 C3 -0.1004728000 2
C30_0 C -0.5550279210 0.5098994535 0.4013398519 C3 0.0311151000 2
H16_0 H -1.2219282085 0.6592678413 0.8060069344 H 0.1281350000 0
C16_0 C -0.9277599145 1.1246925705 0.4049456309 C3 -0.1281350000 2
H8_0 H -0.8763855414 1.3090864680 0.4360031438 H 0.1281350000 0
H9_0 H -0.9599873057 0.9278619843 0.3817629277 H 0.1281350000 0
C31_0 C -0.4801784092 0.7299236043 0.4586379570 C3 -0.1281350000 2
H18_0 H -0.6188565731 0.7414960002 0.5275091204 H 0.1281350000 0
C32_0 C -0.4611980784 0.5536509310 0.3738678170 C3 -0.0979956000 2
Cl0_0 Cl -0.5940835902 0.3701385065 0.3650994781 Cl -0.0724660000 0
H10_0 H -0.9688511358 1.1635238968 0.3647833547 H 0.1281350000 0
C33_0 C -0.4239570078 0.6632606573 0.4023863419 C3 -0.1281350000 2
H19_0 H -0.4509908913 0.8160694483 0.4802046846 H 0.1281350000 0
H20_0 H -0.4178898705 0.5013379739 0.3298328172 H 0.1281350000 0
H21_0 H -0.3508306388 0.6971136581 0.3802731701 H 0.1281350000 0
#END
#######################################################################################
# Avant-garde Materials Simulation           
# XXVI NEUMANN/KENDRICK/LEUSEN Z'=1, RANK 22, ENERGY -158.4439143109006 kcal/mol/atom
#######################################################################################

data_rank_000022
_symmetry_cell_setting triclinic
_symmetry_space_group_name_H-M 'P -1'
_symmetry_Int_Tables_number 2
loop_
_symmetry_equiv_pos_site_id
_symmetry_equiv_pos_as_xyz
1 x,y,z
2 -x,-y,-z
_cell_length_a 10.8222384432
_cell_length_b 10.8372934917
_cell_length_c 14.1330062245
_cell_angle_alpha 88.1192267416
_cell_angle_beta 111.0590559995
_cell_angle_gamma 119.3083248406
loop_
_atom_site_label
_atom_site_type_symbol
_atom_site_fract_x
_atom_site_fract_y
_atom_site_fract_z
_atom_site_fftype
_atom_site_charge
_atom_site_hybridization
C0_0 C 0.3222094551 0.3708434453 0.8296120704 C3 0.1697371000 2
C1_0 C 0.2828321423 0.4227638241 0.8998287498 C3 0.2089460000 2
C2_0 C 0.4427448184 0.4722813587 0.8011622933 C3 -0.2550853700 2
C6_0 C 0.2423430054 0.2199546525 0.7917641204 C3 -0.1181121000 2
C3_0 C 0.3636530729 0.5722626182 0.9373739478 C3 -0.2550853700 2
C8_0 C 0.1667565999 0.3219757782 0.9317527073 C3 -0.2550853700 2
C4_0 C 0.5191521053 0.6173045418 0.8386636245 C3 -0.1197476300 2
H0_0 H 0.4746909627 0.4336678910 0.7488696318 H 0.1422250000 0
C7_0 C 0.1282915441 0.1249242577 0.8253945340 C3 0.2375852000 2
C17_0 C 0.2844684517 0.1673672837 0.7185681679 C3 -0.1181121000 2
C5_0 C 0.4785244804 0.6676800011 0.9068042496 C3 -0.1197476300 2
H1_0 H 0.3349310453 0.6102339913 0.9924144970 H 0.1422250000 0
C9_0 C 0.0914484284 0.1772293999 0.8962127831 C3 -0.1705168300 2
H4_0 H 0.1396483040 0.3604473498 0.9876269855 H 0.1422250000 0
H2_0 H 0.6116140217 0.6943998206 0.8163578464 H 0.1281350000 0
N0_0 N 0.0583085320 -0.0233397873 0.7943703975 N -0.4965168000 2
C18_0 C 0.2222016410 0.1685154536 0.6130008110 C3 0.2375852000 2
C19_0 C 0.3932155292 0.1205835355 0.7560693514 C3 0.1697371000 2
H3_0 H 0.5395630163 0.7827200973 0.9349803014 H 0.1281350000 0
H5_0 H 0.0035795118 0.1009213451 0.9219803235 H 0.1281350000 0
C10_0 C -0.0794578887 -0.1300954392 0.7953157329 C3 0.6103738000 2
H6_0 H 0.1008938978 -0.0553921690 0.7526692470 H 0.2964330000 0
C20_0 C 0.2683360784 0.1255700867 0.5439963201 C3 -0.1705168300 2
N1_0 N 0.1167368435 0.2162678894 0.5793729599 N -0.4965168000 2
C21_0 C 0.4379263228 0.0756020338 0.6859145729 C3 0.2089460000 2
C23_0 C 0.4613341796 0.1180236218 0.8622580066 C3 -0.2550853700 2
O0_0 O -0.1759759657 -0.1098843702 0.8080105769 O1 -0.4438310000 2
C11_0 C -0.0979759746 -0.2768505111 0.7917488898 C3 -0.1168777000 2
C22_0 C 0.3732787063 0.0809716159 0.5802771036 C3 -0.2550853700 2
H11_0 H 0.2183900282 0.1277831923 0.4627548620 H 0.1281350000 0
C27_0 C 0.0267309258 0.2122983261 0.4810264158 C3 0.6103738000 2
H17_0 H 0.0982055131 0.2497979813 0.6369106800 H 0.2964330000 0
C25_0 C 0.5459701427 0.0293839691 0.7240464898 C3 -0.2550853700 2
C24_0 C 0.5677944637 0.0743088457 0.8971181250 C3 -0.1197476300 2
H13_0 H 0.4282611163 0.1522752553 0.9159847799 H 0.1422250000 0
C12_0 C 0.0151748108 -0.2938006381 0.8689161209 C3 -0.1004728000 2
C13_0 C -0.2298203700 -0.4005701162 0.7247943682 C3 0.0311151000 2
H12_0 H 0.4072645776 0.0478848606 0.5264185111 H 0.1422250000 0
O1_0 O 0.0296785031 0.1653165677 0.4033738647 O1 -0.4438310000 2
C28_0 C -0.0757047431 0.2733194328 0.4674368128 C3 -0.1168777000 2
C26_0 C 0.6109939372 0.0293042096 0.8277722977 C3 -0.1197476300 2
H15_0 H 0.5776942088 -0.0062168240 0.6699145247 H 0.1422250000 0
H14_0 H 0.6180114632 0.0737251387 0.9792236920 H 0.1281350000 0
C14_0 C -0.0043440276 -0.4294401165 0.8814940745 C3 -0.1281350000 2
H7_0 H 0.1185161293 -0.1981906107 0.9209183370 H 0.1281350000 0
C15_0 C -0.2509389726 -0.5368998813 0.7374830148 C3 -0.0979956000 2
Cl1_0 Cl -0.3672472343 -0.3877621815 0.6215366845 Cl -0.0724660000 0
C29_0 C -0.1037509549 0.3309808865 0.3767027606 C3 -0.1004728000 2
C30_0 C -0.1512458661 0.2732073868 0.5302803659 C3 0.0311151000 2
H16_0 H 0.6941939959 -0.0062913054 0.8548693696 H 0.1281350000 0
C16_0 C -0.1387300263 -0.5515238374 0.8163978101 C3 -0.1281350000 2
H8_0 H 0.0848513160 -0.4394145411 0.9424690614 H 0.1281350000 0
H9_0 H -0.3556693437 -0.6313825615 0.6855736094 H 0.1281350000 0
C31_0 C -0.2010607718 0.3861798617 0.3494459889 C3 -0.1281350000 2
H18_0 H -0.0456867315 0.3310344197 0.3277260646 H 0.1281350000 0
C32_0 C -0.2530587463 0.3244675087 0.5019409287 C3 -0.0979956000 2
Cl0_0 Cl -0.1269050241 0.2068111275 0.6454365918 Cl -0.0724660000 0
H10_0 H -0.1567515067 -0.6585965525 0.8255909267 H 0.1281350000 0
C33_0 C -0.2774789556 0.3815238316 0.4119438644 C3 -0.1281350000 2
H19_0 H -0.2187685797 0.4309870800 0.2790343303 H 0.1281350000 0
H20_0 H -0.3119184696 0.3200347641 0.5513757624 H 0.1281350000 0
H21_0 H -0.3564086635 0.4220039034 0.3906183849 H 0.1281350000 0
#END
########################################################################################
# Avant-garde Materials Simulation           
# XXVI NEUMANN/KENDRICK/LEUSEN Z'=1, RANK 23, ENERGY -158.44350176990534 kcal/mol/atom
########################################################################################

data_rank_000023
_symmetry_cell_setting triclinic
_symmetry_space_group_name_H-M 'P -1'
_symmetry_Int_Tables_number 2
loop_
_symmetry_equiv_pos_site_id
_symmetry_equiv_pos_as_xyz
1 x,y,z
2 -x,-y,-z
_cell_length_a 10.7938590702
_cell_length_b 10.7989402446
_cell_length_c 14.1637949502
_cell_angle_alpha 86.9710663645
_cell_angle_beta 111.3293862219
_cell_angle_gamma 119.0868176479
loop_
_atom_site_label
_atom_site_type_symbol
_atom_site_fract_x
_atom_site_fract_y
_atom_site_fract_z
_atom_site_fftype
_atom_site_charge
_atom_site_hybridization
C0_0 C 0.3219668325 0.3661208891 0.8308946874 C3 0.1697371000 2
C1_0 C 0.2797825959 0.4156857729 0.8997193902 C3 0.2089460000 2
C2_0 C 0.4415112655 0.4691779597 0.8017692665 C3 -0.2550853700 2
C6_0 C 0.2453310180 0.2160322621 0.7946960310 C3 -0.1181121000 2
C3_0 C 0.3565838411 0.5644763296 0.9350152765 C3 -0.2550853700 2
C8_0 C 0.1649176417 0.3133752439 0.9324780519 C3 -0.2550853700 2
C4_0 C 0.5139062083 0.6134675178 0.8370148051 C3 -0.1197476300 2
H0_0 H 0.4758584611 0.4323635168 0.7507442383 H 0.1422250000 0
C7_0 C 0.1307292768 0.1195702550 0.8279570091 C3 0.2375852000 2
C17_0 C 0.2905936875 0.1651453279 0.7234678141 C3 -0.1181121000 2
C5_0 C 0.4702473137 0.6614678142 0.9035817211 C3 -0.1197476300 2
H1_0 H 0.3255803709 0.6006982088 0.9888853850 H 0.1422250000 0
C9_0 C 0.0922339162 0.1694968227 0.8981860225 C3 -0.1705168300 2
H4_0 H 0.1364885562 0.3500215174 0.9878398945 H 0.1422250000 0
H2_0 H 0.6055600907 0.6917697926 0.8141199726 H 0.1281350000 0
N0_0 N 0.0607859566 -0.0280310021 0.7968237438 N -0.4965168000 2
C18_0 C 0.2280660138 0.1650138397 0.6176820917 C3 0.2375852000 2
C19_0 C 0.4016866865 0.1199220252 0.7630476961 C3 0.1697371000 2
H3_0 H 0.5278625132 0.7759785281 0.9297187689 H 0.1281350000 0
H5_0 H 0.0048181350 0.0920913856 0.9242551729 H 0.1281350000 0
C10_0 C -0.0800155310 -0.1332167537 0.7944632664 C3 0.6103738000 2
H6_0 H 0.1042249446 -0.0588240528 0.7555213154 H 0.2964330000 0
C20_0 C 0.2751449098 0.1211591827 0.5503893417 C3 -0.1705168300 2
N1_0 N 0.1211923037 0.2122372035 0.5819732072 N -0.4965168000 2
C21_0 C 0.4467285534 0.0732153319 0.6946148774 C3 0.2089460000 2
C23_0 C 0.4717861020 0.1205992246 0.8696692444 C3 -0.2550853700 2
O0_0 O -0.1757816171 -0.1105960238 0.8062872710 O1 -0.4438310000 2
C11_0 C -0.1040988483 -0.2821080855 0.7874726657 C3 -0.1168777000 2
C22_0 C 0.3811399875 0.0766708625 0.5885766498 C3 -0.2550853700 2
H11_0 H 0.2244645184 0.1219825616 0.4688905939 H 0.1281350000 0
C27_0 C 0.0310547024 0.2077977270 0.4833798340 C3 0.6103738000 2
H17_0 H 0.1016501242 0.2459951077 0.6382861119 H 0.2964330000 0
C25_0 C 0.5559023505 0.0271870956 0.7347186850 C3 -0.2550853700 2
C24_0 C 0.5799846295 0.0778281044 0.9064801966 C3 -0.1197476300 2
H13_0 H 0.4388277802 0.1565138188 0.9221369931 H 0.1422250000 0
C12_0 C 0.0043339571 -0.3086581888 0.8624944649 C3 -0.1004728000 2
C13_0 C -0.2377846707 -0.3995730997 0.7185875559 C3 0.0311151000 2
H12_0 H 0.4152802013 0.0421303217 0.5360216731 H 0.1422250000 0
O1_0 O 0.0344262673 0.1605036542 0.4068665251 O1 -0.4438310000 2
C28_0 C -0.0716968366 0.2697223368 0.4685441635 C3 -0.1168777000 2
C26_0 C 0.6225761656 0.0301049075 0.8388129449 C3 -0.1197476300 2
H15_0 H 0.5873553997 -0.0105285814 0.6820040368 H 0.1422250000 0
H14_0 H 0.6313832226 0.0793212618 0.9888197168 H 0.1281350000 0
C14_0 C -0.0212647928 -0.4476316708 0.8709274287 C3 -0.1281350000 2
H7_0 H 0.1088339762 -0.2180431416 0.9161573121 H 0.1281350000 0
C15_0 C -0.2645855706 -0.5390719741 0.7268776955 C3 -0.0979956000 2
Cl1_0 Cl -0.3711482426 -0.3751440913 0.6187264301 Cl -0.0724660000 0
C29_0 C -0.0958052697 0.3322405674 0.3787834177 C3 -0.1004728000 2
C30_0 C -0.1500957749 0.2668905227 0.5297979862 C3 0.0311151000 2
H16_0 H 0.7067757777 -0.0051932645 0.8675115864 H 0.1281350000 0
C16_0 C -0.1569242347 -0.5633554148 0.8036557196 C3 -0.1281350000 2
H8_0 H 0.0643098826 -0.4652220254 0.9302425995 H 0.1281350000 0
H9_0 H -0.3704959728 -0.6284035280 0.6732866447 H 0.1281350000 0
C31_0 C -0.1918935123 0.3900364775 0.3511066354 C3 -0.1281350000 2
H18_0 H -0.0354473669 0.3343416214 0.3310586346 H 0.1281350000 0
C32_0 C -0.2506785196 0.3207612419 0.5009954835 C3 -0.0979956000 2
Cl0_0 Cl -0.1309830600 0.1935599972 0.6432372511 Cl -0.0724660000 0
H10_0 H -0.1795770724 -0.6728102899 0.8096965571 H 0.1281350000 0
C33_0 C -0.2709527893 0.3830031460 0.4121146821 C3 -0.1281350000 2
H19_0 H -0.2065018995 0.4388436729 0.2815735007 H 0.1281350000 0
H20_0 H -0.3117631178 0.3142269040 0.5492398198 H 0.1281350000 0
H21_0 H -0.3488433732 0.4255873431 0.3904196645 H 0.1281350000 0
#END
########################################################################################
# Avant-garde Materials Simulation           
# XXVI NEUMANN/KENDRICK/LEUSEN Z'=1, RANK 24, ENERGY -158.44337050019354 kcal/mol/atom
########################################################################################

data_rank_000024
_symmetry_cell_setting monoclinic
_symmetry_space_group_name_H-M 'C 2/c'
_symmetry_Int_Tables_number 15
loop_
_symmetry_equiv_pos_site_id
_symmetry_equiv_pos_as_xyz
1 x,y,z
2 -x,y,-z+1/2
3 -x,-y,-z
4 x,-y,z+1/2
5 x+1/2,y+1/2,z
6 -x+1/2,y+1/2,-z+1/2
7 -x+1/2,-y+1/2,-z
8 x+1/2,-y+1/2,z+1/2
_cell_length_a 25.2833165471
_cell_length_b 17.3487826033
_cell_length_c 12.3875254326
_cell_angle_alpha 90.0000000000
_cell_angle_beta 76.9819480149
_cell_angle_gamma 90.0000000000
loop_
_atom_site_label
_atom_site_type_symbol
_atom_site_fract_x
_atom_site_fract_y
_atom_site_fract_z
_atom_site_fftype
_atom_site_charge
_atom_site_hybridization
C0_0 C -0.6418870636 -0.2947072960 0.2557739745 C3 0.1697371000 2
C1_0 C -0.6783763278 -0.2463712992 0.3324631044 C3 0.2089460000 2
C2_0 C -0.5877779349 -0.3031963037 0.2690885907 C3 -0.2550853700 2
C6_0 C -0.6607070627 -0.3328148599 0.1693795208 C3 -0.1181121000 2
C3_0 C -0.6593004031 -0.2085794887 0.4179737667 C3 -0.2550853700 2
C8_0 C -0.7324241707 -0.2372838624 0.3198266561 C3 -0.2550853700 2
C4_0 C -0.5705236062 -0.2655014791 0.3529938694 C3 -0.1197476300 2
H0_0 H -0.5599858487 -0.3400061883 0.2111409215 H 0.1422250000 0
C7_0 C -0.7143464694 -0.3217385154 0.1601348417 C3 0.2375852000 2
C17_0 C -0.6243265658 -0.3869843707 0.0930173463 C3 -0.1181121000 2
C5_0 C -0.6064847966 -0.2177779631 0.4283673612 C3 -0.1197476300 2
H1_0 H -0.6874449023 -0.1718778360 0.4752991499 H 0.1422250000 0
C9_0 C -0.7501727919 -0.2731914321 0.2355039149 C3 -0.1705168300 2
H4_0 H -0.7601768766 -0.2003888696 0.3777793605 H 0.1422250000 0
H2_0 H -0.5289149138 -0.2720511866 0.3624383789 H 0.1281350000 0
N0_0 N -0.7319937255 -0.3643539887 0.0784661215 N -0.4965168000 2
C18_0 C -0.5917916941 -0.3619007413 -0.0070306081 C3 0.2375852000 2
C19_0 C -0.6223634862 -0.4665271727 0.1233483469 C3 0.1697371000 2
H3_0 H -0.5919851474 -0.1892588060 0.4946961192 H 0.1281350000 0
H5_0 H -0.7913587669 -0.2651348896 0.2251675972 H 0.1281350000 0
C10_0 C -0.7773620397 -0.3555900203 0.0373374149 C3 0.6103738000 2
H6_0 H -0.7076140702 -0.4099458444 0.0486348569 H 0.2964330000 0
C20_0 C -0.5575720113 -0.4139117043 -0.0791525532 C3 -0.1705168300 2
N1_0 N -0.5923552829 -0.2834041622 -0.0386426636 N -0.4965168000 2
C21_0 C -0.5878303391 -0.5188579238 0.0497217505 C3 0.2089460000 2
C23_0 C -0.6535313112 -0.4957701919 0.2250141252 C3 -0.2550853700 2
O0_0 O -0.8086977468 -0.2995877027 0.0604536906 O1 -0.4438310000 2
C11_0 C -0.7871733206 -0.4169360988 -0.0417488497 C3 -0.1168777000 2
C22_0 C -0.5560118483 -0.4903730295 -0.0515656719 C3 -0.2550853700 2
H11_0 H -0.5332347259 -0.3920447568 -0.1568763954 H 0.1281350000 0
C27_0 C -0.5463115746 -0.2406789163 -0.0731218859 C3 0.6103738000 2
H17_0 H -0.6287360286 -0.2549301068 -0.0300022863 H 0.2964330000 0
C25_0 C -0.5860064888 -0.5973782975 0.0802360414 C3 -0.2550853700 2
C24_0 C -0.6514466674 -0.5727771012 0.2515899131 C3 -0.1197476300 2
H13_0 H -0.6792399975 -0.4564129917 0.2822779078 H 0.1422250000 0
C12_0 C -0.8165036915 -0.3925441087 -0.1194127262 C3 -0.1004728000 2
C13_0 C -0.7713115558 -0.4951330984 -0.0462167558 C3 0.0311151000 2
H12_0 H -0.5300807425 -0.5303868862 -0.1077222088 H 0.1422250000 0
O1_0 O -0.4994630262 -0.2652002331 -0.0826070003 O1 -0.4438310000 2
C28_0 C -0.5563113211 -0.1578523513 -0.0974102594 C3 -0.1168777000 2
C26_0 C -0.6173796397 -0.6241142349 0.1789128738 C3 -0.1197476300 2
H15_0 H -0.5585672093 -0.6364287124 0.0257746530 H 0.1422250000 0
H14_0 H -0.6758968325 -0.5942231409 0.3297528692 H 0.1281350000 0
C14_0 C -0.8285447689 -0.4417176590 -0.1988719261 C3 -0.1281350000 2
H7_0 H -0.8292813220 -0.3325530948 -0.1162556292 H 0.1281350000 0
C15_0 C -0.7847942489 -0.5455066742 -0.1237197507 C3 -0.0979956000 2
Cl1_0 Cl -0.7336684083 -0.5357768132 0.0408537746 Cl -0.0724660000 0
C29_0 C -0.5658421025 -0.1357204031 -0.1998945385 C3 -0.1004728000 2
C30_0 C -0.5527035619 -0.1009236811 -0.0193372072 C3 0.0311151000 2
H16_0 H -0.6150275657 -0.6845692099 0.2015239371 H 0.1281350000 0
C16_0 C -0.8129371297 -0.5188303017 -0.2005336663 C3 -0.1281350000 2
H8_0 H -0.8500294363 -0.4196784815 -0.2592538095 H 0.1281350000 0
H9_0 H -0.7718188533 -0.6054280218 -0.1250853277 H 0.1281350000 0
C31_0 C -0.5711635661 -0.0579634835 -0.2235319321 C3 -0.1281350000 2
H18_0 H -0.5670788739 -0.1797889692 -0.2621553124 H 0.1281350000 0
C32_0 C -0.5591743007 -0.0231530495 -0.0415597576 C3 -0.0979956000 2
Cl0_0 Cl -0.5403992562 -0.1283175552 0.1076662127 Cl -0.0724660000 0
H10_0 H -0.8224176676 -0.5584381195 -0.2617077536 H 0.1281350000 0
C33_0 C -0.5682131804 -0.0019062875 -0.1444038522 C3 -0.1281350000 2
H19_0 H -0.5769815755 -0.0406983895 -0.3044586558 H 0.1281350000 0
H20_0 H -0.5563732327 0.0202490487 0.0202747145 H 0.1281350000 0
H21_0 H -0.5720329006 0.0590070098 -0.1627588659 H 0.1281350000 0
#END
########################################################################################
# Avant-garde Materials Simulation           
# XXVI NEUMANN/KENDRICK/LEUSEN Z'=1, RANK 25, ENERGY -158.44056434572303 kcal/mol/atom
########################################################################################

data_rank_000025
_symmetry_cell_setting monoclinic
_symmetry_space_group_name_H-M 'C 2/c'
_symmetry_Int_Tables_number 15
loop_
_symmetry_equiv_pos_site_id
_symmetry_equiv_pos_as_xyz
1 x,y,z
2 -x,y,-z+1/2
3 -x,-y,-z
4 x,-y,z+1/2
5 x+1/2,y+1/2,z
6 -x+1/2,y+1/2,-z+1/2
7 -x+1/2,-y+1/2,-z
8 x+1/2,-y+1/2,z+1/2
_cell_length_a 19.4813018133
_cell_length_b 10.4976516757
_cell_length_c 27.2064188688
_cell_angle_alpha 90.0000000000
_cell_angle_beta 79.2629112382
_cell_angle_gamma 90.0000000000
loop_
_atom_site_label
_atom_site_type_symbol
_atom_site_fract_x
_atom_site_fract_y
_atom_site_fract_z
_atom_site_fftype
_atom_site_charge
_atom_site_hybridization
C0_0 C 0.5874511810 1.0530499613 -0.3343634145 C3 0.1697371000 2
C1_0 C 0.6022484576 1.1673872711 -0.3093175392 C3 0.2089460000 2
C2_0 C 0.6372259999 0.9525012670 -0.3391425556 C3 -0.2550853700 2
C6_0 C 0.5235023162 1.0422129333 -0.3528829888 C3 -0.1181121000 2
C3_0 C 0.6650473495 1.1769822849 -0.2903330519 C3 -0.2550853700 2
C8_0 C 0.5531850809 1.2679192285 -0.3043735565 C3 -0.2550853700 2
C4_0 C 0.6980404245 0.9646311307 -0.3203594079 C3 -0.1197476300 2
H0_0 H 0.6266459721 0.8646302616 -0.3577258710 H 0.1422250000 0
C7_0 C 0.4757113357 1.1431404875 -0.3454684120 C3 0.2375852000 2
C17_0 C 0.5101628803 0.9233979142 -0.3798003961 C3 -0.1181121000 2
C5_0 C 0.7122059151 1.0777968297 -0.2959214704 C3 -0.1197476300 2
H1_0 H 0.6749123825 1.2634270640 -0.2705164881 H 0.1422250000 0
C9_0 C 0.4917469550 1.2571411216 -0.3217821904 C3 -0.1705168300 2
H4_0 H 0.5640372833 1.3552175404 -0.2854447967 H 0.1422250000 0
H2_0 H 0.7360377045 0.8873520392 -0.3240929883 H 0.1281350000 0
N0_0 N 0.4117637474 1.1305739419 -0.3620442808 N -0.4965168000 2
C18_0 C 0.5378272836 0.9104070058 -0.4309254339 C3 0.2375852000 2
C19_0 C 0.4729417830 0.8196393854 -0.3532019107 C3 0.1697371000 2
H3_0 H 0.7610448485 1.0869627827 -0.2821902799 H 0.1281350000 0
H5_0 H 0.4542526964 1.3345001319 -0.3172708479 H 0.1281350000 0
C10_0 C 0.3529978341 1.2022355854 -0.3478535267 C3 0.6103738000 2
H6_0 H 0.4095868017 1.0640667403 -0.3894401521 H 0.2964330000 0
C20_0 C 0.5290056789 0.7951254048 -0.4564788880 C3 -0.1705168300 2
N1_0 N 0.5758776909 1.0136220951 -0.4550961188 N -0.4965168000 2
C21_0 C 0.4643968347 0.7032364766 -0.3792184319 C3 0.2089460000 2
C23_0 C 0.4447064266 0.8263717537 -0.3011522178 C3 -0.2550853700 2
O0_0 O 0.3472637678 1.2967435509 -0.3199946386 O1 -0.4438310000 2
C11_0 C 0.2889940486 1.1566141729 -0.3662887127 C3 -0.1168777000 2
C22_0 C 0.4931562392 0.6951798068 -0.4309452959 C3 -0.2550853700 2
H11_0 H 0.5505834962 0.7884172534 -0.4961653691 H 0.1281350000 0
C27_0 C 0.5988980846 1.0345910603 -0.5050364795 C3 0.6103738000 2
H17_0 H 0.5821472663 1.0875290075 -0.4319486731 H 0.2964330000 0
C25_0 C 0.4289002544 0.5992620148 -0.3524867534 C3 -0.2550853700 2
C24_0 C 0.4112418405 0.7228967905 -0.2760411519 C3 -0.1197476300 2
H13_0 H 0.4502286142 0.9143814302 -0.2809341904 H 0.1422250000 0
C12_0 C 0.2443100411 1.0686418312 -0.3376564141 C3 -0.1004728000 2
C13_0 C 0.2681642447 1.2117005571 -0.4079760745 C3 0.0311151000 2
H12_0 H 0.4865211241 0.6068858269 -0.4508050561 H 0.1422250000 0
O1_0 O 0.5899598183 0.9572047011 -0.5379160467 O1 -0.4438310000 2
C28_0 C 0.6403482876 1.1540480860 -0.5195645696 C3 -0.1168777000 2
C26_0 C 0.4034924138 0.6081889661 -0.3017509039 C3 -0.1197476300 2
H15_0 H 0.4218040088 0.5117958896 -0.3726727734 H 0.1422250000 0
H14_0 H 0.3906487807 0.7299647471 -0.2360145595 H 0.1281350000 0
C14_0 C 0.1801481831 1.0380342604 -0.3503096558 C3 -0.1281350000 2
H7_0 H 0.2604824806 1.0249832988 -0.3052388291 H 0.1281350000 0
C15_0 C 0.2041784902 1.1814276343 -0.4211134931 C3 -0.0979956000 2
Cl1_0 Cl 0.3224155966 1.3219176108 -0.4432069528 Cl -0.0724660000 0
C29_0 C 0.6891262927 1.1445502463 -0.5645138903 C3 -0.1004728000 2
C30_0 C 0.6360823270 1.2721331337 -0.4947105225 C3 0.0311151000 2
H16_0 H 0.3770474284 0.5265136380 -0.2818239030 H 0.1281350000 0
C16_0 C 0.1600412752 1.0947008811 -0.3918609489 C3 -0.1281350000 2
H8_0 H 0.1457957642 0.9693836937 -0.3279827389 H 0.1281350000 0
H9_0 H 0.1890466608 1.2261060026 -0.4536392257 H 0.1281350000 0
C31_0 C 0.7322024971 1.2449878930 -0.5837056490 C3 -0.1281350000 2
H18_0 H 0.6925444052 1.0537858277 -0.5840430270 H 0.1281350000 0
C32_0 C 0.6790944709 1.3738537232 -0.5135999929 C3 -0.0979956000 2
Cl0_0 Cl 0.5761381340 1.3023271475 -0.4399264567 Cl -0.0724660000 0
H10_0 H 0.1096440537 1.0720479511 -0.4015765138 H 0.1281350000 0
C33_0 C 0.7272564495 1.3605694645 -0.5580227677 C3 -0.1281350000 2
H19_0 H 0.7695493177 1.2334415330 -0.6185246984 H 0.1281350000 0
H20_0 H 0.6746043438 1.4631397101 -0.4929033163 H 0.1281350000 0
H21_0 H 0.7602045017 1.4409245667 -0.5726745887 H 0.1281350000 0
#END
########################################################################################
# Avant-garde Materials Simulation           
# XXVI NEUMANN/KENDRICK/LEUSEN Z'=1, RANK 26, ENERGY -158.43869439967352 kcal/mol/atom
########################################################################################

data_rank_000026
_symmetry_cell_setting tetragonal
_symmetry_space_group_name_H-M 'I 4_1/a'
_symmetry_Int_Tables_number 88
loop_
_symmetry_equiv_pos_site_id
_symmetry_equiv_pos_as_xyz
1 x,y,z
2 -x+1/2,-y+1/2,z+1/2
3 -y,x+1/2,z+1/4
4 y+1/2,-x,z+3/4
5 -x,-y+1/2,-z+1/4
6 x+1/2,y,-z+3/4
7 y,-x,-z
8 -y+1/2,x+1/2,-z+1/2
9 x+1/2,y+1/2,z+1/2
10 -x,-y,z
11 -y+1/2,x,z+3/4
12 y,-x+1/2,z+1/4
13 -x+1/2,-y,-z+3/4
14 x,y+1/2,-z+1/4
15 y+1/2,-x+1/2,-z+1/2
16 -y,x,-z
_cell_length_a 31.4094146424
_cell_length_b 31.4094146424
_cell_length_c 10.8615485944
_cell_angle_alpha 90.0000000000
_cell_angle_beta 90.0000000000
_cell_angle_gamma 90.0000000000
loop_
_atom_site_label
_atom_site_type_symbol
_atom_site_fract_x
_atom_site_fract_y
_atom_site_fract_z
_atom_site_fftype
_atom_site_charge
_atom_site_hybridization
C0_0 C -1.3865040634 -0.0654357588 -0.3356603946 C3 0.1697371000 2
C1_0 C -1.4085176931 -0.0260867940 -0.3572147677 C3 0.2089460000 2
C2_0 C -1.3735907822 -0.0750836430 -0.2133846300 C3 -0.2550853700 2
C6_0 C -1.3784271786 -0.0937387127 -0.4358872100 C3 -0.1181121000 2
C3_0 C -1.4168253975 0.0015845547 -0.2570474614 C3 -0.2550853700 2
C8_0 C -1.4219514101 -0.0163365362 -0.4785394451 C3 -0.2550853700 2
C4_0 C -1.3826068537 -0.0477249776 -0.1173935609 C3 -0.1197476300 2
H0_0 H -1.3570510779 -0.1049640536 -0.1957925255 H 0.1422250000 0
C7_0 C -1.3928706190 -0.0829845659 -0.5541314819 C3 0.2375852000 2
C17_0 C -1.3543824239 -0.1340914705 -0.4144984230 C3 -0.1181121000 2
C5_0 C -1.4045128567 -0.0091039163 -0.1390474269 C3 -0.1197476300 2
H1_0 H -1.4338429582 0.0311537421 -0.2751388816 H 0.1422250000 0
C9_0 C -1.4147561139 -0.0439105505 -0.5746418698 C3 -0.1705168300 2
H4_0 H -1.4384123435 0.0137086619 -0.4957022943 H 0.1422250000 0
H2_0 H -1.3737664629 -0.0562929702 -0.0235905832 H 0.1281350000 0
N0_0 N -1.3843431234 -0.1116062818 -0.6503642458 N -0.4965168000 2
C18_0 C -1.3096741369 -0.1340626862 -0.4141023152 C3 0.2375852000 2
C19_0 C -1.3769568403 -0.1728769529 -0.3934318185 C3 0.1697371000 2
H3_0 H -1.4121488033 0.0118859034 -0.0621258247 H 0.1281350000 0
H5_0 H -1.4253668219 -0.0364067555 -0.6671884232 H 0.1281350000 0
C10_0 C -1.3919048634 -0.1069503669 -0.7740756713 C3 0.6103738000 2
H6_0 H -1.3690108664 -0.1388675453 -0.6246421295 H 0.2964330000 0
C20_0 C -1.2869855824 -0.1729070743 -0.3976285748 C3 -0.1705168300 2
N1_0 N -1.2890928696 -0.0948494885 -0.4309849393 N -0.4965168000 2
C21_0 C -1.3538738199 -0.2119273853 -0.3778660476 C3 0.2089460000 2
C23_0 C -1.4221128731 -0.1740983837 -0.3848249243 C3 -0.2550853700 2
O0_0 O -1.4122491443 -0.0768867447 -0.8192699182 O1 -0.4438310000 2
C11_0 C -1.3746281328 -0.1409735367 -0.8580672814 C3 -0.1168777000 2
C22_0 C -1.3088037716 -0.2104885128 -0.3816012617 C3 -0.2550853700 2
H11_0 H -1.2524319177 -0.1720507668 -0.3983553156 H 0.1281350000 0
C27_0 C -1.2463717628 -0.0855947070 -0.4284921821 C3 0.6103738000 2
H17_0 H -1.3090790045 -0.0694602685 -0.4423268629 H 0.2964330000 0
C25_0 C -1.3766597561 -0.2503031478 -0.3577962819 C3 -0.2550853700 2
C24_0 C -1.4433002263 -0.2118015830 -0.3626856128 C3 -0.1197476300 2
H13_0 H -1.4400633764 -0.1446127104 -0.3940700351 H 0.1422250000 0
C12_0 C -1.3980769234 -0.1467750473 -0.9670139268 C3 -0.1004728000 2
C13_0 C -1.3371681679 -0.1651719940 -0.8442208677 C3 0.0311151000 2
H12_0 H -1.2910462253 -0.2401651418 -0.3710413977 H 0.1422250000 0
O1_0 O -1.2186294404 -0.1133409204 -0.4160071259 O1 -0.4438310000 2
C28_0 C -1.2331276288 -0.0394208735 -0.4402736309 C3 -0.1168777000 2
C26_0 C -1.4205184622 -0.2503983377 -0.3500550301 C3 -0.1197476300 2
H15_0 H -1.3587685742 -0.2798725719 -0.3478664459 H 0.1422250000 0
H14_0 H -1.4779297193 -0.2116802990 -0.3548213011 H 0.1281350000 0
C14_0 C -1.3854203876 -0.1752221182 -1.0579151943 C3 -0.1281350000 2
H7_0 H -1.4267642421 -0.1277091741 -0.9782639868 H 0.1281350000 0
C15_0 C -1.3240869728 -0.1936768305 -0.9352454128 C3 -0.0979956000 2
Cl1_0 Cl -1.3039855909 -0.1607131908 -0.7169195204 Cl -0.0724660000 0
C29_0 C -1.1889831178 -0.0329728029 -0.4265459213 C3 -0.1004728000 2
C30_0 C -1.2578037407 -0.0026401845 -0.4617390051 C3 0.0311151000 2
H16_0 H -1.4375796672 -0.2801010082 -0.3335957692 H 0.1281350000 0
C16_0 C -1.3481086002 -0.1986940962 -1.0420392497 C3 -0.1281350000 2
H8_0 H -1.4044731541 -0.1788976800 -1.1410288024 H 0.1281350000 0
H9_0 H -1.2949918149 -0.2119309972 -0.9211858210 H 0.1281350000 0
C31_0 C -1.1700774667 0.0068702930 -0.4329143571 C3 -0.1281350000 2
H18_0 H -1.1699486473 -0.0611949225 -0.4091224494 H 0.1281350000 0
C32_0 C -1.2391718492 0.0376636231 -0.4695971929 C3 -0.0979956000 2
Cl0_0 Cl -1.3127847033 -0.0031022725 -0.4807671175 Cl -0.0724660000 0
H10_0 H -1.3377238375 -0.2209388704 -1.1128550864 H 0.1281350000 0
C33_0 C -1.1955163177 0.0424900527 -0.4546875366 C3 -0.1281350000 2
H19_0 H -1.1357666033 0.0103064830 -0.4220339418 H 0.1281350000 0
H20_0 H -1.2593447515 0.0651625898 -0.4874514543 H 0.1281350000 0
H21_0 H -1.1818823143 0.0742438414 -0.4608947799 H 0.1281350000 0
#END
########################################################################################
# Avant-garde Materials Simulation           
# XXVI NEUMANN/KENDRICK/LEUSEN Z'=1, RANK 27, ENERGY -158.43860263842865 kcal/mol/atom
########################################################################################

data_rank_000027
_symmetry_cell_setting monoclinic
_symmetry_space_group_name_H-M 'P 2_1/c'
_symmetry_Int_Tables_number 14
loop_
_symmetry_equiv_pos_site_id
_symmetry_equiv_pos_as_xyz
1 x,y,z
2 -x,y+1/2,-z+1/2
3 -x,-y,-z
4 x,-y+1/2,z+1/2
_cell_length_a 10.8644636749
_cell_length_b 14.2180523507
_cell_length_c 19.6655111196
_cell_angle_alpha 90.0000000000
_cell_angle_beta 117.8426815027
_cell_angle_gamma 90.0000000000
loop_
_atom_site_label
_atom_site_type_symbol
_atom_site_fract_x
_atom_site_fract_y
_atom_site_fract_z
_atom_site_fftype
_atom_site_charge
_atom_site_hybridization
C0_0 C -0.5846928354 0.7757233768 -0.5330587889 C3 0.1697371000 2
C1_0 C -0.7077146907 0.7402257631 -0.5971895617 C3 0.2089460000 2
C2_0 C -0.5913907462 0.8656261265 -0.5032059775 C3 -0.2550853700 2
C6_0 C -0.4602250136 0.7209110659 -0.5016760760 C3 -0.1181121000 2
C3_0 C -0.8321515737 0.7937972575 -0.6268510696 C3 -0.2550853700 2
C8_0 C -0.6994462433 0.6528885726 -0.6293753248 C3 -0.2550853700 2
C4_0 C -0.7138232025 0.9164261983 -0.5336580265 C3 -0.1197476300 2
H0_0 H -0.4974725598 0.8946659840 -0.4560116094 H 0.1422250000 0
C7_0 C -0.4586485615 0.6334360958 -0.5340280212 C3 0.2375852000 2
C17_0 C -0.3312673125 0.7588391241 -0.4364691163 C3 -0.1181121000 2
C5_0 C -0.8357970182 0.8800802356 -0.5958272642 C3 -0.1197476300 2
H1_0 H -0.9256635148 0.7661100541 -0.6751936524 H 0.1422250000 0
C9_0 C -0.5793986875 0.6004051228 -0.5994017602 C3 -0.1705168300 2
H4_0 H -0.7913507321 0.6261466264 -0.6792029737 H 0.1422250000 0
H2_0 H -0.7163955303 0.9852748306 -0.5098358363 H 0.1281350000 0
N0_0 N -0.3338027848 0.5821567322 -0.5005664225 N -0.4965168000 2
C18_0 C -0.3028493360 0.7454182472 -0.3601690027 C3 0.2375852000 2
C19_0 C -0.2336663336 0.8091534090 -0.4526194065 C3 0.1697371000 2
H3_0 H -0.9323552250 0.9203558247 -0.6196680808 H 0.1281350000 0
H5_0 H -0.5751400468 0.5331164071 -0.6241775449 H 0.1281350000 0
C10_0 C -0.3072778661 0.4932348221 -0.5169546441 C3 0.6103738000 2
H6_0 H -0.2540173350 0.6147429045 -0.4551160172 H 0.2964330000 0
C20_0 C -0.1833892315 0.7876327448 -0.2993643703 C3 -0.1705168300 2
N1_0 N -0.3947609623 0.6939500389 -0.3428577285 N -0.4965168000 2
C21_0 C -0.1073475511 0.8439597756 -0.3903163329 C3 0.2089460000 2
C23_0 C -0.2556805776 0.8243325737 -0.5289769561 C3 -0.2550853700 2
O0_0 O -0.3965248390 0.4433207570 -0.5680665772 O1 -0.4438310000 2
C11_0 C -0.1603369483 0.4576851243 -0.4732336498 C3 -0.1168777000 2
C22_0 C -0.0891249716 0.8352452820 -0.3144287853 C3 -0.2550853700 2
H11_0 H -0.1669316887 0.7804797376 -0.2407462969 H 0.1281350000 0
C27_0 C -0.3570207541 0.6466429008 -0.2751385333 C3 0.6103738000 2
H17_0 H -0.4919334276 0.6795804556 -0.3865458007 H 0.2964330000 0
C25_0 C -0.0045184557 0.8850688893 -0.4059518206 C3 -0.2550853700 2
C24_0 C -0.1538757088 0.8651918015 -0.5425854346 C3 -0.1197476300 2
H13_0 H -0.3537670856 0.8019346233 -0.5770798219 H 0.1422250000 0
C12_0 C -0.1233529303 0.3926049424 -0.5144260238 C3 -0.1004728000 2
C13_0 C -0.0585809653 0.4791825718 -0.3979087679 C3 0.0311151000 2
H12_0 H 0.0021101349 0.8673741868 -0.2674395385 H 0.1422250000 0
O1_0 O -0.2338017156 0.6319061907 -0.2272517375 O1 -0.4438310000 2
C28_0 C -0.4711595862 0.6127379667 -0.2586172986 C3 -0.1168777000 2
C26_0 C -0.0257631159 0.8932567385 -0.4805135252 C3 -0.1197476300 2
H15_0 H 0.0924783270 0.9090713552 -0.3577335885 H 0.1422250000 0
H14_0 H -0.1716092407 0.8741577709 -0.6016056844 H 0.1281350000 0
C14_0 C 0.0073620163 0.3513716866 -0.4834919112 C3 -0.1281350000 2
H7_0 H -0.2020613407 0.3754990523 -0.5725246558 H 0.1281350000 0
C15_0 C 0.0723226926 0.4365863213 -0.3657221160 C3 -0.0979956000 2
Cl1_0 Cl -0.0876644419 0.5574028265 -0.3384649005 Cl -0.0724660000 0
C29_0 C -0.4458536476 0.5272708452 -0.2183689820 C3 -0.1004728000 2
C30_0 C -0.5926192383 0.6625438771 -0.2722686147 C3 0.0311151000 2
H16_0 H 0.0558112403 0.9216948463 -0.4918706337 H 0.1281350000 0
C16_0 C 0.1057900485 0.3729782691 -0.4083400096 C3 -0.1281350000 2
H8_0 H 0.0317190329 0.3020624613 -0.5178056230 H 0.1281350000 0
H9_0 H 0.1481332173 0.4545464804 -0.3072403602 H 0.1281350000 0
C31_0 C -0.5358282810 0.4926972648 -0.1922188409 C3 -0.1281350000 2
H18_0 H -0.3516244056 0.4889046487 -0.2075880040 H 0.1281350000 0
C32_0 C -0.6821992264 0.6292741777 -0.2448433827 C3 -0.0979956000 2
Cl0_0 Cl -0.6375461412 0.7692094889 -0.3212419952 Cl -0.0724660000 0
H10_0 H 0.2087659989 0.3407189708 -0.3827413489 H 0.1281350000 0
C33_0 C -0.6533169609 0.5447955017 -0.2044218280 C3 -0.1281350000 2
H19_0 H -0.5139135024 0.4256796474 -0.1619824974 H 0.1281350000 0
H20_0 H -0.7739204962 0.6701744540 -0.2549873584 H 0.1281350000 0
H21_0 H -0.7228790871 0.5204135012 -0.1822528918 H 0.1281350000 0
#END
########################################################################################
# Avant-garde Materials Simulation           
# XXVI NEUMANN/KENDRICK/LEUSEN Z'=1, RANK 28, ENERGY -158.43825016611416 kcal/mol/atom
########################################################################################

data_rank_000028
_symmetry_cell_setting monoclinic
_symmetry_space_group_name_H-M 'P 2_1/c'
_symmetry_Int_Tables_number 14
loop_
_symmetry_equiv_pos_site_id
_symmetry_equiv_pos_as_xyz
1 x,y,z
2 -x,y+1/2,-z+1/2
3 -x,-y,-z
4 x,-y+1/2,z+1/2
_cell_length_a 11.2491421159
_cell_length_b 13.9783553149
_cell_length_c 19.7962352575
_cell_angle_alpha 90.0000000000
_cell_angle_beta 60.3559443156
_cell_angle_gamma 90.0000000000
loop_
_atom_site_label
_atom_site_type_symbol
_atom_site_fract_x
_atom_site_fract_y
_atom_site_fract_z
_atom_site_fftype
_atom_site_charge
_atom_site_hybridization
C0_0 C 0.4115525693 0.7298744533 -0.4694273630 C3 0.1697371000 2
C1_0 C 0.2894859324 0.7679876237 -0.4052674060 C3 0.2089460000 2
C2_0 C 0.4034413480 0.6396711886 -0.5001831489 C3 -0.2550853700 2
C6_0 C 0.5363307231 0.7825336221 -0.4999793954 C3 -0.1181121000 2
C3_0 C 0.1650332674 0.7166470022 -0.3765161187 C3 -0.2550853700 2
C8_0 C 0.2984604218 0.8557047220 -0.3723349921 C3 -0.2550853700 2
C4_0 C 0.2808042011 0.5912642567 -0.4708495718 C3 -0.1197476300 2
H0_0 H 0.4964557772 0.6084683620 -0.5472387049 H 0.1422250000 0
C7_0 C 0.5391074238 0.8702936964 -0.4666494304 C3 0.2375852000 2
C17_0 C 0.6634998332 0.7422423928 -0.5658296951 C3 -0.1181121000 2
C5_0 C 0.1599958233 0.6303012115 -0.4087278788 C3 -0.1197476300 2
H1_0 H 0.0724925465 0.7462382981 -0.3280166733 H 0.1422250000 0
C9_0 C 0.4188257438 0.9059521746 -0.4014478365 C3 -0.1705168300 2
H4_0 H 0.2071677298 0.8845652418 -0.3224785797 H 0.1422250000 0
H2_0 H 0.2770444736 0.5223512018 -0.4955833991 H 0.1281350000 0
N0_0 N 0.6645745230 0.9191192094 -0.4992585355 N -0.4965168000 2
C18_0 C 0.6932537135 0.7535934827 -0.6427602119 C3 0.2375852000 2
C19_0 C 0.7574871310 0.6914064397 -0.5499310856 C3 0.1697371000 2
H3_0 H 0.0631830345 0.5920641125 -0.3857819459 H 0.1281350000 0
H5_0 H 0.4235817729 0.9733015887 -0.3757950310 H 0.1281350000 0
C10_0 C 0.6928683453 1.0082911280 -0.4825271015 C3 0.6103738000 2
H6_0 H 0.7434006671 0.8847374553 -0.5449442266 H 0.2964330000 0
C20_0 C 0.8099527983 0.7082177349 -0.7041115633 C3 -0.1705168300 2
N1_0 N 0.6054353461 0.8057535308 -0.6603423107 N -0.4965168000 2
C21_0 C 0.8805806732 0.6528557359 -0.6130487609 C3 0.2089460000 2
C23_0 C 0.7351471721 0.6793776739 -0.4731418774 C3 -0.2550853700 2
O0_0 O 0.6051453112 1.0601000509 -0.4309059118 O1 -0.4438310000 2
C11_0 C 0.8390119616 1.0418494168 -0.5262729876 C3 -0.1168777000 2
C22_0 C 0.8999862123 0.6591202050 -0.6892343978 C3 -0.2550853700 2
H11_0 H 0.8277894562 0.7140536829 -0.7630990440 H 0.1281350000 0
C27_0 C 0.6470894978 0.8535653275 -0.7295555913 C3 0.6103738000 2
H17_0 H 0.5109441070 0.8244913695 -0.6156286809 H 0.2964330000 0
C25_0 C 0.9796881810 0.6107021193 -0.5980944162 C3 -0.2550853700 2
C24_0 C 0.8337007135 0.6380295733 -0.4602191718 C3 -0.1197476300 2
H13_0 H 0.6394287719 0.7046409959 -0.4242190344 H 0.1422250000 0
C12_0 C 0.8722077068 1.1094959630 -0.4855783226 C3 -0.1004728000 2
C13_0 C 0.9437835679 1.0160036600 -0.6009768369 C3 0.0311151000 2
H12_0 H 0.9888775560 0.6242091674 -0.7366100622 H 0.1422250000 0
O1_0 O 0.7687126550 0.8666940452 -0.7786938649 O1 -0.4438310000 2
C28_0 C 0.5335583135 0.8818734309 -0.7444276183 C3 -0.1168777000 2
C26_0 C 0.9585620618 0.6058623629 -0.5233824160 C3 -0.1197476300 2
H15_0 H 1.0733012705 0.5823790529 -0.6468476457 H 0.1422250000 0
H14_0 H 0.8162228911 0.6311454341 -0.4010695364 H 0.1281350000 0
C14_0 C 1.0018807614 1.1489526788 -0.5163192681 C3 -0.1281350000 2
H7_0 H 0.7912565729 1.1296550369 -0.4278146111 H 0.1281350000 0
C15_0 C 1.0739678395 1.0565471986 -0.6329431008 C3 -0.0979956000 2
Cl1_0 Cl 0.9204402599 0.9342446359 -0.6601130031 Cl -0.0724660000 0
C29_0 C 0.4286064809 0.8155827447 -0.7277645769 C3 -0.1004728000 2
C30_0 C 0.5342200835 0.9671742974 -0.7822809946 C3 0.0311151000 2
H16_0 H 1.0377534314 0.5769199918 -0.5128345106 H 0.1281350000 0
C16_0 C 1.1034418525 1.1227724560 -0.5907799869 C3 -0.1281350000 2
H8_0 H 1.0234227182 1.2002702062 -0.4824351474 H 0.1281350000 0
H9_0 H 1.1522351324 1.0347527617 -0.6908058692 H 0.1281350000 0
C31_0 C 0.3299891315 0.8320438793 -0.7494767886 C3 -0.1281350000 2
H18_0 H 0.4277004995 0.7487242084 -0.6991614649 H 0.1281350000 0
C32_0 C 0.4349258566 0.9846337418 -0.8035185357 C3 -0.0979956000 2
Cl0_0 Cl 0.6555782766 1.0553977574 -0.8027118762 Cl -0.0724660000 0
H10_0 H 1.2057927190 1.1534333093 -0.6160445069 H 0.1281350000 0
C33_0 C 0.3339680481 0.9165565743 -0.7880972995 C3 -0.1281350000 2
H19_0 H 0.2512439870 0.7786604708 -0.7371779767 H 0.1281350000 0
H20_0 H 0.4376314805 1.0517198245 -0.8322576788 H 0.1281350000 0
H21_0 H 0.2589753038 0.9294888830 -0.8067623747 H 0.1281350000 0
#END
########################################################################################
# Avant-garde Materials Simulation           
# XXVI NEUMANN/KENDRICK/LEUSEN Z'=1, RANK 29, ENERGY -158.43756965989911 kcal/mol/atom
########################################################################################

data_rank_000029
_symmetry_cell_setting monoclinic
_symmetry_space_group_name_H-M 'C 2/c'
_symmetry_Int_Tables_number 15
loop_
_symmetry_equiv_pos_site_id
_symmetry_equiv_pos_as_xyz
1 x,y,z
2 -x,y,-z+1/2
3 -x,-y,-z
4 x,-y,z+1/2
5 x+1/2,y+1/2,z
6 -x+1/2,y+1/2,-z+1/2
7 -x+1/2,-y+1/2,-z
8 x+1/2,-y+1/2,z+1/2
_cell_length_a 18.8994003538
_cell_length_b 11.2807388355
_cell_length_c 25.9187891287
_cell_angle_alpha 90.0000000000
_cell_angle_beta 79.6880448912
_cell_angle_gamma 90.0000000000
loop_
_atom_site_label
_atom_site_type_symbol
_atom_site_fract_x
_atom_site_fract_y
_atom_site_fract_z
_atom_site_fftype
_atom_site_charge
_atom_site_hybridization
C0_0 C 0.1887739797 0.5211023265 -0.6682447161 C3 0.1697371000 2
C1_0 C 0.2152174551 0.6126935931 -0.7051180025 C3 0.2089460000 2
C2_0 C 0.2375787225 0.4318454091 -0.6583708967 C3 -0.2550853700 2
C6_0 C 0.1150215521 0.5211984815 -0.6427589127 C3 -0.1181121000 2
C3_0 C 0.2884159599 0.6117453422 -0.7300858531 C3 -0.2550853700 2
C8_0 C 0.1667117939 0.7009544916 -0.7160835204 C3 -0.2550853700 2
C4_0 C 0.3086416125 0.4332009298 -0.6830150648 C3 -0.1197476300 2
H0_0 H 0.2180923515 0.3611876069 -0.6309043381 H 0.1422250000 0
C7_0 C 0.0688392391 0.6083559843 -0.6562116826 C3 0.2375852000 2
C17_0 C 0.0890532849 0.4273879700 -0.6030225252 C3 -0.1181121000 2
C5_0 C 0.3342709710 0.5236327148 -0.7192929801 C3 -0.1197476300 2
H1_0 H 0.3075891575 0.6816252512 -0.7582811843 H 0.1422250000 0
C9_0 C 0.0955270160 0.6989075801 -0.6928939519 C3 -0.1705168300 2
H4_0 H 0.1864772721 0.7704983582 -0.7442599204 H 0.1422250000 0
H2_0 H 0.3459682499 0.3657311995 -0.6740276403 H 0.1281350000 0
N0_0 N -0.0047070955 0.6009164787 -0.6352834658 N -0.4965168000 2
C18_0 C 0.0899738823 0.4465549829 -0.5496875381 C3 0.2375852000 2
C19_0 C 0.0651631468 0.3154432676 -0.6191834705 C3 0.1697371000 2
H3_0 H 0.3903512491 0.5227957285 -0.7387452233 H 0.1281350000 0
H5_0 H 0.0585878234 0.7660643792 -0.7021441331 H 0.1281350000 0
C10_0 C -0.0569001072 0.6827977028 -0.6391815731 C3 0.6103738000 2
H6_0 H -0.0226089838 0.5241818861 -0.6161160910 H 0.2964330000 0
C20_0 C 0.0690365949 0.3546035496 -0.5125096595 C3 -0.1705168300 2
N1_0 N 0.1138668837 0.5569945266 -0.5345333410 N -0.4965168000 2
C21_0 C 0.0424796340 0.2241001459 -0.5812304427 C3 0.2089460000 2
C23_0 C 0.0629335268 0.2904639947 -0.6725276416 C3 -0.2550853700 2
O0_0 O -0.0455556156 0.7887999326 -0.6506883240 O1 -0.4438310000 2
C11_0 C -0.1329210223 0.6375860040 -0.6292077787 C3 -0.1168777000 2
C22_0 C 0.0461747886 0.2470049381 -0.5281125738 C3 -0.2550853700 2
H11_0 H 0.0707530464 0.3719282634 -0.4716704391 H 0.1281350000 0
C27_0 C 0.1109378087 0.6008346427 -0.4849348775 C3 0.6103738000 2
H17_0 H 0.1315402470 0.6138381103 -0.5647139328 H 0.2964330000 0
C25_0 C 0.0175931836 0.1141404395 -0.5976122353 C3 -0.2550853700 2
C24_0 C 0.0386973855 0.1823900947 -0.6871365271 C3 -0.1197476300 2
H13_0 H 0.0808089465 0.3582317351 -0.7019325038 H 0.1422250000 0
C12_0 C -0.1840052090 0.6997102697 -0.5933268787 C3 -0.1004728000 2
C13_0 C -0.1571243890 0.5454659445 -0.6581484755 C3 0.0311151000 2
H12_0 H 0.0299032042 0.1779389612 -0.4988921526 H 0.1422250000 0
O1_0 O 0.0864970371 0.5436386946 -0.4447460916 O1 -0.4438310000 2
C28_0 C 0.1415277337 0.7219033604 -0.4787479321 C3 -0.1168777000 2
C26_0 C 0.0153807601 0.0929363872 -0.6497031889 C3 -0.1197476300 2
H15_0 H -0.0000339056 0.0462433651 -0.5680944678 H 0.1422250000 0
H14_0 H 0.0381461695 0.1662454538 -0.7284812179 H 0.1281350000 0
C14_0 C -0.2568746897 0.6725923718 -0.5868892635 C3 -0.1281350000 2
H7_0 H -0.1650063099 0.7713803865 -0.5710578180 H 0.1281350000 0
C15_0 C -0.2303850999 0.5196879208 -0.6529828090 C3 -0.0979956000 2
Cl1_0 Cl -0.0976278382 0.4625408645 -0.7027455968 Cl -0.0724660000 0
C29_0 C 0.1663447971 0.7380531806 -0.4311508186 C3 -0.1004728000 2
C30_0 C 0.1444374691 0.8205561638 -0.5122268577 C3 0.0311151000 2
H16_0 H -0.0040272100 0.0078631602 -0.6615696811 H 0.1281350000 0
C16_0 C -0.2801258726 0.5840184585 -0.6177120762 C3 -0.1281350000 2
H8_0 H -0.2958817524 0.7217128644 -0.5587075721 H 0.1281350000 0
H9_0 H -0.2479975533 0.4502963595 -0.6770443577 H 0.1281350000 0
C31_0 C 0.1930969851 0.8457500138 -0.4173541179 C3 -0.1281350000 2
H18_0 H 0.1632392436 0.6621817406 -0.4048999289 H 0.1281350000 0
C32_0 C 0.1695429478 0.9302036396 -0.4981078348 C3 -0.0979956000 2
Cl0_0 Cl 0.1153852389 0.8148045514 -0.5722868958 Cl -0.0724660000 0
H10_0 H -0.3372454067 0.5647786518 -0.6145648770 H 0.1281350000 0
C33_0 C 0.1942573554 0.9426730387 -0.4509567919 C3 -0.1281350000 2
H19_0 H 0.2119168162 0.8545219964 -0.3802264944 H 0.1281350000 0
H20_0 H 0.1701180137 1.0049795768 -0.5246244853 H 0.1281350000 0
H21_0 H 0.2143358930 1.0282049709 -0.4403541280 H 0.1281350000 0
#END
########################################################################################
# Avant-garde Materials Simulation           
# XXVI NEUMANN/KENDRICK/LEUSEN Z'=1, RANK 30, ENERGY -158.43747419747064 kcal/mol/atom
########################################################################################

data_rank_000030
_symmetry_cell_setting triclinic
_symmetry_space_group_name_H-M 'P -1'
_symmetry_Int_Tables_number 2
loop_
_symmetry_equiv_pos_site_id
_symmetry_equiv_pos_as_xyz
1 x,y,z
2 -x,-y,-z
_cell_length_a 10.6320864652
_cell_length_b 10.8805154182
_cell_length_c 14.1406692577
_cell_angle_alpha 92.1735369073
_cell_angle_beta 106.6720950847
_cell_angle_gamma 118.8341701874
loop_
_atom_site_label
_atom_site_type_symbol
_atom_site_fract_x
_atom_site_fract_y
_atom_site_fract_z
_atom_site_fftype
_atom_site_charge
_atom_site_hybridization
C0_0 C 0.3115945150 0.5270444207 0.2899257105 C3 0.1697371000 2
C1_0 C 0.4091038450 0.5440925072 0.2329259509 C3 0.2089460000 2
C2_0 C 0.3812537238 0.5815021561 0.3959902587 C3 -0.2550853700 2
C6_0 C 0.1496543599 0.4567910233 0.2393761943 C3 -0.1181121000 2
C3_0 C 0.5699424356 0.6151191225 0.2831711522 C3 -0.2550853700 2
C8_0 C 0.3405239004 0.4876906375 0.1274583691 C3 -0.2550853700 2
C4_0 C 0.5380431657 0.6489873658 0.4429811922 C3 -0.1197476300 2
H0_0 H 0.3079648579 0.5667565093 0.4401662206 H 0.1422250000 0
C7_0 C 0.0878393769 0.4050637414 0.1346115467 C3 0.2375852000 2
C17_0 C 0.0458354350 0.4363198720 0.2972277009 C3 -0.1181121000 2
C5_0 C 0.6334755998 0.6662421539 0.3863436955 C3 -0.1197476300 2
H1_0 H 0.6437620528 0.6298823014 0.2393487133 H 0.1422250000 0
C9_0 C 0.1847121322 0.4198480876 0.0788719635 C3 -0.1705168300 2
H4_0 H 0.4142354875 0.4994203249 0.0840469637 H 0.1422250000 0
H2_0 H 0.5889415444 0.6884087927 0.5246021939 H 0.1281350000 0
N0_0 N -0.0718569164 0.3357484680 0.0881440307 N -0.4965168000 2
C18_0 C 0.0057706659 0.5389227613 0.3118952200 C3 0.2375852000 2
C19_0 C -0.0144612219 0.3102424112 0.3379188463 C3 0.1697371000 2
H3_0 H 0.7572851825 0.7203251942 0.4241201496 H 0.1281350000 0
H5_0 H 0.1334058378 0.3783901207 -0.0021167806 H 0.1281350000 0
C10_0 C -0.1585316715 0.2938776079 -0.0124770463 C3 0.6103738000 2
H6_0 H -0.1293526509 0.3247005748 0.1368917513 H 0.2964330000 0
C20_0 C -0.0978340327 0.5160931873 0.3636721652 C3 -0.1705168300 2
N1_0 N 0.0749375133 0.6666726511 0.2782923407 N -0.4965168000 2
C21_0 C -0.1159785739 0.2899017972 0.3922079724 C3 0.2089460000 2
C23_0 C 0.0236734394 0.2031321186 0.3273202182 C3 -0.2550853700 2
O0_0 O -0.1037457330 0.3100552192 -0.0808336722 O1 -0.4438310000 2
C11_0 C -0.3294657660 0.2164695276 -0.0393463501 C3 -0.1168777000 2
C22_0 C -0.1561069499 0.3949270384 0.4021684770 C3 -0.2550853700 2
H11_0 H -0.1283549959 0.5964345411 0.3728203538 H 0.1281350000 0
C27_0 C 0.0457520447 0.7764260417 0.2792537807 C3 0.6103738000 2
H17_0 H 0.1459366594 0.6742791923 0.2400368627 H 0.2964330000 0
C25_0 C -0.1708021917 0.1673084427 0.4353865660 C3 -0.2550853700 2
C24_0 C -0.0342923366 0.0833252714 0.3684988358 C3 -0.1197476300 2
H13_0 H 0.0997860451 0.2166496267 0.2856698259 H 0.1422250000 0
C12_0 C -0.4121212035 0.1065996238 -0.1265310045 C3 -0.1004728000 2
C13_0 C -0.4144625327 0.2432024740 0.0095220314 C3 0.0311151000 2
H12_0 H -0.2325306192 0.3807349273 0.4437776892 H 0.1422250000 0
O1_0 O -0.0637943649 0.7716324205 0.2969427850 O1 -0.4438310000 2
C28_0 C 0.1679642215 0.9145706415 0.2660794800 C3 -0.1168777000 2
C26_0 C -0.1313980896 0.0656561946 0.4238920321 C3 -0.1197476300 2
H15_0 H -0.2448636899 0.1551527713 0.4785638727 H 0.1422250000 0
H14_0 H -0.0082729182 -0.0003171861 0.3568777080 H 0.1281350000 0
C14_0 C -0.5710244693 0.0253069139 -0.1630703604 C3 -0.1281350000 2
H7_0 H -0.3465174122 0.0865690854 -0.1648751003 H 0.1281350000 0
C15_0 C -0.5742925686 0.1637466429 -0.0274381504 C3 -0.0979956000 2
Cl1_0 Cl -0.3275543339 0.3789086580 0.1165137112 Cl -0.0724660000 0
C29_0 C 0.3174924593 0.9800172713 0.3360935276 C3 -0.1004728000 2
C30_0 C 0.1352262151 0.9896038685 0.1936708267 C3 0.0311151000 2
H16_0 H -0.1754069043 -0.0287380101 0.4567022645 H 0.1281350000 0
C16_0 C -0.6526449770 0.0543854639 -0.1133292069 C3 -0.1281350000 2
H8_0 H -0.6311810770 -0.0598060245 -0.2304219299 H 0.1281350000 0
H9_0 H -0.6360012266 0.1886371066 0.0120646746 H 0.1281350000 0
C31_0 C 0.4296565438 1.1175692720 0.3358340484 C3 -0.1281350000 2
H18_0 H 0.3448974175 0.9216460061 0.3916652258 H 0.1281350000 0
C32_0 C 0.2472998739 1.1267433393 0.1921114863 C3 -0.0979956000 2
Cl0_0 Cl -0.0448656699 0.9108356292 0.1025918292 Cl -0.0724660000 0
H10_0 H -0.7773317517 -0.0067395299 -0.1417358322 H 0.1281350000 0
C33_0 C 0.3944923193 1.1913170433 0.2640723058 C3 -0.1281350000 2
H19_0 H 0.5446210582 1.1666316325 0.3913173778 H 0.1281350000 0
H20_0 H 0.2183900033 1.1827866390 0.1353208995 H 0.1281350000 0
H21_0 H 0.4813539276 1.2989136200 0.2632323430 H 0.1281350000 0
#END
########################################################################################
# Avant-garde Materials Simulation           
# XXVI NEUMANN/KENDRICK/LEUSEN Z'=1, RANK 31, ENERGY -158.43645343512046 kcal/mol/atom
########################################################################################

data_rank_000031
_symmetry_cell_setting monoclinic
_symmetry_space_group_name_H-M 'P 2_1/c'
_symmetry_Int_Tables_number 14
loop_
_symmetry_equiv_pos_site_id
_symmetry_equiv_pos_as_xyz
1 x,y,z
2 -x,y+1/2,-z+1/2
3 -x,-y,-z
4 x,-y+1/2,z+1/2
_cell_length_a 13.7270369605
_cell_length_b 11.5596917402
_cell_length_c 17.2920117510
_cell_angle_alpha 90.0000000000
_cell_angle_beta 99.1424317700
_cell_angle_gamma 90.0000000000
loop_
_atom_site_label
_atom_site_type_symbol
_atom_site_fract_x
_atom_site_fract_y
_atom_site_fract_z
_atom_site_fftype
_atom_site_charge
_atom_site_hybridization
C0_0 C -0.2773394432 0.9889107464 0.0629138883 C3 0.1697371000 2
C1_0 C -0.2306217513 1.0107617280 0.1419793550 C3 0.2089460000 2
C2_0 C -0.3710097591 0.9335255202 0.0512374353 C3 -0.2550853700 2
C6_0 C -0.2296830234 1.0241651958 -0.0009411337 C3 -0.1181121000 2
C3_0 C -0.2776197746 0.9748240097 0.2051832712 C3 -0.2550853700 2
C8_0 C -0.1381422281 1.0674559491 0.1545459250 C3 -0.2550853700 2
C4_0 C -0.4143065332 0.8988903746 0.1141387751 C3 -0.1197476300 2
H0_0 H -0.4086127746 0.9178421958 -0.0082373916 H 0.1422250000 0
C7_0 C -0.1370526847 1.0781803889 0.0147427422 C3 0.2375852000 2
C17_0 C -0.2805587673 1.0099645226 -0.0832909116 C3 -0.1181121000 2
C5_0 C -0.3674334854 0.9190409761 0.1918661696 C3 -0.1197476300 2
H1_0 H -0.2412671203 0.9926976020 0.2648259235 H 0.1422250000 0
C9_0 C -0.0915511554 1.0993540723 0.0931443970 C3 -0.1705168300 2
H4_0 H -0.1025579132 1.0847544972 0.2144861069 H 0.1422250000 0
H2_0 H -0.4856525634 0.8555070621 0.1038297547 H 0.1281350000 0
N0_0 N -0.0924455978 1.1114439959 -0.0496718720 N -0.4965168000 2
C18_0 C -0.2916426964 0.9022578533 -0.1201891793 C3 0.2375852000 2
C19_0 C -0.3212531906 1.1103256979 -0.1256091824 C3 0.1697371000 2
H3_0 H -0.4025602355 0.8912901482 0.2410508450 H 0.1281350000 0
H5_0 H -0.0195848810 1.1401385949 0.1032439948 H 0.1281350000 0
C10_0 C -0.0052156989 1.1666621809 -0.0513150216 C3 0.6103738000 2
H6_0 H -0.1322210665 1.0909627666 -0.1030030619 H 0.2964330000 0
C20_0 C -0.3386473582 0.8922514071 -0.1992288322 C3 -0.1705168300 2
N1_0 N -0.2550143646 0.8007330491 -0.0798176588 N -0.4965168000 2
C21_0 C -0.3677695564 1.0994234991 -0.2056700433 C3 0.2089460000 2
C23_0 C -0.3202109574 1.2211558692 -0.0899907062 C3 -0.2550853700 2
O0_0 O 0.0509556192 1.1965820585 0.0095951552 O1 -0.4438310000 2
C11_0 C 0.0235506231 1.1938691268 -0.1299850052 C3 -0.1168777000 2
C22_0 C -0.3744973207 0.9884701812 -0.2408580303 C3 -0.2550853700 2
H11_0 H -0.3456033849 0.8072231475 -0.2264181394 H 0.1281350000 0
C27_0 C -0.3069349983 0.6990983369 -0.0834820630 C3 0.6103738000 2
H17_0 H -0.1886864779 0.8054775866 -0.0425012661 H 0.2964330000 0
C25_0 C -0.4077037579 1.1985933575 -0.2473539425 C3 -0.2550853700 2
C24_0 C -0.3610522242 1.3160216879 -0.1316723380 C3 -0.1197476300 2
H13_0 H -0.2881970919 1.2304818117 -0.0285590469 H 0.1422250000 0
C12_0 C 0.1069957206 1.2658556196 -0.1259742806 C3 -0.1004728000 2
C13_0 C -0.0177289397 1.1544777550 -0.2053178984 C3 0.0311151000 2
H12_0 H -0.4095300549 0.9800265943 -0.3017683674 H 0.1422250000 0
O1_0 O -0.3899632771 0.6849836955 -0.1222089917 O1 -0.4438310000 2
C28_0 C -0.2559884485 0.6003794720 -0.0370718667 C3 -0.1168777000 2
C26_0 C -0.4043344577 1.3050889754 -0.2110953488 C3 -0.1197476300 2
H15_0 H -0.4441896522 1.1888546104 -0.3078236275 H 0.1422250000 0
H14_0 H -0.3605645975 1.4000941637 -0.1029971556 H 0.1281350000 0
C14_0 C 0.1486181314 1.2957858320 -0.1911391085 C3 -0.1281350000 2
H7_0 H 0.1389648609 1.2980841259 -0.0685241115 H 0.1281350000 0
C15_0 C 0.0239508191 1.1835938972 -0.2713686894 C3 -0.0979956000 2
Cl1_0 Cl -0.1208830508 1.0655163090 -0.2240695628 Cl -0.0724660000 0
C29_0 C -0.1689873048 0.5532030285 -0.0565367374 C3 -0.1004728000 2
C30_0 C -0.2987697295 0.5473949406 0.0226639782 C3 0.0311151000 2
H16_0 H -0.4359470673 1.3804743696 -0.2435033555 H 0.1281350000 0
C16_0 C 0.1069844972 1.2540216512 -0.2646156606 C3 -0.1281350000 2
H8_0 H 0.2138368095 1.3506976537 -0.1844215049 H 0.1281350000 0
H9_0 H -0.0098988681 1.1498452721 -0.3281152465 H 0.1281350000 0
C31_0 C -0.1259264272 0.4552117909 -0.0182427011 C3 -0.1281350000 2
H18_0 H -0.1354791544 0.5940177731 -0.1027065111 H 0.1281350000 0
C32_0 C -0.2550540157 0.4506248818 0.0623045513 C3 -0.0979956000 2
Cl0_0 Cl -0.4049618955 0.6038822845 0.0498965487 Cl -0.0724660000 0
H10_0 H 0.1385636403 1.2760633345 -0.3166824219 H 0.1281350000 0
C33_0 C -0.1689371942 0.4045592243 0.0413653029 C3 -0.1281350000 2
H19_0 H -0.0590261087 0.4185784902 -0.0347518718 H 0.1281350000 0
H20_0 H -0.2887351362 0.4115688044 0.1089715506 H 0.1281350000 0
H21_0 H -0.1365473261 0.3273421791 0.0713003309 H 0.1281350000 0
#END
########################################################################################
# Avant-garde Materials Simulation           
# XXVI NEUMANN/KENDRICK/LEUSEN Z'=1, RANK 32, ENERGY -158.43641234671469 kcal/mol/atom
########################################################################################

data_rank_000032
_symmetry_cell_setting monoclinic
_symmetry_space_group_name_H-M 'C 2/c'
_symmetry_Int_Tables_number 15
loop_
_symmetry_equiv_pos_site_id
_symmetry_equiv_pos_as_xyz
1 x,y,z
2 -x,y,-z+1/2
3 -x,-y,-z
4 x,-y,z+1/2
5 x+1/2,y+1/2,z
6 -x+1/2,y+1/2,-z+1/2
7 -x+1/2,-y+1/2,-z
8 x+1/2,-y+1/2,z+1/2
_cell_length_a 10.3851787870
_cell_length_b 19.1542123225
_cell_length_c 28.2776168864
_cell_angle_alpha 90.0000000000
_cell_angle_beta 102.4269471040
_cell_angle_gamma 90.0000000000
loop_
_atom_site_label
_atom_site_type_symbol
_atom_site_fract_x
_atom_site_fract_y
_atom_site_fract_z
_atom_site_fftype
_atom_site_charge
_atom_site_hybridization
C0_0 C -1.0200835624 0.2364151060 -0.6388047153 C3 0.1697371000 2
C1_0 C -1.1185421701 0.2537068429 -0.6120316801 C3 0.2089460000 2
C2_0 C -1.0476633873 0.2509698327 -0.6892269092 C3 -0.2550853700 2
C6_0 C -0.8989277810 0.2049940011 -0.6147327950 C3 -0.1181121000 2
C3_0 C -1.2390433710 0.2843249265 -0.6363547640 C3 -0.2550853700 2
C8_0 C -1.0922921823 0.2386413308 -0.5618863518 C3 -0.2550853700 2
C4_0 C -1.1658702942 0.2806049521 -0.7118842518 C3 -0.1197476300 2
H0_0 H -0.9737275288 0.2376075609 -0.7098374115 H 0.1422250000 0
C7_0 C -0.8781229693 0.1909293866 -0.5650631953 C3 0.2375852000 2
C17_0 C -0.7970080419 0.1863671618 -0.6427395402 C3 -0.1181121000 2
C5_0 C -1.2628596267 0.2973358112 -0.6854331681 C3 -0.1197476300 2
H1_0 H -1.3124139048 0.2975934313 -0.6153541797 H 0.1422250000 0
C9_0 C -0.9761334946 0.2079898761 -0.5387429106 C3 -0.1705168300 2
H4_0 H -1.1665739878 0.2518554200 -0.5412422855 H 0.1422250000 0
H2_0 H -1.1868102428 0.2914769205 -0.7505879244 H 0.1281350000 0
N0_0 N -0.7586994243 0.1587688639 -0.5426873122 N -0.4965168000 2
C18_0 C -0.7033613780 0.2350255746 -0.6504736587 C3 0.2375852000 2
C19_0 C -0.7975716409 0.1181020491 -0.6637184711 C3 0.1697371000 2
H3_0 H -1.3556181351 0.3206489554 -0.7042241734 H 0.1281350000 0
H5_0 H -0.9567418700 0.1969765857 -0.5002651045 H 0.1281350000 0
C10_0 C -0.7063922551 0.1497873717 -0.4944799782 C3 0.6103738000 2
H6_0 H -0.6990683774 0.1457382339 -0.5657015361 H 0.2964330000 0
C20_0 C -0.6039388030 0.2159140305 -0.6755896873 C3 -0.1705168300 2
N1_0 N -0.7058299524 0.3040948827 -0.6331813464 N -0.4965168000 2
C21_0 C -0.6999242364 0.1002745693 -0.6907563423 C3 0.2089460000 2
C23_0 C -0.8963864884 0.0678176284 -0.6608795286 C3 -0.2550853700 2
O0_0 O -0.7649903750 0.1685020592 -0.4625193262 O1 -0.4438310000 2
C11_0 C -0.5767355998 0.1123665578 -0.4803321814 C3 -0.1168777000 2
C22_0 C -0.6024846738 0.1502690710 -0.6948223223 C3 -0.2550853700 2
H11_0 H -0.5299862778 0.2540671672 -0.6797884158 H 0.1281350000 0
C27_0 C -0.6733940982 0.3613615594 -0.6568498666 C3 0.6103738000 2
H17_0 H -0.7370304263 0.3125107147 -0.6013931719 H 0.2964330000 0
C25_0 C -0.7052497712 0.0341268061 -0.7135352042 C3 -0.2550853700 2
C24_0 C -0.8999637654 0.0042513896 -0.6842121313 C3 -0.1197476300 2
H13_0 H -0.9721921027 0.0808169466 -0.6410160815 H 0.1422250000 0
C12_0 C -0.5573097563 0.0776776162 -0.4355430658 C3 -0.1004728000 2
C13_0 C -0.4734183963 0.1088262996 -0.5052924304 C3 0.0311151000 2
H12_0 H -0.5259985386 0.1365019382 -0.7142924194 H 0.1422250000 0
O1_0 O -0.6410123515 0.3602784609 -0.6966363748 O1 -0.4438310000 2
C28_0 C -0.6834965011 0.4305706001 -0.6328776934 C3 -0.1168777000 2
C26_0 C -0.8039041389 -0.0129463821 -0.7109340585 C3 -0.1197476300 2
H15_0 H -0.6304585329 0.0217612138 -0.7341403230 H 0.1422250000 0
H14_0 H -0.9787022177 -0.0328953548 -0.6828981732 H 0.1281350000 0
C14_0 C -0.4432175859 0.0405054211 -0.4164674342 C3 -0.1281350000 2
H7_0 H -0.6364260308 0.0805968290 -0.4159602327 H 0.1281350000 0
C15_0 C -0.3582961144 0.0715895122 -0.4865674313 C3 -0.0979956000 2
Cl1_0 Cl -0.4784690791 0.1525500091 -0.5597962975 Cl -0.0724660000 0
C29_0 C -0.7798420050 0.4778926631 -0.6559765596 C3 -0.1004728000 2
C30_0 C -0.5938209712 0.4524359625 -0.5912122819 C3 0.0311151000 2
H16_0 H -0.8095369199 -0.0625547620 -0.7301190436 H 0.1281350000 0
C16_0 C -0.3431272118 0.0372882715 -0.4422659787 C3 -0.1281350000 2
H8_0 H -0.4320779767 0.0142383743 -0.3816577896 H 0.1281350000 0
H9_0 H -0.2808022317 0.0697985991 -0.5070351060 H 0.1281350000 0
C31_0 C -0.7881550255 0.5446461960 -0.6374218170 C3 -0.1281350000 2
H18_0 H -0.8486021447 0.4608802543 -0.6887356129 H 0.1281350000 0
C32_0 C -0.6003363459 0.5195401733 -0.5724861669 C3 -0.0979956000 2
Cl0_0 Cl -0.4672523788 0.3974930367 -0.5636547309 Cl -0.0724660000 0
H10_0 H -0.2522898919 0.0089337765 -0.4277096485 H 0.1281350000 0
C33_0 C -0.6981801328 0.5652986378 -0.5956425979 C3 -0.1281350000 2
H19_0 H -0.8642883453 0.5807694329 -0.6552434872 H 0.1281350000 0
H20_0 H -0.5281796565 0.5360698787 -0.5405013707 H 0.1281350000 0
H21_0 H -0.7022171857 0.6178229608 -0.5813358157 H 0.1281350000 0
#END
########################################################################################
# Avant-garde Materials Simulation           
# XXVI NEUMANN/KENDRICK/LEUSEN Z'=1, RANK 33, ENERGY -158.43616532914467 kcal/mol/atom
########################################################################################

data_rank_000033
_symmetry_cell_setting monoclinic
_symmetry_space_group_name_H-M 'C 2/c'
_symmetry_Int_Tables_number 15
loop_
_symmetry_equiv_pos_site_id
_symmetry_equiv_pos_as_xyz
1 x,y,z
2 -x,y,-z+1/2
3 -x,-y,-z
4 x,-y,z+1/2
5 x+1/2,y+1/2,z
6 -x+1/2,y+1/2,-z+1/2
7 -x+1/2,-y+1/2,-z
8 x+1/2,-y+1/2,z+1/2
_cell_length_a 25.1526968341
_cell_length_b 15.4144314993
_cell_length_c 18.0792224337
_cell_angle_alpha 90.0000000000
_cell_angle_beta 131.0154480483
_cell_angle_gamma 90.0000000000
loop_
_atom_site_label
_atom_site_type_symbol
_atom_site_fract_x
_atom_site_fract_y
_atom_site_fract_z
_atom_site_fftype
_atom_site_charge
_atom_site_hybridization
C0_0 C -0.7771776277 0.9476573507 -0.8438229490 C3 0.1697371000 2
C1_0 C -0.7685208670 1.0125694182 -0.8919730052 C3 0.2089460000 2
C2_0 C -0.7623686985 0.8598639903 -0.8487276258 C3 -0.2550853700 2
C6_0 C -0.8024523692 0.9725086063 -0.7956416887 C3 -0.1181121000 2
C3_0 C -0.7441249597 0.9880851982 -0.9408177390 C3 -0.2550853700 2
C8_0 C -0.7856061736 1.0996373479 -0.8901981175 C3 -0.2550853700 2
C4_0 C -0.7407211004 0.8378664091 -0.8992945107 C3 -0.1197476300 2
H0_0 H -0.7698224342 0.8095235161 -0.8139023372 H 0.1422250000 0
C7_0 C -0.8198784300 1.0590957843 -0.7971652941 C3 0.2375852000 2
C17_0 C -0.8116830900 0.9053602778 -0.7457751767 C3 -0.1181121000 2
C5_0 C -0.7307521110 0.9022507418 -0.9449554532 C3 -0.1197476300 2
H1_0 H -0.7367349521 1.0386584162 -0.9754883406 H 0.1422250000 0
C9_0 C -0.8105038650 1.1232562549 -0.8443688114 C3 -0.1705168300 2
H4_0 H -0.7788945420 1.1489628535 -0.9266084568 H 0.1422250000 0
H2_0 H -0.7313596635 0.7700135208 -0.9044193330 H 0.1281350000 0
N0_0 N -0.8444420155 1.0789896110 -0.7483426759 N -0.4965168000 2
C18_0 C -0.7556792039 0.8831552436 -0.6477827686 C3 0.2375852000 2
C19_0 C -0.8785054018 0.8641467857 -0.7981978273 C3 0.1697371000 2
H3_0 H -0.7126620850 0.8836398146 -0.9834971627 H 0.1281350000 0
H5_0 H -0.8237140117 1.1902546544 -0.8440537458 H 0.1281350000 0
C10_0 C -0.8796459508 1.1519609671 -0.7572822044 C3 0.6103738000 2
H6_0 H -0.8426840838 1.0287140860 -0.7099153761 H 0.2964330000 0
C20_0 C -0.7643476877 0.8155705016 -0.6029452049 C3 -0.1705168300 2
N1_0 N -0.6923548109 0.9300563635 -0.5974929955 N -0.4965168000 2
C21_0 C -0.8870260984 0.7976850213 -0.7512994166 C3 0.2089460000 2
C23_0 C -0.9384802768 0.8891602808 -0.8949189886 C3 -0.2550853700 2
O0_0 O -0.8931687857 1.2134481994 -0.8115050463 O1 -0.4438310000 2
C11_0 C -0.8981591541 1.1573694301 -0.6932500761 C3 -0.1168777000 2
C22_0 C -0.8281246918 0.7740213105 -0.6539833809 C3 -0.2550853700 2
H11_0 H -0.7195973132 0.7978544173 -0.5280641691 H 0.1281350000 0
C27_0 C -0.6344958186 0.9304997655 -0.4991289303 C3 0.6103738000 2
H17_0 H -0.6924367516 0.9747864585 -0.6393486834 H 0.2964330000 0
C25_0 C -0.9540337300 0.7589286721 -0.8021001629 C3 -0.2550853700 2
C24_0 C -1.0032010298 0.8508500045 -0.9421237081 C3 -0.1197476300 2
H13_0 H -0.9328423795 0.9402355781 -0.9310739846 H 0.1422250000 0
C12_0 C -0.9061285233 1.2426502542 -0.6741876854 C3 -0.1004728000 2
C13_0 C -0.9091284599 1.0899380797 -0.6518243621 C3 0.0311151000 2
H12_0 H -0.8347019017 0.7218113177 -0.6198157063 H 0.1422250000 0
O1_0 O -0.6290279596 0.8816120280 -0.4396962025 O1 -0.4438310000 2
C28_0 C -0.5746681453 0.9916309292 -0.4629475356 C3 -0.1168777000 2
C26_0 C -1.0113804696 0.7850547334 -0.8956592490 C3 -0.1197476300 2
H15_0 H -0.9589546511 0.7087452288 -0.7643948336 H 0.1422250000 0
H14_0 H -1.0486180867 0.8705923588 -1.0163597304 H 0.1281350000 0
C14_0 C -0.9210225408 1.2608157102 -0.6143096610 C3 -0.1281350000 2
H7_0 H -0.9004218881 1.2947548878 -0.7091107661 H 0.1281350000 0
C15_0 C -0.9256530647 1.1075776340 -0.5931884055 C3 -0.0979956000 2
Cl1_0 Cl -0.9065507211 0.9807845960 -0.6736011537 Cl -0.0724660000 0
C29_0 C -0.5123929371 0.9742635323 -0.3663248872 C3 -0.1004728000 2
C30_0 C -0.5719539537 1.0619826117 -0.5105281056 C3 0.0311151000 2
H16_0 H -1.0628318496 0.7554178993 -0.9334389528 H 0.1281350000 0
C16_0 C -0.9306135057 1.1929122598 -0.5731440225 C3 -0.1281350000 2
H8_0 H -0.9265398475 1.3279050496 -0.6015031884 H 0.1281350000 0
H9_0 H -0.9346722314 1.0533070718 -0.5640173367 H 0.1281350000 0
C31_0 C -0.4507505530 1.0214563678 -0.3195698174 C3 -0.1281350000 2
H18_0 H -0.5147248433 0.9208959304 -0.3291981659 H 0.1281350000 0
C32_0 C -0.5100635495 1.1094812075 -0.4645946325 C3 -0.0979956000 2
Cl0_0 Cl -0.6446593310 1.0986035305 -0.6270747406 Cl -0.0724660000 0
H10_0 H -0.9432360371 1.2057457891 -0.5269463002 H 0.1281350000 0
C33_0 C -0.4493796066 1.0893594933 -0.3693936501 C3 -0.1281350000 2
H19_0 H -0.4039692933 1.0050850916 -0.2447635974 H 0.1281350000 0
H20_0 H -0.5101466108 1.1632011568 -0.5038370105 H 0.1281350000 0
H21_0 H -0.4021412546 1.1283395483 -0.3344967407 H 0.1281350000 0
#END
########################################################################################
# Avant-garde Materials Simulation           
# XXVI NEUMANN/KENDRICK/LEUSEN Z'=1, RANK 34, ENERGY -158.43539013629785 kcal/mol/atom
########################################################################################

data_rank_000034
_symmetry_cell_setting orthorhombic
_symmetry_space_group_name_H-M 'P n a 2_1'
_symmetry_Int_Tables_number 33
loop_
_symmetry_equiv_pos_site_id
_symmetry_equiv_pos_as_xyz
1 x,y,z
2 -x,-y,z+1/2
3 x+1/2,-y+1/2,z
4 -x+1/2,y+1/2,z+1/2
_cell_length_a 15.6707796133
_cell_length_b 15.1676069080
_cell_length_c 11.0640148070
_cell_angle_alpha 90.0000000000
_cell_angle_beta 90.0000000000
_cell_angle_gamma 90.0000000000
loop_
_atom_site_label
_atom_site_type_symbol
_atom_site_fract_x
_atom_site_fract_y
_atom_site_fract_z
_atom_site_fftype
_atom_site_charge
_atom_site_hybridization
C0_0 C 0.5212814373 0.8814744096 0.7978677510 C3 0.1697371000 2
C1_0 C 0.5974926810 0.9275144027 0.8316081905 C3 0.2089460000 2
C2_0 C 0.5068726651 0.8636834864 0.6733821238 C3 -0.2550853700 2
C6_0 C 0.4627072156 0.8543798984 0.8896062265 C3 -0.1181121000 2
C3_0 C 0.6530615440 0.9584745282 0.7397447704 C3 -0.2550853700 2
C8_0 C 0.6160988358 0.9384480206 0.9563310773 C3 -0.2550853700 2
C4_0 C 0.5640350841 0.8915825118 0.5863958755 C3 -0.1197476300 2
H0_0 H 0.4503071101 0.8262551167 0.6477308300 H 0.1422250000 0
C7_0 C 0.4833819147 0.8673128758 1.0113543076 C3 0.2375852000 2
C17_0 C 0.3766387320 0.8214636767 0.8549100840 C3 -0.1181121000 2
C5_0 C 0.6370936759 0.9406092692 0.6196117126 C3 -0.1197476300 2
H1_0 H 0.7099673220 0.9947805868 0.7669367779 H 0.1422250000 0
C9_0 C 0.5617264871 0.9079687582 1.0442723014 C3 -0.1705168300 2
H4_0 H 0.6755048940 0.9708839825 0.9820516354 H 0.1422250000 0
H2_0 H 0.5528533547 0.8759947145 0.4913381107 H 0.1281350000 0
N0_0 N 0.4217743042 0.8439627696 1.0977824243 N -0.4965168000 2
C18_0 C 0.3556471957 0.7317656835 0.8557375834 C3 0.2375852000 2
C19_0 C 0.3131278976 0.8851136454 0.8216506228 C3 0.1697371000 2
H3_0 H 0.6809119318 0.9635790343 0.5498349264 H 0.1281350000 0
H5_0 H 0.5766747350 0.9162199577 1.1393056303 H 0.1281350000 0
C10_0 C 0.4316482589 0.8302137694 1.2190724340 C3 0.6103738000 2
H6_0 H 0.3623680401 0.8320165694 1.0635679699 H 0.2964330000 0
C20_0 C 0.2721290916 0.7049084082 0.8223959844 C3 -0.1705168300 2
N1_0 N 0.4173075539 0.6698347200 0.8926713337 N -0.4965168000 2
C21_0 C 0.2282425335 0.8569577000 0.7915902424 C3 0.2089460000 2
C23_0 C 0.3311754375 0.9768994978 0.8161854500 C3 -0.2550853700 2
O0_0 O 0.5019928176 0.8324696300 1.2710655626 O1 -0.4438310000 2
C11_0 C 0.3513847007 0.8158286927 1.2918931442 C3 -0.1168777000 2
C22_0 C 0.2105752885 0.7655756562 0.7929113844 C3 -0.2550853700 2
H11_0 H 0.2579286721 0.6352945119 0.8228502663 H 0.1281350000 0
C27_0 C 0.4071836527 0.5803167711 0.9087907694 C3 0.6103738000 2
H17_0 H 0.4737965214 0.6962436365 0.9207455327 H 0.2964330000 0
C25_0 C 0.1659493044 0.9200412249 0.7569685297 C3 -0.2550853700 2
C24_0 C 0.2692451955 1.0364808569 0.7818149161 C3 -0.1197476300 2
H13_0 H 0.3950663735 1.0002673584 0.8381623518 H 0.1422250000 0
C12_0 C 0.3583876252 0.8415473382 1.4135699522 C3 -0.1004728000 2
C13_0 C 0.2721177151 0.7808412053 1.2554122952 C3 0.0311151000 2
H12_0 H 0.1468016878 0.7426249484 0.7689652622 H 0.1422250000 0
O1_0 O 0.3414187230 0.5398402894 0.8804979931 O1 -0.4438310000 2
C28_0 C 0.4811008083 0.5280394690 0.9587998385 C3 -0.1168777000 2
C26_0 C 0.1859962995 1.0084105571 0.7513385201 C3 -0.1197476300 2
H15_0 H 0.1021086588 0.8969666956 0.7330734768 H 0.1422250000 0
H14_0 H 0.2849963504 1.1062809287 0.7780102520 H 0.1281350000 0
C14_0 C 0.2913035066 0.8336482170 1.4946740111 C3 -0.1281350000 2
H7_0 H 0.4188957167 0.8699065606 1.4419291873 H 0.1281350000 0
C15_0 C 0.2041825054 0.7716447605 1.3365900112 C3 -0.0979956000 2
Cl1_0 Cl 0.2531159900 0.7434124605 1.1092758009 Cl -0.0724660000 0
C29_0 C 0.4833356742 0.4394122732 0.9208658282 C3 -0.1004728000 2
C30_0 C 0.5430550449 0.5544276682 1.0434522195 C3 0.0311151000 2
H16_0 H 0.1382168207 1.0566310373 0.7238189011 H 0.1281350000 0
C16_0 C 0.2137726623 0.7981429866 1.4562907934 C3 -0.1281350000 2
H8_0 H 0.2991913295 0.8559358452 1.5874381408 H 0.1281350000 0
H9_0 H 0.1440561838 0.7435837149 1.3051473743 H 0.1281350000 0
C31_0 C 0.5441340297 0.3802495687 0.9630038516 C3 -0.1281350000 2
H18_0 H 0.4344867159 0.4181933477 0.8572522729 H 0.1281350000 0
C32_0 C 0.6040243251 0.4952931626 1.0875825706 C3 -0.0979956000 2
Cl0_0 Cl 0.5455436781 0.6603512631 1.1032178560 Cl -0.0724660000 0
H10_0 H 0.1605245200 0.7910852946 1.5189580808 H 0.1281350000 0
C33_0 C 0.6048847775 0.4083140477 1.0471684800 C3 -0.1281350000 2
H19_0 H 0.5438456587 0.3124574763 0.9302545146 H 0.1281350000 0
H20_0 H 0.6495296196 0.5176428389 1.1553873196 H 0.1281350000 0
H21_0 H 0.6528697349 0.3628076239 1.0820205467 H 0.1281350000 0
#END
########################################################################################
# Avant-garde Materials Simulation           
# XXVI NEUMANN/KENDRICK/LEUSEN Z'=1, RANK 35, ENERGY -158.43531141766525 kcal/mol/atom
########################################################################################

data_rank_000035
_symmetry_cell_setting monoclinic
_symmetry_space_group_name_H-M 'P 2_1/c'
_symmetry_Int_Tables_number 14
loop_
_symmetry_equiv_pos_site_id
_symmetry_equiv_pos_as_xyz
1 x,y,z
2 -x,y+1/2,-z+1/2
3 -x,-y,-z
4 x,-y+1/2,z+1/2
_cell_length_a 11.3893620568
_cell_length_b 26.9431012624
_cell_length_c 9.9860831980
_cell_angle_alpha 90.0000000000
_cell_angle_beta 62.6264227671
_cell_angle_gamma 90.0000000000
loop_
_atom_site_label
_atom_site_type_symbol
_atom_site_fract_x
_atom_site_fract_y
_atom_site_fract_z
_atom_site_fftype
_atom_site_charge
_atom_site_hybridization
C0_0 C -0.9976248997 0.3635413843 -0.6661166596 C3 0.1697371000 2
C1_0 C -1.0240452317 0.3915781042 -0.7716744487 C3 0.2089460000 2
C2_0 C -1.0419696960 0.3135739421 -0.6377033288 C3 -0.2550853700 2
C6_0 C -0.9296787176 0.3865120810 -0.5926044314 C3 -0.1181121000 2
C3_0 C -1.0954480295 0.3693231189 -0.8405109819 C3 -0.2550853700 2
C8_0 C -0.9780084322 0.4410936778 -0.8034802307 C3 -0.2550853700 2
C4_0 C -1.1111424920 0.2928822624 -0.7067342760 C3 -0.1197476300 2
H0_0 H -1.0221773462 0.2916508791 -0.5584842134 H 0.1422250000 0
C7_0 C -0.8893134083 0.4361011801 -0.6251277383 C3 0.2375852000 2
C17_0 C -0.9003731730 0.3578678588 -0.4833375921 C3 -0.1181121000 2
C5_0 C -1.1388868088 0.3209130611 -0.8084607878 C3 -0.1197476300 2
H1_0 H -1.1162228417 0.3914802137 -0.9187466053 H 0.1422250000 0
C9_0 C -0.9124217697 0.4631548503 -0.7331054741 C3 -0.1705168300 2
H4_0 H -0.9960209775 0.4622381938 -0.8855047227 H 0.1422250000 0
H2_0 H -1.1460026922 0.2546886850 -0.6809172273 H 0.1281350000 0
N0_0 N -0.8242677594 0.4574952997 -0.5489271487 N -0.4965168000 2
C18_0 C -0.9958876056 0.3513115779 -0.3333615677 C3 0.2375852000 2
C19_0 C -0.7715506430 0.3366508472 -0.5324604020 C3 0.1697371000 2
H3_0 H -1.1944406680 0.3044358310 -0.8617372599 H 0.1281350000 0
H5_0 H -0.8794494456 0.5013918273 -0.7564288492 H 0.1281350000 0
C10_0 C -0.7906241023 0.5059397377 -0.5456813651 C3 0.6103738000 2
H6_0 H -0.8088002615 0.4337947704 -0.4788494607 H 0.2964330000 0
C20_0 C -0.9637517484 0.3261691010 -0.2293610378 C3 -0.1705168300 2
N1_0 N -1.1244041157 0.3704986817 -0.2848392210 N -0.4965168000 2
C21_0 C -0.7416588142 0.3101127512 -0.4270511291 C3 0.2089460000 2
C23_0 C -0.6711296121 0.3399927539 -0.6845396053 C3 -0.2550853700 2
O0_0 O -0.8105005086 0.5390147409 -0.6199974726 O1 -0.4438310000 2
C11_0 C -0.7194135135 0.5187647264 -0.4555546069 C3 -0.1168777000 2
C22_0 C -0.8403359237 0.3061910000 -0.2754651685 C3 -0.2550853700 2
H11_0 H -1.0383629996 0.3226638058 -0.1130266749 H 0.1281350000 0
C27_0 C -1.2371364599 0.3529916073 -0.1678387493 C3 0.6103738000 2
H17_0 H -1.1372195794 0.3980186518 -0.3483743364 H 0.2964330000 0
C25_0 C -0.6143952225 0.2890931128 -0.4759868315 C3 -0.2550853700 2
C24_0 C -0.5477671564 0.3192686946 -0.7288415108 C3 -0.1197476300 2
H13_0 H -0.6928201884 0.3589868821 -0.7669809131 H 0.1422250000 0
C12_0 C -0.6379086662 0.5608463485 -0.5084978552 C3 -0.1004728000 2
C13_0 C -0.7252652361 0.4951729906 -0.3269556418 C3 0.0311151000 2
H12_0 H -0.8175689584 0.2866531698 -0.1943732457 H 0.1422250000 0
O1_0 O -1.2434472287 0.3193659796 -0.0796799014 O1 -0.4438310000 2
C28_0 C -1.3658619227 0.3758773403 -0.1441288766 C3 -0.1168777000 2
C26_0 C -0.5185554505 0.2941128033 -0.6233579109 C3 -0.1197476300 2
H15_0 H -0.5935739911 0.2690399585 -0.3943290590 H 0.1422250000 0
H14_0 H -0.4716667167 0.3221631515 -0.8458850762 H 0.1281350000 0
C14_0 C -0.5634765658 0.5783738822 -0.4409171280 C3 -0.1281350000 2
H7_0 H -0.6345451310 0.5792938451 -0.6069435922 H 0.1281350000 0
C15_0 C -0.6524645095 0.5128666933 -0.2563575045 C3 -0.0979956000 2
Cl1_0 Cl -0.8241750366 0.4432977632 -0.2454787330 Cl -0.0724660000 0
C29_0 C -1.4207834216 0.4155537707 -0.0442641058 C3 -0.1004728000 2
C30_0 C -1.4421290853 0.3526580962 -0.2032813275 C3 0.0311151000 2
H16_0 H -0.4205150082 0.2785572908 -0.6587966362 H 0.1281350000 0
C16_0 C -0.5705715065 0.5540961269 -0.3141442582 C3 -0.1281350000 2
H8_0 H -0.5010374020 0.6110045197 -0.4860444855 H 0.1281350000 0
H9_0 H -0.6590190771 0.4934304216 -0.1575818074 H 0.1281350000 0
C31_0 C -1.5512365513 0.4301710394 0.0015792623 C3 -0.1281350000 2
H18_0 H -1.3603958255 0.4342127527 -0.0007929961 H 0.1281350000 0
C32_0 C -1.5732242183 0.3665797216 -0.1570563834 C3 -0.0979956000 2
Cl0_0 Cl -1.3697396885 0.3074176431 -0.3398963428 Cl -0.0724660000 0
H10_0 H -0.5125060986 0.5674667801 -0.2600687226 H 0.1281350000 0
C33_0 C -1.6279308528 0.4048845608 -0.0525156581 C3 -0.1281350000 2
H19_0 H -1.5939980341 0.4606633328 0.0814468354 H 0.1281350000 0
H20_0 H -1.6312642329 0.3477903941 -0.2032359876 H 0.1281350000 0
H21_0 H -1.7311546424 0.4149982461 -0.0134854887 H 0.1281350000 0
#END
########################################################################################
# Avant-garde Materials Simulation           
# XXVI NEUMANN/KENDRICK/LEUSEN Z'=1, RANK 36, ENERGY -158.43392464631665 kcal/mol/atom
########################################################################################

data_rank_000036
_symmetry_cell_setting monoclinic
_symmetry_space_group_name_H-M 'C 2/c'
_symmetry_Int_Tables_number 15
loop_
_symmetry_equiv_pos_site_id
_symmetry_equiv_pos_as_xyz
1 x,y,z
2 -x,y,-z+1/2
3 -x,-y,-z
4 x,-y,z+1/2
5 x+1/2,y+1/2,z
6 -x+1/2,y+1/2,-z+1/2
7 -x+1/2,-y+1/2,-z
8 x+1/2,-y+1/2,z+1/2
_cell_length_a 19.1010532385
_cell_length_b 10.6498419089
_cell_length_c 26.7055805657
_cell_angle_alpha 90.0000000000
_cell_angle_beta 93.9742540045
_cell_angle_gamma 90.0000000000
loop_
_atom_site_label
_atom_site_type_symbol
_atom_site_fract_x
_atom_site_fract_y
_atom_site_fract_z
_atom_site_fftype
_atom_site_charge
_atom_site_hybridization
C0_0 C 0.1702806324 0.4918527842 -0.6678747350 C3 0.1697371000 2
C1_0 C 0.2084566595 0.5705641915 -0.7000535411 C3 0.2089460000 2
C2_0 C 0.0996854373 0.5244471931 -0.6601611579 C3 -0.2550853700 2
C6_0 C 0.2032434800 0.3828620564 -0.6455121366 C3 -0.1181121000 2
C3_0 C 0.1752629902 0.6775346856 -0.7225788490 C3 -0.2550853700 2
C8_0 C 0.2780661652 0.5367269469 -0.7093017205 C3 -0.2550853700 2
C4_0 C 0.0684286638 0.6285146765 -0.6829960328 C3 -0.1197476300 2
H0_0 H 0.0699275116 0.4650766830 -0.6360822905 H 0.1422250000 0
C7_0 C 0.2718826082 0.3524225288 -0.6564588862 C3 0.2375852000 2
C17_0 C 0.1632790784 0.3006652420 -0.6122670428 C3 -0.1181121000 2
C5_0 C 0.1065202756 0.7056512470 -0.7145497673 C3 -0.1197476300 2
H1_0 H 0.2050421504 0.7370348297 -0.7467370874 H 0.1422250000 0
C9_0 C 0.3092949961 0.4312898348 -0.6883935720 C3 -0.1705168300 2
H4_0 H 0.3069526335 0.5946095108 -0.7345363181 H 0.1422250000 0
H2_0 H 0.0144418648 0.6528919262 -0.6761815288 H 0.1281350000 0
N0_0 N 0.3010196624 0.2391718284 -0.6384752244 N -0.4965168000 2
C18_0 C 0.1674691525 0.3193393897 -0.5602263054 C3 0.2375852000 2
C19_0 C 0.1197776003 0.2026205353 -0.6336327668 C3 0.1697371000 2
H3_0 H 0.0814292284 0.7873918208 -0.7325462816 H 0.1281350000 0
H5_0 H 0.3627786337 0.4066066883 -0.6956342690 H 0.1281350000 0
C10_0 C 0.3690751541 0.1984812102 -0.6405292558 C3 0.6103738000 2
H6_0 H 0.2701496287 0.1832170635 -0.6179473067 H 0.2964330000 0
C20_0 C 0.1275832801 0.2431468661 -0.5289934916 C3 -0.1705168300 2
N1_0 N 0.2108365959 0.4164784699 -0.5405673667 N -0.4965168000 2
C21_0 C 0.0811781492 0.1237605580 -0.6017324677 C3 0.2089460000 2
C23_0 C 0.1131717005 0.1799016259 -0.6861739580 C3 -0.2550853700 2
O0_0 O 0.4191205196 0.2663022961 -0.6500920244 O1 -0.4438310000 2
C11_0 C 0.3783191452 0.0589864368 -0.6352058523 C3 -0.1168777000 2
C22_0 C 0.0859354215 0.1485897967 -0.5495154725 C3 -0.2550853700 2
H11_0 H 0.1313750106 0.2601243816 -0.4888850296 H 0.1281350000 0
C27_0 C 0.2306722046 0.4430185958 -0.4914666021 C3 0.6103738000 2
H17_0 H 0.2338321129 0.4689150239 -0.5668392915 H 0.2964330000 0
C25_0 C 0.0394328869 0.0246843305 -0.6231036236 C3 -0.2550853700 2
C24_0 C 0.0719392250 0.0830636420 -0.7058689163 C3 -0.1197476300 2
H13_0 H 0.1406441519 0.2416203841 -0.7108590298 H 0.1422250000 0
C12_0 C 0.3396536564 -0.0194634749 -0.6690400870 C3 -0.1004728000 2
C13_0 C 0.4296114702 0.0038347241 -0.6020526213 C3 0.0311151000 2
H12_0 H 0.0560778895 0.0901829312 -0.5250263878 H 0.1422250000 0
O1_0 O 0.2101501201 0.3817996143 -0.4557049208 O1 -0.4438310000 2
C28_0 C 0.2766048323 0.5557867671 -0.4807961008 C3 -0.1168777000 2
C26_0 C 0.0349227750 0.0042439883 -0.6742168148 C3 -0.1197476300 2
H15_0 H 0.0109064555 -0.0359256078 -0.5985958591 H 0.1422250000 0
H14_0 H 0.0672656880 0.0682461040 -0.7463717051 H 0.1281350000 0
C14_0 C 0.3535113481 -0.1477401943 -0.6711630624 C3 -0.1281350000 2
H7_0 H 0.2991974060 0.0217992093 -0.6946852548 H 0.1281350000 0
C15_0 C 0.4436072808 -0.1246651036 -0.6037134698 C3 -0.0979956000 2
Cl1_0 Cl 0.4751045560 0.0937255509 -0.5568012646 Cl -0.0724660000 0
C29_0 C 0.2647801202 0.6178157460 -0.4356615046 C3 -0.1004728000 2
C30_0 C 0.3311658455 0.6012510141 -0.5085470155 C3 0.0311151000 2
H16_0 H 0.0026991799 -0.0729449019 -0.6896051794 H 0.1281350000 0
C16_0 C 0.4061151335 -0.2002522737 -0.6388611062 C3 -0.1281350000 2
H8_0 H 0.3228983775 -0.2063627797 -0.6979528305 H 0.1281350000 0
H9_0 H 0.4841274346 -0.1646586130 -0.5777062832 H 0.1281350000 0
C31_0 C 0.3044652029 0.7205572468 -0.4189004665 C3 -0.1281350000 2
H18_0 H 0.2230290389 0.5821284661 -0.4138505169 H 0.1281350000 0
C32_0 C 0.3721612802 0.7033280020 -0.4916350788 C3 -0.0979956000 2
Cl0_0 Cl 0.3531222342 0.5307886811 -0.5642338724 Cl -0.0724660000 0
H10_0 H 0.4180054661 -0.3001947019 -0.6403973205 H 0.1281350000 0
C33_0 C 0.3586058933 0.7633005508 -0.4470103944 C3 -0.1281350000 2
H19_0 H 0.2936956547 0.7663826406 -0.3837775194 H 0.1281350000 0
H20_0 H 0.4144904837 0.7351366091 -0.5138291171 H 0.1281350000 0
H21_0 H 0.3908899211 0.8426168713 -0.4340237987 H 0.1281350000 0
#END
########################################################################################
# Avant-garde Materials Simulation           
# XXVI NEUMANN/KENDRICK/LEUSEN Z'=1, RANK 37, ENERGY -158.43385884621509 kcal/mol/atom
########################################################################################

data_rank_000037
_symmetry_cell_setting triclinic
_symmetry_space_group_name_H-M 'P -1'
_symmetry_Int_Tables_number 2
loop_
_symmetry_equiv_pos_site_id
_symmetry_equiv_pos_as_xyz
1 x,y,z
2 -x,-y,-z
_cell_length_a 10.6309338171
_cell_length_b 11.0413043360
_cell_length_c 13.8711859899
_cell_angle_alpha 103.9935143622
_cell_angle_beta 84.0842484931
_cell_angle_gamma 61.7623134262
loop_
_atom_site_label
_atom_site_type_symbol
_atom_site_fract_x
_atom_site_fract_y
_atom_site_fract_z
_atom_site_fftype
_atom_site_charge
_atom_site_hybridization
C0_0 C 0.0471597512 0.8105409184 0.8299777185 C3 0.1697371000 2
C1_0 C 0.1365838098 0.7682616589 0.9001465301 C3 0.2089460000 2
C2_0 C 0.0280544531 0.9329539944 0.8026648332 C3 -0.2550853700 2
C6_0 C -0.0208815201 0.7306139461 0.7906210881 C3 -0.1181121000 2
C3_0 C 0.2057243773 0.8461838784 0.9373820307 C3 -0.2550853700 2
C8_0 C 0.1500922694 0.6513518494 0.9323725652 C3 -0.2550853700 2
C4_0 C 0.0952126503 1.0080143574 0.8409418916 C3 -0.1197476300 2
H0_0 H -0.0427498971 0.9684423321 0.7516862928 H 0.1422250000 0
C7_0 C -0.0024988827 0.6148120054 0.8240947641 C3 0.2375852000 2
C17_0 C -0.1093304273 0.7716989939 0.7144160792 C3 -0.1181121000 2
C5_0 C 0.1858622689 0.9633900236 0.9080431142 C3 -0.1197476300 2
H1_0 H 0.2734289917 0.8125618375 0.9906710014 H 0.1422250000 0
C9_0 C 0.0820650276 0.5770433712 0.8966287099 C3 -0.1705168300 2
H4_0 H 0.2139571935 0.6221186591 0.9882961361 H 0.1422250000 0
H2_0 H 0.0785619641 1.1028971671 0.8203314310 H 0.1281350000 0
N0_0 N -0.0743020861 0.5405662012 0.7893884203 N -0.4965168000 2
C18_0 C -0.0406070483 0.7098550376 0.6089101140 C3 0.2375852000 2
C19_0 C -0.2641180870 0.8765193596 0.7480699332 C3 0.1697371000 2
H3_0 H 0.2392557565 1.0229545252 0.9366400395 H 0.1281350000 0
H5_0 H 0.0932923748 0.4878547228 0.9223325403 H 0.1281350000 0
C10_0 C -0.0410586144 0.4056898569 0.7918371005 C3 0.6103738000 2
H6_0 H -0.1521030270 0.5852575517 0.7509191114 H 0.2964330000 0
C20_0 C -0.1227766951 0.7531394678 0.5363000308 C3 -0.1705168300 2
N1_0 N 0.1114502315 0.6074406661 0.5780168177 N -0.4965168000 2
C21_0 C -0.3472616920 0.9163094452 0.6741224117 C3 0.2089460000 2
C23_0 C -0.3406821853 0.9448988657 0.8537241480 C3 -0.2550853700 2
O0_0 O 0.0751893729 0.3170264595 0.8071610760 O1 -0.4438310000 2
C11_0 C -0.1569877265 0.3671027676 0.7766402429 C3 -0.1168777000 2
C22_0 C -0.2716130196 0.8532559231 0.5688235951 C3 -0.2550853700 2
H11_0 H -0.0663044355 0.7030615505 0.4552723957 H 0.1281350000 0
C27_0 C 0.1985859965 0.5184366333 0.4811973794 C3 0.6103738000 2
H17_0 H 0.1600813848 0.5907935734 0.6369849207 H 0.2964330000 0
C25_0 C -0.5012149483 1.0182629483 0.7079028350 C3 -0.2550853700 2
C24_0 C -0.4902507418 1.0457612602 0.8840607755 C3 -0.1197476300 2
H13_0 H -0.2785591135 0.9167438736 0.9106482905 H 0.1422250000 0
C12_0 C -0.1126364883 0.2326413106 0.7034300563 C3 -0.1004728000 2
C13_0 C -0.3024962374 0.4494807329 0.8384675223 C3 0.0311151000 2
H12_0 H -0.3336928231 0.8843947133 0.5123052372 H 0.1422250000 0
O1_0 O 0.1522117035 0.5201827201 0.4026528766 O1 -0.4438310000 2
C28_0 C 0.3597438528 0.4182803004 0.4701014914 C3 -0.1168777000 2
C26_0 C -0.5722756244 1.0831829503 0.8110735957 C3 -0.1197476300 2
H15_0 H -0.5628918877 1.0457675554 0.6505651464 H 0.1422250000 0
H14_0 H -0.5458622819 1.0972828857 0.9657347523 H 0.1281350000 0
C14_0 C -0.2088796682 0.1812217447 0.6924820764 C3 -0.1281350000 2
H7_0 H 0.0005000141 0.1685800221 0.6557065034 H 0.1281350000 0
C15_0 C -0.3993136185 0.3974878014 0.8293109398 C3 -0.0979956000 2
Cl1_0 Cl -0.3669629413 0.6157466186 0.9335075871 Cl -0.0724660000 0
C29_0 C 0.4535666676 0.3937446251 0.3792050181 C3 -0.1004728000 2
C30_0 C 0.4245803981 0.3403594449 0.5352314110 C3 0.0311151000 2
H16_0 H -0.6903222319 1.1631520319 0.8355013679 H 0.1281350000 0
C16_0 C -0.3519911318 0.2630430879 0.7566465626 C3 -0.1281350000 2
H8_0 H -0.1721296065 0.0762909764 0.6350643815 H 0.1281350000 0
H9_0 H -0.5107536990 0.4620622037 0.8794548421 H 0.1281350000 0
C31_0 C 0.6047513550 0.2966640723 0.3537653306 C3 -0.1281350000 2
H18_0 H 0.4033144001 0.4534935239 0.3284019715 H 0.1281350000 0
C32_0 C 0.5758157862 0.2385115109 0.5084230210 C3 -0.0979956000 2
Cl0_0 Cl 0.3213326521 0.3614320613 0.6506405630 Cl -0.0724660000 0
H10_0 H -0.4274559263 0.2225266621 0.7506879390 H 0.1281350000 0
C33_0 C 0.6659335149 0.2173763979 0.4182366016 C3 -0.1281350000 2
H19_0 H 0.6741369491 0.2806855810 0.2829189305 H 0.1281350000 0
H20_0 H 0.6216013823 0.1768454358 0.5590280465 H 0.1281350000 0
H21_0 H 0.7840500900 0.1384690357 0.3979632080 H 0.1281350000 0
#END
#######################################################################################
# Avant-garde Materials Simulation           
# XXVI NEUMANN/KENDRICK/LEUSEN Z'=1, RANK 38, ENERGY -158.4333038736969 kcal/mol/atom
#######################################################################################

data_rank_000038
_symmetry_cell_setting monoclinic
_symmetry_space_group_name_H-M 'P 2_1/c'
_symmetry_Int_Tables_number 14
loop_
_symmetry_equiv_pos_site_id
_symmetry_equiv_pos_as_xyz
1 x,y,z
2 -x,y+1/2,-z+1/2
3 -x,-y,-z
4 x,-y+1/2,z+1/2
_cell_length_a 10.4734870910
_cell_length_b 28.3215495487
_cell_length_c 10.3233949868
_cell_angle_alpha 90.0000000000
_cell_angle_beta 63.3185315407
_cell_angle_gamma 90.0000000000
loop_
_atom_site_label
_atom_site_type_symbol
_atom_site_fract_x
_atom_site_fract_y
_atom_site_fract_z
_atom_site_fftype
_atom_site_charge
_atom_site_hybridization
C0_0 C -0.9651310772 0.6378397545 0.2858072103 C3 0.1697371000 2
C1_0 C -1.0044189816 0.6115766335 0.1900973981 C3 0.2089460000 2
C2_0 C -0.9899408252 0.6873427225 0.2970326383 C3 -0.2550853700 2
C6_0 C -0.9023107700 0.6140029409 0.3652440769 C3 -0.1181121000 2
C3_0 C -1.0626319648 0.6354642677 0.1081271126 C3 -0.2550853700 2
C8_0 C -0.9823146978 0.5621617395 0.1794018464 C3 -0.2550853700 2
C4_0 C -1.0475074365 0.7096265586 0.2163967831 C3 -0.1197476300 2
H0_0 H -0.9624862788 0.7078254690 0.3705026061 H 0.1422250000 0
C7_0 C -0.8801623895 0.5651380538 0.3483700468 C3 0.2375852000 2
C17_0 C -0.8589612999 0.6416728570 0.4625713928 C3 -0.1181121000 2
C5_0 C -1.0830294060 0.6836490160 0.1200720576 C3 -0.1197476300 2
H1_0 H -1.0918919397 0.6148414763 0.0361968671 H 0.1422250000 0
C9_0 C -0.9220223278 0.5393211463 0.2556531499 C3 -0.1705168300 2
H4_0 H -1.0140460198 0.5419298607 0.1084964078 H 0.1422250000 0
H2_0 H -1.0677217322 0.7474745569 0.2286062262 H 0.1281350000 0
N0_0 N -0.8139728964 0.5426029087 0.4239144077 N -0.4965168000 2
C18_0 C -0.9525061059 0.6481403620 0.6092552117 C3 0.2375852000 2
C19_0 C -0.7210614464 0.6638976779 0.4039621018 C3 0.1697371000 2
H3_0 H -1.1280073236 0.7016732112 0.0564384903 H 0.1281350000 0
H5_0 H -0.9058956436 0.5014483858 0.2472006611 H 0.1281350000 0
C10_0 C -0.8001458439 0.4953677426 0.4417597519 C3 0.6103738000 2
H6_0 H -0.7823930490 0.5647232300 0.4820861514 H 0.2964330000 0
C20_0 C -0.9083506904 0.6733243968 0.7013488694 C3 -0.1705168300 2
N1_0 N -1.0928685451 0.6297640218 0.6685803748 N -0.4965168000 2
C21_0 C -0.6809446480 0.6915902299 0.4965960826 C3 0.2089460000 2
C23_0 C -0.6234018299 0.6613144228 0.2541119706 C3 -0.2550853700 2
O0_0 O -0.8438888150 0.4644987663 0.3854142481 O1 -0.4438310000 2
C11_0 C -0.7221731944 0.4806834700 0.5267155742 C3 -0.1168777000 2
C22_0 C -0.7767736094 0.6945813226 0.6461724448 C3 -0.2550853700 2
H11_0 H -0.9809709717 0.6760190734 0.8160653340 H 0.1281350000 0
C27_0 C -1.2090104997 0.6518705046 0.7737975585 C3 0.6103738000 2
H17_0 H -1.1110527236 0.5987004606 0.6274603167 H 0.2964330000 0
C25_0 C -0.5476638063 0.7154372552 0.4368464278 C3 -0.2550853700 2
C24_0 C -0.4941915908 0.6849898823 0.1988975289 C3 -0.1197476300 2
H13_0 H -0.6526311824 0.6408722014 0.1819913063 H 0.1422250000 0
C12_0 C -0.6556279999 0.4362665893 0.4887839633 C3 -0.1004728000 2
C13_0 C -0.7117349459 0.5048401570 0.6406694512 C3 0.0311151000 2
H12_0 H -0.7454066928 0.7148621981 0.7172657190 H 0.1422250000 0
O1_0 O -1.2065143621 0.6906965391 0.8286082234 O1 -0.4438310000 2
C28_0 C -1.3508621464 0.6277159162 0.8226780034 C3 -0.1168777000 2
C26_0 C -0.4559239371 0.7123106692 0.2908334802 C3 -0.1197476300 2
H15_0 H -0.5194132655 0.7366978551 0.5084396593 H 0.1422250000 0
H14_0 H -0.4209932098 0.6829264898 0.0834210301 H 0.1281350000 0
C14_0 C -0.5812175103 0.4167230091 0.5581097312 C3 -0.1281350000 2
H7_0 H -0.6639810562 0.4172915496 0.4013957544 H 0.1281350000 0
C15_0 C -0.6364590128 0.4857822494 0.7104864677 C3 -0.0979956000 2
Cl1_0 Cl -0.7978123595 0.5584520875 0.7081714803 Cl -0.0724660000 0
C29_0 C -1.4554856028 0.6503382832 0.7952105883 C3 -0.1004728000 2
C30_0 C -1.3888988912 0.5868772769 0.9082118485 C3 0.0311151000 2
H16_0 H -0.3537433236 0.7307378072 0.2470004041 H 0.1281350000 0
C16_0 C -0.5712745170 0.4417736242 0.6695426945 C3 -0.1281350000 2
H8_0 H -0.5314378584 0.3821311025 0.5256828008 H 0.1281350000 0
H9_0 H -0.6304437570 0.5056101949 0.7978209932 H 0.1281350000 0
C31_0 C -1.5928574063 0.6318816249 0.8481633491 C3 -0.1281350000 2
H18_0 H -1.4271621190 0.6828382668 0.7318020401 H 0.1281350000 0
C32_0 C -1.5270324608 0.5684171627 0.9635965896 C3 -0.0979956000 2
Cl0_0 Cl -1.2668004232 0.5600218788 0.9547248371 Cl -0.0724660000 0
H10_0 H -0.5143290729 0.4268887059 0.7261326532 H 0.1281350000 0
C33_0 C -1.6281923185 0.5908731924 0.9322335508 C3 -0.1281350000 2
H19_0 H -1.6727512324 0.6493920644 0.8247464551 H 0.1281350000 0
H20_0 H -1.5558195925 0.5372599436 1.0329031232 H 0.1281350000 0
H21_0 H -1.7360472999 0.5766174717 0.9765406780 H 0.1281350000 0
#END
########################################################################################
# Avant-garde Materials Simulation           
# XXVI NEUMANN/KENDRICK/LEUSEN Z'=1, RANK 39, ENERGY -158.43189903485282 kcal/mol/atom
########################################################################################

data_rank_000039
_symmetry_cell_setting triclinic
_symmetry_space_group_name_H-M 'P -1'
_symmetry_Int_Tables_number 2
loop_
_symmetry_equiv_pos_site_id
_symmetry_equiv_pos_as_xyz
1 x,y,z
2 -x,-y,-z
_cell_length_a 10.4918379261
_cell_length_b 10.6151448012
_cell_length_c 13.7276999758
_cell_angle_alpha 70.9466537255
_cell_angle_beta 99.0918162685
_cell_angle_gamma 109.7104815288
loop_
_atom_site_label
_atom_site_type_symbol
_atom_site_fract_x
_atom_site_fract_y
_atom_site_fract_z
_atom_site_fftype
_atom_site_charge
_atom_site_hybridization
C0_0 C 0.1574444791 0.3903944008 0.2732053921 C3 0.1697371000 2
C1_0 C 0.2750924215 0.4282588125 0.2162339486 C3 0.2089460000 2
C2_0 C 0.1768210651 0.4108038625 0.3723852872 C3 -0.2550853700 2
C6_0 C 0.0255126456 0.3385097332 0.2279446272 C3 -0.1181121000 2
C3_0 C 0.4054429438 0.4853804972 0.2593535187 C3 -0.2550853700 2
C8_0 C 0.2570210482 0.4110971431 0.1164447650 C3 -0.2550853700 2
C4_0 C 0.3047459987 0.4706074888 0.4109214532 C3 -0.1197476300 2
H0_0 H 0.0901980797 0.3809119220 0.4186568522 H 0.1422250000 0
C7_0 C 0.0127287123 0.3289966161 0.1270769879 C3 0.2375852000 2
C17_0 C -0.0990226274 0.2989411226 0.2846901571 C3 -0.1181121000 2
C5_0 C 0.4202326289 0.5081999438 0.3543805946 C3 -0.1197476300 2
H1_0 H 0.4934049387 0.5147272834 0.2142815383 H 0.1422250000 0
C9_0 C 0.1300716253 0.3641792864 0.0721368231 C3 -0.1705168300 2
H4_0 H 0.3463101781 0.4384144047 0.0733027114 H 0.1422250000 0
H2_0 H 0.3145904083 0.4885942639 0.4858857660 H 0.1281350000 0
N0_0 N -0.1186406319 0.2831759211 0.0827182439 N -0.4965168000 2
C18_0 C -0.1467114849 0.4006587332 0.2968632645 C3 0.2375852000 2
C19_0 C -0.1735983129 0.1540879511 0.3263355317 C3 0.1697371000 2
H3_0 H 0.5206267890 0.5566584053 0.3852706809 H 0.1281350000 0
H5_0 H 0.1172233315 0.3550999510 -0.0054664212 H 0.1281350000 0
C10_0 C -0.1574102878 0.2909732668 -0.0184384832 C3 0.6103738000 2
H6_0 H -0.1950873095 0.2510118192 0.1313245323 H 0.2964330000 0
C20_0 C -0.2750184194 0.3626916442 0.3379968138 C3 -0.1705168300 2
N1_0 N -0.0682727842 0.5426116668 0.2678666377 N -0.4965168000 2
C21_0 C -0.3012513546 0.1166282127 0.3706267590 C3 0.2089460000 2
C23_0 C -0.1221678682 0.0447352257 0.3295111050 C3 -0.2550853700 2
O0_0 O -0.0744768612 0.3380314775 -0.0868051801 O1 -0.4438310000 2
C11_0 C -0.3055626739 0.2330807656 -0.0463788235 C3 -0.1168777000 2
C22_0 C -0.3513347020 0.2246746603 0.3715344093 C3 -0.2550853700 2
H11_0 H -0.3124216051 0.4449006111 0.3411532561 H 0.1281350000 0
C27_0 C -0.0557130266 0.6302544278 0.3252198158 C3 0.6103738000 2
H17_0 H -0.0035679766 0.5777266683 0.2089534579 H 0.2964330000 0
C25_0 C -0.3723820825 -0.0267384687 0.4133374235 C3 -0.2550853700 2
C24_0 C -0.1922063666 -0.0938783259 0.3745958292 C3 -0.1197476300 2
H13_0 H -0.0239697759 0.0719100028 0.2982142543 H 0.1422250000 0
C12_0 C -0.3311654057 0.1879562243 -0.1352460808 C3 -0.1004728000 2
C13_0 C -0.4193366809 0.2220381524 0.0018419428 C3 0.0311151000 2
H12_0 H -0.4514135912 0.1977411118 0.4000265240 H 0.1422250000 0
O1_0 O -0.1171214244 0.5971190842 0.4043836891 O1 -0.4438310000 2
C28_0 C 0.0447458129 0.7736282737 0.2908490774 C3 -0.1168777000 2
C26_0 C -0.3189398678 -0.1301319644 0.4163210337 C3 -0.1197476300 2
H15_0 H -0.4705038297 -0.0541342023 0.4449632918 H 0.1422250000 0
H14_0 H -0.1497213288 -0.1765952844 0.3796518903 H 0.1281350000 0
C14_0 C -0.4615266963 0.1321721119 -0.1733043097 C3 -0.1281350000 2
H7_0 H -0.2437548087 0.1988132663 -0.1740969144 H 0.1281350000 0
C15_0 C -0.5510357978 0.1672956528 -0.0364070473 C3 -0.0979956000 2
Cl1_0 Cl -0.4060421847 0.2780405261 0.1101915677 Cl -0.0724660000 0
C29_0 C 0.1539085317 0.8102354213 0.3603922499 C3 -0.1004728000 2
C30_0 C 0.0294496593 0.8761304018 0.1988803693 C3 0.0311151000 2
H16_0 H -0.3732871264 -0.2397818638 0.4518074781 H 0.1281350000 0
C16_0 C -0.5724204335 0.1215095609 -0.1235610075 C3 -0.1281350000 2
H8_0 H -0.4768984084 0.0975745001 -0.2418806066 H 0.1281350000 0
H9_0 H -0.6360902274 0.1598058690 0.0038023662 H 0.1281350000 0
C31_0 C 0.2462315434 0.9443881612 0.3372656960 C3 -0.1281350000 2
H18_0 H 0.1642601609 0.7315869346 0.4332363883 H 0.1281350000 0
C32_0 C 0.1217976637 1.0108349730 0.1749867282 C3 -0.0979956000 2
Cl0_0 Cl -0.1107266999 0.8405698301 0.1147709889 Cl -0.0724660000 0
H10_0 H -0.6755708434 0.0789448956 -0.1527637118 H 0.1281350000 0
C33_0 C 0.2307872752 1.0445164191 0.2442723679 C3 -0.1281350000 2
H19_0 H 0.3289958098 0.9715843221 0.3927780551 H 0.1281350000 0
H20_0 H 0.1059544522 1.0887052406 0.1035616803 H 0.1281350000 0
H21_0 H 0.3020008082 1.1500852308 0.2259868394 H 0.1281350000 0
#END
########################################################################################
# Avant-garde Materials Simulation           
# XXVI NEUMANN/KENDRICK/LEUSEN Z'=1, RANK 40, ENERGY -158.43173145149245 kcal/mol/atom
########################################################################################

data_rank_000040
_symmetry_cell_setting monoclinic
_symmetry_space_group_name_H-M 'C 2/c'
_symmetry_Int_Tables_number 15
loop_
_symmetry_equiv_pos_site_id
_symmetry_equiv_pos_as_xyz
1 x,y,z
2 -x,y,-z+1/2
3 -x,-y,-z
4 x,-y,z+1/2
5 x+1/2,y+1/2,z
6 -x+1/2,y+1/2,-z+1/2
7 -x+1/2,-y+1/2,-z
8 x+1/2,-y+1/2,z+1/2
_cell_length_a 19.0946886088
_cell_length_b 10.9155373366
_cell_length_c 26.5942263382
_cell_angle_alpha 90.0000000000
_cell_angle_beta 102.4585550399
_cell_angle_gamma 90.0000000000
loop_
_atom_site_label
_atom_site_type_symbol
_atom_site_fract_x
_atom_site_fract_y
_atom_site_fract_z
_atom_site_fftype
_atom_site_charge
_atom_site_hybridization
C0_0 C -0.3102736320 0.0196462041 0.6651493999 C3 0.1697371000 2
C1_0 C -0.2829861707 0.1121110827 0.7026290976 C3 0.2089460000 2
C2_0 C -0.2617728096 -0.0692737704 0.6535323213 C3 -0.2550853700 2
C6_0 C -0.3851576029 0.0158730204 0.6420499864 C3 -0.1181121000 2
C3_0 C -0.2092459729 0.1111464786 0.7270618960 C3 -0.2550853700 2
C8_0 C -0.3315657941 0.1986543720 0.7155582747 C3 -0.2550853700 2
C4_0 C -0.1902088512 -0.0677159157 0.6777759517 C3 -0.1197476300 2
H0_0 H -0.2819977374 -0.1398929989 0.6251583574 H 0.1422250000 0
C7_0 C -0.4314045125 0.0997294969 0.6579701240 C3 0.2375852000 2
C17_0 C -0.4122623535 -0.0826265566 0.6038055700 C3 -0.1181121000 2
C5_0 C -0.1638180844 0.0228975224 0.7150073380 C3 -0.1197476300 2
H1_0 H -0.1893914927 0.1795464727 0.7566611169 H 0.1422250000 0
C9_0 C -0.4037249816 0.1931473652 0.6942418540 C3 -0.1705168300 2
H4_0 H -0.3113139841 0.2687702282 0.7442917681 H 0.1422250000 0
H2_0 H -0.1531198623 -0.1357054644 0.6684239577 H 0.1281350000 0
N0_0 N -0.5053638737 0.0825953225 0.6410108171 N -0.4965168000 2
C18_0 C -0.4110758674 -0.0676591773 0.5516638899 C3 0.2375852000 2
C19_0 C -0.4365878125 -0.1958345012 0.6208030261 C3 0.1697371000 2
H3_0 H -0.1074448545 0.0214432284 0.7344413945 H 0.1281350000 0
H5_0 H -0.4406842601 0.2582990931 0.7053251215 H 0.1281350000 0
C10_0 C -0.5600379802 0.1572967327 0.6483206439 C3 0.6103738000 2
H6_0 H -0.5218415098 0.0063055550 0.6191738255 H 0.2964330000 0
C20_0 C -0.4317904073 -0.1657050366 0.5163423080 C3 -0.1705168300 2
N1_0 N -0.3870060252 0.0449284160 0.5361433549 N -0.4965168000 2
C21_0 C -0.4585643847 -0.2937110958 0.5847996312 C3 0.2089460000 2
C23_0 C -0.4399138190 -0.2159838553 0.6729999287 C3 -0.2550853700 2
O0_0 O -0.5534893224 0.2671085196 0.6602169587 O1 -0.4438310000 2
C11_0 C -0.6296144967 0.0910325160 0.6467941894 C3 -0.1168777000 2
C22_0 C -0.4543709151 -0.2750744069 0.5328622257 C3 -0.2550853700 2
H11_0 H -0.4295327494 -0.1523416232 0.4763577963 H 0.1281350000 0
C27_0 C -0.3905432243 0.0871823071 0.4872203049 C3 0.6103738000 2
H17_0 H -0.3693523199 0.1056063802 0.5653101948 H 0.2964330000 0
C25_0 C -0.4833998745 -0.4054224668 0.6018820246 C3 -0.2550853700 2
C24_0 C -0.4643355933 -0.3258485657 0.6882616852 C3 -0.1197476300 2
H13_0 H -0.4227709576 -0.1430336413 0.7009941054 H 0.1422250000 0
C12_0 C -0.6298157142 -0.0009081822 0.6836624603 C3 -0.1004728000 2
C13_0 C -0.6954318102 0.1255718386 0.6154531814 C3 0.0311151000 2
H12_0 H -0.4701074911 -0.3492917116 0.5052320392 H 0.1422250000 0
O1_0 O -0.4155023173 0.0252858615 0.4482869890 O1 -0.4438310000 2
C28_0 C -0.3602036910 0.2115515131 0.4803335342 C3 -0.1168777000 2
C26_0 C -0.4865492624 -0.4219930029 0.6527455091 C3 -0.1197476300 2
H15_0 H -0.5004185573 -0.4783775775 0.5738603971 H 0.1422250000 0
H14_0 H -0.4656821361 -0.3384162370 0.7286395853 H 0.1281350000 0
C14_0 C -0.6936560249 -0.0531967250 0.6904803516 C3 -0.1281350000 2
H7_0 H -0.5787081065 -0.0294523022 0.7077809051 H 0.1281350000 0
C15_0 C -0.7597726324 0.0751487470 0.6225272243 C3 -0.0979956000 2
Cl1_0 Cl -0.6980345001 0.2267384345 0.5648508484 Cl -0.0724660000 0
C29_0 C -0.3356367004 0.2251968475 0.4343896137 C3 -0.1004728000 2
C30_0 C -0.3574084801 0.3154590257 0.5119766190 C3 0.0311151000 2
H16_0 H -0.5060573209 -0.5084426446 0.6651246882 H 0.1281350000 0
C16_0 C -0.7588077391 -0.0136794062 0.6603642866 C3 -0.1281350000 2
H8_0 H -0.6926388305 -0.1234290293 0.7197005328 H 0.1281350000 0
H9_0 H -0.8103973973 0.1055689441 0.5984770172 H 0.1281350000 0
C31_0 C -0.3093328954 0.3357015567 0.4204577970 C3 -0.1281350000 2
H18_0 H -0.3383986667 0.1451937763 0.4095949958 H 0.1281350000 0
C32_0 C -0.3325313486 0.4278296132 0.4977464781 C3 -0.0979956000 2
Cl0_0 Cl -0.3864367363 0.3125720324 0.5698416837 Cl -0.0724660000 0
H10_0 H -0.8092038084 -0.0522478331 0.6659018519 H 0.1281350000 0
C33_0 C -0.3082151206 0.4378804608 0.4521988789 C3 -0.1281350000 2
H19_0 H -0.2906457857 0.3425742687 0.3846486430 H 0.1281350000 0
H20_0 H -0.3321960336 0.5069970688 0.5226583851 H 0.1281350000 0
H21_0 H -0.2888163779 0.5257672892 0.4414161545 H 0.1281350000 0
#END
########################################################################################
# Avant-garde Materials Simulation           
# XXVI NEUMANN/KENDRICK/LEUSEN Z'=1, RANK 41, ENERGY -158.43167782483732 kcal/mol/atom
########################################################################################

data_rank_000041
_symmetry_cell_setting monoclinic
_symmetry_space_group_name_H-M 'P 2_1/c'
_symmetry_Int_Tables_number 14
loop_
_symmetry_equiv_pos_site_id
_symmetry_equiv_pos_as_xyz
1 x,y,z
2 -x,y+1/2,-z+1/2
3 -x,-y,-z
4 x,-y+1/2,z+1/2
_cell_length_a 10.9790698441
_cell_length_b 17.5826567178
_cell_length_c 14.3157158495
_cell_angle_alpha 90.0000000000
_cell_angle_beta 75.1599322080
_cell_angle_gamma 90.0000000000
loop_
_atom_site_label
_atom_site_type_symbol
_atom_site_fract_x
_atom_site_fract_y
_atom_site_fract_z
_atom_site_fftype
_atom_site_charge
_atom_site_hybridization
C0_0 C -0.3392355915 0.7596237230 0.4178892601 C3 0.1697371000 2
C1_0 C -0.3533387732 0.8374067917 0.3924766271 C3 0.2089460000 2
C2_0 C -0.3895548787 0.7375411401 0.5157176158 C3 -0.2550853700 2
C6_0 C -0.2776502661 0.7068294032 0.3453522265 C3 -0.1181121000 2
C3_0 C -0.4222763229 0.8882796487 0.4636136835 C3 -0.2550853700 2
C8_0 C -0.2975682242 0.8607659093 0.2963891905 C3 -0.2550853700 2
C4_0 C -0.4550284951 0.7884399313 0.5835685098 C3 -0.1197476300 2
H0_0 H -0.3743279319 0.6794262999 0.5364781960 H 0.1422250000 0
C7_0 C -0.2311643233 0.7316068433 0.2496677083 C3 0.2375852000 2
C17_0 C -0.2702000680 0.6246845341 0.3696498365 C3 -0.1181121000 2
C5_0 C -0.4738293688 0.8643028193 0.5571969075 C3 -0.1197476300 2
H1_0 H -0.4329384340 0.9471170089 0.4425952102 H 0.1422250000 0
C9_0 C -0.2377183839 0.8099762657 0.2266238210 C3 -0.1705168300 2
H4_0 H -0.3022473958 0.9206917090 0.2779709107 H 0.1422250000 0
H2_0 H -0.4923125589 0.7702917419 0.6583090676 H 0.1281350000 0
N0_0 N -0.1853767097 0.6760309231 0.1786068373 N -0.4965168000 2
C18_0 C -0.1615630412 0.5943363270 0.3889941960 C3 0.2375852000 2
C19_0 C -0.3737483843 0.5754858670 0.3690863051 C3 0.1697371000 2
H3_0 H -0.5264973265 0.9036468275 0.6116332360 H 0.1281350000 0
H5_0 H -0.1953572069 0.8282950607 0.1530557455 H 0.1281350000 0
C10_0 C -0.1348678016 0.6849360650 0.0814935645 C3 0.6103738000 2
H6_0 H -0.2034544612 0.6213580590 0.2021191338 H 0.2964330000 0
C20_0 C -0.1519972567 0.5153705822 0.4068378882 C3 -0.1705168300 2
N1_0 N -0.0614971384 0.6438920526 0.3917944168 N -0.4965168000 2
C21_0 C -0.3630107226 0.4957545686 0.3864838749 C3 0.2089460000 2
C23_0 C -0.4865545462 0.6024061882 0.3491222622 C3 -0.2550853700 2
O0_0 O -0.1023594250 0.7483860746 0.0445710936 O1 -0.4438310000 2
C11_0 C -0.1177658889 0.6156142267 0.0173799120 C3 -0.1168777000 2
C22_0 C -0.2505198037 0.4678304767 0.4049690469 C3 -0.2550853700 2
H11_0 H -0.0662801428 0.4937749248 0.4219664075 H 0.1281350000 0
C27_0 C 0.0638254446 0.6277432223 0.3624380810 C3 0.6103738000 2
H17_0 H -0.0846549507 0.6964752486 0.4223924506 H 0.2964330000 0
C25_0 C -0.4652757790 0.4469738437 0.3854043721 C3 -0.2550853700 2
C24_0 C -0.5839262528 0.5532523032 0.3473263218 C3 -0.1197476300 2
H13_0 H -0.4957233959 0.6628741262 0.3355730379 H 0.1422250000 0
C12_0 C -0.0403590944 0.6276194996 -0.0764132910 C3 -0.1004728000 2
C13_0 C -0.1737698932 0.5430723748 0.0359611108 C3 0.0311151000 2
H12_0 H -0.2441488673 0.4073187126 0.4197009130 H 0.1422250000 0
O1_0 O 0.1096014369 0.5649458041 0.3331900476 O1 -0.4438310000 2
C28_0 C 0.1497825746 0.6945451060 0.3624406284 C3 -0.1168777000 2
C26_0 C -0.5735662115 0.4749463785 0.3662570727 C3 -0.1197476300 2
H15_0 H -0.4572781547 0.3869754033 0.4022701499 H 0.1422250000 0
H14_0 H -0.6707740604 0.5741310653 0.3327534863 H 0.1281350000 0
C14_0 C -0.0216880186 0.5727422563 -0.1482810483 C3 -0.1281350000 2
H7_0 H 0.0051230503 0.6828090196 -0.0912225151 H 0.1281350000 0
C15_0 C -0.1564507752 0.4875791708 -0.0361180264 C3 -0.0979956000 2
Cl1_0 Cl -0.2697876710 0.5162998309 0.1474711532 Cl -0.0724660000 0
C29_0 C 0.2008950786 0.7093284433 0.4405917788 C3 -0.1004728000 2
C30_0 C 0.1880534187 0.7399809986 0.2796477327 C3 0.0311151000 2
H16_0 H -0.6527716320 0.4372882594 0.3675924660 H 0.1281350000 0
C16_0 C -0.0813247501 0.5023105591 -0.1284202353 C3 -0.1281350000 2
H8_0 H 0.0385912541 0.5847865028 -0.2199226005 H 0.1281350000 0
H9_0 H -0.2027019742 0.4326557755 -0.0188072704 H 0.1281350000 0
C31_0 C 0.2901578086 0.7666679606 0.4355368044 C3 -0.1281350000 2
H18_0 H 0.1686851713 0.6757483927 0.5061698602 H 0.1281350000 0
C32_0 C 0.2764014481 0.7978977562 0.2740405293 C3 -0.0979956000 2
Cl0_0 Cl 0.1227098431 0.7252512891 0.1827483268 Cl -0.0724660000 0
H10_0 H -0.0708686107 0.4594518285 -0.1848755136 H 0.1281350000 0
C33_0 C 0.3283071642 0.8106413951 0.3519133424 C3 -0.1281350000 2
H19_0 H 0.3299569427 0.7771291204 0.4966809188 H 0.1281350000 0
H20_0 H 0.3033541917 0.8329807270 0.2094614587 H 0.1281350000 0
H21_0 H 0.3981468446 0.8554478419 0.3471756452 H 0.1281350000 0
#END
########################################################################################
# Avant-garde Materials Simulation           
# XXVI NEUMANN/KENDRICK/LEUSEN Z'=1, RANK 42, ENERGY -158.43040135743817 kcal/mol/atom
########################################################################################

data_rank_000042
_symmetry_cell_setting monoclinic
_symmetry_space_group_name_H-M 'P 2_1/c'
_symmetry_Int_Tables_number 14
loop_
_symmetry_equiv_pos_site_id
_symmetry_equiv_pos_as_xyz
1 x,y,z
2 -x,y+1/2,-z+1/2
3 -x,-y,-z
4 x,-y+1/2,z+1/2
_cell_length_a 14.0506803255
_cell_length_b 11.2183522422
_cell_length_c 21.0559306472
_cell_angle_alpha 90.0000000000
_cell_angle_beta 54.5190431078
_cell_angle_gamma 90.0000000000
loop_
_atom_site_label
_atom_site_type_symbol
_atom_site_fract_x
_atom_site_fract_y
_atom_site_fract_z
_atom_site_fftype
_atom_site_charge
_atom_site_hybridization
C0_0 C -1.1215963368 0.1848025240 0.4308540021 C3 0.1697371000 2
C1_0 C -1.0250855672 0.1563713765 0.4342446237 C3 0.2089460000 2
C2_0 C -1.1546953953 0.3063069019 0.4375991127 C3 -0.2550853700 2
C6_0 C -1.1804607046 0.0913887659 0.4201084824 C3 -0.1181121000 2
C3_0 C -0.9660462911 0.2489207673 0.4440309781 C3 -0.2550853700 2
C8_0 C -0.9882487191 0.0360350133 0.4244366706 C3 -0.2550853700 2
C4_0 C -1.0953561458 0.3949108561 0.4468232548 C3 -0.1197476300 2
H0_0 H -1.2269566380 0.3294478094 0.4342411348 H 0.1422250000 0
C7_0 C -1.1457685730 -0.0264947477 0.4163464533 C3 0.2375852000 2
C17_0 C -1.2741337127 0.1216060880 0.4098006923 C3 -0.1181121000 2
C5_0 C -0.9997594546 0.3661199155 0.4495487460 C3 -0.1197476300 2
H1_0 H -0.8934152649 0.2261795736 0.4472168383 H 0.1422250000 0
C9_0 C -1.0472422838 -0.0533975078 0.4166411525 C3 -0.1705168300 2
H4_0 H -0.9114747381 0.0148466077 0.4231920801 H 0.1422250000 0
H2_0 H -1.1223330237 0.4877304341 0.4517323533 H 0.1281350000 0
N0_0 N -1.2034747644 -0.1191204580 0.4068059581 N -0.4965168000 2
C18_0 C -1.3902806244 0.1348947156 0.4743187316 C3 0.2375852000 2
C19_0 C -1.2441649524 0.1405229037 0.3330171288 C3 0.1697371000 2
H3_0 H -0.9515375391 0.4366049143 0.4549407436 H 0.1281350000 0
H5_0 H -1.0181833429 -0.1452280674 0.4094262856 H 0.1281350000 0
C10_0 C -1.2078419111 -0.2354329932 0.4278938634 C3 0.6103738000 2
H6_0 H -1.2460286263 -0.0990980968 0.3818639956 H 0.2964330000 0
C20_0 C -1.4770861473 0.1715945945 0.4639032822 C3 -0.1705168300 2
N1_0 N -1.4161973098 0.1137712866 0.5486690099 N -0.4965168000 2
C21_0 C -1.3328703839 0.1763209906 0.3230861300 C3 0.2089460000 2
C23_0 C -1.1285113768 0.1246590491 0.2650179783 C3 -0.2550853700 2
O0_0 O -1.1851246614 -0.2690320087 0.4740688344 O1 -0.4438310000 2
C11_0 C -1.2420659483 -0.3247326305 0.3918163536 C3 -0.1168777000 2
C22_0 C -1.4483133034 0.1924990283 0.3904021406 C3 -0.2550853700 2
H11_0 H -1.5657495760 0.1829628963 0.5150165483 H 0.1281350000 0
C27_0 C -1.5230952756 0.1056754786 0.6189148507 C3 0.6103738000 2
H17_0 H -1.3454535851 0.0910404224 0.5481804951 H 0.2964330000 0
C25_0 C -1.3031380228 0.1951924286 0.2469215429 C3 -0.2550853700 2
C24_0 C -1.1023848211 0.1432528200 0.1916919503 C3 -0.1197476300 2
H13_0 H -1.0600933105 0.0969986275 0.2713381002 H 0.1422250000 0
C12_0 C -1.3152780377 -0.4182450046 0.4395932796 C3 -0.1004728000 2
C13_0 C -1.1983124744 -0.3265517010 0.3124091237 C3 0.0311151000 2
H12_0 H -1.5159467261 0.2216990789 0.3835371588 H 0.1422250000 0
O1_0 O -1.6169426607 0.1247707882 0.6274901737 O1 -0.4438310000 2
C28_0 C -1.5260191585 0.0758538879 0.6899355582 C3 -0.1168777000 2
C26_0 C -1.1900273573 0.1789428224 0.1821920508 C3 -0.1197476300 2
H15_0 H -1.3720554543 0.2220029460 0.2406816517 H 0.1422250000 0
H14_0 H -1.0131693416 0.1304891478 0.1403093602 H 0.1281350000 0
C14_0 C -1.3450714388 -0.5106873557 0.4102869577 C3 -0.1281350000 2
H7_0 H -1.3481858648 -0.4157444019 0.5008843723 H 0.1281350000 0
C15_0 C -1.2249942189 -0.4211543290 0.2820924256 C3 -0.0979956000 2
Cl1_0 Cl -1.1068463891 -0.2166002197 0.2478605136 Cl -0.0724660000 0
C29_0 C -1.6245107456 0.1196417639 0.7608297765 C3 -0.1004728000 2
C30_0 C -1.4486890154 0.0024381677 0.6944205686 C3 0.0311151000 2
H16_0 H -1.1677664380 0.1925724072 0.1236949730 H 0.1281350000 0
C16_0 C -1.2979817156 -0.5127270126 0.3308163032 C3 -0.1281350000 2
H8_0 H -1.4033145258 -0.5817704538 0.4484838843 H 0.1281350000 0
H9_0 H -1.1867367411 -0.4228861988 0.2199352329 H 0.1281350000 0
C31_0 C -1.6455309626 0.0929809527 0.8324424986 C3 -0.1281350000 2
H18_0 H -1.6862575642 0.1736532884 0.7578106440 H 0.1281350000 0
C32_0 C -1.4715895375 -0.0289599322 0.7662490976 C3 -0.0979956000 2
Cl0_0 Cl -1.3230402589 -0.0599119830 0.6126555183 Cl -0.0724660000 0
H10_0 H -1.3173151207 -0.5863346806 0.3063104890 H 0.1281350000 0
C33_0 C -1.5693766215 0.0165774957 0.8350608411 C3 -0.1281350000 2
H19_0 H -1.7214287396 0.1300104491 0.8861194666 H 0.1281350000 0
H20_0 H -1.4122294243 -0.0894786346 0.7675921500 H 0.1281350000 0
H21_0 H -1.5859417674 -0.0091853558 0.8905867663 H 0.1281350000 0
#END
########################################################################################
# Avant-garde Materials Simulation           
# XXVI NEUMANN/KENDRICK/LEUSEN Z'=1, RANK 43, ENERGY -158.43036205310673 kcal/mol/atom
########################################################################################

data_rank_000043
_symmetry_cell_setting monoclinic
_symmetry_space_group_name_H-M 'P 2_1/c'
_symmetry_Int_Tables_number 14
loop_
_symmetry_equiv_pos_site_id
_symmetry_equiv_pos_as_xyz
1 x,y,z
2 -x,y+1/2,-z+1/2
3 -x,-y,-z
4 x,-y+1/2,z+1/2
_cell_length_a 11.0276919409
_cell_length_b 12.7660677843
_cell_length_c 23.0816901596
_cell_angle_alpha 90.0000000000
_cell_angle_beta 58.6313595377
_cell_angle_gamma 90.0000000000
loop_
_atom_site_label
_atom_site_type_symbol
_atom_site_fract_x
_atom_site_fract_y
_atom_site_fract_z
_atom_site_fftype
_atom_site_charge
_atom_site_hybridization
C0_0 C 0.0649719739 0.6929189622 -0.3109606456 C3 0.1697371000 2
C1_0 C -0.0086478027 0.7836603719 -0.3137950084 C3 0.2089460000 2
C2_0 C -0.0162620653 0.6039805560 -0.2739428300 C3 -0.2550853700 2
C6_0 C 0.2164462927 0.6954031042 -0.3439052465 C3 -0.1181121000 2
C3_0 C -0.1587646950 0.7815307786 -0.2803043369 C3 -0.2550853700 2
C8_0 C 0.0710120628 0.8733927618 -0.3497054796 C3 -0.2550853700 2
C4_0 C -0.1626403063 0.6044363113 -0.2416784838 C3 -0.1197476300 2
H0_0 H 0.0387310570 0.5350306753 -0.2709430548 H 0.1422250000 0
C7_0 C 0.2898014954 0.7857598729 -0.3779081955 C3 0.2375852000 2
C17_0 C 0.2947524900 0.6034429878 -0.3399577459 C3 -0.1181121000 2
C5_0 C -0.2342641375 0.6939682867 -0.2450096615 C3 -0.1197476300 2
H1_0 H -0.2136166314 0.8512133628 -0.2824316202 H 0.1422250000 0
C9_0 C 0.2163251022 0.8749781659 -0.3808610675 C3 -0.1705168300 2
H4_0 H 0.0149794035 0.9418845249 -0.3525174770 H 0.1422250000 0
H2_0 H -0.2243288037 0.5362487155 -0.2129347286 H 0.1281350000 0
N0_0 N 0.4393531620 0.7879746540 -0.4121805864 N -0.4965168000 2
C18_0 C 0.3274738651 0.5178835809 -0.3835019952 C3 0.2375852000 2
C19_0 C 0.3362886118 0.6030960498 -0.2909211381 C3 0.1697371000 2
H3_0 H -0.3495936633 0.6930865647 -0.2196118179 H 0.1281350000 0
H5_0 H 0.2770443928 0.9438051635 -0.4084939566 H 0.1281350000 0
C10_0 C 0.5144407790 0.8725573182 -0.4116133357 C3 0.6103738000 2
H6_0 H 0.4952665657 0.7227495324 -0.4392351024 H 0.2964330000 0
C20_0 C 0.4022256567 0.4304175369 -0.3793502184 C3 -0.1705168300 2
N1_0 N 0.2822734863 0.5229634734 -0.4302076118 N -0.4965168000 2
C21_0 C 0.4125993114 0.5148637524 -0.2871617090 C3 0.2089460000 2
C23_0 C 0.3039132207 0.6876382015 -0.2449612679 C3 -0.2550853700 2
O0_0 O 0.4598662398 0.9485148211 -0.3730308068 O1 -0.4438310000 2
C11_0 C 0.6719806572 0.8677808151 -0.4608565702 C3 -0.1168777000 2
C22_0 C 0.4440554723 0.4304292893 -0.3327177215 C3 -0.2550853700 2
H11_0 H 0.4258376746 0.3646759095 -0.4134452725 H 0.1281350000 0
C27_0 C 0.3166912494 0.4602408311 -0.4845376843 C3 0.6103738000 2
H17_0 H 0.2247184500 0.5883545942 -0.4256385275 H 0.2964330000 0
C25_0 C 0.4507391087 0.5136991947 -0.2372048179 C3 -0.2550853700 2
C24_0 C 0.3423917913 0.6837254921 -0.1968627220 C3 -0.1197476300 2
H13_0 H 0.2479330304 0.7557810126 -0.2480996108 H 0.1422250000 0
C12_0 C 0.7636901072 0.8800239562 -0.4361991489 C3 -0.1004728000 2
C13_0 C 0.7315249488 0.8561300577 -0.5310904828 C3 0.0311151000 2
H12_0 H 0.5019944015 0.3632499359 -0.3299226166 H 0.1422250000 0
O1_0 O 0.3945422882 0.3819478805 -0.4990626797 O1 -0.4438310000 2
C28_0 C 0.2486515788 0.4856916238 -0.5249099443 C3 -0.1168777000 2
C26_0 C 0.4148744789 0.5957781820 -0.1922143362 C3 -0.1197476300 2
H15_0 H 0.5087944971 0.4466075433 -0.2343052225 H 0.1422250000 0
H14_0 H 0.3161088187 0.7491311357 -0.1618386931 H 0.1281350000 0
C14_0 C 0.9104453464 0.8772747894 -0.4798224912 C3 -0.1281350000 2
H7_0 H 0.7171844989 0.8913207717 -0.3818211245 H 0.1281350000 0
C15_0 C 0.8788793366 0.8539268184 -0.5753865243 C3 -0.0979956000 2
Cl1_0 Cl 0.6241661217 0.8520795565 -0.5653411673 Cl -0.0724660000 0
C29_0 C 0.2305646156 0.3990019143 -0.5572319504 C3 -0.1004728000 2
C30_0 C 0.2026786119 0.5834803088 -0.5346754307 C3 0.0311151000 2
H16_0 H 0.4422556855 0.5911064882 -0.1532228054 H 0.1281350000 0
C16_0 C 0.9678154994 0.8641642008 -0.5495093379 C3 -0.1281350000 2
H8_0 H 0.9802363264 0.8854366838 -0.4597874775 H 0.1281350000 0
H9_0 H 0.9223190281 0.8455787406 -0.6297489684 H 0.1281350000 0
C31_0 C 0.1686660640 0.4073406776 -0.5961841603 C3 -0.1281350000 2
H18_0 H 0.2662377680 0.3233016012 -0.5501623932 H 0.1281350000 0
C32_0 C 0.1393771460 0.5927744893 -0.5733917599 C3 -0.0979956000 2
Cl0_0 Cl 0.2256569252 0.7004721466 -0.5025258962 Cl -0.0724660000 0
H10_0 H 1.0826838946 0.8635667766 -0.5843359897 H 0.1281350000 0
C33_0 C 0.1221199199 0.5049574087 -0.6041020393 C3 -0.1281350000 2
H19_0 H 0.1561970111 0.3380805096 -0.6201162614 H 0.1281350000 0
H20_0 H 0.1024356136 0.6693282356 -0.5785226516 H 0.1281350000 0
H21_0 H 0.0726767689 0.5129253615 -0.6342720009 H 0.1281350000 0
#END
########################################################################################
# Avant-garde Materials Simulation           
# XXVI NEUMANN/KENDRICK/LEUSEN Z'=1, RANK 44, ENERGY -158.43030400087588 kcal/mol/atom
########################################################################################

data_rank_000044
_symmetry_cell_setting monoclinic
_symmetry_space_group_name_H-M 'P 2_1/c'
_symmetry_Int_Tables_number 14
loop_
_symmetry_equiv_pos_site_id
_symmetry_equiv_pos_as_xyz
1 x,y,z
2 -x,y+1/2,-z+1/2
3 -x,-y,-z
4 x,-y+1/2,z+1/2
_cell_length_a 10.8634202796
_cell_length_b 17.3343986027
_cell_length_c 15.6733992576
_cell_angle_alpha 90.0000000000
_cell_angle_beta 115.3408240377
_cell_angle_gamma 90.0000000000
loop_
_atom_site_label
_atom_site_type_symbol
_atom_site_fract_x
_atom_site_fract_y
_atom_site_fract_z
_atom_site_fftype
_atom_site_charge
_atom_site_hybridization
C0_0 C 0.3381447902 0.5843916399 0.8482386507 C3 0.1697371000 2
C1_0 C 0.3433879836 0.5048010011 0.8749439644 C3 0.2089460000 2
C2_0 C 0.4346944648 0.6107967536 0.8160191259 C3 -0.2550853700 2
C6_0 C 0.2346763729 0.6335727526 0.8525880113 C3 -0.1181121000 2
C3_0 C 0.4467332721 0.4563197991 0.8723174312 C3 -0.2550853700 2
C8_0 C 0.2430494987 0.4757475528 0.9015700457 C3 -0.2550853700 2
C4_0 C 0.5317918535 0.5615266605 0.8115457762 C3 -0.1197476300 2
H0_0 H 0.4313765525 0.6708845335 0.7946707097 H 0.1422250000 0
C7_0 C 0.1383333800 0.6018533435 0.8791526466 C3 0.2375852000 2
C17_0 C 0.2325947111 0.7175956689 0.8301349584 C3 -0.1181121000 2
C5_0 C 0.5392757001 0.4839150595 0.8410208682 C3 -0.1197476300 2
H1_0 H 0.4502859326 0.3965434161 0.8951462020 H 0.1422250000 0
C9_0 C 0.1417728830 0.5224937076 0.9025289793 C3 -0.1705168300 2
H4_0 H 0.2481515674 0.4150414475 0.9207986040 H 0.1422250000 0
H2_0 H 0.6058637537 0.5823395567 0.7870682062 H 0.1281350000 0
N0_0 N 0.0368014686 0.6496434660 0.8858414889 N -0.4965168000 2
C18_0 C 0.1660051188 0.7444551438 0.7373822484 C3 0.2375852000 2
C19_0 C 0.3031706736 0.7714838360 0.9042147517 C3 0.1697371000 2
H3_0 H 0.6185233213 0.4463493369 0.8388786177 H 0.1281350000 0
H5_0 H 0.0636395743 0.5002189280 0.9220545069 H 0.1281350000 0
C10_0 C -0.0976683247 0.6314673427 0.8500609411 C3 0.6103738000 2
H6_0 H 0.0672109262 0.6977256703 0.9288980298 H 0.2964330000 0
C20_0 C 0.1646437958 0.8244564705 0.7167734891 C3 -0.1705168300 2
N1_0 N 0.0955329768 0.6910815152 0.6651240921 N -0.4965168000 2
C21_0 C 0.3045684049 0.8519145071 0.8823692562 C3 0.2089460000 2
C23_0 C 0.3735574471 0.7481927356 1.0000655201 C3 -0.2550853700 2
O0_0 O -0.1504037412 0.5722574480 0.8043672053 O1 -0.4438310000 2
C11_0 C -0.1845419363 0.6907848654 0.8684085672 C3 -0.1168777000 2
C22_0 C 0.2321369789 0.8766036977 0.7874782843 C3 -0.2550853700 2
H11_0 H 0.1099041165 0.8435066434 0.6441391780 H 0.1281350000 0
C27_0 C 0.0674916796 0.6972549293 0.5716560374 C3 0.6103738000 2
H17_0 H 0.0625613615 0.6423770693 0.6853974833 H 0.2964330000 0
C25_0 C 0.3779712311 0.9045794574 0.9560090232 C3 -0.2550853700 2
C24_0 C 0.4428682486 0.8009313240 1.0701803226 C3 -0.1197476300 2
H13_0 H 0.3706704033 0.6876360408 1.0178297844 H 0.1422250000 0
C12_0 C -0.2131430140 0.6839246520 0.9469586799 C3 -0.1004728000 2
C13_0 C -0.2464147524 0.7504376996 0.8041154201 C3 0.0311151000 2
H12_0 H 0.2287182510 0.9380084434 0.7708625010 H 0.1422250000 0
O1_0 O 0.1123918039 0.7516164454 0.5411374869 O1 -0.4438310000 2
C28_0 C -0.0155593407 0.6348764449 0.5060102530 C3 -0.1168777000 2
C26_0 C 0.4464912762 0.8797471739 1.0481901168 C3 -0.1197476300 2
H15_0 H 0.3780465899 0.9653868992 0.9378976089 H 0.1422250000 0
H14_0 H 0.4950283685 0.7818220028 1.1432874024 H 0.1281350000 0
C14_0 C -0.3033069669 0.7344193738 0.9600522756 C3 -0.1281350000 2
H7_0 H -0.1639435113 0.6377637994 0.9973095653 H 0.1281350000 0
C15_0 C -0.3378184504 0.8010708488 0.8158300832 C3 -0.0979956000 2
Cl1_0 Cl -0.2053803828 0.7627324679 0.7095184558 Cl -0.0724660000 0
C29_0 C 0.0036651259 0.6271538422 0.4231540903 C3 -0.1004728000 2
C30_0 C -0.1108599609 0.5851526924 0.5165773372 C3 0.0311151000 2
H16_0 H 0.5029825063 0.9204925254 1.1044585486 H 0.1281350000 0
C16_0 C -0.3659326347 0.7926640590 0.8941329401 C3 -0.1281350000 2
H8_0 H -0.3262348632 0.7286102938 1.0208936821 H 0.1281350000 0
H9_0 H -0.3830716456 0.8477918146 0.7656579960 H 0.1281350000 0
C31_0 C -0.0666320746 0.5731004551 0.3541064712 C3 -0.1281350000 2
H18_0 H 0.0777436653 0.6650010429 0.4149166921 H 0.1281350000 0
C32_0 C -0.1832232913 0.5313172134 0.4468985479 C3 -0.0979956000 2
Cl0_0 Cl -0.1471383538 0.5864871090 0.6142804298 Cl -0.0724660000 0
H10_0 H -0.4360699508 0.8324762861 0.9042628811 H 0.1281350000 0
C33_0 C -0.1611855121 0.5251525685 0.3661046145 C3 -0.1281350000 2
H19_0 H -0.0477088798 0.5684251184 0.2914610013 H 0.1281350000 0
H20_0 H -0.2560744618 0.4937178622 0.4570963545 H 0.1281350000 0
H21_0 H -0.2186096820 0.4825738320 0.3128034999 H 0.1281350000 0
#END
########################################################################################
# Avant-garde Materials Simulation           
# XXVI NEUMANN/KENDRICK/LEUSEN Z'=1, RANK 45, ENERGY -158.43025117476793 kcal/mol/atom
########################################################################################

data_rank_000045
_symmetry_cell_setting monoclinic
_symmetry_space_group_name_H-M 'P 2_1/c'
_symmetry_Int_Tables_number 14
loop_
_symmetry_equiv_pos_site_id
_symmetry_equiv_pos_as_xyz
1 x,y,z
2 -x,y+1/2,-z+1/2
3 -x,-y,-z
4 x,-y+1/2,z+1/2
_cell_length_a 10.8307935133
_cell_length_b 18.8342029745
_cell_length_c 13.4070491963
_cell_angle_alpha 90.0000000000
_cell_angle_beta 82.1292173893
_cell_angle_gamma 90.0000000000
loop_
_atom_site_label
_atom_site_type_symbol
_atom_site_fract_x
_atom_site_fract_y
_atom_site_fract_z
_atom_site_fftype
_atom_site_charge
_atom_site_hybridization
C0_0 C -0.9316429694 0.2485854281 0.4285388198 C3 0.1697371000 2
C1_0 C -0.9257596207 0.3232867421 0.4086480881 C3 0.2089460000 2
C2_0 C -0.9930945642 0.2255070428 0.5234465720 C3 -0.2550853700 2
C6_0 C -0.8738785908 0.2002608859 0.3547267326 C3 -0.1181121000 2
C3_0 C -0.9836295022 0.3713432997 0.4821113454 C3 -0.2550853700 2
C8_0 C -0.8583147631 0.3469808616 0.3170083962 C3 -0.2550853700 2
C4_0 C -1.0461540825 0.2735106603 0.5943367270 C3 -0.1197476300 2
H0_0 H -0.9968492579 0.1688335777 0.5394576079 H 0.1422250000 0
C7_0 C -0.8127854532 0.2259743767 0.2626392949 C3 0.2375852000 2
C17_0 C -0.8732334901 0.1226194344 0.3752544055 C3 -0.1181121000 2
C5_0 C -1.0428074340 0.3472158391 0.5735098170 C3 -0.1197476300 2
H1_0 H -0.9787046233 0.4280682087 0.4652670796 H 0.1422250000 0
C9_0 C -0.8032433253 0.3003488445 0.2454126904 C3 -0.1705168300 2
H4_0 H -0.8496598749 0.4039265310 0.3039797311 H 0.1422250000 0
H2_0 H -1.0905363650 0.2547185070 0.6675570775 H 0.1281350000 0
N0_0 N -0.7612762633 0.1757347425 0.1909585353 N -0.4965168000 2
C18_0 C -0.7642187934 0.0909849141 0.3982915592 C3 0.2375852000 2
C19_0 C -0.9788181101 0.0793311683 0.3644439200 C3 0.1697371000 2
H3_0 H -1.0848255701 0.3845489676 0.6304143599 H 0.1281350000 0
H5_0 H -0.7515419917 0.3190920956 0.1752425045 H 0.1281350000 0
C10_0 C -0.7119530595 0.1851588651 0.0922182687 C3 0.6103738000 2
H6_0 H -0.7738370738 0.1241794033 0.2138321653 H 0.2964330000 0
C20_0 C -0.7544785725 0.0162454078 0.4068947550 C3 -0.1705168300 2
N1_0 N -0.6628049106 0.1354393692 0.4127033183 N -0.4965168000 2
C21_0 C -0.9686043866 0.0036329881 0.3729547129 C3 0.2089460000 2
C23_0 C -1.0929400163 0.1086715414 0.3427927317 C3 -0.2550853700 2
O0_0 O -0.6953083681 0.2449795781 0.0532542574 O1 -0.4438310000 2
C11_0 C -0.6738587499 0.1198644786 0.0298526352 C3 -0.1168777000 2
C22_0 C -0.8541218673 -0.0260709407 0.3933020519 C3 -0.2550853700 2
H11_0 H -0.6681731845 -0.0067824290 0.4248543162 H 0.1281350000 0
C27_0 C -0.5428084391 0.1241933369 0.3704758838 C3 0.6103738000 2
H17_0 H -0.6820810098 0.1827185709 0.4499236213 H 0.2964330000 0
C25_0 C -1.0731685949 -0.0389484494 0.3605694971 C3 -0.2550853700 2
C24_0 C -1.1931476355 0.0655561839 0.3315890557 C3 -0.1197476300 2
H13_0 H -1.1008001297 0.1660900379 0.3357252054 H 0.1422250000 0
C12_0 C -0.5901160730 0.1336680434 -0.0579625517 C3 -0.1004728000 2
C13_0 C -0.7146833978 0.0489049669 0.0439589857 C3 0.0311151000 2
H12_0 H -0.8464087143 -0.0835763645 0.4004607166 H 0.1422250000 0
O1_0 O -0.5066882484 0.0719628053 0.3181930514 O1 -0.4438310000 2
C28_0 C -0.4533666084 0.1830312056 0.3861228565 C3 -0.1168777000 2
C26_0 C -1.1834248298 -0.0087682793 0.3411087590 C3 -0.1197476300 2
H15_0 H -1.0652900042 -0.0964079476 0.3667176068 H 0.1422250000 0
H14_0 H -1.2809850158 0.0880166876 0.3156090973 H 0.1281350000 0
C14_0 C -0.5489960753 0.0812254631 -0.1274412717 C3 -0.1281350000 2
H7_0 H -0.5590781997 0.1882524778 -0.0703772276 H 0.1281350000 0
C15_0 C -0.6754467346 -0.0039676489 -0.0264658802 C3 -0.0979956000 2
Cl1_0 Cl -0.8186755829 0.0205945380 0.1467772951 Cl -0.0724660000 0
C29_0 C -0.4074893794 0.2247514862 0.3024913096 C3 -0.1004728000 2
C30_0 C -0.4088190780 0.1958038688 0.4777190900 C3 0.0311151000 2
H16_0 H -1.2643432107 -0.0417936043 0.3334113240 H 0.1281350000 0
C16_0 C -0.5924586171 0.0117744850 -0.1122983595 C3 -0.1281350000 2
H8_0 H -0.4832707697 0.0944663628 -0.1938254240 H 0.1281350000 0
H9_0 H -0.7106119708 -0.0577724786 -0.0126834160 H 0.1281350000 0
C31_0 C -0.3203179543 0.2782175240 0.3103513680 C3 -0.1281350000 2
H18_0 H -0.4423809244 0.2149892038 0.2311179425 H 0.1281350000 0
C32_0 C -0.3215542565 0.2492423504 0.4862806536 C3 -0.0979956000 2
Cl0_0 Cl -0.4587151746 0.1434786847 0.5821581187 Cl -0.0724660000 0
H10_0 H -0.5621789431 -0.0294480948 -0.1673016955 H 0.1281350000 0
C33_0 C -0.2773022724 0.2903457546 0.4024458462 C3 -0.1281350000 2
H19_0 H -0.2874732287 0.3109977315 0.2450497268 H 0.1281350000 0
H20_0 H -0.2870308990 0.2579558225 0.5577917721 H 0.1281350000 0
H21_0 H -0.2083672353 0.3315883002 0.4094775274 H 0.1281350000 0
#END
########################################################################################
# Avant-garde Materials Simulation           
# XXVI NEUMANN/KENDRICK/LEUSEN Z'=1, RANK 46, ENERGY -158.43018839607799 kcal/mol/atom
########################################################################################

data_rank_000046
_symmetry_cell_setting monoclinic
_symmetry_space_group_name_H-M 'P 2_1/c'
_symmetry_Int_Tables_number 14
loop_
_symmetry_equiv_pos_site_id
_symmetry_equiv_pos_as_xyz
1 x,y,z
2 -x,y+1/2,-z+1/2
3 -x,-y,-z
4 x,-y+1/2,z+1/2
_cell_length_a 10.1965442277
_cell_length_b 27.3091677769
_cell_length_c 11.2734561211
_cell_angle_alpha 90.0000000000
_cell_angle_beta 118.1836977442
_cell_angle_gamma 90.0000000000
loop_
_atom_site_label
_atom_site_type_symbol
_atom_site_fract_x
_atom_site_fract_y
_atom_site_fract_z
_atom_site_fftype
_atom_site_charge
_atom_site_hybridization
C0_0 C -0.2955066424 0.6335121252 0.5060582894 C3 0.1697371000 2
C1_0 C -0.1925864655 0.6042836417 0.4829710745 C3 0.2089460000 2
C2_0 C -0.3171066803 0.6828925665 0.4614442167 C3 -0.2550853700 2
C6_0 C -0.3725426772 0.6125773596 0.5719253149 C3 -0.1181121000 2
C3_0 C -0.1176050647 0.6250938367 0.4164820812 C3 -0.2550853700 2
C8_0 C -0.1683661403 0.5551728400 0.5283722668 C3 -0.2550853700 2
C4_0 C -0.2431173575 0.7021108877 0.3964079107 C3 -0.1197476300 2
H0_0 H -0.3936492681 0.7057708794 0.4790055248 H 0.1422250000 0
C7_0 C -0.3475307906 0.5633122004 0.6111460278 C3 0.2375852000 2
C17_0 C -0.4774861417 0.6426515089 0.5997646641 C3 -0.1181121000 2
C5_0 C -0.1424788886 0.6730801913 0.3734580083 C3 -0.1197476300 2
H1_0 H -0.0399620080 0.6022973744 0.3997093600 H 0.1422250000 0
C9_0 C -0.2434099468 0.5348482139 0.5903599189 C3 -0.1705168300 2
H4_0 H -0.0889670455 0.5329935911 0.5123803481 H 0.1422250000 0
H2_0 H -0.2615874663 0.7401997449 0.3635532911 H 0.1281350000 0
N0_0 N -0.4269122176 0.5432682242 0.6730995071 N -0.4965168000 2
C18_0 C -0.6189723766 0.6551344041 0.4977090049 C3 0.2375852000 2
C19_0 C -0.4338851959 0.6589337993 0.7346003125 C3 0.1697371000 2
H3_0 H -0.0846874788 0.6888077678 0.3220076433 H 0.1281350000 0
H5_0 H -0.2266679999 0.4968662454 0.6221578662 H 0.1281350000 0
C10_0 C -0.4442073710 0.4952752283 0.6966112091 C3 0.6103738000 2
H6_0 H -0.4899688169 0.5678225355 0.6923019801 H 0.2964330000 0
C20_0 C -0.7189901187 0.6824884069 0.5267049591 C3 -0.1705168300 2
N1_0 N -0.6674204755 0.6393796685 0.3642527719 N -0.4965168000 2
C21_0 C -0.5366645687 0.6862204897 0.7624852059 C3 0.2089460000 2
C23_0 C -0.2897009661 0.6498250059 0.8432452376 C3 -0.2550853700 2
O0_0 O -0.3841309172 0.4611020778 0.6670780936 O1 -0.4438310000 2
C11_0 C -0.5323495684 0.4844158785 0.7688225879 C3 -0.1168777000 2
C22_0 C -0.6793214552 0.6973753598 0.6553983561 C3 -0.2550853700 2
H11_0 H -0.8284289607 0.6912170289 0.4452043856 H 0.1281350000 0
C27_0 C -0.7593534324 0.6662492881 0.2538188029 C3 0.6103738000 2
H17_0 H -0.6324142143 0.6055320033 0.3496459889 H 0.2964330000 0
C25_0 C -0.4943980071 0.7013482143 0.8960505277 C3 -0.2550853700 2
C24_0 C -0.2513203963 0.6654593173 0.9721323055 C3 -0.1197476300 2
H13_0 H -0.2081005429 0.6307684110 0.8235714327 H 0.1422250000 0
C12_0 C -0.4840224329 0.4429401335 0.8524765722 C3 -0.1004728000 2
C13_0 C -0.6564277991 0.5096904523 0.7608700716 C3 0.0311151000 2
H12_0 H -0.7568439159 0.7186097722 0.6762042500 H 0.1422250000 0
O1_0 O -0.7985424974 0.7089677336 0.2580646632 O1 -0.4438310000 2
C28_0 C -0.8110741528 0.6419028976 0.1195160182 C3 -0.1168777000 2
C26_0 C -0.3548280478 0.6907846843 0.9995814044 C3 -0.1197476300 2
H15_0 H -0.5746701229 0.7222214437 0.9140351993 H 0.1422250000 0
H14_0 H -0.1396342728 0.6585572779 1.0535376914 H 0.1281350000 0
C14_0 C -0.5522604405 0.4276554744 0.9273464518 C3 -0.1281350000 2
H7_0 H -0.3885087527 0.4231320961 0.8585355847 H 0.1281350000 0
C15_0 C -0.7283922437 0.4938570404 0.8328600464 C3 -0.0979956000 2
Cl1_0 Cl -0.7309173937 0.5613186757 0.6596607036 Cl -0.0724660000 0
C29_0 C -0.7806986456 0.6658469844 0.0249411789 C3 -0.1004728000 2
C30_0 C -0.8989550633 0.5994676067 0.0790475513 C3 0.0311151000 2
H16_0 H -0.3234386466 0.7022994321 1.1021004498 H 0.1281350000 0
C16_0 C -0.6754304709 0.4532428348 0.9171219393 C3 -0.1281350000 2
H8_0 H -0.5100172874 0.3958014356 0.9927372122 H 0.1281350000 0
H9_0 H -0.8249561748 0.5139379191 0.8235726407 H 0.1281350000 0
C31_0 C -0.8334061553 0.6475187376 -0.1048063339 C3 -0.1281350000 2
H18_0 H -0.7157784767 0.6995740612 0.0553771852 H 0.1281350000 0
C32_0 C -0.9525515968 0.5807531291 -0.0510736639 C3 -0.0979956000 2
Cl0_0 Cl -0.9545283012 0.5709593276 0.1857210592 Cl -0.0724660000 0
H10_0 H -0.7316061647 0.4414193455 0.9737759352 H 0.1281350000 0
C33_0 C -0.9192141752 0.6048852034 -0.1424989203 C3 -0.1281350000 2
H19_0 H -0.8091778918 0.6665436440 -0.1771265024 H 0.1281350000 0
H20_0 H -1.0222263022 0.5480569898 -0.0807461784 H 0.1281350000 0
H21_0 H -0.9633776457 0.5908098293 -0.2446271392 H 0.1281350000 0
#END
########################################################################################
# Avant-garde Materials Simulation           
# XXVI NEUMANN/KENDRICK/LEUSEN Z'=1, RANK 47, ENERGY -158.42968071636898 kcal/mol/atom
########################################################################################

data_rank_000047
_symmetry_cell_setting monoclinic
_symmetry_space_group_name_H-M 'P 2_1/c'
_symmetry_Int_Tables_number 14
loop_
_symmetry_equiv_pos_site_id
_symmetry_equiv_pos_as_xyz
1 x,y,z
2 -x,y+1/2,-z+1/2
3 -x,-y,-z
4 x,-y+1/2,z+1/2
_cell_length_a 12.9852774878
_cell_length_b 17.0608600158
_cell_length_c 12.3448796155
_cell_angle_alpha 90.0000000000
_cell_angle_beta 75.0239405793
_cell_angle_gamma 90.0000000000
loop_
_atom_site_label
_atom_site_type_symbol
_atom_site_fract_x
_atom_site_fract_y
_atom_site_fract_z
_atom_site_fftype
_atom_site_charge
_atom_site_hybridization
C0_0 C -0.7463580932 0.2886855616 -0.2678099662 C3 0.1697371000 2
C1_0 C -0.8075553742 0.2377920227 -0.3197086498 C3 0.2089460000 2
C2_0 C -0.6882234618 0.2553679455 -0.1961904081 C3 -0.2550853700 2
C6_0 C -0.7452421589 0.3711990745 -0.2896249248 C3 -0.1181121000 2
C3_0 C -0.8063304161 0.1560114165 -0.2997246094 C3 -0.2550853700 2
C8_0 C -0.8671852351 0.2708651655 -0.3897895290 C3 -0.2550853700 2
C4_0 C -0.6885352572 0.1755161807 -0.1786899654 C3 -0.1197476300 2
H0_0 H -0.6433560624 0.2938296014 -0.1547232791 H 0.1422250000 0
C7_0 C -0.8083794407 0.4010806024 -0.3552233383 C3 0.2375852000 2
C17_0 C -0.6734634896 0.4226450548 -0.2445241230 C3 -0.1181121000 2
C5_0 C -0.7474882645 0.1254023485 -0.2313856300 C3 -0.1197476300 2
H1_0 H -0.8532063822 0.1173555862 -0.3385924024 H 0.1422250000 0
C9_0 C -0.8694893505 0.3505544633 -0.4052879450 C3 -0.1705168300 2
H4_0 H -0.9109572612 0.2320210212 -0.4322460370 H 0.1422250000 0
H2_0 H -0.6433868335 0.1507344727 -0.1236736236 H 0.1281350000 0
N0_0 N -0.8104358101 0.4830809877 -0.3764959164 N -0.4965168000 2
C18_0 C -0.5661322736 0.4294711114 -0.3030419873 C3 0.2375852000 2
C19_0 C -0.7117554621 0.4620754729 -0.1400184841 C3 0.1697371000 2
H3_0 H -0.7473044364 0.0623941936 -0.2169993032 H 0.1281350000 0
H5_0 H -0.9154260812 0.3762099018 -0.4587239540 H 0.1281350000 0
C10_0 C -0.8990531028 0.5272550043 -0.3353277369 C3 0.6103738000 2
H6_0 H -0.7429649940 0.5096779735 -0.4257924705 H 0.2964330000 0
C20_0 C -0.4948826126 0.4753087114 -0.2591184310 C3 -0.1705168300 2
N1_0 N -0.5310007760 0.3860070384 -0.4027245557 N -0.4965168000 2
C21_0 C -0.6387635629 0.5062490396 -0.0944149376 C3 0.2089460000 2
C23_0 C -0.8208074845 0.4591800842 -0.0791702520 C3 -0.2550853700 2
O0_0 O -0.9797350013 0.5033564988 -0.2654213483 O1 -0.4438310000 2
C11_0 C -0.8935032813 0.6103590865 -0.3776343503 C3 -0.1168777000 2
C22_0 C -0.5307507332 0.5116847365 -0.1568507785 C3 -0.2550853700 2
H11_0 H -0.4123231740 0.4805631921 -0.3070976458 H 0.1281350000 0
C27_0 C -0.4407869814 0.3953021641 -0.4872017944 C3 0.6103738000 2
H17_0 H -0.5803758659 0.3413577918 -0.4113938798 H 0.2964330000 0
C25_0 C -0.6770645776 0.5440654494 0.0106509417 C3 -0.2550853700 2
C24_0 C -0.8556091511 0.4973268888 0.0222958387 C3 -0.1197476300 2
H13_0 H -0.8768479779 0.4268170736 -0.1145473745 H 0.1422250000 0
C12_0 C -0.9127509794 0.6712998566 -0.2987183419 C3 -0.1004728000 2
C13_0 C -0.8764337439 0.6303171919 -0.4911948067 C3 0.0311151000 2
H12_0 H -0.4753863126 0.5460946343 -0.1231087325 H 0.1422250000 0
O1_0 O -0.3785134394 0.4513466513 -0.4895519977 O1 -0.4438310000 2
C28_0 C -0.4195482222 0.3361153073 -0.5806811096 C3 -0.1168777000 2
C26_0 C -0.7830948655 0.5395487257 0.0683198571 C3 -0.1197476300 2
H15_0 H -0.6207031457 0.5771619365 0.0444937280 H 0.1422250000 0
H14_0 H -0.9388865413 0.4942453873 0.0698375542 H 0.1281350000 0
C14_0 C -0.9128048014 0.7494576957 -0.3311698343 C3 -0.1281350000 2
H7_0 H -0.9282079840 0.6555254804 -0.2103337476 H 0.1281350000 0
C15_0 C -0.8779435376 0.7085137259 -0.5245030976 C3 -0.0979956000 2
Cl1_0 Cl -0.8608473992 0.5590164313 -0.5942936028 Cl -0.0724660000 0
C29_0 C -0.3585364956 0.3638071892 -0.6848944363 C3 -0.1004728000 2
C30_0 C -0.4503836831 0.2565849317 -0.5756517600 C3 0.0311151000 2
H16_0 H -0.8119668445 0.5679375676 0.1496778791 H 0.1281350000 0
C16_0 C -0.8953862055 0.7680028075 -0.4445994354 C3 -0.1281350000 2
H8_0 H -0.9284495625 0.7960454188 -0.2686677530 H 0.1281350000 0
H9_0 H -0.8659368960 0.7219223164 -0.6130776510 H 0.1281350000 0
C31_0 C -0.3297436528 0.3162428529 -0.7791441013 C3 -0.1281350000 2
H18_0 H -0.3345501760 0.4250601012 -0.6903123579 H 0.1281350000 0
C32_0 C -0.4203480410 0.2081139950 -0.6697044887 C3 -0.0979956000 2
Cl0_0 Cl -0.5263061185 0.2123627778 -0.4543973417 Cl -0.0724660000 0
H10_0 H -0.8959888047 0.8289782333 -0.4709420596 H 0.1281350000 0
C33_0 C -0.3603555730 0.2377016903 -0.7714058799 C3 -0.1281350000 2
H19_0 H -0.2842897647 0.3407465710 -0.8586155638 H 0.1281350000 0
H20_0 H -0.4458500992 0.1471270047 -0.6627431197 H 0.1281350000 0
H21_0 H -0.3379638256 0.1991964018 -0.8441483476 H 0.1281350000 0
#END
########################################################################################
# Avant-garde Materials Simulation           
# XXVI NEUMANN/KENDRICK/LEUSEN Z'=1, RANK 48, ENERGY -158.42957348432344 kcal/mol/atom
########################################################################################

data_rank_000048
_symmetry_cell_setting monoclinic
_symmetry_space_group_name_H-M 'P 2_1/c'
_symmetry_Int_Tables_number 14
loop_
_symmetry_equiv_pos_site_id
_symmetry_equiv_pos_as_xyz
1 x,y,z
2 -x,y+1/2,-z+1/2
3 -x,-y,-z
4 x,-y+1/2,z+1/2
_cell_length_a 12.2917844125
_cell_length_b 13.5718979610
_cell_length_c 19.4592942220
_cell_angle_alpha 90.0000000000
_cell_angle_beta 56.6016106591
_cell_angle_gamma 90.0000000000
loop_
_atom_site_label
_atom_site_type_symbol
_atom_site_fract_x
_atom_site_fract_y
_atom_site_fract_z
_atom_site_fftype
_atom_site_charge
_atom_site_hybridization
C0_0 C 0.4588411960 0.7322500244 -0.4785665508 C3 0.1697371000 2
C1_0 C 0.3386311073 0.7657948828 -0.4073847139 C3 0.2089460000 2
C2_0 C 0.4598585665 0.6391978719 -0.5123514566 C3 -0.2550853700 2
C6_0 C 0.5730630081 0.7918651063 -0.5131019639 C3 -0.1181121000 2
C3_0 C 0.2253804247 0.7068481834 -0.3745053836 C3 -0.2550853700 2
C8_0 C 0.3377043778 0.8571437172 -0.3720993285 C3 -0.2550853700 2
C4_0 C 0.3476394281 0.5839361344 -0.4795145739 C3 -0.1197476300 2
H0_0 H 0.5516066105 0.6111647402 -0.5645395090 H 0.1422250000 0
C7_0 C 0.5675018469 0.8813840053 -0.4756041794 C3 0.2375852000 2
C17_0 C 0.6966984094 0.7555083308 -0.5873668452 C3 -0.1181121000 2
C5_0 C 0.2288364746 0.6181860882 -0.4101890028 C3 -0.1197476300 2
H1_0 H 0.1345285843 0.7328833320 -0.3202581163 H 0.1422250000 0
C9_0 C 0.4483462403 0.9133117321 -0.4044889334 C3 -0.1705168300 2
H4_0 H 0.2472220768 0.8830320776 -0.3173891758 H 0.1422250000 0
H2_0 H 0.3503758125 0.5131715778 -0.5069126867 H 0.1281350000 0
N0_0 N 0.6838231349 0.9350036624 -0.5082708919 N -0.4965168000 2
C18_0 C 0.7274977145 0.7755382505 -0.6666995352 C3 0.2375852000 2
C19_0 C 0.7819156322 0.6943877064 -0.5771782541 C3 0.1697371000 2
H3_0 H 0.1406146000 0.5743326894 -0.3851057852 H 0.1281350000 0
H5_0 H 0.4466237823 0.9827461169 -0.3766295150 H 0.1281350000 0
C10_0 C 0.7008692112 1.0280260241 -0.4886031544 C3 0.6103738000 2
H6_0 H 0.7657058555 0.8997906334 -0.5537774790 H 0.2964330000 0
C20_0 C 0.8397227849 0.7325341536 -0.7364128880 C3 -0.1705168300 2
N1_0 N 0.6427877951 0.8317044330 -0.6784798176 N -0.4965168000 2
C21_0 C 0.8962130226 0.6531213248 -0.6481862080 C3 0.2089460000 2
C23_0 C 0.7572379439 0.6722196364 -0.4983631937 C3 -0.2550853700 2
O0_0 O 0.6084712303 1.0820445870 -0.4396994402 O1 -0.4438310000 2
C11_0 C 0.8383765559 1.0633641709 -0.5239606172 C3 -0.1168777000 2
C22_0 C 0.9199066961 0.6722048138 -0.7268395027 C3 -0.2550853700 2
H11_0 H 0.8606983572 0.7471740652 -0.7974067294 H 0.1281350000 0
C27_0 C 0.6798771621 0.8835435823 -0.7491910254 C3 0.6103738000 2
H17_0 H 0.5491785629 0.8428423869 -0.6289863300 H 0.2964330000 0
C25_0 C 0.9812589991 0.5936958272 -0.6382645710 C3 -0.2550853700 2
C24_0 C 0.8422622152 0.6142573663 -0.4904788965 C3 -0.1197476300 2
H13_0 H 0.6693003864 0.7012546631 -0.4435718307 H 0.1422250000 0
C12_0 C 0.8453548647 1.1488210591 -0.4854101268 C3 -0.1004728000 2
C13_0 C 0.9582187769 1.0212604960 -0.5857239467 C3 0.0311151000 2
H12_0 H 1.0031949203 0.6372367607 -0.7806152652 H 0.1422250000 0
O1_0 O 0.7948936693 0.9008984613 -0.8043444792 O1 -0.4438310000 2
C28_0 C 0.5699912589 0.9127617098 -0.7575550381 C3 -0.1168777000 2
C26_0 C 0.9554593203 0.5750771553 -0.5610240032 C3 -0.1197476300 2
H15_0 H 1.0669109940 0.5610614388 -0.6922946185 H 0.1422250000 0
H14_0 H 0.8225354035 0.5991023383 -0.4295038719 H 0.1281350000 0
C14_0 C 0.9627109138 1.1885020257 -0.5040576462 C3 -0.1281350000 2
H7_0 H 0.7530513189 1.1824752504 -0.4388593261 H 0.1281350000 0
C15_0 C 1.0768222700 1.0598238237 -0.6042612380 C3 -0.0979956000 2
Cl1_0 Cl 0.9708819863 0.9209734846 -0.6462021180 Cl -0.0724660000 0
C29_0 C 0.4728496513 0.8431813855 -0.7391416114 C3 -0.1004728000 2
C30_0 C 0.5657076418 1.0037924570 -0.7906002871 C3 0.0311151000 2
H16_0 H 1.0227182510 0.5292449399 -0.5553055181 H 0.1281350000 0
C16_0 C 1.0793292877 1.1428552089 -0.5631325416 C3 -0.1281350000 2
H8_0 H 0.9635444148 1.2543553725 -0.4723599688 H 0.1281350000 0
H9_0 H 1.1670445012 1.0242751075 -0.6514560998 H 0.1281350000 0
C31_0 C 0.3759603749 0.8622906463 -0.7537265364 C3 -0.1281350000 2
H18_0 H 0.4756585332 0.7718225871 -0.7144471916 H 0.1281350000 0
C32_0 C 0.4660238497 1.0248506437 -0.8024695869 C3 -0.0979956000 2
Cl0_0 Cl 0.6823775924 1.0940985955 -0.8178792758 Cl -0.0724660000 0
H10_0 H 1.1724238425 1.1721351734 -0.5777699357 H 0.1281350000 0
C33_0 C 0.3723300803 0.9537203523 -0.7852633600 C3 -0.1281350000 2
H19_0 H 0.3040197046 0.8059286760 -0.7409421550 H 0.1281350000 0
H20_0 H 0.4642339894 1.0966366378 -0.8267839599 H 0.1281350000 0
H21_0 H 0.2975169301 0.9694802232 -0.7975316109 H 0.1281350000 0
#END
########################################################################################
# Avant-garde Materials Simulation           
# XXVI NEUMANN/KENDRICK/LEUSEN Z'=1, RANK 49, ENERGY -158.42910830321745 kcal/mol/atom
########################################################################################

data_rank_000049
_symmetry_cell_setting triclinic
_symmetry_space_group_name_H-M 'P -1'
_symmetry_Int_Tables_number 2
loop_
_symmetry_equiv_pos_site_id
_symmetry_equiv_pos_as_xyz
1 x,y,z
2 -x,-y,-z
_cell_length_a 10.7566164775
_cell_length_b 10.5780720716
_cell_length_c 13.0877931971
_cell_angle_alpha 79.7188091807
_cell_angle_beta 81.9391035449
_cell_angle_gamma 110.1286737875
loop_
_atom_site_label
_atom_site_type_symbol
_atom_site_fract_x
_atom_site_fract_y
_atom_site_fract_z
_atom_site_fftype
_atom_site_charge
_atom_site_hybridization
C0_0 C 0.7244335697 0.8705669426 0.8000258002 C3 0.1697371000 2
C1_0 C 0.7882016592 0.8969087449 0.8873659045 C3 0.2089460000 2
C2_0 C 0.8050696255 0.9305481813 0.6949452467 C3 -0.2550853700 2
C6_0 C 0.5842352722 0.7833075097 0.8207355266 C3 -0.1181121000 2
C3_0 C 0.9273127690 0.9832920923 0.8662124509 C3 -0.2550853700 2
C8_0 C 0.7098120785 0.8345174663 0.9924171963 C3 -0.2550853700 2
C4_0 C 0.9414344014 1.0107357612 0.6773605133 C3 -0.1197476300 2
H0_0 H 0.7581608244 0.9095038024 0.6280006669 H 0.1422250000 0
C7_0 C 0.5135539170 0.7162507066 0.9257927827 C3 0.2375852000 2
C17_0 C 0.5134017903 0.7698268854 0.7308326998 C3 -0.1181121000 2
C5_0 C 1.0031077937 1.0389563445 0.7635757896 C3 -0.1197476300 2
H1_0 H 0.9740792760 1.0039074174 0.9331796628 H 0.1422250000 0
C9_0 C 0.5768445473 0.7448877604 1.0120284523 C3 -0.1705168300 2
H4_0 H 0.7576581614 0.8563134976 1.0589469079 H 0.1422250000 0
H2_0 H 1.0025142805 1.0542634151 0.5964711200 H 0.1281350000 0
N0_0 N 0.3784047090 0.6227506993 0.9429602984 N -0.4965168000 2
C18_0 C 0.5213839742 0.6793890202 0.6670170989 C3 0.2375852000 2
C19_0 C 0.4418473467 0.8592444100 0.7053767879 C3 0.1697371000 2
H3_0 H 1.1103621764 1.1042455549 0.7485901247 H 0.1281350000 0
H5_0 H 0.5186978929 0.6940438536 1.0927511111 H 0.1281350000 0
C10_0 C 0.3034134532 0.5192599565 1.0317090854 C3 0.6103738000 2
H6_0 H 0.3390125745 0.6206492996 0.8764748883 H 0.2964330000 0
C20_0 C 0.4484220931 0.6649805323 0.5845625720 C3 -0.1705168300 2
N1_0 N 0.6030389905 0.6011156567 0.6835013561 N -0.4965168000 2
C21_0 C 0.3781906144 0.8521448545 0.6161478962 C3 0.2089460000 2
C23_0 C 0.4384161926 0.9618716851 0.7615257455 C3 -0.2550853700 2
O0_0 O 0.3453390429 0.5025484014 1.1149441685 O1 -0.4438310000 2
C11_0 C 0.1623406715 0.4275911880 1.0285327528 C3 -0.1168777000 2
C22_0 C 0.3784598758 0.7490059823 0.5603869046 C3 -0.2550853700 2
H11_0 H 0.4484275833 0.5862915468 0.5412857569 H 0.1281350000 0
C27_0 C 0.6891762497 0.5889732154 0.6013122773 C3 0.6103738000 2
H17_0 H 0.6198029005 0.5750538988 0.7584762421 H 0.2964330000 0
C25_0 C 0.3210227367 0.9509375789 0.5835943951 C3 -0.2550853700 2
C24_0 C 0.3808230598 1.0558482727 0.7279085532 C3 -0.1197476300 2
H13_0 H 0.4843576833 0.9675259335 0.8306353412 H 0.1422250000 0
C12_0 C 0.0704952281 0.3740713447 1.1278108629 C3 -0.1004728000 2
C13_0 C 0.1135509128 0.3856947573 0.9407744242 C3 0.0311151000 2
H12_0 H 0.3244208592 0.7392762433 0.4958469630 H 0.1422250000 0
O1_0 O 0.7005055996 0.6396245009 0.5058743183 O1 -0.4438310000 2
C28_0 C 0.7698676714 0.5040296179 0.6345538976 C3 -0.1168777000 2
C26_0 C 0.3238715041 1.0527596999 0.6369372029 C3 -0.1197476300 2
H15_0 H 0.2777915489 0.9465498865 0.5131342260 H 0.1422250000 0
H14_0 H 0.3807067780 1.1346009063 0.7716192026 H 0.1281350000 0
C14_0 C -0.0632920413 0.2854394304 1.1400838801 C3 -0.1281350000 2
H7_0 H 0.1085802974 0.4046476732 1.1959533432 H 0.1281350000 0
C15_0 C -0.0205480010 0.2962098585 0.9520618542 C3 -0.0979956000 2
Cl1_0 Cl 0.2167319125 0.4363560694 0.8137727804 Cl -0.0724660000 0
C29_0 C 0.7042396511 0.3609089367 0.6787226712 C3 -0.1004728000 2
C30_0 C 0.9119158895 0.5623805089 0.6148531833 C3 0.0311151000 2
H16_0 H 0.2858917369 1.1324316591 0.6076498378 H 0.1281350000 0
C16_0 C -0.1090390537 0.2464339468 1.0514553663 C3 -0.1281350000 2
H8_0 H -0.1308033771 0.2458649532 1.2186277489 H 0.1281350000 0
H9_0 H -0.0545501182 0.2658403835 0.8824449463 H 0.1281350000 0
C31_0 C 0.7783467375 0.2776934514 0.6994951580 C3 -0.1281350000 2
H18_0 H 0.5937743594 0.3147037358 0.6944398315 H 0.1281350000 0
C32_0 C 0.9872012157 0.4804811155 0.6360278754 C3 -0.0979956000 2
Cl0_0 Cl 0.9971316707 0.7400559849 0.5684274998 Cl -0.0724660000 0
H10_0 H -0.2133393085 0.1760199742 1.0595280006 H 0.1281350000 0
C33_0 C 0.9198603311 0.3378228122 0.6773092513 C3 -0.1281350000 2
H19_0 H 0.7259735068 0.1659494712 0.7313644541 H 0.1281350000 0
H20_0 H 1.0974309506 0.5282727535 0.6202315560 H 0.1281350000 0
H21_0 H 0.9789330723 0.2736182393 0.6914817890 H 0.1281350000 0
#END
########################################################################################
# Avant-garde Materials Simulation           
# XXVI NEUMANN/KENDRICK/LEUSEN Z'=1, RANK 50, ENERGY -158.42890360929539 kcal/mol/atom
########################################################################################

data_rank_000050
_symmetry_cell_setting orthorhombic
_symmetry_space_group_name_H-M 'P 2_1 2_1 2_1'
_symmetry_Int_Tables_number 19
loop_
_symmetry_equiv_pos_site_id
_symmetry_equiv_pos_as_xyz
1 x,y,z
2 -x+1/2,-y,z+1/2
3 -x,y+1/2,-z+1/2
4 x+1/2,-y+1/2,-z
_cell_length_a 11.1419124271
_cell_length_b 11.2557077351
_cell_length_c 21.3869262411
_cell_angle_alpha 90.0000000000
_cell_angle_beta 90.0000000000
_cell_angle_gamma 90.0000000000
loop_
_atom_site_label
_atom_site_type_symbol
_atom_site_fract_x
_atom_site_fract_y
_atom_site_fract_z
_atom_site_fftype
_atom_site_charge
_atom_site_hybridization
C0_0 C 0.9917962305 1.2130702624 0.7178736354 C3 0.1697371000 2
C1_0 C 0.8995235630 1.2766826325 0.6850675431 C3 0.2089460000 2
C2_0 C 0.9575557729 1.1341562359 0.7666662766 C3 -0.2550853700 2
C6_0 C 1.1135970760 1.2264487793 0.6989336034 C3 -0.1181121000 2
C3_0 C 0.7777353321 1.2536344087 0.6996045356 C3 -0.2550853700 2
C8_0 C 0.9334237820 1.3575444020 0.6374260851 C3 -0.2550853700 2
C4_0 C 0.8379799001 1.1147044976 0.7800243533 C3 -0.1197476300 2
H0_0 H 1.0269611551 1.0881245683 0.7932887457 H 0.1422250000 0
C7_0 C 1.1420013891 1.3022779771 0.6491810014 C3 0.2375852000 2
C17_0 C 1.2116668961 1.1563682701 0.7285222630 C3 -0.1181121000 2
C5_0 C 0.7472686874 1.1730729646 0.7455351529 C3 -0.1197476300 2
H1_0 H 0.7084153505 1.3004607929 0.6733914576 H 0.1422250000 0
C9_0 C 1.0511974389 1.3704753275 0.6195026424 C3 -0.1705168300 2
H4_0 H 0.8636995921 1.4090857577 0.6140235327 H 0.1422250000 0
H2_0 H 0.8133870592 1.0540212872 0.8176451604 H 0.1281350000 0
N0_0 N 1.2620350375 1.3040188447 0.6289039262 N -0.4965168000 2
C18_0 C 1.2343870126 1.0400764322 0.7090138187 C3 0.2375852000 2
C19_0 C 1.2894720195 1.2115530536 0.7730080236 C3 0.1697371000 2
H3_0 H 0.6531167424 1.1551965815 0.7556319475 H 0.1281350000 0
H5_0 H 1.0766540715 1.4314259007 0.5825275711 H 0.1281350000 0
C10_0 C 1.3174328107 1.3766634774 0.5865218925 C3 0.6103738000 2
H6_0 H 1.3129403336 1.2371567189 0.6470873910 H 0.2964330000 0
C20_0 C 1.3379716092 0.9789197586 0.7304234331 C3 -0.1705168300 2
N1_0 N 1.1509117474 0.9843844394 0.6689927155 N -0.4965168000 2
C21_0 C 1.3920101780 1.1477411456 0.7959468903 C3 0.2089460000 2
C23_0 C 1.2696476252 1.3294386927 0.7944134649 C3 -0.2550853700 2
O0_0 O 1.2692516206 1.4657029303 0.5631186779 O1 -0.4438310000 2
C11_0 C 1.4456501348 1.3460745498 0.5701707907 C3 -0.1168777000 2
C22_0 C 1.4142014048 1.0318235134 0.7725621293 C3 -0.2550853700 2
H11_0 H 1.3564023483 0.8905800139 0.7126055806 H 0.1281350000 0
C27_0 C 1.1753740648 0.9018239144 0.6237734157 C3 0.6103738000 2
H17_0 H 1.0649673449 1.0153954788 0.6709818755 H 0.2964330000 0
C25_0 C 1.4685958150 1.2035351711 0.8399992153 C3 -0.2550853700 2
C24_0 C 1.3469950113 1.3814335370 0.8366729859 C3 -0.1197476300 2
H13_0 H 1.1923160289 1.3787615303 0.7770225000 H 0.1422250000 0
C12_0 C 1.5183779742 1.4439901897 0.5548408780 C3 -0.1004728000 2
C13_0 C 1.4981378821 1.2323004980 0.5653709755 C3 0.0311151000 2
H12_0 H 1.4935544023 0.9836986550 0.7886131425 H 0.1422250000 0
O1_0 O 1.2793890395 0.8710950331 0.6106404789 O1 -0.4438310000 2
C28_0 C 1.0715977711 0.8440363351 0.5904918017 C3 -0.1168777000 2
C26_0 C 1.4465270375 1.3178790645 0.8601211214 C3 -0.1197476300 2
H15_0 H 1.5468667794 1.1555174042 0.8574373250 H 0.1422250000 0
H14_0 H 1.3310691069 1.4724724954 0.8520079563 H 0.1281350000 0
C14_0 C 1.6371673831 1.4309059922 0.5362899603 C3 -0.1281350000 2
H7_0 H 1.4775524955 1.5317747622 0.5570924042 H 0.1281350000 0
C15_0 C 1.6169607879 1.2181131064 0.5457920733 C3 -0.0979956000 2
Cl1_0 Cl 1.4201782632 1.1013358337 0.5813811051 Cl -0.0724660000 0
C29_0 C 1.0959271564 0.7290996638 0.5676616195 C3 -0.1004728000 2
C30_0 C 0.9574453717 0.8916994268 0.5774215187 C3 0.0311151000 2
H16_0 H 1.5077963927 1.3595675283 0.8929916932 H 0.1281350000 0
C16_0 C 1.6863495085 1.3172168878 0.5314186142 C3 -0.1281350000 2
H8_0 H 1.6906626414 1.5091559204 0.5250874136 H 0.1281350000 0
H9_0 H 1.6545615298 1.1291316945 0.5414784493 H 0.1281350000 0
C31_0 C 1.0116348785 0.6649546412 0.5337775844 C3 -0.1281350000 2
H18_0 H 1.1840337008 0.6914371719 0.5773303300 H 0.1281350000 0
C32_0 C 0.8724557904 0.8280333709 0.5430126603 C3 -0.0979956000 2
Cl0_0 Cl 0.9158839971 1.0346786289 0.5998202631 Cl -0.0724660000 0
H10_0 H 1.7790018559 1.3050333345 0.5165121374 H 0.1281350000 0
C33_0 C 0.8993399419 0.7146107387 0.5211562287 C3 -0.1281350000 2
H19_0 H 1.0343426403 0.5768347360 0.5162671579 H 0.1281350000 0
H20_0 H 0.7867903296 0.8696434618 0.5322121541 H 0.1281350000 0
H21_0 H 0.8341892527 0.6676849586 0.4922233843 H 0.1281350000 0
#END
########################################################################################
# Avant-garde Materials Simulation           
# XXVI NEUMANN/KENDRICK/LEUSEN Z'=1, RANK 51, ENERGY -158.42882983206914 kcal/mol/atom
########################################################################################

data_rank_000051
_symmetry_cell_setting monoclinic
_symmetry_space_group_name_H-M 'P 2_1/c'
_symmetry_Int_Tables_number 14
loop_
_symmetry_equiv_pos_site_id
_symmetry_equiv_pos_as_xyz
1 x,y,z
2 -x,y+1/2,-z+1/2
3 -x,-y,-z
4 x,-y+1/2,z+1/2
_cell_length_a 10.7816291382
_cell_length_b 18.7254948381
_cell_length_c 14.2702676995
_cell_angle_alpha 90.0000000000
_cell_angle_beta 70.7585669004
_cell_angle_gamma 90.0000000000
loop_
_atom_site_label
_atom_site_type_symbol
_atom_site_fract_x
_atom_site_fract_y
_atom_site_fract_z
_atom_site_fftype
_atom_site_charge
_atom_site_hybridization
C0_0 C -0.8261448074 0.9031957666 0.3518856821 C3 0.1697371000 2
C1_0 C -0.8289959809 0.9751527092 0.3870901860 C3 0.2089460000 2
C2_0 C -0.9281804400 0.8806416778 0.3159635364 C3 -0.2550853700 2
C6_0 C -0.7200776675 0.8571668218 0.3515248441 C3 -0.1181121000 2
C3_0 C -0.9321813058 1.0212400386 0.3847357354 C3 -0.2550853700 2
C8_0 C -0.7280424833 0.9983981163 0.4232598382 C3 -0.2550853700 2
C4_0 C -1.0262560735 0.9272146094 0.3133376123 C3 -0.1197476300 2
H0_0 H -0.9279898014 0.8258153343 0.2902387111 H 0.1422250000 0
C7_0 C -0.6192085202 0.8839725286 0.3827681228 C3 0.2375852000 2
C17_0 C -0.7185088202 0.7819840669 0.3162845733 C3 -0.1181121000 2
C5_0 C -1.0284131276 0.9981463807 0.3477869632 C3 -0.1197476300 2
H1_0 H -0.9344604582 1.0751564314 0.4142566842 H 0.1422250000 0
C9_0 C -0.6245713548 0.9546517869 0.4199593948 C3 -0.1705168300 2
H4_0 H -0.7334381480 1.0519059666 0.4543566163 H 0.1422250000 0
H2_0 H -1.1055217265 0.9093875226 0.2873956113 H 0.1281350000 0
N0_0 N -0.5129702029 0.8388523331 0.3786276482 N -0.4965168000 2
C18_0 C -0.6528424031 0.7645165754 0.2169564122 C3 0.2375852000 2
C19_0 C -0.7889607772 0.7277399947 0.3833623312 C3 0.1697371000 2
H3_0 H -1.1083533330 1.0336247898 0.3472090295 H 0.1281350000 0
H5_0 H -0.5458867959 0.9731306392 0.4457150538 H 0.1281350000 0
C10_0 C -0.3855549488 0.8581439641 0.3622112987 C3 0.6103738000 2
H6_0 H -0.5346465432 0.7860726232 0.3960815654 H 0.2964330000 0
C20_0 C -0.6531863492 0.6930697053 0.1830253258 C3 -0.1705168300 2
N1_0 N -0.5827185720 0.8188121062 0.1529008938 N -0.4965168000 2
C21_0 C -0.7910471616 0.6561151586 0.3479988955 C3 0.2089460000 2
C23_0 C -0.8578394574 0.7421370657 0.4851119544 C3 -0.2550853700 2
O0_0 O -0.3426026913 0.9201072917 0.3508239299 O1 -0.4438310000 2
C11_0 C -0.2946549531 0.7949883558 0.3496814006 C3 -0.1168777000 2
C22_0 C -0.7203494756 0.6406709379 0.2471681577 C3 -0.2550853700 2
H11_0 H -0.5998588330 0.6806131071 0.1060237154 H 0.1281350000 0
C27_0 C -0.5479324263 0.8205109594 0.0516769436 C3 0.6103738000 2
H17_0 H -0.5588120959 0.8621571265 0.1866258923 H 0.2964330000 0
C25_0 C -0.8630420097 0.6027577258 0.4144078028 C3 -0.2550853700 2
C24_0 C -0.9256030073 0.6889421965 0.5481560990 C3 -0.1197476300 2
H13_0 H -0.8548525463 0.7959622905 0.5133866829 H 0.1422250000 0
C12_0 C -0.2511635785 0.7606260910 0.2574052285 C3 -0.1004728000 2
C13_0 C -0.2472662447 0.7708756441 0.4241887915 C3 0.0311151000 2
H12_0 H -0.7183621765 0.5858022536 0.2206364057 H 0.1422250000 0
O1_0 O -0.5857407386 0.7739682857 0.0051226062 O1 -0.4438310000 2
C28_0 C -0.4643446320 0.8808795264 -0.0042552136 C3 -0.1168777000 2
C26_0 C -0.9293714844 0.6186944716 0.5127097269 C3 -0.1197476300 2
H15_0 H -0.8639500113 0.5487119874 0.3858047619 H 0.1422250000 0
H14_0 H -0.9770545208 0.7010958899 0.6259993880 H 0.1281350000 0
C14_0 C -0.1621070310 0.7042608782 0.2402347687 C3 -0.1281350000 2
H7_0 H -0.2879268783 0.7786040746 0.1987948869 H 0.1281350000 0
C15_0 C -0.1584703616 0.7143699068 0.4081698888 C3 -0.0979956000 2
Cl1_0 Cl -0.3036976186 0.8102600629 0.5407507366 Cl -0.0724660000 0
C29_0 C -0.4693269439 0.8908472055 -0.1008168263 C3 -0.1004728000 2
C30_0 C -0.3795102582 0.9259665766 0.0254601617 C3 0.0311151000 2
H16_0 H -0.9844565135 0.5774697379 0.5635776226 H 0.1281350000 0
C16_0 C -0.1157913634 0.6811495753 0.3155795791 C3 -0.1281350000 2
H8_0 H -0.1301873367 0.6781301896 0.1680294790 H 0.1281350000 0
H9_0 H -0.1236543897 0.6964862625 0.4676983884 H 0.1281350000 0
C31_0 C -0.3945861585 0.9422118635 -0.1648159207 C3 -0.1281350000 2
H18_0 H -0.5353728963 0.8564328415 -0.1238770057 H 0.1281350000 0
C32_0 C -0.3033265500 0.9774433756 -0.0387155530 C3 -0.0979956000 2
Cl0_0 Cl -0.3599918455 0.9218349144 0.1417488817 Cl -0.0724660000 0
H10_0 H -0.0472549718 0.6366139748 0.3031761617 H 0.1281350000 0
C33_0 C -0.3103253006 0.9856016164 -0.1336698777 C3 -0.1281350000 2
H19_0 H -0.4020248826 0.9485639851 -0.2386573402 H 0.1281350000 0
H20_0 H -0.2393505584 1.0115878765 -0.0131211346 H 0.1281350000 0
H21_0 H -0.2496868346 1.0259926267 -0.1826674724 H 0.1281350000 0
#END
########################################################################################
# Avant-garde Materials Simulation           
# XXVI NEUMANN/KENDRICK/LEUSEN Z'=1, RANK 52, ENERGY -158.42881007712941 kcal/mol/atom
########################################################################################

data_rank_000052
_symmetry_cell_setting monoclinic
_symmetry_space_group_name_H-M 'P 2_1/c'
_symmetry_Int_Tables_number 14
loop_
_symmetry_equiv_pos_site_id
_symmetry_equiv_pos_as_xyz
1 x,y,z
2 -x,y+1/2,-z+1/2
3 -x,-y,-z
4 x,-y+1/2,z+1/2
_cell_length_a 10.5912545135
_cell_length_b 18.8244276743
_cell_length_c 14.6987311375
_cell_angle_alpha 90.0000000000
_cell_angle_beta 112.2035195500
_cell_angle_gamma 90.0000000000
loop_
_atom_site_label
_atom_site_type_symbol
_atom_site_fract_x
_atom_site_fract_y
_atom_site_fract_z
_atom_site_fftype
_atom_site_charge
_atom_site_hybridization
C0_0 C 0.1218977949 0.5616450189 0.8706115872 C3 0.1697371000 2
C1_0 C 0.0957387887 0.4885420379 0.8850154141 C3 0.2089460000 2
C2_0 C 0.2512206706 0.5800987531 0.8690983034 C3 -0.2550853700 2
C6_0 C 0.0186877238 0.6137311406 0.8592907703 C3 -0.1181121000 2
C3_0 C 0.2014978445 0.4378268867 0.9024936182 C3 -0.2550853700 2
C8_0 C -0.0353317780 0.4697053257 0.8822215093 C3 -0.2550853700 2
C4_0 C 0.3515332232 0.5294261728 0.8850436963 C3 -0.1197476300 2
H0_0 H 0.2708581586 0.6351789638 0.8555077460 H 0.1422250000 0
C7_0 C -0.1061836553 0.5928203913 0.8627381067 C3 0.2375852000 2
C17_0 C 0.0449248900 0.6898326138 0.8444065803 C3 -0.1181121000 2
C5_0 C 0.3271136023 0.4579691475 0.9031674494 C3 -0.1197476300 2
H1_0 H 0.1821090154 0.3825659162 0.9155782305 H 0.1422250000 0
C9_0 C -0.1343015158 0.5198122195 0.8713115490 C3 -0.1705168300 2
H4_0 H -0.0557948807 0.4140310180 0.8919633396 H 0.1422250000 0
H2_0 H 0.4494535877 0.5444321656 0.8822413638 H 0.1281350000 0
N0_0 N -0.2000631021 0.6460647196 0.8621744581 N -0.4965168000 2
C18_0 C -0.0016088472 0.7186411268 0.7495373418 C3 0.2375852000 2
C19_0 C 0.1180420448 0.7338018459 0.9265723849 C3 0.1697371000 2
H3_0 H 0.4074550211 0.4185999704 0.9156801157 H 0.1281350000 0
H5_0 H -0.2334639593 0.5050709910 0.8713254441 H 0.1281350000 0
C10_0 C -0.3386390863 0.6409059363 0.8322805181 C3 0.6103738000 2
H6_0 H -0.1596095248 0.6941439538 0.8909298447 H 0.2964330000 0
C20_0 C 0.0227179995 0.7911777566 0.7351458889 C3 -0.1705168300 2
N1_0 N -0.0705926532 0.6735972635 0.6702452000 N -0.4965168000 2
C21_0 C 0.1387767459 0.8074648639 0.9114895940 C3 0.2089460000 2
C23_0 C 0.1704416934 0.7073278761 1.0243493692 C3 -0.2550853700 2
O0_0 O -0.4058618579 0.5862863653 0.7992281987 O1 -0.4438310000 2
C11_0 C -0.4075868969 0.7083458421 0.8437347935 C3 -0.1168777000 2
C22_0 C 0.0898654603 0.8341367928 0.8141730814 C3 -0.2550853700 2
H11_0 H -0.0131844398 0.8109956528 0.6604333827 H 0.1281350000 0
C27_0 C -0.1266759088 0.6877660754 0.5714904640 C3 0.6103738000 2
H17_0 H -0.0828300432 0.6230071547 0.6901674275 H 0.2964330000 0
C25_0 C 0.2062366464 0.8515166959 0.9937949540 C3 -0.2550853700 2
C24_0 C 0.2364864253 0.7514266515 1.1028536417 C3 -0.1197476300 2
H13_0 H 0.1569595051 0.6512002333 1.0364109313 H 0.1422250000 0
C12_0 C -0.4638000024 0.7110218489 0.9160601891 C3 -0.1004728000 2
C13_0 C -0.4231577050 0.7675858777 0.7827946770 C3 0.0311151000 2
H12_0 H 0.1060773770 0.8900881589 0.8021645996 H 0.1422250000 0
O1_0 O -0.1233783943 0.7467391695 0.5345656865 O1 -0.4438310000 2
C28_0 C -0.1888300075 0.6252649953 0.5061481282 C3 -0.1168777000 2
C26_0 C 0.2544150005 0.8243232591 1.0878998302 C3 -0.1197476300 2
H15_0 H 0.2182965180 0.9077359718 0.9811234856 H 0.1422250000 0
H14_0 H 0.2745086001 0.7301728437 1.1772648750 H 0.1281350000 0
C14_0 C -0.5322732789 0.7711592577 0.9281319917 C3 -0.1281350000 2
H7_0 H -0.4515376996 0.6651417018 0.9638619430 H 0.1281350000 0
C15_0 C -0.4941745285 0.8276926082 0.7928589954 C3 -0.0979956000 2
Cl1_0 Cl -0.3569571910 0.7671761884 0.6913503299 Cl -0.0724660000 0
C29_0 C -0.1578617405 0.6199359842 0.4215935624 C3 -0.1004728000 2
C30_0 C -0.2794997976 0.5750177192 0.5181061692 C3 0.0311151000 2
H16_0 H 0.3070761533 0.8584283465 1.1508358196 H 0.1281350000 0
C16_0 C -0.5478765121 0.8294141500 0.8659085013 C3 -0.1281350000 2
H8_0 H -0.5728534248 0.7727357556 0.9860060496 H 0.1281350000 0
H9_0 H -0.5057322759 0.8727958978 0.7439995744 H 0.1281350000 0
C31_0 C -0.2119326799 0.5665663159 0.3524799609 C3 -0.1281350000 2
H18_0 H -0.0895222795 0.6594004788 0.4112345385 H 0.1281350000 0
C32_0 C -0.3390002023 0.5230197689 0.4468568866 C3 -0.0979956000 2
Cl0_0 Cl -0.3285014186 0.5765681851 0.6183211175 Cl -0.0724660000 0
H10_0 H -0.6019297525 0.8767163561 0.8742033909 H 0.1281350000 0
C33_0 C -0.3049305501 0.5184822225 0.3643332421 C3 -0.1281350000 2
H19_0 H -0.1849998148 0.5639711640 0.2880399668 H 0.1281350000 0
H20_0 H -0.4138371610 0.4868227527 0.4556157566 H 0.1281350000 0
H21_0 H -0.3538345200 0.4783088291 0.3086963579 H 0.1281350000 0
#END
########################################################################################
# Avant-garde Materials Simulation           
# XXVI NEUMANN/KENDRICK/LEUSEN Z'=1, RANK 53, ENERGY -158.42853750378626 kcal/mol/atom
########################################################################################

data_rank_000053
_symmetry_cell_setting monoclinic
_symmetry_space_group_name_H-M 'P 2_1/c'
_symmetry_Int_Tables_number 14
loop_
_symmetry_equiv_pos_site_id
_symmetry_equiv_pos_as_xyz
1 x,y,z
2 -x,y+1/2,-z+1/2
3 -x,-y,-z
4 x,-y+1/2,z+1/2
_cell_length_a 14.0544891721
_cell_length_b 9.7758696176
_cell_length_c 20.5385282515
_cell_angle_alpha 90.0000000000
_cell_angle_beta 107.4147168628
_cell_angle_gamma 90.0000000000
loop_
_atom_site_label
_atom_site_type_symbol
_atom_site_fract_x
_atom_site_fract_y
_atom_site_fract_z
_atom_site_fftype
_atom_site_charge
_atom_site_hybridization
C0_0 C -0.3291335840 0.4752224168 0.8126866830 C3 0.1697371000 2
C1_0 C -0.3881701713 0.3574935302 0.7843189697 C3 0.2089460000 2
C2_0 C -0.3138360575 0.5757886448 0.7668502317 C3 -0.2550853700 2
C6_0 C -0.2907026026 0.4910152575 0.8854480138 C3 -0.1181121000 2
C3_0 C -0.4285962243 0.3451725509 0.7125243881 C3 -0.2550853700 2
C8_0 C -0.4048957010 0.2564322084 0.8291448534 C3 -0.2550853700 2
C4_0 C -0.3540339693 0.5608199007 0.6971110546 C3 -0.1197476300 2
H0_0 H -0.2710412562 0.6670346853 0.7880086100 H 0.1422250000 0
C7_0 C -0.3152640167 0.3929803172 0.9270217386 C3 0.2375852000 2
C17_0 C -0.2253747398 0.6102779220 0.9145869965 C3 -0.1181121000 2
C5_0 C -0.4119662864 0.4447145956 0.6696305664 C3 -0.1197476300 2
H1_0 H -0.4732715795 0.2550693767 0.6916891119 H 0.1422250000 0
C9_0 C -0.3703557256 0.2741902861 0.8985261914 C3 -0.1705168300 2
H4_0 H -0.4464718878 0.1643356521 0.8078081643 H 0.1422250000 0
H2_0 H -0.3415521123 0.6393361199 0.6628142927 H 0.1281350000 0
N0_0 N -0.2869737945 0.4109075733 0.9985566367 N -0.4965168000 2
C18_0 C -0.1262872318 0.6112313287 0.9131587773 C3 0.2375852000 2
C19_0 C -0.2616966590 0.7241600467 0.9439541601 C3 0.1697371000 2
H3_0 H -0.4440661636 0.4338744188 0.6146060586 H 0.1281350000 0
H5_0 H -0.3837305492 0.1966207535 0.9326515830 H 0.1281350000 0
C10_0 C -0.3544995507 0.3931349919 1.0337639952 C3 0.6103738000 2
H6_0 H -0.2188583850 0.4538442622 1.0231325121 H 0.2964330000 0
C20_0 C -0.0643185836 0.7271886522 0.9353579051 C3 -0.1705168300 2
N1_0 N -0.0897017935 0.4950643059 0.8880210847 N -0.4965168000 2
C21_0 C -0.1971410222 0.8389008562 0.9688714063 C3 0.2089460000 2
C23_0 C -0.3586877226 0.7272347625 0.9519793259 C3 -0.2550853700 2
O0_0 O -0.4414446458 0.3543045141 1.0070272782 O1 -0.4438310000 2
C11_0 C -0.3220832348 0.4275114038 1.1082273783 C3 -0.1168777000 2
C22_0 C -0.1000521566 0.8377488670 0.9618930353 C3 -0.2550853700 2
H11_0 H 0.0114182384 0.7253406895 0.9322158412 H 0.1281350000 0
C27_0 C 0.0071565606 0.4556086239 0.8989125316 C3 0.6103738000 2
H17_0 H -0.1424721403 0.4238436969 0.8660530623 H 0.2964330000 0
C25_0 C -0.2308472033 0.9496204931 1.0006816076 C3 -0.2550853700 2
C24_0 C -0.3885375768 0.8355184388 0.9844348958 C3 -0.1197476300 2
H13_0 H -0.4096997201 0.6417848427 0.9341911414 H 0.1422250000 0
C12_0 C -0.3749723858 0.5308925180 1.1299902815 C3 -0.1004728000 2
C13_0 C -0.2511944328 0.3521304098 1.1575229004 C3 0.0311151000 2
H12_0 H -0.0523898258 0.9265071018 0.9792687281 H 0.1422250000 0
O1_0 O 0.0804466822 0.5244222410 0.9311023033 O1 -0.4438310000 2
C28_0 C 0.0221811244 0.3246003976 0.8650772880 C3 -0.1168777000 2
C26_0 C -0.3246346345 0.9479203079 1.0088752626 C3 -0.1197476300 2
H15_0 H -0.1804604479 1.0354829846 1.0194610797 H 0.1422250000 0
H14_0 H -0.4619558708 0.8309570546 0.9919802320 H 0.1281350000 0
C14_0 C -0.3555320677 0.5598762758 1.1991806549 C3 -0.1281350000 2
H7_0 H -0.4326039457 0.5863715642 1.0914721643 H 0.1281350000 0
C15_0 C -0.2331588692 0.3786492733 1.2268747835 C3 -0.0979956000 2
Cl1_0 Cl -0.1874869707 0.2174619102 1.1343322038 Cl -0.0724660000 0
C29_0 C 0.0947295115 0.3291904922 0.8306759038 C3 -0.1004728000 2
C30_0 C -0.0265422351 0.1995593475 0.8661314450 C3 0.0311151000 2
H16_0 H -0.3487824809 1.0325446868 1.0347529410 H 0.1281350000 0
C16_0 C -0.2844244385 0.4836521295 1.2477580636 C3 -0.1281350000 2
H8_0 H -0.3974399420 0.6401752572 1.2151426781 H 0.1281350000 0
H9_0 H -0.1801567591 0.3151635444 1.2638321569 H 0.1281350000 0
C31_0 C 0.1159638927 0.2151912255 0.7971176910 C3 -0.1281350000 2
H18_0 H 0.1334709559 0.4255506549 0.8302790134 H 0.1281350000 0
C32_0 C -0.0022576812 0.0825985108 0.8352473144 C3 -0.0979956000 2
Cl0_0 Cl -0.1210964894 0.1844901925 0.9044671088 Cl -0.0724660000 0
H10_0 H -0.2700372816 0.5032463034 1.3021544223 H 0.1281350000 0
C33_0 C 0.0681675718 0.0911632346 0.7999435679 C3 -0.1281350000 2
H19_0 H 0.1704759888 0.2230192678 0.7692564962 H 0.1281350000 0
H20_0 H -0.0399971069 -0.0136017093 0.8381184276 H 0.1281350000 0
H21_0 H 0.0858416227 0.0004332107 0.7750039560 H 0.1281350000 0
#END
#######################################################################################
# Avant-garde Materials Simulation           
# XXVI NEUMANN/KENDRICK/LEUSEN Z'=1, RANK 54, ENERGY -158.4283451072765 kcal/mol/atom
#######################################################################################

data_rank_000054
_symmetry_cell_setting monoclinic
_symmetry_space_group_name_H-M 'C 2/c'
_symmetry_Int_Tables_number 15
loop_
_symmetry_equiv_pos_site_id
_symmetry_equiv_pos_as_xyz
1 x,y,z
2 -x,y,-z+1/2
3 -x,-y,-z
4 x,-y,z+1/2
5 x+1/2,y+1/2,z
6 -x+1/2,y+1/2,-z+1/2
7 -x+1/2,-y+1/2,-z
8 x+1/2,-y+1/2,z+1/2
_cell_length_a 18.1592838146
_cell_length_b 11.1349397728
_cell_length_c 27.9357261744
_cell_angle_alpha 90.0000000000
_cell_angle_beta 100.3432194334
_cell_angle_gamma 90.0000000000
loop_
_atom_site_label
_atom_site_type_symbol
_atom_site_fract_x
_atom_site_fract_y
_atom_site_fract_z
_atom_site_fftype
_atom_site_charge
_atom_site_hybridization
C0_0 C -0.3672575284 0.3185423011 -0.8400485627 C3 0.1697371000 2
C1_0 C -0.2940060029 0.3438437926 -0.8128420804 C3 0.2089460000 2
C2_0 C -0.3893066282 0.1963427914 -0.8469397111 C3 -0.2550853700 2
C6_0 C -0.4169025653 0.4155933928 -0.8575819647 C3 -0.1181121000 2
C3_0 C -0.2454094925 0.2478777959 -0.7951743097 C3 -0.2550853700 2
C8_0 C -0.2725549143 0.4651544785 -0.8037510428 C3 -0.2550853700 2
C4_0 C -0.3410477971 0.1047176301 -0.8287425996 C3 -0.1197476300 2
H0_0 H -0.4455346064 0.1754162496 -0.8661239376 H 0.1422250000 0
C7_0 C -0.3939881900 0.5333399657 -0.8458695982 C3 0.2375852000 2
C17_0 C -0.4915969401 0.3872048058 -0.8875504898 C3 -0.1181121000 2
C5_0 C -0.2682915927 0.1304496951 -0.8033701023 C3 -0.1197476300 2
H1_0 H -0.1898206287 0.2678665031 -0.7745198880 H 0.1422250000 0
C9_0 C -0.3210886581 0.5572902916 -0.8193017360 C3 -0.1705168300 2
H4_0 H -0.2168912070 0.4847499089 -0.7831648984 H 0.1422250000 0
H2_0 H -0.3592464608 0.0115550761 -0.8339291844 H 0.1281350000 0
N0_0 N -0.4418538948 0.6309193151 -0.8613022369 N -0.4965168000 2
C18_0 C -0.4979452487 0.3638964129 -0.9374023021 C3 0.2375852000 2
C19_0 C -0.5562316345 0.3762529843 -0.8653030675 C3 0.1697371000 2
H3_0 H -0.2300600219 0.0575865628 -0.7902371464 H 0.1281350000 0
H5_0 H -0.3042927115 0.6498354522 -0.8114972770 H 0.1281350000 0
C10_0 C -0.4440817477 0.7337693560 -0.8347902160 C3 0.6103738000 2
H6_0 H -0.4770102887 0.6253257858 -0.8945622061 H 0.2964330000 0
C20_0 C -0.5678451212 0.3297834538 -0.9656748127 C3 -0.1705168300 2
N1_0 N -0.4329582231 0.3727121045 -0.9580486705 N -0.4965168000 2
C21_0 C -0.6265398720 0.3407411663 -0.8940177439 C3 0.2089460000 2
C23_0 C -0.5533288949 0.3967457915 -0.8148079929 C3 -0.2550853700 2
O0_0 O -0.4100040654 0.7489018341 -0.7926202830 O1 -0.4438310000 2
C11_0 C -0.4933114351 0.8318076446 -0.8597534496 C3 -0.1168777000 2
C22_0 C -0.6299268431 0.3187154109 -0.9442359074 C3 -0.2550853700 2
H11_0 H -0.5710571573 0.3133083973 -1.0042372730 H 0.1281350000 0
C27_0 C -0.4262698782 0.3719971545 -1.0059877445 C3 0.6103738000 2
H17_0 H -0.3852532157 0.3911011272 -0.9337944714 H 0.2964330000 0
C25_0 C -0.6897996102 0.3253397866 -0.8713796323 C3 -0.2550853700 2
C24_0 C -0.6157188980 0.3803128500 -0.7937769881 C3 -0.1197476300 2
H13_0 H -0.5005960285 0.4252807012 -0.7927267435 H 0.1422250000 0
C12_0 C -0.5538460105 0.8695062986 -0.8385393953 C3 -0.1004728000 2
C13_0 C -0.4781902855 0.8936893454 -0.9006134398 C3 0.0311151000 2
H12_0 H -0.6833510151 0.2921291243 -0.9662641449 H 0.1422250000 0
O1_0 O -0.4806519608 0.3589088227 -1.0397282636 O1 -0.4438310000 2
C28_0 C -0.3487890834 0.3815409887 -1.0174143323 C3 -0.1168777000 2
C26_0 C -0.6845173158 0.3436218655 -0.8220965537 C3 -0.1197476300 2
H15_0 H -0.7427512419 0.2980255006 -0.8937137975 H 0.1422250000 0
H14_0 H -0.6123637707 0.3956027199 -0.7549140986 H 0.1281350000 0
C14_0 C -0.5993210422 0.9641006958 -0.8586033008 C3 -0.1281350000 2
H7_0 H -0.5640897223 0.8234736765 -0.8058524616 H 0.1281350000 0
C15_0 C -0.5231416475 0.9893166662 -0.9207371773 C3 -0.0979956000 2
Cl1_0 Cl -0.3995684105 0.8587093719 -0.9253691239 Cl -0.0724660000 0
C29_0 C -0.3386058510 0.3190089611 -1.0594667559 C3 -0.1004728000 2
C30_0 C -0.2874340687 0.4473804064 -0.9927163642 C3 0.0311151000 2
H16_0 H -0.7331846672 0.3305858737 -0.8047647238 H 0.1281350000 0
C16_0 C -0.5839110875 1.0235840040 -0.8996729190 C3 -0.1281350000 2
H8_0 H -0.6467025316 0.9922677080 -0.8423455760 H 0.1281350000 0
H9_0 H -0.5098074871 1.0374090945 -0.9521005626 H 0.1281350000 0
C31_0 C -0.2711039302 0.3205285208 -1.0762085093 C3 -0.1281350000 2
H18_0 H -0.3858856965 0.2679059757 -1.0787429726 H 0.1281350000 0
C32_0 C -0.2199906592 0.4522435156 -1.0099842628 C3 -0.0979956000 2
Cl0_0 Cl -0.2915047462 0.5294059348 -0.9400198128 Cl -0.0724660000 0
H10_0 H -0.6184331524 1.0990870195 -0.9148728079 H 0.1281350000 0
C33_0 C -0.2116276743 0.3883419506 -1.0515036851 C3 -0.1281350000 2
H19_0 H -0.2652469718 0.2700368100 -1.1086914033 H 0.1281350000 0
H20_0 H -0.1740310168 0.5055751785 -0.9904342110 H 0.1281350000 0
H21_0 H -0.1587561824 0.3923220082 -1.0646697828 H 0.1281350000 0
#END
########################################################################################
# Avant-garde Materials Simulation           
# XXVI NEUMANN/KENDRICK/LEUSEN Z'=1, RANK 55, ENERGY -158.42766489547441 kcal/mol/atom
########################################################################################

data_rank_000055
_symmetry_cell_setting triclinic
_symmetry_space_group_name_H-M 'P -1'
_symmetry_Int_Tables_number 2
loop_
_symmetry_equiv_pos_site_id
_symmetry_equiv_pos_as_xyz
1 x,y,z
2 -x,-y,-z
_cell_length_a 11.0828792932
_cell_length_b 11.2828830971
_cell_length_c 13.4379867103
_cell_angle_alpha 70.6396864197
_cell_angle_beta 112.5634707226
_cell_angle_gamma 116.0799651277
loop_
_atom_site_label
_atom_site_type_symbol
_atom_site_fract_x
_atom_site_fract_y
_atom_site_fract_z
_atom_site_fftype
_atom_site_charge
_atom_site_hybridization
C0_0 C 0.5998887277 0.8600285318 0.7771493338 C3 0.1697371000 2
C1_0 C 0.7267899796 0.8893807034 0.8650858512 C3 0.2089460000 2
C2_0 C 0.6054548982 0.9277533650 0.6679436119 C3 -0.2550853700 2
C6_0 C 0.4731574141 0.7636676127 0.8011658706 C3 -0.1181121000 2
C3_0 C 0.8531893735 0.9823474106 0.8401357870 C3 -0.2550853700 2
C8_0 C 0.7207361070 0.8238783551 0.9740561691 C3 -0.2550853700 2
C4_0 C 0.7300513493 1.0186504185 0.6466495244 C3 -0.1197476300 2
H0_0 H 0.5095485608 0.9056647432 0.6005895672 H 0.1422250000 0
C7_0 C 0.4734096011 0.6976798776 0.9097329552 C3 0.2375852000 2
C17_0 C 0.3400866051 0.7344204502 0.7110885199 C3 -0.1181121000 2
C5_0 C 0.8553587265 1.0462556410 0.7333795797 C3 -0.1197476300 2
H1_0 H 0.9494774804 1.0023342004 0.9074131812 H 0.1422250000 0
C9_0 C 0.5984167415 0.7303629082 0.9969865392 C3 -0.1705168300 2
H4_0 H 0.8164385750 0.8471980334 1.0414744508 H 0.1422250000 0
H2_0 H 0.7326002240 1.0694079790 0.5624452538 H 0.1281350000 0
N0_0 N 0.3456029239 0.6021576771 0.9268354473 N -0.4965168000 2
C18_0 C 0.3036453824 0.6393242064 0.6493531141 C3 0.2375852000 2
C19_0 C 0.2476802714 0.8031086986 0.6886906134 C3 0.1697371000 2
H3_0 H 0.9531014378 1.1186513669 0.7155888919 H 0.1281350000 0
H5_0 H 0.5955456577 0.6789467952 1.0806327940 H 0.1281350000 0
C10_0 C 0.3163006715 0.5138696366 1.0204043829 C3 0.6103738000 2
H6_0 H 0.2645374294 0.5917980462 0.8566896061 H 0.2964330000 0
C20_0 C 0.1785719026 0.6160271494 0.5609930387 C3 -0.1705168300 2
N1_0 N 0.3949143248 0.5726565205 0.6726400598 N -0.4965168000 2
C21_0 C 0.1182696777 0.7731742684 0.6031572206 C3 0.2089460000 2
C23_0 C 0.2780292768 0.8991504190 0.7499340361 C3 -0.2550853700 2
O0_0 O 0.4049429554 0.5085124240 1.1110101907 O1 -0.4438310000 2
C11_0 C 0.1647697985 0.4262083263 1.0100143162 C3 -0.1168777000 2
C22_0 C 0.0889140785 0.6809527083 0.5390434418 C3 -0.2550853700 2
H11_0 H 0.1546090356 0.5452827942 0.5117460856 H 0.1281350000 0
C27_0 C 0.3633731213 0.4543349037 0.6438951309 C3 0.6103738000 2
H17_0 H 0.4932147679 0.6109112011 0.7226054637 H 0.2964330000 0
C25_0 C 0.0233521171 0.8359832185 0.5843485521 C3 -0.2550853700 2
C24_0 C 0.1833559003 0.9589864048 0.7293719930 C3 -0.1197476300 2
H13_0 H 0.3765511705 0.9237517146 0.8146196835 H 0.1422250000 0
C12_0 C 0.1213753701 0.4028317142 1.1024235885 C3 -0.1004728000 2
C13_0 C 0.0645950086 0.3646210729 0.9218011411 C3 0.0311151000 2
H12_0 H -0.0072152682 0.6623255446 0.4715101459 H 0.1422250000 0
O1_0 O 0.2414142753 0.3774448829 0.6101933562 O1 -0.4438310000 2
C28_0 C 0.4839903592 0.4188337097 0.6546996264 C3 -0.1168777000 2
C26_0 C 0.0547019231 0.9265922528 0.6467826858 C3 -0.1197476300 2
H15_0 H -0.0756075438 0.8097542178 0.5202941585 H 0.1422250000 0
H14_0 H 0.2070992889 1.0304371855 0.7786567412 H 0.1281350000 0
C14_0 C -0.0144418330 0.3233825315 1.1075693901 C3 -0.1281350000 2
H7_0 H 0.1985959903 0.4508533337 1.1704468427 H 0.1281350000 0
C15_0 C -0.0714340072 0.2816428654 0.9271570811 C3 -0.0979956000 2
Cl1_0 Cl 0.1030033253 0.3846082363 0.8015438428 Cl -0.0724660000 0
C29_0 C 0.4553079374 0.2805819971 0.6711751045 C3 -0.1004728000 2
C30_0 C 0.6163270911 0.5082464444 0.6408627349 C3 0.0311151000 2
H16_0 H -0.0200815685 0.9724905976 0.6329190379 H 0.1281350000 0
C16_0 C -0.1111601622 0.2614592780 1.0197651806 C3 -0.1281350000 2
H8_0 H -0.0441146450 0.3087873742 1.1803889496 H 0.1281350000 0
H9_0 H -0.1454914437 0.2334600674 0.8583435063 H 0.1281350000 0
C31_0 C 0.5524158805 0.2317350011 0.6746907237 C3 -0.1281350000 2
H18_0 H 0.3515953095 0.2120536773 0.6787166504 H 0.1281350000 0
C32_0 C 0.7142213571 0.4600874325 0.6429396811 C3 -0.0979956000 2
Cl0_0 Cl 0.6665016070 0.6817662507 0.6179235875 Cl -0.0724660000 0
H10_0 H -0.2179030542 0.1975215493 1.0228151496 H 0.1281350000 0
C33_0 C 0.6823005210 0.3221919877 0.6596894573 C3 -0.1281350000 2
H19_0 H 0.5262410220 0.1237680323 0.6870650508 H 0.1281350000 0
H20_0 H 0.8144813238 0.5321900024 0.6299269058 H 0.1281350000 0
H21_0 H 0.7586726021 0.2857695843 0.6598293757 H 0.1281350000 0
#END
########################################################################################
# Avant-garde Materials Simulation           
# XXVI NEUMANN/KENDRICK/LEUSEN Z'=1, RANK 56, ENERGY -158.42757228755255 kcal/mol/atom
########################################################################################

data_rank_000056
_symmetry_cell_setting monoclinic
_symmetry_space_group_name_H-M 'P 2_1/c'
_symmetry_Int_Tables_number 14
loop_
_symmetry_equiv_pos_site_id
_symmetry_equiv_pos_as_xyz
1 x,y,z
2 -x,y+1/2,-z+1/2
3 -x,-y,-z
4 x,-y+1/2,z+1/2
_cell_length_a 9.8363309163
_cell_length_b 19.0760446864
_cell_length_c 14.8590643120
_cell_angle_alpha 90.0000000000
_cell_angle_beta 105.6747246772
_cell_angle_gamma 90.0000000000
loop_
_atom_site_label
_atom_site_type_symbol
_atom_site_fract_x
_atom_site_fract_y
_atom_site_fract_z
_atom_site_fftype
_atom_site_charge
_atom_site_hybridization
C0_0 C -0.8811547995 0.2348019798 0.9493962617 C3 0.1697371000 2
C1_0 C -0.7892908836 0.2438110642 1.0418057702 C3 0.2089460000 2
C2_0 C -0.8251403112 0.2474205276 0.8721093853 C3 -0.2550853700 2
C6_0 C -1.0222741603 0.2109348049 0.9384045686 C3 -0.1181121000 2
C3_0 C -0.6480140178 0.2661655724 1.0532772595 C3 -0.2550853700 2
C8_0 C -0.8409752575 0.2283521509 1.1197318113 C3 -0.2550853700 2
C4_0 C -0.6866777511 0.2680565110 0.8857529244 C3 -0.1197476300 2
H0_0 H -0.8930088885 0.2389881731 0.8017447141 H 0.1422250000 0
C7_0 C -1.0689167236 0.1975963656 1.0177701460 C3 0.2375852000 2
C17_0 C -1.1151727087 0.1927636914 0.8440750267 C3 -0.1181121000 2
C5_0 C -0.5968317339 0.2776579642 0.9769198970 C3 -0.1197476300 2
H1_0 H -0.5799481403 0.2728040470 1.1241128013 H 0.1422250000 0
C9_0 C -0.9773404370 0.2059200774 1.1086891793 C3 -0.1705168300 2
H4_0 H -0.7698935245 0.2346782962 1.1895175473 H 0.1422250000 0
H2_0 H -0.6436774303 0.2768864602 0.8262780901 H 0.1281350000 0
N0_0 N -1.2107807875 0.1769673659 1.0024877116 N -0.4965168000 2
C18_0 C -1.1857323912 0.2426747148 0.7796980834 C3 0.2375852000 2
C19_0 C -1.1313289782 0.1199639896 0.8184671623 C3 0.1697371000 2
H3_0 H -0.4877534609 0.2934955324 0.9850545421 H 0.1281350000 0
H5_0 H -1.0160177416 0.1942623600 1.1688518947 H 0.1281350000 0
C10_0 C -1.2685460157 0.1305577711 1.0515245804 C3 0.6103738000 2
H6_0 H -1.2765645656 0.2009197741 0.9456694942 H 0.2964330000 0
C20_0 C -1.2674130544 0.2222943683 0.6893918624 C3 -0.1705168300 2
N1_0 N -1.1780494259 0.3155055911 0.7997363896 N -0.4965168000 2
C21_0 C -1.2179822021 0.1000727787 0.7280021939 C3 0.2089460000 2
C23_0 C -1.0637313284 0.0656106573 0.8798195122 C3 -0.2550853700 2
O0_0 O -1.2033192265 0.1059232569 1.1289082606 O1 -0.4438310000 2
C11_0 C -1.4163391010 0.1092207749 1.0010668769 C3 -0.1168777000 2
C22_0 C -1.2823770228 0.1530505368 0.6637767377 C3 -0.2550853700 2
H11_0 H -1.3204563793 0.2628691452 0.6411792811 H 0.1281350000 0
C27_0 C -1.2247520190 0.3443296428 0.8706240122 C3 0.6103738000 2
H17_0 H -1.1787732733 0.3481121611 0.7442133084 H 0.2964330000 0
C25_0 C -1.2381752515 0.0280312225 0.7044541949 C3 -0.2550853700 2
C24_0 C -1.0844772307 -0.0040487057 0.8546827240 C3 -0.1197476300 2
H13_0 H -0.9939593435 0.0797161850 0.9476633225 H 0.1422250000 0
C12_0 C -1.4497513111 0.0987743713 0.9037569602 C3 -0.1004728000 2
C13_0 C -1.5222274857 0.0950449337 1.0460526840 C3 0.0311151000 2
H12_0 H -1.3442290126 0.1380273947 0.5938920543 H 0.1422250000 0
O1_0 O -1.2741623249 0.3088456126 0.9243027337 O1 -0.4438310000 2
C28_0 C -1.2084695045 0.4222501728 0.8796149516 C3 -0.1168777000 2
C26_0 C -1.1743313705 -0.0233334192 0.7668336607 C3 -0.1197476300 2
H15_0 H -1.3061907212 0.0143619393 0.6357939010 H 0.1422250000 0
H14_0 H -1.0290277507 -0.0447769605 0.9019178046 H 0.1281350000 0
C14_0 C -1.5819252900 0.0750627434 0.8531319454 C3 -0.1281350000 2
H7_0 H -1.3681095810 0.1071976800 0.8678560129 H 0.1281350000 0
C15_0 C -1.6552994677 0.0715369047 0.9954125369 C3 -0.0979956000 2
Cl1_0 Cl -1.4963059170 0.1081114571 1.1649945156 Cl -0.0724660000 0
C29_0 C -1.0877335958 0.4546993982 0.8654962264 C3 -0.1004728000 2
C30_0 C -1.3081046741 0.4650483517 0.9056434650 C3 0.0311151000 2
H16_0 H -1.1920395655 -0.0786092038 0.7486589966 H 0.1281350000 0
C16_0 C -1.6850976750 0.0612165027 0.8992228670 C3 -0.1281350000 2
H8_0 H -1.6035325261 0.0661097851 0.7781737394 H 0.1281350000 0
H9_0 H -1.7345481361 0.0610474406 1.0326493490 H 0.1281350000 0
C31_0 C -1.0656052058 0.5265243226 0.8780945604 C3 -0.1281350000 2
H18_0 H -1.0088878708 0.4223373435 0.8459591871 H 0.1281350000 0
C32_0 C -1.2868303506 0.5370931230 0.9184915742 C3 -0.0979956000 2
Cl0_0 Cl -1.4651244788 0.4306593576 0.9178213934 Cl -0.0724660000 0
H10_0 H -1.7882224117 0.0413497338 0.8608285845 H 0.1281350000 0
C33_0 C -1.1648448286 0.5676774974 0.9052480636 C3 -0.1281350000 2
H19_0 H -0.9703101568 0.5500855176 0.8675431313 H 0.1281350000 0
H20_0 H -1.3662837549 0.5689237508 0.9380566516 H 0.1281350000 0
H21_0 H -1.1482100787 0.6238771831 0.9160744983 H 0.1281350000 0
#END
########################################################################################
# Avant-garde Materials Simulation           
# XXVI NEUMANN/KENDRICK/LEUSEN Z'=1, RANK 57, ENERGY -158.42756929702921 kcal/mol/atom
########################################################################################

data_rank_000057
_symmetry_cell_setting monoclinic
_symmetry_space_group_name_H-M 'P 2_1/c'
_symmetry_Int_Tables_number 14
loop_
_symmetry_equiv_pos_site_id
_symmetry_equiv_pos_as_xyz
1 x,y,z
2 -x,y+1/2,-z+1/2
3 -x,-y,-z
4 x,-y+1/2,z+1/2
_cell_length_a 13.6903505658
_cell_length_b 11.0492262222
_cell_length_c 18.3595996525
_cell_angle_alpha 90.0000000000
_cell_angle_beta 79.8022360981
_cell_angle_gamma 90.0000000000
loop_
_atom_site_label
_atom_site_type_symbol
_atom_site_fract_x
_atom_site_fract_y
_atom_site_fract_z
_atom_site_fftype
_atom_site_charge
_atom_site_hybridization
C0_0 C -0.3221497822 0.3981336174 0.6309867910 C3 0.1697371000 2
C1_0 C -0.3698189334 0.4165616731 0.7063680664 C3 0.2089460000 2
C2_0 C -0.3201371301 0.2787887732 0.6018467724 C3 -0.2550853700 2
C6_0 C -0.2799937241 0.4992540778 0.5871415810 C3 -0.1181121000 2
C3_0 C -0.4103521204 0.3163857086 0.7496582435 C3 -0.2550853700 2
C8_0 C -0.3745618633 0.5352609472 0.7358936557 C3 -0.2550853700 2
C4_0 C -0.3602266843 0.1828416651 0.6453757207 C3 -0.1197476300 2
H0_0 H -0.2870285941 0.2633395311 0.5441668473 H 0.1422250000 0
C7_0 C -0.2896289013 0.6149057963 0.6184908781 C3 0.2375852000 2
C17_0 C -0.2290437947 0.4785487741 0.5092552776 C3 -0.1181121000 2
C5_0 C -0.4046943597 0.2014797482 0.7199902036 C3 -0.1197476300 2
H1_0 H -0.4483552544 0.3315608452 0.8063804329 H 0.1422250000 0
C9_0 C -0.3360512587 0.6318856072 0.6932679425 C3 -0.1705168300 2
H4_0 H -0.4102823422 0.5495502444 0.7932580517 H 0.1422250000 0
H2_0 H -0.3586189825 0.0919404482 0.6220444387 H 0.1281350000 0
N0_0 N -0.2539647098 0.7181651305 0.5763507687 N -0.4965168000 2
C18_0 C -0.1363022037 0.4205783394 0.4942515178 C3 0.2375852000 2
C19_0 C -0.2765892536 0.5134457478 0.4491086437 C3 0.1697371000 2
H3_0 H -0.4355000056 0.1252147962 0.7540116961 H 0.1281350000 0
H5_0 H -0.3405781896 0.7227483772 0.7162424446 H 0.1281350000 0
C10_0 C -0.3078037812 0.8228098426 0.5774968630 C3 0.6103738000 2
H6_0 H -0.1879423081 0.7113004747 0.5396156158 H 0.2964330000 0
C20_0 C -0.0895001273 0.3980480076 0.4199913137 C3 -0.1705168300 2
N1_0 N -0.0928386517 0.3855395292 0.5549656051 N -0.4965168000 2
C21_0 C -0.2293501906 0.4882810978 0.3743860847 C3 0.2089460000 2
C23_0 C -0.3709025732 0.5714313959 0.4604135641 C3 -0.2550853700 2
O0_0 O -0.3903083442 0.8390795102 0.6166711492 O1 -0.4438310000 2
C11_0 C -0.2656892339 0.9201476104 0.5238333068 C3 -0.1168777000 2
C22_0 C -0.1356325472 0.4305058719 0.3622077213 C3 -0.2550853700 2
H11_0 H -0.0172418293 0.3547704047 0.4102573779 H 0.1281350000 0
C27_0 C -0.0056725382 0.3264581819 0.5567003192 C3 0.6103738000 2
H17_0 H -0.1333210454 0.4081302197 0.6053894834 H 0.2964330000 0
C25_0 C -0.2768866043 0.5220506811 0.3148307900 C3 -0.2550853700 2
C24_0 C -0.4147916644 0.6041889476 0.4012222647 C3 -0.1197476300 2
H13_0 H -0.4090757995 0.5893305915 0.5166989000 H 0.1422250000 0
C12_0 C -0.3213402401 0.9507830185 0.4691294081 C3 -0.1004728000 2
C13_0 C -0.1812463222 0.9890015296 0.5289672990 C3 0.0311151000 2
H12_0 H -0.0991197699 0.4123583610 0.3054365064 H 0.1422250000 0
O1_0 O 0.0516605090 0.2944491212 0.4992072035 O1 -0.4438310000 2
C28_0 C 0.0214595390 0.2990276625 0.6311434720 C3 -0.1168777000 2
C26_0 C -0.3676821734 0.5794406666 0.3277606710 C3 -0.1197476300 2
H15_0 H -0.2399493736 0.5018594102 0.2584393347 H 0.1422250000 0
H14_0 H -0.4871092344 0.6485239852 0.4110682639 H 0.1281350000 0
C14_0 C -0.2919381860 1.0451223460 0.4198849490 C3 -0.1281350000 2
H7_0 H -0.3886091686 0.8992370405 0.4665580159 H 0.1281350000 0
C15_0 C -0.1503039360 1.0827619014 0.4790973086 C3 -0.0979956000 2
Cl1_0 Cl -0.1164960530 0.9651596506 0.6008269455 Cl -0.0724660000 0
C29_0 C 0.1073429440 0.2276190459 0.6277405924 C3 -0.1004728000 2
C30_0 C -0.0233845634 0.3385344391 0.7022966655 C3 0.0311151000 2
H16_0 H -0.4039931657 0.6049027388 0.2817178768 H 0.1281350000 0
C16_0 C -0.2058569841 1.1102636028 0.4245432526 C3 -0.1281350000 2
H8_0 H -0.3360294956 1.0687186995 0.3780588394 H 0.1281350000 0
H9_0 H -0.0839194729 1.1342861972 0.4839777946 H 0.1281350000 0
C31_0 C 0.1481679215 0.1993587392 0.6895644405 C3 -0.1281350000 2
H18_0 H 0.1423319220 0.1950250252 0.5735824645 H 0.1281350000 0
C32_0 C 0.0174029501 0.3111703244 0.7649279215 C3 -0.0979956000 2
Cl0_0 Cl -0.1308559208 0.4256766702 0.7200716813 Cl -0.0724660000 0
H10_0 H -0.1831487058 1.1850550226 0.3866576094 H 0.1281350000 0
C33_0 C 0.1032894661 0.2420154065 0.7588557060 C3 -0.1281350000 2
H19_0 H 0.2154325936 0.1450140885 0.6833955615 H 0.1281350000 0
H20_0 H -0.0191820393 0.3455290349 0.8184282114 H 0.1281350000 0
H21_0 H 0.1346650920 0.2224518399 0.8081326086 H 0.1281350000 0
#END
########################################################################################
# Avant-garde Materials Simulation           
# XXVI NEUMANN/KENDRICK/LEUSEN Z'=1, RANK 58, ENERGY -158.42709406290112 kcal/mol/atom
########################################################################################

data_rank_000058
_symmetry_cell_setting monoclinic
_symmetry_space_group_name_H-M 'P 2_1/c'
_symmetry_Int_Tables_number 14
loop_
_symmetry_equiv_pos_site_id
_symmetry_equiv_pos_as_xyz
1 x,y,z
2 -x,y+1/2,-z+1/2
3 -x,-y,-z
4 x,-y+1/2,z+1/2
_cell_length_a 10.1789228507
_cell_length_b 14.4497259582
_cell_length_c 19.0536241964
_cell_angle_alpha 90.0000000000
_cell_angle_beta 79.4465025478
_cell_angle_gamma 90.0000000000
loop_
_atom_site_label
_atom_site_type_symbol
_atom_site_fract_x
_atom_site_fract_y
_atom_site_fract_z
_atom_site_fftype
_atom_site_charge
_atom_site_hybridization
C0_0 C -0.7248190253 0.2905008736 -0.5386831622 C3 0.1697371000 2
C1_0 C -0.6046831192 0.3142762320 -0.5134204425 C3 0.2089460000 2
C2_0 C -0.8308706448 0.3560970351 -0.5288190718 C3 -0.2550853700 2
C6_0 C -0.7339444259 0.2032089083 -0.5735012902 C3 -0.1181121000 2
C3_0 C -0.5974455047 0.3993501786 -0.4774291362 C3 -0.2550853700 2
C8_0 C -0.4956232637 0.2516508943 -0.5254026084 C3 -0.2550853700 2
C4_0 C -0.8196834436 0.4391043512 -0.4944438878 C3 -0.1197476300 2
H0_0 H -0.9218299442 0.3396801549 -0.5488711062 H 0.1422250000 0
C7_0 C -0.6240355596 0.1438302927 -0.5832507194 C3 0.2375852000 2
C17_0 C -0.8603908651 0.1793841612 -0.5985651036 C3 -0.1181121000 2
C5_0 C -0.7028214016 0.4607862279 -0.4676873154 C3 -0.1197476300 2
H1_0 H -0.5061758661 0.4157443450 -0.4576598255 H 0.1422250000 0
C9_0 C -0.5044572884 0.1687426286 -0.5593662485 C3 -0.1705168300 2
H4_0 H -0.4036207432 0.2703067767 -0.5071126999 H 0.1422250000 0
H2_0 H -0.9021892112 0.4884156861 -0.4872376358 H 0.1281350000 0
N0_0 N -0.6320061509 0.0565872725 -0.6148921457 N -0.4965168000 2
C18_0 C -0.9749899892 0.1555646861 -0.5492839721 C3 0.2375852000 2
C19_0 C -0.8674011091 0.1845726175 -0.6727019640 C3 0.1697371000 2
H3_0 H -0.6958235390 0.5256110772 -0.4392961000 H 0.1281350000 0
H5_0 H -0.4211175745 0.1203520058 -0.5679306463 H 0.1281350000 0
C10_0 C -0.5303928157 0.0183766969 -0.6632222061 C3 0.6103738000 2
H6_0 H -0.7223186427 0.0217985902 -0.6038047319 H 0.2964330000 0
C20_0 C -1.1000817101 0.1453622406 -0.5714732373 C3 -0.1705168300 2
N1_0 N -0.9623132984 0.1436883785 -0.4774004324 N -0.4965168000 2
C21_0 C -0.9936072159 0.1719494328 -0.6948395064 C3 0.2089460000 2
C23_0 C -0.7524812654 0.2001323444 -0.7260747704 C3 -0.2550853700 2
O0_0 O -0.4235429405 0.0582509164 -0.6867535728 O1 -0.4438310000 2
C11_0 C -0.5581424254 -0.0782996575 -0.6847818277 C3 -0.1168777000 2
C22_0 C -1.1087142615 0.1548424628 -0.6423092703 C3 -0.2550853700 2
H11_0 H -1.1874408072 0.1278568287 -0.5318616872 H 0.1281350000 0
C27_0 C -1.0388373491 0.0899195876 -0.4268267291 C3 0.6103738000 2
H17_0 H -0.8721477729 0.1630622575 -0.4660658556 H 0.2964330000 0
C25_0 C -0.9997997581 0.1760529760 -0.7685158118 C3 -0.2550853700 2
C24_0 C -0.7611237616 0.2007591250 -0.7974087846 C3 -0.1197476300 2
H13_0 H -0.6560954975 0.2107666305 -0.7103227165 H 0.1422250000 0
C12_0 C -0.5981220249 -0.1451167140 -0.6317434517 C3 -0.1004728000 2
C13_0 C -0.5444068042 -0.1053572312 -0.7565982489 C3 0.0311151000 2
H12_0 H -1.2049317412 0.1460874004 -0.6590734882 H 0.1422250000 0
O1_0 O -1.1432202815 0.0515085269 -0.4372120053 O1 -0.4438310000 2
C28_0 C -0.9966260591 0.0822987622 -0.3555778402 C3 -0.1168777000 2
C26_0 C -0.8858111119 0.1891560759 -0.8189931536 C3 -0.1197476300 2
H15_0 H -1.0968274201 0.1674717530 -0.7843200613 H 0.1422250000 0
H14_0 H -0.6712660064 0.2114877653 -0.8374775492 H 0.1281350000 0
C14_0 C -0.6250434076 -0.2357520178 -0.6494043973 C3 -0.1281350000 2
H7_0 H -0.6079404920 -0.1244285578 -0.5761005370 H 0.1281350000 0
C15_0 C -0.5730544652 -0.1957680287 -0.7745830653 C3 -0.0979956000 2
Cl1_0 Cl -0.4987859667 -0.0260885786 -0.8251636498 Cl -0.0724660000 0
C29_0 C -1.1017013324 0.0752604908 -0.2966834621 C3 -0.1004728000 2
C30_0 C -0.8657640316 0.0791391187 -0.3415228214 C3 0.0311151000 2
H16_0 H -0.8912350365 0.1903721422 -0.8756042258 H 0.1281350000 0
C16_0 C -0.6132114290 -0.2610086271 -0.7209624148 C3 -0.1281350000 2
H8_0 H -0.6558399751 -0.2868126555 -0.6074844582 H 0.1281350000 0
H9_0 H -0.5639605792 -0.2150069822 -0.8305180989 H 0.1281350000 0
C31_0 C -1.0790147124 0.0672857219 -0.2272885674 C3 -0.1281350000 2
H18_0 H -1.2032325116 0.0774205419 -0.3069496966 H 0.1281350000 0
C32_0 C -0.8413744980 0.0688823921 -0.2722364246 C3 -0.0979956000 2
Cl0_0 Cl -0.7260941194 0.0863916996 -0.4093283621 Cl -0.0724660000 0
H10_0 H -0.6317864669 -0.3317811088 -0.7363283701 H 0.1281350000 0
C33_0 C -0.9480475314 0.0637924644 -0.2150869705 C3 -0.1281350000 2
H19_0 H -1.1635851243 0.0625717317 -0.1831710582 H 0.1281350000 0
H20_0 H -0.7387232826 0.0634012027 -0.2640649368 H 0.1281350000 0
H21_0 H -0.9275740620 0.0564233675 -0.1611461171 H 0.1281350000 0
#END
########################################################################################
# Avant-garde Materials Simulation           
# XXVI NEUMANN/KENDRICK/LEUSEN Z'=1, RANK 59, ENERGY -158.42664691410226 kcal/mol/atom
########################################################################################

data_rank_000059
_symmetry_cell_setting monoclinic
_symmetry_space_group_name_H-M 'P 2_1/c'
_symmetry_Int_Tables_number 14
loop_
_symmetry_equiv_pos_site_id
_symmetry_equiv_pos_as_xyz
1 x,y,z
2 -x,y+1/2,-z+1/2
3 -x,-y,-z
4 x,-y+1/2,z+1/2
_cell_length_a 10.4621283567
_cell_length_b 10.7803188755
_cell_length_c 25.8517809291
_cell_angle_alpha 90.0000000000
_cell_angle_beta 112.3954691060
_cell_angle_gamma 90.0000000000
loop_
_atom_site_label
_atom_site_type_symbol
_atom_site_fract_x
_atom_site_fract_y
_atom_site_fract_z
_atom_site_fftype
_atom_site_charge
_atom_site_hybridization
C0_0 C -0.5409759158 0.1467721348 0.0787112243 C3 0.1697371000 2
C1_0 C -0.4177981844 0.1016827249 0.0729672555 C3 0.2089460000 2
C2_0 C -0.5673081982 0.1102034245 0.1265452073 C3 -0.2550853700 2
C6_0 C -0.6317078890 0.2275592133 0.0370096889 C3 -0.1181121000 2
C3_0 C -0.3284870883 0.0209209594 0.1143861915 C3 -0.2550853700 2
C8_0 C -0.3887557814 0.1393798460 0.0260312519 C3 -0.2550853700 2
C4_0 C -0.4770124920 0.0333445235 0.1665310876 C3 -0.1197476300 2
H0_0 H -0.6597549523 0.1446934626 0.1316794398 H 0.1422250000 0
C7_0 C -0.5964542886 0.2636601070 -0.0077606622 C3 0.2375852000 2
C17_0 C -0.7646739432 0.2713771132 0.0391584678 C3 -0.1181121000 2
C5_0 C -0.3571913425 -0.0126605142 0.1602696530 C3 -0.1197476300 2
H1_0 H -0.2365532209 -0.0148254176 0.1091179837 H 0.1422250000 0
C9_0 C -0.4751098522 0.2188118474 -0.0133559465 C3 -0.1705168300 2
H4_0 H -0.2958137699 0.1049192251 0.0212826422 H 0.1422250000 0
H2_0 H -0.4977839110 0.0064771044 0.2031469251 H 0.1281350000 0
N0_0 N -0.6877621203 0.3413613403 -0.0492632635 N -0.4965168000 2
C18_0 C -0.7685727014 0.3648039897 0.0757326278 C3 0.2375852000 2
C19_0 C -0.8922932871 0.2192673137 0.0015762343 C3 0.1697371000 2
H3_0 H -0.2887358987 -0.0752771388 0.1917745068 H 0.1281350000 0
H5_0 H -0.4537909890 0.2467405307 -0.0496679086 H 0.1281350000 0
C10_0 C -0.6547860142 0.4295006889 -0.0799441272 C3 0.6103738000 2
H6_0 H -0.7892768229 0.3335283471 -0.0552000956 H 0.2964330000 0
C20_0 C -0.8960858080 0.4107547500 0.0752867112 C3 -0.1705168300 2
N1_0 N -0.6431127440 0.4157304939 0.1132437080 N -0.4965168000 2
C21_0 C -1.0209426938 0.2690554028 -0.0000687116 C3 0.2089460000 2
C23_0 C -0.8962588426 0.1167060376 -0.0335385993 C3 -0.2550853700 2
O0_0 O -0.5336386567 0.4596124403 -0.0712765140 O1 -0.4438310000 2
C11_0 C -0.7752893631 0.4939523138 -0.1232309192 C3 -0.1168777000 2
C22_0 C -1.0189346845 0.3653989825 0.0375999466 C3 -0.2550853700 2
H11_0 H -0.8942525526 0.4842848270 0.1043436448 H 0.1281350000 0
C27_0 C -0.6152803642 0.4365612705 0.1682367507 C3 0.6103738000 2
H17_0 H -0.5676595197 0.4402960545 0.0985734605 H 0.2964330000 0
C25_0 C -1.1463256290 0.2199010718 -0.0389784713 C3 -0.2550853700 2
C24_0 C -1.0202081164 0.0675654822 -0.0692226252 C3 -0.1197476300 2
H13_0 H -0.7986714481 0.0762931961 -0.0310089144 H 0.1422250000 0
C12_0 C -0.7618420912 0.6224433760 -0.1282552289 C3 -0.1004728000 2
C13_0 C -0.8988939970 0.4377304536 -0.1590098736 C3 0.0311151000 2
H12_0 H -1.1169792302 0.4031881412 0.0361548070 H 0.1422250000 0
O1_0 O -0.6961877718 0.4154216686 0.1919918442 O1 -0.4438310000 2
C28_0 C -0.4724648453 0.4843046697 0.2015380151 C3 -0.1168777000 2
C26_0 C -1.1466745610 0.1208417596 -0.0728330108 C3 -0.1197476300 2
H15_0 H -1.2428988959 0.2625136477 -0.0413584308 H 0.1422250000 0
H14_0 H -1.0208519454 -0.0134342282 -0.0946392980 H 0.1281350000 0
C14_0 C -0.8680055563 0.6931636338 -0.1657261154 C3 -0.1281350000 2
H7_0 H -0.6655526789 0.6658176096 -0.1012793127 H 0.1281350000 0
C15_0 C -1.0059791954 0.5078080232 -0.1968189843 C3 -0.0979956000 2
Cl1_0 Cl -0.9236475046 0.2779752185 -0.1598592689 Cl -0.0724660000 0
C29_0 C -0.3682544348 0.4010787755 0.2318410046 C3 -0.1004728000 2
C30_0 C -0.4450601158 0.6115909146 0.2078569238 C3 0.0311151000 2
H16_0 H -1.2440430650 0.0824913532 -0.1018048684 H 0.1281350000 0
C16_0 C -0.9906830938 0.6356260454 -0.1997147373 C3 -0.1281350000 2
H8_0 H -0.8538480771 0.7928010496 -0.1683701515 H 0.1281350000 0
H9_0 H -1.1012504351 0.4621335782 -0.2233724853 H 0.1281350000 0
C31_0 C -0.2408077663 0.4445291847 0.2689973240 C3 -0.1281350000 2
H18_0 H -0.3888415558 0.3017607142 0.2266247635 H 0.1281350000 0
C32_0 C -0.3187778977 0.6565469637 0.2453420500 C3 -0.0979956000 2
Cl0_0 Cl -0.5727765929 0.7147440129 0.1691452966 Cl -0.0724660000 0
H10_0 H -1.0749383472 0.6895752926 -0.2292078780 H 0.1281350000 0
C33_0 C -0.2170659830 0.5719851480 0.2760544465 C3 -0.1281350000 2
H19_0 H -0.1611202386 0.3785553228 0.2926589577 H 0.1281350000 0
H20_0 H -0.3032121383 0.7560818919 0.2519521693 H 0.1281350000 0
H21_0 H -0.1187085481 0.6069085330 0.3058764278 H 0.1281350000 0
#END
########################################################################################
# Avant-garde Materials Simulation           
# XXVI NEUMANN/KENDRICK/LEUSEN Z'=1, RANK 60, ENERGY -158.42609796777455 kcal/mol/atom
########################################################################################

data_rank_000060
_symmetry_cell_setting monoclinic
_symmetry_space_group_name_H-M 'C 2/c'
_symmetry_Int_Tables_number 15
loop_
_symmetry_equiv_pos_site_id
_symmetry_equiv_pos_as_xyz
1 x,y,z
2 -x,y,-z+1/2
3 -x,-y,-z
4 x,-y,z+1/2
5 x+1/2,y+1/2,z
6 -x+1/2,y+1/2,-z+1/2
7 -x+1/2,-y+1/2,-z
8 x+1/2,-y+1/2,z+1/2
_cell_length_a 25.2925720356
_cell_length_b 17.1429805031
_cell_length_c 12.7524997862
_cell_angle_alpha 90.0000000000
_cell_angle_beta 77.5831669231
_cell_angle_gamma 90.0000000000
loop_
_atom_site_label
_atom_site_type_symbol
_atom_site_fract_x
_atom_site_fract_y
_atom_site_fract_z
_atom_site_fftype
_atom_site_charge
_atom_site_hybridization
C0_0 C 0.6468919834 -0.2924752497 -0.2555876066 C3 0.1697371000 2
C1_0 C 0.6856468313 -0.2490844061 -0.3324266843 C3 0.2089460000 2
C2_0 C 0.5925601723 -0.2964734080 -0.2689431051 C3 -0.2550853700 2
C6_0 C 0.6637615380 -0.3302468283 -0.1686348034 C3 -0.1181121000 2
C3_0 C 0.6689640329 -0.2138086894 -0.4206443036 C3 -0.2550853700 2
C8_0 C 0.7394133647 -0.2423455159 -0.3172093466 C3 -0.2550853700 2
C4_0 C 0.5775315794 -0.2608027591 -0.3550321464 C3 -0.1197476300 2
H0_0 H 0.5628263911 -0.3281452612 -0.2095155361 H 0.1422250000 0
C7_0 C 0.7173648005 -0.3227387479 -0.1577541714 C3 0.2375852000 2
C17_0 C 0.6252670893 -0.3802875267 -0.0922800333 C3 -0.1181121000 2
C5_0 C 0.6161750671 -0.2200063608 -0.4324760211 C3 -0.1197476300 2
H1_0 H 0.6988990569 -0.1814387331 -0.4787055567 H 0.1422250000 0
C9_0 C 0.7551599839 -0.2773938119 -0.2317871591 C3 -0.1705168300 2
H4_0 H 0.7686769987 -0.2081961999 -0.3744257286 H 0.1422250000 0
H2_0 H 0.5359293010 -0.2639194344 -0.3655930817 H 0.1281350000 0
N0_0 N 0.7327236461 -0.3654493098 -0.0750065261 N -0.4965168000 2
C18_0 C 0.5925485832 -0.3490371604 -0.0001124110 C3 0.2375852000 2
C19_0 C 0.6218670532 -0.4619469456 -0.1139340760 C3 0.1697371000 2
H3_0 H 0.6035591974 -0.1937387024 -0.5010845852 H 0.1281350000 0
H5_0 H 0.7963069156 -0.2715508212 -0.2202430309 H 0.1281350000 0
C10_0 C 0.7769564370 -0.3562202249 -0.0314401376 C3 0.6103738000 2
H6_0 H 0.7071431514 -0.4099345337 -0.0452771871 H 0.2964330000 0
C20_0 C 0.5568188082 -0.3970879921 0.0734071374 C3 -0.1705168300 2
N1_0 N 0.5946942874 -0.2680230208 0.0223391258 N -0.4965168000 2
C21_0 C 0.5861713503 -0.5104692550 -0.0383790603 C3 0.2089460000 2
C23_0 C 0.6525387218 -0.4966358761 -0.2089506128 C3 -0.2550853700 2
O0_0 O 0.8087001984 -0.3001916160 -0.0550060119 O1 -0.4438310000 2
C11_0 C 0.7856016874 -0.4160670589 0.0493029963 C3 -0.1168777000 2
C22_0 C 0.5542729780 -0.4758841271 0.0552614316 C3 -0.2550853700 2
H11_0 H 0.5320614237 -0.3701985625 0.1447119081 H 0.1281350000 0
C27_0 C 0.5508005698 -0.2206905072 0.0312322224 C3 0.6103738000 2
H17_0 H 0.6308442010 -0.2430365814 0.0298287627 H 0.2964330000 0
C25_0 C 0.5833931774 -0.5913739873 -0.0599392764 C3 -0.2550853700 2
C24_0 C 0.6490273208 -0.5755613513 -0.2274548909 C3 -0.1197476300 2
H13_0 H 0.6790156449 -0.4599730223 -0.2674584451 H 0.1422250000 0
C12_0 C 0.8134383115 -0.3892938237 0.1266032034 C3 -0.1004728000 2
C13_0 C 0.7707990999 -0.4955893217 0.0541682707 C3 0.0311151000 2
H12_0 H 0.5272548489 -0.5129022130 0.1126630880 H 0.1422250000 0
O1_0 O 0.5067137380 -0.2417368132 0.0128689131 O1 -0.4438310000 2
C28_0 C 0.5596771414 -0.1375862006 0.0617355228 C3 -0.1168777000 2
C26_0 C 0.6144365442 -0.6233798808 -0.1521197602 C3 -0.1197476300 2
H15_0 H 0.5557687720 -0.6281014166 -0.0033653820 H 0.1422250000 0
H14_0 H 0.6729311798 -0.6012897558 -0.3007266542 H 0.1281350000 0
C14_0 C 0.8254578313 -0.4377217815 0.2055284715 C3 -0.1281350000 2
H7_0 H 0.8252480154 -0.3281812151 0.1232787213 H 0.1281350000 0
C15_0 C 0.7844667094 -0.5452431532 0.1309421968 C3 -0.0979956000 2
Cl1_0 Cl 0.7349084145 -0.5384881077 -0.0327195237 Cl -0.0724660000 0
C29_0 C 0.5572092007 -0.0786809668 -0.0131697588 C3 -0.1004728000 2
C30_0 C 0.5680007637 -0.1156819795 0.1629167679 C3 0.0311151000 2
H16_0 H 0.6118336839 -0.6856052705 -0.1676213572 H 0.1281350000 0
C16_0 C 0.8114416257 -0.5164181072 0.2069560484 C3 -0.1281350000 2
H8_0 H 0.8457034285 -0.4138884157 0.2656758936 H 0.1281350000 0
H9_0 H 0.7729167530 -0.6064486342 0.1318717989 H 0.1281350000 0
C31_0 C 0.5638380214 -0.0004816082 0.0108284474 C3 -0.1281350000 2
H18_0 H 0.5498169322 -0.0955738160 -0.0912410882 H 0.1281350000 0
C32_0 C 0.5725729225 -0.0372792216 0.1890683038 C3 -0.0979956000 2
Cl0_0 Cl 0.5700185835 -0.1845172471 0.2615214012 Cl -0.0724660000 0
H10_0 H 0.8213059627 -0.5557451807 0.2670877095 H 0.1281350000 0
C33_0 C 0.5710912227 0.0202238860 0.1125647699 C3 -0.1281350000 2
H19_0 H 0.5622002255 0.0446556514 -0.0485425772 H 0.1281350000 0
H20_0 H 0.5770720335 -0.0219036125 0.2694621778 H 0.1281350000 0
H21_0 H 0.5751081778 0.0813914367 0.1329108421 H 0.1281350000 0
#END
########################################################################################
# Avant-garde Materials Simulation           
# XXVI NEUMANN/KENDRICK/LEUSEN Z'=1, RANK 61, ENERGY -158.42591768489373 kcal/mol/atom
########################################################################################

data_rank_000061
_symmetry_cell_setting orthorhombic
_symmetry_space_group_name_H-M 'P b c a'
_symmetry_Int_Tables_number 61
loop_
_symmetry_equiv_pos_site_id
_symmetry_equiv_pos_as_xyz
1 x,y,z
2 -x+1/2,-y,z+1/2
3 -x,y+1/2,-z+1/2
4 x+1/2,-y+1/2,-z
5 -x,-y,-z
6 x+1/2,y,-z+1/2
7 x,-y+1/2,z+1/2
8 -x+1/2,y+1/2,z
_cell_length_a 10.6841780845
_cell_length_b 17.7130145564
_cell_length_c 28.5106232586
_cell_angle_alpha 90.0000000000
_cell_angle_beta 90.0000000000
_cell_angle_gamma 90.0000000000
loop_
_atom_site_label
_atom_site_type_symbol
_atom_site_fract_x
_atom_site_fract_y
_atom_site_fract_z
_atom_site_fftype
_atom_site_charge
_atom_site_hybridization
C0_0 C 0.6298258972 0.7618985181 0.4036328798 C3 0.1697371000 2
C1_0 C 0.5034387135 0.7352686473 0.3992215447 C3 0.2089460000 2
C2_0 C 0.7114622089 0.7239355294 0.4352033889 C3 -0.2550853700 2
C6_0 C 0.6702696672 0.8250335972 0.3764735022 C3 -0.1181121000 2
C3_0 C 0.4639122100 0.6732132357 0.4269011994 C3 -0.2550853700 2
C8_0 C 0.4229661194 0.7715190948 0.3667958877 C3 -0.2550853700 2
C4_0 C 0.6703410383 0.6631039748 0.4611589989 C3 -0.1197476300 2
H0_0 H 0.8080234326 0.7431385602 0.4383376149 H 0.1422250000 0
C7_0 C 0.5870686406 0.8589488232 0.3448023545 C3 0.2375852000 2
C17_0 C 0.7996057662 0.8551341279 0.3819233921 C3 -0.1181121000 2
C5_0 C 0.5453396745 0.6377722796 0.4572524956 C3 -0.1197476300 2
H1_0 H 0.3674884640 0.6535747441 0.4235553040 H 0.1422250000 0
C9_0 C 0.4631078467 0.8310744685 0.3398227016 C3 -0.1705168300 2
H4_0 H 0.3267084257 0.7516246518 0.3633459823 H 0.1422250000 0
H2_0 H 0.7340799042 0.6335226605 0.4846895226 H 0.1281350000 0
N0_0 N 0.6307889815 0.9203488475 0.3184592189 N -0.4965168000 2
C18_0 C 0.8302713843 0.9010096723 0.4202830160 C3 0.2375852000 2
C19_0 C 0.8935146962 0.8375881097 0.3480028123 C3 0.1697371000 2
H3_0 H 0.5146300706 0.5897175506 0.4779310177 H 0.1281350000 0
H5_0 H 0.4019554529 0.8587391612 0.3147945408 H 0.1281350000 0
C10_0 C 0.5664133191 0.9668315524 0.2882202388 C3 0.6103738000 2
H6_0 H 0.7230995189 0.9326273098 0.3232291039 H 0.2964330000 0
C20_0 C 0.9517861154 0.9327559848 0.4244215205 C3 -0.1705168300 2
N1_0 N 0.7383379038 0.9113508753 0.4548697361 N -0.4965168000 2
C21_0 C 1.0162821996 0.8697146860 0.3524805952 C3 0.2089460000 2
C23_0 C 0.8701221007 0.7875178642 0.3099875601 C3 -0.2550853700 2
O0_0 O 0.4535564673 0.9606131909 0.2794962748 O1 -0.4438310000 2
C11_0 C 0.6444188368 1.0250109581 0.2631152466 C3 -0.1168777000 2
C22_0 C 1.0416166723 0.9173951079 0.3912513590 C3 -0.2550853700 2
H11_0 H 0.9732708178 0.9691833644 0.4538466288 H 0.1281350000 0
C27_0 C 0.7470349821 0.9460993087 0.4978470199 C3 0.6103738000 2
H17_0 H 0.6570652525 0.8826948186 0.4489946608 H 0.2964330000 0
C25_0 C 1.1082104063 0.8529053773 0.3181559589 C3 -0.2550853700 2
C24_0 C 0.9618994000 0.7717545437 0.2774365317 C3 -0.1197476300 2
H13_0 H 0.7783734431 0.7609088704 0.3072102834 H 0.1422250000 0
C12_0 C 0.6090282166 1.0379377400 0.2163202693 C3 -0.1004728000 2
C13_0 C 0.7455383444 1.0672028080 0.2807220533 C3 0.0311151000 2
H12_0 H 1.1347146123 0.9419521357 0.3952615983 H 0.1422250000 0
O1_0 O 0.8315185394 0.9898895061 0.5096124210 O1 -0.4438310000 2
C28_0 C 0.6481114169 0.9217619842 0.5320209627 C3 -0.1168777000 2
C26_0 C 1.0816422204 0.8053248257 0.2812090694 C3 -0.1197476300 2
H15_0 H 1.1999892474 0.8793798312 0.3213330195 H 0.1422250000 0
H14_0 H 0.9412686688 0.7334716563 0.2484773293 H 0.1281350000 0
C14_0 C 0.6732296424 1.0881216719 0.1876575477 C3 -0.1281350000 2
H7_0 H 0.5292049225 1.0063995363 0.2029791958 H 0.1281350000 0
C15_0 C 0.8092218539 1.1188281239 0.2524571316 C3 -0.0979956000 2
Cl1_0 Cl 0.7972170835 1.0596326753 0.3385912386 Cl -0.0724660000 0
C29_0 C 0.6290105953 0.8441520886 0.5393506643 C3 -0.1004728000 2
C30_0 C 0.5833499774 0.9728686540 0.5608083251 C3 0.0311151000 2
H16_0 H 1.1530800288 0.7936731346 0.2549189466 H 0.1281350000 0
C16_0 C 0.7743280261 1.1286335673 0.2058114187 C3 -0.1281350000 2
H8_0 H 0.6439650669 1.0953770858 0.1513281278 H 0.1281350000 0
H9_0 H 0.8875968578 1.1500300074 0.2672785024 H 0.1281350000 0
C31_0 C 0.5506591563 0.8180910167 0.5749223683 C3 -0.1281350000 2
H18_0 H 0.6787069327 0.8037160346 0.5172867308 H 0.1281350000 0
C32_0 C 0.5023775499 0.9472560111 0.5957190561 C3 -0.0979956000 2
Cl0_0 Cl 0.5986746842 1.0695902418 0.5529703784 Cl -0.0724660000 0
H10_0 H 0.8266839860 1.1680108456 0.1839506962 H 0.1281350000 0
C33_0 C 0.4872541614 0.8699298417 0.6031180710 C3 -0.1281350000 2
H19_0 H 0.5396480256 0.7575542674 0.5805484349 H 0.1281350000 0
H20_0 H 0.4513871860 0.9879637648 0.6169428562 H 0.1281350000 0
H21_0 H 0.4247038575 0.8504894959 0.6307916655 H 0.1281350000 0
#END
########################################################################################
# Avant-garde Materials Simulation           
# XXVI NEUMANN/KENDRICK/LEUSEN Z'=1, RANK 62, ENERGY -158.42538760068518 kcal/mol/atom
########################################################################################

data_rank_000062
_symmetry_cell_setting monoclinic
_symmetry_space_group_name_H-M 'C 2/c'
_symmetry_Int_Tables_number 15
loop_
_symmetry_equiv_pos_site_id
_symmetry_equiv_pos_as_xyz
1 x,y,z
2 -x,y,-z+1/2
3 -x,-y,-z
4 x,-y,z+1/2
5 x+1/2,y+1/2,z
6 -x+1/2,y+1/2,-z+1/2
7 -x+1/2,-y+1/2,-z
8 x+1/2,-y+1/2,z+1/2
_cell_length_a 25.2500277458
_cell_length_b 17.1449042350
_cell_length_c 12.7828628574
_cell_angle_alpha 90.0000000000
_cell_angle_beta 103.0908929692
_cell_angle_gamma 90.0000000000
loop_
_atom_site_label
_atom_site_type_symbol
_atom_site_fract_x
_atom_site_fract_y
_atom_site_fract_z
_atom_site_fftype
_atom_site_charge
_atom_site_hybridization
C0_0 C -0.1466449109 0.7920587955 -0.2552055949 C3 0.1697371000 2
C1_0 C -0.1857766518 0.7487103072 -0.3324131060 C3 0.2089460000 2
C2_0 C -0.0921392585 0.7956284909 -0.2676113396 C3 -0.2550853700 2
C6_0 C -0.1633304771 0.8300287212 -0.1687181112 C3 -0.1181121000 2
C3_0 C -0.1692675070 0.7129591622 -0.4199735807 C3 -0.2550853700 2
C8_0 C -0.2397438875 0.7423795409 -0.3181831045 C3 -0.2550853700 2
C4_0 C -0.0772710129 0.7594904094 -0.3530777180 C3 -0.1197476300 2
H0_0 H -0.0621113923 0.8271915833 -0.2078241042 H 0.1422250000 0
C7_0 C -0.2171277367 0.8228338793 -0.1587484450 C3 0.2375852000 2
C17_0 C -0.1243878888 0.8794557249 -0.0912755953 C3 -0.1181121000 2
C5_0 C -0.1162745171 0.7186563612 -0.4308558052 C3 -0.1197476300 2
H1_0 H -0.1995049487 0.6805801661 -0.4782356421 H 0.1422250000 0
C9_0 C -0.2553293097 0.7777375601 -0.2333339532 C3 -0.1705168300 2
H4_0 H -0.2692868631 0.7082799367 -0.3757086064 H 0.1422250000 0
H2_0 H -0.0354977522 0.7621309275 -0.3627834633 H 0.1281350000 0
N0_0 N -0.2323052070 0.8654492080 -0.0762100329 N -0.4965168000 2
C18_0 C -0.0916002596 0.8472416494 0.0007895614 C3 0.2375852000 2
C19_0 C -0.1209022586 0.9612985968 -0.1111878354 C3 0.1697371000 2
H3_0 H -0.1037576708 0.6918796436 -0.4988386398 H 0.1281350000 0
H5_0 H -0.2966387362 0.7721919078 -0.2225831913 H 0.1281350000 0
C10_0 C -0.2764140200 0.8558810342 -0.0329791333 C3 0.6103738000 2
H6_0 H -0.2066288908 0.9099769730 -0.0461571945 H 0.2964330000 0
C20_0 C -0.0555051273 0.8945147488 0.0757607040 C3 -0.1705168300 2
N1_0 N -0.0943178286 0.7661132193 0.0219036467 N -0.4965168000 2
C21_0 C -0.0851157606 1.0090890801 -0.0337621281 C3 0.2089460000 2
C23_0 C -0.1516299947 0.9969688817 -0.2060181662 C3 -0.2550853700 2
O0_0 O -0.3081698846 0.7996850416 -0.0568454780 O1 -0.4438310000 2
C11_0 C -0.2849524235 0.9155293640 0.0477689422 C3 -0.1168777000 2
C22_0 C -0.0529391242 0.9735109242 0.0595032888 C3 -0.2550853700 2
H11_0 H -0.0305363270 0.8668080004 0.1467137351 H 0.1281350000 0
C27_0 C -0.0508414114 0.7178734430 0.0297879830 C3 0.6103738000 2
H17_0 H -0.1303729248 0.7421413122 0.0319740682 H 0.2964330000 0
C25_0 C -0.0826326749 1.0903281454 -0.0530932812 C3 -0.2550853700 2
C24_0 C -0.1482739785 1.0761816407 -0.2224621203 C3 -0.1197476300 2
H13_0 H -0.1780730710 0.9608275331 -0.2659991122 H 0.1422250000 0
C12_0 C -0.3128368188 0.8885443881 0.1242588517 C3 -0.1004728000 2
C13_0 C -0.2702085499 0.9951120455 0.0531295702 C3 0.0311151000 2
H12_0 H -0.0257326739 1.0099159326 0.1181879909 H 0.1422250000 0
O1_0 O -0.0072337435 0.7374816637 0.0080771431 O1 -0.4438310000 2
C28_0 C -0.0597082912 0.6357001029 0.0638947888 C3 -0.1168777000 2
C26_0 C -0.1138472035 1.1233353392 -0.1449902328 C3 -0.1197476300 2
H15_0 H -0.0551504571 1.1265675569 0.0051720059 H 0.1422250000 0
H14_0 H -0.1722151479 1.1026326149 -0.2956539472 H 0.1281350000 0
C14_0 C -0.3250426095 0.9368128303 0.2027222377 C3 -0.1281350000 2
H7_0 H -0.3245701513 0.8273839814 0.1206650930 H 0.1281350000 0
C15_0 C -0.2840234359 1.0445620995 0.1295338360 C3 -0.0979956000 2
Cl1_0 Cl -0.2343331968 1.0381733748 -0.0328393163 Cl -0.0724660000 0
C29_0 C -0.0570819872 0.5748645625 -0.0078845483 C3 -0.1004728000 2
C30_0 C -0.0681880628 0.6163603869 0.1655243050 C3 0.0311151000 2
H16_0 H -0.1115291563 1.1858739756 -0.1583332860 H 0.1281350000 0
C16_0 C -0.3110708112 1.0155574016 0.2046542042 C3 -0.1281350000 2
H8_0 H -0.3453487702 0.9128243349 0.2621758890 H 0.1281350000 0
H9_0 H -0.2725180116 1.1057981921 0.1308461159 H 0.1281350000 0
C31_0 C -0.0636094234 0.4973702687 0.0194991558 C3 -0.1281350000 2
H18_0 H -0.0496283634 0.5896813342 -0.0862875047 H 0.1281350000 0
C32_0 C -0.0725710326 0.5387163908 0.1952025906 C3 -0.0979956000 2
Cl0_0 Cl -0.0704496893 0.6874534123 0.2606498129 Cl -0.0724660000 0
H10_0 H -0.3209645436 1.0547316063 0.2645736647 H 0.1281350000 0
C33_0 C -0.0708549347 0.4793186456 0.1217475746 C3 -0.1281350000 2
H19_0 H -0.0618649206 0.4507746499 -0.0376162722 H 0.1281350000 0
H20_0 H -0.0769989621 0.5254263961 0.2760138825 H 0.1281350000 0
H21_0 H -0.0746714900 0.4187208479 0.1448285421 H 0.1281350000 0
#END
########################################################################################
# Avant-garde Materials Simulation           
# XXVI NEUMANN/KENDRICK/LEUSEN Z'=1, RANK 63, ENERGY -158.42521764221951 kcal/mol/atom
########################################################################################

data_rank_000063
_symmetry_cell_setting monoclinic
_symmetry_space_group_name_H-M 'P 2_1/c'
_symmetry_Int_Tables_number 14
loop_
_symmetry_equiv_pos_site_id
_symmetry_equiv_pos_as_xyz
1 x,y,z
2 -x,y+1/2,-z+1/2
3 -x,-y,-z
4 x,-y+1/2,z+1/2
_cell_length_a 14.5072190695
_cell_length_b 12.2459881182
_cell_length_c 20.9794636098
_cell_angle_alpha 90.0000000000
_cell_angle_beta 134.5276704304
_cell_angle_gamma 90.0000000000
loop_
_atom_site_label
_atom_site_type_symbol
_atom_site_fract_x
_atom_site_fract_y
_atom_site_fract_z
_atom_site_fftype
_atom_site_charge
_atom_site_hybridization
C0_0 C -0.2765678880 0.6495965108 0.1219615145 C3 0.1697371000 2
C1_0 C -0.2877006063 0.7039388243 0.1769388216 C3 0.2089460000 2
C2_0 C -0.3185337874 0.5394571277 0.0972427029 C3 -0.2550853700 2
C6_0 C -0.2232266855 0.7067039343 0.0944446544 C3 -0.1181121000 2
C3_0 C -0.3422282437 0.6475920763 0.2030110687 C3 -0.2550853700 2
C8_0 C -0.2427512500 0.8128322074 0.2039715444 C3 -0.2550853700 2
C4_0 C -0.3698871528 0.4864171203 0.1244833758 C3 -0.1197476300 2
H0_0 H -0.3103484549 0.4966008383 0.0559237036 H 0.1422250000 0
C7_0 C -0.1842882825 0.8150952198 0.1203772702 C3 0.2375852000 2
C17_0 C -0.2040431398 0.6462601579 0.0427928878 C3 -0.1181121000 2
C5_0 C -0.3829587545 0.5408432182 0.1771522013 C3 -0.1197476300 2
H1_0 H -0.3506092509 0.6901467580 0.2444796112 H 0.1422250000 0
C9_0 C -0.1928046423 0.8671928183 0.1765725015 C3 -0.1705168300 2
H4_0 H -0.2507275449 0.8546585082 0.2458649122 H 0.1422250000 0
H2_0 H -0.4016191090 0.4018938973 0.1045758851 H 0.1281350000 0
N0_0 N -0.1442620617 0.8737103331 0.0854892988 N -0.4965168000 2
C18_0 C -0.0883807374 0.5900945444 0.0893202520 C3 0.2375852000 2
C19_0 C -0.3018173342 0.6419923942 -0.0526660584 C3 0.1697371000 2
H3_0 H -0.4253066815 0.4984282716 0.1972025219 H 0.1281350000 0
H5_0 H -0.1599598283 0.9507691147 0.1969362208 H 0.1281350000 0
C10_0 C -0.0749380202 0.9690445504 0.1180043454 C3 0.6103738000 2
H6_0 H -0.1833147653 0.8485357753 0.0244496609 H 0.2964330000 0
C20_0 C -0.0727119098 0.5198353649 0.0438491690 C3 -0.1705168300 2
N1_0 N 0.0124400487 0.6029004633 0.1833273252 N -0.4965168000 2
C21_0 C -0.2822074026 0.5754161611 -0.0986593234 C3 0.2089460000 2
C23_0 C -0.4161034389 0.7059286463 -0.1041451739 C3 -0.2550853700 2
O0_0 O -0.0105411508 0.9998609566 0.1959396458 O1 -0.4438310000 2
C11_0 C -0.0782855823 1.0375458989 0.0568892797 C3 -0.1168777000 2
C22_0 C -0.1684253205 0.5111237011 -0.0479276781 C3 -0.2550853700 2
H11_0 H 0.0155958047 0.4720166817 0.0829572387 H 0.1281350000 0
C27_0 C 0.1360158341 0.6346048967 0.2290046255 C3 0.6103738000 2
H17_0 H -0.0100133404 0.5939850843 0.2197139561 H 0.2964330000 0
C25_0 C -0.3761331841 0.5769933134 -0.1935518862 C3 -0.2550853700 2
C24_0 C -0.5038106184 0.7086979581 -0.1962818798 C3 -0.1197476300 2
H13_0 H -0.4321749645 0.7556935767 -0.0696291188 H 0.1422250000 0
C12_0 C 0.0152872370 1.1208730332 0.1007548517 C3 -0.1004728000 2
C13_0 C -0.1658892685 1.0335041420 -0.0371033742 C3 0.0311151000 2
H12_0 H -0.1576551650 0.4556292074 -0.0830892958 H 0.1422250000 0
O1_0 O 0.1802481127 0.6385949615 0.1954501374 O1 -0.4438310000 2
C28_0 C 0.2123956316 0.6705157677 0.3232706740 C3 -0.1168777000 2
C26_0 C -0.4832862786 0.6439193766 -0.2413232447 C3 -0.1197476300 2
H15_0 H -0.3609951499 0.5246477100 -0.2276952345 H 0.1422250000 0
H14_0 H -0.5896019688 0.7603313806 -0.2341644467 H 0.1281350000 0
C14_0 C 0.0218916098 1.1969112276 0.0549906023 C3 -0.1281350000 2
H7_0 H 0.0828368126 1.1238016239 0.1731788605 H 0.1281350000 0
C15_0 C -0.1602458999 1.1098351591 -0.0837935157 C3 -0.0979956000 2
Cl1_0 Cl -0.2885913611 0.9361494488 -0.1027206129 Cl -0.0724660000 0
C29_0 C 0.1527330865 0.7381508631 0.3398216709 C3 -0.1004728000 2
C30_0 C 0.3436572257 0.6447014116 0.3958847187 C3 0.0311151000 2
H16_0 H -0.5535105278 0.6458502585 -0.3141363938 H 0.1281350000 0
C16_0 C -0.0670577607 1.1920272971 -0.0380617081 C3 -0.1281350000 2
H8_0 H 0.0963399151 1.2599502985 0.0917054924 H 0.1281350000 0
H9_0 H -0.2291726903 1.1040924421 -0.1563253975 H 0.1281350000 0
C31_0 C 0.2200139318 0.7781534543 0.4249752630 C3 -0.1281350000 2
H18_0 H 0.0519579148 0.7613301127 0.2841439613 H 0.1281350000 0
C32_0 C 0.4117340668 0.6841065652 0.4815514913 C3 -0.0979956000 2
Cl0_0 Cl 0.4273089591 0.5604467820 0.3842355048 Cl -0.0724660000 0
H10_0 H -0.0663800499 1.2521101218 -0.0760762714 H 0.1281350000 0
C33_0 C 0.3499278393 0.7509144098 0.4960290642 C3 -0.1281350000 2
H19_0 H 0.1711055699 0.8306529102 0.4355885822 H 0.1281350000 0
H20_0 H 0.5128202816 0.6616078154 0.5365268488 H 0.1281350000 0
H21_0 H 0.4047441992 0.7824799595 0.5629966611 H 0.1281350000 0
#END
########################################################################################
# Avant-garde Materials Simulation           
# XXVI NEUMANN/KENDRICK/LEUSEN Z'=1, RANK 64, ENERGY -158.42488687995467 kcal/mol/atom
########################################################################################

data_rank_000064
_symmetry_cell_setting triclinic
_symmetry_space_group_name_H-M 'P -1'
_symmetry_Int_Tables_number 2
loop_
_symmetry_equiv_pos_site_id
_symmetry_equiv_pos_as_xyz
1 x,y,z
2 -x,-y,-z
_cell_length_a 10.5831982528
_cell_length_b 10.5535160440
_cell_length_c 13.9637658222
_cell_angle_alpha 69.3746035221
_cell_angle_beta 68.8563531201
_cell_angle_gamma 90.9320219753
loop_
_atom_site_label
_atom_site_type_symbol
_atom_site_fract_x
_atom_site_fract_y
_atom_site_fract_z
_atom_site_fftype
_atom_site_charge
_atom_site_hybridization
C0_0 C 0.0752184555 0.5418225832 0.1515005689 C3 0.1697371000 2
C1_0 C 0.0368682791 0.4179970200 0.1406143693 C3 0.2089460000 2
C2_0 C -0.0110172784 0.5686415620 0.2447705260 C3 -0.2550853700 2
C6_0 C 0.1981358828 0.6333976925 0.0695784793 C3 -0.1181121000 2
C3_0 C -0.0851355799 0.3273966735 0.2225365159 C3 -0.2550853700 2
C8_0 C 0.1217371232 0.3900859351 0.0478178144 C3 -0.2550853700 2
C4_0 C -0.1284432596 0.4779801061 0.3232515405 C3 -0.1197476300 2
H0_0 H 0.0172970930 0.6618830120 0.2544195148 H 0.1422250000 0
C7_0 C 0.2784603252 0.6002746639 -0.0197719726 C3 0.2375852000 2
C17_0 C 0.2409642895 0.7635027276 0.0771916218 C3 -0.1181121000 2
C5_0 C -0.1663111481 0.3566656309 0.3119070154 C3 -0.1197476300 2
H1_0 H -0.1144526241 0.2344321454 0.2128219912 H 0.1422250000 0
C9_0 C 0.2395519849 0.4786897978 -0.0307627903 C3 -0.1705168300 2
H4_0 H 0.0924358549 0.2967865010 0.0386237999 H 0.1422250000 0
H2_0 H -0.1924795435 0.4993813010 0.3947758227 H 0.1281350000 0
N0_0 N 0.3965743153 0.6934964579 -0.1029704715 N -0.4965168000 2
C18_0 C 0.2955819985 0.7630287037 0.1543742981 C3 0.2375852000 2
C19_0 C 0.2276276776 0.8923873934 0.0035048273 C3 0.1697371000 2
H3_0 H -0.2608977133 0.2874517859 0.3733338944 H 0.1281350000 0
H5_0 H 0.3032849020 0.4587464498 -0.1030400565 H 0.1281350000 0
C10_0 C 0.5152818479 0.6642586729 -0.1667094993 C3 0.6103738000 2
H6_0 H 0.3930836589 0.7939932910 -0.1150299409 H 0.2964330000 0
C20_0 C 0.3432009665 0.8874115119 0.1573654566 C3 -0.1705168300 2
N1_0 N 0.3037950193 0.6368333358 0.2313843811 N -0.4965168000 2
C21_0 C 0.2802689015 1.0179287254 0.0043593210 C3 0.2089460000 2
C23_0 C 0.1581663529 0.9005035647 -0.0681196124 C3 -0.2550853700 2
O0_0 O 0.5403210807 0.5456211915 -0.1502710196 O1 -0.4438310000 2
C11_0 C 0.6182967924 0.7874698734 -0.2546909034 C3 -0.1168777000 2
C22_0 C 0.3384897362 1.0114923136 0.0825249672 C3 -0.2550853700 2
H11_0 H 0.3863619084 0.8821536446 0.2182758270 H 0.1281350000 0
C27_0 C 0.2533119035 0.6060545608 0.3428077827 C3 0.6103738000 2
H17_0 H 0.3432803125 0.5616771332 0.2036252772 H 0.2964330000 0
C25_0 C 0.2710690511 1.1447329277 -0.0719193723 C3 -0.2550853700 2
C24_0 C 0.1442847414 1.0255649149 -0.1369762836 C3 -0.1197476300 2
H13_0 H 0.1131134493 0.8052195514 -0.0655451577 H 0.1422250000 0
C12_0 C 0.7549386508 0.7861992053 -0.2645571922 C3 -0.1004728000 2
C13_0 C 0.5891709165 0.9039260709 -0.3266661251 C3 0.0311151000 2
H12_0 H 0.3790098598 1.1071378245 0.0825733623 H 0.1422250000 0
O1_0 O 0.1976277344 0.6844853681 0.3877406369 O1 -0.4438310000 2
C28_0 C 0.2622559280 0.4636149479 0.4129194581 C3 -0.1168777000 2
C26_0 C 0.2039860821 1.1491437019 -0.1411172769 C3 -0.1197476300 2
H15_0 H 0.3176357001 1.2389948598 -0.0737883393 H 0.1422250000 0
H14_0 H 0.0861659978 1.0293528735 -0.1882294336 H 0.1281350000 0
C14_0 C 0.8572850352 0.8985695030 -0.3387069584 C3 -0.1281350000 2
H7_0 H 0.7784794703 0.6951356589 -0.2106757064 H 0.1281350000 0
C15_0 C 0.6911279941 1.0169846401 -0.4011737931 C3 -0.0979956000 2
Cl1_0 Cl 0.4273262989 0.9103269767 -0.3314538718 Cl -0.0724660000 0
C29_0 C 0.1401004085 0.3694977427 0.4801610623 C3 -0.1004728000 2
C30_0 C 0.3851126777 0.4250883923 0.4210635826 C3 0.0311151000 2
H16_0 H 0.1950464707 1.2473482814 -0.1977738852 H 0.1281350000 0
C16_0 C 0.8247939811 1.0151098632 -0.4060912818 C3 -0.1281350000 2
H8_0 H 0.9620142883 0.8946972690 -0.3430874556 H 0.1281350000 0
H9_0 H 0.6652800871 1.1062153365 -0.4549578523 H 0.1281350000 0
C31_0 C 0.1410205720 0.2402416391 0.5539616604 C3 -0.1281350000 2
H18_0 H 0.0432720640 0.3984336442 0.4757430920 H 0.1281350000 0
C32_0 C 0.3870830405 0.2954716643 0.4943392673 C3 -0.0979956000 2
Cl0_0 Cl 0.5371504999 0.5413339836 0.3432084767 Cl -0.0724660000 0
H10_0 H 0.9023255644 1.1054834262 -0.4631322768 H 0.1281350000 0
C33_0 C 0.2646245370 0.2033576430 0.5605057885 C3 -0.1281350000 2
H19_0 H 0.0444381927 0.1697580202 0.6070623347 H 0.1281350000 0
H20_0 H 0.4834496433 0.2683483133 0.5005336630 H 0.1281350000 0
H21_0 H 0.2667042749 0.1030082759 0.6183519086 H 0.1281350000 0
#END
########################################################################################
# Avant-garde Materials Simulation           
# XXVI NEUMANN/KENDRICK/LEUSEN Z'=1, RANK 65, ENERGY -158.42482382286019 kcal/mol/atom
########################################################################################

data_rank_000065
_symmetry_cell_setting triclinic
_symmetry_space_group_name_H-M 'P -1'
_symmetry_Int_Tables_number 2
loop_
_symmetry_equiv_pos_site_id
_symmetry_equiv_pos_as_xyz
1 x,y,z
2 -x,-y,-z
_cell_length_a 11.0646753162
_cell_length_b 11.0480208344
_cell_length_c 11.6534877676
_cell_angle_alpha 73.2644842537
_cell_angle_beta 92.1451832259
_cell_angle_gamma 82.7787184592
loop_
_atom_site_label
_atom_site_type_symbol
_atom_site_fract_x
_atom_site_fract_y
_atom_site_fract_z
_atom_site_fftype
_atom_site_charge
_atom_site_hybridization
C0_0 C 0.6944760265 0.6678002225 0.7010282449 C3 0.1697371000 2
C1_0 C 0.6015404413 0.7024735287 0.6035531559 C3 0.2089460000 2
C2_0 C 0.7061218752 0.5436498905 0.7837108062 C3 -0.2550853700 2
C6_0 C 0.7697791182 0.7589294071 0.7157539039 C3 -0.1181121000 2
C3_0 C 0.5232630345 0.6129220532 0.5939116271 C3 -0.2550853700 2
C8_0 C 0.5887363343 0.8271704033 0.5217384397 C3 -0.2550853700 2
C4_0 C 0.6287757312 0.4585576469 0.7720704101 C3 -0.1197476300 2
H0_0 H 0.7769760291 0.5177874235 0.8574005270 H 0.1422250000 0
C7_0 C 0.7527199871 0.8811952028 0.6332524490 C3 0.2375852000 2
C17_0 C 0.8621809824 0.7263966322 0.8205570145 C3 -0.1181121000 2
C5_0 C 0.5361396808 0.4933073762 0.6767591754 C3 -0.1197476300 2
H1_0 H 0.4507881700 0.6422468984 0.5213430439 H 0.1422250000 0
C9_0 C 0.6620138805 0.9145430645 0.5354895696 C3 -0.1705168300 2
H4_0 H 0.5169530713 0.8543258334 0.4485591288 H 0.1422250000 0
H2_0 H 0.6385958473 0.3636215189 0.8366341221 H 0.1281350000 0
N0_0 N 0.8301528301 0.9677977417 0.6490571501 N -0.4965168000 2
C18_0 C 0.8260997929 0.7345456859 0.9324700734 C3 0.2375852000 2
C19_0 C 0.9882218983 0.6898022422 0.8071663046 C3 0.1697371000 2
H3_0 H 0.4742630412 0.4257045800 0.6702197006 H 0.1281350000 0
H5_0 H 0.6507461407 1.0100737027 0.4730162451 H 0.1281350000 0
C10_0 C 0.8112861456 1.0982213382 0.6045346383 C3 0.6103738000 2
H6_0 H 0.9102867617 0.9271158337 0.6990792327 H 0.2964330000 0
C20_0 C 0.9148723972 0.7138447601 1.0299822748 C3 -0.1705168300 2
N1_0 N 0.7016477294 0.7701378527 0.9432406930 N -0.4965168000 2
C21_0 C 1.0770754476 0.6676545352 0.9067774064 C3 0.2089460000 2
C23_0 C 1.0300369111 0.6751763013 0.6972594077 C3 -0.2550853700 2
O0_0 O 0.7137354053 1.1591614227 0.5500532000 O1 -0.4438310000 2
C11_0 C 0.9122198791 1.1690690380 0.6289597511 C3 -0.1168777000 2
C22_0 C 1.0365230735 0.6831204002 1.0161848899 C3 -0.2550853700 2
H11_0 H 0.8848089374 0.7227762974 1.1150110912 H 0.1281350000 0
C27_0 C 0.6435345746 0.7648952256 1.0460848061 C3 0.6103738000 2
H17_0 H 0.6479051581 0.8020669470 0.8643531973 H 0.2964330000 0
C25_0 C 1.2020281975 0.6320741682 0.8927595561 C3 -0.2550853700 2
C24_0 C 1.1524807429 0.6398977267 0.6871269133 C3 -0.1197476300 2
H13_0 H 0.9641536257 0.6931293519 0.6201280087 H 0.1422250000 0
C12_0 C 0.8725734534 1.2951060821 0.6294947093 C3 -0.1004728000 2
C13_0 C 1.0392808961 1.1279896524 0.6443826379 C3 0.0311151000 2
H12_0 H 1.1033035052 0.6701395115 1.0915726508 H 0.1422250000 0
O1_0 O 0.6951178180 0.7171078184 1.1483596969 O1 -0.4438310000 2
C28_0 C 0.5112691673 0.8252710504 1.0329569544 C3 -0.1168777000 2
C26_0 C 1.2394352597 0.6177552575 0.7854375549 C3 -0.1197476300 2
H15_0 H 1.2688182311 0.6164039965 0.9686744757 H 0.1422250000 0
H14_0 H 1.1830123616 0.6310573147 0.6017925949 H 0.1281350000 0
C14_0 C 0.9540364968 1.3772903192 0.6418817544 C3 -0.1281350000 2
H7_0 H 0.7743874232 1.3268390677 0.6189051555 H 0.1281350000 0
C15_0 C 1.1220399601 1.2103897131 0.6556204362 C3 -0.0979956000 2
Cl1_0 Cl 1.1025780781 0.9736340430 0.6494676943 Cl -0.0724660000 0
C29_0 C 0.4715923536 0.8506366137 1.1382375657 C3 -0.1004728000 2
C30_0 C 0.4239088499 0.8582321605 0.9338378564 C3 0.0311151000 2
H16_0 H 1.3355678015 0.5900955927 0.7755876158 H 0.1281350000 0
C16_0 C 1.0795684539 1.3351708716 0.6537424680 C3 -0.1281350000 2
H8_0 H 0.9197835280 1.4738169438 0.6428255779 H 0.1281350000 0
H9_0 H 1.2196328281 1.1761545967 0.6663007969 H 0.1281350000 0
C31_0 C 0.3529728292 0.9038563606 1.1461727795 C3 -0.1281350000 2
H18_0 H 0.5390797537 0.8260173479 1.2147733080 H 0.1281350000 0
C32_0 C 0.3032302435 0.9094166325 0.9415507678 C3 -0.0979956000 2
Cl0_0 Cl 0.4560070911 0.8377053694 0.7949063228 Cl -0.0724660000 0
H10_0 H 1.1449996117 1.3976378142 0.6648478573 H 0.1281350000 0
C33_0 C 0.2675044099 0.9322184444 1.0475308044 C3 -0.1281350000 2
H19_0 H 0.3281972920 0.9226189983 1.2294558797 H 0.1281350000 0
H20_0 H 0.2382955293 0.9306437738 0.8634444766 H 0.1281350000 0
H21_0 H 0.1734448315 0.9730895727 1.0521270084 H 0.1281350000 0
#END
########################################################################################
# Avant-garde Materials Simulation           
# XXVI NEUMANN/KENDRICK/LEUSEN Z'=1, RANK 66, ENERGY -158.42463520891843 kcal/mol/atom
########################################################################################

data_rank_000066
_symmetry_cell_setting monoclinic
_symmetry_space_group_name_H-M 'C 2/c'
_symmetry_Int_Tables_number 15
loop_
_symmetry_equiv_pos_site_id
_symmetry_equiv_pos_as_xyz
1 x,y,z
2 -x,y,-z+1/2
3 -x,-y,-z
4 x,-y,z+1/2
5 x+1/2,y+1/2,z
6 -x+1/2,y+1/2,-z+1/2
7 -x+1/2,-y+1/2,-z
8 x+1/2,-y+1/2,z+1/2
_cell_length_a 13.9406665424
_cell_length_b 14.7734908427
_cell_length_c 25.7691262723
_cell_angle_alpha 90.0000000000
_cell_angle_beta 83.4995341946
_cell_angle_gamma 90.0000000000
loop_
_atom_site_label
_atom_site_type_symbol
_atom_site_fract_x
_atom_site_fract_y
_atom_site_fract_z
_atom_site_fftype
_atom_site_charge
_atom_site_hybridization
C0_0 C -0.5245729406 -0.1302181110 -0.3385039966 C3 0.1697371000 2
C1_0 C -0.5549842025 -0.2222122080 -0.3432117422 C3 0.2089460000 2
C2_0 C -0.4365314864 -0.1134195991 -0.3173097269 C3 -0.2550853700 2
C6_0 C -0.5822783751 -0.0585428210 -0.3555416498 C3 -0.1181121000 2
C3_0 C -0.4968953387 -0.2931503735 -0.3267703216 C3 -0.2550853700 2
C8_0 C -0.6431423183 -0.2387616610 -0.3637613341 C3 -0.2550853700 2
C4_0 C -0.3815378523 -0.1837848197 -0.3016033136 C3 -0.1197476300 2
H0_0 H -0.4130696245 -0.0436876704 -0.3136019395 H 0.1422250000 0
C7_0 C -0.6690074483 -0.0783007599 -0.3759174988 C3 0.2375852000 2
C17_0 C -0.5479036000 0.0366598838 -0.3538219929 C3 -0.1181121000 2
C5_0 C -0.4119549282 -0.2744067300 -0.3062637716 C3 -0.1197476300 2
H1_0 H -0.5209835287 -0.3629378040 -0.3304468910 H 0.1422250000 0
C9_0 C -0.6995169865 -0.1696072445 -0.3789970250 C3 -0.1705168300 2
H4_0 H -0.6673967328 -0.3083433477 -0.3668117959 H 0.1422250000 0
H2_0 H -0.3139564087 -0.1701833809 -0.2854043215 H 0.1281350000 0
N0_0 N -0.7211261940 -0.0050506968 -0.3938229527 N -0.4965168000 2
C18_0 C -0.5814767408 0.0939654131 -0.3124811092 C3 0.2375852000 2
C19_0 C -0.4813190091 0.0701691259 -0.3954469012 C3 0.1697371000 2
H3_0 H -0.3680320494 -0.3292232210 -0.2933949241 H 0.1281350000 0
H5_0 H -0.7679801149 -0.1837306575 -0.3932785632 H 0.1281350000 0
C10_0 C -0.8073161714 -0.0047459889 -0.4146706470 C3 0.6103738000 2
H6_0 H -0.6895061159 0.0568285823 -0.3903616591 H 0.2964330000 0
C20_0 C -0.5487331646 0.1850664447 -0.3114336036 C3 -0.1705168300 2
N1_0 N -0.6476051979 0.0573080034 -0.2729511405 N -0.4965168000 2
C21_0 C -0.4504934230 0.1626961090 -0.3949707408 C3 0.2089460000 2
C23_0 C -0.4440379777 0.0142582448 -0.4378489269 C3 -0.2550853700 2
O0_0 O -0.8555262444 -0.0746144863 -0.4192318016 O1 -0.4438310000 2
C11_0 C -0.8438371495 0.0845882308 -0.4338180716 C3 -0.1168777000 2
C22_0 C -0.4850783404 0.2176824301 -0.3517952135 C3 -0.2550853700 2
H11_0 H -0.5756583010 0.2274195295 -0.2785075373 H 0.1281350000 0
C27_0 C -0.7013228657 0.0997484628 -0.2319937523 C3 0.6103738000 2
H17_0 H -0.6608642056 -0.0099597869 -0.2775581529 H 0.2964330000 0
C25_0 C -0.3857866655 0.1960183690 -0.4371224029 C3 -0.2550853700 2
C24_0 C -0.3794157996 0.0480622463 -0.4775642147 C3 -0.1197476300 2
H13_0 H -0.4673641288 -0.0560750870 -0.4385318950 H 0.1422250000 0
C12_0 C -0.9294976754 0.0764745304 -0.4578218782 C3 -0.1004728000 2
C13_0 C -0.8061237022 0.1730053742 -0.4311036978 C3 0.0311151000 2
H12_0 H -0.4585358685 0.2870549427 -0.3508541082 H 0.1422250000 0
O1_0 O -0.6954554346 0.1810219226 -0.2215817866 O1 -0.4438310000 2
C28_0 C -0.7672788243 0.0381010361 -0.1975646448 C3 -0.1168777000 2
C26_0 C -0.3500149393 0.1397153694 -0.4775038924 C3 -0.1197476300 2
H15_0 H -0.3658116500 0.2673996969 -0.4371005132 H 0.1422250000 0
H14_0 H -0.3518190635 0.0039337298 -0.5096908123 H 0.1281350000 0
C14_0 C -0.9749991406 0.1499330579 -0.4780940082 C3 -0.1281350000 2
H7_0 H -0.9594933529 0.0086426104 -0.4593726170 H 0.1281350000 0
C15_0 C -0.8514112976 0.2475382855 -0.4512881868 C3 -0.0979956000 2
Cl1_0 Cl -0.7028586578 0.1994378585 -0.4020092281 Cl -0.0724660000 0
C29_0 C -0.7587252692 0.0402176760 -0.1437698579 C3 -0.1004728000 2
C30_0 C -0.8396028406 -0.0171152358 -0.2144717704 C3 0.0311151000 2
H16_0 H -0.3000644813 0.1655695273 -0.5096873445 H 0.1281350000 0
C16_0 C -0.9355494842 0.2363597756 -0.4748518364 C3 -0.1281350000 2
H8_0 H -1.0412938887 0.1400106136 -0.4961715275 H 0.1281350000 0
H9_0 H -0.8199430632 0.3144167973 -0.4475849599 H 0.1281350000 0
C31_0 C -0.8180846901 -0.0117582483 -0.1083389909 C3 -0.1281350000 2
H18_0 H -0.7037305257 0.0838698302 -0.1302310156 H 0.1281350000 0
C32_0 C -0.9008730260 -0.0679670916 -0.1790820077 C3 -0.0979956000 2
Cl0_0 Cl -0.8587640052 -0.0226912327 -0.2798936788 Cl -0.0724660000 0
H10_0 H -0.9705603820 0.2948005234 -0.4903843616 H 0.1281350000 0
C33_0 C -0.8896968607 -0.0659375106 -0.1260701211 C3 -0.1281350000 2
H19_0 H -0.8087643634 -0.0093112908 -0.0669239912 H 0.1281350000 0
H20_0 H -0.9574848182 -0.1081053575 -0.1936521300 H 0.1281350000 0
H21_0 H -0.9377423292 -0.1061361291 -0.0988150595 H 0.1281350000 0
#END
########################################################################################
# Avant-garde Materials Simulation           
# XXVI NEUMANN/KENDRICK/LEUSEN Z'=1, RANK 67, ENERGY -158.42407326061328 kcal/mol/atom
########################################################################################

data_rank_000067
_symmetry_cell_setting triclinic
_symmetry_space_group_name_H-M 'P -1'
_symmetry_Int_Tables_number 2
loop_
_symmetry_equiv_pos_site_id
_symmetry_equiv_pos_as_xyz
1 x,y,z
2 -x,-y,-z
_cell_length_a 11.3888846307
_cell_length_b 10.9816053167
_cell_length_c 13.0219179900
_cell_angle_alpha 111.6093951648
_cell_angle_beta 68.2708314041
_cell_angle_gamma 108.9744049689
loop_
_atom_site_label
_atom_site_type_symbol
_atom_site_fract_x
_atom_site_fract_y
_atom_site_fract_z
_atom_site_fftype
_atom_site_charge
_atom_site_hybridization
C0_0 C 0.2670794288 0.4465377809 0.6699522924 C3 0.1697371000 2
C1_0 C 0.2569334149 0.3167774719 0.6788964122 C3 0.2089460000 2
C2_0 C 0.3138038819 0.4660266935 0.5585169278 C3 -0.2550853700 2
C6_0 C 0.2332808767 0.5521086582 0.7721629029 C3 -0.1181121000 2
C3_0 C 0.2940741940 0.2135058853 0.5771954782 C3 -0.2550853700 2
C8_0 C 0.2130214214 0.2977433133 0.7899896918 C3 -0.2550853700 2
C4_0 C 0.3494959080 0.3636677347 0.4614100095 C3 -0.1197476300 2
H0_0 H 0.3231384298 0.5641402259 0.5503438290 H 0.1422250000 0
C7_0 C 0.1922525303 0.5284622230 0.8799368065 C3 0.2375852000 2
C17_0 C 0.2489875076 0.6879866312 0.7625942687 C3 -0.1181121000 2
C5_0 C 0.3406017109 0.2363376163 0.4703415566 C3 -0.1197476300 2
H1_0 H 0.2857230305 0.1150660016 0.5847474601 H 0.1422250000 0
C9_0 C 0.1822269373 0.4000232694 0.8883005141 C3 -0.1705168300 2
H4_0 H 0.2029591284 0.1991366185 0.7980763897 H 0.1422250000 0
H2_0 H 0.3858608570 0.3811870189 0.3768587676 H 0.1281350000 0
N0_0 N 0.1635789192 0.6367185300 0.9773819774 N -0.4965168000 2
C18_0 C 0.1597776238 0.7165214741 0.7290580609 C3 0.2375852000 2
C19_0 C 0.3588303520 0.7909533317 0.7870860660 C3 0.1697371000 2
H3_0 H 0.3701523416 0.1567167730 0.3927707833 H 0.1281350000 0
H5_0 H 0.1490626189 0.3839604907 0.9727300241 H 0.1281350000 0
C10_0 C 0.1192592921 0.6419374691 1.0912435306 C3 0.6103738000 2
H6_0 H 0.1762050645 0.7237333835 0.9591823580 H 0.2964330000 0
C20_0 C 0.1839141740 0.8432341200 0.7101355638 C3 -0.1705168300 2
N1_0 N 0.0419255315 0.6230977124 0.7222638020 N -0.4965168000 2
C21_0 C 0.3784091678 0.9205497460 0.7734680225 C3 0.2089460000 2
C23_0 C 0.4495500699 0.7703023551 0.8268556389 C3 -0.2550853700 2
O0_0 O 0.0937256779 0.5419107248 1.1256981395 O1 -0.4438310000 2
C11_0 C 0.1100761330 0.7775672492 1.1762143325 C3 -0.1168777000 2
C22_0 C 0.2902731822 0.9411825051 0.7315433551 C3 -0.2550853700 2
H11_0 H 0.1164881662 0.8615197426 0.6793949705 H 0.1281350000 0
C27_0 C -0.0419118412 0.6216757625 0.6688057652 C3 0.6103738000 2
H17_0 H 0.0083821012 0.5573693323 0.7717538027 H 0.2964330000 0
C25_0 C 0.4837804482 1.0240360086 0.8026509774 C3 -0.2550853700 2
C24_0 C 0.5505165652 0.8733053381 0.8556153660 C3 -0.1197476300 2
H13_0 H 0.4382230586 0.6715143063 0.8349361391 H 0.1422250000 0
C12_0 C 0.1185333638 0.7898835621 1.2848964329 C3 -0.1004728000 2
C13_0 C 0.0957939366 0.8921990892 1.1610679119 C3 0.0311151000 2
H12_0 H 0.3072663718 1.0385190025 0.7180499228 H 0.1422250000 0
O1_0 O -0.0137684631 0.6818168815 0.5958426583 O1 -0.4438310000 2
C28_0 C -0.1779918808 0.5422356732 0.7055863599 C3 -0.1168777000 2
C26_0 C 0.5673849276 1.0015724091 0.8444159192 C3 -0.1197476300 2
H15_0 H 0.4970948943 1.1223394980 0.7922799762 H 0.1422250000 0
H14_0 H 0.6181307031 0.8559228532 0.8872664223 H 0.1281350000 0
C14_0 C 0.1166737323 0.9093217177 1.3728500483 C3 -0.1281350000 2
H7_0 H 0.1283880835 0.7014681360 1.2974796574 H 0.1281350000 0
C15_0 C 0.0925208216 1.0121448097 1.2494495554 C3 -0.0979956000 2
Cl1_0 Cl 0.0765546147 0.8942237423 1.0347176701 Cl -0.0724660000 0
C29_0 C -0.2247316654 0.4248500888 0.6276598503 C3 -0.1004728000 2
C30_0 C -0.2639673050 0.5891500741 0.8131297489 C3 0.0311151000 2
H16_0 H 0.6469392747 1.0821103300 0.8682041390 H 0.1281350000 0
C16_0 C 0.1036805774 1.0216181751 1.3551722677 C3 -0.1281350000 2
H8_0 H 0.1253453099 0.9143401082 1.4549581828 H 0.1281350000 0
H9_0 H 0.0824999342 1.0988092246 1.2344405299 H 0.1281350000 0
C31_0 C -0.3533975918 0.3556294963 0.6569406555 C3 -0.1281350000 2
H18_0 H -0.1579998412 0.3877457376 0.5440071264 H 0.1281350000 0
C32_0 C -0.3931364062 0.5212324255 0.8428667692 C3 -0.0979956000 2
Cl0_0 Cl -0.2124517787 0.7372105112 0.9114537005 Cl -0.0724660000 0
H10_0 H 0.1022810961 1.1170130917 1.4221699429 H 0.1281350000 0
C33_0 C -0.4376375499 0.4040287641 0.7644634973 C3 -0.1281350000 2
H19_0 H -0.3881942296 0.2645395321 0.5951835582 H 0.1281350000 0
H20_0 H -0.4581115981 0.5612556018 0.9264420983 H 0.1281350000 0
H21_0 H -0.5391160210 0.3524938291 0.7874828940 H 0.1281350000 0
#END
########################################################################################
# Avant-garde Materials Simulation           
# XXVI NEUMANN/KENDRICK/LEUSEN Z'=1, RANK 68, ENERGY -158.42348745631895 kcal/mol/atom
########################################################################################

data_rank_000068
_symmetry_cell_setting monoclinic
_symmetry_space_group_name_H-M 'P 2_1/c'
_symmetry_Int_Tables_number 14
loop_
_symmetry_equiv_pos_site_id
_symmetry_equiv_pos_as_xyz
1 x,y,z
2 -x,y+1/2,-z+1/2
3 -x,-y,-z
4 x,-y+1/2,z+1/2
_cell_length_a 10.5222370026
_cell_length_b 14.0800081168
_cell_length_c 21.2036542777
_cell_angle_alpha 90.0000000000
_cell_angle_beta 60.8291168354
_cell_angle_gamma 90.0000000000
loop_
_atom_site_label
_atom_site_type_symbol
_atom_site_fract_x
_atom_site_fract_y
_atom_site_fract_z
_atom_site_fftype
_atom_site_charge
_atom_site_hybridization
C0_0 C -0.4329837389 0.1443827940 -0.4561361418 C3 0.1697371000 2
C1_0 C -0.5767358340 0.1824789079 -0.4297054326 C3 0.2089460000 2
C2_0 C -0.4187706126 0.0461700181 -0.4450511238 C3 -0.2550853700 2
C6_0 C -0.3098800707 0.2058827964 -0.4910817736 C3 -0.1181121000 2
C3_0 C -0.6991579654 0.1219760234 -0.3933051151 C3 -0.2550853700 2
C8_0 C -0.5922731417 0.2805819276 -0.4391526709 C3 -0.2550853700 2
C4_0 C -0.5400681710 -0.0104081134 -0.4079635744 C3 -0.1197476300 2
H0_0 H -0.3099912313 0.0159438647 -0.4671498244 H 0.1422250000 0
C7_0 C -0.3317740209 0.3031364987 -0.4963686878 C3 0.2375852000 2
C17_0 C -0.1585835304 0.1690075994 -0.5207916790 C3 -0.1181121000 2
C5_0 C -0.6812949423 0.0276256731 -0.3818974651 C3 -0.1197476300 2
H1_0 H -0.8080056228 0.1512349559 -0.3737735884 H 0.1422250000 0
C9_0 C -0.4739776908 0.3403059077 -0.4701712857 C3 -0.1705168300 2
H4_0 H -0.7005563132 0.3097339567 -0.4214375938 H 0.1422250000 0
H2_0 H -0.5269759186 -0.0856323464 -0.3999921825 H 0.1281350000 0
N0_0 N -0.2073708403 0.3607259494 -0.5295800948 N -0.4965168000 2
C18_0 C -0.1029559770 0.1468980197 -0.4745022546 C3 0.2375852000 2
C19_0 C -0.0668817857 0.1605805661 -0.5972144328 C3 0.1697371000 2
H3_0 H -0.7761614507 -0.0179329001 -0.3530607948 H 0.1281350000 0
H5_0 H -0.4881985812 0.4155605208 -0.4756914924 H 0.1281350000 0
C10_0 C -0.1914410497 0.4545666576 -0.5493465409 C3 0.6103738000 2
H6_0 H -0.1125693166 0.3259285934 -0.5430336834 H 0.2964330000 0
C20_0 C 0.0436323584 0.1166083460 -0.5025988135 C3 -0.1705168300 2
N1_0 N -0.1987087431 0.1536013268 -0.3999515008 N -0.4965168000 2
C21_0 C 0.0807137374 0.1293203415 -0.6251705046 C3 0.2089460000 2
C23_0 C -0.1156075264 0.1842770364 -0.6472030270 C3 -0.2550853700 2
O0_0 O -0.2932049003 0.5108401213 -0.5334321446 O1 -0.4438310000 2
C11_0 C -0.0351312394 0.4823149542 -0.5957344826 C3 -0.1168777000 2
C22_0 C 0.1319484462 0.1084910191 -0.5759942116 C3 -0.2550853700 2
H11_0 H 0.0837228618 0.1010372221 -0.4652023767 H 0.1281350000 0
C27_0 C -0.1684481257 0.1579712635 -0.3439520652 C3 0.6103738000 2
H17_0 H -0.3057402036 0.1598740987 -0.3861350403 H 0.2964330000 0
C25_0 C 0.1712195333 0.1207794399 -0.7008968497 C3 -0.2550853700 2
C24_0 C -0.0238216636 0.1767643390 -0.7207841211 C3 -0.1197476300 2
H13_0 H -0.2270556754 0.2091632894 -0.6266958014 H 0.1422250000 0
C12_0 C 0.0565389553 0.4238786199 -0.6541527728 C3 -0.1004728000 2
C13_0 C 0.0234107638 0.5660881894 -0.5845106057 C3 0.0311151000 2
H12_0 H 0.2444401031 0.0849320978 -0.5976360004 H 0.1422250000 0
O1_0 O -0.0436081642 0.1600312369 -0.3522462799 O1 -0.4438310000 2
C28_0 C -0.2981605751 0.1542186113 -0.2690450153 C3 -0.1168777000 2
C26_0 C 0.1205355800 0.1439216448 -0.7479208256 C3 -0.1197476300 2
H15_0 H 0.2825333178 0.0955883216 -0.7214443032 H 0.1422250000 0
H14_0 H -0.0622168630 0.1967750232 -0.7583322188 H 0.1281350000 0
C14_0 C 0.2017538169 0.4474240876 -0.6995726465 C3 -0.1281350000 2
H7_0 H 0.0119198458 0.3595253708 -0.6645971416 H 0.1281350000 0
C15_0 C 0.1696148546 0.5891502452 -0.6289804842 C3 -0.0979956000 2
Cl1_0 Cl -0.0810208079 0.6423074220 -0.5137003157 Cl -0.0724660000 0
C29_0 C -0.2737049712 0.1038103333 -0.2186193415 C3 -0.1004728000 2
C30_0 C -0.4376088994 0.1936908467 -0.2439405949 C3 0.0311151000 2
H16_0 H 0.1917146123 0.1371229977 -0.8060042764 H 0.1281350000 0
C16_0 C 0.2584750197 0.5300169103 -0.6864860225 C3 -0.1281350000 2
H8_0 H 0.2697152971 0.4015593401 -0.7450422319 H 0.1281350000 0
H9_0 H 0.2135563614 0.6530485008 -0.6179659363 H 0.1281350000 0
C31_0 C -0.3834259447 0.0897879113 -0.1479484182 C3 -0.1281350000 2
H18_0 H -0.1653318237 0.0742663893 -0.2376117024 H 0.1281350000 0
C32_0 C -0.5470242691 0.1830100148 -0.1722250185 C3 -0.0979956000 2
Cl0_0 Cl -0.4848963398 0.2588087107 -0.2995045422 Cl -0.0724660000 0
H10_0 H 0.3724717041 0.5489702663 -0.7208862028 H 0.1281350000 0
C33_0 C -0.5206708454 0.1298497796 -0.1244237037 C3 -0.1281350000 2
H19_0 H -0.3625706059 0.0473906118 -0.1110091887 H 0.1281350000 0
H20_0 H -0.6530493448 0.2154146344 -0.1548230505 H 0.1281350000 0
H21_0 H -0.6070422680 0.1189548252 -0.0690729114 H 0.1281350000 0
#END
######################################################################################
# Avant-garde Materials Simulation           
# XXVI NEUMANN/KENDRICK/LEUSEN Z'=1, RANK 69, ENERGY -158.423485352364 kcal/mol/atom
######################################################################################

data_rank_000069
_symmetry_cell_setting triclinic
_symmetry_space_group_name_H-M 'P -1'
_symmetry_Int_Tables_number 2
loop_
_symmetry_equiv_pos_site_id
_symmetry_equiv_pos_as_xyz
1 x,y,z
2 -x,-y,-z
_cell_length_a 10.3063976037
_cell_length_b 10.2943013442
_cell_length_c 14.2289092686
_cell_angle_alpha 85.9262395142
_cell_angle_beta 90.7304438008
_cell_angle_gamma 64.2082172488
loop_
_atom_site_label
_atom_site_type_symbol
_atom_site_fract_x
_atom_site_fract_y
_atom_site_fract_z
_atom_site_fftype
_atom_site_charge
_atom_site_hybridization
C0_0 C 0.4085365046 0.6398865138 0.6900408683 C3 0.1697371000 2
C1_0 C 0.3174495504 0.5913420451 0.7424015763 C3 0.2089460000 2
C2_0 C 0.4018909064 0.6429136917 0.5901522819 C3 -0.2550853700 2
C6_0 C 0.5026998942 0.6838690012 0.7385746834 C3 -0.1181121000 2
C3_0 C 0.2255974820 0.5463142667 0.6932194816 C3 -0.2550853700 2
C8_0 C 0.3227186703 0.5903622108 0.8420171957 C3 -0.2550853700 2
C4_0 C 0.3098526300 0.6004345606 0.5443247490 C3 -0.1197476300 2
H0_0 H 0.4709918078 0.6795656853 0.5502288634 H 0.1422250000 0
C7_0 C 0.5026287267 0.6824512602 0.8370372449 C3 0.2375852000 2
C17_0 C 0.6003254074 0.7305982897 0.6843570771 C3 -0.1181121000 2
C5_0 C 0.2214336283 0.5509253554 0.5959923687 C3 -0.1197476300 2
H1_0 H 0.1581616076 0.5071111216 0.7331119263 H 0.1422250000 0
C9_0 C 0.4108576347 0.6361389507 0.8888426284 C3 -0.1705168300 2
H4_0 H 0.2565060556 0.5496845121 0.8819833259 H 0.1422250000 0
H2_0 H 0.3068275218 0.6032825979 0.4676360459 H 0.1281350000 0
N0_0 N 0.5982508006 0.7256977364 0.8807504735 N -0.4965168000 2
C18_0 C 0.7336226527 0.6276639337 0.6571072937 C3 0.2375852000 2
C19_0 C 0.5578662262 0.8809413914 0.6592641656 C3 0.1697371000 2
H3_0 H 0.1521885335 0.5136440518 0.5593343889 H 0.1281350000 0
H5_0 H 0.4137948579 0.6360721737 0.9651972398 H 0.1281350000 0
C10_0 C 0.6180748573 0.7405351278 0.9741535290 C3 0.6103738000 2
H6_0 H 0.6647000048 0.7452316299 0.8353699013 H 0.2964330000 0
C20_0 C 0.8236399844 0.6718963100 0.6019701692 C3 -0.1705168300 2
N1_0 N 0.7718123665 0.4810109914 0.6836415372 N -0.4965168000 2
C21_0 C 0.6519913552 0.9245955412 0.6064775271 C3 0.2089460000 2
C23_0 C 0.4249357726 0.9905043152 0.6858210551 C3 -0.2550853700 2
O0_0 O 0.5434073399 0.7253395714 1.0373500297 O1 -0.4438310000 2
C11_0 C 0.7349238951 0.7857822457 0.9963367902 C3 -0.1168777000 2
C22_0 C 0.7829866051 0.8163006358 0.5778438381 C3 -0.2550853700 2
H11_0 H 0.9250166127 0.5900643456 0.5805372952 H 0.1281350000 0
C27_0 C 0.9020005263 0.3632291223 0.6768169240 C3 0.6103738000 2
H17_0 H 0.6936744926 0.4609881540 0.7161574077 H 0.2964330000 0
C25_0 C 0.6125547480 1.0739871110 0.5856504339 C3 -0.2550853700 2
C24_0 C 0.3893692404 1.1352228028 0.6645237723 C3 -0.1197476300 2
H13_0 H 0.3506841677 0.9584078448 0.7235371150 H 0.1422250000 0
C12_0 C 0.7014365822 0.8894930602 1.0625779282 C3 -0.1004728000 2
C13_0 C 0.8737428375 0.7306110573 0.9607712135 C3 0.0311151000 2
H12_0 H 0.8540286242 0.8488411036 0.5365328797 H 0.1422250000 0
O1_0 O 1.0109914621 0.3729986314 0.6483138551 O1 -0.4438310000 2
C28_0 C 0.9080187044 0.2153721066 0.7006822569 C3 -0.1168777000 2
C26_0 C 0.4848214195 1.1774934738 0.6149839458 C3 -0.1197476300 2
H15_0 H 0.6865742783 1.1049917262 0.5464968964 H 0.1422250000 0
H14_0 H 0.2865140557 1.2176851635 0.6850455439 H 0.1281350000 0
C14_0 C 0.8001206594 0.9396407779 1.0902742173 C3 -0.1281350000 2
H7_0 H 0.5952532722 0.9286701445 1.0920949426 H 0.1281350000 0
C15_0 C 0.9749209890 0.7775818502 0.9900829135 C3 -0.0979956000 2
Cl1_0 Cl 0.9295960676 0.5970212305 0.8815269776 Cl -0.0724660000 0
C29_0 C 1.0223521061 0.1027666254 0.6602540702 C3 -0.1004728000 2
C30_0 C 0.8185692916 0.1755056911 0.7581287338 C3 0.0311151000 2
H16_0 H 0.4556061888 1.2924020385 0.6000827994 H 0.1281350000 0
C16_0 C 0.9373919172 0.8828200060 1.0541277722 C3 -0.1281350000 2
H8_0 H 0.7710278232 1.0223946196 1.1400640480 H 0.1281350000 0
H9_0 H 1.0823743230 0.7318002833 0.9625002865 H 0.1281350000 0
C31_0 C 1.0476453124 -0.0412183068 0.6755499470 C3 -0.1281350000 2
H18_0 H 1.0924539969 0.1336188275 0.6168887298 H 0.1281350000 0
C32_0 C 0.8445657448 0.0304971781 0.7750724481 C3 -0.0979956000 2
Cl0_0 Cl 0.6739807889 0.2978279903 0.8156212340 Cl -0.0724660000 0
H10_0 H 1.0162731934 0.9198324647 1.0760999991 H 0.1281350000 0
C33_0 C 0.9588021670 -0.0778314098 0.7341944236 C3 -0.1281350000 2
H19_0 H 1.1366274216 -0.1249448402 0.6423818039 H 0.1281350000 0
H20_0 H 0.7735807014 0.0045758630 0.8207912009 H 0.1281350000 0
H21_0 H 0.9775717585 -0.1903118409 0.7474664346 H 0.1281350000 0
#END
########################################################################################
# Avant-garde Materials Simulation           
# XXVI NEUMANN/KENDRICK/LEUSEN Z'=1, RANK 70, ENERGY -158.42336184211169 kcal/mol/atom
########################################################################################

data_rank_000070
_symmetry_cell_setting monoclinic
_symmetry_space_group_name_H-M 'C 2/c'
_symmetry_Int_Tables_number 15
loop_
_symmetry_equiv_pos_site_id
_symmetry_equiv_pos_as_xyz
1 x,y,z
2 -x,y,-z+1/2
3 -x,-y,-z
4 x,-y,z+1/2
5 x+1/2,y+1/2,z
6 -x+1/2,y+1/2,-z+1/2
7 -x+1/2,-y+1/2,-z
8 x+1/2,-y+1/2,z+1/2
_cell_length_a 19.4206290807
_cell_length_b 10.4570468814
_cell_length_c 26.9707082653
_cell_angle_alpha 90.0000000000
_cell_angle_beta 83.5176050971
_cell_angle_gamma 90.0000000000
loop_
_atom_site_label
_atom_site_type_symbol
_atom_site_fract_x
_atom_site_fract_y
_atom_site_fract_z
_atom_site_fftype
_atom_site_charge
_atom_site_hybridization
C0_0 C 0.3716416961 0.7042506878 -0.1335165246 C3 0.1697371000 2
C1_0 C 0.4096224876 0.6256193651 -0.1025108075 C3 0.2089460000 2
C2_0 C 0.3788312929 0.6796138213 -0.1856557715 C3 -0.2550853700 2
C6_0 C 0.3287126578 0.8050636746 -0.1117575272 C3 -0.1181121000 2
C3_0 C 0.4524314841 0.5261832781 -0.1243798422 C3 -0.2550853700 2
C8_0 C 0.4042567860 0.6524435010 -0.0507609545 C3 -0.2550853700 2
C4_0 C 0.4210689268 0.5823649228 -0.2058739118 C3 -0.1197476300 2
H0_0 H 0.3508160737 0.7399458459 -0.2095689718 H 0.1422250000 0
C7_0 C 0.3239339248 0.8258873860 -0.0601306495 C3 0.2375852000 2
C17_0 C 0.2916106882 0.8906493076 -0.1442500656 C3 -0.1181121000 2
C5_0 C 0.4582294157 0.5048941519 -0.1751169666 C3 -0.1197476300 2
H1_0 H 0.4811149129 0.4662288322 -0.1007115431 H 0.1422250000 0
C9_0 C 0.3629849032 0.7493522965 -0.0297888633 C3 -0.1705168300 2
H4_0 H 0.4337469628 0.5941309353 -0.0270439872 H 0.1422250000 0
H2_0 H 0.4263995655 0.5659233961 -0.2460662190 H 0.1281350000 0
N0_0 N 0.2810346617 0.9256183985 -0.0400206097 N -0.4965168000 2
C18_0 C 0.2222984306 0.8688509096 -0.1515555078 C3 0.2375852000 2
C19_0 C 0.3280271612 0.9961246992 -0.1689201261 C3 0.1697371000 2
H3_0 H 0.4914899381 0.4277375094 -0.1908878351 H 0.1281350000 0
H5_0 H 0.3587019518 0.7681786342 0.0099879011 H 0.1281350000 0
C10_0 C 0.2633896284 0.9578829951 0.0089526604 C3 0.6103738000 2
H6_0 H 0.2580430216 0.9772600811 -0.0656917801 H 0.2964330000 0
C20_0 C 0.1871939808 0.9552372967 -0.1809748306 C3 -0.1705168300 2
N1_0 N 0.1892364570 0.7589698939 -0.1306343704 N -0.4965168000 2
C21_0 C 0.2921698575 1.0822910293 -0.1984984859 C3 0.2089460000 2
C23_0 C 0.3995772315 1.0187007642 -0.1655776174 C3 -0.2550853700 2
O0_0 O 0.2858142900 0.9004700702 0.0441422058 O1 -0.4438310000 2
C11_0 C 0.2169297392 1.0718539280 0.0201891488 C3 -0.1168777000 2
C22_0 C 0.2213206318 1.0592258841 -0.2029508594 C3 -0.2550853700 2
H11_0 H 0.1330002964 0.9378395674 -0.1849197393 H 0.1281350000 0
C27_0 C 0.1215541165 0.7234189530 -0.1315525470 C3 0.6103738000 2
H17_0 H 0.2188904734 0.6973566610 -0.1125124360 H 0.2964330000 0
C25_0 C 0.3284271220 1.1858825459 -0.2232777258 C3 -0.2550853700 2
C24_0 C 0.4336770367 1.1199574612 -0.1903628905 C3 -0.1197476300 2
H13_0 H 0.4277790388 0.9543355126 -0.1433430911 H 0.1422250000 0
C12_0 C 0.2273400151 1.1349144127 0.0647603912 C3 -0.1004728000 2
C13_0 C 0.1629336734 1.1174263340 -0.0056633355 C3 0.0311151000 2
H12_0 H 0.1939094081 1.1247575709 -0.2253501829 H 0.1422250000 0
O1_0 O 0.0750882862 0.7944972413 -0.1437497996 O1 -0.4438310000 2
C28_0 C 0.1030860065 0.5884310739 -0.1163802031 C3 -0.1168777000 2
C26_0 C 0.3979598543 1.2039182839 -0.2196660890 C3 -0.1197476300 2
H15_0 H 0.3002695031 1.2504987321 -0.2455632679 H 0.1422250000 0
H14_0 H 0.4883730719 1.1363032225 -0.1868879186 H 0.1281350000 0
C14_0 C 0.1869298128 1.2375085053 0.0829905304 C3 -0.1281350000 2
H7_0 H 0.2684667892 1.0989166361 0.0851075403 H 0.1281350000 0
C15_0 C 0.1213102132 1.2197771463 0.0125843970 C3 -0.0979956000 2
Cl1_0 Cl 0.1420790070 1.0473547111 -0.0606224529 Cl -0.0724660000 0
C29_0 C 0.0435157578 0.5725802357 -0.0823606424 C3 -0.1004728000 2
C30_0 C 0.1357825644 0.4783937944 -0.1376632830 C3 0.0311151000 2
H16_0 H 0.4253760362 1.2829043775 -0.2394793979 H 0.1281350000 0
C16_0 C 0.1334410069 1.2801576755 0.0567441033 C3 -0.1281350000 2
H8_0 H 0.1965438069 1.2827863083 0.1178809106 H 0.1281350000 0
H9_0 H 0.0797652406 1.2517681182 -0.0083349312 H 0.1281350000 0
C31_0 C 0.0169428753 0.4519331370 -0.0698126290 C3 -0.1281350000 2
H18_0 H 0.0180951299 0.6586348538 -0.0665140496 H 0.1281350000 0
C32_0 C 0.1084232929 0.3568815577 -0.1262925683 C3 -0.0979956000 2
Cl0_0 Cl 0.2103123396 0.4867453900 -0.1794774192 Cl -0.0724660000 0
H10_0 H 0.1009253640 1.3598556933 0.0709676539 H 0.1281350000 0
C33_0 C 0.0490671530 0.3440266211 -0.0925960065 C3 -0.1281350000 2
H19_0 H -0.0292434687 0.4413662732 -0.0431207057 H 0.1281350000 0
H20_0 H 0.1339939100 0.2730007499 -0.1438790005 H 0.1281350000 0
H21_0 H 0.0276634628 0.2491117850 -0.0845595262 H 0.1281350000 0
#END
########################################################################################
# Avant-garde Materials Simulation           
# XXVI NEUMANN/KENDRICK/LEUSEN Z'=1, RANK 71, ENERGY -158.42307890181698 kcal/mol/atom
########################################################################################

data_rank_000071
_symmetry_cell_setting monoclinic
_symmetry_space_group_name_H-M 'P 2_1/c'
_symmetry_Int_Tables_number 14
loop_
_symmetry_equiv_pos_site_id
_symmetry_equiv_pos_as_xyz
1 x,y,z
2 -x,y+1/2,-z+1/2
3 -x,-y,-z
4 x,-y+1/2,z+1/2
_cell_length_a 13.9473722002
_cell_length_b 11.0104202816
_cell_length_c 18.5504746342
_cell_angle_alpha 90.0000000000
_cell_angle_beta 110.1611303611
_cell_angle_gamma 90.0000000000
loop_
_atom_site_label
_atom_site_type_symbol
_atom_site_fract_x
_atom_site_fract_y
_atom_site_fract_z
_atom_site_fftype
_atom_site_charge
_atom_site_hybridization
C0_0 C -0.3403646021 0.3888283533 0.5006300181 C3 0.1697371000 2
C1_0 C -0.3853682587 0.4015463685 0.5591188623 C3 0.2089460000 2
C2_0 C -0.3415123014 0.2719983641 0.4676988350 C3 -0.2550853700 2
C6_0 C -0.2953611320 0.4920483572 0.4774911466 C3 -0.1181121000 2
C3_0 C -0.4240070800 0.2974436974 0.5848044502 C3 -0.2550853700 2
C8_0 C -0.3893024727 0.5186541054 0.5894016469 C3 -0.2550853700 2
C4_0 C -0.3817383227 0.1729795086 0.4929246199 C3 -0.1197476300 2
H0_0 H -0.3093316191 0.2608688871 0.4222893836 H 0.1422250000 0
C7_0 C -0.3015319842 0.6060542817 0.5093203950 C3 0.2375852000 2
C17_0 C -0.2427383630 0.4745492408 0.4203920606 C3 -0.1181121000 2
C5_0 C -0.4222715781 0.1851032305 0.5526124741 C3 -0.1197476300 2
H1_0 H -0.4552701978 0.3076811019 0.6308990078 H 0.1422250000 0
C9_0 C -0.3495732563 0.6184714432 0.5652505669 C3 -0.1705168300 2
H4_0 H -0.4266853344 0.5302450145 0.6318609078 H 0.1422250000 0
H2_0 H -0.3807368720 0.0835538526 0.4680988028 H 0.1281350000 0
N0_0 N -0.2609448530 0.7080744619 0.4840626107 N -0.4965168000 2
C18_0 C -0.1464987275 0.4183504864 0.4421897095 C3 0.2375852000 2
C19_0 C -0.2917773786 0.5103455144 0.3422422320 C3 0.1697371000 2
H3_0 H -0.4523996349 0.1055751643 0.5724196643 H 0.1281350000 0
H5_0 H -0.3547773224 0.7082353745 0.5877935389 H 0.1281350000 0
C10_0 C -0.2816953122 0.8283861755 0.4913140135 C3 0.6103738000 2
H6_0 H -0.2109510316 0.6909848542 0.4557364244 H 0.2964330000 0
C20_0 C -0.0985905365 0.3969906436 0.3869431235 C3 -0.1705168300 2
N1_0 N -0.1013968836 0.3837829075 0.5194593879 N -0.4965168000 2
C21_0 C -0.2432045395 0.4877633630 0.2867392733 C3 0.2089460000 2
C23_0 C -0.3888859277 0.5681487328 0.3168711503 C3 -0.2550853700 2
O0_0 O -0.3285713546 0.8693674250 0.5316870963 O1 -0.4438310000 2
C11_0 C -0.2502734915 0.9136466797 0.4400355623 C3 -0.1168777000 2
C22_0 C -0.1465061064 0.4301232967 0.3115278288 C3 -0.2550853700 2
H11_0 H -0.0236739903 0.3547587940 0.4057775157 H 0.1281350000 0
C27_0 C -0.0093003767 0.3297574601 0.5566864478 C3 0.6103738000 2
H17_0 H -0.1441474073 0.4041637322 0.5528729045 H 0.2964330000 0
C25_0 C -0.2922470553 0.5248462243 0.2095005108 C3 -0.2550853700 2
C24_0 C -0.4343279119 0.6040876549 0.2414301282 C3 -0.1197476300 2
H13_0 H -0.4264866632 0.5840950837 0.3586565722 H 0.1422250000 0
C12_0 C -0.3098230947 0.9172428613 0.3617543174 C3 -0.1004728000 2
C13_0 C -0.1732987149 1.0007574990 0.4687825671 C3 0.0311151000 2
H12_0 H -0.1088931966 0.4132234302 0.2697123291 H 0.1422250000 0
O1_0 O 0.0514215990 0.3011414946 0.5234771808 O1 -0.4438310000 2
C28_0 C 0.0184600355 0.3036492866 0.6413364162 C3 -0.1168777000 2
C26_0 C -0.3856805657 0.5826757551 0.1871636516 C3 -0.1197476300 2
H15_0 H -0.2547240887 0.5082630510 0.1676225876 H 0.1422250000 0
H14_0 H -0.5086666851 0.6489882752 0.2230676662 H 0.1281350000 0
C14_0 C -0.2934314259 1.0065277647 0.3139431954 C3 -0.1281350000 2
H7_0 H -0.3700282214 0.8498198900 0.3388607286 H 0.1281350000 0
C15_0 C -0.1541263312 1.0878355549 0.4208351303 C3 -0.0979956000 2
Cl1_0 Cl -0.1007029658 1.0028884387 0.5655271690 Cl -0.0724660000 0
C29_0 C 0.1074124366 0.2332482248 0.6726432560 C3 -0.1004728000 2
C30_0 C -0.0285110092 0.3430910131 0.6934550076 C3 0.0311151000 2
H16_0 H -0.4216365589 0.6116352092 0.1277187990 H 0.1281350000 0
C16_0 C -0.2153815033 1.0914002894 0.3434640963 C3 -0.1281350000 2
H8_0 H -0.3410957712 1.0094357853 0.2535108900 H 0.1281350000 0
H9_0 H -0.0919170086 1.1522528231 0.4444270305 H 0.1281350000 0
C31_0 C 0.1492266734 0.2061514403 0.7502332775 C3 -0.1281350000 2
H18_0 H 0.1437547135 0.2007487472 0.6330451662 H 0.1281350000 0
C32_0 C 0.0130957254 0.3165648641 0.7718031507 C3 -0.0979956000 2
Cl0_0 Cl -0.1397303463 0.4295926342 0.6674819128 Cl -0.0724660000 0
H10_0 H -0.2023117303 1.1615331953 0.3064078229 H 0.1281350000 0
C33_0 C 0.1022405579 0.2487071697 0.8005791611 C3 -0.1281350000 2
H19_0 H 0.2189654815 0.1526891063 0.7714574762 H 0.1281350000 0
H20_0 H -0.0250465274 0.3509203315 0.8099132286 H 0.1281350000 0
H21_0 H 0.1344028792 0.2300351178 0.8619364454 H 0.1281350000 0
#END
########################################################################################
# Avant-garde Materials Simulation           
# XXVI NEUMANN/KENDRICK/LEUSEN Z'=1, RANK 72, ENERGY -158.42297278935123 kcal/mol/atom
########################################################################################

data_rank_000072
_symmetry_cell_setting monoclinic
_symmetry_space_group_name_H-M 'C 2/c'
_symmetry_Int_Tables_number 15
loop_
_symmetry_equiv_pos_site_id
_symmetry_equiv_pos_as_xyz
1 x,y,z
2 -x,y,-z+1/2
3 -x,-y,-z
4 x,-y,z+1/2
5 x+1/2,y+1/2,z
6 -x+1/2,y+1/2,-z+1/2
7 -x+1/2,-y+1/2,-z
8 x+1/2,-y+1/2,z+1/2
_cell_length_a 17.9493999656
_cell_length_b 11.1210600934
_cell_length_c 29.1871974092
_cell_angle_alpha 90.0000000000
_cell_angle_beta 109.2289106991
_cell_angle_gamma 90.0000000000
loop_
_atom_site_label
_atom_site_type_symbol
_atom_site_fract_x
_atom_site_fract_y
_atom_site_fract_z
_atom_site_fftype
_atom_site_charge
_atom_site_hybridization
C0_0 C -1.0702053987 -0.4317363765 -0.8374707468 C3 0.1697371000 2
C1_0 C -0.9904238374 -0.4030134733 -0.8087694775 C3 0.2089460000 2
C2_0 C -1.0920007040 -0.5549929668 -0.8446016583 C3 -0.2550853700 2
C6_0 C -1.1260578109 -0.3366979615 -0.8560390603 C3 -0.1181121000 2
C3_0 C -0.9362283109 -0.4975198869 -0.7893168545 C3 -0.2550853700 2
C8_0 C -0.9688894669 -0.2805301058 -0.7995066794 C3 -0.2550853700 2
C4_0 C -1.0378699988 -0.6448001775 -0.8247446775 C3 -0.1197476300 2
H0_0 H -1.1528551018 -0.5780766221 -0.8652484372 H 0.1422250000 0
C7_0 C -1.1021105461 -0.2179308562 -0.8448097375 C3 0.2375852000 2
C17_0 C -1.2092021372 -0.3665321906 -0.8854198718 C3 -0.1181121000 2
C5_0 C -0.9592464146 -0.6161013211 -0.7970932510 C3 -0.1197476300 2
H1_0 H -0.8760769819 -0.4747939340 -0.7669427423 H 0.1422250000 0
C9_0 C -1.0230031685 -0.1903005591 -0.8166425091 C3 -0.1705168300 2
H4_0 H -0.9086864213 -0.2575386197 -0.7773498079 H 0.1422250000 0
H2_0 H -1.0559859021 -0.7387852931 -0.8300714514 H 0.1281350000 0
N0_0 N -1.1561628595 -0.1229260142 -0.8621090986 N -0.4965168000 2
C18_0 C -1.2297788968 -0.3899227198 -0.9351573181 C3 0.2375852000 2
C19_0 C -1.2680130401 -0.3756743218 -0.8624580877 C3 0.1697371000 2
H3_0 H -0.9171937529 -0.6877757551 -0.7815740658 H 0.1281350000 0
H5_0 H -1.0059720708 -0.0971031940 -0.8080770856 H 0.1281350000 0
C10_0 C -1.1575749895 -0.0224980275 -0.8354976911 C3 0.6103738000 2
H6_0 H -1.1974840650 -0.1293763286 -0.8962357052 H 0.2964330000 0
C20_0 C -1.3080207534 -0.4242594589 -0.9626244685 C3 -0.1705168300 2
N1_0 N -1.1702638489 -0.3804248779 -0.9565133742 N -0.4965168000 2
C21_0 C -1.3467691441 -0.4115396648 -0.8902459473 C3 0.2089460000 2
C23_0 C -1.2512348128 -0.3513545614 -0.8122487699 C3 -0.2550853700 2
O0_0 O -1.1182026042 -0.0088778274 -0.7921122052 O1 -0.4438310000 2
C11_0 C -1.2124563045 0.0756739002 -0.8619007401 C3 -0.1168777000 2
C22_0 C -1.3643781502 -0.4344125238 -0.9404067485 C3 -0.2550853700 2
H11_0 H -1.3222491662 -0.4413962091 -1.0011352275 H 0.1281350000 0
C27_0 C -1.1774056030 -0.3772115099 -1.0045364124 C3 0.6103738000 2
H17_0 H -1.1154474399 -0.3629386028 -0.9326489304 H 0.2964330000 0
C25_0 C -1.4039021578 -0.4262862594 -0.8667604606 C3 -0.2550853700 2
C24_0 C -1.3082730076 -0.3658868773 -0.7905523117 C3 -0.1197476300 2
H13_0 H -1.1922055382 -0.3207496784 -0.7911458382 H 0.1422250000 0
C12_0 C -1.2736220804 0.1097538653 -0.8446080807 C3 -0.1004728000 2
C13_0 C -1.2017893316 0.1412105993 -0.9002725581 C3 0.0311151000 2
H12_0 H -1.4243572367 -0.4610265223 -0.9617490181 H 0.1422250000 0
O1_0 O -1.2416787337 -0.3885986588 -1.0377577115 O1 -0.4438310000 2
C28_0 C -1.1026943104 -0.3662672949 -1.0167205674 C3 -0.1168777000 2
C26_0 C -1.3850260882 -0.4054124866 -0.8177153951 C3 -0.1197476300 2
H15_0 H -1.4631653846 -0.4552869146 -0.8883075946 H 0.1422250000 0
H14_0 H -1.2948080693 -0.3473527767 -0.7520143195 H 0.1281350000 0
C14_0 C -1.3225794534 0.2065276764 -0.8647846512 C3 -0.1281350000 2
H7_0 H -1.2824079383 0.0574778894 -0.8152033554 H 0.1281350000 0
C15_0 C -1.2501184988 0.2392301432 -0.9205492006 C3 -0.0979956000 2
Cl1_0 Cl -1.1253967409 0.1063297534 -0.9221406885 Cl -0.0724660000 0
C29_0 C -1.1027071643 -0.4307126129 -1.0581334897 C3 -0.1004728000 2
C30_0 C -1.0355281149 -0.2969560221 -0.9930842701 C3 0.0311151000 2
H16_0 H -1.4282449550 -0.4188438165 -0.7992773433 H 0.1281350000 0
C16_0 C -1.3101808238 0.2715597094 -0.9025335333 C3 -0.1281350000 2
H8_0 H -1.3703977631 0.2313962605 -0.8514022639 H 0.1281350000 0
H9_0 H -1.2400728489 0.2903453314 -0.9498631112 H 0.1281350000 0
C31_0 C -1.0391403483 -0.4281826477 -1.0752591906 C3 -0.1281350000 2
H18_0 H -1.1547451750 -0.4840300787 -1.0765975864 H 0.1281350000 0
C32_0 C -0.9721430554 -0.2912469015 -1.0106881951 C3 -0.0979956000 2
Cl0_0 Cl -1.0281247191 -0.2111880574 -0.9417652632 Cl -0.0724660000 0
H10_0 H -1.3468608977 0.3491545111 -0.9177865794 H 0.1281350000 0
C33_0 C -0.9736659545 -0.3574491586 -1.0514827713 C3 -0.1281350000 2
H19_0 H -1.0410740388 -0.4799100797 -1.1073345087 H 0.1281350000 0
H20_0 H -0.9216142335 -0.2349967352 -0.9921690690 H 0.1281350000 0
H21_0 H -0.9239536032 -0.3525637258 -1.0649588484 H 0.1281350000 0
#END
########################################################################################
# Avant-garde Materials Simulation           
# XXVI NEUMANN/KENDRICK/LEUSEN Z'=1, RANK 73, ENERGY -158.42288049282243 kcal/mol/atom
########################################################################################

data_rank_000073
_symmetry_cell_setting monoclinic
_symmetry_space_group_name_H-M 'P 2_1/c'
_symmetry_Int_Tables_number 14
loop_
_symmetry_equiv_pos_site_id
_symmetry_equiv_pos_as_xyz
1 x,y,z
2 -x,y+1/2,-z+1/2
3 -x,-y,-z
4 x,-y+1/2,z+1/2
_cell_length_a 10.1990802425
_cell_length_b 29.1264608581
_cell_length_c 9.8349125122
_cell_angle_alpha 90.0000000000
_cell_angle_beta 67.0573407591
_cell_angle_gamma 90.0000000000
loop_
_atom_site_label
_atom_site_type_symbol
_atom_site_fract_x
_atom_site_fract_y
_atom_site_fract_z
_atom_site_fftype
_atom_site_charge
_atom_site_hybridization
C0_0 C -0.0955290076 0.6566860788 -0.8858611221 C3 0.1697371000 2
C1_0 C -0.1883377085 0.6314845784 -0.9371782473 C3 0.2089460000 2
C2_0 C -0.1017823703 0.7054092004 -0.8852812446 C3 -0.2550853700 2
C6_0 C -0.0007365535 0.6325052800 -0.8362404156 C3 -0.1181121000 2
C3_0 C -0.2808956644 0.6559205456 -0.9877741633 C3 -0.2550853700 2
C8_0 C -0.1835611228 0.5828682723 -0.9359165705 C3 -0.2550853700 2
C4_0 C -0.1928724957 0.7281246564 -0.9356426955 C3 -0.1197476300 2
H0_0 H -0.0338268896 0.7249345479 -0.8442361535 H 0.1422250000 0
C7_0 C -0.0030013298 0.5844644807 -0.8334912747 C3 0.2375852000 2
C17_0 C 0.0993609134 0.6585610353 -0.7876577877 C3 -0.1181121000 2
C5_0 C -0.2823447055 0.7032974329 -0.9885976579 C3 -0.1197476300 2
H1_0 H -0.3510317828 0.6367736475 -1.0272780392 H 0.1422250000 0
C9_0 C -0.0956200533 0.5595555609 -0.8835011809 C3 -0.1705168300 2
H4_0 H -0.2498574139 0.5637653491 -0.9804594125 H 0.1422250000 0
H2_0 H -0.1950525363 0.7655357455 -0.9343097851 H 0.1281350000 0
N0_0 N 0.0932338211 0.5626415121 -0.7847948629 N -0.4965168000 2
C18_0 C 0.2282796382 0.6755930208 -0.8912809998 C3 0.2375852000 2
C19_0 C 0.0638277776 0.6663393510 -0.6339124712 C3 0.1697371000 2
H3_0 H -0.3513106792 0.7211513160 -1.0323151296 H 0.1281350000 0
H5_0 H -0.0929828914 0.5222874314 -0.8819940561 H 0.1281350000 0
C10_0 C 0.1103285924 0.5168573873 -0.7638407233 C3 0.6103738000 2
H6_0 H 0.1628349757 0.5845408406 -0.7670250772 H 0.2964330000 0
C20_0 C 0.3183089832 0.7028821101 -0.8440224140 C3 -0.1705168300 2
N1_0 N 0.2639285121 0.6646785558 -1.0406287317 N -0.4965168000 2
C21_0 C 0.1583386078 0.6923562798 -0.5872931111 C3 0.2089460000 2
C23_0 C -0.0620910387 0.6480988440 -0.5236293941 C3 -0.2550853700 2
O0_0 O 0.0303579365 0.4862029621 -0.7730204866 O1 -0.4438310000 2
C11_0 C 0.2327783797 0.5053699235 -0.7206873155 C3 -0.1168777000 2
C22_0 C 0.2833264143 0.7109635306 -0.6963258978 C3 -0.2550853700 2
H11_0 H 0.4157228825 0.7164467812 -0.9265412369 H 0.1281350000 0
C27_0 C 0.3908309568 0.6713876708 -1.1581182102 C3 0.6103738000 2
H17_0 H 0.1896626067 0.6455146801 -1.0610940130 H 0.2964330000 0
C25_0 C 0.1258777957 0.6979055623 -0.4344150771 C3 -0.2550853700 2
C24_0 C -0.0900997356 0.6537973139 -0.3756735892 C3 -0.1197476300 2
H13_0 H -0.1367847933 0.6294118167 -0.5576881621 H 0.1422250000 0
C12_0 C 0.2051274005 0.4723558295 -0.6085776389 C3 -0.1004728000 2
C13_0 C 0.3719962116 0.5228173562 -0.7868363413 C3 0.0311151000 2
H12_0 H 0.3549666573 0.7312790232 -0.6619634105 H 0.1422250000 0
O1_0 O 0.4926954078 0.6923345750 -1.1479991898 O1 -0.4438310000 2
C28_0 C 0.4044143862 0.6536669546 -1.3071935534 C3 -0.1168777000 2
C26_0 C 0.0049456097 0.6786424664 -0.3302524680 C3 -0.1197476300 2
H15_0 H 0.1993394306 0.7175286864 -0.4007352556 H 0.1422250000 0
H14_0 H -0.1868799833 0.6393804311 -0.2928203952 H 0.1281350000 0
C14_0 C 0.3105708818 0.4580901289 -0.5613862654 C3 -0.1281350000 2
H7_0 H 0.0980473231 0.4580095824 -0.5603911468 H 0.1281350000 0
C15_0 C 0.4792645188 0.5080291779 -0.7421883848 C3 -0.0979956000 2
Cl1_0 Cl 0.4203762695 0.5620415955 -0.9322694195 Cl -0.0724660000 0
C29_0 C 0.5159210270 0.6742165245 -1.4265341090 C3 -0.1004728000 2
C30_0 C 0.3250391549 0.6194283408 -1.3421049733 C3 0.0311151000 2
H16_0 H -0.0186721380 0.6828366358 -0.2130071254 H 0.1281350000 0
C16_0 C 0.4480294942 0.4759295842 -0.6290793567 C3 -0.1281350000 2
H8_0 H 0.2865760062 0.4331540493 -0.4722903363 H 0.1281350000 0
H9_0 H 0.5866900289 0.5215789544 -0.7962853312 H 0.1281350000 0
C31_0 C 0.5471452791 0.6620769389 -1.5722995676 C3 -0.1281350000 2
H18_0 H 0.5778772197 0.7002638693 -1.3985632656 H 0.1281350000 0
C32_0 C 0.3563662886 0.6067069437 -1.4886956839 C3 -0.0979956000 2
Cl0_0 Cl 0.1859969431 0.5893376841 -1.2109268864 Cl -0.0724660000 0
H10_0 H 0.5319287437 0.4647255518 -0.5943517661 H 0.1281350000 0
C33_0 C 0.4668629653 0.6278893420 -1.6035808310 C3 -0.1281350000 2
H19_0 H 0.6329642524 0.6792988678 -1.6613516264 H 0.1281350000 0
H20_0 H 0.2922296967 0.5800228345 -1.5105479843 H 0.1281350000 0
H21_0 H 0.4893460708 0.6180942524 -1.7174045600 H 0.1281350000 0
#END
########################################################################################
# Avant-garde Materials Simulation           
# XXVI NEUMANN/KENDRICK/LEUSEN Z'=1, RANK 74, ENERGY -158.42236952741874 kcal/mol/atom
########################################################################################

data_rank_000074
_symmetry_cell_setting triclinic
_symmetry_space_group_name_H-M 'P -1'
_symmetry_Int_Tables_number 2
loop_
_symmetry_equiv_pos_site_id
_symmetry_equiv_pos_as_xyz
1 x,y,z
2 -x,-y,-z
_cell_length_a 10.2770710995
_cell_length_b 11.2037842623
_cell_length_c 12.7242947186
_cell_angle_alpha 107.9992587204
_cell_angle_beta 75.1507176916
_cell_angle_gamma 91.1216188371
loop_
_atom_site_label
_atom_site_type_symbol
_atom_site_fract_x
_atom_site_fract_y
_atom_site_fract_z
_atom_site_fftype
_atom_site_charge
_atom_site_hybridization
C0_0 C 0.1780733682 0.2078198523 0.5956505422 C3 0.1697371000 2
C1_0 C 0.3061652483 0.1895516470 0.5121840604 C3 0.2089460000 2
C2_0 C 0.1066052180 0.0999413936 0.6040292493 C3 -0.2550853700 2
C6_0 C 0.1271599507 0.3319022522 0.6683289499 C3 -0.1181121000 2
C3_0 C 0.3585984975 0.0658293380 0.4440225439 C3 -0.2550853700 2
C8_0 C 0.3786570596 0.2960144803 0.5020766597 C3 -0.2550853700 2
C4_0 C 0.1596734271 -0.0192000614 0.5356897278 C3 -0.1197476300 2
H0_0 H 0.0083965356 0.1122150762 0.6655946677 H 0.1422250000 0
C7_0 C 0.1994292287 0.4348849829 0.6515050483 C3 0.2375852000 2
C17_0 C -0.0010232334 0.3499138669 0.7610594995 C3 -0.1181121000 2
C5_0 C 0.2871861690 -0.0371029729 0.4554738297 C3 -0.1197476300 2
H1_0 H 0.4578251317 0.0542396837 0.3835092168 H 0.1422250000 0
C9_0 C 0.3268628251 0.4153626025 0.5690290124 C3 -0.1705168300 2
H4_0 H 0.4774744315 0.2826423260 0.4405440153 H 0.1422250000 0
H2_0 H 0.1027494492 -0.1004295208 0.5438933850 H 0.1281350000 0
N0_0 N 0.1399130161 0.5565819328 0.7128335832 N -0.4965168000 2
C18_0 C 0.0009287736 0.3419977378 0.8686344770 C3 0.2375852000 2
C19_0 C -0.1268880115 0.3732527924 0.7405872952 C3 0.1697371000 2
H3_0 H 0.3286614927 -0.1321271837 0.4037045171 H 0.1281350000 0
H5_0 H 0.3825406372 0.4968608133 0.5611880512 H 0.1281350000 0
C10_0 C 0.1893614607 0.6695362386 0.7051769876 C3 0.6103738000 2
H6_0 H 0.0456845596 0.5631738063 0.7672627084 H 0.2964330000 0
C20_0 C -0.1212507907 0.3571205728 0.9563517270 C3 -0.1705168300 2
N1_0 N 0.1258204069 0.3134389229 0.8843584276 N -0.4965168000 2
C21_0 C -0.2494617526 0.3901385722 0.8301308068 C3 0.2089460000 2
C23_0 C -0.1356929702 0.3800142053 0.6328407893 C3 -0.2550853700 2
O0_0 O 0.3089707017 0.6848117155 0.6635667359 O1 -0.4438310000 2
C11_0 C 0.0823462273 0.7747231404 0.7442439619 C3 -0.1168777000 2
C22_0 C -0.2421692353 0.3811157737 0.9369746515 C3 -0.2550853700 2
H11_0 H -0.1170686314 0.3504531207 1.0386545112 H 0.1281350000 0
C27_0 C 0.1566128851 0.3128122198 0.9827291082 C3 0.6103738000 2
H17_0 H 0.2026506625 0.2858508151 0.8110209146 H 0.2964330000 0
C25_0 C -0.3737157842 0.4150818553 0.8094558623 C3 -0.2550853700 2
C24_0 C -0.2584258107 0.4035159090 0.6152493740 C3 -0.1197476300 2
H13_0 H -0.0435253442 0.3646797550 0.5634730738 H 0.1422250000 0
C12_0 C -0.0307428345 0.7560992134 0.6997744762 C3 -0.1004728000 2
C13_0 C 0.0956570039 0.8949643489 0.8163399811 C3 0.0311151000 2
H12_0 H -0.3351305608 0.3925479804 1.0050214890 H 0.1422250000 0
O1_0 O 0.0739351514 0.3500515284 1.0782042984 O1 -0.4438310000 2
C28_0 C 0.2953142045 0.2617798180 0.9738014479 C3 -0.1168777000 2
C26_0 C -0.3786743599 0.4221170210 0.7042794164 C3 -0.1197476300 2
H15_0 H -0.4657064930 0.4282285293 0.8788164563 H 0.1422250000 0
H14_0 H -0.2638943963 0.4062427774 0.5317070273 H 0.1281350000 0
C14_0 C -0.1266640078 0.8541166432 0.7248725125 C3 -0.1281350000 2
H7_0 H -0.0425360306 0.6629021869 0.6438685566 H 0.1281350000 0
C15_0 C -0.0022796292 0.9923998561 0.8455644664 C3 -0.0979956000 2
Cl1_0 Cl 0.2326582792 0.9257021116 0.8739208795 Cl -0.0724660000 0
C29_0 C 0.3225318573 0.2781796954 1.0802575524 C3 -0.1004728000 2
C30_0 C 0.3957298515 0.1934042862 0.8755517158 C3 0.0311151000 2
H16_0 H -0.4746671449 0.4407335652 0.6888325092 H 0.1281350000 0
C16_0 C -0.1126846316 0.9720362244 0.7988525130 C3 -0.1281350000 2
H8_0 H -0.2117113048 0.8382387787 0.6868407331 H 0.1281350000 0
H9_0 H 0.0089081907 1.0838016527 0.9040652032 H 0.1281350000 0
C31_0 C 0.4396941692 0.2278107595 1.0899969219 C3 -0.1281350000 2
H18_0 H 0.2458418535 0.3313851793 1.1561945969 H 0.1281350000 0
C32_0 C 0.5126605842 0.1401717038 0.8843464811 C3 -0.0979956000 2
Cl0_0 Cl 0.3845140380 0.1681236396 0.7365548962 Cl -0.0724660000 0
H10_0 H -0.1869379754 1.0498120634 0.8202018328 H 0.1281350000 0
C33_0 C 0.5344211647 0.1564664389 0.9912248634 C3 -0.1281350000 2
H19_0 H 0.4571320806 0.2436869877 1.1741490690 H 0.1281350000 0
H20_0 H 0.5863304129 0.0865597181 0.8061245319 H 0.1281350000 0
H21_0 H 0.6263084829 0.1147282217 0.9966119690 H 0.1281350000 0
#END
########################################################################################
# Avant-garde Materials Simulation           
# XXVI NEUMANN/KENDRICK/LEUSEN Z'=1, RANK 75, ENERGY -158.42213725619251 kcal/mol/atom
########################################################################################

data_rank_000075
_symmetry_cell_setting monoclinic
_symmetry_space_group_name_H-M 'P 2_1/c'
_symmetry_Int_Tables_number 14
loop_
_symmetry_equiv_pos_site_id
_symmetry_equiv_pos_as_xyz
1 x,y,z
2 -x,y+1/2,-z+1/2
3 -x,-y,-z
4 x,-y+1/2,z+1/2
_cell_length_a 11.7868609539
_cell_length_b 18.0175365512
_cell_length_c 13.6394906625
_cell_angle_alpha 90.0000000000
_cell_angle_beta 117.4137457609
_cell_angle_gamma 90.0000000000
loop_
_atom_site_label
_atom_site_type_symbol
_atom_site_fract_x
_atom_site_fract_y
_atom_site_fract_z
_atom_site_fftype
_atom_site_charge
_atom_site_hybridization
C0_0 C -0.1097873153 0.5663011013 0.7432952184 C3 0.1697371000 2
C1_0 C -0.0737665479 0.5570351193 0.6568521407 C3 0.2089460000 2
C2_0 C -0.0432774950 0.5249034251 0.8422003269 C3 -0.2550853700 2
C6_0 C -0.2125514415 0.6150012346 0.7265147308 C3 -0.1181121000 2
C3_0 C 0.0296707603 0.5093082253 0.6746014536 C3 -0.2550853700 2
C8_0 C -0.1446931420 0.5948154305 0.5553555677 C3 -0.2550853700 2
C4_0 C 0.0562481439 0.4785394629 0.8563878330 C3 -0.1197476300 2
H0_0 H -0.0718878046 0.5306455876 0.9073483815 H 0.1422250000 0
C7_0 C -0.2734783336 0.6546722237 0.6282035941 C3 0.2375852000 2
C17_0 C -0.2648867182 0.6167906974 0.8072737635 C3 -0.1181121000 2
C5_0 C 0.0938952568 0.4708559746 0.7723349826 C3 -0.1197476300 2
H1_0 H 0.0568617638 0.5031422440 0.6086229398 H 0.1422250000 0
C9_0 C -0.2409863853 0.6433640096 0.5413442976 C3 -0.1705168300 2
H4_0 H -0.1209651081 0.5855849283 0.4879373807 H 0.1422250000 0
H2_0 H 0.1074664280 0.4475600887 0.9330010455 H 0.1281350000 0
N0_0 N -0.3662688949 0.7077057356 0.6185886180 N -0.4965168000 2
C18_0 C -0.2135400288 0.6603849378 0.9019175981 C3 0.2375852000 2
C19_0 C -0.3715030663 0.5694683449 0.7866703949 C3 0.1697371000 2
H3_0 H 0.1711638280 0.4329192925 0.7840330570 H 0.1281350000 0
H5_0 H -0.2930530041 0.6733745608 0.4640803893 H 0.1281350000 0
C10_0 C -0.4844252281 0.7150791040 0.5297303370 C3 0.6103738000 2
H6_0 H -0.3388059153 0.7419024839 0.6859836336 H 0.2964330000 0
C20_0 C -0.2674124392 0.6604553358 0.9758030406 C3 -0.1705168300 2
N1_0 N -0.1020118259 0.7046345075 0.9278722036 N -0.4965168000 2
C21_0 C -0.4238824124 0.5685361829 0.8630759948 C3 0.2089460000 2
C23_0 C -0.4252372989 0.5211973496 0.6939144171 C3 -0.2550853700 2
O0_0 O -0.5196751250 0.6767212207 0.4452272480 O1 -0.4438310000 2
C11_0 C -0.5694087602 0.7707494013 0.5457671844 C3 -0.1168777000 2
C22_0 C -0.3698410422 0.6155368016 0.9568111841 C3 -0.2550853700 2
H11_0 H -0.2256805938 0.6957682948 1.0486023411 H 0.1281350000 0
C27_0 C -0.1022532019 0.7684500909 0.8747473792 C3 0.6103738000 2
H17_0 H -0.0168757407 0.6874151953 0.9897922321 H 0.2964330000 0
C25_0 C -0.5282156541 0.5206900469 0.8428289521 C3 -0.2550853700 2
C24_0 C -0.5250750793 0.4744852385 0.6775237832 C3 -0.1197476300 2
H13_0 H -0.3855209585 0.5206821870 0.6358589003 H 0.1422250000 0
C12_0 C -0.5619125240 0.7799685407 0.6510237623 C3 -0.1004728000 2
C13_0 C -0.6631841438 0.8120411035 0.4581831091 C3 0.0311151000 2
H12_0 H -0.4103801733 0.6157240964 1.0143917146 H 0.1422250000 0
O1_0 O -0.2013840429 0.7962902461 0.8005782676 O1 -0.4438310000 2
C28_0 C 0.0253938037 0.8055537457 0.9126928755 C3 -0.1168777000 2
C26_0 C -0.5776354205 0.4744000816 0.7521991365 C3 -0.1197476300 2
H15_0 H -0.5686183964 0.5215718993 0.9005343324 H 0.1422250000 0
H14_0 H -0.5615598885 0.4362219401 0.6078514280 H 0.1281350000 0
C14_0 C -0.6423621884 0.8281968522 0.6693900512 C3 -0.1281350000 2
H7_0 H -0.4932257129 0.7472849549 0.7202451894 H 0.1281350000 0
C15_0 C -0.7441071468 0.8607764461 0.4759000857 C3 -0.0979956000 2
Cl1_0 Cl -0.6816664305 0.8069213301 0.3251126339 Cl -0.0724660000 0
C29_0 C 0.0930022334 0.8331955174 1.0204523249 C3 -0.1004728000 2
C30_0 C 0.0755145845 0.8187720333 0.8387742227 C3 0.0311151000 2
H16_0 H -0.6561718210 0.4367230038 0.7381236194 H 0.1281350000 0
C16_0 C -0.7336932940 0.8688443611 0.5813310656 C3 -0.1281350000 2
H8_0 H -0.6317451079 0.8333871926 0.7527083426 H 0.1281350000 0
H9_0 H -0.8143509290 0.8923922237 0.4064398069 H 0.1281350000 0
C31_0 C 0.2026021192 0.8762222108 1.0511851508 C3 -0.1281350000 2
H18_0 H 0.0579519575 0.8222804366 1.0803209406 H 0.1281350000 0
C32_0 C 0.1852219870 0.8611135033 0.8687833807 C3 -0.0979956000 2
Cl0_0 Cl 0.0037970854 0.7785516647 0.7088609904 Cl -0.0724660000 0
H10_0 H -0.7962490745 0.9077903527 0.5946533533 H 0.1281350000 0
C33_0 C 0.2474033822 0.8909545396 0.9747698852 C3 -0.1281350000 2
H19_0 H 0.2527511244 0.8982574817 1.1348203494 H 0.1281350000 0
H20_0 H 0.2224905355 0.8697818600 0.8101161489 H 0.1281350000 0
H21_0 H 0.3330423120 0.9243287558 0.9982036680 H 0.1281350000 0
#END
########################################################################################
# Avant-garde Materials Simulation           
# XXVI NEUMANN/KENDRICK/LEUSEN Z'=1, RANK 76, ENERGY -158.42171591808412 kcal/mol/atom
########################################################################################

data_rank_000076
_symmetry_cell_setting triclinic
_symmetry_space_group_name_H-M 'P -1'
_symmetry_Int_Tables_number 2
loop_
_symmetry_equiv_pos_site_id
_symmetry_equiv_pos_as_xyz
1 x,y,z
2 -x,-y,-z
_cell_length_a 10.4232434969
_cell_length_b 11.3769191741
_cell_length_c 13.5412528347
_cell_angle_alpha 86.7467226742
_cell_angle_beta 99.0477780812
_cell_angle_gamma 59.5178254947
loop_
_atom_site_label
_atom_site_type_symbol
_atom_site_fract_x
_atom_site_fract_y
_atom_site_fract_z
_atom_site_fftype
_atom_site_charge
_atom_site_hybridization
C0_0 C 0.7687374039 0.4383136757 0.2742500660 C3 0.1697371000 2
C1_0 C 0.8496676591 0.4744374290 0.2144158809 C3 0.2089460000 2
C2_0 C 0.7666022285 0.4718178584 0.3738176023 C3 -0.2550853700 2
C6_0 C 0.6901293628 0.3739868587 0.2318679656 C3 -0.1181121000 2
C3_0 C 0.9248109229 0.5410119910 0.2553765477 C3 -0.2550853700 2
C8_0 C 0.8500355315 0.4444659613 0.1144983574 C3 -0.2550853700 2
C4_0 C 0.8368861719 0.5407677899 0.4100239808 C3 -0.1197476300 2
H0_0 H 0.7086102452 0.4434672796 0.4218225395 H 0.1422250000 0
C7_0 C 0.6878610099 0.3529016270 0.1307276215 C3 0.2375852000 2
C17_0 C 0.6104555140 0.3298278791 0.2935824109 C3 -0.1181121000 2
C5_0 C 0.9174582882 0.5751484728 0.3511444868 C3 -0.1197476300 2
H1_0 H 0.9857208645 0.5675516635 0.2087111182 H 0.1422250000 0
C9_0 C 0.7705140248 0.3867853993 0.0727967159 C3 -0.1705168300 2
H4_0 H 0.9129108266 0.4704349115 0.0692812224 H 0.1422250000 0
H2_0 H 0.8314210350 0.5680568482 0.4857632361 H 0.1281350000 0
N0_0 N 0.6026384363 0.2968159304 0.0882675400 N -0.4965168000 2
C18_0 C 0.4672160079 0.4242924378 0.3110470724 C3 0.2375852000 2
C19_0 C 0.6825802813 0.1870978310 0.3367884895 C3 0.1697371000 2
H3_0 H 0.9730559038 0.6289007129 0.3810710648 H 0.1281350000 0
H5_0 H 0.7679717012 0.3678730049 -0.0048087881 H 0.1281350000 0
C10_0 C 0.5565714307 0.2962392793 -0.0119085482 C3 0.6103738000 2
H6_0 H 0.5566113315 0.2665682699 0.1378175300 H 0.2964330000 0
C20_0 C 0.3870962596 0.3786051643 0.3617504536 C3 -0.1705168300 2
N1_0 N 0.3997687947 0.5663709044 0.2770861491 N -0.4965168000 2
C21_0 C 0.6019189849 0.1422201757 0.3896082564 C3 0.2089460000 2
C23_0 C 0.8362095716 0.0882945801 0.3344218077 C3 -0.2550853700 2
O0_0 O 0.5932848771 0.3429058006 -0.0803374961 O1 -0.4438310000 2
C11_0 C 0.4657433992 0.2296834548 -0.0392898040 C3 -0.1168777000 2
C22_0 C 0.4520012875 0.2410731616 0.3980938808 C3 -0.2550853700 2
H11_0 H 0.2735757147 0.4544370830 0.3706114178 H 0.1281350000 0
C27_0 C 0.3101721369 0.6690361129 0.3265755124 C3 0.6103738000 2
H17_0 H 0.4256257951 0.5955795984 0.2132149470 H 0.2964330000 0
C25_0 C 0.6761673371 0.0021228330 0.4352925742 C3 -0.2550853700 2
C24_0 C 0.9072622109 -0.0461558669 0.3833541558 C3 -0.1197476300 2
H13_0 H 0.9000099884 0.1213040823 0.2964130956 H 0.1422250000 0
C12_0 C 0.4809475627 0.1783467074 -0.1315664824 C3 -0.1004728000 2
C13_0 C 0.3671070579 0.2151843677 0.0131957996 C3 0.0311151000 2
H12_0 H 0.3885933271 0.2074413263 0.4363368319 H 0.1422250000 0
O1_0 O 0.2748188574 0.6517580482 0.4070002721 O1 -0.4438310000 2
C28_0 C 0.2562561295 0.8131661092 0.2780711758 C3 -0.1168777000 2
C26_0 C 0.8264850365 -0.0900539181 0.4339229302 C3 -0.1197476300 2
H15_0 H 0.6127086994 -0.0303763564 0.4744585279 H 0.1422250000 0
H14_0 H 1.0271098669 -0.1193336736 0.3848852483 H 0.1281350000 0
C14_0 C 0.4058658085 0.1134175432 -0.1693701291 C3 -0.1281350000 2
H7_0 H 0.5555216219 0.1907710897 -0.1731258496 H 0.1281350000 0
C15_0 C 0.2903925773 0.1505639984 -0.0242118078 C3 -0.0979956000 2
Cl1_0 Cl 0.3295708584 0.2796826423 0.1257395152 Cl -0.0724660000 0
C29_0 C 0.3142215346 0.8866495059 0.3276859499 C3 -0.1004728000 2
C30_0 C 0.1411101065 0.8811242751 0.1902159987 C3 0.0311151000 2
H16_0 H 0.8844298658 -0.1960334117 0.4731957363 H 0.1281350000 0
C16_0 C 0.3105026603 0.0987637705 -0.1149850377 C3 -0.1281350000 2
H8_0 H 0.4213273141 0.0744511471 -0.2409129772 H 0.1281350000 0
H9_0 H 0.2160051140 0.1401396734 0.0189351652 H 0.1281350000 0
C31_0 C 0.2601909329 1.0235730107 0.2893607518 C3 -0.1281350000 2
H18_0 H 0.4019895551 0.8340628006 0.3970529505 H 0.1281350000 0
C32_0 C 0.0850058444 1.0187068395 0.1515460649 C3 -0.0979956000 2
Cl0_0 Cl 0.0595814482 0.7962239805 0.1310161292 Cl -0.0724660000 0
H10_0 H 0.2498424912 0.0487045703 -0.1435764501 H 0.1281350000 0
C33_0 C 0.1455669997 1.0893775204 0.2014573107 C3 -0.1281350000 2
H19_0 H 0.3067969382 1.0797310850 0.3277134188 H 0.1281350000 0
H20_0 H -0.0063773269 1.0702734879 0.0839398885 H 0.1281350000 0
H21_0 H 0.1006407151 1.1972608334 0.1722261944 H 0.1281350000 0
#END
########################################################################################
# Avant-garde Materials Simulation           
# XXVI NEUMANN/KENDRICK/LEUSEN Z'=1, RANK 77, ENERGY -158.42168465043818 kcal/mol/atom
########################################################################################

data_rank_000077
_symmetry_cell_setting monoclinic
_symmetry_space_group_name_H-M 'P 2_1'
_symmetry_Int_Tables_number 4
loop_
_symmetry_equiv_pos_site_id
_symmetry_equiv_pos_as_xyz
1 x,y,z
2 -x,y+1/2,-z
_cell_length_a 8.8929296415
_cell_length_b 10.3979500126
_cell_length_c 15.3637077296
_cell_angle_alpha 90.0000000000
_cell_angle_beta 86.6925302034
_cell_angle_gamma 90.0000000000
loop_
_atom_site_label
_atom_site_type_symbol
_atom_site_fract_x
_atom_site_fract_y
_atom_site_fract_z
_atom_site_fftype
_atom_site_charge
_atom_site_hybridization
C0_0 C -0.1917032706 0.2577294725 -0.5882451404 C3 0.1697371000 2
C1_0 C -0.2649950477 0.1547673641 -0.5400226597 C3 0.2089460000 2
C2_0 C -0.0587370469 0.3112941176 -0.5562199737 C3 -0.2550853700 2
C6_0 C -0.2550388296 0.3033034621 -0.6660301264 C3 -0.1181121000 2
C3_0 C -0.2020281894 0.1094415049 -0.4629630481 C3 -0.2550853700 2
C8_0 C -0.4003128678 0.1026838378 -0.5696640787 C3 -0.2550853700 2
C4_0 C -0.0010159677 0.2658057191 -0.4806711099 C3 -0.1197476300 2
H0_0 H -0.0022419601 0.3895868506 -0.5920229630 H 0.1422250000 0
C7_0 C -0.3859430863 0.2461285978 -0.6932797508 C3 0.2375852000 2
C17_0 C -0.1841104878 0.4133385076 -0.7156772554 C3 -0.1181121000 2
C5_0 C -0.0730648086 0.1640901425 -0.4336111389 C3 -0.1197476300 2
H1_0 H -0.2581582479 0.0308656813 -0.4267379876 H 0.1422250000 0
C9_0 C -0.4606258393 0.1472235502 -0.6442861514 C3 -0.1705168300 2
H4_0 H -0.4565250983 0.0254665901 -0.5322710755 H 0.1422250000 0
H2_0 H 0.1005312768 0.3087344169 -0.4566484016 H 0.1281350000 0
N0_0 N -0.4381535196 0.2839485187 -0.7747649294 N -0.4965168000 2
C18_0 C -0.0573769262 0.3959442237 -0.7716644953 C3 0.2375852000 2
C19_0 C -0.2426823321 0.5411228368 -0.7036492171 C3 0.1697371000 2
H3_0 H -0.0267540854 0.1296803555 -0.3738070084 H 0.1281350000 0
H5_0 H -0.5647697920 0.1074353946 -0.6667456669 H 0.1281350000 0
C10_0 C -0.5831304420 0.2983561868 -0.7944682636 C3 0.6103738000 2
H6_0 H -0.3544210179 0.2897529301 -0.8236192553 H 0.2964330000 0
C20_0 C 0.0147056470 0.5007092254 -0.8158540888 C3 -0.1705168300 2
N1_0 N 0.0083997584 0.2727408358 -0.7862951949 N -0.4965168000 2
C21_0 C -0.1692912842 0.6469270204 -0.7489215285 C3 0.2089460000 2
C23_0 C -0.3701204875 0.5680990683 -0.6466720847 C3 -0.2550853700 2
O0_0 O -0.6929996904 0.2827701945 -0.7412371234 O1 -0.4438310000 2
C11_0 C -0.6066518044 0.3372321118 -0.8869297170 C3 -0.1168777000 2
C22_0 C -0.0398753031 0.6234494065 -0.8048635772 C3 -0.2550853700 2
H11_0 H 0.1133356472 0.4810138126 -0.8591087013 H 0.1281350000 0
C27_0 C -0.0544393109 0.1811353096 -0.8350397660 C3 0.6103738000 2
H17_0 H 0.1209650055 0.2652253005 -0.7719451916 H 0.2964330000 0
C25_0 C -0.2260732342 0.7732430781 -0.7357864745 C3 -0.2550853700 2
C24_0 C -0.4236283833 0.6920559346 -0.6360255089 C3 -0.1197476300 2
H13_0 H -0.4262843947 0.4885154014 -0.6119198636 H 0.1422250000 0
C12_0 C -0.6441151264 0.2452754864 -0.9485379083 C3 -0.1004728000 2
C13_0 C -0.6043845066 0.4673834018 -0.9109769767 C3 0.0311151000 2
H12_0 H 0.0158765953 0.7041069645 -0.8387222890 H 0.1422250000 0
O1_0 O -0.1798451752 0.1927462213 -0.8670597658 O1 -0.4438310000 2
C28_0 C 0.0430495649 0.0660098908 -0.8557685976 C3 -0.1168777000 2
C26_0 C -0.3515823549 0.7955335939 -0.6810587776 C3 -0.1197476300 2
H15_0 H -0.1671322342 0.8526849004 -0.7692986709 H 0.1422250000 0
H14_0 H -0.5222792467 0.7107264746 -0.5924789330 H 0.1281350000 0
C14_0 C -0.6786404646 0.2824414784 -1.0323436371 C3 -0.1281350000 2
H7_0 H -0.6471125063 0.1440352490 -0.9300156220 H 0.1281350000 0
C15_0 C -0.6392247360 0.5055089431 -0.9944771776 C3 -0.0979956000 2
Cl1_0 Cl -0.5635234163 0.5823737898 -0.8340464211 Cl -0.0724660000 0
C29_0 C 0.0564902101 0.0290596150 -0.9437842750 C3 -0.1004728000 2
C30_0 C 0.1260130309 -0.0025530922 -0.7957115114 C3 0.0311151000 2
H16_0 H -0.3938928208 0.8931536302 -0.6715778020 H 0.1281350000 0
C16_0 C -0.6759313818 0.4123917312 -1.0550208415 C3 -0.1281350000 2
H8_0 H -0.7077217067 0.2099604147 -1.0796888035 H 0.1281350000 0
H9_0 H -0.6403377101 0.6067805449 -1.0122268723 H 0.1281350000 0
C31_0 C 0.1548380795 -0.0681011295 -0.9726908690 C3 -0.1281350000 2
H18_0 H -0.0105312068 0.0810053317 -0.9894573710 H 0.1281350000 0
C32_0 C 0.2259046176 -0.0996878835 -0.8243377533 C3 -0.0979956000 2
Cl0_0 Cl 0.1027292511 0.0243985738 -0.6843484336 Cl -0.0724660000 0
H10_0 H -0.7038324136 0.4436156075 -1.1197873145 H 0.1281350000 0
C33_0 C 0.2416921127 -0.1307660032 -0.9127491544 C3 -0.1281350000 2
H19_0 H 0.1644064667 -0.0948798293 -1.0413665373 H 0.1281350000 0
H20_0 H 0.2890495069 -0.1517494404 -0.7768391865 H 0.1281350000 0
H21_0 H 0.3214585540 -0.2054146067 -0.9340943141 H 0.1281350000 0
#END
########################################################################################
# Avant-garde Materials Simulation           
# XXVI NEUMANN/KENDRICK/LEUSEN Z'=1, RANK 78, ENERGY -158.42107856107364 kcal/mol/atom
########################################################################################

data_rank_000078
_symmetry_cell_setting monoclinic
_symmetry_space_group_name_H-M 'P 2_1'
_symmetry_Int_Tables_number 4
loop_
_symmetry_equiv_pos_site_id
_symmetry_equiv_pos_as_xyz
1 x,y,z
2 -x,y+1/2,-z
_cell_length_a 10.7699461668
_cell_length_b 11.1433765579
_cell_length_c 11.3784756933
_cell_angle_alpha 90.0000000000
_cell_angle_beta 101.5383717971
_cell_angle_gamma 90.0000000000
loop_
_atom_site_label
_atom_site_type_symbol
_atom_site_fract_x
_atom_site_fract_y
_atom_site_fract_z
_atom_site_fftype
_atom_site_charge
_atom_site_hybridization
C0_0 C -0.5402710732 0.1615937124 0.1888195421 C3 0.1697371000 2
C1_0 C -0.5836629201 0.2299977605 0.0815724886 C3 0.2089460000 2
C2_0 C -0.5915233006 0.0453959261 0.1981047973 C3 -0.2550853700 2
C6_0 C -0.4458062522 0.2109886296 0.2826404794 C3 -0.1181121000 2
C3_0 C -0.6762995416 0.1796506463 -0.0115148819 C3 -0.2550853700 2
C8_0 C -0.5301572140 0.3449945954 0.0711535445 C3 -0.2550853700 2
C4_0 C -0.6816232213 -0.0008328703 0.1057577603 C3 -0.1197476300 2
H0_0 H -0.5590265959 -0.0070739750 0.2793562345 H 0.1422250000 0
C7_0 C -0.4004938134 0.3264193688 0.2703817643 C3 0.2375852000 2
C17_0 C -0.3894257125 0.1371290376 0.3888909707 C3 -0.1181121000 2
C5_0 C -0.7244749829 0.0665076154 0.0002298105 C3 -0.1197476300 2
H1_0 H -0.7090346472 0.2314308541 -0.0933086295 H 0.1422250000 0
C9_0 C -0.4414308455 0.3925000381 0.1631643273 C3 -0.1705168300 2
H4_0 H -0.5603614559 0.3962936143 -0.0113475578 H 0.1422250000 0
H2_0 H -0.7198923311 -0.0902643908 0.1141947268 H 0.1281350000 0
N0_0 N -0.3174038098 0.3800848726 0.3684015237 N -0.4965168000 2
C18_0 C -0.2916845287 0.0572246983 0.3800267347 C3 0.2375852000 2
C19_0 C -0.4304614398 0.1496988469 0.4997698479 C3 0.1697371000 2
H3_0 H -0.7934163900 0.0279585154 -0.0731268568 H 0.1281350000 0
H5_0 H -0.4018794044 0.4809920427 0.1549820141 H 0.1281350000 0
C10_0 C -0.2112355322 0.4446558157 0.3613649934 C3 0.6103738000 2
H6_0 H -0.3368853006 0.3660649837 0.4513667654 H 0.2964330000 0
C20_0 C -0.2316457991 -0.0105146641 0.4812403222 C3 -0.1705168300 2
N1_0 N -0.2508918256 0.0512221512 0.2700184443 N -0.4965168000 2
C21_0 C -0.3682752232 0.0821151191 0.6021459399 C3 0.2089460000 2
C23_0 C -0.5310261609 0.2280965778 0.5129041970 C3 -0.2550853700 2
O0_0 O -0.1681391783 0.4492526799 0.2680553664 O1 -0.4438310000 2
C11_0 C -0.1520820238 0.5178814734 0.4695428985 C3 -0.1168777000 2
C22_0 C -0.2693999705 0.0022026989 0.5889937830 C3 -0.2550853700 2
H11_0 H -0.1555845209 -0.0714923346 0.4721673532 H 0.1281350000 0
C27_0 C -0.1940609680 -0.0431083333 0.2249541486 C3 0.6103738000 2
H17_0 H -0.2732173452 0.1240021767 0.2153856342 H 0.2964330000 0
C25_0 C -0.4059447046 0.0988226631 0.7133637881 C3 -0.2550853700 2
C24_0 C -0.5656977009 0.2418710441 0.6225277750 C3 -0.1197476300 2
H13_0 H -0.5814633775 0.2773041032 0.4348822765 H 0.1422250000 0
C12_0 C -0.0930803475 0.6242753949 0.4430297803 C3 -0.1004728000 2
C13_0 C -0.1523862836 0.4947485862 0.5912322003 C3 0.0311151000 2
H12_0 H -0.2219934823 -0.0492528154 0.6667438962 H 0.1422250000 0
O1_0 O -0.1755546858 -0.1412201274 0.2773814026 O1 -0.4438310000 2
C28_0 C -0.1503402250 -0.0254403927 0.1076540123 C3 -0.1168777000 2
C26_0 C -0.5014631136 0.1781514072 0.7239414565 C3 -0.1197476300 2
H15_0 H -0.3585711642 0.0467360610 0.7904480311 H 0.1422250000 0
H14_0 H -0.6443412705 0.3005619065 0.6310763592 H 0.1281350000 0
C14_0 C -0.0394828807 0.7049270146 0.5320470159 C3 -0.1281350000 2
H7_0 H -0.0927470783 0.6435581192 0.3493345257 H 0.1281350000 0
C15_0 C -0.1013677545 0.5763905790 0.6810549238 C3 -0.0979956000 2
Cl1_0 Cl -0.2108493802 0.3607131421 0.6381298824 Cl -0.0724660000 0
C29_0 C -0.0747874315 -0.1199881450 0.0787737665 C3 -0.1004728000 2
C30_0 C -0.1730012782 0.0705027279 0.0251715861 C3 0.0311151000 2
H16_0 H -0.5287299921 0.1906911570 0.8103903053 H 0.1281350000 0
C16_0 C -0.0448909152 0.6818208983 0.6514136123 C3 -0.1281350000 2
H8_0 H 0.0055994616 0.7860422368 0.5073952837 H 0.1281350000 0
H9_0 H -0.1053797795 0.5559871159 0.7737710986 H 0.1281350000 0
C31_0 C -0.0240770088 -0.1198192709 -0.0241939432 C3 -0.1281350000 2
H18_0 H -0.0573137905 -0.1941850452 0.1422559780 H 0.1281350000 0
C32_0 C -0.1210674376 0.0720121744 -0.0781054804 C3 -0.0979956000 2
Cl0_0 Cl -0.2683199852 0.1934741433 0.0409724499 Cl -0.0724660000 0
H10_0 H -0.0037301587 0.7450268842 0.7217011349 H 0.1281350000 0
C33_0 C -0.0465687241 -0.0228973000 -0.1033256435 C3 -0.1281350000 2
H19_0 H 0.0342799567 -0.1946483501 -0.0424678719 H 0.1281350000 0
H20_0 H -0.1411587826 0.1480892972 -0.1391420154 H 0.1281350000 0
H21_0 H -0.0050350538 -0.0206749155 -0.1832697974 H 0.1281350000 0
#END
########################################################################################
# Avant-garde Materials Simulation           
# XXVI NEUMANN/KENDRICK/LEUSEN Z'=1, RANK 79, ENERGY -158.42086740807338 kcal/mol/atom
########################################################################################

data_rank_000079
_symmetry_cell_setting monoclinic
_symmetry_space_group_name_H-M 'P 2_1/c'
_symmetry_Int_Tables_number 14
loop_
_symmetry_equiv_pos_site_id
_symmetry_equiv_pos_as_xyz
1 x,y,z
2 -x,y+1/2,-z+1/2
3 -x,-y,-z
4 x,-y+1/2,z+1/2
_cell_length_a 10.8362517380
_cell_length_b 15.2648960727
_cell_length_c 19.5517255448
_cell_angle_alpha 90.0000000000
_cell_angle_beta 56.0621139695
_cell_angle_gamma 90.0000000000
loop_
_atom_site_label
_atom_site_type_symbol
_atom_site_fract_x
_atom_site_fract_y
_atom_site_fract_z
_atom_site_fftype
_atom_site_charge
_atom_site_hybridization
C0_0 C 0.6216971110 0.2367802287 -0.6717466700 C3 0.1697371000 2
C1_0 C 0.6702299638 0.3174030708 -0.7170568816 C3 0.2089460000 2
C2_0 C 0.5582886142 0.2396196987 -0.5857142925 C3 -0.2550853700 2
C6_0 C 0.6366513752 0.1564004023 -0.7134941880 C3 -0.1181121000 2
C3_0 C 0.6530180560 0.3967467606 -0.6748184982 C3 -0.2550853700 2
C8_0 C 0.7336798707 0.3154524937 -0.8030266729 C3 -0.2550853700 2
C4_0 C 0.5430184129 0.3177277345 -0.5461621803 C3 -0.1197476300 2
H0_0 H 0.5223677473 0.1781464204 -0.5516764823 H 0.1422250000 0
C7_0 C 0.6979455823 0.1581822349 -0.7980935199 C3 0.2375852000 2
C17_0 C 0.5872312511 0.0717769474 -0.6672209284 C3 -0.1181121000 2
C5_0 C 0.5907336222 0.3971029302 -0.5910293725 C3 -0.1197476300 2
H1_0 H 0.6887879722 0.4578464851 -0.7097815415 H 0.1422250000 0
C9_0 C 0.7472143832 0.2382584582 -0.8426476766 C3 -0.1705168300 2
H4_0 H 0.7720466381 0.3766684557 -0.8376353914 H 0.1422250000 0
H2_0 H 0.4953489799 0.3188274355 -0.4801734140 H 0.1281350000 0
N0_0 N 0.7189638706 0.0788049214 -0.8398684066 N -0.4965168000 2
C18_0 C 0.4431306695 0.0404022223 -0.6341513540 C3 0.2375852000 2
C19_0 C 0.6865068768 0.0218668585 -0.6562362933 C3 0.1697371000 2
H3_0 H 0.5784453453 0.4584736184 -0.5593039485 H 0.1281350000 0
H5_0 H 0.7966054812 0.2370218288 -0.9085847073 H 0.1281350000 0
C10_0 C 0.7173829618 0.0681330750 -0.9089903666 C3 0.6103738000 2
H6_0 H 0.7254594200 0.0234647511 -0.8127983666 H 0.2964330000 0
C20_0 C 0.3961677720 -0.0404638617 -0.5909135799 C3 -0.1705168300 2
N1_0 N 0.3464100787 0.0923297557 -0.6435192685 N -0.4965168000 2
C21_0 C 0.6383466790 -0.0598651676 -0.6125001756 C3 0.2089460000 2
C23_0 C 0.8338059695 0.0504213157 -0.6878049472 C3 -0.2550853700 2
O0_0 O 0.6833571310 0.1279733810 -0.9384186778 O1 -0.4438310000 2
C11_0 C 0.7672395020 -0.0187626283 -0.9525861572 C3 -0.1168777000 2
C22_0 C 0.4922103031 -0.0891641047 -0.5814853980 C3 -0.2550853700 2
H11_0 H 0.2835553348 -0.0625767948 -0.5655686389 H 0.1281350000 0
C27_0 C 0.2081396924 0.0721218784 -0.6258962293 C3 0.6103738000 2
H17_0 H 0.3901010171 0.1508611056 -0.6721762057 H 0.2964330000 0
C25_0 C 0.7372184987 -0.1081067202 -0.6008966030 C3 -0.2550853700 2
C24_0 C 0.9279856381 0.0010834017 -0.6767791114 C3 -0.1197476300 2
H13_0 H 0.8707091489 0.1130582615 -0.7199182409 H 0.1422250000 0
C12_0 C 0.8301034565 -0.0141364550 -1.0378667109 C3 -0.1004728000 2
C13_0 C 0.7568215363 -0.1021140279 -0.9190014030 C3 0.0311151000 2
H12_0 H 0.4548577306 -0.1517223831 -0.5492196015 H 0.1422250000 0
O1_0 O 0.1440020403 0.0011815079 -0.5974769685 O1 -0.4438310000 2
C28_0 C 0.1296609624 0.1445916404 -0.6390920340 C3 -0.1168777000 2
C26_0 C 0.8792885429 -0.0782698311 -0.6320860211 C3 -0.1197476300 2
H15_0 H 0.6985343767 -0.1695549126 -0.5665766255 H 0.1422250000 0
H14_0 H 1.0403424084 0.0240373765 -0.7012647996 H 0.1281350000 0
C14_0 C 0.8819800792 -0.0880040794 -1.0878507829 C3 -0.1281350000 2
H7_0 H 0.8362461482 0.0503480250 -1.0634490059 H 0.1281350000 0
C15_0 C 0.8087897485 -0.1767264024 -0.9688464397 C3 -0.0979956000 2
Cl1_0 Cl 0.6733683632 -0.1189926105 -0.8137924165 Cl -0.0724660000 0
C29_0 C -0.0150747542 0.1640578394 -0.5717465133 C3 -0.1004728000 2
C30_0 C 0.1841610382 0.1887885684 -0.7136378753 C3 0.0311151000 2
H16_0 H 0.9547120288 -0.1146087431 -0.6222409661 H 0.1281350000 0
C16_0 C 0.8720431166 -0.1697712564 -1.0531881718 C3 -0.1281350000 2
H8_0 H 0.9304074610 -0.0814758299 -1.1536131647 H 0.1281350000 0
H9_0 H 0.7989682669 -0.2401621038 -0.9408772387 H 0.1281350000 0
C31_0 C -0.1012423697 0.2271281337 -0.5777342124 C3 -0.1281350000 2
H18_0 H -0.0574387219 0.1274245328 -0.5148470762 H 0.1281350000 0
C32_0 C 0.0968379458 0.2506488653 -0.7207299240 C3 -0.0979956000 2
Cl0_0 Cl 0.3616557808 0.1676883640 -0.8002250611 Cl -0.0724660000 0
H10_0 H 0.9135592812 -0.2283033617 -1.0916391705 H 0.1281350000 0
C33_0 C -0.0449883717 0.2702539984 -0.6526599066 C3 -0.1281350000 2
H19_0 H -0.2117506871 0.2435239005 -0.5247002859 H 0.1281350000 0
H20_0 H 0.1416129353 0.2842384640 -0.7791838906 H 0.1281350000 0
H21_0 H -0.1124063139 0.3188541983 -0.6584851308 H 0.1281350000 0
#END
########################################################################################
# Avant-garde Materials Simulation           
# XXVI NEUMANN/KENDRICK/LEUSEN Z'=1, RANK 80, ENERGY -158.42074492287327 kcal/mol/atom
########################################################################################

data_rank_000080
_symmetry_cell_setting monoclinic
_symmetry_space_group_name_H-M 'P 2_1/c'
_symmetry_Int_Tables_number 14
loop_
_symmetry_equiv_pos_site_id
_symmetry_equiv_pos_as_xyz
1 x,y,z
2 -x,y+1/2,-z+1/2
3 -x,-y,-z
4 x,-y+1/2,z+1/2
_cell_length_a 10.7162725825
_cell_length_b 13.9251830423
_cell_length_c 20.7500545744
_cell_angle_alpha 90.0000000000
_cell_angle_beta 119.6776616180
_cell_angle_gamma 90.0000000000
loop_
_atom_site_label
_atom_site_type_symbol
_atom_site_fract_x
_atom_site_fract_y
_atom_site_fract_z
_atom_site_fftype
_atom_site_charge
_atom_site_hybridization
C0_0 C -1.1480160519 0.1685230528 -0.9376784274 C3 0.1697371000 2
C1_0 C -1.0514837607 0.1329425056 -0.9614192794 C3 0.2089460000 2
C2_0 C -1.2953967852 0.1792850393 -0.9914301693 C3 -0.2550853700 2
C6_0 C -1.0927344177 0.1951964677 -0.8616609785 C3 -0.1181121000 2
C3_0 C -1.1061443604 0.1103180419 -1.0373432002 C3 -0.2550853700 2
C8_0 C -0.9039866538 0.1219148043 -0.9083943310 C3 -0.2550853700 2
C4_0 C -1.3457396985 0.1559893961 -1.0649265046 C3 -0.1197476300 2
H0_0 H -1.3690845448 0.2056853754 -0.9736269984 H 0.1422250000 0
C7_0 C -0.9468716654 0.1826838282 -0.8119624201 C3 0.2375852000 2
C17_0 C -1.1835995040 0.2480993316 -0.8374062417 C3 -0.1181121000 2
C5_0 C -1.2501047269 0.1212594611 -1.0879916394 C3 -0.1197476300 2
H1_0 H -1.0317654739 0.0845829384 -1.0550368135 H 0.1422250000 0
C9_0 C -0.8528856030 0.1448327158 -0.8352098499 C3 -0.1705168300 2
H4_0 H -0.8314813168 0.0943695605 -0.9266165492 H 0.1422250000 0
H2_0 H -1.4592527905 0.1648080863 -1.1056091624 H 0.1281350000 0
N0_0 N -0.8913772061 0.2099671487 -0.7369201109 N -0.4965168000 2
C18_0 C -1.1760636033 0.3484615258 -0.8356734769 C3 0.2375852000 2
C19_0 C -1.2728411316 0.2006554991 -0.8143239512 C3 0.1697371000 2
H3_0 H -1.2898258065 0.1038559329 -1.1461213069 H 0.1281350000 0
H5_0 H -0.7398777668 0.1359740982 -0.7945296100 H 0.1281350000 0
C10_0 C -0.7713802386 0.2637388121 -0.6977566765 C3 0.6103738000 2
H6_0 H -0.9409193458 0.1813113063 -0.7099492750 H 0.2964330000 0
C20_0 C -1.2557719382 0.4036524504 -0.8110026624 C3 -0.1705168300 2
N1_0 N -1.0914640686 0.3920601938 -0.8620614384 N -0.4965168000 2
C21_0 C -1.3528431176 0.2565279050 -0.7889359605 C3 0.2089460000 2
C23_0 C -1.2848979550 0.0991432042 -0.8151195871 C3 -0.2550853700 2
O0_0 O -0.6980947517 0.2979813324 -0.7235214311 O1 -0.4438310000 2
C11_0 C -0.7334029842 0.2857845609 -0.6191995270 C3 -0.1168777000 2
C22_0 C -1.3422166552 0.3581193242 -0.7888063960 C3 -0.2550853700 2
H11_0 H -1.2469449260 0.4814083239 -0.8100946066 H 0.1281350000 0
C27_0 C -1.0205738020 0.4785146999 -0.8426904758 C3 0.6103738000 2
H17_0 H -1.0680969319 0.3489638034 -0.8942402673 H 0.2964330000 0
C25_0 C -1.4391092534 0.2087680285 -0.7645069564 C3 -0.2550853700 2
C24_0 C -1.3687953529 0.0543404855 -0.7907581614 C3 -0.1197476300 2
H13_0 H -1.2245651405 0.0568431233 -0.8344483961 H 0.1422250000 0
C12_0 C -0.7760065259 0.3740752167 -0.6039349002 C3 -0.1004728000 2
C13_0 C -0.6478912790 0.2248055675 -0.5599817569 C3 0.0311151000 2
H12_0 H -1.4057262522 0.4007181333 -0.7712739885 H 0.1422250000 0
O1_0 O -1.0305210696 0.5362093460 -0.8000304701 O1 -0.4438310000 2
C28_0 C -0.9268718150 0.4944206714 -0.8766233250 C3 -0.1168777000 2
C26_0 C -1.4456128117 0.1096766204 -0.7647521050 C3 -0.1197476300 2
H15_0 H -1.4999052703 0.2513816930 -0.7452723320 H 0.1422250000 0
H14_0 H -1.3741680641 -0.0239275466 -0.7907894017 H 0.1281350000 0
C14_0 C -0.7306237553 0.4018814250 -0.5311290839 C3 -0.1281350000 2
H7_0 H -0.8453365698 0.4207269251 -0.6502615590 H 0.1281350000 0
C15_0 C -0.6027569279 0.2515732401 -0.4869196131 C3 -0.0979956000 2
Cl1_0 Cl -0.5947330179 0.1141520687 -0.5765735112 Cl -0.0724660000 0
C29_0 C -0.8450673194 0.4176694586 -0.8800034583 C3 -0.1004728000 2
C30_0 C -0.9123888121 0.5843130234 -0.9031710874 C3 0.0311151000 2
H16_0 H -1.5091045599 0.0736026836 -0.7439966290 H 0.1281350000 0
C16_0 C -0.6432348946 0.3406647588 -0.4726297749 C3 -0.1281350000 2
H8_0 H -0.7619171148 0.4716863382 -0.5199782111 H 0.1281350000 0
H9_0 H -0.5342219716 0.2033856490 -0.4417382397 H 0.1281350000 0
C31_0 C -0.7549320251 0.4290800372 -0.9098717670 C3 -0.1281350000 2
H18_0 H -0.8470201975 0.3485083815 -0.8558655357 H 0.1281350000 0
C32_0 C -0.8222199356 0.5962550374 -0.9332708780 C3 -0.0979956000 2
Cl0_0 Cl -1.0090518623 0.6835995764 -0.9027860065 Cl -0.0724660000 0
H10_0 H -0.6046493815 0.3620599442 -0.4153209931 H 0.1281350000 0
C33_0 C -0.7442584157 0.5184898269 -0.9371115167 C3 -0.1281350000 2
H19_0 H -0.6937744438 0.3678479576 -0.9118436103 H 0.1281350000 0
H20_0 H -0.8133284946 0.6669241925 -0.9531749288 H 0.1281350000 0
H21_0 H -0.6753126503 0.5283794190 -0.9614248163 H 0.1281350000 0
#END
########################################################################################
# Avant-garde Materials Simulation           
# XXVI NEUMANN/KENDRICK/LEUSEN Z'=1, RANK 81, ENERGY -158.42051116389959 kcal/mol/atom
########################################################################################

data_rank_000081
_symmetry_cell_setting monoclinic
_symmetry_space_group_name_H-M 'P 2_1/c'
_symmetry_Int_Tables_number 14
loop_
_symmetry_equiv_pos_site_id
_symmetry_equiv_pos_as_xyz
1 x,y,z
2 -x,y+1/2,-z+1/2
3 -x,-y,-z
4 x,-y+1/2,z+1/2
_cell_length_a 16.0510476387
_cell_length_b 9.7387789645
_cell_length_c 19.7854383176
_cell_angle_alpha 90.0000000000
_cell_angle_beta 61.2247168949
_cell_angle_gamma 90.0000000000
loop_
_atom_site_label
_atom_site_type_symbol
_atom_site_fract_x
_atom_site_fract_y
_atom_site_fract_z
_atom_site_fftype
_atom_site_charge
_atom_site_hybridization
C0_0 C -1.2929822138 0.2232894775 0.4199720221 C3 0.1697371000 2
C1_0 C -1.3701680957 0.3140222045 0.4658261912 C3 0.2089460000 2
C2_0 C -1.2142632928 0.2777842927 0.3530646014 C3 -0.2550853700 2
C6_0 C -1.2965902848 0.0830475944 0.4426280741 C3 -0.1181121000 2
[truncated: 96,848 more chars]
