# Supplementary material for: Report on the sixth blind test of organic crystal structure prediction methods
Source: Acta Crystallogr B Struct Sci Cryst Eng Mater. 2016 Aug 1;72(Pt 4):439–59. doi: 10.1107/S2052520616007447 (PMC4971545; doi:10.1107/S2052520616007447)
Supplement: Supplementary file 2 [file b-72-00439-sup2.zip › Group_14_Neumann_Kendrick_Leusen/XXVI-2_Neumann_Kendrick_Leusen.cif]

###########################################################################################
# Avant-garde Materials Simulation           
# XXVI NEUMANN/KENDRICK/LEUSEN Z'=1and2, RANK 1, ENERGY -158.47280148218016 kcal/mol/atom
###########################################################################################

data_rank_000001
_symmetry_cell_setting triclinic
_symmetry_space_group_name_H-M 'P -1'
_symmetry_Int_Tables_number 2
loop_
_symmetry_equiv_pos_site_id
_symmetry_equiv_pos_as_xyz
1 x,y,z
2 -x,-y,-z
_cell_length_a 10.2757462812
_cell_length_b 11.2764149617
_cell_length_c 13.9536667563
_cell_angle_alpha 86.2865117702
_cell_angle_beta 73.4755685286
_cell_angle_gamma 61.5874645997
loop_
_atom_site_label
_atom_site_type_symbol
_atom_site_fract_x
_atom_site_fract_y
_atom_site_fract_z
_atom_site_fftype
_atom_site_charge
_atom_site_hybridization
C0_0 C 0.5709357169 0.5261858209 0.2788302081 C3 0.1697371000 2
C1_0 C 0.7009574244 0.5427987478 0.2221292306 C3 0.2089460000 2
C2_0 C 0.4990932226 0.5820190676 0.3801949107 C3 -0.2550853700 2
C6_0 C 0.5178827610 0.4551681167 0.2324764341 C3 -0.1181121000 2
C3_0 C 0.7538413353 0.6129331625 0.2683419236 C3 -0.2550853700 2
C8_0 C 0.7736494678 0.4873195761 0.1211608402 C3 -0.2550853700 2
C4_0 C 0.5527686874 0.6503694195 0.4228694252 C3 -0.1197476300 2
H0_0 H 0.4003982522 0.5702777715 0.4244405891 H 0.1422250000 0
C7_0 C 0.5915552977 0.4051457783 0.1316081445 C3 0.2375852000 2
C17_0 C 0.3867467048 0.4321848209 0.2906003815 C3 -0.1181121000 2
C5_0 C 0.6814973716 0.6656902049 0.3668739529 C3 -0.1197476300 2
H1_0 H 0.8528748135 0.6245690990 0.2242138255 H 0.1422250000 0
C9_0 C 0.7211879956 0.4205786174 0.0762177018 C3 -0.1705168300 2
H4_0 H 0.8732715374 0.4989437346 0.0781887164 H 0.1422250000 0
H2_0 H 0.4958386666 0.6927369909 0.5006610090 H 0.1281350000 0
N0_0 N 0.5338676797 0.3379925733 0.0884380489 N -0.4965168000 2
C18_0 C 0.2341421521 0.5357948468 0.3137408104 C3 0.2375852000 2
C19_0 C 0.4169735773 0.3004803977 0.3230686446 C3 0.1697371000 2
H3_0 H 0.7225884300 0.7193649223 0.4022912292 H 0.1281350000 0
H5_0 H 0.7758382564 0.3805343833 -0.0017215516 H 0.1281350000 0
C10_0 C 0.5643494161 0.3022256474 -0.0101640025 C3 0.6103738000 2
H6_0 H 0.4477098437 0.3247968021 0.1374368846 H 0.2964330000 0
C20_0 C 0.1102063322 0.5108745926 0.3654233061 C3 -0.1705168300 2
N1_0 N 0.1992009283 0.6666252423 0.2828906360 N -0.4965168000 2
C21_0 C 0.2906155680 0.2769337277 0.3762356274 C3 0.2089460000 2
C23_0 C 0.5697653342 0.1917528429 0.3072187405 C3 -0.2550853700 2
O0_0 O 0.6575810417 0.3228829264 -0.0787528428 O1 -0.4438310000 2
C11_0 C 0.4878346606 0.2275657769 -0.0340844445 C3 -0.1168777000 2
C22_0 C 0.1375860765 0.3849049467 0.3953582072 C3 -0.2550853700 2
H11_0 H -0.0074059792 0.5932356400 0.3803177643 H 0.1281350000 0
C27_0 C 0.0889795882 0.7822035212 0.3417830428 C3 0.6103738000 2
H17_0 H 0.2612870073 0.6747765569 0.2126129816 H 0.2964330000 0
C25_0 C 0.3208503622 0.1469855112 0.4089216816 C3 -0.2550853700 2
C24_0 C 0.5955750860 0.0665201510 0.3403902859 C3 -0.1197476300 2
H13_0 H 0.6673173870 0.2087626791 0.2697305012 H 0.1422250000 0
C12_0 C 0.5755401915 0.1343149211 -0.1190959396 C3 -0.1004728000 2
C13_0 C 0.3412746588 0.2408795567 0.0162720472 C3 0.0311151000 2
H12_0 H 0.0416349711 0.3668761548 0.4356552758 H 0.1422250000 0
O1_0 O 0.0215691417 0.7850947811 0.4317076049 O1 -0.4438310000 2
C28_0 C 0.0539757701 0.9121390267 0.2925994347 C3 -0.1168777000 2
C26_0 C 0.4704834808 0.0432155652 0.3904225902 C3 -0.1197476300 2
H15_0 H 0.2230638600 0.1320678595 0.4505157441 H 0.1422250000 0
H14_0 H 0.7135836685 -0.0150684565 0.3284469796 H 0.1281350000 0
C14_0 C 0.5232347121 0.0558453949 -0.1518582740 C3 -0.1281350000 2
H7_0 H 0.6887055382 0.1238090134 -0.1586312188 H 0.1281350000 0
C15_0 C 0.2861032229 0.1646521369 -0.0173264917 C3 -0.0979956000 2
Cl1_0 Cl 0.2170921498 0.3541168905 0.1215414830 Cl -0.0724660000 0
C29_0 C 0.0603935104 1.0135449576 0.3413747900 C3 -0.1004728000 2
C30_0 C 0.0059857210 0.9417258222 0.2052151985 C3 0.0311151000 2
H16_0 H 0.4926020322 -0.0565386439 0.4149289339 H 0.1281350000 0
C16_0 C 0.3773893688 0.0714142106 -0.1007391481 C3 -0.1281350000 2
H8_0 H 0.5956017434 -0.0166069499 -0.2172493362 H 0.1281350000 0
H9_0 H 0.1718259744 0.1780602693 0.0230879951 H 0.1281350000 0
C31_0 C 0.0252037358 1.1385434944 0.3027314928 C3 -0.1281350000 2
H18_0 H 0.0929523312 0.9925133703 0.4109176037 H 0.1281350000 0
C32_0 C -0.0291170308 1.0668991504 0.1656770751 C3 -0.0979956000 2
Cl0_0 Cl -0.0242853854 0.8288029500 0.1474698602 Cl -0.0724660000 0
H10_0 H 0.3336219025 0.0119168824 -0.1261067066 H 0.1281350000 0
C33_0 C -0.0183823747 1.1646359984 0.2143538504 C3 -0.1281350000 2
H19_0 H 0.0305639623 1.2158239522 0.3418143771 H 0.1281350000 0
H20_0 H -0.0675136794 1.0880353907 0.0982872870 H 0.1281350000 0
H21_0 H -0.0479558912 1.2627603132 0.1841589148 H 0.1281350000 0
#END
###########################################################################################
# Avant-garde Materials Simulation           
# XXVI NEUMANN/KENDRICK/LEUSEN Z'=1and2, RANK 2, ENERGY -158.46753646758987 kcal/mol/atom
###########################################################################################

data_rank_000002
_symmetry_cell_setting monoclinic
_symmetry_space_group_name_H-M 'P 2_1/c'
_symmetry_Int_Tables_number 14
loop_
_symmetry_equiv_pos_site_id
_symmetry_equiv_pos_as_xyz
1 x,y,z
2 -x,y+1/2,-z+1/2
3 -x,-y,-z
4 x,-y+1/2,z+1/2
_cell_length_a 11.5400066677
_cell_length_b 14.0995889074
_cell_length_c 18.8411740292
_cell_angle_alpha 90.0000000000
_cell_angle_beta 61.0871476934
_cell_angle_gamma 90.0000000000
loop_
_atom_site_label
_atom_site_type_symbol
_atom_site_fract_x
_atom_site_fract_y
_atom_site_fract_z
_atom_site_fftype
_atom_site_charge
_atom_site_hybridization
C0_0 C 0.4393528997 0.7116701167 -0.4913993338 C3 0.1697371000 2
C1_0 C 0.3118719031 0.7410004885 -0.4285135403 C3 0.2089460000 2
C2_0 C 0.4496042121 0.6227060056 -0.5293854876 C3 -0.2550853700 2
C6_0 C 0.5515819723 0.7715385967 -0.5136380472 C3 -0.1181121000 2
C3_0 C 0.2002251124 0.6825543869 -0.4082281350 C3 -0.2550853700 2
C8_0 C 0.3030003003 0.8268730004 -0.3873280459 C3 -0.2550853700 2
C4_0 C 0.3395275750 0.5666711434 -0.5075370578 C3 -0.1197476300 2
H0_0 H 0.5465265031 0.5981043425 -0.5755219616 H 0.1422250000 0
C7_0 C 0.5370487228 0.8561054451 -0.4712830313 C3 0.2375852000 2
C17_0 C 0.6816449404 0.7432502446 -0.5829320043 C3 -0.1181121000 2
C5_0 C 0.2133895411 0.5969049980 -0.4467518720 C3 -0.1197476300 2
H1_0 H 0.1034382697 0.7060558419 -0.3607553423 H 0.1422250000 0
C9_0 C 0.4115894415 0.8826359374 -0.4065825303 C3 -0.1705168300 2
H4_0 H 0.2070340069 0.8492635289 -0.3385090227 H 0.1422250000 0
H2_0 H 0.3497096984 0.4982825073 -0.5369437541 H 0.1281350000 0
N0_0 N 0.6496615242 0.9128704216 -0.4950989312 N -0.4965168000 2
C18_0 C 0.7059277661 0.7554315476 -0.6626693935 C3 0.2375852000 2
C19_0 C 0.7809873620 0.7000784254 -0.5686316191 C3 0.1697371000 2
H3_0 H 0.1274570124 0.5515996044 -0.4299053632 H 0.1281350000 0
H5_0 H 0.4031949222 0.9479633624 -0.3741262728 H 0.1281350000 0
C10_0 C 0.6596655757 1.0020709660 -0.4702644321 C3 0.6103738000 2
H6_0 H 0.7348187514 0.8849665964 -0.5405434993 H 0.2964330000 0
C20_0 C 0.8280075367 0.7256629119 -0.7289270814 C3 -0.1705168300 2
N1_0 N 0.6106753542 0.7991271801 -0.6781799020 N -0.4965168000 2
C21_0 C 0.9030756483 0.6689550138 -0.6361032053 C3 0.2089460000 2
C23_0 C 0.7624268671 0.6848550016 -0.4891670305 C3 -0.2550853700 2
O0_0 O 0.5632178639 1.0470227969 -0.4181984617 O1 -0.4438310000 2
C11_0 C 0.7965289622 1.0433205742 -0.5055075995 C3 -0.1168777000 2
C22_0 C 0.9224079027 0.6829537683 -0.7154622783 C3 -0.2550853700 2
H11_0 H 0.8449000132 0.7360990234 -0.7903010251 H 0.1281350000 0
C27_0 C 0.5945167798 0.7813857596 -0.7443906238 C3 0.6103738000 2
H17_0 H 0.5454124549 0.8462571447 -0.6361109314 H 0.2964330000 0
C25_0 C 1.0010325064 0.6255858764 -0.6221095371 C3 -0.2550853700 2
C24_0 C 0.8597321033 0.6421118942 -0.4775668556 C3 -0.1197476300 2
H13_0 H 0.6707035054 0.7079704048 -0.4368291965 H 0.1422250000 0
C12_0 C 0.8115956361 1.1104024845 -0.4553844211 C3 -0.1004728000 2
C13_0 C 0.9092443676 1.0236921951 -0.5803449412 C3 0.0311151000 2
H12_0 H 1.0143718530 0.6587012864 -0.7668425426 H 0.1422250000 0
O1_0 O 0.6527110843 0.7179032931 -0.7949034255 O1 -0.4438310000 2
C28_0 C 0.4956044996 0.8431823424 -0.7525328649 C3 -0.1168777000 2
C26_0 C 0.9804339308 0.6125558785 -0.5442966200 C3 -0.1197476300 2
H15_0 H 1.0934532489 0.6029721234 -0.6743499866 H 0.1422250000 0
H14_0 H 0.8432383721 0.6315470614 -0.4160538026 H 0.1281350000 0
C14_0 C 0.9316887538 1.1542051062 -0.4766765953 C3 -0.1281350000 2
H7_0 H 0.7245009103 1.1263381368 -0.3978372292 H 0.1281350000 0
C15_0 C 1.0302837621 1.0676517489 -0.6025439266 C3 -0.0979956000 2
Cl1_0 Cl 0.9074388347 0.9463270287 -0.6523912168 Cl -0.0724660000 0
C29_0 C 0.3824017839 0.8000822781 -0.7476635411 C3 -0.1004728000 2
C30_0 C 0.5146502317 0.9404385036 -0.7696728990 C3 0.0311151000 2
H16_0 H 1.0572957145 0.5805978008 -0.5342437848 H 0.1281350000 0
C16_0 C 1.0421829382 1.1325397461 -0.5507760744 C3 -0.1281350000 2
H8_0 H 0.9391107467 1.2049173997 -0.4354876611 H 0.1281350000 0
H9_0 H 1.1157923163 1.0503394235 -0.6604107132 H 0.1281350000 0
C31_0 C 0.2895779779 0.8531241387 -0.7577387432 C3 -0.1281350000 2
H18_0 H 0.3687749001 0.7240296780 -0.7358915039 H 0.1281350000 0
C32_0 C 0.4224667771 0.9942289193 -0.7800541261 C3 -0.0979956000 2
Cl0_0 Cl 0.6583687655 0.9960158139 -0.7827955953 Cl -0.0724660000 0
H10_0 H 1.1379428083 1.1656633103 -0.5693933324 H 0.1281350000 0
C33_0 C 0.3102045510 0.9500285182 -0.7743895455 C3 -0.1281350000 2
H19_0 H 0.2012325720 0.8191348067 -0.7527452540 H 0.1281350000 0
H20_0 H 0.4382840968 1.0699983915 -0.7916611375 H 0.1281350000 0
H21_0 H 0.2393962870 0.9915618472 -0.7841547481 H 0.1281350000 0
#END
###########################################################################################
# Avant-garde Materials Simulation           
# XXVI NEUMANN/KENDRICK/LEUSEN Z'=1and2, RANK 3, ENERGY -158.46667774197684 kcal/mol/atom
###########################################################################################

data_rank_000003
_symmetry_cell_setting triclinic
_symmetry_space_group_name_H-M 'P -1'
_symmetry_Int_Tables_number 2
loop_
_symmetry_equiv_pos_site_id
_symmetry_equiv_pos_as_xyz
1 x,y,z
2 -x,-y,-z
_cell_length_a 10.3113099016
_cell_length_b 11.1748830573
_cell_length_c 26.7487624983
_cell_angle_alpha 87.5038411155
_cell_angle_beta 86.1820530167
_cell_angle_gamma 118.4342450872
loop_
_atom_site_label
_atom_site_type_symbol
_atom_site_fract_x
_atom_site_fract_y
_atom_site_fract_z
_atom_site_fftype
_atom_site_charge
_atom_site_hybridization
C0_0 C 0.0735926303 0.5963471837 0.4152699451 C3 0.1697371000 2
C1_0 C 0.1620924155 0.5609583934 0.4456231743 C3 0.2089460000 2
C2_0 C -0.0663087165 0.4899757745 0.4048766836 C3 -0.2550853700 2
C6_0 C 0.1249404488 0.7365366390 0.3980433067 C3 -0.1181121000 2
C3_0 C 0.1100920995 0.4222772880 0.4626353884 C3 -0.2550853700 2
C8_0 C 0.2977605003 0.6666397811 0.4588922488 C3 -0.2550853700 2
C4_0 C -0.1144382953 0.3561640941 0.4224920464 C3 -0.1197476300 2
H0_0 H -0.1372831457 0.5156218320 0.3834732353 H 0.1422250000 0
C7_0 C 0.2595197101 0.8365260507 0.4123625131 C3 0.2375852000 2
C17_0 C 0.0325125299 0.7726707963 0.3663361963 C3 -0.1181121000 2
C5_0 C -0.0249667550 0.3213852664 0.4509916565 C3 -0.1197476300 2
H1_0 H 0.1781760153 0.3973195826 0.4860457480 H 0.1422250000 0
C9_0 C 0.3449358644 0.8007126079 0.4432036185 C3 -0.1705168300 2
H4_0 H 0.3644875122 0.6412701854 0.4828335467 H 0.1422250000 0
H2_0 H -0.2229443920 0.2762772875 0.4148130469 H 0.1281350000 0
N0_0 N 0.3150451620 0.9749872837 0.3950703114 N -0.4965168000 2
C18_0 C 0.0262962589 0.7480797765 0.3154220770 C3 0.2375852000 2
C19_0 C -0.0540587837 0.8297359635 0.3879636844 C3 0.1697371000 2
H3_0 H -0.0646869135 0.2148122587 0.4639546695 H 0.1281350000 0
H5_0 H 0.4473830836 0.8802895477 0.4549437682 H 0.1281350000 0
C10_0 C 0.3923407243 1.0814651810 0.4230873266 C3 0.6103738000 2
H6_0 H 0.2955831059 0.9969505734 0.3593873193 H 0.2964330000 0
C20_0 C -0.0663716702 0.7769833862 0.2857201729 C3 -0.1705168300 2
N1_0 N 0.1124207588 0.6919411267 0.2950504460 N -0.4965168000 2
C21_0 C -0.1454737799 0.8610312334 0.3575730705 C3 0.2089460000 2
C23_0 C -0.0545291629 0.8561637352 0.4394212525 C3 -0.2550853700 2
O0_0 O 0.4076761254 1.0688151120 0.4682528867 O1 -0.4438310000 2
C11_0 C 0.4572916637 1.2225263287 0.3969340673 C3 -0.1168777000 2
C22_0 C -0.1492584973 0.8319865587 0.3065727205 C3 -0.2550853700 2
H11_0 H -0.0685536312 0.7566114247 0.2464452891 H 0.1281350000 0
C27_0 C 0.1434112240 0.6786707264 0.2458554088 C3 0.6103738000 2
H17_0 H 0.1669968020 0.6669518517 0.3204728531 H 0.2964330000 0
C25_0 C -0.2310047841 0.9177382600 0.3792340540 C3 -0.2550853700 2
C24_0 C -0.1401408944 0.9101812112 0.4594874000 C3 -0.1197476300 2
H13_0 H 0.0142983125 0.8327754131 0.4628527221 H 0.1422250000 0
C12_0 C 0.4206766997 1.3149736484 0.4196652929 C3 -0.1004728000 2
C13_0 C 0.5600235828 1.2705299003 0.3540530162 C3 0.0311151000 2
H12_0 H -0.2197123374 0.8543635793 0.2834359142 H 0.1422250000 0
O1_0 O 0.0932190946 0.7150449874 0.2106925844 O1 -0.4438310000 2
C28_0 C 0.2345786372 0.6093233707 0.2347985922 C3 -0.1168777000 2
C26_0 C -0.2290098002 0.9419321337 0.4293117819 C3 -0.1197476300 2
H15_0 H -0.2991021331 0.9414305366 0.3553977360 H 0.1422250000 0
H14_0 H -0.1393889500 0.9294003191 0.4991090655 H 0.1281350000 0
C14_0 C 0.4808961840 1.4496934139 0.3995973156 C3 -0.1281350000 2
H7_0 H 0.3436668147 1.2780117270 0.4537263741 H 0.1281350000 0
C15_0 C 0.6219560967 1.4059881586 0.3337813543 C3 -0.0979956000 2
Cl1_0 Cl 0.6233222919 1.1671258573 0.3269822265 Cl -0.0724660000 0
C29_0 C 0.1993164190 0.5342032725 0.1922870687 C3 -0.1004728000 2
C30_0 C 0.3507861713 0.6133061850 0.2606466932 C3 0.0311151000 2
H16_0 H -0.2957617940 0.9838581485 0.4463960251 H 0.1281350000 0
C16_0 C 0.5817813053 1.4948803227 0.3565795657 C3 -0.1281350000 2
H8_0 H 0.4499941675 1.5198530895 0.4171968966 H 0.1281350000 0
H9_0 H 0.7030793072 1.4416964515 0.3008258806 H 0.1281350000 0
C31_0 C 0.2728344021 0.4638025601 0.1765547943 C3 -0.1281350000 2
H18_0 H 0.1100297153 0.5314551922 0.1720021326 H 0.1281350000 0
C32_0 C 0.4284179274 0.5463259191 0.2442289693 C3 -0.0979956000 2
Cl0_0 Cl 0.4085603097 0.7038628033 0.3135692063 Cl -0.0724660000 0
H10_0 H 0.6320140643 1.6008178753 0.3411420674 H 0.1281350000 0
C33_0 C 0.3885205451 0.4705157480 0.2025898592 C3 -0.1281350000 2
H19_0 H 0.2407588322 0.4049320944 0.1439207180 H 0.1281350000 0
H20_0 H 0.5191037608 0.5528153639 0.2646058837 H 0.1281350000 0
H21_0 H 0.4490803312 0.4177496820 0.1903021149 H 0.1281350000 0
H8_1 H 0.1464346636 0.3378332656 0.3616615337 H 0.1281350000 0
C14_1 C 0.1163630331 0.2819545442 0.3282391083 C3 -0.1281350000 2
C12_1 C 0.1911446854 0.2133992419 0.3116177506 C3 -0.1004728000 2
C16_1 C 0.0019820425 0.2775219971 0.3020084499 C3 -0.1281350000 2
C11_1 C 0.1582352018 0.1416979882 0.2682520342 C3 -0.1168777000 2
H7_1 H 0.2798515840 0.2150292152 0.3319052915 H 0.1281350000 0
C15_1 C -0.0355763036 0.2053454816 0.2594391242 C3 -0.0979956000 2
H10_1 H -0.0592383938 0.3291875463 0.3148796959 H 0.1281350000 0
C10_1 C 0.2509467910 0.0739218793 0.2564670159 C3 0.6103738000 2
C13_1 C 0.0428120190 0.1395814331 0.2423844160 C3 0.0311151000 2
H9_1 H -0.1251116602 0.2006243625 0.2387737525 H 0.1281350000 0
N0_1 N 0.2821091108 0.0626824134 0.2070487655 N -0.4965168000 2
O0_1 O 0.3019413559 0.0367727039 0.2911557095 O1 -0.4438310000 2
Cl1_1 Cl -0.0130257520 0.0534666232 0.1884830723 Cl -0.0724660000 0
C7_1 C 0.3668713491 0.0061517273 0.1857472972 C3 0.2375852000 2
H6_1 H 0.2265442163 0.0879394364 0.1821153314 H 0.2964330000 0
C6_1 C 0.3567050283 -0.0187123868 0.1349008066 C3 -0.1181121000 2
C9_1 C 0.4613520749 -0.0235201556 0.2141375312 C3 -0.1705168300 2
C0_1 C 0.4389143096 -0.0781030099 0.1119099340 C3 0.1697371000 2
C17_1 C 0.2616374647 0.0182888644 0.1052252297 C3 -0.1181121000 2
C8_1 C 0.5417591856 -0.0793629064 0.1919038624 C3 -0.2550853700 2
H5_1 H 0.4669608332 -0.0030856291 0.2534340192 H 0.1281350000 0
C1_1 C 0.5329363595 -0.1093101894 0.1409402327 C3 0.2089460000 2
C2_1 C 0.4311397100 -0.1080635467 0.0607413798 C3 -0.2550853700 2
C18_1 C 0.1237167541 -0.0809374294 0.0932451041 C3 0.2375852000 2
C19_1 C 0.3114309201 0.1586989561 0.0888982190 C3 0.1697371000 2
H4_1 H 0.6139857125 -0.1021075148 0.2139590396 H 0.1422250000 0
C3_1 C 0.6151536345 -0.1675680186 0.1179621053 C3 -0.2550853700 2
C4_1 C 0.5119992377 -0.1653457097 0.0395177604 C3 -0.1197476300 2
H0_1 H 0.3601402676 -0.0852726558 0.0381725338 H 0.1422250000 0
C20_1 C 0.0312022262 -0.0437229795 0.0671132758 C3 -0.1705168300 2
N1_1 N 0.0707845959 -0.2201254520 0.1085031350 N -0.4965168000 2
C21_1 C 0.2176088406 0.1948472733 0.0618748749 C3 0.2089460000 2
C23_1 C 0.4543214074 0.2645813099 0.0970117753 C3 -0.2550853700 2
C5_1 C 0.6053583251 -0.1948966420 0.0681729694 C3 -0.1197476300 2
H1_1 H 0.6862454519 -0.1905437414 0.1405190941 H 0.1422250000 0
H2_1 H 0.5041774563 -0.1879758149 0.0002467209 H 0.1281350000 0
C22_1 C 0.0765289430 0.0903595038 0.0521020226 C3 -0.2550853700 2
H11_1 H -0.0771188258 -0.1233077730 0.0595033791 H 0.1281350000 0
C27_1 C -0.0055075950 -0.3230336725 0.0790441286 C3 0.6103738000 2
H17_1 H 0.0924663295 -0.2452086252 0.1433765893 H 0.2964330000 0
C25_1 C 0.2675667287 0.3335286316 0.0453426554 C3 -0.2550853700 2
C24_1 C 0.5002903013 0.3985827967 0.0801295133 C3 -0.1197476300 2
H13_1 H 0.5288553930 0.2385653995 0.1160725042 H 0.1422250000 0
H3_1 H 0.6688536986 -0.2395408893 0.0505773725 H 0.1281350000 0
H12_1 H 0.0050919132 0.1179586935 0.0317258319 H 0.1422250000 0
O1_1 O -0.0204831985 -0.3050130933 0.0340780473 O1 -0.4438310000 2
C28_1 C -0.0701432824 -0.4654471072 0.1037657821 C3 -0.1168777000 2
C26_1 C 0.4057602992 0.4338017503 0.0547486991 C3 -0.1197476300 2
H15_1 H 0.1950814597 0.3583120685 0.0243182503 H 0.1422250000 0
H14_1 H 0.6108116747 0.4780663488 0.0862359700 H 0.1281350000 0
C29_1 C -0.0361206376 -0.5574052486 0.0794835502 C3 -0.1004728000 2
C30_1 C -0.1697881356 -0.5144418425 0.1475106882 C3 0.0311151000 2
H16_1 H 0.4426825806 0.5401196823 0.0423553354 H 0.1281350000 0
C31_1 C -0.0956260240 -0.6925277447 0.0989984900 C3 -0.1281350000 2
H18_1 H 0.0373678735 -0.5210729765 0.0446106930 H 0.1281350000 0
C32_1 C -0.2297862185 -0.6499231956 0.1674500994 C3 -0.0979956000 2
Cl0_1 Cl -0.2326516405 -0.4123730941 0.1760811904 Cl -0.0724660000 0
C33_1 C -0.1916374362 -0.7383119707 0.1432008012 C3 -0.1281350000 2
H19_1 H -0.0681741310 -0.7623391692 0.0796036344 H 0.1281350000 0
H20_1 H -0.3081229723 -0.6860887660 0.2011612348 H 0.1281350000 0
H21_1 H -0.2402103463 -0.8443646594 0.1583798581 H 0.1281350000 0
#END
###########################################################################################
# Avant-garde Materials Simulation           
# XXVI NEUMANN/KENDRICK/LEUSEN Z'=1and2, RANK 4, ENERGY -158.46595120933904 kcal/mol/atom
###########################################################################################

data_rank_000004
_symmetry_cell_setting triclinic
_symmetry_space_group_name_H-M 'P -1'
_symmetry_Int_Tables_number 2
loop_
_symmetry_equiv_pos_site_id
_symmetry_equiv_pos_as_xyz
1 x,y,z
2 -x,-y,-z
_cell_length_a 10.4660827430
_cell_length_b 10.5764787548
_cell_length_c 13.8891041485
_cell_angle_alpha 105.3231101663
_cell_angle_beta 75.7935633613
_cell_angle_gamma 111.2159545504
loop_
_atom_site_label
_atom_site_type_symbol
_atom_site_fract_x
_atom_site_fract_y
_atom_site_fract_z
_atom_site_fftype
_atom_site_charge
_atom_site_hybridization
C0_0 C 0.5414632781 0.0676472367 0.7185263767 C3 0.1697371000 2
C1_0 C 0.5519288421 0.2054173636 0.7737626630 C3 0.2089460000 2
C2_0 C 0.6046074302 0.0497851851 0.6150046017 C3 -0.2550853700 2
C6_0 C 0.4695457110 -0.0465882060 0.7685279564 C3 -0.1181121000 2
C3_0 C 0.6249040570 0.3188064704 0.7241869596 C3 -0.2550853700 2
C8_0 C 0.4877943707 0.2235888990 0.8766726246 C3 -0.2550853700 2
C4_0 C 0.6751358066 0.1621460005 0.5689332639 C3 -0.1197476300 2
H0_0 H 0.5965009731 -0.0543795900 0.5718154446 H 0.1422250000 0
C7_0 C 0.4087037388 -0.0232574328 0.8705992755 C3 0.2375852000 2
C17_0 C 0.4635256612 -0.1897047156 0.7136735776 C3 -0.1181121000 2
C5_0 C 0.6855205056 0.2979032507 0.6236840572 C3 -0.1197476300 2
H1_0 H 0.6324374304 0.4230500953 0.7674420106 H 0.1422250000 0
C9_0 C 0.4173394858 0.1133238340 0.9244190171 C3 -0.1705168300 2
H4_0 H 0.4951139488 0.3282656336 0.9188370547 H 0.1422250000 0
H2_0 H 0.7231464776 0.1466001594 0.4895373572 H 0.1281350000 0
N0_0 N 0.3400909153 -0.1394305756 0.9162805440 N -0.4965168000 2
C18_0 C 0.5800286252 -0.2327686293 0.6953766847 C3 0.2375852000 2
C19_0 C 0.3386621572 -0.2850443572 0.6789217737 C3 0.1697371000 2
H3_0 H 0.7413457180 0.3851716224 0.5855663908 H 0.1281350000 0
H5_0 H 0.3697197852 0.1286126835 1.0035162446 H 0.1281350000 0
C10_0 C 0.2882186721 -0.1457999950 1.0157646071 C3 0.6103738000 2
H6_0 H 0.3367385442 -0.2316883145 0.8682891053 H 0.2964330000 0
C20_0 C 0.5726226965 -0.3717430376 0.6502633046 C3 -0.1705168300 2
N1_0 N 0.7064582076 -0.1394435328 0.7239652943 N -0.4965168000 2
C21_0 C 0.3340152408 -0.4238933341 0.6295549143 C3 0.2089460000 2
C23_0 C 0.2195631417 -0.2451793674 0.6880880885 C3 -0.2550853700 2
O0_0 O 0.2926787453 -0.0408484595 1.0832650642 O1 -0.4438310000 2
C11_0 C 0.2159801649 -0.2868573122 1.0418115125 C3 -0.1168777000 2
C22_0 C 0.4522185497 -0.4649897408 0.6196356689 C3 -0.2550853700 2
H11_0 H 0.6639095176 -0.4029796000 0.6406620617 H 0.1281350000 0
C27_0 C 0.8324879752 -0.1308755511 0.6634349833 C3 0.6103738000 2
H17_0 H 0.7034289328 -0.0661823252 0.7895127685 H 0.2964330000 0
C25_0 C 0.2127852189 -0.5158022820 0.5909302600 C3 -0.2550853700 2
C24_0 C 0.1028262681 -0.3371352218 0.6495969710 C3 -0.1197476300 2
H13_0 H 0.2224897068 -0.1394521296 0.7241906280 H 0.1422250000 0
C12_0 C 0.1132864751 -0.2896691180 1.1289434697 C3 -0.1004728000 2
C13_0 C 0.2390146490 -0.4132480477 0.9922514339 C3 0.0311151000 2
H12_0 H 0.4475581029 -0.5716923787 0.5855861422 H 0.1422250000 0
O1_0 O 0.8483910598 -0.1978925541 0.5757466817 O1 -0.4438310000 2
C28_0 C 0.9564597565 -0.0288618357 0.7075655310 C3 -0.1168777000 2
C26_0 C 0.0991211944 -0.4735526480 0.6009120140 C3 -0.1197476300 2
H15_0 H 0.2109092913 -0.6198777083 0.5506608227 H 0.1422250000 0
H14_0 H 0.0136749458 -0.3037180175 0.6553591257 H 0.1281350000 0
C14_0 C 0.0347053063 -0.4107954708 1.1639211647 C3 -0.1281350000 2
H7_0 H 0.0965920616 -0.1920799183 1.1686007419 H 0.1281350000 0
C15_0 C 0.1615143584 -0.5355894793 1.0273908309 C3 -0.0979956000 2
Cl1_0 Cl 0.3669906857 -0.4273916272 0.8862255740 Cl -0.0724660000 0
C29_0 C 1.0471950912 0.0703119117 0.6507769240 C3 -0.1004728000 2
C30_0 C 0.9908638782 -0.0306422321 0.7986356852 C3 0.0311151000 2
H16_0 H 0.0065202051 -0.5458557090 0.5711501371 H 0.1281350000 0
C16_0 C 0.0585189717 -0.5347899766 1.1126192866 C3 -0.1281350000 2
H8_0 H -0.0447518807 -0.4086138563 1.2311085110 H 0.1281350000 0
H9_0 H 0.1819445752 -0.6313460405 0.9865517973 H 0.1281350000 0
C31_0 C 1.1659547063 0.1671127552 0.6853438072 C3 -0.1281350000 2
H18_0 H 1.0228613603 0.0716321868 0.5791466895 H 0.1281350000 0
C32_0 C 1.1095059722 0.0666712987 0.8341014789 C3 -0.0979956000 2
Cl0_0 Cl 0.8922642105 -0.1594153407 0.8674810137 Cl -0.0724660000 0
H10_0 H -0.0019994656 -0.6308358926 1.1391466084 H 0.1281350000 0
C33_0 C 1.1960528150 0.1662584126 0.7776178427 C3 -0.1281350000 2
H19_0 H 1.2346714950 0.2432936045 0.6402869817 H 0.1281350000 0
H20_0 H 1.1340439115 0.0626469597 0.9048382800 H 0.1281350000 0
H21_0 H 1.2886757897 0.2418370375 0.8051719170 H 0.1281350000 0
#END
###########################################################################################
# Avant-garde Materials Simulation           
# XXVI NEUMANN/KENDRICK/LEUSEN Z'=1and2, RANK 5, ENERGY -158.46458205561515 kcal/mol/atom
###########################################################################################

data_rank_000005
_symmetry_cell_setting monoclinic
_symmetry_space_group_name_H-M 'P 2_1/c'
_symmetry_Int_Tables_number 14
loop_
_symmetry_equiv_pos_site_id
_symmetry_equiv_pos_as_xyz
1 x,y,z
2 -x,y+1/2,-z+1/2
3 -x,-y,-z
4 x,-y+1/2,z+1/2
_cell_length_a 11.7251615384
_cell_length_b 14.0614173713
_cell_length_c 33.0064775110
_cell_angle_alpha 90.0000000000
_cell_angle_beta 85.5446847781
_cell_angle_gamma 90.0000000000
loop_
_atom_site_label
_atom_site_type_symbol
_atom_site_fract_x
_atom_site_fract_y
_atom_site_fract_z
_atom_site_fftype
_atom_site_charge
_atom_site_hybridization
C0_0 C -0.4386729474 0.1985818697 -0.6578237549 C3 0.1697371000 2
C1_0 C -0.5013689650 0.2280883871 -0.6913274436 C3 0.2089460000 2
C2_0 C -0.4884181359 0.2160253189 -0.6178390263 C3 -0.2550853700 2
C6_0 C -0.3282704875 0.1552472926 -0.6654145687 C3 -0.1181121000 2
C3_0 C -0.6107705921 0.2702895301 -0.6838138646 C3 -0.2550853700 2
C8_0 C -0.4515366466 0.2139306050 -0.7313084192 C3 -0.2550853700 2
C4_0 C -0.5946172867 0.2584648583 -0.6114704568 C3 -0.1197476300 2
H0_0 H -0.4408322456 0.1964321507 -0.5919853335 H 0.1422250000 0
C7_0 C -0.2828574102 0.1432578633 -0.7055848013 C3 0.2375852000 2
C17_0 C -0.2615260629 0.1253334174 -0.6308578868 C3 -0.1181121000 2
C5_0 C -0.6573526351 0.2848110272 -0.6446226590 C3 -0.1197476300 2
H1_0 H -0.6574018617 0.2912478216 -0.7097791333 H 0.1422250000 0
C9_0 C -0.3459734972 0.1726074329 -0.7384709189 C3 -0.1705168300 2
H4_0 H -0.4982462796 0.2369440411 -0.7568549780 H 0.1422250000 0
H2_0 H -0.6303325801 0.2725378252 -0.5805741907 H 0.1281350000 0
N0_0 N -0.1756666599 0.0994077283 -0.7140862669 N -0.4965168000 2
C18_0 C -0.2850876597 0.0394990478 -0.6103776001 C3 0.2375852000 2
C19_0 C -0.1710316328 0.1846337512 -0.6189405032 C3 0.1697371000 2
H3_0 H -0.7420355674 0.3164699644 -0.6391567988 H 0.1281350000 0
H5_0 H -0.3091532991 0.1622420085 -0.7693681479 H 0.1281350000 0
C10_0 C -0.1025268303 0.1178626663 -0.7476207307 C3 0.6103738000 2
H6_0 H -0.1485590172 0.0504237410 -0.6936702036 H 0.2964330000 0
C20_0 C -0.2188325333 0.0108373305 -0.5781767958 C3 -0.1705168300 2
N1_0 N -0.3759112987 -0.0157612769 -0.6227577314 N -0.4965168000 2
C21_0 C -0.1024381830 0.1540095612 -0.5872353214 C3 0.2089460000 2
C23_0 C -0.1467319895 0.2744144812 -0.6373593137 C3 -0.2550853700 2
O0_0 O -0.1150060036 0.1833431113 -0.7720787385 O1 -0.4438310000 2
C11_0 C 0.0005861657 0.0543476472 -0.7531158988 C3 -0.1168777000 2
C22_0 C -0.1296398960 0.0665221280 -0.5675116587 C3 -0.2550853700 2
H11_0 H -0.2388357969 -0.0561112800 -0.5629136213 H 0.1281350000 0
C27_0 C -0.4109270217 -0.1048131128 -0.6106330438 C3 0.6103738000 2
H17_0 H -0.4183347581 0.0137510232 -0.6455046412 H 0.2964330000 0
C25_0 C -0.0112131732 0.2123068464 -0.5761505204 C3 -0.2550853700 2
C24_0 C -0.0579615126 0.3299474051 -0.6257410126 C3 -0.1197476300 2
H13_0 H -0.2003706340 0.2998974892 -0.6605931818 H 0.1422250000 0
C12_0 C 0.1090531751 0.0960956072 -0.7521334139 C3 -0.1004728000 2
C13_0 C -0.0055566087 -0.0432616228 -0.7613607931 C3 0.0311151000 2
H12_0 H -0.0783273940 0.0432268223 -0.5431285540 H 0.1422250000 0
O1_0 O -0.3635247948 -0.1513630334 -0.5846609209 O1 -0.4438310000 2
C28_0 C -0.5160746307 -0.1433973807 -0.6282306985 C3 -0.1168777000 2
C26_0 C 0.0110492344 0.2985704486 -0.5950849178 C3 -0.1197476300 2
H15_0 H 0.0408678342 0.1874772136 -0.5522320508 H 0.1422250000 0
H14_0 H -0.0409953333 0.3988668282 -0.6400769528 H 0.1281350000 0
C14_0 C 0.2080371827 0.0413792930 -0.7578007381 C3 -0.1281350000 2
H7_0 H 0.1141613837 0.1724565302 -0.7467203155 H 0.1281350000 0
C15_0 C 0.0930322689 -0.0987014443 -0.7671661660 C3 -0.0979956000 2
Cl1_0 Cl -0.1369690136 -0.0974020624 -0.7668123604 Cl -0.0724660000 0
C29_0 C -0.5772857042 -0.2102744394 -0.6034032268 C3 -0.1004728000 2
C30_0 C -0.5597700379 -0.1222652440 -0.6657758493 C3 0.0311151000 2
H16_0 H 0.0809424378 0.3436169735 -0.5864812045 H 0.1281350000 0
C16_0 C 0.1998376477 -0.0559842029 -0.7653578497 C3 -0.1281350000 2
H8_0 H 0.2915745891 0.0744094734 -0.7563599562 H 0.1281350000 0
H9_0 H 0.0858057868 -0.1746482608 -0.7726787312 H 0.1281350000 0
C31_0 C -0.6773044468 -0.2524333997 -0.6144685795 C3 -0.1281350000 2
H18_0 H -0.5432182591 -0.2280080675 -0.5746176789 H 0.1281350000 0
C32_0 C -0.6598429333 -0.1646812800 -0.6773031129 C3 -0.0979956000 2
Cl0_0 Cl -0.4919245205 -0.0451536085 -0.7015469643 Cl -0.0724660000 0
H10_0 H 0.2769799765 -0.0991058341 -0.7704546278 H 0.1281350000 0
C33_0 C -0.7191527598 -0.2294971388 -0.6516896874 C3 -0.1281350000 2
H19_0 H -0.7222603131 -0.3032288057 -0.5941162395 H 0.1281350000 0
H20_0 H -0.6915166523 -0.1463488406 -0.7064127640 H 0.1281350000 0
H21_0 H -0.7971150727 -0.2618179869 -0.6613270238 H 0.1281350000 0
H19_1 H -0.7383883117 0.1025246432 -0.6626654975 H 0.1281350000 0
C31_1 C -0.7820329073 0.0525593025 -0.6415515651 C3 -0.1281350000 2
C29_1 C -0.8812731896 0.0076334027 -0.6516309227 C3 -0.1004728000 2
C33_1 C -0.7385903957 0.0330973329 -0.6042648665 C3 -0.1281350000 2
C28_1 C -0.9396392399 -0.0586826080 -0.6258013374 C3 -0.1168777000 2
H18_1 H -0.9164808607 0.0219879041 -0.6805208899 H 0.1281350000 0
C32_1 C -0.7955789000 -0.0305487038 -0.5774863940 C3 -0.0979956000 2
H21_1 H -0.6608754096 0.0676877671 -0.5957449879 H 0.1281350000 0
C27_1 C -1.0438163944 -0.1008199351 -0.6427244092 C3 0.6103738000 2
C30_1 C -0.8947297719 -0.0760772397 -0.5881550405 C3 0.0311151000 2
H20_1 H -0.7630208090 -0.0464030934 -0.5482096694 H 0.1281350000 0
N1_1 N -1.0740088991 -0.1904748187 -0.6303825876 N -0.4965168000 2
O1_1 O -1.0950425488 -0.0558014740 -0.6682373907 O1 -0.4438310000 2
Cl0_1 Cl -0.9591616885 -0.1526199240 -0.5516103795 Cl -0.0724660000 0
C18_1 C -1.1653137323 -0.2472358651 -0.6412559982 C3 0.2375852000 2
H17_1 H -1.0283100333 -0.2188330576 -0.6082574851 H 0.2964330000 0
C17_1 C -1.1884947329 -0.3304711987 -0.6189047119 C3 -0.1181121000 2
C20_1 C -1.2332664109 -0.2219019176 -0.6733202216 C3 -0.1705168300 2
C6_1 C -1.1197888738 -0.3548850501 -0.5843390105 C3 -0.1181121000 2
C19_1 C -1.2816502202 -0.3899133991 -0.6281105734 C3 0.1697371000 2
C22_1 C -1.3242567869 -0.2780528374 -0.6816682342 C3 -0.2550853700 2
H11_1 H -1.2133015650 -0.1573461841 -0.6903553681 H 0.1281350000 0
C0_1 C -1.0074764022 -0.3947006090 -0.5912072752 C3 0.1697371000 2
C7_1 C -1.1655046916 -0.3400631840 -0.5445762499 C3 0.2375852000 2
C21_1 C -1.3521743938 -0.3624219157 -0.6597053468 C3 0.2089460000 2
C23_1 C -1.3079532566 -0.4757615502 -0.6066375665 C3 -0.2550853700 2
H12_1 H -1.3768275532 -0.2569107829 -0.7059601404 H 0.1422250000 0
C1_1 C -0.9437837915 -0.4178569877 -0.5571082715 C3 0.2089460000 2
C2_1 C -0.9576908230 -0.4149998678 -0.6309231008 C3 -0.2550853700 2
C9_1 C -1.0994567790 -0.3581270407 -0.5112139273 C3 -0.1705168300 2
N0_1 N -1.2777049845 -0.3045410312 -0.5370308543 N -0.4965168000 2
C25_1 C -1.4458138814 -0.4207872781 -0.6683598300 C3 -0.2550853700 2
C24_1 C -1.3995076130 -0.5311304301 -0.6158106838 C3 -0.1197476300 2
H13_1 H -1.2545862546 -0.4978119940 -0.5827013983 H 0.1422250000 0
C3_1 C -0.8361152589 -0.4633683304 -0.5638052037 C3 -0.2550853700 2
C8_1 C -0.9912980288 -0.3953673447 -0.5174162130 C3 -0.2550853700 2
C4_1 C -0.8517673670 -0.4581502747 -0.6364525008 C3 -0.1197476300 2
H0_1 H -1.0038865163 -0.3962570631 -0.6572137587 H 0.1422250000 0
H5_1 H -1.1361828243 -0.3423783341 -0.4807002259 H 0.1281350000 0
C10_1 C -1.3538830213 -0.3398824087 -0.5074042853 C3 0.6103738000 2
H6_1 H -1.3075744442 -0.2560207089 -0.5569938143 H 0.2964330000 0
C26_1 C -1.4689990299 -0.5037082174 -0.6469867282 C3 -0.1197476300 2
H15_1 H -1.4991792429 -0.3991250819 -0.6924204767 H 0.1422250000 0
H14_1 H -1.4185898195 -0.5966456691 -0.5989968044 H 0.1281350000 0
C5_1 C -0.7909574460 -0.4834690627 -0.6027221422 C3 -0.1197476300 2
H1_1 H -0.7895345688 -0.4844677614 -0.5379213739 H 0.1422250000 0
H4_1 H -0.9416271596 -0.4093767562 -0.4914682326 H 0.1422250000 0
H2_1 H -0.8152460797 -0.4731643382 -0.6671642604 H 0.1281350000 0
O0_1 O -1.3350732041 -0.4094749428 -0.4857400061 O1 -0.4438310000 2
C11_1 C -1.4678258715 -0.2910503829 -0.5027078854 C3 -0.1168777000 2
H16_1 H -1.5402815384 -0.5488091376 -0.6541351714 H 0.1281350000 0
H3_1 H -0.7075940509 -0.5178024239 -0.6072428410 H 0.1281350000 0
C12_1 C -1.5657570630 -0.3479412787 -0.5045903120 C3 -0.1004728000 2
C13_1 C -1.4824525021 -0.1937206399 -0.4944172203 C3 0.0311151000 2
C14_1 C -1.6745618411 -0.3080571011 -0.4996131387 C3 -0.1281350000 2
H7_1 H -1.5553152469 -0.4240011170 -0.5103207171 H 0.1281350000 0
C15_1 C -1.5913929657 -0.1532250426 -0.4894048949 C3 -0.0979956000 2
Cl1_1 Cl -1.3657726648 -0.1209184466 -0.4872532142 Cl -0.0724660000 0
C16_1 C -1.6872306859 -0.2106537007 -0.4924344626 C3 -0.1281350000 2
H8_1 H -1.7496247802 -0.3528325229 -0.5014720902 H 0.1281350000 0
H9_1 H -1.6003758943 -0.0776054224 -0.4827098902 H 0.1281350000 0
H10_1 H -1.7721895198 -0.1792474294 -0.4885198413 H 0.1281350000 0
#END
###########################################################################################
# Avant-garde Materials Simulation           
# XXVI NEUMANN/KENDRICK/LEUSEN Z'=1and2, RANK 6, ENERGY -158.46357315358384 kcal/mol/atom
###########################################################################################

data_rank_000006
_symmetry_cell_setting monoclinic
_symmetry_space_group_name_H-M 'P 2_1/c'
_symmetry_Int_Tables_number 14
loop_
_symmetry_equiv_pos_site_id
_symmetry_equiv_pos_as_xyz
1 x,y,z
2 -x,y+1/2,-z+1/2
3 -x,-y,-z
4 x,-y+1/2,z+1/2
_cell_length_a 18.9024280897
_cell_length_b 13.9962068474
_cell_length_c 21.5435242866
_cell_angle_alpha 90.0000000000
_cell_angle_beta 70.7482847171
_cell_angle_gamma 90.0000000000
loop_
_atom_site_label
_atom_site_type_symbol
_atom_site_fract_x
_atom_site_fract_y
_atom_site_fract_z
_atom_site_fftype
_atom_site_charge
_atom_site_hybridization
C0_0 C -0.8238819804 0.2987561251 0.8761064088 C3 0.1697371000 2
C1_0 C -0.8206450982 0.3352227450 0.9373588663 C3 0.2089460000 2
C2_0 C -0.8927800233 0.3066143878 0.8632332119 C3 -0.2550853700 2
C6_0 C -0.7584957641 0.2565193061 0.8300108485 C3 -0.1181121000 2
C3_0 C -0.8855643282 0.3757909594 0.9833139353 C3 -0.2550853700 2
C8_0 C -0.7521835815 0.3284096571 0.9504052447 C3 -0.2550853700 2
C4_0 C -0.9550065067 0.3467218289 0.9090274339 C3 -0.1197476300 2
H0_0 H -0.8966181968 0.2799619147 0.8169186973 H 0.1422250000 0
C7_0 C -0.6924980485 0.2499101213 0.8457685415 C3 0.2375852000 2
C17_0 C -0.7610889654 0.2219021944 0.7654521633 C3 -0.1181121000 2
C5_0 C -0.9519152646 0.3809580659 0.9698079935 C3 -0.1197476300 2
H1_0 H -0.8824586075 0.4015853994 1.0301595822 H 0.1422250000 0
C9_0 C -0.6900618909 0.2862881923 0.9066688119 C3 -0.1705168300 2
H4_0 H -0.7491552157 0.3572676307 0.9964866000 H 0.1422250000 0
H2_0 H -1.0074315353 0.3508891393 0.8983376602 H 0.1281350000 0
N0_0 N -0.6289612838 0.2047275668 0.8019951083 N -0.4965168000 2
C18_0 C -0.7958369600 0.1352033618 0.7606508163 C3 0.2375852000 2
C19_0 C -0.7280802997 0.2784413432 0.7079943097 C3 0.1697371000 2
H3_0 H -1.0019879460 0.4101999972 1.0061964134 H 0.1281350000 0
H5_0 H -0.6382009868 0.2809266682 0.9177650124 H 0.1281350000 0
C10_0 C -0.5561015410 0.2209912018 0.7980779081 C3 0.6103738000 2
H6_0 H -0.6370877147 0.1564465714 0.7689024349 H 0.2964330000 0
C20_0 C -0.7989511731 0.1036172731 0.6989628138 C3 -0.1705168300 2
N1_0 N -0.8271558485 0.0823889753 0.8185872809 N -0.4965168000 2
C21_0 C -0.7286961726 0.2441379738 0.6454962116 C3 0.2089460000 2
C23_0 C -0.6949989124 0.3689483792 0.7104805441 C3 -0.2550853700 2
O0_0 O -0.5355406170 0.2840326128 0.8288351907 O1 -0.4438310000 2
C11_0 C -0.4985685295 0.1581509338 0.7509076938 C3 -0.1168777000 2
C22_0 C -0.7654054163 0.1566463923 0.6434595143 C3 -0.2550853700 2
H11_0 H -0.8271236846 0.0369240775 0.6966363856 H 0.1281350000 0
C27_0 C -0.8565971078 -0.0076017770 0.8267540222 C3 0.6103738000 2
H17_0 H -0.8241057878 0.1148002720 0.8600490847 H 0.2964330000 0
C25_0 C -0.6945409314 0.2994707338 0.5883324310 C3 -0.2550853700 2
C24_0 C -0.6628249427 0.4216541836 0.6540784161 C3 -0.1197476300 2
H13_0 H -0.6961732078 0.3973360790 0.7579158016 H 0.1422250000 0
C12_0 C -0.4481569859 0.2002728923 0.6945436193 C3 -0.1004728000 2
C13_0 C -0.4894275505 0.0612696354 0.7627797125 C3 0.0311151000 2
H12_0 H -0.7674401627 0.1307307218 0.5963664178 H 0.1422250000 0
O1_0 O -0.8602235709 -0.0575155386 0.7801262583 O1 -0.4438310000 2
C28_0 C -0.8893440506 -0.0435020691 0.8962148030 C3 -0.1168777000 2
C26_0 C -0.6621481571 0.3865268413 0.5923094953 C3 -0.1197476300 2
H15_0 H -0.6948279403 0.2723047415 0.5409521870 H 0.1422250000 0
H14_0 H -0.6380196480 0.4911124399 0.6570551964 H 0.1281350000 0
C14_0 C -0.3914825812 0.1464990586 0.6506246967 C3 -0.1281350000 2
H7_0 H -0.4541248054 0.2761546758 0.6857643642 H 0.1281350000 0
C15_0 C -0.4323874990 0.0069769470 0.7195396504 C3 -0.0979956000 2
Cl1_0 Cl -0.5476812663 0.0067878720 0.8339668065 Cl -0.0724660000 0
C29_0 C -0.9452190461 -0.1132643466 0.9046493680 C3 -0.1004728000 2
C30_0 C -0.8720917052 -0.0171328790 0.9527038267 C3 0.0311151000 2
H16_0 H -0.6367593531 0.4291802993 0.5482216959 H 0.1281350000 0
C16_0 C -0.3833458526 0.0500901869 0.6634533072 C3 -0.1281350000 2
H8_0 H -0.3534574378 0.1796674076 0.6065155956 H 0.1281350000 0
H9_0 H -0.4271161780 -0.0683890155 0.7295580606 H 0.1281350000 0
C31_0 C -0.9834134838 -0.1533448310 0.9654007215 C3 -0.1281350000 2
H18_0 H -0.9580329120 -0.1344705465 0.8609978007 H 0.1281350000 0
C32_0 C -0.9100952887 -0.0569467925 1.0140622601 C3 -0.0979956000 2
Cl0_0 Cl -0.8011328609 0.0640620816 0.9511159973 Cl -0.0724660000 0
H10_0 H -0.3379774882 0.0080941568 0.6301403024 H 0.1281350000 0
C33_0 C -0.9660747887 -0.1246696055 1.0207167399 C3 -0.1281350000 2
H19_0 H -1.0266974797 -0.2066463603 0.9695782605 H 0.1281350000 0
H20_0 H -0.8959344033 -0.0343704883 1.0568269069 H 0.1281350000 0
H21_0 H -0.9952177214 -0.1544574689 1.0691937526 H 0.1281350000 0
H14_1 H -0.8587903496 0.4979123670 0.8283465973 H 0.1281350000 0
C24_1 C -0.8338160167 0.5668059819 0.8324710175 C3 -0.1197476300 2
C23_1 C -0.8000253147 0.6201873975 0.7767581653 C3 -0.2550853700 2
C26_1 C -0.8362925331 0.6007038727 0.8949940951 C3 -0.1197476300 2
C19_1 C -0.7667483976 0.7100443493 0.7807215251 C3 0.1697371000 2
H13_1 H -0.7981502182 0.5930939341 0.7288039565 H 0.1422250000 0
C25_1 C -0.8038171628 0.6870639388 0.9004862563 C3 -0.2550853700 2
H16_1 H -0.8631638706 0.5575357439 0.9384758251 H 0.1281350000 0
C17_1 C -0.7328920281 0.7678857358 0.7240137036 C3 -0.1181121000 2
C21_1 C -0.7677306159 0.7428665926 0.8440197607 C3 0.2089460000 2
H15_1 H -0.8048772680 0.7133138890 0.9484931459 H 0.1422250000 0
C6_1 C -0.7386907834 0.7373931544 0.6596095456 C3 -0.1181121000 2
C18_1 C -0.6978964423 0.8536938702 0.7304349536 C3 0.2375852000 2
C22_1 C -0.7309032034 0.8296453782 0.8476417268 C3 -0.2550853700 2
C0_1 C -0.6759052606 0.6958975242 0.6099047499 C3 0.1697371000 2
C7_1 C -0.8071042772 0.7460266543 0.6481999872 C3 0.2375852000 2
C20_1 C -0.6958351707 0.8832878512 0.7928497513 C3 -0.1705168300 2
N1_1 N -0.6660385194 0.9090107208 0.6737462623 N -0.4965168000 2
H12_1 H -0.7301386741 0.8544101496 0.8953916058 H 0.1422250000 0
C1_1 C -0.6844032934 0.6628335182 0.5496543381 C3 0.2089460000 2
C2_1 C -0.6048819050 0.6842947359 0.6183468351 C3 -0.2550853700 2
C9_1 C -0.8143650692 0.7147547543 0.5878931690 C3 -0.1705168300 2
N0_1 N -0.8696075944 0.7865313565 0.6964386381 N -0.4965168000 2
H11_1 H -0.6677003943 0.9494815652 0.7963992499 H 0.1281350000 0
C27_1 C -0.6375756822 0.9995458513 0.6681321306 C3 0.6103738000 2
H17_1 H -0.6686387477 0.8790326749 0.6313880613 H 0.2964330000 0
C3_1 C -0.6225609131 0.6210959386 0.5006442007 C3 -0.2550853700 2
C8_1 C -0.7548094569 0.6734376310 0.5406359612 C3 -0.2550853700 2
C4_1 C -0.5457571572 0.6432056671 0.5696138244 C3 -0.1197476300 2
H0_1 H -0.5968641795 0.7088912346 0.6636007111 H 0.1422250000 0
H5_1 H -0.8679309266 0.7226915924 0.5800332267 H 0.1281350000 0
C10_1 C -0.9421483048 0.7572617643 0.7085197404 C3 0.6103738000 2
H6_1 H -0.8604410402 0.8342660045 0.7293659236 H 0.2964330000 0
O1_1 O -0.6340836176 1.0468542468 0.7159454799 O1 -0.4438310000 2
C28_1 C -0.6059495460 1.0400016236 0.5999007618 C3 -0.1168777000 2
C5_1 C -0.5542197568 0.6115353703 0.5101113646 C3 -0.1197476300 2
H1_1 H -0.6301630394 0.5970035730 0.4550352671 H 0.1422250000 0
H4_1 H -0.7616696378 0.6477259546 0.4952095350 H 0.1422250000 0
H2_1 H -0.4917433545 0.6357347768 0.5770775608 H 0.1281350000 0
O0_1 O -0.9614308926 0.6915905561 0.6789534941 O1 -0.4438310000 2
C11_1 C -1.0001350228 0.8130555432 0.7603860893 C3 -0.1168777000 2
C29_1 C -0.5510259658 1.1105332800 0.5933203729 C3 -0.1004728000 2
C30_1 C -0.6236853045 1.0174526328 0.5430418410 C3 0.0311151000 2
H3_1 H -0.5066852686 0.5806705078 0.4716913014 H 0.1281350000 0
C12_1 C -1.0121461499 0.9097866760 0.7503950860 C3 -0.1004728000 2
C13_1 C -1.0471290839 0.7684967385 0.8174648466 C3 0.0311151000 2
C31_1 C -0.5143282871 1.1551367417 0.5338908522 C3 -0.1281350000 2
H18_1 H -0.5375766408 1.1285649342 0.6372428424 H 0.1281350000 0
C32_1 C -0.5874861130 1.0622709295 0.4831055589 C3 -0.0979956000 2
Cl0_1 Cl -0.6928945611 0.9347815503 0.5423230489 Cl -0.0724660000 0
C14_1 C -1.0712177497 0.9599782721 0.7945663942 C3 -0.1281350000 2
H7_1 H -0.9743121886 0.9458804914 0.7073730346 H 0.1281350000 0
C15_1 C -1.1060061807 0.8180925347 0.8622454819 C3 -0.0979956000 2
Cl1_1 Cl -1.0287895156 0.6519416461 0.8352804444 Cl -0.0724660000 0
C33_1 C -0.5325452889 1.1308161816 0.4781983869 C3 -0.1281350000 2
H19_1 H -0.4715209701 1.2086066391 0.5309715387 H 0.1281350000 0
H20_1 H -0.6019476210 1.0424666640 0.4399576958 H 0.1281350000 0
C16_1 C -1.1187471481 0.9133881985 0.8498926609 C3 -0.1281350000 2
H8_1 H -1.0787670593 1.0355615833 0.7864898896 H 0.1281350000 0
H9_1 H -1.1410679358 0.7826658568 0.9067049515 H 0.1281350000 0
H21_1 H -0.5049193821 1.1645873048 0.4307840127 H 0.1281350000 0
H10_1 H -1.1661204344 0.9509990311 0.8842461686 H 0.1281350000 0
#END
###########################################################################################
# Avant-garde Materials Simulation           
# XXVI NEUMANN/KENDRICK/LEUSEN Z'=1and2, RANK 7, ENERGY -158.46339249184021 kcal/mol/atom
###########################################################################################

data_rank_000007
_symmetry_cell_setting triclinic
_symmetry_space_group_name_H-M 'P -1'
_symmetry_Int_Tables_number 2
loop_
_symmetry_equiv_pos_site_id
_symmetry_equiv_pos_as_xyz
1 x,y,z
2 -x,-y,-z
_cell_length_a 10.3902641584
_cell_length_b 11.0844928754
_cell_length_c 14.4303156364
_cell_angle_alpha 69.1829773496
_cell_angle_beta 71.0531442996
_cell_angle_gamma 61.5015866212
loop_
_atom_site_label
_atom_site_type_symbol
_atom_site_fract_x
_atom_site_fract_y
_atom_site_fract_z
_atom_site_fftype
_atom_site_charge
_atom_site_hybridization
C0_0 C 0.6416459047 0.3843902139 0.2711762681 C3 0.1697371000 2
C1_0 C 0.7564628380 0.4308525993 0.2084583847 C3 0.2089460000 2
C2_0 C 0.6023535621 0.3861268800 0.3747573138 C3 -0.2550853700 2
C6_0 C 0.5719420108 0.3369056021 0.2291734892 C3 -0.1181121000 2
C3_0 C 0.8252748721 0.4776346064 0.2506439832 C3 -0.2550853700 2
C8_0 C 0.8001197212 0.4255011163 0.1058680464 C3 -0.2550853700 2
C4_0 C 0.6727625720 0.4305394436 0.4138202323 C3 -0.1197476300 2
H0_0 H 0.5153718849 0.3511465563 0.4230567061 H 0.1422250000 0
C7_0 C 0.6176220069 0.3363523247 0.1266502629 C3 0.2375852000 2
C17_0 C 0.4544889105 0.2857949400 0.2946593096 C3 -0.1181121000 2
C5_0 C 0.7850347136 0.4771830868 0.3515791957 C3 -0.1197476300 2
H1_0 H 0.9116952608 0.5132812963 0.2014784146 H 0.1422250000 0
C9_0 C 0.7336729119 0.3794962187 0.0654266045 C3 -0.1705168300 2
H4_0 H 0.8886061604 0.4591444650 0.0580739927 H 0.1422250000 0
H2_0 H 0.6418251161 0.4302676686 0.4936656290 H 0.1281350000 0
N0_0 N 0.5469525493 0.2898628737 0.0869345040 N -0.4965168000 2
C18_0 C 0.3093754301 0.3801364272 0.3249536809 C3 0.2375852000 2
C19_0 C 0.4913495789 0.1367388247 0.3298625105 C3 0.1697371000 2
H3_0 H 0.8390116415 0.5108388111 0.3848468352 H 0.1281350000 0
H5_0 H 0.7665599638 0.3774526529 -0.0135777403 H 0.1281350000 0
C10_0 C 0.5531045918 0.3015529390 -0.0117103471 C3 0.6103738000 2
H6_0 H 0.4725734622 0.2523888703 0.1389401254 H 0.2964330000 0
C20_0 C 0.1989382846 0.3303375152 0.3881799585 C3 -0.1705168300 2
N1_0 N 0.2689076360 0.5274095746 0.2909086024 N -0.4965168000 2
C21_0 C 0.3785917423 0.0874366705 0.3927297994 C3 0.2089460000 2
C23_0 C 0.6389744725 0.0342634810 0.3081059058 C3 -0.2550853700 2
O0_0 O 0.6305388831 0.3553053376 -0.0832553370 O1 -0.4438310000 2
C11_0 C 0.4685134727 0.2390207666 -0.0328520833 C3 -0.1168777000 2
C22_0 C 0.2328539277 0.1880834175 0.4202586963 C3 -0.2550853700 2
H11_0 H 0.0874100654 0.4053127564 0.4123550939 H 0.1281350000 0
C27_0 C 0.1718008870 0.6209816793 0.3489800904 C3 0.6103738000 2
H17_0 H 0.3173212566 0.5664647076 0.2192531966 H 0.2964330000 0
C25_0 C 0.4164800527 -0.0600341903 0.4278266953 C3 -0.2550853700 2
C24_0 C 0.6725428050 -0.1085506355 0.3445167883 C3 -0.1197476300 2
H13_0 H 0.7269620843 0.0699198253 0.2637213853 H 0.1422250000 0
C12_0 C 0.5354061864 0.1845470112 -0.1193488130 C3 -0.1004728000 2
C13_0 C 0.3310420291 0.2330300874 0.0204578040 C3 0.0311151000 2
H12_0 H 0.1468183760 0.1518709840 0.4695197839 H 0.1422250000 0
O1_0 O 0.1231733545 0.5863601456 0.4404631829 O1 -0.4438310000 2
C28_0 C 0.1266424116 0.7752071198 0.2971521226 C3 -0.1168777000 2
C26_0 C 0.5603358000 -0.1564624440 0.4035976672 C3 -0.1197476300 2
H15_0 H 0.3297343827 -0.0957455347 0.4762873278 H 0.1422250000 0
H14_0 H 0.7866850252 -0.1855762749 0.3282403582 H 0.1281350000 0
C14_0 C 0.4712211035 0.1249108434 -0.1511026346 C3 -0.1281350000 2
H7_0 H 0.6414512239 0.1896170140 -0.1610577612 H 0.1281350000 0
C15_0 C 0.2631786566 0.1774111948 -0.0126322290 C3 -0.0979956000 2
Cl1_0 Cl 0.2346365714 0.2970651549 0.1288243961 Cl -0.0724660000 0
C29_0 C 0.1439763534 0.8587223484 0.3421832260 C3 -0.1004728000 2
C30_0 C 0.0578569573 0.8425898227 0.2125272290 C3 0.0311151000 2
H16_0 H 0.5893378948 -0.2697558100 0.4303176495 H 0.1281350000 0
C16_0 C 0.3338323526 0.1221169257 -0.0976210851 C3 -0.1281350000 2
H8_0 H 0.5272446046 0.0822439807 -0.2178245346 H 0.1281350000 0
H9_0 H 0.1555559882 0.1764634838 0.0292167148 H 0.1281350000 0
C31_0 C 0.0978021373 1.0040065203 0.3029085289 C3 -0.1281350000 2
H18_0 H 0.1943240224 0.8062081841 0.4093533818 H 0.1281350000 0
C32_0 C 0.0103962548 0.9886226020 0.1727675795 C3 -0.0979956000 2
Cl0_0 Cl 0.0175984515 0.7496867649 0.1590666352 Cl -0.0724660000 0
H10_0 H 0.2805628520 0.0780032973 -0.1224635035 H 0.1281350000 0
C33_0 C 0.0306981866 1.0686664140 0.2181240316 C3 -0.1281350000 2
H19_0 H 0.1135738340 1.0673411660 0.3377942873 H 0.1281350000 0
H20_0 H -0.0444654029 1.0391288206 0.1076995515 H 0.1281350000 0
H21_0 H -0.0086263082 1.1826492710 0.1880174538 H 0.1281350000 0
#END
###########################################################################################
# Avant-garde Materials Simulation           
# XXVI NEUMANN/KENDRICK/LEUSEN Z'=1and2, RANK 8, ENERGY -158.46257877060023 kcal/mol/atom
###########################################################################################

data_rank_000008
_symmetry_cell_setting triclinic
_symmetry_space_group_name_H-M 'P -1'
_symmetry_Int_Tables_number 2
loop_
_symmetry_equiv_pos_site_id
_symmetry_equiv_pos_as_xyz
1 x,y,z
2 -x,-y,-z
_cell_length_a 10.5932750165
_cell_length_b 10.9244463707
_cell_length_c 27.1072650634
_cell_angle_alpha 94.3767907693
_cell_angle_beta 83.9051185582
_cell_angle_gamma 60.9811362900
loop_
_atom_site_label
_atom_site_type_symbol
_atom_site_fract_x
_atom_site_fract_y
_atom_site_fract_z
_atom_site_fftype
_atom_site_charge
_atom_site_hybridization
C0_0 C 0.8719633359 0.9627282589 0.3572795356 C3 0.1697371000 2
C1_0 C 0.7606260940 0.9446758562 0.3852994458 C3 0.2089460000 2
C2_0 C 0.9156491385 0.9067617686 0.3054098565 C3 -0.2550853700 2
C6_0 C 0.9341935509 1.0361402198 0.3817944156 C3 -0.1181121000 2
C3_0 C 0.6958819611 0.8755021255 0.3606347040 C3 -0.2550853700 2
C8_0 C 0.7168117303 0.9990904605 0.4370192773 C3 -0.2550853700 2
C4_0 C 0.8511924285 0.8390832168 0.2825577695 C3 -0.1197476300 2
H0_0 H 1.0011007579 0.9179866010 0.2835910598 H 0.1422250000 0
C7_0 C 0.8863181059 1.0885216318 0.4330990847 C3 0.2375852000 2
C17_0 C 1.0452553720 1.0619989840 0.3529117317 C3 -0.1181121000 2
C5_0 C 0.7391409519 0.8246510145 0.3100724960 C3 -0.1197476300 2
H1_0 H 0.6113101229 0.8630024215 0.3825760443 H 0.1422250000 0
C9_0 C 0.7769865529 1.0691384147 0.4606305472 C3 -0.1705168300 2
H4_0 H 0.6329775945 0.9846416118 0.4585377898 H 0.1422250000 0
H2_0 H 0.8869139936 0.7963389944 0.2428013532 H 0.1281350000 0
N0_0 N 0.9483112646 1.1620096519 0.4559374505 N -0.4965168000 2
C18_0 C 1.1947158867 0.9630121956 0.3452847810 C3 0.2375852000 2
C19_0 C 0.9976013563 1.1917601261 0.3323637386 C3 0.1697371000 2
H3_0 H 0.6876909704 0.7728302861 0.2912976877 H 0.1281350000 0
H5_0 H 0.7430422197 1.1098839067 0.5003286452 H 0.1281350000 0
C10_0 C 0.9362465623 1.2045982795 0.5057459489 C3 0.6103738000 2
H6_0 H 1.0204845116 1.1753931202 0.4320708814 H 0.2964330000 0
C20_0 C 1.2990730690 0.9943101126 0.3209348952 C3 -0.1705168300 2
N1_0 N 1.2437891930 0.8310612513 0.3624141344 N -0.4965168000 2
C21_0 C 1.1036659608 1.2197986513 0.3060355307 C3 0.2089460000 2
C23_0 C 0.8468764513 1.2929386169 0.3353799023 C3 -0.2550853700 2
O0_0 O 0.8597163512 1.1852645113 0.5389635030 O1 -0.4438310000 2
C11_0 C 1.0125037241 1.2840838362 0.5202749702 C3 -0.1168777000 2
C22_0 C 1.2540766686 1.1194354389 0.3021614324 C3 -0.2550853700 2
H11_0 H 1.4146931740 0.9173966056 0.3169937589 H 0.1281350000 0
C27_0 C 1.3648846222 0.7080214876 0.3401105159 C3 0.6103738000 2
H17_0 H 1.1844247056 0.8261527683 0.3941714280 H 0.2964330000 0
C25_0 C 1.0559739272 1.3452758083 0.2839905589 C3 -0.2550853700 2
C24_0 C 0.8037583195 1.4137494361 0.3131130479 C3 -0.1197476300 2
H13_0 H 0.7647837554 1.2727615700 0.3547882044 H 0.1422250000 0
C12_0 C 0.9491227857 1.3733650654 0.5665861811 C3 -0.1004728000 2
C13_0 C 1.1384385277 1.2783704129 0.4946881081 C3 0.0311151000 2
H12_0 H 1.3353560314 1.1408775125 0.2828452883 H 0.1422250000 0
O1_0 O 1.4479573317 0.6943991139 0.3015151688 O1 -0.4438310000 2
C28_0 C 1.3945575115 0.5790247065 0.3641509201 C3 -0.1168777000 2
C26_0 C 0.9090334704 1.4403082150 0.2872138277 C3 -0.1197476300 2
H15_0 H 1.1375958455 1.3647343959 0.2636785347 H 0.1422250000 0
H14_0 H 0.6877560959 1.4891349556 0.3148341855 H 0.1281350000 0
C14_0 C 1.0051290630 1.4540800417 0.5865395848 C3 -0.1281350000 2
H7_0 H 0.8522173992 1.3778729936 0.5866720180 H 0.1281350000 0
C15_0 C 1.1960358045 1.3588292775 0.5143467775 C3 -0.0979956000 2
Cl1_0 Cl 1.2348794406 1.1678709661 0.4381350859 Cl -0.0724660000 0
C29_0 C 1.3667708507 0.4778757924 0.3404586662 C3 -0.1004728000 2
C30_0 C 1.4613936090 0.5502387704 0.4069107959 C3 0.0311151000 2
H16_0 H 0.8740566873 1.5353294674 0.2695389733 H 0.1281350000 0
C16_0 C 1.1294977645 1.4469059969 0.5601742044 C3 -0.1281350000 2
H8_0 H 0.9525706959 1.5219984123 0.6225283509 H 0.1281350000 0
H9_0 H 1.2932048642 1.3519875980 0.4932966935 H 0.1281350000 0
C31_0 C 1.4026302473 0.3524579882 0.3597149087 C3 -0.1281350000 2
H18_0 H 1.3152294954 0.4999564414 0.3069840710 H 0.1281350000 0
C32_0 C 1.4992049663 0.4242230211 0.4262371815 C3 -0.0979956000 2
Cl0_0 Cl 1.5045994358 0.6697886390 0.4351999410 Cl -0.0724660000 0
H10_0 H 1.1760204229 1.5084293344 0.5754030357 H 0.1281350000 0
C33_0 C 1.4688973604 0.3258992951 0.4025103442 C3 -0.1281350000 2
H19_0 H 1.3782602922 0.2754151375 0.3417640433 H 0.1281350000 0
H20_0 H 1.5531690108 0.4027192238 0.4591431965 H 0.1281350000 0
H21_0 H 1.4995421448 0.2270331721 0.4172472018 H 0.1281350000 0
H13_1 H 0.7926360800 1.0416741737 0.2112792132 H 0.1422250000 0
C23_1 C 0.7119068931 1.0532609215 0.1874949765 C3 -0.2550853700 2
C19_1 C 0.7593024513 1.0016158786 0.1353542170 C3 0.1697371000 2
C24_1 C 0.5657589575 1.1171012485 0.2080668388 C3 -0.1197476300 2
C17_1 C 0.9098795161 0.9348710015 0.1131950156 C3 -0.1181121000 2
C21_1 C 0.6512018882 1.0183621228 0.1045981337 C3 0.2089460000 2
C26_1 C 0.4597209432 1.1330485108 0.1776693395 C3 -0.1197476300 2
H14_1 H 0.5330430238 1.1557072976 0.2482559558 H 0.1281350000 0
C6_1 C 1.0233932000 0.9119875321 0.1452632856 C3 -0.1181121000 2
C18_1 C 0.9504763479 0.8884231494 0.0614356253 C3 0.2375852000 2
C22_1 C 0.6983882788 0.9662602682 0.0526657748 C3 -0.2550853700 2
C25_1 C 0.5018565300 1.0851455279 0.1268560233 C3 -0.2550853700 2
H16_1 H 0.3440164325 1.1837439929 0.1935651192 H 0.1281350000 0
C0_1 C 1.0978996154 0.7800113020 0.1638606987 C3 0.1697371000 2
C7_1 C 1.0566165401 1.0184063254 0.1581313019 C3 0.2375852000 2
C20_1 C 0.8432094920 0.9035623696 0.0312418365 C3 -0.1705168300 2
N1_1 N 1.0995020815 0.8244828286 0.0412944871 N -0.4965168000 2
H12_1 H 0.6168092938 0.9777651577 0.0291650385 H 0.1422250000 0
H15_1 H 0.4195203546 1.0991521990 0.1034476230 H 0.1422250000 0
C1_1 C 1.2074438176 0.7574264371 0.1945721179 C3 0.2089460000 2
C2_1 C 1.0659724093 0.6692626166 0.1535077782 C3 -0.2550853700 2
C9_1 C 1.1650710986 0.9950242344 0.1887420921 C3 -0.1705168300 2
N0_1 N 0.9753479952 1.1506949001 0.1429082502 N -0.4965168000 2
H11_1 H 0.8778527388 0.8662689302 -0.0087190789 H 0.1281350000 0
C27_1 C 1.1651292719 0.7897282978 -0.0079115811 C3 0.6103738000 2
H17_1 H 1.1661005850 0.8130324155 0.0672311629 H 0.2964330000 0
C3_1 C 1.2804616879 0.6267358635 0.2130983424 C3 -0.2550853700 2
C8_1 C 1.2383162361 0.8678659621 0.2060449417 C3 -0.2550853700 2
C4_1 C 1.1386451116 0.5430049282 0.1720821974 C3 -0.1197476300 2
H0_1 H 0.9822922696 0.6853945332 0.1305338788 H 0.1422250000 0
H5_1 H 1.1891123312 1.0790299659 0.1980239187 H 0.1281350000 0
C10_1 C 1.0082373681 1.2576978714 0.1425449436 C3 0.6103738000 2
H6_1 H 0.8919648201 1.1634493020 0.1241829741 H 0.2964330000 0
O1_1 O 1.0967216507 0.8088146383 -0.0436349460 O1 -0.4438310000 2
C28_1 C 1.3294157208 0.7178356133 -0.0181866958 C3 -0.1168777000 2
C5_1 C 1.2471544914 0.5214875120 0.2019812567 C3 -0.1197476300 2
H1_1 H 1.3639216863 0.6115763375 0.2361043298 H 0.1422250000 0
H4_1 H 1.3200641543 0.8515553057 0.2299355821 H 0.1422250000 0
H2_1 H 1.1152121475 0.4577725232 0.1630430203 H 0.1281350000 0
O0_1 O 1.1277944107 1.2453212300 0.1487893390 O1 -0.4438310000 2
C11_1 C 0.8812084308 1.4000682338 0.1391299974 C3 -0.1168777000 2
C29_1 C 1.3948831457 0.6178099351 -0.0620262480 C3 -0.1004728000 2
C30_1 C 1.4226963539 0.7417687510 0.0093102132 C3 0.0311151000 2
H3_1 H 1.3071503213 0.4198003346 0.2151350988 H 0.1281350000 0
C12_1 C 0.7586702656 1.4583678357 0.1772182222 C3 -0.1004728000 2
C13_1 C 0.8871151609 1.4856015065 0.1038972005 C3 0.0311151000 2
C31_1 C 1.5453281876 0.5434208220 -0.0775999796 C3 -0.1281350000 2
H18_1 H 1.3229386700 0.5995799828 -0.0835721078 H 0.1281350000 0
C32_1 C 1.5738118993 0.6701563884 -0.0067168405 C3 -0.0979956000 2
Cl0_1 Cl 1.3573315848 0.8637428068 0.0640117616 Cl -0.0724660000 0
C14_1 C 0.6482673447 1.5991405793 0.1813679303 C3 -0.1281350000 2
H7_1 H 0.7531718500 1.3926574128 0.2047727654 H 0.1281350000 0
C15_1 C 0.7754456868 1.6256240377 0.1070495878 C3 -0.0979956000 2
Cl1_1 Cl 1.0317976040 1.4184133899 0.0547802599 Cl -0.0724660000 0
C33_1 C 1.6352272226 0.5703745808 -0.0499047856 C3 -0.1281350000 2
H19_1 H 1.5921308926 0.4655909775 -0.1114460831 H 0.1281350000 0
H20_1 H 1.6424662428 0.6927974159 0.0151660040 H 0.1281350000 0
C16_1 C 0.6568793935 1.6828662431 0.1462156503 C3 -0.1281350000 2
H8_1 H 0.5575503816 1.6429793892 0.2124936085 H 0.1281350000 0
H9_1 H 0.7830492626 1.6898358791 0.0792675598 H 0.1281350000 0
H21_1 H 1.7532370401 0.5146111584 -0.0619822905 H 0.1281350000 0
H10_1 H 0.5715121770 1.7930839963 0.1489023281 H 0.1281350000 0
#END
##########################################################################################
# Avant-garde Materials Simulation           
# XXVI NEUMANN/KENDRICK/LEUSEN Z'=1and2, RANK 9, ENERGY -158.4623756674122 kcal/mol/atom
##########################################################################################

data_rank_000009
_symmetry_cell_setting monoclinic
_symmetry_space_group_name_H-M 'P 2_1/c'
_symmetry_Int_Tables_number 14
loop_
_symmetry_equiv_pos_site_id
_symmetry_equiv_pos_as_xyz
1 x,y,z
2 -x,y+1/2,-z+1/2
3 -x,-y,-z
4 x,-y+1/2,z+1/2
_cell_length_a 19.1498786539
_cell_length_b 14.3981735803
_cell_length_c 21.1862971565
_cell_angle_alpha 90.0000000000
_cell_angle_beta 112.8949807345
_cell_angle_gamma 90.0000000000
loop_
_atom_site_label
_atom_site_type_symbol
_atom_site_fract_x
_atom_site_fract_y
_atom_site_fract_z
_atom_site_fftype
_atom_site_charge
_atom_site_hybridization
C0_0 C -0.0998963266 0.7014969279 0.8614672059 C3 0.1697371000 2
C1_0 C -0.1078269520 0.6707058658 0.7945862280 C3 0.2089460000 2
C2_0 C -0.1641100849 0.6950404719 0.8792571971 C3 -0.2550853700 2
C6_0 C -0.0284875948 0.7371972360 0.9078119387 C3 -0.1181121000 2
C3_0 C -0.1786314415 0.6363663379 0.7483687304 C3 -0.2550853700 2
C8_0 C -0.0440882466 0.6752665778 0.7765136820 C3 -0.2550853700 2
C4_0 C -0.2322548984 0.6613223918 0.8329200077 C3 -0.1197476300 2
H0_0 H -0.1598166763 0.7182049202 0.9296201163 H 0.1422250000 0
C7_0 C 0.0317520261 0.7438730283 0.8863833465 C3 0.2375852000 2
C17_0 C -0.0184905504 0.7629735074 0.9789435176 C3 -0.1181121000 2
C5_0 C -0.2399442841 0.6317446257 0.7669944077 C3 -0.1197476300 2
H1_0 H -0.1836865651 0.6134569874 0.6977074698 H 0.1422250000 0
C9_0 C 0.0238077004 0.7112725698 0.8205424580 C3 -0.1705168300 2
H4_0 H -0.0502467739 0.6499615605 0.7260936184 H 0.1422250000 0
H2_0 H -0.2809157224 0.6578983825 0.8473301588 H 0.1281350000 0
N0_0 N 0.0993607358 0.7878318145 0.9291170104 N -0.4965168000 2
C18_0 C -0.0478978924 0.8459124181 0.9928706795 C3 0.2375852000 2
C19_0 C 0.0206999352 0.7002692520 1.0336560826 C3 0.1697371000 2
H3_0 H -0.2944204801 0.6066587404 0.7307132167 H 0.1281350000 0
H5_0 H 0.0721660062 0.7153375496 0.8058775198 H 0.1281350000 0
C10_0 C 0.1694527532 0.7749454976 0.9274088422 C3 0.6103738000 2
H6_0 H 0.0950948039 0.8391160059 0.9613251538 H 0.2964330000 0
C20_0 C -0.0406240500 0.8670851273 1.0605461083 C3 -0.1705168300 2
N1_0 N -0.0842547558 0.9067079735 0.9380016103 N -0.4965168000 2
C21_0 C 0.0296889979 0.7234940165 1.1022177620 C3 0.2089460000 2
C23_0 C 0.0514238836 0.6146435755 1.0229189635 C3 -0.2550853700 2
O0_0 O 0.1865642179 0.7103737822 0.8974001477 O1 -0.4438310000 2
C11_0 C 0.2269185475 0.8469774920 0.9659477026 C3 -0.1168777000 2
C22_0 C -0.0023193181 0.8073615396 1.1131508577 C3 -0.2550853700 2
H11_0 H -0.0641951668 0.9316207364 1.0699075871 H 0.1281350000 0
C27_0 C -0.1040800558 0.9977899320 0.9389527692 C3 0.6103738000 2
H17_0 H -0.0891206911 0.8817775497 0.8914356236 H 0.2964330000 0
C25_0 C 0.0689494331 0.6617582809 1.1566446352 C3 -0.2550853700 2
C24_0 C 0.0892930121 0.5559282003 1.0768887298 C3 -0.1197476300 2
H13_0 H 0.0440425505 0.5947993492 0.9710763300 H 0.1422250000 0
C12_0 C 0.2909338479 0.8211955514 1.0234750342 C3 -0.1004728000 2
C13_0 C 0.2200274659 0.9397127450 0.9441869599 C3 0.0311151000 2
H12_0 H 0.0049679013 0.8251774341 1.1653058399 H 0.1422250000 0
O1_0 O -0.0970458345 1.0402557783 0.9922551815 O1 -0.4438310000 2
C28_0 C -0.1397588022 1.0451018922 0.8705374312 C3 -0.1168777000 2
C26_0 C 0.0981459341 0.5793276949 1.1444376490 C3 -0.1197476300 2
H15_0 H 0.0754009871 0.6806653729 1.2085487250 H 0.1422250000 0
H14_0 H 0.1121504951 0.4904657459 1.0674078830 H 0.1281350000 0
C14_0 C 0.3446564860 0.8873779309 1.0599334177 C3 -0.1281350000 2
H7_0 H 0.2976267992 0.7485752906 1.0395182241 H 0.1281350000 0
C15_0 C 0.2736216525 1.0063071066 0.9798924247 C3 -0.0979956000 2
Cl1_0 Cl 0.1447640517 0.9723421113 0.8693583860 Cl -0.0724660000 0
C29_0 C -0.1927187012 1.1145127950 0.8670942197 C3 -0.1004728000 2
C30_0 C -0.1255172231 1.0296000645 0.8110246306 C3 0.0311151000 2
H16_0 H 0.1274683581 0.5316180345 1.1863756243 H 0.1281350000 0
C16_0 C 0.3355756503 0.9798239488 1.0383694895 C3 -0.1281350000 2
H8_0 H 0.3936228212 0.8669527636 1.1051491815 H 0.1281350000 0
H9_0 H 0.2665534800 1.0782794759 0.9629648916 H 0.1281350000 0
C31_0 C -0.2312681109 1.1643997292 0.8075122045 C3 -0.1281350000 2
H18_0 H -0.2034241690 1.1273006626 0.9131501756 H 0.1281350000 0
C32_0 C -0.1631809294 1.0800043569 0.7511148520 C3 -0.0979956000 2
Cl0_0 Cl -0.0578777492 0.9500970188 0.8082499490 Cl -0.0724660000 0
H10_0 H 0.3767971189 1.0323651275 1.0669080014 H 0.1281350000 0
C33_0 C -0.2165058915 1.1468907567 0.7490804809 C3 -0.1281350000 2
H19_0 H -0.2725602205 1.2170329622 0.8065667675 H 0.1281350000 0
H20_0 H -0.1510058811 1.0667390950 0.7058538043 H 0.1281350000 0
H21_0 H -0.2454055345 1.1851917829 0.7017003028 H 0.1281350000 0
H8_1 H -0.2207156652 0.8219626638 0.7512160572 H 0.1281350000 0
C14_1 C -0.2674884552 0.8704500426 0.7408830504 C3 -0.1281350000 2
C12_1 C -0.3043709331 0.9058382359 0.6752355360 C3 -0.1004728000 2
C16_1 C -0.2902729083 0.8978933704 0.7931233872 C3 -0.1281350000 2
C11_1 C -0.3644028355 0.9696759132 0.6590437176 C3 -0.1168777000 2
H7_1 H -0.2867291388 0.8857140561 0.6341342455 H 0.1281350000 0
C15_1 C -0.3502137284 0.9600905903 0.7786132577 C3 -0.0979956000 2
H10_1 H -0.2621847382 0.8712423835 0.8451399742 H 0.1281350000 0
C10_1 C -0.3949811006 1.0027597954 0.5860308379 C3 0.6103738000 2
C13_1 C -0.3869959908 0.9951215137 0.7124832717 C3 0.0311151000 2
H9_1 H -0.3688133831 0.9820493615 0.8187034524 H 0.1281350000 0
N0_1 N -0.4261974038 1.0895679975 0.5741500030 N -0.4965168000 2
O0_1 O -0.3876614830 0.9540169542 0.5405209602 O1 -0.4438310000 2
Cl1_1 Cl -0.4637304003 1.0688740095 0.7007117689 Cl -0.0724660000 0
C7_1 C -0.4539617479 1.1415290457 0.5134155046 C3 0.2375852000 2
H6_1 H -0.4317469453 1.1213128940 0.6149921423 H 0.2964330000 0
C6_1 C -0.4881320222 1.2269016333 0.5149431380 C3 -0.1181121000 2
C9_1 C -0.4468936934 1.1107332676 0.4525498551 C3 -0.1705168300 2
C0_1 C -0.5143754940 1.2843736301 0.4554041893 C3 0.1697371000 2
C17_1 C -0.4954453288 1.2601060998 0.5786696999 C3 -0.1181121000 2
C8_1 C -0.4734301150 1.1650699576 0.3948020528 C3 -0.2550853700 2
H5_1 H -0.4204804639 1.0441401626 0.4526665425 H 0.1281350000 0
C1_1 C -0.5074571285 1.2525986448 0.3939282868 C3 0.2089460000 2
C2_1 C -0.5451430715 1.3742655584 0.4553726469 C3 -0.2550853700 2
C18_1 C -0.5640274509 1.2513726612 0.5870865330 C3 0.2375852000 2
C19_1 C -0.4320054360 1.3036693986 0.6312214943 C3 0.1697371000 2
H4_1 H -0.4674157344 1.1406525900 0.3484694494 H 0.1422250000 0
C3_1 C -0.5315727436 1.3110199348 0.3354701486 C3 -0.2550853700 2
C4_1 C -0.5670473962 1.4301149338 0.3980152147 C3 -0.1197476300 2
H0_1 H -0.5500427575 1.3997288992 0.5019185058 H 0.1422250000 0
C20_1 C -0.5711874313 1.2872783140 0.6467801861 C3 -0.1705168300 2
N1_1 N -0.6258314166 1.2045720384 0.5376500094 N -0.4965168000 2
C21_1 C -0.4399087904 1.3389551565 0.6914451693 C3 0.2089460000 2
C23_1 C -0.3608388826 1.3147999814 0.6256057638 C3 -0.2550853700 2
C5_1 C -0.5599779551 1.3984273004 0.3375625512 C3 -0.1197476300 2
H1_1 H -0.5255918725 1.2865388675 0.2891120309 H 0.1422250000 0
H2_1 H -0.5897790790 1.4991944154 0.3993100080 H 0.1281350000 0
C22_1 C -0.5110522699 1.3304168900 0.6966877847 C3 -0.2550853700 2
H11_1 H -0.6249808790 1.2807083759 0.6523602359 H 0.1281350000 0
C27_1 C -0.7004753666 1.2232996019 0.5239843155 C3 0.6103738000 2
H17_1 H -0.6149758939 1.1536244826 0.5085735388 H 0.2964330000 0
C25_1 C -0.3770172345 1.3812012696 0.7437321576 C3 -0.2550853700 2
C24_1 C -0.3008497851 1.3569986474 0.6772478993 C3 -0.1197476300 2
H13_1 H -0.3536206807 1.2895138182 0.5800148431 H 0.1422250000 0
H3_1 H -0.5765100740 1.4437592814 0.2929407540 H 0.1281350000 0
H12_1 H -0.5181151973 1.3588954577 0.7414994562 H 0.1422250000 0
O1_1 O -0.7226962998 1.2912772259 0.5470849327 O1 -0.4438310000 2
C28_1 C -0.7576482404 1.1573738048 0.4764280447 C3 -0.1168777000 2
C26_1 C -0.3084567885 1.3899209774 0.7371214221 C3 -0.1197476300 2
H15_1 H -0.3838738696 1.4068398345 0.7895217260 H 0.1422250000 0
H14_1 H -0.2466647063 1.3643163913 0.6721176185 H 0.1281350000 0
C29_1 C -0.8122386149 1.1942816826 0.4160558497 C3 -0.1004728000 2
C30_1 C -0.7638907990 1.0635399472 0.4913337264 C3 0.0311151000 2
H16_1 H -0.2602139703 1.4217774975 0.7778226264 H 0.1281350000 0
C31_1 C -0.8697994540 1.1390932601 0.3711326098 C3 -0.1281350000 2
H18_1 H -0.8088827798 1.2678079647 0.4051862061 H 0.1281350000 0
C32_1 C -0.8217837311 1.0076879787 0.4469410425 C3 -0.0979956000 2
Cl0_1 Cl -0.7022163710 1.0143096072 0.5676862047 Cl -0.0724660000 0
C33_1 C -0.8746225569 1.0457314106 0.3868409286 C3 -0.1281350000 2
H19_1 H -0.9109654904 1.1688266155 0.3241277909 H 0.1281350000 0
H20_1 H -0.8249243939 0.9348150169 0.4592192712 H 0.1281350000 0
H21_1 H -0.9202466258 1.0021314928 0.3526560916 H 0.1281350000 0
#END
############################################################################################
# Avant-garde Materials Simulation           
# XXVI NEUMANN/KENDRICK/LEUSEN Z'=1and2, RANK 10, ENERGY -158.46230935246621 kcal/mol/atom
############################################################################################

data_rank_000010
_symmetry_cell_setting triclinic
_symmetry_space_group_name_H-M 'P -1'
_symmetry_Int_Tables_number 2
loop_
_symmetry_equiv_pos_site_id
_symmetry_equiv_pos_as_xyz
1 x,y,z
2 -x,-y,-z
_cell_length_a 10.5078557869
_cell_length_b 10.9108371995
_cell_length_c 26.4735655870
_cell_angle_alpha 87.5759890291
_cell_angle_beta 86.3134881599
_cell_angle_gamma 62.5938476678
loop_
_atom_site_label
_atom_site_type_symbol
_atom_site_fract_x
_atom_site_fract_y
_atom_site_fract_z
_atom_site_fftype
_atom_site_charge
_atom_site_hybridization
C0_0 C 0.0445610622 0.7380920691 0.1672161680 C3 0.1697371000 2
C1_0 C -0.0594147020 0.7042305708 0.1934001803 C3 0.2089460000 2
C2_0 C 0.1876906802 0.6313030824 0.1599435998 C3 -0.2550853700 2
C6_0 C 0.0028278833 0.8776776906 0.1506664128 C3 -0.1181121000 2
C3_0 C -0.0179508200 0.5658392377 0.2093075905 C3 -0.2550853700 2
C8_0 C -0.2002290080 0.8109707872 0.2038865675 C3 -0.2550853700 2
C4_0 C 0.2252102831 0.4980669557 0.1768758373 C3 -0.1197476300 2
H0_0 H 0.2687764808 0.6562471405 0.1414068014 H 0.1422250000 0
C7_0 C -0.1374987696 0.9785010086 0.1614326943 C3 0.2375852000 2
C17_0 C 0.1090354645 0.9132345410 0.1222911299 C3 -0.1181121000 2
C5_0 C 0.1213228672 0.4643445573 0.2011684193 C3 -0.1197476300 2
H1_0 H -0.0980129849 0.5416438545 0.2292311023 H 0.1422250000 0
C9_0 C -0.2381771365 0.9447115483 0.1888221342 C3 -0.1705168300 2
H4_0 H -0.2785774728 0.7859870069 0.2247150329 H 0.1422250000 0
H2_0 H 0.3359252521 0.4180524163 0.1715904052 H 0.1281350000 0
N0_0 N -0.1828767980 1.1147965103 0.1429597460 N -0.4965168000 2
C18_0 C 0.1398750017 0.8852107767 0.0705701110 C3 0.2375852000 2
C19_0 C 0.1819950274 0.9733762155 0.1477387081 C3 0.1697371000 2
H3_0 H 0.1516044059 0.3585703171 0.2136926881 H 0.1281350000 0
H5_0 H -0.3459087280 1.0261950114 0.1973603660 H 0.1281350000 0
C10_0 C -0.2776309766 1.2296973005 0.1686191970 C3 0.6103738000 2
H6_0 H -0.1454097757 1.1288567802 0.1073621481 H 0.2964330000 0
C20_0 C 0.2433279101 0.9152203719 0.0432804322 C3 -0.1705168300 2
N1_0 N 0.0662052231 0.8248145271 0.0473960160 N -0.4965168000 2
C21_0 C 0.2873135872 1.0026130815 0.1200750255 C3 0.2089460000 2
C23_0 C 0.1551342092 1.0049012322 0.2001403305 C3 -0.2550853700 2
O0_0 O -0.3205914442 1.2298771607 0.2133726785 O1 -0.4438310000 2
C11_0 C -0.3294586384 1.3639843295 0.1394991467 C3 -0.1168777000 2
C22_0 C 0.3142258476 0.9724339144 0.0677940273 C3 -0.2550853700 2
H11_0 H 0.2643636344 0.8928644607 0.0031718054 H 0.1281350000 0
C27_0 C 0.0587838657 0.8058825977 -0.0027298165 C3 0.6103738000 2
H17_0 H 0.0002645050 0.8021046842 0.0716371477 H 0.2964330000 0
C25_0 C 0.3626615671 1.0587819423 0.1456959715 C3 -0.2550853700 2
C24_0 C 0.2300733738 1.0598164819 0.2239495191 C3 -0.1197476300 2
H13_0 H 0.0741365236 0.9850275195 0.2215267317 H 0.1422250000 0
C12_0 C -0.2984517837 1.4660869433 0.1572714045 C3 -0.1004728000 2
C13_0 C -0.4180363543 1.3966442808 0.0984439456 C3 0.0311151000 2
H12_0 H 0.3938259375 0.9951754714 0.0466460661 H 0.1422250000 0
O1_0 O 0.1257903286 0.8376286167 -0.0369060984 O1 -0.4438310000 2
C28_0 C -0.0278754423 0.7349533932 -0.0156082950 C3 -0.1168777000 2
C26_0 C 0.3355131059 1.0862366249 0.1967234260 C3 -0.1197476300 2
H15_0 H 0.4427551118 1.0798506114 0.1241589615 H 0.1422250000 0
H14_0 H 0.2088687173 1.0823104503 0.2642556128 H 0.1281350000 0
C14_0 C -0.3533124023 1.5967274853 0.1347461893 C3 -0.1281350000 2
H7_0 H -0.2301672002 1.4407945915 0.1893256909 H 0.1281350000 0
C15_0 C -0.4751331697 1.5279341961 0.0758635705 C3 -0.0979956000 2
Cl1_0 Cl -0.4657452713 1.2767786152 0.0762314832 Cl -0.0724660000 0
C29_0 C 0.0271130842 0.6492025441 -0.0579504866 C3 -0.1004728000 2
C30_0 C -0.1559207838 0.7458426860 0.0084791987 C3 0.0311151000 2
H16_0 H 0.3939847980 1.1291314284 0.2163150383 H 0.1281350000 0
C16_0 C -0.4423494846 1.6273989035 0.0942139028 C3 -0.1281350000 2
H8_0 H -0.3279125486 1.6748853268 0.1488507470 H 0.1281350000 0
H9_0 H -0.5462654425 1.5523560097 0.0446741434 H 0.1281350000 0
C31_0 C -0.0393614881 0.5760271186 -0.0754255676 C3 -0.1281350000 2
H18_0 H 0.1260011326 0.6404936978 -0.0767370944 H 0.1281350000 0
C32_0 C -0.2257019662 0.6756796136 -0.0095737109 C3 -0.0979956000 2
Cl0_0 Cl -0.2387358412 0.8494786756 0.0610404571 Cl -0.0724660000 0
H10_0 H -0.4894660454 1.7304650582 0.0772334206 H 0.1281350000 0
C33_0 C -0.1670892583 0.5900763071 -0.0512109536 C3 -0.1281350000 2
H19_0 H 0.0076271488 0.5092907320 -0.1080187587 H 0.1281350000 0
H20_0 H -0.3255745730 0.6877257504 0.0094695601 H 0.1281350000 0
H21_0 H -0.2222228331 0.5354216105 -0.0649259080 H 0.1281350000 0
H2_1 H 0.1475267297 0.7521464024 0.2651014832 H 0.1281350000 0
C4_1 C 0.1063606835 0.7634833341 0.3044160270 C3 -0.1197476300 2
C2_1 C 0.0365055315 0.6888403062 0.3224333877 C3 -0.2550853700 2
C5_1 C 0.1250573863 0.8538629972 0.3363679262 C3 -0.1197476300 2
C0_1 C -0.0160623966 0.6991296638 0.3735974792 C3 0.1697371000 2
H0_1 H 0.0225685358 0.6196127607 0.2975106453 H 0.1422250000 0
C3_1 C 0.0750063414 0.8665605237 0.3862874097 C3 -0.2550853700 2
H3_1 H 0.1798642747 0.9131236990 0.3223119207 H 0.1281350000 0
C1_1 C 0.0051211232 0.7893511368 0.4061726151 C3 0.2089460000 2
C6_1 C -0.0877598505 0.6218879780 0.3929369345 C3 -0.1181121000 2
H1_1 H 0.0901469059 0.9358161767 0.4110320675 H 0.1422250000 0
C8_1 C -0.0455717331 0.7982315366 0.4574010974 C3 -0.2550853700 2
C7_1 C -0.1308973037 0.6301194846 0.4444426586 C3 0.2375852000 2
C17_1 C -0.1225672461 0.5385060182 0.3580306050 C3 -0.1181121000 2
C9_1 C -0.1099905547 0.7202199049 0.4764639276 C3 -0.1705168300 2
H4_1 H -0.0311892232 0.8674461883 0.4824193220 H 0.1422250000 0
N0_1 N -0.1975222116 0.5499801758 0.4627651443 N -0.4965168000 2
C18_1 C -0.0305131738 0.3984600047 0.3496508519 C3 0.2375852000 2
C19_1 C -0.2538878067 0.6043623271 0.3322275310 C3 0.1697371000 2
H5_1 H -0.1451031570 0.7251026977 0.5160621283 H 0.1281350000 0
C10_1 C -0.2323723297 0.5278103137 0.5117916221 C3 0.6103738000 2
H6_1 H -0.2139439867 0.4951038090 0.4359021930 H 0.2964330000 0
C20_1 C -0.0718232217 0.3201364813 0.3187941150 C3 -0.1705168300 2
N1_1 N 0.1045147575 0.3390025779 0.3705485063 N -0.4965168000 2
C21_1 C -0.2944962315 0.5243543701 0.3012744994 C3 0.2089460000 2
C23_1 C -0.3467339868 0.7484590077 0.3357582968 C3 -0.2550853700 2
O0_1 O -0.2121903534 0.5837654897 0.5482644163 O1 -0.4438310000 2
C11_1 C -0.3033366487 0.4364307132 0.5218762575 C3 -0.1168777000 2
C22_1 C -0.2009322199 0.3812663720 0.2961043233 C3 -0.2550853700 2
H11_1 H -0.0009454195 0.2106382814 0.3145840000 H 0.1281350000 0
C27_1 C 0.2076431275 0.2046173176 0.3677015507 C3 0.6103738000 2
H17_1 H 0.1321558864 0.4033600728 0.3890559363 H 0.2964330000 0
C25_1 C -0.4255439035 0.5897072409 0.2763077640 C3 -0.2550853700 2
C24_1 C -0.4721366749 0.8097837170 0.3101511644 C3 -0.1197476300 2
H13_1 H -0.3173328627 0.8111658321 0.3586763115 H 0.1422250000 0
C12_1 C -0.3861799906 0.4631275052 0.5678069198 C3 -0.1004728000 2
C13_1 C -0.2912123349 0.3252909282 0.4933735344 C3 0.0311151000 2
H12_1 H -0.2323095221 0.3198366850 0.2730753904 H 0.1422250000 0
O1_1 O 0.1867571038 0.1065117835 0.3559664389 O1 -0.4438310000 2
C28_1 C 0.3577914076 0.1751469489 0.3782305878 C3 -0.1168777000 2
C26_1 C -0.5121967601 0.7300939009 0.2801823125 C3 -0.1197476300 2
H15_1 H -0.4557663465 0.5261868955 0.2540091072 H 0.1422250000 0
H14_1 H -0.5421432031 0.9203323532 0.3137726116 H 0.1281350000 0
C14_1 C -0.4543192580 0.3851055366 0.5845090087 C3 -0.1281350000 2
H7_1 H -0.3941916451 0.5477711085 0.5903527046 H 0.1281350000 0
C15_1 C -0.3580976609 0.2450644480 0.5101114123 C3 -0.0979956000 2
Cl1_1 Cl -0.1889862370 0.2761855139 0.4365515031 Cl -0.0724660000 0
C29_1 C 0.4284222954 0.0757074640 0.4155207883 C3 -0.1004728000 2
C30_1 C 0.4374985721 0.2261524043 0.3475965572 C3 0.0311151000 2
H16_1 H -0.6115052450 0.7799166953 0.2602516623 H 0.1281350000 0
C16_1 C -0.4401731729 0.2753055193 0.5555013839 C3 -0.1281350000 2
H8_1 H -0.5168720769 0.4089738457 0.6203392285 H 0.1281350000 0
H9_1 H -0.3457644405 0.1598258502 0.4869707015 H 0.1281350000 0
C31_1 C 0.5738944162 0.0282468356 0.4221825820 C3 -0.1281350000 2
H18_1 H 0.3665053376 0.0349546248 0.4386898182 H 0.1281350000 0
C32_1 C 0.5843674164 0.1770222275 0.3532582587 C3 -0.0979956000 2
Cl0_1 Cl 0.3580394748 0.3468914762 0.2998769203 Cl -0.0724660000 0
H10_1 H -0.4922768379 0.2126485754 0.5685263117 H 0.1281350000 0
C33_1 C 0.6521590376 0.0779491266 0.3904803505 C3 -0.1281350000 2
H19_1 H 0.6277957883 -0.0497843721 0.4511408606 H 0.1281350000 0
H20_1 H 0.6444522542 0.2152724002 0.3279579123 H 0.1281350000 0
H21_1 H 0.7669648914 0.0386689508 0.3943600215 H 0.1281350000 0
#END
############################################################################################
# Avant-garde Materials Simulation           
# XXVI NEUMANN/KENDRICK/LEUSEN Z'=1and2, RANK 11, ENERGY -158.46124652000384 kcal/mol/atom
############################################################################################

data_rank_000011
_symmetry_cell_setting monoclinic
_symmetry_space_group_name_H-M 'P 2_1/c'
_symmetry_Int_Tables_number 14
loop_
_symmetry_equiv_pos_site_id
_symmetry_equiv_pos_as_xyz
1 x,y,z
2 -x,y+1/2,-z+1/2
3 -x,-y,-z
4 x,-y+1/2,z+1/2
_cell_length_a 11.8793842996
_cell_length_b 13.8954260122
_cell_length_c 19.0676952983
_cell_angle_alpha 90.0000000000
_cell_angle_beta 121.2744958504
_cell_angle_gamma 90.0000000000
loop_
_atom_site_label
_atom_site_type_symbol
_atom_site_fract_x
_atom_site_fract_y
_atom_site_fract_z
_atom_site_fftype
_atom_site_charge
_atom_site_hybridization
C0_0 C -0.5898223320 0.7806286708 -0.5301467658 C3 0.1697371000 2
C1_0 C -0.7140550716 0.7417830737 -0.5920479415 C3 0.2089460000 2
C2_0 C -0.5885442750 0.8724395349 -0.4967918067 C3 -0.2550853700 2
C6_0 C -0.4722328103 0.7266158514 -0.5041519572 C3 -0.1181121000 2
C3_0 C -0.8310398194 0.7943656379 -0.6166548316 C3 -0.2550853700 2
C8_0 C -0.7152614828 0.6525451548 -0.6281948976 C3 -0.2550853700 2
C4_0 C -0.7039872654 0.9222552140 -0.5223656211 C3 -0.1197476300 2
H0_0 H -0.4946865970 0.9038240701 -0.4506472976 H 0.1422250000 0
C7_0 C -0.4790134869 0.6379181804 -0.5410375527 C3 0.2375852000 2
C17_0 C -0.3440322580 0.7648262554 -0.4369784859 C3 -0.1181121000 2
C5_0 C -0.8264358289 0.8828882546 -0.5826343755 C3 -0.1197476300 2
H1_0 H -0.9250354657 0.7637846861 -0.6635446714 H 0.1422250000 0
C9_0 C -0.6019239138 0.6019773144 -0.6048171486 C3 -0.1705168300 2
H4_0 H -0.8091063147 0.6233411105 -0.6764009599 H 0.1422250000 0
H2_0 H -0.7008070585 0.9925270034 -0.4959513333 H 0.1281350000 0
N0_0 N -0.3611081180 0.5869137615 -0.5125901735 N -0.4965168000 2
C18_0 C -0.3144230136 0.7636731968 -0.3557443583 C3 0.2375852000 2
C19_0 C -0.2509367734 0.8049139157 -0.4552022951 C3 0.1697371000 2
H3_0 H -0.9167262602 0.9233261475 -0.6024410258 H 0.1281350000 0
H5_0 H -0.6043502280 0.5338049261 -0.6331935663 H 0.1281350000 0
C10_0 C -0.3425441589 0.4950273728 -0.5299540294 C3 0.6103738000 2
H6_0 H -0.2786499197 0.6220382062 -0.4692792982 H 0.2964330000 0
C20_0 C -0.1936013711 0.8025243288 -0.2918736364 C3 -0.1705168300 2
N1_0 N -0.4043263734 0.7226203523 -0.3371775055 N -0.4965168000 2
C21_0 C -0.1292408353 0.8439528328 -0.3901653835 C3 0.2089460000 2
C23_0 C -0.2753815987 0.8087762373 -0.5364997068 C3 -0.2550853700 2
O0_0 O -0.4348039445 0.4419169596 -0.5783022249 O1 -0.4438310000 2
C11_0 C -0.2026959199 0.4603028760 -0.4911795180 C3 -0.1168777000 2
C22_0 C -0.1049281388 0.8421886001 -0.3092224880 C3 -0.2550853700 2
H11_0 H -0.1730786086 0.8010803046 -0.2293798532 H 0.1281350000 0
C27_0 C -0.4211406684 0.7506881585 -0.2742930533 C3 0.6103738000 2
H17_0 H -0.4706180158 0.6728797716 -0.3775311090 H 0.2964330000 0
C25_0 C -0.0365326909 0.8823974231 -0.4081470955 C3 -0.2550853700 2
C24_0 C -0.1832127788 0.8472165907 -0.5519732277 C3 -0.1197476300 2
H13_0 H -0.3677434675 0.7806264158 -0.5870091142 H 0.1422250000 0
C12_0 C -0.1852707717 0.3872272506 -0.5356556412 C3 -0.1004728000 2
C13_0 C -0.0896847629 0.4897910045 -0.4175696552 C3 0.0311151000 2
H12_0 H -0.0135127741 0.8731615562 -0.2598206100 H 0.1422250000 0
O1_0 O -0.3584868575 0.8158855553 -0.2247475911 O1 -0.4438310000 2
C28_0 C -0.5222127178 0.6947238120 -0.2664098839 C3 -0.1168777000 2
C26_0 C -0.0621702572 0.8835175145 -0.4874806375 C3 -0.1197476300 2
H15_0 H 0.0567467038 0.9098720498 -0.3577510321 H 0.1422250000 0
H14_0 H -0.2035209216 0.8482667802 -0.6146913177 H 0.1281350000 0
C14_0 C -0.0632773577 0.3465765961 -0.5102684022 C3 -0.1281350000 2
H7_0 H -0.2725427014 0.3636969591 -0.5920873031 H 0.1281350000 0
C15_0 C 0.0333812790 0.4490339967 -0.3911409625 C3 -0.0979956000 2
Cl1_0 Cl -0.0931082635 0.5765046173 -0.3521772198 Cl -0.0724660000 0
C29_0 C -0.4993049081 0.5983209198 -0.2413352016 C3 -0.1004728000 2
C30_0 C -0.6362003414 0.7394954315 -0.2774255115 C3 0.0311151000 2
H16_0 H 0.0112287656 0.9111599416 -0.5002557633 H 0.1281350000 0
C16_0 C 0.0472386918 0.3777831041 -0.4374714145 C3 -0.1281350000 2
H8_0 H -0.0545181394 0.2906910097 -0.5471998373 H 0.1281350000 0
H9_0 H 0.1189250704 0.4740282216 -0.3343815552 H 0.1281350000 0
C31_0 C -0.5842098827 0.5490009797 -0.2239419108 C3 -0.1281350000 2
H18_0 H -0.4134543400 0.5618466239 -0.2353089039 H 0.1281350000 0
C32_0 C -0.7230083648 0.6904280258 -0.2615943107 C3 -0.0979956000 2
Cl0_0 Cl -0.6744679824 0.8558203060 -0.3161260326 Cl -0.0724660000 0
H10_0 H 0.1445757090 0.3474565794 -0.4157156326 H 0.1281350000 0
C33_0 C -0.6949382975 0.5958067183 -0.2330348398 C3 -0.1281350000 2
H19_0 H -0.5653640291 0.4738245149 -0.2052118850 H 0.1281350000 0
H20_0 H -0.8120718860 0.7258658138 -0.2719676033 H 0.1281350000 0
H21_0 H -0.7608113540 0.5589481191 -0.2180157601 H 0.1281350000 0
#END
############################################################################################
# Avant-garde Materials Simulation           
# XXVI NEUMANN/KENDRICK/LEUSEN Z'=1and2, RANK 12, ENERGY -158.46034970962017 kcal/mol/atom
############################################################################################

data_rank_000012
_symmetry_cell_setting monoclinic
_symmetry_space_group_name_H-M 'P 2_1'
_symmetry_Int_Tables_number 4
loop_
_symmetry_equiv_pos_site_id
_symmetry_equiv_pos_as_xyz
1 x,y,z
2 -x,y+1/2,-z
_cell_length_a 11.7981189129
_cell_length_b 13.9994150208
_cell_length_c 16.5371864860
_cell_angle_alpha 90.0000000000
_cell_angle_beta 82.3197160787
_cell_angle_gamma 90.0000000000
loop_
_atom_site_label
_atom_site_type_symbol
_atom_site_fract_x
_atom_site_fract_y
_atom_site_fract_z
_atom_site_fftype
_atom_site_charge
_atom_site_hybridization
C0_0 C -0.8061354749 0.1560809424 -0.7661047225 C3 0.1697371000 2
C1_0 C -0.8685941902 0.1891332256 -0.8292776017 C3 0.2089460000 2
C2_0 C -0.8359013597 0.0660100270 -0.7296648851 C3 -0.2550853700 2
C6_0 C -0.7164204135 0.2136636386 -0.7420230309 C3 -0.1181121000 2
C3_0 C -0.9596436191 0.1331369789 -0.8514950888 C3 -0.2550853700 2
C8_0 C -0.8351911613 0.2764205895 -0.8685894301 C3 -0.2550853700 2
C4_0 C -0.9241060210 0.0125686664 -0.7531943923 C3 -0.1197476300 2
H0_0 H -0.7872949423 0.0387071346 -0.6830296707 H 0.1422250000 0
C7_0 C -0.6873373177 0.2997791152 -0.7825304841 C3 0.2375852000 2
C17_0 C -0.6567408745 0.1813015234 -0.6730173730 C3 -0.1181121000 2
C5_0 C -0.9872121898 0.0465361058 -0.8142731126 C3 -0.1197476300 2
H1_0 H -1.0072357961 0.1595104085 -0.8991519801 H 0.1422250000 0
C9_0 C -0.7466466313 0.3301693988 -0.8472052763 C3 -0.1705168300 2
H4_0 H -0.8810974332 0.3016663337 -0.9174741871 H 0.1422250000 0
H2_0 H -0.9452086150 -0.0565237886 -0.7246906970 H 0.1281350000 0
N0_0 N -0.5985743552 0.3539376744 -0.7569381989 N -0.4965168000 2
C18_0 C -0.7108846517 0.1884246697 -0.5926501836 C3 0.2375852000 2
C19_0 C -0.5449565063 0.1397723207 -0.6884588840 C3 0.1697371000 2
H3_0 H -1.0566429153 0.0034403703 -0.8321876982 H 0.1281350000 0
H5_0 H -0.7219629437 0.3967329173 -0.8780446003 H 0.1281350000 0
C10_0 C -0.5614760246 0.4434679596 -0.7801705648 C3 0.6103738000 2
H6_0 H -0.5595472351 0.3229032410 -0.7121643423 H 0.2964330000 0
C20_0 C -0.6561584501 0.1541255366 -0.5268715116 C3 -0.1705168300 2
N1_0 N -0.8199774888 0.2306579084 -0.5764414879 N -0.4965168000 2
C21_0 C -0.4913376536 0.1040039521 -0.6215882950 C3 0.2089460000 2
C23_0 C -0.4845184459 0.1314727735 -0.7685197497 C3 -0.2550853700 2
O0_0 O -0.6043988853 0.4916503879 -0.8314976541 O1 -0.4438310000 2
C11_0 C -0.4597925047 0.4814714831 -0.7442342112 C3 -0.1168777000 2
C22_0 C -0.5503925825 0.1120079023 -0.5415721402 C3 -0.2550853700 2
H11_0 H -0.6998078714 0.1604143700 -0.4650255087 H 0.1281350000 0
C27_0 C -0.9017404518 0.2063451642 -0.5128684176 C3 0.6103738000 2
H17_0 H -0.8447047047 0.2777135684 -0.6186395389 H 0.2964330000 0
C25_0 C -0.3807343730 0.0629860587 -0.6366980268 C3 -0.2550853700 2
C24_0 C -0.3765755346 0.0915027969 -0.7811350333 C3 -0.1197476300 2
H13_0 H -0.5233359365 0.1578867244 -0.8204330591 H 0.1422250000 0
C12_0 C -0.3976438863 0.5516010456 -0.7923129236 C3 -0.1004728000 2
C13_0 C -0.4196391733 0.4571652724 -0.6704080899 C3 0.0311151000 2
H12_0 H -0.5104950042 0.0840241720 -0.4907030580 H 0.1422250000 0
O1_0 O -0.8906117034 0.1436744088 -0.4615520514 O1 -0.4438310000 2
C28_0 C -1.0105925776 0.2631398598 -0.5066499369 C3 -0.1168777000 2
C26_0 C -0.3236052236 0.0573743941 -0.7149596654 C3 -0.1197476300 2
H15_0 H -0.3408009315 0.0373597302 -0.5849451023 H 0.1422250000 0
H14_0 H -0.3314278679 0.0869222082 -0.8429183137 H 0.1281350000 0
C14_0 C -0.3001668208 0.5940493131 -0.7700169172 C3 -0.1281350000 2
H7_0 H -0.4288051556 0.5712941710 -0.8490225118 H 0.1281350000 0
C15_0 C -0.3220349683 0.4997036668 -0.6471614689 C3 -0.0979956000 2
Cl1_0 Cl -0.4886099458 0.3751698468 -0.6006121577 Cl -0.0724660000 0
C29_0 C -1.0117988397 0.3596321224 -0.4842587655 C3 -0.1004728000 2
C30_0 C -1.1144898008 0.2193186887 -0.5173696046 C3 0.0311151000 2
H16_0 H -0.2372881298 0.0280865936 -0.7257894809 H 0.1281350000 0
C16_0 C -0.2617116145 0.5678119622 -0.6969363909 C3 -0.1281350000 2
H8_0 H -0.2540819223 0.6473302997 -0.8096270850 H 0.1281350000 0
H9_0 H -0.2927222651 0.4786676240 -0.5901274022 H 0.1281350000 0
C31_0 C -1.1143068811 0.4102169042 -0.4697709375 C3 -0.1281350000 2
H18_0 H -0.9310608580 0.3952607575 -0.4785574344 H 0.1281350000 0
C32_0 C -1.2174715663 0.2692418140 -0.5035207246 C3 -0.0979956000 2
Cl0_0 Cl -1.1136442097 0.1031522411 -0.5539726288 Cl -0.0724660000 0
H10_0 H -0.1854142154 0.5997151984 -0.6776523779 H 0.1281350000 0
C33_0 C -1.2171207648 0.3643265055 -0.4781671740 C3 -0.1281350000 2
H19_0 H -1.1132365164 0.4856327740 -0.4537531406 H 0.1281350000 0
H20_0 H -1.2968632747 0.2342910864 -0.5133971425 H 0.1281350000 0
H21_0 H -1.2981596563 0.4024518557 -0.4654375671 H 0.1281350000 0
O1_1 O -0.8950341306 0.3886571025 -0.6686386672 O1 -0.4438310000 2
C27_1 C -0.9379718939 0.4370734893 -0.7198173959 C3 0.6103738000 2
N1_1 N -0.9016884855 0.5270804540 -0.7420738105 N -0.4965168000 2
C28_1 C -1.0386168278 0.3990567252 -0.7568756273 C3 -0.1168777000 2
C18_1 C -0.8127670908 0.5809267467 -0.7164453532 C3 0.2375852000 2
H17_1 H -0.9403394615 0.5581584789 -0.7870192722 H 0.2964330000 0
C29_1 C -1.1014321552 0.3287787234 -0.7095397548 C3 -0.1004728000 2
C30_1 C -1.0772595413 0.4236503060 -0.8311555396 C3 0.0311151000 2
C17_1 C -0.7837281050 0.6670947726 -0.7569568482 C3 -0.1181121000 2
C20_1 C -0.7532527981 0.5503680453 -0.6518955508 C3 -0.1705168300 2
C31_1 C -1.1983100507 0.2863927371 -0.7327993431 C3 -0.1281350000 2
H18_1 H -1.0710971467 0.3090388122 -0.6526005883 H 0.1281350000 0
C32_1 C -1.1743889198 0.3813509826 -0.8553093890 C3 -0.0979956000 2
Cl0_1 Cl -1.0069428265 0.5055721943 -0.9003444509 Cl -0.0724660000 0
C6_1 C -0.8448520979 0.6998864181 -0.8251343367 C3 -0.1181121000 2
C19_1 C -0.6932761842 0.7242172753 -0.7334847278 C3 0.1697371000 2
C22_1 C -0.6640006967 0.6037270441 -0.6311304837 C3 -0.2550853700 2
H11_1 H -0.7784636993 0.4840611355 -0.6207314789 H 0.1281350000 0
C33_1 C -1.2355539001 0.3130897121 -0.8061728626 C3 -0.1281350000 2
H19_1 H -1.2446491119 0.2327271323 -0.6937710376 H 0.1281350000 0
H20_1 H -1.2025605404 0.4027220498 -0.9126337959 H 0.1281350000 0
C0_1 C -0.9562406105 0.7420747049 -0.8082225170 C3 0.1697371000 2
C7_1 C -0.7930693459 0.6918213161 -0.9060615101 C3 0.2375852000 2
C21_1 C -0.6302775958 0.6907665083 -0.6707560750 C3 0.2089460000 2
C23_1 C -0.6633404881 0.8142430220 -0.7699983537 C3 -0.2550853700 2
H12_1 H -0.6181944610 0.5786270654 -0.5821770463 H 0.1422250000 0
H21_1 H -1.3113989960 0.2813056791 -0.8262314635 H 0.1281350000 0
C1_1 C -1.0125058661 0.7766604488 -0.8742639716 C3 0.2089460000 2
C2_1 C -1.0136632380 0.7521842781 -0.7273941655 C3 -0.2550853700 2
C9_1 C -0.8498600449 0.7260778452 -0.9708991315 C3 -0.1705168300 2
N0_1 N -0.6855644288 0.6472935064 -0.9238402307 N -0.4965168000 2
C25_1 C -0.5386039614 0.7463792883 -0.6490073075 C3 -0.2550853700 2
C24_1 C -0.5743866221 0.8672807430 -0.7470257349 C3 -0.1197476300 2
H13_1 H -0.7126631803 0.8419172201 -0.8160757326 H 0.1422250000 0
C3_1 C -1.1229472736 0.8178455770 -0.8575697290 C3 -0.2550853700 2
C8_1 C -0.9556570873 0.7679190809 -0.9548965335 C3 -0.2550853700 2
C4_1 C -1.1210668593 0.7930455397 -0.7131967028 C3 -0.1197476300 2
H0_1 H -0.9727146402 0.7267649012 -0.6761249732 H 0.1422250000 0
H5_1 H -0.8080425365 0.7193600619 -1.0332217537 H 0.1281350000 0
C10_1 C -0.6069494042 0.6659558237 -0.9907172771 C3 0.6103738000 2
H6_1 H -0.6616291412 0.5986689382 -0.8825865885 H 0.2964330000 0
C26_1 C -0.5108784556 0.8329184915 -0.6863013149 C3 -0.1197476300 2
H15_1 H -0.4907835166 0.7198182313 -0.6015483555 H 0.1422250000 0
H14_1 H -0.5530655471 0.9363704883 -0.7754933000 H 0.1281350000 0
C5_1 C -1.1769217787 0.8257033800 -0.7785246736 C3 -0.1197476300 2
H1_1 H -1.1647707155 0.8429429389 -0.9086967459 H 0.1422250000 0
H4_1 H -0.9973142730 0.7951931701 -1.0052002471 H 0.1422250000 0
H2_1 H -1.1637647490 0.7990173891 -0.6507064805 H 0.1281350000 0
O0_1 O -0.6156279372 0.7311145715 -1.0404021217 O1 -0.4438310000 2
C11_1 C -0.5025100507 0.6033326764 -1.0009730127 C3 -0.1168777000 2
H16_1 H -0.4412502899 0.8759181768 -0.6685566844 H 0.1281350000 0
H3_1 H -1.2626079641 0.8560399061 -0.7665259713 H 0.1281350000 0
C12_1 C -0.3962447385 0.6465527723 -0.9963496750 C3 -0.1004728000 2
C13_1 C -0.5044440080 0.5059670841 -1.0205913423 C3 0.0311151000 2
C14_1 C -0.2955781423 0.5935102110 -1.0087096992 C3 -0.1281350000 2
H7_1 H -0.3940765972 0.7227859545 -0.9829304338 H 0.1281350000 0
C15_1 C -0.4040110939 0.4523486748 -1.0338936763 C3 -0.0979956000 2
Cl1_1 Cl -0.6324626113 0.4497761242 -1.0330658296 Cl -0.0724660000 0
C16_1 C -0.2995818054 0.4965447114 -1.0279940507 C3 -0.1281350000 2
H8_1 H -0.2139060937 0.6276395718 -1.0037259554 H 0.1281350000 0
H9_1 H -0.4080455908 0.3765848823 -1.0478709315 H 0.1281350000 0
H10_1 H -0.2208700360 0.4550005929 -1.0396923230 H 0.1281350000 0
#END
############################################################################################
# Avant-garde Materials Simulation           
# XXVI NEUMANN/KENDRICK/LEUSEN Z'=1and2, RANK 13, ENERGY -158.46027438495261 kcal/mol/atom
############################################################################################

data_rank_000013
_symmetry_cell_setting triclinic
_symmetry_space_group_name_H-M 'P -1'
_symmetry_Int_Tables_number 2
loop_
_symmetry_equiv_pos_site_id
_symmetry_equiv_pos_as_xyz
1 x,y,z
2 -x,-y,-z
_cell_length_a 11.6386383929
_cell_length_b 13.6580224586
_cell_length_c 17.6876954281
_cell_angle_alpha 102.4702311440
_cell_angle_beta 83.5575597250
_cell_angle_gamma 85.5933687162
loop_
_atom_site_label
_atom_site_type_symbol
_atom_site_fract_x
_atom_site_fract_y
_atom_site_fract_z
_atom_site_fftype
_atom_site_charge
_atom_site_hybridization
C0_0 C 0.5034129043 0.6889883468 0.7099221512 C3 0.1697371000 2
C1_0 C 0.5904931513 0.6334739013 0.6485388124 C3 0.2089460000 2
C2_0 C 0.5307492899 0.7067396497 0.7878062125 C3 -0.2550853700 2
C6_0 C 0.3921431042 0.7226075439 0.6917212435 C3 -0.1181121000 2
C3_0 C 0.7009323119 0.6016479165 0.6664625163 C3 -0.2550853700 2
C8_0 C 0.5639028037 0.6116387598 0.5709072518 C3 -0.2550853700 2
C4_0 C 0.6393743971 0.6750081306 0.8033718926 C3 -0.1197476300 2
H0_0 H 0.4644559846 0.7451255684 0.8356778589 H 0.1422250000 0
C7_0 C 0.3704322550 0.6993436770 0.6139748309 C3 0.2375852000 2
C17_0 C 0.3028711518 0.7810940155 0.7560748436 C3 -0.1181121000 2
C5_0 C 0.7260578722 0.6238919640 0.7422324437 C3 -0.1197476300 2
H1_0 H 0.7650108396 0.5580691668 0.6191017530 H 0.1422250000 0
C9_0 C 0.4570754223 0.6434564156 0.5539167616 C3 -0.1705168300 2
H4_0 H 0.6293681619 0.5677362847 0.5244926888 H 0.1422250000 0
H2_0 H 0.6584448402 0.6887974840 0.8634481999 H 0.1281350000 0
N0_0 N 0.2621077727 0.7331442589 0.5948668010 N -0.4965168000 2
C18_0 C 0.3149947791 0.8815303487 0.7907845910 C3 0.2375852000 2
C19_0 C 0.2064207808 0.7343362031 0.7845775423 C3 0.1697371000 2
H3_0 H 0.8120246700 0.6009780105 0.7551493114 H 0.1281350000 0
H5_0 H 0.4377185892 0.6259665047 0.4942622044 H 0.1281350000 0
C10_0 C 0.2088553740 0.6856204953 0.5342959587 C3 0.6103738000 2
H6_0 H 0.2169052086 0.7972007480 0.6308737549 H 0.2964330000 0
C20_0 C 0.2335431895 0.9363638117 0.8546315455 C3 -0.1705168300 2
N1_0 N 0.4113809326 0.9241362568 0.7608659224 N -0.4965168000 2
C21_0 C 0.1236588610 0.7905853868 0.8485393796 C3 0.2089460000 2
C23_0 C 0.1890700356 0.6328757011 0.7518829098 C3 -0.2550853700 2
O0_0 O 0.2491567072 0.6071623226 0.4859021529 O1 -0.4438310000 2
C11_0 C 0.0911331929 0.7338080562 0.5271130815 C3 -0.1168777000 2
C22_0 C 0.1411640189 0.8912367599 0.8823475740 C3 -0.2550853700 2
H11_0 H 0.2452060103 1.0139928077 0.8802299017 H 0.1281350000 0
C27_0 C 0.4369673229 1.0216059836 0.7773421615 C3 0.6103738000 2
H17_0 H 0.4667506380 0.8752132681 0.7180440909 H 0.2964330000 0
C25_0 C 0.0273540162 0.7444154514 0.8761847093 C3 -0.2550853700 2
C24_0 C 0.0944537389 0.5901185105 0.7800132464 C3 -0.1197476300 2
H13_0 H 0.2515200404 0.5886532656 0.7038293016 H 0.1422250000 0
C12_0 C 0.0794565744 0.8194890221 0.4960566560 C3 -0.1004728000 2
C13_0 C -0.0082686308 0.6860441345 0.5436910609 C3 0.0311151000 2
H12_0 H 0.0788303487 0.9339872343 0.9312799389 H 0.1422250000 0
O1_0 O 0.3728260500 1.0898757457 0.8249606607 O1 -0.4438310000 2
C28_0 C 0.5501930702 1.0450573888 0.7388815212 C3 -0.1168777000 2
C26_0 C 0.0126136918 0.6460941937 0.8424503732 C3 -0.1197476300 2
H15_0 H -0.0351266634 0.7884975318 0.9245062193 H 0.1422250000 0
H14_0 H 0.0823171337 0.5123491581 0.7538126442 H 0.1281350000 0
C14_0 C -0.0283716832 0.8547615268 0.4791655608 C3 -0.1281350000 2
H7_0 H 0.1563439808 0.8576117955 0.4846049451 H 0.1281350000 0
C15_0 C -0.1163710334 0.7206165709 0.5268172925 C3 -0.0979956000 2
Cl1_0 Cl 0.0034098306 0.5860393572 0.5888031403 Cl -0.0724660000 0
C29_0 C 0.5950280047 1.1297501171 0.7813095481 C3 -0.1004728000 2
C30_0 C 0.6141377419 0.9956970446 0.6665348663 C3 0.0311151000 2
H16_0 H -0.0617398271 0.6107713743 0.8634833434 H 0.1281350000 0
C16_0 C -0.1256612282 0.8044132953 0.4937489944 C3 -0.1281350000 2
H8_0 H -0.0363086539 0.9204978478 0.4535880573 H 0.1281350000 0
H9_0 H -0.1925395711 0.6826032285 0.5399047679 H 0.1281350000 0
C31_0 C 0.6980974485 1.1633814554 0.7546212568 C3 -0.1281350000 2
H18_0 H 0.5459081202 1.1686346455 0.8371063006 H 0.1281350000 0
C32_0 C 0.7167660670 1.0301134176 0.6383307114 C3 -0.0979956000 2
Cl0_0 Cl 0.5704918040 0.8903654542 0.6060338408 Cl -0.0724660000 0
H10_0 H -0.2097230282 0.8299581824 0.4791676635 H 0.1281350000 0
C33_0 C 0.7592148928 1.1134468799 0.6824850993 C3 -0.1281350000 2
H19_0 H 0.7304427668 1.2285653426 0.7897438288 H 0.1281350000 0
H20_0 H 0.7637032808 0.9897308889 0.5821384813 H 0.1281350000 0
H21_0 H 0.8400110950 1.1394754736 0.6606895555 H 0.1281350000 0
H2_1 H 0.4613115837 0.5059036735 0.7555272825 H 0.1281350000 0
C4_1 C 0.4473881732 0.4296304431 0.7264289235 C3 -0.1197476300 2
C2_1 C 0.3496143891 0.3878774330 0.7510279982 C3 -0.2550853700 2
C5_1 C 0.5295186355 0.3748813132 0.6635557489 C3 -0.1197476300 2
C0_1 C 0.3292824677 0.2885156782 0.7143295651 C3 0.1697371000 2
H0_1 H 0.2868638808 0.4313595348 0.7992400505 H 0.1422250000 0
C3_1 C 0.5119783128 0.2786267477 0.6264692871 C3 -0.2550853700 2
H3_1 H 0.6057123425 0.4090030687 0.6439129516 H 0.1281350000 0
C1_1 C 0.4126498380 0.2334404095 0.6503224890 C3 0.2089460000 2
C6_1 C 0.2303902873 0.2421535717 0.7394745699 C3 -0.1181121000 2
H1_1 H 0.5745656666 0.2353159541 0.5779061604 H 0.1422250000 0
C8_1 C 0.3935561732 0.1346229612 0.6129487648 C3 -0.2550853700 2
C7_1 C 0.2174963877 0.1427958646 0.7020400754 C3 0.2375852000 2
C17_1 C 0.1416247763 0.2979190512 0.8051447273 C3 -0.1181121000 2
C9_1 C 0.2992297972 0.0895725155 0.6377652527 C3 -0.1705168300 2
H4_1 H 0.4563977370 0.0931248689 0.5638890096 H 0.1422250000 0
N0_1 N 0.1216164312 0.0985444168 0.7306544315 N -0.4965168000 2
C18_1 C 0.1652679199 0.3175737748 0.8823512486 C3 0.2375852000 2
C19_1 C 0.0285845815 0.3314672452 0.7894346349 C3 0.1697371000 2
H5_1 H 0.2867518438 0.0127987758 0.6101536531 H 0.1281350000 0
C10_1 C 0.0970480648 0.0008521963 0.7123947008 C3 0.6103738000 2
H6_1 H 0.0672840712 0.1453781971 0.7753593082 H 0.2964330000 0
C20_1 C 0.0776432959 0.3652254869 0.9446347099 C3 -0.1705168300 2
N1_1 N 0.2755362219 0.2867490859 0.9001584337 N -0.4965168000 2
C21_1 C -0.0589441189 0.3805796767 0.8529582532 C3 0.2089460000 2
C23_1 C 0.0005390258 0.3205753045 0.7120452714 C3 -0.2550853700 2
O0_1 O 0.1593435916 -0.0656558025 0.6617152348 O1 -0.4438310000 2
C11_1 C -0.0139426487 -0.0243695833 0.7525692913 C3 -0.1168777000 2
C22_1 C -0.0316493551 0.3949048544 0.9304203365 C3 -0.2550853700 2
H11_1 H 0.0983756777 0.3769520436 1.0040800544 H 0.1281350000 0
C27_1 C 0.3305919198 0.3423837147 0.9562014045 C3 0.6103738000 2
H17_1 H 0.3188340853 0.2198510907 0.8670770528 H 0.2964330000 0
C25_1 C -0.1703675309 0.4137315374 0.8371432011 C3 -0.2550853700 2
C24_1 C -0.1085803839 0.3540915046 0.6983554410 C3 -0.1197476300 2
H13_1 H 0.0669565021 0.2864193500 0.6630169549 H 0.1422250000 0
C12_1 C -0.0589685400 -0.1088285853 0.7100738280 C3 -0.1004728000 2
C13_1 C -0.0768850209 0.0237929131 0.8256439660 C3 0.0311151000 2
H12_1 H -0.0985168231 0.4310060442 0.9788107696 H 0.1422250000 0
O1_1 O 0.2950908140 0.4297038020 0.9928553622 O1 -0.4438310000 2
C28_1 C 0.4431184973 0.2927363945 0.9709917127 C3 -0.1168777000 2
C26_1 C -0.1952345090 0.3994757562 0.7613559542 C3 -0.1197476300 2
H15_1 H -0.2351190622 0.4523955776 0.8860981926 H 0.1422250000 0
H14_1 H -0.1280813823 0.3466086422 0.6386122514 H 0.1281350000 0
C14_1 C -0.1614466977 -0.1431880233 0.7369170679 C3 -0.1281350000 2
H7_1 H -0.0103326764 -0.1464683369 0.6538618026 H 0.1281350000 0
C15_1 C -0.1794395519 -0.0108114372 0.8536208708 C3 -0.0979956000 2
Cl1_1 Cl -0.0323657220 0.1274212146 0.8876243699 Cl -0.0724660000 0
C29_1 C 0.5414960561 0.3457704994 0.9666287504 C3 -0.1004728000 2
C30_1 C 0.4542385269 0.2007904672 0.9942404805 C3 0.0311151000 2
H16_1 H -0.2813252969 0.4243235845 0.7498207566 H 0.1281350000 0
C16_1 C -0.2223726522 -0.0935942902 0.8091332390 C3 -0.1281350000 2
H8_1 H -0.1936994635 -0.2084429623 0.7017966868 H 0.1281350000 0
H9_1 H -0.2259510892 0.0285810416 0.9102077385 H 0.1281350000 0
C31_1 C 0.6477772741 0.3076499423 0.9832756336 C3 -0.1281350000 2
H18_1 H 0.5328577566 0.4183074713 0.9503266314 H 0.1281350000 0
C32_1 C 0.5606992057 0.1616740801 1.0108111784 C3 -0.0979956000 2
Cl0_1 Cl 0.3339722967 0.1360757846 1.0095972551 Cl -0.0724660000 0
H10_1 H -0.3029316108 -0.1194602828 0.8313176978 H 0.1281350000 0
C33_1 C 0.6573613738 0.2152191191 1.0049547620 C3 -0.1281350000 2
H19_1 H 0.7224886039 0.3506085037 0.9802125319 H 0.1281350000 0
H20_1 H 0.5667266879 0.0907006380 1.0295939140 H 0.1281350000 0
H21_1 H 0.7397587575 0.1854871974 1.0192472122 H 0.1281350000 0
#END
############################################################################################
# Avant-garde Materials Simulation           
# XXVI NEUMANN/KENDRICK/LEUSEN Z'=1and2, RANK 14, ENERGY -158.46001186985291 kcal/mol/atom
############################################################################################

data_rank_000014
_symmetry_cell_setting triclinic
_symmetry_space_group_name_H-M 'P -1'
_symmetry_Int_Tables_number 2
loop_
_symmetry_equiv_pos_site_id
_symmetry_equiv_pos_as_xyz
1 x,y,z
2 -x,-y,-z
_cell_length_a 10.3134785571
_cell_length_b 11.0543951734
_cell_length_c 27.1296743012
_cell_angle_alpha 91.2218030186
_cell_angle_beta 95.1434970486
_cell_angle_gamma 118.1897479836
loop_
_atom_site_label
_atom_site_type_symbol
_atom_site_fract_x
_atom_site_fract_y
_atom_site_fract_z
_atom_site_fftype
_atom_site_charge
_atom_site_hybridization
C0_0 C 0.2741121557 0.9497083927 0.3686243546 C3 0.1697371000 2
C1_0 C 0.1823993857 0.9798961803 0.3979766053 C3 0.2089460000 2
C2_0 C 0.2820745332 0.9868884325 0.3188139627 C3 -0.2550853700 2
C6_0 C 0.3560489972 0.8860202706 0.3901227910 C3 -0.1181121000 2
C3_0 C 0.1019674741 1.0435453979 0.3764416251 C3 -0.2550853700 2
C8_0 C 0.1759724727 0.9452771855 0.4479601765 C3 -0.2550853700 2
C4_0 C 0.2048269081 1.0512848105 0.2991616830 C3 -0.1197476300 2
H0_0 H 0.3524193995 0.9660473573 0.2962342280 H 0.1422250000 0
C7_0 C 0.3496447921 0.8579860039 0.4402190394 C3 0.2375852000 2
C17_0 C 0.4451121131 0.8473513232 0.3589752716 C3 -0.1181121000 2
C5_0 C 0.1131758012 1.0790040873 0.3279845072 C3 -0.1197476300 2
H1_0 H 0.0324371119 1.0661694625 0.3989570587 H 0.1422250000 0
C9_0 C 0.2576300704 0.8871840482 0.4690038680 C3 -0.1705168300 2
H4_0 H 0.1053849311 0.9669122713 0.4703137783 H 0.1422250000 0
H2_0 H 0.2174136124 1.0829959549 0.2613326898 H 0.1281350000 0
N0_0 N 0.4343572517 0.7982454202 0.4604990281 N -0.4965168000 2
C18_0 C 0.5885713103 0.9431822146 0.3501304386 C3 0.2375852000 2
C19_0 C 0.3811292968 0.7097724697 0.3367508155 C3 0.1697371000 2
H3_0 H 0.0520817857 1.1298257734 0.3125874597 H 0.1281350000 0
H5_0 H 0.2552093716 0.8645631792 0.5077325488 H 0.1281350000 0
C10_0 C 0.4662431868 0.7827503040 0.5092031659 C3 0.6103738000 2
H6_0 H 0.4886751982 0.7741508824 0.4356194130 H 0.2964330000 0
C20_0 C 0.6721301901 0.9026232499 0.3212333349 C3 -0.1705168300 2
N1_0 N 0.6462428369 1.0801682187 0.3694046129 N -0.4965168000 2
C21_0 C 0.4663123897 0.6702261967 0.3074626351 C3 0.2089460000 2
C23_0 C 0.2331109805 0.6095327885 0.3417961919 C3 -0.2550853700 2
O0_0 O 0.4145066587 0.8155350355 0.5436259827 O1 -0.4438310000 2
C11_0 C 0.5620037601 0.7162366096 0.5208117485 C3 -0.1168777000 2
C22_0 C 0.6122274631 0.7700600051 0.3008279619 C3 -0.2550853700 2
H11_0 H 0.7837702107 0.9780711971 0.3156657396 H 0.1281350000 0
C27_0 C 0.7755826144 1.1906755720 0.3607867876 C3 0.6103738000 2
H17_0 H 0.5834336120 1.1014438470 0.3918695779 H 0.2964330000 0
C25_0 C 0.4027994221 0.5336918931 0.2858022435 C3 -0.2550853700 2
C24_0 C 0.1733460123 0.4778742197 0.3196353406 C3 -0.1197476300 2
H13_0 H 0.1658575198 0.6381375911 0.3631293249 H 0.1422250000 0
C12_0 C 0.5307682664 0.6405886076 0.5631854501 C3 -0.1004728000 2
C13_0 C 0.6803750331 0.7252890216 0.4962817888 C3 0.0311151000 2
H12_0 H 0.6775808965 0.7411638709 0.2784355233 H 0.1422250000 0
O1_0 O 0.8746675063 1.1857276607 0.3393583663 O1 -0.4438310000 2
C28_0 C 0.8005580507 1.3309984806 0.3779352662 C3 -0.1168777000 2
C26_0 C 0.2588917188 0.4392692251 0.2916091864 C3 -0.1197476300 2
H15_0 H 0.4691878356 0.5038348922 0.2644067149 H 0.1422250000 0
H14_0 H 0.0602572793 0.4017063384 0.3243450280 H 0.1281350000 0
C14_0 C 0.6107556940 0.5751479257 0.5801146794 C3 -0.1281350000 2
H7_0 H 0.4403238199 0.6348334294 0.5825749087 H 0.1281350000 0
C15_0 C 0.7642323288 0.6630806940 0.5137685470 C3 -0.0979956000 2
Cl1_0 Cl 0.7327728253 0.8161594227 0.4434420603 Cl -0.0724660000 0
C29_0 C 0.9052445800 1.4025488372 0.4187767897 C3 -0.1004728000 2
C30_0 C 0.7420248422 1.4012535812 0.3490736830 C3 0.0311151000 2
H16_0 H 0.2118525406 0.3346843685 0.2748030305 H 0.1281350000 0
C16_0 C 0.7287144067 0.5870999628 0.5553783223 C3 -0.1281350000 2
H8_0 H 0.5826058979 0.5168161902 0.6129161681 H 0.1281350000 0
H9_0 H 0.8558694695 0.6734356270 0.4940442522 H 0.1281350000 0
C31_0 C 0.9530813049 1.5416051307 0.4300606457 C3 -0.1281350000 2
H18_0 H 0.9505682948 1.3473225062 0.4409835035 H 0.1281350000 0
C32_0 C 0.7900316372 1.5411538696 0.3599806560 C3 -0.0979956000 2
Cl0_0 Cl 0.6113032486 1.3171729641 0.2984748746 Cl -0.0724660000 0
H10_0 H 0.7936170458 0.5378149109 0.5687651556 H 0.1281350000 0
C33_0 C 0.8965375919 1.6110954879 0.4001327774 C3 -0.1281350000 2
H19_0 H 1.0369131284 1.5969036140 0.4613794545 H 0.1281350000 0
H20_0 H 0.7446997674 1.5944563449 0.3367463826 H 0.1281350000 0
H21_0 H 0.9361839918 1.7207326332 0.4077585624 H 0.1281350000 0
H4_1 H 0.3313096681 0.8345428942 0.2156215303 H 0.1422250000 0
C8_1 C 0.2474960031 0.8564805481 0.1966971135 C3 -0.2550853700 2
C1_1 C 0.0964895066 0.7553427215 0.1934902721 C3 0.2089460000 2
C9_1 C 0.2885687427 0.9819253199 0.1777058469 C3 -0.1705168300 2
C0_1 C -0.0132762759 0.7829729914 0.1675129689 C3 0.1697371000 2
C3_1 C 0.0515605173 0.6296127046 0.2162860932 C3 -0.2550853700 2
C7_1 C 0.1803409075 1.0118697852 0.1533078724 C3 0.2375852000 2
H5_1 H 0.4042294612 1.0600082783 0.1812969876 H 0.1281350000 0
C2_1 C -0.1645544816 0.6816635249 0.1657261379 C3 -0.2550853700 2
C6_1 C 0.0312066206 0.9128160131 0.1463594214 C3 -0.1181121000 2
C5_1 C -0.0962688934 0.5345191921 0.2144747417 C3 -0.1197476300 2
H1_1 H 0.1359367166 0.6106663384 0.2364084816 H 0.1422250000 0
N0_1 N 0.2268707241 1.1435136944 0.1354181893 N -0.4965168000 2
C4_1 C -0.2050681106 0.5609155870 0.1890169945 C3 -0.1197476300 2
H0_1 H -0.2492508160 0.7017556132 0.1465974064 H 0.1422250000 0
C17_1 C -0.0813385391 0.9416082997 0.1181940272 C3 -0.1181121000 2
H3_1 H -0.1294918482 0.4394133993 0.2329457212 H 0.1281350000 0
C10_1 C 0.3305263594 1.2622325963 0.1613358203 C3 0.6103738000 2
H6_1 H 0.1772026066 1.1514908643 0.1017775414 H 0.2964330000 0
H2_1 H -0.3218527770 0.4856809821 0.1882951111 H 0.1281350000 0
C18_1 C -0.1246520951 0.8992264430 0.0676629921 C3 0.2375852000 2
C19_1 C -0.1454854443 1.0129150698 0.1424455194 C3 0.1697371000 2
O0_1 O 0.3878817641 1.2690004307 0.2042437077 O1 -0.4438310000 2
C11_1 C 0.3726474529 1.3924535445 0.1354452241 C3 -0.1168777000 2
C20_1 C -0.2325215217 0.9253272031 0.0407212093 C3 -0.1705168300 2
N1_1 N -0.0591261794 0.8293736290 0.0449148901 N -0.4965168000 2
C21_1 C -0.2537349820 1.0396262801 0.1148983169 C3 0.2089460000 2
C23_1 C -0.1057191005 1.0595175671 0.1935128500 C3 -0.2550853700 2
C12_1 C 0.3454668506 1.4936545280 0.1569938869 C3 -0.1004728000 2
C13_1 C 0.4486263967 1.4224689153 0.0932902038 C3 0.0311151000 2
C22_1 C -0.2943975353 0.9937237345 0.0640456278 C3 -0.2550853700 2
H11_1 H -0.2635817570 0.8915153248 0.0016435299 H 0.1281350000 0
C27_1 C -0.0623680095 0.7998700642 -0.0044720655 C3 0.6103738000 2
H17_1 H 0.0104786882 0.8095728059 0.0684255014 H 0.2964330000 0
C25_1 C -0.3174505713 1.1101910734 0.1390650599 C3 -0.2550853700 2
C24_1 C -0.1692723450 1.1284653736 0.2159761955 C3 -0.1197476300 2
H13_1 H -0.0242692721 1.0393081149 0.2149632552 H 0.1422250000 0
C14_1 C 0.3905483627 1.6199723579 0.1366331766 C3 -0.1281350000 2
H7_1 H 0.2877190704 1.4711733049 0.1900738376 H 0.1281350000 0
C15_1 C 0.4958850520 1.5495378517 0.0728542178 C3 -0.0979956000 2
Cl1_1 Cl 0.4932528230 1.3047126596 0.0668536597 Cl -0.0724660000 0
H12_1 H -0.3767153419 1.0138756179 0.0429949665 H 0.1422250000 0
O1_1 O -0.1333269371 0.8295204005 -0.0371400596 O1 -0.4438310000 2
C28_1 C 0.0160670373 0.7218709307 -0.0190221039 C3 -0.1168777000 2
C26_1 C -0.2765548510 1.1536171101 0.1886876063 C3 -0.1197476300 2
H15_1 H -0.3990026204 1.1300993536 0.1174464842 H 0.1422250000 0
H14_1 H -0.1380719749 1.1629322696 0.2552376001 H 0.1281350000 0
C16_1 C 0.4659450747 1.6477462171 0.0945553869 C3 -0.1281350000 2
H8_1 H 0.3670572451 1.6969130638 0.1533978440 H 0.1281350000 0
H9_1 H 0.5574092171 1.5718019906 0.0406377839 H 0.1281350000 0
C29_1 C -0.0428602259 0.6428328295 -0.0645502908 C3 -0.1004728000 2
C30_1 C 0.1402195513 0.7198935937 0.0062729039 C3 0.0311151000 2
H16_1 H -0.3264518703 1.2073623628 0.2071189302 H 0.1281350000 0
H10_1 H 0.5042402956 1.7472201056 0.0788727650 H 0.1281350000 0
C31_1 C 0.0151657280 0.5639327501 -0.0839500758 C3 -0.1281350000 2
H18_1 H -0.1380649984 0.6446626996 -0.0844478689 H 0.1281350000 0
C32_1 C 0.1995055858 0.6408544913 -0.0127439874 C3 -0.0979956000 2
Cl0_1 Cl 0.2324371026 0.8188810027 0.0615308228 Cl -0.0724660000 0
C33_1 C 0.1368973246 0.5624697998 -0.0576965440 C3 -0.1281350000 2
H19_1 H -0.0340714287 0.5039142734 -0.1193375545 H 0.1281350000 0
H20_1 H 0.2951202686 0.6414389839 0.0080297696 H 0.1281350000 0
H21_1 H 0.1847250359 0.5018583172 -0.0724142248 H 0.1281350000 0
#END
############################################################################################
# Avant-garde Materials Simulation           
# XXVI NEUMANN/KENDRICK/LEUSEN Z'=1and2, RANK 15, ENERGY -158.45999457280936 kcal/mol/atom
############################################################################################

data_rank_000015
_symmetry_cell_setting triclinic
_symmetry_space_group_name_H-M 'P -1'
_symmetry_Int_Tables_number 2
loop_
_symmetry_equiv_pos_site_id
_symmetry_equiv_pos_as_xyz
1 x,y,z
2 -x,-y,-z
_cell_length_a 10.8687720126
_cell_length_b 14.4821678532
_cell_length_c 18.1697091272
_cell_angle_alpha 111.3095262827
_cell_angle_beta 92.9641571901
_cell_angle_gamma 88.6892649410
loop_
_atom_site_label
_atom_site_type_symbol
_atom_site_fract_x
_atom_site_fract_y
_atom_site_fract_z
_atom_site_fftype
_atom_site_charge
_atom_site_hybridization
C0_0 C 0.9119286393 0.5679551463 0.7920040783 C3 0.1697371000 2
C1_0 C 0.8411554911 0.4782806546 0.7653550829 C3 0.2089460000 2
C2_0 C 0.8765040162 0.6430699972 0.7621388253 C3 -0.2550853700 2
C6_0 C 1.0145614933 0.5797091080 0.8470181867 C3 -0.1181121000 2
C3_0 C 0.7395811103 0.4674827552 0.7106354667 C3 -0.2550853700 2
C8_0 C 0.8764656891 0.4025953570 0.7943573703 C3 -0.2550853700 2
C4_0 C 0.7780592833 0.6300741089 0.7083495013 C3 -0.1197476300 2
H0_0 H 0.9282688236 0.7119232584 0.7830785927 H 0.1422250000 0
C7_0 C 1.0438545779 0.5033192988 0.8749208299 C3 0.2375852000 2
C17_0 C 1.0901415267 0.6718823722 0.8734312138 C3 -0.1181121000 2
C5_0 C 0.7088836968 0.5415356923 0.6820403061 C3 -0.1197476300 2
H1_0 H 0.6849633314 0.3998681913 0.6912573346 H 0.1422250000 0
C9_0 C 0.9747645780 0.4141115657 0.8476082551 C3 -0.1705168300 2
H4_0 H 0.8236675294 0.3339365135 0.7739773558 H 0.1422250000 0
H2_0 H 0.7529766090 0.6896604321 0.6870057965 H 0.1281350000 0
N0_0 N 1.1446476779 0.5174361606 0.9294656836 N -0.4965168000 2
C18_0 C 1.0477908491 0.7599560809 0.9290111918 C3 0.2375852000 2
C19_0 C 1.2069625620 0.6714644479 0.8399666695 C3 0.1697371000 2
H3_0 H 0.6300529226 0.5315381176 0.6403337519 H 0.1281350000 0
H5_0 H 1.0002609054 0.3562883650 0.8702624373 H 0.1281350000 0
C10_0 C 1.1757672148 0.4663347439 0.9777953629 C3 0.6103738000 2
H6_0 H 1.1940107839 0.5801189831 0.9390836287 H 0.2964330000 0
C20_0 C 1.1190237348 0.8479404054 0.9534012139 C3 -0.1705168300 2
N1_0 N 0.9344622146 0.7624032185 0.9642832088 N -0.4965168000 2
C21_0 C 1.2781565497 0.7607972161 0.8646585578 C3 0.2089460000 2
C23_0 C 1.2530587590 0.5859216258 0.7801017990 C3 -0.2550853700 2
O0_0 O 1.1174242713 0.3931844431 0.9773279594 O1 -0.4438310000 2
C11_0 C 1.2898782382 0.4986416772 1.0304649275 C3 -0.1168777000 2
C22_0 C 1.2312712802 0.8478590358 0.9221717516 C3 -0.2550853700 2
H11_0 H 1.0842644442 0.9158988436 0.9967642130 H 0.1281350000 0
C27_0 C 0.8543809011 0.8404626523 0.9805736773 C3 0.6103738000 2
H17_0 H 0.9114511036 0.7028325452 0.9789701380 H 0.2964330000 0
C25_0 C 1.3913859928 0.7604125164 0.8292302282 C3 -0.2550853700 2
C24_0 C 1.3635806932 0.5877350065 0.7464865207 C3 -0.1197476300 2
H13_0 H 1.1986070244 0.5183200736 0.7599576538 H 0.1422250000 0
C12_0 C 1.3597406877 0.4211758265 1.0410910994 C3 -0.1004728000 2
C13_0 C 1.3306651553 0.5960219052 1.0722585811 C3 0.0311151000 2
H12_0 H 1.2841228624 0.9164339807 0.9409492073 H 0.1422250000 0
O1_0 O 0.8617740577 0.9083267180 0.9545399250 O1 -0.4438310000 2
C28_0 C 0.7506865819 0.8399829954 1.0317841013 C3 -0.1168777000 2
C26_0 C 1.4336153170 0.6756817511 0.7716626531 C3 -0.1197476300 2
H15_0 H 1.4434366462 0.8293459480 0.8475136490 H 0.1422250000 0
H14_0 H 1.3974027601 0.5213195516 0.7004085976 H 0.1281350000 0
C14_0 C 1.4655068956 0.4387782664 1.0902622345 C3 -0.1281350000 2
H7_0 H 1.3285001316 0.3456972096 1.0088628016 H 0.1281350000 0
C15_0 C 1.4345045999 0.6146269762 1.1239440728 C3 -0.0979956000 2
Cl1_0 Cl 1.2535256887 0.6992668660 1.0644597843 Cl -0.0724660000 0
C29_0 C 0.6310677451 0.8549711016 1.0050155210 C3 -0.1004728000 2
C30_0 C 0.7664057401 0.8316719223 1.1063470239 C3 0.0311151000 2
H16_0 H 1.5214193852 0.6757002051 0.7453474258 H 0.1281350000 0
C16_0 C 1.5022889312 0.5361830844 1.1325913465 C3 -0.1281350000 2
H8_0 H 1.5180285362 0.3768357344 1.0964243300 H 0.1281350000 0
H9_0 H 1.4620209782 0.6909024945 1.1568798198 H 0.1281350000 0
C31_0 C 0.5296964408 0.8587659342 1.0497667809 C3 -0.1281350000 2
H18_0 H 0.6200233770 0.8634918158 0.9478206211 H 0.1281350000 0
C32_0 C 0.6651156546 0.8354373362 1.1517702427 C3 -0.0979956000 2
Cl0_0 Cl 0.9122835805 0.8244538614 1.1478988156 Cl -0.0724660000 0
H10_0 H 1.5834336117 0.5513558979 1.1728309717 H 0.1281350000 0
C33_0 C 0.5471778540 0.8488013835 1.1232339514 C3 -0.1281350000 2
H19_0 H 0.4371920073 0.8691430178 1.0278500032 H 0.1281350000 0
H20_0 H 0.6796222963 0.8294481470 1.2096906976 H 0.1281350000 0
H21_0 H 0.4685581688 0.8533574000 1.1591817231 H 0.1281350000 0
H9_1 H 1.0530923959 0.3659472113 0.6889946777 H 0.1281350000 0
C15_1 C 1.0951616950 0.3641897546 0.6353575505 C3 -0.0979956000 2
C13_1 C 1.2192011441 0.3384413898 0.6246417780 C3 0.0311151000 2
C16_1 C 1.0260042977 0.3882848210 0.5778761788 C3 -0.1281350000 2
C11_1 C 1.2768253340 0.3371946467 0.5569598570 C3 -0.1168777000 2
Cl1_1 Cl 1.2998419301 0.3053010322 0.6961772077 Cl -0.0724660000 0
C14_1 C 1.0806584867 0.3847787187 0.5091071463 C3 -0.1281350000 2
H10_1 H 0.9293665765 0.4089439725 0.5872663773 H 0.1281350000 0
C10_1 C 1.4136257824 0.3286403183 0.5479966996 C3 0.6103738000 2
C12_1 C 1.2047828225 0.3591932695 0.4990377544 C3 -0.1004728000 2
H8_1 H 1.0274659337 0.4024549225 0.4634450862 H 0.1281350000 0
N0_1 N 1.4488362951 0.2602156996 0.4772085314 N -0.4965168000 2
O0_1 O 1.4845962387 0.3864885387 0.5983066232 O1 -0.4438310000 2
H7_1 H 1.2486383359 0.3584024506 0.4462040225 H 0.1281350000 0
C7_1 C 1.5608308094 0.2567894362 0.4412624208 C3 0.2375852000 2
H6_1 H 1.3927680382 0.1996704742 0.4541199251 H 0.2964330000 0
C6_1 C 1.5968671403 0.1686338982 0.3823573712 C3 -0.1181121000 2
C9_1 C 1.6322818984 0.3443377853 0.4604820785 C3 -0.1705168300 2
C0_1 C 1.7048472136 0.1681375218 0.3403472471 C3 0.1697371000 2
C17_1 C 1.5244610952 0.0753700251 0.3617397059 C3 -0.1181121000 2
C8_1 C 1.7382425830 0.3431135100 0.4221828238 C3 -0.2550853700 2
H5_1 H 1.6018886585 0.4120235245 0.5060684251 H 0.1281350000 0
C1_1 C 1.7782512646 0.2559201658 0.3616552461 C3 0.2089460000 2
C2_1 C 1.7407099478 0.0830702752 0.2759310853 C3 -0.2550853700 2
C18_1 C 1.5596263887 0.0042611543 0.3945929459 C3 0.2375852000 2
C19_1 C 1.4216211286 0.0561800811 0.3061080495 C3 0.1697371000 2
H4_1 H 1.7913022614 0.4111011604 0.4369868329 H 0.1422250000 0
C3_1 C 1.8860309428 0.2537980533 0.3203313528 C3 -0.2550853700 2
C4_1 C 1.8452928009 0.0838876405 0.2363528208 C3 -0.1197476300 2
H0_1 H 1.6831860017 0.0172050729 0.2573176276 H 0.1422250000 0
C20_1 C 1.4940054668 -0.0864122006 0.3723297979 C3 -0.1705168300 2
N1_1 N 1.6622814129 0.0251310226 0.4481271227 N -0.4965168000 2
C21_1 C 1.3538460230 -0.0343552714 0.2855580351 C3 0.2089460000 2
C23_1 C 1.3847569862 0.1233772129 0.2682231507 C3 -0.2550853700 2
C5_1 C 1.9198302172 0.1690731313 0.2594345733 C3 -0.1197476300 2
H1_1 H 1.9405553729 0.3212103694 0.3364847417 H 0.1422250000 0
H2_1 H 1.8712340666 0.0184746195 0.1867274380 H 0.1281350000 0
C22_1 C 1.3941034221 -0.1041558529 0.3196254960 C3 -0.2550853700 2
H11_1 H 1.5237072900 -0.1404415891 0.3981108769 H 0.1281350000 0
C27_1 C 1.7100343765 -0.0283525225 0.4915192368 C3 0.6103738000 2
H17_1 H 1.7029993657 0.0916670790 0.4581256554 H 0.2964330000 0
C25_1 C 1.2518158196 -0.0528092138 0.2302761036 C3 -0.2550853700 2
C24_1 C 1.2870369654 0.1020633222 0.2131358485 C3 -0.1197476300 2
H13_1 H 1.4368475529 0.1916384016 0.2826065156 H 0.1422250000 0
H3_1 H 2.0026111084 0.1669404474 0.2275424606 H 0.1281350000 0
H12_1 H 1.3443737044 -0.1738887766 0.3034882535 H 0.1422250000 0
O1_1 O 1.6659351116 -0.1083519606 0.4879619135 O1 -0.4438310000 2
C28_1 C 1.8243054707 0.0097963110 0.5431653984 C3 -0.1168777000 2
C26_1 C 1.2192271205 0.0135204603 0.1940663832 C3 -0.1197476300 2
H15_1 H 1.2005980094 -0.1215279943 0.2161902561 H 0.1422250000 0
H14_1 H 1.2611040149 0.1532282778 0.1833047633 H 0.1281350000 0
C29_1 C 1.8965018338 -0.0647158231 0.5569846383 C3 -0.1004728000 2
C30_1 C 1.8647811724 0.1081643279 0.5809473390 C3 0.0311151000 2
H16_1 H 1.1425429492 -0.0015078414 0.1503310626 H 0.1281350000 0
C31_1 C 2.0034558683 -0.0435101119 0.6049973405 C3 -0.1281350000 2
H18_1 H 1.8653825064 -0.1409427413 0.5280595748 H 0.1281350000 0
C32_1 C 1.9701724281 0.1305839453 0.6314210446 C3 -0.0979956000 2
Cl0_1 Cl 1.7868979123 0.2088752079 0.5690091604 Cl -0.0724660000 0
C33_1 C 2.0400514982 0.0548399058 0.6429480521 C3 -0.1281350000 2
H19_1 H 2.0573775504 -0.1035182301 0.6133041576 H 0.1281350000 0
H20_1 H 1.9975020668 0.2076081587 0.6608268649 H 0.1281350000 0
H21_1 H 2.1227469023 0.0729925821 0.6817665485 H 0.1281350000 0
#END
############################################################################################
# Avant-garde Materials Simulation           
# XXVI NEUMANN/KENDRICK/LEUSEN Z'=1and2, RANK 16, ENERGY -158.45986430228226 kcal/mol/atom
############################################################################################

data_rank_000016
_symmetry_cell_setting triclinic
_symmetry_space_group_name_H-M 'P -1'
_symmetry_Int_Tables_number 2
loop_
_symmetry_equiv_pos_site_id
_symmetry_equiv_pos_as_xyz
1 x,y,z
2 -x,-y,-z
_cell_length_a 10.5005283007
_cell_length_b 10.9139705283
_cell_length_c 26.3966632802
_cell_angle_alpha 90.4075247492
_cell_angle_beta 89.4905564501
_cell_angle_gamma 61.8585147007
loop_
_atom_site_label
_atom_site_type_symbol
_atom_site_fract_x
_atom_site_fract_y
_atom_site_fract_z
_atom_site_fftype
_atom_site_charge
_atom_site_hybridization
C0_0 C 0.0692229316 0.6031258110 0.1036003540 C3 0.1697371000 2
C1_0 C -0.0624548309 0.6391191712 0.1311135699 C3 0.2089460000 2
C2_0 C 0.0616920512 0.6243784421 0.0504368495 C3 -0.2550853700 2
C6_0 C 0.2027540821 0.5467120442 0.1299601459 C3 -0.1181121000 2
C3_0 C -0.1949549118 0.6955881268 0.1048983791 C3 -0.2550853700 2
C8_0 C -0.0552436844 0.6148675773 0.1839340534 C3 -0.2550853700 2
C4_0 C -0.0686519361 0.6779376928 0.0257813829 C3 -0.1197476300 2
H0_0 H 0.1615872606 0.5958530279 0.0293097716 H 0.1422250000 0
C7_0 C 0.2040052593 0.5249812682 0.1822250260 C3 0.2375852000 2
C17_0 C 0.3407693103 0.5089228553 0.1020269521 C3 -0.1181121000 2
C5_0 C -0.1982220668 0.7141665141 0.0531662382 C3 -0.1197476300 2
H1_0 H -0.2952049635 0.7248272024 0.1259414955 H 0.1422250000 0
C9_0 C 0.0736051218 0.5585798481 0.2091865593 C3 -0.1705168300 2
H4_0 H -0.1553371761 0.6416226960 0.2048576321 H 0.1422250000 0
H2_0 H -0.0719386192 0.6916151620 -0.0151880293 H 0.1281350000 0
N0_0 N 0.3388701670 0.4664823738 0.2059551939 N -0.4965168000 2
C18_0 C 0.3917245878 0.6059334460 0.0963509525 C3 0.2375852000 2
C19_0 C 0.4227507606 0.3717729307 0.0812238704 C3 0.1697371000 2
H3_0 H -0.3008040317 0.7567461922 0.0333894659 H 0.1281350000 0
H5_0 H 0.0779280109 0.5405789911 0.2496683709 H 0.1281350000 0
C10_0 C 0.3710517330 0.4459544748 0.2561869425 C3 0.6103738000 2
H6_0 H 0.4240313694 0.4426970782 0.1817983344 H 0.2964330000 0
C20_0 C 0.5251938380 0.5677043028 0.0706625557 C3 -0.1705168300 2
N1_0 N 0.3074889625 0.7407351261 0.1159717409 N -0.4965168000 2
C21_0 C 0.5573010594 0.3344035171 0.0554552525 C3 0.2089460000 2
C23_0 C 0.3757901615 0.2693157962 0.0851354638 C3 -0.2550853700 2
O0_0 O 0.2771518840 0.4771194429 0.2900270323 O1 -0.4438310000 2
C11_0 C 0.5282446845 0.3746863837 0.2696661923 C3 -0.1168777000 2
C22_0 C 0.6048561189 0.4355972999 0.0513950581 C3 -0.2550853700 2
H11_0 H 0.5626053750 0.6442979880 0.0667207133 H 0.1281350000 0
C27_0 C 0.3394494477 0.8485192935 0.1168795227 C3 0.6103738000 2
H17_0 H 0.2130549397 0.7598971581 0.1339866079 H 0.2964330000 0
C25_0 C 0.6372566110 0.1992745608 0.0341185665 C3 -0.2550853700 2
C24_0 C 0.4569984064 0.1378613469 0.0644961725 C3 -0.1197476300 2
H13_0 H 0.2744090976 0.2956356140 0.1049495814 H 0.1422250000 0
C12_0 C 0.5606537833 0.2930002361 0.3133864102 C3 -0.1004728000 2
C13_0 C 0.6439778113 0.3817659932 0.2450159090 C3 0.0311151000 2
H12_0 H 0.7066478174 0.4080525616 0.0315976901 H 0.1422250000 0
O1_0 O 0.4586225186 0.8394508652 0.1056691599 O1 -0.4438310000 2
C28_0 C 0.2199198950 0.9887393662 0.1326239608 C3 -0.1168777000 2
C26_0 C 0.5883495298 0.1026524594 0.0384512181 C3 -0.1197476300 2
H15_0 H 0.7384485388 0.1730262428 0.0141434832 H 0.1422250000 0
H14_0 H 0.4219978574 0.0590338209 0.0691545096 H 0.1281350000 0
C14_0 C 0.7001577088 0.2203830079 0.3315402027 C3 -0.1281350000 2
H7_0 H 0.4716386767 0.2874066391 0.3327219333 H 0.1281350000 0
C15_0 C 0.7838876629 0.3123483491 0.2637438445 C3 -0.0979956000 2
Cl1_0 Cl 0.6227335175 0.4777772952 0.1903460650 Cl -0.0724660000 0
C29_0 C 0.2503343821 1.0596745092 0.1712187190 C3 -0.1004728000 2
C30_0 C 0.0882122032 1.0594837776 0.1074551323 C3 0.0311151000 2
H16_0 H 0.6514107026 -0.0014560658 0.0224343765 H 0.1281350000 0
C16_0 C 0.8122867166 0.2309172995 0.3066766315 C3 -0.1281350000 2
H8_0 H 0.7211125544 0.1569000771 0.3651861216 H 0.1281350000 0
H9_0 H 0.8705693997 0.3213206424 0.2440749872 H 0.1281350000 0
C31_0 C 0.1543965830 1.1967676472 0.1840872771 C3 -0.1281350000 2
H18_0 H 0.3527911856 1.0036000273 0.1906044337 H 0.1281350000 0
C32_0 C -0.0076651009 1.1985201811 0.1191597388 C3 -0.0979956000 2
Cl0_0 Cl 0.0391078646 0.9783207337 0.0606315024 Cl -0.0724660000 0
H10_0 H 0.9219361804 0.1767375516 0.3208587789 H 0.1281350000 0
C33_0 C 0.0260633375 1.2668914458 0.1572319872 C3 -0.1281350000 2
H19_0 H 0.1795338800 1.2502293902 0.2143240321 H 0.1281350000 0
H20_0 H -0.1084751971 1.2519276044 0.0985986460 H 0.1281350000 0
H21_0 H -0.0480027436 1.3756458442 0.1656449090 H 0.1281350000 0
O0_1 O 0.1263144520 0.8363766251 0.2059558418 O1 -0.4438310000 2
C10_1 C 0.0405068587 0.8626693957 0.2421467109 C3 0.6103738000 2
N0_1 N 0.0828079905 0.8416787400 0.2916065302 N -0.4965168000 2
C11_1 C -0.1185395482 0.9276035422 0.2318973519 C3 -0.1168777000 2
C7_1 C 0.2232371176 0.7839184734 0.3110256249 C3 0.2375852000 2
H6_1 H 0.0039971256 0.8598569196 0.3179448420 H 0.2964330000 0
C12_1 C -0.1607091067 1.0102510874 0.1884076796 C3 -0.1004728000 2
C13_1 C -0.2263459629 0.9117850140 0.2584520222 C3 0.0311151000 2
C6_1 C 0.2413478331 0.7509952169 0.3625792555 C3 -0.1181121000 2
C9_1 C 0.3440150191 0.7603523110 0.2797741137 C3 -0.1705168300 2
C14_1 C -0.3025715366 1.0766791929 0.1723083582 C3 -0.1281350000 2
H7_1 H -0.0769031357 1.0210884323 0.1675887470 H 0.1281350000 0
C15_1 C -0.3689961010 0.9752509375 0.2419401764 C3 -0.0979956000 2
Cl1_1 Cl -0.1890382479 0.8096418596 0.3123524316 Cl -0.0724660000 0
C0_1 C 0.3832508057 0.6899491830 0.3831789793 C3 0.1697371000 2
C17_1 C 0.1138960871 0.7818874879 0.3960400910 C3 -0.1181121000 2
C8_1 C 0.4803925456 0.7011753625 0.2996303986 C3 -0.2550853700 2
H5_1 H 0.3263431732 0.7870352356 0.2400340142 H 0.1281350000 0
C16_1 C -0.4072721686 1.0586879030 0.1992257777 C3 -0.1281350000 2
H8_1 H -0.3311119998 1.1407907123 0.1386201754 H 0.1281350000 0
H9_1 H -0.4493155449 0.9593825781 0.2631048313 H 0.1281350000 0
C1_1 C 0.5050877862 0.6630574191 0.3511710484 C3 0.2089460000 2
C2_1 C 0.4089778808 0.6555885289 0.4352051025 C3 -0.2550853700 2
C18_1 C 0.0813178655 0.6773292450 0.4109841985 C3 0.2375852000 2
C19_1 C 0.0250183908 0.9207526935 0.4147511247 C3 0.1697371000 2
H4_1 H 0.5723662249 0.6825745198 0.2751975267 H 0.1422250000 0
H10_1 H -0.5187192550 1.1094049010 0.1865795548 H 0.1281350000 0
C3_1 C 0.6455106899 0.6030878009 0.3719574195 C3 -0.2550853700 2
C4_1 C 0.5465651041 0.5996076585 0.4544891594 C3 -0.1197476300 2
H0_1 H 0.3173210872 0.6749263745 0.4597396824 H 0.1422250000 0
C20_1 C -0.0407092251 0.7077763053 0.4425287068 C3 -0.1705168300 2
N1_1 N 0.1677852708 0.5390751895 0.3941648719 N -0.4965168000 2
C21_1 C -0.0988083942 0.9509846211 0.4462356845 C3 0.2089460000 2
C23_1 C 0.0600033703 1.0294983268 0.4054431867 C3 -0.2550853700 2
C5_1 C 0.6663939446 0.5727233187 0.4227563417 C3 -0.1197476300 2
H1_1 H 0.7368317394 0.5823974090 0.3468804627 H 0.1422250000 0
H2_1 H 0.5640667150 0.5751529868 0.4946382472 H 0.1281350000 0
C22_1 C -0.1288862587 0.8412490541 0.4590458211 C3 -0.2550853700 2
H11_1 H -0.0630853675 0.6244625772 0.4541776044 H 0.1281350000 0
C27_1 C 0.2024611830 0.4270249458 0.4244922382 C3 0.6103738000 2
H17_1 H 0.2132352851 0.5213217020 0.3583649119 H 0.2964330000 0
C25_1 C -0.1844826951 1.0881038830 0.4651696531 C3 -0.2550853700 2
C24_1 C -0.0241835024 1.1612781514 0.4252259211 C3 -0.1197476300 2
H13_1 H 0.1567899490 1.0067494940 0.3832495989 H 0.1422250000 0
H3_1 H 0.7736196713 0.5291717184 0.4391024579 H 0.1281350000 0
H12_1 H -0.2212955346 0.8625385727 0.4836761618 H 0.1422250000 0
O1_1 O 0.1771690951 0.4350497312 0.4707289765 O1 -0.4438310000 2
C28_1 C 0.2800421785 0.2867605269 0.3991827716 C3 -0.1168777000 2
C26_1 C -0.1486802488 1.1917156349 0.4546251738 C3 -0.1197476300 2
H15_1 H -0.2778158027 1.1092618166 0.4892816893 H 0.1422250000 0
H14_1 H 0.0055240765 1.2428774921 0.4183850452 H 0.1281350000 0
C29_1 C 0.4059474432 0.1872292350 0.4224664701 C3 -0.1004728000 2
C30_1 C 0.2304155338 0.2462490452 0.3562667730 C3 0.0311151000 2
H16_1 H -0.2143338709 1.2970400470 0.4692080238 H 0.1281350000 0
C31_1 C 0.4828677440 0.0529684394 0.4028040293 C3 -0.1281350000 2
H18_1 H 0.4416914750 0.2187080691 0.4565129225 H 0.1281350000 0
C32_1 C 0.3063925232 0.1111873262 0.3364882129 C3 -0.0979956000 2
Cl0_1 Cl 0.0674839595 0.3576093205 0.3284902996 Cl -0.0724660000 0
C33_1 C 0.4325778695 0.0154267097 0.3596932261 C3 -0.1281350000 2
H19_1 H 0.5816783518 -0.0227005684 0.4206979657 H 0.1281350000 0
H20_1 H 0.2646654585 0.0810706951 0.3036696884 H 0.1281350000 0
H21_1 H 0.4904281282 -0.0900612686 0.3445621199 H 0.1281350000 0
#END
############################################################################################
# Avant-garde Materials Simulation           
# XXVI NEUMANN/KENDRICK/LEUSEN Z'=1and2, RANK 17, ENERGY -158.45964256327409 kcal/mol/atom
############################################################################################

data_rank_000017
_symmetry_cell_setting triclinic
_symmetry_space_group_name_H-M 'P -1'
_symmetry_Int_Tables_number 2
loop_
_symmetry_equiv_pos_site_id
_symmetry_equiv_pos_as_xyz
1 x,y,z
2 -x,-y,-z
_cell_length_a 10.4841511540
_cell_length_b 14.4371907050
_cell_length_c 18.9896180228
_cell_angle_alpha 99.0422644226
_cell_angle_beta 92.3619327950
_cell_angle_gamma 109.5769356172
loop_
_atom_site_label
_atom_site_type_symbol
_atom_site_fract_x
_atom_site_fract_y
_atom_site_fract_z
_atom_site_fftype
_atom_site_charge
_atom_site_hybridization
C0_0 C 0.0821175823 0.2373322814 0.4435053914 C3 0.1697371000 2
C1_0 C 0.2209755354 0.2994486491 0.4662816479 C3 0.2089460000 2
C2_0 C 0.0448082901 0.1333723179 0.4441188361 C3 -0.2550853700 2
C6_0 C -0.0131890016 0.2801609702 0.4201204807 C3 -0.1181121000 2
C3_0 C 0.3151796751 0.2560772021 0.4886913520 C3 -0.2550853700 2
C8_0 C 0.2599477318 0.4028638370 0.4649430827 C3 -0.2550853700 2
C4_0 C 0.1391320856 0.0933032035 0.4655595510 C3 -0.1197476300 2
H0_0 H -0.0603407009 0.0856291743 0.4271079558 H 0.1422250000 0
C7_0 C 0.0305872136 0.3831338525 0.4202176606 C3 0.2375852000 2
C17_0 C -0.1563425713 0.2150298251 0.3936331631 C3 -0.1181121000 2
C5_0 C 0.2756540547 0.1548324412 0.4881896618 C3 -0.1197476300 2
H1_0 H 0.4201585712 0.3046561924 0.5060090635 H 0.1422250000 0
C9_0 C 0.1681877966 0.4443491140 0.4430850474 C3 -0.1705168300 2
H4_0 H 0.3653992336 0.4505852608 0.4821666134 H 0.1422250000 0
H2_0 H 0.1088229808 0.0132160671 0.4652635610 H 0.1281350000 0
N0_0 N -0.0650172911 0.4227858950 0.3957471922 N -0.4965168000 2
C18_0 C -0.2528693640 0.1807535011 0.4407162373 C3 0.2375852000 2
C19_0 C -0.1952731464 0.1835964345 0.3179654217 C3 0.1697371000 2
H3_0 H 0.3479517131 0.1208912244 0.5043859280 H 0.1281350000 0
H5_0 H 0.1985651967 0.5239246821 0.4431682254 H 0.1281350000 0
C10_0 C -0.0518150045 0.5204203412 0.3971269146 C3 0.6103738000 2
H6_0 H -0.1588731963 0.3710443155 0.3777430638 H 0.2964330000 0
C20_0 C -0.3888176472 0.1192435420 0.4146088390 C3 -0.1705168300 2
N1_0 N -0.2180213509 0.2082554511 0.5155015402 N -0.4965168000 2
C21_0 C -0.3325966113 0.1212009363 0.2920761770 C3 0.2089460000 2
C23_0 C -0.0995555201 0.2081257939 0.2670590966 C3 -0.2550853700 2
O0_0 O 0.0547253312 0.5910303484 0.4217711156 O1 -0.4438310000 2
C11_0 C -0.1691200653 0.5423483870 0.3645330744 C3 -0.1168777000 2
C22_0 C -0.4275607411 0.0915378738 0.3423546502 C3 -0.2550853700 2
H11_0 H -0.4621253944 0.0928571257 0.4522273603 H 0.1281350000 0
C27_0 C -0.2648182442 0.1441610617 0.5620171806 C3 0.6103738000 2
H17_0 H -0.1497875127 0.2786031156 0.5360304994 H 0.2964330000 0
C25_0 C -0.3684223170 0.0880251004 0.2173068440 C3 -0.2550853700 2
C24_0 C -0.1372206846 0.1734543968 0.1946244876 C3 -0.1197476300 2
H13_0 H 0.0056704530 0.2533549154 0.2860698609 H 0.1422250000 0
C12_0 C -0.1317160736 0.6328543474 0.3384673930 C3 -0.1004728000 2
C13_0 C -0.3090172584 0.4867858746 0.3595427145 C3 0.0311151000 2
H12_0 H -0.5323410721 0.0442423030 0.3233503995 H 0.1422250000 0
O1_0 O -0.3288155266 0.0534523841 0.5433966368 O1 -0.4438310000 2
C28_0 C -0.2308245662 0.1883708816 0.6403871916 C3 -0.1168777000 2
C26_0 C -0.2729992289 0.1137246136 0.1693448592 C3 -0.1197476300 2
H15_0 H -0.4729939404 0.0401610878 0.1984637018 H 0.1422250000 0
H14_0 H -0.0615175981 0.1917772893 0.1565826733 H 0.1281350000 0
C14_0 C -0.2268749449 0.6668838652 0.3086416961 C3 -0.1281350000 2
H7_0 H -0.0236541746 0.6762322493 0.3423930831 H 0.1281350000 0
C15_0 C -0.4056889054 0.5216807407 0.3314534936 C3 -0.0979956000 2
Cl1_0 Cl -0.3729706312 0.3726991928 0.3886611638 Cl -0.0724660000 0
C29_0 C -0.1711821168 0.1393013092 0.6827396184 C3 -0.1004728000 2
C30_0 C -0.2641169062 0.2694426467 0.6746594194 C3 0.0311151000 2
H16_0 H -0.3010515569 0.0881602313 0.1118957850 H 0.1281350000 0
C16_0 C -0.3650021954 0.6111515892 0.3056361823 C3 -0.1281350000 2
H8_0 H -0.1935331053 0.7371664820 0.2888002189 H 0.1281350000 0
H9_0 H -0.5129992137 0.4774289947 0.3294433630 H 0.1281350000 0
C31_0 C -0.1418319616 0.1714768520 0.7564803679 C3 -0.1281350000 2
H18_0 H -0.1493056118 0.0744683335 0.6560445072 H 0.1281350000 0
C32_0 C -0.2359609190 0.3017469882 0.7487850068 C3 -0.0979956000 2
Cl0_0 Cl -0.3515439784 0.3275331349 0.6278336867 Cl -0.0724660000 0
H10_0 H -0.4414323016 0.6375177246 0.2837609521 H 0.1281350000 0
C33_0 C -0.1742484042 0.2530937349 0.7893943957 C3 -0.1281350000 2
H19_0 H -0.0945094420 0.1332403066 0.7885671470 H 0.1281350000 0
H20_0 H -0.2657101113 0.3633620020 0.7743981162 H 0.1281350000 0
H21_0 H -0.1537586719 0.2778265461 0.8471890992 H 0.1281350000 0
H9_1 H 0.2959846283 0.2879515656 0.3206052951 H 0.1281350000 0
C15_1 C 0.2704166255 0.3015691841 0.2679009948 C3 -0.0979956000 2
C13_1 C 0.2670201158 0.2322429917 0.2069811203 C3 0.0311151000 2
C16_1 C 0.2399034683 0.3868917801 0.2607165087 C3 -0.1281350000 2
C11_1 C 0.2364908488 0.2483637555 0.1380944938 C3 -0.1168777000 2
Cl1_1 Cl 0.3041544595 0.1270781025 0.2186501776 Cl -0.0724660000 0
C14_1 C 0.2067048604 0.4031489405 0.1929757385 C3 -0.1281350000 2
H10_1 H 0.2402410941 0.4397534279 0.3085896761 H 0.1281350000 0
C10_1 C 0.2234225984 0.1736822478 0.0711446670 C3 0.6103738000 2
C12_1 C 0.2054760250 0.3343502043 0.1324914654 C3 -0.1004728000 2
H8_1 H 0.1819502422 0.4692310016 0.1870703175 H 0.1281350000 0
N0_1 N 0.2883094594 0.2142388734 0.0159147503 N -0.4965168000 2
O0_1 O 0.1537275242 0.0844592595 0.0667483353 O1 -0.4438310000 2
H7_1 H 0.1796801935 0.3461994683 0.0792580311 H 0.1281350000 0
C7_1 C 0.2590728310 0.1681654619 -0.0570902018 C3 0.2375852000 2
H6_1 H 0.3564046737 0.2863149782 0.0283455898 H 0.2964330000 0
C6_1 C 0.3576055819 0.1932974426 -0.1048824049 C3 -0.1181121000 2
C9_1 C 0.1254156180 0.1008155406 -0.0821055339 C3 -0.1705168300 2
C0_1 C 0.3200875078 0.1540816018 -0.1799350157 C3 0.1697371000 2
C17_1 C 0.5015168091 0.2576620986 -0.0793039786 C3 -0.1181121000 2
C8_1 C 0.0889116806 0.0631831771 -0.1538130067 C3 -0.2550853700 2
H5_1 H 0.0515123214 0.0785448487 -0.0440859831 H 0.1281350000 0
C1_1 C 0.1830819403 0.0898531640 -0.2048687456 C3 0.2089460000 2
C2_1 C 0.4156534892 0.1750569845 -0.2313448813 C3 -0.2550853700 2
C18_1 C 0.5474075119 0.3604492275 -0.0791174481 C3 0.2375852000 2
C19_1 C 0.5956684136 0.2129654407 -0.0572742813 C3 0.1697371000 2
H4_1 H -0.0141482663 0.0110257643 -0.1713404144 H 0.1422250000 0
C3_1 C 0.1462579574 0.0532571321 -0.2793026707 C3 -0.2550853700 2
C4_1 C 0.3768817352 0.1375531009 -0.3033796116 C3 -0.1197476300 2
H0_1 H 0.5213064981 0.2203558306 -0.2130644853 H 0.1422250000 0
C20_1 C 0.6852627370 0.4203678043 -0.0558725369 C3 -0.1705168300 2
N1_1 N 0.4542135586 0.4016043970 -0.1044856105 N -0.4965168000 2
C21_1 C 0.7338963960 0.2741492255 -0.0321628883 C3 0.2089460000 2
C23_1 C 0.5579347610 0.1080090234 -0.0613770439 C3 -0.2550853700 2
C5_1 C 0.2408585129 0.0775774810 -0.3278303235 C3 -0.1197476300 2
H1_1 H 0.0417675706 0.0040966344 -0.2972526207 H 0.1422250000 0
H2_1 H 0.4516089974 0.1536999656 -0.3420279636 H 0.1281350000 0
C22_1 C 0.7746859355 0.3780683830 -0.0322282346 C3 -0.2550853700 2
H11_1 H 0.7168704054 0.5001068980 -0.0553462708 H 0.1281350000 0
C27_1 C 0.4613787245 0.4990589967 -0.0930120296 C3 0.6103738000 2
H17_1 H 0.3631856832 0.3501216810 -0.1272986595 H 0.2964330000 0
C25_1 C 0.8265565531 0.2287330717 -0.0109167961 C3 -0.2550853700 2
C24_1 C 0.6516030988 0.0657663639 -0.0427395408 C3 -0.1197476300 2
H13_1 H 0.4533833694 0.0610637303 -0.0806402874 H 0.1422250000 0
H3_1 H 0.2127864809 0.0498071533 -0.3850700407 H 0.1281350000 0
H12_1 H 0.8798871593 0.4249758394 -0.0135018642 H 0.1422250000 0
O1_1 O 0.5611564389 0.5690208977 -0.0599381866 O1 -0.4438310000 2
C28_1 C 0.3447115388 0.5211759027 -0.1258962224 C3 -0.1168777000 2
C26_1 C 0.7870294244 0.1264133058 -0.0166969001 C3 -0.1197476300 2
H15_1 H 0.9307124461 0.2766511538 0.0090803550 H 0.1422250000 0
H14_1 H 0.6217033959 -0.0151343895 -0.0478809223 H 0.1281350000 0
C29_1 C 0.3811083276 0.6094421048 -0.1545926233 C3 -0.1004728000 2
C30_1 C 0.2053507529 0.4661184952 -0.1283341957 C3 0.0311151000 2
H16_1 H 0.8583390214 0.0908733881 -0.0018078249 H 0.1281350000 0
C31_1 C 0.2842478344 0.6410919923 -0.1854000857 C3 -0.1281350000 2
H18_1 H 0.4890454407 0.6525629995 -0.1526667438 H 0.1281350000 0
C32_1 C 0.1069599308 0.4984882360 -0.1575909067 C3 -0.0979956000 2
Cl0_1 Cl 0.1466647799 0.3567616291 -0.0930112296 Cl -0.0724660000 0
C33_1 C 0.1464102855 0.5855380220 -0.1864820503 C3 -0.1281350000 2
H19_1 H 0.3159698945 0.7092832356 -0.2078366583 H 0.1281350000 0
H20_1 H -0.0001115454 0.4544215509 -0.1578200828 H 0.1281350000 0
H21_1 H 0.0695280608 0.6104188566 -0.2096799297 H 0.1281350000 0
#END
############################################################################################
# Avant-garde Materials Simulation           
# XXVI NEUMANN/KENDRICK/LEUSEN Z'=1and2, RANK 18, ENERGY -158.45961217915277 kcal/mol/atom
############################################################################################

data_rank_000018
_symmetry_cell_setting triclinic
_symmetry_space_group_name_H-M 'P -1'
_symmetry_Int_Tables_number 2
loop_
_symmetry_equiv_pos_site_id
_symmetry_equiv_pos_as_xyz
1 x,y,z
2 -x,-y,-z
_cell_length_a 10.4046648897
_cell_length_b 11.0286713258
_cell_length_c 26.7505947795
_cell_angle_alpha 83.5324892193
_cell_angle_beta 91.2432421204
_cell_angle_gamma 62.5537828861
loop_
_atom_site_label
_atom_site_type_symbol
_atom_site_fract_x
_atom_site_fract_y
_atom_site_fract_z
_atom_site_fftype
_atom_site_charge
_atom_site_hybridization
C0_0 C 0.5952058214 0.0457024954 0.1008532063 C3 0.1697371000 2
C1_0 C 0.4695389040 0.0679045084 0.1274387164 C3 0.2089460000 2
C2_0 C 0.5743889287 0.0942312986 0.0483189849 C3 -0.2550853700 2
C6_0 C 0.7359635539 -0.0240795316 0.1275262715 C3 -0.1181121000 2
C3_0 C 0.3297523637 0.1389419960 0.1010661836 C3 -0.2550853700 2
C8_0 C 0.4895474993 0.0164385053 0.1795223745 C3 -0.2550853700 2
C4_0 C 0.4370131718 0.1618201814 0.0234910623 C3 -0.1197476300 2
H0_0 H 0.6695945506 0.0757031071 0.0277694338 H 0.1422250000 0
C7_0 C 0.7496680309 -0.0715356319 0.1791621181 C3 0.2375852000 2
C17_0 C 0.8680782822 -0.0488490761 0.1005016986 C3 -0.1181121000 2
C5_0 C 0.3134524099 0.1848639743 0.0500192627 C3 -0.1197476300 2
H1_0 H 0.2342389552 0.1578632113 0.1215147845 H 0.1422250000 0
C9_0 C 0.6252148332 -0.0520530287 0.2051030781 C3 -0.1705168300 2
H4_0 H 0.3939712062 0.0322582489 0.1996236690 H 0.1422250000 0
H2_0 H 0.4234635215 0.1968186651 -0.0170010687 H 0.1281350000 0
N0_0 N 0.8908602249 -0.1416149243 0.2032938883 N -0.4965168000 2
C18_0 C 0.9176527513 0.0501696931 0.0948068021 C3 0.2375852000 2
C19_0 C 0.9457908468 -0.1759115841 0.0804824974 C3 0.1697371000 2
H3_0 H 0.2052388862 0.2385829066 0.0301181869 H 0.1281350000 0
H5_0 H 0.6394852522 -0.0905103241 0.2450815675 H 0.1281350000 0
C10_0 C 0.9355432497 -0.1851423064 0.2533758795 C3 0.6103738000 2
H6_0 H 0.9707289019 -0.1550681794 0.1796595485 H 0.2964330000 0
C20_0 C 1.0449687285 0.0240531374 0.0695316465 C3 -0.1705168300 2
N1_0 N 0.8379912192 0.1749075905 0.1139688186 N -0.4965168000 2
C21_0 C 1.0738479097 -0.2008679114 0.0549542288 C3 0.2089460000 2
C23_0 C 0.9009350439 -0.2803538372 0.0850295315 C3 -0.2550853700 2
O0_0 O 0.8497279692 -0.1687781653 0.2867700415 O1 -0.4438310000 2
C11_0 C 1.0966340078 -0.2640903801 0.2668194022 C3 -0.1168777000 2
C22_0 C 1.1200252116 -0.0981778215 0.0506417257 C3 -0.2550853700 2
H11_0 H 1.0811916473 0.1021001648 0.0654409715 H 0.1281350000 0
C27_0 C 0.8682203797 0.2831124097 0.1139911098 C3 0.6103738000 2
H17_0 H 0.7498431274 0.1841156561 0.1326910020 H 0.2964330000 0
C25_0 C 1.1491225384 -0.3257085802 0.0343337291 C3 -0.2550853700 2
C24_0 C 0.9780341369 -0.4020748380 0.0653130605 C3 -0.1197476300 2
H13_0 H 0.8044440475 -0.2634891073 0.1045869126 H 0.1422250000 0
C12_0 C 1.1390773326 -0.3678161765 0.3085720756 C3 -0.1004728000 2
C13_0 C 1.2075938310 -0.2462664811 0.2432735006 C3 0.0311151000 2
H12_0 H 1.2169063451 -0.1163158329 0.0310616864 H 0.1422250000 0
O1_0 O 0.9832254847 0.2820544720 0.1019675982 O1 -0.4438310000 2
C28_0 C 0.7518659816 0.4139499753 0.1293680826 C3 -0.1168777000 2
C26_0 C 1.1026019275 -0.4246716172 0.0394248742 C3 -0.1197476300 2
H15_0 H 1.2449743132 -0.3422677286 0.0143625771 H 0.1422250000 0
H14_0 H 0.9449619868 -0.4829698653 0.0703714573 H 0.1281350000 0
C14_0 C 1.2839488362 -0.4516176514 0.3257362570 C3 -0.1281350000 2
H7_0 H 1.0537396719 -0.3818547562 0.3270238081 H 0.1281350000 0
C15_0 C 1.3531391782 -0.3273204634 0.2610990141 C3 -0.0979956000 2
Cl1_0 Cl 1.1731541879 -0.1222202346 0.1910756554 Cl -0.0724660000 0
C29_0 C 0.7932965066 0.4725233439 0.1664146478 C3 -0.1004728000 2
C30_0 C 0.6117158883 0.4897775564 0.1048005631 C3 0.0311151000 2
H16_0 H 1.1623310814 -0.5211038153 0.0240558572 H 0.1281350000 0
C16_0 C 1.3914570306 -0.4305587394 0.3020209990 C3 -0.1281350000 2
H8_0 H 1.3126145106 -0.5323222703 0.3576971193 H 0.1281350000 0
H9_0 H 1.4361477535 -0.3100437515 0.2422939422 H 0.1281350000 0
C31_0 C 0.7002599311 0.6028315191 0.1781874073 C3 -0.1281350000 2
H18_0 H 0.9020216269 0.4123812606 0.1854877204 H 0.1281350000 0
C32_0 C 0.5186796641 0.6227765687 0.1151876514 C3 -0.0979956000 2
Cl0_0 Cl 0.5479263483 0.4215664131 0.0609976827 Cl -0.0724660000 0
H10_0 H 1.5054392498 -0.4936983384 0.3155142900 H 0.1281350000 0
C33_0 C 0.5634801144 0.6792192084 0.1516130589 C3 -0.1281350000 2
H19_0 H 0.7341168704 0.6463000571 0.2073236089 H 0.1281350000 0
H20_0 H 0.4111674243 0.6804849701 0.0950339172 H 0.1281350000 0
H21_0 H 0.4912479309 0.7833056974 0.1591353422 H 0.1281350000 0
O0_1 O 0.6988585092 0.2191441272 0.2068337155 O1 -0.4438310000 2
C10_1 C 0.6203937042 0.2272952989 0.2420016257 C3 0.6103738000 2
N0_1 N 0.6737939686 0.1829850114 0.2914373021 N -0.4965168000 2
C11_1 C 0.4580568754 0.2961634254 0.2308126763 C3 -0.1168777000 2
C7_1 C 0.8189239562 0.1162187792 0.3121892359 C3 0.2375852000 2
H6_1 H 0.5997870264 0.1886464121 0.3167019088 H 0.2964330000 0
C12_1 C 0.4066436066 0.3988511161 0.1885691363 C3 -0.1004728000 2
C13_1 C 0.3544356550 0.2689723785 0.2556158436 C3 0.0311151000 2
C6_1 C 0.8454746542 0.0613017830 0.3634222098 C3 -0.1181121000 2
C9_1 C 0.9358688811 0.1043529365 0.2830114058 C3 -0.1705168300 2
C14_1 C 0.2604611700 0.4729939036 0.1718543232 C3 -0.1281350000 2
H7_1 H 0.4869867861 0.4192245283 0.1693403265 H 0.1281350000 0
C15_1 C 0.2072405969 0.3406304040 0.2385584363 C3 -0.0979956000 2
Cl1_1 Cl 0.4016424890 0.1434340377 0.3082623682 Cl -0.0724660000 0
C0_1 C 0.9912191323 -0.0109376103 0.3859993681 C3 0.1697371000 2
C17_1 C 0.7210150099 0.0797643740 0.3938803657 C3 -0.1181121000 2
C8_1 C 1.0763028238 0.0356529735 0.3048285092 C3 -0.2550853700 2
H5_1 H 0.9121504686 0.1477075894 0.2433947661 H 0.1281350000 0
C16_1 C 0.1601561912 0.4433572710 0.1969935288 C3 -0.1281350000 2
H8_1 H 0.2249911279 0.5524538849 0.1390997848 H 0.1281350000 0
H9_1 H 0.1304445157 0.3158007186 0.2585053842 H 0.1281350000 0
C1_1 C 1.1090063426 -0.0247124287 0.3561195948 C3 0.2089460000 2
C2_1 C 1.0246800226 -0.0705910253 0.4375820855 C3 -0.2550853700 2
C18_1 C 0.6852441005 -0.0268465289 0.4054672794 C3 0.2375852000 2
C19_1 C 0.6347491693 0.2097082727 0.4112535619 C3 0.1697371000 2
H4_1 H 1.1655495486 0.0262127169 0.2820969219 H 0.1422250000 0
H10_1 H 0.0452754255 0.5003283201 0.1839096738 H 0.1281350000 0
C3_1 C 1.2537666657 -0.0964993759 0.3786303820 C3 -0.2550853700 2
C4_1 C 1.1666712248 -0.1398529959 0.4583890151 C3 -0.1197476300 2
H0_1 H 0.9365237192 -0.0612192874 0.4607769576 H 0.1422250000 0
C20_1 C 0.5612499473 -0.0055940183 0.4318290038 C3 -0.1705168300 2
N1_1 N 0.7686088590 -0.1568516959 0.3897522704 N -0.4965168000 2
C21_1 C 0.5106472962 0.2294664836 0.4384539252 C3 0.2089460000 2
C23_1 C 0.6709168259 0.3197079393 0.4040182892 C3 -0.2550853700 2
C5_1 C 1.2823279116 -0.1528037611 0.4288261348 C3 -0.1197476300 2
H1_1 H 1.3422260188 -0.1065953717 0.3553983524 H 0.1422250000 0
H2_1 H 1.1902219859 -0.1851970094 0.4979992902 H 0.1281350000 0
C22_1 C 0.4758414536 0.1193277000 0.4474975773 C3 -0.2550853700 2
H11_1 H 0.5341502906 -0.0897098274 0.4390255047 H 0.1281350000 0
C27_1 C 0.8033068410 -0.2781986365 0.4197492123 C3 0.6103738000 2
H17_1 H 0.8087365245 -0.1609166771 0.3547576230 H 0.2964330000 0
C25_1 C 0.4256817776 0.3579789616 0.4556704046 C3 -0.2550853700 2
C24_1 C 0.5867885657 0.4432630411 0.4216142865 C3 -0.1197476300 2
H13_1 H 0.7675030097 0.3048438666 0.3849017433 H 0.1422250000 0
H3_1 H 1.3937488224 -0.2078359557 0.4460430093 H 0.1281350000 0
H12_1 H 0.3810839802 0.1346846465 0.4679386120 H 0.1422250000 0
O1_1 O 0.7809995587 -0.2869696247 0.4651323132 O1 -0.4438310000 2
C28_1 C 0.8752804418 -0.4063194344 0.3950614766 C3 -0.1168777000 2
C26_1 C 0.4619608375 0.4635637846 0.4468213803 C3 -0.1197476300 2
H15_1 H 0.3323572798 0.3704816638 0.4765515555 H 0.1422250000 0
H14_1 H 0.6169004912 0.5260346555 0.4160358816 H 0.1281350000 0
C29_1 C 1.0049740617 -0.5145998142 0.4193967714 C3 -0.1004728000 2
C30_1 C 0.8155474584 -0.4278642375 0.3514071013 C3 0.0311151000 2
H16_1 H 0.3949417300 0.5625202766 0.4594908661 H 0.1281350000 0
C31_1 C 1.0758203044 -0.6386373346 0.3998584104 C3 -0.1281350000 2
H18_1 H 1.0489575918 -0.4999886617 0.4542739917 H 0.1281350000 0
C32_1 C 0.8858406078 -0.5522769730 0.3316006673 C3 -0.0979956000 2
Cl0_1 Cl 0.6463260578 -0.3058483684 0.3227611489 Cl -0.0724660000 0
C33_1 C 1.0164560328 -0.6568657792 0.3557629252 C3 -0.1281350000 2
H19_1 H 1.1764221180 -0.7213989716 0.4191460963 H 0.1281350000 0
H20_1 H 0.8362227637 -0.5675353380 0.2981550634 H 0.1281350000 0
H21_1 H 1.0700179040 -0.7544461006 0.3407062203 H 0.1281350000 0
#END
############################################################################################
# Avant-garde Materials Simulation           
# XXVI NEUMANN/KENDRICK/LEUSEN Z'=1and2, RANK 19, ENERGY -158.45957995839439 kcal/mol/atom
############################################################################################

data_rank_000019
_symmetry_cell_setting triclinic
_symmetry_space_group_name_H-M 'P -1'
_symmetry_Int_Tables_number 2
loop_
_symmetry_equiv_pos_site_id
_symmetry_equiv_pos_as_xyz
1 x,y,z
2 -x,-y,-z
_cell_length_a 10.6200712420
_cell_length_b 10.7737972969
_cell_length_c 26.9997649338
_cell_angle_alpha 86.6292252926
_cell_angle_beta 84.1401533631
_cell_angle_gamma 118.5093279212
loop_
_atom_site_label
_atom_site_type_symbol
_atom_site_fract_x
_atom_site_fract_y
_atom_site_fract_z
_atom_site_fftype
_atom_site_charge
_atom_site_hybridization
C0_0 C 0.8546989000 1.0179420471 0.3561707256 C3 0.1697371000 2
C1_0 C 0.7481011841 1.0421532497 0.3845094621 C3 0.2089460000 2
C2_0 C 0.8876729916 1.0620785992 0.3036666626 C3 -0.2550853700 2
C6_0 C 0.9221566100 0.9495178692 0.3808717929 C3 -0.1181121000 2
C3_0 C 0.6789332895 1.1068848009 0.3596461930 C3 -0.2550853700 2
C8_0 C 0.7132114555 0.9978285852 0.4367621347 C3 -0.2550853700 2
C4_0 C 0.8182744711 1.1243500010 0.2803963091 C3 -0.1197476300 2
H0_0 H 0.9688876121 1.0451679662 0.2817343300 H 0.1422250000 0
C7_0 C 0.8816041365 0.9054032548 0.4325978707 C3 0.2375852000 2
C17_0 C 1.0318327054 0.9215205661 0.3518188675 C3 -0.1181121000 2
C5_0 C 0.7123565007 1.1464595869 0.3085042857 C3 -0.1197476300 2
H1_0 H 0.5986259790 1.1249107347 0.3818565889 H 0.1422250000 0
C9_0 C 0.7768409504 0.9308229243 0.4604525877 C3 -0.1705168300 2
H4_0 H 0.6331935488 1.0171870274 0.4585708641 H 0.1422250000 0
H2_0 H 0.8447534586 1.1568346705 0.2399998070 H 0.1281350000 0
N0_0 N 0.9463824977 0.8342520416 0.4555779219 N -0.4965168000 2
C18_0 C 1.1791182612 1.0224589697 0.3436122996 C3 0.2375852000 2
C19_0 C 0.9858171489 0.7889237389 0.3314664783 C3 0.1697371000 2
H3_0 H 0.6582910202 1.1958689031 0.2896799234 H 0.1281350000 0
H5_0 H 0.7491155205 0.8970492084 0.5005071001 H 0.1281350000 0
C10_0 C 0.9390311373 0.7968946428 0.5054856961 C3 0.6103738000 2
H6_0 H 1.0155251681 0.8168618049 0.4315810570 H 0.2964330000 0
C20_0 C 1.2828994493 0.9911557545 0.3183048995 C3 -0.1705168300 2
N1_0 N 1.2274712691 1.1558788059 0.3616553148 N -0.4965168000 2
C21_0 C 1.0913293233 0.7599942703 0.3048187052 C3 0.2089460000 2
C23_0 C 0.8369445610 0.6858302863 0.3348826077 C3 -0.2550853700 2
O0_0 O 0.8654541048 0.8199975261 0.5388465865 O1 -0.4438310000 2
C11_0 C 1.0172721406 0.7182601891 0.5198496805 C3 -0.1168777000 2
C22_0 C 1.2399156013 0.8629329157 0.3000652795 C3 -0.2550853700 2
H11_0 H 1.3968024958 1.0703310964 0.3136548447 H 0.1281350000 0
C27_0 C 1.3437964563 1.2797343898 0.3388069973 C3 0.6103738000 2
H17_0 H 1.1728607901 1.1611715909 0.3946005258 H 0.2964330000 0
C25_0 C 1.0448696994 0.6320171635 0.2826629794 C3 -0.2550853700 2
C24_0 C 0.7950268372 0.5626942062 0.3124870726 C3 -0.1197476300 2
H13_0 H 0.7552952096 0.7064294070 0.3546378034 H 0.1422250000 0
C12_0 C 0.9577440566 0.6314567167 0.5661793786 C3 -0.1004728000 2
C13_0 C 1.1418069999 0.7229215911 0.4940805166 C3 0.0311151000 2
H12_0 H 1.3207504815 0.8402895583 0.2806523281 H 0.1422250000 0
O1_0 O 1.4178226290 1.2928596985 0.2981612822 O1 -0.4438310000 2
C28_0 C 1.3805322854 1.4092463696 0.3652564786 C3 -0.1168777000 2
C26_0 C 0.8995427841 0.5356120834 0.2860495782 C3 -0.1197476300 2
H15_0 H 1.1260396410 0.6124051882 0.2618597578 H 0.1422250000 0
H14_0 H 0.6802079141 0.4860743555 0.3146162704 H 0.1281350000 0
C14_0 C 1.0160158796 0.5518092287 0.5859822364 C3 -0.1281350000 2
H7_0 H 0.8619638536 0.6279164448 0.5863796650 H 0.1281350000 0
C15_0 C 1.2017850730 0.6437234841 0.5136213536 C3 -0.0979956000 2
Cl1_0 Cl 1.2338779725 0.8312973262 0.4375190549 Cl -0.0724660000 0
C29_0 C 1.3545987485 1.5158884152 0.3445017313 C3 -0.1004728000 2
C30_0 C 1.4532749902 1.4337559735 0.4070723848 C3 0.0311151000 2
H16_0 H 0.8652838701 0.4391272578 0.2679898974 H 0.1281350000 0
C16_0 C 1.1389640568 0.5579351003 0.5594578772 C3 -0.1281350000 2
H8_0 H 0.9663224520 0.4856977899 0.6219893219 H 0.1281350000 0
H9_0 H 1.2980514384 0.6499427557 0.4925647808 H 0.1281350000 0
C31_0 C 1.3983285120 1.6426670603 0.3654167096 C3 -0.1281350000 2
H18_0 H 1.2988306865 1.4976108842 0.3117249134 H 0.1281350000 0
C32_0 C 1.4987435998 1.5609739109 0.4281133537 C3 -0.0979956000 2
Cl0_0 Cl 1.4941825353 1.3075748196 0.4321468361 Cl -0.0724660000 0
H10_0 H 1.1873699715 0.4974997342 0.5746251474 H 0.1281350000 0
C33_0 C 1.4702632303 1.6647742129 0.4072096292 C3 -0.1281350000 2
H19_0 H 1.3763542427 1.7241845616 0.3492884999 H 0.1281350000 0
H20_0 H 1.5576622493 1.5793288246 0.4600823273 H 0.1281350000 0
H21_0 H 1.5071616547 1.7644920740 0.4233079667 H 0.1281350000 0
H14_1 H 1.0826086121 0.9824553348 0.2330131515 H 0.1281350000 0
C24_1 C 1.0976430488 0.9728021689 0.1931510894 C3 -0.1197476300 2
C23_1 C 1.1890292852 0.9222317197 0.1759301762 C3 -0.2550853700 2
C26_1 C 1.0241796802 1.0113457789 0.1598930691 C3 -0.1197476300 2
C19_1 C 1.2114297689 0.9069116712 0.1244513919 C3 0.1697371000 2
H13_1 H 1.2447468395 0.8926915544 0.2019756591 H 0.1422250000 0
C25_1 C 1.0439584138 0.9982260144 0.1095598412 C3 -0.2550853700 2
H16_1 H 0.9520987533 1.0517170191 0.1732703036 H 0.1281350000 0
C17_1 C 1.3051251823 0.8539036747 0.1061312218 C3 -0.1181121000 2
C21_1 C 1.1362668690 0.9453880596 0.0907006228 C3 0.2089460000 2
H15_1 H 0.9881058222 1.0286040523 0.0836820856 H 0.1422250000 0
C6_1 C 1.3777686019 0.8085447595 0.1420353074 C3 -0.1181121000 2
C18_1 C 1.3236992170 0.8405674473 0.0549660655 C3 0.2375852000 2
C22_1 C 1.1562672747 0.9270750316 0.0395337735 C3 -0.2550853700 2
C0_1 C 1.3107834372 0.6621787162 0.1626379660 C3 0.1697371000 2
C7_1 C 1.5070084538 0.9066219470 0.1574038128 C3 0.2375852000 2
C20_1 C 1.2470313232 0.8766550957 0.0217765040 C3 -0.1705168300 2
N1_1 N 1.4168339742 0.7880618936 0.0383429050 N -0.4965168000 2
H12_1 H 1.0986570995 0.9547167505 0.0135568539 H 0.1422250000 0
C1_1 C 1.3806643691 0.6160756814 0.1963077318 C3 0.2089460000 2
C2_1 C 1.1738738179 0.5596530211 0.1515573917 C3 -0.2550853700 2
C9_1 C 1.5744130503 0.8604818117 0.1915380348 C3 -0.1705168300 2
N0_1 N 1.5625629572 1.0518428590 0.1420141004 N -0.4965168000 2
H11_1 H 1.2626120222 0.8646671408 -0.0176164622 H 0.1281350000 0
C27_1 C 1.4678123985 0.7832689518 -0.0097548229 C3 0.6103738000 2
H17_1 H 1.4596245979 0.7589584429 0.0660269287 H 0.2964330000 0
C3_1 C 1.3143683618 0.4700950791 0.2155362156 C3 -0.2550853700 2
C8_1 C 1.5132360060 0.7192119603 0.2098469627 C3 -0.2550853700 2
C4_1 C 1.1100283947 0.4189648342 0.1718920679 C3 -0.1197476300 2
H0_1 H 1.1189641733 0.5939843318 0.1266409344 H 0.1422250000 0
H5_1 H 1.6750933313 0.9384295141 0.2027082961 H 0.1281350000 0
C10_1 C 1.6986941533 1.1603736683 0.1442425785 C3 0.6103738000 2
H6_1 H 1.5011476952 1.0799626728 0.1220973974 H 0.2964330000 0
O1_1 O 1.4327280267 0.8248246722 -0.0471702101 O1 -0.4438310000 2
C28_1 C 1.5659975528 0.7194741548 -0.0172976010 C3 -0.1168777000 2
C5_1 C 1.1816313281 0.3735574717 0.2037452816 C3 -0.1197476300 2
H1_1 H 1.3701734704 0.4342140146 0.2395410604 H 0.1422250000 0
H4_1 H 1.5661994495 0.6855980842 0.2360172355 H 0.1422250000 0
H2_1 H 1.0055258838 0.3414046648 0.1625352618 H 0.1281350000 0
O0_1 O 1.8035727967 1.1437444589 0.1512703954 O1 -0.4438310000 2
C11_1 C 1.7108403150 1.3050664911 0.1440555707 C3 -0.1168777000 2
C29_1 C 1.5590529880 0.6574742234 -0.0620981262 C3 -0.1004728000 2
C30_1 C 1.6667960448 0.7206124710 0.0129103815 C3 0.0311151000 2
H3_1 H 1.1329384878 0.2616706030 0.2185276952 H 0.1281350000 0
C12_1 C 1.6300831879 1.3260431958 0.1839399440 C3 -0.1004728000 2
C13_1 C 1.8152067185 1.4247097844 0.1114682793 C3 0.0311151000 2
C31_1 C 1.6467523767 0.5990956226 -0.0763010873 C3 -0.1281350000 2
H18_1 H 1.4814374376 0.6566852242 -0.0856800663 H 0.1281350000 0
C32_1 C 1.7582709811 0.6655428945 -0.0017111821 C3 -0.0979956000 2
Cl0_1 Cl 1.6874600324 0.7930885064 0.0695784807 Cl -0.0724660000 0
C14_1 C 1.6574573672 1.4624860841 0.1924738328 C3 -0.1281350000 2
H7_1 H 1.5469929561 1.2340807301 0.2092900614 H 0.1281350000 0
C15_1 C 1.8420527867 1.5614087891 0.1194848062 C3 -0.0979956000 2
Cl1_1 Cl 1.9110202509 1.4058346295 0.0592525614 Cl -0.0724660000 0
C33_1 C 1.7479367294 0.6043300343 -0.0461506268 C3 -0.1281350000 2
H19_1 H 1.6372352398 0.5511938528 -0.1110824162 H 0.1281350000 0
H20_1 H 1.8368535052 0.6704287530 0.0221075885 H 0.1281350000 0
C16_1 C 1.7644441281 1.5803886781 0.1604745288 C3 -0.1281350000 2
H8_1 H 1.5960815563 1.4748048137 0.2247689943 H 0.1281350000 0
H9_1 H 1.9247425713 1.6527913179 0.0939576590 H 0.1281350000 0
H21_1 H 1.8194251392 0.5613338716 -0.0571751271 H 0.1281350000 0
H10_1 H 1.7883058806 1.6879097740 0.1668817378 H 0.1281350000 0
#END
############################################################################################
# Avant-garde Materials Simulation           
# XXVI NEUMANN/KENDRICK/LEUSEN Z'=1and2, RANK 20, ENERGY -158.45933678835348 kcal/mol/atom
############################################################################################

data_rank_000020
_symmetry_cell_setting monoclinic
_symmetry_space_group_name_H-M 'C 2/c'
_symmetry_Int_Tables_number 15
loop_
_symmetry_equiv_pos_site_id
_symmetry_equiv_pos_as_xyz
1 x,y,z
2 -x,y,-z+1/2
3 -x,-y,-z
4 x,-y,z+1/2
5 x+1/2,y+1/2,z
6 -x+1/2,y+1/2,-z+1/2
7 -x+1/2,-y+1/2,-z
8 x+1/2,-y+1/2,z+1/2
_cell_length_a 19.8209212117
_cell_length_b 10.1996931573
_cell_length_c 54.9084883651
_cell_angle_alpha 90.0000000000
_cell_angle_beta 78.6384635511
_cell_angle_gamma 90.0000000000
loop_
_atom_site_label
_atom_site_type_symbol
_atom_site_fract_x
_atom_site_fract_y
_atom_site_fract_z
_atom_site_fftype
_atom_site_charge
_atom_site_hybridization
C0_0 C 0.3071322199 1.2533463590 -0.5557797567 C3 0.1697371000 2
C1_0 C 0.3272789664 1.1362833021 -0.5698753338 C3 0.2089460000 2
C2_0 C 0.3146153769 1.2565821084 -0.5305571825 C3 -0.2550853700 2
C6_0 C 0.2804469744 1.3619563139 -0.5672947289 C3 -0.1181121000 2
C3_0 C 0.3536877116 1.0284786323 -0.5583907551 C3 -0.2550853700 2
C8_0 C 0.3196177928 1.1318295599 -0.5949656542 C3 -0.2550853700 2
C4_0 C 0.3407621325 1.1502393784 -0.5199420006 C3 -0.1197476300 2
H0_0 H 0.2995027779 1.3445813419 -0.5195626422 H 0.1422250000 0
C7_0 C 0.2751323668 1.3537949928 -0.5923277814 C3 0.2375852000 2
C17_0 C 0.2572425365 1.4826148022 -0.5526976229 C3 -0.1181121000 2
C5_0 C 0.3603619729 1.0349943809 -0.5338984979 C3 -0.1197476300 2
H1_0 H 0.3687392985 0.9401792287 -0.5693486088 H 0.1422250000 0
C9_0 C 0.2944347571 1.2369251979 -0.6060873177 C3 -0.1705168300 2
H4_0 H 0.3345860684 1.0426689088 -0.6056928813 H 0.1422250000 0
H2_0 H 0.3463177010 1.1547700789 -0.5005919785 H 0.1281350000 0
N0_0 N 0.2500520119 1.4643816518 -0.6030152887 N -0.4965168000 2
C18_0 C 0.3041514296 1.5739780730 -0.5470336956 C3 0.2375852000 2
C19_0 C 0.1850572001 1.5055768825 -0.5440424805 C3 0.1697371000 2
H3_0 H 0.3807281981 0.9519039317 -0.5251254815 H 0.1281350000 0
H5_0 H 0.2899833502 1.2335814278 -0.6254583814 H 0.1281350000 0
C10_0 C 0.2489967606 1.4886519563 -0.6274034778 C3 0.6103738000 2
H6_0 H 0.2358072725 1.5404555215 -0.5910203260 H 0.2964330000 0
C20_0 C 0.2810526315 1.6903290202 -0.5338203989 C3 -0.1705168300 2
N1_0 N 0.3757729363 1.5549165628 -0.5548446344 N -0.4965168000 2
C21_0 C 0.1623796827 1.6229864776 -0.5304582075 C3 0.2089460000 2
C23_0 C 0.1344148962 1.4128499578 -0.5476770555 C3 -0.2550853700 2
O0_0 O 0.2691696531 1.4070616113 -0.6441066924 O1 -0.4438310000 2
C11_0 C 0.2185953137 1.6163080139 -0.6337774854 C3 -0.1168777000 2
C22_0 C 0.2121746958 1.7145090362 -0.5258600838 C3 -0.2550853700 2
H11_0 H 0.3189784835 1.7607908641 -0.5301766049 H 0.1281350000 0
C27_0 C 0.4217160954 1.5823059703 -0.5400109618 C3 0.6103738000 2
H17_0 H 0.3938058788 1.5165147304 -0.5723144719 H 0.2964330000 0
C25_0 C 0.0909875919 1.6449895774 -0.5218445026 C3 -0.2550853700 2
C24_0 C 0.0652829795 1.4365505014 -0.5389259579 C3 -0.1197476300 2
H13_0 H 0.1508065422 1.3212254997 -0.5572170037 H 0.1422250000 0
C12_0 C 0.1930131140 1.6124714367 -0.6558993924 C3 -0.1004728000 2
C13_0 C 0.2136139215 1.7368363602 -0.6210550365 C3 0.0311151000 2
H12_0 H 0.1949106779 1.8035465910 -0.5154697046 H 0.1422250000 0
O1_0 O 0.4050016942 1.6099959937 -0.5175856443 O1 -0.4438310000 2
C28_0 C 0.4965267781 1.5741842225 -0.5519513689 C3 -0.1168777000 2
C26_0 C 0.0432416708 1.5543109075 -0.5262834343 C3 -0.1197476300 2
H15_0 H 0.0750205238 1.7342970039 -0.5113229636 H 0.1422250000 0
H14_0 H 0.0273035338 1.3637082263 -0.5417477819 H 0.1281350000 0
C14_0 C 0.1626728075 1.7200983755 -0.6648390973 C3 -0.1281350000 2
H7_0 H 0.1976065814 1.5199840805 -0.6659166997 H 0.1281350000 0
C15_0 C 0.1835752578 1.8462570987 -0.6299113461 C3 -0.0979956000 2
Cl1_0 Cl 0.2459758919 1.7604490750 -0.5940905968 Cl -0.0724660000 0
C29_0 C 0.5391546224 1.4990757010 -0.5397401931 C3 -0.1004728000 2
C30_0 C 0.5272708764 1.6438147844 -0.5733483534 C3 0.0311151000 2
H16_0 H -0.0114793697 1.5728024098 -0.5199059881 H 0.1281350000 0
C16_0 C 0.1575281811 1.8377253130 -0.6516522209 C3 -0.1281350000 2
H8_0 H 0.1435612646 1.7127276940 -0.6820847429 H 0.1281350000 0
H9_0 H 0.1802429123 1.9373774641 -0.6193907116 H 0.1281350000 0
C31_0 C 0.6095770405 1.4898539829 -0.5489627551 C3 -0.1281350000 2
H18_0 H 0.5157607820 1.4484063645 -0.5226708071 H 0.1281350000 0
C32_0 C 0.5980180457 1.6351527859 -0.5827252152 C3 -0.0979956000 2
Cl0_0 Cl 0.4801939842 1.7515587894 -0.5878839491 Cl -0.0724660000 0
H10_0 H 0.1335064633 1.9228810299 -0.6584076035 H 0.1281350000 0
C33_0 C 0.6388730071 1.5572775595 -0.5705972053 C3 -0.1281350000 2
H19_0 H 0.6416719125 1.4311560767 -0.5392073880 H 0.1281350000 0
H20_0 H 0.6208111852 1.6919355577 -0.5991138974 H 0.1281350000 0
H21_0 H 0.6940980993 1.5519628973 -0.5778132600 H 0.1281350000 0
O1_1 O 0.4223851590 1.4821942265 -0.6055725451 O1 -0.4438310000 2
C27_1 C 0.4466520417 1.4011360979 -0.6219469383 C3 0.6103738000 2
N1_1 N 0.4459259761 1.4200454051 -0.6464755906 N -0.4965168000 2
C28_1 C 0.4820806762 1.2803064986 -0.6151721645 C3 -0.1168777000 2
C18_1 C 0.4194688039 1.5256812387 -0.6581184955 C3 0.2375852000 2
H17_1 H 0.4636143872 1.3440516721 -0.6580883099 H 0.2964330000 0
C29_1 C 0.5112068016 1.2936645276 -0.5939387881 C3 -0.1004728000 2
C30_1 C 0.4888637224 1.1572868411 -0.6270381645 C3 0.0311151000 2
C17_1 C 0.4162741335 1.5110639027 -0.6832340901 C3 -0.1181121000 2
C20_1 C 0.3983748006 1.6443934595 -0.6453190934 C3 -0.1705168300 2
C31_1 C 0.5461186274 1.1921370141 -0.5850169799 C3 -0.1281350000 2
H18_1 H 0.5061690316 1.3882621131 -0.5846278814 H 0.1281350000 0
C32_1 C 0.5230413438 1.0540126301 -0.6180430863 C3 -0.0979956000 2
Cl0_1 Cl 0.4542990404 1.1227776033 -0.6531511827 Cl -0.0724660000 0
C6_1 C 0.4423668160 1.3883640948 -0.6966771331 C3 -0.1181121000 2
C19_1 C 0.3910903525 1.6165009167 -0.6960380968 C3 0.1697371000 2
C22_1 C 0.3740186779 1.7459197769 -0.6576092536 C3 -0.2550853700 2
H11_1 H 0.4015513022 1.6525208430 -0.6258707652 H 0.1281350000 0
C33_1 C 0.5519670291 1.0713867836 -0.5971498650 C3 -0.1281350000 2
H19_1 H 0.5684810135 1.2071499640 -0.5686476304 H 0.1281350000 0
H20_1 H 0.5271834258 0.9602007017 -0.6276594572 H 0.1281350000 0
C0_1 C 0.5146642821 1.3761978686 -0.7065351068 C3 0.1697371000 2
C7_1 C 0.3984690480 1.2851152662 -0.6998128363 C3 0.2375852000 2
C21_1 C 0.3691845687 1.7357747769 -0.6829175018 C3 0.2089460000 2
C23_1 C 0.3873919847 1.6084427485 -0.7215984728 C3 -0.2550853700 2
H12_1 H 0.3578084768 1.8370188362 -0.6477088395 H 0.1422250000 0
H21_1 H 0.5785400825 0.9900387707 -0.5902870572 H 0.1281350000 0
C1_1 C 0.5409899432 1.2576520795 -0.7189511441 C3 0.2089460000 2
C2_1 C 0.5619335932 1.4792499925 -0.7048696859 C3 -0.2550853700 2
C9_1 C 0.4254970249 1.1664658563 -0.7113570705 C3 -0.1705168300 2
N0_1 N 0.3271556134 1.2970943950 -0.6905577290 N -0.4965168000 2
C25_1 C 0.3439949584 1.8402637848 -0.6956041883 C3 -0.2550853700 2
C24_1 C 0.3633618803 1.7127731315 -0.7334610308 C3 -0.1197476300 2
H13_1 H 0.4036760706 1.5185475790 -0.7318390652 H 0.1422250000 0
C3_1 C 0.6119060338 1.2477798738 -0.7296136871 C3 -0.2550853700 2
C8_1 C 0.4947972819 1.1534014404 -0.7203771952 C3 -0.2550853700 2
C4_1 C 0.6311040655 1.4658310972 -0.7150841638 C3 -0.1197476300 2
H0_1 H 0.5428635919 1.5702546041 -0.6955920920 H 0.1422250000 0
H5_1 H 0.3906524171 1.0864639021 -0.7130051567 H 0.1281350000 0
C10_1 C 0.2760561532 1.2325955219 -0.6990262385 C3 0.6103738000 2
H6_1 H 0.3112061752 1.3624406552 -0.6763016804 H 0.2964330000 0
C26_1 C 0.3414302125 1.8297697254 -0.7204356611 C3 -0.1197476300 2
H15_1 H 0.3263901602 1.9294504316 -0.6852945831 H 0.1422250000 0
H14_1 H 0.3608421092 1.7045140337 -0.7530667833 H 0.1281350000 0
C5_1 C 0.6562539485 1.3495576989 -0.7276879403 C3 -0.1197476300 2
H1_1 H 0.6309193143 1.1589349892 -0.7396628104 H 0.1422250000 0
H4_1 H 0.5150458139 1.0615748067 -0.7290818061 H 0.1422250000 0
H2_1 H 0.6670814252 1.5451372869 -0.7136825428 H 0.1281350000 0
O0_1 O 0.2840819738 1.1506372454 -0.7160371269 O1 -0.4438310000 2
C11_1 C 0.2036188909 1.2660961743 -0.6862415329 C3 -0.1168777000 2
H16_1 H 0.3223761826 1.9116080005 -0.7299170568 H 0.1281350000 0
H3_1 H 0.7106606481 1.3402435034 -0.7359192158 H 0.1281350000 0
C12_1 C 0.1707320236 1.1940648390 -0.6655988967 C3 -0.1004728000 2
C13_1 C 0.1652949030 1.3591552652 -0.6964987981 C3 0.0311151000 2
C14_1 C 0.1008291862 1.2118919414 -0.6558864114 C3 -0.1281350000 2
H7_1 H 0.2006839323 1.1226322351 -0.6574158531 H 0.1281350000 0
C15_1 C 0.0952795953 1.3778653902 -0.6870019704 C3 -0.0979956000 2
Cl1_1 Cl 0.2064343747 1.4555658412 -0.7208955296 Cl -0.0724660000 0
C16_1 C 0.0631480759 1.3027681723 -0.6668038320 C3 -0.1281350000 2
H8_1 H 0.0752158972 1.1543306687 -0.6399828518 H 0.1281350000 0
H9_1 H 0.0665568516 1.4510699778 -0.6952320517 H 0.1281350000 0
H10_1 H 0.0081619678 1.3148430904 -0.6597249411 H 0.1281350000 0
#END
############################################################################################
# Avant-garde Materials Simulation           
# XXVI NEUMANN/KENDRICK/LEUSEN Z'=1and2, RANK 21, ENERGY -158.45918645722747 kcal/mol/atom
############################################################################################

data_rank_000021
_symmetry_cell_setting triclinic
_symmetry_space_group_name_H-M 'P -1'
_symmetry_Int_Tables_number 2
loop_
_symmetry_equiv_pos_site_id
_symmetry_equiv_pos_as_xyz
1 x,y,z
2 -x,-y,-z
_cell_length_a 11.6517765546
_cell_length_b 13.7278579467
_cell_length_c 17.5759611314
_cell_angle_alpha 103.0825144252
_cell_angle_beta 84.3678110753
_cell_angle_gamma 86.5998755115
loop_
_atom_site_label
_atom_site_type_symbol
_atom_site_fract_x
_atom_site_fract_y
_atom_site_fract_z
_atom_site_fftype
_atom_site_charge
_atom_site_hybridization
C0_0 C 0.5062473024 0.6890317781 0.7103522646 C3 0.1697371000 2
C1_0 C 0.5910588069 0.6332889452 0.6487009137 C3 0.2089460000 2
C2_0 C 0.5344480826 0.7063743610 0.7889760696 C3 -0.2550853700 2
C6_0 C 0.3959503453 0.7228288997 0.6916831890 C3 -0.1181121000 2
C3_0 C 0.7005284231 0.6009470663 0.6671159140 C3 -0.2550853700 2
C8_0 C 0.5629861533 0.6114620369 0.5704176091 C3 -0.2550853700 2
C4_0 C 0.6418532102 0.6736924814 0.8050485324 C3 -0.1197476300 2
H0_0 H 0.4696288795 0.7449601508 0.8369515850 H 0.1422250000 0
C7_0 C 0.3725257991 0.6993101548 0.6133474157 C3 0.2375852000 2
C17_0 C 0.3083823538 0.7811170142 0.7559945391 C3 -0.1181121000 2
C5_0 C 0.7265110210 0.6224858885 0.7436687088 C3 -0.1197476300 2
H1_0 H 0.7630231618 0.5573654884 0.6195626458 H 0.1422250000 0
C9_0 C 0.4568764913 0.6432614952 0.5530138135 C3 -0.1705168300 2
H4_0 H 0.6266679910 0.5674087551 0.5237798737 H 0.1422250000 0
H2_0 H 0.6615397124 0.6866340246 0.8656699588 H 0.1281350000 0
N0_0 N 0.2645086651 0.7327156122 0.5941783989 N -0.4965168000 2
C18_0 C 0.3210174421 0.8818787634 0.7903115625 C3 0.2375852000 2
C19_0 C 0.2122389418 0.7339265029 0.7841900306 C3 0.1697371000 2
H3_0 H 0.8116506650 0.5989543607 0.7570211999 H 0.1281350000 0
H5_0 H 0.4363698066 0.6254861556 0.4928566538 H 0.1281350000 0
C10_0 C 0.2089871480 0.6850545784 0.5331498648 C3 0.6103738000 2
H6_0 H 0.2209041749 0.7960847211 0.6308578334 H 0.2964330000 0
C20_0 C 0.2397389730 0.9369151624 0.8532057131 C3 -0.1705168300 2
N1_0 N 0.4174208725 0.9246901601 0.7608810018 N -0.4965168000 2
C21_0 C 0.1296429851 0.7903197803 0.8470765352 C3 0.2089460000 2
C23_0 C 0.1952254945 0.6318291719 0.7521727708 C3 -0.2550853700 2
O0_0 O 0.2465671638 0.6067150430 0.4843600856 O1 -0.4438310000 2
C11_0 C 0.0923452466 0.7334874534 0.5262158429 C3 -0.1168777000 2
C22_0 C 0.1471880531 0.8915852784 0.8802921193 C3 -0.2550853700 2
H11_0 H 0.2515599740 1.0148979963 0.8784124234 H 0.1281350000 0
C27_0 C 0.4432903817 1.0222864228 0.7767328262 C3 0.6103738000 2
H17_0 H 0.4722946391 0.8758251042 0.7186056245 H 0.2964330000 0
C25_0 C 0.0337065231 0.7435673773 0.8744075185 C3 -0.2550853700 2
C24_0 C 0.1011031275 0.5884416277 0.7800690965 C3 -0.1197476300 2
H13_0 H 0.2576150941 0.5876170888 0.7049039572 H 0.1422250000 0
C12_0 C 0.0821886204 0.8183541615 0.4949632302 C3 -0.1004728000 2
C13_0 C -0.0079810642 0.6868998818 0.5433324996 C3 0.0311151000 2
H12_0 H 0.0848653470 0.9345915488 0.9283375829 H 0.1422250000 0
O1_0 O 0.3797718492 1.0905304039 0.8233372710 O1 -0.4438310000 2
C28_0 C 0.5564157388 1.0457827981 0.7388393321 C3 -0.1168777000 2
C26_0 C 0.0193906197 0.6445174651 0.8414534767 C3 -0.1197476300 2
H15_0 H -0.0287165878 0.7877338132 0.9219025181 H 0.1422250000 0
H14_0 H 0.0891804921 0.5101581063 0.7544671872 H 0.1281350000 0
C14_0 C -0.0251172740 0.8540494673 0.4784867879 C3 -0.1281350000 2
H7_0 H 0.1598240446 0.8555347628 0.4829655648 H 0.1281350000 0
C15_0 C -0.1155445990 0.7217788224 0.5266861813 C3 -0.0979956000 2
Cl1_0 Cl 0.0017164167 0.5883994660 0.5892689217 Cl -0.0724660000 0
C29_0 C 0.6032656084 1.1301714075 0.7822414417 C3 -0.1004728000 2
C30_0 C 0.6185709837 0.9965115095 0.6661853728 C3 0.0311151000 2
H16_0 H -0.0545702399 0.6086373144 0.8622624164 H 0.1281350000 0
C16_0 C -0.1234499432 0.8048427908 0.4935226949 C3 -0.1281350000 2
H8_0 H -0.0319043960 0.9192575618 0.4528811776 H 0.1281350000 0
H9_0 H -0.1923972456 0.6846240941 0.5402210167 H 0.1281350000 0
C31_0 C 0.7065239490 1.1637267100 0.7561054303 C3 -0.1281350000 2
H18_0 H 0.5554536596 1.1690145287 0.8382372499 H 0.1281350000 0
C32_0 C 0.7215054091 1.0307591293 0.6385659202 C3 -0.0979956000 2
Cl0_0 Cl 0.5721857907 0.8914177129 0.6046226639 Cl -0.0724660000 0
H10_0 H -0.2072238441 0.8307148632 0.4792670794 H 0.1281350000 0
C33_0 C 0.7659428513 1.1138879326 0.6836260420 C3 -0.1281350000 2
H19_0 H 0.7403246148 1.2288031316 0.7919145278 H 0.1281350000 0
H20_0 H 0.7671217882 0.9903457493 0.5821554874 H 0.1281350000 0
H21_0 H 0.8469078895 1.1398162066 0.6622578951 H 0.1281350000 0
H8_1 H 0.8084381558 0.7886069471 0.7012828537 H 0.1281350000 0
C14_1 C 0.8415726983 0.8543826764 0.7366696250 C3 -0.1281350000 2
C12_1 C 0.9434945643 0.8893872237 0.7099023062 C3 -0.1004728000 2
C16_1 C 0.7823530297 0.9038838467 0.8092265911 C3 -0.1281350000 2
C11_1 C 0.9897673953 0.9743037464 0.7528614082 C3 -0.1168777000 2
H7_1 H 0.9909250385 0.8517991438 0.6535096718 H 0.1281350000 0
C15_1 C 0.8264561849 0.9872925959 0.8541132925 C3 -0.0979956000 2
H10_1 H 0.7022558722 0.8774709102 0.8313279058 H 0.1281350000 0
C10_1 C 1.1002851991 0.9998138047 0.7128809903 C3 0.6103738000 2
C13_1 C 0.9285498829 1.0224408395 0.8262184973 C3 0.0311151000 2
H9_1 H 0.7813292243 1.0267056636 0.9109502520 H 0.1281350000 0
N0_1 N 1.1247149925 1.0978161459 0.7304095759 N -0.4965168000 2
O0_1 O 1.1620566938 0.9332793500 0.6631028919 O1 -0.4438310000 2
Cl1_1 Cl 0.9749992089 1.1266280022 0.8887855037 Cl -0.0724660000 0
C7_1 C 1.2204650155 1.1423993370 0.7021614028 C3 0.2375852000 2
H6_1 H 1.0710616333 1.1445299218 0.7748063885 H 0.2964330000 0
C6_1 C 1.2351324731 1.2415858280 0.7401447171 C3 -0.1181121000 2
C9_1 C 1.3004309367 1.0895037920 0.6376820147 C3 -0.1705168300 2
C0_1 C 1.3339493203 1.2882238618 0.7152634885 C3 0.1697371000 2
C17_1 C 1.1487105911 1.2968211788 0.8064000359 C3 -0.1181121000 2
C8_1 C 1.3951317322 1.1345463823 0.6134741716 C3 -0.2550853700 2
H5_1 H 1.2864668830 1.0128846864 0.6096066374 H 0.1281350000 0
C1_1 C 1.4158930438 1.2333101920 0.6513608983 C3 0.2089460000 2
C2_1 C 1.3555725510 1.3877221585 0.7521946004 C3 -0.2550853700 2
C18_1 C 1.1741058747 1.3159811070 0.8841787148 C3 0.2375852000 2
C19_1 C 1.0362909083 1.3304611780 0.7907368793 C3 0.1697371000 2
H4_1 H 1.4568202843 1.0932184098 0.5644077713 H 0.1422250000 0
C3_1 C 1.5153660961 1.2787030715 0.6280143301 C3 -0.2550853700 2
C4_1 C 1.4532752181 1.4297925464 0.7279496707 C3 -0.1197476300 2
H0_1 H 1.2938180163 1.4310358558 0.8002994275 H 0.1422250000 0
C20_1 C 1.0885277118 1.3627792325 0.9470198568 C3 -0.1705168300 2
N1_1 N 1.2840303007 1.2857381820 0.9019405467 N -0.4965168000 2
C21_1 C 0.9508368120 1.3786954853 0.8548186304 C3 0.2089460000 2
C23_1 C 1.0070536860 1.3207434753 0.7128615776 C3 -0.2550853700 2
C5_1 C 1.5341764141 1.3751054386 0.6653333311 C3 -0.1197476300 2
H1_1 H 1.5769904174 1.2354573597 0.5796245724 H 0.1422250000 0
H2_1 H 1.4682124450 1.5061837989 0.7571852182 H 0.1281350000 0
C22_1 C 0.9796727929 1.3921051799 0.9327561694 C3 -0.2550853700 2
H11_1 H 1.1106808623 1.3742929810 1.0068283090 H 0.1281350000 0
C27_1 C 1.3401513882 1.3403614551 0.9597062318 C3 0.6103738000 2
H17_1 H 1.3264288795 1.2202059466 0.8674607177 H 0.2964330000 0
C25_1 C 0.8401397106 1.4121677602 0.8390140187 C3 -0.2550853700 2
C24_1 C 0.8987513508 1.3547672752 0.6991898931 C3 -0.1197476300 2
H13_1 H 1.0719962711 1.2872136488 0.6634934368 H 0.1422250000 0
H3_1 H 1.6103701372 1.4094181403 0.6459929985 H 0.1281350000 0
H12_1 H 0.9145557441 1.4274651058 0.9816898238 H 0.1422250000 0
O1_1 O 1.3055553123 1.4260983962 0.9987724710 O1 -0.4438310000 2
C28_1 C 1.4527472622 1.2915011215 0.9732747398 C3 -0.1168777000 2
C26_1 C 0.8140714969 1.3993037078 0.7626873030 C3 -0.1197476300 2
H15_1 H 0.7767158037 1.4499934037 0.8883219308 H 0.1422250000 0
H14_1 H 0.8783010773 1.3482567765 0.6391147166 H 0.1281350000 0
C29_1 C 1.5507786353 1.3458300677 0.9698916138 C3 -0.1004728000 2
C30_1 C 1.4644516507 1.1991039564 0.9945611009 C3 0.0311151000 2
H16_1 H 0.7285527569 1.4245483609 0.7511726574 H 0.1281350000 0
C31_1 C 1.6574538572 1.3080543311 0.9850426895 C3 -0.1281350000 2
H18_1 H 1.5418809344 1.4188936478 0.9554398401 H 0.1281350000 0
C32_1 C 1.5712801840 1.1603727019 1.0096485778 C3 -0.0979956000 2
Cl0_1 Cl 1.3445754151 1.1330500372 1.0091361426 Cl -0.0724660000 0
C33_1 C 1.6677222574 1.2149423134 1.0043617931 C3 -0.1281350000 2
H19_1 H 1.7320258912 1.3518285683 0.9825645028 H 0.1281350000 0
H20_1 H 1.5777055598 1.0889400260 1.0268403796 H 0.1281350000 0
H21_1 H 1.7505672618 1.1855150754 1.0173592374 H 0.1281350000 0
#END
############################################################################################
# Avant-garde Materials Simulation           
# XXVI NEUMANN/KENDRICK/LEUSEN Z'=1and2, RANK 22, ENERGY -158.45896257311742 kcal/mol/atom
############################################################################################

data_rank_000022
_symmetry_cell_setting triclinic
_symmetry_space_group_name_H-M 'P -1'
_symmetry_Int_Tables_number 2
loop_
_symmetry_equiv_pos_site_id
_symmetry_equiv_pos_as_xyz
1 x,y,z
2 -x,-y,-z
_cell_length_a 10.4927374323
_cell_length_b 14.2639363479
_cell_length_c 18.9511301093
_cell_angle_alpha 101.8080275934
_cell_angle_beta 91.0505747921
_cell_angle_gamma 72.1079909850
loop_
_atom_site_label
_atom_site_type_symbol
_atom_site_fract_x
_atom_site_fract_y
_atom_site_fract_z
_atom_site_fftype
_atom_site_charge
_atom_site_hybridization
C0_0 C 0.7948926890 0.2194420454 0.4884646066 C3 0.1697371000 2
C1_0 C 0.8785773716 0.2791469119 0.4787486275 C3 0.2089460000 2
C2_0 C 0.8448338133 0.1135422773 0.4620751115 C3 -0.2550853700 2
C6_0 C 0.6653236011 0.2674097253 0.5238138609 C3 -0.1181121000 2
C3_0 C 1.0049460690 0.2319117234 0.4410438753 C3 -0.2550853700 2
C8_0 C 0.8319704892 0.3841027265 0.5080115193 C3 -0.2550853700 2
C4_0 C 0.9693189079 0.0694257143 0.4267334426 C3 -0.1197476300 2
H0_0 H 0.7832143906 0.0672838422 0.4706119510 H 0.1422250000 0
C7_0 C 0.6227462898 0.3717746618 0.5507729377 C3 0.2375852000 2
C17_0 C 0.5748273564 0.2072927400 0.5322310217 C3 -0.1181121000 2
C5_0 C 1.0495538361 0.1289847341 0.4153218546 C3 -0.1197476300 2
H1_0 H 1.0671125613 0.2776311963 0.4321705543 H 0.1422250000 0
C9_0 C 0.7085138027 0.4299377889 0.5436789623 C3 -0.1705168300 2
H4_0 H 0.8965269527 0.4293721001 0.5019047655 H 0.1422250000 0
H2_0 H 1.0063525603 -0.0120612929 0.4074327740 H 0.1281350000 0
N0_0 N 0.4949415686 0.4147275773 0.5857063118 N -0.4965168000 2
C18_0 C 0.4808843820 0.1950451510 0.4805051717 C3 0.2375852000 2
C19_0 C 0.5834804580 0.1617289034 0.5934367421 C3 0.1697371000 2
H3_0 H 1.1466539662 0.0937378158 0.3861148117 H 0.1281350000 0
H5_0 H 0.6734848255 0.5105377876 0.5654460108 H 0.1281350000 0
C10_0 C 0.4238912695 0.5139401631 0.6104816441 C3 0.6103738000 2
H6_0 H 0.4466674169 0.3638520978 0.5899372177 H 0.2964330000 0
C20_0 C 0.3909227585 0.1412772149 0.4903514103 C3 -0.1705168300 2
N1_0 N 0.4820179020 0.2328915541 0.4179183599 N -0.4965168000 2
C21_0 C 0.4945688498 0.1054497829 0.6018686364 C3 0.2089460000 2
C23_0 C 0.6794569719 0.1690510441 0.6465243143 C3 -0.2550853700 2
O0_0 O 0.4672569169 0.5845838369 0.6065897453 O1 -0.4438310000 2
C11_0 C 0.2893425532 0.5361937735 0.6479787512 C3 -0.1168777000 2
C22_0 C 0.3986441567 0.0981565965 0.5492992814 C3 -0.2550853700 2
H11_0 H 0.3178457890 0.1340026357 0.4501171386 H 0.1281350000 0
C27_0 C 0.3996527379 0.2296946343 0.3612257331 C3 0.6103738000 2
H17_0 H 0.5538444384 0.2664596580 0.4133122641 H 0.2964330000 0
C25_0 C 0.5070148133 0.0573984666 0.6612182286 C3 -0.2550853700 2
C24_0 C 0.6876263441 0.1226708544 0.7043730643 C3 -0.1197476300 2
H13_0 H 0.7470070124 0.2121621171 0.6410420680 H 0.1422250000 0
C12_0 C 0.2585789949 0.6185671664 0.7068452935 C3 -0.1004728000 2
C13_0 C 0.1908555309 0.4884118319 0.6296459152 C3 0.0311151000 2
H12_0 H 0.3315609315 0.0546205863 0.5549198455 H 0.1422250000 0
O1_0 O 0.2905605551 0.2130340415 0.3629552733 O1 -0.4438310000 2
C28_0 C 0.4480449742 0.2464861233 0.2921739597 C3 -0.1168777000 2
C26_0 C 0.6014027623 0.0657693108 0.7116184359 C3 -0.1197476300 2
H15_0 H 0.4410773023 0.0127981874 0.6662412541 H 0.1422250000 0
H14_0 H 0.7589693974 0.1317646951 0.7456776990 H 0.1281350000 0
C14_0 C 0.1370765194 0.6519093806 0.7462607243 C3 -0.1281350000 2
H7_0 H 0.3344834969 0.6558280349 0.7208510807 H 0.1281350000 0
C15_0 C 0.0668650771 0.5227924102 0.6677822165 C3 -0.0979956000 2
Cl1_0 Cl 0.2148859152 0.3857787129 0.5577266304 Cl -0.0724660000 0
C29_0 C 0.3555230856 0.3136835388 0.2571272715 C3 -0.1004728000 2
C30_0 C 0.5732264126 0.1925134850 0.2565872217 C3 0.0311151000 2
H16_0 H 0.6092057920 0.0290733058 0.7572619655 H 0.1281350000 0
C16_0 C 0.0403074299 0.6040862791 0.7262976861 C3 -0.1281350000 2
H8_0 H 0.1174127192 0.7156300090 0.7918959645 H 0.1281350000 0
H9_0 H -0.0078148774 0.4849574908 0.6512591029 H 0.1281350000 0
C31_0 C 0.3855889171 0.3269155231 0.1894106093 C3 -0.1281350000 2
H18_0 H 0.2584968253 0.3555069838 0.2849019415 H 0.1281350000 0
C32_0 C 0.6032395192 0.2035678551 0.1877778114 C3 -0.0979956000 2
Cl0_0 Cl 0.6975400109 0.1100784650 0.2959347013 Cl -0.0724660000 0
H10_0 H -0.0559594954 0.6303156613 0.7563542102 H 0.1281350000 0
C33_0 C 0.5096555768 0.2708999520 0.1542717573 C3 -0.1281350000 2
H19_0 H 0.3122002153 0.3795568977 0.1632620667 H 0.1281350000 0
H20_0 H 0.7009289399 0.1605424347 0.1615017822 H 0.1281350000 0
H21_0 H 0.5341935136 0.2794657918 0.1008454854 H 0.1281350000 0
H20_1 H 0.9069767575 0.3515700214 0.6378161319 H 0.1281350000 0
C32_1 C 0.9553893130 0.2976136772 0.6707804405 C3 -0.0979956000 2
C30_1 C 0.9025259875 0.3100396465 0.7403368737 C3 0.0311151000 2
C33_1 C 1.0679647529 0.2161150192 0.6436633392 C3 -0.1281350000 2
C28_1 C 0.9602324107 0.2409500242 0.7840184137 C3 -0.1168777000 2
Cl0_1 Cl 0.7676386389 0.4159982459 0.7717519610 Cl -0.0724660000 0
C31_1 C 1.1286975522 0.1480072958 0.6868008150 C3 -0.1281350000 2
H21_1 H 1.1077422761 0.2070069045 0.5891080775 H 0.1281350000 0
C27_1 C 0.8975559297 0.2410107280 0.8546331564 C3 0.6103738000 2
C29_1 C 1.0753032547 0.1607548931 0.7561730906 C3 -0.1004728000 2
H19_1 H 1.2174858286 0.0847190705 0.6667734205 H 0.1281350000 0
N1_1 N 0.9872696638 0.2274395026 0.9083041070 N -0.4965168000 2
O1_1 O 0.7789477037 0.2441609822 0.8601993326 O1 -0.4438310000 2
H18_1 H 1.1221894422 0.1069107720 0.7896096737 H 0.1281350000 0
C18_1 C 0.9757059281 0.1936899448 0.9714475174 C3 0.2375852000 2
H17_1 H 1.0656714105 0.2546080338 0.9044092933 H 0.2964330000 0
C17_1 C 1.0661931902 0.2043835558 1.0254026871 C3 -0.1181121000 2
C20_1 C 0.8798556671 0.1439699292 0.9790699043 C3 -0.1705168300 2
C6_1 C 1.1631232877 0.2597888695 1.0179213349 C3 -0.1181121000 2
C19_1 C 1.0647088570 0.1618496971 1.0873382475 C3 0.1697371000 2
C22_1 C 0.8768545232 0.1044883046 1.0389699684 C3 -0.2550853700 2
H11_1 H 0.8102916943 0.1371482824 0.9367396551 H 0.1281350000 0
C0_1 C 1.2913685765 0.2075626029 0.9819513519 C3 0.1697371000 2
C7_1 C 1.1277643753 0.3638733825 1.0454618378 C3 0.2375852000 2
C21_1 C 0.9685102563 0.1108480158 1.0942089154 C3 0.2089460000 2
C23_1 C 1.1560012555 0.1682196608 1.1431737883 C3 -0.2550853700 2
H12_1 H 0.8036228255 0.0655579556 1.0435578167 H 0.1422250000 0
C1_1 C 1.3826510463 0.2622089892 0.9739577386 C3 0.2089460000 2
C2_1 C 1.3326941901 0.1020189065 0.9533186489 C3 -0.2550853700 2
C9_1 C 1.2199586473 0.4171907907 1.0387994878 C3 -0.1705168300 2
N0_1 N 1.0006362508 0.4114919711 1.0804336440 N -0.4965168000 2
C25_1 C 0.9690372714 0.0675931976 1.1552540005 C3 -0.2550853700 2
C24_1 C 1.1518210786 0.1273990351 1.2028745000 C3 -0.1197476300 2
H13_1 H 1.2294133959 0.2069023291 1.1385963807 H 0.1422250000 0
C3_1 C 1.5094459161 0.2102737369 0.9376133456 C3 -0.2550853700 2
C8_1 C 1.3431344159 0.3669591785 1.0037835053 C3 -0.2550853700 2
C4_1 C 1.4574353651 0.0531324158 0.9191438127 C3 -0.1197476300 2
H0_1 H 1.2643274214 0.0599232527 0.9598062887 H 0.1422250000 0
H5_1 H 1.1904824531 0.4976350816 1.0610436608 H 0.1281350000 0
C10_1 C 0.9372820483 0.5119315588 1.1066449804 C3 0.6103738000 2
H6_1 H 0.9450383550 0.3644542233 1.0820837984 H 0.2964330000 0
C26_1 C 1.0579805702 0.0759962635 1.2088677489 C3 -0.1197476300 2
H15_1 H 0.8968118008 0.0275808849 1.1592377394 H 0.1422250000 0
H14_1 H 1.2189850828 0.1368559279 1.2465404446 H 0.1281350000 0
C5_1 C 1.5465572077 0.1075751783 0.9111415619 C3 -0.1197476300 2
H1_1 H 1.5772493971 0.2525687335 0.9302823921 H 0.1422250000 0
H4_1 H 1.4130057902 0.4084981457 0.9985782042 H 0.1422250000 0
H2_1 H 1.4879556936 -0.0281473538 0.8984888336 H 0.1281350000 0
O0_1 O 0.9896766271 0.5784971850 1.1047223308 O1 -0.4438310000 2
C11_1 C 0.7996046809 0.5411870545 1.1421296159 C3 -0.1168777000 2
H16_1 H 1.0551823859 0.0442862721 1.2562685942 H 0.1281350000 0
H3_1 H 1.6446819474 0.0679160301 0.8838102797 H 0.1281350000 0
C12_1 C 0.7691758218 0.6275586924 1.1980577236 C3 -0.1004728000 2
C13_1 C 0.6971431443 0.4973937510 1.1235931418 C3 0.0311151000 2
C14_1 C 0.6438622073 0.6688973368 1.2337647772 C3 -0.1281350000 2
H7_1 H 0.8479714329 0.6619666252 1.2123298947 H 0.1281350000 0
C15_1 C 0.5698720478 0.5395999133 1.1580408565 C3 -0.0979956000 2
Cl1_1 Cl 0.7191878158 0.3912197675 1.0545724732 Cl -0.0724660000 0
C16_1 C 0.5430925411 0.6253479558 1.2130290686 C3 -0.1281350000 2
H8_1 H 0.6240087248 0.7359993435 1.2767104754 H 0.1281350000 0
H9_1 H 0.4917345250 0.5054433448 1.1408334793 H 0.1281350000 0
H10_1 H 0.4429283169 0.6585380069 1.2386446309 H 0.1281350000 0
#END
############################################################################################
# Avant-garde Materials Simulation           
# XXVI NEUMANN/KENDRICK/LEUSEN Z'=1and2, RANK 23, ENERGY -158.45890590060935 kcal/mol/atom
############################################################################################

data_rank_000023
_symmetry_cell_setting triclinic
_symmetry_space_group_name_H-M 'P -1'
_symmetry_Int_Tables_number 2
loop_
_symmetry_equiv_pos_site_id
_symmetry_equiv_pos_as_xyz
1 x,y,z
2 -x,-y,-z
_cell_length_a 10.9469097446
_cell_length_b 14.4043093680
_cell_length_c 18.0145101067
_cell_angle_alpha 69.8826285666
_cell_angle_beta 88.6980618251
_cell_angle_gamma 92.0548990314
loop_
_atom_site_label
_atom_site_type_symbol
_atom_site_fract_x
_atom_site_fract_y
_atom_site_fract_z
_atom_site_fftype
_atom_site_charge
_atom_site_hybridization
C0_0 C 0.0774442940 0.8279271784 0.5679273655 C3 0.1697371000 2
C1_0 C 0.1085069816 0.8909518882 0.4882143959 C3 0.2089460000 2
C2_0 C -0.0485147687 0.8063035827 0.5905173591 C3 -0.2550853700 2
C6_0 C 0.1722827049 0.7919367844 0.6229017337 C3 -0.1181121000 2
C3_0 C 0.0142556354 0.9265953815 0.4344092817 C3 -0.2550853700 2
C8_0 C 0.2331181514 0.9182398973 0.4660944583 C3 -0.2550853700 2
C4_0 C -0.1382380762 0.8430598938 0.5368947995 C3 -0.1197476300 2
H0_0 H -0.0738625021 0.7610215921 0.6513857420 H 0.1422250000 0
C7_0 C 0.2940946860 0.8204249434 0.5977636396 C3 0.2375852000 2
C17_0 C 0.1391025219 0.7285471404 0.7064158563 C3 -0.1181121000 2
C5_0 C -0.1069039799 0.9026474717 0.4579642938 C3 -0.1197476300 2
H1_0 H 0.0397733134 0.9751885560 0.3742738719 H 0.1422250000 0
C9_0 C 0.3232650917 0.8844787665 0.5190656716 C3 -0.1705168300 2
H4_0 H 0.2582697841 0.9685070428 0.4064991265 H 0.1422250000 0
H2_0 H -0.2343403471 0.8266243276 0.5556531366 H 0.1281350000 0
N0_0 N 0.3904151825 0.7836050175 0.6491749486 N -0.4965168000 2
C18_0 C 0.1204607148 0.6259082831 0.7279778474 C3 0.2375852000 2
C19_0 C 0.1228345073 0.7735790433 0.7650834923 C3 0.1697371000 2
H3_0 H -0.1792365266 0.9299032334 0.4164933896 H 0.1281350000 0
H5_0 H 0.4177616987 0.9080727825 0.5009775875 H 0.1281350000 0
C10_0 C 0.5009476376 0.8338316602 0.6456922595 C3 0.6103738000 2
H6_0 H 0.3776350575 0.7145436654 0.6919257800 H 0.2964330000 0
C20_0 C 0.0913020094 0.5663306194 0.8078716754 C3 -0.1705168300 2
N1_0 N 0.1295721809 0.5848782978 0.6677850181 N -0.4965168000 2
C21_0 C 0.0918644937 0.7132769960 0.8455818528 C3 0.2089460000 2
C23_0 C 0.1334727181 0.8778580734 0.7460356513 C3 -0.2550853700 2
O0_0 O 0.5232836030 0.9213956168 0.6041505401 O1 -0.4438310000 2
C11_0 C 0.5982225542 0.7733320382 0.6947520019 C3 -0.1168777000 2
C22_0 C 0.0783719830 0.6094657101 0.8646418859 C3 -0.2550853700 2
H11_0 H 0.0801260524 0.4867813695 0.8228425784 H 0.1281350000 0
C27_0 C 0.1305659036 0.4878956626 0.6735706043 C3 0.6103738000 2
H17_0 H 0.1447571116 0.6358218090 0.6124688292 H 0.2964330000 0
C25_0 C 0.0737323603 0.7589369740 0.9030778223 C3 -0.2550853700 2
C24_0 C 0.1136222659 0.9200361268 0.8031076368 C3 -0.1197476300 2
H13_0 H 0.1568672534 0.9242059667 0.6851087853 H 0.1422250000 0
C12_0 C 0.6223486582 0.6812369782 0.6884556523 C3 -0.1004728000 2
C13_0 C 0.6732128189 0.8085911075 0.7427438649 C3 0.0311151000 2
H12_0 H 0.0564813446 0.5630330740 0.9259411540 H 0.1422250000 0
O1_0 O 0.1196366109 0.4176668945 0.7375219825 O1 -0.4438310000 2
C28_0 C 0.1392133712 0.4670989340 0.5974906276 C3 -0.1168777000 2
C26_0 C 0.0837863767 0.8604469902 0.8824304471 C3 -0.1197476300 2
H15_0 H 0.0508472386 0.7120627879 0.9640838448 H 0.1422250000 0
H14_0 H 0.1216375987 1.0002024030 0.7874717674 H 0.1281350000 0
C14_0 C 0.7159093057 0.6249289520 0.7297470931 C3 -0.1281350000 2
H7_0 H 0.5661848336 0.6543476551 0.6502835060 H 0.1281350000 0
C15_0 C 0.7657588345 0.7518404089 0.7853924711 C3 -0.0979956000 2
Cl1_0 Cl 0.6522991285 0.9225803434 0.7521505946 Cl -0.0724660000 0
C29_0 C 0.0710804587 0.3825428374 0.5973592486 C3 -0.1004728000 2
C30_0 C 0.2117659308 0.5188339258 0.5294060739 C3 0.0311151000 2
H16_0 H 0.0688673741 0.8962094819 0.9260209088 H 0.1281350000 0
C16_0 C 0.7867444673 0.6600125851 0.7787478024 C3 -0.1281350000 2
H8_0 H 0.7338731355 0.5538196308 0.7237876962 H 0.1281350000 0
H9_0 H 0.8213408033 0.7799910934 0.8231194238 H 0.1281350000 0
C31_0 C 0.0738573783 0.3508567581 0.5327673529 C3 -0.1281350000 2
H18_0 H 0.0152494401 0.3418990310 0.6501514265 H 0.1281350000 0
C32_0 C 0.2183400569 0.4858162185 0.4651278295 C3 -0.0979956000 2
Cl0_0 Cl 0.3009880583 0.6248462111 0.5214885434 Cl -0.0724660000 0
H10_0 H 0.8610354571 0.6171490714 0.8107130352 H 0.1281350000 0
C33_0 C 0.1488635708 0.4023116148 0.4665876638 C3 -0.1281350000 2
H19_0 H 0.0192532924 0.2853557939 0.5345573303 H 0.1281350000 0
H20_0 H 0.2777361341 0.5263520130 0.4141468306 H 0.1281350000 0
H21_0 H 0.1536904438 0.3770535264 0.4161433178 H 0.1281350000 0
H8_1 H 0.2410931866 0.8351045860 0.3534994367 H 0.1281350000 0
C14_1 C 0.2129891742 0.8000650671 0.3114289427 C3 -0.1281350000 2
C12_1 C 0.1183400329 0.8371174807 0.2608848584 C3 -0.1004728000 2
C16_1 C 0.2727923480 0.7178894526 0.3073636829 C3 -0.1281350000 2
C11_1 C 0.0801491144 0.7921152803 0.2069356759 C3 -0.1168777000 2
H7_1 H 0.0724200772 0.9027141622 0.2617287092 H 0.1281350000 0
C15_1 C 0.2380786276 0.6730169308 0.2533789780 C3 -0.0979956000 2
H10_1 H 0.3489533545 0.6898865139 0.3451998134 H 0.1281350000 0
C10_1 C -0.0161989248 0.8422047094 0.1507819219 C3 0.6103738000 2
C13_1 C 0.1419565238 0.7100092726 0.2035146491 C3 0.0311151000 2
H9_1 H 0.2873262902 0.6110246978 0.2480941028 H 0.1281350000 0
N0_1 N -0.1219091159 0.7875290526 0.1533881945 N -0.4965168000 2
O0_1 O 0.0030881277 0.9296186167 0.1074930804 O1 -0.4438310000 2
Cl1_1 Cl 0.1083580450 0.6562636264 0.1331422069 Cl -0.0724660000 0
C7_1 C -0.2173878529 0.8206085715 0.1004098428 C3 0.2375852000 2
H6_1 H -0.1323709411 0.7191372243 0.1970962165 H 0.2964330000 0
C6_1 C -0.3391916440 0.7950986717 0.1262881321 C3 -0.1181121000 2
C9_1 C -0.1871381391 0.8780861846 0.0201612352 C3 -0.1705168300 2
C0_1 C -0.4338643601 0.8296599977 0.0710317822 C3 0.1697371000 2
C17_1 C -0.3720617897 0.7353342780 0.2106156116 C3 -0.1181121000 2
C8_1 C -0.2771070176 0.9091330246 -0.0335130705 C3 -0.2550853700 2
H5_1 H -0.0919856760 0.8985278817 0.0016338681 H 0.1281350000 0
C1_1 C -0.4022657065 0.8870288052 -0.0099941082 C3 0.2089460000 2
C2_1 C -0.5597754418 0.8132361366 0.0948182794 C3 -0.2550853700 2
C18_1 C -0.3957398813 0.6330153351 0.2338688310 C3 0.2375852000 2
C19_1 C -0.3818930850 0.7828033756 0.2681396408 C3 0.1697371000 2
H4_1 H -0.2519631388 0.9532624292 -0.0947985836 H 0.1422250000 0
C3_1 C -0.4967204679 0.9232964888 -0.0635264005 C3 -0.2550853700 2
C4_1 C -0.6494877222 0.8504350941 0.0413426097 C3 -0.1197476300 2
H0_1 H -0.5849519757 0.7726862388 0.1567091691 H 0.1422250000 0
C20_1 C -0.4281729796 0.5765361515 0.3140525763 C3 -0.1705168300 2
N1_1 N -0.3883107710 0.5892200201 0.1752059611 N -0.4965168000 2
C21_1 C -0.4114091692 0.7250634824 0.3494134554 C3 0.2089460000 2
C23_1 C -0.3658556789 0.8870778322 0.2472749665 C3 -0.2550853700 2
C5_1 C -0.6179766347 0.9049841628 -0.0386393285 C3 -0.1197476300 2
H1_1 H -0.4712868956 0.9673567391 -0.1247332566 H 0.1422250000 0
H2_1 H -0.7454989515 0.8390413997 0.0608721778 H 0.1281350000 0
C22_1 C -0.4339335175 0.6217182174 0.3698844039 C3 -0.2550853700 2
H11_1 H -0.4444060935 0.4971815773 0.3304860102 H 0.1281350000 0
C27_1 C -0.3819138806 0.4914363374 0.1842710612 C3 0.6103738000 2
H17_1 H -0.3744761015 0.6383243894 0.1189597959 H 0.2964330000 0
C25_1 C -0.4214514006 0.7730522645 0.4059957939 C3 -0.2550853700 2
C24_1 C -0.3797064116 0.9317584863 0.3032826811 C3 -0.1197476300 2
H13_1 H -0.3438507977 0.9314971846 0.1856909172 H 0.1422250000 0
H3_1 H -0.6903383051 0.9331724719 -0.0799053812 H 0.1281350000 0
H12_1 H -0.4570790682 0.5774586990 0.4314959771 H 0.1422250000 0
O1_1 O -0.3866947083 0.4245386126 0.2503374960 O1 -0.4438310000 2
C28_1 C -0.3749990648 0.4648613620 0.1107580338 C3 -0.1168777000 2
C26_1 C -0.4070391314 0.8745886778 0.3834966670 C3 -0.1197476300 2
H15_1 H -0.4424322579 0.7277955532 0.4677054371 H 0.1422250000 0
H14_1 H -0.3699291211 1.0120439006 0.2858122810 H 0.1281350000 0
C29_1 C -0.4306656096 0.3722778732 0.1185445053 C3 -0.1004728000 2
C30_1 C -0.3163372596 0.5188163636 0.0374369480 C3 0.0311151000 2
H16_1 H -0.4172876561 0.9121452225 0.4263287698 H 0.1281350000 0
C31_1 C -0.4296424132 0.3348493157 0.0570988214 C3 -0.1281350000 2
H18_1 H -0.4761338660 0.3302126651 0.1751093037 H 0.1281350000 0
C32_1 C -0.3128724759 0.4811342679 -0.0242971347 C3 -0.0979956000 2
Cl0_1 Cl -0.2397977559 0.6331695341 0.0190366207 Cl -0.0724660000 0
C33_1 C -0.3696300112 0.3895269476 -0.0146941311 C3 -0.1281350000 2
H19_1 H -0.4743667865 0.2631142241 0.0652284473 H 0.1281350000 0
H20_1 H -0.2655998128 0.5244866008 -0.0799033447 H 0.1281350000 0
H21_1 H -0.3658997301 0.3604750445 -0.0630619773 H 0.1281350000 0
#END
############################################################################################
# Avant-garde Materials Simulation           
# XXVI NEUMANN/KENDRICK/LEUSEN Z'=1and2, RANK 24, ENERGY -158.45881950137709 kcal/mol/atom
############################################################################################

data_rank_000024
_symmetry_cell_setting monoclinic
_symmetry_space_group_name_H-M 'C c'
_symmetry_Int_Tables_number 9
loop_
_symmetry_equiv_pos_site_id
_symmetry_equiv_pos_as_xyz
1 x,y,z
2 x,-y,z+1/2
3 x+1/2,y+1/2,z
4 x+1/2,-y+1/2,z+1/2
_cell_length_a 19.1285202985
_cell_length_b 10.5815580344
_cell_length_c 26.9733198301
_cell_angle_alpha 90.0000000000
_cell_angle_beta 98.4100050420
_cell_angle_gamma 90.0000000000
loop_
_atom_site_label
_atom_site_type_symbol
_atom_site_fract_x
_atom_site_fract_y
_atom_site_fract_z
_atom_site_fftype
_atom_site_charge
_atom_site_hybridization
C0_0 C 0.0448040157 1.0385638399 -0.0715869645 C3 0.1697371000 2
C1_0 C 0.0568408356 0.9302446914 -0.1011693767 C3 0.2089460000 2
C2_0 C 0.0990534550 1.1311981961 -0.0626849397 C3 -0.2550853700 2
C6_0 C -0.0207713698 1.0510544829 -0.0524602194 C3 -0.1181121000 2
C3_0 C 0.1219571802 0.9180609831 -0.1199114321 C3 -0.2550853700 2
C8_0 C 0.0026851835 0.8385451637 -0.1111943981 C3 -0.2550853700 2
C4_0 C 0.1620241043 1.1169322983 -0.0813955545 C3 -0.1197476300 2
H0_0 H 0.0903878772 1.2145665384 -0.0406656623 H 0.1422250000 0
C7_0 C -0.0728921499 0.9584278568 -0.0637188444 C3 0.2375852000 2
C17_0 C -0.0324084383 1.1639800948 -0.0215692473 C3 -0.1181121000 2
C5_0 C 0.1736052845 1.0091816860 -0.1100357503 C3 -0.1197476300 2
H1_0 H 0.1302429800 0.8347089955 -0.1420833403 H 0.1422250000 0
C9_0 C -0.0605254378 0.8517183503 -0.0933334002 C3 -0.1705168300 2
H4_0 H 0.0113320506 0.7574250102 -0.1344516840 H 0.1422250000 0
H2_0 H 0.2039548706 1.1870743045 -0.0732845133 H 0.1281350000 0
N0_0 N -0.1387529969 0.9769004184 -0.0480473373 N -0.4965168000 2
C18_0 C -0.0073334237 1.1654472762 0.0298794824 C3 0.2375852000 2
C19_0 C -0.0665289524 1.2734842126 -0.0446969061 C3 0.1697371000 2
H3_0 H 0.2243015055 0.9966990793 -0.1233072245 H 0.1281350000 0
H5_0 H -0.1017615161 0.7812600658 -0.1015411989 H 0.1281350000 0
C10_0 C -0.1919639433 0.8904170437 -0.0470430797 C3 0.6103738000 2
H6_0 H -0.1453039611 1.0597357379 -0.0298417069 H 0.2964330000 0
C20_0 C -0.0136833300 1.2762532608 0.0586906719 C3 -0.1705168300 2
N1_0 N 0.0259690993 1.0557874324 0.0510737690 N -0.4965168000 2
C21_0 C -0.0734833901 1.3846609512 -0.0152593151 C3 0.2089460000 2
C23_0 C -0.0941337447 1.2764576760 -0.0965670041 C3 -0.2550853700 2
O0_0 O -0.1858137764 0.7749562218 -0.0524500234 O1 -0.4438310000 2
C11_0 C -0.2629621172 0.9482834999 -0.0440769807 C3 -0.1168777000 2
C22_0 C -0.0455032778 1.3823883336 0.0362974874 C3 -0.2550853700 2
H11_0 H 0.0066765970 1.2750201575 0.0983563259 H 0.1281350000 0
C27_0 C 0.0457036608 1.0264661551 0.1004275396 C3 0.6103738000 2
H17_0 H 0.0317381898 0.9858004355 0.0259201150 H 0.2964330000 0
C25_0 C -0.1073544400 1.4930854387 -0.0383809008 C3 -0.2550853700 2
C24_0 C -0.1268212339 1.3835420011 -0.1180013532 C3 -0.1197476300 2
H13_0 H -0.0891163448 1.1929683404 -0.1194585378 H 0.1422250000 0
C12_0 C -0.2917504602 1.0290977706 -0.0830727050 C3 -0.1004728000 2
C13_0 C -0.3058948366 0.9127605879 -0.0084897085 C3 0.0311151000 2
H12_0 H -0.0500250202 1.4671923626 0.0586832911 H 0.1422250000 0
O1_0 O 0.0365200381 1.0996305102 0.1350525898 O1 -0.4438310000 2
C28_0 C 0.0839994141 0.9037298649 0.1122652954 C3 -0.1168777000 2
C26_0 C -0.1334090745 1.4927330761 -0.0888099909 C3 -0.1197476300 2
H15_0 H -0.1132276963 1.5772413581 -0.0159971662 H 0.1422250000 0
H14_0 H -0.1477947947 1.3826100789 -0.1578848821 H 0.1281350000 0
C14_0 C -0.3617880866 1.0696835765 -0.0875628024 C3 -0.1281350000 2
H7_0 H -0.2588656985 1.0568213024 -0.1110452546 H 0.1281350000 0
C15_0 C -0.3754443387 0.9556544705 -0.0118376963 C3 -0.0979956000 2
Cl1_0 Cl -0.2732593577 0.8157820308 0.0414293683 Cl -0.0724660000 0
C29_0 C 0.1328302970 0.9061502914 0.1565745783 C3 -0.1004728000 2
C30_0 C 0.0765402916 0.7891351283 0.0855555743 C3 0.0311151000 2
H16_0 H -0.1593162175 1.5775423046 -0.1054246342 H 0.1281350000 0
C16_0 C -0.4036146740 1.0329134408 -0.0518109761 C3 -0.1281350000 2
H8_0 H -0.3833701981 1.1279678633 -0.1194159051 H 0.1281350000 0
H9_0 H -0.4075855663 0.9264812930 0.0163544036 H 0.1281350000 0
C31_0 C 0.1734999127 0.8018036768 0.1734053654 C3 -0.1281350000 2
H18_0 H 0.1382171207 0.9943314026 0.1774650589 H 0.1281350000 0
C32_0 C 0.1164476288 0.6830408299 0.1024680211 C3 -0.0979956000 2
Cl0_0 Cl 0.0163841196 0.7700755690 0.0309231224 Cl -0.0724660000 0
H10_0 H -0.4584347764 1.0638248779 -0.0547289122 H 0.1281350000 0
C33_0 C 0.1652650635 0.6895772939 0.1461212213 C3 -0.1281350000 2
H19_0 H 0.2112681821 0.8077555830 0.2077142548 H 0.1281350000 0
H20_0 H 0.1092659503 0.5957826773 0.0809105415 H 0.1281350000 0
H21_0 H 0.1962534346 0.6064025431 0.1589267799 H 0.1281350000 0
H14_1 H 0.0367560590 1.2236769243 -0.1551870970 H 0.1281350000 0
C24_1 C 0.0153983048 1.2235612215 -0.1949488110 C3 -0.1197476300 2
C23_1 C -0.0187170066 1.1173382622 -0.2161235739 C3 -0.2550853700 2
C26_1 C 0.0230500107 1.3321542574 -0.2242680661 C3 -0.1197476300 2
C19_1 C -0.0467221455 1.1141370194 -0.2679367437 C3 0.1697371000 2
H13_1 H -0.0243569033 1.0343272089 -0.1930634303 H 0.1422250000 0
C25_1 C -0.0030006391 1.3319227097 -0.2747220958 C3 -0.2550853700 2
H16_1 H 0.0498805872 1.4156457747 -0.2070057305 H 0.1281350000 0
C17_1 C -0.0826423651 1.0058758330 -0.2908515545 C3 -0.1181121000 2
C21_1 C -0.0381897849 1.2242321955 -0.2976277542 C3 0.2089460000 2
H15_1 H 0.0032076997 1.4146919880 -0.2978658239 H 0.1422250000 0
C6_1 C -0.0941216549 0.8918605522 -0.2603363827 C3 -0.1181121000 2
C18_1 C -0.1087174563 1.0081103325 -0.3422118354 C3 0.2375852000 2
C22_1 C -0.0665038356 1.2224522452 -0.3491491961 C3 -0.2550853700 2
C0_1 C -0.1587941821 0.8793453713 -0.2397168952 C3 0.1697371000 2
C7_1 C -0.0431923648 0.7966748282 -0.2512536981 C3 0.2375852000 2
C20_1 C -0.1009505521 1.1182736847 -0.3712176765 C3 -0.1705168300 2
N1_1 N -0.1431660768 0.8995041253 -0.3636785731 N -0.4965168000 2
H12_1 H -0.0604227151 1.3062261676 -0.3718053311 H 0.1422250000 0
C1_1 C -0.1715983298 0.7674496561 -0.2123054731 C3 0.2089460000 2
C2_1 C -0.2102534371 0.9772451771 -0.2435567532 C3 -0.2550853700 2
C9_1 C -0.0576141647 0.6840278591 -0.2258898891 C3 -0.1705168300 2
N0_1 N 0.0229138164 0.8114474329 -0.2677901083 N -0.4965168000 2
H11_1 H -0.1217465090 1.1172996813 -0.4108681184 H 0.1281350000 0
C27_1 C -0.1625836503 0.8708852653 -0.4133552543 C3 0.6103738000 2
H17_1 H -0.1483568146 0.8283339907 -0.3389703700 H 0.2964330000 0
C3_1 C -0.2344967755 0.7575460671 -0.1905696055 C3 -0.2550853700 2
C8_1 C -0.1201725187 0.6703373091 -0.2073094487 C3 -0.2550853700 2
C4_1 C -0.2705266020 0.9655958360 -0.2212670645 C3 -0.1197476300 2
H0_1 H -0.2008939761 1.0635740243 -0.2636162108 H 0.1422250000 0
H5_1 H -0.0183628752 0.6093304937 -0.2211537263 H 0.1281350000 0
C10_1 C 0.0846216293 0.7604862141 -0.2448689235 C3 0.6103738000 2
H6_1 H 0.0257607113 0.8665149534 -0.2989698763 H 0.2964330000 0
O1_1 O -0.1546132974 0.9446058665 -0.4478807922 O1 -0.4438310000 2
C28_1 C -0.1983131969 0.7460141051 -0.4260488085 C3 -0.1168777000 2
C5_1 C -0.2829814744 0.8546514092 -0.1946993959 C3 -0.1197476300 2
H1_1 H -0.2437256276 0.6720453119 -0.1698701466 H 0.1422250000 0
H4_1 H -0.1297610541 0.5840413108 -0.1873043428 H 0.1422250000 0
H2_1 H -0.3087695804 1.0426438473 -0.2236171967 H 0.1281350000 0
O0_1 O 0.0912352253 0.6930365733 -0.2067068657 O1 -0.4438310000 2
C11_1 C 0.1496399729 0.7930699014 -0.2674356375 C3 -0.1168777000 2
C29_1 C -0.2475192371 0.7470399571 -0.4702686915 C3 -0.1004728000 2
C30_1 C -0.1865123067 0.6297877268 -0.4009978867 C3 0.0311151000 2
H3_1 H -0.3306892739 0.8460680056 -0.1773202462 H 0.1281350000 0
C12_1 C 0.1965449079 0.8842620021 -0.2441911439 C3 -0.1004728000 2
C13_1 C 0.1685616774 0.7250694368 -0.3078968834 C3 0.0311151000 2
C31_1 C -0.2839257584 0.6393025256 -0.4885038634 C3 -0.1281350000 2
H18_1 H -0.2566497183 0.8366642858 -0.4899598432 H 0.1281350000 0
C32_1 C -0.2214901595 0.5201381856 -0.4196489616 C3 -0.0979956000 2
Cl0_1 Cl -0.1264140344 0.6133740946 -0.3461014989 Cl -0.0724660000 0
C14_1 C 0.2608658131 0.9064187265 -0.2611266666 C3 -0.1281350000 2
H7_1 H 0.1815406916 0.9381400761 -0.2129133450 H 0.1281350000 0
C15_1 C 0.2333701616 0.7451185945 -0.3246304773 C3 -0.0979956000 2
Cl1_1 Cl 0.1120121389 0.6100247782 -0.3363689177 Cl -0.0724660000 0
C33_1 C -0.2704401033 0.5248785505 -0.4632121977 C3 -0.1281350000 2
H19_1 H -0.3221316799 0.6442348604 -0.5225879110 H 0.1281350000 0
H20_1 H -0.2100645309 0.4313725077 -0.3997115808 H 0.1281350000 0
C16_1 C 0.2794159572 0.8360114514 -0.3009693816 C3 -0.1281350000 2
H8_1 H 0.2965605259 0.9791921959 -0.2437311967 H 0.1281350000 0
H9_1 H 0.2475869494 0.6888586334 -0.3554673653 H 0.1281350000 0
H21_1 H -0.2973750526 0.4388301618 -0.4774924964 H 0.1281350000 0
H10_1 H 0.3302993691 0.8511246939 -0.3135381643 H 0.1281350000 0
#END
############################################################################################
# Avant-garde Materials Simulation           
# XXVI NEUMANN/KENDRICK/LEUSEN Z'=1and2, RANK 25, ENERGY -158.45845743406372 kcal/mol/atom
############################################################################################

data_rank_000025
_symmetry_cell_setting triclinic
_symmetry_space_group_name_H-M 'P -1'
_symmetry_Int_Tables_number 2
loop_
_symmetry_equiv_pos_site_id
_symmetry_equiv_pos_as_xyz
1 x,y,z
2 -x,-y,-z
_cell_length_a 10.4133268366
_cell_length_b 10.5958363951
_cell_length_c 12.9115388096
_cell_angle_alpha 101.0640714575
_cell_angle_beta 82.6488665339
_cell_angle_gamma 103.4768776543
loop_
_atom_site_label
_atom_site_type_symbol
_atom_site_fract_x
_atom_site_fract_y
_atom_site_fract_z
_atom_site_fftype
_atom_site_charge
_atom_site_hybridization
C0_0 C 0.5371499441 0.0397306463 0.7129692199 C3 0.1697371000 2
C1_0 C 0.5400503333 0.1729101095 0.7640475336 C3 0.2089460000 2
C2_0 C 0.6032960400 0.0179784544 0.6098642046 C3 -0.2550853700 2
C6_0 C 0.4705735666 -0.0660121509 0.7671196834 C3 -0.1181121000 2
C3_0 C 0.6109582930 0.2778760001 0.7120803416 C3 -0.2550853700 2
C8_0 C 0.4736038540 0.1956005065 0.8664865030 C3 -0.2550853700 2
C4_0 C 0.6716263848 0.1221754590 0.5614742298 C3 -0.1197476300 2
H0_0 H 0.5994084370 -0.0826948016 0.5688564408 H 0.1422250000 0
C7_0 C 0.4077441799 -0.0387092926 0.8690591702 C3 0.2375852000 2
C17_0 C 0.4731172886 -0.2044688178 0.7177313896 C3 -0.1181121000 2
C5_0 C 0.6765109984 0.2535302833 0.6129509881 C3 -0.1197476300 2
H1_0 H 0.6135096998 0.3785585025 0.7530053303 H 0.1422250000 0
C9_0 C 0.4093511515 0.0936690944 0.9184213973 C3 -0.1705168300 2
H4_0 H 0.4748061411 0.2969281922 0.9052556220 H 0.1422250000 0
H2_0 H 0.7219586002 0.1034702668 0.4824672988 H 0.1281350000 0
N0_0 N 0.3439927557 -0.1467372220 0.9182998573 N -0.4965168000 2
C18_0 C 0.5907570132 -0.2493592748 0.7077985383 C3 0.2375852000 2
C19_0 C 0.3560030943 -0.2933942621 0.6796506296 C3 0.1697371000 2
H3_0 H 0.7318226200 0.3345715068 0.5735607584 H 0.1281350000 0
H5_0 H 0.3602678327 0.1121351021 0.9974827000 H 0.1281350000 0
C10_0 C 0.2817894751 -0.1498273488 1.0176562912 C3 0.6103738000 2
H6_0 H 0.3496190125 -0.2361115067 0.8735531829 H 0.2964330000 0
C20_0 C 0.5936183271 -0.3828672955 0.6664285440 C3 -0.1705168300 2
N1_0 N 0.7092991973 -0.1613253896 0.7384063963 N -0.4965168000 2
C21_0 C 0.3612849294 -0.4269920552 0.6344361216 C3 0.2089460000 2
C23_0 C 0.2344293191 -0.2531558056 0.6820116926 C3 -0.2550853700 2
O0_0 O 0.2705959707 -0.0486374194 1.0821386961 O1 -0.4438310000 2
C11_0 C 0.2188281111 -0.2832377356 1.0465841953 C3 -0.1168777000 2
C22_0 C 0.4814000974 -0.4692137321 0.6313163951 C3 -0.2550853700 2
H11_0 H 0.6861346188 -0.4151126674 0.6625756328 H 0.1281350000 0
C27_0 C 0.8261710010 -0.1562071210 0.6763260024 C3 0.6103738000 2
H17_0 H 0.7042929060 -0.0832136921 0.7987991557 H 0.2964330000 0
C25_0 C 0.2470800170 -0.5135481373 0.5931865890 C3 -0.2550853700 2
C24_0 C 0.1243362877 -0.3399963133 0.6416325294 C3 -0.1197476300 2
H13_0 H 0.2293409794 -0.1514478822 0.7147851639 H 0.1422250000 0
C12_0 C 0.1149685745 -0.2811756111 1.1276762583 C3 -0.1004728000 2
C13_0 C 0.2516275147 -0.4063540474 1.0063642081 C3 0.0311151000 2
H12_0 H 0.4840645678 -0.5717688015 0.5996876248 H 0.1422250000 0
O1_0 O 0.8415386984 -0.2323425458 0.5918587217 O1 -0.4438310000 2
C28_0 C 0.9401036035 -0.0464875478 0.7109234665 C3 -0.1168777000 2
C26_0 C 0.1305261277 -0.4714822192 0.5969825305 C3 -0.1197476300 2
H15_0 H 0.2537191084 -0.6132037485 0.5550785318 H 0.1422250000 0
H14_0 H 0.0329389236 -0.3063748934 0.6417177959 H 0.1281350000 0
C14_0 C 0.0456068273 -0.3938771575 1.1660125281 C3 -0.1281350000 2
H7_0 H 0.0908993590 -0.1861049229 1.1601363386 H 0.1281350000 0
C15_0 C 0.1836558730 -0.5201220868 1.0454077706 C3 -0.0979956000 2
Cl1_0 Cl 0.3805584852 -0.4277231034 0.9083504955 Cl -0.0724660000 0
C29_0 C 0.9911096242 0.0429606334 0.6409521336 C3 -0.1004728000 2
C30_0 C 1.0054917173 -0.0338461841 0.8018005137 C3 0.0311151000 2
H16_0 H 0.0436814521 -0.5396284144 0.5647616888 H 0.1281350000 0
C16_0 C 0.0802341806 -0.5142336092 1.1248487663 C3 -0.1281350000 2
H8_0 H -0.0348111565 -0.3879736701 1.2283551967 H 0.1281350000 0
H9_0 H 0.2128182554 -0.6130753849 1.0126480261 H 0.1281350000 0
C31_0 C 1.1048146392 0.1405428757 0.6594951837 C3 -0.1281350000 2
H18_0 H 0.9392497521 0.0346628332 0.5710825700 H 0.1281350000 0
C32_0 C 1.1189452997 0.0646080404 0.8218732482 C3 -0.0979956000 2
Cl0_0 Cl 0.9514658728 -0.1430776244 0.8904843800 Cl -0.0724660000 0
H10_0 H 0.0273736829 -0.6035105907 1.1545005085 H 0.1281350000 0
C33_0 C 1.1690924500 0.1510892686 0.7503468104 C3 -0.1281350000 2
H19_0 H 1.1421249760 0.2069313073 0.6024859772 H 0.1281350000 0
H20_0 H 1.1678246789 0.0715870079 0.8929295135 H 0.1281350000 0
H21_0 H 1.2586843297 0.2265241761 0.7661091091 H 0.1281350000 0
#END
############################################################################################
# Avant-garde Materials Simulation           
# XXVI NEUMANN/KENDRICK/LEUSEN Z'=1and2, RANK 26, ENERGY -158.45803967831282 kcal/mol/atom
############################################################################################

data_rank_000026
_symmetry_cell_setting triclinic
_symmetry_space_group_name_H-M 'P -1'
_symmetry_Int_Tables_number 2
loop_
_symmetry_equiv_pos_site_id
_symmetry_equiv_pos_as_xyz
1 x,y,z
2 -x,-y,-z
_cell_length_a 10.6409430263
_cell_length_b 14.4127028339
_cell_length_c 18.5385032728
_cell_angle_alpha 101.5420285886
_cell_angle_beta 86.7114304949
_cell_angle_gamma 74.3500461817
loop_
_atom_site_label
_atom_site_type_symbol
_atom_site_fract_x
_atom_site_fract_y
_atom_site_fract_z
_atom_site_fftype
_atom_site_charge
_atom_site_hybridization
C0_0 C 0.6384563550 0.8276347862 0.5032271944 C3 0.1697371000 2
C1_0 C 0.5358620749 0.8904272629 0.5596239934 C3 0.2089460000 2
C2_0 C 0.6074020794 0.8061611346 0.4293225102 C3 -0.2550853700 2
C6_0 C 0.7691851475 0.7923379232 0.5218538763 C3 -0.1181121000 2
C3_0 C 0.4073328655 0.9263004652 0.5405097040 C3 -0.2550853700 2
C8_0 C 0.5672193652 0.9176155815 0.6326120814 C3 -0.2550853700 2
C4_0 C 0.4816083497 0.8433364097 0.4123556125 C3 -0.1197476300 2
H0_0 H 0.6850653809 0.7608655877 0.3856081931 H 0.1422250000 0
C7_0 C 0.7947501451 0.8213840297 0.5947097437 C3 0.2375852000 2
C17_0 C 0.8772857769 0.7292546617 0.4631562658 C3 -0.1181121000 2
C5_0 C 0.3802504383 0.9029025463 0.4683955034 C3 -0.1197476300 2
H1_0 H 0.3308936733 0.9748478301 0.5839587902 H 0.1422250000 0
C9_0 C 0.6928226412 0.8846881764 0.6498030772 C3 -0.1705168300 2
H4_0 H 0.4912952105 0.9674287175 0.6757189368 H 0.1422250000 0
H2_0 H 0.4602199110 0.8273379417 0.3551480795 H 0.1281350000 0
N0_0 N 0.9221919147 0.7868942736 0.6149549848 N -0.4965168000 2
C18_0 C 0.8996761487 0.6267665343 0.4430117475 C3 0.2375852000 2
C19_0 C 0.9589451360 0.7740537063 0.4266573545 C3 0.1697371000 2
H3_0 H 0.2814608138 0.9306607429 0.4538170858 H 0.1281350000 0
H5_0 H 0.7150661396 0.9085814262 0.7056580378 H 0.1281350000 0
C10_0 C 0.9749970544 0.8414781303 0.6673080113 C3 0.6103738000 2
H6_0 H 0.9803070585 0.7176564557 0.5882826065 H 0.2964330000 0
C20_0 C 1.0037714446 0.5673314580 0.3877424350 C3 -0.1705168300 2
N1_0 N 0.8146733385 0.5858941690 0.4785854920 N -0.4965168000 2
C21_0 C 1.0642533213 0.7137217240 0.3709257908 C3 0.2089460000 2
C23_0 C 0.9383086298 0.8780381417 0.4430294615 C3 -0.2550853700 2
O0_0 O 0.9237099260 0.9299758735 0.6969049222 O1 -0.4438310000 2
C11_0 C 1.1060825067 0.7900809786 0.6877445037 C3 -0.1168777000 2
C22_0 C 1.0833079825 0.6102994668 0.3531965692 C3 -0.2550853700 2
H11_0 H 1.0191873350 0.4880258828 0.3738608552 H 0.1281350000 0
C27_0 C 0.8225297704 0.4890050617 0.4755475057 C3 0.6103738000 2
H17_0 H 0.7403427306 0.6368079409 0.5145941571 H 0.2964330000 0
C25_0 C 1.1445889901 0.7590307332 0.3348496550 C3 -0.2550853700 2
C24_0 C 1.0169845838 0.9199163272 0.4062365166 C3 -0.1197476300 2
H13_0 H 0.8583813932 0.9243816942 0.4851221922 H 0.1422250000 0
C12_0 C 1.2080031981 0.8334084951 0.6796899477 C3 -0.1004728000 2
C13_0 C 1.1289019054 0.7089671685 0.7212674625 C3 0.0311151000 2
H12_0 H 1.1630456893 0.5639794459 0.3107793671 H 0.1422250000 0
O1_0 O 0.9111375642 0.4187199603 0.4367633370 O1 -0.4438310000 2
C28_0 C 0.7135858285 0.4685232151 0.5191440261 C3 -0.1168777000 2
C26_0 C 1.1214988398 0.8602398972 0.3518546347 C3 -0.1197476300 2
H15_0 H 1.2247693914 0.7118634487 0.2929608322 H 0.1422250000 0
H14_0 H 0.9992920365 0.9998714141 0.4189429925 H 0.1281350000 0
C14_0 C 1.3299894241 0.7958563417 0.7026154922 C3 -0.1281350000 2
H7_0 H 1.1885430661 0.8981997584 0.6555350608 H 0.1281350000 0
C15_0 C 1.2505585825 0.6715402908 0.7453129509 C3 -0.0979956000 2
Cl1_0 Cl 1.0041903150 0.6573766905 0.7399724873 Cl -0.0724660000 0
C29_0 C 0.6786694827 0.3838455779 0.4859322244 C3 -0.1004728000 2
C30_0 C 0.6494193664 0.5204120097 0.5899421638 C3 0.0311151000 2
H16_0 H 1.1818794754 0.8957935761 0.3240147036 H 0.1281350000 0
C16_0 C 1.3506832380 0.7148892253 0.7356815923 C3 -0.1281350000 2
H8_0 H 1.4085749806 0.8296339864 0.6954952713 H 0.1281350000 0
H9_0 H 1.2648940068 0.6104392950 0.7733105018 H 0.1281350000 0
C31_0 C 0.5842934332 0.3520816553 0.5207785729 C3 -0.1281350000 2
H18_0 H 0.7286069229 0.3431299696 0.4312773378 H 0.1281350000 0
C32_0 C 0.5576039769 0.4871979352 0.6265128104 C3 -0.0979956000 2
Cl0_0 Cl 0.6831005627 0.6263885040 0.6379413500 Cl -0.0724660000 0
H10_0 H 1.4445112059 0.6866643527 0.7556650504 H 0.1281350000 0
C33_0 C 0.5244509944 0.4035356610 0.5918293511 C3 -0.1281350000 2
H19_0 H 0.5591454473 0.2865042161 0.4931120077 H 0.1281350000 0
H20_0 H 0.5123410621 0.5277014662 0.6820471287 H 0.1281350000 0
H21_0 H 0.4522132102 0.3782064199 0.6204392792 H 0.1281350000 0
C33_1 C 0.8087149568 0.6631363097 0.2526901671 C3 -0.1281350000 2
C31_1 C 0.7009525181 0.6267892093 0.2405852712 C3 -0.1281350000 2
C32_1 C 0.8072067738 0.7554582352 0.2397507951 C3 -0.0979956000 2
H21_1 H 0.8937179951 0.6207956320 0.2740052631 H 0.1281350000 0
C29_1 C 0.5923597067 0.6824641444 0.2142601549 C3 -0.1004728000 2
H19_1 H 0.7017159610 0.5552213159 0.2517900575 H 0.1281350000 0
C30_1 C 0.6969201893 0.8116349842 0.2147511740 C3 0.0311151000 2
H20_1 H 0.8908151622 0.7844569821 0.2494320133 H 0.1281350000 0
C28_1 C 0.5885270892 0.7752658075 0.2002024876 C3 -0.1168777000 2
H18_1 H 0.5080203573 0.6545065318 0.2042457859 H 0.1281350000 0
Cl0_1 Cl 0.6990182068 0.9264028159 0.2009308572 Cl -0.0724660000 0
C27_1 C 0.4657471687 0.8348286860 0.1762043468 C3 0.6103738000 2
N1_1 N 0.4182799398 0.7845552866 0.1180545082 N -0.4965168000 2
O1_1 O 0.4120501265 0.9215077331 0.2092858743 O1 -0.4438310000 2
C18_1 C 0.2928985942 0.8199064059 0.0953876145 C3 0.2375852000 2
H17_1 H 0.4774477469 0.7163524167 0.0897428778 H 0.2964330000 0
C17_1 C 0.2722653141 0.7942376212 0.0211427271 C3 -0.1181121000 2
C20_1 C 0.1868657804 0.8786631983 0.1498745459 C3 -0.1705168300 2
C6_1 C 0.3824648509 0.7340867709 -0.0374773515 C3 -0.1181121000 2
C19_1 C 0.1428090026 0.8292296727 0.0006951567 C3 0.1697371000 2
C22_1 C 0.0621916638 0.9100559419 0.1309688792 C3 -0.2550853700 2
H11_1 H 0.2051110356 0.8997111744 0.2069525807 H 0.1281350000 0
C0_1 C 0.4621901284 0.7817340585 -0.0724700223 C3 0.1697371000 2
C7_1 C 0.4062612374 0.6317057414 -0.0605155727 C3 0.2375852000 2
C21_1 C 0.0362627990 0.8872002023 0.0564195708 C3 0.2089460000 2
C23_1 C 0.1169879480 0.8122502338 -0.0744552929 C3 -0.2550853700 2
H12_1 H -0.0174657748 0.9549494172 0.1738344512 H 0.1422250000 0
C1_1 C 0.5693995014 0.7240693823 -0.1279483908 C3 0.2089460000 2
C2_1 C 0.4366357091 0.8861138074 -0.0555342938 C3 -0.2550853700 2
C9_1 C 0.5114828298 0.5750076753 -0.1162341108 C3 -0.1705168300 2
N0_1 N 0.3212938921 0.5879557661 -0.0278573918 N -0.4965168000 2
C25_1 C -0.0905390729 0.9233589332 0.0352674197 C3 -0.2550853700 2
C24_1 C -0.0073397659 0.8494688583 -0.0933012423 C3 -0.1197476300 2
H13_1 H 0.1977945226 0.7712304907 -0.1176151625 H 0.1422250000 0
C3_1 C 0.6466125519 0.7723610621 -0.1630892328 C3 -0.2550853700 2
C8_1 C 0.5914011392 0.6203551558 -0.1478241809 C3 -0.2550853700 2
C4_1 C 0.5114470726 0.9310025250 -0.0920612554 C3 -0.1197476300 2
H0_1 H 0.3552829656 0.9304751503 -0.0136556699 H 0.1422250000 0
H5_1 H 0.5294755948 0.4954544902 -0.1315206441 H 0.1281350000 0
C10_1 C 0.3373273618 0.4903806540 -0.0292894053 C3 0.6103738000 2
H6_1 H 0.2431476190 0.6370878482 0.0065958242 H 0.2964330000 0
C26_1 C -0.1123662918 0.9045452591 -0.0380546247 C3 -0.1197476300 2
H15_1 H -0.1701604144 0.9677518364 0.0782400675 H 0.1422250000 0
H14_1 H -0.0248542284 0.8376084279 -0.1512868689 H 0.1281350000 0
C5_1 C 0.6177529283 0.8740007968 -0.1461315851 C3 -0.1197476300 2
H1_1 H 0.7285923464 0.7274953933 -0.2045729626 H 0.1422250000 0
H4_1 H 0.6732492840 0.5760044031 -0.1896564604 H 0.1422250000 0
H2_1 H 0.4885730131 1.0113060359 -0.0793929115 H 0.1281350000 0
O0_1 O 0.4343001666 0.4232637266 -0.0640715292 O1 -0.4438310000 2
C11_1 C 0.2285905797 0.4641565900 0.0096753659 C3 -0.1168777000 2
H16_1 H -0.2099060060 0.9325640389 -0.0541320821 H 0.1281350000 0
H3_1 H 0.6748421469 0.9117316877 -0.1740653604 H 0.1281350000 0
C12_1 C 0.2106071867 0.3726744865 -0.0235229568 C3 -0.1004728000 2
C13_1 C 0.1474005648 0.5176735193 0.0756560668 C3 0.0311151000 2
C14_1 C 0.1163354514 0.3361188680 0.0062682782 C3 -0.1281350000 2
H7_1 H 0.2732385302 0.3308146657 -0.0745148788 H 0.1281350000 0
C15_1 C 0.0541443193 0.4807218078 0.1069120654 C3 -0.0979956000 2
Cl1_1 Cl 0.1596307976 0.6309543994 0.1245621202 Cl -0.0724660000 0
C16_1 C 0.0381097170 0.3903835221 0.0722033171 C3 -0.1281350000 2
H8_1 H 0.1046158330 0.2653102251 -0.0213071626 H 0.1281350000 0
H9_1 H -0.0059573746 0.5236583516 0.1584136610 H 0.1281350000 0
H10_1 H -0.0346795465 0.3619752853 0.0970956773 H 0.1281350000 0
#END
############################################################################################
# Avant-garde Materials Simulation           
# XXVI NEUMANN/KENDRICK/LEUSEN Z'=1and2, RANK 27, ENERGY -158.45763519485308 kcal/mol/atom
############################################################################################

data_rank_000027
_symmetry_cell_setting triclinic
_symmetry_space_group_name_H-M 'P -1'
_symmetry_Int_Tables_number 2
loop_
_symmetry_equiv_pos_site_id
_symmetry_equiv_pos_as_xyz
1 x,y,z
2 -x,-y,-z
_cell_length_a 10.6098720066
_cell_length_b 10.7730951128
_cell_length_c 26.3395305660
_cell_angle_alpha 92.1813596287
_cell_angle_beta 87.7671324259
_cell_angle_gamma 61.6267772093
loop_
_atom_site_label
_atom_site_type_symbol
_atom_site_fract_x
_atom_site_fract_y
_atom_site_fract_z
_atom_site_fftype
_atom_site_charge
_atom_site_hybridization
C0_0 C 0.1135711028 0.6867270224 0.3301530169 C3 0.1697371000 2
C1_0 C 0.0275441909 0.6439611333 0.3010040512 C3 0.2089460000 2
C2_0 C 0.2604853099 0.5870937111 0.3339728129 C3 -0.2550853700 2
C6_0 C 0.0505478475 0.8266746250 0.3539169439 C3 -0.1181121000 2
C3_0 C 0.0903827439 0.5056091070 0.2772802485 C3 -0.2550853700 2
C8_0 C -0.1183583583 0.7426814971 0.2962852911 C3 -0.2550853700 2
C4_0 C 0.3185244248 0.4525524834 0.3107887331 C3 -0.1197476300 2
H0_0 H 0.3274988198 0.6179692499 0.3557699532 H 0.1422250000 0
C7_0 C -0.0930225848 0.9217866898 0.3466263093 C3 0.2375852000 2
C17_0 C 0.1388001057 0.8694908189 0.3857437677 C3 -0.1181121000 2
C5_0 C 0.2328543556 0.4114635681 0.2821853322 C3 -0.1197476300 2
H1_0 H 0.0235846330 0.4754844442 0.2549251898 H 0.1422250000 0
C9_0 C -0.1776174078 0.8779253917 0.3179391605 C3 -0.1705168300 2
H4_0 H -0.1833590199 0.7108660593 0.2735729859 H 0.1422250000 0
H2_0 H 0.4302331236 0.3759982754 0.3154771170 H 0.1281350000 0
N0_0 N -0.1491133077 1.0619607201 0.3665262735 N -0.4965168000 2
C18_0 C 0.1419838714 0.8516608806 0.4381867535 C3 0.2375852000 2
C19_0 C 0.2222053380 0.9271093857 0.3629122321 C3 0.1697371000 2
H3_0 H 0.2797921653 0.3048619385 0.2642784839 H 0.1281350000 0
H5_0 H -0.2889233271 0.9534646432 0.3133996705 H 0.1281350000 0
C10_0 C -0.2864828198 1.1693967045 0.3655817083 C3 0.6103738000 2
H6_0 H -0.0800195158 1.0875619998 0.3845771156 H 0.2964330000 0
C20_0 C 0.2310262839 0.8862807228 0.4681996869 C3 -0.1705168300 2
N1_0 N 0.0572912497 0.7960823019 0.4593151180 N -0.4965168000 2
C21_0 C 0.3087803705 0.9654375070 0.3935741294 C3 0.2089460000 2
C23_0 C 0.2226245147 0.9480028645 0.3100452722 C3 -0.2550853700 2
O0_0 O -0.3916630431 1.1546970634 0.3548155819 O1 -0.4438310000 2
C11_0 C -0.3106059942 1.3165488739 0.3783680104 C3 -0.1168777000 2
C22_0 C 0.3116317527 0.9412299410 0.4460875121 C3 -0.2550853700 2
H11_0 H 0.2316990341 0.8707599186 0.5086775091 H 0.1281350000 0
C27_0 C 0.0294207454 0.7827117046 0.5093761693 C3 0.6103738000 2
H17_0 H 0.0034534702 0.7695808257 0.4334786663 H 0.2964330000 0
C25_0 C 0.3898784061 1.0240707231 0.3706322734 C3 -0.2550853700 2
C24_0 C 0.3025800741 1.0054119695 0.2888374081 C3 -0.1197476300 2
H13_0 H 0.1594751139 0.9163548211 0.2864492344 H 0.1422250000 0
C12_0 C -0.4208788495 1.3988783982 0.4154103418 C3 -0.1004728000 2
C13_0 C -0.2441726824 1.3822021072 0.3515587679 C3 0.0311151000 2
H12_0 H 0.3791872056 0.9678626620 0.4694787101 H 0.1422250000 0
O1_0 O 0.0825879471 0.8167565652 0.5449793639 O1 -0.4438310000 2
C28_0 C -0.0640922045 0.7161898704 0.5209717165 C3 -0.1168777000 2
C26_0 C 0.3869184366 1.0440487347 0.3191798669 C3 -0.1197476300 2
H15_0 H 0.4549824948 1.0539435150 0.3940272160 H 0.1422250000 0
H14_0 H 0.3032118297 1.0183436811 0.2479742719 H 0.1281350000 0
C14_0 C -0.4649711352 1.5417762200 0.4252389491 C3 -0.1281350000 2
H7_0 H -0.4723968643 1.3472277702 0.4358733898 H 0.1281350000 0
C15_0 C -0.2897697976 1.5266198773 0.3602756795 C3 -0.0979956000 2
Cl1_0 Cl -0.1034562994 1.2879257511 0.3061214376 Cl -0.0724660000 0
C29_0 C -0.0294552610 0.6381882158 0.5646041704 C3 -0.1004728000 2
C30_0 C -0.1831648841 0.7278417248 0.4956854001 C3 0.0311151000 2
H16_0 H 0.4501258903 1.0893000660 0.3023672159 H 0.1281350000 0
C16_0 C -0.4005786138 1.6061304974 0.3968880750 C3 -0.1281350000 2
H8_0 H -0.5512678063 1.6041304136 0.4540939287 H 0.1281350000 0
H9_0 H -0.2378293938 1.5756459818 0.3384885916 H 0.1281350000 0
C31_0 C -0.1071250647 0.5733826474 0.5822019242 C3 -0.1281350000 2
H18_0 H 0.0618126821 0.6302548612 0.5844518227 H 0.1281350000 0
C32_0 C -0.2641792743 0.6657234300 0.5136714178 C3 -0.0979956000 2
Cl0_0 Cl -0.2401619064 0.8228589197 0.4414850923 Cl -0.0724660000 0
H10_0 H -0.4365871323 1.7187896653 0.4030401862 H 0.1281350000 0
C33_0 C -0.2255509337 0.5877044960 0.5566471055 C3 -0.1281350000 2
H19_0 H -0.0766973533 0.5136745428 0.6161269057 H 0.1281350000 0
H20_0 H -0.3566511437 0.6784358561 0.4934241785 H 0.1281350000 0
H21_0 H -0.2883120921 0.5387657088 0.5705888122 H 0.1281350000 0
H16_1 H 0.1861493309 0.7825117666 0.2090858828 H 0.1281350000 0
C26_1 C 0.0760407420 0.8172345622 0.1991762837 C3 -0.1197476300 2
C24_1 C 0.0435066291 0.7218650769 0.1716536832 C3 -0.1197476300 2
C25_1 C -0.0310891662 0.9521879431 0.2133420227 C3 -0.2550853700 2
C23_1 C -0.0948105828 0.7638236400 0.1581778778 C3 -0.2550853700 2
H14_1 H 0.1289009217 0.6147605830 0.1611793833 H 0.1281350000 0
C21_1 C -0.1740569357 0.9986433832 0.1999793814 C3 0.2089460000 2
H15_1 H -0.0082927187 1.0261871003 0.2354080803 H 0.1422250000 0
C19_1 C -0.2071517815 0.9034249684 0.1711039905 C3 0.1697371000 2
H13_1 H -0.1194108509 0.6897952533 0.1370493063 H 0.1422250000 0
C22_1 C -0.2862870523 1.1361619971 0.2147589004 C3 -0.2550853700 2
C17_1 C -0.3498750308 0.9512469004 0.1556210228 C3 -0.1181121000 2
C20_1 C -0.4227646255 1.1818386755 0.1995703843 C3 -0.1705168300 2
H12_1 H -0.2634168126 1.2068016024 0.2388287575 H 0.1422250000 0
C6_1 C -0.3858705159 0.8535369028 0.1254734916 C3 -0.1181121000 2
C18_1 C -0.4547986729 1.0909822200 0.1684821871 C3 0.2375852000 2
H11_1 H -0.5070043368 1.2882602266 0.2104116680 H 0.1281350000 0
C0_1 C -0.4317382679 0.7654716044 0.1507650693 C3 0.1697371000 2
C7_1 C -0.3740586194 0.8470725739 0.0721921213 C3 0.2375852000 2
N1_1 N -0.5940916188 1.1397564224 0.1519959696 N -0.4965168000 2
C1_1 C -0.4732037547 0.6774155384 0.1212744251 C3 0.2089460000 2
C2_1 C -0.4370585168 0.7606901910 0.2046370136 C3 -0.2550853700 2
C9_1 C -0.4115286395 0.7568540595 0.0432161777 C3 -0.1705168300 2
N0_1 N -0.3212756062 0.9298585260 0.0493155004 N -0.4965168000 2
C27_1 C -0.6912416358 1.2785737922 0.1448179907 C3 0.6103738000 2
H17_1 H -0.6144300362 1.0655109667 0.1345451364 H 0.2964330000 0
C3_1 C -0.5227290371 0.5932490383 0.1465280413 C3 -0.2550853700 2
C8_1 C -0.4612362084 0.6763014281 0.0674429898 C3 -0.2550853700 2
C4_1 C -0.4820045036 0.6746711284 0.2280582529 C3 -0.1197476300 2
H0_1 H -0.4054344273 0.8267653364 0.2274105419 H 0.1422250000 0
H5_1 H -0.4019294367 0.7549553657 0.0019884834 H 0.1281350000 0
C10_1 C -0.3078082621 0.9517365447 -0.0010773009 C3 0.6103738000 2
H6_1 H -0.2958683923 0.9874497502 0.0744878953 H 0.2964330000 0
O1_1 O -0.6640711938 1.3779300877 0.1493381508 O1 -0.4438310000 2
C28_1 C -0.8392921388 1.3036548947 0.1348024604 C3 -0.1168777000 2
C5_1 C -0.5266427655 0.5913144000 0.1989294810 C3 -0.1197476300 2
H1_1 H -0.5579633445 0.5294770597 0.1241485730 H 0.1422250000 0
H4_1 H -0.4926977215 0.6094960247 0.0449322995 H 0.1422250000 0
H2_1 H -0.4856657633 0.6728685445 0.2694646597 H 0.1281350000 0
O0_1 O -0.3411969910 0.8962758219 -0.0364700357 O1 -0.4438310000 2
C11_1 C -0.2379933840 1.0415751554 -0.0124524344 C3 -0.1168777000 2
C29_1 C -0.9064991451 1.2488831297 0.1670880784 C3 -0.1004728000 2
C30_1 C -0.9201901729 1.3923315382 0.0973967580 C3 0.0311151000 2
H3_1 H -0.5659229332 0.5269056003 0.2178477716 H 0.1281350000 0
C12_1 C -0.1398330112 0.9926338761 -0.0552270904 C3 -0.1004728000 2
C13_1 C -0.2624358437 1.1679664855 0.0136994507 C3 0.0311151000 2
C31_1 C -1.0495581029 1.2823949138 0.1628448026 C3 -0.1281350000 2
H18_1 H -0.8452943352 1.1809705334 0.1965469512 H 0.1281350000 0
C32_1 C -1.0631896391 1.4254822155 0.0926927020 C3 -0.0979956000 2
Cl0_1 Cl -0.8446709220 1.4603498031 0.0549373335 Cl -0.0724660000 0
C14_1 C -0.0663880567 1.0636097449 -0.0708720048 C3 -0.1281350000 2
H7_1 H -0.1218148080 0.8953737176 -0.0757253705 H 0.1281350000 0
C15_1 C -0.1917667666 1.2419781656 -0.0025138671 C3 -0.0979956000 2
Cl1_1 Cl -0.3851323819 1.2428842557 0.0662887042 Cl -0.0724660000 0
C33_1 C -1.1279861745 1.3709640672 0.1256445999 C3 -0.1281350000 2
H19_1 H -1.1001307646 1.2396564601 0.1883951473 H 0.1281350000 0
H20_1 H -1.1228783661 1.4943037405 0.0632409325 H 0.1281350000 0
C16_1 C -0.0926815530 1.1890845889 -0.0443542831 C3 -0.1281350000 2
H8_1 H 0.0103710896 1.0216979193 -0.1038470637 H 0.1281350000 0
H9_1 H -0.2148613909 1.3407646333 0.0181089662 H 0.1281350000 0
H21_1 H -1.2399422146 1.3978445136 0.1222330921 H 0.1281350000 0
H10_1 H -0.0371678277 1.2468929427 -0.0564342457 H 0.1281350000 0
#END
############################################################################################
# Avant-garde Materials Simulation           
# XXVI NEUMANN/KENDRICK/LEUSEN Z'=1and2, RANK 28, ENERGY -158.45715609464773 kcal/mol/atom
############################################################################################

data_rank_000028
_symmetry_cell_setting triclinic
_symmetry_space_group_name_H-M 'P -1'
_symmetry_Int_Tables_number 2
loop_
_symmetry_equiv_pos_site_id
_symmetry_equiv_pos_as_xyz
1 x,y,z
2 -x,-y,-z
_cell_length_a 10.8868359494
_cell_length_b 14.5075449026
_cell_length_c 18.2731143228
_cell_angle_alpha 72.6846150897
_cell_angle_beta 96.2286953075
_cell_angle_gamma 88.0154372692
loop_
_atom_site_label
_atom_site_type_symbol
_atom_site_fract_x
_atom_site_fract_y
_atom_site_fract_z
_atom_site_fftype
_atom_site_charge
_atom_site_hybridization
C0_0 C 0.2544199087 0.8210767845 0.9577594628 C3 0.1697371000 2
C1_0 C 0.1669615938 0.8783874577 0.8947256826 C3 0.2089460000 2
C2_0 C 0.2236975877 0.8040876534 1.0341416874 C3 -0.2550853700 2
C6_0 C 0.3707700491 0.7860063721 0.9425550002 C3 -0.1181121000 2
C3_0 C 0.0521569357 0.9133366599 0.9099477381 C3 -0.2550853700 2
C8_0 C 0.1983299141 0.8994128270 0.8184771066 C3 -0.2550853700 2
C4_0 C 0.1116273211 0.8399265736 1.0471906479 C3 -0.1197476300 2
H0_0 H 0.2905509771 0.7632464225 1.0827540821 H 0.1422250000 0
C7_0 C 0.3972260481 0.8088838632 0.8663936222 C3 0.2375852000 2
C17_0 C 0.4626433477 0.7284056033 1.0083019578 C3 -0.1181121000 2
C5_0 C 0.0244402672 0.8936513431 0.9846777871 C3 -0.1197476300 2
H1_0 H -0.0119047488 0.9585008923 0.8614754907 H 0.1422250000 0
C9_0 C 0.3098628594 0.8654793553 0.8044845035 C3 -0.1705168300 2
H4_0 H 0.1328702796 0.9446343031 0.7707571461 H 0.1422250000 0
H2_0 H 0.0903451292 0.8275307392 1.1061404850 H 0.1281350000 0
N0_0 N 0.5110255870 0.7745042633 0.8502442205 N -0.4965168000 2
C18_0 C 0.4504134822 0.6298188607 1.0433879982 C3 0.2375852000 2
C19_0 C 0.5626238125 0.7745309113 1.0369107555 C3 0.1697371000 2
H3_0 H -0.0641320228 0.9203790022 0.9957627905 H 0.1281350000 0
H5_0 H 0.3327742069 0.8822276501 0.7458437851 H 0.1281350000 0
C10_0 C 0.5737478291 0.8245149289 0.7918742673 C3 0.6103738000 2
H6_0 H 0.5508853218 0.7085328442 0.8852515131 H 0.2964330000 0
C20_0 C 0.5355577412 0.5756939216 1.1076039526 C3 -0.1705168300 2
N1_0 N 0.3501294265 0.5877617942 1.0135071563 N -0.4965168000 2
C21_0 C 0.6486826134 0.7193236502 1.1016700651 C3 0.2089460000 2
C23_0 C 0.5802783489 0.8743240736 1.0035263374 C3 -0.2550853700 2
O0_0 O 0.5422926870 0.9077055987 0.7488988269 O1 -0.4438310000 2
C11_0 C 0.6907091346 0.7749359853 0.7807985732 C3 -0.1168777000 2
C22_0 C 0.6312470053 0.6201287056 1.1356302819 C3 -0.2550853700 2
H11_0 H 0.5237416111 0.4993529656 1.1334428222 H 0.1281350000 0
C27_0 C 0.3265492866 0.4925455674 1.0285761096 C3 0.6103738000 2
H17_0 H 0.2919181048 0.6355345509 0.9703278230 H 0.2964330000 0
C25_0 C 0.7480522100 0.7652981324 1.1297493845 C3 -0.2550853700 2
C24_0 C 0.6778287472 0.9169041417 1.0323818740 C3 -0.1197476300 2
H13_0 H 0.5154739784 0.9173182387 0.9545202075 H 0.1422250000 0
C12_0 C 0.8022915728 0.8178164957 0.7910971383 C3 -0.1004728000 2
C13_0 C 0.6919750633 0.6961434994 0.7513109392 C3 0.0311151000 2
H12_0 H 0.6961589772 0.5782036845 1.1851489940 H 0.1422250000 0
O1_0 O 0.3934529370 0.4256484265 1.0766989889 O1 -0.4438310000 2
C28_0 C 0.2101943585 0.4699109586 0.9868983339 C3 -0.1168777000 2
C26_0 C 0.7627231445 0.8621785816 1.0960360466 C3 -0.1197476300 2
H15_0 H 0.8129048409 0.7221410678 1.1788631843 H 0.1422250000 0
H14_0 H 0.6898671519 0.9935297335 1.0059426768 H 0.1281350000 0
C14_0 C 0.9119316462 0.7829835537 0.7728270566 C3 -0.1281350000 2
H7_0 H 0.8011922520 0.8798181914 0.8131946743 H 0.1281350000 0
C15_0 C 0.8009702611 0.6624936545 0.7307573988 C3 -0.0979956000 2
Cl1_0 Cl 0.5561872590 0.6425056437 0.7340978442 Cl -0.0724660000 0
C29_0 C 0.1534865853 0.3888142067 1.0293176628 C3 -0.1004728000 2
C30_0 C 0.1560712459 0.5166329492 0.9106620856 C3 0.0311151000 2
H16_0 H 0.8394337254 0.8968501295 1.1181339625 H 0.1281350000 0
C16_0 C 0.9106882577 0.7060211167 0.7416512754 C3 -0.1281350000 2
H8_0 H 0.9980714764 0.8162550033 0.7818859841 H 0.1281350000 0
H9_0 H 0.7985477974 0.6043885532 0.7042598264 H 0.1281350000 0
C31_0 C 0.0481439748 0.3555690163 0.9983680186 C3 -0.1281350000 2
H18_0 H 0.1952085758 0.3521473457 1.0882253894 H 0.1281350000 0
C32_0 C 0.0521414301 0.4822169819 0.8782426321 C3 -0.0979956000 2
Cl0_0 Cl 0.2163247407 0.6176499788 0.8507958973 Cl -0.0724660000 0
H10_0 H 0.9950391251 0.6807241814 0.7243537737 H 0.1281350000 0
C33_0 C -0.0022289765 0.4021423319 0.9221052881 C3 -0.1281350000 2
H19_0 H 0.0065335094 0.2927652180 1.0332187553 H 0.1281350000 0
H20_0 H 0.0140939180 0.5192740538 0.8186517257 H 0.1281350000 0
H21_0 H -0.0836826820 0.3758905686 0.8966127936 H 0.1281350000 0
H11_1 H 0.1958584106 1.1357602057 0.7559589522 H 0.1281350000 0
C20_1 C 0.2100748640 1.1473284755 0.6961555723 C3 -0.1705168300 2
C18_1 C 0.1146357353 1.1975536152 0.6367539318 C3 0.2375852000 2
C22_1 C 0.3192676690 1.1140752982 0.6786311859 C3 -0.2550853700 2
C17_1 C 0.1305634110 1.2147147787 0.5591175830 C3 -0.1181121000 2
N1_1 N 0.0048314939 1.2329962938 0.6569464607 N -0.4965168000 2
C21_1 C 0.3392680363 1.1284312029 0.6008268321 C3 0.2089460000 2
H12_1 H 0.3918798200 1.0752007376 0.7245601336 H 0.1422250000 0
C6_1 C 0.0333748009 1.2681097547 0.4947961333 C3 -0.1181121000 2
C19_1 C 0.2438291990 1.1792957639 0.5402572821 C3 0.1697371000 2
C27_1 C -0.0493536682 1.1873079578 0.7211147689 C3 0.6103738000 2
H17_1 H -0.0384143288 1.2970362239 0.6203214935 H 0.2964330000 0
C25_1 C 0.4508524365 1.0934193882 0.5817996389 C3 -0.2550853700 2
C0_1 C -0.0647824107 1.2180169798 0.4690266472 C3 0.1697371000 2
C7_1 C 0.0419381803 1.3662685005 0.4561895025 C3 0.2375852000 2
C23_1 C 0.2640507486 1.1903722564 0.4626145148 C3 -0.2550853700 2
O1_1 O -0.0117852631 1.1073232370 0.7673263538 O1 -0.4438310000 2
C28_1 C -0.1598643142 1.2426235336 0.7341859230 C3 -0.1168777000 2
C26_1 C 0.4685531776 1.1078798376 0.5057481270 C3 -0.1197476300 2
H15_1 H 0.5216079648 1.0541097372 0.6286635279 H 0.1422250000 0
C1_1 C -0.1526132079 1.2686399012 0.4035719695 C3 0.2089460000 2
C2_1 C -0.0778679268 1.1182069029 0.5053254156 C3 -0.2550853700 2
C9_1 C -0.0465694175 1.4163561398 0.3922924788 C3 -0.1705168300 2
N0_1 N 0.1423038014 1.4120854061 0.4817330578 N -0.4965168000 2
C24_1 C 0.3737319920 1.1553370747 0.4458582278 C3 -0.1197476300 2
H13_1 H 0.1909458356 1.2258535320 0.4160726220 H 0.1422250000 0
C29_1 C -0.1478723368 1.3353583283 0.7419142109 C3 -0.1004728000 2
C30_1 C -0.2743479092 1.2013023910 0.7441798255 C3 0.0311151000 2
H16_1 H 0.5553034607 1.0820916360 0.4917489433 H 0.1281350000 0
C3_1 C -0.2468945899 1.2177353125 0.3762257016 C3 -0.2550853700 2
C8_1 C -0.1408137494 1.3681923688 0.3672133137 C3 -0.2550853700 2
C4_1 C -0.1707872165 1.0707342239 0.4773870736 C3 -0.1197476300 2
H0_1 H -0.0126095775 1.0789686360 0.5554560499 H 0.1422250000 0
H5_1 H -0.0391516674 1.4929655374 0.3648103974 H 0.1281350000 0
C10_1 C 0.1581062714 1.5086381649 0.4654068630 C3 0.6103738000 2
H6_1 H 0.2051310051 1.3669421088 0.5237718312 H 0.2964330000 0
H14_1 H 0.3870440912 1.1632141057 0.3860965351 H 0.1281350000 0
C31_1 C -0.2470352962 1.3860526043 0.7583246505 C3 -0.1281350000 2
H18_1 H -0.0590916888 1.3672961750 0.7348989702 H 0.1281350000 0
C32_1 C -0.3748985557 1.2529002172 0.7586296977 C3 -0.0979956000 2
Cl0_1 Cl -0.2964099556 1.0869297538 0.7368643660 Cl -0.0724660000 0
C5_1 C -0.2553618098 1.1204338423 0.4118487504 C3 -0.1197476300 2
H1_1 H -0.3126516918 1.2570984387 0.3262823236 H 0.1422250000 0
H4_1 H -0.2083754428 1.4070812550 0.3180743561 H 0.1422250000 0
H2_1 H -0.1791302939 0.9940897910 0.5058482856 H 0.1281350000 0
O0_1 O 0.0815347841 1.5715905751 0.4205272198 O1 -0.4438310000 2
C11_1 C 0.2761701894 1.5380614864 0.4997593313 C3 -0.1168777000 2
C33_1 C -0.3609080427 1.3450967907 0.7657446386 C3 -0.1281350000 2
H19_1 H -0.2360990887 1.4573275778 0.7655394392 H 0.1281350000 0
H20_1 H -0.4634082790 1.2203338333 0.7645649959 H 0.1281350000 0
H3_1 H -0.3272966705 1.0813924971 0.3900879925 H 0.1281350000 0
C12_1 C 0.3155517744 1.6263096815 0.4552508272 C3 -0.1004728000 2
C13_1 C 0.3501220964 1.4900427606 0.5699164854 C3 0.0311151000 2
H21_1 H -0.4390758530 1.3839264860 0.7786468864 H 0.1281350000 0
C14_1 C 0.4228905343 1.6648212943 0.4777111645 C3 -0.1281350000 2
H7_1 H 0.2589820883 1.6639597032 0.4010404469 H 0.1281350000 0
C15_1 C 0.4578820717 1.5283257396 0.5933647230 C3 -0.0979956000 2
Cl1_1 Cl 0.3118886332 1.3823322545 0.6337819240 Cl -0.0724660000 0
C16_1 C 0.4946948457 1.6152971775 0.5472902316 C3 -0.1281350000 2
H8_1 H 0.4503288711 1.7331807362 0.4413972018 H 0.1281350000 0
H9_1 H 0.5127545059 1.4890638640 0.6479157614 H 0.1281350000 0
H10_1 H 0.5787353996 1.6448012335 0.5662530021 H 0.1281350000 0
#END
############################################################################################
# Avant-garde Materials Simulation           
# XXVI NEUMANN/KENDRICK/LEUSEN Z'=1and2, RANK 29, ENERGY -158.45708104170544 kcal/mol/atom
############################################################################################

data_rank_000029
_symmetry_cell_setting monoclinic
_symmetry_space_group_name_H-M 'C 2/c'
_symmetry_Int_Tables_number 15
loop_
_symmetry_equiv_pos_site_id
_symmetry_equiv_pos_as_xyz
1 x,y,z
2 -x,y,-z+1/2
3 -x,-y,-z
4 x,-y,z+1/2
5 x+1/2,y+1/2,z
6 -x+1/2,y+1/2,-z+1/2
7 -x+1/2,-y+1/2,-z
8 x+1/2,-y+1/2,z+1/2
_cell_length_a 26.4784602145
_cell_length_b 11.3720546639
_cell_length_c 36.0294388791
_cell_angle_alpha 90.0000000000
_cell_angle_beta 99.5141792486
_cell_angle_gamma 90.0000000000
loop_
_atom_site_label
_atom_site_type_symbol
_atom_site_fract_x
_atom_site_fract_y
_atom_site_fract_z
_atom_site_fftype
_atom_site_charge
_atom_site_hybridization
C0_0 C 0.6343371214 0.6457465469 -0.4080077500 C3 0.1697371000 2
C1_0 C 0.6028165535 0.5810029929 -0.4373485968 C3 0.2089460000 2
C2_0 C 0.6859883857 0.6090541236 -0.3973915387 C3 -0.2550853700 2
C6_0 C 0.6136583060 0.7442335438 -0.3908254820 C3 -0.1181121000 2
C3_0 C 0.6235348771 0.4837762455 -0.4543844213 C3 -0.2550853700 2
C8_0 C 0.5516297258 0.6177150948 -0.4489862588 C3 -0.2550853700 2
C4_0 C 0.7051885456 0.5148830033 -0.4148278678 C3 -0.1197476300 2
H0_0 H 0.7103658378 0.6571150293 -0.3751628168 H 0.1422250000 0
C7_0 C 0.5623609305 0.7755222114 -0.4031262243 C3 0.2375852000 2
C17_0 C 0.6464902811 0.8149485932 -0.3611245467 C3 -0.1181121000 2
C5_0 C 0.6738889184 0.4510526281 -0.4435330867 C3 -0.1197476300 2
H1_0 H 0.5987159714 0.4356251854 -0.4764740326 H 0.1422250000 0
C9_0 C 0.5316502000 0.7120654431 -0.4325606061 C3 -0.1705168300 2
H4_0 H 0.5276124959 0.5693823329 -0.4714641577 H 0.1422250000 0
H2_0 H 0.7450545255 0.4886703001 -0.4064241304 H 0.1281350000 0
N0_0 N 0.5424301807 0.8720703435 -0.3858473536 N -0.4965168000 2
C18_0 C 0.6613942340 0.7730115148 -0.3244495563 C3 0.2375852000 2
C19_0 C 0.6638363351 0.9292642975 -0.3703922034 C3 0.1697371000 2
H3_0 H 0.6903092942 0.3776654090 -0.4568819827 H 0.1281350000 0
H5_0 H 0.4921935453 0.7387128959 -0.4413795970 H 0.1281350000 0
C10_0 C 0.4927060118 0.9082314860 -0.3890300437 C3 0.6103738000 2
H6_0 H 0.5684659595 0.9157949297 -0.3667178794 H 0.2964330000 0
C20_0 C 0.6910407788 0.8438663520 -0.2964370860 C3 -0.1705168300 2
N1_0 N 0.6457047837 0.6606478752 -0.3142995413 N -0.4965168000 2
C21_0 C 0.6942795604 0.9994601650 -0.3419587915 C3 0.2089460000 2
C23_0 C 0.6534674937 0.9745697882 -0.4076388802 C3 -0.2550853700 2
O0_0 O 0.4569157994 0.8579910012 -0.4097647563 O1 -0.4438310000 2
C11_0 C 0.4812898401 1.0163355357 -0.3679328331 C3 -0.1168777000 2
C22_0 C 0.7068116715 0.9541926638 -0.3049170137 C3 -0.2550853700 2
H11_0 H 0.7008339594 0.8093879859 -0.2680215967 H 0.1281350000 0
C27_0 C 0.6743996968 0.5880179657 -0.2889047598 C3 0.6103738000 2
H17_0 H 0.6102323192 0.6309671541 -0.3269786526 H 0.2964330000 0
C25_0 C 0.7116354104 1.1116174785 -0.3515997849 C3 -0.2550853700 2
C24_0 C 0.6712773854 1.0836753871 -0.4161568108 C3 -0.1197476300 2
H13_0 H 0.6320934156 0.9206927583 -0.4298505358 H 0.1422250000 0
C12_0 C 0.4368517453 1.0768520365 -0.3844012124 C3 -0.1004728000 2
C13_0 C 0.5077065639 1.0606396305 -0.3337282459 C3 0.0311151000 2
H12_0 H 0.7298030815 1.0071830280 -0.2830622397 H 0.1422250000 0
O1_0 O 0.7197129580 0.6058471255 -0.2746582305 O1 -0.4438310000 2
C28_0 C 0.6478236394 0.4780444324 -0.2793074744 C3 -0.1168777000 2
C26_0 C 0.6999945051 1.1536367680 -0.3879051864 C3 -0.1197476300 2
H15_0 H 0.7352274985 1.1631316001 -0.3297163669 H 0.1422250000 0
H14_0 H 0.6636613080 1.1161903951 -0.4449692760 H 0.1281350000 0
C14_0 C 0.4195130567 1.1767447360 -0.3683363696 C3 -0.1281350000 2
H7_0 H 0.4161914118 1.0426480459 -0.4107914961 H 0.1281350000 0
C15_0 C 0.4899216447 1.1594647881 -0.3168448294 C3 -0.0979956000 2
Cl1_0 Cl 0.5630577625 0.9948116723 -0.3095962472 Cl -0.0724660000 0
C29_0 C 0.6702881194 0.3691373317 -0.2849919756 C3 -0.1004728000 2
C30_0 C 0.6034336931 0.4794197759 -0.2627449831 C3 0.0311151000 2
H16_0 H 0.7130809387 1.2400116552 -0.3953167092 H 0.1281350000 0
C16_0 C 0.4461868480 1.2180953833 -0.3342149806 C3 -0.1281350000 2
H8_0 H 0.3852284274 1.2218516575 -0.3821868557 H 0.1281350000 0
H9_0 H 0.5111893469 1.1909415427 -0.2902861732 H 0.1281350000 0
C31_0 C 0.6484262519 0.2641495053 -0.2756091140 C3 -0.1281350000 2
H18_0 H 0.7056246929 0.3684174823 -0.2968183982 H 0.1281350000 0
C32_0 C 0.5812433745 0.3744948893 -0.2532752157 C3 -0.0979956000 2
Cl0_0 Cl 0.5772961538 0.6098888115 -0.2501306943 Cl -0.0724660000 0
H10_0 H 0.4327846527 1.2960456349 -0.3211850882 H 0.1281350000 0
C33_0 C 0.6037357726 0.2673685213 -0.2597695742 C3 -0.1281350000 2
H19_0 H 0.6662575084 0.1803533189 -0.2803497790 H 0.1281350000 0
H20_0 H 0.5472400255 0.3786872600 -0.2399130187 H 0.1281350000 0
H21_0 H 0.5869710906 0.1859753962 -0.2515223375 H 0.1281350000 0
H10_1 H 0.5959024143 0.7345248949 -0.4971819756 H 0.1281350000 0
C16_1 C 0.6111985804 0.8155371606 -0.5070188034 C3 -0.1281350000 2
C14_1 C 0.6546630293 0.8125915076 -0.5243139912 C3 -0.1281350000 2
C15_1 C 0.5877579384 0.9223106964 -0.5013976242 C3 -0.0979956000 2
C12_1 C 0.6745325076 0.9171931174 -0.5358191064 C3 -0.1004728000 2
H8_1 H 0.6727711981 0.7288041394 -0.5287274753 H 0.1281350000 0
C13_1 C 0.6078664118 1.0268968273 -0.5132413739 C3 0.0311151000 2
H9_1 H 0.5543799829 0.9252742663 -0.4872843095 H 0.1281350000 0
C11_1 C 0.6512222334 1.0259300518 -0.5310195556 C3 -0.1168777000 2
H7_1 H 0.7089236228 0.9172176419 -0.5488213799 H 0.1281350000 0
Cl1_1 Cl 0.5796994639 1.1579893325 -0.5025427230 Cl -0.0724660000 0
C10_1 C 0.6771074135 1.1338386085 -0.5429724891 C3 0.6103738000 2
N0_1 N 0.6469960762 1.2099911530 -0.5661804071 N -0.4965168000 2
O0_1 O 0.7237344532 1.1471399253 -0.5324279783 O1 -0.4438310000 2
C7_1 C 0.6639204068 1.3208842521 -0.5767276509 C3 0.2375852000 2
H6_1 H 0.6106438153 1.1829327953 -0.5777093284 H 0.2964330000 0
C6_1 C 0.6484083920 1.3628943362 -0.6132422822 C3 -0.1181121000 2
C9_1 C 0.6957289507 1.3895513459 -0.5493189748 C3 -0.1705168300 2
C0_1 C 0.6661507034 1.4761427009 -0.6230512697 C3 0.1697371000 2
C17_1 C 0.6153320083 1.2911068995 -0.6423891062 C3 -0.1181121000 2
C8_1 C 0.7115917858 1.4992892446 -0.5582879440 C3 -0.2550853700 2
H5_1 H 0.7081078092 1.3543030033 -0.5212445842 H 0.1281350000 0
C1_1 C 0.6977470149 1.5456955255 -0.5950736750 C3 0.2089460000 2
C2_1 C 0.6552270651 1.5205556185 -0.6603787135 C3 -0.2550853700 2
C18_1 C 0.5634648665 1.3187420736 -0.6534708324 C3 0.2375852000 2
C19_1 C 0.6367686179 1.1952092251 -0.6602010834 C3 0.1697371000 2
H4_1 H 0.7362445185 1.5507194427 -0.5369641912 H 0.1422250000 0
C3_1 C 0.7154108164 1.6570841792 -0.6051454286 C3 -0.2550853700 2
C4_1 C 0.6738383261 1.6283641197 -0.6693969601 C3 -0.1197476300 2
H0_1 H 0.6327498839 1.4668444892 -0.6821415397 H 0.1422250000 0
C20_1 C 0.5324510862 1.2530811031 -0.6821737130 C3 -0.1705168300 2
N1_1 N 0.5437896876 1.4145446786 -0.6357425459 N -0.4965168000 2
C21_1 C 0.6054430799 1.1304617358 -0.6895331881 C3 0.2089460000 2
C23_1 C 0.6888757397 1.1613249677 -0.6502341038 C3 -0.2550853700 2
C5_1 C 0.7034340367 1.6982021587 -0.6415449754 C3 -0.1197476300 2
H1_1 H 0.7396773598 1.7086416653 -0.5836325479 H 0.1422250000 0
H2_1 H 0.6661540809 1.6599403929 -0.6983064440 H 0.1281350000 0
C22_1 C 0.5533735646 1.1623714673 -0.6996888158 C3 -0.2550853700 2
H11_1 H 0.4924692641 1.2767766520 -0.6901561305 H 0.1281350000 0
C27_1 C 0.4944605338 1.4531917264 -0.6389802952 C3 0.6103738000 2
H17_1 H 0.5702087683 1.4581417079 -0.6168500197 H 0.2964330000 0
C25_1 C 0.6271915499 1.0373372906 -0.7077277229 C3 -0.2550853700 2
C24_1 C 0.7088647296 1.0700724643 -0.6685117826 C3 -0.1197476300 2
H13_1 H 0.7129283053 1.2090193070 -0.6277527709 H 0.1422250000 0
H3_1 H 0.7169893546 1.7837442350 -0.6493553470 H 0.1281350000 0
H12_1 H 0.5294709488 1.1133268262 -0.7220198175 H 0.1422250000 0
O1_1 O 0.4581183034 1.4041270929 -0.6595234988 O1 -0.4438310000 2
C28_1 C 0.4845592994 1.5631172272 -0.6181696295 C3 -0.1168777000 2
C26_1 C 0.6780260407 1.0072458312 -0.6977086275 C3 -0.1197476300 2
H15_1 H 0.6025293723 0.9905928619 -0.7301830525 H 0.1422250000 0
H14_1 H 0.7489833097 1.0455541840 -0.6603109403 H 0.1281350000 0
C29_1 C 0.4408538099 1.6260414935 -0.6347579799 C3 -0.1004728000 2
C30_1 C 0.5119767076 1.6080381256 -0.5843287914 C3 0.0311151000 2
H16_1 H 0.6950958923 0.9367884131 -0.7119964579 H 0.1281350000 0
C31_1 C 0.4252832677 1.7288474040 -0.6192640495 C3 -0.1281350000 2
H18_1 H 0.4193526072 1.5913110939 -0.6607872730 H 0.1281350000 0
C32_1 C 0.4959147056 1.7097828993 -0.5679910331 C3 -0.0979956000 2
Cl0_1 Cl 0.5667014855 1.5402342996 -0.5598173127 Cl -0.0724660000 0
C33_1 C 0.4529613789 1.7708129200 -0.5855823426 C3 -0.1281350000 2
H19_1 H 0.3915191035 1.7755964623 -0.6332331377 H 0.1281350000 0
H20_1 H 0.5177088410 1.7414782174 -0.5416287583 H 0.1281350000 0
H21_1 H 0.4410202648 1.8506791667 -0.5727726014 H 0.1281350000 0
#END
############################################################################################
# Avant-garde Materials Simulation           
# XXVI NEUMANN/KENDRICK/LEUSEN Z'=1and2, RANK 30, ENERGY -158.45682920471864 kcal/mol/atom
############################################################################################

data_rank_000030
_symmetry_cell_setting triclinic
_symmetry_space_group_name_H-M 'P -1'
_symmetry_Int_Tables_number 2
loop_
_symmetry_equiv_pos_site_id
_symmetry_equiv_pos_as_xyz
1 x,y,z
2 -x,-y,-z
_cell_length_a 11.2611106353
_cell_length_b 14.1448904902
_cell_length_c 17.9995778032
_cell_angle_alpha 75.1996330133
_cell_angle_beta 96.6710775704
_cell_angle_gamma 86.1592237423
loop_
_atom_site_label
_atom_site_type_symbol
_atom_site_fract_x
_atom_site_fract_y
_atom_site_fract_z
_atom_site_fftype
_atom_site_charge
_atom_site_hybridization
C0_0 C 0.7532544215 0.8215009934 0.9568240268 C3 0.1697371000 2
C1_0 C 0.6663354201 0.8768385809 0.8931411967 C3 0.2089460000 2
C2_0 C 0.7223563954 0.8058166672 1.0331871904 C3 -0.2550853700 2
C6_0 C 0.8687562245 0.7870258620 0.9422163763 C3 -0.1181121000 2
C3_0 C 0.5522568525 0.9109907608 0.9076928407 C3 -0.2550853700 2
C8_0 C 0.6973213330 0.8968555572 0.8169595631 C3 -0.2550853700 2
C4_0 C 0.6108581224 0.8407846655 1.0455574914 C3 -0.1197476300 2
H0_0 H 0.7885736808 0.7667388872 1.0824092700 H 0.1422250000 0
C7_0 C 0.8951308994 0.8095736775 0.8661041014 C3 0.2375852000 2
C17_0 C 0.9595102717 0.7294872111 1.0080064632 C3 -0.1181121000 2
C5_0 C 0.5244571697 0.8923882873 0.9823231316 C3 -0.1197476300 2
H1_0 H 0.4886587465 0.9550161725 0.8587776442 H 0.1422250000 0
C9_0 C 0.8084748341 0.8644331849 0.8036272669 C3 -0.1705168300 2
H4_0 H 0.6318766359 0.9401939694 0.7687757786 H 0.1422250000 0
H2_0 H 0.5892951433 0.8299434368 1.1044699339 H 0.1281350000 0
N0_0 N 1.0079976365 0.7757790506 0.8505127376 N -0.4965168000 2
C18_0 C 0.9480234916 0.6307334804 1.0435303069 C3 0.2375852000 2
C19_0 C 1.0590120637 0.7750210736 1.0353555562 C3 0.1697371000 2
H3_0 H 0.4365574509 0.9186365568 0.9929241879 H 0.1281350000 0
H5_0 H 0.8314420943 0.8807448236 0.7450744353 H 0.1281350000 0
C10_0 C 1.0678732130 0.8270743632 0.7940506317 C3 0.6103738000 2
H6_0 H 1.0490636816 0.7089612124 0.8844316319 H 0.2964330000 0
C20_0 C 1.0324467012 0.5764910200 1.1076297883 C3 -0.1705168300 2
N1_0 N 0.8498866172 0.5886455213 1.0136537311 N -0.4965168000 2
C21_0 C 1.1450097433 0.7193322539 1.0994250128 C3 0.2089460000 2
C23_0 C 1.0767796290 0.8744892572 1.0010176751 C3 -0.2550853700 2
O0_0 O 1.0351532647 0.9118900301 0.7535219201 O1 -0.4438310000 2
C11_0 C 1.1825413826 0.7757370637 0.7819061937 C3 -0.1168777000 2
C22_0 C 1.1275232902 0.6205404350 1.1344853965 C3 -0.2550853700 2
H11_0 H 1.0208141911 0.5002725395 1.1341356425 H 0.1281350000 0
C27_0 C 0.8264173288 0.4927003636 1.0293719929 C3 0.6103738000 2
H17_0 H 0.7928721502 0.6366358005 0.9700927707 H 0.2964330000 0
C25_0 C 1.2446823852 0.7642851055 1.1255661607 C3 -0.2550853700 2
C24_0 C 1.1747622421 0.9160208163 1.0279359552 C3 -0.1197476300 2
H13_0 H 1.0117292392 0.9181448231 0.9528359972 H 0.1422250000 0
C12_0 C 1.2896860481 0.8187425458 0.7930470195 C3 -0.1004728000 2
C13_0 C 1.1855742574 0.6937655282 0.7516013820 C3 0.0311151000 2
H12_0 H 1.1921153841 0.5784290049 1.1837269398 H 0.1422250000 0
O1_0 O 0.8918904195 0.4253114221 1.0781547951 O1 -0.4438310000 2
C28_0 C 0.7124587437 0.4700170860 0.9878953791 C3 -0.1168777000 2
C26_0 C 1.2598634462 0.8606908630 1.0906595399 C3 -0.1197476300 2
H15_0 H 1.3095071460 0.7207294746 1.1741405269 H 0.1422250000 0
H14_0 H 1.1867482401 0.9924536305 1.0007999762 H 0.1281350000 0
C14_0 C 1.3965737119 0.7810584867 0.7746608554 C3 -0.1281350000 2
H7_0 H 1.2871778608 0.8830854559 0.8158913727 H 0.1281350000 0
C15_0 C 1.2919102510 0.6565326130 0.7315400952 C3 -0.0979956000 2
Cl1_0 Cl 1.0548607234 0.6405846740 0.7326710002 Cl -0.0724660000 0
C29_0 C 0.6612164254 0.3887572599 1.0301995249 C3 -0.1004728000 2
C30_0 C 0.6546985505 0.5167031643 0.9124731117 C3 0.0311151000 2
H16_0 H 1.3366708051 0.8944008605 1.1116548366 H 0.1281350000 0
C16_0 C 1.3971515470 0.7005757487 0.7430422196 C3 -0.1281350000 2
H8_0 H 1.4792680804 0.8146181567 0.7842733957 H 0.1281350000 0
H9_0 H 1.2908972488 0.5950968259 0.7052754400 H 0.1281350000 0
C31_0 C 0.5578537173 0.3553901590 1.0001995768 C3 -0.1281350000 2
H18_0 H 0.7057367571 0.3521199504 1.0884195647 H 0.1281350000 0
C32_0 C 0.5525203701 0.4821482654 0.8809400384 C3 -0.0979956000 2
Cl0_0 Cl 0.7067951035 0.6182781390 0.8524347745 Cl -0.0724660000 0
H10_0 H 1.4794466760 0.6729543303 0.7258041629 H 0.1281350000 0
C33_0 C 0.5035573813 0.4020554537 0.9248284759 C3 -0.1281350000 2
H19_0 H 0.5205763934 0.2925802966 1.0351102731 H 0.1281350000 0
H20_0 H 0.5111280387 0.5195651669 0.8221195176 H 0.1281350000 0
H21_0 H 0.4231309192 0.3759528780 0.9001849586 H 0.1281350000 0
H11_1 H 0.6977032625 1.1355831119 0.7592727064 H 0.1281350000 0
C20_1 C 0.7115179551 1.1475546495 0.6991311387 C3 -0.1705168300 2
C18_1 C 0.6173847895 1.1982242466 0.6398670889 C3 0.2375852000 2
C22_1 C 0.8185578108 1.1139452069 0.6808282198 C3 -0.2550853700 2
C17_1 C 0.6319482691 1.2149976161 0.5616170579 C3 -0.1181121000 2
N1_1 N 0.5091313444 1.2337413781 0.6603233991 N -0.4965168000 2
C21_1 C 0.8379149012 1.1289737610 0.6025216796 C3 0.2089460000 2
H12_1 H 0.8897731793 1.0738167965 0.7266345493 H 0.1422250000 0
C6_1 C 0.5353766666 1.2682347515 0.4976103932 C3 -0.1181121000 2
C19_1 C 0.7433891906 1.1796034385 0.5420559284 C3 0.1697371000 2
C27_1 C 0.4601371654 1.1913339360 0.7252039879 C3 0.6103738000 2
H17_1 H 0.4619106529 1.2961234871 0.6229394372 H 0.2964330000 0
C25_1 C 0.9484992903 1.0951707636 0.5831004881 C3 -0.2550853700 2
C0_1 C 0.4384845107 1.2180249536 0.4730738102 C3 0.1697371000 2
C7_1 C 0.5426626011 1.3664368928 0.4582290083 C3 0.2375852000 2
C23_1 C 0.7635682151 1.1910044184 0.4638463535 C3 -0.2550853700 2
O1_1 O 0.5044537378 1.1160841230 0.7757394624 O1 -0.4438310000 2
C28_1 C 0.3425368327 1.2419416896 0.7334803783 C3 -0.1168777000 2
C26_1 C 0.9662027933 1.1105219795 0.5066022576 C3 -0.1197476300 2
H15_1 H 1.0184718431 1.0562294669 0.6301127723 H 0.1422250000 0
C1_1 C 0.3515645026 1.2680748460 0.4074576593 C3 0.2089460000 2
C2_1 C 0.4252225771 1.1187520698 0.5108921485 C3 -0.2550853700 2
C9_1 C 0.4553732725 1.4158892882 0.3940034867 C3 -0.1705168300 2
N0_1 N 0.6401059876 1.4124673856 0.4840610886 N -0.4965168000 2
C24_1 C 0.8722948338 1.1572335356 0.4466697557 C3 -0.1197476300 2
H13_1 H 0.6916043501 1.2261713254 0.4170813666 H 0.1422250000 0
C29_1 C 0.3367873109 1.3330774825 0.7508189366 C3 -0.1004728000 2
C30_1 C 0.2374617051 1.1940451271 0.7302149469 C3 0.0311151000 2
H16_1 H 1.0520961567 1.0858901700 0.4922323273 H 0.1281350000 0
C3_1 C 0.2576010806 1.2172069205 0.3817385771 C3 -0.2550853700 2
C8_1 C 0.3631434749 1.3671623748 0.3696500508 C3 -0.2550853700 2
C4_1 C 0.3325406700 1.0713755750 0.4845934359 C3 -0.1197476300 2
H0_1 H 0.4900788287 1.0797547237 0.5609152662 H 0.1422250000 0
H5_1 H 0.4624984172 1.4923577591 0.3655601342 H 0.1281350000 0
C10_1 C 0.6602298925 1.5090411002 0.4632024837 C3 0.6103738000 2
H6_1 H 0.6996318622 1.3676664202 0.5281440832 H 0.2964330000 0
H14_1 H 0.8856872572 1.1656916745 0.3864010951 H 0.1281350000 0
C31_1 C 0.2291467389 1.3748727520 0.7655714704 C3 -0.1281350000 2
H18_1 H 0.4180198361 1.3707506917 0.7527001347 H 0.1281350000 0
C32_1 C 0.1289287585 1.2361446671 0.7434667653 C3 -0.0979956000 2
Cl0_1 Cl 0.2406476624 1.0827045091 0.7069362375 Cl -0.0724660000 0
C5_1 C 0.2485320375 1.1204462475 0.4190641772 C3 -0.1197476300 2
H1_1 H 0.1925578131 1.2562528250 0.3316785522 H 0.1422250000 0
H4_1 H 0.2966108175 1.4055099458 0.3201955033 H 0.1422250000 0
H2_1 H 0.3240443330 0.9951360808 0.5142338199 H 0.1281350000 0
O0_1 O 0.5898022544 1.5721128933 0.4135327621 O1 -0.4438310000 2
C11_1 C 0.7748277225 1.5379172868 0.4987554291 C3 -0.1168777000 2
C33_1 C 0.1255093295 1.3263715922 0.7615881400 C3 -0.1281350000 2
H19_1 H 0.2254758202 1.4449891213 0.7804285459 H 0.1281350000 0
H20_1 H 0.0480940228 1.1984729600 0.7395339140 H 0.1281350000 0
H3_1 H 0.1770150381 1.0812741878 0.3983900716 H 0.1281350000 0
C12_1 C 0.8115457552 1.6256462851 0.4548466239 C3 -0.1004728000 2
C13_1 C 0.8487086600 1.4901049432 0.5688375930 C3 0.0311151000 2
H21_1 H 0.0413150977 1.3581685280 0.7735075376 H 0.1281350000 0
C14_1 C 0.9159022723 1.6636993778 0.4775299780 C3 -0.1281350000 2
H7_1 H 0.7548694926 1.6631328157 0.4008529735 H 0.1281350000 0
C15_1 C 0.9539098991 1.5276319419 0.5922831124 C3 -0.0979956000 2
Cl1_1 Cl 0.8146705605 1.3834264334 0.6329043544 Cl -0.0724660000 0
C16_1 C 0.9879882622 1.6140167616 0.5466712110 C3 -0.1281350000 2
H8_1 H 0.9410140189 1.7317454877 0.4416322016 H 0.1281350000 0
H9_1 H 1.0091471963 1.4881060450 0.6464491308 H 0.1281350000 0
H10_1 H 1.0701200709 1.6428400477 0.5656727478 H 0.1281350000 0
#END
############################################################################################
# Avant-garde Materials Simulation           
# XXVI NEUMANN/KENDRICK/LEUSEN Z'=1and2, RANK 31, ENERGY -158.45677928643664 kcal/mol/atom
############################################################################################

data_rank_000031
_symmetry_cell_setting triclinic
_symmetry_space_group_name_H-M 'P -1'
_symmetry_Int_Tables_number 2
loop_
_symmetry_equiv_pos_site_id
_symmetry_equiv_pos_as_xyz
1 x,y,z
2 -x,-y,-z
_cell_length_a 10.4725384896
_cell_length_b 10.7966286427
_cell_length_c 26.8902471612
_cell_angle_alpha 90.0408908018
_cell_angle_beta 91.8211931270
_cell_angle_gamma 62.2212574817
loop_
_atom_site_label
_atom_site_type_symbol
_atom_site_fract_x
_atom_site_fract_y
_atom_site_fract_z
_atom_site_fftype
_atom_site_charge
_atom_site_hybridization
C0_0 C 0.2265112443 0.6192043512 0.1664784668 C3 0.1697371000 2
C1_0 C 0.1938912123 0.5363595585 0.2005798952 C3 0.2089460000 2
C2_0 C 0.1225121347 0.7615375689 0.1584617023 C3 -0.2550853700 2
C6_0 C 0.3616721853 0.5583254890 0.1422987353 C3 -0.1181121000 2
C3_0 C 0.0600310043 0.5978941540 0.2245920745 C3 -0.2550853700 2
C8_0 C 0.2979029997 0.3949151773 0.2095716865 C3 -0.2550853700 2
C4_0 C -0.0065203610 0.8188481580 0.1825787658 C3 -0.1197476300 2
H0_0 H 0.1460637246 0.8257198405 0.1328296872 H 0.1422250000 0
C7_0 C 0.4630189170 0.4199877075 0.1540469204 C3 0.2375852000 2
C17_0 C 0.3943010653 0.6453657559 0.1067385654 C3 -0.1181121000 2
C5_0 C -0.0380815545 0.7364867650 0.2159595916 C3 -0.1197476300 2
H1_0 H 0.0364254219 0.5333981119 0.2501879912 H 0.1422250000 0
C9_0 C 0.4288008088 0.3379938622 0.1872782832 C3 -0.1705168300 2
H4_0 H 0.2729896505 0.3307526487 0.2348864286 H 0.1422250000 0
H2_0 H -0.0858885014 0.9276132278 0.1750690199 H 0.1281350000 0
N0_0 N 0.6018232328 0.3679647805 0.1357949801 N -0.4965168000 2
C18_0 C 0.3587115066 0.6501283833 0.0558596305 C3 0.2375852000 2
C19_0 C 0.4595529674 0.7277867602 0.1249515764 C3 0.1697371000 2
H3_0 H -0.1401282592 0.7827482679 0.2348577780 H 0.1281350000 0
H5_0 H 0.5074011240 0.2295444008 0.1943600341 H 0.1281350000 0
C10_0 C 0.7121516352 0.2336834539 0.1391777075 C3 0.6103738000 2
H6_0 H 0.6236804681 0.4354103093 0.1152944154 H 0.2964330000 0
C20_0 C 0.3812209935 0.7412523861 0.0231588530 C3 -0.1705168300 2
N1_0 N 0.2978818329 0.5654867280 0.0387293050 N -0.4965168000 2
C21_0 C 0.4839079578 0.8178384206 0.0916200402 C3 0.2089460000 2
C23_0 C 0.5028252948 0.7228289933 0.1757654102 C3 -0.2550853700 2
O0_0 O 0.6967175205 0.1287050842 0.1479268374 O1 -0.4438310000 2
C11_0 C 0.8602935658 0.2219851537 0.1383496756 C3 -0.1168777000 2
C22_0 C 0.4408617372 0.8228261214 0.0409224801 C3 -0.2550853700 2
H11_0 H 0.3513044873 0.7442564964 -0.0159322170 H 0.1281350000 0
C27_0 C 0.2761436363 0.5359644325 -0.0093345133 C3 0.6103738000 2
H17_0 H 0.2774387073 0.5116940246 0.0658278759 H 0.2964330000 0
C25_0 C 0.5492496251 0.8984435970 0.1102593794 C3 -0.2550853700 2
C24_0 C 0.5671032018 0.8017627880 0.1927117343 C3 -0.1197476300 2
H13_0 H 0.4854470260 0.6546485310 0.2013972724 H 0.1422250000 0
C12_0 C 0.8970666795 0.2918896837 0.1756550578 C3 -0.1004728000 2
C13_0 C 0.9698589397 0.1295286726 0.1081087345 C3 0.0311151000 2
H12_0 H 0.4573925519 0.8919646438 0.0152619546 H 0.1422250000 0
O1_0 O 0.3066709238 0.5865903785 -0.0457669285 O1 -0.4438310000 2
C28_0 C 0.2073254594 0.4428690088 -0.0185623924 C3 -0.1168777000 2
C26_0 C 0.5903661730 0.8907468559 0.1598712887 C3 -0.1197476300 2
H15_0 H 0.5679182691 0.9664232382 0.0847421435 H 0.1422250000 0
H14_0 H 0.6004554306 0.7946458667 0.2318981865 H 0.1281350000 0
C14_0 C 1.0396157422 0.2652078266 0.1841768411 C3 -0.1281350000 2
H7_0 H 0.8120741955 0.3658112593 0.1988702993 H 0.1281350000 0
C15_0 C 1.1127166030 0.1027463793 0.1161389722 C3 -0.0979956000 2
Cl1_0 Cl 0.9294261367 0.0505792364 0.0584381061 Cl -0.0724660000 0
C29_0 C 0.1258679202 0.4718500498 -0.0636429954 C3 -0.1004728000 2
C30_0 C 0.2218954111 0.3276307416 0.0099518927 C3 0.0311151000 2
H16_0 H 0.6415138178 0.9528964517 0.1729943106 H 0.1281350000 0
C16_0 C 1.1477548370 0.1690686816 0.1547929118 C3 -0.1281350000 2
H8_0 H 1.0660784358 0.3166870892 0.2145060960 H 0.1281350000 0
H9_0 H 1.1961111643 0.0296367665 0.0923536890 H 0.1281350000 0
C31_0 C 0.0619444778 0.3909882274 -0.0798099623 C3 -0.1281350000 2
H18_0 H 0.1152003094 0.5604255056 -0.0859962980 H 0.1281350000 0
C32_0 C 0.1596503877 0.2443385578 -0.0062985601 C3 -0.0979956000 2
Cl0_0 Cl 0.3222720162 0.2781371135 0.0659286226 Cl -0.0724660000 0
H10_0 H 1.2600547870 0.1455655964 0.1614108087 H 0.1281350000 0
C33_0 C 0.0794940729 0.2762397761 -0.0510578835 C3 -0.1281350000 2
H19_0 H 0.0001354812 0.4164326101 -0.1150247439 H 0.1281350000 0
H20_0 H 0.1746909196 0.1546212474 0.0163298421 H 0.1281350000 0
H21_0 H 0.0319237374 0.2104745574 -0.0635855802 H 0.1281350000 0
H1_1 H 0.4241690105 0.5455748094 0.2705818936 H 0.1422250000 0
C3_1 C 0.5026913138 0.5704518793 0.2897733145 C3 -0.2550853700 2
C1_1 C 0.4558733779 0.7082256655 0.3074062222 C3 0.2089460000 2
C5_1 C 0.6451939406 0.4702713884 0.2956071552 C3 -0.1197476300 2
C0_1 C 0.5576759919 0.7421528995 0.3331220456 C3 0.1697371000 2
C8_1 C 0.3119566181 0.8148393697 0.2989338295 C3 -0.2550853700 2
C4_1 C 0.7467804560 0.5042311616 0.3195007089 C3 -0.1197476300 2
H3_1 H 0.6794178169 0.3648467281 0.2819205228 H 0.1281350000 0
C2_1 C 0.7039784917 0.6364704463 0.3382249838 C3 -0.2550853700 2
C6_1 C 0.5108676112 0.8812118127 0.3511728026 C3 -0.1181121000 2
C9_1 C 0.2690700910 0.9484345964 0.3153345447 C3 -0.1705168300 2
H4_1 H 0.2352549422 0.7902574529 0.2783049024 H 0.1422250000 0
H2_1 H 0.8599103412 0.4252992175 0.3230142512 H 0.1281350000 0
H0_1 H 0.7831824096 0.6617489238 0.3565218949 H 0.1422250000 0
C7_1 C 0.3677726014 0.9821504787 0.3420637027 C3 0.2375852000 2
C17_1 C 0.6149233076 0.9172381944 0.3786951091 C3 -0.1181121000 2
H5_1 H 0.1592272831 1.0299035403 0.3080192219 H 0.1281350000 0
N0_1 N 0.3187902993 1.1183908341 0.3610044868 N -0.4965168000 2
C18_1 C 0.6426982815 0.8886965708 0.4298079135 C3 0.2375852000 2
C19_1 C 0.6886777650 0.9791054065 0.3528689798 C3 0.1697371000 2
C10_1 C 0.2183951129 1.2371978016 0.3373392867 C3 0.6103738000 2
H6_1 H 0.3594500061 1.1293737832 0.3951837133 H 0.2964330000 0
C20_1 C 0.7423376431 0.9218442305 0.4561591345 C3 -0.1705168300 2
N1_1 N 0.5699942613 0.8249545230 0.4534503797 N -0.4965168000 2
C21_1 C 0.7911736397 1.0101033516 0.3795307138 C3 0.2089460000 2
C23_1 C 0.6659159185 1.0099152303 0.3009523617 C3 -0.2550853700 2
O0_1 O 0.1675046871 1.2414952067 0.2947026386 O1 -0.4438310000 2
C11_1 C 0.1698324523 1.3714183702 0.3651676918 C3 -0.1168777000 2
C22_1 C 0.8136161676 0.9811024842 0.4313211498 C3 -0.2550853700 2
H11_1 H 0.7603454490 0.8998676703 0.4958594569 H 0.1281350000 0
C27_1 C 0.5596574337 0.8056236788 0.5030445776 C3 0.6103738000 2
H17_1 H 0.5066788409 0.8005246715 0.4300498447 H 0.2964330000 0
C25_1 C 0.8688900500 1.0658849653 0.3534073070 C3 -0.2550853700 2
C24_1 C 0.7436882842 1.0636145039 0.2765509294 C3 -0.1197476300 2
H13_1 H 0.5863917465 0.9895687242 0.2803557003 H 0.1422250000 0
C12_1 C 0.2008858664 1.4744850164 0.3456603833 C3 -0.1004728000 2
C13_1 C 0.0819680106 1.4039470452 0.4063918971 C3 0.0311151000 2
H12_1 H 0.8903779255 1.0059688489 0.4517847533 H 0.1422250000 0
O1_1 O 0.6230965202 0.8393952571 0.5360704335 O1 -0.4438310000 2
C28_1 C 0.4742828766 0.7320148780 0.5169374193 C3 -0.1168777000 2
C26_1 C 0.8471548818 1.0905960995 0.3027627015 C3 -0.1197476300 2
H15_1 H 0.9467607999 1.0883604358 0.3742148735 H 0.1422250000 0
H14_1 H 0.7267357713 1.0842663002 0.2365480540 H 0.1281350000 0
C14_1 C 0.1476812866 1.6057698572 0.3671498205 C3 -0.1281350000 2
H7_1 H 0.2677808947 1.4495886565 0.3131922351 H 0.1281350000 0
C15_1 C 0.0263961194 1.5359618444 0.4278911988 C3 -0.0979956000 2
Cl1_1 Cl 0.0337022140 1.2825501820 0.4299380524 Cl -0.0724660000 0
C29_1 C 0.5261033814 0.6483275019 0.5602659697 C3 -0.1004728000 2
C30_1 C 0.3500281465 0.7385785003 0.4928607350 C3 0.0311151000 2
H16_1 H 0.9088844730 1.1313517636 0.2826432502 H 0.1281350000 0
C16_1 C 0.0603101983 1.6360427572 0.4081989562 C3 -0.1281350000 2
H8_1 H 0.1731781894 1.6847616884 0.3518825461 H 0.1281350000 0
H9_1 H -0.0444346397 1.5606641867 0.4592675257 H 0.1281350000 0
C31_1 C 0.4605992567 0.5726939766 0.5786900968 C3 -0.1281350000 2
H18_1 H 0.6218131576 0.6433988881 0.5790859883 H 0.1281350000 0
C32_1 C 0.2819587044 0.6647647441 0.5114213599 C3 -0.0979956000 2
Cl0_1 Cl 0.2692920171 0.8420935851 0.4397833129 Cl -0.0724660000 0
H10_1 H 0.0151521215 1.7395036555 0.4245304728 H 0.1281350000 0
C33_1 C 0.3374454012 0.5813098729 0.5541226290 C3 -0.1281350000 2
H19_1 H 0.5049790730 0.5079139268 0.6121495883 H 0.1281350000 0
H20_1 H 0.1855633070 0.6727709695 0.4920499236 H 0.1281350000 0
H21_1 H 0.2831928726 0.5244377142 0.5684052657 H 0.1281350000 0
#END
############################################################################################
# Avant-garde Materials Simulation           
# XXVI NEUMANN/KENDRICK/LEUSEN Z'=1and2, RANK 32, ENERGY -158.45674856166585 kcal/mol/atom
############################################################################################

data_rank_000032
_symmetry_cell_setting triclinic
_symmetry_space_group_name_H-M 'P -1'
_symmetry_Int_Tables_number 2
loop_
_symmetry_equiv_pos_site_id
_symmetry_equiv_pos_as_xyz
1 x,y,z
2 -x,-y,-z
_cell_length_a 11.1505457120
_cell_length_b 14.8774485332
_cell_length_c 18.4573454254
_cell_angle_alpha 66.6177806257
_cell_angle_beta 81.5894645288
_cell_angle_gamma 97.7864670671
loop_
_atom_site_label
_atom_site_type_symbol
_atom_site_fract_x
_atom_site_fract_y
_atom_site_fract_z
_atom_site_fftype
_atom_site_charge
_atom_site_hybridization
C0_0 C 0.5389938620 0.6796728179 0.2719311451 C3 0.1697371000 2
C1_0 C 0.5661409190 0.6286589314 0.2218169504 C3 0.2089460000 2
C2_0 C 0.4172553298 0.6973598652 0.2849870843 C3 -0.2550853700 2
C6_0 C 0.6329729216 0.7091477665 0.3084266775 C3 -0.1181121000 2
C3_0 C 0.4736332387 0.6008414548 0.1850788343 C3 -0.2550853700 2
C8_0 C 0.6857037161 0.6075719659 0.2098085232 C3 -0.2550853700 2
C4_0 C 0.3290936706 0.6694596386 0.2482123733 C3 -0.1197476300 2
H0_0 H 0.3933379563 0.7323901581 0.3253734337 H 0.1422250000 0
C7_0 C 0.7485391455 0.6851612221 0.2956216031 C3 0.2375852000 2
C17_0 C 0.6067206966 0.7656115013 0.3579074827 C3 -0.1181121000 2
C5_0 C 0.3579040761 0.6224353352 0.1967155687 C3 -0.1197476300 2
H1_0 H 0.4949439086 0.5600669900 0.1487754943 H 0.1422250000 0
C9_0 C 0.7742521250 0.6346574415 0.2459693837 C3 -0.1705168300 2
H4_0 H 0.7062352132 0.5688139887 0.1716976686 H 0.1422250000 0
H2_0 H 0.2360248867 0.6830300408 0.2594887311 H 0.1281350000 0
N0_0 N 0.8441736667 0.7148281609 0.3289174773 N -0.4965168000 2
C18_0 C 0.5972497520 0.8659480994 0.3200233943 C3 0.2375852000 2
C19_0 C 0.5910535708 0.7185692450 0.4438160915 C3 0.1697371000 2
H3_0 H 0.2880957168 0.6020061229 0.1671906767 H 0.1281350000 0
H5_0 H 0.8660134590 0.6187880917 0.2362918892 H 0.1281350000 0
C10_0 C 0.9265354939 0.6577053366 0.3591050148 C3 0.6103738000 2
H6_0 H 0.8525356278 0.7840121594 0.3301998319 H 0.2964330000 0
C20_0 C 0.5685875731 0.9200905289 0.3664040360 C3 -0.1705168300 2
N1_0 N 0.6168288112 0.9097027141 0.2352690735 N -0.4965168000 2
C21_0 C 0.5637422961 0.7741583110 0.4901899797 C3 0.2089460000 2
C23_0 C 0.6021709124 0.6177829063 0.4858615491 C3 -0.2550853700 2
O0_0 O 0.9168577822 0.5684836144 0.3711120365 O1 -0.4438310000 2
C11_0 C 1.0332734503 0.7088490030 0.3796128742 C3 -0.1168777000 2
C22_0 C 0.5520082240 0.8744756432 0.4491904566 C3 -0.2550853700 2
H11_0 H 0.5624546597 0.9977689432 0.3351067878 H 0.1281350000 0
C27_0 C 0.6257461143 1.0069731913 0.1833800621 C3 0.6103738000 2
H17_0 H 0.6318466432 0.8620867943 0.2091754498 H 0.2964330000 0
C25_0 C 0.5494311484 0.7276996273 0.5753529158 C3 -0.2550853700 2
C24_0 C 0.5880267092 0.5749246149 0.5688154118 C3 -0.1197476300 2
H13_0 H 0.6220329004 0.5740915454 0.4518371106 H 0.1422250000 0
C12_0 C 1.0554847666 0.6616361945 0.4574907582 C3 -0.1004728000 2
C13_0 C 1.1170808198 0.7970429763 0.3235976523 C3 0.0311151000 2
H12_0 H 0.5306157649 0.9164929018 0.4845283707 H 0.1422250000 0
O1_0 O 0.6166070506 1.0740661719 0.2069178247 O1 -0.4438310000 2
C28_0 C 0.6389923175 1.0309494687 0.0951959173 C3 -0.1168777000 2
C26_0 C 0.5611012596 0.6299134746 0.6142805179 C3 -0.1197476300 2
H15_0 H 0.5288561548 0.7712030637 0.6095763926 H 0.1422250000 0
H14_0 H 0.5973021634 0.4976044463 0.5998115421 H 0.1281350000 0
C14_0 C 1.1559450937 0.7024711744 0.4796102402 C3 -0.1281350000 2
H7_0 H 0.9926765322 0.5915296443 0.5003893431 H 0.1281350000 0
C15_0 C 1.2186527182 0.8382220283 0.3451570794 C3 -0.0979956000 2
Cl1_0 Cl 1.1039867247 0.8535332220 0.2235434468 Cl -0.0724660000 0
C29_0 C 0.5908483916 1.1141404102 0.0522630774 C3 -0.1004728000 2
C30_0 C 0.6919858076 0.9822411455 0.0509882698 C3 0.0311151000 2
H16_0 H 0.5488438707 0.5949967701 0.6799044646 H 0.1281350000 0
C16_0 C 1.2372278340 0.7910027176 0.4234077974 C3 -0.1281350000 2
H8_0 H 1.1716996480 0.6648487667 0.5402545676 H 0.1281350000 0
H9_0 H 1.2839932437 0.9054638038 0.2999885753 H 0.1281350000 0
C31_0 C 0.5921939376 1.1469579443 -0.0295076701 C3 -0.1281350000 2
H18_0 H 0.5502910558 1.1519528489 0.0862571925 H 0.1281350000 0
C32_0 C 0.6953993866 1.0155044517 -0.0315415170 C3 -0.0979956000 2
Cl0_0 Cl 0.7592433391 0.8795632607 0.0940203767 Cl -0.0724660000 0
H10_0 H 1.3174247134 0.8223737606 0.4398065961 H 0.1281350000 0
C33_0 C 0.6446885001 1.0971637498 -0.0717015465 C3 -0.1281350000 2
H19_0 H 0.5527338003 1.2111775939 -0.0602528647 H 0.1281350000 0
H20_0 H 0.7368368984 0.9760892462 -0.0638802147 H 0.1281350000 0
H21_0 H 0.6470650377 1.1219012653 -0.1359908839 H 0.1281350000 0
H11_1 H 0.6477787977 0.3728210137 0.2858116563 H 0.1281350000 0
C20_1 C 0.7394199315 0.3593552820 0.2713585573 C3 -0.1705168300 2
C18_1 C 0.7586661297 0.3050236034 0.2239400677 C3 0.2375852000 2
C22_1 C 0.8352953729 0.3950732247 0.2982533069 C3 -0.2550853700 2
C17_1 C 0.8756495597 0.2857226134 0.2047139718 C3 -0.1181121000 2
N1_1 N 0.6585113378 0.2691318857 0.1970904750 N -0.4965168000 2
C21_1 C 0.9560110130 0.3794820552 0.2790753564 C3 0.2089460000 2
H12_1 H 0.8197268814 0.4378178389 0.3337489223 H 0.1422250000 0
C6_1 C 0.8984414717 0.2270853578 0.1564408983 C3 -0.1181121000 2
C19_1 C 0.9768648556 0.3245129575 0.2313499084 C3 0.1697371000 2
C27_1 C 0.5585711893 0.3116030137 0.1817880313 C3 0.6103738000 2
H17_1 H 0.6611881944 0.2066517681 0.1860192787 H 0.2964330000 0
C25_1 C 1.0559699873 0.4174131689 0.3056714554 C3 -0.2550853700 2
C0_1 C 0.9124784179 0.2731259955 0.0705303905 C3 0.1697371000 2
C7_1 C 0.9095395475 0.1271951990 0.1947251113 C3 0.2375852000 2
C23_1 C 1.1000343633 0.3134838088 0.2097842153 C3 -0.2550853700 2
O1_1 O 0.5390138953 0.3869632160 0.1908893036 O1 -0.4438310000 2
C28_1 C 0.4653282895 0.2616939948 0.1506606669 C3 -0.1168777000 2
C26_1 C 1.1733654705 0.4028614881 0.2853140679 C3 -0.1197476300 2
H15_1 H 1.0376334735 0.4592698511 0.3416112207 H 0.1422250000 0
C1_1 C 0.9391206569 0.2169844111 0.0245075766 C3 0.2089460000 2
C2_1 C 0.9006678078 0.3736453472 0.0281826212 C3 -0.2550853700 2
C9_1 C 0.9374848125 0.0725415967 0.1486617590 C3 -0.1705168300 2
N0_1 N 0.8935179610 0.0843150971 0.2794745425 N -0.4965168000 2
C24_1 C 1.1959119424 0.3521064108 0.2358665176 C3 -0.1197476300 2
H13_1 H 1.1187084113 0.2749386637 0.1713690231 H 0.1422250000 0
C29_1 C 0.3740974791 0.1768707580 0.2031615343 C3 -0.1004728000 2
C30_1 C 0.4603100500 0.3075352692 0.0687589192 C3 0.0311151000 2
H16_1 H 1.2493980381 0.4312661724 0.3065583993 H 0.1281350000 0
C3_1 C 0.9510981763 0.2623292257 -0.0605384965 C3 -0.2550853700 2
C8_1 C 0.9522234833 0.1171106278 0.0659638312 C3 -0.2550853700 2
C4_1 C 0.9126211477 0.4156217693 -0.0546264652 C3 -0.1197476300 2
H0_1 H 0.8811256931 0.4176104047 0.0620043581 H 0.1422250000 0
H5_1 H 0.9457047231 -0.0045925429 0.1799832396 H 0.1281350000 0
C10_1 C 0.8805649199 -0.0136064328 0.3320384648 C3 0.6103738000 2
H6_1 H 0.8805001922 0.1327535978 0.3050481523 H 0.2964330000 0
H14_1 H 1.2902738453 0.3445165693 0.2179281962 H 0.1281350000 0
C31_1 C 0.2773552978 0.1405707584 0.1751324159 C3 -0.1281350000 2
H18_1 H 0.3793753685 0.1401782613 0.2664856925 H 0.1281350000 0
C32_1 C 0.3633670056 0.2724172469 0.0402902388 C3 -0.0979956000 2
Cl0_1 Cl 0.5798105298 0.4057169239 0.0019642998 Cl -0.0724660000 0
C5_1 C 0.9377097480 0.3597010602 -0.0995350120 C3 -0.1197476300 2
H1_1 H 0.9705776360 0.2183762053 -0.0945147618 H 0.1422250000 0
H4_1 H 0.9733498480 0.0744943552 0.0310898836 H 0.1422250000 0
H2_1 H 0.9022285073 0.4926181324 -0.0859042308 H 0.1281350000 0
O0_1 O 0.8864352713 -0.0815023324 0.3091972821 O1 -0.4438310000 2
C11_1 C 0.8643921863 -0.0381849982 0.4206381762 C3 -0.1168777000 2
C33_1 C 0.2713870632 0.1894166818 0.0940320526 C3 -0.1281350000 2
H19_1 H 0.2056635386 0.0750720927 0.2163959714 H 0.1281350000 0
H20_1 H 0.3608386524 0.3091258968 -0.0234188259 H 0.1281350000 0
H3_1 H 0.9462615056 0.3942326480 -0.1649124342 H 0.1281350000 0
C12_1 C 0.9070776222 -0.1238053650 0.4656715900 C3 -0.1004728000 2
C13_1 C 0.8092258430 0.0109197014 0.4636662420 C3 0.0311151000 2
H21_1 H 0.1942547091 0.1632910542 0.0721905254 H 0.1281350000 0
C14_1 C 0.8971825009 -0.1589034421 0.5485550710 C3 -0.1281350000 2
H7_1 H 0.9495347360 -0.1623751862 0.4329255972 H 0.1281350000 0
C15_1 C 0.7970799948 -0.0245700504 0.5472733721 C3 -0.0979956000 2
Cl1_1 Cl 0.7496673382 0.1169912760 0.4173934300 Cl -0.0724660000 0
C16_1 C 0.8414786036 -0.1090609391 0.5897129563 C3 -0.1281350000 2
H8_1 H 0.9320491256 -0.2251921452 0.5810369805 H 0.1281350000 0
H9_1 H 0.7540111536 0.0157521825 0.5781990410 H 0.1281350000 0
H10_1 H 0.8326668097 -0.1361591131 0.6548758483 H 0.1281350000 0
#END
############################################################################################
# Avant-garde Materials Simulation           
# XXVI NEUMANN/KENDRICK/LEUSEN Z'=1and2, RANK 33, ENERGY -158.45669155769778 kcal/mol/atom
############################################################################################

data_rank_000033
_symmetry_cell_setting triclinic
_symmetry_space_group_name_H-M 'P -1'
_symmetry_Int_Tables_number 2
loop_
_symmetry_equiv_pos_site_id
_symmetry_equiv_pos_as_xyz
1 x,y,z
2 -x,-y,-z
_cell_length_a 11.1682879336
_cell_length_b 13.9450178659
_cell_length_c 18.3507378096
_cell_angle_alpha 100.7808042026
_cell_angle_beta 81.8811767904
_cell_angle_gamma 80.9842009781
loop_
_atom_site_label
_atom_site_type_symbol
_atom_site_fract_x
_atom_site_fract_y
_atom_site_fract_z
_atom_site_fftype
_atom_site_charge
_atom_site_hybridization
C0_0 C 0.2277413644 0.2181175246 0.7997821319 C3 0.1697371000 2
C1_0 C 0.1755659302 0.2719118811 0.8751465634 C3 0.2089460000 2
C2_0 C 0.2896829881 0.1180941187 0.7895627151 C3 -0.2550853700 2
C6_0 C 0.2165259710 0.2659585431 0.7380266326 C3 -0.1181121000 2
C3_0 C 0.1878310036 0.2246397578 0.9363780898 C3 -0.2550853700 2
C8_0 C 0.1128462579 0.3712438458 0.8860728351 C3 -0.2550853700 2
C4_0 C 0.2998518783 0.0741874898 0.8504104721 C3 -0.1197476300 2
H0_0 H 0.3291712778 0.0758262339 0.7327351703 H 0.1422250000 0
C7_0 C 0.1558913456 0.3652307608 0.7520440265 C3 0.2375852000 2
C17_0 C 0.2689167982 0.2106599390 0.6593438367 C3 -0.1181121000 2
C5_0 C 0.2484925852 0.1275548535 0.9245766267 C3 -0.1197476300 2
H1_0 H 0.1479217741 0.2668709879 0.9932944563 H 0.1422250000 0
C9_0 C 0.1028450518 0.4174510963 0.8267195919 C3 -0.1705168300 2
H4_0 H 0.0725363625 0.4120015841 0.9432714130 H 0.1422250000 0
H2_0 H 0.3476716131 -0.0026313094 0.8413395682 H 0.1281350000 0
N0_0 N 0.1492674334 0.4101388789 0.6898505941 N -0.4965168000 2
C18_0 C 0.3956454900 0.1906215243 0.6329174515 C3 0.2375852000 2
C19_0 C 0.1888797918 0.1766939270 0.6096193859 C3 0.1697371000 2
H3_0 H 0.2561384379 0.0918644437 0.9721904344 H 0.1281350000 0
H5_0 H 0.0571271102 0.4943744990 0.8358095827 H 0.1281350000 0
C10_0 C 0.1121885946 0.5077853737 0.6888440419 C3 0.6103738000 2
H6_0 H 0.1856039411 0.3637776820 0.6388620322 H 0.2964330000 0
C20_0 C 0.4450253727 0.1398471972 0.5574769605 C3 -0.1705168300 2
N1_0 N 0.4763473891 0.2233004990 0.6806480114 N -0.4965168000 2
C21_0 C 0.2399168837 0.1250284538 0.5335864516 C3 0.2089460000 2
C23_0 C 0.0594584139 0.1900966619 0.6334642407 C3 -0.2550853700 2
O0_0 O 0.0733165820 0.5729709104 0.7476292560 O1 -0.4438310000 2
C11_0 C 0.1121119594 0.5351280349 0.6134829830 C3 -0.1168777000 2
C22_0 C 0.3690942274 0.1082456036 0.5091455197 C3 -0.2550853700 2
H11_0 H 0.5439199690 0.1265737482 0.5384655262 H 0.1281350000 0
C27_0 C 0.5900665463 0.1705427226 0.6805365073 C3 0.6103738000 2
H17_0 H 0.4474575535 0.2901413314 0.7188252174 H 0.2964330000 0
C25_0 C 0.1606904731 0.0922057244 0.4843024563 C3 -0.2550853700 2
C24_0 C -0.0154983314 0.1573172183 0.5841136271 C3 -0.1197476300 2
H13_0 H 0.0196017437 0.2259177264 0.6917266368 H 0.1422250000 0
C12_0 C 0.0293370388 0.6230291627 0.6153718406 C3 -0.1004728000 2
C13_0 C 0.1827626010 0.4857964581 0.5428241463 C3 0.0311151000 2
H12_0 H 0.4074503714 0.0685842112 0.4513763754 H 0.1422250000 0
O1_0 O 0.6319256790 0.0849891799 0.6433411060 O1 -0.4438310000 2
C28_0 C 0.6669169787 0.2216975833 0.7306950878 C3 -0.1168777000 2
C26_0 C 0.0350920010 0.1095338966 0.5086463759 C3 -0.1197476300 2
H15_0 H 0.2015629686 0.0521717985 0.4270570900 H 0.1422250000 0
H14_0 H -0.1144048543 0.1673859893 0.6036375481 H 0.1281350000 0
C14_0 C 0.0145215163 0.6597204854 0.5513547341 C3 -0.1281350000 2
H7_0 H -0.0249479470 0.6616560778 0.6697792476 H 0.1281350000 0
C15_0 C 0.1688553157 0.5220791185 0.4780254122 C3 -0.0979956000 2
Cl1_0 Cl 0.2944951863 0.3787158979 0.5302685526 Cl -0.0724660000 0
C29_0 C 0.7041516740 0.1770011371 0.7883025206 C3 -0.1004728000 2
C30_0 C 0.7128577941 0.3062876250 0.7181604062 C3 0.0311151000 2
H16_0 H -0.0251250263 0.0853744326 0.4699981435 H 0.1281350000 0
C16_0 C 0.0844121483 0.6085011358 0.4820302161 C3 -0.1281350000 2
H8_0 H -0.0510683794 0.7278694354 0.5553553384 H 0.1281350000 0
H9_0 H 0.2242445530 0.4814564215 0.4243101057 H 0.1281350000 0
C31_0 C 0.7841677668 0.2158745916 0.8323816541 C3 -0.1281350000 2
H18_0 H 0.6696115770 0.1105069274 0.7974040289 H 0.1281350000 0
C32_0 C 0.7949145042 0.3448897434 0.7612182963 C3 -0.0979956000 2
Cl0_0 Cl 0.6754325692 0.3616627510 0.6451033998 Cl -0.0724660000 0
H10_0 H 0.0743248014 0.6361309871 0.4310739879 H 0.1281350000 0
C33_0 C 0.8302607707 0.2993576179 0.8183070074 C3 -0.1281350000 2
H19_0 H 0.8115788863 0.1810316054 0.8773541590 H 0.1281350000 0
H20_0 H 0.8325836484 0.4087205459 0.7486803756 H 0.1281350000 0
H21_0 H 0.8960577988 0.3281748108 0.8509568106 H 0.1281350000 0
H14_1 H 0.1494765574 -0.0071881980 0.6618467165 H 0.1281350000 0
C24_1 C 0.1977015909 -0.0836804403 0.6541001626 C3 -0.1197476300 2
C23_1 C 0.2039421635 -0.1266207737 0.7157216529 C3 -0.2550853700 2
C26_1 C 0.2536324418 -0.1377011962 0.5808407895 C3 -0.1197476300 2
C19_1 C 0.2659142078 -0.2262873626 0.7072114563 C3 0.1697371000 2
H13_1 H 0.1612106103 -0.0838458964 0.7718918191 H 0.1422250000 0
C25_1 C 0.3144096425 -0.2345550729 0.5705461985 C3 -0.2550853700 2
H16_1 H 0.2484760835 -0.1022608375 0.5328701856 H 0.1281350000 0
C17_1 C 0.2745600934 -0.2727156763 0.7699264925 C3 -0.1181121000 2
C21_1 C 0.3219751244 -0.2810143007 0.6326290466 C3 0.2089460000 2
H15_1 H 0.3575705106 -0.2771636435 0.5142733238 H 0.1422250000 0
C6_1 C 0.2241860371 -0.2152795311 0.8484080340 C3 -0.1181121000 2
C18_1 C 0.3355195324 -0.3716873443 0.7574980543 C3 0.2375852000 2
C22_1 C 0.3838738876 -0.3803834773 0.6233607740 C3 -0.2550853700 2
C0_1 C 0.3078478341 -0.1800042757 0.8950468296 C3 0.1697371000 2
C7_1 C 0.0981398910 -0.1947942016 0.8779105763 C3 0.2375852000 2
C20_1 C 0.3904419115 -0.4255196106 0.6835715347 C3 -0.1705168300 2
N1_1 N 0.3413342196 -0.4140628103 0.8209826925 N -0.4965168000 2
H12_1 H 0.4264964403 -0.4220118087 0.5666915004 H 0.1422250000 0
C1_1 C 0.2616232304 -0.1258487154 0.9710471095 C3 0.2089460000 2
C2_1 C 0.4366320594 -0.1944486838 0.8680437119 C3 -0.2550853700 2
C9_1 C 0.0535776101 -0.1401262464 0.9529621266 C3 -0.1705168300 2
N0_1 N 0.0150109825 -0.2305039739 0.8332336953 N -0.4965168000 2
H11_1 H 0.4367666901 -0.5020915438 0.6758532341 H 0.1281350000 0
C27_1 C 0.3792649493 -0.5105274524 0.8247349482 C3 0.6103738000 2
H17_1 H 0.3040173803 -0.3659695881 0.8710318082 H 0.2964330000 0
C3_1 C 0.3445943797 -0.0921847573 1.0173252975 C3 -0.2550853700 2
C8_1 C 0.1332489282 -0.1068642312 0.9979497796 C3 -0.2550853700 2
C4_1 C 0.5151224828 -0.1602869649 0.9143526381 C3 -0.1197476300 2
H0_1 H 0.4732295406 -0.2322650088 0.8097698645 H 0.1422250000 0
H5_1 H -0.0445093934 -0.1247730193 0.9742680784 H 0.1281350000 0
C10_1 C -0.1061156592 -0.1887127618 0.8398880457 C3 0.6103738000 2
H6_1 H 0.0482706936 -0.2932026505 0.7911645316 H 0.2964330000 0
O1_1 O 0.4205988276 -0.5780277502 0.7677854976 O1 -0.4438310000 2
C28_1 C 0.3759099940 -0.5336773857 0.9017265547 C3 -0.1168777000 2
C5_1 C 0.4692136327 -0.1104116208 0.9899365149 C3 -0.1197476300 2
H1_1 H 0.3070439891 -0.0493164175 1.0742920002 H 0.1422250000 0
H4_1 H 0.0977225766 -0.0636968183 1.0550808795 H 0.1422250000 0
H2_1 H 0.6133178294 -0.1706308397 0.8926024537 H 0.1281350000 0
O0_1 O -0.1619129637 -0.1136889550 0.8871446317 O1 -0.4438310000 2
C11_1 C -0.1753414953 -0.2389270706 0.7840523107 C3 -0.1168777000 2
C29_1 C 0.4650638309 -0.6153107293 0.9049806094 C3 -0.1004728000 2
C30_1 C 0.2936991578 -0.4868195019 0.9689217992 C3 0.0311151000 2
H3_1 H 0.5325173246 -0.0853240030 1.0260040610 H 0.1281350000 0
C12_1 C -0.2127986656 -0.3286772326 0.7905293592 C3 -0.1004728000 2
C13_1 C -0.2147968864 -0.1900627205 0.7289082175 C3 0.0311151000 2
C31_1 C 0.4737894538 -0.6486417726 0.9710636364 C3 -0.1281350000 2
H18_1 H 0.5286742640 -0.6520988530 0.8531926937 H 0.1281350000 0
C32_1 C 0.2994639313 -0.5213946787 1.0352455989 C3 -0.0979956000 2
Cl0_1 Cl 0.1779724860 -0.3845826788 0.9746110213 Cl -0.0724660000 0
C14_1 C -0.2900776147 -0.3677394317 0.7441044452 C3 -0.1281350000 2
H7_1 H -0.1809763870 -0.3672658133 0.8327312708 H 0.1281350000 0
C15_1 C -0.2911512361 -0.2289900672 0.6817478520 C3 -0.0979956000 2
Cl1_1 Cl -0.1647609152 -0.0816076547 0.7175524563 Cl -0.0724660000 0
C33_1 C 0.3898681014 -0.6017721863 1.0365618751 C3 -0.1281350000 2
H19_1 H 0.5449747566 -0.7115509904 0.9713277872 H 0.1281350000 0
H20_1 H 0.2334837870 -0.4836730559 1.0858520557 H 0.1281350000 0
C16_1 C -0.3293278868 -0.3175553987 0.6900549772 C3 -0.1281350000 2
H8_1 H -0.3206881380 -0.4368316724 0.7501081803 H 0.1281350000 0
H9_1 H -0.3200466660 -0.1901919511 0.6390286437 H 0.1281350000 0
H21_1 H 0.3948934423 -0.6279135507 1.0886384302 H 0.1281350000 0
H10_1 H -0.3911716953 -0.3468015713 0.6543826643 H 0.1281350000 0
#END
###########################################################################################
# Avant-garde Materials Simulation           
# XXVI NEUMANN/KENDRICK/LEUSEN Z'=1and2, RANK 34, ENERGY -158.4565413960342 kcal/mol/atom
###########################################################################################

data_rank_000034
_symmetry_cell_setting triclinic
_symmetry_space_group_name_H-M 'P -1'
_symmetry_Int_Tables_number 2
loop_
_symmetry_equiv_pos_site_id
_symmetry_equiv_pos_as_xyz
1 x,y,z
2 -x,-y,-z
_cell_length_a 11.0852389228
_cell_length_b 15.0023157936
_cell_length_c 18.0240520517
_cell_angle_alpha 67.0059763947
_cell_angle_beta 85.5513800725
_cell_angle_gamma 95.6042929875
loop_
_atom_site_label
_atom_site_type_symbol
_atom_site_fract_x
_atom_site_fract_y
_atom_site_fract_z
_atom_site_fftype
_atom_site_charge
_atom_site_hybridization
C0_0 C 0.5203867185 0.6778376865 0.2700806245 C3 0.1697371000 2
C1_0 C 0.5436218332 0.6273281549 0.2184017891 C3 0.2089460000 2
C2_0 C 0.3975144204 0.6886469147 0.2896737453 C3 -0.2550853700 2
C6_0 C 0.6195357715 0.7122316402 0.3030361531 C3 -0.1181121000 2
C3_0 C 0.4447189156 0.5915235487 0.1876251577 C3 -0.2550853700 2
C8_0 C 0.6653159432 0.6137495254 0.1998642921 C3 -0.2550853700 2
C4_0 C 0.3030509693 0.6527880106 0.2588664611 C3 -0.1197476300 2
H0_0 H 0.3781085088 0.7240920710 0.3308412170 H 0.1422250000 0
C7_0 C 0.7366055750 0.6933965251 0.2856978514 C3 0.2375852000 2
C17_0 C 0.5954717390 0.7670601598 0.3548618686 C3 -0.1181121000 2
C5_0 C 0.3268896884 0.6049305793 0.2067279379 C3 -0.1197476300 2
H1_0 H 0.4633170302 0.5517722215 0.1497063480 H 0.1422250000 0
C9_0 C 0.7590015956 0.6450891431 0.2332365967 C3 -0.1705168300 2
H4_0 H 0.6830762020 0.5771191818 0.1592619243 H 0.1422250000 0
H2_0 H 0.2091968606 0.6605790621 0.2754734487 H 0.1281350000 0
N0_0 N 0.8362459633 0.7240836714 0.3186074544 N -0.4965168000 2
C18_0 C 0.5805406733 0.8658700339 0.3186249630 C3 0.2375852000 2
C19_0 C 0.5855119706 0.7193137593 0.4412986671 C3 0.1697371000 2
H3_0 H 0.2520162964 0.5780396184 0.1819800970 H 0.1281350000 0
H5_0 H 0.8520528472 0.6339452310 0.2193618910 H 0.1281350000 0
C10_0 C 0.9212857018 0.6653020620 0.3513091974 C3 0.6103738000 2
H6_0 H 0.8420593960 0.7919144869 0.3209431812 H 0.2964330000 0
C20_0 C 0.5524704268 0.9180247643 0.3673025963 C3 -0.1705168300 2
N1_0 N 0.5927218239 0.9104627480 0.2332063226 N -0.4965168000 2
C21_0 C 0.5590855652 0.7729461569 0.4900473369 C3 0.2089460000 2
C23_0 C 0.6009586777 0.6194190352 0.4815325528 C3 -0.2550853700 2
O0_0 O 0.9147141770 0.5781864272 0.3610482986 O1 -0.4438310000 2
C11_0 C 1.0263327469 0.7098814361 0.3791314562 C3 -0.1168777000 2
C22_0 C 0.5424444045 0.8722073688 0.4505427887 C3 -0.2550853700 2
H11_0 H 0.5423761359 0.9946967925 0.3375481487 H 0.1281350000 0
C27_0 C 0.6119772931 1.0078365859 0.1840564081 C3 0.6103738000 2
H17_0 H 0.6022635315 0.8638784932 0.2049924450 H 0.2964330000 0
C25_0 C 0.5490257401 0.7252783624 0.5758867744 C3 -0.2550853700 2
C24_0 C 0.5905568163 0.5751776473 0.5651964401 C3 -0.1197476300 2
H13_0 H 0.6211134879 0.5776674422 0.4454294472 H 0.1422250000 0
C12_0 C 1.0475723279 0.6606953551 0.4600422518 C3 -0.1004728000 2
C13_0 C 1.1100439694 0.7914943729 0.3282502567 C3 0.0311151000 2
H12_0 H 0.5217636144 0.9129794431 0.4874577746 H 0.1422250000 0
O1_0 O 0.6146698880 1.0721909319 0.2116837824 O1 -0.4438310000 2
C28_0 C 0.6240254447 1.0366538889 0.0939141121 C3 -0.1168777000 2
C26_0 C 0.5640259321 0.6281868924 0.6130184298 C3 -0.1197476300 2
H15_0 H 0.5289090535 0.7671939856 0.6119808332 H 0.1422250000 0
H14_0 H 0.6027526551 0.4985086690 0.5949888947 H 0.1281350000 0
C14_0 C 1.1469328510 0.6931244370 0.4900104498 C3 -0.1281350000 2
H7_0 H 0.9845198695 0.5956159866 0.4989716820 H 0.1281350000 0
C15_0 C 1.2111089060 0.8235450365 0.3576762610 C3 -0.0979956000 2
Cl1_0 Cl 1.0974532604 0.8510531938 0.2254996682 Cl -0.0724660000 0
C29_0 C 0.5840492223 1.1264576490 0.0498225849 C3 -0.1004728000 2
C30_0 C 0.6726458354 0.9872641784 0.0487832899 C3 0.0311151000 2
H16_0 H 0.5557775453 0.5917752638 0.6790847500 H 0.1281350000 0
C16_0 C 1.2288178198 0.7747752468 0.4386164777 C3 -0.1281350000 2
H8_0 H 1.1615191385 0.6542699700 0.5529478368 H 0.1281350000 0
H9_0 H 1.2775859590 0.8845320208 0.3162524330 H 0.1281350000 0
C31_0 C 0.5901273671 1.1653893290 -0.0341933092 C3 -0.1281350000 2
H18_0 H 0.5461096798 1.1650178945 0.0841699215 H 0.1281350000 0
C32_0 C 0.6804641972 1.0261657048 -0.0358095050 C3 -0.0979956000 2
Cl0_0 Cl 0.7304931785 0.8772542700 0.0936120220 Cl -0.0724660000 0
H10_0 H 1.3085762425 0.7994823581 0.4608481084 H 0.1281350000 0
C33_0 C 0.6390932400 1.1149294953 -0.0773336816 C3 -0.1281350000 2
H19_0 H 0.5574648508 1.2348602734 -0.0659426588 H 0.1281350000 0
H20_0 H 0.7188330210 0.9859320694 -0.0686323587 H 0.1281350000 0
H21_0 H 0.6462310213 1.1449112703 -0.1434122053 H 0.1281350000 0
H11_1 H 0.6311284860 0.3863445686 0.2678801572 H 0.1281350000 0
C20_1 C 0.7220397505 0.3687819142 0.2581363336 C3 -0.1705168300 2
C18_1 C 0.7405333307 0.3107961806 0.2130562358 C3 0.2375852000 2
C22_1 C 0.8171822955 0.4022815968 0.2890144110 C3 -0.2550853700 2
C17_1 C 0.8566900915 0.2874969919 0.1987626860 C3 -0.1181121000 2
N1_1 N 0.6390377472 0.2731188020 0.1863246270 N -0.4965168000 2
C21_1 C 0.9364317347 0.3799449912 0.2769369279 C3 0.2089460000 2
H12_1 H 0.8021669989 0.4477719297 0.3226641164 H 0.1422250000 0
C6_1 C 0.8804880847 0.2292973016 0.1495770741 C3 -0.1181121000 2
C19_1 C 0.9567692379 0.3223144109 0.2308024250 C3 0.1697371000 2
C27_1 C 0.5373506838 0.3181302159 0.1653559148 C3 0.6103738000 2
H17_1 H 0.6400658814 0.2054847954 0.1841103580 H 0.2964330000 0
C25_1 C 1.0353071522 0.4134220689 0.3092063936 C3 -0.2550853700 2
C0_1 C 0.8999490822 0.2767559433 0.0629621852 C3 0.1697371000 2
C7_1 C 0.8908192832 0.1296971533 0.1874416088 C3 0.2375852000 2
C23_1 C 1.0779810330 0.3036479836 0.2168177322 C3 -0.2550853700 2
O1_1 O 0.5282529827 0.4029361101 0.1574325335 O1 -0.4438310000 2
C28_1 C 0.4320847923 0.2540285508 0.1556917354 C3 -0.1168777000 2
C26_1 C 1.1509249057 0.3914367741 0.2963727394 C3 -0.1197476300 2
H15_1 H 1.0178957300 0.4581426481 0.3432118189 H 0.1422250000 0
C1_1 C 0.9305012077 0.2218607865 0.0159925323 C3 0.2089460000 2
C2_1 C 0.8928161802 0.3780531059 0.0209193521 C3 -0.2550853700 2
C9_1 C 0.9178631138 0.0752056676 0.1405789477 C3 -0.1705168300 2
N0_1 N 0.8766379060 0.0872280342 0.2728207143 N -0.4965168000 2
C24_1 C 1.1726255629 0.3376087610 0.2487031022 C3 -0.1197476300 2
H13_1 H 1.0960544609 0.2627732274 0.1797516875 H 0.1422250000 0
C29_1 C 0.3902311044 0.1631417589 0.2196238445 C3 -0.1004728000 2
C30_1 C 0.3684737922 0.2837883981 0.0872422627 C3 0.0311151000 2
H16_1 H 1.2259847195 0.4162431224 0.3222773014 H 0.1281350000 0
C3_1 C 0.9539251303 0.2699255089 -0.0698495143 C3 -0.2550853700 2
C8_1 C 0.9375283931 0.1209274470 0.0572328426 C3 -0.2550853700 2
C4_1 C 0.9162554003 0.4227073469 -0.0626801163 C3 -0.1197476300 2
H0_1 H 0.8691296169 0.4206900518 0.0555954862 H 0.1422250000 0
H5_1 H 0.9226442618 -0.0023551067 0.1718412330 H 0.1281350000 0
C10_1 C 0.8652089633 -0.0087900315 0.3246157946 C3 0.6103738000 2
H6_1 H 0.8650695710 0.1355025865 0.2990440164 H 0.2964330000 0
H14_1 H 1.2651521657 0.3236127943 0.2364459753 H 0.1281350000 0
C31_1 C 0.2898212283 0.1026601642 0.2153490247 C3 -0.1281350000 2
H18_1 H 0.4379344741 0.1404313378 0.2732618735 H 0.1281350000 0
C32_1 C 0.2693104368 0.2223959505 0.0819318970 C3 -0.0979956000 2
Cl0_1 Cl 0.4123449929 0.3953563119 0.0070288199 Cl -0.0724660000 0
C5_1 C 0.9477691982 0.3685168237 -0.1085607441 C3 -0.1197476300 2
H1_1 H 0.9770827824 0.2272533127 -0.1047147878 H 0.1422250000 0
H4_1 H 0.9591129752 0.0788590014 0.0215226046 H 0.1422250000 0
H2_1 H 0.9105187661 0.5005044745 -0.0938013766 H 0.1281350000 0
O0_1 O 0.8689528501 -0.0762061606 0.3008605330 O1 -0.4438310000 2
C11_1 C 0.8541650226 -0.0316021585 0.4140173495 C3 -0.1168777000 2
C33_1 C 0.2304076977 0.1319509791 0.1459729781 C3 -0.1281350000 2
H19_1 H 0.2575569171 0.0327746827 0.2658468486 H 0.1281350000 0
H20_1 H 0.2228930348 0.2460849230 0.0277480020 H 0.1281350000 0
H3_1 H 0.9663575009 0.4053066396 -0.1745873153 H 0.1281350000 0
C12_1 C 0.9056000523 -0.1145751744 0.4607795308 C3 -0.1004728000 2
C13_1 C 0.7957430092 0.0174255454 0.4558822649 C3 0.0311151000 2
H21_1 H 0.1516249684 0.0853383781 0.1420342029 H 0.1281350000 0
C14_1 C 0.9009932623 -0.1470766887 0.5445409395 C3 -0.1281350000 2
H7_1 H 0.9504814819 -0.1531146032 0.4288500941 H 0.1281350000 0
C15_1 C 0.7881261386 -0.0158832440 0.5403047485 C3 -0.0979956000 2
Cl1_1 Cl 0.7262279715 0.1206103600 0.4065652450 Cl -0.0724660000 0
C16_1 C 0.8412873929 -0.0976943295 0.5845952116 C3 -0.1281350000 2
H8_1 H 0.9426575745 -0.2112803041 0.5785619178 H 0.1281350000 0
H9_1 H 0.7410045977 0.0235164738 0.5705033401 H 0.1281350000 0
H10_1 H 0.8356858281 -0.1231243293 0.6504411447 H 0.1281350000 0
#END
############################################################################################
# Avant-garde Materials Simulation           
# XXVI NEUMANN/KENDRICK/LEUSEN Z'=1and2, RANK 35, ENERGY -158.45635228046729 kcal/mol/atom
############################################################################################

data_rank_000035
_symmetry_cell_setting monoclinic
_symmetry_space_group_name_H-M 'C 2/c'
_symmetry_Int_Tables_number 15
loop_
_symmetry_equiv_pos_site_id
_symmetry_equiv_pos_as_xyz
1 x,y,z
2 -x,y,-z+1/2
3 -x,-y,-z
4 x,-y,z+1/2
5 x+1/2,y+1/2,z
6 -x+1/2,y+1/2,-z+1/2
7 -x+1/2,-y+1/2,-z
8 x+1/2,-y+1/2,z+1/2
_cell_length_a 19.6638459436
_cell_length_b 10.3913259677
_cell_length_c 53.7330588290
_cell_angle_alpha 90.0000000000
_cell_angle_beta 82.8906750577
_cell_angle_gamma 90.0000000000
loop_
_atom_site_label
_atom_site_type_symbol
_atom_site_fract_x
_atom_site_fract_y
_atom_site_fract_z
_atom_site_fftype
_atom_site_charge
_atom_site_hybridization
C0_0 C 0.4718179085 0.6146766668 -0.3014067584 C3 0.1697371000 2
C1_0 C 0.4624281897 0.4966211292 -0.3144947656 C3 0.2089460000 2
C2_0 C 0.4452135118 0.6229688369 -0.2756142885 C3 -0.2550853700 2
C6_0 C 0.5079742747 0.7186436168 -0.3144154040 C3 -0.1181121000 2
C3_0 C 0.4277533470 0.3925603609 -0.3014045323 C3 -0.2550853700 2
C8_0 C 0.4894406070 0.4871364552 -0.3401265339 C3 -0.2550853700 2
C4_0 C 0.4123550185 0.5194460201 -0.2633213346 C3 -0.1197476300 2
H0_0 H 0.4514624019 0.7122767287 -0.2654758833 H 0.1422250000 0
C7_0 C 0.5332361532 0.7047644141 -0.3398257157 C3 0.2375852000 2
C17_0 C 0.5226952123 0.8388091369 -0.3008298890 C3 -0.1181121000 2
C5_0 C 0.4038207953 0.4030621534 -0.2762372949 C3 -0.1197476300 2
H1_0 H 0.4200072247 0.3037367210 -0.3115282220 H 0.1422250000 0
C9_0 C 0.5239668770 0.5876091325 -0.3526545368 C3 -0.1705168300 2
H4_0 H 0.4823924261 0.3973716473 -0.3500833890 H 0.1422250000 0
H2_0 H 0.3929169731 0.5277242164 -0.2434714160 H 0.1281350000 0
N0_0 N 0.5691834824 0.8094271830 -0.3516544370 N -0.4965168000 2
C18_0 C 0.4751646834 0.9393753443 -0.2968940357 C3 0.2375852000 2
C19_0 C 0.5879986199 0.8515469440 -0.2918514406 C3 0.1697371000 2
H3_0 H 0.3779081085 0.3212285784 -0.2665120161 H 0.1281350000 0
H5_0 H 0.5439355984 0.5798880833 -0.3723578885 H 0.1281350000 0
C10_0 C 0.5892025385 0.8304638852 -0.3765680177 C3 0.6103738000 2
H6_0 H 0.5757377294 0.8847447952 -0.3399849172 H 0.2964330000 0
C20_0 C 0.4924850924 1.0546837028 -0.2849323376 C3 -0.1705168300 2
N1_0 N 0.4104028540 0.9246593835 -0.3051227568 N -0.4965168000 2
C21_0 C 0.6043493980 0.9675344354 -0.2793320043 C3 0.2089460000 2
C23_0 C 0.6378751199 0.7516087310 -0.2946371687 C3 -0.2550853700 2
O0_0 O 0.5795586883 0.7505457662 -0.3930409707 O1 -0.4438310000 2
C11_0 C 0.6278086007 0.9524739789 -0.3836721764 C3 -0.1168777000 2
C22_0 C 0.5551741250 1.0673633967 -0.2764834760 C3 -0.2550853700 2
H11_0 H 0.4550572779 1.1316464065 -0.2824415188 H 0.1281350000 0
C27_0 C 0.3533278010 0.9979846823 -0.2988259166 C3 0.6103738000 2
H17_0 H 0.4062967818 0.8559592474 -0.3186338861 H 0.2964330000 0
C25_0 C 0.6688124029 0.9792918288 -0.2702858651 C3 -0.2550853700 2
C24_0 C 0.7003466183 0.7660319976 -0.2857274596 C3 -0.1197476300 2
H13_0 H 0.6261444118 0.6624142004 -0.3038958332 H 0.1422250000 0
C12_0 C 0.6750929370 0.9432084499 -0.4054720525 C3 -0.1004728000 2
C13_0 C 0.6218684013 1.0730363540 -0.3716521129 C3 0.0311151000 2
H12_0 H 0.5670092791 1.1557872346 -0.2669456564 H 0.1422250000 0
O1_0 O 0.3496348342 1.0962149543 -0.2855967641 O1 -0.4438310000 2
C28_0 C 0.2885902391 0.9492523411 -0.3079528276 C3 -0.1168777000 2
C26_0 C 0.7160733674 0.8809058964 -0.2735411725 C3 -0.1197476300 2
H15_0 H 0.6799454018 1.0668319632 -0.2603406261 H 0.1422250000 0
H14_0 H 0.7384254692 0.6892644410 -0.2879528661 H 0.1281350000 0
C14_0 C 0.7152201087 1.0464272281 -0.4147705859 C3 -0.1281350000 2
H7_0 H 0.6802271414 0.8504901347 -0.4148990504 H 0.1281350000 0
C15_0 C 0.6611536206 1.1780852351 -0.3810438315 C3 -0.0979956000 2
Cl1_0 Cl 0.5646007641 1.1018236148 -0.3447842750 Cl -0.0724660000 0
C29_0 C 0.2474925905 0.8605570333 -0.2933136043 C3 -0.1004728000 2
C30_0 C 0.2636521764 1.0026228041 -0.3289550082 C3 0.0311151000 2
H16_0 H 0.7660502665 0.8919314107 -0.2670288926 H 0.1281350000 0
C16_0 C 0.7081121451 1.1647910219 -0.4024938994 C3 -0.1281350000 2
H8_0 H 0.7517724636 1.0347107651 -0.4315611851 H 0.1281350000 0
H9_0 H 0.6548792975 1.2699572303 -0.3712886908 H 0.1281350000 0
C31_0 C 0.1826292909 0.8285159077 -0.2993391891 C3 -0.1281350000 2
H18_0 H 0.2668545730 0.8179608831 -0.2770127526 H 0.1281350000 0
C32_0 C 0.1989539933 0.9707030045 -0.3352502596 C3 -0.0979956000 2
Cl0_0 Cl 0.3137747668 1.1119444136 -0.3472548872 Cl -0.0724660000 0
H10_0 H 0.7386241276 1.2472761089 -0.4096842451 H 0.1281350000 0
C33_0 C 0.1582344888 0.8841178478 -0.3201720864 C3 -0.1281350000 2
H19_0 H 0.1510407078 0.7595545405 -0.2878732495 H 0.1281350000 0
H20_0 H 0.1806457862 1.0143434838 -0.3516370608 H 0.1281350000 0
H21_0 H 0.1072687654 0.8603536620 -0.3247539291 H 0.1281350000 0
O1_1 O 0.4018956682 0.8348851688 -0.3544717889 O1 -0.4438310000 2
C27_1 C 0.3919951819 0.7590776743 -0.3715891441 C3 0.6103738000 2
N1_1 N 0.4122982813 0.7841747641 -0.3963337832 N -0.4965168000 2
C28_1 C 0.3522218467 0.6373974940 -0.3654358009 C3 -0.1168777000 2
C18_1 C 0.4477570212 0.8913062793 -0.4073809428 C3 0.2375852000 2
H17_1 H 0.4057010165 0.7111210550 -0.4084990784 H 0.2964330000 0
C29_1 C 0.3049007817 0.6447144252 -0.3436200652 C3 -0.1004728000 2
C30_1 C 0.3568592523 0.5193382599 -0.3783548932 C3 0.0311151000 2
C17_1 C 0.4743366212 0.8822612679 -0.4327380654 C3 -0.1181121000 2
C20_1 C 0.4554334013 1.0061729141 -0.3936548087 C3 -0.1705168300 2
C31_1 C 0.2631789299 0.5420796460 -0.3351523678 C3 -0.1281350000 2
H18_1 H 0.3014874401 0.7354865386 -0.3334782001 H 0.1281350000 0
C32_1 C 0.3154159541 0.4153076349 -0.3699544286 C3 -0.0979956000 2
Cl0_1 Cl 0.4152333727 0.4921621434 -0.4050303960 Cl -0.0724660000 0
C6_1 C 0.4629078792 0.7632349772 -0.4471885595 C3 -0.1181121000 2
C19_1 C 0.5105764782 0.9890321053 -0.4447077763 C3 0.1697371000 2
C22_1 C 0.4892459356 1.1098476518 -0.4052696628 C3 -0.2550853700 2
H11_1 H 0.4346424656 1.0097094566 -0.3740029451 H 0.1281350000 0
C33_1 C 0.2683927680 0.4266009232 -0.3484553835 C3 -0.1281350000 2
H19_1 H 0.2267897996 0.5519338816 -0.3182606265 H 0.1281350000 0
H20_1 H 0.3200060789 0.3259505360 -0.3806041095 H 0.1281350000 0
C0_1 C 0.3973771492 0.7413745989 -0.4555976169 C3 0.1697371000 2
C7_1 C 0.5144899509 0.6719744364 -0.4528132479 C3 0.2375852000 2
C21_1 C 0.5178218250 1.1052025773 -0.4307727217 C3 0.2089460000 2
C23_1 C 0.5397807906 0.9851782376 -0.4702565695 C3 -0.2550853700 2
H12_1 H 0.4946822898 1.1980945983 -0.3946411003 H 0.1422250000 0
H21_1 H 0.2364338127 0.3446011134 -0.3420325467 H 0.1281350000 0
C1_1 C 0.3856737811 0.6256731731 -0.4690452934 C3 0.2089460000 2
C2_1 C 0.3434764515 0.8332112498 -0.4518124714 C3 -0.2550853700 2
C9_1 C 0.5021339292 0.5574684310 -0.4659245085 C3 -0.1705168300 2
N0_1 N 0.5797639451 0.6892092240 -0.4449079368 N -0.4965168000 2
C25_1 C 0.5525467708 1.2120949966 -0.4428436641 C3 -0.2550853700 2
C24_1 C 0.5736410812 1.0905621951 -0.4814210893 C3 -0.1197476300 2
H13_1 H 0.5350623521 0.8976372857 -0.4810913584 H 0.1422250000 0
C3_1 C 0.3210393820 0.6048154683 -0.4775160016 C3 -0.2550853700 2
C8_1 C 0.4394122491 0.5346775232 -0.4737286606 C3 -0.2550853700 2
C4_1 C 0.2812633554 0.8106434741 -0.4604541608 C3 -0.1197476300 2
H0_1 H 0.3520732786 0.9232474731 -0.4422897217 H 0.1422250000 0
H5_1 H 0.5432313696 0.4874662916 -0.4695866554 H 0.1281350000 0
C10_1 C 0.6392683404 0.6624037783 -0.4598982388 C3 0.6103738000 2
H6_1 H 0.5822258220 0.7238888075 -0.4270358114 H 0.2964330000 0
C26_1 C 0.5797777604 1.2054073953 -0.4677185544 C3 -0.1197476300 2
H15_1 H 0.5573717863 1.2998307256 -0.4320192147 H 0.1422250000 0
H14_1 H 0.5957454777 1.0856655579 -0.5010320056 H 0.1281350000 0
C5_1 C 0.2695223651 0.6950091893 -0.4730856079 C3 -0.1197476300 2
H1_1 H 0.3136407560 0.5168907646 -0.4879691396 H 0.1422250000 0
H4_1 H 0.4304495333 0.4471214689 -0.4840465576 H 0.1422250000 0
H2_1 H 0.2408532758 0.8828884491 -0.4576158143 H 0.1281350000 0
O0_1 O 0.6425321173 0.6368894611 -0.4826101562 O1 -0.4438310000 2
C11_1 C 0.7036787751 0.6693888857 -0.4475995257 C3 -0.1168777000 2
H16_1 H 0.6062422360 1.2879290467 -0.4769774182 H 0.1281350000 0
H3_1 H 0.2198489317 0.6776888768 -0.4794265320 H 0.1281350000 0
C12_1 C 0.7574386451 0.7452349825 -0.4593888346 C3 -0.1004728000 2
C13_1 C 0.7149753914 0.5998689151 -0.4260588164 C3 0.0311151000 2
C14_1 C 0.8192884135 0.7559261501 -0.4494781449 C3 -0.1281350000 2
H7_1 H 0.7496966017 0.7957949789 -0.4766024586 H 0.1281350000 0
C15_1 C 0.7769799712 0.6099426565 -0.4159985375 C3 -0.0979956000 2
Cl1_1 Cl 0.6547708620 0.4908017996 -0.4121213048 Cl -0.0724660000 0
C16_1 C 0.8287017070 0.6890644421 -0.4276167366 C3 -0.1281350000 2
H8_1 H 0.8601916261 0.8157295228 -0.4588194021 H 0.1281350000 0
H9_1 H 0.7847975903 0.5545228217 -0.3993704614 H 0.1281350000 0
H10_1 H 0.8771560932 0.6956972055 -0.4198191134 H 0.1281350000 0
#END
############################################################################################
# Avant-garde Materials Simulation           
# XXVI NEUMANN/KENDRICK/LEUSEN Z'=1and2, RANK 36, ENERGY -158.45623498726803 kcal/mol/atom
############################################################################################

data_rank_000036
_symmetry_cell_setting triclinic
_symmetry_space_group_name_H-M 'P -1'
_symmetry_Int_Tables_number 2
loop_
_symmetry_equiv_pos_site_id
_symmetry_equiv_pos_as_xyz
1 x,y,z
2 -x,-y,-z
_cell_length_a 11.1249310515
_cell_length_b 14.4206975797
_cell_length_c 17.9651355069
_cell_angle_alpha 100.5619460593
_cell_angle_beta 85.2517139603
_cell_angle_gamma 76.8574725657
loop_
_atom_site_label
_atom_site_type_symbol
_atom_site_fract_x
_atom_site_fract_y
_atom_site_fract_z
_atom_site_fftype
_atom_site_charge
_atom_site_hybridization
C0_0 C 0.2288853080 0.2196225874 0.8025016104 C3 0.1697371000 2
C1_0 C 0.1754339941 0.2725151985 0.8781617168 C3 0.2089460000 2
C2_0 C 0.2905442920 0.1194971744 0.7926483041 C3 -0.2550853700 2
C6_0 C 0.2180065023 0.2680545625 0.7398937865 C3 -0.1181121000 2
C3_0 C 0.1853632759 0.2240108498 0.9400855328 C3 -0.2550853700 2
C8_0 C 0.1123120883 0.3718342477 0.8884456722 C3 -0.2550853700 2
C4_0 C 0.2981128091 0.0742799101 0.8540698872 C3 -0.1197476300 2
H0_0 H 0.3315722620 0.0782855651 0.7355664984 H 0.1422250000 0
C7_0 C 0.1557487754 0.3667183782 0.7531814242 C3 0.2375852000 2
C17_0 C 0.2684114848 0.2130997394 0.6605209034 C3 -0.1181121000 2
C5_0 C 0.2448644037 0.1266583239 0.9284819825 C3 -0.1197476300 2
H1_0 H 0.1443336088 0.2654615392 0.9972312405 H 0.1422250000 0
C9_0 C 0.1019276193 0.4182553042 0.8281004208 C3 -0.1705168300 2
H4_0 H 0.0712619442 0.4120609833 0.9458544692 H 0.1422250000 0
H2_0 H 0.3455315383 -0.0026257758 0.8453528753 H 0.1281350000 0
N0_0 N 0.1464342008 0.4115793312 0.6899229299 N -0.4965168000 2
C18_0 C 0.3943911651 0.1938216661 0.6327820981 C3 0.2375852000 2
C19_0 C 0.1855716097 0.1782586045 0.6116572219 C3 0.1697371000 2
H3_0 H 0.2513648865 0.0896518807 0.9763248694 H 0.1281350000 0
H5_0 H 0.0553368863 0.4948390024 0.8367566614 H 0.1281350000 0
C10_0 C 0.1140568286 0.5085381493 0.6891468644 C3 0.6103738000 2
H6_0 H 0.1793391651 0.3654503136 0.6383283396 H 0.2964330000 0
C20_0 C 0.4397322699 0.1429942511 0.5564628701 C3 -0.1705168300 2
N1_0 N 0.4776439797 0.2266494511 0.6803393020 N -0.4965168000 2
C21_0 C 0.2326325607 0.1261636692 0.5349296988 C3 0.2089460000 2
C23_0 C 0.0575121788 0.1907237979 0.6375360930 C3 -0.2550853700 2
O0_0 O 0.0832070790 0.5725555668 0.7489208537 O1 -0.4438310000 2
C11_0 C 0.1093970640 0.5370682859 0.6130058647 C3 -0.1168777000 2
C22_0 C 0.3608586625 0.1104238656 0.5088908919 C3 -0.2550853700 2
H11_0 H 0.5379106657 0.1302303562 0.5362088155 H 0.1281350000 0
C27_0 C 0.5980767883 0.1771824755 0.6788229265 C3 0.6103738000 2
H17_0 H 0.4454867467 0.2912756252 0.7196679546 H 0.2964330000 0
C25_0 C 0.1502995518 0.0916502737 0.4870061082 C3 -0.2550853700 2
C24_0 C -0.0204678986 0.1563489621 0.5894316547 C3 -0.1197476300 2
H13_0 H 0.0214310857 0.2267819608 0.6964848552 H 0.1422250000 0
C12_0 C 0.0247690475 0.6263354887 0.6142575654 C3 -0.1004728000 2
C13_0 C 0.1788038064 0.4873312461 0.5421018455 C3 0.0311151000 2
H12_0 H 0.3961610757 0.0709528008 0.4504671885 H 0.1422250000 0
O1_0 O 0.6480773849 0.0960885514 0.6378400952 O1 -0.4438310000 2
C28_0 C 0.6731364515 0.2247461526 0.7328800819 C3 -0.1168777000 2
C26_0 C 0.0257527183 0.1079422535 0.5132604197 C3 -0.1197476300 2
H15_0 H 0.1879658255 0.0512142268 0.4292706329 H 0.1422250000 0
H14_0 H -0.1180763638 0.1653483453 0.6104061847 H 0.1281350000 0
C14_0 C 0.0077872479 0.6644150362 0.5492872934 C3 -0.1281350000 2
H7_0 H -0.0292966609 0.6651806874 0.6687160015 H 0.1281350000 0
C15_0 C 0.1630887007 0.5251622968 0.4764361282 C3 -0.0979956000 2
Cl1_0 Cl 0.2912818679 0.3779843631 0.5308515469 Cl -0.0724660000 0
C29_0 C 0.7128260418 0.1792000117 0.7923114210 C3 -0.1004728000 2
C30_0 C 0.7172461295 0.3053293102 0.7214922810 C3 0.0311151000 2
H16_0 H -0.0369705615 0.0825845011 0.4755414367 H 0.1281350000 0
C16_0 C 0.0775158797 0.6133272248 0.4798026953 C3 -0.1281350000 2
H8_0 H -0.0590352225 0.7336389935 0.5527203949 H 0.1281350000 0
H9_0 H 0.2180985857 0.4844507382 0.4226114892 H 0.1281350000 0
C31_0 C 0.7935395549 0.2135177306 0.8392851678 C3 -0.1281350000 2
H18_0 H 0.6799979911 0.1156431901 0.8006742344 H 0.1281350000 0
C32_0 C 0.8007006330 0.3387005493 0.7671878052 C3 -0.0979956000 2
Cl0_0 Cl 0.6758334837 0.3620526794 0.6468538670 Cl -0.0724660000 0
H10_0 H 0.0663517183 0.6424053170 0.4282417496 H 0.1281350000 0
C33_0 C 0.8384564278 0.2926733177 0.8260786128 C3 -0.1281350000 2
H19_0 H 0.8227649561 0.1781945633 0.8856508763 H 0.1281350000 0
H20_0 H 0.8384210062 0.3985404146 0.7549909218 H 0.1281350000 0
H21_0 H 0.9050977146 0.3177829795 0.8608206172 H 0.1281350000 0
H14_1 H 0.1616769387 -0.0037731755 0.6561569748 H 0.1281350000 0
C24_1 C 0.2069010136 -0.0809584164 0.6487232341 C3 -0.1197476300 2
C23_1 C 0.2090384584 -0.1248665232 0.7108630746 C3 -0.2550853700 2
C26_1 C 0.2629003193 -0.1350548114 0.5752787437 C3 -0.1197476300 2
C19_1 C 0.2672943362 -0.2254051458 0.7027029097 C3 0.1697371000 2
H13_1 H 0.1661458402 -0.0822594245 0.7672135617 H 0.1422250000 0
C25_1 C 0.3191806603 -0.2328834191 0.5652506252 C3 -0.2550853700 2
H16_1 H 0.2607903801 -0.0990328614 0.5268536350 H 0.1281350000 0
C17_1 C 0.2737213518 -0.2723196920 0.7662294922 C3 -0.1181121000 2
C21_1 C 0.3228098384 -0.2802596587 0.6278862585 C3 0.2089460000 2
H15_1 H 0.3618775231 -0.2754673334 0.5087632207 H 0.1422250000 0
C6_1 C 0.2229005387 -0.2147882328 0.8449155081 C3 -0.1181121000 2
C18_1 C 0.3333428942 -0.3713605907 0.7546028841 C3 0.2375852000 2
C22_1 C 0.3806154805 -0.3805157307 0.6190989205 C3 -0.2550853700 2
C0_1 C 0.3063814946 -0.1798913961 0.8933839093 C3 0.1697371000 2
C7_1 C 0.0963365169 -0.1928081619 0.8723923037 C3 0.2375852000 2
C20_1 C 0.3859662018 -0.4257144397 0.6802446810 C3 -0.1705168300 2
N1_1 N 0.3406091142 -0.4135141772 0.8192531350 N -0.4965168000 2
H12_1 H 0.4216328167 -0.4225422246 0.5621146130 H 0.1422250000 0
C1_1 C 0.2593754743 -0.1240108077 0.9690822968 C3 0.2089460000 2
C2_1 C 0.4354810304 -0.1961841784 0.8681594820 C3 -0.2550853700 2
C9_1 C 0.0510463788 -0.1371843827 0.9473752175 C3 -0.1705168300 2
N0_1 N 0.0123832783 -0.2285227954 0.8270547990 N -0.4965168000 2
H11_1 H 0.4299516238 -0.5026948764 0.6730206663 H 0.1281350000 0
C27_1 C 0.3763805166 -0.5090735398 0.8235661584 C3 0.6103738000 2
H17_1 H 0.3047656345 -0.3655653037 0.8695609393 H 0.2964330000 0
C3_1 C 0.3421511591 -0.0898010085 1.0168809926 C3 -0.2550853700 2
C8_1 C 0.1302629589 -0.1038048564 0.9941174052 C3 -0.2550853700 2
C4_1 C 0.5136853634 -0.1611145581 0.9157583771 C3 -0.1197476300 2
H0_1 H 0.4722831057 -0.2358876103 0.8101383162 H 0.1422250000 0
H5_1 H -0.0475584483 -0.1213639827 0.9674339804 H 0.1281350000 0
C10_1 C -0.1097760810 -0.1807369275 0.8288534997 C3 0.6103738000 2
H6_1 H 0.0453443693 -0.2948706203 0.7896869042 H 0.2964330000 0
O1_1 O 0.4147665512 -0.5762298171 0.7663893184 O1 -0.4438310000 2
C28_1 C 0.3740297625 -0.5319377528 0.9019354068 C3 -0.1168777000 2
C5_1 C 0.4672230908 -0.1088629754 0.9909908938 C3 -0.1197476300 2
H1_1 H 0.3041699811 -0.0460889708 1.0737146333 H 0.1422250000 0
H4_1 H 0.0940605326 -0.0597914408 1.0511172373 H 0.1422250000 0
H2_1 H 0.6120274556 -0.1731499254 0.8950691959 H 0.1281350000 0
O0_1 O -0.1585166320 -0.0974325553 0.8662226136 O1 -0.4438310000 2
C11_1 C -0.1851766538 -0.2384429683 0.7829975896 C3 -0.1168777000 2
C29_1 C 0.4665806598 -0.6135711532 0.9083756737 C3 -0.1004728000 2
C30_1 C 0.2882503690 -0.4847984580 0.9673068240 C3 0.0311151000 2
H3_1 H 0.5302457664 -0.0830065296 1.0282420270 H 0.1281350000 0
C12_1 C -0.1900800392 -0.3304568372 0.7963997147 C3 -0.1004728000 2
C13_1 C -0.2584938869 -0.2005159286 0.7301061492 C3 0.0311151000 2
C31_1 C 0.4748817052 -0.6467353358 0.9760531991 C3 -0.1281350000 2
H18_1 H 0.5329528441 -0.6506561491 0.8579237548 H 0.1281350000 0
C32_1 C 0.2935845970 -0.5191288600 1.0350590177 C3 -0.0979956000 2
Cl0_1 Cl 0.1682291863 -0.3828815793 0.9680268842 Cl -0.0724660000 0
C14_1 C -0.2640547061 -0.3839152601 0.7577220689 C3 -0.1281350000 2
H7_1 H -0.1347916641 -0.3596292249 0.8380045008 H 0.1281350000 0
C15_1 C -0.3303191473 -0.2549703028 0.6897532994 C3 -0.0979956000 2
Cl1_1 Cl -0.2601513133 -0.0870735614 0.7112902304 Cl -0.0724660000 0
C33_1 C 0.3871696432 -0.5996815108 1.0396334624 C3 -0.1281350000 2
H19_1 H 0.5484897544 -0.7098402957 0.9788861549 H 0.1281350000 0
H20_1 H 0.2243872421 -0.4815415336 1.0840694612 H 0.1281350000 0
C16_1 C -0.3329472788 -0.3465143764 0.7037000107 C3 -0.1281350000 2
H8_1 H -0.2686079021 -0.4545803584 0.7695237349 H 0.1281350000 0
H9_1 H -0.3842705706 -0.2249872369 0.6479295816 H 0.1281350000 0
H21_1 H 0.3914236029 -0.6258984691 1.0927680089 H 0.1281350000 0
H10_1 H -0.3913445641 -0.3875579757 0.6732279853 H 0.1281350000 0
#END
############################################################################################
# Avant-garde Materials Simulation           
# XXVI NEUMANN/KENDRICK/LEUSEN Z'=1and2, RANK 37, ENERGY -158.45590296791485 kcal/mol/atom
############################################################################################

data_rank_000037
_symmetry_cell_setting monoclinic
_symmetry_space_group_name_H-M 'P 2_1'
_symmetry_Int_Tables_number 4
loop_
_symmetry_equiv_pos_site_id
_symmetry_equiv_pos_as_xyz
1 x,y,z
2 -x,y+1/2,-z
_cell_length_a 10.1766289936
_cell_length_b 27.2405746747
_cell_length_c 11.1088844195
_cell_angle_alpha 90.0000000000
_cell_angle_beta 117.9243176158
_cell_angle_gamma 90.0000000000
loop_
_atom_site_label
_atom_site_type_symbol
_atom_site_fract_x
_atom_site_fract_y
_atom_site_fract_z
_atom_site_fftype
_atom_site_charge
_atom_site_hybridization
C0_0 C -0.1489691803 0.0475748431 0.9669032475 C3 0.1697371000 2
C1_0 C -0.0514799880 0.0766894485 0.9353418987 C3 0.2089460000 2
C2_0 C -0.1671941752 -0.0027958741 0.9290946452 C3 -0.2550853700 2
C6_0 C -0.2250707401 0.0696484410 1.0333561484 C3 -0.1181121000 2
C3_0 C 0.0209198220 0.0549471640 0.8663476674 C3 -0.2550853700 2
C8_0 C -0.0304995528 0.1266955308 0.9745226377 C3 -0.2550853700 2
C4_0 C -0.0955773468 -0.0229416678 0.8616345942 C3 -0.1197476300 2
H0_0 H -0.2388540307 -0.0255534165 0.9545262866 H 0.1422250000 0
C7_0 C -0.2033722748 0.1196424350 1.0670443563 C3 0.2375852000 2
C17_0 C -0.3293796631 0.0397771866 1.0634761498 C3 -0.1181121000 2
C5_0 C -0.0011891651 0.0061396491 0.8293623659 C3 -0.1197476300 2
H1_0 H 0.0939342013 0.0777098058 0.8425246562 H 0.1422250000 0
C9_0 C -0.1031966786 0.1478991328 1.0389324404 C3 -0.1705168300 2
H4_0 H 0.0445960109 0.1488795040 0.9518403812 H 0.1422250000 0
H2_0 H -0.1093872835 -0.0617023555 0.8342477608 H 0.1281350000 0
N0_0 N -0.2835146773 0.1406464133 1.1286043651 N -0.4965168000 2
C18_0 C -0.4742300671 0.0305823996 0.9621857586 C3 0.2375852000 2
C19_0 C -0.2807524201 0.0186050047 1.1959473845 C3 0.1697371000 2
H3_0 H 0.0538360055 -0.0103907022 0.7753546784 H 0.1281350000 0
H5_0 H -0.0888868533 0.1864969448 1.0659716650 H 0.1281350000 0
C10_0 C -0.2994593785 0.1891716145 1.1507262801 C3 0.6103738000 2
H6_0 H -0.3485627268 0.1165700521 1.1474628793 H 0.2964330000 0
C20_0 C -0.5764782869 0.0047214222 0.9924228731 C3 -0.1705168300 2
N1_0 N -0.5228207089 0.0472403124 0.8275978431 N -0.4965168000 2
C21_0 C -0.3833708391 -0.0091514880 1.2239938557 C3 0.2089460000 2
C23_0 C -0.1304021168 0.0215164876 1.2994206523 C3 -0.2550853700 2
O0_0 O -0.2335478539 0.2224252978 1.1236981760 O1 -0.4438310000 2
C11_0 C -0.3935740952 0.2022287897 1.2174852690 C3 -0.1168777000 2
C22_0 C -0.5324764069 -0.0139940530 1.1202558012 C3 -0.2550853700 2
H11_0 H -0.6899410683 -0.0002739561 0.9125425935 H 0.1281350000 0
C27_0 C -0.6099339333 0.0197085046 0.7156772762 C3 0.6103738000 2
H17_0 H -0.4848797812 0.0805002405 0.8118489921 H 0.2964330000 0
C25_0 C -0.3326927070 -0.0322289298 1.3525024807 C3 -0.2550853700 2
C24_0 C -0.0837303592 -0.0022087243 1.4227563541 C3 -0.1197476300 2
H13_0 H -0.0506345370 0.0416768679 1.2787992403 H 0.1422250000 0
C12_0 C -0.3528785756 0.2464338185 1.2916314269 C3 -0.1004728000 2
C13_0 C -0.5168150793 0.1770455479 1.2123058808 C3 0.0311151000 2
H12_0 H -0.6118052336 -0.0340825358 1.1420861821 H 0.1422250000 0
O1_0 O -0.6463974735 -0.0235389492 0.7194921437 O1 -0.4438310000 2
C28_0 C -0.6621013847 0.0442194319 0.5797187487 C3 -0.1168777000 2
C26_0 C -0.1855084736 -0.0292233383 1.4499607334 C3 -0.1197476300 2
H15_0 H -0.4115641224 -0.0536085419 1.3718183902 H 0.1422250000 0
H14_0 H 0.0330266064 -0.0006418071 1.4993225445 H 0.1281350000 0
C14_0 C -0.4273886759 0.2644111378 1.3597848797 C3 -0.1281350000 2
H7_0 H -0.2587545619 0.2663400116 1.2945932055 H 0.1281350000 0
C15_0 C -0.5938945529 0.1950687243 1.2790404021 C3 -0.0979956000 2
Cl1_0 Cl -0.5850801165 0.1229445243 1.1197426323 Cl -0.0724660000 0
C29_0 C -0.6258883649 0.0223665125 0.4846518660 C3 -0.1004728000 2
C30_0 C -0.7568353005 0.0850613589 0.5385441193 C3 0.0311151000 2
H16_0 H -0.1473046029 -0.0480548709 1.5472064890 H 0.1281350000 0
C16_0 C -0.5486058111 0.2384794603 1.3536947042 C3 -0.1281350000 2
H8_0 H -0.3920259216 0.2987243923 1.4163795649 H 0.1281350000 0
H9_0 H -0.6885795242 0.1744367171 1.2726752778 H 0.1281350000 0
C31_0 C -0.6814871294 0.0409166991 0.3530978220 C3 -0.1281350000 2
H18_0 H -0.5530111334 -0.0095851338 0.5160358095 H 0.1281350000 0
C32_0 C -0.8145509969 0.1036833483 0.4062548528 C3 -0.0979956000 2
Cl0_0 Cl -0.8133426548 0.1116957625 0.6483796070 Cl -0.0724660000 0
H10_0 H -0.6085174199 0.2522697655 1.4063048692 H 0.1281350000 0
C33_0 C -0.7764976441 0.0814596673 0.3138440312 C3 -0.1281350000 2
H19_0 H -0.6512813934 0.0238954962 0.2807869321 H 0.1281350000 0
H20_0 H -0.8911229398 0.1347067904 0.3756713652 H 0.1281350000 0
H21_0 H -0.8234181446 0.0954747506 0.2101082878 H 0.1281350000 0
O0_1 O -0.4600941907 0.1426584950 0.7711307561 O1 -0.4438310000 2
C10_1 C -0.3997773747 0.1755989047 0.7365052568 C3 0.6103738000 2
N0_1 N -0.4127126795 0.2241752514 0.7592030150 N -0.4965168000 2
C11_1 C -0.3168260115 0.1624744249 0.6594628218 C3 -0.1168777000 2
C7_1 C -0.4870396936 0.2456384715 0.8254617893 C3 0.2375852000 2
H6_1 H -0.3511048734 0.2479930068 0.7351669383 H 0.2964330000 0
C12_1 C -0.3631940289 0.1184547215 0.5852744488 C3 -0.1004728000 2
C13_1 C -0.1996393540 0.1879935382 0.6538723512 C3 0.0311151000 2
C6_1 C -0.4576297999 0.2950101647 0.8638892614 C3 -0.1181121000 2
C9_1 C -0.5916689325 0.2185958152 0.8499262645 C3 -0.1705168300 2
C14_1 C -0.2999593154 0.1008137761 0.5069320760 C3 -0.1281350000 2
H7_1 H -0.4525608390 0.0983717176 0.5906424803 H 0.1281350000 0
C15_1 C -0.1346759324 0.1705613986 0.5761459618 C3 -0.0979956000 2
Cl1_1 Cl -0.1239232264 0.2417412303 0.7461589589 Cl -0.0724660000 0
C0_1 C -0.5303191975 0.3176018551 0.9329123461 C3 0.1697371000 2
C17_1 C -0.3555448916 0.3242821556 0.8292317593 C3 -0.1181121000 2
C8_1 C -0.6651756413 0.2408115030 0.9120137844 C3 -0.2550853700 2
H5_1 H -0.6121142475 0.1804653765 0.8188072306 H 0.1281350000 0
C16_1 C -0.1851972192 0.1271954808 0.5021676226 C3 -0.1281350000 2
H8_1 H -0.3395501717 0.0666324620 0.4503798353 H 0.1281350000 0
H9_1 H -0.0446087474 0.1912965867 0.5737593758 H 0.1281350000 0
C1_1 C -0.6370334791 0.2902081336 0.9560935576 C3 0.2089460000 2
C2_1 C -0.4994470851 0.3665761346 0.9818126520 C3 -0.2550853700 2
C18_1 C -0.2069654914 0.3328082505 0.9244748371 C3 0.2375852000 2
C19_1 C -0.4119862603 0.3450339363 0.6954491032 C3 0.1697371000 2
H4_1 H -0.7465457038 0.2199174892 0.9291382144 H 0.1422250000 0
H10_1 H -0.1330751098 0.1137417005 0.4423953236 H 0.1281350000 0
C3_1 C -0.7104682425 0.3129897531 1.0225774170 C3 -0.2550853700 2
C4_1 C -0.5702813909 0.3874273692 1.0489852124 C3 -0.1197476300 2
H0_1 H -0.4168463737 0.3876351568 0.9675125462 H 0.1422250000 0
C20_1 C -0.1118100328 0.3601392860 0.8878247125 C3 -0.1705168300 2
N1_1 N -0.1529460006 0.3139045981 1.0572867493 N -0.4965168000 2
C21_1 C -0.3153010920 0.3731434098 0.6602609954 C3 0.2089460000 2
C23_1 C -0.5632523530 0.3398654655 0.5952366869 C3 -0.2550853700 2
C5_1 C -0.6781494209 0.3607483136 1.0680976612 C3 -0.1197476300 2
H1_1 H -0.7918808814 0.2917845768 1.0387915589 H 0.1422250000 0
H2_1 H -0.5398406364 0.4244952383 1.0896927801 H 0.1281350000 0
C22_1 C -0.1651161326 0.3795322909 0.7593988691 C3 -0.2550853700 2
H11_1 H 0.0030766045 0.3656969369 0.9630750514 H 0.1281350000 0
C27_1 C -0.0294331470 0.3289562593 1.1709370962 C3 0.6103738000 2
H17_1 H -0.2146322434 0.2869780579 1.0723887087 H 0.2964330000 0
C25_1 C -0.3717658566 0.3941349807 0.5285530182 C3 -0.2550853700 2
C24_1 C -0.6156737234 0.3612503828 0.4682584881 C3 -0.1197476300 2
H13_1 H -0.6390111567 0.3193077171 0.6203295557 H 0.1422250000 0
H3_1 H -0.7351661584 0.3772861406 1.1200542120 H 0.1281350000 0
H12_1 H -0.0910394277 0.4007641803 0.7331655181 H 0.1422250000 0
O1_1 O 0.0624693461 0.3595944889 1.1741026876 O1 -0.4438310000 2
C28_1 C -0.0031431252 0.3067015299 1.3042107837 C3 -0.1168777000 2
C26_1 C -0.5193653497 0.3885475399 0.4344218365 C3 -0.1197476300 2
H15_1 H -0.2969553282 0.4148761076 0.5023948827 H 0.1422250000 0
H14_1 H -0.7320407893 0.3573055044 0.3925115051 H 0.1281350000 0
C29_1 C 0.0794613380 0.2634106441 1.3514267348 C3 -0.1004728000 2
C30_1 C -0.0412662816 0.3331599672 1.3917290077 C3 0.0311151000 2
H16_1 H -0.5612101222 0.4050261208 0.3337799155 H 0.1281350000 0
C31_1 C 0.1264146589 0.2474199081 1.4845396786 C3 -0.1281350000 2
H18_1 H 0.1080871350 0.2428118985 1.2827419250 H 0.1281350000 0
C32_1 C 0.0041551445 0.3171507058 1.5248330532 C3 -0.0979956000 2
Cl0_1 Cl -0.1467083202 0.3861107204 1.3346615582 Cl -0.0724660000 0
C33_1 C 0.0893218649 0.2745990333 1.5709995461 C3 -0.1281350000 2
H19_1 H 0.1932597960 0.2141922128 1.5220472201 H 0.1281350000 0
H20_1 H -0.0266484681 0.3380237550 1.5914508565 H 0.1281350000 0
H21_1 H 0.1279017503 0.2628245428 1.6758094600 H 0.1281350000 0
#END
############################################################################################
# Avant-garde Materials Simulation           
# XXVI NEUMANN/KENDRICK/LEUSEN Z'=1and2, RANK 38, ENERGY -158.45581131982252 kcal/mol/atom
############################################################################################

data_rank_000038
_symmetry_cell_setting triclinic
_symmetry_space_group_name_H-M 'P -1'
_symmetry_Int_Tables_number 2
loop_
_symmetry_equiv_pos_site_id
_symmetry_equiv_pos_as_xyz
1 x,y,z
2 -x,-y,-z
_cell_length_a 10.5349526366
_cell_length_b 14.8671521950
_cell_length_c 18.0248898363
_cell_angle_alpha 70.6371221573
_cell_angle_beta 88.0597744278
_cell_angle_gamma 86.2455837895
loop_
_atom_site_label
_atom_site_type_symbol
_atom_site_fract_x
_atom_site_fract_y
_atom_site_fract_z
_atom_site_fftype
_atom_site_charge
_atom_site_hybridization
C0_0 C 0.1525056872 0.3260157216 0.5128652136 C3 0.1697371000 2
C1_0 C 0.0326249600 0.3398627949 0.5490125676 C3 0.2089460000 2
C2_0 C 0.2495654487 0.2664291570 0.5613889039 C3 -0.2550853700 2
C6_0 C 0.1705588021 0.3715810435 0.4301812181 C3 -0.1181121000 2
C3_0 C 0.0154075576 0.2952563284 0.6310433866 C3 -0.2550853700 2
C8_0 C -0.0648204553 0.3986224503 0.5012258896 C3 -0.2550853700 2
C4_0 C 0.2291668278 0.2229053633 0.6410747265 C3 -0.1197476300 2
H0_0 H 0.3408661080 0.2548728333 0.5346434631 H 0.1422250000 0
C7_0 C 0.0721773208 0.4313627793 0.3859805143 C3 0.2375852000 2
C17_0 C 0.2915732661 0.3527128130 0.3908787069 C3 -0.1181121000 2
C5_0 C 0.1112344918 0.2376914119 0.6764265978 C3 -0.1197476300 2
H1_0 H -0.0761321261 0.3068236150 0.6575639137 H 0.1422250000 0
C9_0 C -0.0466195263 0.4440204458 0.4222696742 C3 -0.1705168300 2
H4_0 H -0.1559413373 0.4096025920 0.5285209370 H 0.1422250000 0
H2_0 H 0.3029272959 0.1746144856 0.6769364463 H 0.1281350000 0
N0_0 N 0.0956105940 0.4801528253 0.3062331693 N -0.4965168000 2
C18_0 C 0.3033842630 0.2740603718 0.3641581220 C3 0.2375852000 2
C19_0 C 0.3945199544 0.4140325277 0.3793509352 C3 0.1697371000 2
H3_0 H 0.0960366238 0.2024911575 0.7392116481 H 0.1281350000 0
H5_0 H -0.1218068235 0.4895975007 0.3866009635 H 0.1281350000 0
C10_0 C 0.0115963706 0.5356618281 0.2506403982 C3 0.6103738000 2
H6_0 H 0.1825835657 0.4656050050 0.2845179316 H 0.2964330000 0
C20_0 C 0.4181665211 0.2538526053 0.3272549879 C3 -0.1705168300 2
N1_0 N 0.1984474803 0.2170819715 0.3760521263 N -0.4965168000 2
C21_0 C 0.5087995262 0.3948948797 0.3400336016 C3 0.2089460000 2
C23_0 C 0.3879514397 0.4946973016 0.4053065653 C3 -0.2550853700 2
O0_0 O -0.1051589955 0.5418220067 0.2598604793 O1 -0.4438310000 2
C11_0 C 0.0739490790 0.5974475476 0.1766961614 C3 -0.1168777000 2
C22_0 C 0.5169596355 0.3133572171 0.3155989747 C3 -0.2550853700 2
H11_0 H 0.4244570696 0.1925860108 0.3069631243 H 0.1281350000 0
C27_0 C 0.1799336686 0.1414152975 0.3513346407 C3 0.6103738000 2
H17_0 H 0.1228099221 0.2396100922 0.4035264171 H 0.2964330000 0
C25_0 C 0.6097425761 0.4571850098 0.3271808691 C3 -0.2550853700 2
C24_0 C 0.4881538837 0.5536334293 0.3925489079 C3 -0.1197476300 2
H13_0 H 0.3024820340 0.5084261652 0.4366044614 H 0.1422250000 0
C12_0 C 0.1576789039 0.6647957523 0.1815051010 C3 -0.1004728000 2
C13_0 C 0.0417874076 0.5972744331 0.1018432233 C3 0.0311151000 2
H12_0 H 0.6040073000 0.2982380625 0.2861441094 H 0.1422250000 0
O1_0 O 0.2617015221 0.1082544366 0.3147019393 O1 -0.4438310000 2
C28_0 C 0.0565557301 0.0934395005 0.3748832552 C3 -0.1168777000 2
C26_0 C 0.5998550416 0.5350787450 0.3529717700 C3 -0.1197476300 2
H15_0 H 0.6956707881 0.4434831749 0.2961931089 H 0.1422250000 0
H14_0 H 0.4817300804 0.6146009789 0.4136965766 H 0.1281350000 0
C14_0 C 0.2044523763 0.7319556905 0.1138050108 C3 -0.1281350000 2
H7_0 H 0.1853878786 0.6646202088 0.2393027229 H 0.1281350000 0
C15_0 C 0.0896675683 0.6633380835 0.0337589040 C3 -0.0979956000 2
Cl1_0 Cl -0.0550916885 0.5124828884 0.0926709177 Cl -0.0724660000 0
C29_0 C 0.0674705649 -0.0063321556 0.3937099627 C3 -0.1004728000 2
C30_0 C -0.0660908561 0.1360700535 0.3766662723 C3 0.0311151000 2
H16_0 H 0.6783409297 0.5822478232 0.3427230072 H 0.1281350000 0
C16_0 C 0.1700923017 0.7314825185 0.0398585645 C3 -0.1281350000 2
H8_0 H 0.2684013663 0.7840403961 0.1190732457 H 0.1281350000 0
H9_0 H 0.0627320012 0.6618305580 -0.0236294895 H 0.1281350000 0
C31_0 C -0.0374158913 -0.0617302845 0.4141329997 C3 -0.1281350000 2
H18_0 H 0.1622932409 -0.0392751332 0.3919557370 H 0.1281350000 0
C32_0 C -0.1728131660 0.0813052781 0.3947256386 C3 -0.0979956000 2
Cl0_0 Cl -0.0937704436 0.2589571477 0.3546506373 Cl -0.0724660000 0
H10_0 H 0.2062123955 0.7835349122 -0.0134531611 H 0.1281350000 0
C33_0 C -0.1584090429 -0.0174826808 0.4139641121 C3 -0.1281350000 2
H19_0 H -0.0252251048 -0.1389641631 0.4288385081 H 0.1281350000 0
H20_0 H -0.2666658661 0.1170179514 0.3935193408 H 0.1281350000 0
H21_0 H -0.2415547363 -0.0601876331 0.4281597836 H 0.1281350000 0
H20_1 H -0.2372179474 0.2554469772 0.5721630033 H 0.1281350000 0
C32_1 C -0.3077998740 0.2029322531 0.5788050669 C3 -0.0979956000 2
C30_1 C -0.3383143182 0.1416320497 0.6539205580 C3 0.0311151000 2
C33_1 C -0.3666744824 0.1956627390 0.5132036041 C3 -0.1281350000 2
C28_1 C -0.4299576686 0.0738963747 0.6645578385 C3 -0.1168777000 2
Cl0_1 Cl -0.2591802404 0.1531167777 0.7331112153 Cl -0.0724660000 0
C31_1 C -0.4558640258 0.1269697355 0.5223508153 C3 -0.1281350000 2
H21_1 H -0.3426729993 0.2440831581 0.4550515210 H 0.1281350000 0
C27_1 C -0.4833071145 0.0157972368 0.7429058802 C3 0.6103738000 2
C29_1 C -0.4874579496 0.0678994379 0.5973760383 C3 -0.1004728000 2
H19_1 H -0.5020752367 0.1211574568 0.4710432774 H 0.1281350000 0
N1_1 N -0.3975651459 -0.0367508401 0.7981389181 N -0.4965168000 2
O1_1 O -0.6003676387 0.0198859355 0.7532124114 O1 -0.4438310000 2
H18_1 H -0.5588711194 0.0153902796 0.6061262827 H 0.1281350000 0
C18_1 C -0.4175330046 -0.0784529279 0.8793286314 C3 0.2375852000 2
H17_1 H -0.3090790430 -0.0485615475 0.7768245683 H 0.2964330000 0
C17_1 C -0.3175414609 -0.1338376770 0.9251081044 C3 -0.1181121000 2
C20_1 C -0.5348287943 -0.0617290396 0.9153855639 C3 -0.1705168300 2
C6_1 C -0.1947096039 -0.1536495453 0.8881121066 C3 -0.1181121000 2
C19_1 C -0.3333912781 -0.1712556279 1.0087066712 C3 0.1697371000 2
C22_1 C -0.5499713339 -0.0976398812 0.9954934789 C3 -0.2550853700 2
H11_1 H -0.6110020834 -0.0192011968 0.8786716038 H 0.1281350000 0
C0_1 C -0.0918463485 -0.0928356547 0.8798647102 C3 0.1697371000 2
C7_1 C -0.1782851596 -0.2335990525 0.8632379948 C3 0.2375852000 2
C21_1 C -0.4510788307 -0.1520347475 1.0446312092 C3 0.2089460000 2
C23_1 C -0.2351716989 -0.2271603648 1.0584678001 C3 -0.2550853700 2
H12_1 H -0.6395482870 -0.0819732252 1.0221964489 H 0.1422250000 0
C1_1 C 0.0266227152 -0.1139830403 0.8456626521 C3 0.2089460000 2
C2_1 C -0.1018926873 -0.0112796984 0.9046593499 C3 -0.2550853700 2
C9_1 C -0.0598395857 -0.2552035806 0.8308943773 C3 -0.1705168300 2
N0_1 N -0.2808664321 -0.2925107281 0.8740875587 N -0.4965168000 2
C25_1 C -0.4641467641 -0.1861359647 1.1276734955 C3 -0.2550853700 2
C24_1 C -0.2520458723 -0.2616726707 1.1390673468 C3 -0.1197476300 2
H13_1 H -0.1456198206 -0.2429748314 1.0319993392 H 0.1422250000 0
C3_1 C 0.1281389644 -0.0529541862 0.8363895505 C3 -0.2550853700 2
C8_1 C 0.0389209684 -0.1965056264 0.8226865525 C3 -0.2550853700 2
C4_1 C -0.0008882182 0.0462000953 0.8958316103 C3 -0.1197476300 2
H0_1 H -0.1908450483 0.0048325257 0.9316289866 H 0.1422250000 0
H5_1 H -0.0499008605 -0.3179066936 0.8126173294 H 0.1281350000 0
C10_1 C -0.2958027853 -0.3667394532 0.8466846967 C3 0.6103738000 2
H6_1 H -0.3573549104 -0.2734647516 0.9030644932 H 0.2964330000 0
C26_1 C -0.3670219414 -0.2402457990 1.1741480278 C3 -0.1197476300 2
H15_1 H -0.5525079267 -0.1684961786 1.1545042328 H 0.1422250000 0
H14_1 H -0.1778160302 -0.3075162750 1.1762155714 H 0.1281350000 0
C5_1 C 0.1149633804 0.0256089617 0.8612141689 C3 -0.1197476300 2
H1_1 H 0.2168937259 -0.0681771216 0.8087334010 H 0.1422250000 0
H4_1 H 0.1296649100 -0.2134973305 0.7978601490 H 0.1422250000 0
H2_1 H -0.0100970583 0.1078719921 0.9159745455 H 0.1281350000 0
O0_1 O -0.2145316196 -0.3935349878 0.8057750538 O1 -0.4438310000 2
C11_1 C -0.4144148444 -0.4204847077 0.8722352796 C3 -0.1168777000 2
H16_1 H -0.3786708396 -0.2670344352 1.2378643313 H 0.1281350000 0
H3_1 H 0.1935624139 0.0721932715 0.8539619646 H 0.1281350000 0
C12_1 C -0.3991969051 -0.5176202446 0.8794282105 C3 -0.1004728000 2
C13_1 C -0.5363991500 -0.3861524050 0.8879786528 C3 0.0311151000 2
C14_1 C -0.4983563857 -0.5783854643 0.9024153023 C3 -0.1281350000 2
H7_1 H -0.3053223824 -0.5440528558 0.8664233946 H 0.1281350000 0
C15_1 C -0.6371249994 -0.4463180394 0.9104543654 C3 -0.0979956000 2
Cl1_1 Cl -0.5726092306 -0.2665824290 0.8780440759 Cl -0.0724660000 0
C16_1 C -0.6182118948 -0.5424721684 0.9180417253 C3 -0.1281350000 2
H8_1 H -0.4826052982 -0.6533888166 0.9079083289 H 0.1281350000 0
H9_1 H -0.7300834184 -0.4166644714 0.9218713525 H 0.1281350000 0
H10_1 H -0.6976514811 -0.5886625537 0.9351005952 H 0.1281350000 0
#END
###########################################################################################
# Avant-garde Materials Simulation           
# XXVI NEUMANN/KENDRICK/LEUSEN Z'=1and2, RANK 39, ENERGY -158.4557473190421 kcal/mol/atom
###########################################################################################

data_rank_000039
_symmetry_cell_setting triclinic
_symmetry_space_group_name_H-M 'P -1'
_symmetry_Int_Tables_number 2
loop_
_symmetry_equiv_pos_site_id
_symmetry_equiv_pos_as_xyz
1 x,y,z
2 -x,-y,-z
_cell_length_a 10.5831191924
_cell_length_b 10.5684445144
_cell_length_c 27.2389293597
_cell_angle_alpha 96.1341154155
_cell_angle_beta 88.3863174540
_cell_angle_gamma 62.7963017146
loop_
_atom_site_label
_atom_site_type_symbol
_atom_site_fract_x
_atom_site_fract_y
_atom_site_fract_z
_atom_site_fftype
_atom_site_charge
_atom_site_hybridization
C0_0 C 0.2033923755 0.1230030089 0.6357923609 C3 0.1697371000 2
C1_0 C 0.1247446303 0.0710572190 0.6048693018 C3 0.2089460000 2
C2_0 C 0.1797186477 0.1331943097 0.6879919867 C3 -0.2550853700 2
C6_0 C 0.2998100109 0.1657115787 0.6139826332 C3 -0.1181121000 2
C3_0 C 0.0282825667 0.0303522608 0.6270416040 C3 -0.2550853700 2
C8_0 C 0.1438168490 0.0655556860 0.5528896601 C3 -0.2550853700 2
C4_0 C 0.0830652446 0.0955468938 0.7084327888 C3 -0.1197476300 2
H0_0 H 0.2386919285 0.1728549058 0.7117069510 H 0.1422250000 0
C7_0 C 0.3122248164 0.1612761831 0.5624554185 C3 0.2375852000 2
C17_0 C 0.3825217987 0.2179291925 0.6465387825 C3 -0.1181121000 2
C5_0 C 0.0066797417 0.0431940032 0.6778709456 C3 -0.1197476300 2
H1_0 H -0.0298515658 -0.0097570874 0.6028938404 H 0.1422250000 0
C9_0 C 0.2333349784 0.1106582108 0.5319812520 C3 -0.1705168300 2
H4_0 H 0.0852734464 0.0250591983 0.5290946679 H 0.1422250000 0
H2_0 H 0.0649225634 0.1052868164 0.7485555265 H 0.1281350000 0
N0_0 N 0.4022501798 0.2111685124 0.5423571340 N -0.4965168000 2
C18_0 C 0.5129765744 0.1226567267 0.6620787719 C3 0.2375852000 2
C19_0 C 0.3247535430 0.3682488803 0.6640403681 C3 0.1697371000 2
H3_0 H -0.0689907887 0.0145926482 0.6952483096 H 0.1281350000 0
H5_0 H 0.2481338574 0.1052805453 0.4921081492 H 0.1281350000 0
C10_0 C 0.4539951221 0.1928453353 0.4942259297 C3 0.6103738000 2
H6_0 H 0.4433543128 0.2561561666 0.5680996496 H 0.2964330000 0
C20_0 C 0.5881239926 0.1740407878 0.6941760207 C3 -0.1705168300 2
N1_0 N 0.5753514003 -0.0256397292 0.6446063162 N -0.4965168000 2
C21_0 C 0.4015594800 0.4188492490 0.6963761787 C3 0.2089460000 2
C23_0 C 0.1893531293 0.4700499458 0.6518265358 C3 -0.2550853700 2
O0_0 O 0.4226434808 0.1280380642 0.4597130400 O1 -0.4438310000 2
C11_0 C 0.5467973221 0.2609778941 0.4830255727 C3 -0.1168777000 2
C22_0 C 0.5343150835 0.3178520206 0.7104384926 C3 -0.2550853700 2
H11_0 H 0.6883817698 0.0984974279 0.7064935692 H 0.1281350000 0
C27_0 C 0.6601340682 -0.1319071103 0.6714414444 C3 0.6103738000 2
H17_0 H 0.5566333227 -0.0565992361 0.6096094302 H 0.2964330000 0
C25_0 C 0.3410592704 0.5671338056 0.7145398865 C3 -0.2550853700 2
C24_0 C 0.1329631360 0.6136513230 0.6703250550 C3 -0.1197476300 2
H13_0 H 0.1287516955 0.4329275004 0.6280565520 H 0.1422250000 0
C12_0 C 0.5350715389 0.3078623380 0.4361333447 C3 -0.1004728000 2
C13_0 C 0.6459712301 0.2782396758 0.5126789298 C3 0.0311151000 2
H12_0 H 0.5940475568 0.3542547847 0.7350978998 H 0.1422250000 0
O1_0 O 0.6755806483 -0.1113944890 0.7159193743 O1 -0.4438310000 2
C28_0 C 0.7409921855 -0.2782087701 0.6419827378 C3 -0.1168777000 2
C26_0 C 0.2094917572 0.6630565515 0.7017481328 C3 -0.1197476300 2
H15_0 H 0.4000661871 0.6036512693 0.7394674623 H 0.1422250000 0
H14_0 H 0.0279947063 0.6895154105 0.6609365053 H 0.1281350000 0
C14_0 C 0.6160818901 0.3698935745 0.4194110008 C3 -0.1281350000 2
H7_0 H 0.4586724667 0.2946080646 0.4129613529 H 0.1281350000 0
C15_0 C 0.7296381134 0.3382552968 0.4959121636 C3 -0.0979956000 2
Cl1_0 Cl 0.6757037446 0.2224877918 0.5710982074 Cl -0.0724660000 0
C29_0 C 0.8174342481 -0.2928090804 0.5970202328 C3 -0.1004728000 2
C30_0 C 0.7539511218 -0.4037482518 0.6595898738 C3 0.0311151000 2
H16_0 H 0.1632608387 0.7768902717 0.7158779139 H 0.1281350000 0
C16_0 C 0.7146133762 0.3844374500 0.4494714587 C3 -0.1281350000 2
H8_0 H 0.6035686377 0.4054439750 0.3829634303 H 0.1281350000 0
H9_0 H 0.8055117569 0.3492272673 0.5198882968 H 0.1281350000 0
C31_0 C 0.9023821848 -0.4270396355 0.5699880129 C3 -0.1281350000 2
H18_0 H 0.8100761565 -0.1963089775 0.5836992312 H 0.1281350000 0
C32_0 C 0.8368826172 -0.5386640742 0.6322875775 C3 -0.0979956000 2
Cl0_0 Cl 0.6665870885 -0.3959204593 0.7153445166 Cl -0.0724660000 0
H10_0 H 0.7800520731 0.4314854958 0.4366240821 H 0.1281350000 0
C33_0 C 0.9113054930 -0.5498785217 0.5875977625 C3 -0.1281350000 2
H19_0 H 0.9625397912 -0.4352801622 0.5356103790 H 0.1281350000 0
H20_0 H 0.8441080616 -0.6342035754 0.6464066355 H 0.1281350000 0
H21_0 H 0.9793294117 -0.6560511549 0.5673309083 H 0.1281350000 0
H14_1 H 0.3881429694 -0.0750841379 0.7462529565 H 0.1281350000 0
C24_1 C 0.3766282827 -0.0691528951 0.7864401464 C3 -0.1197476300 2
C23_1 C 0.2825687836 -0.1079444111 0.8082052233 C3 -0.2550853700 2
C26_1 C 0.4594838044 -0.0223257618 0.8156810476 C3 -0.1197476300 2
C19_1 C 0.2687312161 -0.1052241641 0.8603906022 C3 0.1697371000 2
H13_1 H 0.2185185333 -0.1432288485 0.7854890285 H 0.1422250000 0
C25_1 C 0.4466645440 -0.0158487292 0.8665029849 C3 -0.2550853700 2
H16_1 H 0.5334932760 0.0067421123 0.7973742566 H 0.1281350000 0
C17_1 C 0.1770797186 -0.1513352919 0.8835271249 C3 -0.1181121000 2
C21_1 C 0.3533713685 -0.0581955807 0.8899319959 C3 0.2089460000 2
H15_1 H 0.5098677662 0.0201259248 0.8895288303 H 0.1422250000 0
C6_1 C 0.0895622270 -0.2005410280 0.8526039790 C3 -0.1181121000 2
C18_1 C 0.1740232047 -0.1538469281 0.9347907409 C3 0.2375852000 2
C22_1 C 0.3452446595 -0.0615631494 0.9417090155 C3 -0.2550853700 2
C0_1 C 0.1429388058 -0.3503470847 0.8352024566 C3 0.1697371000 2
C7_1 C -0.0417874428 -0.1025229103 0.8386624130 C3 0.2375852000 2
C20_1 C 0.2596988300 -0.1092860558 0.9638149770 C3 -0.1705168300 2
N1_1 N 0.0859217638 -0.2041959665 0.9560358098 N -0.4965168000 2
H12_1 H 0.4099258036 -0.0265120804 0.9643605739 H 0.1422250000 0
C1_1 C 0.0596123244 -0.3971872104 0.8047985649 C3 0.2089460000 2
C2_1 C 0.2799289606 -0.4550198860 0.8452380729 C3 -0.2550853700 2
C9_1 C -0.1223617122 -0.1498673537 0.8079553530 C3 -0.1705168300 2
N0_1 N -0.0988390787 0.0455700667 0.8558619061 N -0.4965168000 2
H11_1 H 0.2545437957 -0.1119840661 1.0034817265 H 0.1281350000 0
C27_1 C 0.0488952830 -0.1996854828 1.0048765954 C3 0.6103738000 2
H17_1 H 0.0353986634 -0.2399937020 0.9311073903 H 0.2964330000 0
C3_1 C 0.1137762249 -0.5452701947 0.7872838555 C3 -0.2550853700 2
C8_1 C -0.0731525665 -0.2931418942 0.7918371212 C3 -0.2550853700 2
C4_1 C 0.3301774650 -0.5981811254 0.8271522948 C3 -0.1197476300 2
H0_1 H 0.3464756767 -0.4204292847 0.8668314434 H 0.1422250000 0
H5_1 H -0.2230280300 -0.0717495696 0.7967272002 H 0.1281350000 0
C10_1 C -0.1757349847 0.1509961808 0.8279562698 C3 0.6103738000 2
H6_1 H -0.0817094526 0.0765574201 0.8911166568 H 0.2964330000 0
O1_1 O 0.0949675031 -0.1503736665 1.0394283446 O1 -0.4438310000 2
C28_1 C -0.0460749365 -0.2653439778 1.0163197337 C3 -0.1168777000 2
C5_1 C 0.2460104541 -0.6442327665 0.7984999206 C3 -0.1197476300 2
H1_1 H 0.0494192185 -0.5787639990 0.7638810348 H 0.1422250000 0
H4_1 H -0.1363135855 -0.3266813296 0.7678780049 H 0.1422250000 0
H2_1 H 0.4358985476 -0.6768810036 0.8348392497 H 0.1281350000 0
O0_1 O -0.1870478204 0.1293907754 0.7830169860 O1 -0.4438310000 2
C11_1 C -0.2459009609 0.3018673909 0.8542930289 C3 -0.1168777000 2
C29_1 C -0.0178307452 -0.3335906100 1.0592125480 C3 -0.1004728000 2
C30_1 C -0.1611781812 -0.2612220025 0.9907257124 C3 0.0311151000 2
H3_1 H 0.2872114584 -0.7581072745 0.7852733863 H 0.1281350000 0
C12_1 C -0.2160713345 0.4026095813 0.8337202094 C3 -0.1004728000 2
C13_1 C -0.3470314407 0.3502632239 0.8953623340 C3 0.0311151000 2
C31_1 C -0.0985757697 -0.3959098490 1.0759053824 C3 -0.1281350000 2
H18_1 H 0.0709494062 -0.3367236419 1.0792233947 H 0.1281350000 0
C32_1 C -0.2458680972 -0.3194307265 1.0080854039 C3 -0.0979956000 2
Cl0_1 Cl -0.2090249088 -0.1797211706 0.9371008396 Cl -0.0724660000 0
C14_1 C -0.2811635945 0.5462834649 0.8543312269 C3 -0.1281350000 2
H7_1 H -0.1407048021 0.3651282727 0.8008630847 H 0.1281350000 0
C15_1 C -0.4134473130 0.4944418491 0.9162482816 C3 -0.0979956000 2
Cl1_1 Cl -0.4019098064 0.2357271899 0.9192696743 Cl -0.0724660000 0
C33_1 C -0.2140432779 -0.3875172046 1.0503906011 C3 -0.1281350000 2
H19_1 H -0.0727149257 -0.4490015757 1.1090439467 H 0.1281350000 0
H20_1 H -0.3362395822 -0.3115393204 0.9881185718 H 0.1281350000 0
C16_1 C -0.3795195990 0.5915141034 0.8957641040 C3 -0.1281350000 2
H8_1 H -0.2561804262 0.6232121522 0.8383133262 H 0.1281350000 0
H9_1 H -0.4929046726 0.5303662779 0.9478380594 H 0.1281350000 0
H21_1 H -0.2805112508 -0.4328425140 1.0636512726 H 0.1281350000 0
H10_1 H -0.4328095243 0.7040224679 0.9116827722 H 0.1281350000 0
#END
############################################################################################
# Avant-garde Materials Simulation           
# XXVI NEUMANN/KENDRICK/LEUSEN Z'=1and2, RANK 40, ENERGY -158.45568564481439 kcal/mol/atom
############################################################################################

data_rank_000040
_symmetry_cell_setting triclinic
_symmetry_space_group_name_H-M 'P -1'
_symmetry_Int_Tables_number 2
loop_
_symmetry_equiv_pos_site_id
_symmetry_equiv_pos_as_xyz
1 x,y,z
2 -x,-y,-z
_cell_length_a 10.0538794190
_cell_length_b 16.2768591370
_cell_length_c 17.3209832285
_cell_angle_alpha 74.1269216278
_cell_angle_beta 83.2939400148
_cell_angle_gamma 85.6889895127
loop_
_atom_site_label
_atom_site_type_symbol
_atom_site_fract_x
_atom_site_fract_y
_atom_site_fract_z
_atom_site_fftype
_atom_site_charge
_atom_site_hybridization
C0_0 C 0.4692906016 0.4427722372 0.2373820355 C3 0.1697371000 2
C1_0 C 0.3585187809 0.4273643659 0.1986965617 C3 0.2089460000 2
C2_0 C 0.5620866026 0.5038709901 0.1916028997 C3 -0.2550853700 2
C6_0 C 0.4853135331 0.3957589500 0.3190778603 C3 -0.1181121000 2
C3_0 C 0.3429468479 0.4740754896 0.1178967707 C3 -0.2550853700 2
C8_0 C 0.2671024820 0.3652313024 0.2425229527 C3 -0.2550853700 2
C4_0 C 0.5441988090 0.5484390418 0.1130813621 C3 -0.1197476300 2
H0_0 H 0.6491650086 0.5145627174 0.2189236987 H 0.1422250000 0
C7_0 C 0.3927948556 0.3343136717 0.3595153734 C3 0.2375852000 2
C17_0 C 0.5988118808 0.4141403997 0.3592773897 C3 -0.1181121000 2
C5_0 C 0.4329549214 0.5344350904 0.0761512134 C3 -0.1197476300 2
H1_0 H 0.2593251195 0.4599452357 0.0894034537 H 0.1422250000 0
C9_0 C 0.2833684450 0.3199743138 0.3204980495 C3 -0.1705168300 2
H4_0 H 0.1834437027 0.3527102239 0.2131362507 H 0.1422250000 0
H2_0 H 0.6169517517 0.5946016640 0.0789497557 H 0.1281350000 0
N0_0 N 0.4071162659 0.2882827666 0.4399740560 N -0.4965168000 2
C18_0 C 0.5930342932 0.4886579244 0.3854452973 C3 0.2375852000 2
C19_0 C 0.7141334156 0.3569124461 0.3709013724 C3 0.1697371000 2
H3_0 H 0.4193127429 0.5708477206 0.0145535249 H 0.1281350000 0
H5_0 H 0.2128912648 0.2723532958 0.3532322248 H 0.1281350000 0
C10_0 C 0.3585404361 0.2099003135 0.4786381912 C3 0.6103738000 2
H6_0 H 0.4634993770 0.3141300617 0.4726251691 H 0.2964330000 0
C20_0 C 0.7026982838 0.5092814105 0.4205944739 C3 -0.1705168300 2
N1_0 N 0.4761049219 0.5417385366 0.3745138877 N -0.4965168000 2
C21_0 C 0.8228710572 0.3768124105 0.4086533971 C3 0.2089460000 2
C23_0 C 0.7251846762 0.2796040351 0.3470953869 C3 -0.2550853700 2
O0_0 O 0.2899151221 0.1677062633 0.4497260501 O1 -0.4438310000 2
C11_0 C 0.3923634151 0.1723465385 0.5639874017 C3 -0.1168777000 2
C22_0 C 0.8139179109 0.4544058730 0.4314189780 C3 -0.2550853700 2
H11_0 H 0.6954933384 0.5676389191 0.4399404090 H 0.1281350000 0
C27_0 C 0.4363175640 0.6101932245 0.4040677425 C3 0.6103738000 2
H17_0 H 0.4078368483 0.5220133718 0.3449147102 H 0.2964330000 0
C25_0 C 0.9353856230 0.3186836395 0.4224060997 C3 -0.2550853700 2
C24_0 C 0.8359494283 0.2243010778 0.3614716375 C3 -0.1197476300 2
H13_0 H 0.6441887614 0.2637715086 0.3177404617 H 0.1422250000 0
C12_0 C 0.3136187632 0.1934445520 0.6285807494 C3 -0.1004728000 2
C13_0 C 0.4919750831 0.1066153938 0.5804605035 C3 0.0311151000 2
H12_0 H 0.8974499024 0.4703769798 0.4588274101 H 0.1422250000 0
O1_0 O 0.5069012410 0.6382711481 0.4447083959 O1 -0.4438310000 2
C28_0 C 0.3050111665 0.6556689415 0.3813266157 C3 -0.1168777000 2
C26_0 C 0.9418734806 0.2434682093 0.3997384773 C3 -0.1197476300 2
H15_0 H 1.0165689099 0.3344304027 0.4518568027 H 0.1422250000 0
H14_0 H 0.8417569258 0.1648481080 0.3434976919 H 0.1281350000 0
C14_0 C 0.3299109401 0.1475640568 0.7079449933 C3 -0.1281350000 2
H7_0 H 0.2378419457 0.2456206303 0.6156735125 H 0.1281350000 0
C15_0 C 0.5083292766 0.0597744366 0.6596293762 C3 -0.0979956000 2
Cl1_0 Cl 0.5981594857 0.0854405284 0.5014439980 Cl -0.0724660000 0
C29_0 C 0.2987939554 0.7429913575 0.3783974681 C3 -0.1004728000 2
C30_0 C 0.1900158052 0.6227553089 0.3636543407 C3 0.0311151000 2
H16_0 H 1.0283560431 0.1988156132 0.4110781007 H 0.1281350000 0
C16_0 C 0.4257057012 0.0798089858 0.7230974375 C3 -0.1281350000 2
H8_0 H 0.2669602308 0.1635496318 0.7580048689 H 0.1281350000 0
H9_0 H 0.5854883365 0.0085277060 0.6712792361 H 0.1281350000 0
C31_0 C 0.1866029153 0.7958270161 0.3572485387 C3 -0.1281350000 2
H18_0 H 0.3870240507 0.7685878749 0.3925659395 H 0.1281350000 0
C32_0 C 0.0753061135 0.6748413313 0.3442312483 C3 -0.0979956000 2
Cl0_0 Cl 0.1803073858 0.5156561827 0.3654131185 Cl -0.0724660000 0
H10_0 H 0.4364826167 0.0418766824 0.7846878915 H 0.1281350000 0
C33_0 C 0.0739744891 0.7615611534 0.3401489433 C3 -0.1281350000 2
H19_0 H 0.1867278851 0.8634413524 0.3545364197 H 0.1281350000 0
H20_0 H -0.0115377401 0.6468823845 0.3309873954 H 0.1281350000 0
H21_0 H -0.0147784935 0.8024884236 0.3235564535 H 0.1281350000 0
H8_1 H 0.2560595727 0.6355764142 0.1516131833 H 0.1281350000 0
C14_1 C 0.2614399067 0.7029842347 0.1485420273 C3 -0.1281350000 2
C12_1 C 0.1544953681 0.7596330922 0.1243757262 C3 -0.1004728000 2
C16_1 C 0.3754255597 0.7334166040 0.1681354370 C3 -0.1281350000 2
C11_1 C 0.1554041897 0.8469906787 0.1204849076 C3 -0.1168777000 2
H7_1 H 0.0652391611 0.7368842402 0.1084527916 H 0.1281350000 0
C15_1 C 0.3808586970 0.8198756166 0.1634832513 C3 -0.0979956000 2
H10_1 H 0.4610194274 0.6901792157 0.1863038373 H 0.1281350000 0
C10_1 C 0.0302607273 0.8977370950 0.0934973308 C3 0.6103738000 2
C13_1 C 0.2717873164 0.8759140578 0.1406182033 C3 0.0311151000 2
H9_1 H 0.4694967931 0.8443576432 0.1784179595 H 0.1281350000 0
N0_1 N -0.0073558672 0.9656032196 0.1242672932 N -0.4965168000 2
O0_1 O -0.0378824225 0.8744636804 0.0483461328 O1 -0.4438310000 2
Cl1_1 Cl 0.2906166765 0.9827624317 0.1366021659 Cl -0.0724660000 0
C7_1 C -0.1206190994 1.0218686325 0.1116867350 C3 0.2375852000 2
H6_1 H 0.0606575822 0.9822357433 0.1560525549 H 0.2964330000 0
C6_1 C -0.1222211898 1.0968485118 0.1367797229 C3 -0.1181121000 2
C9_1 C -0.2312440829 1.0031520084 0.0762390085 C3 -0.1705168300 2
C0_1 C -0.2347039210 1.1562566390 0.1239220163 C3 0.1697371000 2
C17_1 C -0.0087353972 1.1129971646 0.1781526815 C3 -0.1181121000 2
C8_1 C -0.3404380433 1.0596230724 0.0650670065 C3 -0.2550853700 2
H5_1 H -0.2268225912 0.9445004913 0.0575610871 H 0.1281350000 0
C1_1 C -0.3455314647 1.1373992360 0.0872245555 C3 0.2089460000 2
C2_1 C -0.2414500642 1.2344216302 0.1462001932 C3 -0.2550853700 2
C18_1 C 0.0844538921 1.1742788319 0.1397937437 C3 0.2375852000 2
C19_1 C 0.0057825967 1.0642509698 0.2596387219 C3 0.1697371000 2
H4_1 H -0.4251535672 1.0449438825 0.0377682427 H 0.1422250000 0
C3_1 C -0.4569160466 1.1965118453 0.0742570132 C3 -0.2550853700 2
C4_1 C -0.3510287286 1.2908603258 0.1323815972 C3 -0.1197476300 2
H0_1 H -0.1585907707 1.2497188807 0.1744425562 H 0.1422250000 0
C20_1 C 0.1943584098 1.1865297727 0.1793336870 C3 -0.1705168300 2
N1_1 N 0.0743466922 1.2233129602 0.0594965002 N -0.4965168000 2
C21_1 C 0.1174078480 1.0772877381 0.2989689500 C3 0.2089460000 2
C23_1 C -0.0897639672 1.0046330569 0.3045673705 C3 -0.2550853700 2
C5_1 C -0.4599904253 1.2718757466 0.0963211602 C3 -0.1197476300 2
H1_1 H -0.5402342225 1.1812080823 0.0462571345 H 0.1422250000 0
H2_1 H -0.3539415953 1.3506603925 0.1495458301 H 0.1281350000 0
C22_1 C 0.2108706042 1.1389108257 0.2564997415 C3 -0.2550853700 2
H11_1 H 0.2663645416 1.2336936088 0.1471771199 H 0.1281350000 0
C27_1 C 0.0972833531 1.3085085959 0.0333502982 C3 0.6103738000 2
H17_1 H 0.0461246283 1.1930169678 0.0192498069 H 0.2964330000 0
C25_1 C 0.1319102008 1.0287066890 0.3792054603 C3 -0.2550853700 2
C24_1 C -0.0736396250 0.9587599162 0.3829996619 C3 -0.1197476300 2
H13_1 H -0.1777106127 0.9961040386 0.2767720720 H 0.1422250000 0
H3_1 H -0.5460211194 1.3170974845 0.0863637842 H 0.1281350000 0
H12_1 H 0.2957898144 1.1486657049 0.2863876412 H 0.1422250000 0
O1_1 O 0.1150995261 1.3536072198 0.0783713622 O1 -0.4438310000 2
C28_1 C 0.0962710908 1.3488908802 -0.0556325607 C3 -0.1168777000 2
C26_1 C 0.0394829366 0.9694731112 0.4199776957 C3 -0.1197476300 2
H15_1 H 0.2161560778 1.0402748619 0.4086068079 H 0.1422250000 0
H14_1 H -0.1490169883 0.9146178373 0.4174620769 H 0.1281350000 0
C29_1 C 0.0153220552 1.4237520466 -0.0796801815 C3 -0.1004728000 2
C30_1 C 0.1783568973 1.3206615153 -0.1155678266 C3 0.0311151000 2
H16_1 H 0.0525187381 0.9315697377 0.4812068589 H 0.1281350000 0
C31_1 C 0.0130645674 1.4676360274 -0.1606713363 C3 -0.1281350000 2
H18_1 H -0.0454254846 1.4472870883 -0.0331187447 H 0.1281350000 0
C32_1 C 0.1762293401 1.3641068838 -0.1971404788 C3 -0.0979956000 2
Cl0_1 Cl 0.2941174647 1.2353220697 -0.0907624269 Cl -0.0724660000 0
C33_1 C 0.0928810041 1.4372839708 -0.2194450957 C3 -0.1281350000 2
H19_1 H -0.0494949049 1.5259113945 -0.1778716797 H 0.1281350000 0
H20_1 H 0.2425772867 1.3416300627 -0.2423340751 H 0.1281350000 0
H21_1 H 0.0930988420 1.4719036896 -0.2829253414 H 0.1281350000 0
#END
############################################################################################
# Avant-garde Materials Simulation           
# XXVI NEUMANN/KENDRICK/LEUSEN Z'=1and2, RANK 41, ENERGY -158.45557985828222 kcal/mol/atom
############################################################################################

data_rank_000041
_symmetry_cell_setting triclinic
_symmetry_space_group_name_H-M 'P -1'
_symmetry_Int_Tables_number 2
loop_
_symmetry_equiv_pos_site_id
_symmetry_equiv_pos_as_xyz
1 x,y,z
2 -x,-y,-z
_cell_length_a 11.1595033947
_cell_length_b 14.9196238689
_cell_length_c 18.4485355523
_cell_angle_alpha 112.7080565448
_cell_angle_beta 81.1361517123
_cell_angle_gamma 81.3512116384
loop_
_atom_site_label
_atom_site_type_symbol
_atom_site_fract_x
_atom_site_fract_y
_atom_site_fract_z
_atom_site_fftype
_atom_site_charge
_atom_site_hybridization
C0_0 C 0.2190580935 0.1790002251 0.4833280579 C3 0.1697371000 2
C1_0 C 0.1932699827 0.1259821675 0.5322170426 C3 0.2089460000 2
C2_0 C 0.3418471808 0.1935388081 0.4675651162 C3 -0.2550853700 2
C6_0 C 0.1226969759 0.2128561224 0.4502853352 C3 -0.1181121000 2
C3_0 C 0.2883475576 0.0926721127 0.5649863010 C3 -0.2550853700 2
C8_0 C 0.0728412078 0.1075333206 0.5465082797 C3 -0.2550853700 2
C4_0 C 0.4326438105 0.1600118473 0.5002496881 C3 -0.1197476300 2
H0_0 H 0.3644680554 0.2306441395 0.4283673468 H 0.1422250000 0
C7_0 C 0.0064342146 0.1910729500 0.4648796999 C3 0.2375852000 2
C17_0 C 0.1481596490 0.2700741689 0.4011519908 C3 -0.1181121000 2
C5_0 C 0.4053485317 0.1105993886 0.5503405695 C3 -0.1197476300 2
H1_0 H 0.2673196123 0.0512566883 0.6009550052 H 0.1422250000 0
C9_0 C -0.0178806893 0.1385776695 0.5133284350 C3 -0.1705168300 2
H4_0 H 0.0539619129 0.0667721595 0.5833985049 H 0.1422250000 0
H2_0 H 0.5265559854 0.1709652391 0.4867680576 H 0.1281350000 0
N0_0 N -0.0901794902 0.2241893781 0.4336548142 N -0.4965168000 2
C18_0 C 0.1586183893 0.3691407581 0.4387462425 C3 0.2375852000 2
C19_0 C 0.1625902720 0.2245071065 0.3155287716 C3 0.1697371000 2
H3_0 H 0.4771342845 0.0858187325 0.5767180820 H 0.1281350000 0
H5_0 H -0.1097658274 0.1237729735 0.5241706151 H 0.1281350000 0
C10_0 C -0.1741559046 0.1701369596 0.4048169163 C3 0.6103738000 2
H6_0 H -0.0962498233 0.2923147855 0.4307295621 H 0.2964330000 0
C20_0 C 0.1885504687 0.4229660422 0.3921638221 C3 -0.1705168300 2
N1_0 N 0.1390880614 0.4120659231 0.5234660728 N -0.4965168000 2
C21_0 C 0.1911252842 0.2798432870 0.2689781975 C3 0.2089460000 2
C23_0 C 0.1486098440 0.1255859220 0.2740034633 C3 -0.2550853700 2
O0_0 O -0.1688568473 0.0827367384 0.3958504072 O1 -0.4438310000 2
C11_0 C -0.2772636013 0.2223780156 0.3813862617 C3 -0.1168777000 2
C22_0 C 0.2051241773 0.3784546576 0.3096047901 C3 -0.2550853700 2
H11_0 H 0.1966449577 0.4993691988 0.4228947039 H 0.1281350000 0
C27_0 C 0.1245309936 0.5094628685 0.5752844846 C3 0.6103738000 2
H17_0 H 0.1245156299 0.3642494654 0.5495049187 H 0.2964330000 0
C25_0 C 0.2036604184 0.2350181659 0.1842005662 C3 -0.2550853700 2
C24_0 C 0.1606082969 0.0843763324 0.1914454238 C3 -0.1197476300 2
H13_0 H 0.1279999196 0.0820356825 0.3081337774 H 0.1422250000 0
C12_0 C -0.2907603113 0.1779191584 0.3016827843 C3 -0.1004728000 2
C13_0 C -0.3660790268 0.3087402613 0.4362616881 C3 0.0311151000 2
H12_0 H 0.2279562097 0.4202864372 0.2742028811 H 0.1422250000 0
O1_0 O 0.1318449941 0.5764797613 0.5514941479 O1 -0.4438310000 2
C28_0 C 0.1056473210 0.5344663008 0.6640132931 C3 -0.1168777000 2
C26_0 C 0.1884589161 0.1392139082 0.1458372666 C3 -0.1197476300 2
H15_0 H 0.2251904122 0.2783218503 0.1498501769 H 0.1422250000 0
H14_0 H 0.1490361623 0.0084900888 0.1608618130 H 0.1281350000 0
C14_0 C -0.3886072690 0.2191055403 0.2771952619 C3 -0.1281350000 2
H7_0 H -0.2227731930 0.1099246885 0.2594110869 H 0.1281350000 0
C15_0 C -0.4655449759 0.3500446262 0.4125930401 C3 -0.0979956000 2
Cl1_0 Cl -0.3598677120 0.3637994159 0.5370320253 Cl -0.0724660000 0
C29_0 C 0.1468799047 0.6195757635 0.7080258604 C3 -0.1004728000 2
C30_0 C 0.0508773552 0.4861944096 0.7080387963 C3 0.0311151000 2
H16_0 H 0.1984275806 0.1055863074 0.0805506962 H 0.1281350000 0
C16_0 C -0.4761537620 0.3050529484 0.3328677410 C3 -0.1281350000 2
H8_0 H -0.3972370457 0.1844049224 0.2149469986 H 0.1281350000 0
H9_0 H -0.5347749506 0.4161200626 0.4566780319 H 0.1281350000 0
C31_0 C 0.1367903847 0.6546486334 0.7906739473 C3 -0.1281350000 2
H18_0 H 0.1889052553 0.6575014866 0.6745227486 H 0.1281350000 0
C32_0 C 0.0381742777 0.5218841705 0.7914909613 C3 -0.0979956000 2
Cl0_0 Cl -0.0074697025 0.3809323982 0.6636220700 Cl -0.0724660000 0
H10_0 H -0.5546709508 0.3364867891 0.3147502282 H 0.1281350000 0
C33_0 C 0.0818559453 0.6055158626 0.8327842834 C3 -0.1281350000 2
H19_0 H 0.1712521362 0.7201925041 0.8222341490 H 0.1281350000 0
H20_0 H -0.0047133882 0.4824407652 0.8233086971 H 0.1281350000 0
H21_0 H 0.0730485520 0.6324097142 0.8977841457 H 0.1281350000 0
H2_1 H 0.3538389687 0.0055253729 0.3354922267 H 0.1281350000 0
C4_1 C 0.3445387671 -0.0713362855 0.3071479395 C3 -0.1197476300 2
C2_1 C 0.3582699544 -0.1170603945 0.2245789258 C3 -0.2550853700 2
C5_1 C 0.3181929094 -0.1229367200 0.3557031677 C3 -0.1197476300 2
C0_1 C 0.3467597930 -0.2172274465 0.1860926643 C3 0.1697371000 2
H0_1 H 0.3778115689 -0.0760795236 0.1880741664 H 0.1422250000 0
C3_1 C 0.3067829096 -0.2202667508 0.3203519600 C3 -0.2550853700 2
H3_1 H 0.3066355896 -0.0851914320 0.4209532032 H 0.1281350000 0
C1_1 C 0.3203238086 -0.2693818356 0.2356991488 C3 0.2089460000 2
C6_1 C 0.3597906602 -0.2665400243 0.1007650545 C3 -0.1181121000 2
H1_1 H 0.2870838277 -0.2612024855 0.3569976679 H 0.1422250000 0
C8_1 C 0.3080146938 -0.3690027331 0.1983680899 C3 -0.2550853700 2
C7_1 C 0.3478967296 -0.3656423465 0.0667575369 C3 0.2375852000 2
C17_1 C 0.3816419901 -0.2120815237 0.0486668726 C3 -0.1181121000 2
C9_1 C 0.3216496417 -0.4167226113 0.1162353295 C3 -0.1705168300 2
H4_1 H 0.2879980064 -0.4086349405 0.2360442242 H 0.1422250000 0
N0_1 N 0.3615444817 -0.4110976357 -0.0172979242 N -0.4965168000 2
C18_1 C 0.4983573488 -0.1936691236 0.0275178162 C3 0.2375852000 2
C19_1 C 0.2804631747 -0.1772831118 0.0195141491 C3 0.1697371000 2
H5_1 H 0.3142570195 -0.4936870474 0.0877806474 H 0.1281350000 0
C10_1 C 0.3658434010 -0.5076494388 -0.0665015711 C3 0.6103738000 2
H6_1 H 0.3761057123 -0.3653994755 -0.0454657988 H 0.2964330000 0
C20_1 C 0.5165354841 -0.1414729410 -0.0219483405 C3 -0.1705168300 2
N1_1 N 0.5994516084 -0.2287570125 0.0544546800 N -0.4965168000 2
C21_1 C 0.3005443496 -0.1256089918 -0.0311802416 C3 0.2089460000 2
C23_1 C 0.1582832010 -0.1904876244 0.0402480569 C3 -0.2550853700 2
O0_1 O 0.3553008511 -0.5724195996 -0.0403618540 O1 -0.4438310000 2
C11_1 C 0.3766476499 -0.5336112349 -0.1547761610 C3 -0.1168777000 2
C22_1 C 0.4202327115 -0.1084475124 -0.0502315374 C3 -0.2550853700 2
H11_1 H 0.6077053521 -0.1277297270 -0.0368876358 H 0.1281350000 0
C27_1 C 0.6993096323 -0.1871287399 0.0674867916 C3 0.6103738000 2
H17_1 H 0.5979373987 -0.2907696951 0.0662310111 H 0.2964330000 0
C25_1 C 0.2011208178 -0.0932568299 -0.0613122540 C3 -0.2550853700 2
C24_1 C 0.0632218503 -0.1582123608 0.0099229071 C3 -0.1197476300 2
H13_1 H 0.1397384467 -0.2261446689 0.0810259460 H 0.1422250000 0
C12_1 C 0.3318963674 -0.6181289342 -0.1954821106 C3 -0.1004728000 2
C13_1 C 0.4253059488 -0.4857577999 -0.2012492091 C3 0.0311151000 2
H12_1 H 0.4349850563 -0.0673008671 -0.0872791538 H 0.1422250000 0
O1_1 O 0.7177941291 -0.1132918362 0.0558791940 O1 -0.4438310000 2
C28_1 C 0.7932283607 -0.2352571318 0.0997520727 C3 -0.1168777000 2
C26_1 C 0.0852006846 -0.1108980225 -0.0424246601 C3 -0.1197476300 2
H15_1 H 0.2178909862 -0.0521014051 -0.0981171986 H 0.1422250000 0
H14_1 H -0.0303005467 -0.1677989024 0.0270331586 H 0.1281350000 0
C14_1 C 0.3325797720 -0.6529982503 -0.2770244306 C3 -0.1281350000 2
H7_1 H 0.2948093372 -0.6556160195 -0.1600255663 H 0.1281350000 0
C15_1 C 0.4266300404 -0.5201771612 -0.2832601518 C3 -0.0979956000 2
Cl1_1 Cl 0.4910228899 -0.3830901724 -0.1623062744 Cl -0.0724660000 0
C29_1 C 0.8807817870 -0.3243865123 0.0495131309 C3 -0.1004728000 2
C30_1 C 0.8031395678 -0.1841233814 0.1795995113 C3 0.0311151000 2
H16_1 H 0.0095963064 -0.0869462633 -0.0665121215 H 0.1281350000 0
C16_1 C 0.3798489273 -0.6033423906 -0.3211633502 C3 -0.1281350000 2
H8_1 H 0.2966359790 -0.7186165935 -0.3060693470 H 0.1281350000 0
H9_1 H 0.4641029023 -0.4808450449 -0.3170577872 H 0.1281350000 0
C31_1 C 0.9781167168 -0.3602206863 0.0776873759 C3 -0.1281350000 2
H18_1 H 0.8721002063 -0.3648706623 -0.0121552055 H 0.1281350000 0
C32_1 C 0.8996403408 -0.2196687798 0.2084858571 C3 -0.0979956000 2
Cl0_1 Cl 0.6922145683 -0.0766877382 0.2436068018 Cl -0.0724660000 0
H10_1 H 0.3817029887 -0.6296701465 -0.3853155189 H 0.1281350000 0
C33_1 C 0.9876644984 -0.3073561990 0.1568982991 C3 -0.1281350000 2
H19_1 H 1.0477263891 -0.4284380450 0.0375421745 H 0.1281350000 0
H20_1 H 0.9056276513 -0.1787451426 0.2706077760 H 0.1281350000 0
H21_1 H 1.0648683420 -0.3335557669 0.1788809172 H 0.1281350000 0
#END
############################################################################################
# Avant-garde Materials Simulation           
# XXVI NEUMANN/KENDRICK/LEUSEN Z'=1and2, RANK 42, ENERGY -158.45553219886949 kcal/mol/atom
############################################################################################

data_rank_000042
_symmetry_cell_setting triclinic
_symmetry_space_group_name_H-M 'P -1'
_symmetry_Int_Tables_number 2
loop_
_symmetry_equiv_pos_site_id
_symmetry_equiv_pos_as_xyz
1 x,y,z
2 -x,-y,-z
_cell_length_a 10.1858894151
_cell_length_b 16.0313736788
_cell_length_c 17.6748126131
_cell_angle_alpha 109.1589811028
_cell_angle_beta 87.3447740413
_cell_angle_gamma 93.9139622545
loop_
_atom_site_label
_atom_site_type_symbol
_atom_site_fract_x
_atom_site_fract_y
_atom_site_fract_z
_atom_site_fftype
_atom_site_charge
_atom_site_hybridization
C0_0 C 0.4763039030 0.0550381353 0.7380329606 C3 0.1697371000 2
C1_0 C 0.3643259659 0.0670358911 0.6970101927 C3 0.2089460000 2
C2_0 C 0.5717297701 -0.0036123573 0.6932963624 C3 -0.2550853700 2
C6_0 C 0.4923318867 0.1049188662 0.8211608821 C3 -0.1181121000 2
C3_0 C 0.3517297762 0.0200449442 0.6141063237 C3 -0.2550853700 2
C8_0 C 0.2697091160 0.1268637957 0.7402511278 C3 -0.2550853700 2
C4_0 C 0.5571823530 -0.0480998604 0.6124710979 C3 -0.1197476300 2
H0_0 H 0.6585332769 -0.0118583709 0.7232697376 H 0.1422250000 0
C7_0 C 0.3998367257 0.1659756295 0.8598080785 C3 0.2375852000 2
C17_0 C 0.6078904340 0.0918345224 0.8640523835 C3 -0.1181121000 2
C5_0 C 0.4458653197 -0.0368185147 0.5727987997 C3 -0.1197476300 2
H1_0 H 0.2676567053 0.0310725944 0.5833694664 H 0.1422250000 0
C9_0 C 0.2876341569 0.1755557970 0.8193005405 C3 -0.1705168300 2
H4_0 H 0.1831904036 0.1342881383 0.7094108837 H 0.1422250000 0
H2_0 H 0.6329323019 -0.0911873826 0.5786687618 H 0.1281350000 0
N0_0 N 0.4145401004 0.2188937104 0.9409253876 N -0.4965168000 2
C18_0 C 0.6073660160 0.0191024314 0.8913867626 C3 0.2375852000 2
C19_0 C 0.7206977112 0.1521630207 0.8761581185 C3 0.1697371000 2
H3_0 H 0.4348161393 -0.0727070459 0.5092756690 H 0.1281350000 0
H5_0 H 0.2154355401 0.2219530201 0.8520792348 H 0.1281350000 0
C10_0 C 0.3967103151 0.3073534791 0.9668329741 C3 0.6103738000 2
H6_0 H 0.4458979100 0.1903535202 0.9809225166 H 0.2964330000 0
C20_0 C 0.7183661421 0.0046498446 0.9304850330 C3 -0.1705168300 2
N1_0 N 0.4948339034 -0.0391367741 0.8769466430 N -0.4965168000 2
C21_0 C 0.8329964275 0.1367008626 0.9149654382 C3 0.2089460000 2
C23_0 C 0.7265422305 0.2276996841 0.8505681777 C3 -0.2550853700 2
O0_0 O 0.3778557509 0.3503860785 0.9216048493 O1 -0.4438310000 2
C11_0 C 0.4054436501 0.3544153916 1.0553046895 C3 -0.1168777000 2
C22_0 C 0.8279190234 0.0619007751 0.9410050736 C3 -0.2550853700 2
H11_0 H 0.7142879696 -0.0516802180 0.9518911392 H 0.1281350000 0
C27_0 C 0.4623673059 -0.1083041515 0.9043132139 C3 0.6103738000 2
H17_0 H 0.4249535968 -0.0239621776 0.8447311913 H 0.2964330000 0
C25_0 C 0.9454779627 0.1962029589 0.9261516435 C3 -0.2550853700 2
C24_0 C 0.8373556362 0.2845172094 0.8625500995 C3 -0.1197476300 2
H13_0 H 0.6420224655 0.2405231258 0.8211924254 H 0.1422250000 0
C12_0 C 0.4898949945 0.4309433301 1.0795673230 C3 -0.1004728000 2
C13_0 C 0.3285482000 0.3316346071 1.1143707483 C3 0.0311151000 2
H12_0 H 0.9131807021 0.0501150616 0.9705990187 H 0.1422250000 0
O1_0 O 0.5351999884 -0.1304179674 0.9483378628 O1 -0.4438310000 2
C28_0 C 0.3367081683 -0.1618807305 0.8757871530 C3 -0.1168777000 2
C26_0 C 0.9480510200 0.2686780399 0.9003688033 C3 -0.1197476300 2
H15_0 H 1.0300108741 0.1835919761 0.9557767856 H 0.1422250000 0
H14_0 H 0.8399607800 0.3421953202 0.8426508598 H 0.1281350000 0
C14_0 C 0.5007539587 0.4816030051 1.1599099276 C3 -0.1281350000 2
H7_0 H 0.5467253583 0.4501788346 1.0335402938 H 0.1281350000 0
C15_0 C 0.3386758168 0.3824555720 1.1952239709 C3 -0.0979956000 2
Cl1_0 Cl 0.2104937364 0.2442158473 1.0895797112 Cl -0.0724660000 0
C29_0 C 0.3373968581 -0.2508121319 0.8722233582 C3 -0.1004728000 2
C30_0 C 0.2199134128 -0.1342599149 0.8541654533 C3 0.0311151000 2
H16_0 H 1.0348433534 0.3142201343 0.9089454171 H 0.1281350000 0
C16_0 C 0.4256177708 0.4568194246 1.2179338299 C3 -0.1281350000 2
H8_0 H 0.5663272079 0.5407998663 1.1770861952 H 0.1281350000 0
H9_0 H 0.2751917236 0.3650117045 1.2397032004 H 0.1281350000 0
C31_0 C 0.2295256608 -0.3099932321 0.8477249267 C3 -0.1281350000 2
H18_0 H 0.4270883991 -0.2725630616 0.8891289002 H 0.1281350000 0
C32_0 C 0.1102167228 -0.1928157137 0.8307441577 C3 -0.0979956000 2
Cl0_0 Cl 0.2008683726 -0.0259901558 0.8568476724 Cl -0.0724660000 0
H10_0 H 0.4320213660 0.4964924620 1.2809903836 H 0.1281350000 0
C33_0 C 0.1149574990 -0.2805880283 0.8271216059 C3 -0.1281350000 2
H19_0 H 0.2346038906 -0.3784557700 0.8453019192 H 0.1281350000 0
H20_0 H 0.0214705366 -0.1690716144 0.8147354810 H 0.1281350000 0
H21_0 H 0.0285270001 -0.3255938429 0.8088917344 H 0.1281350000 0
H19_1 H 0.2932573709 -0.1424858228 0.6383658520 H 0.1281350000 0
C31_1 C 0.2927695102 -0.2109440952 0.6369289760 C3 -0.1281350000 2
C29_1 C 0.1791562053 -0.2656120921 0.6170328449 C3 -0.1004728000 2
C33_1 C 0.4062542828 -0.2446284662 0.6542263833 C3 -0.1281350000 2
C28_1 C 0.1731838817 -0.3541414058 0.6152933861 C3 -0.1168777000 2
H18_1 H 0.0901379883 -0.2402025648 0.6031431229 H 0.1281350000 0
C32_1 C 0.4044863155 -0.3324096356 0.6518241318 C3 -0.0979956000 2
H21_1 H 0.4963919219 -0.2026250139 0.6693231386 H 0.1281350000 0
C27_1 C 0.0425075037 -0.4033315740 0.5921878621 C3 0.6103738000 2
C30_1 C 0.2889583500 -0.3862684320 0.6331757222 C3 0.0311151000 2
H20_1 H 0.4921232166 -0.3600048789 0.6649698515 H 0.1281350000 0
N1_1 N 0.0042255123 -0.4662076708 0.6265351916 N -0.4965168000 2
O1_1 O -0.0287816040 -0.3830395976 0.5462986582 O1 -0.4438310000 2
Cl0_1 Cl 0.2982596790 -0.4951504718 0.6312440469 Cl -0.0724660000 0
C18_1 C -0.1111059137 -0.5220282825 0.6139992828 C3 0.2375852000 2
H17_1 H 0.0742707249 -0.4828637284 0.6576628324 H 0.2964330000 0
C17_1 C -0.1116058172 -0.5980221276 0.6365030598 C3 -0.1181121000 2
C20_1 C -0.2250164181 -0.5015482029 0.5815206186 C3 -0.1705168300 2
C6_1 C 0.0043974827 -0.6156888529 0.6763461217 C3 -0.1181121000 2
C19_1 C -0.2267293470 -0.6564731792 0.6246942128 C3 0.1697371000 2
C22_1 C -0.3361536915 -0.5574721015 0.5704081468 C3 -0.2550853700 2
H11_1 H -0.2213194561 -0.4424757860 0.5641784518 H 0.1281350000 0
C0_1 C 0.0228735877 -0.5679188212 0.7597321835 C3 0.1697371000 2
C7_1 C 0.0948356359 -0.6776296872 0.6352608616 C3 0.2375852000 2
C21_1 C -0.3408532330 -0.6360632714 0.5907331897 C3 0.2089460000 2
C23_1 C -0.2331467895 -0.7347729283 0.6461239468 C3 -0.2550853700 2
H12_1 H -0.4232027212 -0.5414433247 0.5452339374 H 0.1422250000 0
C1_1 C 0.1335747391 -0.5837154689 0.7994863236 C3 0.2089460000 2
C2_1 C -0.0671209176 -0.5056941242 0.8058977492 C3 -0.2550853700 2
C9_1 C 0.2025773833 -0.6937658597 0.6758171314 C3 -0.1705168300 2
N0_1 N 0.0844764770 -0.7213376214 0.5520987871 N -0.4965168000 2
C25_1 C -0.4554038764 -0.6937957708 0.5799094663 C3 -0.2550853700 2
C24_1 C -0.3461034606 -0.7895433688 0.6348410249 C3 -0.1197476300 2
H13_1 H -0.1473948817 -0.7513061339 0.6718834498 H 0.1422250000 0
C3_1 C 0.1527839043 -0.5351822184 0.8815710317 C3 -0.2550853700 2
C8_1 C 0.2213369472 -0.6481023150 0.7553995329 C3 -0.2550853700 2
C4_1 C -0.0460426079 -0.4595799657 0.8857611179 C3 -0.1197476300 2
H0_1 H -0.1545210865 -0.4952226046 0.7777185494 H 0.1422250000 0
H5_1 H 0.2705113882 -0.7429435702 0.6428169582 H 0.1281350000 0
C10_1 C 0.1276485313 -0.8039979272 0.5118609273 C3 0.6103738000 2
H6_1 H 0.0444508806 -0.6878149291 0.5187630443 H 0.2964330000 0
C26_1 C -0.4585222060 -0.7689105681 0.6017995909 C3 -0.1197476300 2
H15_1 H -0.5412807908 -0.6772932058 0.5540132167 H 0.1422250000 0
H14_1 H -0.3489695668 -0.8494403703 0.6514414873 H 0.1281350000 0
C5_1 C 0.0658230883 -0.4731499020 0.9236743895 C3 -0.1197476300 2
H1_1 H 0.2369393921 -0.5491732450 0.9105986897 H 0.1422250000 0
H4_1 H 0.3037317577 -0.6617811741 0.7860060448 H 0.1422250000 0
H2_1 H -0.1164886309 -0.4123403504 0.9200111784 H 0.1281350000 0
O0_1 O 0.1637203620 -0.8555727478 0.5447790741 O1 -0.4438310000 2
C11_1 C 0.1352947047 -0.8267363886 0.4223121184 C3 -0.1168777000 2
H16_1 H -0.5469112370 -0.8130205564 0.5935204522 H 0.1281350000 0
H3_1 H 0.0824885801 -0.4350734373 0.9862557612 H 0.1281350000 0
C12_1 C 0.2057879339 -0.7677966771 0.3896450877 C3 -0.1004728000 2
C13_1 C 0.0849153717 -0.9079767078 0.3695690455 C3 0.0311151000 2
C14_1 C 0.2251636831 -0.7882213483 0.3072099977 C3 -0.1281350000 2
H7_1 H 0.2468232439 -0.7055764581 0.4303806684 H 0.1281350000 0
C15_1 C 0.1009787338 -0.9277021652 0.2866743519 C3 -0.0979956000 2
Cl1_1 Cl 0.0018851180 -0.9854788804 0.4049749869 Cl -0.0724660000 0
C16_1 C 0.1715515853 -0.8679527045 0.2558003230 C3 -0.1281350000 2
H8_1 H 0.2823009812 -0.7425013770 0.2828769937 H 0.1281350000 0
H9_1 H 0.0594127920 -0.9902908008 0.2468369104 H 0.1281350000 0
H10_1 H 0.1865745509 -0.8849524684 0.1912072585 H 0.1281350000 0
#END
############################################################################################
# Avant-garde Materials Simulation           
# XXVI NEUMANN/KENDRICK/LEUSEN Z'=1and2, RANK 43, ENERGY -158.45536777171381 kcal/mol/atom
############################################################################################

data_rank_000043
_symmetry_cell_setting monoclinic
_symmetry_space_group_name_H-M 'C 2/c'
_symmetry_Int_Tables_number 15
loop_
_symmetry_equiv_pos_site_id
_symmetry_equiv_pos_as_xyz
1 x,y,z
2 -x,y,-z+1/2
3 -x,-y,-z
4 x,-y,z+1/2
5 x+1/2,y+1/2,z
6 -x+1/2,y+1/2,-z+1/2
7 -x+1/2,-y+1/2,-z
8 x+1/2,-y+1/2,z+1/2
_cell_length_a 19.7896818401
_cell_length_b 9.9787446176
_cell_length_c 28.3278359551
_cell_angle_alpha 90.0000000000
_cell_angle_beta 104.6702963962
_cell_angle_gamma 90.0000000000
loop_
_atom_site_label
_atom_site_type_symbol
_atom_site_fract_x
_atom_site_fract_y
_atom_site_fract_z
_atom_site_fftype
_atom_site_charge
_atom_site_hybridization
C0_0 C -0.0491781424 0.8322720889 -0.1359857585 C3 0.1697371000 2
C1_0 C -0.0548326676 0.7118442395 -0.1094739442 C3 0.2089460000 2
C2_0 C -0.0881910277 0.8411251942 -0.1854792483 C3 -0.2550853700 2
C6_0 C -0.0051768117 0.9386507993 -0.1122231962 C3 -0.1181121000 2
C3_0 C -0.0990792058 0.6070905708 -0.1329365490 C3 -0.2550853700 2
C8_0 C -0.0157849975 0.7013796016 -0.0603427737 C3 -0.2550853700 2
C4_0 C -0.1306826100 0.7369650907 -0.2072666355 C3 -0.1197476300 2
H0_0 H -0.0845779795 0.9317341164 -0.2062179945 H 0.1422250000 0
C7_0 C 0.0315701711 0.9242775355 -0.0632002359 C3 0.2375852000 2
C17_0 C 0.0033606740 1.0623231162 -0.1398444373 C3 -0.1181121000 2
C5_0 C -0.1362641084 0.6187477179 -0.1809811772 C3 -0.1197476300 2
H1_0 H -0.1034191126 0.5169869754 -0.1120203508 H 0.1422250000 0
C9_0 C 0.0262405584 0.8039757917 -0.0374197368 C3 -0.1705168300 2
H4_0 H -0.0196626495 0.6095165985 -0.0402268468 H 0.1422250000 0
H2_0 H -0.1607605761 0.7460959797 -0.2451188206 H 0.1281350000 0
N0_0 N 0.0740267232 1.0316799695 -0.0410341558 N -0.4965168000 2
C18_0 C -0.0441387121 1.1684237115 -0.1458557251 C3 0.2375852000 2
C19_0 C 0.0610602151 1.0713813271 -0.1618010155 C3 0.1697371000 2
H3_0 H -0.1696316538 0.5366578750 -0.1984789567 H 0.1281350000 0
H5_0 H 0.0553167604 0.7957212061 0.0004377909 H 0.1281350000 0
C10_0 C 0.1077293628 1.0488781501 0.0069563804 C3 0.6103738000 2
H6_0 H 0.0756642313 1.1105331987 -0.0637114481 H 0.2964330000 0
C20_0 C -0.0320242047 1.2887422257 -0.1692797280 C3 -0.1705168300 2
N1_0 N -0.1042617275 1.1577049649 -0.1279008906 N -0.4965168000 2
C21_0 C 0.0705146906 1.1903942258 -0.1878515186 C3 0.2089460000 2
C23_0 C 0.1083724883 0.9634207174 -0.1604179140 C3 -0.2550853700 2
O0_0 O 0.1069014709 0.9620081264 0.0384164043 O1 -0.4438310000 2
C11_0 C 0.1501039726 1.1742426275 0.0216118266 C3 -0.1168777000 2
C22_0 C 0.0241967298 1.2992779140 -0.1891222015 C3 -0.2550853700 2
H11_0 H -0.0680215415 1.3719130606 -0.1715990538 H 0.1281350000 0
C27_0 C -0.1678468193 1.2121857620 -0.1496365788 C3 0.6103738000 2
H17_0 H -0.1027083447 1.0945086058 -0.0988952130 H 0.2964330000 0
C25_0 C 0.1246090504 1.1954408135 -0.2123182886 C3 -0.2550853700 2
C24_0 C 0.1612011197 0.9719238918 -0.1841742860 C3 -0.1197476300 2
H13_0 H 0.1018476231 0.8721511010 -0.1409607831 H 0.1422250000 0
C12_0 C 0.2006358675 1.1638284627 0.0664077803 C3 -0.1004728000 2
C13_0 C 0.1452911228 1.2985310513 -0.0025597688 C3 0.0311151000 2
H12_0 H 0.0328637018 1.3918752320 -0.2072299962 H 0.1422250000 0
O1_0 O -0.1812760641 1.2828276044 -0.1868636181 O1 -0.4438310000 2
C28_0 C -0.2254615556 1.1822074869 -0.1252212438 C3 -0.1168777000 2
C26_0 C 0.1690351523 1.0882569998 -0.2107395033 C3 -0.1197476300 2
H15_0 H 0.1301260376 1.2845227058 -0.2332143482 H 0.1422250000 0
H14_0 H 0.1972243841 0.8884645784 -0.1827812473 H 0.1281350000 0
C14_0 C 0.2452569154 1.2682030374 0.0859741025 C3 -0.1281350000 2
H7_0 H 0.2036643985 1.0687605713 0.0855156071 H 0.1281350000 0
C15_0 C 0.1900163558 1.4043480416 0.0166123363 C3 -0.0979956000 2
Cl1_0 Cl 0.0825970476 1.3318487793 -0.0567558062 Cl -0.0724660000 0
C29_0 C -0.2312338685 1.2539217619 -0.0839859654 C3 -0.1004728000 2
C30_0 C -0.2785647609 1.0914728466 -0.1465228958 C3 0.0311151000 2
H16_0 H 0.2097365930 1.0935638575 -0.2303040497 H 0.1281350000 0
C16_0 C 0.2403045787 1.3891594927 0.0606605252 C3 -0.1281350000 2
H8_0 H 0.2833993566 1.2558026447 0.1209154469 H 0.1281350000 0
H9_0 H 0.1852712606 1.4979525645 -0.0037533446 H 0.1281350000 0
C31_0 C -0.2897582014 1.2387904603 -0.0654749651 C3 -0.1281350000 2
H18_0 H -0.1897020654 1.3235802331 -0.0670018749 H 0.1281350000 0
C32_0 C -0.3369301465 1.0743915759 -0.1279871404 C3 -0.0979956000 2
Cl0_0 Cl -0.2700600052 0.9941557448 -0.1952984163 Cl -0.0724660000 0
H10_0 H 0.2751950330 1.4718983774 0.0754443833 H 0.1281350000 0
C33_0 C -0.3426350290 1.1495684860 -0.0876901828 C3 -0.1281350000 2
H19_0 H -0.2946744993 1.2974229151 -0.0340235420 H 0.1281350000 0
H20_0 H -0.3770834180 1.0021255274 -0.1447502166 H 0.1281350000 0
H21_0 H -0.3889626673 1.1386477445 -0.0738884105 H 0.1281350000 0
#END
############################################################################################
# Avant-garde Materials Simulation           
# XXVI NEUMANN/KENDRICK/LEUSEN Z'=1and2, RANK 44, ENERGY -158.45530048921836 kcal/mol/atom
############################################################################################

data_rank_000044
_symmetry_cell_setting triclinic
_symmetry_space_group_name_H-M 'P -1'
_symmetry_Int_Tables_number 2
loop_
_symmetry_equiv_pos_site_id
_symmetry_equiv_pos_as_xyz
1 x,y,z
2 -x,-y,-z
_cell_length_a 10.6177712724
_cell_length_b 10.6655173985
_cell_length_c 27.3250596674
_cell_angle_alpha 92.8200788266
_cell_angle_beta 96.0229317506
_cell_angle_gamma 62.4265874797
loop_
_atom_site_label
_atom_site_type_symbol
_atom_site_fract_x
_atom_site_fract_y
_atom_site_fract_z
_atom_site_fftype
_atom_site_charge
_atom_site_hybridization
C0_0 C 0.5490495730 0.2257436464 0.8366352728 C3 0.1697371000 2
C1_0 C 0.4485417825 0.1924948168 0.8069933950 C3 0.2089460000 2
C2_0 C 0.6926840081 0.1182002515 0.8443115498 C3 -0.2550853700 2
C6_0 C 0.5046975842 0.3667943330 0.8550152814 C3 -0.1181121000 2
C3_0 C 0.4938958809 0.0535090339 0.7882079245 C3 -0.2550853700 2
C8_0 C 0.3078604703 0.3013644362 0.7954379857 C3 -0.2550853700 2
C4_0 C 0.7343266324 -0.0146691874 0.8238989128 C3 -0.1197476300 2
H0_0 H 0.7711803268 0.1431194437 0.8654780826 H 0.1422250000 0
C7_0 C 0.3662985060 0.4707709620 0.8414295763 C3 0.2375852000 2
C17_0 C 0.6088225458 0.4013748516 0.8860516051 C3 -0.1181121000 2
C5_0 C 0.6341660960 -0.0483547438 0.7960369473 C3 -0.1197476300 2
H1_0 H 0.4162835228 0.0297412663 0.7658304652 H 0.1422250000 0
C9_0 C 0.2680977931 0.4372758433 0.8115363833 C3 -0.1705168300 2
H4_0 H 0.2318584589 0.2765411258 0.7724355138 H 0.1422250000 0
H2_0 H 0.8456478523 -0.0945834674 0.8292893797 H 0.1281350000 0
N0_0 N 0.3203631266 0.6109730205 0.8582614849 N -0.4965168000 2
C18_0 C 0.6371873811 0.3713471555 0.9364810789 C3 0.2375852000 2
C19_0 C 0.6841001770 0.4616662082 0.8638101476 C3 0.1697371000 2
H3_0 H 0.6681614121 -0.1530825636 0.7798327887 H 0.1281350000 0
H5_0 H 0.1610522713 0.5209754553 0.8015989263 H 0.1281350000 0
C10_0 C 0.2339129551 0.7273893395 0.8301725310 C3 0.6103738000 2
H6_0 H 0.3557306824 0.6276613078 0.8933458756 H 0.2964330000 0
C20_0 C 0.7413775498 0.3985534039 0.9653310192 C3 -0.1705168300 2
N1_0 N 0.5611887922 0.3118169247 0.9571635519 N -0.4965168000 2
C21_0 C 0.7885219927 0.4898050191 0.8931562061 C3 0.2089460000 2
C23_0 C 0.6602670979 0.4939528524 0.8127800192 C3 -0.2550853700 2
O0_0 O 0.2007729381 0.7247883201 0.7853293938 O1 -0.4438310000 2
C11_0 C 0.1795786779 0.8660473440 0.8570315216 C3 -0.1168777000 2
C22_0 C 0.8139174885 0.4564597641 0.9438913752 C3 -0.2550853700 2
H11_0 H 0.7611353453 0.3742363532 1.0043118235 H 0.1281350000 0
C27_0 C 0.5520205002 0.2944012341 1.0056267938 C3 0.6103738000 2
H17_0 H 0.4955709010 0.2892437074 0.9324189369 H 0.2964330000 0
C25_0 C 0.8659396708 0.5459409535 0.8706172084 C3 -0.2550853700 2
C24_0 C 0.7374014599 0.5483371719 0.7919919526 C3 -0.1197476300 2
H13_0 H 0.5794129249 0.4756915972 0.7901510842 H 0.1422250000 0
C12_0 C 0.2086987289 0.9706697935 0.8396881690 C3 -0.1004728000 2
C13_0 C 0.0927069539 0.9000678045 0.8958937367 C3 0.0311151000 2
H12_0 H 0.8935452552 0.4773414885 0.9663715427 H 0.1422250000 0
O1_0 O 0.6190084203 0.3262916032 1.0398638259 O1 -0.4438310000 2
C28_0 C 0.4624780334 0.2262437041 1.0170648275 C3 -0.1168777000 2
C26_0 C 0.8418269051 0.5738047016 0.8208709839 C3 -0.1197476300 2
H15_0 H 0.9453240905 0.5660978456 0.8934825362 H 0.1422250000 0
H14_0 H 0.7182559476 0.5746276322 0.7530397831 H 0.1281350000 0
C14_0 C 0.1536254108 1.1051404387 0.8604588851 C3 -0.1281350000 2
H7_0 H 0.2762088432 0.9437443262 0.8094944287 H 0.1281350000 0
C15_0 C 0.0363176733 1.0349577578 0.9169091592 C3 -0.0979956000 2
Cl1_0 Cl 0.0448545374 0.7786274526 0.9172712859 Cl -0.0724660000 0
C29_0 C 0.5139231922 0.1405821745 1.0593146552 C3 -0.1004728000 2
C30_0 C 0.3329925021 0.2426550143 0.9921483393 C3 0.0311151000 2
H16_0 H 0.9011180388 0.6167200841 0.8032661376 H 0.1281350000 0
C16_0 C 0.0670123893 1.1368720143 0.8989663655 C3 -0.1281350000 2
H8_0 H 0.1776579375 1.1851907679 0.8467915932 H 0.1281350000 0
H9_0 H -0.0325321124 1.0601110956 0.9466654706 H 0.1281350000 0
C31_0 C 0.4419811679 0.0729986021 1.0760549694 C3 -0.1281350000 2
H18_0 H 0.6137627837 0.1282340323 1.0787875420 H 0.1281350000 0
C32_0 C 0.2575928092 0.1786247141 1.0094661444 C3 -0.0979956000 2
Cl0_0 Cl 0.2558561410 0.3468237580 0.9394008130 Cl -0.0724660000 0
H10_0 H 0.0208866479 1.2425424144 0.9147939161 H 0.1281350000 0
C33_0 C 0.3125108469 0.0930722893 1.0511258257 C3 -0.1281350000 2
H19_0 H 0.4857239269 0.0066331263 1.1087755193 H 0.1281350000 0
H20_0 H 0.1561568812 0.1957279887 0.9900090235 H 0.1281350000 0
H21_0 H 0.2530631520 0.0434420284 1.0643650481 H 0.1281350000 0
H14_1 H 0.6750960072 0.2486893371 0.7441997051 H 0.1281350000 0
C24_1 C 0.6351914505 0.2631994064 0.7053845738 C3 -0.1197476300 2
C23_1 C 0.5685707426 0.1860937848 0.6847470311 C3 -0.2550853700 2
C26_1 C 0.6515312051 0.3607374105 0.6767576514 C3 -0.1197476300 2
C19_1 C 0.5155120085 0.2020102860 0.6343301600 C3 0.1697371000 2
H13_1 H 0.5559926105 0.1120601290 0.7073213200 H 0.1422250000 0
C25_1 C 0.6033925657 0.3772223945 0.6275167781 C3 -0.2550853700 2
H16_1 H 0.7036556276 0.4216707153 0.6934914722 H 0.1281350000 0
C17_1 C 0.4424214496 0.1263437885 0.6124980195 C3 -0.1181121000 2
C21_1 C 0.5357578751 0.2985378017 0.6051981677 C3 0.2089460000 2
H15_1 H 0.6171580844 0.4508123343 0.6049230387 H 0.1422250000 0
C6_1 C 0.4117325168 0.0334545319 0.6433613900 C3 -0.1181121000 2
C18_1 C 0.3948622636 0.1448422402 0.5623056584 C3 0.2375852000 2
C22_1 C 0.4849394922 0.3138293583 0.5548025171 C3 -0.2550853700 2
C0_1 C 0.2777656726 0.0911212113 0.6645131908 C3 0.1697371000 2
C7_1 C 0.5111734757 -0.1070886326 0.6534156886 C3 0.2375852000 2
C20_1 C 0.4172295802 0.2391600370 0.5336075950 C3 -0.1705168300 2
N1_1 N 0.3233372375 0.0692252807 0.5414454463 N -0.4965168000 2
H12_1 H 0.5007364815 0.3864163237 0.5323293154 H 0.1422250000 0
C1_1 C 0.2451657781 0.0021638918 0.6931267389 C3 0.2089460000 2
C2_1 C 0.1782101614 0.2371572737 0.6606635219 C3 -0.2550853700 2
C9_1 C 0.4757135953 -0.1952602994 0.6804146251 C3 -0.1705168300 2
N0_1 N 0.6479935153 -0.1644650634 0.6364622369 N -0.4965168000 2
H11_1 H 0.3802842974 0.2504262134 0.4948346557 H 0.1281350000 0
C27_1 C 0.2868906468 0.0537831076 0.4928686656 C3 0.6103738000 2
H17_1 H 0.3067175661 0.0099248060 0.5657469603 H 0.2964330000 0
C3_1 C 0.1158483275 0.0612595704 0.7159917787 C3 -0.2550853700 2
C8_1 C 0.3460272650 -0.1424740573 0.6993399509 C3 -0.2550853700 2
C4_1 C 0.0551514961 0.2925148600 0.6846096286 C3 -0.1197476300 2
H0_1 H 0.2021988649 0.3067230170 0.6397925549 H 0.1422250000 0
H5_1 H 0.5531228555 -0.3056894621 0.6857491842 H 0.1281350000 0
C10_1 C 0.7695457144 -0.2582455338 0.6628923545 C3 0.6103738000 2
H6_1 H 0.6591743002 -0.1287826273 0.6035935618 H 0.2964330000 0
O1_1 O 0.3099347403 0.1134049718 0.4593527734 O1 -0.4438310000 2
C28_1 C 0.2107785392 -0.0336923024 0.4799064412 C3 -0.1168777000 2
C5_1 C 0.0235764640 0.2041230291 0.7124900851 C3 -0.1197476300 2
H1_1 H 0.0927797727 -0.0085238240 0.7372351212 H 0.1422250000 0
H4_1 H 0.3202062522 -0.2102721306 0.7206007088 H 0.1422250000 0
H2_1 H -0.0173813058 0.4057083143 0.6825473767 H 0.1281350000 0
O0_1 O 0.7744934886 -0.2979819755 0.7052877891 O1 -0.4438310000 2
C11_1 C 0.9055217709 -0.3122612568 0.6386177494 C3 -0.1168777000 2
C29_1 C 0.1240750104 0.0034114258 0.4350525716 C3 -0.1004728000 2
C30_1 C 0.2203897733 -0.1497104510 0.5054019737 C3 0.0311151000 2
H3_1 H -0.0732470657 0.2490137210 0.7314512009 H 0.1281350000 0
C12_1 C 1.0156667614 -0.2874609533 0.6624688526 C3 -0.1004728000 2
C13_1 C 0.9332700098 -0.3981768792 0.5965700886 C3 0.0311151000 2
C31_1 C 0.0498686948 -0.0693675371 0.4163586869 C3 -0.1281350000 2
H18_1 H 0.1165818273 0.0927141072 0.4150584349 H 0.1281350000 0
C32_1 C 0.1475492855 -0.2246840025 0.4867235389 C3 -0.0979956000 2
Cl0_1 Cl 0.3272210496 -0.2118240721 0.5606322412 Cl -0.0724660000 0
C14_1 C 1.1477171614 -0.3422398235 0.6436032736 C3 -0.1281350000 2
H7_1 H 0.9966225248 -0.2259724710 0.6964588124 H 0.1281350000 0
C15_1 C 1.0656167723 -0.4541451249 0.5774635045 C3 -0.0979956000 2
Cl1_1 Cl 0.8071992106 -0.4471918106 0.5693616878 Cl -0.0724660000 0
C33_1 C 0.0620531129 -0.1844315626 0.4423308749 C3 -0.1281350000 2
H19_1 H -0.0163192231 -0.0371228393 0.3815263453 H 0.1281350000 0
H20_1 H 0.1581065801 -0.3143248013 0.5073431467 H 0.1281350000 0
C16_1 C 1.1719382675 -0.4245968578 0.6009417081 C3 -0.1281350000 2
H8_1 H 1.2321493112 -0.3219261787 0.6623249335 H 0.1281350000 0
H9_1 H 1.0858414627 -0.5223247602 0.5450970351 H 0.1281350000 0
H21_1 H 0.0061716168 -0.2439934478 0.4279070037 H 0.1281350000 0
H10_1 H 1.2755069056 -0.4693672297 0.5863363793 H 0.1281350000 0
#END
############################################################################################
# Avant-garde Materials Simulation           
# XXVI NEUMANN/KENDRICK/LEUSEN Z'=1and2, RANK 45, ENERGY -158.45526298004731 kcal/mol/atom
############################################################################################

data_rank_000045
_symmetry_cell_setting triclinic
_symmetry_space_group_name_H-M 'P 1'
_symmetry_Int_Tables_number 1
loop_
_symmetry_equiv_pos_site_id
_symmetry_equiv_pos_as_xyz
1 x,y,z
_cell_length_a 10.5287814486
_cell_length_b 10.7792885972
_cell_length_c 14.2459640850
_cell_angle_alpha 88.3324374971
_cell_angle_beta 107.8480519031
_cell_angle_gamma 61.6446567021
loop_
_atom_site_label
_atom_site_type_symbol
_atom_site_fract_x
_atom_site_fract_y
_atom_site_fract_z
_atom_site_fftype
_atom_site_charge
_atom_site_hybridization
C0_0 C 0.7406220750 0.8602242857 0.3418015101 C3 0.1697371000 2
C1_0 C 0.8432312055 0.8437435717 0.2899099280 C3 0.2089460000 2
C2_0 C 0.7028301080 0.7508258150 0.3486643508 C3 -0.2550853700 2
C6_0 C 0.6801398299 0.9841905840 0.3848027233 C3 -0.1181121000 2
C3_0 C 0.9008666180 0.7216649784 0.2462459532 C3 -0.2550853700 2
C8_0 C 0.8825064373 0.9515276493 0.2833196062 C3 -0.2550853700 2
C4_0 C 0.7638977851 0.6313403158 0.3073563642 C3 -0.1197476300 2
H0_0 H 0.6254029561 0.7618116007 0.3881291367 H 0.1422250000 0
C7_0 C 0.7209394782 1.0887791320 0.3747747391 C3 0.2375852000 2
C17_0 C 0.5757207648 1.0023473455 0.4408365825 C3 -0.1181121000 2
C5_0 C 0.8631674076 0.6167723594 0.2550337412 C3 -0.1197476300 2
H1_0 H 0.9771101942 0.7116258335 0.2058887576 H 0.1422250000 0
C9_0 C 0.8241843462 1.0705386741 0.3242663792 C3 -0.1705168300 2
H4_0 H 0.9588447508 0.9410261785 0.2428947302 H 0.1422250000 0
H2_0 H 0.7389350985 0.5456213081 0.3173716417 H 0.1281350000 0
N0_0 N 0.6524466304 1.2137471121 0.4114988004 N -0.4965168000 2
C18_0 C 0.6383329346 0.9542368329 0.5458438292 C3 0.2375852000 2
C19_0 C 0.4120243257 1.0707825722 0.3887190351 C3 0.1697371000 2
H3_0 H 0.9110246145 0.5219322621 0.2229513278 H 0.1281350000 0
H5_0 H 0.8546806136 1.1525075975 0.3180333746 H 0.1281350000 0
C10_0 C 0.6806342542 1.3253717625 0.4140664885 C3 0.6103738000 2
H6_0 H 0.5721493858 1.2227482383 0.4409781868 H 0.2964330000 0
C20_0 C 0.5400107644 0.9731511215 0.6005677872 C3 -0.1705168300 2
N1_0 N 0.8000619219 0.8849455045 0.5932239712 N -0.4965168000 2
C21_0 C 0.3130816376 1.0942057288 0.4448457531 C3 0.2089460000 2
C23_0 C 0.3420467390 1.1174476583 0.2821120996 C3 -0.2550853700 2
O0_0 O 0.7969151082 1.3192307761 0.4049987000 O1 -0.4438310000 2
C11_0 C 0.5594755800 1.4641405248 0.4273725769 C3 -0.1168777000 2
C22_0 C 0.3822242600 1.0424043558 0.5506614507 C3 -0.2550853700 2
H11_0 H 0.5917862127 0.9339665491 0.6816853330 H 0.1281350000 0
C27_0 C 0.8896642138 0.8367140271 0.6937568394 C3 0.6103738000 2
H17_0 H 0.8572191404 0.8762593749 0.5452535472 H 0.2964330000 0
C25_0 C 0.1501854498 1.1662874817 0.3935188825 C3 -0.2550853700 2
C24_0 C 0.1833669670 1.1848149336 0.2339113757 C3 -0.1197476300 2
H13_0 H 0.4163432910 1.0976764330 0.2385867970 H 0.1422250000 0
C12_0 C 0.6127579140 1.5367785810 0.4943434509 C3 -0.1004728000 2
C13_0 C 0.3996720766 1.5335732387 0.3712583514 C3 0.0311151000 2
H12_0 H 0.3073377363 1.0578734462 0.5932346750 H 0.1422250000 0
O1_0 O 0.8359815062 0.8459623549 0.7613177620 O1 -0.4438310000 2
C28_0 C 1.0623542576 0.7623379324 0.7217921073 C3 -0.1168777000 2
C26_0 C 0.0863204440 1.2106509454 0.2898958956 C3 -0.1197476300 2
H15_0 H 0.0752626369 1.1869201826 0.4367518793 H 0.1422250000 0
H14_0 H 0.1321397529 1.2183254823 0.1519668722 H 0.1281350000 0
C14_0 C 0.5124148592 1.6728183100 0.5051311269 C3 -0.1281350000 2
H7_0 H 0.7366658172 1.4825400633 0.5379119217 H 0.1281350000 0
C15_0 C 0.2984463367 1.6719225875 0.3797408789 C3 -0.0979956000 2
Cl1_0 Cl 0.3178547864 1.4525883535 0.2892895827 Cl -0.0724660000 0
C29_0 C 1.1479701589 0.6496103940 0.8074866374 C3 -0.1004728000 2
C30_0 C 1.1463793903 0.7966131966 0.6767203527 C3 0.0311151000 2
H16_0 H -0.0390426590 1.2657947807 0.2508215280 H 0.1281350000 0
C16_0 C 0.3544815702 1.7415035765 0.4466446559 C3 -0.1281350000 2
H8_0 H 0.5568318560 1.7268365760 0.5575830139 H 0.1281350000 0
H9_0 H 0.1754996726 1.7230525889 0.3350076599 H 0.1281350000 0
C31_0 C 1.3088143750 0.5740449918 0.8467046551 C3 -0.1281350000 2
H18_0 H 1.0832572082 0.6234591924 0.8429405935 H 0.1281350000 0
C32_0 C 1.3079994453 0.7237022259 0.7169674318 C3 -0.0979956000 2
Cl0_0 Cl 1.0556383560 0.9348186400 0.5708819890 Cl -0.0724660000 0
H10_0 H 0.2743827189 1.8489637736 0.4529600951 H 0.1281350000 0
C33_0 C 1.3892325963 0.6123727533 0.8017587517 C3 -0.1281350000 2
H19_0 H 1.3712634483 0.4872538633 0.9131745873 H 0.1281350000 0
H20_0 H 1.3690590894 0.7557543961 0.6816025739 H 0.1281350000 0
H21_0 H 1.5151366417 0.5572096199 0.8330431028 H 0.1281350000 0
H8_1 H 1.0482065717 0.6239266500 0.4651704890 H 0.1281350000 0
C14_1 C 1.1147167002 0.5327451433 0.5289871620 C3 -0.1281350000 2
C12_1 C 1.2754626629 0.4575587762 0.5633908634 C3 -0.1004728000 2
C16_1 C 1.0396132123 0.4890367540 0.5756303383 C3 -0.1281350000 2
C11_1 C 1.3665055499 0.3396110755 0.6455883408 C3 -0.1168777000 2
H7_1 H 1.3358890833 0.4886462018 0.5269046227 H 0.1281350000 0
C15_1 C 1.1262033345 0.3719984428 0.6568677259 C3 -0.0979956000 2
H10_1 H 0.9135091409 0.5457071245 0.5481981009 H 0.1281350000 0
C10_1 C 1.5382803656 0.2677100378 0.6684954764 C3 0.6103738000 2
C13_1 C 1.2879941388 0.2992103467 0.6922373933 C3 0.0311151000 2
H9_1 H 1.0694829824 0.3356580139 0.6935591177 H 0.1281350000 0
N0_1 N 1.6333048914 0.2180117776 0.7679426705 N -0.4965168000 2
O0_1 O 1.5857867956 0.2620872272 0.5981637698 O1 -0.4438310000 2
Cl1_1 Cl 1.3858448167 0.1537195998 0.7938105915 Cl -0.0724660000 0
C7_1 C 1.7956091830 0.1478422632 0.8111836176 C3 0.2375852000 2
H6_1 H 1.5810071949 0.2224572866 0.8183272122 H 0.2964330000 0
C6_1 C 1.8647522364 0.0885555673 0.9148519310 C3 -0.1181121000 2
C9_1 C 1.8885135430 0.1384457777 0.7541829839 C3 -0.1705168300 2
C0_1 C 2.0294226063 0.0147353177 0.9629652451 C3 0.1697371000 2
C17_1 C 1.7656200200 0.1039802789 0.9743573267 C3 -0.1181121000 2
C8_1 C 2.0472539391 0.0675045858 0.8005504470 C3 -0.2550853700 2
H5_1 H 1.8321221898 0.1856247060 0.6740219722 H 0.1281350000 0
C1_1 C 2.1228513922 0.0026255156 0.9046403477 C3 0.2089460000 2
C2_1 C 2.1053993742 -0.0487036899 1.0676771561 C3 -0.2550853700 2
C18_1 C 1.7274584279 -0.0015381683 0.9877379164 C3 0.2375852000 2
C19_1 C 1.7092067674 0.2274654229 1.0183552273 C3 0.1697371000 2
H4_1 H 2.1179683628 0.0596955652 0.7562464464 H 0.1422250000 0
C3_1 C 2.2865656727 -0.0727251256 0.9523266577 C3 -0.2550853700 2
C4_1 C 2.2648919473 -0.1204429190 1.1122218349 C3 -0.1197476300 2
H0_1 H 2.0349913519 -0.0382861580 1.1126712764 H 0.1422250000 0
C20_1 C 1.6278206380 0.0164936427 1.0411753832 C3 -0.1705168300 2
N1_1 N 1.7970064789 -0.1278167740 0.9525307693 N -0.4965168000 2
C21_1 C 1.6124355019 0.2426891623 1.0746387515 C3 0.2089460000 2
C23_1 C 1.7472521288 0.3363323995 1.0092526414 C3 -0.2550853700 2
C5_1 C 2.3563724978 -0.1328412405 1.0542034451 C3 -0.1197476300 2
H1_1 H 2.3577670360 -0.0842665081 0.9077256418 H 0.1422250000 0
H2_1 H 2.3208115653 -0.1670583688 1.1929114364 H 0.1281350000 0
C22_1 C 1.5728663160 0.1353728041 1.0829361784 C3 -0.2550853700 2
H11_1 H 1.5978513108 -0.0655442022 1.0493353320 H 0.1281350000 0
C27_1 C 1.7650149282 -0.2375161931 0.9464576308 C3 0.6103738000 2
H17_1 H 1.8730681414 -0.1350543886 0.9194100065 H 0.2964330000 0
C25_1 C 1.5625334150 0.3620767377 1.1218122524 C3 -0.2550853700 2
C24_1 C 1.6935637473 0.4532885224 1.0540106083 C3 -0.1197476300 2
H13_1 H 1.8196008523 0.3265323984 0.9658917988 H 0.1422250000 0
H3_1 H 2.4823696950 -0.1905781781 1.0898909682 H 0.1281350000 0
H12_1 H 1.4998736084 0.1460787500 1.1260492263 H 0.1422250000 0
O1_1 O 1.6475242486 -0.2305527709 0.9532913342 O1 -0.4438310000 2
C28_1 C 1.8953234018 -0.3772573554 0.9413932240 C3 -0.1168777000 2
C26_1 C 1.6016679069 0.4656293453 1.1116755383 C3 -0.1197476300 2
H15_1 H 1.4931793122 0.3705460987 1.1672358656 H 0.1422250000 0
H14_1 H 1.7192683266 0.5382615851 1.0432171872 H 0.1281350000 0
C29_1 C 2.0412282910 -0.4359488465 1.0186041296 C3 -0.1004728000 2
C30_1 C 1.8756824158 -0.4603960571 0.8703955753 C3 0.0311151000 2
H16_1 H 1.5610747942 0.5575852678 1.1474731941 H 0.1281350000 0
C31_1 C 2.1614893411 -0.5740750655 1.0268349423 C3 -0.1281350000 2
H18_1 H 2.0594431079 -0.3719811704 1.0735087444 H 0.1281350000 0
C32_1 C 1.9955408069 -0.5988389365 0.8781719010 C3 -0.0979956000 2
Cl0_1 Cl 1.7048896810 -0.3915544024 0.7673271952 Cl -0.0724660000 0
C33_1 C 2.1384062038 -0.6563750469 0.9569518771 C3 -0.1281350000 2
H19_1 H 2.2729216794 -0.6167064886 1.0878086592 H 0.1281350000 0
H20_1 H 1.9757401912 -0.6613531821 0.8227146710 H 0.1281350000 0
H21_1 H 2.2311683492 -0.7647383091 0.9625193993 H 0.1281350000 0
#END
############################################################################################
# Avant-garde Materials Simulation           
# XXVI NEUMANN/KENDRICK/LEUSEN Z'=1and2, RANK 46, ENERGY -158.45525463478953 kcal/mol/atom
############################################################################################

data_rank_000046
_symmetry_cell_setting monoclinic
_symmetry_space_group_name_H-M 'C 2/c'
_symmetry_Int_Tables_number 15
loop_
_symmetry_equiv_pos_site_id
_symmetry_equiv_pos_as_xyz
1 x,y,z
2 -x,y,-z+1/2
3 -x,-y,-z
4 x,-y,z+1/2
5 x+1/2,y+1/2,z
6 -x+1/2,y+1/2,-z+1/2
7 -x+1/2,-y+1/2,-z
8 x+1/2,-y+1/2,z+1/2
_cell_length_a 26.2441638490
_cell_length_b 11.5373523420
_cell_length_c 17.8046388808
_cell_angle_alpha 90.0000000000
_cell_angle_beta 99.0572210477
_cell_angle_gamma 90.0000000000
loop_
_atom_site_label
_atom_site_type_symbol
_atom_site_fract_x
_atom_site_fract_y
_atom_site_fract_z
_atom_site_fftype
_atom_site_charge
_atom_site_hybridization
C0_0 C -0.3629609588 -0.0792160824 0.9350182547 C3 0.1697371000 2
C1_0 C -0.3937802741 -0.1430787514 0.8752267610 C3 0.2089460000 2
C2_0 C -0.3104828776 -0.1121254040 0.9555592276 C3 -0.2550853700 2
C6_0 C -0.3850337499 0.0154352667 0.9706421775 C3 -0.1181121000 2
C3_0 C -0.3713840563 -0.2350756057 0.8389885633 C3 -0.2550853700 2
C8_0 C -0.4460114918 -0.1111308742 0.8534126225 C3 -0.2550853700 2
C4_0 C -0.2897140873 -0.2015809805 0.9186611024 C3 -0.1197476300 2
H0_0 H -0.2866994275 -0.0647954510 1.0010757216 H 0.1422250000 0
C7_0 C -0.4369816390 0.0438667952 0.9463250336 C3 0.2375852000 2
C17_0 C -0.3525364643 0.0862606285 1.0302780309 C3 -0.1181121000 2
C5_0 C -0.3201846470 -0.2642506512 0.8597137154 C3 -0.1197476300 2
H1_0 H -0.3957698671 -0.2815135861 0.7934775498 H 0.1422250000 0
C9_0 C -0.4674514652 -0.0208361042 0.8877444038 C3 -0.1705168300 2
H4_0 H -0.4695800909 -0.1594781075 0.8079691496 H 0.1422250000 0
H2_0 H -0.2492494875 -0.2248279778 0.9354393041 H 0.1281350000 0
N0_0 N -0.4573863745 0.1393958702 0.9806187679 N -0.4965168000 2
C18_0 C -0.3377818903 0.0460034888 1.1046088265 C3 0.2375852000 2
C19_0 C -0.3351359644 0.1986067385 1.0106184141 C3 0.1697371000 2
H3_0 H -0.3025836646 -0.3336697454 0.8310832525 H 0.1281350000 0
H5_0 H -0.5074748439 0.0033552468 0.8703380542 H 0.1281350000 0
C10_0 C -0.5069148674 0.1794620671 0.9709793503 C3 0.6103738000 2
H6_0 H -0.4314419464 0.1819681504 1.0197524599 H 0.2964330000 0
C20_0 C -0.3083367235 0.1170126359 1.1606792585 C3 -0.1705168300 2
N1_0 N -0.3533802796 -0.0648801352 1.1256091655 N -0.4965168000 2
C21_0 C -0.3048831220 0.2689503645 1.0675183388 C3 0.2089460000 2
C23_0 C -0.3452395653 0.2414721712 0.9349077883 C3 -0.2550853700 2
O0_0 O -0.5427167873 0.1321675568 0.9275469784 O1 -0.4438310000 2
C11_0 C -0.5179724188 0.2881320461 1.0122622531 C3 -0.1168777000 2
C22_0 C -0.2926184108 0.2256664421 1.1427272225 C3 -0.2550853700 2
H11_0 H -0.2986766079 0.0840285844 1.2183392700 H 0.1281350000 0
C27_0 C -0.3245605214 -0.1358757295 1.1771466775 C3 0.6103738000 2
H17_0 H -0.3888142808 -0.0949895881 1.0997808028 H 0.2964330000 0
C25_0 C -0.2874374079 0.3792177653 1.0471365006 C3 -0.2550853700 2
C24_0 C -0.3271310184 0.3485039487 0.9167709372 C3 -0.1197476300 2
H13_0 H -0.3666688856 0.1873679772 0.8906503674 H 0.1422250000 0
C12_0 C -0.5623675107 0.3479223304 0.9780576621 C3 -0.1004728000 2
C13_0 C -0.4914272251 0.3344793103 1.0804873598 C3 0.0311151000 2
H12_0 H -0.2698569694 0.2789181215 1.1864991740 H 0.1422250000 0
O1_0 O -0.2792099092 -0.1168830432 1.2065357104 O1 -0.4438310000 2
C28_0 C -0.3508581289 -0.2457266755 1.1957506172 C3 -0.1168777000 2
C26_0 C -0.2987177769 0.4188239359 0.9733123576 C3 -0.1197476300 2
H15_0 H -0.2640609791 0.4311152954 1.0909341890 H 0.1422250000 0
H14_0 H -0.3342025646 0.3789862461 0.8581972467 H 0.1281350000 0
C14_0 C -0.5795817535 0.4484440199 1.0086865021 C3 -0.1281350000 2
H7_0 H -0.5831696060 0.3122846796 0.9254844135 H 0.1281350000 0
C15_0 C -0.5089535439 0.4344051878 1.1126118681 C3 -0.0979956000 2
Cl1_0 Cl -0.4361029600 0.2706821545 1.1309044121 Cl -0.0724660000 0
C29_0 C -0.3268568737 -0.3517853109 1.1847225262 C3 -0.1004728000 2
C30_0 C -0.3964041236 -0.2473613238 1.2278432360 C3 0.0311151000 2
H16_0 H -0.2856044052 0.5037320301 0.9575419682 H 0.1281350000 0
C16_0 C -0.5527320075 0.4918704017 1.0766776271 C3 -0.1281350000 2
H8_0 H -0.6138908473 0.4925756165 0.9799801071 H 0.1281350000 0
H9_0 H -0.4873565961 0.4675739239 1.1654013921 H 0.1281350000 0
C31_0 C -0.3483007009 -0.4567495484 1.2025657187 C3 -0.1281350000 2
H18_0 H -0.2906086960 -0.3503632343 1.1620700156 H 0.1281350000 0
C32_0 C -0.4182637344 -0.3523060560 1.2456695901 C3 -0.0979956000 2
Cl0_0 Cl -0.4244225427 -0.1206224385 1.2532475181 Cl -0.0724660000 0
H10_0 H -0.5659660136 0.5704950372 1.1015361855 H 0.1281350000 0
C33_0 C -0.3942837007 -0.4565648554 1.2328156085 C3 -0.1281350000 2
H19_0 H -0.3290556490 -0.5381026052 1.1936262247 H 0.1281350000 0
H20_0 H -0.4532250535 -0.3504123917 1.2715543159 H 0.1281350000 0
H21_0 H -0.4108886708 -0.5379694916 1.2483608846 H 0.1281350000 0
#END
############################################################################################
# Avant-garde Materials Simulation           
# XXVI NEUMANN/KENDRICK/LEUSEN Z'=1and2, RANK 47, ENERGY -158.45510137511343 kcal/mol/atom
############################################################################################

data_rank_000047
_symmetry_cell_setting triclinic
_symmetry_space_group_name_H-M 'P -1'
_symmetry_Int_Tables_number 2
loop_
_symmetry_equiv_pos_site_id
_symmetry_equiv_pos_as_xyz
1 x,y,z
2 -x,-y,-z
_cell_length_a 10.5628805988
_cell_length_b 14.3725343042
_cell_length_c 19.0236258920
_cell_angle_alpha 80.3770939987
_cell_angle_beta 89.2647974836
_cell_angle_gamma 110.6934742329
loop_
_atom_site_label
_atom_site_type_symbol
_atom_site_fract_x
_atom_site_fract_y
_atom_site_fract_z
_atom_site_fftype
_atom_site_charge
_atom_site_hybridization
C0_0 C 0.3153029199 0.1765684082 0.1817517310 C3 0.1697371000 2
C1_0 C 0.1791855614 0.1107217554 0.2068797638 C3 0.2089460000 2
C2_0 C 0.4118004433 0.2037405749 0.2330931586 C3 -0.2550853700 2
C6_0 C 0.3517878894 0.2095540725 0.1063883007 C3 -0.1181121000 2
C3_0 C 0.1455009147 0.0766614057 0.2813953448 C3 -0.2550853700 2
C8_0 C 0.0832557459 0.0794880834 0.1561635067 C3 -0.2550853700 2
C4_0 C 0.3763021426 0.1688499207 0.3053331988 C3 -0.1197476300 2
H0_0 H 0.5159342265 0.2521633748 0.2144573309 H 0.1422250000 0
C7_0 C 0.2541037155 0.1744096799 0.0588339014 C3 0.2375852000 2
C17_0 C 0.4934909097 0.2782739997 0.0805752962 C3 -0.1181121000 2
C5_0 C 0.2416727438 0.1054054735 0.3296603789 C3 -0.1197476300 2
H1_0 H 0.0421168459 0.0256937036 0.2998184881 H 0.1422250000 0
C9_0 C 0.1193516686 0.1096478728 0.0841588092 C3 -0.1705168300 2
H4_0 H -0.0204354117 0.0289576304 0.1744231731 H 0.1422250000 0
H2_0 H 0.4514652299 0.1905775676 0.3441852176 H 0.1281350000 0
N0_0 N 0.2865819855 0.2048958035 -0.0156233996 N -0.4965168000 2
C18_0 C 0.5357937375 0.3819277532 0.0818588908 C3 0.2375852000 2
C19_0 C 0.5888564823 0.2383413776 0.0563372190 C3 0.1697371000 2
H3_0 H 0.2148567062 0.0797789229 0.3869231787 H 0.1281350000 0
H5_0 H 0.0446039823 0.0830553730 0.0463403628 H 0.1281350000 0
C10_0 C 0.2365039080 0.1425949390 -0.0635628398 C3 0.6103738000 2
H6_0 H 0.3541156877 0.2769143137 -0.0351304320 H 0.2964330000 0
C20_0 C 0.6724891156 0.4464442371 0.0606936973 C3 -0.1705168300 2
N1_0 N 0.4395633364 0.4189547580 0.1059090938 N -0.4965168000 2
C21_0 C 0.7260895707 0.3041873763 0.0337120682 C3 0.2089460000 2
C23_0 C 0.5531766296 0.1337530073 0.0546952247 C3 -0.2550853700 2
O0_0 O 0.1725981796 0.0502484791 -0.0469379740 O1 -0.4438310000 2
C11_0 C 0.2661644779 0.1913997016 -0.1410371194 C3 -0.1168777000 2
C22_0 C 0.7641081371 0.4079212162 0.0374543406 C3 -0.2550853700 2
H11_0 H 0.7022740617 0.5262132937 0.0626457101 H 0.1281350000 0
C27_0 C 0.4490818039 0.5168461919 0.1027431617 C3 0.6103738000 2
H17_0 H 0.3472766185 0.3646945002 0.1239913025 H 0.2964330000 0
C25_0 C 0.8199613407 0.2637939220 0.0097015209 C3 -0.2550853700 2
C24_0 C 0.6474227339 0.0964621920 0.0322680533 C3 -0.1197476300 2
H13_0 H 0.4493367181 0.0832703580 0.0718860693 H 0.1422250000 0
C12_0 C 0.3280116928 0.1485759309 -0.1856715908 C3 -0.1004728000 2
C13_0 C 0.2270553389 0.2716974879 -0.1721461658 C3 0.0311151000 2
H12_0 H 0.8686982562 0.4583126601 0.0210650760 H 0.1422250000 0
O1_0 O 0.5527104708 0.5906083668 0.0775198038 O1 -0.4438310000 2
C28_0 C 0.3305792702 0.5347628842 0.1345229799 C3 -0.1168777000 2
C26_0 C 0.7821674081 0.1617962565 0.0092462904 C3 -0.1197476300 2
H15_0 H 0.9234640325 0.3152885919 -0.0078425342 H 0.1422250000 0
H14_0 H 0.6187443637 0.0157913621 0.0321881107 H 0.1281350000 0
C14_0 C 0.3536770593 0.1863603486 -0.2587731117 C3 -0.1281350000 2
H7_0 H 0.3556012219 0.0848072378 -0.1613142557 H 0.1281350000 0
C15_0 C 0.2518062976 0.3098639862 -0.2455471503 C3 -0.0979956000 2
Cl1_0 Cl 0.1372863850 0.3215163129 -0.1217083441 Cl -0.0724660000 0
C29_0 C 0.3659974955 0.6237513049 0.1633558571 C3 -0.1004728000 2
C30_0 C 0.1914549707 0.4767447829 0.1363191785 C3 0.0311151000 2
H16_0 H 0.8546455013 0.1302232470 -0.0078758913 H 0.1281350000 0
C16_0 C 0.3153379831 0.2671175932 -0.2885137518 C3 -0.1281350000 2
H8_0 H 0.4039612952 0.1538321509 -0.2927743278 H 0.1281350000 0
H9_0 H 0.2195333063 0.3717916018 -0.2685899895 H 0.1281350000 0
C31_0 C 0.2692441596 0.6537996961 0.1929861513 C3 -0.1281350000 2
H18_0 H 0.4734808939 0.6690480733 0.1619854777 H 0.1281350000 0
C32_0 C 0.0930949427 0.5080246470 0.1638384692 C3 -0.0979956000 2
Cl0_0 Cl 0.1314825779 0.3637934648 0.1036261770 Cl -0.0724660000 0
H10_0 H 0.3333398558 0.2960522504 -0.3457767389 H 0.1281350000 0
C33_0 C 0.1318633709 0.5960409211 0.1925864535 C3 -0.1281350000 2
H19_0 H 0.3009326827 0.7226896082 0.2154607205 H 0.1281350000 0
H20_0 H -0.0137448200 0.4623913683 0.1631118983 H 0.1281350000 0
H21_0 H 0.0544046629 0.6194166766 0.2143699976 H 0.1281350000 0
H8_1 H 0.2072968969 0.2882993676 0.2814621290 H 0.1281350000 0
C14_1 C 0.2376746960 0.3548249104 0.3065943154 C3 -0.1281350000 2
C12_1 C 0.1397226768 0.3849409129 0.3347871318 C3 -0.1004728000 2
C16_1 C 0.3746638825 0.4093816806 0.3118718068 C3 -0.1281350000 2
C11_1 C 0.1741002729 0.4711640232 0.3668095279 C3 -0.1168777000 2
H7_1 H 0.0322348203 0.3421315391 0.3324375231 H 0.1281350000 0
C15_1 C 0.4120754418 0.4943873298 0.3439884767 C3 -0.0979956000 2
H10_1 H 0.4527312457 0.3854822691 0.2914928402 H 0.1281350000 0
C10_1 C 0.0547321852 0.4894719095 0.3970969346 C3 0.6103738000 2
C13_1 C 0.3128709356 0.5260392311 0.3700422451 C3 0.0311151000 2
H9_1 H 0.5185380899 0.5369219591 0.3490002836 H 0.1281350000 0
N0_1 N 0.0668242698 0.5880796082 0.3947211010 N -0.4965168000 2
O0_1 O -0.0501127347 0.4160408184 0.4201009070 O1 -0.4438310000 2
Cl1_1 Cl 0.3701842593 0.6338035781 0.4089892928 Cl -0.0724660000 0
C7_1 C -0.0279622317 0.6265090059 0.4180309900 C3 0.2375852000 2
H6_1 H 0.1607539587 0.6413022015 0.3785998538 H 0.2964330000 0
C6_1 C 0.0163444827 0.7305142047 0.4183850842 C3 -0.1181121000 2
C9_1 C -0.1654626367 0.5635306326 0.4393641301 C3 -0.1705168300 2
C0_1 C -0.0777232876 0.7727609624 0.4408089939 C3 0.1697371000 2
C17_1 C 0.1597797345 0.7975626253 0.3945335383 C3 -0.1181121000 2
C8_1 C -0.2548734211 0.6039506132 0.4626968011 C3 -0.2550853700 2
H5_1 H -0.1969892189 0.4833073156 0.4381963604 H 0.1281350000 0
C1_1 C -0.2149752551 0.7083488063 0.4649480935 C3 0.2089460000 2
C2_1 C -0.0402469767 0.8782624534 0.4392838096 C3 -0.2550853700 2
C18_1 C 0.2565581726 0.8242545540 0.4442208067 C3 0.2375852000 2
C19_1 C 0.1989203404 0.8370642433 0.3200519870 C3 0.1697371000 2
H4_1 H -0.3595761949 0.5547004070 0.4799584590 H 0.1422250000 0
C3_1 C -0.3070157912 0.7509131907 0.4880059064 C3 -0.2550853700 2
C4_1 C -0.1330868392 0.9177494771 0.4603930832 C3 -0.1197476300 2
H0_1 H 0.0633971884 0.9277974513 0.4205001390 H 0.1422250000 0
C20_1 C 0.3918807050 0.8906389881 0.4213021943 C3 -0.1705168300 2
N1_1 N 0.2177515226 0.7915686374 0.5176377031 N -0.4965168000 2
C21_1 C 0.3366031294 0.9016630101 0.2972926627 C3 0.2089460000 2
C23_1 C 0.1043951186 0.8157829239 0.2671161708 C3 -0.2550853700 2
C5_1 C -0.2673812470 0.8538250256 0.4853372759 C3 -0.1197476300 2
H1_1 H -0.4103597116 0.7015880570 0.5077656097 H 0.1422250000 0
H2_1 H -0.1011635734 0.9990757215 0.4587741633 H 0.1281350000 0
C22_1 C 0.4300925766 0.9277722918 0.3499250771 C3 -0.2550853700 2
H11_1 H 0.4643468524 0.9115467316 0.4611909361 H 0.1281350000 0
C27_1 C 0.3005201705 0.7782378832 0.5706578101 C3 0.6103738000 2
H17_1 H 0.1161702664 0.7584028661 0.5320318278 H 0.2964330000 0
C25_1 C 0.3747276177 0.9395357752 0.2233916728 C3 -0.2550853700 2
C24_1 C 0.1446714751 0.8539582626 0.1956229382 C3 -0.1197476300 2
H13_1 H -0.0014091813 0.7695474047 0.2838290752 H 0.1422250000 0
H3_1 H -0.3400955469 0.8847468908 0.5032152255 H 0.1281350000 0
H12_1 H 0.5334590548 0.9801502337 0.3329977668 H 0.1422250000 0
O1_1 O 0.4158951454 0.7777192041 0.5595608402 O1 -0.4438310000 2
C28_1 C 0.2466314137 0.7766842003 0.6444870963 C3 -0.1168777000 2
C26_1 C 0.2809580052 0.9151654439 0.1733653855 C3 -0.1197476300 2
H15_1 H 0.4793625712 0.9898177447 0.2069845522 H 0.1422250000 0
H14_1 H 0.0710092801 0.8370746642 0.1556776337 H 0.1281350000 0
C29_1 C 0.2118965000 0.8593209368 0.6551626883 C3 -0.1004728000 2
C30_1 C 0.2476031582 0.7061493848 0.7050469817 C3 0.0311151000 2
H16_1 H 0.3101243844 0.9432851613 0.1165056403 H 0.1281350000 0
C31_1 C 0.1830909874 0.8732559801 0.7235273986 C3 -0.1281350000 2
H18_1 H 0.2115540860 0.9148062962 0.6085215215 H 0.1281350000 0
C32_1 C 0.2177776636 0.7190849711 0.7736402772 C3 -0.0979956000 2
Cl0_1 Cl 0.2834638044 0.5996567870 0.6969689874 Cl -0.0724660000 0
C33_1 C 0.1867047701 0.8031160854 0.7830320769 C3 -0.1281350000 2
H19_1 H 0.1591234792 0.9392097632 0.7301377000 H 0.1281350000 0
H20_1 H 0.2209167734 0.6638167296 0.8197369469 H 0.1281350000 0
H21_1 H 0.1652726692 0.8129363997 0.8369638361 H 0.1281350000 0
#END
###########################################################################################
# Avant-garde Materials Simulation           
# XXVI NEUMANN/KENDRICK/LEUSEN Z'=1and2, RANK 48, ENERGY -158.4550890672426 kcal/mol/atom
###########################################################################################

data_rank_000048
_symmetry_cell_setting triclinic
_symmetry_space_group_name_H-M 'P -1'
_symmetry_Int_Tables_number 2
loop_
_symmetry_equiv_pos_site_id
_symmetry_equiv_pos_as_xyz
1 x,y,z
2 -x,-y,-z
_cell_length_a 10.7286217872
_cell_length_b 14.8113396507
_cell_length_c 18.5731725688
_cell_angle_alpha 114.5367928623
_cell_angle_beta 93.4859647256
_cell_angle_gamma 91.8810156340
loop_
_atom_site_label
_atom_site_type_symbol
_atom_site_fract_x
_atom_site_fract_y
_atom_site_fract_z
_atom_site_fftype
_atom_site_charge
_atom_site_hybridization
C0_0 C 0.8984656336 0.2222159720 0.2883470053 C3 0.1697371000 2
C1_0 C 0.8235897285 0.2826041766 0.2615519907 C3 0.2089460000 2
C2_0 C 0.8659527869 0.1184135533 0.2558403547 C3 -0.2550853700 2
C6_0 C 1.0034467591 0.2665766723 0.3451458691 C3 -0.1181121000 2
C3_0 C 0.7207984549 0.2375557269 0.2043388088 C3 -0.2550853700 2
C8_0 C 0.8572979815 0.3856832484 0.2917019416 C3 -0.2550853700 2
C4_0 C 0.7666346120 0.0766432609 0.1992677606 C3 -0.1197476300 2
H0_0 H 0.9217098980 0.0720798258 0.2761887137 H 0.1422250000 0
C7_0 C 1.0332224323 0.3686980925 0.3726245968 C3 0.2375852000 2
C17_0 C 1.0813466398 0.2030180271 0.3723518224 C3 -0.1181121000 2
C5_0 C 0.6930507477 0.1363847624 0.1730727726 C3 -0.1197476300 2
H1_0 H 0.6646109101 0.2846089419 0.1848916598 H 0.1422250000 0
C9_0 C 0.9596057596 0.4279568569 0.3451224579 C3 -0.1705168300 2
H4_0 H 0.8003975179 0.4319994035 0.2717120476 H 0.1422250000 0
H2_0 H 0.7437909503 -0.0033110877 0.1744741358 H 0.1281350000 0
N0_0 N 1.1389411071 0.4102018415 0.4268720975 N -0.4965168000 2
C18_0 C 1.0447900645 0.1748184787 0.4314212323 C3 0.2375852000 2
C19_0 C 1.1940874058 0.1670775048 0.3354867129 C3 0.1697371000 2
H3_0 H 0.6156321588 0.1011367999 0.1280153145 H 0.1281350000 0
H5_0 H 0.9838437241 0.5071860143 0.3687894793 H 0.1281350000 0
C10_0 C 1.1682594522 0.5078632009 0.4762422715 C3 0.6103738000 2
H6_0 H 1.1925661246 0.3596047786 0.4358806069 H 0.2964330000 0
C20_0 C 1.1172105359 0.1106838369 0.4539895983 C3 -0.1705168300 2
N1_0 N 0.9393512350 0.2144834494 0.4728362556 N -0.4965168000 2
C21_0 C 1.2684583502 0.1049129562 0.3605749855 C3 0.2089460000 2
C23_0 C 1.2334525533 0.1882635953 0.2721362870 C3 -0.2550853700 2
O0_0 O 1.1031382851 0.5760687762 0.4765956923 O1 -0.4438310000 2
C11_0 C 1.2878261521 0.5330027071 0.5287572630 C3 -0.1168777000 2
C22_0 C 1.2265689595 0.0778810218 0.4201870054 C3 -0.2550853700 2
H11_0 H 1.0850413729 0.0869785759 0.4980851916 H 0.1281350000 0
C27_0 C 0.8661361264 0.1683259634 0.5074431917 C3 0.6103738000 2
H17_0 H 0.9182190199 0.2851140947 0.4805346628 H 0.2964330000 0
C25_0 C 1.3794583095 0.0695632734 0.3235284724 C3 -0.2550853700 2
C24_0 C 1.3415805727 0.1519830926 0.2368547024 C3 -0.1197476300 2
H13_0 H 1.1754855479 0.2321850620 0.2504219312 H 0.1422250000 0
C12_0 C 1.3485062967 0.6249747991 0.5424471940 C3 -0.1004728000 2
C13_0 C 1.3427629693 0.4783905180 0.5673698358 C3 0.0311151000 2
H12_0 H 1.2809222224 0.0292910175 0.4389294010 H 0.1422250000 0
O1_0 O 0.8673046073 0.0792615299 0.4939907697 O1 -0.4438310000 2
C28_0 C 0.7865988802 0.2371818910 0.5681324887 C3 -0.1168777000 2
C26_0 C 1.4161858815 0.0932758673 0.2633356340 C3 -0.1197476300 2
H15_0 H 1.4344307435 0.0219108200 0.3429802712 H 0.1422250000 0
H14_0 H 1.3695977609 0.1677818130 0.1876675727 H 0.1281350000 0
C14_0 C 1.4589769096 0.6609466121 0.5908870330 C3 -0.1281350000 2
H7_0 H 1.3061456188 0.6677264274 0.5129584864 H 0.1281350000 0
C15_0 C 1.4523245992 0.5147197716 0.6175027361 C3 -0.0979956000 2
Cl1_0 Cl 1.2771681774 0.3643465079 0.5580267506 Cl -0.0724660000 0
C29_0 C 0.8442521045 0.3245934512 0.6282029690 C3 -0.1004728000 2
C30_0 C 0.6588970920 0.2153073429 0.5708255951 C3 0.0311151000 2
H16_0 H 1.5018865025 0.0664985566 0.2351798184 H 0.1281350000 0
C16_0 C 1.5108150593 0.6054466757 0.6288751232 C3 -0.1281350000 2
H8_0 H 1.5036961429 0.7322582766 0.5996153881 H 0.1281350000 0
H9_0 H 1.4917079612 0.4709935516 0.6470247320 H 0.1281350000 0
C31_0 C 0.7771615881 0.3890969371 0.6884039392 C3 -0.1281350000 2
H18_0 H 0.9436544254 0.3410504747 0.6269493319 H 0.1281350000 0
C32_0 C 0.5904425252 0.2801867085 0.6304112136 C3 -0.0979956000 2
Cl0_0 Cl 0.5810739791 0.1092272147 0.4991569787 Cl -0.0724660000 0
H10_0 H 1.5963475500 0.6331274512 0.6680770343 H 0.1281350000 0
C33_0 C 0.6499195358 0.3671391542 0.6890941038 C3 -0.1281350000 2
H19_0 H 0.8240958847 0.4563216375 0.7346307433 H 0.1281350000 0
H20_0 H 0.4911895304 0.2621830358 0.6305163032 H 0.1281350000 0
H21_0 H 0.5964062500 0.4168069540 0.7360658039 H 0.1281350000 0
H10_1 H 0.9688771975 0.3082046933 0.1591512238 H 0.1281350000 0
C16_1 C 1.0493032236 0.2807165265 0.1251822603 C3 -0.1281350000 2
C14_1 C 1.0331550385 0.2012084162 0.0502591193 C3 -0.1281350000 2
C15_1 C 1.1685127113 0.3237210443 0.1577781371 C3 -0.0979956000 2
C12_1 C 1.1373227607 0.1643175752 0.0087568537 C3 -0.1004728000 2
H8_1 H 0.9396364214 0.1681397609 0.0249494626 H 0.1281350000 0
C13_1 C 1.2723096318 0.2873725955 0.1150495139 C3 0.0311151000 2
H9_1 H 1.1822213906 0.3837799856 0.2171932476 H 0.1281350000 0
C11_1 C 1.2582919031 0.2071686825 0.0399735076 C3 -0.1168777000 2
H7_1 H 1.1272425174 0.1006254641 -0.0489486310 H 0.1281350000 0
Cl1_1 Cl 1.4193944780 0.3395339995 0.1604509073 Cl -0.0724660000 0
C10_1 C 1.3651162875 0.1559313467 -0.0058547961 C3 0.6103738000 2
N0_1 N 1.4422175459 0.2109084326 -0.0304948585 N -0.4965168000 2
O0_1 O 1.3758875376 0.0670577954 -0.0205781256 O1 -0.4438310000 2
C7_1 C 1.5529398643 0.1765839324 -0.0678703308 C3 0.2375852000 2
H6_1 H 1.4169214781 0.2809421652 -0.0216540533 H 0.2964330000 0
C6_1 C 1.5908031319 0.2059207548 -0.1260084279 C3 -0.1181121000 2
C9_1 C 1.6259275877 0.1135355333 -0.0443447515 C3 -0.1705168300 2
C0_1 C 1.7050831329 0.1717479787 -0.1616044612 C3 0.1697371000 2
C17_1 C 1.5119309153 0.2689337785 -0.1532598601 C3 -0.1181121000 2
C8_1 C 1.7357032421 0.0811998341 -0.0778444504 C3 -0.2550853700 2
H5_1 H 1.5936221559 0.0893961067 -0.0005360690 H 0.1281350000 0
C1_1 C 1.7789631999 0.1090817459 -0.1367545332 C3 0.2089460000 2
C2_1 C 1.7459734651 0.1946418702 -0.2237940698 C3 -0.2550853700 2
C18_1 C 1.5371939759 0.3719701562 -0.1221927976 C3 0.2375852000 2
C19_1 C 1.4106399899 0.2237307625 -0.2128027018 C3 0.1697371000 2
H4_1 H 1.7890472391 0.0313813147 -0.0598670020 H 0.1422250000 0
C3_1 C 1.8908388671 0.0746192350 -0.1731731457 C3 -0.2550853700 2
C4_1 C 1.8548114338 0.1591381394 -0.2585218631 C3 -0.1197476300 2
H0_1 H 1.6890262413 0.2397284741 -0.2448109875 H 0.1422250000 0
C20_1 C 1.4620613185 0.4314922717 -0.1483933820 C3 -0.1705168300 2
N1_1 N 1.6403878767 0.4132906124 -0.0659320213 N -0.4965168000 2
C21_1 C 1.3351024848 0.2841321141 -0.2392500381 C3 0.2089460000 2
C23_1 C 1.3828967002 0.1192176552 -0.2486589618 C3 -0.2550853700 2
C5_1 C 1.9288308698 0.0997042551 -0.2324626459 C3 -0.1197476300 2
H1_1 H 1.9450720917 0.0259271105 -0.1543882916 H 0.1422250000 0
H2_1 H 1.8835618304 0.1763200034 -0.3069448325 H 0.1281350000 0
C22_1 C 1.3641657458 0.3880997899 -0.2052940807 C3 -0.2550853700 2
H11_1 H 1.4833853091 0.5112808040 -0.1223296298 H 0.1281350000 0
C27_1 C 1.6773938310 0.5108036932 -0.0204257953 C3 0.6103738000 2
H17_1 H 1.6907671235 0.3622051767 -0.0553631809 H 0.2964330000 0
C25_1 C 1.2355571083 0.2382461484 -0.2989804400 C3 -0.2550853700 2
C24_1 C 1.2871216364 0.0766326135 -0.3077525477 C3 -0.1197476300 2
H13_1 H 1.4399714821 0.0729276067 -0.2290407295 H 0.1422250000 0
H3_1 H 2.0150535023 0.0734260169 -0.2602001227 H 0.1281350000 0
H12_1 H 1.3071186562 0.4345086168 -0.2250792206 H 0.1422250000 0
O1_1 O 1.6214514671 0.5813959136 -0.0238333230 O1 -0.4438310000 2
C28_1 C 1.7956410902 0.5315057689 0.0329488713 C3 -0.1168777000 2
C26_1 C 1.2121269080 0.1364022448 -0.3331052728 C3 -0.1197476300 2
H15_1 H 1.1786318828 0.2854816093 -0.3179323241 H 0.1422250000 0
H14_1 H 1.2688444132 -0.0038887719 -0.3357575946 H 0.1281350000 0
C29_1 C 1.8684456873 0.6168805183 0.0422778907 C3 -0.1004728000 2
C30_1 C 1.8377100028 0.4787101689 0.0765896545 C3 0.0311151000 2
H16_1 H 1.1372050143 0.1005026289 -0.3799141556 H 0.1281350000 0
C31_1 C 1.9780696450 0.6485277903 0.0919890130 C3 -0.1281350000 2
H18_1 H 1.8359538143 0.6580540728 0.0087322722 H 0.1281350000 0
C32_1 C 1.9456808608 0.5116240503 0.1286275170 C3 -0.0979956000 2
Cl0_1 Cl 1.7572307459 0.3715009259 0.0711884449 Cl -0.0724660000 0
C33_1 C 2.0162265556 0.5960208112 0.1359625811 C3 -0.1281350000 2
H19_1 H 2.0325952072 0.7146184472 0.0972214009 H 0.1281350000 0
H20_1 H 1.9739826612 0.4700042238 0.1626643460 H 0.1281350000 0
H21_1 H 2.1008599300 0.6210712776 0.1762546458 H 0.1281350000 0
#END
############################################################################################
# Avant-garde Materials Simulation           
# XXVI NEUMANN/KENDRICK/LEUSEN Z'=1and2, RANK 49, ENERGY -158.45505475110986 kcal/mol/atom
############################################################################################

data_rank_000049
_symmetry_cell_setting triclinic
_symmetry_space_group_name_H-M 'P -1'
_symmetry_Int_Tables_number 2
loop_
_symmetry_equiv_pos_site_id
_symmetry_equiv_pos_as_xyz
1 x,y,z
2 -x,-y,-z
_cell_length_a 10.8633177035
_cell_length_b 14.3590996036
_cell_length_c 18.5872680968
[truncated: 441,952 more chars]
