# Supplementary material for: Report on the sixth blind test of organic crystal structure prediction methods
Source: Acta Crystallogr B Struct Sci Cryst Eng Mater. 2016 Aug 1;72(Pt 4):439–59. doi: 10.1107/S2052520616007447 (PMC4971545; doi:10.1107/S2052520616007447)
Supplement: Supplementary file 2 [file b-72-00439-sup2.zip › Group_15_Adjiman_Pantelides/XXII-1Adjiman_Pantelides.cif]

#######################################################################
#
#                 Cambridge Crystallographic Data Centre
#                                CCDC 
#
#######################################################################
#
# If this CIF has been generated from an entry in the Cambridge 
# Structural Database, then it will include bibliographic, chemical, 
# crystal, experimental, refinement or atomic coordinate data resulting 
# from the CCDC's data processing and validation procedures.
#
#######################################################################

data_1.fres.dmain SpaceGroup_P21/c (no transformation needed)
_symmetry_cell_setting           monoclinic
_symmetry_space_group_name_H-M   'P 21/c'
_symmetry_Int_Tables_number      14
loop_
_symmetry_equiv_pos_site_id
_symmetry_equiv_pos_as_xyz
1 x,y,z
2 -x,1/2+y,1/2-z
3 -x,-y,-z
4 x,1/2-y,1/2+z
_cell_length_a                   6.1
_cell_length_b                   7.7
_cell_length_c                   20.4
_cell_angle_alpha                90
_cell_angle_beta                 74.1
_cell_angle_gamma                90
_cell_volume                     918.298
loop_
_atom_site_label
_atom_site_type_symbol
_atom_site_fract_x
_atom_site_fract_y
_atom_site_fract_z
S1 S 0.605815 0.243651 0.588839
S2 S 0.872665 0.0601261 0.39209
S3 S 0.35848 0.259164 0.412366
N1 N 0.789587 0.151463 0.522839
N2 N 0.0426719 0.466032 0.594944
N3 N 0.516265 0.476475 0.245757
N4 N 1.12966 0.239183 0.221835
C1 C 0.71239 0.158832 0.469054
C2 C 0.801135 0.201696 0.332119
C3 C 0.59754 0.280939 0.339905
C4 C 0.499825 0.24272 0.476525
C5 C 0.4169 0.301245 0.542612
C6 C 0.211484 0.391716 0.571095
C7 C 0.556566 0.388957 0.28765
C8 C 0.980428 0.224808 0.271177

#END

#######################################################################
#
#                 Cambridge Crystallographic Data Centre
#                                CCDC 
#
#######################################################################
#
# If this CIF has been generated from an entry in the Cambridge 
# Structural Database, then it will include bibliographic, chemical, 
# crystal, experimental, refinement or atomic coordinate data resulting 
# from the CCDC's data processing and validation procedures.
#
#######################################################################

data_2.fres.dmain SpaceGroup_Pna21 (no transformation needed)
_symmetry_cell_setting           orthorhombic
_symmetry_space_group_name_H-M   'P n a 21'
_symmetry_Int_Tables_number      33
loop_
_symmetry_equiv_pos_site_id
_symmetry_equiv_pos_as_xyz
1 x,y,z
2 -x,-y,1/2+z
3 1/2-x,1/2+y,1/2+z
4 1/2+x,1/2-y,z
_cell_length_a                   13.2
_cell_length_b                   10.1
_cell_length_c                   7.1
_cell_angle_alpha                90
_cell_angle_beta                 90
_cell_angle_gamma                90
_cell_volume                     938.209
loop_
_atom_site_label
_atom_site_type_symbol
_atom_site_fract_x
_atom_site_fract_y
_atom_site_fract_z
S1 S 0.514058 0.882611 0.889957
S2 S 0.530939 0.478755 0.996136
S3 S 0.312565 0.615068 1.16883
N1 N 0.559893 0.729392 0.886929
N2 N 0.26181 1.00469 1.08783
N3 N 0.151046 0.334876 1.03317
N4 N 0.411678 0.172741 0.826855
C1 C 0.496849 0.648478 0.971184
C2 C 0.409042 0.405081 0.98426
C3 C 0.322226 0.458697 1.0525
C4 C 0.405265 0.703481 1.04209
C5 C 0.402848 0.83774 1.00435
C6 C 0.325255 0.928962 1.05034
C7 C 0.22863 0.389311 1.03948
C8 C 0.408843 0.277347 0.896996

#END

#######################################################################
#
#                 Cambridge Crystallographic Data Centre
#                                CCDC 
#
#######################################################################
#
# If this CIF has been generated from an entry in the Cambridge 
# Structural Database, then it will include bibliographic, chemical, 
# crystal, experimental, refinement or atomic coordinate data resulting 
# from the CCDC's data processing and validation procedures.
#
#######################################################################

data_3.fres.dmain SpaceGroup_Pbca (no transformation needed)
_symmetry_cell_setting           orthorhombic
_symmetry_space_group_name_H-M   'P b c a'
_symmetry_Int_Tables_number      61
loop_
_symmetry_equiv_pos_site_id
_symmetry_equiv_pos_as_xyz
1 x,y,z
2 1/2+x,1/2-y,-z
3 -x,1/2+y,1/2-z
4 1/2-x,-y,1/2+z
5 -x,-y,-z
6 1/2-x,1/2+y,z
7 x,1/2-y,1/2+z
8 1/2+x,y,1/2-z
_cell_length_a                   19.9
_cell_length_b                   6.6
_cell_length_c                   14.4
_cell_angle_alpha                90
_cell_angle_beta                 90
_cell_angle_gamma                90
_cell_volume                     1882.4
loop_
_atom_site_label
_atom_site_type_symbol
_atom_site_fract_x
_atom_site_fract_y
_atom_site_fract_z
S1 S 0.535064 0.620075 0.117832
S2 S 0.688377 0.62902 0.312354
S3 S 0.626348 1.10402 0.269325
N1 N 0.594018 0.532052 0.188528
N2 N 0.473804 1.16544 0.0882317
N3 N 0.633232 1.27187 0.511749
N4 N 0.707045 0.704869 0.562843
C1 C 0.621008 0.681854 0.235075
C2 C 0.673352 0.819197 0.397249
C3 C 0.648768 1.00775 0.380559
C4 C 0.595287 0.880006 0.218593
C5 C 0.544641 0.87027 0.153422
C6 C 0.505874 1.03266 0.117891
C7 C 0.640196 1.15058 0.453806
C8 C 0.691233 0.75864 0.489013

#END

#######################################################################
#
#                 Cambridge Crystallographic Data Centre
#                                CCDC 
#
#######################################################################
#
# If this CIF has been generated from an entry in the Cambridge 
# Structural Database, then it will include bibliographic, chemical, 
# crystal, experimental, refinement or atomic coordinate data resulting 
# from the CCDC's data processing and validation procedures.
#
#######################################################################

data_4.fres.dmain SpaceGroup_P21/c (no transformation needed)
_symmetry_cell_setting           monoclinic
_symmetry_space_group_name_H-M   'P 21/c'
_symmetry_Int_Tables_number      14
loop_
_symmetry_equiv_pos_site_id
_symmetry_equiv_pos_as_xyz
1 x,y,z
2 -x,1/2+y,1/2-z
3 -x,-y,-z
4 x,1/2-y,1/2+z
_cell_length_a                   9.6
_cell_length_b                   6.6
_cell_length_c                   14.7
_cell_angle_alpha                90
_cell_angle_beta                 90.7
_cell_angle_gamma                90
_cell_volume                     925.879
loop_
_atom_site_label
_atom_site_type_symbol
_atom_site_fract_x
_atom_site_fract_y
_atom_site_fract_z
S1 S 0.0773165 0.119531 0.616499
S2 S 0.38822 0.123326 0.814041
S3 S 0.25935 0.599973 0.772781
N1 N 0.197365 0.0295055 0.687725
N2 N -0.0506973 0.666174 0.588965
N3 N 0.26456 0.758835 1.01154
N4 N 0.417923 0.189871 1.06052
C1 C 0.251098 0.178217 0.735702
C2 C 0.353409 0.310343 0.897868
C3 C 0.302321 0.499538 0.881874
C4 C 0.19761 0.377002 0.719934
C5 C 0.0949622 0.368989 0.653732
C6 C 0.0152396 0.532473 0.618436
C7 C 0.281467 0.639662 0.95424
C8 C 0.387511 0.246375 0.987986

#END

#######################################################################
#
#                 Cambridge Crystallographic Data Centre
#                                CCDC 
#
#######################################################################
#
# If this CIF has been generated from an entry in the Cambridge 
# Structural Database, then it will include bibliographic, chemical, 
# crystal, experimental, refinement or atomic coordinate data resulting 
# from the CCDC's data processing and validation procedures.
#
#######################################################################

data_5.fres.dmain SpaceGroup_P-1 (no transformation needed)
_symmetry_cell_setting           triclinic
_symmetry_space_group_name_H-M   'P -1'
_symmetry_Int_Tables_number      2
loop_
_symmetry_equiv_pos_site_id
_symmetry_equiv_pos_as_xyz
1 x,y,z
2 -x,-y,-z
_cell_length_a                   12.1
_cell_length_b                   7.5
_cell_length_c                   6.3
_cell_angle_alpha                88.2
_cell_angle_beta                 126.4
_cell_angle_gamma                99.1
_cell_volume                     451.859
loop_
_atom_site_label
_atom_site_type_symbol
_atom_site_fract_x
_atom_site_fract_y
_atom_site_fract_z
S1 S 0.321957 0.726673 0.156031
S2 S 0.720905 0.978253 0.447251
S3 S 0.706481 0.777868 0.927386
N1 N 0.45045 0.840442 0.154984
N2 N 0.339563 0.508235 0.728771
N3 N 1.03444 0.6066 1.2505
N4 N 1.05109 0.845403 0.676949
C1 C 0.567669 0.853356 0.392009
C2 C 0.845373 0.854186 0.698298
C3 C 0.840149 0.774478 0.88912
C4 C 0.56354 0.769166 0.593167
C5 C 0.429193 0.687727 0.488308
C6 C 0.380498 0.589268 0.621002
C7 C 0.947721 0.681726 1.08537
C8 C 0.959113 0.846906 0.68888

#END

#######################################################################
#
#                 Cambridge Crystallographic Data Centre
#                                CCDC 
#
#######################################################################
#
# If this CIF has been generated from an entry in the Cambridge 
# Structural Database, then it will include bibliographic, chemical, 
# crystal, experimental, refinement or atomic coordinate data resulting 
# from the CCDC's data processing and validation procedures.
#
#######################################################################

data_6.fres.dmain SpaceGroup_P21/c (cell transformed)
_symmetry_cell_setting           monoclinic
_symmetry_space_group_name_H-M   'P 21/n'
_symmetry_Int_Tables_number      14
loop_
_symmetry_equiv_pos_site_id
_symmetry_equiv_pos_as_xyz
1 x,y,z
2 1/2-x,1/2+y,1/2-z
3 -x,-y,-z
4 1/2+x,1/2-y,1/2+z
_cell_length_a                   12.2
_cell_length_b                   6.6
_cell_length_c                   12.1
_cell_angle_alpha                90
_cell_angle_beta                 74.6
_cell_angle_gamma                90
_cell_volume                     938.753
loop_
_atom_site_label
_atom_site_type_symbol
_atom_site_fract_x
_atom_site_fract_y
_atom_site_fract_z
S1 S 0.0801741 0.121406 0.342391
S2 S 0.122977 0.134743 -0.00824111
S3 S 0.143483 0.607372 0.100918
N1 N 0.0921021 0.0351704 0.211209
N2 N 0.113622 0.664299 0.438072
N3 N 0.378568 0.774058 -0.138325
N4 N 0.354049 0.209875 -0.268122
C1 C 0.112597 0.185556 0.138154
C2 C 0.22308 0.323784 -0.0729393
C3 C 0.23157 0.511398 -0.0300252
C4 C 0.122459 0.382717 0.182116
C5 C 0.10738 0.371541 0.298798
C6 C 0.110944 0.532604 0.374881
C7 C 0.31352 0.653415 -0.0906164
C8 C 0.296448 0.263429 -0.180245

#END

#######################################################################
#
#                 Cambridge Crystallographic Data Centre
#                                CCDC 
#
#######################################################################
#
# If this CIF has been generated from an entry in the Cambridge 
# Structural Database, then it will include bibliographic, chemical, 
# crystal, experimental, refinement or atomic coordinate data resulting 
# from the CCDC's data processing and validation procedures.
#
#######################################################################

data_7.fres.dmain SpaceGroup_P212121 (no transformation needed)
_symmetry_cell_setting           orthorhombic
_symmetry_space_group_name_H-M   'P 21 21 21'
_symmetry_Int_Tables_number      19
loop_
_symmetry_equiv_pos_site_id
_symmetry_equiv_pos_as_xyz
1 x,y,z
2 1/2+x,1/2-y,-z
3 -x,1/2+y,1/2-z
4 1/2-x,-y,1/2+z
_cell_length_a                   13.6
_cell_length_b                   9.8
_cell_length_c                   6.9
_cell_angle_alpha                90
_cell_angle_beta                 90
_cell_angle_gamma                90
_cell_volume                     910.927
loop_
_atom_site_label
_atom_site_type_symbol
_atom_site_fract_x
_atom_site_fract_y
_atom_site_fract_z
S1 S 0.60416 -0.0111765 0.654446
S2 S 0.337664 -0.210931 0.583761
S3 S 0.410264 -0.202984 1.06041
N1 N 0.505679 -0.072865 0.542151
N2 N 0.662978 -0.0117491 1.19792
N3 N 0.162956 -0.139639 1.25529
N4 N 0.0766711 -0.148816 0.686442
C1 C 0.446592 -0.130044 0.668701
C2 C 0.259269 -0.180773 0.78629
C3 C 0.287676 -0.177519 0.975544
C4 C 0.475327 -0.126367 0.867699
C5 C 0.56427 -0.0595256 0.884626
C6 C 0.618145 -0.0334721 1.05689
C7 C 0.217988 -0.155699 1.12738
C8 C 0.15845 -0.162118 0.734134

#END

#######################################################################
#
#                 Cambridge Crystallographic Data Centre
#                                CCDC 
#
#######################################################################
#
# If this CIF has been generated from an entry in the Cambridge 
# Structural Database, then it will include bibliographic, chemical, 
# crystal, experimental, refinement or atomic coordinate data resulting 
# from the CCDC's data processing and validation procedures.
#
#######################################################################

data_8.fres.dmain SpaceGroup_P21/c (no transformation needed)
_symmetry_cell_setting           monoclinic
_symmetry_space_group_name_H-M   'P 21/c'
_symmetry_Int_Tables_number      14
loop_
_symmetry_equiv_pos_site_id
_symmetry_equiv_pos_as_xyz
1 x,y,z
2 -x,1/2+y,1/2-z
3 -x,-y,-z
4 x,1/2-y,1/2+z
_cell_length_a                   8.4
_cell_length_b                   7.8
_cell_length_c                   14.5
_cell_angle_alpha                90
_cell_angle_beta                 79.6
_cell_angle_gamma                90
_cell_volume                     931.716
loop_
_atom_site_label
_atom_site_type_symbol
_atom_site_fract_x
_atom_site_fract_y
_atom_site_fract_z
S1 S 0.328888 0.333278 0.559589
S2 S 0.730917 0.12469 0.389393
S3 S 0.48254 0.333941 0.263546
N1 N 0.504062 0.231135 0.53022
N2 N 0.0810956 0.564953 0.401274
N3 N 0.812987 0.52538 0.0956075
N4 N 1.1089 0.27593 0.246074
C1 C 0.55023 0.233974 0.439436
C2 C 0.796165 0.258698 0.290967
C3 C 0.698202 0.34195 0.240824
C4 C 0.448994 0.321956 0.386238
C5 C 0.316772 0.388805 0.445389
C6 C 0.187769 0.485484 0.420868
C7 C 0.763725 0.443168 0.161433
C8 C 0.968111 0.270626 0.26548

#END

#######################################################################
#
#                 Cambridge Crystallographic Data Centre
#                                CCDC 
#
#######################################################################
#
# If this CIF has been generated from an entry in the Cambridge 
# Structural Database, then it will include bibliographic, chemical, 
# crystal, experimental, refinement or atomic coordinate data resulting 
# from the CCDC's data processing and validation procedures.
#
#######################################################################

data_9.fres.dmain SpaceGroup_P21/c (no transformation needed)
_symmetry_cell_setting           monoclinic
_symmetry_space_group_name_H-M   'P 21/c'
_symmetry_Int_Tables_number      14
loop_
_symmetry_equiv_pos_site_id
_symmetry_equiv_pos_as_xyz
1 x,y,z
2 -x,1/2+y,1/2-z
3 -x,-y,-z
4 x,1/2-y,1/2+z
_cell_length_a                   9.7
_cell_length_b                   10.7
_cell_length_c                   9.3
_cell_angle_alpha                90
_cell_angle_beta                 85.0
_cell_angle_gamma                90
_cell_volume                     959.372
loop_
_atom_site_label
_atom_site_type_symbol
_atom_site_fract_x
_atom_site_fract_y
_atom_site_fract_z
S1 S 0.822491 0.508282 0.317382
S2 S 1.21037 0.521534 0.0974511
S3 S 1.18183 0.720346 0.388124
N1 N 0.950578 0.472691 0.194885
N2 N 0.823967 0.73272 0.638229
N3 N 1.52681 0.656209 0.499198
N4 N 1.56034 0.41886 0.152564
C1 C 1.06022 0.537486 0.218918
C2 C 1.33825 0.546511 0.21995
C3 C 1.32745 0.625224 0.335356
C4 C 1.05033 0.619648 0.340239
C5 C 0.919859 0.612628 0.409942
C6 C 0.867713 0.678662 0.535251
C7 C 1.43805 0.640416 0.424778
C8 C 1.46109 0.476431 0.18512

#END

#######################################################################
#
#                 Cambridge Crystallographic Data Centre
#                                CCDC 
#
#######################################################################
#
# If this CIF has been generated from an entry in the Cambridge 
# Structural Database, then it will include bibliographic, chemical, 
# crystal, experimental, refinement or atomic coordinate data resulting 
# from the CCDC's data processing and validation procedures.
#
#######################################################################

data_10.fres.dmain SpaceGroup_Pbca (no transformation needed)
_symmetry_cell_setting           orthorhombic
_symmetry_space_group_name_H-M   'P b c a'
_symmetry_Int_Tables_number      61
loop_
_symmetry_equiv_pos_site_id
_symmetry_equiv_pos_as_xyz
1 x,y,z
2 1/2+x,1/2-y,-z
3 -x,1/2+y,1/2-z
4 1/2-x,-y,1/2+z
5 -x,-y,-z
6 1/2-x,1/2+y,z
7 x,1/2-y,1/2+z
8 1/2+x,y,1/2-z
_cell_length_a                   13.6
_cell_length_b                   7.0
_cell_length_c                   19.4
_cell_angle_alpha                90
_cell_angle_beta                 90
_cell_angle_gamma                90
_cell_volume                     1847.64
loop_
_atom_site_label
_atom_site_type_symbol
_atom_site_fract_x
_atom_site_fract_y
_atom_site_fract_z
S1 S 0.267923 0.643897 0.557236
S2 S 0.260149 0.780272 0.350271
S3 S 0.491062 0.821138 0.417173
N1 N 0.221958 0.675016 0.479209
N2 N 0.533726 0.691663 0.616216
N3 N 0.615279 0.618719 0.26674
N4 N 0.339661 0.569711 0.187178
C1 C 0.291383 0.727395 0.436795
C2 C 0.370032 0.707035 0.30898
C3 C 0.461762 0.722919 0.335275
C4 C 0.387957 0.743186 0.463716
C5 C 0.387217 0.697219 0.532572
C6 C 0.467816 0.694259 0.578268
C7 C 0.545302 0.663662 0.296903
C8 C 0.354756 0.629939 0.241966

#END

#######################################################################
#
#                 Cambridge Crystallographic Data Centre
#                                CCDC 
#
#######################################################################
#
# If this CIF has been generated from an entry in the Cambridge 
# Structural Database, then it will include bibliographic, chemical, 
# crystal, experimental, refinement or atomic coordinate data resulting 
# from the CCDC's data processing and validation procedures.
#
#######################################################################

data_11.fres.dmain SpaceGroup_Fdd2 (no transformation needed)
_symmetry_cell_setting           orthorhombic
_symmetry_space_group_name_H-M   'F d d 2'
_symmetry_Int_Tables_number      43
loop_
_symmetry_equiv_pos_site_id
_symmetry_equiv_pos_as_xyz
1 x,y,z
2 -x,-y,z
3 1/4-x,1/4+y,1/4+z
4 1/4+x,1/4-y,1/4+z
5 x,1/2+y,1/2+z
6 -x,1/2-y,1/2+z
7 1/4-x,3/4+y,3/4+z
8 1/4+x,3/4-y,3/4+z
9 1/2+x,y,1/2+z
10 1/2-x,-y,1/2+z
11 3/4-x,1/4+y,3/4+z
12 3/4+x,1/4-y,3/4+z
13 1/2+x,1/2+y,z
14 1/2-x,1/2-y,z
15 3/4-x,3/4+y,1/4+z
16 3/4+x,3/4-y,1/4+z
_cell_length_a                   39.7
_cell_length_b                   14.0
_cell_length_c                   6.9
_cell_angle_alpha                90
_cell_angle_beta                 90
_cell_angle_gamma                90
_cell_volume                     3814.91
loop_
_atom_site_label
_atom_site_type_symbol
_atom_site_fract_x
_atom_site_fract_y
_atom_site_fract_z
S1 S 0.960573 0.663336 0.680384
S2 S 1.05786 0.563733 0.757136
S3 S 1.03754 0.58633 0.276385
N1 N 0.995218 0.629696 0.795916
N2 N 0.945865 0.686233 0.134162
N3 N 1.11991 0.679971 0.129148
N4 N 1.14403 0.653157 0.702893
C1 C 1.01865 0.607272 0.670194
C2 C 1.08486 0.608733 0.572802
C3 C 1.07693 0.617838 0.381995
C4 C 1.01068 0.617198 0.469767
C5 C 0.97814 0.650161 0.450771
C6 C 0.960538 0.669908 0.276707
C7 C 1.10088 0.652736 0.245248
C8 C 1.11752 0.634132 0.641848

#END

#######################################################################
#
#                 Cambridge Crystallographic Data Centre
#                                CCDC 
#
#######################################################################
#
# If this CIF has been generated from an entry in the Cambridge 
# Structural Database, then it will include bibliographic, chemical, 
# crystal, experimental, refinement or atomic coordinate data resulting 
# from the CCDC's data processing and validation procedures.
#
#######################################################################

data_12.fres.dmain SpaceGroup_P21/c (cell transformed)
_symmetry_cell_setting           monoclinic
_symmetry_space_group_name_H-M   'P 21/n'
_symmetry_Int_Tables_number      14
loop_
_symmetry_equiv_pos_site_id
_symmetry_equiv_pos_as_xyz
1 x,y,z
2 1/2-x,1/2+y,1/2-z
3 -x,-y,-z
4 1/2+x,1/2-y,1/2+z
_cell_length_a                   10.5
_cell_length_b                   9.4
_cell_length_c                   9.7
_cell_angle_alpha                90
_cell_angle_beta                 80.7
_cell_angle_gamma                90
_cell_volume                     948.795
loop_
_atom_site_label
_atom_site_type_symbol
_atom_site_fract_x
_atom_site_fract_y
_atom_site_fract_z
S1 S 0.990239 0.67184 0.803712
S2 S 0.970547 0.889971 1.17587
S3 S 0.768486 0.603508 1.20691
N1 N 1.0245 0.793053 0.915371
N2 N 0.761734 0.355903 0.871961
N3 N 0.832524 0.499617 1.55276
N4 N 1.07376 0.841228 1.51518
C1 C 0.956772 0.769817 1.03864
C2 C 0.944772 0.77149 1.31961
C3 C 0.864771 0.657765 1.33244
C4 C 0.87326 0.650284 1.05349
C5 C 0.882488 0.581116 0.927486
C6 C 0.816082 0.457498 0.897518
C7 C 0.848929 0.571492 1.45419
C8 C 1.0156 0.807675 1.4281

#END

#######################################################################
#
#                 Cambridge Crystallographic Data Centre
#                                CCDC 
#
#######################################################################
#
# If this CIF has been generated from an entry in the Cambridge 
# Structural Database, then it will include bibliographic, chemical, 
# crystal, experimental, refinement or atomic coordinate data resulting 
# from the CCDC's data processing and validation procedures.
#
#######################################################################

data_13.fres.dmain SpaceGroup_P21 (no transformation needed)
_symmetry_cell_setting           monoclinic
_symmetry_space_group_name_H-M   'P 21'
_symmetry_Int_Tables_number      4
loop_
_symmetry_equiv_pos_site_id
_symmetry_equiv_pos_as_xyz
1 x,y,z
2 -x,1/2+y,-z
_cell_length_a                   3.6
_cell_length_b                   12.6
_cell_length_c                   9.9
_cell_angle_alpha                90
_cell_angle_beta                 79.7
_cell_angle_gamma                90
_cell_volume                     446.707
loop_
_atom_site_label
_atom_site_type_symbol
_atom_site_fract_x
_atom_site_fract_y
_atom_site_fract_z
S1 S 0.797307 0.865255 0.129283
S2 S 0.669269 0.875554 -0.278351
S3 S 0.709418 1.12315 -0.141989
N1 N 0.757411 0.821417 -0.0254491
N2 N 0.854015 1.15073 0.250258
N3 N 1.27968 1.23728 -0.450841
N4 N 1.232 0.941713 -0.613031
C1 C 0.73455 0.901346 -0.107646
C2 C 0.912437 0.985419 -0.363592
C3 C 0.929237 1.08375 -0.309999
C4 C 0.754506 1.00479 -0.0527862
C5 C 0.795904 0.997774 0.0827927
C6 C 0.8279 1.08194 0.174286
C7 C 1.12549 1.16706 -0.388904
C8 C 1.09219 0.962734 -0.500891

#END

#######################################################################
#
#                 Cambridge Crystallographic Data Centre
#                                CCDC 
#
#######################################################################
#
# If this CIF has been generated from an entry in the Cambridge 
# Structural Database, then it will include bibliographic, chemical, 
# crystal, experimental, refinement or atomic coordinate data resulting 
# from the CCDC's data processing and validation procedures.
#
#######################################################################

data_14.fres.dmain SpaceGroup_P212121 (no transformation needed)
_symmetry_cell_setting           orthorhombic
_symmetry_space_group_name_H-M   'P 21 21 21'
_symmetry_Int_Tables_number      19
loop_
_symmetry_equiv_pos_site_id
_symmetry_equiv_pos_as_xyz
1 x,y,z
2 1/2+x,1/2-y,-z
3 -x,1/2+y,1/2-z
4 1/2-x,-y,1/2+z
_cell_length_a                   13.3
_cell_length_b                   7.1
_cell_length_c                   10.2
_cell_angle_alpha                90
_cell_angle_beta                 90
_cell_angle_gamma                90
_cell_volume                     959.904
loop_
_atom_site_label
_atom_site_type_symbol
_atom_site_fract_x
_atom_site_fract_y
_atom_site_fract_z
S1 S 0.981611 0.0722048 0.131126
S2 S 0.964527 0.197129 -0.263475
S3 S 1.18141 0.363974 -0.125793
N1 N 0.935992 0.0762006 -0.019519
N2 N 1.23211 0.264968 0.255344
N3 N 1.34176 0.24176 -0.404457
N4 N 1.08291 0.0423955 -0.568239
C1 C 0.998508 0.164362 -0.0972243
C2 C 1.08557 0.188973 -0.33629
C3 C 1.17179 0.25492 -0.282128
C4 C 1.08946 0.232912 -0.041645
C5 C 1.09197 0.188938 0.089485
C6 C 1.16907 0.230857 0.180121
C7 C 1.26473 0.245346 -0.350725
C8 C 1.08575 0.107666 -0.463827

#END

#######################################################################
#
#                 Cambridge Crystallographic Data Centre
#                                CCDC 
#
#######################################################################
#
# If this CIF has been generated from an entry in the Cambridge 
# Structural Database, then it will include bibliographic, chemical, 
# crystal, experimental, refinement or atomic coordinate data resulting 
# from the CCDC's data processing and validation procedures.
#
#######################################################################

data_15.fres.dmain SpaceGroup_P21/c (no transformation needed)
_symmetry_cell_setting           monoclinic
_symmetry_space_group_name_H-M   'P 21/c'
_symmetry_Int_Tables_number      14
loop_
_symmetry_equiv_pos_site_id
_symmetry_equiv_pos_as_xyz
1 x,y,z
2 -x,1/2+y,1/2-z
3 -x,-y,-z
4 x,1/2-y,1/2+z
_cell_length_a                   6.9
_cell_length_b                   9.7
_cell_length_c                   14.7
_cell_angle_alpha                90
_cell_angle_beta                 68.6
_cell_angle_gamma                90
_cell_volume                     912.278
loop_
_atom_site_label
_atom_site_type_symbol
_atom_site_fract_x
_atom_site_fract_y
_atom_site_fract_z
S1 S 0.516872 0.984594 0.143847
S2 S 0.246436 0.78598 0.409453
S3 S 0.778512 0.789657 0.333271
N1 N 0.330634 0.924109 0.242701
N2 N 1.10577 0.979295 0.0807639
N3 N 0.793867 0.85473 0.5761
N4 N 0.159137 0.850648 0.666662
C1 C 0.413242 0.865968 0.300393
C2 C 0.392834 0.815725 0.48512
C3 C 0.603789 0.81729 0.455286
C4 C 0.634229 0.867883 0.270146
C5 C 0.717798 0.934395 0.181559
C6 C 0.930825 0.958869 0.126534
C7 C 0.705513 0.838905 0.522829
C8 C 0.266806 0.836007 0.585325

#END

#######################################################################
#
#                 Cambridge Crystallographic Data Centre
#                                CCDC 
#
#######################################################################
#
# If this CIF has been generated from an entry in the Cambridge 
# Structural Database, then it will include bibliographic, chemical, 
# crystal, experimental, refinement or atomic coordinate data resulting 
# from the CCDC's data processing and validation procedures.
#
#######################################################################

data_16.fres.dmain SpaceGroup_P212121 (no transformation needed)
_symmetry_cell_setting           orthorhombic
_symmetry_space_group_name_H-M   'P 21 21 21'
_symmetry_Int_Tables_number      19
loop_
_symmetry_equiv_pos_site_id
_symmetry_equiv_pos_as_xyz
1 x,y,z
2 1/2+x,1/2-y,-z
3 -x,1/2+y,1/2-z
4 1/2-x,-y,1/2+z
_cell_length_a                   9.9
_cell_length_b                   11.8
_cell_length_c                   8.1
_cell_angle_alpha                90
_cell_angle_beta                 90
_cell_angle_gamma                90
_cell_volume                     942.882
loop_
_atom_site_label
_atom_site_type_symbol
_atom_site_fract_x
_atom_site_fract_y
_atom_site_fract_z
S1 S 0.151979 0.697631 0.812512
S2 S -0.227144 0.734491 0.601825
S3 S -0.213733 0.508674 0.866068
N1 N 0.0296221 0.753571 0.698808
N2 N 0.134095 0.444901 1.10604
N3 N -0.550456 0.555836 1.04317
N4 N -0.565924 0.825343 0.728075
C1 C -0.0820044 0.695419 0.717857
C2 C -0.355666 0.695074 0.74419
C3 C -0.350857 0.605628 0.84922
C4 C -0.0783484 0.601944 0.828585
C5 C 0.0493726 0.592537 0.895421
C6 C 0.0953902 0.511411 1.01105
C7 C -0.461458 0.580017 0.955748
C8 C -0.472026 0.766245 0.737853

#END

#######################################################################
#
#                 Cambridge Crystallographic Data Centre
#                                CCDC 
#
#######################################################################
#
# If this CIF has been generated from an entry in the Cambridge 
# Structural Database, then it will include bibliographic, chemical, 
# crystal, experimental, refinement or atomic coordinate data resulting 
# from the CCDC's data processing and validation procedures.
#
#######################################################################

data_17.fres.dmain SpaceGroup_P21/c (no transformation needed)
_symmetry_cell_setting           monoclinic
_symmetry_space_group_name_H-M   'P 21/c'
_symmetry_Int_Tables_number      14
loop_
_symmetry_equiv_pos_site_id
_symmetry_equiv_pos_as_xyz
1 x,y,z
2 -x,1/2+y,1/2-z
3 -x,-y,-z
4 x,1/2-y,1/2+z
_cell_length_a                   9.1
_cell_length_b                   9.7
_cell_length_c                   11.9
_cell_angle_alpha                90
_cell_angle_beta                 115.0
_cell_angle_gamma                90
_cell_volume                     947.229
loop_
_atom_site_label
_atom_site_type_symbol
_atom_site_fract_x
_atom_site_fract_y
_atom_site_fract_z
S1 S 0.650007 0.117132 0.491615
S2 S 0.697709 0.540748 0.514929
S3 S 0.906352 0.397557 0.362193
N1 N 0.6225 0.277599 0.525666
N2 N 0.886285 -0.0119186 0.311827
N3 N 0.801311 0.667892 0.125599
N4 N 0.55217 0.838205 0.30786
C1 C 0.700431 0.362276 0.484327
C2 C 0.708208 0.608416 0.379392
C3 C 0.790753 0.552057 0.318479
C4 C 0.786437 0.304358 0.419558
C5 C 0.767793 0.163577 0.414231
C6 C 0.832975 0.0676735 0.357866
C7 C 0.794283 0.616976 0.212012
C8 C 0.62218 0.734601 0.33811

#END

#######################################################################
#
#                 Cambridge Crystallographic Data Centre
#                                CCDC 
#
#######################################################################
#
# If this CIF has been generated from an entry in the Cambridge 
# Structural Database, then it will include bibliographic, chemical, 
# crystal, experimental, refinement or atomic coordinate data resulting 
# from the CCDC's data processing and validation procedures.
#
#######################################################################

data_18.fres.dmain SpaceGroup_P21/c (no transformation needed)
_symmetry_cell_setting           monoclinic
_symmetry_space_group_name_H-M   'P 21/c'
_symmetry_Int_Tables_number      14
loop_
_symmetry_equiv_pos_site_id
_symmetry_equiv_pos_as_xyz
1 x,y,z
2 -x,1/2+y,1/2-z
3 -x,-y,-z
4 x,1/2-y,1/2+z
_cell_length_a                   10.3
_cell_length_b                   7.3
_cell_length_c                   12.6
_cell_angle_alpha                90
_cell_angle_beta                 79.5
_cell_angle_gamma                90
_cell_volume                     928.88
loop_
_atom_site_label
_atom_site_type_symbol
_atom_site_fract_x
_atom_site_fract_y
_atom_site_fract_z
S1 S 0.353474 0.757455 0.122673
S2 S 0.739121 0.574216 0.0737027
S3 S 0.656699 0.747515 -0.157739
N1 N 0.49105 0.670549 0.151841
N2 N 0.2927 0.95107 -0.145973
N3 N 0.972762 0.978358 -0.249125
N4 N 1.0706 0.77179 0.0272141
C1 C 0.583284 0.670161 0.0654
C2 C 0.84143 0.714648 -0.0223135
C3 C 0.809232 0.783709 -0.1142
C4 C 0.550859 0.743443 -0.0312016
C5 C 0.42192 0.802196 -0.0114622
C6 C 0.351433 0.88392 -0.0855209
C7 C 0.900344 0.891503 -0.187126
C8 C 0.967849 0.748578 0.00388777

#END

#######################################################################
#
#                 Cambridge Crystallographic Data Centre
#                                CCDC 
#
#######################################################################
#
# If this CIF has been generated from an entry in the Cambridge 
# Structural Database, then it will include bibliographic, chemical, 
# crystal, experimental, refinement or atomic coordinate data resulting 
# from the CCDC's data processing and validation procedures.
#
#######################################################################

data_19.fres.dmain SpaceGroup_P21/c (no transformation needed)
_symmetry_cell_setting           monoclinic
_symmetry_space_group_name_H-M   'P 21/c'
_symmetry_Int_Tables_number      14
loop_
_symmetry_equiv_pos_site_id
_symmetry_equiv_pos_as_xyz
1 x,y,z
2 -x,1/2+y,1/2-z
3 -x,-y,-z
4 x,1/2-y,1/2+z
_cell_length_a                   6.1
_cell_length_b                   19.6
_cell_length_c                   7.7
_cell_angle_alpha                90
_cell_angle_beta                 88.7
_cell_angle_gamma                90
_cell_volume                     926.131
loop_
_atom_site_label
_atom_site_type_symbol
_atom_site_fract_x
_atom_site_fract_y
_atom_site_fract_z
S1 S 0.183223 0.409029 0.229011
S2 S 0.298676 0.606447 0.0637709
S3 S -0.201029 0.590328 0.269606
N1 N 0.316449 0.474373 0.141223
N2 N -0.376441 0.407555 0.460584
N3 N -0.16974 0.753022 0.499349
N4 N 0.426589 0.77198 0.253916
C1 C 0.197528 0.529616 0.156245
C2 C 0.181403 0.665892 0.21191
C3 C -0.016643 0.659747 0.293866
C4 C -0.0097435 0.523847 0.243026
C5 C -0.0418028 0.457488 0.295297
C6 C -0.225674 0.430323 0.386069
C7 C -0.097465 0.711466 0.407318
C8 C 0.314646 0.724512 0.237539

#END

#######################################################################
#
#                 Cambridge Crystallographic Data Centre
#                                CCDC 
#
#######################################################################
#
# If this CIF has been generated from an entry in the Cambridge 
# Structural Database, then it will include bibliographic, chemical, 
# crystal, experimental, refinement or atomic coordinate data resulting 
# from the CCDC's data processing and validation procedures.
#
#######################################################################

data_20.fres.dmain SpaceGroup_P212121 (no transformation needed)
_symmetry_cell_setting           orthorhombic
_symmetry_space_group_name_H-M   'P 21 21 21'
_symmetry_Int_Tables_number      19
loop_
_symmetry_equiv_pos_site_id
_symmetry_equiv_pos_as_xyz
1 x,y,z
2 1/2+x,1/2-y,-z
3 -x,1/2+y,1/2-z
4 1/2-x,-y,1/2+z
_cell_length_a                   11.8
_cell_length_b                   11.7
_cell_length_c                   6.7
_cell_angle_alpha                90
_cell_angle_beta                 90
_cell_angle_gamma                90
_cell_volume                     930.421
loop_
_atom_site_label
_atom_site_type_symbol
_atom_site_fract_x
_atom_site_fract_y
_atom_site_fract_z
S1 S 0.310399 0.658019 0.122118
S2 S -0.0368225 0.604685 0.12778
S3 S 0.0687335 0.617693 -0.344855
N1 N 0.181701 0.636398 0.21381
N2 N 0.404156 0.662188 -0.42057
N3 N -0.110175 0.388027 -0.539076
N4 N -0.235671 0.372558 0.0250817
C1 C 0.108902 0.623083 0.0689723
C2 C -0.0780192 0.51553 -0.0726608
C3 C -0.0364402 0.520334 -0.26032
C4 C 0.151717 0.627166 -0.128351
C5 C 0.267192 0.645317 -0.123503
C6 C 0.34203 0.654452 -0.286922
C7 C -0.0776493 0.446292 -0.411416
C8 C -0.164341 0.435724 -0.0214279

#END

#######################################################################
#
#                 Cambridge Crystallographic Data Centre
#                                CCDC 
#
#######################################################################
#
# If this CIF has been generated from an entry in the Cambridge 
# Structural Database, then it will include bibliographic, chemical, 
# crystal, experimental, refinement or atomic coordinate data resulting 
# from the CCDC's data processing and validation procedures.
#
#######################################################################

data_21.fres.dmain SpaceGroup_Pna21 (no transformation needed)
_symmetry_cell_setting           orthorhombic
_symmetry_space_group_name_H-M   'P n a 21'
_symmetry_Int_Tables_number      33
loop_
_symmetry_equiv_pos_site_id
_symmetry_equiv_pos_as_xyz
1 x,y,z
2 -x,-y,1/2+z
3 1/2-x,1/2+y,1/2+z
4 1/2+x,1/2-y,z
_cell_length_a                   11.9
_cell_length_b                   11.8
_cell_length_c                   6.7
_cell_angle_alpha                90
_cell_angle_beta                 90
_cell_angle_gamma                90
_cell_volume                     936.645
loop_
_atom_site_label
_atom_site_type_symbol
_atom_site_fract_x
_atom_site_fract_y
_atom_site_fract_z
S1 S 0.442859 0.658009 0.76423
S2 S 0.785658 0.607591 0.758697
S3 S 0.680797 0.615514 1.23517
N1 N 0.570061 0.638271 0.671781
N2 N 0.349601 0.656574 1.31116
N3 N 0.858751 0.38585 1.42559
N4 N 0.983424 0.376445 0.856849
C1 C 0.641739 0.624267 0.817817
C2 C 0.826699 0.517093 0.95858
C3 C 0.785394 0.519881 1.14775
C4 C 0.599208 0.626238 1.01671
C5 C 0.485211 0.64348 1.01177
C6 C 0.411112 0.650541 1.17647
C7 C 0.826398 0.444916 1.29829
C8 C 0.912521 0.438542 0.905141

#END

#######################################################################
#
#                 Cambridge Crystallographic Data Centre
#                                CCDC 
#
#######################################################################
#
# If this CIF has been generated from an entry in the Cambridge 
# Structural Database, then it will include bibliographic, chemical, 
# crystal, experimental, refinement or atomic coordinate data resulting 
# from the CCDC's data processing and validation procedures.
#
#######################################################################

data_22.fres.dmain SpaceGroup_Pna21 (no transformation needed)
_symmetry_cell_setting           orthorhombic
_symmetry_space_group_name_H-M   'P n a 21'
_symmetry_Int_Tables_number      33
loop_
_symmetry_equiv_pos_site_id
_symmetry_equiv_pos_as_xyz
1 x,y,z
2 -x,-y,1/2+z
3 1/2-x,1/2+y,1/2+z
4 1/2+x,1/2-y,z
_cell_length_a                   12.6
_cell_length_b                   11.8
_cell_length_c                   6.7
_cell_angle_alpha                90
_cell_angle_beta                 90
_cell_angle_gamma                90
_cell_volume                     986.889
loop_
_atom_site_label
_atom_site_type_symbol
_atom_site_fract_x
_atom_site_fract_y
_atom_site_fract_z
S1 S 0.650786 0.945514 0.238651
S2 S 0.600871 1.29337 0.23666
S3 S 0.60319 1.1826 -0.237268
N1 N 0.632437 1.0754 0.328364
N2 N 0.64339 0.845815 -0.305678
N3 N 0.384941 1.35968 -0.423106
N4 N 0.382226 1.4914 0.142608
C1 C 0.616923 1.14678 0.180879
C2 C 0.513555 1.33248 0.0393792
C3 C 0.514139 1.28883 -0.148779
C4 C 0.616635 1.10179 -0.0169321
C5 C 0.633762 0.986174 -0.0095122
C6 C 0.638922 0.909469 -0.172443
C7 C 0.441939 1.32847 -0.297355
C8 C 0.44018 1.41947 0.0937028

#END

#######################################################################
#
#                 Cambridge Crystallographic Data Centre
#                                CCDC 
#
#######################################################################
#
# If this CIF has been generated from an entry in the Cambridge 
# Structural Database, then it will include bibliographic, chemical, 
# crystal, experimental, refinement or atomic coordinate data resulting 
# from the CCDC's data processing and validation procedures.
#
#######################################################################

data_23.fres.dmain SpaceGroup_P21/c (no transformation needed)
_symmetry_cell_setting           monoclinic
_symmetry_space_group_name_H-M   'P 21/c'
_symmetry_Int_Tables_number      14
loop_
_symmetry_equiv_pos_site_id
_symmetry_equiv_pos_as_xyz
1 x,y,z
2 -x,1/2+y,1/2-z
3 -x,-y,-z
4 x,1/2-y,1/2+z
_cell_length_a                   7.8
_cell_length_b                   6.1
_cell_length_c                   19.8
_cell_angle_alpha                90
_cell_angle_beta                 83.1
_cell_angle_gamma                90
_cell_volume                     928.281
loop_
_atom_site_label
_atom_site_type_symbol
_atom_site_fract_x
_atom_site_fract_y
_atom_site_fract_z
S1 S 0.257384 0.642713 0.408504
S2 S 0.0274601 0.814503 0.600985
S3 S 0.242279 0.324862 0.601596
N1 N 0.147452 0.791997 0.469055
N2 N 0.493615 0.100011 0.425692
N3 N 0.417822 0.425037 0.762765
N4 N 0.161758 1.00927 0.76176
C1 C 0.145507 0.69348 0.527956
C2 C 0.156712 0.727075 0.664176
C3 C 0.242148 0.533123 0.664662
C4 C 0.23571 0.490778 0.529124
C5 C 0.309676 0.439542 0.464198
C6 C 0.410608 0.253072 0.44331
C7 C 0.339037 0.477204 0.718925
C8 C 0.161929 0.88093 0.718174

#END

#######################################################################
#
#                 Cambridge Crystallographic Data Centre
#                                CCDC 
#
#######################################################################
#
# If this CIF has been generated from an entry in the Cambridge 
# Structural Database, then it will include bibliographic, chemical, 
# crystal, experimental, refinement or atomic coordinate data resulting 
# from the CCDC's data processing and validation procedures.
#
#######################################################################

data_24.fres.dmain SpaceGroup_P212121 (no transformation needed)
_symmetry_cell_setting           orthorhombic
_symmetry_space_group_name_H-M   'P 21 21 21'
_symmetry_Int_Tables_number      19
loop_
_symmetry_equiv_pos_site_id
_symmetry_equiv_pos_as_xyz
1 x,y,z
2 1/2+x,1/2-y,-z
3 -x,1/2+y,1/2-z
4 1/2-x,-y,1/2+z
_cell_length_a                   7.4
_cell_length_b                   6.7
_cell_length_c                   19.2
_cell_angle_alpha                90
_cell_angle_beta                 90
_cell_angle_gamma                90
_cell_volume                     944.896
loop_
_atom_site_label
_atom_site_type_symbol
_atom_site_fract_x
_atom_site_fract_y
_atom_site_fract_z
S1 S 0.253215 0.604547 0.285627
S2 S 0.639057 0.591493 0.441345
S3 S 0.538249 0.120351 0.381554
N1 N 0.396301 0.690373 0.344859
N2 N 0.176519 0.0628153 0.227
N3 N 1.00588 -0.063004 0.386927
N4 N 1.12567 0.499402 0.458064
C1 C 0.483795 0.540437 0.37325
C2 C 0.798105 0.396072 0.426253
C3 C 0.758853 0.209021 0.402555
C4 C 0.444611 0.343797 0.34845
C5 C 0.315576 0.354888 0.296969
C6 C 0.239731 0.194196 0.258682
C7 C 0.896917 0.0617425 0.393899
C8 C 0.979509 0.450511 0.443088

#END

#######################################################################
#
#                 Cambridge Crystallographic Data Centre
#                                CCDC 
#
#######################################################################
#
# If this CIF has been generated from an entry in the Cambridge 
# Structural Database, then it will include bibliographic, chemical, 
# crystal, experimental, refinement or atomic coordinate data resulting 
# from the CCDC's data processing and validation procedures.
#
#######################################################################

data_25.fres.dmain SpaceGroup_P21/c (no transformation needed)
_symmetry_cell_setting           monoclinic
_symmetry_space_group_name_H-M   'P 21/c'
_symmetry_Int_Tables_number      14
loop_
_symmetry_equiv_pos_site_id
_symmetry_equiv_pos_as_xyz
1 x,y,z
2 -x,1/2+y,1/2-z
3 -x,-y,-z
4 x,1/2-y,1/2+z
_cell_length_a                   9.8
_cell_length_b                   9.7
_cell_length_c                   12.2
_cell_angle_alpha                90
_cell_angle_beta                 51.2
_cell_angle_gamma                90
_cell_volume                     904.461
loop_
_atom_site_label
_atom_site_type_symbol
_atom_site_fract_x
_atom_site_fract_y
_atom_site_fract_z
S1 S 0.227761 0.678228 0.803069
S2 S 0.473106 0.303174 0.63258
S3 S 0.267177 0.320552 0.984614
N1 N 0.340802 0.55612 0.683227
N2 N 0.00290562 0.664512 1.19533
N3 N 0.103342 -0.0337766 1.06034
N4 N 0.348772 -0.0539891 0.640386
C1 C 0.350179 0.446836 0.740787
C2 C 0.350702 0.168482 0.755933
C3 C 0.268808 0.174836 0.895607
C4 C 0.263732 0.452038 0.887375
C5 C 0.184447 0.578371 0.939712
C6 C 0.0848564 0.625168 1.0801
C7 C 0.177488 0.0591315 0.984706
C8 C 0.347243 0.0452952 0.694407

#END

#######################################################################
#
#                 Cambridge Crystallographic Data Centre
#                                CCDC 
#
#######################################################################
#
# If this CIF has been generated from an entry in the Cambridge 
# Structural Database, then it will include bibliographic, chemical, 
# crystal, experimental, refinement or atomic coordinate data resulting 
# from the CCDC's data processing and validation procedures.
#
#######################################################################

data_26.fres.dmain SpaceGroup_Pna21 (no transformation needed)
_symmetry_cell_setting           orthorhombic
_symmetry_space_group_name_H-M   'P n a 21'
_symmetry_Int_Tables_number      33
loop_
_symmetry_equiv_pos_site_id
_symmetry_equiv_pos_as_xyz
1 x,y,z
2 -x,-y,1/2+z
3 1/2-x,1/2+y,1/2+z
4 1/2+x,1/2-y,z
_cell_length_a                   19.4
_cell_length_b                   3.6
_cell_length_c                   12.8
_cell_angle_alpha                90
_cell_angle_beta                 90
_cell_angle_gamma                90
_cell_volume                     896.99
loop_
_atom_site_label
_atom_site_type_symbol
_atom_site_fract_x
_atom_site_fract_y
_atom_site_fract_z
S1 S 0.933355 0.594208 0.869648
S2 S 1.14071 0.853645 0.869571
S3 S 1.07211 0.87557 1.11589
N1 N 1.01182 0.663831 0.823058
N2 N 0.872429 0.620413 1.15349
N3 N 1.22147 0.45113 1.24311
N4 N 1.30306 0.424522 0.949098
C1 C 1.05382 0.746076 0.899551
C2 C 1.18113 0.683997 0.984544
C3 C 1.15416 0.692025 1.08238
C4 C 1.02619 0.75272 1.00254
C5 C 0.957227 0.6661 0.998996
C6 C 0.910897 0.641145 1.084
C7 C 1.19186 0.555997 1.16977
C8 C 1.2482 0.537907 0.966512

#END

#######################################################################
#
#                 Cambridge Crystallographic Data Centre
#                                CCDC 
#
#######################################################################
#
# If this CIF has been generated from an entry in the Cambridge 
# Structural Database, then it will include bibliographic, chemical, 
# crystal, experimental, refinement or atomic coordinate data resulting 
# from the CCDC's data processing and validation procedures.
#
#######################################################################

data_27.fres.dmain SpaceGroup_P21/c (cell transformed)
_symmetry_cell_setting           monoclinic
_symmetry_space_group_name_H-M   'P 21/n'
_symmetry_Int_Tables_number      14
loop_
_symmetry_equiv_pos_site_id
_symmetry_equiv_pos_as_xyz
1 x,y,z
2 1/2-x,1/2+y,1/2-z
3 -x,-y,-z
4 1/2+x,1/2-y,1/2+z
_cell_length_a                   11.8
_cell_length_b                   6.0
_cell_length_c                   13.6
_cell_angle_alpha                90
_cell_angle_beta                 73.7
_cell_angle_gamma                90
_cell_volume                     923.411
loop_
_atom_site_label
_atom_site_type_symbol
_atom_site_fract_x
_atom_site_fract_y
_atom_site_fract_z
S1 S 0.955257 0.288679 0.196736
S2 S 0.638211 0.245889 0.123615
S3 S 0.78068 0.738827 0.044519
N1 N 0.82984 0.179534 0.186904
N2 N 1.09612 0.8465 0.094702
N3 N 0.707029 0.756607 -0.19934
N4 N 0.537437 0.168253 -0.104837
C1 C 0.778058 0.318471 0.139225
C2 C 0.648837 0.380442 0.00524672
C3 C 0.705211 0.575878 -0.0264813
C4 C 0.836799 0.52321 0.104992
C5 C 0.94145 0.530876 0.131058
C6 C 1.0261 0.704395 0.110894
C7 C 0.705814 0.671994 -0.122185
C8 C 0.588594 0.265379 -0.0567488

#END

#######################################################################
#
#                 Cambridge Crystallographic Data Centre
#                                CCDC 
#
#######################################################################
#
# If this CIF has been generated from an entry in the Cambridge 
# Structural Database, then it will include bibliographic, chemical, 
# crystal, experimental, refinement or atomic coordinate data resulting 
# from the CCDC's data processing and validation procedures.
#
#######################################################################

data_28.fres.dmain SpaceGroup_P21/c (cell transformed)
_symmetry_cell_setting           monoclinic
_symmetry_space_group_name_H-M   'P 21/c'
_symmetry_Int_Tables_number      14
loop_
_symmetry_equiv_pos_site_id
_symmetry_equiv_pos_as_xyz
1 x,y,z
2 -x,1/2+y,1/2-z
3 -x,-y,-z
4 x,1/2-y,1/2+z
_cell_length_a                   10.1
_cell_length_b                   6.6
_cell_length_c                   14.0
_cell_angle_alpha                90
_cell_angle_beta                 85.3
_cell_angle_gamma                90
_cell_volume                     931.898
loop_
_atom_site_label
_atom_site_type_symbol
_atom_site_fract_x
_atom_site_fract_y
_atom_site_fract_z
S1 S 0.139682 0.171075 0.343556
S2 S -0.241095 0.166269 0.474508
S3 S -0.138166 0.64497 0.412001
N1 N -0.00044454 0.0780681 0.394716
N2 N 0.223952 0.719662 0.277604
N3 N -0.456484 0.807284 0.331659
N4 N -0.578807 0.235881 0.406068
C1 C -0.0849179 0.224848 0.414349
C2 C -0.339102 0.355319 0.424254
C3 C -0.298778 0.545334 0.399347
C4 C -0.043994 0.424506 0.387929
C5 C 0.0830374 0.419347 0.344957
C6 C 0.159959 0.584542 0.308049
C7 C -0.386865 0.686952 0.361654
C8 C -0.47129 0.291974 0.413148

#END

#######################################################################
#
#                 Cambridge Crystallographic Data Centre
#                                CCDC 
#
#######################################################################
#
# If this CIF has been generated from an entry in the Cambridge 
# Structural Database, then it will include bibliographic, chemical, 
# crystal, experimental, refinement or atomic coordinate data resulting 
# from the CCDC's data processing and validation procedures.
#
#######################################################################

data_29.fres.dmain SpaceGroup_Pna21 (no transformation needed)
_symmetry_cell_setting           orthorhombic
_symmetry_space_group_name_H-M   'P n a 21'
_symmetry_Int_Tables_number      33
loop_
_symmetry_equiv_pos_site_id
_symmetry_equiv_pos_as_xyz
1 x,y,z
2 -x,-y,1/2+z
3 1/2-x,1/2+y,1/2+z
4 1/2+x,1/2-y,z
_cell_length_a                   19.1
_cell_length_b                   7.4
_cell_length_c                   6.7
_cell_angle_alpha                90
_cell_angle_beta                 90
_cell_angle_gamma                90
_cell_volume                     942.959
loop_
_atom_site_label
_atom_site_type_symbol
_atom_site_fract_x
_atom_site_fract_y
_atom_site_fract_z
S1 S 0.531414 0.741532 0.759211
S2 S 0.68766 0.353068 0.762305
S3 S 0.635453 0.466141 1.23448
N1 N 0.589354 0.59529 0.670284
N2 N 0.481505 0.832111 1.30191
N3 N 0.643175 0.00181225 1.42922
N4 N 0.705259 -0.132622 0.865594
C1 C 0.620251 0.510802 0.817613
C2 C 0.675466 0.198545 0.962731
C3 C 0.654777 0.242664 1.15021
C4 C 0.598613 0.555098 1.01475
C5 C 0.546847 0.684841 1.00697
C6 C 0.511106 0.765199 1.16923
C7 C 0.648293 0.107937 1.30142
C8 C 0.691225 0.015226 0.911803

#END

#######################################################################
#
#                 Cambridge Crystallographic Data Centre
#                                CCDC 
#
#######################################################################
#
# If this CIF has been generated from an entry in the Cambridge 
# Structural Database, then it will include bibliographic, chemical, 
# crystal, experimental, refinement or atomic coordinate data resulting 
# from the CCDC's data processing and validation procedures.
#
#######################################################################

data_30.fres.dmain SpaceGroup_P21/c (no transformation needed)
_symmetry_cell_setting           monoclinic
_symmetry_space_group_name_H-M   'P 21/c'
_symmetry_Int_Tables_number      14
loop_
_symmetry_equiv_pos_site_id
_symmetry_equiv_pos_as_xyz
1 x,y,z
2 -x,1/2+y,1/2-z
3 -x,-y,-z
4 x,1/2-y,1/2+z
_cell_length_a                   7.6
_cell_length_b                   6.6
_cell_length_c                   18.8
_cell_angle_alpha                90
_cell_angle_beta                 90.7
_cell_angle_gamma                90
_cell_volume                     942.799
loop_
_atom_site_label
_atom_site_type_symbol
_atom_site_fract_x
_atom_site_fract_y
_atom_site_fract_z
S1 S 0.753066 0.399858 0.289773
S2 S 1.14608 0.387459 0.444609
S3 S 1.04667 -0.0846632 0.382579
N1 N 0.897942 0.486153 0.349095
N2 N 0.678042 -0.142741 0.22834
N3 N 1.50418 -0.261692 0.381489
N4 N 1.6223 0.301882 0.455301
C1 C 0.987961 0.336147 0.376495
C2 C 1.3013 0.194342 0.426331
C3 C 1.26258 0.00691294 0.401735
C4 C 0.949297 0.139138 0.350728
C5 C 0.817855 0.15001 0.299585
C6 C 0.7416 -0.0110521 0.260593
C7 C 1.39756 -0.138442 0.39052
C8 C 1.479 0.25113 0.441561

#END

#######################################################################
#
#                 Cambridge Crystallographic Data Centre
#                                CCDC 
#
#######################################################################
#
# If this CIF has been generated from an entry in the Cambridge 
# Structural Database, then it will include bibliographic, chemical, 
# crystal, experimental, refinement or atomic coordinate data resulting 
# from the CCDC's data processing and validation procedures.
#
#######################################################################

data_31.fres.dmain SpaceGroup_P21/c (no transformation needed)
_symmetry_cell_setting           monoclinic
_symmetry_space_group_name_H-M   'P 21/c'
_symmetry_Int_Tables_number      14
loop_
_symmetry_equiv_pos_site_id
_symmetry_equiv_pos_as_xyz
1 x,y,z
2 -x,1/2+y,1/2-z
3 -x,-y,-z
4 x,1/2-y,1/2+z
_cell_length_a                   7.0
_cell_length_b                   11.2
_cell_length_c                   13.5
_cell_angle_alpha                90
_cell_angle_beta                 63.6
_cell_angle_gamma                90
_cell_volume                     951.819
loop_
_atom_site_label
_atom_site_type_symbol
_atom_site_fract_x
_atom_site_fract_y
_atom_site_fract_z
S1 S 0.505016 0.384046 0.841724
S2 S 0.557014 0.743566 0.896958
S3 S 0.112821 0.68358 0.862557
N1 N 0.603429 0.50793 0.867926
N2 N -0.00759219 0.343658 0.8129
N3 N -0.232353 0.890235 1.07764
N4 N 0.297769 0.961318 1.11864
C1 C 0.480402 0.598601 0.875145
C2 C 0.302106 0.807591 0.974671
C3 C 0.125487 0.784119 0.961364
C4 C 0.294015 0.574865 0.862098
C5 C 0.283198 0.454594 0.843625
C6 C 0.123235 0.394093 0.826869
C7 C -0.0703567 0.842934 1.02665
C8 C 0.296207 0.892008 1.05487

#END

#######################################################################
#
#                 Cambridge Crystallographic Data Centre
#                                CCDC 
#
#######################################################################
#
# If this CIF has been generated from an entry in the Cambridge 
# Structural Database, then it will include bibliographic, chemical, 
# crystal, experimental, refinement or atomic coordinate data resulting 
# from the CCDC's data processing and validation procedures.
#
#######################################################################

data_32.fres.dmain SpaceGroup_Pna21 (no transformation needed)
_symmetry_cell_setting           orthorhombic
_symmetry_space_group_name_H-M   'P n a 21'
_symmetry_Int_Tables_number      33
loop_
_symmetry_equiv_pos_site_id
_symmetry_equiv_pos_as_xyz
1 x,y,z
2 -x,-y,1/2+z
3 1/2-x,1/2+y,1/2+z
4 1/2+x,1/2-y,z
_cell_length_a                   19.9
_cell_length_b                   7.0
_cell_length_c                   6.8
_cell_angle_alpha                90
_cell_angle_beta                 90
_cell_angle_gamma                90
_cell_volume                     937.492
loop_
_atom_site_label
_atom_site_type_symbol
_atom_site_fract_x
_atom_site_fract_y
_atom_site_fract_z
S1 S 0.0673052 0.804147 0.764592
S2 S -0.134601 0.664395 0.754585
S3 S -0.072819 0.684857 1.22591
N1 N -0.00816024 0.760371 0.672037
N2 N 0.120819 0.826763 1.30608
N3 N -0.22172 0.916123 1.43684
N4 N -0.29518 0.891933 0.874254
C1 C -0.0506221 0.726011 0.81526
C2 C -0.17665 0.765151 0.961517
C3 C -0.152382 0.773623 1.14868
C4 C -0.0258181 0.735846 1.01213
C5 C 0.0414069 0.782064 1.00873
C6 C 0.0847813 0.806555 1.17231
C7 C -0.191167 0.853687 1.30507
C8 C -0.241886 0.836807 0.916159

#END

#######################################################################
#
#                 Cambridge Crystallographic Data Centre
#                                CCDC 
#
#######################################################################
#
# If this CIF has been generated from an entry in the Cambridge 
# Structural Database, then it will include bibliographic, chemical, 
# crystal, experimental, refinement or atomic coordinate data resulting 
# from the CCDC's data processing and validation procedures.
#
#######################################################################

data_33.fres.dmain SpaceGroup_P212121 (no transformation needed)
_symmetry_cell_setting           orthorhombic
_symmetry_space_group_name_H-M   'P 21 21 21'
_symmetry_Int_Tables_number      19
loop_
_symmetry_equiv_pos_site_id
_symmetry_equiv_pos_as_xyz
1 x,y,z
2 1/2+x,1/2-y,-z
3 -x,1/2+y,1/2-z
4 1/2-x,-y,1/2+z
_cell_length_a                   6.9
_cell_length_b                   6.7
_cell_length_c                   20.2
_cell_angle_alpha                90
_cell_angle_beta                 90
_cell_angle_gamma                90
_cell_volume                     938.545
loop_
_atom_site_label
_atom_site_type_symbol
_atom_site_fract_x
_atom_site_fract_y
_atom_site_fract_z
S1 S 0.807555 -0.0968783 0.317724
S2 S 0.670564 -0.115017 0.118461
S3 S 0.682859 0.360917 0.177845
N1 N 0.766231 -0.192807 0.243557
N2 N 0.8211 0.449392 0.368731
N3 N 0.915421 0.572425 0.0308899
N4 N 0.900976 0.00435008 -0.0397103
C1 C 0.730196 -0.0506035 0.201161
C2 C 0.76971 0.0934343 0.0765523
C3 C 0.774947 0.282429 0.0998726
C4 C 0.736646 0.14819 0.224982
C5 C 0.782046 0.147454 0.291348
C6 C 0.803437 0.313543 0.333611
C7 C 0.853955 0.439828 0.0613025
C8 C 0.843809 0.0471195 0.012559

#END

#######################################################################
#
#                 Cambridge Crystallographic Data Centre
#                                CCDC 
#
#######################################################################
#
# If this CIF has been generated from an entry in the Cambridge 
# Structural Database, then it will include bibliographic, chemical, 
# crystal, experimental, refinement or atomic coordinate data resulting 
# from the CCDC's data processing and validation procedures.
#
#######################################################################

data_34.fres.dmain SpaceGroup_P21/c (no transformation needed)
_symmetry_cell_setting           monoclinic
_symmetry_space_group_name_H-M   'P 21/c'
_symmetry_Int_Tables_number      14
loop_
_symmetry_equiv_pos_site_id
_symmetry_equiv_pos_as_xyz
1 x,y,z
2 -x,1/2+y,1/2-z
3 -x,-y,-z
4 x,1/2-y,1/2+z
_cell_length_a                   10.1
_cell_length_b                   7.7
_cell_length_c                   14.8
_cell_angle_alpha                90
_cell_angle_beta                 54.8
_cell_angle_gamma                90
_cell_volume                     934.899
loop_
_atom_site_label
_atom_site_type_symbol
_atom_site_fract_x
_atom_site_fract_y
_atom_site_fract_z
S1 S 0.316785 0.159064 0.528127
S2 S 0.717018 0.382453 0.493753
S3 S 0.469005 0.180341 0.744393
N1 N 0.491353 0.264459 0.468746
N2 N 0.0693328 -0.0632848 0.810919
N3 N 0.800457 -0.00025214 0.750239
N4 N 1.09594 0.240653 0.4511
C1 C 0.537098 0.268323 0.535582
C2 C 0.782789 0.254501 0.561025
C3 C 0.684971 0.174095 0.660393
C4 C 0.436019 0.183366 0.639667
C5 C 0.304394 0.111432 0.647807
C6 C 0.175727 0.0155614 0.737464
C7 C 0.75089 0.0778373 0.70816
C8 C 0.954976 0.24447 0.501424

#END

#######################################################################
#
#                 Cambridge Crystallographic Data Centre
#                                CCDC 
#
#######################################################################
#
# If this CIF has been generated from an entry in the Cambridge 
# Structural Database, then it will include bibliographic, chemical, 
# crystal, experimental, refinement or atomic coordinate data resulting 
# from the CCDC's data processing and validation procedures.
#
#######################################################################

data_35.fres.dmain SpaceGroup_P21 (no transformation needed)
_symmetry_cell_setting           monoclinic
_symmetry_space_group_name_H-M   'P 21'
_symmetry_Int_Tables_number      4
loop_
_symmetry_equiv_pos_site_id
_symmetry_equiv_pos_as_xyz
1 x,y,z
2 -x,1/2+y,-z
_cell_length_a                   7.0
_cell_length_b                   6.6
_cell_length_c                   10.0
_cell_angle_alpha                90
_cell_angle_beta                 84.3
_cell_angle_gamma                90
_cell_volume                     465.144
loop_
_atom_site_label
_atom_site_type_symbol
_atom_site_fract_x
_atom_site_fract_y
_atom_site_fract_z
S1 S 0.807666 0.253168 0.373558
S2 S 0.54772 0.22314 0.760823
S3 S 0.682081 -0.242253 0.638624
N1 N 0.704167 0.332697 0.51936
N2 N 0.950431 -0.283023 0.267606
N3 N 0.846856 -0.425481 0.951401
N4 N 0.68688 0.130089 1.09672
C1 C 0.668388 0.179433 0.59982
C2 C 0.652269 0.0294545 0.851546
C3 C 0.705794 -0.155316 0.803574
C4 C 0.725131 -0.0148185 0.550865
C5 C 0.810284 0.00189361 0.421926
C6 C 0.887094 -0.154883 0.337637
C7 C 0.784259 -0.301554 0.886311
C8 C 0.673557 0.0824854 0.986629

#END

#######################################################################
#
#                 Cambridge Crystallographic Data Centre
#                                CCDC 
#
#######################################################################
#
# If this CIF has been generated from an entry in the Cambridge 
# Structural Database, then it will include bibliographic, chemical, 
# crystal, experimental, refinement or atomic coordinate data resulting 
# from the CCDC's data processing and validation procedures.
#
#######################################################################

data_36.fres.dmain SpaceGroup_P21/c (no transformation needed)
_symmetry_cell_setting           monoclinic
_symmetry_space_group_name_H-M   'P 21/c'
_symmetry_Int_Tables_number      14
loop_
_symmetry_equiv_pos_site_id
_symmetry_equiv_pos_as_xyz
1 x,y,z
2 -x,1/2+y,1/2-z
3 -x,-y,-z
4 x,1/2-y,1/2+z
_cell_length_a                   8.8
_cell_length_b                   10.3
_cell_length_c                   10.3
_cell_angle_alpha                90
_cell_angle_beta                 91.7
_cell_angle_gamma                90
_cell_volume                     925.842
loop_
_atom_site_label
_atom_site_type_symbol
_atom_site_fract_x
_atom_site_fract_y
_atom_site_fract_z
S1 S 0.814462 0.124033 0.331858
S2 S 0.970414 -0.250779 0.401734
S3 S 0.730255 -0.146894 0.636069
N1 N 0.906539 -0.014399 0.307768
N2 N 0.544471 0.209902 0.603062
N3 N 0.53427 -0.460118 0.667731
N4 N 0.820693 -0.583591 0.387901
C1 C 0.878357 -0.0967575 0.401039
C2 C 0.827248 -0.346546 0.474018
C3 C 0.731738 -0.305836 0.566959
C4 C 0.777521 -0.0554079 0.498496
C5 C 0.728771 0.0695986 0.471808
C6 C 0.627544 0.146195 0.544081
C7 C 0.623171 -0.392036 0.620657
C8 C 0.821255 -0.477256 0.42727

#END

#######################################################################
#
#                 Cambridge Crystallographic Data Centre
#                                CCDC 
#
#######################################################################
#
# If this CIF has been generated from an entry in the Cambridge 
# Structural Database, then it will include bibliographic, chemical, 
# crystal, experimental, refinement or atomic coordinate data resulting 
# from the CCDC's data processing and validation procedures.
#
#######################################################################

data_37.fres.dmain SpaceGroup_P21/c (no transformation needed)
_symmetry_cell_setting           monoclinic
_symmetry_space_group_name_H-M   'P 21/c'
_symmetry_Int_Tables_number      14
loop_
_symmetry_equiv_pos_site_id
_symmetry_equiv_pos_as_xyz
1 x,y,z
2 -x,1/2+y,1/2-z
3 -x,-y,-z
4 x,1/2-y,1/2+z
_cell_length_a                   10.8
_cell_length_b                   7.0
_cell_length_c                   12.5
_cell_angle_alpha                90
_cell_angle_beta                 98.0
_cell_angle_gamma                90
_cell_volume                     936.174
loop_
_atom_site_label
_atom_site_type_symbol
_atom_site_fract_x
_atom_site_fract_y
_atom_site_fract_z
S1 S 0.594551 0.621255 0.900575
S2 S 0.794041 0.526636 0.646262
S3 S 0.727343 0.999708 0.674639
N1 N 0.67215 0.502075 0.816768
N2 N 0.54039 1.15851 0.916051
N3 N 1.03194 1.17138 0.616387
N4 N 1.11129 0.606832 0.582893
C1 C 0.713256 0.620207 0.748803
C2 C 0.898003 0.719121 0.63302
C3 C 0.872026 0.906922 0.644186
C4 C 0.687306 0.817588 0.760265
C5 C 0.620673 0.842642 0.845369
C6 C 0.576869 1.01629 0.883911
C7 C 0.961594 1.05032 0.629199
C8 C 1.01629 0.660052 0.606036

#END

#######################################################################
#
#                 Cambridge Crystallographic Data Centre
#                                CCDC 
#
#######################################################################
#
# If this CIF has been generated from an entry in the Cambridge 
# Structural Database, then it will include bibliographic, chemical, 
# crystal, experimental, refinement or atomic coordinate data resulting 
# from the CCDC's data processing and validation procedures.
#
#######################################################################

data_38.fres.dmain SpaceGroup_Pbca (no transformation needed)
_symmetry_cell_setting           orthorhombic
_symmetry_space_group_name_H-M   'P b c a'
_symmetry_Int_Tables_number      61
loop_
_symmetry_equiv_pos_site_id
_symmetry_equiv_pos_as_xyz
1 x,y,z
2 1/2+x,1/2-y,-z
3 -x,1/2+y,1/2-z
4 1/2-x,-y,1/2+z
5 -x,-y,-z
6 1/2-x,1/2+y,z
7 x,1/2-y,1/2+z
8 1/2+x,y,1/2-z
_cell_length_a                   18.6
_cell_length_b                   13.8
_cell_length_c                   7.2
_cell_angle_alpha                90
_cell_angle_beta                 90
_cell_angle_gamma                90
_cell_volume                     1854.41
loop_
_atom_site_label
_atom_site_type_symbol
_atom_site_fract_x
_atom_site_fract_y
_atom_site_fract_z
S1 S 0.0847658 0.299519 0.123518
S2 S -0.11141 0.417192 -0.0267156
S3 S -0.117785 0.169279 -0.00148112
N1 N 0.0239951 0.38372 0.0753585
N2 N 0.0602382 0.0245596 0.150268
N3 N -0.296771 0.159485 0.209113
N4 N -0.288883 0.455239 0.17924
C1 C -0.0378894 0.342714 0.0392047
C2 C -0.183266 0.34801 0.0670108
C3 C -0.186063 0.249715 0.0773439
C4 C -0.0415521 0.239733 0.0509014
C5 C 0.0247259 0.203597 0.100612
C6 C 0.0439569 0.105282 0.127808
C7 C -0.247311 0.201414 0.151385
C8 C -0.241794 0.405831 0.130587

#END

#######################################################################
#
#                 Cambridge Crystallographic Data Centre
#                                CCDC 
#
#######################################################################
#
# If this CIF has been generated from an entry in the Cambridge 
# Structural Database, then it will include bibliographic, chemical, 
# crystal, experimental, refinement or atomic coordinate data resulting 
# from the CCDC's data processing and validation procedures.
#
#######################################################################

data_39.fres.dmain SpaceGroup_C2/c (no transformation needed)
_symmetry_cell_setting           monoclinic
_symmetry_space_group_name_H-M   'C 2/c'
_symmetry_Int_Tables_number      15
loop_
_symmetry_equiv_pos_site_id
_symmetry_equiv_pos_as_xyz
1 x,y,z
2 -x,y,1/2-z
3 1/2+x,1/2+y,z
4 1/2-x,1/2+y,1/2-z
5 -x,-y,-z
6 x,-y,1/2+z
7 1/2-x,1/2-y,-z
8 1/2+x,1/2-y,1/2+z
_cell_length_a                   19.9
_cell_length_b                   9.9
_cell_length_c                   10.8
_cell_angle_alpha                90
_cell_angle_beta                 61.8
_cell_angle_gamma                90
_cell_volume                     1880.8
loop_
_atom_site_label
_atom_site_type_symbol
_atom_site_fract_x
_atom_site_fract_y
_atom_site_fract_z
S1 S 0.0698368 0.9067 0.784002
S2 S 0.0955198 1.31978 0.739525
S3 S 0.200295 1.15565 0.427606
N1 N 0.0567195 1.06771 0.828772
N2 N 0.189039 0.75238 0.420268
N3 N 0.161298 1.39899 0.214509
N4 N 0.0361859 1.59431 0.586894
C1 C 0.0964504 1.14263 0.718227
C2 C 0.106349 1.37124 0.573386
C3 C 0.147823 1.30654 0.449409
C4 C 0.139721 1.07587 0.587516
C5 C 0.129752 0.938957 0.607058
C6 C 0.162372 0.836938 0.504214
C7 C 0.154166 1.35862 0.321338
C8 C 0.0677324 1.49354 0.578798

#END

#######################################################################
#
#                 Cambridge Crystallographic Data Centre
#                                CCDC 
#
#######################################################################
#
# If this CIF has been generated from an entry in the Cambridge 
# Structural Database, then it will include bibliographic, chemical, 
# crystal, experimental, refinement or atomic coordinate data resulting 
# from the CCDC's data processing and validation procedures.
#
#######################################################################

data_40.fres.dmain SpaceGroup_P21/c (no transformation needed)
_symmetry_cell_setting           monoclinic
_symmetry_space_group_name_H-M   'P 21/c'
_symmetry_Int_Tables_number      14
loop_
_symmetry_equiv_pos_site_id
_symmetry_equiv_pos_as_xyz
1 x,y,z
2 -x,1/2+y,1/2-z
3 -x,-y,-z
4 x,1/2-y,1/2+z
_cell_length_a                   3.7
_cell_length_b                   25.4
_cell_length_c                   9.7
_cell_angle_alpha                90
_cell_angle_beta                 98.1
_cell_angle_gamma                90
_cell_volume                     902.518
loop_
_atom_site_label
_atom_site_type_symbol
_atom_site_fract_x
_atom_site_fract_y
_atom_site_fract_z
S1 S 0.331241 0.949712 0.106954
S2 S 0.222708 0.943611 0.52357
S3 S 0.272273 0.820782 0.383711
N1 N 0.295541 0.971168 0.265023
N2 N 0.400017 0.808064 -0.0176931
N3 N 0.849763 0.765069 0.685606
N4 N 0.790818 0.911695 0.851956
C1 C 0.281477 0.931223 0.348801
C2 C 0.470994 0.889488 0.604981
C3 C 0.491537 0.84071 0.549991
C4 C 0.305381 0.879913 0.29245
C5 C 0.34009 0.883725 0.153916
C6 C 0.373109 0.842092 0.0601522
C7 C 0.691987 0.799679 0.625975
C8 C 0.650893 0.90104 0.740842

#END

#######################################################################
#
#                 Cambridge Crystallographic Data Centre
#                                CCDC 
#
#######################################################################
#
# If this CIF has been generated from an entry in the Cambridge 
# Structural Database, then it will include bibliographic, chemical, 
# crystal, experimental, refinement or atomic coordinate data resulting 
# from the CCDC's data processing and validation procedures.
#
#######################################################################

data_41.fres.dmain SpaceGroup_P21/c (no transformation needed)
_symmetry_cell_setting           monoclinic
_symmetry_space_group_name_H-M   'P 21/c'
_symmetry_Int_Tables_number      14
loop_
_symmetry_equiv_pos_site_id
_symmetry_equiv_pos_as_xyz
1 x,y,z
2 -x,1/2+y,1/2-z
3 -x,-y,-z
4 x,1/2-y,1/2+z
_cell_length_a                   6.4
_cell_length_b                   9.7
_cell_length_c                   14.8
_cell_angle_alpha                90
_cell_angle_beta                 90.2
_cell_angle_gamma                90
_cell_volume                     920.67
loop_
_atom_site_label
_atom_site_type_symbol
_atom_site_fract_x
_atom_site_fract_y
_atom_site_fract_z
S1 S 0.629237 0.7007 0.1099
S2 S 0.760342 0.327085 0.23386
S3 S 0.274387 0.330891 0.139976
N1 N 0.764447 0.581667 0.165004
N2 N 0.0858319 0.671612 0.00776702
N3 N 0.297496 -0.0248125 0.0552551
N4 N 0.877387 -0.0288261 0.167129
C1 C 0.654412 0.468631 0.172858
C2 C 0.6431 0.188326 0.173842
C3 C 0.450491 0.189298 0.136489
C4 C 0.452802 0.468189 0.133388
C5 C 0.415315 0.594226 0.0931955
C6 C 0.234294 0.636209 0.0463381
C7 C 0.369525 0.0706536 0.0915678
C8 C 0.770285 0.0680141 0.168955

#END

#######################################################################
#
#                 Cambridge Crystallographic Data Centre
#                                CCDC 
#
#######################################################################
#
# If this CIF has been generated from an entry in the Cambridge 
# Structural Database, then it will include bibliographic, chemical, 
# crystal, experimental, refinement or atomic coordinate data resulting 
# from the CCDC's data processing and validation procedures.
#
#######################################################################

data_42.fres.dmain SpaceGroup_P21/c (no transformation needed)
_symmetry_cell_setting           monoclinic
_symmetry_space_group_name_H-M   'P 21/c'
_symmetry_Int_Tables_number      14
loop_
_symmetry_equiv_pos_site_id
_symmetry_equiv_pos_as_xyz
1 x,y,z
2 -x,1/2+y,1/2-z
3 -x,-y,-z
4 x,1/2-y,1/2+z
_cell_length_a                   3.8
_cell_length_b                   18.7
_cell_length_c                   13.1
_cell_angle_alpha                90
_cell_angle_beta                 80.4
_cell_angle_gamma                90
_cell_volume                     924.72
loop_
_atom_site_label
_atom_site_type_symbol
_atom_site_fract_x
_atom_site_fract_y
_atom_site_fract_z
S1 S 0.803926 0.910775 0.210188
S2 S 0.776957 1.11195 0.0794081
S3 S 0.309344 1.10592 0.325847
N1 N 0.890577 0.975463 0.123082
N2 N 0.2807 0.921434 0.484847
N3 N 0.595584 1.28253 0.401228
N4 N 1.15385 1.28943 0.107259
C1 C 0.74021 1.03502 0.160071
C2 C 0.77307 1.17959 0.17497
C3 C 0.588143 1.17746 0.272782
C4 C 0.547738 1.03352 0.262818
C5 C 0.562592 0.965736 0.303253
C6 C 0.407641 0.941677 0.402981
C7 C 0.597372 1.23566 0.342545
C8 C 0.982999 1.24037 0.13932

#END

#######################################################################
#
#                 Cambridge Crystallographic Data Centre
#                                CCDC 
#
#######################################################################
#
# If this CIF has been generated from an entry in the Cambridge 
# Structural Database, then it will include bibliographic, chemical, 
# crystal, experimental, refinement or atomic coordinate data resulting 
# from the CCDC's data processing and validation procedures.
#
#######################################################################

data_43.fres.dmain SpaceGroup_C2/c (no transformation needed)
_symmetry_cell_setting           monoclinic
_symmetry_space_group_name_H-M   'C 2/c'
_symmetry_Int_Tables_number      15
loop_
_symmetry_equiv_pos_site_id
_symmetry_equiv_pos_as_xyz
1 x,y,z
2 -x,y,1/2-z
3 1/2+x,1/2+y,z
4 1/2-x,1/2+y,1/2-z
5 -x,-y,-z
6 x,-y,1/2+z
7 1/2-x,1/2-y,-z
8 1/2+x,1/2-y,1/2+z
_cell_length_a                   15.8
_cell_length_b                   6.8
_cell_length_c                   17.6
_cell_angle_alpha                90
_cell_angle_beta                 87.1
_cell_angle_gamma                90
_cell_volume                     1885.67
loop_
_atom_site_label
_atom_site_type_symbol
_atom_site_fract_x
_atom_site_fract_y
_atom_site_fract_z
S1 S 0.318282 0.403125 0.839146
S2 S 0.461997 0.37619 0.636637
S3 S 0.398839 -0.0817452 0.698628
N1 N 0.373905 0.482089 0.762963
N2 N 0.253518 -0.124555 0.891548
N3 N 0.354747 -0.269224 0.509495
N4 N 0.429916 0.27744 0.435785
C1 C 0.397377 0.332022 0.720156
C2 C 0.426122 0.182662 0.578333
C3 C 0.401013 0.00084205 0.602621
C4 C 0.370895 0.140843 0.744815
C5 C 0.323579 0.156424 0.812313
C6 C 0.285211 0.00181403 0.855577
C7 C 0.375278 -0.145431 0.550515
C8 C 0.427279 0.232457 0.499646

#END

#######################################################################
#
#                 Cambridge Crystallographic Data Centre
#                                CCDC 
#
#######################################################################
#
# If this CIF has been generated from an entry in the Cambridge 
# Structural Database, then it will include bibliographic, chemical, 
# crystal, experimental, refinement or atomic coordinate data resulting 
# from the CCDC's data processing and validation procedures.
#
#######################################################################

data_44.fres.dmain SpaceGroup_C2/c (no transformation needed)
_symmetry_cell_setting           monoclinic
_symmetry_space_group_name_H-M   'C 2/c'
_symmetry_Int_Tables_number      15
loop_
_symmetry_equiv_pos_site_id
_symmetry_equiv_pos_as_xyz
1 x,y,z
2 -x,y,1/2-z
3 1/2+x,1/2+y,z
4 1/2-x,1/2+y,1/2-z
5 -x,-y,-z
6 x,-y,1/2+z
7 1/2-x,1/2-y,-z
8 1/2+x,1/2-y,1/2+z
_cell_length_a                   16.6
_cell_length_b                   6.7
_cell_length_c                   17.0
_cell_angle_alpha                90
_cell_angle_beta                 91.2
_cell_angle_gamma                90
_cell_volume                     1883.74
loop_
_atom_site_label
_atom_site_type_symbol
_atom_site_fract_x
_atom_site_fract_y
_atom_site_fract_z
S1 S 0.145293 1.08039 0.199743
S2 S 0.338653 1.08753 0.050685
S3 S 0.281759 1.56088 0.103911
N1 N 0.21789 0.992466 0.144157
N2 N 0.0986756 1.62464 0.252189
N3 N 0.48718 1.75517 0.125672
N4 N 0.554822 1.19015 0.0623631
C1 C 0.25961 1.14137 0.115899
C2 C 0.404986 1.28803 0.0750117
C3 C 0.382744 1.47597 0.096149
C4 C 0.23716 1.33898 0.13813
C5 C 0.172636 1.32983 0.187414
C6 C 0.132267 1.49202 0.222863
C7 C 0.441161 1.62727 0.112632
C8 C 0.487825 1.23668 0.0688394

#END

#######################################################################
#
#                 Cambridge Crystallographic Data Centre
#                                CCDC 
#
#######################################################################
#
# If this CIF has been generated from an entry in the Cambridge 
# Structural Database, then it will include bibliographic, chemical, 
# crystal, experimental, refinement or atomic coordinate data resulting 
# from the CCDC's data processing and validation procedures.
#
#######################################################################

data_45.fres.dmain SpaceGroup_PBCN (no transformation needed)
_symmetry_cell_setting           orthorhombic
_symmetry_space_group_name_H-M   'P b c n'
_symmetry_Int_Tables_number      60
loop_
_symmetry_equiv_pos_site_id
_symmetry_equiv_pos_as_xyz
1 x,y,z
2 1/2+x,1/2-y,-z
3 -x,y,1/2-z
4 1/2-x,1/2-y,1/2+z
5 -x,-y,-z
6 1/2-x,1/2+y,z
7 x,-y,1/2+z
8 1/2+x,1/2+y,1/2-z
_cell_length_a                   6.9
_cell_length_b                   11.2
_cell_length_c                   24.6
_cell_angle_alpha                90
_cell_angle_beta                 90
_cell_angle_gamma                90
_cell_volume                     1900.8
loop_
_atom_site_label
_atom_site_type_symbol
_atom_site_fract_x
_atom_site_fract_y
_atom_site_fract_z
S1 S 0.157359 0.146099 0.880038
S2 S 0.511131 -0.104273 0.953595
S3 S 0.537038 -0.118193 0.814832
N1 N 0.266602 0.071831 0.929522
N2 N 0.224518 0.11397 0.726609
N3 N 1.06117 -0.170433 0.810103
N4 N 1.02976 -0.153442 0.975634
C1 C 0.383777 -0.00793179 0.908884
C2 C 0.726086 -0.126007 0.915085
C3 C 0.737153 -0.131598 0.860067
C4 C 0.397522 -0.0139946 0.851247
C5 C 0.277437 0.0703487 0.828437
C6 C 0.248941 0.0940166 0.772528
C7 C 0.917094 -0.15233 0.833307
C8 C 0.895154 -0.140606 0.947719

#END

#######################################################################
#
#                 Cambridge Crystallographic Data Centre
#                                CCDC 
#
#######################################################################
#
# If this CIF has been generated from an entry in the Cambridge 
# Structural Database, then it will include bibliographic, chemical, 
# crystal, experimental, refinement or atomic coordinate data resulting 
# from the CCDC's data processing and validation procedures.
#
#######################################################################

data_46.fres.dmain SpaceGroup_Pna21 (no transformation needed)
_symmetry_cell_setting           orthorhombic
_symmetry_space_group_name_H-M   'P n a 21'
_symmetry_Int_Tables_number      33
loop_
_symmetry_equiv_pos_site_id
_symmetry_equiv_pos_as_xyz
1 x,y,z
2 -x,-y,1/2+z
3 1/2-x,1/2+y,1/2+z
4 1/2+x,1/2-y,z
_cell_length_a                   17.0
_cell_length_b                   9.2
_cell_length_c                   6.1
_cell_angle_alpha                90
_cell_angle_beta                 90
_cell_angle_gamma                90
_cell_volume                     951.61
loop_
_atom_site_label
_atom_site_type_symbol
_atom_site_fract_x
_atom_site_fract_y
_atom_site_fract_z
S1 S 0.867401 0.404285 0.922406
S2 S 0.844347 -0.0100613 0.669388
S3 S 0.953239 -0.00607508 1.14208
N1 N 0.838056 0.273055 0.755625
N2 N 0.986943 0.37371 1.45164
N3 N 0.868503 -0.340751 1.3647
N4 N 0.738543 -0.344915 0.800861
C1 C 0.86416 0.147962 0.826362
C2 C 0.838275 -0.139751 0.884362
C3 C 0.881311 -0.138674 1.07209
C4 C 0.908879 0.147719 1.02389
C5 C 0.915302 0.28739 1.10203
C6 C 0.954641 0.334244 1.29405
C7 C 0.873062 -0.250441 1.23181
C8 C 0.783295 -0.253205 0.841968

#END

#######################################################################
#
#                 Cambridge Crystallographic Data Centre
#                                CCDC 
#
#######################################################################
#
# If this CIF has been generated from an entry in the Cambridge 
# Structural Database, then it will include bibliographic, chemical, 
# crystal, experimental, refinement or atomic coordinate data resulting 
# from the CCDC's data processing and validation procedures.
#
#######################################################################

data_47.fres.dmain SpaceGroup_PBCN (no transformation needed)
_symmetry_cell_setting           orthorhombic
_symmetry_space_group_name_H-M   'P b c n'
_symmetry_Int_Tables_number      60
loop_
_symmetry_equiv_pos_site_id
_symmetry_equiv_pos_as_xyz
1 x,y,z
2 1/2+x,1/2-y,-z
3 -x,y,1/2-z
4 1/2-x,1/2-y,1/2+z
5 -x,-y,-z
6 1/2-x,1/2+y,z
7 x,-y,1/2+z
8 1/2+x,1/2+y,1/2-z
_cell_length_a                   6.7
_cell_length_b                   14.7
_cell_length_c                   19.6
_cell_angle_alpha                90
_cell_angle_beta                 90
_cell_angle_gamma                90
_cell_volume                     1939.68
loop_
_atom_site_label
_atom_site_type_symbol
_atom_site_fract_x
_atom_site_fract_y
_atom_site_fract_z
S1 S 0.165643 0.61615 0.971491
S2 S 0.15885 0.420039 0.819952
S3 S 0.630829 0.484101 0.861965
N1 N 0.0739064 0.541013 0.916948
N2 N 0.707979 0.669948 1.01002
N3 N 0.839126 0.254159 0.851829
N4 N 0.275753 0.177961 0.801909
C1 C 0.218283 0.500533 0.884314
C2 C 0.364844 0.345638 0.828488
C3 C 0.552265 0.370684 0.845131
C4 C 0.415415 0.525817 0.901707
C5 C 0.410929 0.591214 0.952033
C6 C 0.574342 0.634196 0.983733
C7 C 0.707911 0.305431 0.848961
C8 C 0.318456 0.252868 0.814437

#END

#######################################################################
#
#                 Cambridge Crystallographic Data Centre
#                                CCDC 
#
#######################################################################
#
# If this CIF has been generated from an entry in the Cambridge 
# Structural Database, then it will include bibliographic, chemical, 
# crystal, experimental, refinement or atomic coordinate data resulting 
# from the CCDC's data processing and validation procedures.
#
#######################################################################

data_48.fres.dmain SpaceGroup_P21/c (cell transformed)
_symmetry_cell_setting           monoclinic
_symmetry_space_group_name_H-M   'P 21/c'
_symmetry_Int_Tables_number      14
loop_
_symmetry_equiv_pos_site_id
_symmetry_equiv_pos_as_xyz
1 x,y,z
2 -x,1/2+y,1/2-z
3 -x,-y,-z
4 x,1/2-y,1/2+z
_cell_length_a                   3.8
_cell_length_b                   26.1
_cell_length_c                   9.3
_cell_angle_alpha                90
_cell_angle_beta                 85.6
_cell_angle_gamma                90
_cell_volume                     925.012
loop_
_atom_site_label
_atom_site_type_symbol
_atom_site_fract_x
_atom_site_fract_y
_atom_site_fract_z
S1 S 0.498593 0.852963 0.821501
S2 S 0.514959 0.788541 1.22546
S3 S 0.760921 0.914423 1.22308
N1 N 0.449774 0.8091 0.949397
N2 N 0.763552 0.993145 0.853679
N3 N 0.291921 0.945104 1.56965
N4 N -0.00175655 0.794938 1.57192
C1 C 0.527716 0.828664 1.07193
C2 C 0.387825 0.834151 1.36051
C3 C 0.484603 0.884103 1.36009
C4 C 0.627125 0.881102 1.07291
C5 C 0.619164 0.900972 0.936682
C6 C 0.698425 0.951591 0.891644
C7 C 0.374035 0.917148 1.47606
C8 C 0.171358 0.813342 1.47751

#END

#######################################################################
#
#                 Cambridge Crystallographic Data Centre
#                                CCDC 
#
#######################################################################
#
# If this CIF has been generated from an entry in the Cambridge 
# Structural Database, then it will include bibliographic, chemical, 
# crystal, experimental, refinement or atomic coordinate data resulting 
# from the CCDC's data processing and validation procedures.
#
#######################################################################

data_49.fres.dmain SpaceGroup_P21/c (cell transformed)
_symmetry_cell_setting           monoclinic
_symmetry_space_group_name_H-M   'P 21/n'
_symmetry_Int_Tables_number      14
loop_
_symmetry_equiv_pos_site_id
_symmetry_equiv_pos_as_xyz
1 x,y,z
2 1/2-x,1/2+y,1/2-z
3 -x,-y,-z
4 1/2+x,1/2-y,1/2+z
_cell_length_a                   7.3
_cell_length_b                   15.5
_cell_length_c                   8.2
_cell_angle_alpha                90
_cell_angle_beta                 90.7
_cell_angle_gamma                90
_cell_volume                     929.797
loop_
_atom_site_label
_atom_site_type_symbol
_atom_site_fract_x
_atom_site_fract_y
_atom_site_fract_z
S1 S 0.171009 0.456442 0.850948
S2 S 0.389257 0.616888 1.20465
S3 S 0.230354 0.73002 0.87563
N1 N 0.266201 0.485428 1.026
N2 N -0.00308443 0.600029 0.50571
N3 N 0.0341084 0.906617 1.11262
N4 N 0.22344 0.771347 1.50487
C1 C 0.281729 0.569421 1.03231
C2 C 0.266135 0.715675 1.21183
C3 C 0.202834 0.760789 1.08176
C4 C 0.21462 0.617391 0.89706
C5 C 0.143856 0.561669 0.782323
C6 C 0.0632494 0.583017 0.630719
C7 C 0.109282 0.840692 1.10131
C8 C 0.240282 0.747139 1.37231

#END

#######################################################################
#
#                 Cambridge Crystallographic Data Centre
#                                CCDC 
#
#######################################################################
#
# If this CIF has been generated from an entry in the Cambridge 
# Structural Database, then it will include bibliographic, chemical, 
# crystal, experimental, refinement or atomic coordinate data resulting 
# from the CCDC's data processing and validation procedures.
#
#######################################################################

data_50.fres.dmain SpaceGroup_P21/c (no transformation needed)
_symmetry_cell_setting           monoclinic
_symmetry_space_group_name_H-M   'P 21/c'
_symmetry_Int_Tables_number      14
loop_
_symmetry_equiv_pos_site_id
_symmetry_equiv_pos_as_xyz
1 x,y,z
2 -x,1/2+y,1/2-z
3 -x,-y,-z
4 x,1/2-y,1/2+z
_cell_length_a                   3.7
_cell_length_b                   27.7
_cell_length_c                   9.2
_cell_angle_alpha                90
_cell_angle_beta                 81.8
_cell_angle_gamma                90
_cell_volume                     916.275
loop_
_atom_site_label
_atom_site_type_symbol
_atom_site_fract_x
_atom_site_fract_y
_atom_site_fract_z
S1 S 0.695831 0.393911 0.323295
S2 S 0.125824 0.451096 0.706829
S3 S 0.127276 0.327463 0.710941
N1 N 0.523292 0.435376 0.4442
N2 N 0.668356 0.256519 0.363003
N3 N 0.254744 0.316978 1.09883
N4 N 0.253886 0.464472 1.09338
C1 C 0.353299 0.414445 0.562834
C2 C 0.184804 0.414342 0.86056
C3 C 0.185595 0.365314 0.862776
C4 C 0.354673 0.363056 0.566747
C5 C 0.545791 0.345549 0.437214
C6 C 0.612546 0.296656 0.396999
C7 C 0.226278 0.339362 0.993592
C8 C 0.225497 0.441309 0.989675

#END

#######################################################################
#
#                 Cambridge Crystallographic Data Centre
#                                CCDC 
#
#######################################################################
#
# If this CIF has been generated from an entry in the Cambridge 
# Structural Database, then it will include bibliographic, chemical, 
# crystal, experimental, refinement or atomic coordinate data resulting 
# from the CCDC's data processing and validation procedures.
#
#######################################################################

data_51.fres.dmain SpaceGroup_C2 (cell transformed)
_symmetry_cell_setting           monoclinic
_symmetry_space_group_name_H-M   'I 2'
_symmetry_Int_Tables_number      5
loop_
_symmetry_equiv_pos_site_id
_symmetry_equiv_pos_as_xyz
1 x,y,z
2 -x,y,-z
3 1/2+x,1/2+y,1/2+z
4 1/2-x,1/2+y,1/2-z
_cell_length_a                   12.2
_cell_length_b                   6.7
_cell_length_c                   11.5
_cell_angle_alpha                90
_cell_angle_beta                 94.1
_cell_angle_gamma                90
_cell_volume                     938.593
loop_
_atom_site_label
_atom_site_type_symbol
_atom_site_fract_x
_atom_site_fract_y
_atom_site_fract_z
S1 S 0.0915945 0.749462 0.774571
S2 S 0.150872 0.776368 0.426776
S3 S 0.154964 1.23954 0.552458
N1 N 0.11173 0.669437 0.642093
N2 N 0.107307 1.28301 0.89202
N3 N 0.388177 1.42453 0.400273
N4 N 0.383225 0.871611 0.250757
C1 C 0.132111 0.82109 0.575468
C2 C 0.245793 0.970233 0.401604
C3 C 0.247773 1.15413 0.451202
C4 C 0.135148 1.01443 0.62679
C5 C 0.114763 0.998793 0.742136
C6 C 0.110814 1.15518 0.824087
C7 C 0.326149 1.30053 0.422553
C8 C 0.322602 0.918324 0.319246

#END

#######################################################################
#
#                 Cambridge Crystallographic Data Centre
#                                CCDC 
#
#######################################################################
#
# If this CIF has been generated from an entry in the Cambridge 
# Structural Database, then it will include bibliographic, chemical, 
# crystal, experimental, refinement or atomic coordinate data resulting 
# from the CCDC's data processing and validation procedures.
#
#######################################################################

data_52.fres.dmain SpaceGroup_P21/c (no transformation needed)
_symmetry_cell_setting           monoclinic
_symmetry_space_group_name_H-M   'P 21/c'
_symmetry_Int_Tables_number      14
loop_
_symmetry_equiv_pos_site_id
_symmetry_equiv_pos_as_xyz
1 x,y,z
2 -x,1/2+y,1/2-z
3 -x,-y,-z
4 x,1/2-y,1/2+z
_cell_length_a                   5.9
_cell_length_b                   15.9
_cell_length_c                   10.6
_cell_angle_alpha                90
_cell_angle_beta                 69.0
_cell_angle_gamma                90
_cell_volume                     935.368
loop_
_atom_site_label
_atom_site_type_symbol
_atom_site_fract_x
_atom_site_fract_y
_atom_site_fract_z
S1 S 1.01225 0.87732 0.205677
S2 S 1.40641 0.762445 -0.155904
S3 S 0.933298 0.875916 -0.178694
N1 N 1.22896 0.821136 0.0957289
N2 N 0.50886 1.00216 0.147671
N3 N 1.26524 0.958817 -0.516568
N4 N 1.82943 0.82355 -0.488849
C1 C 1.20361 0.822028 -0.0217771
C2 C 1.41454 0.826654 -0.29442
C3 C 1.22749 0.871768 -0.303964
C4 C 1.00909 0.869617 -0.0331569
C5 C 0.882551 0.906497 0.0891655
C6 C 0.677643 0.958995 0.120787
C7 C 1.25229 0.919707 -0.421523
C8 C 1.64207 0.826155 -0.402243

#END

#######################################################################
#
#                 Cambridge Crystallographic Data Centre
#                                CCDC 
#
#######################################################################
#
# If this CIF has been generated from an entry in the Cambridge 
# Structural Database, then it will include bibliographic, chemical, 
# crystal, experimental, refinement or atomic coordinate data resulting 
# from the CCDC's data processing and validation procedures.
#
#######################################################################

data_53.fres.dmain SpaceGroup_Pna21 (no transformation needed)
_symmetry_cell_setting           orthorhombic
_symmetry_space_group_name_H-M   'P n a 21'
_symmetry_Int_Tables_number      33
loop_
_symmetry_equiv_pos_site_id
_symmetry_equiv_pos_as_xyz
1 x,y,z
2 -x,-y,1/2+z
3 1/2-x,1/2+y,1/2+z
4 1/2+x,1/2-y,z
_cell_length_a                   13.6
_cell_length_b                   10.3
_cell_length_c                   6.9
_cell_angle_alpha                90
_cell_angle_beta                 90
_cell_angle_gamma                90
_cell_volume                     958.116
loop_
_atom_site_label
_atom_site_type_symbol
_atom_site_fract_x
_atom_site_fract_y
_atom_site_fract_z
S1 S 0.142308 0.517877 0.811211
S2 S 0.413432 0.694189 0.731376
S3 S 0.340712 0.700434 1.20879
N1 N 0.242206 0.569607 0.696021
N2 N 0.0835738 0.533099 1.35514
N3 N 0.586461 0.634103 1.40736
N4 N 0.672883 0.626376 0.837612
C1 C 0.302635 0.624096 0.820081
C2 C 0.491108 0.666757 0.93571
C3 C 0.462651 0.669124 1.12527
C4 C 0.273843 0.626295 1.01942
C5 C 0.18335 0.567139 1.0394
C6 C 0.128893 0.54861 1.213
C7 C 0.531816 0.648836 1.27844
C8 C 0.59145 0.643569 0.884571

#END

#######################################################################
#
#                 Cambridge Crystallographic Data Centre
#                                CCDC 
#
#######################################################################
#
# If this CIF has been generated from an entry in the Cambridge 
# Structural Database, then it will include bibliographic, chemical, 
# crystal, experimental, refinement or atomic coordinate data resulting 
# from the CCDC's data processing and validation procedures.
#
#######################################################################

data_54.fres.dmain SpaceGroup_P21/c (no transformation needed)
_symmetry_cell_setting           monoclinic
_symmetry_space_group_name_H-M   'P 21/c'
_symmetry_Int_Tables_number      14
loop_
_symmetry_equiv_pos_site_id
_symmetry_equiv_pos_as_xyz
1 x,y,z
2 -x,1/2+y,1/2-z
3 -x,-y,-z
4 x,1/2-y,1/2+z
_cell_length_a                   10.2
_cell_length_b                   13.8
_cell_length_c                   7.1
_cell_angle_alpha                90
_cell_angle_beta                 75.5
_cell_angle_gamma                90
_cell_volume                     969.206
loop_
_atom_site_label
_atom_site_type_symbol
_atom_site_fract_x
_atom_site_fract_y
_atom_site_fract_z
S1 S 0.875886 0.275215 0.975295
S2 S 1.28709 0.239058 0.745859
S3 S 1.17883 0.463536 0.643466
N1 N 1.02606 0.22193 0.926233
N2 N 0.78661 0.532262 0.848009
N3 N 1.47479 0.594118 0.716383
N4 N 1.60343 0.326224 0.838965
C1 C 1.1179 0.280888 0.826241
C2 C 1.37429 0.350211 0.75187
C3 C 1.33182 0.439401 0.711399
C4 C 1.07463 0.37483 0.78417
C5 C 0.9375 0.383694 0.86245
C6 C 0.855122 0.465394 0.854257
C7 C 1.41161 0.52378 0.716074
C8 C 1.50042 0.338562 0.800698

#END

#######################################################################
#
#                 Cambridge Crystallographic Data Centre
#                                CCDC 
#
#######################################################################
#
# If this CIF has been generated from an entry in the Cambridge 
# Structural Database, then it will include bibliographic, chemical, 
# crystal, experimental, refinement or atomic coordinate data resulting 
# from the CCDC's data processing and validation procedures.
#
#######################################################################

data_55.fres.dmain SpaceGroup_P21/c (no transformation needed)
_symmetry_cell_setting           monoclinic
_symmetry_space_group_name_H-M   'P 21/c'
_symmetry_Int_Tables_number      14
loop_
_symmetry_equiv_pos_site_id
_symmetry_equiv_pos_as_xyz
1 x,y,z
2 -x,1/2+y,1/2-z
3 -x,-y,-z
4 x,1/2-y,1/2+z
_cell_length_a                   11.9
_cell_length_b                   6.6
_cell_length_c                   14.1
_cell_angle_alpha                90
_cell_angle_beta                 122.2
_cell_angle_gamma                90
_cell_volume                     943.134
loop_
_atom_site_label
_atom_site_type_symbol
_atom_site_fract_x
_atom_site_fract_y
_atom_site_fract_z
S1 S 0.851519 0.186458 0.0825857
S2 S 1.22947 0.164342 0.139853
S3 S 1.13833 0.645306 0.157649
N1 N 0.988559 0.0875083 0.0995183
N2 N 0.780684 0.736014 0.11397
N3 N 1.46318 0.789549 0.39794
N4 N 1.57143 0.215467 0.376636
C1 C 1.07585 0.229685 0.123553
C2 C 1.33319 0.346854 0.241195
C3 C 1.29755 0.537739 0.248618
C4 C 1.03986 0.430179 0.132318
C5 C 0.913602 0.430834 0.11241
C6 C 0.841076 0.598678 0.113419
C7 C 1.38996 0.673713 0.331848
C8 C 1.46466 0.276893 0.316997

#END

#######################################################################
#
#                 Cambridge Crystallographic Data Centre
#                                CCDC 
#
#######################################################################
#
# If this CIF has been generated from an entry in the Cambridge 
# Structural Database, then it will include bibliographic, chemical, 
# crystal, experimental, refinement or atomic coordinate data resulting 
# from the CCDC's data processing and validation procedures.
#
#######################################################################

data_56.fres.dmain SpaceGroup_P21/c (cell transformed)
_symmetry_cell_setting           monoclinic
_symmetry_space_group_name_H-M   'P 21/n'
_symmetry_Int_Tables_number      14
loop_
_symmetry_equiv_pos_site_id
_symmetry_equiv_pos_as_xyz
1 x,y,z
2 1/2-x,1/2+y,1/2-z
3 -x,-y,-z
4 1/2+x,1/2-y,1/2+z
_cell_length_a                   6.8
_cell_length_b                   19.2
_cell_length_c                   7.3
_cell_angle_alpha                90
_cell_angle_beta                 95.0
_cell_angle_gamma                90
_cell_volume                     944.379
loop_
_atom_site_label
_atom_site_type_symbol
_atom_site_fract_x
_atom_site_fract_y
_atom_site_fract_z
S1 S 0.35733 0.980087 0.251434
S2 S 0.370978 0.822319 -0.13542
S3 S -0.0983511 0.856796 -0.0274473
N1 N 0.450415 0.925016 0.106567
N2 N -0.182193 1.00942 0.336017
N3 N -0.324958 0.838377 -0.500905
N4 N 0.235238 0.797459 -0.629254
C1 C 0.308809 0.888145 0.0209416
C2 C 0.158157 0.825631 -0.294977
C3 C -0.0282428 0.839275 -0.252893
C4 C 0.112672 0.902362 0.0630672
C5 C 0.114853 0.954898 0.192355
C6 C -0.0485564 0.984685 0.270728
C7 C -0.189459 0.838952 -0.391583
C8 C 0.197814 0.810654 -0.480081

#END

#######################################################################
#
#                 Cambridge Crystallographic Data Centre
#                                CCDC 
#
#######################################################################
#
# If this CIF has been generated from an entry in the Cambridge 
# Structural Database, then it will include bibliographic, chemical, 
# crystal, experimental, refinement or atomic coordinate data resulting 
# from the CCDC's data processing and validation procedures.
#
#######################################################################

data_57.fres.dmain SpaceGroup_P21 (no transformation needed)
_symmetry_cell_setting           monoclinic
_symmetry_space_group_name_H-M   'P 21'
_symmetry_Int_Tables_number      4
loop_
_symmetry_equiv_pos_site_id
_symmetry_equiv_pos_as_xyz
1 x,y,z
2 -x,1/2+y,-z
_cell_length_a                   12.5
_cell_length_b                   3.9
_cell_length_c                   9.5
_cell_angle_alpha                90
_cell_angle_beta                 91.8
_cell_angle_gamma                90
_cell_volume                     464.614
loop_
_atom_site_label
_atom_site_type_symbol
_atom_site_fract_x
_atom_site_fract_y
_atom_site_fract_z
S1 S 0.202327 0.0732729 0.321159
S2 S 0.0700492 0.0356963 0.714139
S3 S 0.324333 -0.291211 0.717468
N1 N 0.113305 0.130253 0.44451
N2 N 0.486002 -0.287993 0.35897
N3 N 0.40574 0.0810502 1.05749
N4 N 0.10241 0.471374 1.05296
C1 C 0.152293 0.0204854 0.565469
C2 C 0.170092 0.103028 0.84814
C3 C 0.271024 -0.0259872 0.849972
C4 C 0.258331 -0.113081 0.56878
C5 C 0.299152 -0.0967261 0.436175
C6 C 0.401771 -0.201824 0.394309
C7 C 0.344219 0.0375548 0.964784
C8 C 0.134522 0.307073 0.961529

#END

#######################################################################
#
#                 Cambridge Crystallographic Data Centre
#                                CCDC 
#
#######################################################################
#
# If this CIF has been generated from an entry in the Cambridge 
# Structural Database, then it will include bibliographic, chemical, 
# crystal, experimental, refinement or atomic coordinate data resulting 
# from the CCDC's data processing and validation procedures.
#
#######################################################################

data_58.fres.dmain SpaceGroup_P21/c (no transformation needed)
_symmetry_cell_setting           monoclinic
_symmetry_space_group_name_H-M   'P 21/c'
_symmetry_Int_Tables_number      14
loop_
_symmetry_equiv_pos_site_id
_symmetry_equiv_pos_as_xyz
1 x,y,z
2 -x,1/2+y,1/2-z
3 -x,-y,-z
4 x,1/2-y,1/2+z
_cell_length_a                   6.2
_cell_length_b                   7.8
_cell_length_c                   20.4
_cell_angle_alpha                90
_cell_angle_beta                 74.7
_cell_angle_gamma                90
_cell_volume                     951.084
loop_
_atom_site_label
_atom_site_type_symbol
_atom_site_fract_x
_atom_site_fract_y
_atom_site_fract_z
S1 S 0.0512289 0.78281 0.329462
S2 S -0.00898585 0.785753 0.131883
S3 S 0.459631 0.997795 0.145817
N1 N -0.0542755 0.740307 0.26452
N2 N 0.591587 1.01852 0.32851
N3 N 0.820002 0.837144 -0.0149498
N4 N 0.26074 0.584008 -0.0313018
C1 C 0.0738863 0.805529 0.208566
C2 C 0.258469 0.775115 0.0726579
C3 C 0.444794 0.858923 0.0779409
C4 C 0.2705 0.892629 0.21344
C5 C 0.283717 0.889068 0.27988
C6 C 0.453068 0.960204 0.306329
C7 C 0.650134 0.844464 0.0264601
C8 C 0.263421 0.669623 0.0152147

#END

#######################################################################
#
#                 Cambridge Crystallographic Data Centre
#                                CCDC 
#
#######################################################################
#
# If this CIF has been generated from an entry in the Cambridge 
# Structural Database, then it will include bibliographic, chemical, 
# crystal, experimental, refinement or atomic coordinate data resulting 
# from the CCDC's data processing and validation procedures.
#
#######################################################################

data_59.fres.dmain SpaceGroup_C2/c (cell transformed)
_symmetry_cell_setting           monoclinic
_symmetry_space_group_name_H-M   'I 2/a'
_symmetry_Int_Tables_number      15
loop_
_symmetry_equiv_pos_site_id
_symmetry_equiv_pos_as_xyz
1 x,y,z
2 1/2-x,y,-z
3 1/2+x,1/2+y,1/2+z
4 -x,1/2+y,1/2-z
5 -x,-y,-z
6 1/2+x,-y,z
7 1/2-x,1/2-y,1/2-z
8 x,1/2-y,1/2+z
_cell_length_a                   16.1
_cell_length_b                   6.9
_cell_length_c                   18.3
_cell_angle_alpha                90
_cell_angle_beta                 84.1
_cell_angle_gamma                90
_cell_volume                     2025.51
loop_
_atom_site_label
_atom_site_type_symbol
_atom_site_fract_x
_atom_site_fract_y
_atom_site_fract_z
S1 S 0.171433 0.944886 0.571046
S2 S 0.359436 0.874457 0.706325
S3 S 0.283128 0.439867 0.653216
N1 N 0.24617 1.00538 0.622356
N2 N 0.102403 0.439456 0.517791
N3 N 0.486922 0.199643 0.627257
N4 N 0.577747 0.718498 0.690446
C1 C 0.280299 0.849137 0.646488
C2 C 0.420179 0.666069 0.680492
C3 C 0.390238 0.493423 0.659395
C4 C 0.24978 0.667348 0.624283
C5 C 0.18732 0.697312 0.579631
C6 C 0.14092 0.555348 0.545779
C7 C 0.444538 0.333773 0.641494
C8 C 0.507224 0.692466 0.685204

#END

#######################################################################
#
#                 Cambridge Crystallographic Data Centre
#                                CCDC 
#
#######################################################################
#
# If this CIF has been generated from an entry in the Cambridge 
# Structural Database, then it will include bibliographic, chemical, 
# crystal, experimental, refinement or atomic coordinate data resulting 
# from the CCDC's data processing and validation procedures.
#
#######################################################################

data_60.fres.dmain SpaceGroup_P21/c (cell transformed)
_symmetry_cell_setting           monoclinic
_symmetry_space_group_name_H-M   'P 21/n'
_symmetry_Int_Tables_number      14
loop_
_symmetry_equiv_pos_site_id
_symmetry_equiv_pos_as_xyz
1 x,y,z
2 1/2-x,1/2+y,1/2-z
3 -x,-y,-z
4 1/2+x,1/2-y,1/2+z
_cell_length_a                   11.6
_cell_length_b                   6.7
_cell_length_c                   12.2
_cell_angle_alpha                90
_cell_angle_beta                 83.4
_cell_angle_gamma                90
_cell_volume                     943.029
loop_
_atom_site_label
_atom_site_type_symbol
_atom_site_fract_x
_atom_site_fract_y
_atom_site_fract_z
S1 S 0.264917 0.84685 0.912455
S2 S -0.0788459 0.874074 0.852586
S3 S 0.0486913 1.33489 0.84238
N1 N 0.133456 0.767268 0.893301
N2 N 0.385104 1.37744 0.889681
N3 N -0.0912714 1.51062 0.606522
N4 N -0.243006 0.960514 0.618772
C1 C 0.0686819 0.918239 0.870845
C2 C -0.0986322 1.06357 0.755026
C3 C -0.0482803 1.24652 0.750618
C4 C 0.120844 1.11055 0.865257
C5 C 0.234788 1.09485 0.885927
C6 C 0.316986 1.25034 0.887838
C7 C -0.0725183 1.38942 0.670243
C8 C -0.177364 1.00916 0.678834

#END

#######################################################################
#
#                 Cambridge Crystallographic Data Centre
#                                CCDC 
#
#######################################################################
#
# If this CIF has been generated from an entry in the Cambridge 
# Structural Database, then it will include bibliographic, chemical, 
# crystal, experimental, refinement or atomic coordinate data resulting 
# from the CCDC's data processing and validation procedures.
#
#######################################################################

data_61.fres.dmain SpaceGroup_P-1 (cell transformed)
_symmetry_cell_setting           triclinic
_symmetry_space_group_name_H-M   'P -1'
_symmetry_Int_Tables_number      2
loop_
_symmetry_equiv_pos_site_id
_symmetry_equiv_pos_as_xyz
1 x,y,z
2 -x,-y,-z
_cell_length_a                   10.1
_cell_length_b                   6.9
_cell_length_c                   7.1
_cell_angle_alpha                72.0
_cell_angle_beta                 83.3
_cell_angle_gamma                81.6
_cell_volume                     467.77
loop_
_atom_site_label
_atom_site_type_symbol
_atom_site_fract_x
_atom_site_fract_y
_atom_site_fract_z
S1 S 0.16563 0.59258 0.127751
S2 S -0.217698 0.50747 0.390187
S3 S -0.130133 0.971113 0.373525
N1 N 0.027582 0.479486 0.209524
N2 N 0.231918 1.12326 0.12014
N3 N -0.460314 1.25237 0.25051
N4 N -0.564295 0.699073 0.269992
C1 C -0.0624522 0.598193 0.282505
C2 C -0.324439 0.741859 0.332827
C3 C -0.290224 0.926091 0.326023
C4 C -0.0279741 0.792289 0.274863
C5 C 0.100143 0.814076 0.187205
C6 C 0.172032 0.98409 0.1506
C7 C -0.385074 1.10417 0.283005
C8 C -0.456815 0.721621 0.296592

#END

#######################################################################
#
#                 Cambridge Crystallographic Data Centre
#                                CCDC 
#
#######################################################################
#
# If this CIF has been generated from an entry in the Cambridge 
# Structural Database, then it will include bibliographic, chemical, 
# crystal, experimental, refinement or atomic coordinate data resulting 
# from the CCDC's data processing and validation procedures.
#
#######################################################################

data_62.fres.dmain SpaceGroup_P21/c (no transformation needed)
_symmetry_cell_setting           monoclinic
_symmetry_space_group_name_H-M   'P 21/c'
_symmetry_Int_Tables_number      14
loop_
_symmetry_equiv_pos_site_id
_symmetry_equiv_pos_as_xyz
1 x,y,z
2 -x,1/2+y,1/2-z
3 -x,-y,-z
4 x,1/2-y,1/2+z
_cell_length_a                   9.4
_cell_length_b                   6.0
_cell_length_c                   17.1
_cell_angle_alpha                90
_cell_angle_beta                 90.0
_cell_angle_gamma                90
_cell_volume                     966.038
loop_
_atom_site_label
_atom_site_type_symbol
_atom_site_fract_x
_atom_site_fract_y
_atom_site_fract_z
S1 S 0.179755 0.139154 0.107555
S2 S -0.215983 0.302969 0.0202902
S3 S -0.221259 -0.188202 0.121672
N1 N 0.0559101 0.286334 0.0622963
N2 N 0.139487 -0.40567 0.220666
N3 N -0.563942 -0.0855276 0.216251
N4 N -0.557079 0.500549 0.0953731
C1 C -0.0664897 0.184967 0.0678248
C2 C -0.351529 0.216258 0.0857912
C3 C -0.354137 0.0217036 0.126129
C4 C -0.0706254 -0.018354 0.110461
C5 C 0.0629375 -0.0668974 0.138214
C6 C 0.104439 -0.252959 0.183482
C7 C -0.470198 -0.0336928 0.175822
C8 C -0.465333 0.371301 0.0922126

#END

#######################################################################
#
#                 Cambridge Crystallographic Data Centre
#                                CCDC 
#
#######################################################################
#
# If this CIF has been generated from an entry in the Cambridge 
# Structural Database, then it will include bibliographic, chemical, 
# crystal, experimental, refinement or atomic coordinate data resulting 
# from the CCDC's data processing and validation procedures.
#
#######################################################################

data_63.fres.dmain SpaceGroup_Pna21 (no transformation needed)
_symmetry_cell_setting           orthorhombic
_symmetry_space_group_name_H-M   'P n a 21'
_symmetry_Int_Tables_number      33
loop_
_symmetry_equiv_pos_site_id
_symmetry_equiv_pos_as_xyz
1 x,y,z
2 -x,-y,1/2+z
3 1/2-x,1/2+y,1/2+z
4 1/2+x,1/2-y,z
_cell_length_a                   8.5
_cell_length_b                   19.9
_cell_length_c                   5.7
_cell_angle_alpha                90
_cell_angle_beta                 90
_cell_angle_gamma                90
_cell_volume                     968.06
loop_
_atom_site_label
_atom_site_type_symbol
_atom_site_fract_x
_atom_site_fract_y
_atom_site_fract_z
S1 S 0.713706 0.57513 0.168548
S2 S 0.549278 0.380198 0.218644
S3 S 0.76062 0.405719 -0.281803
N1 N 0.62473 0.508706 0.281802
N2 N 0.950625 0.587421 -0.39627
N3 N 0.961031 0.242913 -0.26571
N4 N 0.70902 0.212728 0.331602
C1 C 0.641523 0.457101 0.142941
C2 C 0.686928 0.323096 0.0958093
C3 C 0.771022 0.332968 -0.102553
C4 C 0.730422 0.466772 -0.0647207
C5 C 0.7824 0.532171 -0.0748002
C6 C 0.874778 0.562263 -0.251513
C7 C 0.875747 0.282943 -0.188773
C8 C 0.70144 0.262139 0.224012

#END

#######################################################################
#
#                 Cambridge Crystallographic Data Centre
#                                CCDC 
#
#######################################################################
#
# If this CIF has been generated from an entry in the Cambridge 
# Structural Database, then it will include bibliographic, chemical, 
# crystal, experimental, refinement or atomic coordinate data resulting 
# from the CCDC's data processing and validation procedures.
#
#######################################################################

data_64.fres.dmain SpaceGroup_P21/c (no transformation needed)
_symmetry_cell_setting           monoclinic
_symmetry_space_group_name_H-M   'P 21/c'
_symmetry_Int_Tables_number      14
loop_
_symmetry_equiv_pos_site_id
_symmetry_equiv_pos_as_xyz
1 x,y,z
2 -x,1/2+y,1/2-z
3 -x,-y,-z
4 x,1/2-y,1/2+z
_cell_length_a                   6.9
_cell_length_b                   11.2
_cell_length_c                   12.1
_cell_angle_alpha                90
_cell_angle_beta                 83.1
_cell_angle_gamma                90
_cell_volume                     924.843
loop_
_atom_site_label
_atom_site_type_symbol
_atom_site_fract_x
_atom_site_fract_y
_atom_site_fract_z
S1 S 0.315369 0.348477 0.572715
S2 S 0.426491 0.391603 0.232507
S3 S -0.0642841 0.360806 0.319028
N1 N 0.44322 0.3704 0.449736
N2 N -0.24055 0.323351 0.644898
N3 N -0.221357 0.585482 0.128834
N4 N 0.3643 0.622202 0.0260483
C1 C 0.324679 0.375147 0.373123
C2 C 0.235173 0.474281 0.181752
C3 C 0.0403761 0.462419 0.215767
C4 C 0.120031 0.363652 0.40797
C5 C 0.0896499 0.349177 0.521368
C6 C -0.09185 0.335103 0.588823
C7 C -0.10136 0.53151 0.167345
C8 C 0.303485 0.556763 0.096357

#END

#######################################################################
#
#                 Cambridge Crystallographic Data Centre
#                                CCDC 
#
#######################################################################
#
# If this CIF has been generated from an entry in the Cambridge 
# Structural Database, then it will include bibliographic, chemical, 
# crystal, experimental, refinement or atomic coordinate data resulting 
# from the CCDC's data processing and validation procedures.
#
#######################################################################

data_65.fres.dmain SpaceGroup_P-1 (no transformation needed)
_symmetry_cell_setting           triclinic
_symmetry_space_group_name_H-M   'P -1'
_symmetry_Int_Tables_number      2
loop_
_symmetry_equiv_pos_site_id
_symmetry_equiv_pos_as_xyz
1 x,y,z
2 -x,-y,-z
_cell_length_a                   8.4
_cell_length_b                   9.7
_cell_length_c                   8.3
_cell_angle_alpha                82.6
_cell_angle_beta                 87.3
_cell_angle_gamma                134.4
_cell_volume                     468.302
loop_
_atom_site_label
_atom_site_type_symbol
_atom_site_fract_x
_atom_site_fract_y
_atom_site_fract_z
S1 S 0.50352 0.697244 0.113425
S2 S 0.594086 1.05096 -0.300083
S3 S 1.03584 1.3222 -0.094636
N1 N 0.450238 0.756113 -0.0574111
N2 N 1.02482 1.03656 0.310338
N3 N 1.47742 1.64906 -0.469906
N4 N 0.950001 1.32477 -0.714561
C1 C 0.615871 0.947647 -0.120489
C2 C 0.885737 1.24902 -0.394416
C3 C 1.06153 1.35704 -0.313539
C4 C 0.80179 1.06211 -0.0373321
C5 C 0.764599 0.939083 0.0994061
C6 C 0.907959 0.993223 0.214774
C7 C 1.28941 1.51646 -0.401852
C8 C 0.924692 1.29223 -0.57079

#END

#######################################################################
#
#                 Cambridge Crystallographic Data Centre
#                                CCDC 
#
#######################################################################
#
# If this CIF has been generated from an entry in the Cambridge 
# Structural Database, then it will include bibliographic, chemical, 
# crystal, experimental, refinement or atomic coordinate data resulting 
# from the CCDC's data processing and validation procedures.
#
#######################################################################

data_66.fres.dmain SpaceGroup_Cc (no transformation needed)
_symmetry_cell_setting           monoclinic
_symmetry_space_group_name_H-M   'C c'
_symmetry_Int_Tables_number      9
loop_
_symmetry_equiv_pos_site_id
_symmetry_equiv_pos_as_xyz
1 x,y,z
2 x,-y,1/2+z
3 1/2+x,1/2+y,z
4 1/2+x,1/2-y,1/2+z
_cell_length_a                   3.6
_cell_length_b                   19.4
_cell_length_c                   14.5
_cell_angle_alpha                90
_cell_angle_beta                 63.4
_cell_angle_gamma                90
_cell_volume                     901.858
loop_
_atom_site_label
_atom_site_type_symbol
_atom_site_fract_x
_atom_site_fract_y
_atom_site_fract_z
S1 S 0.395809 1.06384 0.130775
S2 S 0.0313072 0.862198 0.124757
S3 S 0.545635 0.930445 -0.117747
N1 N 0.191326 0.987089 0.174875
N2 N 0.977592 1.12443 -0.148793
N3 N 1.12945 0.773104 -0.23575
N4 N 0.516102 0.691926 0.0537251
C1 C 0.243448 0.946647 0.0977766
C2 C 0.404835 0.818386 0.0145782
C3 C 0.609635 0.845204 -0.0817356
C4 C 0.460344 0.974088 -0.00357266
C5 C 0.574691 1.04115 0.00194422
C6 C 0.796008 1.08665 -0.0809946
C7 C 0.896518 0.804802 -0.165384
C8 C 0.472241 0.748755 0.0347328

#END

#######################################################################
#
#                 Cambridge Crystallographic Data Centre
#                                CCDC 
#
#######################################################################
#
# If this CIF has been generated from an entry in the Cambridge 
# Structural Database, then it will include bibliographic, chemical, 
# crystal, experimental, refinement or atomic coordinate data resulting 
# from the CCDC's data processing and validation procedures.
#
#######################################################################

data_67.fres.dmain SpaceGroup_C2/c (no transformation needed)
_symmetry_cell_setting           monoclinic
_symmetry_space_group_name_H-M   'C 2/c'
_symmetry_Int_Tables_number      15
loop_
_symmetry_equiv_pos_site_id
_symmetry_equiv_pos_as_xyz
1 x,y,z
2 -x,y,1/2-z
3 1/2+x,1/2+y,z
4 1/2-x,1/2+y,1/2-z
5 -x,-y,-z
6 x,-y,1/2+z
7 1/2-x,1/2-y,-z
8 1/2+x,1/2-y,1/2+z
_cell_length_a                   13.4
_cell_length_b                   6.9
_cell_length_c                   20.2
_cell_angle_alpha                90
_cell_angle_beta                 103.6
_cell_angle_gamma                90
_cell_volume                     1830.42
loop_
_atom_site_label
_atom_site_type_symbol
_atom_site_fract_x
_atom_site_fract_y
_atom_site_fract_z
S1 S 0.347014 0.600238 0.50055
S2 S 0.412401 0.691231 0.313121
S3 S 0.450146 0.221842 0.364276
N1 N 0.358283 0.717187 0.43133
N2 N 0.39025 0.0658727 0.54219
N3 N 0.344587 0.0170788 0.195377
N4 N 0.299421 0.577232 0.134579
C1 C 0.388934 0.598912 0.389833
C2 C 0.378507 0.486316 0.260052
C3 C 0.393305 0.299924 0.280076
C4 C 0.403992 0.402869 0.41011
C5 C 0.381723 0.379045 0.472654
C6 C 0.386455 0.206869 0.510609
C7 C 0.365396 0.146208 0.232752
C8 C 0.334258 0.533452 0.190798

#END

#######################################################################
#
#                 Cambridge Crystallographic Data Centre
#                                CCDC 
#
#######################################################################
#
# If this CIF has been generated from an entry in the Cambridge 
# Structural Database, then it will include bibliographic, chemical, 
# crystal, experimental, refinement or atomic coordinate data resulting 
# from the CCDC's data processing and validation procedures.
#
#######################################################################

data_68.fres.dmain SpaceGroup_P-1 (cell transformed)
_symmetry_cell_setting           triclinic
_symmetry_space_group_name_H-M   'P -1'
_symmetry_Int_Tables_number      2
loop_
_symmetry_equiv_pos_site_id
_symmetry_equiv_pos_as_xyz
1 x,y,z
2 -x,-y,-z
_cell_length_a                   6.9
_cell_length_b                   9.6
_cell_length_c                   7.8
_cell_angle_alpha                96.2
_cell_angle_beta                 71.1
_cell_angle_gamma                106.2
_cell_volume                     475.014
loop_
_atom_site_label
_atom_site_type_symbol
_atom_site_fract_x
_atom_site_fract_y
_atom_site_fract_z
S1 S 0.537051 0.948177 0.238832
S2 S 0.201173 0.650939 0.642364
S3 S 0.73515 0.690124 0.524939
N1 N 0.330403 0.849674 0.390484
N2 N 1.12407 0.974765 0.144098
N3 N 0.743777 0.673079 0.986341
N4 N 0.106874 0.626752 1.12595
C1 C 0.393906 0.772379 0.47814
C2 C 0.346123 0.65771 0.794397
C3 C 0.557825 0.673227 0.748548
C4 C 0.61565 0.788568 0.432021
C5 C 0.721177 0.887862 0.297284
C6 C 0.942327 0.935286 0.213689
C7 C 0.657444 0.673757 0.881557
C8 C 0.217227 0.641692 0.977845

#END

#######################################################################
#
#                 Cambridge Crystallographic Data Centre
#                                CCDC 
#
#######################################################################
#
# If this CIF has been generated from an entry in the Cambridge 
# Structural Database, then it will include bibliographic, chemical, 
# crystal, experimental, refinement or atomic coordinate data resulting 
# from the CCDC's data processing and validation procedures.
#
#######################################################################

data_69.fres.dmain SpaceGroup_P21/c (no transformation needed)
_symmetry_cell_setting           monoclinic
_symmetry_space_group_name_H-M   'P 21/c'
_symmetry_Int_Tables_number      14
loop_
_symmetry_equiv_pos_site_id
_symmetry_equiv_pos_as_xyz
1 x,y,z
2 -x,1/2+y,1/2-z
3 -x,-y,-z
4 x,1/2-y,1/2+z
_cell_length_a                   6.9
_cell_length_b                   7.0
_cell_length_c                   19.5
_cell_angle_alpha                90
_cell_angle_beta                 82.1
_cell_angle_gamma                90
_cell_volume                     935.26
loop_
_atom_site_label
_atom_site_type_symbol
_atom_site_fract_x
_atom_site_fract_y
_atom_site_fract_z
S1 S 0.563803 0.699227 0.0854502
S2 S 0.570064 0.810536 -0.122724
S3 S 1.03271 0.818022 -0.0761204
N1 N 0.47821 0.728783 0.0109477
N2 N 1.09721 0.706452 0.121118
N3 N 1.26869 0.579609 -0.232522
N4 N 0.716445 0.570481 -0.287853
C1 C 0.623792 0.763159 -0.0381102
C2 C 0.784728 0.714418 -0.171644
C3 C 0.968492 0.717013 -0.153404
C4 C 0.817208 0.764888 -0.0196496
C5 C 0.808415 0.727854 0.0498991
C6 C 0.967313 0.716138 0.0887577
C7 C 1.13166 0.639605 -0.197483
C8 C 0.749882 0.633458 -0.235671

#END

#######################################################################
#
#                 Cambridge Crystallographic Data Centre
#                                CCDC 
#
#######################################################################
#
# If this CIF has been generated from an entry in the Cambridge 
# Structural Database, then it will include bibliographic, chemical, 
# crystal, experimental, refinement or atomic coordinate data resulting 
# from the CCDC's data processing and validation procedures.
#
#######################################################################

data_70.fres.dmain SpaceGroup_P21 (no transformation needed)
_symmetry_cell_setting           monoclinic
_symmetry_space_group_name_H-M   'P 21'
_symmetry_Int_Tables_number      4
loop_
_symmetry_equiv_pos_site_id
_symmetry_equiv_pos_as_xyz
1 x,y,z
2 -x,1/2+y,-z
_cell_length_a                   7.5
_cell_length_b                   6.6
_cell_length_c                   9.6
_cell_angle_alpha                90
_cell_angle_beta                 92.7
_cell_angle_gamma                90
_cell_volume                     475.245
loop_
_atom_site_label
_atom_site_type_symbol
_atom_site_fract_x
_atom_site_fract_y
_atom_site_fract_z
S1 S 0.746756 0.749634 0.415231
S2 S 1.11491 0.776795 0.108768
S3 S 1.0285 1.24452 0.243529
N1 N 0.881562 0.66868 0.295486
N2 N 0.685173 1.28805 0.550459
N3 N 1.48994 1.41987 0.246493
N4 N 1.59258 0.86153 0.0860936
C1 C 0.968138 0.821755 0.244945
C2 C 1.27537 0.967923 0.148357
C3 C 1.24181 1.1536 0.201791
C4 C 0.934896 1.01693 0.300926
C5 C 0.811616 1.00116 0.401987
C6 C 0.742685 1.15901 0.483265
C7 C 1.3804 1.29765 0.226453
C8 C 1.45114 0.911693 0.115543

#END

#######################################################################
#
#                 Cambridge Crystallographic Data Centre
#                                CCDC 
#
#######################################################################
#
# If this CIF has been generated from an entry in the Cambridge 
# Structural Database, then it will include bibliographic, chemical, 
# crystal, experimental, refinement or atomic coordinate data resulting 
# from the CCDC's data processing and validation procedures.
#
#######################################################################

data_71.fres.dmain SpaceGroup_Cc (no transformation needed)
_symmetry_cell_setting           monoclinic
_symmetry_space_group_name_H-M   'C c'
_symmetry_Int_Tables_number      9
loop_
_symmetry_equiv_pos_site_id
_symmetry_equiv_pos_as_xyz
1 x,y,z
2 x,-y,1/2+z
3 1/2+x,1/2+y,z
4 1/2+x,1/2-y,1/2+z
_cell_length_a                   3.6
_cell_length_b                   28.1
_cell_length_c                   9.3
_cell_angle_alpha                90
_cell_angle_beta                 78.2
_cell_angle_gamma                90
_cell_volume                     927.938
loop_
_atom_site_label
_atom_site_type_symbol
_atom_site_fract_x
_atom_site_fract_y
_atom_site_fract_z
S1 S 0.18008 0.644548 0.34986
S2 S 0.74519 0.699731 -0.0452346
S3 S 0.707826 0.577952 -0.0506998
N1 N 0.357626 0.685071 0.225881
N2 N 0.165124 0.509226 0.308439
N3 N 0.538541 0.569917 -0.423324
N4 N 0.582268 0.715201 -0.416239
C1 C 0.51486 0.664123 0.103447
C2 C 0.660067 0.664472 -0.19298
C3 C 0.644978 0.616183 -0.19571
C4 C 0.49834 0.613519 0.0990608
C5 C 0.30943 0.596654 0.232465
C6 C 0.2307 0.54864 0.27364
C7 C 0.583814 0.591377 -0.321743
C8 C 0.614241 0.691795 -0.316708

#END

#######################################################################
#
#                 Cambridge Crystallographic Data Centre
#                                CCDC 
#
#######################################################################
#
# If this CIF has been generated from an entry in the Cambridge 
# Structural Database, then it will include bibliographic, chemical, 
# crystal, experimental, refinement or atomic coordinate data resulting 
# from the CCDC's data processing and validation procedures.
#
#######################################################################

data_72.fres.dmain SpaceGroup_P21/c (no transformation needed)
_symmetry_cell_setting           monoclinic
_symmetry_space_group_name_H-M   'P 21/c'
_symmetry_Int_Tables_number      14
loop_
_symmetry_equiv_pos_site_id
_symmetry_equiv_pos_as_xyz
1 x,y,z
2 -x,1/2+y,1/2-z
3 -x,-y,-z
4 x,1/2-y,1/2+z
_cell_length_a                   12.3
_cell_length_b                   4.0
_cell_length_c                   19.0
_cell_angle_alpha                90
_cell_angle_beta                 88.0
_cell_angle_gamma                90
_cell_volume                     929.609
loop_
_atom_site_label
_atom_site_type_symbol
_atom_site_fract_x
_atom_site_fract_y
_atom_site_fract_z
S1 S 0.793047 0.156215 0.161163
S2 S 0.929919 0.197752 0.35667
S3 S 0.679901 0.57621 0.356842
N1 N 0.882535 0.0910615 0.222873
N2 N 0.514215 0.578084 0.178429
N3 N 0.590271 0.26024 0.530285
N4 N 0.888501 -0.191621 0.529799
C1 C 0.846193 0.218199 0.282617
C2 C 0.827583 0.166467 0.424689
C3 C 0.728329 0.316004 0.425019
C4 C 0.741878 0.373489 0.283674
C5 C 0.699472 0.355005 0.217715
C6 C 0.597733 0.477621 0.196406
C7 C 0.653201 0.280612 0.483287
C8 C 0.859379 -0.0314645 0.482888

#END

#######################################################################
#
#                 Cambridge Crystallographic Data Centre
#                                CCDC 
#
#######################################################################
#
# If this CIF has been generated from an entry in the Cambridge 
# Structural Database, then it will include bibliographic, chemical, 
# crystal, experimental, refinement or atomic coordinate data resulting 
# from the CCDC's data processing and validation procedures.
#
#######################################################################

data_73.fres.dmain SpaceGroup_P212121 (no transformation needed)
_symmetry_cell_setting           orthorhombic
_symmetry_space_group_name_H-M   'P 21 21 21'
_symmetry_Int_Tables_number      19
loop_
_symmetry_equiv_pos_site_id
_symmetry_equiv_pos_as_xyz
1 x,y,z
2 1/2+x,1/2-y,-z
3 -x,1/2+y,1/2-z
4 1/2-x,-y,1/2+z
_cell_length_a                   15.7
_cell_length_b                   9.6
_cell_length_c                   6.4
_cell_angle_alpha                90
_cell_angle_beta                 90
_cell_angle_gamma                90
_cell_volume                     955.726
loop_
_atom_site_label
_atom_site_type_symbol
_atom_site_fract_x
_atom_site_fract_y
_atom_site_fract_z
S1 S 0.384411 0.183851 0.633058
S2 S 0.484263 -0.202822 0.479382
S3 S 0.392271 -0.202681 0.965649
N1 N 0.431649 0.061663 0.490542
N2 N 0.28263 0.150133 1.17454
N3 N 0.295626 -0.549375 0.9131
N4 N 0.405278 -0.548992 0.332868
C1 C 0.432778 -0.0563716 0.593729
C2 C 0.420188 -0.338712 0.585038
C3 C 0.383569 -0.339178 0.777725
C4 C 0.394026 -0.0582807 0.795302
C5 C 0.361923 0.0721724 0.840416
C6 C 0.318407 0.114459 1.02395
C7 C 0.334954 -0.455546 0.848898
C8 C 0.410807 -0.455157 0.447916

#END

#######################################################################
#
#                 Cambridge Crystallographic Data Centre
#                                CCDC 
#
#######################################################################
#
# If this CIF has been generated from an entry in the Cambridge 
# Structural Database, then it will include bibliographic, chemical, 
# crystal, experimental, refinement or atomic coordinate data resulting 
# from the CCDC's data processing and validation procedures.
#
#######################################################################

data_74.fres.dmain SpaceGroup_P21/c (no transformation needed)
_symmetry_cell_setting           monoclinic
_symmetry_space_group_name_H-M   'P 21/c'
_symmetry_Int_Tables_number      14
loop_
_symmetry_equiv_pos_site_id
_symmetry_equiv_pos_as_xyz
1 x,y,z
2 -x,1/2+y,1/2-z
3 -x,-y,-z
4 x,1/2-y,1/2+z
_cell_length_a                   7.1
_cell_length_b                   6.6
_cell_length_c                   20.2
_cell_angle_alpha                90
_cell_angle_beta                 96.0
_cell_angle_gamma                90
_cell_volume                     940.092
loop_
_atom_site_label
_atom_site_type_symbol
_atom_site_fract_x
_atom_site_fract_y
_atom_site_fract_z
S1 S 0.805624 0.646432 0.820121
S2 S 0.543553 0.644851 0.627386
S3 S 0.687089 1.12283 0.677876
N1 N 0.699613 0.554367 0.749522
N2 N 0.958492 1.1939 0.860985
N3 N 0.845987 1.27034 0.51788
N4 N 0.67506 0.699789 0.457885
C1 C 0.665986 0.70181 0.706276
C2 C 0.648104 0.827671 0.577821
C3 C 0.705258 1.01738 0.597595
C4 C 0.726504 0.901083 0.72633
C5 C 0.812257 0.894878 0.790647
C6 C 0.892412 1.05936 0.82904
C7 C 0.783447 1.15396 0.553088
C8 C 0.665179 0.75958 0.511682

#END

#######################################################################
#
#                 Cambridge Crystallographic Data Centre
#                                CCDC 
#
#######################################################################
#
# If this CIF has been generated from an entry in the Cambridge 
# Structural Database, then it will include bibliographic, chemical, 
# crystal, experimental, refinement or atomic coordinate data resulting 
# from the CCDC's data processing and validation procedures.
#
#######################################################################

data_75.fres.dmain SpaceGroup_P3121 (no transformation needed)
_symmetry_cell_setting           trigonal
_symmetry_space_group_name_H-M   'P 31 2 1'
_symmetry_Int_Tables_number      152
loop_
_symmetry_equiv_pos_site_id
_symmetry_equiv_pos_as_xyz
1 x,y,z
2 -y,x-y,1/3+z
3 -x+y,-x,2/3+z
4 x-y,-y,2/3-z
5 -x,-x+y,1/3-z
6 y,x,-z
_cell_length_a                   7.8
_cell_length_b                   7.8
_cell_length_c                   27.2
_cell_angle_alpha                90
_cell_angle_beta                 90
_cell_angle_gamma                120
_cell_volume                     1421.38
loop_
_atom_site_label
_atom_site_type_symbol
_atom_site_fract_x
_atom_site_fract_y
_atom_site_fract_z
S1 S 0.20253 0.226825 0.392218
S2 S -0.261121 -0.0227887 0.491884
S3 S -0.387735 0.132798 0.387468
N1 N 0.0796943 0.115069 0.442925
N2 N 0.0152223 0.374987 0.279238
N3 N -0.892753 -0.294673 0.380347
N4 N -0.740961 -0.480062 0.504838
C1 C -0.101357 0.0855662 0.440681
C2 C -0.492902 -0.153108 0.460924
C3 C -0.543858 -0.0920823 0.419518
C4 C -0.156793 0.147714 0.397287
C5 C 0.00150964 0.230197 0.365252
C6 C 0.00831889 0.309371 0.31807
C7 C -0.736281 -0.206318 0.398347
C8 C -0.631179 -0.334236 0.484403

#END

#######################################################################
#
#                 Cambridge Crystallographic Data Centre
#                                CCDC 
#
#######################################################################
#
# If this CIF has been generated from an entry in the Cambridge 
# Structural Database, then it will include bibliographic, chemical, 
# crystal, experimental, refinement or atomic coordinate data resulting 
# from the CCDC's data processing and validation procedures.
#
#######################################################################

data_76.fres.dmain SpaceGroup_P212121 (no transformation needed)
_symmetry_cell_setting           orthorhombic
_symmetry_space_group_name_H-M   'P 21 21 21'
_symmetry_Int_Tables_number      19
loop_
_symmetry_equiv_pos_site_id
_symmetry_equiv_pos_as_xyz
1 x,y,z
2 1/2+x,1/2-y,-z
3 -x,1/2+y,1/2-z
4 1/2-x,-y,1/2+z
_cell_length_a                   6.8
_cell_length_b                   7.5
_cell_length_c                   18.9
_cell_angle_alpha                90
_cell_angle_beta                 90
_cell_angle_gamma                90
_cell_volume                     961.193
loop_
_atom_site_label
_atom_site_type_symbol
_atom_site_fract_x
_atom_site_fract_y
_atom_site_fract_z
S1 S 0.64141 0.43311 0.166354
S2 S 0.439871 0.794159 0.0180153
S3 S 0.148594 0.78841 0.165635
N1 N 0.635933 0.550248 0.0923412
N2 N 0.296412 0.463399 0.32549
N3 N 0.0725424 1.27112 0.170895
N4 N 0.420539 1.27749 -0.00509563
C1 C 0.485352 0.659633 0.093252
C2 C 0.336529 0.984083 0.059926
C3 C 0.220951 0.982538 0.118457
C4 C 0.36401 0.659999 0.154575
C5 C 0.435753 0.537975 0.20237
C6 C 0.358859 0.497565 0.269898
C7 C 0.141638 1.14295 0.146767
C8 C 0.382133 1.14714 0.0251128

#END

#######################################################################
#
#                 Cambridge Crystallographic Data Centre
#                                CCDC 
#
#######################################################################
#
# If this CIF has been generated from an entry in the Cambridge 
# Structural Database, then it will include bibliographic, chemical, 
# crystal, experimental, refinement or atomic coordinate data resulting 
# from the CCDC's data processing and validation procedures.
#
#######################################################################

data_77.fres.dmain SpaceGroup_C2/c (no transformation needed)
_symmetry_cell_setting           monoclinic
_symmetry_space_group_name_H-M   'C 2/c'
_symmetry_Int_Tables_number      15
loop_
_symmetry_equiv_pos_site_id
_symmetry_equiv_pos_as_xyz
1 x,y,z
2 -x,y,1/2-z
3 1/2+x,1/2+y,z
4 1/2-x,1/2+y,1/2-z
5 -x,-y,-z
6 x,-y,1/2+z
7 1/2-x,1/2-y,-z
8 1/2+x,1/2-y,1/2+z
_cell_length_a                   16.2
_cell_length_b                   9.6
_cell_length_c                   12.3
_cell_angle_alpha                90
_cell_angle_beta                 81.8
_cell_angle_gamma                90
_cell_volume                     1898.74
loop_
_atom_site_label
_atom_site_type_symbol
_atom_site_fract_x
_atom_site_fract_y
_atom_site_fract_z
S1 S 0.0327341 0.20644 0.56468
S2 S -0.0853628 0.573979 0.671486
S3 S -0.20087 0.28737 0.761405
N1 N 0.0184182 0.37623 0.583032
N2 N -0.107643 -0.0929923 0.681937
N3 N -0.272084 0.427283 1.03487
N4 N -0.13403 0.768868 0.927401
C1 C -0.0529918 0.399196 0.644324
C2 C -0.142532 0.552532 0.804239
C3 C -0.188427 0.43912 0.840303
C4 C -0.101344 0.280996 0.683218
C5 C -0.0600024 0.16122 0.645642
C6 C -0.0863672 0.0219173 0.665823
C7 C -0.233636 0.434263 0.947933
C8 C -0.138213 0.670315 0.873524

#END

#######################################################################
#
#                 Cambridge Crystallographic Data Centre
#                                CCDC 
#
#######################################################################
#
# If this CIF has been generated from an entry in the Cambridge 
# Structural Database, then it will include bibliographic, chemical, 
# crystal, experimental, refinement or atomic coordinate data resulting 
# from the CCDC's data processing and validation procedures.
#
#######################################################################

data_78.fres.dmain SpaceGroup_P21/c (cell transformed)
_symmetry_cell_setting           monoclinic
_symmetry_space_group_name_H-M   'P 21/c'
_symmetry_Int_Tables_number      14
loop_
_symmetry_equiv_pos_site_id
_symmetry_equiv_pos_as_xyz
1 x,y,z
2 -x,1/2+y,1/2-z
3 -x,-y,-z
4 x,1/2-y,1/2+z
_cell_length_a                   9.6
_cell_length_b                   6.4
_cell_length_c                   15.6
_cell_angle_alpha                90
_cell_angle_beta                 83.9
_cell_angle_gamma                90
_cell_volume                     962.858
loop_
_atom_site_label
_atom_site_type_symbol
_atom_site_fract_x
_atom_site_fract_y
_atom_site_fract_z
S1 S 0.673749 0.860862 0.874722
S2 S 0.275501 0.710715 0.983157
S3 S 0.289658 1.19706 0.895286
N1 N 0.545426 0.719571 0.923859
N2 N 0.655624 1.40307 0.778355
N3 N -0.0461615 1.15784 0.805801
N4 N -0.0624905 0.57751 0.910521
C1 C 0.42829 0.823917 0.928874
C2 C 0.147769 0.821754 0.922942
C3 C 0.152875 1.01449 0.887967
C4 C 0.432263 1.0256 0.891874
C5 C 0.566393 1.0695 0.856821
C6 C 0.614867 1.25274 0.813772
C7 C 0.0426482 1.09012 0.842513
C8 C 0.0314792 0.68906 0.914956

#END

#######################################################################
#
#                 Cambridge Crystallographic Data Centre
#                                CCDC 
#
#######################################################################
#
# If this CIF has been generated from an entry in the Cambridge 
# Structural Database, then it will include bibliographic, chemical, 
# crystal, experimental, refinement or atomic coordinate data resulting 
# from the CCDC's data processing and validation procedures.
#
#######################################################################

data_79.fres.dmain SpaceGroup_Pna21 (no transformation needed)
_symmetry_cell_setting           orthorhombic
_symmetry_space_group_name_H-M   'P n a 21'
_symmetry_Int_Tables_number      33
loop_
_symmetry_equiv_pos_site_id
_symmetry_equiv_pos_as_xyz
1 x,y,z
2 -x,-y,1/2+z
3 1/2-x,1/2+y,1/2+z
4 1/2+x,1/2-y,z
_cell_length_a                   9.2
_cell_length_b                   24.5
_cell_length_c                   4.1
_cell_angle_alpha                90
_cell_angle_beta                 90
_cell_angle_gamma                90
_cell_volume                     934.678
loop_
_atom_site_label
_atom_site_type_symbol
_atom_site_fract_x
_atom_site_fract_y
_atom_site_fract_z
S1 S 0.361366 0.0870498 0.221948
S2 S 0.716619 0.0564622 -0.360676
S3 S 0.722874 0.185633 -0.0481291
N1 N 0.473265 0.052499 -0.0148777
N2 N 0.401954 0.23198 0.5479
N3 N 1.11374 0.186871 0.107122
N4 N 1.10577 0.0327262 -0.265068
C1 C 0.584083 0.0830686 -0.0927747
C2 C 0.87245 0.0905683 -0.210235
C3 C 0.875521 0.141776 -0.0860778
C4 C 0.588904 0.136701 0.0379051
C5 C 0.468832 0.145221 0.228999
C6 C 0.432617 0.192894 0.403714
C7 C 1.00762 0.165762 0.0208081
C8 C 1.00196 0.0592297 -0.236608

#END

#######################################################################
#
#                 Cambridge Crystallographic Data Centre
#                                CCDC 
#
#######################################################################
#
# If this CIF has been generated from an entry in the Cambridge 
# Structural Database, then it will include bibliographic, chemical, 
# crystal, experimental, refinement or atomic coordinate data resulting 
# from the CCDC's data processing and validation procedures.
#
#######################################################################

data_80.fres.dmain SpaceGroup_P212121 (no transformation needed)
_symmetry_cell_setting           orthorhombic
_symmetry_space_group_name_H-M   'P 21 21 21'
_symmetry_Int_Tables_number      19
loop_
_symmetry_equiv_pos_site_id
_symmetry_equiv_pos_as_xyz
1 x,y,z
2 1/2+x,1/2-y,-z
3 -x,1/2+y,1/2-z
4 1/2-x,-y,1/2+z
_cell_length_a                   24.7
_cell_length_b                   9.2
_cell_length_c                   4.1
_cell_angle_alpha                90
_cell_angle_beta                 90
_cell_angle_gamma                90
_cell_volume                     931.229
loop_
_atom_site_label
_atom_site_type_symbol
_atom_site_fract_x
_atom_site_fract_y
_atom_site_fract_z
S1 S 0.837891 0.360837 1.04003
S2 S 0.805511 0.715617 1.62911
S3 S 0.934766 0.72235 1.33198
N1 N 0.802787 0.472523 1.27588
N2 N 0.982838 0.402003 0.732134
N3 N 0.936814 1.11516 1.18208
N4 N 0.782572 1.10662 1.53587
C1 C 0.832849 0.583356 1.36049
C2 C 0.839989 0.872364 1.48473
C3 C 0.891232 0.875628 1.36669
C4 C 0.886522 0.588387 1.23624
C5 C 0.89564 0.468464 1.04276
C6 C 0.943553 0.432478 0.872603
C7 C 0.915496 1.00846 1.26443
C8 C 0.808895 1.0024 1.50912

#END

#######################################################################
#
#                 Cambridge Crystallographic Data Centre
#                                CCDC 
#
#######################################################################
#
# If this CIF has been generated from an entry in the Cambridge 
# Structural Database, then it will include bibliographic, chemical, 
# crystal, experimental, refinement or atomic coordinate data resulting 
# from the CCDC's data processing and validation procedures.
#
#######################################################################

data_81.fres.dmain SpaceGroup_Pna21 (no transformation needed)
_symmetry_cell_setting           orthorhombic
_symmetry_space_group_name_H-M   'P n a 21'
_symmetry_Int_Tables_number      33
loop_
_symmetry_equiv_pos_site_id
_symmetry_equiv_pos_as_xyz
1 x,y,z
2 -x,-y,1/2+z
3 1/2-x,1/2+y,1/2+z
4 1/2+x,1/2-y,z
_cell_length_a                   10.0
_cell_length_b                   13.9
_cell_length_c                   6.9
_cell_angle_alpha                90
_cell_angle_beta                 90
_cell_angle_gamma                90
_cell_volume                     950.981
loop_
_atom_site_label
_atom_site_type_symbol
_atom_site_fract_x
_atom_site_fract_y
_atom_site_fract_z
S1 S 0.518991 0.357228 0.160154
S2 S 0.337947 0.0960216 0.281768
S3 S 0.284379 0.166546 -0.188102
N1 N 0.474732 0.260841 0.286498
N2 N 0.448875 0.414197 -0.373066
N3 N 0.323636 -0.0746548 -0.395838
N4 N 0.387857 -0.158469 0.164843
C1 C 0.404106 0.202738 0.177253
C2 C 0.342281 0.0195051 0.0751518
C3 C 0.321112 0.0470989 -0.111436
C4 C 0.382106 0.230645 -0.0190085
C5 C 0.443542 0.31783 -0.0531009
C6 C 0.44627 0.370425 -0.228976
C7 C 0.323721 -0.0209252 -0.266125
C8 C 0.368044 -0.0787589 0.121492

#END

#######################################################################
#
#                 Cambridge Crystallographic Data Centre
#                                CCDC 
#
#######################################################################
#
# If this CIF has been generated from an entry in the Cambridge 
# Structural Database, then it will include bibliographic, chemical, 
# crystal, experimental, refinement or atomic coordinate data resulting 
# from the CCDC's data processing and validation procedures.
#
#######################################################################

data_82.fres.dmain SpaceGroup_P21/c (cell transformed)
_symmetry_cell_setting           monoclinic
_symmetry_space_group_name_H-M   'P 21/n'
_symmetry_Int_Tables_number      14
loop_
_symmetry_equiv_pos_site_id
_symmetry_equiv_pos_as_xyz
1 x,y,z
2 1/2-x,1/2+y,1/2-z
3 -x,-y,-z
4 1/2+x,1/2-y,1/2+z
_cell_length_a                   7.0
_cell_length_b                   19.9
_cell_length_c                   6.8
_cell_angle_alpha                90
_cell_angle_beta                 79.9
_cell_angle_gamma                90
_cell_volume                     930.938
loop_
_atom_site_label
_atom_site_type_symbol
_atom_site_fract_x
_atom_site_fract_y
_atom_site_fract_z
S1 S 0.683256 0.0724742 0.142725
S2 S 0.838887 -0.127316 0.0632502
S3 S 0.82603 -0.0760685 0.545626
N1 N 0.730555 -0.00036411 0.0270193
N2 N 0.670639 0.113945 0.693221
N3 N 0.608167 -0.2312 0.772259
N4 N 0.623257 -0.292088 0.196589
C1 C 0.772097 -0.0454681 0.152873
C2 C 0.745331 -0.174628 0.280237
C3 C 0.739895 -0.154545 0.47181
C4 C 0.765495 -0.0250722 0.354431
C5 C 0.713819 0.0415962 0.374173
C6 C 0.690187 0.0810873 0.549602
C7 C 0.665726 -0.197323 0.635206
C8 C 0.676313 -0.23935 0.237228

#END

#######################################################################
#
#                 Cambridge Crystallographic Data Centre
#                                CCDC 
#
#######################################################################
#
# If this CIF has been generated from an entry in the Cambridge 
# Structural Database, then it will include bibliographic, chemical, 
# crystal, experimental, refinement or atomic coordinate data resulting 
# from the CCDC's data processing and validation procedures.
#
#######################################################################

data_83.fres.dmain SpaceGroup_Pbca (no transformation needed)
_symmetry_cell_setting           orthorhombic
_symmetry_space_group_name_H-M   'P b c a'
_symmetry_Int_Tables_number      61
loop_
_symmetry_equiv_pos_site_id
_symmetry_equiv_pos_as_xyz
1 x,y,z
2 1/2+x,1/2-y,-z
3 -x,1/2+y,1/2-z
4 1/2-x,-y,1/2+z
5 -x,-y,-z
6 1/2-x,1/2+y,z
7 x,1/2-y,1/2+z
8 1/2+x,y,1/2-z
_cell_length_a                   10.1
_cell_length_b                   11.0
_cell_length_c                   17.3
_cell_angle_alpha                90
_cell_angle_beta                 90
_cell_angle_gamma                90
_cell_volume                     1922.12
loop_
_atom_site_label
_atom_site_type_symbol
_atom_site_fract_x
_atom_site_fract_y
_atom_site_fract_z
S1 S 0.332934 0.366527 0.827782
S2 S -0.0720004 0.396453 0.852559
S3 S 0.0925644 0.620072 0.950943
N1 N 0.174426 0.334929 0.815516
N2 N 0.488514 0.630091 0.939356
N3 N -0.141932 0.862216 0.902201
N4 N -0.337784 0.595262 0.784717
C1 C 0.102141 0.414099 0.852955
C2 C -0.11986 0.551832 0.857801
C3 C -0.0549736 0.640851 0.896727
C4 C 0.169135 0.508321 0.893515
C5 C 0.303289 0.494805 0.883956
C6 C 0.404578 0.569318 0.914434
C7 C -0.104014 0.762331 0.898661
C8 C -0.239306 0.577712 0.817504

#END

#######################################################################
#
#                 Cambridge Crystallographic Data Centre
#                                CCDC 
#
#######################################################################
#
# If this CIF has been generated from an entry in the Cambridge 
# Structural Database, then it will include bibliographic, chemical, 
# crystal, experimental, refinement or atomic coordinate data resulting 
# from the CCDC's data processing and validation procedures.
#
#######################################################################

data_84.fres.dmain SpaceGroup_Fdd2 (no transformation needed)
_symmetry_cell_setting           orthorhombic
_symmetry_space_group_name_H-M   'F d d 2'
_symmetry_Int_Tables_number      43
loop_
_symmetry_equiv_pos_site_id
_symmetry_equiv_pos_as_xyz
1 x,y,z
2 -x,-y,z
3 1/4-x,1/4+y,1/4+z
4 1/4+x,1/4-y,1/4+z
5 x,1/2+y,1/2+z
6 -x,1/2-y,1/2+z
7 1/4-x,3/4+y,3/4+z
8 1/4+x,3/4-y,3/4+z
9 1/2+x,y,1/2+z
10 1/2-x,-y,1/2+z
11 3/4-x,1/4+y,3/4+z
12 3/4+x,1/4-y,3/4+z
13 1/2+x,1/2+y,z
14 1/2-x,1/2-y,z
15 3/4-x,3/4+y,1/4+z
16 3/4+x,3/4-y,1/4+z
_cell_length_a                   56.1
_cell_length_b                   18.2
_cell_length_c                   3.6
_cell_angle_alpha                90
_cell_angle_beta                 90
_cell_angle_gamma                90
_cell_volume                     3696.65
loop_
_atom_site_label
_atom_site_type_symbol
_atom_site_fract_x
_atom_site_fract_y
_atom_site_fract_z
S1 S 0.803551 0.843101 1.1762
S2 S 0.774731 0.647348 0.810953
S3 S 0.835635 0.645446 0.787716
N1 N 0.782934 0.781459 1.07336
N2 N 0.871215 0.823341 1.13913
N3 N 0.841431 0.456137 1.1138
N4 N 0.768775 0.458684 1.14212
C1 C 0.793054 0.72102 0.958379
C2 C 0.793101 0.572451 0.941654
C3 C 0.817254 0.571411 0.932957
C4 C 0.818372 0.719154 0.95064
C5 C 0.827214 0.785248 1.07298
C6 C 0.851378 0.805895 1.10902
C7 C 0.830246 0.507558 1.03573
C8 C 0.780025 0.50939 1.05505

#END

#######################################################################
#
#                 Cambridge Crystallographic Data Centre
#                                CCDC 
#
#######################################################################
#
# If this CIF has been generated from an entry in the Cambridge 
# Structural Database, then it will include bibliographic, chemical, 
# crystal, experimental, refinement or atomic coordinate data resulting 
# from the CCDC's data processing and validation procedures.
#
#######################################################################

data_85.fres.dmain SpaceGroup_P-1 (no transformation needed)
_symmetry_cell_setting           triclinic
_symmetry_space_group_name_H-M   'P -1'
_symmetry_Int_Tables_number      2
loop_
_symmetry_equiv_pos_site_id
_symmetry_equiv_pos_as_xyz
1 x,y,z
2 -x,-y,-z
_cell_length_a                   19.0
_cell_length_b                   9.4
_cell_length_c                   16.9
_cell_angle_alpha                57.7
_cell_angle_beta                 114.2
_cell_angle_gamma                57.5
_cell_volume                     462.104
loop_
_atom_site_label
_atom_site_type_symbol
_atom_site_fract_x
_atom_site_fract_y
_atom_site_fract_z
S1 S 0.393753 0.231358 0.685312
S2 S 0.616524 0.0514194 1.0372
S3 S 0.516559 0.499794 0.689449
N1 N 0.474535 0.10735 0.853157
N2 N 0.275482 0.779098 0.291289
N3 N -0.0283162 2.00593 0.0856375
N4 N 0.09062 1.47113 0.500157
C1 C 0.50758 0.199825 0.848393
C2 C 0.367114 0.779818 0.698572
C3 C 0.326639 0.95989 0.559775
C4 C 0.462933 0.394635 0.700534
C5 C 0.390493 0.446219 0.588203
C6 C 0.327331 0.629567 0.425147
C7 C 0.128161 1.54151 0.296742
C8 C 0.210717 1.17101 0.583628

#END

#######################################################################
#
#                 Cambridge Crystallographic Data Centre
#                                CCDC 
#
#######################################################################
#
# If this CIF has been generated from an entry in the Cambridge 
# Structural Database, then it will include bibliographic, chemical, 
# crystal, experimental, refinement or atomic coordinate data resulting 
# from the CCDC's data processing and validation procedures.
#
#######################################################################

data_86.fres.dmain SpaceGroup_P-1 (no transformation needed)
_symmetry_cell_setting           triclinic
_symmetry_space_group_name_H-M   'P -1'
_symmetry_Int_Tables_number      2
loop_
_symmetry_equiv_pos_site_id
_symmetry_equiv_pos_as_xyz
1 x,y,z
2 -x,-y,-z
_cell_length_a                   3.7
_cell_length_b                   13.4
_cell_length_c                   10.5
_cell_angle_alpha                92.1
_cell_angle_beta                 117.4
_cell_angle_gamma                83.3
_cell_volume                     462.1
loop_
_atom_site_label
_atom_site_type_symbol
_atom_site_fract_x
_atom_site_fract_y
_atom_site_fract_z
S1 S 0.208228 0.791559 0.310423
S2 S 0.509299 0.920677 0.705144
S3 S 0.362132 0.67289 0.705802
N1 N 0.33913 0.878623 0.435042
N2 N 0.0861934 0.515807 0.345869
N3 N 1.20552 0.613953 1.06325
N4 N 1.38082 0.909536 1.0619
C1 C 0.389033 0.840813 0.555799
C2 C 0.809848 0.831458 0.845503
C3 C 0.7528 0.733137 0.846303
C4 C 0.33277 0.737602 0.558101
C5 C 0.232134 0.697711 0.424916
C6 C 0.15253 0.597816 0.382046
C7 C 1.00683 0.668581 0.966416
C8 C 1.12755 0.872911 0.965355

#END

#######################################################################
#
#                 Cambridge Crystallographic Data Centre
#                                CCDC 
#
#######################################################################
#
# If this CIF has been generated from an entry in the Cambridge 
# Structural Database, then it will include bibliographic, chemical, 
# crystal, experimental, refinement or atomic coordinate data resulting 
# from the CCDC's data processing and validation procedures.
#
#######################################################################

data_87.fres.dmain SpaceGroup_P21/c (no transformation needed)
_symmetry_cell_setting           monoclinic
_symmetry_space_group_name_H-M   'P 21/c'
_symmetry_Int_Tables_number      14
loop_
_symmetry_equiv_pos_site_id
_symmetry_equiv_pos_as_xyz
1 x,y,z
2 -x,1/2+y,1/2-z
3 -x,-y,-z
4 x,1/2-y,1/2+z
_cell_length_a                   6.6
_cell_length_b                   7.8
_cell_length_c                   19.2
_cell_angle_alpha                90
_cell_angle_beta                 75.1
_cell_angle_gamma                90
_cell_volume                     951.083
loop_
_atom_site_label
_atom_site_type_symbol
_atom_site_fract_x
_atom_site_fract_y
_atom_site_fract_z
S1 S 0.364543 0.295275 0.444099
S2 S 0.403209 -0.230822 0.408462
S3 S -0.0693964 -0.0676488 0.398431
N1 N 0.468192 0.0996975 0.433312
N2 N -0.171136 0.441151 0.425627
N3 N -0.108769 -0.334391 0.245088
N4 N 0.455319 -0.528401 0.257102
C1 C 0.334152 -0.00958328 0.418655
C2 C 0.26518 -0.29065 0.344121
C3 C 0.0777703 -0.226361 0.339908
C4 C 0.13773 0.0566564 0.413611
C5 C 0.131213 0.231567 0.425992
C6 C -0.0350185 0.346094 0.425696
C7 C -0.0218002 -0.286766 0.287041
C8 C 0.368056 -0.420791 0.295426

#END

#######################################################################
#
#                 Cambridge Crystallographic Data Centre
#                                CCDC 
#
#######################################################################
#
# If this CIF has been generated from an entry in the Cambridge 
# Structural Database, then it will include bibliographic, chemical, 
# crystal, experimental, refinement or atomic coordinate data resulting 
# from the CCDC's data processing and validation procedures.
#
#######################################################################

data_88.fres.dmain SpaceGroup_P21/c (cell transformed)
_symmetry_cell_setting           monoclinic
_symmetry_space_group_name_H-M   'P 21/n'
_symmetry_Int_Tables_number      14
loop_
_symmetry_equiv_pos_site_id
_symmetry_equiv_pos_as_xyz
1 x,y,z
2 1/2-x,1/2+y,1/2-z
3 -x,-y,-z
4 1/2+x,1/2-y,1/2+z
_cell_length_a                   15.6
_cell_length_b                   3.9
_cell_length_c                   15.9
_cell_angle_alpha                90
_cell_angle_beta                 73.8
_cell_angle_gamma                90
_cell_volume                     931.407
loop_
_atom_site_label
_atom_site_type_symbol
_atom_site_fract_x
_atom_site_fract_y
_atom_site_fract_z
S1 S 0.0156125 0.180945 0.197732
S2 S 0.140413 0.250783 -0.0677901
S3 S 0.264918 0.610581 0.0552306
N1 N 0.0319646 0.128018 0.0910506
N2 N 0.171251 0.58315 0.317461
N3 N 0.478817 0.290677 -0.0816057
N4 N 0.330027 -0.138953 -0.228068
C1 C 0.108965 0.257892 0.048398
C2 C 0.257686 0.212758 -0.0884195
C3 C 0.307368 0.354892 -0.0398554
C4 C 0.161873 0.40541 0.0986983
C5 C 0.117897 0.377683 0.18643
C6 C 0.14746 0.490646 0.258119
C7 C 0.401621 0.314868 -0.0636219
C8 C 0.298696 0.0181625 -0.164811

#END

#######################################################################
#
#                 Cambridge Crystallographic Data Centre
#                                CCDC 
#
#######################################################################
#
# If this CIF has been generated from an entry in the Cambridge 
# Structural Database, then it will include bibliographic, chemical, 
# crystal, experimental, refinement or atomic coordinate data resulting 
# from the CCDC's data processing and validation procedures.
#
#######################################################################

data_89.fres.dmain SpaceGroup_P21/c (no transformation needed)
_symmetry_cell_setting           monoclinic
_symmetry_space_group_name_H-M   'P 21/c'
_symmetry_Int_Tables_number      14
loop_
_symmetry_equiv_pos_site_id
_symmetry_equiv_pos_as_xyz
1 x,y,z
2 -x,1/2+y,1/2-z
3 -x,-y,-z
4 x,1/2-y,1/2+z
_cell_length_a                   12.5
_cell_length_b                   6.9
_cell_length_c                   11.3
_cell_angle_alpha                90
_cell_angle_beta                 79.2
_cell_angle_gamma                90
_cell_volume                     962.676
loop_
_atom_site_label
_atom_site_type_symbol
_atom_site_fract_x
_atom_site_fract_y
_atom_site_fract_z
S1 S 0.242922 0.841965 0.0885322
S2 S 0.0905403 0.488354 -0.123879
S3 S 0.366924 0.464733 -0.203979
N1 N 0.142568 0.73236 0.0387514
N2 N 0.54817 0.7775 -0.0165781
N3 N 0.376287 -0.0566715 -0.25779
N4 N 0.0465975 -0.0279921 -0.161858
C1 C 0.181911 0.615951 -0.0499855
C2 C 0.167293 0.275091 -0.163737
C3 C 0.276874 0.264934 -0.195566
C4 C 0.296711 0.60317 -0.0835329
C5 C 0.344114 0.723166 -0.0110368
C6 C 0.456145 0.752441 -0.0143587
C7 C 0.330135 0.0863171 -0.228823
C8 C 0.10226 0.106371 -0.162537

#END

#######################################################################
#
#                 Cambridge Crystallographic Data Centre
#                                CCDC 
#
#######################################################################
#
# If this CIF has been generated from an entry in the Cambridge 
# Structural Database, then it will include bibliographic, chemical, 
# crystal, experimental, refinement or atomic coordinate data resulting 
# from the CCDC's data processing and validation procedures.
#
#######################################################################

data_90.fres.dmain SpaceGroup_P21/c (no transformation needed)
_symmetry_cell_setting           monoclinic
_symmetry_space_group_name_H-M   'P 21/c'
_symmetry_Int_Tables_number      14
loop_
_symmetry_equiv_pos_site_id
_symmetry_equiv_pos_as_xyz
1 x,y,z
2 -x,1/2+y,1/2-z
3 -x,-y,-z
4 x,1/2-y,1/2+z
_cell_length_a                   10.0
_cell_length_b                   6.4
_cell_length_c                   20.0
_cell_angle_alpha                90
_cell_angle_beta                 132.8
_cell_angle_gamma                90
_cell_volume                     937.748
loop_
_atom_site_label
_atom_site_type_symbol
_atom_site_fract_x
_atom_site_fract_y
_atom_site_fract_z
S1 S 0.375523 0.0857188 0.57422
S2 S 0.282714 0.319119 0.732828
S3 S 0.0746388 -0.152299 0.638272
N1 N 0.389154 0.246544 0.643549
N2 N 0.137224 -0.442487 0.482726
N3 N 0.178689 -0.352502 0.841225
N4 N 0.42722 0.209858 0.953878
C1 C 0.297847 0.170433 0.663231
C2 C 0.272507 0.113805 0.788893
C3 C 0.190186 -0.0733887 0.751717
C4 C 0.212072 -0.0264342 0.625134
C5 C 0.245856 -0.0980504 0.572791
C6 C 0.186042 -0.287246 0.523524
C7 C 0.186281 -0.225487 0.802296
C8 C 0.357954 0.163308 0.88006

#END

#######################################################################
#
#                 Cambridge Crystallographic Data Centre
#                                CCDC 
#
#######################################################################
#
# If this CIF has been generated from an entry in the Cambridge 
# Structural Database, then it will include bibliographic, chemical, 
# crystal, experimental, refinement or atomic coordinate data resulting 
# from the CCDC's data processing and validation procedures.
#
#######################################################################

data_91.fres.dmain SpaceGroup_Pca21 (no transformation needed)
_symmetry_cell_setting           orthorhombic
_symmetry_space_group_name_H-M   'P c a 21'
_symmetry_Int_Tables_number      29
loop_
_symmetry_equiv_pos_site_id
_symmetry_equiv_pos_as_xyz
1 x,y,z
2 -x,-y,1/2+z
3 1/2-x,y,1/2+z
4 1/2+x,-y,z
_cell_length_a                   13.6
_cell_length_b                   9.5
_cell_length_c                   7.3
_cell_angle_alpha                90
_cell_angle_beta                 90
_cell_angle_gamma                90
_cell_volume                     939.434
loop_
_atom_site_label
_atom_site_type_symbol
_atom_site_fract_x
_atom_site_fract_y
_atom_site_fract_z
S1 S 0.24927 0.617999 -0.00351299
S2 S 0.250567 0.185753 0.0450484
S3 S 0.0212398 0.323722 0.11463
N1 N 0.292873 0.455828 -0.0053497
N2 N -0.0153159 0.740372 0.0702264
N3 N -0.109267 0.0458751 -0.13405
N4 N 0.164467 -0.118194 -0.217209
C1 C 0.221955 0.366912 0.0292338
C2 C 0.13862 0.1138 -0.0384978
C3 C 0.0475092 0.168078 -0.0113002
C4 C 0.126003 0.422617 0.0566865
C5 C 0.128908 0.566381 0.039898
C6 C 0.0495553 0.661444 0.0565495
C7 C -0.0378504 0.0996782 -0.0809447
C8 C 0.151396 -0.0136293 -0.138259

#END

#######################################################################
#
#                 Cambridge Crystallographic Data Centre
#                                CCDC 
#
#######################################################################
#
# If this CIF has been generated from an entry in the Cambridge 
# Structural Database, then it will include bibliographic, chemical, 
# crystal, experimental, refinement or atomic coordinate data resulting 
# from the CCDC's data processing and validation procedures.
#
#######################################################################

data_92.fres.dmain SpaceGroup_P21/c (cell transformed)
_symmetry_cell_setting           monoclinic
_symmetry_space_group_name_H-M   'P 21/n'
_symmetry_Int_Tables_number      14
loop_
_symmetry_equiv_pos_site_id
_symmetry_equiv_pos_as_xyz
1 x,y,z
2 1/2-x,1/2+y,1/2-z
3 -x,-y,-z
4 1/2+x,1/2-y,1/2+z
_cell_length_a                   12.9
_cell_length_b                   7.2
_cell_length_c                   11.2
_cell_angle_alpha                90
_cell_angle_beta                 66.8
_cell_angle_gamma                90
_cell_volume                     947.485
loop_
_atom_site_label
_atom_site_type_symbol
_atom_site_fract_x
_atom_site_fract_y
_atom_site_fract_z
S1 S 0.3147 0.860289 0.58835
S2 S 0.519767 0.92185 0.792046
S3 S 0.239816 0.92603 0.99363
N1 N 0.432349 0.874856 0.61424
N2 N 0.00989476 0.859618 0.837556
N3 N 0.27398 0.649639 1.25162
N4 N 0.607852 0.644529 1.0107
C1 C 0.407977 0.893062 0.7389
C2 C 0.459112 0.810081 0.946075
C3 C 0.348181 0.811309 1.02638
C4 C 0.291943 0.893202 0.824053
C5 C 0.226819 0.872985 0.752466
C6 C 0.107789 0.865615 0.799591
C7 C 0.308894 0.720519 1.14966
C8 C 0.539645 0.717161 0.983062

#END

#######################################################################
#
#                 Cambridge Crystallographic Data Centre
#                                CCDC 
#
#######################################################################
#
# If this CIF has been generated from an entry in the Cambridge 
# Structural Database, then it will include bibliographic, chemical, 
# crystal, experimental, refinement or atomic coordinate data resulting 
# from the CCDC's data processing and validation procedures.
#
#######################################################################

data_93.fres.dmain SpaceGroup_P212121 (no transformation needed)
_symmetry_cell_setting           orthorhombic
_symmetry_space_group_name_H-M   'P 21 21 21'
_symmetry_Int_Tables_number      19
loop_
_symmetry_equiv_pos_site_id
_symmetry_equiv_pos_as_xyz
1 x,y,z
2 1/2+x,1/2-y,-z
3 -x,1/2+y,1/2-z
4 1/2-x,-y,1/2+z
_cell_length_a                   5.8
_cell_length_b                   9.1
_cell_length_c                   18.1
_cell_angle_alpha                90
_cell_angle_beta                 90
_cell_angle_gamma                90
_cell_volume                     955.976
loop_
_atom_site_label
_atom_site_type_symbol
_atom_site_fract_x
_atom_site_fract_y
_atom_site_fract_z
S1 S 0.146697 0.850142 0.129325
S2 S 0.387304 1.27237 0.163059
S3 S -0.0780239 1.2653 0.0470803
N1 N 0.307684 0.984333 0.163205
N2 N -0.376421 0.877559 0.00207762
N3 N -0.347193 1.59627 0.123091
N4 N 0.207879 1.6041 0.261491
C1 C 0.235222 1.11082 0.138077
C2 C 0.155498 1.39967 0.163639
C3 C -0.0293875 1.39737 0.117779
C4 C 0.0404848 1.10977 0.0903653
C5 C -0.0335071 0.967497 0.0804694
C6 C -0.22188 0.918661 0.0374272
C7 C -0.203242 1.50736 0.121869
C8 C 0.180558 1.51266 0.217476

#END

#######################################################################
#
#                 Cambridge Crystallographic Data Centre
#                                CCDC 
#
#######################################################################
#
# If this CIF has been generated from an entry in the Cambridge 
# Structural Database, then it will include bibliographic, chemical, 
# crystal, experimental, refinement or atomic coordinate data resulting 
# from the CCDC's data processing and validation procedures.
#
#######################################################################

data_94.fres.dmain SpaceGroup_P21/c (no transformation needed)
_symmetry_cell_setting           monoclinic
_symmetry_space_group_name_H-M   'P 21/c'
_symmetry_Int_Tables_number      14
loop_
_symmetry_equiv_pos_site_id
_symmetry_equiv_pos_as_xyz
1 x,y,z
2 -x,1/2+y,1/2-z
3 -x,-y,-z
4 x,1/2-y,1/2+z
_cell_length_a                   7.3
_cell_length_b                   6.9
_cell_length_c                   18.9
_cell_angle_alpha                90
_cell_angle_beta                 92.1
_cell_angle_gamma                90
_cell_volume                     948.034
loop_
_atom_site_label
_atom_site_type_symbol
_atom_site_fract_x
_atom_site_fract_y
_atom_site_fract_z
S1 S 0.697661 0.371865 0.918471
S2 S 1.04649 0.580232 0.768437
S3 S 1.05988 0.858613 0.918542
N1 N 0.807499 0.381971 0.843422
N2 N 0.74942 0.70269 1.08024
N3 N 1.5563 0.936836 0.920904
N4 N 1.53983 0.604223 0.74195
C1 C 0.919181 0.530645 0.844571
C2 C 1.24704 0.681053 0.809832
C3 C 1.25311 0.791523 0.869344
C4 C 0.927574 0.646647 0.906908
C5 C 0.80937 0.572782 0.955245
C6 C 0.776993 0.644497 1.0238
C7 C 1.42154 0.869216 0.897142
C8 C 1.40994 0.639351 0.773441

#END

#######################################################################
#
#                 Cambridge Crystallographic Data Centre
#                                CCDC 
#
#######################################################################
#
# If this CIF has been generated from an entry in the Cambridge 
# Structural Database, then it will include bibliographic, chemical, 
# crystal, experimental, refinement or atomic coordinate data resulting 
# from the CCDC's data processing and validation procedures.
#
#######################################################################

data_95.fres.dmain SpaceGroup_P21/c (no transformation needed)
_symmetry_cell_setting           monoclinic
_symmetry_space_group_name_H-M   'P 21/c'
_symmetry_Int_Tables_number      14
loop_
_symmetry_equiv_pos_site_id
_symmetry_equiv_pos_as_xyz
1 x,y,z
2 -x,1/2+y,1/2-z
3 -x,-y,-z
4 x,1/2-y,1/2+z
_cell_length_a                   6.7
_cell_length_b                   7.1
_cell_length_c                   20.0
_cell_angle_alpha                90
_cell_angle_beta                 93.2
_cell_angle_gamma                90
_cell_volume                     954.47
loop_
_atom_site_label
_atom_site_type_symbol
_atom_site_fract_x
_atom_site_fract_y
_atom_site_fract_z
S1 S 0.367571 0.748091 0.473511
S2 S 0.370716 1.13307 0.318451
S3 S -0.101615 1.02976 0.361404
N1 N 0.458548 0.891603 0.417615
N2 N -0.174622 0.669036 0.512645
N3 N -0.28673 1.5137 0.343388
N4 N 0.277071 1.63649 0.292348
C1 C 0.313101 0.978162 0.384168
C2 C 0.174078 1.2981 0.324074
C3 C -0.0134472 1.25788 0.341078
C4 C 0.115956 0.938033 0.401905
C5 C 0.121628 0.809292 0.453416
C6 C -0.0413412 0.732793 0.485794
C7 C -0.161473 1.4009 0.342453
C8 C 0.228263 1.48555 0.30716

#END

#######################################################################
#
#                 Cambridge Crystallographic Data Centre
#                                CCDC 
#
#######################################################################
#
# If this CIF has been generated from an entry in the Cambridge 
# Structural Database, then it will include bibliographic, chemical, 
# crystal, experimental, refinement or atomic coordinate data resulting 
# from the CCDC's data processing and validation procedures.
#
#######################################################################

data_96.fres.dmain SpaceGroup_P212121 (no transformation needed)
_symmetry_cell_setting           orthorhombic
_symmetry_space_group_name_H-M   'P 21 21 21'
_symmetry_Int_Tables_number      19
loop_
_symmetry_equiv_pos_site_id
_symmetry_equiv_pos_as_xyz
1 x,y,z
2 1/2+x,1/2-y,-z
3 -x,1/2+y,1/2-z
4 1/2-x,-y,1/2+z
_cell_length_a                   9.4
_cell_length_b                   3.9
_cell_length_c                   25.5
_cell_angle_alpha                90
_cell_angle_beta                 90
_cell_angle_gamma                90
_cell_volume                     929.501
loop_
_atom_site_label
_atom_site_type_symbol
_atom_site_fract_x
_atom_site_fract_y
_atom_site_fract_z
S1 S 0.826574 0.201876 0.102432
S2 S 1.22752 0.248284 0.0370248
S3 S 1.22507 0.533019 0.163884
N1 N 0.953459 0.155426 0.0581347
N2 N 0.858216 0.514698 0.24382
N3 N 1.563 0.127915 0.199315
N4 N 1.56535 -0.212085 0.0479843
C1 C 1.07502 0.254684 0.077731
C2 C 1.35909 0.156677 0.0848254
C3 C 1.35862 0.268922 0.135172
C4 C 1.07592 0.370552 0.130603
C5 C 0.940719 0.351863 0.150782
C6 C 0.895949 0.441326 0.201877
C7 C 1.47171 0.186774 0.169969
C8 C 1.47321 -0.0479447 0.0653556

#END

#######################################################################
#
#                 Cambridge Crystallographic Data Centre
#                                CCDC 
#
#######################################################################
#
# If this CIF has been generated from an entry in the Cambridge 
# Structural Database, then it will include bibliographic, chemical, 
# crystal, experimental, refinement or atomic coordinate data resulting 
# from the CCDC's data processing and validation procedures.
#
#######################################################################

data_97.fres.dmain SpaceGroup_Pca21 (no transformation needed)
_symmetry_cell_setting           orthorhombic
_symmetry_space_group_name_H-M   'P c a 21'
_symmetry_Int_Tables_number      29
loop_
_symmetry_equiv_pos_site_id
_symmetry_equiv_pos_as_xyz
1 x,y,z
2 -x,-y,1/2+z
3 1/2-x,y,1/2+z
4 1/2+x,-y,z
_cell_length_a                   19.5
_cell_length_b                   3.9
_cell_length_c                   11.9
_cell_angle_alpha                90
_cell_angle_beta                 90
_cell_angle_gamma                90
_cell_volume                     916.653
loop_
_atom_site_label
_atom_site_type_symbol
_atom_site_fract_x
_atom_site_fract_y
_atom_site_fract_z
S1 S 0.937853 0.755769 0.87008
S2 S 1.13726 1.1041 0.889554
S3 S 1.08242 0.76678 1.13776
N1 N 1.01136 0.922706 0.828326
N2 N 0.892505 0.379261 1.1552
N3 N 1.24455 0.343343 1.20336
N4 N 1.30973 0.745439 0.907056
C1 C 1.05529 0.921106 0.910923
C2 C 1.18649 0.841358 0.979783
C3 C 1.16499 0.706973 1.07828
C4 C 1.03344 0.778613 1.01434
C5 C 0.966934 0.667004 1.00432
C6 C 0.926301 0.509047 1.08734
C7 C 1.20944 0.505724 1.14562
C8 C 1.25443 0.783918 0.940813

#END

#######################################################################
#
#                 Cambridge Crystallographic Data Centre
#                                CCDC 
#
#######################################################################
#
# If this CIF has been generated from an entry in the Cambridge 
# Structural Database, then it will include bibliographic, chemical, 
# crystal, experimental, refinement or atomic coordinate data resulting 
# from the CCDC's data processing and validation procedures.
#
#######################################################################

data_98.fres.dmain SpaceGroup_P-1 (cell transformed)
_symmetry_cell_setting           triclinic
_symmetry_space_group_name_H-M   'P -1'
_symmetry_Int_Tables_number      2
loop_
_symmetry_equiv_pos_site_id
_symmetry_equiv_pos_as_xyz
1 x,y,z
2 -x,-y,-z
_cell_length_a                   10.2
_cell_length_b                   6.7
_cell_length_c                   7.1
_cell_angle_alpha                76.6
_cell_angle_beta                 89.5
_cell_angle_gamma                94.5
_cell_volume                     467.927
loop_
_atom_site_label
_atom_site_type_symbol
_atom_site_fract_x
_atom_site_fract_y
_atom_site_fract_z
S1 S 0.903293 0.53367 0.299665
S2 S 1.28485 0.603788 0.0757121
S3 S 1.18375 1.0549 0.148295
N1 N 1.04326 0.468963 0.219433
N2 N 0.821032 1.05548 0.374966
N3 N 1.49852 1.22237 0.331002
N4 N 1.61865 0.683785 0.244716
C1 C 1.12851 0.629782 0.175553
C2 C 1.38188 0.786923 0.171204
C3 C 1.34228 0.966008 0.200265
C4 C 1.08832 0.818014 0.20675
C5 C 0.961011 0.788064 0.280623
C6 C 0.884603 0.935258 0.332295
C7 C 1.42952 1.10453 0.273479
C8 C 1.51244 0.732244 0.2137

#END

#######################################################################
#
#                 Cambridge Crystallographic Data Centre
#                                CCDC 
#
#######################################################################
#
# If this CIF has been generated from an entry in the Cambridge 
# Structural Database, then it will include bibliographic, chemical, 
# crystal, experimental, refinement or atomic coordinate data resulting 
# from the CCDC's data processing and validation procedures.
#
#######################################################################

data_99.fres.dmain SpaceGroup_P21/c (no transformation needed)
_symmetry_cell_setting           monoclinic
_symmetry_space_group_name_H-M   'P 21/c'
_symmetry_Int_Tables_number      14
loop_
_symmetry_equiv_pos_site_id
_symmetry_equiv_pos_as_xyz
1 x,y,z
2 -x,1/2+y,1/2-z
3 -x,-y,-z
4 x,1/2-y,1/2+z
_cell_length_a                   9.4
_cell_length_b                   13.9
_cell_length_c                   7.2
_cell_angle_alpha                90
_cell_angle_beta                 84.5
_cell_angle_gamma                90
_cell_volume                     939.929
loop_
_atom_site_label
_atom_site_type_symbol
_atom_site_fract_x
_atom_site_fract_y
_atom_site_fract_z
S1 S 0.668667 0.29823 0.110939
S2 S 0.284138 0.4157 -0.00439878
S3 S 0.271028 0.169687 0.0177258
N1 N 0.549575 0.381988 0.0744263
N2 N 0.619639 0.0253858 0.137255
N3 N -0.0876119 0.158973 0.260822
N4 N -0.0714165 0.452462 0.234609
C1 C 0.42804 0.3415 0.0479778
C2 C 0.139969 0.346637 0.101287
C3 C 0.13423 0.249093 0.110436
C4 C 0.420561 0.239302 0.0585694
C5 C 0.550495 0.20321 0.0965467
C6 C 0.587932 0.105561 0.118876
C7 C 0.0114741 0.200834 0.194813
C8 C 0.0227989 0.403686 0.176534

#END

#######################################################################
#
#                 Cambridge Crystallographic Data Centre
#                                CCDC 
#
#######################################################################
#
# If this CIF has been generated from an entry in the Cambridge 
# Structural Database, then it will include bibliographic, chemical, 
# crystal, experimental, refinement or atomic coordinate data resulting 
# from the CCDC's data processing and validation procedures.
#
#######################################################################

data_100.fres.dmain SpaceGroup_P212121 (no transformation needed)
_symmetry_cell_setting           orthorhombic
_symmetry_space_group_name_H-M   'P 21 21 21'
_symmetry_Int_Tables_number      19
loop_
_symmetry_equiv_pos_site_id
_symmetry_equiv_pos_as_xyz
1 x,y,z
2 1/2+x,1/2-y,-z
3 -x,1/2+y,1/2-z
4 1/2-x,-y,1/2+z
_cell_length_a                   8.0
_cell_length_b                   6.1
_cell_length_c                   19.7
_cell_angle_alpha                90
_cell_angle_beta                 90
_cell_angle_gamma                90
_cell_volume                     969.659
loop_
_atom_site_label
_atom_site_type_symbol
_atom_site_fract_x
_atom_site_fract_y
_atom_site_fract_z
S1 S 0.225551 0.129876 0.420215
S2 S 0.230889 0.369948 0.616101
S3 S 0.0115702 -0.107642 0.603901
N1 N 0.271894 0.293622 0.484296
N2 N -0.0182234 -0.405801 0.423026
N3 N 0.163522 -0.333993 0.764189
N4 N 0.42533 0.235721 0.77847
C1 C 0.20687 0.217468 0.540273
C2 C 0.236026 0.15236 0.675597
C3 C 0.14932 -0.03732 0.671003
C4 C 0.116698 0.0178869 0.536117
C5 C 0.117594 -0.0558381 0.470223
C6 C 0.0429647 -0.248073 0.44456
C7 C 0.159584 -0.19921 0.722637
C8 C 0.340425 0.194685 0.732451

#END
