# Supplementary material for: Report on the sixth blind test of organic crystal structure prediction methods
Source: Acta Crystallogr B Struct Sci Cryst Eng Mater. 2016 Aug 1;72(Pt 4):439–59. doi: 10.1107/S2052520616007447 (PMC4971545; doi:10.1107/S2052520616007447)
Supplement: Supplementary file 2 [file b-72-00439-sup2.zip › Group_15_Adjiman_Pantelides/XXIII-1Adjiman_Pantelides.cif]

data_1
_symmetry_space_group_name_H-M   ' P21/c '
loop_
_symmetry_equiv_pos_site_id
_symmetry_equiv_pos_as_xyz
1 X,Y,Z
2 -X+1/2,Y+1/2,-Z
3 -X,-Y,-Z
4 X+1/2,-Y+1/2,Z
_cell_length_a                    7.1756
_cell_length_b                    34.2655
_cell_length_c                    7.739
_cell_angle_alpha                 90.0
_cell_angle_beta                  74.1007
_cell_angle_gamma                 90.0
loop_
_atom_site_label
_atom_site_type_symbol
_atom_site_fract_x
_atom_site_fract_y
_atom_site_fract_z
C1      C   0.599208   0.906055   0.215148
C2      C   0.431788   0.906748   0.155911
C3      C   0.762937   0.886790   0.108645
C4      C   0.427383   0.887107  -0.000146
C5      C   0.756560   0.867716  -0.047189
C6      C   0.587528   0.866775  -0.103458
C7      C   0.485355   0.938744   0.516621
C8      C   0.538700   0.965174   0.637070
C9      C   0.293726   0.924580   0.565131
C10     C   0.398914   0.977575   0.792245
C11     C   0.159985   0.937375   0.719155
C12     C   0.209947   0.964503   0.833429
C13     C   0.738986   0.978780   0.604403
C14     C   0.579653   0.846278  -0.272828
C15     C   0.592639   0.801934  -0.264835
C16     C   0.589818   0.780846  -0.435029
C17     C   0.592859   0.740122  -0.436578
C18     C   0.580988   0.800068  -0.591467
C19     C   0.588868   0.719079  -0.588701
C20     C   0.576736   0.779247  -0.744479
C21     C   0.580675   0.738740  -0.744540
N1      N   0.621500   0.926159   0.365492
O1      O   0.874743   0.970606   0.474965
O2      O   0.767230   1.002380   0.733954
Cl1    Cl   0.593759   0.668431  -0.580976
Cl2    Cl   0.575019   0.713704  -0.938281
H1      H   0.306681   0.923703   0.227567
H2      H   0.895738   0.886899   0.150825
H3      H   0.295389   0.888077  -0.043741
H4      H   0.886550   0.853146  -0.127656
H5      H   0.757981   0.935722   0.357794
H6      H   0.252551   0.902331   0.482965
H7      H   0.443566   0.997862   0.881039
H8      H   0.013728   0.925564   0.751965
H9      H   0.103642   0.974608   0.953692
H10     H   0.903421   1.009201   0.695906
H11     H   0.444508   0.854401  -0.304528
H12     H   0.698518   0.856985  -0.385316
H13     H   0.724415   0.793700  -0.226905
H14     H   0.472179   0.791133  -0.154233
H15     H   0.598919   0.724163  -0.316545
H16     H   0.577256   0.831732  -0.596234
H17     H   0.569961   0.794357  -0.866025
#END
data_1
_symmetry_space_group_name_H-M   ' P-1 '
loop_
_symmetry_equiv_pos_site_id
_symmetry_equiv_pos_as_xyz
1 X,Y,Z
2 -X,-Y,-Z
_cell_length_a                    7.4632
_cell_length_b                    7.7723
_cell_length_c                    17.5353
_cell_angle_alpha                 72.4234
_cell_angle_beta                  85.8288
_cell_angle_gamma                 71.9241
loop_
_atom_site_label
_atom_site_type_symbol
_atom_site_fract_x
_atom_site_fract_y
_atom_site_fract_z
C1      C   0.642207   0.069952   0.685938
C2      C   0.806799  -0.063736   0.725553
C3      C   0.483623   0.010453   0.685961
C4      C   0.811454  -0.248868   0.764111
C5      C   0.490493  -0.175827   0.725567
C6      C   0.652286  -0.308684   0.766137
C7      C   0.511611   0.421999   0.622134
C8      C   0.554469   0.584055   0.570181
C9      C   0.326202   0.447477   0.650112
C10     C   0.411185   0.757488   0.545573
C11     C   0.188781   0.620576   0.624839
C12     C   0.228697   0.777241   0.571251
C13     C   0.746840   0.573697   0.542870
C14     C   0.658737  -0.510243   0.807575
C15     C   0.684148  -0.568001   0.898252
C16     C   0.710723  -0.774216   0.941042
C17     C   0.761544  -0.843616   1.022158
C18     C   0.687135  -0.899890   0.903078
C19     C   0.787449  -1.032240   1.064575
C20     C   0.713206  -1.089059   0.945059
C21     C   0.763372  -1.156657   1.025833
N1      N   0.651739   0.252588   0.647295
O1      O   0.885400   0.433438   0.560139
O2      O   0.763630   0.738650   0.494152
Cl1    Cl   0.850310  -1.109176   1.165534
Cl2    Cl   0.795240  -1.394191   1.076258
H1      H   0.931818  -0.019721   0.725486
H2      H   0.357033   0.106195   0.652121
H3      H   0.942227  -0.349981   0.793537
H4      H   0.365501  -0.219136   0.724130
H5      H   0.781988   0.261783   0.628821
H6      H   0.292473   0.330956   0.694402
H7      H   0.447689   0.878074   0.505539
H8      H   0.047625   0.634155   0.648239
H9      H   0.119593   0.912511   0.551241
H10     H   0.895657   0.712212   0.480679
H11     H   0.528878  -0.532673   0.792582
H12     H   0.775381  -0.605498   0.783805
H13     H   0.805392  -0.530345   0.912718
H14     H   0.562384  -0.480288   0.922818
H15     H   0.781613  -0.749269   1.053493
H16     H   0.648101  -0.851501   0.839917
H17     H   0.694947  -1.186842   0.915388
#END
data_1
_symmetry_space_group_name_H-M   ' P212121 '
loop_
_symmetry_equiv_pos_site_id
_symmetry_equiv_pos_as_xyz
1 X,Y,Z
2 X+1/2,-Y+1/2,-Z
3 -X,Y+1/2,-Z+1/2
4 -X+1/2,-Y,Z+1/2
_cell_length_a                    33.265
_cell_length_b                    11.7246
_cell_length_c                    4.6033
_cell_angle_alpha                 90.0
_cell_angle_beta                  90.0
_cell_angle_gamma                 90.0
loop_
_atom_site_label
_atom_site_type_symbol
_atom_site_fract_x
_atom_site_fract_y
_atom_site_fract_z
C1      C   0.832998   0.758356   0.315332
C2      C   0.852318   0.854761   0.426483
C3      C   0.847369   0.650564   0.393103
C4      C   0.884623   0.843405   0.614826
C5      C   0.879331   0.640456   0.585237
C6      C   0.898364   0.736258   0.701288
C7      C   0.762867   0.730073   0.138221
C8      C   0.731355   0.775663  -0.036158
C9      C   0.752876   0.643157   0.336397
C10     C   0.692511   0.729636  -0.015314
C11     C   0.714226   0.600712   0.353389
C12     C   0.683585   0.642512   0.175554
C13     C   0.738734   0.870480  -0.236561
C14     C   0.933821   0.723376   0.900046
C15     C   0.973480   0.712735   0.730877
C16     C   1.008518   0.697523   0.932380
C17     C   1.029518   0.791468   1.038388
C18     C   1.019218   0.589343   1.032706
C19     C   1.060757   0.778257   1.236320
C20     C   1.050315   0.575194   1.229926
C21     C   1.071337   0.669494   1.332783
N1      N   0.801196   0.773414   0.117637
O1      O   0.770364   0.922344  -0.266642
O2      O   0.706363   0.900063  -0.395206
Cl1    Cl   1.085983   0.898843   1.358659
Cl2    Cl   1.110296   0.648910   1.578495
H1      H   0.841388   0.938942   0.365624
H2      H   0.834010   0.574826   0.296971
H3      H   0.899196   0.919615   0.700359
H4      H   0.890080   0.555810   0.645143
H5      H   0.802694   0.844658  -0.008437
H6      H   0.775806   0.610542   0.481892
H7      H   0.669195   0.765423  -0.152946
H8      H   0.707772   0.533696   0.510080
H9      H   0.653329   0.608142   0.188808
H10     H   0.715162   0.963477  -0.514243
H11     H   0.935997   0.796707   1.048107
H12     H   0.930246   0.647566   1.038295
H13     H   0.971300   0.639837   0.581552
H14     H   0.977465   0.789013   0.595199
H15     H   1.021787   0.877106   0.966036
H16     H   1.003011   0.514852   0.953458
H17     H   1.058789   0.490878   1.306444
#END
data_1
_symmetry_space_group_name_H-M   ' P-1 '
loop_
_symmetry_equiv_pos_site_id
_symmetry_equiv_pos_as_xyz
1 X,Y,Z
2 -X,-Y,-Z
_cell_length_a                    21.8272
_cell_length_b                    8.7643
_cell_length_c                    7.2461
_cell_angle_alpha                 57.0782
_cell_angle_beta                  81.5433
_cell_angle_gamma                 114.1231
loop_
_atom_site_label
_atom_site_type_symbol
_atom_site_fract_x
_atom_site_fract_y
_atom_site_fract_z
C1      C   0.317268   0.882848   0.954731
C2      C   0.275460   0.711674   0.954805
C3      C   0.320210   0.822474   1.174178
C4      C   0.237765   0.488250   1.167347
C5      C   0.281282   0.597157   1.386811
C6      C   0.239021   0.425919   1.389034
C7      C   0.379164   1.296534   0.686648
C8      C   0.429913   1.510828   0.438438
C9      C   0.350732   1.290772   0.879553
C10     C   0.452454   1.706088   0.396821
C11     C   0.373992   1.486365   0.831645
C12     C   0.426046   1.696915   0.590196
C13     C   0.457519   1.530546   0.224389
C14     C   0.198342   0.183431   1.618992
C15     C   0.112017   0.057712   1.763416
C16     C   0.067971  -0.191247   1.980632
C17     C  -0.011750  -0.327128   2.092414
C18     C   0.103678  -0.292785   2.078706
C19     C  -0.054851  -0.556785   2.295429
C20     C   0.061022  -0.522490   2.281830
C21     C  -0.018339  -0.656065   2.391787
N1      N   0.356598   1.104643   0.729086
O1      O   0.442268   1.375451   0.232820
O2      O   0.504050   1.743837   0.002457
Cl1    Cl  -0.153943  -0.715808   2.424517
Cl2    Cl  -0.069830  -0.942719   2.645388
H1      H   0.273336   0.757183   0.784230
H2      H   0.355360   0.951284   1.176452
H3      H   0.206333   0.358290   1.161788
H4      H   0.284917   0.553565   1.555213
H5      H   0.374936   1.132820   0.569003
H6      H   0.308184   1.129515   1.067282
H7      H   0.491493   1.867134   0.206054
H8      H   0.350371   1.474308   0.985884
H9      H   0.444443   1.849987   0.554376
H10     H   0.517973   1.732622  -0.120729
H11     H   0.208961   0.097197   1.565411
H12     H   0.223228   0.174532   1.742846
H13     H   0.101341   0.135908   1.829903
H14     H   0.088727   0.084653   1.632408
H15     H  -0.041505  -0.253617   2.020347
H16     H   0.165663  -0.193250   1.997105
H17     H   0.089044  -0.600929   2.357605
#END
data_1
_symmetry_space_group_name_H-M   ' P-1 '
loop_
_symmetry_equiv_pos_site_id
_symmetry_equiv_pos_as_xyz
1 X,Y,Z
2 -X,-Y,-Z
_cell_length_a                    8.4533
_cell_length_b                    14.9954
_cell_length_c                    9.7537
_cell_angle_alpha                 102.3007
_cell_angle_beta                  125.8239
_cell_angle_gamma                 96.8532
loop_
_atom_site_label
_atom_site_type_symbol
_atom_site_fract_x
_atom_site_fract_y
_atom_site_fract_z
C1      C   0.234122   0.303195   0.578758
C2      C   0.245198   0.266103   0.440774
C3      C   0.040196   0.296919   0.530073
C4      C   0.069806   0.224372   0.262413
C5      C  -0.134486   0.254230   0.350010
C6      C  -0.125112   0.216294   0.212556
C7      C   0.466482   0.369898   0.919908
C8      C   0.669929   0.425655   1.077721
C9      C   0.325270   0.336632   0.944961
C10     C   0.717946   0.450322   1.247793
C11     C   0.378421   0.361706   1.114733
C12     C   0.574515   0.420129   1.268193
C13     C   0.830533   0.458693   1.065876
C14     C  -0.316089   0.172804   0.018631
C15     C  -0.349784   0.069254  -0.076459
C16     C  -0.533444   0.027546  -0.274339
C17     C  -0.562199  -0.061805  -0.379045
C18     C  -0.678460   0.074492  -0.358702
C19     C  -0.729446  -0.103526  -0.561490
C20     C  -0.846150   0.033416  -0.541361
C21     C  -0.873129  -0.055605  -0.644088
N1      N   0.420508   0.344650   0.753859
O1      O   0.814122   0.439116   0.928910
O2      O   1.009618   0.515818   1.225313
Cl1    Cl  -0.755166  -0.215094  -0.683119
Cl2    Cl  -1.084370  -0.104556  -0.872198
H1      H   0.394991   0.270629   0.476094
H2      H   0.023806   0.329503   0.629762
H3      H   0.084722   0.197440   0.158782
H4      H  -0.283415   0.251226   0.315905
H5      H   0.545679   0.365470   0.761744
H6      H   0.174877   0.287344   0.830220
H7      H   0.873309   0.493921   1.365080
H8      H   0.264647   0.333987   1.127725
H9      H   0.614715   0.440088   1.401035
H10     H   1.101185   0.531646   1.198820
H11     H  -0.448402   0.176982   0.013326
H12     H  -0.312371   0.216598  -0.057504
H13     H  -0.212118   0.063682  -0.061331
H14     H  -0.363654   0.024233  -0.006192
H15     H  -0.451957  -0.100445  -0.317792
H16     H  -0.662203   0.144295  -0.282709
H17     H  -0.958454   0.070316  -0.606522
#END
data_1
_symmetry_space_group_name_H-M   ' P-1 '
loop_
_symmetry_equiv_pos_site_id
_symmetry_equiv_pos_as_xyz
1 X,Y,Z
2 -X,-Y,-Z
_cell_length_a                    20.2861
_cell_length_b                    7.1709
_cell_length_c                    8.5347
_cell_angle_alpha                 121.7819
_cell_angle_beta                  116.2662
_cell_angle_gamma                 84.49
loop_
_atom_site_label
_atom_site_type_symbol
_atom_site_fract_x
_atom_site_fract_y
_atom_site_fract_z
C1      C   0.819031   0.565354   0.076492
C2      C   0.823849   0.793692   0.154177
C3      C   0.775735   0.469795   0.115007
C4      C   0.783949   0.918577   0.259810
C5      C   0.736894   0.597337   0.222894
C6      C   0.739067   0.822984   0.293848
C7      C   0.880768   0.438696  -0.152306
C8      C   0.930055   0.299879  -0.219006
C9      C   0.852220   0.575336  -0.230877
C10     C   0.950646   0.310496  -0.351334
C11     C   0.873587   0.581134  -0.361215
C12     C   0.923931   0.451055  -0.420929
C13     C   0.957542   0.140364  -0.157458
C14     C   0.697295   0.962581   0.411067
C15     C   0.621879   0.991139   0.276148
C16     C   0.576279   1.111521   0.388026
C17     C   0.498578   1.069960   0.277320
C18     C   0.609593   1.266334   0.602679
C19     C   0.455101   1.180312   0.375700
C20     C   0.566637   1.376999   0.702441
C21     C   0.489188   1.335210   0.590122
N1      N   0.860018   0.429963  -0.023313
O1      O   0.943445   0.111840  -0.045485
O2      O   1.002539   0.019125  -0.235899
Cl1    Cl   0.358498   1.120516   0.227085
Cl2    Cl   0.437063   1.475914   0.719847
H1      H   0.860860   0.874953   0.138220
H2      H   0.772925   0.293303   0.058713
H3      H   0.788692   1.096528   0.320553
H4      H   0.703754   0.519796   0.251956
H5      H   0.877662   0.306193   0.002095
H6      H   0.811231   0.672930  -0.192409
H7      H   0.988464   0.203373  -0.399141
H8      H   0.849968   0.688294  -0.419085
H9      H   0.940786   0.457386  -0.522601
H10     H   1.016586  -0.077650  -0.183525
H11     H   0.688461   0.890243   0.487746
H12     H   0.732583   1.127643   0.536327
H13     H   0.631439   1.080257   0.213143
H14     H   0.589388   0.826148   0.139794
H15     H   0.470626   0.948935   0.110131
H16     H   0.669983   1.302675   0.695224
H17     H   0.592788   1.497349   0.869457
#END
data_1
_symmetry_space_group_name_H-M   ' P-1 '
loop_
_symmetry_equiv_pos_site_id
_symmetry_equiv_pos_as_xyz
1 X,Y,Z
2 -X,-Y,-Z
_cell_length_a                    9.4363
_cell_length_b                    11.8247
_cell_length_c                    8.7895
_cell_angle_alpha                 71.3331
_cell_angle_beta                  86.1419
_cell_angle_gamma                 88.3572
loop_
_atom_site_label
_atom_site_type_symbol
_atom_site_fract_x
_atom_site_fract_y
_atom_site_fract_z
C1      C   0.990930   0.210310   0.862206
C2      C   1.131967   0.178943   0.897521
C3      C   0.963802   0.288142   0.709712
C4      C   1.241789   0.227903   0.784546
C5      C   1.074770   0.335204   0.597263
C6      C   1.215919   0.307204   0.632619
C7      C   0.860472   0.137661   1.132204
C8      C   0.736974   0.079570   1.222107
C9      C   0.962716   0.174035   1.216270
C10     C   0.724012   0.056518   1.389309
C11     C   0.946441   0.149887   1.380835
C12     C   0.827749   0.089283   1.470021
C13     C   0.620199   0.048489   1.141595
C14     C   1.335816   0.358149   0.510798
C15     C   1.408308   0.266180   0.440919
C16     C   1.518346   0.321471   0.308036
C17     C   1.504043   0.319566   0.152341
C18     C   1.635331   0.380311   0.336125
C19     C   1.603741   0.373295   0.027868
C20     C   1.735244   0.434155   0.213111
C21     C   1.720179   0.431103   0.057980
N1      N   0.874977   0.160684   0.968835
O1      O   0.618982   0.060297   0.998266
O2      O   0.506693   0.002476   1.241315
Cl1    Cl   1.579500   0.366694  -0.163279
Cl2    Cl   1.847147   0.499593  -0.093640
H1      H   1.155061   0.114202   1.012607
H2      H   0.854350   0.312391   0.680951
H3      H   1.351016   0.203058   0.814840
H4      H   1.051339   0.396223   0.479318
H5      H   0.787423   0.141245   0.920512
H6      H   1.054151   0.224102   1.149581
H7      H   0.628762   0.012000   1.454689
H8      H   1.027681   0.179901   1.441018
H9      H   0.816147   0.070028   1.599565
H10     H   0.438953  -0.014836   1.173826
H11     H   1.295547   0.431934   0.411265
H12     H   1.415818   0.397588   0.563676
H13     H   1.457418   0.195952   0.538101
H14     H   1.327239   0.221837   0.396602
H15     H   1.413878   0.275277   0.125709
H16     H   1.649270   0.383140   0.456822
H17     H   1.826481   0.479300   0.235398
#END
data_1
_symmetry_space_group_name_H-M   ' P-1 '
loop_
_symmetry_equiv_pos_site_id
_symmetry_equiv_pos_as_xyz
1 X,Y,Z
2 -X,-Y,-Z
_cell_length_a                    19.5413
_cell_length_b                    8.6411
_cell_length_c                    6.8513
_cell_angle_alpha                 113.4158
_cell_angle_beta                  60.515
_cell_angle_gamma                 104.2687
loop_
_atom_site_label
_atom_site_type_symbol
_atom_site_fract_x
_atom_site_fract_y
_atom_site_fract_z
C1      C   0.819048   0.722905   0.824483
C2      C   0.773676   0.805887   1.065241
C3      C   0.814109   0.767553   0.656762
C4      C   0.724062   0.928021   1.136022
C5      C   0.763350   0.888284   0.730145
C6      C   0.717069   0.969727   0.970053
C7      C   0.883739   0.447224   0.595892
C8      C   0.927174   0.335327   0.593466
C9      C   0.853277   0.386375   0.428569
C10     C   0.941555   0.174814   0.419804
C11     C   0.868118   0.227093   0.261344
C12     C   0.913408   0.120024   0.252403
C13     C   0.955384   0.382990   0.773407
C14     C   0.665277   1.105996   1.046955
C15     C   0.714270   1.267354   0.999863
C16     C   0.663990   1.404284   1.070062
C17     C   0.632646   1.513672   1.303050
C18     C   0.644602   1.419988   0.908479
C19     C   0.583595   1.637352   1.373631
C20     C   0.595752   1.543068   0.977243
C21     C   0.565044   1.652594   1.209894
N1      N   0.870070   0.604914   0.764423
O1      O   0.948149   0.518517   0.932738
O2      O   0.991341   0.259775   0.754430
Cl1    Cl   0.546613   1.770911   1.666287
Cl2    Cl   0.504462   1.806021   1.289826
H1      H   0.777416   0.772381   1.196853
H2      H   0.852131   0.712274   0.469113
H3      H   0.689249   0.991208   1.324551
H4      H   0.760099   0.920848   0.596757
H5      H   0.889331   0.623605   0.886340
H6      H   0.816106   0.464462   0.434511
H7      H   0.975345   0.092856   0.421087
H8      H   0.843376   0.185112   0.135518
H9      H   0.925346  -0.004454   0.119034
H10     H   1.006827   0.307474   0.882062
H11     H   0.628264   1.063416   0.953105
H12     H   0.624930   1.135929   1.237135
H13     H   0.750617   1.311202   1.095637
H14     H   0.755324   1.236219   0.810127
H15     H   0.646590   1.503954   1.433109
H16     H   0.668418   1.335090   0.725844
H17     H   0.580884   1.556400   0.851552
#END
data_1
_symmetry_space_group_name_H-M   ' P21/c '
loop_
_symmetry_equiv_pos_site_id
_symmetry_equiv_pos_as_xyz
1 X,Y,Z
2 -X,Y+1/2,-Z+1/2
3 -X,-Y,-Z
4 X,-Y+1/2,Z+1/2
_cell_length_a                    4.435
_cell_length_b                    15.292
_cell_length_c                    28.0076
_cell_angle_alpha                 90.0
_cell_angle_beta                  105.6513
_cell_angle_gamma                 90.0
loop_
_atom_site_label
_atom_site_type_symbol
_atom_site_fract_x
_atom_site_fract_y
_atom_site_fract_z
C1      C   0.716158   0.220157   0.536554
C2      C   0.723653   0.128656   0.536995
C3      C   0.940518   0.264991   0.573243
C4      C   0.958035   0.084510   0.571586
C5      C   1.171179   0.219960   0.607610
C6      C   1.187104   0.128720   0.607212
C7      C   0.293743   0.252825   0.458395
C8      C   0.048216   0.311804   0.435636
C9      C   0.347136   0.181504   0.429912
C10     C  -0.140976   0.294386   0.387731
C11     C   0.159014   0.167051   0.382537
C12     C  -0.089844   0.222721   0.361006
C13     C  -0.017464   0.389065   0.462150
C14     C   1.434873   0.082420   0.646181
C15     C   1.329826   0.063161   0.693100
C16     C   1.593238   0.029837   0.734752
C17     C   1.670377  -0.058660   0.738437
C18     C   1.775972   0.087258   0.769467
C19     C   1.921243  -0.089592   0.775897
C20     C   2.026727   0.057106   0.806991
C21     C   2.100922  -0.031478   0.810506
N1      N   0.482124   0.270360   0.504986
O1      O   0.149643   0.418556   0.500877
O2      O  -0.287089   0.429619   0.439279
Cl1    Cl   2.003724  -0.200866   0.778619
Cl2    Cl   2.415302  -0.067266   0.858098
H1      H   0.541042   0.091503   0.511460
H2      H   0.934002   0.336151   0.573861
H3      H   0.959791   0.013214   0.571136
H4      H   1.344635   0.256385   0.635519
H5      H   0.444201   0.330519   0.517833
H6      H   0.546485   0.139154   0.444697
H7      H  -0.329663   0.339684   0.371685
H8      H   0.210114   0.111565   0.361689
H9      H  -0.237790   0.210636   0.323854
H10     H  -0.297738   0.480018   0.459732
H11     H   1.503098   0.020806   0.631740
H12     H   1.646276   0.123407   0.656620
H13     H   1.235169   0.123590   0.704653
H14     H   1.136467   0.015746   0.684036
H15     H   1.532846  -0.105164   0.711902
H16     H   1.719928   0.156735   0.767152
H17     H   2.167984   0.101743   0.834181
#END
data_1
_symmetry_space_group_name_H-M   ' P-1 '
loop_
_symmetry_equiv_pos_site_id
_symmetry_equiv_pos_as_xyz
1 X,Y,Z
2 -X,-Y,-Z
_cell_length_a                    15.5664
_cell_length_b                    8.0441
_cell_length_c                    9.2689
_cell_angle_alpha                 58.1015
_cell_angle_beta                  83.3111
_cell_angle_gamma                 71.8726
loop_
_atom_site_label
_atom_site_type_symbol
_atom_site_fract_x
_atom_site_fract_y
_atom_site_fract_z
C1      C   0.695413   0.733813   0.842420
C2      C   0.694171   0.540434   0.979161
C3      C   0.736983   0.746275   0.695950
C4      C   0.737103   0.366488   0.970800
C5      C   0.778646   0.571587   0.689204
C6      C   0.780644   0.376911   0.827289
C7      C   0.627504   0.960789   0.961741
C8      C   0.572006   1.159769   0.921778
C9      C   0.661343   0.818417   1.131834
C10     C   0.549157   1.202888   1.051970
C11     C   0.637885   0.866625   1.256587
C12     C   0.580414   1.058472   1.218875
C13     C   0.538783   1.321519   0.746251
C14     C   0.825010   0.184521   0.823367
C15     C   0.923775   0.157171   0.777971
C16     C   0.967786  -0.028910   0.763806
C17     C   1.053138  -0.053450   0.698731
C18     C   0.925758  -0.180175   0.814585
C19     C   1.095840  -0.223236   0.684675
C20     C   0.967931  -0.350375   0.800626
C21     C   1.053015  -0.373400   0.735833
N1      N   0.650801   0.918733   0.834504
O1      O   0.555439   1.307982   0.619941
O2      O   0.485631   1.498708   0.730511
Cl1    Cl   1.202231  -0.243869   0.602495
Cl2    Cl   1.103552  -0.588035   0.719922
H1      H   0.657143   0.525296   1.090083
H2      H   0.736723   0.896225   0.587009
H3      H   0.735393   0.217590   1.079289
H4      H   0.809831   0.587686   0.572733
H5      H   0.629682   1.043682   0.715858
H6      H   0.709021   0.670969   1.164349
H7      H   0.506088   1.355194   1.017758
H8      H   0.665918   0.752366   1.386173
H9      H   0.561918   1.094694   1.317890
H10     H   0.469169   1.591338   0.609868
H11     H   0.820428   0.052962   0.949093
H12     H   0.786981   0.180544   0.732709
H13     H   0.929461   0.294416   0.657337
H14     H   0.962713   0.151604   0.873042
H15     H   1.087704   0.061959   0.657504
H16     H   0.859171  -0.166982   0.865530
H17     H   0.935042  -0.467779   0.839986
#END
data_1
_symmetry_space_group_name_H-M   ' P-1 '
loop_
_symmetry_equiv_pos_site_id
_symmetry_equiv_pos_as_xyz
1 X,Y,Z
2 -X,-Y,-Z
_cell_length_a                    8.8093
_cell_length_b                    6.8189
_cell_length_c                    20.2826
_cell_angle_alpha                 56.359
_cell_angle_beta                  107.834
_cell_angle_gamma                 114.8409
loop_
_atom_site_label
_atom_site_type_symbol
_atom_site_fract_x
_atom_site_fract_y
_atom_site_fract_z
C1      C   0.709958   0.961161   0.818564
C2      C   0.796104   0.953121   0.772854
C3      C   0.752508   1.184017   0.817943
C4      C   0.919594   1.162102   0.727559
C5      C   0.875397   1.393023   0.771428
C6      C   0.960916   1.386994   0.725371
C7      C   0.437156   0.703972   0.880609
C8      C   0.331035   0.458139   0.926045
C9      C   0.374012   0.900784   0.849644
C10     C   0.173885   0.421668   0.941620
C11     C   0.218348   0.857737   0.865913
C12     C   0.117156   0.617949   0.913117
C13     C   0.380401   0.241621   0.954358
C14     C   1.095785   1.613169   0.676604
C15     C   1.270456   1.580764   0.705573
C16     C   1.405784   1.806076   0.656397
C17     C   1.519111   1.782024   0.628318
C18     C   1.418939   2.044382   0.636094
C19     C   1.643975   1.988226   0.582178
C20     C   1.542873   2.251006   0.590133
C21     C   1.656224   2.224708   0.562790
N1      N   0.591204   0.740697   0.865489
O1      O   0.514171   0.245127   0.946741
O2      O   0.261007   0.022990   0.990789
Cl1    Cl   1.781387   1.943840   0.549477
Cl2    Cl   1.809358   2.487886   0.505008
H1      H   0.763507   0.780344   0.772919
H2      H   0.693936   1.191890   0.856049
H3      H   0.983892   1.151332   0.692052
H4      H   0.907052   1.564893   0.771877
H5      H   0.612372   0.579963   0.885082
H6      H   0.447194   1.088591   0.810826
H7      H   0.096076   0.232525   0.976693
H8      H   0.174347   1.015171   0.840648
H9      H  -0.004488   0.586059   0.926124
H10     H   0.309677  -0.102312   1.006435
H11     H   1.067076   1.660796   0.613667
H12     H   1.097203   1.772408   0.678104
H13     H   1.299976   1.534376   0.768399
H14     H   1.267673   1.419624   0.704726
H15     H   1.511655   1.599597   0.642314
H16     H   1.332549   2.070085   0.657042
H17     H   1.553419   2.436078   0.574692
#END
data_1
_symmetry_space_group_name_H-M   ' P-1 '
loop_
_symmetry_equiv_pos_site_id
_symmetry_equiv_pos_as_xyz
1 X,Y,Z
2 -X,-Y,-Z
_cell_length_a                    7.5832
_cell_length_b                    12.3423
_cell_length_c                    10.3232
_cell_angle_alpha                 95.2766
_cell_angle_beta                  76.7522
_cell_angle_gamma                 97.6804
loop_
_atom_site_label
_atom_site_type_symbol
_atom_site_fract_x
_atom_site_fract_y
_atom_site_fract_z
C1      C   0.534246   0.396920   0.715807
C2      C   0.615605   0.367216   0.813814
C3      C   0.541539   0.508231   0.696047
C4      C   0.700517   0.446664   0.890476
C5      C   0.625072   0.586821   0.774589
C6      C   0.706115   0.557858   0.872913
C7      C   0.296584   0.305263   0.595789
C8      C   0.237635   0.208356   0.523568
C9      C   0.180557   0.388549   0.626586
C10     C   0.073435   0.201241   0.480732
C11     C   0.019655   0.378539   0.583089
C12     C  -0.034763   0.285531   0.507756
C13     C   0.340932   0.113578   0.499230
C14     C   0.800302   0.643834   0.954600
C15     C   0.989936   0.688897   0.877631
C16     C   1.074458   0.789108   0.945301
C17     C   1.156823   0.878863   0.872254
C18     C   1.071449   0.796049   1.081647
C19     C   1.235510   0.972767   0.932249
C20     C   1.149457   0.889258   1.142394
C21     C   1.231923   0.978321   1.068333
N1      N   0.457312   0.313047   0.637489
O1      O   0.489734   0.109895   0.524718
O2      O   0.257174   0.024501   0.443073
Cl1    Cl   1.335705   1.081573   0.834748
Cl2    Cl   1.327226   1.094038   1.147913
H1      H   0.610180   0.280788   0.829848
H2      H   0.486553   0.532925   0.616375
H3      H   0.762888   0.421847   0.966554
H4      H   0.629125   0.673207   0.758103
H5      H   0.518234   0.242841   0.618891
H6      H   0.216456   0.460571   0.687951
H7      H   0.032303   0.126538   0.425634
H8      H  -0.066134   0.444696   0.609296
H9      H  -0.160872   0.278766   0.473137
H10     H   0.339645  -0.030918   0.431707
H11     H   0.717710   0.712257   0.986378
H12     H   0.811403   0.609029   1.046196
H13     H   1.079334   0.623279   0.859758
H14     H   0.979403   0.708720   0.778252
H15     H   1.160646   0.876784   0.766050
H16     H   1.008207   0.727457   1.141760
H17     H   1.147369   0.894325   1.248361
#END
data_1
_symmetry_space_group_name_H-M   ' P-1 '
loop_
_symmetry_equiv_pos_site_id
_symmetry_equiv_pos_as_xyz
1 X,Y,Z
2 -X,-Y,-Z
_cell_length_a                    7.2104
_cell_length_b                    7.9581
_cell_length_c                    19.4441
_cell_angle_alpha                 98.5764
_cell_angle_beta                  72.0668
_cell_angle_gamma                 65.8082
loop_
_atom_site_label
_atom_site_type_symbol
_atom_site_fract_x
_atom_site_fract_y
_atom_site_fract_z
C1      C   0.112769   0.959784   0.184788
C2      C  -0.104322   1.084346   0.239396
C3      C   0.265838   1.028965   0.170661
C4      C  -0.164916   1.271538   0.279080
C5      C   0.203538   1.215994   0.211567
C6      C  -0.012666   1.341285   0.266669
C7      C   0.352458   0.601462   0.122054
C8      C   0.384922   0.430752   0.072917
C9      C   0.517211   0.583636   0.149295
C10     C   0.579072   0.254011   0.052139
C11     C   0.706171   0.407389   0.127668
C12     C   0.740697   0.240476   0.078201
C13     C   0.214618   0.435661   0.046044
C14     C  -0.085294   1.547254   0.309251
C15     C   0.088120   1.575645   0.331169
C16     C   0.019126   1.783859   0.369086
C17     C   0.178773   1.844655   0.358197
C18     C  -0.201900   1.919798   0.417089
C19     C   0.121715   2.034244   0.394015
C20     C  -0.260674   2.109523   0.452941
C21     C  -0.099715   2.168274   0.441857
N1      N   0.163495   0.775204   0.143176
O1      O   0.037183   0.578365   0.060670
O2      O   0.269147   0.262628   0.000480
Cl1    Cl   0.329876   2.099540   0.377635
Cl2    Cl  -0.179207   2.406844   0.487701
H1      H  -0.224725   1.031795   0.250728
H2      H   0.433028   0.937106   0.126232
H3      H  -0.335069   1.366085   0.321551
H4      H   0.326818   1.265262   0.198550
H5      H   0.046130   0.765129   0.126883
H6      H   0.491754   0.710404   0.189100
H7      H   0.599202   0.126191   0.014688
H8      H   0.829017   0.399361   0.150283
H9      H   0.890242   0.102573   0.061246
H10     H   0.144444   0.286614  -0.013255
H11     H  -0.133005   1.641141   0.274550
H12     H  -0.238343   1.599508   0.360488
H13     H   0.129844   1.488935   0.368646
H14     H   0.244328   1.515791   0.280412
H15     H   0.352630   1.743080   0.320997
H16     H  -0.331831   1.878618   0.427135
H17     H  -0.432912   2.214832   0.490123
#END
data_1
_symmetry_space_group_name_H-M   ' P21/c '
loop_
_symmetry_equiv_pos_site_id
_symmetry_equiv_pos_as_xyz
1 X,Y,Z
2 -X+1/2,Y+1/2,-Z+1/2
3 -X,-Y,-Z
4 X+1/2,-Y+1/2,Z+1/2
_cell_length_a                    4.4472
_cell_length_b                    29.9093
_cell_length_c                    14.0895
_cell_angle_alpha                 90.0
_cell_angle_beta                  78.3348
_cell_angle_gamma                 90.0
loop_
_atom_site_label
_atom_site_type_symbol
_atom_site_fract_x
_atom_site_fract_y
_atom_site_fract_z
C1      C   0.568599   0.459374   0.769464
C2      C   0.477731   0.426203   0.710928
C3      C   0.446367   0.458384   0.869083
C4      C   0.270126   0.393421   0.750716
C5      C   0.236114   0.425533   0.907761
C6      C   0.141685   0.392857   0.849705
C7      C   0.826811   0.534631   0.745295
C8      C   1.066960   0.559650   0.686224
C9      C   0.627421   0.557734   0.819604
C10     C   1.107884   0.604815   0.707358
C11     C   0.672309   0.602388   0.837528
C12     C   0.915606   0.626400   0.782537
C13     C   1.275976   0.538894   0.604301
C14     C  -0.066689   0.355205   0.891763
C15     C   0.115872   0.317942   0.929695
C16     C  -0.069079   0.276384   0.958648
C17     C  -0.284825   0.274156   1.045204
C18     C  -0.033626   0.239312   0.897236
C19     C  -0.460780   0.235952   1.070430
C20     C  -0.208360   0.201035   0.921715
C21     C  -0.422891   0.199081   1.008411
N1      N   0.785644   0.490525   0.724286
O1      O   1.256216   0.501000   0.573465
O2      O   1.506472   0.565821   0.561590
Cl1    Cl  -0.724522   0.235180   1.179793
Cl2    Cl  -0.637307   0.150624   1.037277
H1      H   0.571531   0.426703   0.633325
H2      H   0.525616   0.481938   0.917260
H3      H   0.203260   0.367849   0.703906
H4      H   0.145087   0.425134   0.985656
H5      H   0.923978   0.480283   0.661389
H6      H   0.429847   0.540539   0.861485
H7      H   1.295764   0.622800   0.662051
H8      H   0.511842   0.618963   0.895353
H9      H   0.950807   0.661398   0.797634
H10     H   1.623823   0.548362   0.508941
H11     H  -0.249905   0.367024   0.950913
H12     H  -0.179969   0.341204   0.835943
H13     H   0.315084   0.309579   0.872554
H14     H   0.207700   0.331014   0.991032
H15     H  -0.317586   0.302456   1.094854
H16     H   0.134191   0.240406   0.829322
H17     H  -0.180243   0.172111   0.874067
#END
data_1
_symmetry_space_group_name_H-M   ' P21/c '
loop_
_symmetry_equiv_pos_site_id
_symmetry_equiv_pos_as_xyz
1 X,Y,Z
2 -X+1/2,Y+1/2,-Z+1/2
3 -X,-Y,-Z
4 X+1/2,-Y+1/2,Z+1/2
_cell_length_a                    7.6546
_cell_length_b                    20.1129
_cell_length_c                    12.8116
_cell_angle_alpha                 90.0
_cell_angle_beta                  72.0045
_cell_angle_gamma                 90.0
loop_
_atom_site_label
_atom_site_type_symbol
_atom_site_fract_x
_atom_site_fract_y
_atom_site_fract_z
C1      C   0.602269   0.904266   0.880407
C2      C   0.415749   0.892453   0.933001
C3      C   0.713423   0.923378   0.943594
C4      C   0.344405   0.898691   1.046163
C5      C   0.639628   0.930521   1.056391
C6      C   0.453965   0.918335   1.109818
C7      C   0.656590   0.852845   0.696014
C8      C   0.735192   0.860198   0.580386
C9      C   0.558752   0.793946   0.735149
C10     C   0.708803   0.810306   0.510168
C11     C   0.536264   0.745723   0.663692
C12     C   0.609739   0.753475   0.550141
C13     C   0.845028   0.918867   0.533917
C14     C   0.375065   0.921754   1.232603
C15     C   0.421545   0.858172   1.284655
C16     C   0.331769   0.850703   1.406175
C17     C   0.341610   0.900405   1.479924
C18     C   0.239698   0.791943   1.448211
C19     C   0.261386   0.892159   1.592305
C20     C   0.159327   0.783162   1.560281
C21     C   0.169431   0.833181   1.633100
N1      N   0.679868   0.901276   0.765886
O1      O   0.889898   0.963290   0.585614
O2      O   0.896033   0.921580   0.423559
Cl1    Cl   0.278691   0.956160   1.679680
Cl2    Cl   0.067176   0.820884   1.772931
H1      H   0.326366   0.879719   0.884510
H2      H   0.858681   0.932638   0.902958
H3      H   0.198746   0.889360   1.086097
H4      H   0.728255   0.945881   1.104254
H5      H   0.773527   0.936727   0.729089
H6      H   0.503344   0.786095   0.823070
H7      H   0.769584   0.817359   0.422337
H8      H   0.460788   0.700733   0.697225
H9      H   0.590819   0.715430   0.494468
H10     H   0.967516   0.962012   0.404000
H11     H   0.428043   0.965486   1.264588
H12     H   0.225186   0.927435   1.256115
H13     H   0.382438   0.815398   1.243337
H14     H   0.571802   0.855130   1.265447
H15     H   0.413061   0.946804   1.450573
H16     H   0.230538   0.752365   1.392217
H17     H   0.087462   0.737418   1.592710
#END
data_1
_symmetry_space_group_name_H-M   ' P-1 '
loop_
_symmetry_equiv_pos_site_id
_symmetry_equiv_pos_as_xyz
1 X,Y,Z
2 -X,-Y,-Z
_cell_length_a                    4.4259
_cell_length_b                    17.42
_cell_length_c                    12.1765
_cell_angle_alpha                 81.4247
_cell_angle_beta                  86.0919
_cell_angle_gamma                 87.1665
loop_
_atom_site_label
_atom_site_type_symbol
_atom_site_fract_x
_atom_site_fract_y
_atom_site_fract_z
C1      C   0.812122   0.352714   0.779634
C2      C   0.712514   0.306405   0.878169
C3      C   0.752304   0.329959   0.678122
C4      C   0.555290   0.240018   0.875002
C5      C   0.591579   0.263700   0.676351
C6      C   0.489901   0.217588   0.774110
C7      C   0.961507   0.491445   0.729727
C8      C   1.119075   0.552200   0.764670
C9      C   0.780288   0.511475   0.638242
C10     C   1.103356   0.627262   0.704098
C11     C   0.767828   0.586219   0.581316
C12     C   0.932662   0.644900   0.612364
C13     C   1.294092   0.538136   0.864091
C14     C   0.322170   0.145285   0.770558
C15     C   0.534301   0.072524   0.773503
C16     C   0.356145   0.001072   0.776276
C17     C   0.288395  -0.024366   0.678011
C18     C   0.235927  -0.037853   0.877090
C19     C   0.109055  -0.087960   0.679883
C20     C   0.056981  -0.101293   0.879816
C21     C  -0.007264  -0.126851   0.781289
N1      N   0.977253   0.417872   0.788634
O1      O   1.326408   0.476254   0.925245
O2      O   1.425612   0.601689   0.886387
Cl1    Cl   0.034517  -0.117428   0.554537
Cl2    Cl  -0.230836  -0.206779   0.787589
H1      H   0.757351   0.323783   0.957568
H2      H   0.840947   0.362418   0.600479
H3      H   0.478422   0.204976   0.952745
H4      H   0.546572   0.246925   0.596455
H5      H   1.091911   0.414712   0.859042
H6      H   0.641550   0.468132   0.613761
H7      H   1.228375   0.672041   0.732075
H8      H   0.623965   0.599105   0.511373
H9      H   0.923523   0.703341   0.566537
H10     H   1.531633   0.584476   0.953263
H11     H   0.153796   0.136106   0.841478
H12     H   0.195647   0.151573   0.694901
H13     H   0.696679   0.079810   0.700699
H14     H   0.667314   0.067333   0.847452
H15     H   0.376700   0.005169   0.598004
H16     H   0.284946  -0.018339   0.954684
H17     H  -0.035032  -0.132007   0.958271
#END
data_1
_symmetry_space_group_name_H-M   ' P21/c '
loop_
_symmetry_equiv_pos_site_id
_symmetry_equiv_pos_as_xyz
1 X,Y,Z
2 -X,Y+1/2,-Z+1/2
3 -X,-Y,-Z
4 X,-Y+1/2,Z+1/2
_cell_length_a                    8.3071
_cell_length_b                    11.2978
_cell_length_c                    21.3796
_cell_angle_alpha                 90.0
_cell_angle_beta                  113.9644
_cell_angle_gamma                 90.0
loop_
_atom_site_label
_atom_site_type_symbol
_atom_site_fract_x
_atom_site_fract_y
_atom_site_fract_z
C1      C   0.562379   0.752584   0.129942
C2      C   0.479765   0.860244   0.103140
C3      C   0.721507   0.754869   0.188018
C4      C   0.555149   0.966558   0.133122
C5      C   0.796383   0.862287   0.216891
C6      C   0.715968   0.969971   0.190120
C7      C   0.545783   0.540765   0.092895
C8      C   0.433442   0.440924   0.067130
C9      C   0.726354   0.525780   0.108519
C10     C   0.505938   0.331585   0.061045
C11     C   0.793020   0.417042   0.101437
C12     C   0.683977   0.318152   0.078274
C13     C   0.243076   0.450445   0.047178
C14     C   0.793893   1.085333   0.223481
C15     C   0.728975   1.121292   0.278601
C16     C   0.774901   1.246653   0.302422
C17     C   0.911330   1.274686   0.364728
C18     C   0.680456   1.339347   0.260090
C19     C   0.953554   1.391920   0.384661
C20     C   0.721405   1.456333   0.279410
C21     C   0.858533   1.483461   0.341878
N1      N   0.476222   0.648309   0.098656
O1      O   0.160717   0.541647   0.043891
O2      O   0.157748   0.346141   0.030639
Cl1    Cl   1.125415   1.420741   0.463302
Cl2    Cl   0.906763   1.630875   0.364849
H1      H   0.355916   0.859312   0.057934
H2      H   0.784438   0.672532   0.211691
H3      H   0.488610   1.049422   0.111387
H4      H   0.920506   0.862287   0.262141
H5      H   0.342135   0.650645   0.076685
H6      H   0.813291   0.601877   0.124530
H7      H   0.417382   0.256780   0.041786
H8      H   0.933142   0.409394   0.113646
H9      H   0.737588   0.232835   0.073155
H10     H   0.034592   0.365151   0.017604
H11     H   0.938491   1.080328   0.246631
H12     H   0.759124   1.155677   0.184661
H13     H   0.584656   1.112257   0.256509
H14     H   0.780170   1.058867   0.321613
H15     H   0.987363   1.204758   0.399011
H16     H   0.572336   1.319184   0.211251
H17     H   0.647578   1.528376   0.246627
#END
data_1
_symmetry_space_group_name_H-M   ' P-1 '
loop_
_symmetry_equiv_pos_site_id
_symmetry_equiv_pos_as_xyz
1 X,Y,Z
2 -X,-Y,-Z
_cell_length_a                    8.8448
_cell_length_b                    10.048
_cell_length_c                    11.9688
_cell_angle_alpha                 68.7181
_cell_angle_beta                  87.831
_cell_angle_gamma                 106.1894
loop_
_atom_site_label
_atom_site_type_symbol
_atom_site_fract_x
_atom_site_fract_y
_atom_site_fract_z
C1      C   0.078172   0.732574   0.030435
C2      C  -0.059447   0.653021   0.000438
C3      C   0.157140   0.881960  -0.047156
C4      C  -0.115783   0.720897  -0.105396
C5      C   0.101011   0.947802  -0.153475
C6      C  -0.036537   0.868854  -0.184165
C7      C   0.279731   0.666341   0.161061
C8      C   0.315430   0.611633   0.281185
C9      C   0.405406   0.721732   0.063943
C10     C   0.472686   0.616765   0.298775
C11     C   0.558696   0.725510   0.084612
C12     C   0.594653   0.674169   0.202415
C13     C   0.189054   0.545007   0.386176
C14     C  -0.096266   0.941723  -0.299422
C15     C  -0.176457   1.056658  -0.293789
C16     C  -0.246432   1.120453  -0.406289
C17     C  -0.403294   1.121797  -0.398020
C18     C  -0.155999   1.179971  -0.521651
C19     C  -0.469227   1.181019  -0.501304
C20     C  -0.220596   1.239108  -0.625088
C21     C  -0.377636   1.240033  -0.615782
N1      N   0.127400   0.662981   0.141173
O1      O   0.047726   0.531941   0.383258
O2      O   0.241307   0.499140   0.493643
Cl1    Cl  -0.665900   1.178848  -0.483889
Cl2    Cl  -0.454783   1.314684  -0.747370
H1      H  -0.120881   0.536801   0.060677
H2      H   0.262249   0.945995  -0.023070
H3      H  -0.222982   0.657255  -0.127901
H4      H   0.164570   1.063805  -0.213779
H5      H   0.043459   0.606232   0.216906
H6      H   0.379591   0.759680  -0.028346
H7      H   0.496579   0.573760   0.391313
H8      H   0.652370   0.768313   0.007200
H9      H   0.715637   0.677790   0.217923
H10     H   0.147108   0.459039   0.554336
H11     H   0.003267   0.996908  -0.375251
H12     H  -0.182079   0.854716  -0.320421
H13     H  -0.270201   1.003269  -0.214077
H14     H  -0.088452   1.148341  -0.279230
H15     H  -0.477228   1.076132  -0.309708
H16     H  -0.032667   1.181477  -0.531271
H17     H  -0.150136   1.285570  -0.714714
#END
data_1
_symmetry_space_group_name_H-M   ' P-1 '
loop_
_symmetry_equiv_pos_site_id
_symmetry_equiv_pos_as_xyz
1 X,Y,Z
2 -X,-Y,-Z
_cell_length_a                    27.4529
_cell_length_b                    8.9985
_cell_length_c                    4.2295
_cell_angle_alpha                 105.5853
_cell_angle_beta                  75.586
_cell_angle_gamma                 114.6038
loop_
_atom_site_label
_atom_site_type_symbol
_atom_site_fract_x
_atom_site_fract_y
_atom_site_fract_z
C1      C   0.822913   0.746831   0.327419
C2      C   0.832083   0.621374   0.407637
C3      C   0.769454   0.734468   0.359404
C4      C   0.788834   0.486855   0.521077
C5      C   0.726750   0.601521   0.477593
C6      C   0.735557   0.475026   0.559755
C7      C   0.881286   1.043766   0.328779
C8      C   0.928506   1.163864   0.182039
C9      C   0.850176   1.101689   0.615044
C10     C   0.941643   1.333597   0.320010
C11     C   0.864331   1.269586   0.744110
C12     C   0.910031   1.388029   0.596738
C13     C   0.964582   1.111858  -0.102989
C14     C   0.686889   0.337044   0.693312
C15     C   0.696154   0.189904   0.740118
C16     C   0.645942   0.060984   0.890752
C17     C   0.649559  -0.080851   0.940967
C18     C   0.596051   0.079495   0.992662
C19     C   0.605016  -0.201766   1.084546
C20     C   0.551206  -0.041046   1.136452
C21     C   0.555231  -0.182195   1.183376
N1      N   0.866953   0.877425   0.195516
O1      O   0.958235   0.968708  -0.243516
O2      O   1.008071   1.239271  -0.210059
Cl1    Cl   0.612591  -0.375253   1.138458
Cl2    Cl   0.498294  -0.330277   1.363446
H1      H   0.873600   0.630194   0.381412
H2      H   0.761975   0.829511   0.287413
H3      H   0.797302   0.390539   0.580894
H4      H   0.685273   0.593401   0.502620
H5      H   0.895525   0.848455   0.013956
H6      H   0.814858   1.011988   0.736672
H7      H   0.977904   1.422300   0.202798
H8      H   0.839318   1.309379   0.966027
H9      H   0.920741   1.519912   0.699139
H10     H   1.028046   1.187986  -0.397203
H11     H   0.668791   0.391897   0.934797
H12     H   0.655600   0.291976   0.533323
H13     H   0.713388   0.130781   0.501108
H14     H   0.727180   0.234123   0.901626
H15     H   0.688004  -0.098529   0.866664
H16     H   0.591264   0.187949   0.959538
H17     H   0.512359  -0.026580   1.214204
#END
data_1
_symmetry_space_group_name_H-M   ' P-1 '
loop_
_symmetry_equiv_pos_site_id
_symmetry_equiv_pos_as_xyz
1 X,Y,Z
2 -X,-Y,-Z
_cell_length_a                    8.6349
_cell_length_b                    15.7624
_cell_length_c                    6.8184
_cell_angle_alpha                 81.8611
_cell_angle_beta                  82.4718
_cell_angle_gamma                 94.0216
loop_
_atom_site_label
_atom_site_type_symbol
_atom_site_fract_x
_atom_site_fract_y
_atom_site_fract_z
C1      C   0.346846   0.347721   0.997337
C2      C   0.341490   0.317510   0.814606
C3      C   0.416550   0.299173   1.144109
C4      C   0.410610   0.243283   0.778739
C5      C   0.483534   0.224594   1.106776
C6      C   0.484675   0.195921   0.922295
C7      C   0.256649   0.495692   0.931430
C8      C   0.170079   0.559047   1.014747
C9      C   0.327777   0.516212   0.730541
C10     C   0.152994   0.636662   0.893939
C11     C   0.308563   0.593322   0.616159
C12     C   0.219057   0.654134   0.695436
C13     C   0.103420   0.545780   1.226827
C14     C   0.556304   0.114636   0.883388
C15     C   0.690375   0.127866   0.707558
C16     C   0.750110   0.044420   0.662609
C17     C   0.820280  -0.007307   0.802594
C18     C   0.732411   0.015352   0.482169
C19     C   0.872057  -0.085599   0.763998
C20     C   0.783567  -0.062776   0.442154
C21     C   0.853416  -0.113843   0.582705
N1      N   0.274638   0.419864   1.048772
O1      O   0.107762   0.481271   1.348324
O2      O   0.032858   0.613422   1.285007
Cl1    Cl   0.959616  -0.146668   0.944270
Cl2    Cl   0.915611  -0.211483   0.528648
H1      H   0.278673   0.350472   0.702924
H2      H   0.418665   0.321180   1.288111
H3      H   0.403706   0.220660   0.636001
H4      H   0.537344   0.188005   1.223521
H5      H   0.230544   0.417533   1.195734
H6      H   0.402506   0.471691   0.666481
H7      H   0.086188   0.683589   0.961452
H8      H   0.365961   0.606694   0.461787
H9      H   0.203887   0.714419   0.604121
H10     H  -0.005873   0.596081   1.425962
H11     H   0.599097   0.085053   1.019505
H12     H   0.465803   0.067550   0.852467
H13     H   0.649429   0.160803   0.573484
H14     H   0.785423   0.171316   0.740993
H15     H   0.836646   0.013264   0.944904
H16     H   0.677766   0.054599   0.370717
H17     H   0.769846  -0.085179   0.301367
#END
data_1
_symmetry_space_group_name_H-M   ' P-1 '
loop_
_symmetry_equiv_pos_site_id
_symmetry_equiv_pos_as_xyz
1 X,Y,Z
2 -X,-Y,-Z
_cell_length_a                    8.0872
_cell_length_b                    18.0386
_cell_length_c                    7.0343
_cell_angle_alpha                 83.5974
_cell_angle_beta                  63.7899
_cell_angle_gamma                 89.3058
loop_
_atom_site_label
_atom_site_type_symbol
_atom_site_fract_x
_atom_site_fract_y
_atom_site_fract_z
C1      C   0.215178   0.680673   0.094912
C2      C   0.148935   0.736178  -0.005755
C3      C   0.136215   0.670623   0.317401
C4      C   0.009785   0.780824   0.114023
C5      C  -0.001983   0.716447   0.435944
C6      C  -0.067010   0.772614   0.336648
C7      C   0.513440   0.617055  -0.021447
C8      C   0.641587   0.571981  -0.168850
C9      C   0.561994   0.644512   0.127651
C10     C   0.806836   0.554838  -0.157055
C11     C   0.725963   0.626639   0.134283
C12     C   0.849849   0.580919  -0.006602
C13     C   0.606744   0.545784  -0.338026
C14     C  -0.219548   0.822344   0.458413
C15     C  -0.278803   0.815874   0.696743
C16     C  -0.434263   0.863762   0.822191
C17     C  -0.510172   0.852976   1.044490
C18     C  -0.507828   0.918100   0.727837
C19     C  -0.653627   0.895191   1.169501
C20     C  -0.652200   0.960318   0.851874
C21     C  -0.725990   0.949377   1.072714
N1      N   0.351082   0.634164  -0.030356
O1      O   0.469259   0.556485  -0.366504
O2      O   0.744261   0.506595  -0.470071
Cl1    Cl  -0.740630   0.879234   1.445364
Cl2    Cl  -0.906624   1.003193   1.222031
H1      H   0.209132   0.744085  -0.179214
H2      H   0.181054   0.625619   0.397882
H3      H  -0.040090   0.823922   0.033031
H4      H  -0.059871   0.707420   0.609091
H5      H   0.342106   0.618039  -0.159810
H6      H   0.469925   0.681273   0.236432
H7      H   0.901977   0.520393  -0.271470
H8      H   0.758579   0.649158   0.251497
H9      H   0.978152   0.566890   0.000415
H10     H   0.703680   0.492775  -0.572409
H11     H  -0.176845   0.880607   0.387676
H12     H  -0.340203   0.809889   0.431727
H13     H  -0.321331   0.757449   0.765563
H14     H  -0.158596   0.827721   0.724774
H15     H  -0.456516   0.810834   1.123504
H16     H  -0.453731   0.928258   0.555398
H17     H  -0.709458   1.002483   0.777850
#END
data_1
_symmetry_space_group_name_H-M   ' P21/c '
loop_
_symmetry_equiv_pos_site_id
_symmetry_equiv_pos_as_xyz
1 X,Y,Z
2 -X,Y+1/2,-Z+1/2
3 -X,-Y,-Z
4 X,-Y+1/2,Z+1/2
_cell_length_a                    4.4881
_cell_length_b                    29.0858
_cell_length_c                    14.2459
_cell_angle_alpha                 90.0
_cell_angle_beta                  83.8973
_cell_angle_gamma                 90.0
loop_
_atom_site_label
_atom_site_type_symbol
_atom_site_fract_x
_atom_site_fract_y
_atom_site_fract_z
C1      C   0.153554   0.959832   0.270228
C2      C   0.115297   0.959241   0.368964
C3      C   0.330104   0.925709   0.222784
C4      C   0.257297   0.926033   0.418236
C5      C   0.467170   0.892381   0.272934
C6      C   0.435233   0.892072   0.371483
C7      C  -0.046685   1.037179   0.233234
C8      C  -0.232151   1.062444   0.176568
C9      C   0.085170   1.061217   0.304059
C10     C  -0.285342   1.109316   0.194914
C11     C   0.029199   1.107398   0.319804
C12     C  -0.159259   1.131976   0.266036
C13     C  -0.365505   1.040338   0.098645
C14     C   0.580786   0.854751   0.423386
C15     C   0.369103   0.814157   0.450178
C16     C   0.535385   0.772449   0.478352
C17     C   0.654557   0.770384   0.564643
C18     C   0.593130   0.736045   0.415197
C19     C   0.821469   0.732726   0.588551
C20     C   0.759927   0.698312   0.438307
C21     C   0.874772   0.696334   0.525093
N1      N   0.008054   0.991369   0.216309
O1      O  -0.321585   1.000862   0.071010
O2      O  -0.552213   1.067824   0.056277
Cl1    Cl   0.959565   0.732010   0.697980
Cl2    Cl   1.081137   0.648496   0.552214
H1      H  -0.030486   0.984367   0.407074
H2      H   0.360271   0.925975   0.145958
H3      H   0.226024   0.926174   0.495191
H4      H   0.604498   0.866090   0.234855
H5      H  -0.065963   0.979551   0.155690
H6      H   0.238216   1.043184   0.345332
H7      H  -0.428879   1.127684   0.150904
H8      H   0.136971   1.124798   0.374770
H9      H  -0.203053   1.168255   0.279115
H10     H  -0.621485   1.049339   0.006345
H11     H   0.777836   0.841808   0.378802
H12     H   0.662402   0.868606   0.487756
H13     H   0.200760   0.824758   0.507841
H14     H   0.247490   0.805631   0.389522
H15     H   0.615862   0.798338   0.615328
H16     H   0.504625   0.737166   0.346997
H17     H   0.803065   0.669859   0.389311
#END
data_1
_symmetry_space_group_name_H-M   ' P-1 '
loop_
_symmetry_equiv_pos_site_id
_symmetry_equiv_pos_as_xyz
1 X,Y,Z
2 -X,-Y,-Z
_cell_length_a                    6.8963
_cell_length_b                    10.0354
_cell_length_c                    17.3251
_cell_angle_alpha                 65.4641
_cell_angle_beta                  84.11
_cell_angle_gamma                 58.3549
loop_
_atom_site_label
_atom_site_type_symbol
_atom_site_fract_x
_atom_site_fract_y
_atom_site_fract_z
C1      C   0.626986   0.010638   0.850167
C2      C   0.815291   0.020213   0.816825
C3      C   0.406270   0.142492   0.804935
C4      C   0.780399   0.160888   0.741874
C5      C   0.374531   0.281479   0.729483
C6      C   0.560139   0.294927   0.697029
C7      C   0.810699  -0.233914   0.995835
C8      C   0.834298  -0.391821   1.056749
C9      C   0.951346  -0.184931   1.014552
C10     C   0.999662  -0.494875   1.130614
C11     C   1.112255  -0.289494   1.087838
C12     C   1.140769  -0.447110   1.146338
C13     C   0.681177  -0.444484   1.045470
C14     C   0.528264   0.445013   0.615742
C15     C   0.570001   0.568503   0.631277
C16     C   0.570846   0.702320   0.548984
C17     C   0.365597   0.843499   0.495723
C18     C   0.777676   0.684463   0.522225
C19     C   0.365340   0.964806   0.418032
C20     C   0.779378   0.804537   0.444633
C21     C   0.573519   0.945443   0.392058
N1      N   0.649884  -0.131182   0.923363
O1      O   0.532328  -0.368607   0.984100
O2      O   0.715434  -0.590882   1.111223
Cl1    Cl   0.103128   1.139148   0.355185
Cl2    Cl   0.581214   1.094032   0.295500
H1      H   0.989337  -0.085225   0.848411
H2      H   0.259286   0.134786   0.829864
H3      H   0.929294   0.165369   0.716451
H4      H   0.200948   0.382422   0.695069
H5      H   0.543173  -0.171673   0.921612
H6      H   0.928376  -0.060937   0.971305
H7      H   1.013884  -0.614688   1.175870
H8      H   1.216730  -0.246527   1.100103
H9      H   1.268464  -0.529026   1.203645
H10     H   0.605328  -0.610993   1.095611
H11     H   0.649699   0.395992   0.573784
H12     H   0.354573   0.517658   0.580238
H13     H   0.439012   0.629329   0.667568
H14     H   0.737082   0.492618   0.672135
H15     H   0.201159   0.861334   0.514731
H16     H   0.940000   0.574940   0.562888
H17     H   0.940446   0.790842   0.423884
#END
data_1
_symmetry_space_group_name_H-M   ' P-1 '
loop_
_symmetry_equiv_pos_site_id
_symmetry_equiv_pos_as_xyz
1 X,Y,Z
2 -X,-Y,-Z
_cell_length_a                    9.6157
_cell_length_b                    9.6161
_cell_length_c                    12.7717
_cell_angle_alpha                 102.2805
_cell_angle_beta                  108.5645
_cell_angle_gamma                 56.7885
loop_
_atom_site_label
_atom_site_type_symbol
_atom_site_fract_x
_atom_site_fract_y
_atom_site_fract_z
C1      C   0.238091   0.416066   0.629870
C2      C   0.101147   0.472484   0.676586
C3      C   0.389972   0.266779   0.664885
C4      C   0.115373   0.381865   0.754328
C5      C   0.401362   0.176766   0.742354
C6      C   0.265863   0.231601   0.789155
C7      C   0.295533   0.475650   0.470749
C8      C   0.272283   0.603963   0.415917
C9      C   0.393929   0.310225   0.432138
C10     C   0.353216   0.562291   0.330557
C11     C   0.470305   0.273675   0.347012
C12     C   0.452433   0.399017   0.295764
C13     C   0.168773   0.779588   0.449515
C14     C   0.278390   0.124991   0.866575
C15     C   0.158587   0.058319   0.810817
C16     C   0.164785  -0.062358   0.872969
C17     C   0.023519  -0.081680   0.845224
C18     C   0.308738  -0.163738   0.952469
C19     C   0.024128  -0.196444   0.895780
C20     C   0.310408  -0.278413   1.003785
C21     C   0.168505  -0.295660   0.976111
N1      N   0.213938   0.515954   0.552957
O1      O   0.073244   0.835157   0.511226
O2      O   0.187659   0.882712   0.406478
Cl1    Cl  -0.156910  -0.212827   0.857607
Cl2    Cl   0.174764  -0.439526   1.042735
H1      H  -0.017845   0.588612   0.650097
H2      H   0.501805   0.223162   0.634954
H3      H   0.006476   0.429532   0.789182
H4      H   0.520995   0.060563   0.768159
H5      H   0.127516   0.639858   0.560686
H6      H   0.404758   0.210497   0.467268
H7      H   0.334823   0.662880   0.291391
H8      H   0.544050   0.144267   0.319142
H9      H   0.513573   0.369118   0.229248
H10     H   0.111683   0.993450   0.433533
H11     H   0.411887   0.022147   0.889673
H12     H   0.244747   0.196127   0.943434
H13     H   0.025983   0.164221   0.791041
H14     H   0.185688  -0.000873   0.730110
H15     H  -0.090622  -0.005634   0.782890
H16     H   0.421749  -0.153092   0.976047
H17     H   0.422442  -0.356350   1.066204
#END
data_1
_symmetry_space_group_name_H-M   ' P-1 '
loop_
_symmetry_equiv_pos_site_id
_symmetry_equiv_pos_as_xyz
1 X,Y,Z
2 -X,-Y,-Z
_cell_length_a                    12.0544
_cell_length_b                    12.3297
_cell_length_c                    7.5236
_cell_angle_alpha                 89.9565
_cell_angle_beta                  102.1283
_cell_angle_gamma                 58.9474
loop_
_atom_site_label
_atom_site_type_symbol
_atom_site_fract_x
_atom_site_fract_y
_atom_site_fract_z
C1      C   0.799724   0.219006   0.179245
C2      C   0.801232   0.108472   0.227384
C3      C   0.684935   0.318915   0.060034
C4      C   0.692654   0.097500   0.151791
C5      C   0.576529   0.307119  -0.012860
C6      C   0.578602   0.195994   0.030339
C7      C   1.038535   0.153199   0.301305
C8      C   1.127180   0.191033   0.391462
C9      C   1.095634   0.028441   0.253162
C10     C   1.265453   0.102757   0.436566
C11     C   1.232322  -0.055585   0.298160
C12     C   1.319117  -0.020062   0.392290
C13     C   1.075931   0.320789   0.439357
C14     C   0.460618   0.183522  -0.045414
C15     C   0.381213   0.197923   0.097456
C16     C   0.305583   0.332050   0.142183
C17     C   0.352204   0.369140   0.300914
C18     C   0.185994   0.423756   0.020996
C19     C   0.281862   0.494391   0.338765
C20     C   0.115320   0.548838   0.057143
C21     C   0.162798   0.584982   0.216423
N1      N   0.903174   0.238877   0.256152
O1      O   0.959761   0.409868   0.394618
O2      O   1.170697   0.338041   0.540239
Cl1    Cl   0.345176   0.534421   0.539874
Cl2    Cl   0.071812   0.742343   0.258328
H1      H   0.886426   0.032212   0.327075
H2      H   0.682229   0.405889   0.023881
H3      H   0.696059   0.010272   0.189891
H4      H   0.487801   0.386157  -0.105182
H5      H   0.876665   0.329981   0.276406
H6      H   1.031031  -0.000708   0.175112
H7      H   1.330372   0.134032   0.506939
H8      H   1.272305  -0.150798   0.257330
H9      H   1.426445  -0.086963   0.428071
H10     H   1.124105   0.426942   0.559875
H11     H   0.394074   0.255281  -0.165767
H12     H   0.494223   0.089753  -0.093010
H13     H   0.310020   0.168298   0.044808
H14     H   0.449906   0.132478   0.222703
H15     H   0.445688   0.300126   0.397110
H16     H   0.147454   0.396469  -0.103637
H17     H   0.022182   0.620135  -0.036861
#END
data_1
_symmetry_space_group_name_H-M   ' P-1 '
loop_
_symmetry_equiv_pos_site_id
_symmetry_equiv_pos_as_xyz
1 X,Y,Z
2 -X,-Y,-Z
_cell_length_a                    4.5009
_cell_length_b                    17.8156
_cell_length_c                    12.6055
_cell_angle_alpha                 114.8367
_cell_angle_beta                  90.0624
_cell_angle_gamma                 98.1906
loop_
_atom_site_label
_atom_site_type_symbol
_atom_site_fract_x
_atom_site_fract_y
_atom_site_fract_z
C1      C   0.832862   0.649319   0.339345
C2      C   0.722759   0.695368   0.285548
C3      C   0.814237   0.676665   0.460022
C4      C   0.595324   0.765652   0.350765
C5      C   0.682291   0.746926   0.524312
C6      C   0.569300   0.792521   0.471269
C7      C   0.953098   0.504053   0.272618
C8      C   1.113457   0.442314   0.193574
C9      C   0.768385   0.481693   0.348228
C10     C   1.093656   0.364103   0.197195
C11     C   0.752354   0.403853   0.348678
C12     C   0.917738   0.344329   0.274207
C13     C   1.295577   0.458649   0.107112
C14     C   0.426782   0.869442   0.536092
C15     C   0.396710   0.895158   0.666207
C16     C   0.264460   0.974614   0.727589
C17     C   0.275716   1.012671   0.849692
C18     C   0.126290   1.011739   0.666993
C19     C   0.153527   1.085159   0.910080
C20     C   0.003549   1.084306   0.726645
C21     C   0.015749   1.121536   0.848261
N1      N   0.971644   0.580808   0.270111
O1      O   1.321719   0.522070   0.090438
O2      O   1.440364   0.395151   0.041565
Cl1    Cl   0.176727   1.129097   1.062253
Cl2    Cl  -0.139774   1.212297   0.919821
H1      H   0.737450   0.674791   0.191561
H2      H   0.911270   0.644449   0.504745
H3      H   0.510969   0.800659   0.307258
H4      H   0.671876   0.766369   0.618221
H5      H   1.081813   0.584700   0.201659
H6      H   0.631165   0.525784   0.404948
H7      H   1.220272   0.318592   0.136483
H8      H   0.605517   0.388967   0.407985
H9      H   0.905391   0.283458   0.275672
H10     H   1.547838   0.413607  -0.011936
H11     H   0.554642   0.922424   0.523852
H12     H   0.202701   0.859465   0.492854
H13     H   0.256652   0.844102   0.679163
H14     H   0.617805   0.902776   0.709932
H15     H   0.382674   0.985615   0.899861
H16     H   0.112841   0.984593   0.571888
H17     H  -0.103623   1.112999   0.679090
#END
data_1
_symmetry_space_group_name_H-M   ' P-1 '
loop_
_symmetry_equiv_pos_site_id
_symmetry_equiv_pos_as_xyz
1 X,Y,Z
2 -X,-Y,-Z
_cell_length_a                    15.5418
_cell_length_b                    4.5778
_cell_length_c                    14.8683
_cell_angle_alpha                 86.4839
_cell_angle_beta                  64.2328
_cell_angle_gamma                 73.034
loop_
_atom_site_label
_atom_site_type_symbol
_atom_site_fract_x
_atom_site_fract_y
_atom_site_fract_z
C1      C   0.811601   0.552333   0.934773
C2      C   0.795841   0.426740   0.861456
C3      C   0.903286   0.426683   0.938809
C4      C   0.868772   0.183937   0.795608
C5      C   0.975488   0.181124   0.872421
C6      C   0.959832   0.053179   0.800421
C7      C   0.712058   0.918246   1.089955
C8      C   0.633082   1.195581   1.132430
C9      C   0.758622   0.767208   1.149718
C10     C   0.609040   1.317145   1.227541
C11     C   0.731801   0.890807   1.243991
C12     C   0.657444   1.168843   1.283804
C13     C   0.580130   1.367021   1.075673
C14     C   1.037769  -0.204306   0.725454
C15     C   1.101745  -0.087236   0.627071
C16     C   1.158555  -0.330942   0.542085
C17     C   1.254946  -0.514813   0.520681
C18     C   1.113297  -0.384989   0.484169
C19     C   1.305468  -0.745895   0.443412
C20     C   1.162922  -0.614453   0.407001
C21     C   1.259443  -0.796355   0.385990
N1      N   0.733831   0.797796   0.997512
O1      O   0.580112   1.268696   1.001063
O2      O   0.526702   1.656558   1.114031
Cl1    Cl   1.425851  -0.966559   0.420359
Cl2    Cl   1.319935  -1.080848   0.288376
H1      H   0.724672   0.521667   0.857700
H2      H   0.920900   0.527847   0.990326
H3      H   0.854715   0.090058   0.739359
H4      H   1.046529   0.087974   0.876740
H5      H   0.683521   0.910337   0.971090
H6      H   0.813409   0.544160   1.123271
H7      H   0.550105   1.532513   1.256711
H8      H   0.769242   0.765025   1.287851
H9      H   0.637313   1.265219   1.357674
H10     H   0.493693   1.740074   1.071820
H11     H   1.086688  -0.352256   0.756132
H12     H   1.000689  -0.349555   0.708400
H13     H   1.051837   0.101419   0.607397
H14     H   1.152589   0.011678   0.639344
H15     H   1.292504  -0.479202   0.564286
H16     H   1.037788  -0.243542   0.499966
H17     H   1.127772  -0.655345   0.361753
#END
data_1
_symmetry_space_group_name_H-M   ' P-1 '
loop_
_symmetry_equiv_pos_site_id
_symmetry_equiv_pos_as_xyz
1 X,Y,Z
2 -X,-Y,-Z
_cell_length_a                    7.7984
_cell_length_b                    13.1569
_cell_length_c                    9.6999
_cell_angle_alpha                 99.11
_cell_angle_beta                  69.4692
_cell_angle_gamma                 95.9299
loop_
_atom_site_label
_atom_site_type_symbol
_atom_site_fract_x
_atom_site_fract_y
_atom_site_fract_z
C1      C   0.980601   0.689193   0.195016
C2      C   0.875400   0.666147   0.337690
C3      C   1.103517   0.775223   0.183729
C4      C   0.892354   0.726959   0.462725
C5      C   1.118382   0.835476   0.310859
C6      C   1.013989   0.813466   0.453322
C7      C   1.036722   0.624967  -0.074823
C8      C   0.939963   0.585951  -0.173685
C9      C   1.221970   0.657723  -0.137487
C10     C   1.027065   0.586966  -0.326847
C11     C   1.304536   0.656788  -0.289128
C12     C   1.207440   0.622389  -0.385589
C13     C   0.747425   0.548334  -0.117348
C14     C   1.030204   0.878866   0.591292
C15     C   1.224310   0.925381   0.569431
C16     C   1.253795   0.989839   0.702491
C17     C   1.331258   1.089738   0.691462
C18     C   1.215442   0.950490   0.836304
C19     C   1.366865   1.149821   0.810987
C20     C   1.250021   1.009749   0.956105
C21     C   1.325788   1.109905   0.944419
N1      N   0.954444   0.622519   0.075795
O1      O   0.664745   0.526155   0.007469
O2      O   0.663307   0.537083  -0.218906
Cl1    Cl   1.463147   1.273970   0.789659
Cl2    Cl   1.367504   1.182227   1.096593
H1      H   0.780105   0.598850   0.349244
H2      H   1.183360   0.798707   0.076317
H3      H   0.808593   0.706558   0.571875
H4      H   1.214531   0.902242   0.295582
H5      H   0.831849   0.581434   0.101700
H6      H   1.303065   0.679749  -0.065696
H7      H   0.948979   0.558416  -0.399532
H8      H   1.448459   0.681928  -0.333139
H9      H   1.272812   0.622067  -0.504631
H10     H   0.540487   0.509626  -0.169402
H11     H   0.933531   0.941101   0.629360
H12     H   0.988642   0.830587   0.681575
H13     H   1.318130   0.861727   0.532494
H14     H   1.266956   0.972755   0.478506
H15     H   1.364827   1.122587   0.588440
H16     H   1.157507   0.872013   0.846983
H17     H   1.219682   0.979144   1.060282
#END
data_1
_symmetry_space_group_name_H-M   ' P-1 '
loop_
_symmetry_equiv_pos_site_id
_symmetry_equiv_pos_as_xyz
1 X,Y,Z
2 -X,-Y,-Z
_cell_length_a                    35.4888
_cell_length_b                    4.0246
_cell_length_c                    8.8889
_cell_angle_alpha                 104.2394
_cell_angle_beta                  109.0257
_cell_angle_gamma                 119.7088
loop_
_atom_site_label
_atom_site_type_symbol
_atom_site_fract_x
_atom_site_fract_y
_atom_site_fract_z
C1      C   0.674909   0.333458   0.871276
C2      C   0.724354   0.626982   0.909144
C3      C   0.669123   0.221833   1.003329
C4      C   0.766615   0.797689   1.074346
C5      C   0.711733   0.399896   1.169325
C6      C   0.761282   0.687349   1.207232
C7      C   0.617552  -0.055522   0.532457
C8      C   0.570431  -0.223082   0.381321
C9      C   0.648855  -0.132627   0.494082
C10     C   0.557565  -0.445247   0.201904
C11     C   0.634949  -0.352903   0.315814
C12     C   0.589333  -0.508477   0.167240
C13     C   0.534410  -0.181129   0.410826
C14     C   0.807973   0.881450   1.385843
C15     C   0.803154   0.987691   1.552037
C16     C   0.851847   1.240904   1.734596
C17     C   0.854656   1.443393   1.894187
C18     C   0.894488   1.278647   1.751729
C19     C   0.898315   1.674129   2.065891
C20     C   0.938308   1.508305   1.922991
C21     C   0.940585   1.706788   2.081068
N1      N   0.631162   0.167809   0.708783
O1      O   0.540895   0.004549   0.559137
O2      O   0.491069  -0.364769   0.254731
Cl1    Cl   0.899238   1.920345   2.258796
Cl2    Cl   0.995971   1.991068   2.292949
H1      H   0.729416   0.728123   0.809940
H2      H   0.630684  -0.006033   0.974562
H3      H   0.804939   1.028873   1.102519
H4      H   0.705911   0.307503   1.269702
H5      H   0.602921   0.158453   0.718862
H6      H   0.684119  -0.021033   0.607131
H7      H   0.521415  -0.569566   0.089203
H8      H   0.660114  -0.407011   0.291911
H9      H   0.578789  -0.679740   0.027441
H10     H   0.471241  -0.310347   0.293826
H11     H   0.817507   0.657917   1.375695
H12     H   0.841016   1.184226   1.408425
H13     H   0.788377   1.171812   1.550856
H14     H   0.773761   0.680645   1.540011
H15     H   0.822208   1.422890   1.885839
H16     H   0.894026   1.127718   1.630902
H17     H   0.971403   1.536318   1.935784
#END
data_1
_symmetry_space_group_name_H-M   ' P-1 '
loop_
_symmetry_equiv_pos_site_id
_symmetry_equiv_pos_as_xyz
1 X,Y,Z
2 -X,-Y,-Z
_cell_length_a                    17.5358
_cell_length_b                    13.1926
_cell_length_c                    4.4267
_cell_angle_alpha                 99.9995
_cell_angle_beta                  89.2775
_cell_angle_gamma                 71.0931
loop_
_atom_site_label
_atom_site_type_symbol
_atom_site_fract_x
_atom_site_fract_y
_atom_site_fract_z
C1      C   0.910941   0.819040   0.939503
C2      C   0.847648   0.784765   1.026012
C3      C   0.910657   0.923268   1.074227
C4      C   0.787017   0.851788   1.245409
C5      C   0.850072   0.988926   1.296404
C6      C   0.787831   0.954277   1.388888
C7      C   1.052314   0.722160   0.703636
C8      C   1.102155   0.634129   0.477281
C9      C   1.091184   0.775312   0.922131
C10     C   1.186491   0.607782   0.469282
C11     C   1.174386   0.746408   0.909209
C12     C   1.223185   0.663192   0.680185
C13     C   1.066974   0.569897   0.252938
C14     C   0.721392   1.027626   1.622038
C15     C   0.654654   1.108294   1.477530
C16     C   0.589272   1.182866   1.712973
C17     C   0.526924   1.148426   1.804703
C18     C   0.591253   1.284862   1.855219
C19     C   0.467367   1.214306   2.030890
C20     C   0.532091   1.351210   2.081209
C21     C   0.469772   1.316503   2.170255
N1      N   0.969729   0.748357   0.712738
O1      O   0.995152   0.581144   0.238618
O2      O   1.122018   0.492099   0.049233
Cl1    Cl   0.390752   1.167267   2.133585
Cl2    Cl   0.396372   1.401812   2.452589
H1      H   0.847203   0.703975   0.921195
H2      H   0.956326   0.954405   0.997649
H3      H   0.738481   0.823272   1.310529
H4      H   0.850922   1.069789   1.399914
H5      H   0.951416   0.694709   0.562133
H6      H   1.055252   0.838073   1.108532
H7      H   1.222869   0.541103   0.292251
H8      H   1.201877   0.789436   1.083376
H9      H   1.288537   0.641503   0.670223
H10     H   1.091098   0.455998  -0.082285
H11     H   0.694211   0.978915   1.737715
H12     H   0.745648   1.074271   1.803263
H13     H   0.681810   1.156149   1.358333
H14     H   0.629128   1.061855   1.300711
H15     H   0.523886   1.069118   1.698190
H16     H   0.639679   1.312959   1.787092
H17     H   0.533234   1.430968   2.191305
#END
data_1
_symmetry_space_group_name_H-M   ' P-1 '
loop_
_symmetry_equiv_pos_site_id
_symmetry_equiv_pos_as_xyz
1 X,Y,Z
2 -X,-Y,-Z
_cell_length_a                    10.6478
_cell_length_b                    8.2083
_cell_length_c                    12.291
_cell_angle_alpha                 109.3661
_cell_angle_beta                  67.2069
_cell_angle_gamma                 96.4625
loop_
_atom_site_label
_atom_site_type_symbol
_atom_site_fract_x
_atom_site_fract_y
_atom_site_fract_z
C1      C   0.021411   0.533387   0.835342
C2      C   0.016347   0.699024   0.919354
C3      C   0.142474   0.477921   0.732117
C4      C   0.128917   0.804257   0.901453
C5      C   0.254717   0.584374   0.716172
C6      C   0.251158   0.748281   0.800711
C7      C  -0.115240   0.261650   0.834128
C8      C  -0.249633   0.195733   0.873036
C9      C  -0.005740   0.142143   0.778530
C10     C  -0.268204   0.017086   0.848624
C11     C  -0.027916  -0.032825   0.756926
C12     C  -0.159394  -0.098104   0.789962
C13     C  -0.369383   0.311485   0.939345
C14     C   0.371624   0.864900   0.781238
C15     C   0.401794   0.923918   0.667488
C16     C   0.530562   1.024493   0.637643
C17     C   0.526450   1.203821   0.671456
C18     C   0.657398   0.939856   0.576524
C19     C   0.645839   1.297478   0.645747
C20     C   0.776845   1.031995   0.550660
C21     C   0.771878   1.211468   0.585197
N1      N  -0.097314   0.436522   0.858836
O1      O  -0.368903   0.469261   0.969020
O2      O  -0.488556   0.228786   0.967516
Cl1    Cl   0.633995   1.521219   0.689878
Cl2    Cl   0.923405   1.323141   0.551278
H1      H  -0.077332   0.743782   0.999818
H2      H   0.147507   0.354737   0.661094
H3      H   0.122384   0.932556   0.968254
H4      H   0.347907   0.538025   0.635147
H5      H  -0.186028   0.506064   0.911047
H6      H   0.097712   0.188342   0.756024
H7      H  -0.371767  -0.029109   0.878183
H8      H   0.059748  -0.120317   0.714244
H9      H  -0.175867  -0.235950   0.771775
H10     H  -0.558134   0.319151   1.010427
H11     H   0.353624   0.978931   0.864106
H12     H   0.463243   0.799635   0.768999
H13     H   0.409641   0.809198   0.586951
H14     H   0.314643   1.000663   0.683348
H15     H   0.429142   1.273403   0.718527
H16     H   0.662486   0.799423   0.548639
H17     H   0.875657   0.966433   0.503054
#END
data_1
_symmetry_space_group_name_H-M   ' P21/c '
loop_
_symmetry_equiv_pos_site_id
_symmetry_equiv_pos_as_xyz
1 X,Y,Z
2 -X,Y+1/2,-Z+1/2
3 -X,-Y,-Z
4 X,-Y+1/2,Z+1/2
_cell_length_a                    4.3857
_cell_length_b                    14.3035
_cell_length_c                    30.0704
_cell_angle_alpha                 90.0
_cell_angle_beta                  96.8265
_cell_angle_gamma                 90.0
loop_
_atom_site_label
_atom_site_type_symbol
_atom_site_fract_x
_atom_site_fract_y
_atom_site_fract_z
C1      C   0.294004   0.726254   0.040651
C2      C   0.347328   0.630324   0.037261
C3      C   0.442998   0.775180   0.077159
C4      C   0.555212   0.585720   0.068682
C5      C   0.646121   0.729422   0.108801
C6      C   0.709508   0.634363   0.104759
C7      C   0.091484   0.781872  -0.035521
C8      C  -0.083717   0.851845  -0.060715
C9      C   0.280682   0.724217  -0.058479
C10     C  -0.073648   0.858054  -0.107109
C11     C   0.287496   0.732916  -0.104083
C12     C   0.107759   0.799307  -0.129126
C13     C  -0.272670   0.918274  -0.038964
C14     C   0.929824   0.586729   0.139550
C15     C   0.770282   0.541074   0.176809
C16     C   0.995933   0.499498   0.212804
C17     C   1.112720   0.409909   0.208291
C18     C   1.103915   0.551315   0.250767
C19     C   1.329933   0.372291   0.240821
C20     C   1.320656   0.514472   0.283419
C21     C   1.434934   0.424735   0.278704
N1      N   0.080849   0.773619   0.009881
O1      O  -0.294003   0.923279   0.001149
O2      O  -0.433169   0.977536  -0.067646
Cl1    Cl   1.464603   0.259815   0.233327
Cl2    Cl   1.704967   0.380371   0.320290
H1      H   0.220476   0.590659   0.010284
H2      H   0.400441   0.849762   0.080117
H3      H   0.596761   0.511027   0.065387
H4      H   0.762357   0.768543   0.136968
H5      H  -0.035376   0.827001   0.022659
H6      H   0.427503   0.673134  -0.039823
H7      H  -0.212225   0.911465  -0.125501
H8      H   0.437585   0.687089  -0.120496
H9      H   0.112711   0.805316  -0.165032
H10     H  -0.545300   1.017209  -0.049139
H11     H   1.061166   0.532837   0.123962
H12     H   1.098361   0.637683   0.154874
H13     H   0.630074   0.594089   0.191343
H14     H   0.610633   0.487231   0.161950
H15     H   1.033426   0.367689   0.179060
H16     H   1.015743   0.621567   0.254874
H17     H   1.403726   0.554603   0.313089
#END
data_1
_symmetry_space_group_name_H-M   ' P-1 '
loop_
_symmetry_equiv_pos_site_id
_symmetry_equiv_pos_as_xyz
1 X,Y,Z
2 -X,-Y,-Z
_cell_length_a                    7.8802
_cell_length_b                    14.1485
_cell_length_c                    9.1293
_cell_angle_alpha                 67.7897
_cell_angle_beta                  98.3654
_cell_angle_gamma                 85.1747
loop_
_atom_site_label
_atom_site_type_symbol
_atom_site_fract_x
_atom_site_fract_y
_atom_site_fract_z
C1      C   0.546495   0.685313   0.984474
C2      C   0.613434   0.643167   0.884743
C3      C   0.613600   0.770000   1.000505
C4      C   0.743530   0.684037   0.804869
C5      C   0.745523   0.809346   0.920838
C6      C   0.812814   0.768131   0.821071
C7      C   0.370732   0.634320   1.202532
C8      C   0.213583   0.599089   1.244898
C9      C   0.484196   0.654711   1.317507
C10     C   0.173742   0.590529   1.393883
C11     C   0.441457   0.644616   1.463574
C12     C   0.284795   0.613471   1.503079
C13     C   0.092768   0.571233   1.135299
C14     C   0.960417   0.808678   0.740750
C15     C   0.926419   0.837113   0.559300
C16     C   1.082437   0.861974   0.481640
C17     C   1.071945   0.872761   0.322135
C18     C   1.237380   0.875000   0.562212
C19     C   1.211198   0.896042   0.244400
C20     C   1.377437   0.898228   0.485316
C21     C   1.365713   0.908866   0.326464
N1      N   0.411720   0.642004   1.057815
O1      O   0.118115   0.565908   1.009415
O2      O  -0.053903   0.544817   1.188749
Cl1    Cl   1.189443   0.908270   0.045648
Cl2    Cl   1.543810   0.937611   0.234628
H1      H   0.562998   0.576707   0.872353
H2      H   0.559408   0.807201   1.071495
H3      H   0.794395   0.648174   0.730325
H4      H   0.795966   0.875395   0.935082
H5      H   0.329817   0.611870   0.996164
H6      H   0.609277   0.675797   1.292399
H7      H   0.052338   0.564321   1.422213
H8      H   0.533297   0.660511   1.549392
H9      H   0.251835   0.606151   1.617922
H10     H  -0.118726   0.525580   1.108371
H11     H   0.990909   0.876329   0.765238
H12     H   1.078012   0.750461   0.796522
H13     H   0.876172   0.773922   0.532958
H14     H   0.821698   0.903499   0.500600
H15     H   0.952955   0.862770   0.256047
H16     H   1.250747   0.867288   0.686495
H17     H   1.498083   0.908365   0.548191
#END
data_1
_symmetry_space_group_name_H-M   ' P-1 '
loop_
_symmetry_equiv_pos_site_id
_symmetry_equiv_pos_as_xyz
1 X,Y,Z
2 -X,-Y,-Z
_cell_length_a                    12.8243
_cell_length_b                    7.8393
_cell_length_c                    9.9268
_cell_angle_alpha                 99.0563
_cell_angle_beta                  104.6061
_cell_angle_gamma                 75.3191
loop_
_atom_site_label
_atom_site_type_symbol
_atom_site_fract_x
_atom_site_fract_y
_atom_site_fract_z
C1      C   0.305799   0.658466   0.535562
C2      C   0.334903   0.687170   0.415446
C3      C   0.216026   0.777766   0.578553
C4      C   0.276839   0.830916   0.341782
C5      C   0.159398   0.922090   0.504165
C6      C   0.189398   0.953546   0.386345
C7      C   0.371667   0.463019   0.731688
C8      C   0.405607   0.282429   0.760324
C9      C   0.349097   0.592210   0.842564
C10     C   0.411119   0.239100   0.894199
C11     C   0.355564   0.545040   0.973249
C12     C   0.385474   0.367638   1.000285
C13     C   0.436564   0.140751   0.652637
C14     C   0.125928   1.109294   0.306837
C15     C   0.165188   1.282070   0.361654
C16     C   0.085651   1.437073   0.293605
C17     C   0.113013   1.521459   0.198422
C18     C  -0.020432   1.495248   0.319919
C19     C   0.037606   1.660941   0.131753
C20     C  -0.096057   1.634202   0.254492
C21     C  -0.067620   1.718090   0.159746
N1      N   0.367812   0.508316   0.601957
O1      O   0.443256   0.160248   0.535556
O2      O   0.460253  -0.023093   0.693566
Cl1    Cl   0.077435   1.760170   0.014091
Cl2    Cl  -0.164194   1.892075   0.079507
H1      H   0.404007   0.594241   0.380432
H2      H   0.187305   0.754492   0.666545
H3      H   0.300451   0.849540   0.247968
H4      H   0.088926   1.012543   0.538428
H5      H   0.400093   0.404207   0.538114
H6      H   0.329950   0.731190   0.825625
H7      H   0.436710   0.100291   0.913073
H8      H   0.338200   0.649024   1.056349
H9      H   0.390136   0.331421   1.103166
H10     H   0.480406  -0.102685   0.614479
H11     H   0.129823   1.077685   0.196072
H12     H   0.038111   1.133053   0.309193
H13     H   0.173342   1.303684   0.475737
H14     H   0.247986   1.268623   0.343399
H15     H   0.194617   1.479217   0.174749
H16     H  -0.043779   1.431612   0.394296
H17     H  -0.178179   1.680026   0.275920
#END
data_1
_symmetry_space_group_name_H-M   ' P21/c '
loop_
_symmetry_equiv_pos_site_id
_symmetry_equiv_pos_as_xyz
1 X,Y,Z
2 -X,Y+1/2,-Z+1/2
3 -X,-Y,-Z
4 X,-Y+1/2,Z+1/2
_cell_length_a                    3.988
_cell_length_b                    15.8377
_cell_length_c                    29.8861
_cell_angle_alpha                 90.0
_cell_angle_beta                  105.177
_cell_angle_gamma                 90.0
loop_
_atom_site_label
_atom_site_type_symbol
_atom_site_fract_x
_atom_site_fract_y
_atom_site_fract_z
C1      C   0.668199   0.217335   0.533754
C2      C   0.611015   0.130006   0.531361
C3      C   0.907118   0.249575   0.572904
C4      C   0.799000   0.077775   0.566224
C5      C   1.090623   0.196542   0.607713
C6      C   1.044926   0.109085   0.604849
C7      C   0.305759   0.265142   0.455928
C8      C   0.072088   0.328635   0.432415
C9      C   0.363341   0.195163   0.429805
C10     C  -0.102384   0.317803   0.385501
C11     C   0.188083   0.186712   0.383609
C12     C  -0.050423   0.247390   0.360964
C13     C   0.012714   0.405683   0.456377
C14     C   1.240440   0.050139   0.642454
C15     C   1.446039   0.095492   0.685768
C16     C   1.645496   0.039633   0.724406
C17     C   1.634688  -0.048061   0.723203
C18     C   1.855766   0.078750   0.763850
C19     C   1.827707  -0.095760   0.760257
C20     C   2.048154   0.031951   0.800804
C21     C   2.035830  -0.055946   0.799248
N1      N   0.480679   0.275632   0.501644
O1      O   0.157986   0.425114   0.496367
O2      O  -0.228433   0.457310   0.430182
Cl1    Cl   1.801933  -0.205193   0.756449
Cl2    Cl   2.281002  -0.113185   0.846042
H1      H   0.411214   0.103012   0.503104
H2      H   0.949643   0.317493   0.575676
H3      H   0.748504   0.010051   0.563709
H4      H   1.272545   0.225034   0.637412
H5      H   0.443190   0.333392   0.514536
H6      H   0.556855   0.148636   0.445955
H7      H  -0.280563   0.367009   0.368625
H8      H   0.241610   0.131914   0.364638
H9      H  -0.188274   0.240077   0.324687
H10     H  -0.240962   0.505084   0.449935
H11     H   1.053886   0.006521   0.651600
H12     H   1.416404   0.009644   0.629005
H13     H   1.630928   0.139413   0.676547
H14     H   1.269599   0.136128   0.699015
H15     H   1.475842  -0.081613   0.693408
H16     H   1.867779   0.147415   0.765422
H17     H   2.211203   0.062561   0.831345
#END
data_1
_symmetry_space_group_name_H-M   ' C2/c '
loop_
_symmetry_equiv_pos_site_id
_symmetry_equiv_pos_as_xyz
1 X,Y,Z
2 -X,Y,-Z+1/2
3 -X,-Y,-Z
4 X,-Y,Z+1/2
5 X+1/2,Y+1/2,Z
6 -X+1/2,Y+1/2,-Z+1/2
7 -X+1/2,-Y+1/2,-Z
8 X+1/2,-Y+1/2,Z+1/2
_cell_length_a                    17.1045
_cell_length_b                    7.1123
_cell_length_c                    30.703
_cell_angle_alpha                 90.0
_cell_angle_beta                  100.01
_cell_angle_gamma                 90.0
loop_
_atom_site_label
_atom_site_type_symbol
_atom_site_fract_x
_atom_site_fract_y
_atom_site_fract_z
C1      C   0.285729   0.719331   0.214624
C2      C   0.257112   0.670544   0.170585
C3      C   0.364597   0.779428   0.225830
C4      C   0.305615   0.681644   0.138925
C5      C   0.412678   0.787342   0.193796
C6      C   0.384399   0.740285   0.149721
C7      C   0.245280   0.696617   0.289362
C8      C   0.182650   0.733889   0.313272
C9      C   0.318427   0.635744   0.313623
C10     C   0.196653   0.717656   0.359516
C11     C   0.330089   0.621008   0.359152
C12     C   0.269686   0.664354   0.382772
C13     C   0.102922   0.783712   0.290281
C14     C   0.438507   0.744479   0.116009
C15     C   0.480314   0.931771   0.112943
C16     C   0.532250   0.948743   0.078241
C17     C   0.541789   0.807492   0.048361
C18     C   0.574734   1.116228   0.076890
C19     C   0.591581   0.832686   0.017392
C20     C   0.624267   1.142474   0.046258
C21     C   0.633075   1.000463   0.016203
N1      N   0.231991   0.710797   0.244104
O1      O   0.081777   0.798594   0.250282
O2      O   0.050041   0.808906   0.317510
Cl1    Cl   0.600641   0.650673  -0.019178
Cl2    Cl   0.695911   1.037200  -0.021770
H1      H   0.195988   0.622807   0.161480
H2      H   0.387930   0.825541   0.259268
H3      H   0.281756   0.643010   0.104870
H4      H   0.473991   0.833084   0.203647
H5      H   0.174068   0.735101   0.230790
H6      H   0.365458   0.594159   0.296047
H7      H   0.147908   0.747640   0.376866
H8      H   0.387383   0.572574   0.376607
H9      H   0.279463   0.653259   0.418580
H10     H   0.000405   0.838526   0.298314
H11     H   0.483564   0.632966   0.123565
H12     H   0.403834   0.708843   0.083446
H13     H   0.434882   1.042739   0.106396
H14     H   0.516464   0.967164   0.145107
H15     H   0.510669   0.674246   0.048437
H16     H   0.568408   1.227855   0.100304
H17     H   0.657072   1.272706   0.045172
#END
data_1
_symmetry_space_group_name_H-M   ' P21/c '
loop_
_symmetry_equiv_pos_site_id
_symmetry_equiv_pos_as_xyz
1 X,Y,Z
2 -X+1/2,Y+1/2,-Z+1/2
3 -X,-Y,-Z
4 X+1/2,-Y+1/2,Z+1/2
_cell_length_a                    12.4802
_cell_length_b                    10.6945
_cell_length_c                    14.17
_cell_angle_alpha                 90.0
_cell_angle_beta                  77.125
_cell_angle_gamma                 90.0
loop_
_atom_site_label
_atom_site_type_symbol
_atom_site_fract_x
_atom_site_fract_y
_atom_site_fract_z
C1      C   0.794234   0.346611   0.866763
C2      C   0.865606   0.358372   0.929156
C3      C   0.833443   0.371141   0.768189
C4      C   0.974099   0.394598   0.893686
C5      C   0.941227   0.409335   0.733776
C6      C   1.013521   0.420901   0.795809
C7      C   0.591913   0.364348   0.896170
C8      C   0.487697   0.304526   0.922204
C9      C   0.595148   0.488872   0.863301
C10     C   0.392797   0.370075   0.913916
C11     C   0.500112   0.550707   0.856427
C12     C   0.397619   0.492052   0.881525
C13     C   0.478995   0.175120   0.956610
C14     C   1.130136   0.462368   0.757468
C15     C   1.200740   0.369299   0.687993
C16     C   1.320423   0.405184   0.663030
C17     C   1.401134   0.315265   0.662966
C18     C   1.354166   0.528473   0.641164
C19     C   1.512232   0.345984   0.640788
C20     C   1.464674   0.560086   0.618940
C21     C   1.544570   0.469281   0.618601
N1      N   0.686222   0.302661   0.902484
O1      O   0.552637   0.113218   0.977731
O2      O   0.378518   0.124753   0.964033
Cl1    Cl   1.608177   0.228640   0.642046
Cl2    Cl   1.682184   0.512466   0.590984
H1      H   0.834915   0.339260   1.005835
H2      H   0.778032   0.360280   0.719342
H3      H   1.029092   0.403536   0.943174
H4      H   0.970287   0.429869   0.656981
H5      H   0.674709   0.219615   0.938240
H6      H   0.673905   0.536557   0.844416
H7      H   0.314350   0.322026   0.934119
H8      H   0.505711   0.647220   0.831508
H9      H   0.323267   0.541434   0.875918
H10     H   0.383714   0.040903   0.988526
H11     H   1.129454   0.552607   0.720387
H12     H   1.169492   0.479958   0.818255
H13     H   1.191763   0.275702   0.720688
H14     H   1.169225   0.361796   0.621593
H15     H   1.378043   0.218523   0.680620
H16     H   1.293621   0.601458   0.640639
H17     H   1.490573   0.655948   0.601610
#END
data_1
_symmetry_space_group_name_H-M   ' P-1 '
loop_
_symmetry_equiv_pos_site_id
_symmetry_equiv_pos_as_xyz
1 X,Y,Z
2 -X,-Y,-Z
_cell_length_a                    12.1856
_cell_length_b                    7.5246
_cell_length_c                    11.7644
_cell_angle_alpha                 83.4352
_cell_angle_beta                  64.8473
_cell_angle_gamma                 105.7041
loop_
_atom_site_label
_atom_site_type_symbol
_atom_site_fract_x
_atom_site_fract_y
_atom_site_fract_z
C1      C   0.285239   0.125794   0.988265
C2      C   0.286761   0.088559   1.106852
C3      C   0.171249   0.134067   0.990088
C4      C   0.178300   0.066912   1.222472
C5      C   0.063234   0.109668   1.106539
C6      C   0.064784   0.077356   1.225015
C7      C   0.519090   0.234885   0.819784
C8      C   0.607235   0.241299   0.690801
C9      C   0.570479   0.335798   0.890150
C10     C   0.740505   0.338988   0.640814
C11     C   0.702208   0.432713   0.837239
C12     C   0.789126   0.434486   0.712267
C13     C   0.561219   0.141771   0.610611
C14     C  -0.057838   0.035459   1.349366
C15     C  -0.123936  -0.178968   1.422051
C16     C  -0.153296  -0.311545   1.343937
C17     C  -0.278466  -0.391908   1.361826
C18     C  -0.054970  -0.360517   1.252644
C19     C  -0.305820  -0.515422   1.290104
C20     C  -0.081247  -0.483200   1.180724
C21     C  -0.206736  -0.561346   1.198711
N1      N   0.388422   0.139560   0.868790
O1      O   0.448451   0.074884   0.633425
O2      O   0.656689   0.127485   0.503178
Cl1    Cl  -0.464616  -0.610230   1.317674
Cl2    Cl  -0.236165  -0.714849   1.106959
H1      H   0.371571   0.070923   1.108860
H2      H   0.168506   0.160350   0.898567
H3      H   0.181234   0.037174   1.313892
H4      H  -0.025117   0.114057   1.105862
H5      H   0.364274   0.100279   0.800069
H6      H   0.505179   0.341813   0.986060
H7      H   0.805445   0.339277   0.542775
H8      H   0.737814   0.510036   0.894578
H9      H   0.892558   0.510308   0.671701
H10     H   0.613823   0.062662   0.458602
H11     H  -0.039705   0.115009   1.416115
H12     H  -0.125901   0.083722   1.327645
H13     H  -0.059879  -0.220346   1.454518
H14     H  -0.213734  -0.199335   1.510229
H15     H  -0.357630  -0.358751   1.432975
H16     H   0.043854  -0.300736   1.236900
H17     H  -0.004742  -0.520593   1.109648
#END
data_1
_symmetry_space_group_name_H-M   ' P21/c '
loop_
_symmetry_equiv_pos_site_id
_symmetry_equiv_pos_as_xyz
1 X,Y,Z
2 -X,Y+1/2,-Z+1/2
3 -X,-Y,-Z
4 X,-Y+1/2,Z+1/2
_cell_length_a                    9.7062
_cell_length_b                    12.9187
_cell_length_c                    14.9168
_cell_angle_alpha                 90.0
_cell_angle_beta                  82.2065
_cell_angle_gamma                 90.0
loop_
_atom_site_label
_atom_site_type_symbol
_atom_site_fract_x
_atom_site_fract_y
_atom_site_fract_z
C1      C   0.525857   0.449573   0.202407
C2      C   0.581769   0.483118   0.279208
C3      C   0.381283   0.451884   0.204984
C4      C   0.496402   0.517741   0.355136
C5      C   0.297203   0.486532   0.281981
C6      C   0.351906   0.520276   0.358645
C7      C   0.597883   0.367997   0.050088
C8      C   0.698380   0.375123  -0.028597
C9      C   0.482112   0.303423   0.045785
C10     C   0.675954   0.322805  -0.107722
C11     C   0.463603   0.252364  -0.033092
C12     C   0.559563   0.262311  -0.111198
C13     C   0.824702   0.437462  -0.028716
C14     C   0.261130   0.553131   0.443680
C15     C   0.138995   0.622544   0.429868
C16     C   0.057445   0.663655   0.515748
C17     C   0.085991   0.634179   0.601114
C18     C  -0.047995   0.736379   0.511012
C19     C   0.010751   0.674973   0.679377
C20     C  -0.123092   0.777459   0.588308
C21     C  -0.094218   0.747068   0.673368
N1      N   0.620444   0.416486   0.128886
O1      O   0.865294   0.477257   0.037290
O2      O   0.900386   0.446583  -0.110866
Cl1    Cl   0.051686   0.634226   0.783650
Cl2    Cl  -0.189820   0.800301   0.769223
H1      H   0.694036   0.481333   0.278595
H2      H   0.333669   0.430637   0.145868
H3      H   0.543149   0.543578   0.413673
H4      H   0.185139   0.487253   0.281258
H5      H   0.717177   0.448206   0.125146
H6      H   0.409421   0.290219   0.106587
H7      H   0.753689   0.330540  -0.166945
H8      H   0.373316   0.202505  -0.033252
H9      H   0.544285   0.222167  -0.173043
H10     H   0.981291   0.486832  -0.101142
H11     H   0.221229   0.483700   0.481573
H12     H   0.326397   0.593167   0.487519
H13     H   0.177472   0.688608   0.387050
H14     H   0.067396   0.581209   0.391136
H15     H   0.167079   0.578360   0.609165
H16     H  -0.071461   0.761196   0.444958
H17     H  -0.204845   0.833936   0.583977
#END
data_1
_symmetry_space_group_name_H-M   ' P-1 '
loop_
_symmetry_equiv_pos_site_id
_symmetry_equiv_pos_as_xyz
1 X,Y,Z
2 -X,-Y,-Z
_cell_length_a                    11.3205
_cell_length_b                    11.679
_cell_length_c                    15.2371
_cell_angle_alpha                 58.9099
_cell_angle_beta                  121.7463
_cell_angle_gamma                 73.0911
loop_
_atom_site_label
_atom_site_type_symbol
_atom_site_fract_x
_atom_site_fract_y
_atom_site_fract_z
C1      C   0.311831   0.277096   0.981725
C2      C   0.195211   0.325040   0.991878
C3      C   0.283603   0.225275   0.913915
C4      C   0.053481   0.322550   0.934108
C5      C   0.138143   0.226615   0.853633
C6      C   0.020199   0.275365   0.862260
C7      C   0.498347   0.345029   0.976264
C8      C   0.681285   0.295871   1.076351
C9      C   0.352535   0.477494   0.797022
C10     C   0.712533   0.376410   0.995959
C11     C   0.387606   0.554924   0.721849
C12     C   0.568805   0.504452   0.820684
C13     C   0.836937   0.162529   1.262080
C14     C  -0.138369   0.277951   0.800024
C15     C  -0.139066   0.191528   0.752341
C16     C  -0.290534   0.185450   0.697631
C17     C  -0.421682   0.250942   0.691975
C18     C  -0.302217   0.112275   0.647717
C19     C  -0.559944   0.242947   0.639034
C20     C  -0.438867   0.103701   0.595006
C21     C  -0.569228   0.169223   0.590209
N1      N   0.464123   0.268432   1.051684
O1      O   0.817228   0.100254   1.340890
O2      O   1.015660   0.107754   1.347174
Cl1    Cl  -0.718974   0.326992   0.635455
Cl2    Cl  -0.739552   0.157089   0.523225
H1      H   0.217472   0.364320   1.045678
H2      H   0.378575   0.180974   0.910738
H3      H  -0.035570   0.359540   0.943582
H4      H   0.120366   0.185465   0.801561
H5      H   0.561157   0.199342   1.171178
H6      H   0.208684   0.521517   0.716810
H7      H   0.853969   0.335692   1.075736
H8      H   0.270307   0.658263   0.582440
H9      H   0.595393   0.565698   0.760610
H10     H   1.102641   0.022593   1.466310
H11     H  -0.102836   0.188626   0.906848
H12     H  -0.304971   0.439989   0.682381
H13     H  -0.181736   0.284531   0.641323
H14     H   0.028222   0.031454   0.868074
H15     H  -0.419856   0.309934   0.728635
H16     H  -0.201289   0.060767   0.650717
H17     H  -0.447077   0.046543   0.556563
#END
data_1
_symmetry_space_group_name_H-M   ' P-1 '
loop_
_symmetry_equiv_pos_site_id
_symmetry_equiv_pos_as_xyz
1 X,Y,Z
2 -X,-Y,-Z
_cell_length_a                    7.8928
_cell_length_b                    13.7478
_cell_length_c                    9.72
_cell_angle_alpha                 65.6114
_cell_angle_beta                  78.5012
_cell_angle_gamma                 97.5056
loop_
_atom_site_label
_atom_site_type_symbol
_atom_site_fract_x
_atom_site_fract_y
_atom_site_fract_z
C1      C   0.333026   0.807942   0.758515
C2      C   0.294621   0.835643   0.614102
C3      C   0.220325   0.716527   0.892026
C4      C   0.148106   0.774345   0.604016
C5      C   0.073149   0.656271   0.880030
C6      C   0.031900   0.684947   0.737591
C7      C   0.539791   0.875491   0.882192
C8      C   0.723543   0.907437   0.868732
C9      C   0.415675   0.852933   1.023855
C10     C   0.774753   0.911213   0.996994
C11     C   0.470497   0.857586   1.147822
C12     C   0.650973   0.885615   1.136493
C13     C   0.860470   0.938142   0.721911
C14     C  -0.124225   0.615429   0.727876
C15     C  -0.287851   0.663541   0.710934
C16     C  -0.440284   0.584147   0.713127
C17     C  -0.521868   0.614494   0.592284
C18     C  -0.501857   0.477037   0.835481
C19     C  -0.661749   0.541263   0.592740
C20     C  -0.641199   0.403486   0.837224
C21     C  -0.722161   0.434919   0.715867
N1      N   0.485866   0.873134   0.757190
O1      O   0.834306   0.945980   0.598384
O2      O   1.027922   0.959884   0.731252
Cl1    Cl  -0.756581   0.585172   0.437477
Cl2    Cl  -0.896096   0.340457   0.721610
H1      H   0.382625   0.906090   0.509338
H2      H   0.250935   0.689454   1.004191
H3      H   0.122427   0.796616   0.490002
H4      H  -0.011665   0.584424   0.984983
H5      H   0.587385   0.904989   0.656132
H6      H   0.274692   0.835065   1.033014
H7      H   0.915842   0.935442   0.983841
H8      H   0.370393   0.840282   1.254957
H9      H   0.693276   0.888899   1.234490
H10     H   1.104030   0.979867   0.627565
H11     H  -0.082719   0.596318   0.628705
H12     H  -0.164295   0.535901   0.833865
H13     H  -0.328991   0.685158   0.807630
H14     H  -0.252720   0.740555   0.601375
H15     H  -0.476878   0.696954   0.494648
H16     H  -0.441765   0.450775   0.932342
H17     H  -0.689383   0.320453   0.932804
#END
data_1
_symmetry_space_group_name_H-M   ' P-1 '
loop_
_symmetry_equiv_pos_site_id
_symmetry_equiv_pos_as_xyz
1 X,Y,Z
2 -X,-Y,-Z
_cell_length_a                    9.7935
_cell_length_b                    10.423
_cell_length_c                    12.8834
_cell_angle_alpha                 65.2939
_cell_angle_beta                  99.3269
_cell_angle_gamma                 126.4758
loop_
_atom_site_label
_atom_site_type_symbol
_atom_site_fract_x
_atom_site_fract_y
_atom_site_fract_z
C1      C   0.078395   0.844693   0.151030
C2      C   0.035739   0.933127   0.180036
C3      C   0.213900   0.838244   0.199319
C4      C   0.126589   1.013166   0.254575
C5      C   0.304713   0.920411   0.273119
C6      C   0.262594   1.008095   0.302672
C7      C   0.024539   0.736712  -0.002632
C8      C  -0.102314   0.633692  -0.060258
C9      C   0.196789   0.819264  -0.037339
C10     C  -0.053323   0.611325  -0.144273
C11     C   0.240613   0.796297  -0.121507
C12     C   0.116083   0.690650  -0.175354
C13     C  -0.284056   0.547259  -0.031196
C14     C   0.367590   1.107754   0.375767
C15     C   0.507602   1.298093   0.298893
C16     C   0.610196   1.415009   0.361717
C17     C   0.601550   1.552193   0.340727
C18     C   0.714105   1.388759   0.442889
C19     C   0.693858   1.660961   0.398946
C20     C   0.806043   1.495956   0.501567
C21     C   0.796466   1.632715   0.480108
N1      N  -0.022072   0.761073   0.078649
O1      O  -0.343026   0.573171   0.028260
O2      O  -0.389339   0.431550  -0.078114
Cl1    Cl   0.678392   1.830549   0.368310
Cl2    Cl   0.913473   1.764634   0.555183
H1      H  -0.069502   0.938771   0.142677
H2      H   0.244604   0.763853   0.182320
H3      H   0.091763   1.081810   0.275878
H4      H   0.409841   0.913933   0.310138
H5      H  -0.146848   0.716431   0.082516
H6      H   0.296711   0.906519   0.000289
H7      H  -0.153054   0.530133  -0.185617
H8      H   0.375300   0.863696  -0.146453
H9      H   0.151603   0.672599  -0.241046
H10     H  -0.503649   0.387471  -0.054503
H11     H   0.286125   1.105612   0.426885
H12     H   0.425557   1.047308   0.437128
H13     H   0.592048   1.298691   0.251485
H14     H   0.446694   1.350620   0.233327
H15     H   0.522169   1.576596   0.277885
H16     H   0.723961   1.283116   0.460169
H17     H   0.886974   1.475666   0.564667
#END
data_1
_symmetry_space_group_name_H-M   ' P-1 '
loop_
_symmetry_equiv_pos_site_id
_symmetry_equiv_pos_as_xyz
1 X,Y,Z
2 -X,-Y,-Z
_cell_length_a                    16.1909
_cell_length_b                    4.324
_cell_length_c                    16.0482
_cell_angle_alpha                 62.6904
_cell_angle_beta                  99.4697
_cell_angle_gamma                 74.7935
loop_
_atom_site_label
_atom_site_type_symbol
_atom_site_fract_x
_atom_site_fract_y
_atom_site_fract_z
C1      C   0.424100   0.844577   0.692456
C2      C   0.351602   1.009612   0.715164
C3      C   0.429562   1.048210   0.597581
C4      C   0.287398   1.368721   0.645487
C5      C   0.365224   1.409731   0.528893
C6      C   0.293383   1.576934   0.551356
C7      C   0.577678   0.317531   0.791264
C8      C   0.626990  -0.058849   0.873784
C9      C   0.627883   0.518942   0.742709
C10     C   0.721684  -0.220013   0.900306
C11     C   0.721143   0.352193   0.771403
C12     C   0.769231  -0.021175   0.849712
C13     C   0.580766  -0.279098   0.932951
C14     C   0.222145   1.962624   0.476023
C15     C   0.144619   1.948206   0.410233
C16     C   0.063299   2.313335   0.349501
C17     C   0.044822   2.549810   0.248007
C18     C   0.003752   2.427790   0.393065
C19     C  -0.029933   2.890720   0.191494
C20     C  -0.070908   2.766365   0.337681
C21     C  -0.088272   3.001014   0.236394
N1      N   0.485105   0.476588   0.765250
O1      O   0.499270  -0.173776   0.919634
O2      O   0.636912  -0.629019   1.008031
Cl1    Cl  -0.048575   3.171178   0.065202
Cl2    Cl  -0.182409   3.423673   0.168960
H1      H   0.346975   0.853190   0.788909
H2      H   0.482351   0.919185   0.576282
H3      H   0.231606   1.493069   0.664683
H4      H   0.370564   1.564525   0.455315
H5      H   0.459754   0.311651   0.814050
H6      H   0.592869   0.812921   0.683601
H7      H   0.757374  -0.508206   0.962972
H8      H   0.757309   0.518560   0.732145
H9      H   0.842488  -0.150943   0.871300
H10     H   0.598148  -0.741627   1.040586
H11     H   0.193611   2.090735   0.515620
H12     H   0.251765   2.147856   0.428997
H13     H   0.169775   1.859762   0.361974
H14     H   0.123513   1.728693   0.459323
H15     H   0.089231   2.469973   0.211098
H16     H   0.016042   2.246376   0.472167
H17     H  -0.117029   2.853190   0.372025
#END
data_1
_symmetry_space_group_name_H-M   ' P-1 '
loop_
_symmetry_equiv_pos_site_id
_symmetry_equiv_pos_as_xyz
1 X,Y,Z
2 -X,-Y,-Z
_cell_length_a                    9.1834
_cell_length_b                    15.6589
_cell_length_c                    8.4826
_cell_angle_alpha                 90.2105
_cell_angle_beta                  123.705
_cell_angle_gamma                 71.5239
loop_
_atom_site_label
_atom_site_type_symbol
_atom_site_fract_x
_atom_site_fract_y
_atom_site_fract_z
C1      C   0.955579   0.312293   0.210511
C2      C   1.104130   0.343467   0.294747
C3      C   0.994895   0.220645   0.277049
C4      C   1.286708   0.285025   0.443699
C5      C   1.177148   0.163618   0.427904
C6      C   1.326306   0.194692   0.515515
C7      C   0.603780   0.376855   0.009097
C8      C   0.434437   0.421364  -0.179523
C9      C   0.589055   0.339156   0.147862
C10     C   0.261312   0.424864  -0.221842
C11     C   0.416655   0.343517   0.101166
C12     C   0.250556   0.385767  -0.084985
C13     C   0.437809   0.466500  -0.327763
C14     C   1.521786   0.129573   0.677922
C15     C   1.533910   0.094071   0.855607
C16     C   1.690420   0.001309   0.970940
C17     C   1.851124  -0.010722   1.155913
C18     C   1.675367  -0.076301   0.890599
C19     C   1.994217  -0.097501   1.258878
C20     C   1.816577  -0.162956   0.991801
C21     C   1.977377  -0.174193   1.176896
N1      N   0.774971   0.372825   0.055311
O1      O   0.577763   0.470008  -0.308721
O2      O   0.266649   0.505725  -0.498449
Cl1    Cl   2.191560  -0.107404   1.489119
Cl2    Cl   2.152083  -0.283696   1.300419
H1      H   1.074579   0.414497   0.242855
H2      H   0.882583   0.193979   0.207700
H3      H   1.400676   0.310726   0.507630
H4      H   1.204880   0.092262   0.476536
H5      H   0.766238   0.410278  -0.049545
H6      H   0.715966   0.307666   0.294461
H7      H   0.134263   0.459524  -0.366796
H8      H   0.410989   0.314055   0.212700
H9      H   0.115439   0.388822  -0.120683
H10     H   0.289000   0.532415  -0.582108
H11     H   1.564873   0.069849   0.623357
H12     H   1.624382   0.162338   0.722062
H13     H   1.549067   0.144898   0.947326
H14     H   1.399426   0.087821   0.805117
H15     H   1.867487   0.048031   1.223263
H16     H   1.549893  -0.068605   0.746331
H17     H   1.804311  -0.223268   0.929628
#END
data_1
_symmetry_space_group_name_H-M   ' P-1 '
loop_
_symmetry_equiv_pos_site_id
_symmetry_equiv_pos_as_xyz
1 X,Y,Z
2 -X,-Y,-Z
_cell_length_a                    10.186
_cell_length_b                    7.0226
_cell_length_c                    15.0212
_cell_angle_alpha                 86.9662
_cell_angle_beta                  82.0455
_cell_angle_gamma                 59.6755
loop_
_atom_site_label
_atom_site_type_symbol
_atom_site_fract_x
_atom_site_fract_y
_atom_site_fract_z
C1      C   0.794266   0.783837   0.670993
C2      C   0.713471   0.906069   0.749822
C3      C   0.953080   0.647223   0.665348
C4      C   0.790418   0.891034   0.821673
C5      C   1.029354   0.635783   0.736970
C6      C   0.949243   0.756479   0.816614
C7      C   0.731009   0.859469   0.515663
C8      C   0.677984   0.807918   0.442802
C9      C   0.803620   0.985618   0.497749
C10     C   0.697668   0.885403   0.356743
C11     C   0.821410   1.058553   0.412262
C12     C   0.768517   1.009473   0.340601
C13     C   0.603432   0.675204   0.456969
C14     C   1.030067   0.746270   0.895037
C15     C   1.165818   0.520016   0.910827
C16     C   1.232244   0.504595   0.996573
C17     C   1.385045   0.345967   1.002013
C18     C   1.148272   0.644137   1.071066
C19     C   1.452010   0.323213   1.079318
C20     C   1.214310   0.623084   1.148576
C21     C   1.366202   0.462908   1.153495
N1      N   0.713835   0.787675   0.600589
O1      O   0.571585   0.609352   0.529152
O2      O   0.573520   0.620993   0.380548
Cl1    Cl   1.642824   0.120883   1.081116
Cl2    Cl   1.445043   0.442070   1.251415
H1      H   0.589616   1.011433   0.754202
H2      H   1.015725   0.550114   0.604046
H3      H   0.725794   0.985858   0.883279
H4      H   1.153304   0.528567   0.730865
H5      H   0.653022   0.707935   0.608352
H6      H   0.844256   1.026558   0.552933
H7      H   0.655560   0.844707   0.302316
H8      H   0.877151   1.156833   0.401062
H9      H   0.782673   1.067960   0.273566
H10     H   0.525506   0.533915   0.399367
H11     H   1.069575   0.866799   0.886447
H12     H   0.944376   0.802045   0.955133
H13     H   1.130175   0.395798   0.910702
H14     H   1.257934   0.472505   0.854278
H15     H   1.454679   0.235930   0.944878
H16     H   1.029311   0.771810   1.069969
H17     H   1.148360   0.731929   1.206424
#END
data_1
_symmetry_space_group_name_H-M   ' P-1 '
loop_
_symmetry_equiv_pos_site_id
_symmetry_equiv_pos_as_xyz
1 X,Y,Z
2 -X,-Y,-Z
_cell_length_a                    10.9369
_cell_length_b                    7.212
_cell_length_c                    14.7278
_cell_angle_alpha                 119.8048
_cell_angle_beta                  93.1521
_cell_angle_gamma                 69.723
loop_
_atom_site_label
_atom_site_type_symbol
_atom_site_fract_x
_atom_site_fract_y
_atom_site_fract_z
C1      C   0.120168   0.325033   0.829984
C2      C   0.058526   0.170501   0.810665
C3      C   0.097227   0.430716   0.769539
C4      C  -0.024359   0.126094   0.734409
C5      C   0.012881   0.385706   0.693924
C6      C  -0.049976   0.234334   0.675037
C7      C   0.233965   0.548401   0.972829
C8      C   0.331579   0.536859   1.040100
C9      C   0.164406   0.763972   0.982719
C10     C   0.359135   0.733887   1.108913
C11     C   0.193636   0.954699   1.051795
C12     C   0.292625   0.941679   1.114843
C13     C   0.402562   0.322973   1.039830
C14     C  -0.145495   0.193314   0.596520
C15     C  -0.287084   0.317066   0.653058
C16     C  -0.394145   0.287694   0.584566
C17     C  -0.374352   0.208567   0.477028
C18     C  -0.520610   0.349312   0.631121
C19     C  -0.477263   0.190183   0.417147
C20     C  -0.623659   0.332564   0.572367
C21     C  -0.602726   0.252604   0.464681
N1      N   0.205256   0.357256   0.906311
O1      O   0.386802   0.140434   0.985940
O2      O   0.494769   0.338103   1.104880
Cl1    Cl  -0.445182   0.087895   0.282946
Cl2    Cl  -0.733633   0.232223   0.392759
H1      H   0.076337   0.086230   0.856872
H2      H   0.149058   0.541615   0.778545
H3      H  -0.070765   0.004417   0.720581
H4      H  -0.003360   0.469463   0.647466
H5      H   0.252510   0.221083   0.916365
H6      H   0.083864   0.781762   0.937619
H7      H   0.434664   0.719185   1.158595
H8      H   0.137039   1.118091   1.057259
H9      H   0.315572   1.092125   1.168452
H10     H   0.534041   0.186889   1.096705
H11     H  -0.132350   0.253192   0.543506
H12     H  -0.125508   0.008227   0.546309
H13     H  -0.295954   0.261282   0.708843
H14     H  -0.305144   0.501621   0.703549
H15     H  -0.277855   0.158028   0.437048
H16     H  -0.538307   0.411750   0.715217
H17     H  -0.721718   0.380542   0.608905
#END
data_1
_symmetry_space_group_name_H-M   ' P-1 '
loop_
_symmetry_equiv_pos_site_id
_symmetry_equiv_pos_as_xyz
1 X,Y,Z
2 -X,-Y,-Z
_cell_length_a                    7.6167
_cell_length_b                    9.3399
_cell_length_c                    14.9949
_cell_angle_alpha                 69.0792
_cell_angle_beta                  87.0937
_cell_angle_gamma                 67.0133
loop_
_atom_site_label
_atom_site_type_symbol
_atom_site_fract_x
_atom_site_fract_y
_atom_site_fract_z
C1      C   0.740516   0.580163   0.788004
C2      C   0.592952   0.607207   0.847191
C3      C   0.801278   0.436922   0.765217
C4      C   0.513012   0.490311   0.884725
C5      C   0.717875   0.322305   0.801905
C6      C   0.574248   0.345600   0.863392
C7      C   0.910760   0.753534   0.797920
C8      C   0.999555   0.864715   0.749122
C9      C   0.918452   0.702283   0.898660
C10     C   1.085443   0.922509   0.801621
C11     C   1.004661   0.761278   0.947997
C12     C   1.087957   0.873440   0.900068
C13     C   1.006872   0.916208   0.645131
C14     C   0.482907   0.222190   0.902079
C15     C   0.301689   0.269667   0.838646
C16     C   0.340003   0.269054   0.739474
C17     C   0.267501   0.414482   0.658404
C18     C   0.449442   0.118607   0.727366
C19     C   0.304128   0.411431   0.567041
C20     C   0.487006   0.114253   0.636778
C21     C   0.414623   0.260806   0.555940
N1      N   0.823703   0.696888   0.748193
O1      O   0.942825   0.871819   0.591412
O2      O   1.093787   1.022885   0.609498
Cl1    Cl   0.209431   0.597523   0.468620
Cl2    Cl   0.463828   0.251240   0.443315
H1      H   0.540832   0.721049   0.862877
H2      H   0.915957   0.415706   0.719002
H3      H   0.398850   0.512286   0.931386
H4      H   0.767184   0.211069   0.783458
H5      H   0.847615   0.725477   0.677798
H6      H   0.857382   0.613197   0.937799
H7      H   1.151571   1.007497   0.762329
H8      H   1.008035   0.718190   1.025823
H9      H   1.154826   0.919801   0.939373
H10     H   1.089070   1.046095   0.541120
H11     H   0.586161   0.096774   0.908482
H12     H   0.444384   0.213461   0.974837
H13     H   0.234036   0.182012   0.873958
H14     H   0.198515   0.394290   0.833708
H15     H   0.182294   0.533574   0.665524
H16     H   0.505690   0.002903   0.789921
H17     H   0.571898  -0.002520   0.627149
#END
data_1
_symmetry_space_group_name_H-M   ' C2/c '
loop_
_symmetry_equiv_pos_site_id
_symmetry_equiv_pos_as_xyz
1 X,Y,Z
2 -X+1/2,Y,-Z
3 X,Y+1/2,Z+1/2
4 -X+1/2,Y+1/2,-Z+1/2
5 -X,-Y,-Z
6 X+1/2,-Y,Z
7 -X,-Y+1/2,-Z+1/2
8 X+1/2,-Y+1/2,Z+1/2
_cell_length_a                    51.9243
_cell_length_b                    4.0662
_cell_length_c                    17.388
_cell_angle_alpha                 90.0
_cell_angle_beta                  88.4484
_cell_angle_gamma                 90.0
loop_
_atom_site_label
_atom_site_type_symbol
_atom_site_fract_x
_atom_site_fract_y
_atom_site_fract_z
C1      C   0.412864   0.855496   0.028563
C2      C   0.387773   0.898164   0.002884
C3      C   0.416360   0.701335   0.099050
C4      C   0.366990   0.781585   0.046401
C5      C   0.395313   0.589272   0.142795
C6      C   0.370303   0.624616   0.117036
C7      C   0.441494   0.903511  -0.087612
C8      C   0.465083   1.023378  -0.120540
C9      C   0.426130   0.701862  -0.133626
C10     C   0.471773   0.946867  -0.197230
C11     C   0.433350   0.630973  -0.208802
C12     C   0.456152   0.755250  -0.241905
C13     C   0.482896   1.215108  -0.074587
C14     C   0.346697   0.500625   0.160038
C15     C   0.350417   0.369932   0.240726
C16     C   0.326160   0.239250   0.279542
C17     C   0.327619   0.100606   0.352666
C18     C   0.302262   0.242807   0.244757
C19     C   0.306031  -0.027970   0.390626
C20     C   0.280537   0.114422   0.282317
C21     C   0.282208  -0.021522   0.355271
N1      N   0.434383   0.978969  -0.013119
O1      O   0.479537   1.297376  -0.007398
O2      O   0.504569   1.305373  -0.113370
Cl1    Cl   0.309312  -0.195690   0.481718
Cl2    Cl   0.254644  -0.179708   0.400400
H1      H   0.384780   1.027876  -0.050851
H2      H   0.435831   0.668374   0.119365
H3      H   0.347540   0.816236   0.025776
H4      H   0.398715   0.470568   0.197676
H5      H   0.448392   1.092673   0.016930
H6      H   0.408536   0.597546  -0.108865
H7      H   0.489864   1.042064  -0.220783
H8      H   0.420989   0.473310  -0.242372
H9      H   0.461613   0.699658  -0.301212
H10     H   0.514391   1.430150  -0.076841
H11     H   0.332191   0.698136   0.162160
H12     H   0.337983   0.305084   0.125399
H13     H   0.364792   0.170942   0.238986
H14     H   0.358775   0.562878   0.276787
H15     H   0.346008   0.092168   0.381271
H16     H   0.300207   0.346886   0.187744
H17     H   0.261948   0.118111   0.255115
#END
data_1
_symmetry_space_group_name_H-M   ' P21/c '
loop_
_symmetry_equiv_pos_site_id
_symmetry_equiv_pos_as_xyz
1 X,Y,Z
2 -X+1/2,Y+1/2,-Z+1/2
3 -X,-Y,-Z
4 X+1/2,-Y+1/2,Z+1/2
_cell_length_a                    5.0107
_cell_length_b                    19.8151
_cell_length_c                    17.9974
_cell_angle_alpha                 90.0
_cell_angle_beta                  89.0122
_cell_angle_gamma                 90.0
loop_
_atom_site_label
_atom_site_type_symbol
_atom_site_fract_x
_atom_site_fract_y
_atom_site_fract_z
C1      C   0.994403   0.737745   0.980601
C2      C   1.206372   0.727664   1.028874
C3      C   0.892108   0.802921   0.973120
C4      C   1.312282   0.781279   1.068015
C5      C   1.003746   0.856342   1.011709
C6      C   1.214749   0.846900   1.060226
C7      C   0.739019   0.680659   0.881442
C8      C   0.537110   0.631615   0.869851
C9      C   0.787009   0.728554   0.825014
C10     C   0.391063   0.633069   0.803980
C11     C   0.638887   0.728850   0.761050
C12     C   0.437208   0.681391   0.750071
C13     C   0.489412   0.577313   0.923835
C14     C   1.346293   0.904368   1.100098
C15     C   1.166333   0.963846   1.121874
C16     C   1.318125   1.014033   1.167269
C17     C   1.274914   1.018511   1.243736
C18     C   1.520207   1.053538   1.135205
C19     C   1.424717   1.062039   1.287114
C20     C   1.670285   1.097121   1.177840
C21     C   1.623542   1.101743   1.254131
N1      N   0.886881   0.680988   0.945153
O1      O   0.607437   0.568966   0.981971
O2      O   0.303916   0.532474   0.902518
Cl1    Cl   1.359153   1.065390   1.382177
Cl2    Cl   1.814352   1.157081   1.305962
H1      H   1.286984   0.677023   1.035195
H2      H   0.722229   0.811764   0.937649
H3      H   1.476856   0.772169   1.105529
H4      H   0.919488   0.906524   1.004449
H5      H   0.855592   0.639804   0.977985
H6      H   0.946576   0.764989   0.832180
H7      H   0.238756   0.594840   0.796295
H8      H   0.682774   0.766415   0.718483
H9      H   0.321103   0.681904   0.699680
H10     H   0.294998   0.499207   0.941940
H11     H   1.440294   0.884870   1.150520
H12     H   1.511943   0.923782   1.065172
H13     H   1.092743   0.988681   1.071580
H14     H   0.990037   0.945590   1.152867
H15     H   1.121475   0.987855   1.270772
H16     H   1.558712   1.050743   1.075530
H17     H   1.825564   1.128290   1.152634
#END
data_1
_symmetry_space_group_name_H-M   ' P21/c '
loop_
_symmetry_equiv_pos_site_id
_symmetry_equiv_pos_as_xyz
1 X,Y,Z
2 -X,Y+1/2,-Z+1/2
3 -X,-Y,-Z
4 X,-Y+1/2,Z+1/2
_cell_length_a                    24.0806
_cell_length_b                    4.3628
_cell_length_c                    19.5512
_cell_angle_alpha                 90.0
_cell_angle_beta                  66.6822
_cell_angle_gamma                 90.0
loop_
_atom_site_label
_atom_site_type_symbol
_atom_site_fract_x
_atom_site_fract_y
_atom_site_fract_z
C1      C   0.193422   0.637573   0.954056
C2      C   0.256032   0.644350   0.914569
C3      C   0.168125   0.786953   1.022629
C4      C   0.292329   0.803182   0.942710
C5      C   0.204909   0.940794   1.050931
C6      C   0.267437   0.952901   1.011231
C7      C   0.142300   0.569861   0.867700
C8      C   0.089567   0.462571   0.859288
C9      C   0.179561   0.779159   0.814554
C10     C   0.077677   0.558606   0.797879
C11     C   0.166288   0.870580   0.755110
C12     C   0.115376   0.759727   0.745664
C13     C   0.046814   0.258150   0.914628
C14     C   0.306217   1.119160   1.043301
C15     C   0.333391   0.908612   1.085044
C16     C   0.362341   1.092339   1.127005
C17     C   0.422795   1.179397   1.094619
C18     C   0.327062   1.196388   1.198717
C19     C   0.448034   1.362727   1.133065
C20     C   0.351806   1.379101   1.237448
C21     C   0.412477   1.463061   1.204932
N1      N   0.155793   0.474526   0.926560
O1      O   0.050953   0.162042   0.971184
O2      O  -0.000736   0.176971   0.898750
Cl1    Cl   0.523941   1.462087   1.089927
Cl2    Cl   0.442210   1.690723   1.255105
H1      H   0.275807   0.521266   0.862010
H2      H   0.119286   0.782679   1.053241
H3      H   0.341139   0.809099   0.911204
H4      H   0.184758   1.057375   1.104464
H5      H   0.121711   0.350571   0.964798
H6      H   0.219097   0.870985   0.821075
H7      H   0.037292   0.471789   0.792643
H8      H   0.196265   1.032658   0.715206
H9      H   0.105416   0.831546   0.698547
H10     H  -0.025095   0.044498   0.939301
H11     H   0.343121   1.241760   0.999369
H12     H   0.278603   1.294160   1.082494
H13     H   0.297043   0.766775   1.124408
H14     H   0.366077   0.751319   1.045464
H15     H   0.451357   1.103633   1.038613
H16     H   0.279560   1.131619   1.224592
H17     H   0.324571   1.458733   1.293438
#END
data_1
_symmetry_space_group_name_H-M   ' P21/c '
loop_
_symmetry_equiv_pos_site_id
_symmetry_equiv_pos_as_xyz
1 X,Y,Z
2 -X,Y+1/2,-Z+1/2
3 -X,-Y,-Z
4 X,-Y+1/2,Z+1/2
_cell_length_a                    4.0598
_cell_length_b                    30.5177
_cell_length_c                    16.836
_cell_angle_alpha                 90.0
_cell_angle_beta                  61.4411
_cell_angle_gamma                 90.0
loop_
_atom_site_label
_atom_site_type_symbol
_atom_site_fract_x
_atom_site_fract_y
_atom_site_fract_z
C1      C   0.386182   0.969034   0.210806
C2      C   0.192264   0.929877   0.244847
C3      C   0.556304   0.976368   0.117518
C4      C   0.166324   0.898929   0.187506
C5      C   0.523486   0.945568   0.061228
C6      C   0.327602   0.906372   0.094609
C7      C   0.339472   1.041926   0.282764
C8      C   0.321258   1.064362   0.358977
C9      C   0.254951   1.065967   0.223402
C10     C   0.238029   1.109307   0.370036
C11     C   0.171751   1.110106   0.236713
C12     C   0.166629   1.132520   0.309603
C13     C   0.378217   1.041052   0.427495
C14     C   0.311874   0.873037   0.030228
C15     C   0.155186   0.828715   0.073065
C16     C   0.204432   0.791695   0.009356
C17     C   0.206691   0.797788  -0.072841
C18     C   0.240493   0.749030   0.034368
C19     C   0.243940   0.762431  -0.128737
C20     C   0.276462   0.713603  -0.020690
C21     C   0.278615   0.720038  -0.102772
N1      N   0.426548   0.998084   0.270424
O1      O   0.454252   1.002196   0.426454
O2      O   0.342410   1.066663   0.496321
Cl1    Cl   0.247111   0.772396  -0.230754
Cl2    Cl   0.326471   0.675072  -0.170688
H1      H   0.060588   0.923795   0.317303
H2      H   0.725213   1.005608   0.089045
H3      H   0.012348   0.868889   0.217014
H4      H   0.660556   0.951651  -0.011390
H5      H   0.441019   0.984130   0.323636
H6      H   0.249200   1.049286   0.167175
H7      H   0.228400   1.125623   0.428419
H8      H   0.107698   1.127447   0.189287
H9      H   0.103466   1.167304   0.319199
H10     H   0.388208   1.047452   0.535810
H11     H   0.150196   0.886286  -0.001388
H12     H   0.597523   0.868364  -0.026078
H13     H   0.287392   0.818855   0.114015
H14     H  -0.145300   0.832206   0.121527
H15     H   0.179944   0.830393  -0.095227
H16     H   0.241074   0.743519   0.098182
H17     H   0.305103   0.680481  -0.001103
#END
data_1
_symmetry_space_group_name_H-M   ' P-1 '
loop_
_symmetry_equiv_pos_site_id
_symmetry_equiv_pos_as_xyz
1 X,Y,Z
2 -X,-Y,-Z
_cell_length_a                    9.9968
_cell_length_b                    9.4416
_cell_length_c                    13.5116
_cell_angle_alpha                 76.6303
_cell_angle_beta                  118.8029
_cell_angle_gamma                 123.5747
loop_
_atom_site_label
_atom_site_type_symbol
_atom_site_fract_x
_atom_site_fract_y
_atom_site_fract_z
C1      C   0.039012   0.271971   0.927633
C2      C  -0.049383   0.245383   0.990860
C3      C   0.214651   0.408718   0.959692
C4      C   0.037468   0.350361   1.085109
C5      C   0.300279   0.511369   1.054859
C6      C   0.214945   0.483345   1.120238
C7      C   0.011349   0.111699   0.789662
C8      C  -0.085780   0.042264   0.677069
C9      C   0.174681   0.118470   0.857847
C10     C  -0.015029  -0.013224   0.637203
C11     C   0.240170   0.062279   0.816195
C12     C   0.146581  -0.003293   0.704938
C13     C  -0.259336   0.026382   0.602687
C14     C   0.312889   0.583180   1.229278
C15     C   0.381095   0.489193   1.332854
C16     C   0.514638   0.461717   1.331639
C17     C   0.461284   0.333488   1.262734
C18     C   0.697015   0.571887   1.394758
C19     C   0.586389   0.316542   1.256314
C20     C   0.822838   0.555017   1.389452
C21     C   0.768381   0.427563   1.319880
N1      N  -0.055219   0.165270   0.831569
O1      O  -0.343495   0.053835   0.629959
O2      O  -0.324795  -0.022507   0.495110
Cl1    Cl   0.510938   0.155742   1.167152
Cl2    Cl   0.928689   0.410104   1.314112
H1      H  -0.186715   0.140196   0.965535
H2      H   0.283493   0.435213   0.909338
H3      H  -0.032982   0.326613   1.134048
H4      H   0.438240   0.615630   1.079921
H5      H  -0.184466   0.132297   0.781409
H6      H   0.247789   0.165368   0.945350
H7      H  -0.091589  -0.065456   0.550807
H8      H   0.366276   0.068496   0.872146
H9      H   0.198964  -0.047072   0.672601
H10     H  -0.438825  -0.029129   0.455934
H11     H   0.427395   0.707582   1.228542
H12     H   0.225863   0.608608   1.240127
H13     H   0.441862   0.563003   1.410245
H14     H   0.265744   0.366683   1.334864
H15     H   0.320245   0.245234   1.212017
H16     H   0.741336   0.672916   1.448965
H17     H   0.964768   0.640527   1.438974
#END
data_1
_symmetry_space_group_name_H-M   ' P-1 '
loop_
_symmetry_equiv_pos_site_id
_symmetry_equiv_pos_as_xyz
1 X,Y,Z
2 -X,-Y,-Z
_cell_length_a                    12.217
_cell_length_b                    7.3022
_cell_length_c                    13.3676
_cell_angle_alpha                 63.4939
_cell_angle_beta                  119.4602
_cell_angle_gamma                 101.4567
loop_
_atom_site_label
_atom_site_type_symbol
_atom_site_fract_x
_atom_site_fract_y
_atom_site_fract_z
C1      C   0.290670   0.602133   0.019318
C2      C   0.175480   0.615841   0.014550
C3      C   0.298091   0.685028  -0.093878
C4      C   0.071729   0.711673  -0.099646
C5      C   0.193731   0.782828  -0.207289
C6      C   0.079009   0.799654  -0.212705
C7      C   0.516386   0.544701   0.184056
C8      C   0.601686   0.424414   0.310960
C9      C   0.564345   0.715897   0.114264
C10     C   0.729296   0.472728   0.359405
C11     C   0.690329   0.760832   0.165618
C12     C   0.774812   0.638882   0.288439
C13     C   0.559113   0.245876   0.391067
C14     C  -0.036838   0.890003  -0.335671
C15     C  -0.089373   0.751506  -0.408111
C16     C  -0.126271   0.543807  -0.337702
C17     C  -0.251761   0.500540  -0.366053
C18     C  -0.035573   0.388854  -0.241594
C19     C  -0.286944   0.309699  -0.300546
C20     C  -0.069709   0.198438  -0.175743
C21     C  -0.195490   0.157446  -0.204517
N1      N   0.391143   0.498247   0.136857
O1      O   0.449914   0.201172   0.368215
O2      O   0.653623   0.126176   0.498697
Cl1    Cl  -0.445656   0.266663  -0.341525
Cl2    Cl  -0.234747  -0.083114  -0.120060
H1      H   0.168381   0.550754   0.101911
H2      H   0.384335   0.666780  -0.093625
H3      H  -0.017603   0.718002  -0.101450
H4      H   0.201485   0.845635  -0.294396
H5      H   0.367708   0.390863   0.203962
H6      H   0.500726   0.817873   0.019996
H7      H   0.792195   0.376274   0.455867
H8      H   0.723178   0.895532   0.108646
H9      H   0.873792   0.674732   0.327814
H10     H   0.613069   0.017764   0.543141
H11     H  -0.109955   0.917135  -0.318260
H12     H  -0.017323   1.039445  -0.396771
H13     H  -0.170704   0.829777  -0.498704
H14     H  -0.017560   0.732041  -0.429734
H15     H  -0.324953   0.616870  -0.440846
H16     H   0.063341   0.417480  -0.217588
H17     H   0.000860   0.078451  -0.101023
#END
data_1
_symmetry_space_group_name_H-M   ' P21/c '
loop_
_symmetry_equiv_pos_site_id
_symmetry_equiv_pos_as_xyz
1 X,Y,Z
2 -X,Y+1/2,-Z+1/2
3 -X,-Y,-Z
4 X,-Y+1/2,Z+1/2
_cell_length_a                    15.0351
_cell_length_b                    8.0667
_cell_length_c                    16.2423
_cell_angle_alpha                 90.0
_cell_angle_beta                  72.7702
_cell_angle_gamma                 90.0
loop_
_atom_site_label
_atom_site_type_symbol
_atom_site_fract_x
_atom_site_fract_y
_atom_site_fract_z
C1      C   0.943459   0.695271   0.706269
C2      C   0.977565   0.647339   0.619994
C3      C   0.852625   0.756207   0.736847
C4      C   0.921940   0.662291   0.565713
C5      C   0.797151   0.767424   0.682390
C6      C   0.830817   0.721287   0.595808
C7      C   1.084173   0.741179   0.753900
C8      C   1.129464   0.714831   0.818352
C9      C   1.131854   0.833952   0.680640
C10     C   1.219579   0.777360   0.806108
C11     C   1.220430   0.893672   0.670775
C12     C   1.265855   0.864965   0.733038
C13     C   1.082068   0.627874   0.898422
C14     C   0.770416   0.733663   0.537208
C15     C   0.694198   0.600135   0.555164
C16     C   0.641174   0.607166   0.490149
C17     C   0.564658   0.711160   0.501339
C18     C   0.671851   0.515587   0.414015
C19     C   0.518698   0.722451   0.438778
C20     C   0.626509   0.526002   0.351266
C21     C   0.549555   0.629249   0.363281
N1      N   0.996858   0.678495   0.763764
O1      O   1.002921   0.571945   0.918325
O2      O   1.133731   0.613200   0.953096
Cl1    Cl   0.423088   0.853458   0.456821
Cl2    Cl   0.493934   0.638771   0.283676
H1      H   1.047578   0.596740   0.596158
H2      H   0.826324   0.795305   0.803814
H3      H   0.949477   0.625033   0.498455
H4      H   0.726472   0.815566   0.707167
H5      H   0.965105   0.631632   0.823441
H6      H   1.097522   0.859627   0.631871
H7      H   1.252393   0.755527   0.856353
H8      H   1.254827   0.965192   0.613375
H9      H   1.335693   0.911867   0.724580
H10     H   1.094352   0.554972   1.002747
H11     H   0.736982   0.856232   0.543082
H12     H   0.813449   0.722766   0.469695
H13     H   0.726818   0.477730   0.553122
H14     H   0.647156   0.615887   0.620849
H15     H   0.539334   0.784797   0.559807
H16     H   0.731959   0.434335   0.404051
H17     H   0.649897   0.454060   0.292204
#END
data_1
_symmetry_space_group_name_H-M   ' P21/c '
loop_
_symmetry_equiv_pos_site_id
_symmetry_equiv_pos_as_xyz
1 X,Y,Z
2 -X+1/2,Y+1/2,-Z
3 -X,-Y,-Z
4 X+1/2,-Y+1/2,Z
_cell_length_a                    8.2004
_cell_length_b                    36.2675
_cell_length_c                    7.0448
_cell_angle_alpha                 90.0
_cell_angle_beta                  63.5052
_cell_angle_gamma                 90.0
loop_
_atom_site_label
_atom_site_type_symbol
_atom_site_fract_x
_atom_site_fract_y
_atom_site_fract_z
C1      C   0.303338   0.410704   0.848865
C2      C   0.382759   0.384018   0.924069
C3      C   0.380479   0.417401   0.630657
C4      C   0.533624   0.364321   0.784231
C5      C   0.530018   0.397151   0.492273
C6      C   0.608829   0.370023   0.565720
C7      C  -0.001447   0.440911   0.988311
C8      C  -0.131083   0.464174   1.146583
C9      C  -0.044273   0.427506   0.828287
C10     C  -0.292558   0.473599   1.135405
C11     C  -0.204448   0.437364   0.822178
C12     C  -0.330030   0.460856   0.974512
C13     C  -0.101580   0.477129   1.325681
C14     C   0.777273   0.349397   0.417926
C15     C   0.779110   0.336739   0.210165
C16     C   0.955066   0.318859   0.058418
C17     C   1.028735   0.326481  -0.157746
C18     C   1.049157   0.294495   0.127825
C19     C   1.190418   0.310250  -0.301800
C20     C   1.210594   0.278188  -0.014534
C21     C   1.282598   0.285921  -0.230144
N1      N   0.157296   0.431497   0.996216
O1      O   0.032084   0.470948   1.354984
O2      O  -0.238875   0.497886   1.465325
Cl1    Cl   1.274175   0.321096  -0.569046
Cl2    Cl   1.485584   0.265145  -0.403577
H1      H   0.324016   0.378779   1.093826
H2      H   0.324966   0.439121   0.570152
H3      H   0.593600   0.343624   0.846170
H4      H   0.588046   0.403329   0.323513
H5      H   0.163367   0.439467   1.131451
H6      H   0.049429   0.408617   0.710656
H7      H  -0.388943   0.491325   1.258567
H8      H  -0.232890   0.426279   0.696521
H9      H  -0.455346   0.468594   0.967985
H10     H  -0.201689   0.504650   1.573290
H11     H   0.897672   0.366960   0.379037
H12     H   0.795489   0.325587   0.502902
H13     H   0.664993   0.317549   0.246466
H14     H   0.752850   0.360245   0.129583
H15     H   0.959965   0.345523  -0.217523
H16     H   0.995944   0.287809   0.295335
H17     H   1.283334   0.259214   0.039895
#END
data_1
_symmetry_space_group_name_H-M   ' P-1 '
loop_
_symmetry_equiv_pos_site_id
_symmetry_equiv_pos_as_xyz
1 X,Y,Z
2 -X,-Y,-Z
_cell_length_a                    7.1705
_cell_length_b                    17.1273
_cell_length_c                    10.1135
_cell_angle_alpha                 67.5702
_cell_angle_beta                  60.4444
_cell_angle_gamma                 58.9887
loop_
_atom_site_label
_atom_site_type_symbol
_atom_site_fract_x
_atom_site_fract_y
_atom_site_fract_z
C1      C   0.416084   0.330430   0.701821
C2      C   0.348502   0.256743   0.780522
C3      C   0.566096   0.331903   0.547338
C4      C   0.431676   0.185675   0.705481
C5      C   0.647363   0.260761   0.472483
C6      C   0.581707   0.186486   0.550373
C7      C   0.162693   0.486423   0.767727
C8      C   0.119903   0.559669   0.827055
C9      C   0.017836   0.504546   0.693998
C10     C  -0.064469   0.646122   0.812400
C11     C  -0.161939   0.590390   0.681784
C12     C  -0.205984   0.662290   0.741243
C13     C   0.270011   0.546037   0.899465
C14     C   0.666185   0.107498   0.474704
C15     C   0.882456   0.096116   0.326455
C16     C   0.978871   0.010524   0.262798
C17     C   1.153516   0.001305   0.115592
C18     C   0.901312  -0.060477   0.344214
C19     C   1.249988  -0.076077   0.051355
C20     C   0.996353  -0.138097   0.280679
C21     C   1.171016  -0.146693   0.134390
N1      N   0.339367   0.401027   0.780463
O1      O   0.426294   0.473066   0.927259
O2      O   0.229038   0.624310   0.931226
Cl1    Cl   1.467426  -0.082744  -0.132381
Cl2    Cl   1.285133  -0.244662   0.058820
H1      H   0.231931   0.255836   0.901319
H2      H   0.618456   0.389536   0.486640
H3      H   0.379933   0.127859   0.768246
H4      H   0.764935   0.263390   0.351866
H5      H   0.433566   0.393582   0.836906
H6      H   0.049136   0.449298   0.647649
H7      H  -0.093152   0.700800   0.858694
H8      H  -0.271183   0.601711   0.624955
H9      H  -0.348137   0.729561   0.731282
H10     H   0.339360   0.605661   0.977562
H11     H   0.700837   0.043718   0.559723
H12     H   0.522386   0.114392   0.452240
H13     H   0.843055   0.156643   0.236811
H14     H   1.021024   0.096390   0.345070
H15     H   1.217446   0.055578   0.048372
H16     H   0.764177  -0.056338   0.458606
H17     H   0.935163  -0.193139   0.344439
#END
data_1
_symmetry_space_group_name_H-M   ' P-1 '
loop_
_symmetry_equiv_pos_site_id
_symmetry_equiv_pos_as_xyz
1 X,Y,Z
2 -X,-Y,-Z
_cell_length_a                    7.5717
_cell_length_b                    14.3001
_cell_length_c                    9.9595
_cell_angle_alpha                 92.2606
_cell_angle_beta                  65.0527
_cell_angle_gamma                 73.511
loop_
_atom_site_label
_atom_site_type_symbol
_atom_site_fract_x
_atom_site_fract_y
_atom_site_fract_z
C1      C   0.255336   0.339413   0.871938
C2      C   0.437742   0.290672   0.880248
C3      C   0.084753   0.308096   0.945418
C4      C   0.444231   0.216521   0.965836
C5      C   0.094430   0.233247   1.028833
C6      C   0.274117   0.186111   1.041540
C7      C   0.323433   0.486324   0.757172
C8      C   0.283402   0.553145   0.662928
C9      C   0.441885   0.503608   0.826847
C10     C   0.369992   0.629339   0.637015
C11     C   0.523147   0.579929   0.799818
C12     C   0.490518   0.643137   0.703103
C13     C   0.152701   0.543699   0.592390
C14     C   0.278966   0.110753   1.142207
C15     C   0.141091   0.160907   1.306980
C16     C   0.160050   0.103181   1.426176
C17     C   0.294441   0.006719   1.393420
C18     C   0.041409   0.149737   1.577337
C19     C   0.309412  -0.042772   1.507955
C20     C   0.055412   0.101257   1.691822
C21     C   0.189909   0.004403   1.657907
N1      N   0.238143   0.412022   0.783669
O1      O   0.059382   0.484353   0.610860
O2      O   0.141994   0.607712   0.498287
Cl1    Cl   0.479588  -0.163524   1.459182
Cl2    Cl   0.204379  -0.054463   1.804060
H1      H   0.576654   0.308669   0.816397
H2      H  -0.056960   0.344270   0.937460
H3      H   0.587426   0.180163   0.971903
H4      H  -0.040950   0.210591   1.085215
H5      H   0.135891   0.416180   0.740948
H6      H   0.464731   0.457922   0.906326
H7      H   0.338352   0.678405   0.563506
H8      H   0.612901   0.590920   0.856583
H9      H   0.556049   0.702592   0.681794
H10     H   0.051976   0.593663   0.460185
H11     H   0.230770   0.050047   1.114332
H12     H   0.438809   0.076811   1.124045
H13     H   0.173865   0.229474   1.324078
H14     H  -0.021286   0.186138   1.327930
H15     H   0.389816  -0.032614   1.277738
H16     H  -0.063824   0.225528   1.605206
H17     H  -0.036977   0.137600   1.809111
#END
data_1
_symmetry_space_group_name_H-M   ' P-1 '
loop_
_symmetry_equiv_pos_site_id
_symmetry_equiv_pos_as_xyz
1 X,Y,Z
2 -X,-Y,-Z
_cell_length_a                    11.8732
_cell_length_b                    8.0337
_cell_length_c                    12.0069
_cell_angle_alpha                 79.2529
_cell_angle_beta                  100.0032
_cell_angle_gamma                 123.9073
loop_
_atom_site_label
_atom_site_type_symbol
_atom_site_fract_x
_atom_site_fract_y
_atom_site_fract_z
C1      C   0.059428   0.988937   0.205644
C2      C   0.090887   1.111728   0.289393
C3      C  -0.075504   0.828435   0.187334
C4      C  -0.009316   1.073325   0.353498
C5      C  -0.174264   0.790589   0.253134
C6      C  -0.143801   0.911826   0.337492
C7      C   0.185263   0.912707   0.098247
C8      C   0.290108   0.993053   0.024243
C9      C   0.110396   0.702647   0.129467
C10     C   0.311321   0.862096  -0.018170
C11     C   0.134508   0.578412   0.086531
C12     C   0.234227   0.656174   0.011020
C13     C   0.378289   1.211029  -0.006261
C14     C  -0.250509   0.863584   0.411733
C15     C  -0.386089   0.813220   0.346832
C16     C  -0.496407   0.767182   0.416166
C17     C  -0.476049   0.782088   0.532402
C18     C  -0.626049   0.703774   0.361719
C19     C  -0.581827   0.736074   0.593019
C20     C  -0.731600   0.658057   0.421183
C21     C  -0.710268   0.673691   0.537605
N1      N   0.163471   1.038798   0.140581
O1      O   0.375094   1.342054   0.028398
O2      O   0.471570   1.262888  -0.077487
Cl1    Cl  -0.549486   0.758069   0.738124
Cl2    Cl  -0.844834   0.614381   0.610156
H1      H   0.195494   1.237338   0.304236
H2      H  -0.103719   0.735578   0.119688
H3      H   0.017884   1.171068   0.418460
H4      H  -0.277991   0.663068   0.237405
H5      H   0.234985   1.188131   0.122681
H6      H   0.034880   0.638594   0.190441
H7      H   0.391489   0.927415  -0.074838
H8      H   0.074914   0.417127   0.113326
H9      H   0.252071   0.557317  -0.022843
H10     H   0.523235   1.408959  -0.089494
H11     H  -0.268229   0.734705   0.475173
H12     H  -0.211039   0.990742   0.461034
H13     H  -0.368561   0.937264   0.279833
H14     H  -0.427185   0.680978   0.301404
H15     H  -0.377439   0.829693   0.578817
H16     H  -0.644003   0.690565   0.270778
H17     H  -0.832148   0.609064   0.378606
#END
data_1
_symmetry_space_group_name_H-M   ' P21/c '
loop_
_symmetry_equiv_pos_site_id
_symmetry_equiv_pos_as_xyz
1 X,Y,Z
2 -X+1/2,Y+1/2,-Z+1/2
3 -X,-Y,-Z
4 X+1/2,-Y+1/2,Z+1/2
_cell_length_a                    22.9453
_cell_length_b                    18.3844
_cell_length_c                    4.3677
_cell_angle_alpha                 90.0
_cell_angle_beta                  86.1605
_cell_angle_gamma                 90.0
loop_
_atom_site_label
_atom_site_type_symbol
_atom_site_fract_x
_atom_site_fract_y
_atom_site_fract_z
C1      C   0.112048   0.188333   0.284075
C2      C   0.164764   0.226504   0.249849
C3      C   0.062148   0.219158   0.171620
C4      C   0.167429   0.292773   0.097628
C5      C   0.065166   0.286174   0.024639
C6      C   0.117870   0.323798  -0.017477
C7      C   0.138077   0.058930   0.365544
C8      C   0.121892  -0.008460   0.507787
C9      C   0.185310   0.058554   0.142340
C10     C   0.154423  -0.071343   0.431731
C11     C   0.216063  -0.004446   0.071676
C12     C   0.201436  -0.070138   0.217824
C13     C   0.070960  -0.013509   0.727306
C14     C   0.121083   0.395961  -0.178790
C15     C   0.118222   0.460893   0.042438
C16     C   0.111140   0.532650  -0.115645
C17     C   0.153366   0.586866  -0.117197
C18     C   0.059870   0.546481  -0.261703
C19     C   0.145331   0.653156  -0.262647
C20     C   0.051462   0.612215  -0.407301
C21     C   0.094217   0.666034  -0.409250
N1      N   0.107559   0.121455   0.441032
O1      O   0.037984   0.036237   0.807463
O2      O   0.061620  -0.080756   0.842730
Cl1    Cl   0.199867   0.718564  -0.255343
Cl2    Cl   0.082377   0.747922  -0.593435
H1      H   0.203388   0.204131   0.346424
H2      H   0.021028   0.189585   0.197869
H3      H   0.208942   0.321654   0.069538
H4      H   0.025898   0.309384  -0.063329
H5      H   0.070190   0.112482   0.574914
H6      H   0.197058   0.108542   0.021165
H7      H   0.141323  -0.121832   0.545514
H8      H   0.252177  -0.002418  -0.102750
H9      H   0.226114  -0.119348   0.162500
H10     H   0.027024  -0.076503   0.981356
H11     H   0.161359   0.399618  -0.328992
H12     H   0.084556   0.399770  -0.328483
H13     H   0.080624   0.452788   0.208969
H14     H   0.157256   0.461463   0.174933
H15     H   0.193565   0.578194  -0.003578
H16     H   0.025787   0.505230  -0.259351
H17     H   0.011611   0.623044  -0.520450
#END
data_1
_symmetry_space_group_name_H-M   ' P212121 '
loop_
_symmetry_equiv_pos_site_id
_symmetry_equiv_pos_as_xyz
1 X,Y,Z
2 X+1/2,-Y+1/2,-Z
3 -X,Y+1/2,-Z+1/2
4 -X+1/2,-Y,Z+1/2
_cell_length_a                    11.5439
_cell_length_b                    33.3387
_cell_length_c                    4.7522
_cell_angle_alpha                 90.0
_cell_angle_beta                  90.0
_cell_angle_gamma                 90.0
loop_
_atom_site_label
_atom_site_type_symbol
_atom_site_fract_x
_atom_site_fract_y
_atom_site_fract_z
C1      C   0.472994   0.919640   0.467986
C2      C   0.370943   0.904796   0.587295
C3      C   0.578530   0.902553   0.546998
C4      C   0.375123   0.874100   0.783814
C5      C   0.581669   0.872293   0.747863
C6      C   0.480563   0.857666   0.870758
C7      C   0.516754   0.986922   0.267582
C8      C   0.478377   1.017939   0.083918
C9      C   0.605632   0.996248   0.459432
C10     C   0.533027   1.055544   0.090540
C11     C   0.656554   1.033723   0.462543
C12     C   0.621768   1.063780   0.276217
C13     C   0.382313   1.011298  -0.112137
C14     C   0.480879   0.823538   1.076976
C15     C   0.454385   0.783453   0.930539
C16     C   0.431947   0.750208   1.136180
C17     C   0.521312   0.726200   1.237541
C18     C   0.319996   0.743592   1.237371
C19     C   0.500088   0.696210   1.434377
C20     C   0.297887   0.713771   1.433408
C21     C   0.387748   0.689846   1.533041
N1      N   0.465549   0.949649   0.260312
O1      O   0.322281   0.981156  -0.127897
O2      O   0.361552   1.042601  -0.283939
Cl1    Cl   0.615351   0.667171   1.552009
Cl2    Cl   0.357148   0.652565   1.777285
H1      H   0.288407   0.917883   0.525380
H2      H   0.657939   0.912455   0.445467
H3      H   0.294798   0.862928   0.875691
H4      H   0.664766   0.859373   0.808175
H5      H   0.393188   0.948965   0.137851
H6      H   0.633134   0.973748   0.610237
H7      H   0.502723   1.078480  -0.054036
H8      H   0.724789   1.039720   0.614767
H9      H   0.662799   1.093086   0.278735
H10     H   0.296223   1.034488  -0.398596
H11     H   0.564459   0.821397   1.186664
H12     H   0.414852   0.828741   1.239805
H13     H   0.377813   0.787501   0.796080
H14     H   0.526483   0.775827   0.789389
H15     H   0.609569   0.730537   1.162757
H16     H   0.249003   0.762097   1.160242
H17     H   0.210700   0.708504   1.511275
#END
data_1
_symmetry_space_group_name_H-M   ' Pbca '
loop_
_symmetry_equiv_pos_site_id
_symmetry_equiv_pos_as_xyz
1 X,Y,Z
2 X+1/2,-Y+1/2,-Z
3 -X,Y+1/2,-Z+1/2
4 -X+1/2,-Y,Z+1/2
5 -X,-Y,-Z
6 -X+1/2,Y+1/2,Z
7 X,-Y+1/2,Z+1/2
8 X+1/2,Y,-Z+1/2
_cell_length_a                    21.8498
_cell_length_b                    22.6563
_cell_length_c                    7.4851
_cell_angle_alpha                 90.0
_cell_angle_beta                  90.0
_cell_angle_gamma                 90.0
loop_
_atom_site_label
_atom_site_type_symbol
_atom_site_fract_x
_atom_site_fract_y
_atom_site_fract_z
C1      C   0.536577   0.208010   0.287003
C2      C   0.592437   0.190967   0.362901
C3      C   0.524305   0.268314   0.268528
C4      C   0.634367   0.232889   0.419098
C5      C   0.566630   0.309781   0.326958
C6      C   0.622167   0.293155   0.403300
C7      C   0.434902   0.162537   0.211335
C8      C   0.405373   0.113996   0.126182
C9      C   0.397381   0.206865   0.285112
C10     C   0.341394   0.113469   0.110399
C11     C   0.334492   0.204722   0.267961
C12     C   0.305676   0.158457   0.177995
C13     C   0.440647   0.063828   0.057899
C14     C   0.668414   0.338155   0.461940
C15     C   0.712268   0.355389   0.310470
C16     C   0.760734   0.398356   0.368580
C17     C   0.822555   0.384518   0.353581
C18     C   0.744805   0.453180   0.440540
C19     C   0.867621   0.423972   0.408360
C20     C   0.789306   0.492803   0.495405
C21     C   0.851050   0.478471   0.479969
N1      N   0.497396   0.163115   0.228754
O1      O   0.496243   0.057935   0.064926
O2      O   0.405972   0.021384  -0.016918
Cl1    Cl   0.943918   0.403791   0.385683
Cl2    Cl   0.905678   0.529072   0.550525
H1      H   0.602240   0.144143   0.378556
H2      H   0.482705   0.282956   0.202737
H3      H   0.677515   0.218637   0.478113
H4      H   0.556283   0.356573   0.311126
H5      H   0.517869   0.125150   0.187001
H6      H   0.418205   0.242282   0.361280
H7      H   0.320241   0.076128   0.043700
H8      H   0.307241   0.239719   0.327792
H9      H   0.256222   0.157285   0.164141
H10     H   0.434564  -0.008784  -0.054992
H11     H   0.645056   0.377782   0.512126
H12     H   0.695416   0.320705   0.574008
H13     H   0.733781   0.315223   0.257344
H14     H   0.685273   0.374049   0.199895
H15     H   0.836611   0.342225   0.298308
H16     H   0.696788   0.465355   0.452461
H17     H   0.776912   0.535492   0.550786
#END
data_1
_symmetry_space_group_name_H-M   ' P-1 '
loop_
_symmetry_equiv_pos_site_id
_symmetry_equiv_pos_as_xyz
1 X,Y,Z
2 -X,-Y,-Z
_cell_length_a                    8.3698
_cell_length_b                    8.9948
_cell_length_c                    13.6864
_cell_angle_alpha                 94.7736
_cell_angle_beta                  105.327
_cell_angle_gamma                 70.1544
loop_
_atom_site_label
_atom_site_type_symbol
_atom_site_fract_x
_atom_site_fract_y
_atom_site_fract_z
C1      C   0.270368   0.672282   0.189075
C2      C   0.103965   0.787939   0.162894
C3      C   0.304107   0.565744   0.266935
C4      C  -0.022978   0.797046   0.212743
C5      C   0.174771   0.576235   0.315775
C6      C   0.009488   0.691752   0.290653
C7      C   0.547219   0.567595   0.127117
C8      C   0.658446   0.614214   0.082017
C9      C   0.600920   0.407537   0.155214
C10     C   0.819333   0.504125   0.073397
C11     C   0.760287   0.302209   0.145468
C12     C   0.873172   0.349724   0.106157
C13     C   0.605315   0.774143   0.041008
C14     C  -0.131043   0.699081   0.341900
C15     C  -0.093812   0.741427   0.454059
C16     C  -0.247944   0.772893   0.499544
C17     C  -0.238752   0.831181   0.597797
C18     C  -0.400999   0.742739   0.446854
C19     C  -0.377241   0.859976   0.642386
C20     C  -0.540261   0.771155   0.490881
C21     C  -0.529891   0.830038   0.588594
N1      N   0.388953   0.674944   0.134564
O1      O   0.472290   0.883585   0.045696
O2      O   0.716863   0.794034  -0.007758
Cl1    Cl  -0.356379   0.933244   0.764987
Cl2    Cl  -0.706912   0.864695   0.641020
H1      H   0.075027   0.870631   0.101790
H2      H   0.433069   0.478616   0.293027
H3      H  -0.151106   0.888174   0.190399
H4      H   0.204564   0.491506   0.375976
H5      H   0.363504   0.781453   0.102451
H6      H   0.512876   0.364543   0.181125
H7      H   0.901636   0.543534   0.039441
H8      H   0.796162   0.179642   0.167987
H9      H   0.998717   0.266567   0.099330
H10     H   0.666692   0.902932  -0.030974
H11     H  -0.254643   0.786003   0.301448
H12     H  -0.153814   0.584565   0.333416
H13     H   0.018445   0.645935   0.497175
H14     H  -0.050256   0.845432   0.464608
H15     H  -0.121218   0.855671   0.641189
H16     H  -0.413904   0.696265   0.370425
H17     H  -0.659254   0.747783   0.449568
#END
data_1
_symmetry_space_group_name_H-M   ' P-1 '
loop_
_symmetry_equiv_pos_site_id
_symmetry_equiv_pos_as_xyz
1 X,Y,Z
2 -X,-Y,-Z
_cell_length_a                    20.1378
_cell_length_b                    8.4552
_cell_length_c                    8.475
_cell_angle_alpha                 71.5449
_cell_angle_beta                  56.3902
_cell_angle_gamma                 105.9097
loop_
_atom_site_label
_atom_site_type_symbol
_atom_site_fract_x
_atom_site_fract_y
_atom_site_fract_z
C1      C   0.310084   0.632809   0.109070
C2      C   0.334280   0.549043   0.223938
C3      C   0.234315   0.654916   0.229769
C4      C   0.284754   0.490223   0.449813
C5      C   0.185942   0.596235   0.455607
C6      C   0.209267   0.512111   0.571593
C7      C   0.373870   0.807504  -0.293045
C8      C   0.418760   0.807008  -0.494694
C9      C   0.348394   0.946889  -0.292146
C10     C   0.429753   0.932533  -0.674337
C11     C   0.360778   1.069098  -0.472767
C12     C   0.400077   1.061106  -0.664498
C13     C   0.455117   0.679483  -0.519865
C14     C   0.158407   0.455407   0.813063
C15     C   0.050354   0.287219   1.001864
C16     C   0.001311   0.220502   1.246522
C17     C  -0.098581   0.076721   1.431946
C18     C   0.052873   0.296373   1.295811
C19     C  -0.146229   0.010103   1.659580
C20     C   0.005712   0.230834   1.523173
C21     C  -0.093842   0.087747   1.706388
N1      N   0.363937   0.686525  -0.118049
O1      O   0.451501   0.564744  -0.379502
O2      O   0.498287   0.701691  -0.723377
Cl1    Cl  -0.270864  -0.169608   1.881702
Cl2    Cl  -0.150308   0.009707   1.988253
H1      H   0.393519   0.532154   0.132019
H2      H   0.209897   0.709925   0.152540
H3      H   0.305561   0.426180   0.533912
H4      H   0.127630   0.616584   0.544252
H5      H   0.395115   0.610607  -0.156279
H6      H   0.322024   0.964173  -0.151658
H7      H   0.463201   0.927293  -0.824516
H8      H   0.340337   1.174922  -0.465003
H9      H   0.408938   1.156563  -0.805030
H10     H   0.519623   0.612089  -0.718412
H11     H   0.194470   0.409123   0.859271
H12     H   0.168047   0.590328   0.812489
H13     H   0.013008   0.336412   0.962509
H14     H   0.039760   0.155878   0.994524
H15     H  -0.140932   0.013978   1.399668
H16     H   0.130690   0.409126   1.157177
H17     H   0.045958   0.290707   1.560944
#END
data_1
_symmetry_space_group_name_H-M   ' P-1 '
loop_
_symmetry_equiv_pos_site_id
_symmetry_equiv_pos_as_xyz
1 X,Y,Z
2 -X,-Y,-Z
_cell_length_a                    13.2382
_cell_length_b                    9.155
_cell_length_c                    8.0148
_cell_angle_alpha                 100.6691
_cell_angle_beta                  99.3816
_cell_angle_gamma                 76.3619
loop_
_atom_site_label
_atom_site_type_symbol
_atom_site_fract_x
_atom_site_fract_y
_atom_site_fract_z
C1      C   0.684837   0.825283   0.446567
C2      C   0.771542   0.728294   0.377267
C3      C   0.644492   0.963901   0.386437
C4      C   0.813286   0.768624   0.248928
C5      C   0.687995   1.003458   0.259340
C6      C   0.772831   0.905996   0.186173
C7      C   0.630846   0.661136   0.619186
C8      C   0.595538   0.655968   0.776223
C9      C   0.649988   0.524663   0.503466
C10     C   0.585377   0.516534   0.813169
C11     C   0.638576   0.389603   0.543658
C12     C   0.607207   0.383391   0.699859
C13     C   0.568513   0.794508   0.899210
C14     C   0.820676   0.944618   0.045659
C15     C   0.789938   1.112088   0.025712
C16     C   0.835514   1.157228  -0.112556
C17     C   0.851896   1.304509  -0.094497
C18     C   0.852873   1.060990  -0.266735
C19     C   0.886754   1.354187  -0.224259
C20     C   0.887736   1.109583  -0.396906
C21     C   0.905009   1.256210  -0.376862
N1      N   0.641098   0.796804   0.581861
O1      O   0.566714   0.924190   0.878444
O2      O   0.539426   0.770136   1.043293
Cl1    Cl   0.906677   1.538781  -0.192196
Cl2    Cl   0.948783   1.313056  -0.542539
H1      H   0.808353   0.623388   0.427490
H2      H   0.577793   1.041172   0.440593
H3      H   0.881127   0.691642   0.197369
H4      H   0.653939   1.112955   0.217669
H5      H   0.612024   0.888892   0.666274
H6      H   0.671561   0.526882   0.379171
H7      H   0.559053   0.515850   0.934390
H8      H   0.653713   0.286849   0.450367
H9      H   0.598936   0.276581   0.730835
H10     H   0.521655   0.870013   1.110443
H11     H   0.906535   0.909921   0.069146
H12     H   0.797773   0.874841  -0.075739
H13     H   0.704122   1.144173  -0.003011
H14     H   0.809536   1.181761   0.148731
H15     H   0.837901   1.383213   0.023127
H16     H   0.839602   0.945938  -0.286535
H17     H   0.901816   1.034181  -0.516368
#END
data_1
_symmetry_space_group_name_H-M   ' P-1 '
loop_
_symmetry_equiv_pos_site_id
_symmetry_equiv_pos_as_xyz
1 X,Y,Z
2 -X,-Y,-Z
_cell_length_a                    13.4042
_cell_length_b                    7.6309
_cell_length_c                    10.2799
_cell_angle_alpha                 113.6649
_cell_angle_beta                  101.7929
_cell_angle_gamma                 78.5794
loop_
_atom_site_label
_atom_site_type_symbol
_atom_site_fract_x
_atom_site_fract_y
_atom_site_fract_z
C1      C   0.808989   0.012860   0.911657
C2      C   0.734187  -0.106761   0.884481
C3      C   0.815555   0.171758   1.041803
C4      C   0.668598  -0.068666   0.983451
C5      C   0.749043   0.207626   1.139458
C6      C   0.674065   0.089502   1.113331
C7      C   0.933980   0.069757   0.784613
C8      C   1.009690  -0.023454   0.690733
C9      C   0.920049   0.273005   0.843179
C10     C   1.071051   0.087391   0.667370
C11     C   0.981330   0.377724   0.817106
C12     C   1.058735   0.286208   0.730552
C13     C   1.024480  -0.233863   0.617452
C14     C   0.601317   0.135909   1.219642
C15     C   0.655518   0.138788   1.365925
C16     C   0.588917   0.195969   1.481688
C17     C   0.482263   0.230170   1.456972
C18     C   0.636067   0.217746   1.620901
C19     C   0.423781   0.283774   1.567760
C20     C   0.578630   0.270836   1.731534
C21     C   0.471792   0.304525   1.705762
N1      N   0.872068  -0.036957   0.806046
O1      O   0.973644  -0.346970   0.622534
O2      O   1.099656  -0.299481   0.533945
Cl1    Cl   0.290773   0.323782   1.529490
Cl2    Cl   0.401713   0.371848   1.846881
H1      H   0.727425  -0.230007   0.783251
H2      H   0.875153   0.263626   1.070222
H3      H   0.610970  -0.164252   0.958747
H4      H   0.755898   0.333094   1.239483
H5      H   0.882787  -0.179888   0.743110
H6      H   0.857505   0.348497   0.905272
H7      H   1.128983   0.012282   0.596754
H8      H   0.967515   0.534496   0.863911
H9      H   1.107099   0.369309   0.711179
H10     H   1.099893  -0.438120   0.490365
H11     H   0.555815   0.277689   1.233381
H12     H   0.545752   0.030970   1.176196
H13     H   0.698357  -0.004837   1.352576
H14     H   0.714499   0.236985   1.405418
H15     H   0.441989   0.215737   1.350785
H16     H   0.719547   0.192163   1.642378
H17     H   0.615488   0.287542   1.839545
#END
data_1
_symmetry_space_group_name_H-M   ' P-1 '
loop_
_symmetry_equiv_pos_site_id
_symmetry_equiv_pos_as_xyz
1 X,Y,Z
2 -X,-Y,-Z
_cell_length_a                    8.3212
_cell_length_b                    11.2633
_cell_length_c                    11.0236
_cell_angle_alpha                 80.3788
_cell_angle_beta                  103.3625
_cell_angle_gamma                 71.2784
loop_
_atom_site_label
_atom_site_type_symbol
_atom_site_fract_x
_atom_site_fract_y
_atom_site_fract_z
C1      C   0.775868   0.447565   0.494524
C2      C   0.932598   0.371416   0.594848
C3      C   0.689651   0.576662   0.493445
C4      C   0.995914   0.422871   0.692855
C5      C   0.755904   0.627455   0.591205
C6      C   0.909218   0.551378   0.693604
C7      C   0.684891   0.287458   0.392723
C8      C   0.605446   0.261995   0.275836
C9      C   0.731906   0.192366   0.509035
C10     C   0.582791   0.143327   0.279836
C11     C   0.707741   0.076660   0.509264
C12     C   0.634795   0.049880   0.394505
C13     C   0.540245   0.360007   0.152085
C14     C   0.981729   0.599441   0.805286
C15     C   0.947180   0.744024   0.777489
C16     C   1.056387   0.781083   0.883150
C17     C   1.087247   0.895574   0.854366
C18     C   1.132739   0.702826   1.009815
C19     C   1.187747   0.932876   0.948788
C20     C   1.233447   0.739274   1.104879
C21     C   1.261588   0.854383   1.075352
N1      N   0.708565   0.402805   0.390137
O1      O   0.554284   0.465891   0.134106
O2      O   0.460499   0.323818   0.051793
Cl1    Cl   1.220392   1.077008   0.905799
Cl2    Cl   1.388482   0.897065   1.196422
H1      H   1.007329   0.272954   0.593805
H2      H   0.568635   0.636995   0.415062
H3      H   1.118326   0.362232   0.770110
H4      H   0.684945   0.728444   0.587402
H5      H   0.651843   0.467985   0.301757
H6      H   0.784786   0.211627   0.600035
H7      H   0.521848   0.126607   0.189293
H8      H   0.745659   0.005876   0.601250
H9      H   0.617068  -0.041643   0.395505
H10     H   0.426187   0.395839  -0.023028
H11     H   0.927039   0.573646   0.883362
H12     H   1.126249   0.544271   0.844644
H13     H   0.974047   0.775072   0.686742
H14     H   0.804884   0.800042   0.760096
H15     H   1.031923   0.958059   0.756232
H16     H   1.113480   0.612112   1.035973
H17     H   1.292187   0.678280   1.203440
#END
data_1
_symmetry_space_group_name_H-M   ' P-1 '
loop_
_symmetry_equiv_pos_site_id
_symmetry_equiv_pos_as_xyz
1 X,Y,Z
2 -X,-Y,-Z
_cell_length_a                    12.2291
_cell_length_b                    7.1982
_cell_length_c                    11.5794
_cell_angle_alpha                 75.8839
_cell_angle_beta                  101.8747
_cell_angle_gamma                 79.9322
loop_
_atom_site_label
_atom_site_type_symbol
_atom_site_fract_x
_atom_site_fract_y
_atom_site_fract_z
C1      C   0.439768   0.842809   0.698820
C2      C   0.470381   0.762375   0.608268
C3      C   0.523562   0.900958   0.774783
C4      C   0.581683   0.739046   0.595024
C5      C   0.634912   0.874496   0.761299
C6      C   0.666329   0.793425   0.671658
C7      C   0.281164   0.863577   0.804955
C8      C   0.160550   0.926349   0.789052
C9      C   0.351656   0.787041   0.926509
C10     C   0.117064   0.917724   0.892840
C11     C   0.305868   0.779586   1.026582
C12     C   0.188034   0.846790   1.011091
C13     C   0.080891   0.998165   0.665741
C14     C   0.789347   0.756622   0.665039
C15     C   0.856677   0.550501   0.747461
C16     C   0.984338   0.505445   0.762057
C17     C   1.030288   0.551357   0.660881
C18     C   1.060635   0.411565   0.877868
C19     C   1.148337   0.505754   0.674469
C20     C   1.178583   0.365384   0.892525
C21     C   1.223379   0.412305   0.790978
N1      N   0.325001   0.869403   0.704532
O1      O   0.105935   1.000252   0.568561
O2      O  -0.029490   1.060639   0.665807
Cl1    Cl   1.199577   0.566974   0.544262
Cl2    Cl   1.371423   0.353645   0.812114
H1      H   0.405531   0.717389   0.548591
H2      H   0.500673   0.972338   0.841900
H3      H   0.603692   0.675891   0.523892
H4      H   0.699191   0.920731   0.821135
H5      H   0.263964   0.903095   0.623353
H6      H   0.443027   0.728375   0.941285
H7      H   0.024833   0.967894   0.877825
H8      H   0.363206   0.718173   1.118966
H9      H   0.152694   0.841267   1.090216
H10     H  -0.072449   1.100303   0.580020
H11     H   0.793325   0.773811   0.569186
H12     H   0.829546   0.867121   0.696140
H13     H   0.841299   0.532972   0.839377
H14     H   0.819073   0.440374   0.712357
H15     H   0.974343   0.623416   0.568619
H16     H   1.027003   0.374141   0.958382
H17     H   1.237490   0.292806   0.983009
#END
data_1
_symmetry_space_group_name_H-M   ' C2/c '
loop_
_symmetry_equiv_pos_site_id
_symmetry_equiv_pos_as_xyz
1 X,Y,Z
2 -X+1/2,Y,-Z+1/2
3 X,Y+1/2,Z+1/2
4 -X+1/2,Y+1/2,-Z
5 -X,-Y,-Z
6 X+1/2,-Y,Z+1/2
7 -X,-Y+1/2,-Z+1/2
8 X+1/2,-Y+1/2,Z
_cell_length_a                    14.3445
_cell_length_b                    23.6481
_cell_length_c                    11.4601
_cell_angle_alpha                 90.0
_cell_angle_beta                  73.4178
_cell_angle_gamma                 90.0
loop_
_atom_site_label
_atom_site_type_symbol
_atom_site_fract_x
_atom_site_fract_y
_atom_site_fract_z
C1      C   0.011597   0.222314   0.525024
C2      C  -0.075952   0.228830   0.616913
C3      C   0.080340   0.265859   0.505780
C4      C  -0.094595   0.277756   0.686451
C5      C   0.060095   0.314851   0.575049
C6      C  -0.027401   0.321932   0.666212
C7      C   0.076239   0.162077   0.340405
C8      C   0.096624   0.106082   0.294401
C9      C   0.103326   0.207094   0.257046
C10     C   0.145629   0.097792   0.170817
C11     C   0.151413   0.197367   0.136056
C12     C   0.174354   0.142588   0.091571
C13     C   0.063923   0.056953   0.373273
C14     C  -0.049060   0.376362   0.736229
C15     C  -0.101792   0.417805   0.673897
C16     C  -0.119823   0.475813   0.729304
C17     C  -0.162120   0.483229   0.853918
C18     C  -0.098075   0.523915   0.655997
C19     C  -0.181271   0.536928   0.904357
C20     C  -0.116932   0.577717   0.705399
C21     C  -0.158472   0.584628   0.829916
N1      N   0.028338   0.171086   0.460799
O1      O   0.021488   0.058080   0.482204
O2      O   0.083248   0.007073   0.314660
Cl1    Cl  -0.233957   0.543160   1.060412
Cl2    Cl  -0.180815   0.652476   0.889347
H1      H  -0.129480   0.194958   0.632790
H2      H   0.150753   0.260637   0.438916
H3      H  -0.163250   0.281954   0.757796
H4      H   0.114462   0.348366   0.559117
H5      H   0.003611   0.135167   0.508568
H6      H   0.084109   0.249979   0.288495
H7      H   0.160405   0.054643   0.138439
H8      H   0.170856   0.233303   0.074610
H9      H   0.212730   0.135289  -0.003570
H10     H   0.058137  -0.021387   0.376455
H11     H  -0.093740   0.367949   0.829775
H12     H   0.018692   0.395842   0.743177
H13     H  -0.059917   0.421514   0.577604
H14     H  -0.171656   0.398596   0.673454
H15     H  -0.181376   0.446937   0.914365
H16     H  -0.065508   0.519176   0.558354
H17     H  -0.099520   0.615054   0.648033
#END
data_1
_symmetry_space_group_name_H-M   ' P21/c '
loop_
_symmetry_equiv_pos_site_id
_symmetry_equiv_pos_as_xyz
1 X,Y,Z
2 -X+1/2,Y+1/2,-Z+1/2
3 -X,-Y,-Z
4 X+1/2,-Y+1/2,Z+1/2
_cell_length_a                    12.9144
_cell_length_b                    10.213
_cell_length_c                    14.6671
_cell_angle_alpha                 90.0
_cell_angle_beta                  71.8225
_cell_angle_gamma                 90.0
loop_
_atom_site_label
_atom_site_type_symbol
_atom_site_fract_x
_atom_site_fract_y
_atom_site_fract_z
C1      C   0.313219   0.399753   0.155209
C2      C   0.387869   0.501077   0.122497
C3      C   0.349891   0.280065   0.179831
C4      C   0.496869   0.483387   0.115313
C5      C   0.458397   0.264302   0.173896
C6      C   0.534031   0.365218   0.140937
C7      C   0.113585   0.405345   0.235166
C8      C   0.007513   0.423634   0.227147
C9      C   0.121835   0.375283   0.326374
C10     C  -0.084179   0.408852   0.308653
C11     C   0.029881   0.361114   0.404921
C12     C  -0.074472   0.376639   0.396970
C13     C  -0.006562   0.464282   0.136093
C14     C   0.651017   0.346045   0.135971
C15     C   0.710762   0.240524   0.064498
C16     C   0.818558   0.200353   0.074636
C17     C   0.914988   0.214477  -0.000687
C18     C   0.824169   0.149728   0.161532
C19     C   1.014770   0.178231   0.009346
C20     C   0.923055   0.113315   0.172267
C21     C   1.019125   0.127464   0.096283
N1      N   0.204415   0.416270   0.156424
O1      O   0.066064   0.479684   0.060028
O2      O  -0.111060   0.486733   0.141335
Cl1    Cl   1.132005   0.198084  -0.087739
Cl2    Cl   1.141785   0.081305   0.112212
H1      H   0.359506   0.594167   0.103122
H2      H   0.292189   0.199964   0.203584
H3      H   0.554332   0.563464   0.089706
H4      H   0.485356   0.170968   0.194679
H5      H   0.190249   0.451996   0.096640
H6      H   0.202232   0.364249   0.334324
H7      H  -0.164099   0.423900   0.300570
H8      H   0.039580   0.338059   0.474229
H9      H  -0.146383   0.364900   0.459092
H10     H  -0.108530   0.512316   0.077073
H11     H   0.695580   0.438989   0.118159
H12     H   0.654088   0.319535   0.207808
H13     H   0.657761   0.153775   0.074530
H14     H   0.721106   0.274057  -0.008942
H15     H   0.913639   0.254290  -0.069106
H16     H   0.749819   0.136820   0.221468
H17     H   0.927400   0.073256   0.239604
#END
data_1
_symmetry_space_group_name_H-M   ' P21/c '
loop_
_symmetry_equiv_pos_site_id
_symmetry_equiv_pos_as_xyz
1 X,Y,Z
2 -X,Y+1/2,-Z+1/2
3 -X,-Y,-Z
4 X,-Y+1/2,Z+1/2
_cell_length_a                    12.133
_cell_length_b                    9.8765
_cell_length_c                    15.5928
_cell_angle_alpha                 90.0
_cell_angle_beta                  83.4185
_cell_angle_gamma                 90.0
loop_
_atom_site_label
_atom_site_type_symbol
_atom_site_fract_x
_atom_site_fract_y
_atom_site_fract_z
C1      C   0.420990   0.392632   0.334800
C2      C   0.379698   0.266750   0.363916
C3      C   0.396097   0.506911   0.385653
C4      C   0.313518   0.256354   0.442258
C5      C   0.328692   0.495859   0.463735
C6      C   0.286829   0.370874   0.493207
C7      C   0.594115   0.362080   0.237436
C8      C   0.651049   0.365896   0.152450
C9      C   0.652017   0.312744   0.304294
C10     C   0.761383   0.321083   0.137967
C11     C   0.760654   0.269881   0.287716
C12     C   0.816837   0.273442   0.204295
C13     C   0.595091   0.414747   0.080209
C14     C   0.213180   0.356534   0.577029
C15     C   0.268826   0.281548   0.646748
C16     C   0.189523   0.251757   0.725892
C17     C   0.129039   0.355968   0.769475
C18     C   0.174351   0.120315   0.757690
C19     C   0.055664   0.330072   0.842773
C20     C   0.101298   0.093377   0.830840
C21     C   0.041440   0.197901   0.873883
N1      N   0.486440   0.404217   0.253868
O1      O   0.502776   0.465926   0.085201
O2      O   0.654473   0.397682   0.002488
Cl1    Cl  -0.016699   0.464627   0.894252
Cl2    Cl  -0.049379   0.160946   0.965230
H1      H   0.399588   0.178069   0.323677
H2      H   0.429309   0.604443   0.362935
H3      H   0.280197   0.158056   0.463865
H4      H   0.308403   0.586011   0.502617
H5      H   0.454057   0.447925   0.203266
H6      H   0.609924   0.310055   0.369653
H7      H   0.802695   0.325043   0.072430
H8      H   0.802940   0.233186   0.341050
H9      H   0.902339   0.239606   0.191906
H10     H   0.608540   0.434377  -0.038792
H11     H   0.185987   0.457216   0.600706
H12     H   0.137376   0.301262   0.565989
H13     H   0.304694   0.186296   0.620034
H14     H   0.339000   0.342445   0.663859
H15     H   0.138993   0.460146   0.747277
H16     H   0.220651   0.037415   0.724676
H17     H   0.089680  -0.009152   0.855470
#END
data_1
_symmetry_space_group_name_H-M   ' P-1 '
loop_
_symmetry_equiv_pos_site_id
_symmetry_equiv_pos_as_xyz
1 X,Y,Z
2 -X,-Y,-Z
_cell_length_a                    17.6372
_cell_length_b                    6.841
_cell_length_c                    8.4716
_cell_angle_alpha                 66.6602
_cell_angle_beta                  92.2012
_cell_angle_gamma                 88.1429
loop_
_atom_site_label
_atom_site_type_symbol
_atom_site_fract_x
_atom_site_fract_y
_atom_site_fract_z
C1      C   0.323778   0.357108   0.229748
C2      C   0.275233   0.454527   0.306583
C3      C   0.323001   0.136081   0.280383
C4      C   0.226606   0.334497   0.429149
C5      C   0.273329   0.018458   0.401249
C6      C   0.224127   0.115020   0.477448
C7      C   0.387090   0.492633  -0.050158
C8      C   0.428475   0.661131  -0.165395
C9      C   0.358151   0.344483  -0.111184
C10     C   0.442050   0.667832  -0.329599
C11     C   0.372190   0.356892  -0.274049
C12     C   0.415177   0.517039  -0.384710
C13     C   0.455324   0.831340  -0.117144
C14     C   0.171979  -0.016883   0.610697
C15     C   0.216131  -0.176430   0.772609
C16     C   0.165775  -0.307697   0.910187
C17     C   0.124016  -0.212585   0.999741
C18     C   0.158367  -0.524113   0.949978
C19     C   0.076209  -0.329702   1.125920
C20     C   0.110720  -0.642550   1.075740
C21     C   0.069380  -0.546479   1.164498
N1      N   0.373999   0.483940   0.111274
O1      O   0.448430   0.844611   0.021466
O2      O   0.489650   0.984722  -0.243415
Cl1    Cl   0.026136  -0.202215   1.233810
Cl2    Cl   0.010505  -0.699471   1.321568
H1      H   0.275631   0.626325   0.268074
H2      H   0.363093   0.055949   0.228714
H3      H   0.189083   0.413468   0.487416
H4      H   0.273222  -0.153337   0.438144
H5      H   0.391770   0.613614   0.130229
H6      H   0.322939   0.221204  -0.030241
H7      H   0.474172   0.797192  -0.414175
H8      H   0.348613   0.239332  -0.316099
H9      H   0.426423   0.524619  -0.512075
H10     H   0.504452   1.085235  -0.194773
H11     H   0.133780   0.087667   0.645835
H12     H   0.135426  -0.105854   0.557414
H13     H   0.253006  -0.283054   0.736847
H14     H   0.254142  -0.087886   0.823129
H15     H   0.128806  -0.044200   0.972726
H16     H   0.190503  -0.601455   0.881640
H17     H   0.105061  -0.811304   1.106901
#END
data_1
_symmetry_space_group_name_H-M   ' C2/c '
loop_
_symmetry_equiv_pos_site_id
_symmetry_equiv_pos_as_xyz
1 X,Y,Z
2 -X,Y,-Z+1/2
3 -X,-Y,-Z
4 X,-Y,Z+1/2
5 X+1/2,Y+1/2,Z
6 -X+1/2,Y+1/2,-Z+1/2
7 -X+1/2,-Y+1/2,-Z
8 X+1/2,-Y+1/2,Z+1/2
_cell_length_a                    24.1769
_cell_length_b                    17.8714
_cell_length_c                    9.7596
_cell_angle_alpha                 90.0
_cell_angle_beta                  117.0309
_cell_angle_gamma                 90.0
loop_
_atom_site_label
_atom_site_type_symbol
_atom_site_fract_x
_atom_site_fract_y
_atom_site_fract_z
C1      C   0.262149   0.632353   0.458120
C2      C   0.220182   0.681469   0.348754
C3      C   0.249564   0.607844   0.577273
C4      C   0.166408   0.702689   0.356538
C5      C   0.196007   0.630105   0.584178
C6      C   0.152812   0.677417   0.472942
C7      C   0.332049   0.598221   0.341677
C8      C   0.394589   0.586106   0.370012
C9      C   0.285408   0.593404   0.188380
C10     C   0.407791   0.573019   0.246132
C11     C   0.300041   0.579915   0.069366
C12     C   0.361501   0.570351   0.096407
C13     C   0.445422   0.586687   0.526981
C14     C   0.094541   0.701307   0.480314
C15     C   0.055940   0.635270   0.487657
C16     C   0.001451   0.656167   0.515506
C17     C  -0.032801   0.600442   0.542624
C18     C  -0.016469   0.730377   0.516227
C19     C  -0.083087   0.617477   0.569280
C20     C  -0.066688   0.748059   0.542995
C21     C  -0.100325   0.691998   0.569870
N1      N   0.318421   0.610607   0.461763
O1      O   0.440159   0.592251   0.645409
O2      O   0.502168   0.581049   0.533922
Cl1    Cl  -0.123416   0.544807   0.601895
Cl2    Cl  -0.162744   0.716105   0.603339
H1      H   0.230235   0.704427   0.259402
H2      H   0.282403   0.570491   0.664366
H3      H   0.134230   0.740818   0.269802
H4      H   0.187919   0.610374   0.679201
H5      H   0.355093   0.602791   0.567350
H6      H   0.237141   0.598429   0.164552
H7      H   0.455922   0.564513   0.271090
H8      H   0.262588   0.576083  -0.047286
H9      H   0.372618   0.560193   0.002008
H10     H   0.531002   0.581827   0.642575
H11     H   0.106182   0.737511   0.581019
H12     H   0.066485   0.735985   0.379316
H13     H   0.039565   0.602905   0.380357
H14     H   0.085776   0.596295   0.578391
H15     H  -0.020229   0.541887   0.543267
H16     H   0.008624   0.775775   0.495393
H17     H  -0.080299   0.805956   0.543507
#END
data_1
_symmetry_space_group_name_H-M   ' P21/c '
loop_
_symmetry_equiv_pos_site_id
_symmetry_equiv_pos_as_xyz
1 X,Y,Z
2 -X+1/2,Y+1/2,-Z+1/2
3 -X,-Y,-Z
4 X+1/2,-Y+1/2,Z+1/2
_cell_length_a                    13.3732
_cell_length_b                    13.2142
_cell_length_c                    10.6848
_cell_angle_alpha                 90.0
_cell_angle_beta                  88.242
_cell_angle_gamma                 90.0
loop_
_atom_site_label
_atom_site_type_symbol
_atom_site_fract_x
_atom_site_fract_y
_atom_site_fract_z
C1      C   0.643818   0.433862   0.184406
C2      C   0.566092   0.486627   0.245665
C3      C   0.619589   0.366998   0.088096
C4      C   0.467472   0.469538   0.213969
C5      C   0.521066   0.351521   0.057081
C6      C   0.442537   0.401839   0.120091
C7      C   0.790996   0.492872   0.304983
C8      C   0.890805   0.529886   0.292321
C9      C   0.743800   0.497652   0.424508
C10     C   0.936361   0.573455   0.395918
C11     C   0.790742   0.541271   0.524412
C12     C   0.887103   0.581227   0.510914
C13     C   0.948491   0.518983   0.174186
C14     C   0.336028   0.383760   0.085554
C15     C   0.301721   0.273490   0.101200
C16     C   0.194263   0.261622   0.067273
C17     C   0.118509   0.263038   0.159569
C18     C   0.167588   0.254943  -0.057750
C19     C   0.018423   0.256842   0.128500
C20     C   0.068090   0.248892  -0.089672
C21     C  -0.007172   0.249700   0.003234
N1      N   0.745634   0.448929   0.205013
O1      O   0.917453   0.485894   0.075812
O2      O   1.044257   0.549337   0.180746
Cl1    Cl  -0.072656   0.258163   0.248064
Cl2    Cl  -0.131134   0.241523  -0.039689
H1      H   0.582313   0.543453   0.315520
H2      H   0.679671   0.326765   0.038291
H3      H   0.408091   0.511569   0.262933
H4      H   0.504667   0.299358  -0.018610
H5      H   0.791911   0.441758   0.128003
H6      H   0.670520   0.463608   0.438771
H7      H   1.012460   0.601149   0.383600
H8      H   0.751743   0.543176   0.615249
H9      H   0.923375   0.615917   0.589695
H10     H   1.073272   0.538760   0.097574
H11     H   0.285610   0.432554   0.141955
H12     H   0.325376   0.406094  -0.012463
H13     H   0.349308   0.224278   0.041644
H14     H   0.312408   0.249379   0.198220
H15     H   0.136851   0.268614   0.257864
H16     H   0.225855   0.254101  -0.131258
H17     H   0.047248   0.243364  -0.186926
#END
data_1
_symmetry_space_group_name_H-M   ' P-1 '
loop_
_symmetry_equiv_pos_site_id
_symmetry_equiv_pos_as_xyz
1 X,Y,Z
2 -X,-Y,-Z
_cell_length_a                    7.942
_cell_length_b                    22.0657
_cell_length_c                    7.2801
_cell_angle_alpha                 67.7374
_cell_angle_beta                  124.2399
_cell_angle_gamma                 94.1599
loop_
_atom_site_label
_atom_site_type_symbol
_atom_site_fract_x
_atom_site_fract_y
_atom_site_fract_z
C1      C   0.759317   0.179254   0.922949
C2      C   0.579442   0.226506   0.786641
C3      C   0.911374   0.169965   1.164211
C4      C   0.553434   0.264005   0.887752
C5      C   0.884674   0.208572   1.261460
C6      C   0.706111   0.256518   1.125245
C7      C   0.944024   0.117746   0.841425
C8      C   0.937539   0.069692   0.752155
C9      C   1.129026   0.142536   0.948276
C10     C   1.114299   0.047582   0.778710
C11     C   1.299952   0.119802   0.970903
C12     C   1.295449   0.071575   0.888242
C13     C   0.747580   0.043806   0.629417
C14     C   0.682469   0.298469   1.233415
C15     C   0.842382   0.344358   1.298200
C16     C   0.822399   0.397912   1.080309
C17     C   0.736682   0.463538   0.996091
C18     C   0.887537   0.383219   0.956443
C19     C   0.714227   0.513559   0.792612
C20     C   0.865747   0.432768   0.753702
C21     C   0.778810   0.498198   0.670137
N1      N   0.773145   0.139777   0.818107
O1      O   0.580048   0.061785   0.581061
O2      O   0.770093  -0.004674   0.571186
Cl1    Cl   0.605747   0.594501   0.696934
Cl2    Cl   0.754182   0.558941   0.415482
H1      H   0.460154   0.233664   0.599541
H2      H   1.048363   0.131415   1.276396
H3      H   0.412764   0.301008   0.777999
H4      H   1.004501   0.200388   1.449980
H5      H   0.641525   0.125040   0.710079
H6      H   1.134638   0.181001   1.009427
H7      H   1.104985   0.010776   0.709414
H8      H   1.439649   0.140479   1.053257
H9      H   1.430753   0.053811   0.907383
H10     H   0.634801  -0.016889   0.491411
H11     H   0.526126   0.328975   1.106644
H12     H   0.696225   0.265884   1.400634
H13     H   0.826528   0.367313   1.398905
H14     H   0.998838   0.313888   1.423785
H15     H   0.685352   0.476691   1.089024
H16     H   0.956005   0.332353   1.019048
H17     H   0.916317   0.421433   0.657333
#END
data_1
_symmetry_space_group_name_H-M   ' P-1 '
loop_
_symmetry_equiv_pos_site_id
_symmetry_equiv_pos_as_xyz
1 X,Y,Z
2 -X,-Y,-Z
_cell_length_a                    11.3538
_cell_length_b                    8.3275
_cell_length_c                    10.0016
_cell_angle_alpha                 86.9789
_cell_angle_beta                  88.5364
_cell_angle_gamma                 91.2799
loop_
_atom_site_label
_atom_site_type_symbol
_atom_site_fract_x
_atom_site_fract_y
_atom_site_fract_z
C1      C   0.921823   0.965622   0.799775
C2      C   0.919841   1.088566   0.699082
C3      C   1.029269   0.929058   0.858018
C4      C   1.022554   1.171644   0.657335
C5      C   1.131781   1.011637   0.813846
C6      C   1.130536   1.134148   0.713202
C7      C   0.795237   0.736317   0.893719
C8      C   0.691278   0.692834   0.970757
C9      C   0.875920   0.614655   0.869010
C10     C   0.673485   0.533221   1.020755
C11     C   0.855735   0.458817   0.919742
C12     C   0.754567   0.416332   0.997175
C13     C   0.601116   0.811589   0.995747
C14     C   1.244539   1.216298   0.666303
C15     C   1.284665   1.171061   0.526567
C16     C   1.411696   1.210849   0.488723
C17     C   1.487118   1.291780   0.571118
C18     C   1.457243   1.162671   0.366285
C19     C   1.604529   1.324089   0.532748
C20     C   1.573683   1.193921   0.327433
C21     C   1.648516   1.274903   0.410702
N1      N   0.814341   0.891106   0.842422
O1      O   0.601817   0.951054   0.950873
O2      O   0.512010   0.754840   1.077596
Cl1    Cl   1.693590   1.426347   0.640435
Cl2    Cl   1.794438   1.311946   0.359644
H1      H   0.836271   1.117812   0.653898
H2      H   1.032183   0.837903   0.939685
H3      H   1.019010   1.267612   0.579169
H4      H   1.214760   0.981433   0.860209
H5      H   0.743884   0.963343   0.852693
H6      H   0.953855   0.644567   0.806669
H7      H   0.593320   0.503209   1.079146
H8      H   0.919683   0.367911   0.897531
H9      H   0.739350   0.293567   1.036997
H10     H   0.459322   0.844020   1.085223
H11     H   1.238725   1.347858   0.668639
H12     H   1.312170   1.180880   0.738024
H13     H   1.269583   1.040826   0.519095
H14     H   1.227225   1.227082   0.451273
H15     H   1.456406   1.333049   0.666897
H16     H   1.399752   1.098946   0.300329
H17     H   1.608517   1.155913   0.232293
#END
data_1
_symmetry_space_group_name_H-M   ' P-1 '
loop_
_symmetry_equiv_pos_site_id
_symmetry_equiv_pos_as_xyz
1 X,Y,Z
2 -X,-Y,-Z
_cell_length_a                    8.5486
_cell_length_b                    10.5765
_cell_length_c                    10.4842
_cell_angle_alpha                 95.142
_cell_angle_beta                  80.6293
_cell_angle_gamma                 89.1476
loop_
_atom_site_label
_atom_site_type_symbol
_atom_site_fract_x
_atom_site_fract_y
_atom_site_fract_z
C1      C   0.489910   0.285040   0.430832
C2      C   0.467193   0.340276   0.559012
C3      C   0.588692   0.177225   0.397206
C4      C   0.540686   0.286976   0.650664
C5      C   0.664153   0.125763   0.489461
C6      C   0.640835   0.179156   0.617788
C7      C   0.260486   0.359694   0.337344
C8      C   0.204513   0.417403   0.235135
C9      C   0.147119   0.323848   0.439928
C10     C   0.040935   0.438778   0.240880
C11     C  -0.012894   0.345753   0.442085
C12     C  -0.068149   0.404132   0.342875
C13     C   0.315615   0.454322   0.124113
C14     C   0.719771   0.127659   0.721629
C15     C   0.789783  -0.007585   0.690220
C16     C   0.819948  -0.067751   0.808890
C17     C   0.972180  -0.102637   0.825670
C18     C   0.692661  -0.092761   0.904226
C19     C   0.998259  -0.159857   0.935203
C20     C   0.717343  -0.149628   1.013556
C21     C   0.870434  -0.183393   1.029979
N1      N   0.419621   0.338847   0.334927
O1      O   0.458617   0.431504   0.101889
O2      O   0.247093   0.521265   0.043512
Cl1    Cl   1.191515  -0.200988   0.950083
Cl2    Cl   0.897360  -0.254604   1.168111
H1      H   0.392243   0.425708   0.585317
H2      H   0.605871   0.133699   0.297691
H3      H   0.521815   0.330659   0.750333
H4      H   0.741499   0.042052   0.459861
H5      H   0.488918   0.351540   0.248809
H6      H   0.187387   0.276911   0.517233
H7      H   0.001506   0.483300   0.161761
H8      H  -0.096882   0.316029   0.522603
H9      H  -0.194250   0.421216   0.345468
H10     H   0.332478   0.538632  -0.024942
H11     H   0.813802   0.191571   0.744694
H12     H   0.632544   0.131884   0.811560
H13     H   0.705985  -0.066139   0.643352
H14     H   0.899548  -0.008871   0.619195
H15     H   1.073809  -0.085487   0.752886
H16     H   0.572121  -0.068213   0.892119
H17     H   0.618489  -0.169323   1.087583
#END
data_1
_symmetry_space_group_name_H-M   ' P-1 '
loop_
_symmetry_equiv_pos_site_id
_symmetry_equiv_pos_as_xyz
1 X,Y,Z
2 -X,-Y,-Z
_cell_length_a                    7.1348
_cell_length_b                    7.4294
_cell_length_c                    20.9197
_cell_angle_alpha                 110.7319
_cell_angle_beta                  79.6343
_cell_angle_gamma                 69.9183
loop_
_atom_site_label
_atom_site_type_symbol
_atom_site_fract_x
_atom_site_fract_y
_atom_site_fract_z
C1      C   0.906988   0.432531   0.685276
C2      C   1.026927   0.386497   0.728388
C3      C   0.742147   0.371679   0.683899
C4      C   0.983496   0.283923   0.768880
C5      C   0.699910   0.269943   0.725097
C6      C   0.818190   0.224038   0.768429
C7      C   0.848861   0.662866   0.620108
C8      C   0.951158   0.724034   0.572158
C9      C   0.625173   0.755990   0.644990
C10     C   0.828698   0.864988   0.549216
C11     C   0.509729   0.895176   0.621570
C12     C   0.609960   0.949702   0.572709
C13     C   1.182592   0.642998   0.546568
C14     C   0.763637   0.114391   0.812141
C15     C   0.951902  -0.046334   0.819321
C16     C   1.029301   0.048517   0.879429
C17     C   0.889151   0.183126   0.950668
C18     C   1.244798  -0.004269   0.865869
C19     C   0.960930   0.264705   1.006741
C20     C   1.318079   0.076527   0.921445
C21     C   1.176768   0.211716   0.992234
N1      N   0.967366   0.527869   0.643618
O1      O   1.307626   0.528525   0.564824
O2      O   1.255365   0.704729   0.498062
Cl1    Cl   0.777928   0.431448   1.094324
Cl2    Cl   1.272877   0.311091   1.060637
H1      H   1.155391   0.433441   0.729995
H2      H   0.653072   0.394794   0.648156
H3      H   1.080013   0.251135   0.801899
H4      H   0.572616   0.221321   0.722427
H5      H   1.123994   0.494155   0.628077
H6      H   0.542450   0.722993   0.684997
H7      H   0.910954   0.907733   0.512350
H8      H   0.337165   0.964563   0.642496
H9      H   0.517976   1.058622   0.554355
H10     H   1.408182   0.641297   0.486033
H11     H   0.650922   0.236346   0.866882
H12     H   0.675906   0.030891   0.787120
H13     H   0.903962  -0.162249   0.829458
H14     H   1.084379  -0.139487   0.767245
H15     H   0.720253   0.226052   0.963839
H16     H   1.357032  -0.109663   0.810632
H17     H   1.485792   0.035935   0.910599
#END
data_1
_symmetry_space_group_name_H-M   ' P-1 '
loop_
_symmetry_equiv_pos_site_id
_symmetry_equiv_pos_as_xyz
1 X,Y,Z
2 -X,-Y,-Z
_cell_length_a                    10.6936
_cell_length_b                    8.5605
_cell_length_c                    10.3927
_cell_angle_alpha                 91.8834
_cell_angle_beta                  87.9243
_cell_angle_gamma                 77.1162
loop_
_atom_site_label
_atom_site_type_symbol
_atom_site_fract_x
_atom_site_fract_y
_atom_site_fract_z
C1      C   0.209884   0.416947   0.045622
C2      C   0.302170   0.509480   0.047676
C3      C   0.147725   0.402849  -0.068882
C4      C   0.332434   0.584394  -0.061842
C5      C   0.180911   0.475593  -0.178338
C6      C   0.273922   0.567268  -0.177605
C7      C   0.139898   0.208975   0.174705
C8      C   0.074522   0.180338   0.290101
C9      C   0.165821   0.086657   0.077093
C10     C   0.036721   0.034500   0.302318
C11     C   0.127411  -0.055529   0.092275
C12     C   0.061670  -0.083097   0.204861
C13     C   0.046658   0.301103   0.396601
C14     C   0.300281   0.647578  -0.299174
C15     C   0.437886   0.662630  -0.325716
C16     C   0.461631   0.729169  -0.454809
C17     C   0.579023   0.769770  -0.480959
C18     C   0.371830   0.751727  -0.550475
C19     C   0.607102   0.829877  -0.598316
C20     C   0.398940   0.812269  -0.668146
C21     C   0.516307   0.851614  -0.693179
N1      N   0.178618   0.350168   0.160598
O1      O   0.085418   0.424937   0.403928
O2      O  -0.032262   0.267614   0.490478
Cl1    Cl   0.755509   0.877314  -0.623946
Cl2    Cl   0.546430   0.927233  -0.841371
H1      H   0.350543   0.521467   0.136616
H2      H   0.072399   0.336124  -0.071648
H3      H   0.404394   0.656297  -0.056537
H4      H   0.131911   0.462568  -0.266839
H5      H   0.170799   0.419816   0.243067
H6      H   0.219208   0.104419  -0.010055
H7      H  -0.013070   0.015801   0.391452
H8      H   0.150184  -0.147694   0.015089
H9      H   0.031702  -0.195221   0.216007
H10     H  -0.042436   0.355413   0.554038
H11     H   0.271585   0.579175  -0.379878
H12     H   0.236469   0.768017  -0.299265
H13     H   0.466386   0.738541  -0.249809
H14     H   0.502949   0.544060  -0.318953
H15     H   0.651210   0.754314  -0.408369
H16     H   0.278587   0.723391  -0.534592
H17     H   0.328601   0.829917  -0.742229
#END
data_1
_symmetry_space_group_name_H-M   ' C2/c '
loop_
_symmetry_equiv_pos_site_id
_symmetry_equiv_pos_as_xyz
1 X,Y,Z
2 -X,Y,-Z+1/2
3 -X,-Y,-Z
4 X,-Y,Z+1/2
5 X+1/2,Y+1/2,Z
6 -X+1/2,Y+1/2,-Z+1/2
7 -X+1/2,-Y+1/2,-Z
8 X+1/2,-Y+1/2,Z+1/2
_cell_length_a                    25.9758
_cell_length_b                    8.3735
_cell_length_c                    17.7682
_cell_angle_alpha                 90.0
_cell_angle_beta                  104.8344
_cell_angle_gamma                 90.0
loop_
_atom_site_label
_atom_site_type_symbol
_atom_site_fract_x
_atom_site_fract_y
_atom_site_fract_z
C1      C   0.215837   0.947923   0.860463
C2      C   0.237974   1.092438   0.892635
C3      C   0.242745   0.858626   0.816018
C4      C   0.286401   1.143093   0.881769
C5      C   0.290771   0.912121   0.804673
C6      C   0.313934   1.054262   0.838085
C7      C   0.147681   0.906439   0.933943
C8      C   0.092209   0.900669   0.928762
C9      C   0.182890   0.925078   1.008125
C10     C   0.074422   0.915366   0.996722
C11     C   0.164106   0.939404   1.073766
C12     C   0.109540   0.935502   1.068820
C13     C   0.053566   0.876506   0.853621
C14     C   0.368808   1.101828   0.833957
C15     C   0.413222   1.010294   0.893062
C16     C   0.415573   1.054312   0.975926
C17     C   0.375230   1.010581   1.010778
C18     C   0.456486   1.151946   1.017902
C19     C   0.375419   1.064492   1.084790
C20     C   0.457348   1.204422   1.092297
C21     C   0.416612   1.161970   1.126099
N1      N   0.166656   0.891818   0.868842
O1      O   0.063932   0.847988   0.791632
O2      O   0.002491   0.886237   0.857195
Cl1    Cl   0.323005   1.009780   1.123856
Cl2    Cl   0.418358   1.231291   1.218900
H1      H   0.217130   1.164624   0.926313
H2      H   0.225540   0.746160   0.790854
H3      H   0.303620   1.254707   0.908297
H4      H   0.311371   0.840029   0.770376
H5      H   0.138847   0.858873   0.819818
H6      H   0.225542   0.925954   1.013560
H7      H   0.031838   0.910328   0.991222
H8      H   0.192635   0.952682   1.130147
H9      H   0.095022   0.946836   1.120710
H10     H  -0.018538   0.866298   0.804585
H11     H   0.374091   1.080850   0.775362
H12     H   0.374769   1.230472   0.845093
H13     H   0.406316   0.881473   0.883470
H14     H   0.451721   1.036539   0.881012
H15     H   0.343092   0.932274   0.980795
H16     H   0.488245   1.188087   0.991723
H17     H   0.489392   1.279861   1.124871
#END
data_1
_symmetry_space_group_name_H-M   ' P-1 '
loop_
_symmetry_equiv_pos_site_id
_symmetry_equiv_pos_as_xyz
1 X,Y,Z
2 -X,-Y,-Z
_cell_length_a                    6.9239
_cell_length_b                    16.3619
_cell_length_c                    9.147
_cell_angle_alpha                 65.2048
_cell_angle_beta                  80.6817
_cell_angle_gamma                 82.4224
loop_
_atom_site_label
_atom_site_type_symbol
_atom_site_fract_x
_atom_site_fract_y
_atom_site_fract_z
C1      C   0.458291   0.861812   0.984277
C2      C   0.271043   0.831166   1.011744
C3      C   0.591849   0.811814   1.095336
C4      C   0.217968   0.755259   1.150291
C5      C   0.537535   0.735708   1.231590
C6      C   0.348142   0.706807   1.263587
C7      C   0.428042   1.010283   0.744104
C8      C   0.525765   1.068994   0.593981
C9      C   0.231720   1.035498   0.786576
C10     C   0.422478   1.146159   0.491623
C11     C   0.134774   1.112096   0.682999
C12     C   0.228006   1.167794   0.533034
C13     C   0.734141   1.051389   0.546216
C14     C   0.289794   0.624333   1.411942
C15     C   0.281933   0.634377   1.572389
C16     C   0.219021   0.549825   1.714154
C17     C   0.350057   0.494421   1.821640
C18     C   0.029928   0.522199   1.736220
C19     C   0.294641   0.414050   1.949037
C20     C  -0.026946   0.442435   1.862804
C21     C   0.105067   0.387711   1.970168
N1      N   0.528044   0.934998   0.845505
O1      O   0.842156   0.987616   0.623710
O2      O   0.804859   1.113585   0.401990
Cl1    Cl   0.465622   0.348191   2.078827
Cl2    Cl   0.029255   0.288180   2.127790
H1      H   0.168519   0.864688   0.922650
H2      H   0.739428   0.833959   1.073008
H3      H   0.071473   0.732404   1.169371
H4      H   0.644893   0.697775   1.315306
H5      H   0.674131   0.930611   0.807243
H6      H   0.157646   0.995407   0.904738
H7      H   0.500495   1.189373   0.377636
H8      H  -0.016552   1.129302   0.720905
H9      H   0.150446   1.227612   0.451801
H10     H   0.941773   1.094020   0.385270
H11     H   0.145421   0.606854   1.403275
H12     H   0.392666   0.566184   1.416612
H13     H   0.426614   0.649844   1.584526
H14     H   0.181186   0.692837   1.569077
H15     H   0.498886   0.513485   1.807569
H16     H  -0.075375   0.564430   1.653752
H17     H  -0.174445   0.421367   1.880473
#END
data_1
_symmetry_space_group_name_H-M   ' P-1 '
loop_
_symmetry_equiv_pos_site_id
_symmetry_equiv_pos_as_xyz
1 X,Y,Z
2 -X,-Y,-Z
_cell_length_a                    11.4918
_cell_length_b                    7.8146
_cell_length_c                    12.3574
_cell_angle_alpha                 67.846
_cell_angle_beta                  81.0082
_cell_angle_gamma                 105.6118
loop_
_atom_site_label
_atom_site_type_symbol
_atom_site_fract_x
_atom_site_fract_y
_atom_site_fract_z
C1      C   0.752489   0.043597   0.650083
C2      C   0.700990  -0.026812   0.775346
C3      C   0.872537   0.042558   0.607803
C4      C   0.767024  -0.096995   0.856552
C5      C   0.936418  -0.030883   0.689989
C6      C   0.885573  -0.102047   0.815778
C7      C   0.675016   0.110803   0.465925
C8      C   0.620307   0.229326   0.387095
C9      C   0.714788  -0.022653   0.432853
C10     C   0.610596   0.213257   0.279224
C11     C   0.703545  -0.034920   0.326169
C12     C   0.652227   0.084060   0.247384
C13     C   0.571852   0.365226   0.418205
C14     C   0.964397  -0.170888   0.897595
C15     C   0.896487  -0.284119   1.033385
C16     C   0.978646  -0.338963   1.114530
C17     C   1.100667  -0.328457   1.070285
C18     C   0.930526  -0.406261   1.240263
C19     C   1.172607  -0.383972   1.148917
C20     C   1.001203  -0.461861   1.319091
C21     C   1.123096  -0.451311   1.273941
N1      N   0.684963   0.123721   0.571907
O1      O   0.567544   0.385098   0.512124
O2      O   0.530301   0.475735   0.331124
Cl1    Cl   1.324254  -0.367340   1.087358
Cl2    Cl   1.209680  -0.522007   1.374947
H1      H   0.607694  -0.026553   0.808943
H2      H   0.916414   0.102825   0.510299
H3      H   0.723430  -0.150391   0.953514
H4      H   1.029873  -0.030386   0.655551
H5      H   0.639058   0.206352   0.593448
H6      H   0.752365  -0.119664   0.494038
H7      H   0.568600   0.305598   0.220713
H8      H   0.734559  -0.140879   0.304253
H9      H   0.644036   0.073830   0.163486
H10     H   0.500989   0.557233   0.363094
H11     H   1.006757  -0.262138   0.867743
H12     H   1.045165  -0.041440   0.882177
H13     H   0.849861  -0.196364   1.062463
H14     H   0.819110  -0.418969   1.050698
H15     H   1.143175  -0.276946   0.973467
H16     H   0.835445  -0.414866   1.276874
H17     H   0.963211  -0.513786   1.416666
#END
data_1
_symmetry_space_group_name_H-M   ' P21/c '
loop_
_symmetry_equiv_pos_site_id
_symmetry_equiv_pos_as_xyz
1 X,Y,Z
2 -X,Y+1/2,-Z+1/2
3 -X,-Y,-Z
4 X,-Y+1/2,Z+1/2
_cell_length_a                    12.679
_cell_length_b                    17.1042
_cell_length_c                    9.4039
_cell_angle_alpha                 90.0
_cell_angle_beta                  67.8016
_cell_angle_gamma                 90.0
loop_
_atom_site_label
_atom_site_type_symbol
_atom_site_fract_x
_atom_site_fract_y
_atom_site_fract_z
C1      C   0.378556   0.290447   0.470107
C2      C   0.419333   0.360193   0.391046
C3      C   0.262281   0.273399   0.516838
C4      C   0.344808   0.412105   0.363581
C5      C   0.189348   0.325175   0.486777
C6      C   0.229062   0.395897   0.410693
C7      C   0.545393   0.244015   0.527771
C8      C   0.613847   0.178527   0.530898
C9      C   0.577775   0.317790   0.564125
C10     C   0.712187   0.189751   0.563136
C11     C   0.674717   0.326632   0.596337
C12     C   0.743962   0.262860   0.594610
C13     C   0.582803   0.099383   0.501577
C14     C   0.145697   0.448590   0.378726
C15     C   0.111835   0.415814   0.249866
C16     C   0.014303   0.459022   0.232520
C17     C   0.028466   0.535353   0.176531
C18     C  -0.093409   0.425068   0.277517
C19     C  -0.062008   0.576734   0.164207
C20     C  -0.184319   0.465928   0.265695
C21     C  -0.169305   0.541890   0.208933
N1      N   0.449128   0.233893   0.496117
O1      O   0.495441   0.080463   0.484148
O2      O   0.660171   0.044657   0.497713
Cl1    Cl  -0.038662   0.671451   0.092099
Cl2    Cl  -0.284763   0.591256   0.194997
H1      H   0.509937   0.373081   0.347523
H2      H   0.230072   0.219082   0.578220
H3      H   0.378151   0.466280   0.301998
H4      H   0.099001   0.311061   0.524994
H5      H   0.426840   0.176913   0.493080
H6      H   0.523934   0.368017   0.570413
H7      H   0.763136   0.138784   0.563471
H8      H   0.696362   0.384556   0.624747
H9      H   0.820379   0.270396   0.619279
H10     H   0.628762  -0.004340   0.480023
H11     H   0.068241   0.453731   0.483359
H12     H   0.180129   0.507963   0.349456
H13     H   0.186917   0.416618   0.141727
H14     H   0.088257   0.354057   0.274503
H15     H   0.111463   0.563558   0.140253
H16     H  -0.106290   0.365633   0.322164
H17     H  -0.268166   0.439414   0.300251
#END
data_1
_symmetry_space_group_name_H-M   ' P-1 '
loop_
_symmetry_equiv_pos_site_id
_symmetry_equiv_pos_as_xyz
1 X,Y,Z
2 -X,-Y,-Z
_cell_length_a                    12.4105
_cell_length_b                    7.7534
_cell_length_c                    12.5212
_cell_angle_alpha                 116.5929
_cell_angle_beta                  112.0853
_cell_angle_gamma                 97.5721
loop_
_atom_site_label
_atom_site_type_symbol
_atom_site_fract_x
_atom_site_fract_y
_atom_site_fract_z
C1      C   0.000833   0.048798   0.704127
C2      C  -0.127515  -0.059532   0.614054
C3      C   0.056884   0.024614   0.814151
C4      C  -0.196780  -0.188135   0.632631
C5      C  -0.014001  -0.105345   0.830867
C6      C  -0.141386  -0.216079   0.740456
C7      C   0.187487   0.266361   0.726109
C8      C   0.228598   0.424596   0.706164
C9      C   0.277980   0.198294   0.786426
C10     C   0.356019   0.514511   0.754110
C11     C   0.402584   0.289082   0.831307
C12     C   0.443577   0.450560   0.817587
C13     C   0.140129   0.497035   0.637257
C14     C  -0.214762  -0.357597   0.760604
C15     C  -0.181628  -0.552108   0.731448
C16     C  -0.229884  -0.667228   0.783443
C17     C  -0.334072  -0.849356   0.695774
C18     C  -0.169097  -0.592610   0.923227
C19     C  -0.378085  -0.953761   0.745681
C20     C  -0.212122  -0.695239   0.974026
C21     C  -0.317154  -0.876492   0.885548
N1      N   0.062630   0.174383   0.676780
O1      O   0.026414   0.423296   0.581635
O2      O   0.194828   0.657137   0.635700
Cl1    Cl  -0.508853  -1.180420   0.630581
Cl2    Cl  -0.368883  -1.001854   0.952154
H1      H  -0.172486  -0.042144   0.528128
H2      H   0.154221   0.114921   0.891174
H3      H  -0.296502  -0.269958   0.561115
H4      H   0.031502  -0.118947   0.918640
H5      H   0.007767   0.222701   0.620884
H6      H   0.248784   0.066598   0.792599
H7      H   0.384557   0.636712   0.739148
H8      H   0.469063   0.230520   0.876394
H9      H   0.541740   0.522002   0.853723
H10     H   0.126818   0.686727   0.585750
H11     H  -0.196673  -0.274312   0.867149
H12     H  -0.315369  -0.403147   0.695977
H13     H  -0.216315  -0.653413   0.620994
H14     H  -0.079464  -0.504741   0.781055
H15     H  -0.382907  -0.912919   0.586158
H16     H  -0.086419  -0.451470   0.993347
H17     H  -0.164829  -0.637180   1.082725
#END
data_1
_symmetry_space_group_name_H-M   ' P21/c '
loop_
_symmetry_equiv_pos_site_id
_symmetry_equiv_pos_as_xyz
1 X,Y,Z
2 -X,Y+1/2,-Z+1/2
3 -X,-Y,-Z
4 X,-Y+1/2,Z+1/2
_cell_length_a                    4.1428
_cell_length_b                    51.3111
_cell_length_c                    8.901
_cell_angle_alpha                 90.0
_cell_angle_beta                  78.6821
_cell_angle_gamma                 90.0
loop_
_atom_site_label
_atom_site_type_symbol
_atom_site_fract_x
_atom_site_fract_y
_atom_site_fract_z
C1      C   0.308114   0.913729   0.043596
C2      C   0.086397   0.917632   0.181043
C3      C   0.377666   0.888207  -0.008196
C4      C  -0.067466   0.896560   0.264019
C5      C   0.219610   0.867400   0.074144
C6      C  -0.006783   0.871135   0.211281
C7      C   0.475657   0.942033  -0.184268
C8      C   0.637752   0.965130  -0.247870
C9      C   0.317079   0.926690  -0.279241
C10     C   0.641939   0.971421  -0.401731
C11     C   0.326077   0.933484  -0.430055
C12     C   0.491307   0.955822  -0.493819
C13     C   0.787828   0.982943  -0.152993
C14     C  -0.172111   0.847510   0.292425
C15     C  -0.378296   0.851653   0.451413
C16     C  -0.541792   0.827270   0.524958
C17     C  -0.750795   0.829052   0.667934
C18     C  -0.500117   0.802912   0.454120
C19     C  -0.911243   0.807323   0.739617
C20     C  -0.660063   0.781047   0.525001
C21     C  -0.866154   0.783035   0.667768
N1      N   0.472131   0.935251  -0.034932
O1      O   0.801272   0.979825  -0.018122
O2      O   0.922648   1.004310  -0.228155
Cl1    Cl  -1.166777   0.811024   0.917993
Cl2    Cl  -1.062040   0.755289   0.752777
H1      H   0.033564   0.937438   0.222314
H2      H   0.559382   0.884926  -0.112547
H3      H  -0.239422   0.900273   0.370972
H4      H   0.275138   0.847611   0.032462
H5      H   0.560796   0.949217   0.027367
H6      H   0.182720   0.909451  -0.231647
H7      H   0.767413   0.989160  -0.447065
H8      H   0.199777   0.921158  -0.499595
H9      H   0.498432   0.960955  -0.612777
H10     H   1.013575   1.014151  -0.153364
H11     H  -0.328365   0.838604   0.219487
H12     H   0.017922   0.832767   0.298689
H13     H  -0.225236   0.860284   0.526563
H14     H  -0.570857   0.866224   0.446373
H15     H  -0.790354   0.847802   0.725931
H16     H  -0.341353   0.800600   0.342399
H17     H  -0.626748   0.762099   0.469644
#END
data_1
_symmetry_space_group_name_H-M   ' P-1 '
loop_
_symmetry_equiv_pos_site_id
_symmetry_equiv_pos_as_xyz
1 X,Y,Z
2 -X,-Y,-Z
_cell_length_a                    8.2211
_cell_length_b                    10.3719
_cell_length_c                    11.6652
_cell_angle_alpha                 94.6342
_cell_angle_beta                  77.9172
_cell_angle_gamma                 80.4524
loop_
_atom_site_label
_atom_site_type_symbol
_atom_site_fract_x
_atom_site_fract_y
_atom_site_fract_z
C1      C   0.173398   0.010616   0.321072
C2      C   0.203054  -0.063074   0.210572
C3      C   0.273371  -0.030799   0.399468
C4      C   0.326143  -0.177005   0.181560
C5      C   0.397291  -0.143649   0.368704
C6      C   0.425435  -0.219571   0.259427
C7      C  -0.106053   0.158781   0.339326
C8      C  -0.206639   0.285816   0.382307
C9      C  -0.182447   0.064788   0.287092
C10     C  -0.373102   0.314580   0.366926
C11     C  -0.347095   0.096251   0.274289
C12     C  -0.444093   0.222026   0.312795
C13     C  -0.139885   0.386702   0.443802
C14     C   0.559579  -0.342379   0.226858
C15     C   0.735787  -0.316516   0.230860
C16     C   0.878831  -0.433339   0.193088
C17     C   0.861993  -0.549992   0.132838
C18     C   1.036032  -0.424903   0.218161
C19     C   0.998286  -0.655062   0.097581
C20     C   1.172200  -0.528673   0.183273
C21     C   1.154403  -0.644799   0.122449
N1      N   0.056980   0.129733   0.353658
O1      O  -0.000651   0.373518   0.467849
O2      O  -0.247558   0.503192   0.474069
Cl1    Cl   0.968421  -0.797946   0.022642
Cl2    Cl   1.327331  -0.773513   0.079913
H1      H   0.132930  -0.029084   0.146005
H2      H   0.251318   0.026395   0.485542
H3      H   0.347598  -0.233178   0.094975
H4      H   0.472078  -0.174405   0.431959
H5      H   0.088394   0.200653   0.405999
H6      H  -0.111762  -0.034739   0.259066
H7      H  -0.446286   0.412522   0.399811
H8      H  -0.401584   0.020488   0.234041
H9      H  -0.573123   0.246140   0.301722
H10     H  -0.188428   0.559771   0.513648
H11     H   0.528293  -0.416380   0.286294
H12     H   0.559510  -0.385994   0.137864
H13     H   0.762839  -0.238049   0.175548
H14     H   0.735660  -0.274896   0.320623
H15     H   0.742410  -0.562519   0.111945
H16     H   1.051641  -0.334783   0.265904
H17     H   1.294108  -0.521503   0.202899
#END
data_1
_symmetry_space_group_name_H-M   ' P-1 '
loop_
_symmetry_equiv_pos_site_id
_symmetry_equiv_pos_as_xyz
1 X,Y,Z
2 -X,-Y,-Z
_cell_length_a                    11.0514
_cell_length_b                    9.4163
_cell_length_c                    9.2284
_cell_angle_alpha                 78.1234
_cell_angle_beta                  86.1679
_cell_angle_gamma                 84.2782
loop_
_atom_site_label
_atom_site_type_symbol
_atom_site_fract_x
_atom_site_fract_y
_atom_site_fract_z
C1      C   0.952432   0.260321   0.553952
C2      C   1.011407   0.136342   0.639735
C3      C   0.998340   0.310221   0.409614
C4      C   1.114866   0.066865   0.582460
C5      C   1.100495   0.238141   0.352874
C6      C   1.161538   0.115585   0.438491
C7      C   0.821864   0.369467   0.740613
C8      C   0.703568   0.428179   0.780755
C9      C   0.912902   0.352748   0.844099
C10     C   0.680999   0.463281   0.921296
C11     C   0.887298   0.387808   0.981611
C12     C   0.770554   0.441937   1.022751
C13     C   0.607262   0.460133   0.674238
C14     C   1.272580   0.036526   0.378008
C15     C   1.367114   0.138761   0.302125
C16     C   1.478638   0.068237   0.233711
C17     C   1.530945  -0.069895   0.295319
C18     C   1.534258   0.144523   0.104525
C19     C   1.635691  -0.130311   0.230606
C20     C   1.638948   0.085676   0.039639
C21     C   1.690559  -0.052364   0.102265
N1      N   0.845638   0.332582   0.604746
O1      O   0.613444   0.431074   0.550594
O2      O   0.504058   0.527049   0.723949
Cl1    Cl   1.695503  -0.303813   0.312574
Cl2    Cl   1.821522  -0.123617   0.018299
H1      H   0.974967   0.093579   0.750814
H2      H   0.952728   0.406747   0.342272
H3      H   1.159839  -0.029500   0.651096
H4      H   1.132955   0.278773   0.239291
H5      H   0.776449   0.362512   0.534174
H6      H   1.004825   0.313260   0.813658
H7      H   0.590112   0.508370   0.948844
H8      H   0.960165   0.373432   1.058383
H9      H   0.751004   0.468587   1.131417
H10     H   0.448440   0.540305   0.644468
H11     H   1.313121  -0.044295   0.469194
H12     H   1.246718  -0.026262   0.298323
H13     H   1.324469   0.222230   0.214807
H14     H   1.394434   0.199224   0.383072
H15     H   1.490900  -0.133871   0.395492
H16     H   1.494736   0.252435   0.053877
H17     H   1.681895   0.145571  -0.060703
#END
data_1
_symmetry_space_group_name_H-M   ' P-1 '
loop_
_symmetry_equiv_pos_site_id
_symmetry_equiv_pos_as_xyz
1 X,Y,Z
2 -X,-Y,-Z
_cell_length_a                    8.7042
_cell_length_b                    11.6953
_cell_length_c                    9.467
_cell_angle_alpha                 90.7187
_cell_angle_beta                  92.4052
_cell_angle_gamma                 75.7658
loop_
_atom_site_label
_atom_site_type_symbol
_atom_site_fract_x
_atom_site_fract_y
_atom_site_fract_z
C1      C   0.079752   0.304644   0.996357
C2      C   0.101499   0.346280   1.132852
C3      C  -0.007381   0.219477   0.977316
C4      C   0.040460   0.301293   1.247150
C5      C  -0.070291   0.177092   1.091996
C6      C  -0.045984   0.216059   1.229284
C7      C   0.283222   0.367284   0.859143
C8      C   0.317540   0.418065   0.732000
C9      C   0.406481   0.334582   0.963007
C10     C   0.469077   0.436668   0.715875
C11     C   0.554569   0.353425   0.943223
C12     C   0.587591   0.405501   0.819804
C13     C   0.196605   0.451232   0.617669
C14     C  -0.118163   0.171417   1.352195
C15     C  -0.297826   0.220971   1.348448
C16     C  -0.387446   0.178425   1.460957
C17     C  -0.313462   0.123217   1.583724
C18     C  -0.551603   0.195002   1.442097
C19     C  -0.400898   0.086267   1.686170
C20     C  -0.639441   0.158948   1.543657
C21     C  -0.564623   0.104267   1.666698
N1      N   0.135342   0.349139   0.876850
O1      O   0.066168   0.429300   0.611722
O2      O   0.239500   0.512457   0.513058
Cl1    Cl  -0.301206   0.017334   1.836954
Cl2    Cl  -0.677770   0.059542   1.792010
H1      H   0.164064   0.415516   1.148908
H2      H  -0.024292   0.186531   0.871230
H3      H   0.058676   0.334559   1.352974
H4      H  -0.137474   0.110422   1.075071
H5      H   0.064828   0.359641   0.787065
H6      H   0.384774   0.291882   1.058728
H7      H   0.491507   0.476226   0.618099
H8      H   0.646927   0.326121   1.025594
H9      H   0.704247   0.420394   0.805393
H10     H   0.150690   0.527573   0.444922
H11     H  -0.091152   0.074423   1.351182
H12     H  -0.065049   0.196711   1.451421
H13     H  -0.322560   0.317933   1.352877
H14     H  -0.346792   0.201793   1.244307
H15     H  -0.185933   0.107444   1.602505
H16     H  -0.611328   0.237289   1.346130
H17     H  -0.767071   0.172096   1.528990
#END
data_1
_symmetry_space_group_name_H-M   ' P-1 '
loop_
_symmetry_equiv_pos_site_id
_symmetry_equiv_pos_as_xyz
1 X,Y,Z
2 -X,-Y,-Z
_cell_length_a                    11.2896
_cell_length_b                    11.6028
_cell_length_c                    7.9742
_cell_angle_alpha                 83.2033
_cell_angle_beta                  74.1523
_cell_angle_gamma                 70.4393
loop_
_atom_site_label
_atom_site_type_symbol
_atom_site_fract_x
_atom_site_fract_y
_atom_site_fract_z
C1      C   0.181745   0.555738   0.245158
C2      C   0.154217   0.591009   0.416738
C3      C   0.203034   0.433288   0.214668
C4      C   0.149702   0.505675   0.553895
C5      C   0.200403   0.348585   0.352750
C6      C   0.174037   0.382843   0.524500
C7      C   0.265987   0.643433  -0.046492
C8      C   0.249063   0.746767  -0.163926
C9      C   0.377387   0.541383  -0.096560
C10     C   0.339460   0.741752  -0.325851
C11     C   0.464706   0.539974  -0.256481
C12     C   0.446138   0.639603  -0.374262
C13     C   0.140600   0.859449  -0.116259
C14     C   0.174525   0.288357   0.670477
C15     C   0.310756   0.227239   0.699822
C16     C   0.322887   0.120538   0.828187
C17     C   0.234888   0.128609   0.990997
C18     C   0.424072   0.011144   0.787265
C19     C   0.247426   0.030317   1.110144
C20     C   0.437369  -0.087449   0.905373
C21     C   0.349144  -0.078625   1.067460
N1      N   0.177599   0.646146   0.111294
O1      O   0.057525   0.877615   0.021898
O2      O   0.138283   0.948735  -0.240857
Cl1    Cl   0.134777   0.046079   1.311144
Cl2    Cl   0.367878  -0.203724   1.212301
H1      H   0.136224   0.686420   0.441383
H2      H   0.218200   0.405580   0.082874
H3      H   0.127510   0.534914   0.687042
H4      H   0.217005   0.253471   0.327177
H5      H   0.111330   0.730204   0.140790
H6      H   0.395785   0.463668  -0.006234
H7      H   0.323706   0.821576  -0.413190
H8      H   0.549753   0.459486  -0.289862
H9      H   0.514843   0.637454  -0.500256
H10     H   0.063429   1.017209  -0.192600
H11     H   0.107113   0.331072   0.790861
H12     H   0.138612   0.217664   0.641684
H13     H   0.379016   0.196484   0.573863
H14     H   0.341460   0.297211   0.742430
H15     H   0.154922   0.212377   1.028543
H16     H   0.493681   0.002917   0.660720
H17     H   0.516130  -0.172645   0.873208
#END
data_1
_symmetry_space_group_name_H-M   ' P-1 '
loop_
_symmetry_equiv_pos_site_id
_symmetry_equiv_pos_as_xyz
1 X,Y,Z
2 -X,-Y,-Z
_cell_length_a                    10.9963
_cell_length_b                    13.5992
_cell_length_c                    7.3684
_cell_angle_alpha                 105.4084
_cell_angle_beta                  86.3241
_cell_angle_gamma                 62.8486
loop_
_atom_site_label
_atom_site_type_symbol
_atom_site_fract_x
_atom_site_fract_y
_atom_site_fract_z
C1      C   0.109810   0.244484   0.080815
C2      C   0.039709   0.318718   0.269416
C3      C   0.255007   0.172909   0.042298
C4      C   0.114336   0.322614   0.413817
C5      C   0.327814   0.175887   0.188552
C6      C   0.259494   0.252668   0.376125
C7      C  -0.059618   0.320745  -0.123191
C8      C  -0.117004   0.292533  -0.284280
C9      C  -0.106413   0.440023  -0.025746
C10     C  -0.219681   0.382874  -0.336192
C11     C  -0.207505   0.526607  -0.081000
C12     C  -0.266620   0.499298  -0.235764
C13     C  -0.066989   0.170451  -0.400586
C14     C   0.335504   0.249877   0.538904
C15     C   0.466681   0.262714   0.513200
C16     C   0.556895   0.217179   0.648661
C17     C   0.560236   0.291678   0.816508
C18     C   0.635225   0.096328   0.610677
C19     C   0.640329   0.247381   0.943716
C20     C   0.715430   0.051358   0.736111
C21     C   0.718523   0.126683   0.903692
N1      N   0.039200   0.233388  -0.069002
O1      O   0.022491   0.083566  -0.373142
O2      O  -0.130143   0.158227  -0.549107
Cl1    Cl   0.640240   0.345304   1.150792
Cl2    Cl   0.820357   0.067832   1.057973
H1      H  -0.073823   0.371061   0.303438
H2      H   0.309822   0.114046  -0.104052
H3      H   0.058056   0.380443   0.560377
H4      H   0.440584   0.117212   0.155616
H5      H   0.075431   0.151437  -0.164321
H6      H  -0.060451   0.463712   0.092815
H7      H  -0.261575   0.358664  -0.459497
H8      H  -0.240589   0.617716  -0.002207
H9      H  -0.346581   0.568007  -0.277589
H10     H  -0.088399   0.074457  -0.612246
H11     H   0.262653   0.316866   0.673462
H12     H   0.367483   0.165372   0.561694
H13     H   0.527378   0.213043   0.364193
H14     H   0.436790   0.354615   0.536337
H15     H   0.500070   0.386216   0.850722
H16     H   0.633544   0.036669   0.479888
H17     H   0.777108  -0.042567   0.706162
#END
data_1
_symmetry_space_group_name_H-M   ' P21/c '
loop_
_symmetry_equiv_pos_site_id
_symmetry_equiv_pos_as_xyz
1 X,Y,Z
2 -X+1/2,Y+1/2,-Z+1/2
3 -X,-Y,-Z
4 X+1/2,-Y+1/2,Z+1/2
_cell_length_a                    12.6145
_cell_length_b                    18.3075
_cell_length_c                    8.7955
_cell_angle_alpha                 90.0
_cell_angle_beta                  66.8713
_cell_angle_gamma                 90.0
loop_
_atom_site_label
_atom_site_type_symbol
_atom_site_fract_x
_atom_site_fract_y
_atom_site_fract_z
C1      C   0.429072   0.576671   0.730709
C2      C   0.431632   0.578185   0.888865
C3      C   0.534115   0.579055   0.593660
C4      C   0.534944   0.582148   0.908624
C5      C   0.637231   0.583232   0.615829
C6      C   0.640191   0.584981   0.772184
C7      C   0.284665   0.582260   0.597255
C8      C   0.172121   0.559320   0.616029
C9      C   0.351224   0.619943   0.451166
C10     C   0.135019   0.570636   0.486982
C11     C   0.311554   0.630657   0.327117
C12     C   0.203645   0.605166   0.342193
C13     C   0.093838   0.523924   0.768310
C14     C   0.751314   0.594081   0.795151
C15     C   0.762755   0.672401   0.849542
C16     C   0.867953   0.684823   0.885956
C17     C   0.863670   0.677185   1.045751
C18     C   0.972620   0.704368   0.760033
C19     C   0.961379   0.687996   1.079589
C20     C   1.070457   0.715377   0.792467
C21     C   1.065508   0.707282   0.952432
N1      N   0.320105   0.572730   0.724931
O1      O   0.111960   0.513781   0.893457
O2      O  -0.007182   0.503147   0.763655
Cl1    Cl   0.950542   0.677422   1.281517
Cl2    Cl   1.189419   0.721918   0.989228
H1      H   0.350492   0.576468   0.996708
H2      H   0.536966   0.573973   0.469324
H3      H   0.534189   0.583006   1.032990
H4      H   0.718029   0.584519   0.507148
H5      H   0.256912   0.552134   0.828669
H6      H   0.432828   0.643729   0.438784
H7      H   0.049475   0.551770   0.504139
H8      H   0.365594   0.660457   0.216846
H9      H   0.173352   0.613410   0.243723
H10     H  -0.050517   0.481677   0.870955
H11     H   0.755411   0.555861   0.889245
H12     H   0.825147   0.581474   0.679800
H13     H   0.762908   0.710123   0.752212
H14     H   0.685046   0.685469   0.959419
H15     H   0.783210   0.662502   1.146961
H16     H   0.977293   0.711183   0.634542
H17     H   1.151890   0.730731   0.694582
#END
data_1
_symmetry_space_group_name_H-M   ' P-1 '
loop_
_symmetry_equiv_pos_site_id
_symmetry_equiv_pos_as_xyz
1 X,Y,Z
2 -X,-Y,-Z
_cell_length_a                    7.1196
_cell_length_b                    22.063
_cell_length_c                    8.0019
_cell_angle_alpha                 80.878
_cell_angle_beta                  121.9265
_cell_angle_gamma                 74.4857
loop_
_atom_site_label
_atom_site_type_symbol
_atom_site_fract_x
_atom_site_fract_y
_atom_site_fract_z
C1      C   0.468495   0.320948   0.031592
C2      C   0.475604   0.272971   0.174074
C3      C   0.680657   0.330355   0.098008
C4      C   0.689838   0.234827   0.376613
C5      C   0.894434   0.291098   0.299588
C6      C   0.903482   0.242568   0.442287
C7      C   0.200061   0.382589  -0.359536
C8      C  -0.036006   0.430202  -0.540953
C9      C   0.381553   0.357656  -0.387269
C10     C  -0.078174   0.451704  -0.737106
C11     C   0.333623   0.379893  -0.582754
C12     C   0.103590   0.427697  -0.760033
C13     C  -0.237328   0.455649  -0.526684
C14     C   1.137911   0.199269   0.658307
C15     C   1.340496   0.153299   0.655711
C16     C   1.277887   0.102410   0.556738
C17     C   1.380808   0.034906   0.683974
C18     C   1.115519   0.121093   0.337408
C19     C   1.323301  -0.013038   0.596808
C20     C   1.057427   0.073638   0.249355
C21     C   1.160389   0.006335   0.378105
N1      N   0.244505   0.361084  -0.166563
O1      O  -0.228536   0.438880  -0.368658
O2      O  -0.446650   0.501965  -0.709766
Cl1    Cl   1.458268  -0.096457   0.765064
Cl2    Cl   1.083025  -0.051638   0.261710
H1      H   0.310910   0.265676   0.123496
H2      H   0.675531   0.369620  -0.007397
H3      H   0.692565   0.197188   0.484913
H4      H   1.057569   0.299320   0.348639
H5      H   0.092419   0.376062  -0.172089
H6      H   0.560309   0.319408  -0.252774
H7      H  -0.260071   0.488041  -0.872577
H8      H   0.478426   0.359136  -0.597854
H9      H   0.067713   0.445069  -0.913028
H10     H  -0.563007   0.514106  -0.678806
H11     H   1.207196   0.231341   0.745384
H12     H   1.102453   0.167612   0.749181
H13     H   1.381546   0.185055   0.570568
H14     H   1.507855   0.127002   0.818738
H15     H   1.508769   0.018598   0.855181
H16     H   1.032886   0.173468   0.233914
H17     H   0.931219   0.088133   0.078985
#END
data_1
_symmetry_space_group_name_H-M   ' P-1 '
loop_
_symmetry_equiv_pos_site_id
_symmetry_equiv_pos_as_xyz
1 X,Y,Z
2 -X,-Y,-Z
_cell_length_a                    11.4568
_cell_length_b                    11.8686
_cell_length_c                    8.3974
_cell_angle_alpha                 57.6312
_cell_angle_beta                  100.1132
_cell_angle_gamma                 99.9225
loop_
_atom_site_label
_atom_site_type_symbol
_atom_site_fract_x
_atom_site_fract_y
_atom_site_fract_z
C1      C   0.322141   0.006183   0.309086
C2      C   0.396973  -0.033389   0.236369
C3      C   0.213229  -0.069670   0.365029
C4      C   0.364178  -0.145478   0.221257
C5      C   0.182183  -0.182650   0.350847
C6      C   0.256362  -0.223292   0.279570
C7      C   0.344005   0.153930   0.444013
C8      C   0.389241   0.281717   0.418134
C9      C   0.290796   0.060235   0.611811
C10     C   0.374452   0.311856   0.553349
C11     C   0.278469   0.093101   0.742462
C12     C   0.318655   0.219947   0.713870
C13     C   0.453037   0.381737   0.254018
C14     C   0.221148  -0.346310   0.266081
C15     C   0.234911  -0.323226   0.073177
C16     C   0.195743  -0.441386   0.048692
C17     C   0.133558  -0.557649   0.180003
C18     C   0.220963  -0.434086  -0.113758
C19     C   0.097260  -0.663841   0.150310
C20     C   0.185232  -0.539006  -0.144417
C21     C   0.122934  -0.655007  -0.012272
N1      N   0.358345   0.123851   0.312413
O1      O   0.473895   0.368658   0.127094
O2      O   0.488304   0.497888   0.248596
Cl1    Cl   0.019792  -0.806139   0.319919
Cl2    Cl   0.079508  -0.785299  -0.054134
H1      H   0.482055   0.024931   0.192702
H2      H   0.150617  -0.037677   0.412970
H3      H   0.425102  -0.173852   0.165382
H4      H   0.096533  -0.239855   0.394054
H5      H   0.410258   0.195405   0.210079
H6      H   0.261927  -0.040465   0.641092
H7      H   0.409070   0.410378   0.528974
H8      H   0.237256   0.017476   0.870518
H9      H   0.307882   0.245243   0.816712
H10     H   0.528311   0.554166   0.134413
H11     H   0.274576  -0.428027   0.375904
H12     H   0.128387  -0.382233   0.298759
H13     H   0.185411  -0.237989  -0.037082
H14     H   0.328249  -0.289941   0.042330
H15     H   0.111966  -0.569132   0.309134
H16     H   0.269712  -0.343980  -0.218091
H17     H   0.205114  -0.532859  -0.270823
#END
data_1
_symmetry_space_group_name_H-M   ' P21/c '
loop_
_symmetry_equiv_pos_site_id
_symmetry_equiv_pos_as_xyz
1 X,Y,Z
2 -X+1/2,Y+1/2,-Z+1/2
3 -X,-Y,-Z
4 X+1/2,-Y+1/2,Z+1/2
_cell_length_a                    7.817
_cell_length_b                    29.1472
_cell_length_c                    8.0371
_cell_angle_alpha                 90.0
_cell_angle_beta                  90.1109
_cell_angle_gamma                 90.0
loop_
_atom_site_label
_atom_site_type_symbol
_atom_site_fract_x
_atom_site_fract_y
_atom_site_fract_z
C1      C   0.565548   0.875804   0.731567
C2      C   0.567029   0.830340   0.677317
C3      C   0.504808   0.885876   0.890321
C4      C   0.508645   0.795651   0.780947
C5      C   0.447931   0.850875   0.993749
C6      C   0.447184   0.805360   0.940173
C7      C   0.533675   0.927428   0.491607
C8      C   0.605737   0.960178   0.380698
C9      C   0.366413   0.911776   0.458626
C10     C   0.509536   0.975741   0.244230
C11     C   0.275639   0.927809   0.323141
C12     C   0.345991   0.959990   0.213954
C13     C   0.778468   0.977817   0.408698
C14     C   0.393413   0.767054   1.053387
C15     C   0.542441   0.751047   1.163995
C16     C   0.512684   0.706020   1.249669
C17     C   0.462425   0.703899   1.415444
C18     C   0.536981   0.664905   1.163529
C19     C   0.435064   0.661955   1.493738
C20     C   0.509763   0.622963   1.240182
C21     C   0.458437   0.621195   1.405847
N1      N   0.623402   0.911464   0.625848
O1      O   0.872489   0.968135   0.525401
O2      O   0.832157   1.007290   0.290655
Cl1    Cl   0.373265   0.661686   1.701353
Cl2    Cl   0.425762   0.568106   1.498489
H1      H   0.613779   0.822790   0.552844
H2      H   0.502424   0.921456   0.931086
H3      H   0.510199   0.760176   0.737971
H4      H   0.400875   0.859038   1.117877
H5      H   0.739990   0.926167   0.644491
H6      H   0.309050   0.886989   0.542684
H7      H   0.567522   1.000831   0.161875
H8      H   0.146478   0.915112   0.302173
H9      H   0.273457   0.972434   0.107788
H10     H   0.946431   1.016193   0.324503
H11     H   0.285727   0.777626   1.132284
H12     H   0.347954   0.737845   0.978876
H13     H   0.656651   0.747888   1.085081
H14     H   0.571039   0.777859   1.256026
H15     H   0.444084   0.735264   1.486683
H16     H   0.577992   0.665883   1.034088
H17     H   0.528625   0.590981   1.173232
#END
data_1
_symmetry_space_group_name_H-M   ' P-1 '
loop_
_symmetry_equiv_pos_site_id
_symmetry_equiv_pos_as_xyz
1 X,Y,Z
2 -X,-Y,-Z
_cell_length_a                    9.3879
_cell_length_b                    10.5175
_cell_length_c                    10.6333
_cell_angle_alpha                 89.736
_cell_angle_beta                  115.7933
_cell_angle_gamma                 99.3902
loop_
_atom_site_label
_atom_site_type_symbol
_atom_site_fract_x
_atom_site_fract_y
_atom_site_fract_z
C1      C   0.373290   0.014703   0.151848
C2      C   0.397743  -0.113036   0.151502
C3      C   0.227850   0.036531   0.147398
C4      C   0.284991  -0.213546   0.156917
C5      C   0.115826  -0.064985   0.151331
C6      C   0.143770  -0.191867   0.159585
C7      C   0.641237   0.144289   0.191651
C8      C   0.720776   0.262859   0.167867
C9      C   0.738259   0.058997   0.275750
C10     C   0.888819   0.286676   0.220706
C11     C   0.903572   0.086101   0.326978
C12     C   0.981006   0.199443   0.298462
C13     C   0.630051   0.361153   0.089844
C14     C   0.028754  -0.299759   0.176405
C15     C   0.047597  -0.304897   0.327835
C16     C   0.206519  -0.334875   0.432030
C17     C   0.213691  -0.451331   0.495422
C18     C   0.348973  -0.244291   0.475463
C19     C   0.358654  -0.479992   0.594670
C20     C   0.493828  -0.271888   0.574242
C21     C   0.500000  -0.390076   0.634112
N1      N   0.477012   0.121484   0.141721
O1      O   0.484243   0.354448   0.039854
O2      O   0.722411   0.466513   0.074734
Cl1    Cl   0.358490  -0.627953   0.668187
Cl2    Cl   0.683873  -0.421167   0.757704
H1      H   0.502194  -0.134712   0.142495
H2      H   0.204936   0.135049   0.142784
H3      H   0.307663  -0.312113   0.159464
H4      H   0.004617  -0.045204   0.149716
H5      H   0.425610   0.198199   0.096200
H6      H   0.682891  -0.027501   0.304671
H7      H   0.945870   0.377173   0.199676
H8      H   0.973811   0.017669   0.391915
H9      H   1.110924   0.219638   0.338255
H10     H   0.648265   0.522707   0.022189
H11     H  -0.095537  -0.289158   0.107874
H12     H   0.045923  -0.392671   0.143475
H13     H   0.031519  -0.211339   0.360580
H14     H  -0.049233  -0.378412   0.328951
H15     H   0.104903  -0.522991   0.466904
H16     H   0.346570  -0.150265   0.432245
H17     H   0.604184  -0.201387   0.607500
#END
data_1
_symmetry_space_group_name_H-M   ' P21/c '
loop_
_symmetry_equiv_pos_site_id
_symmetry_equiv_pos_as_xyz
1 X,Y,Z
2 -X,Y+1/2,-Z+1/2
3 -X,-Y,-Z
4 X,-Y+1/2,Z+1/2
_cell_length_a                    4.351
_cell_length_b                    17.7236
_cell_length_c                    25.2094
_cell_angle_alpha                 90.0
_cell_angle_beta                  105.3317
_cell_angle_gamma                 90.0
loop_
_atom_site_label
_atom_site_type_symbol
_atom_site_fract_x
_atom_site_fract_y
_atom_site_fract_z
C1      C   0.021345   0.814782   0.889830
C2      C   0.213584   0.783322   0.938054
C3      C  -0.011756   0.776429   0.840171
C4      C   0.371909   0.715743   0.936401
C5      C   0.152604   0.709637   0.838967
C6      C   0.346282   0.677894   0.886899
C7      C  -0.140191   0.947879   0.865244
C8      C  -0.263856   1.015604   0.881999
C9      C  -0.005143   0.952194   0.820366
C10     C  -0.261212   1.082383   0.852170
C11     C  -0.005208   1.018951   0.792138
C12     C  -0.137277   1.084774   0.807182
C13     C  -0.381781   1.017531   0.931294
C14     C   0.520684   0.605235   0.885343
C15     C   0.314855   0.534637   0.884439
C16     C   0.507026   0.463556   0.888511
C17     C   0.541588   0.425822   0.842046
C18     C   0.668368   0.435682   0.940213
C19     C   0.730164   0.361502   0.846721
C20     C   0.856864   0.371665   0.945325
C21     C   0.888756   0.334070   0.898603
N1      N  -0.146806   0.881620   0.893272
O1      O  -0.405255   0.963682   0.960310
O2      O  -0.463710   1.087044   0.944279
Cl1    Cl   0.762136   0.316696   0.787095
Cl2    Cl   1.124990   0.253711   0.906357
H1      H   0.239915   0.812941   0.976822
H2      H  -0.171858   0.798496   0.802715
H3      H   0.522577   0.692205   0.974357
H4      H   0.126914   0.680723   0.799857
H5      H  -0.219499   0.888630   0.928167
H6      H   0.104988   0.902390   0.808345
H7      H  -0.358657   1.133027   0.865740
H8      H   0.101485   1.019801   0.757675
H9      H  -0.138859   1.136915   0.784495
H10     H  -0.536278   1.080369   0.977148
H11     H   0.615808   0.603998   0.849032
H12     H   0.727615   0.601972   0.921455
H13     H   0.206519   0.537574   0.919139
H14     H   0.117706   0.534739   0.846742
H15     H   0.419687   0.446113   0.801131
H16     H   0.644302   0.464594   0.977028
H17     H   0.981138   0.349762   0.985534
#END
data_1
_symmetry_space_group_name_H-M   ' P-1 '
loop_
_symmetry_equiv_pos_site_id
_symmetry_equiv_pos_as_xyz
1 X,Y,Z
2 -X,-Y,-Z
_cell_length_a                    8.8776
_cell_length_b                    8.9941
_cell_length_c                    15.2878
_cell_angle_alpha                 63.7167
_cell_angle_beta                  65.8846
_cell_angle_gamma                 98.8529
loop_
_atom_site_label
_atom_site_type_symbol
_atom_site_fract_x
_atom_site_fract_y
_atom_site_fract_z
C1      C   0.372575   0.203909   0.303529
C2      C   0.277324   0.235029   0.387683
C3      C   0.558660   0.308389   0.226236
C4      C   0.365749   0.368408   0.393465
C5      C   0.644785   0.444031   0.231413
C6      C   0.550670   0.477153   0.314670
C7      C   0.296143   0.061263   0.211622
C8      C   0.216642  -0.102860   0.224394
C9      C   0.389415   0.223734   0.100585
C10     C   0.235688  -0.098114   0.127280
C11     C   0.406025   0.223228   0.006946
C12     C   0.330617   0.061971   0.018849
C13     C   0.109120  -0.275128   0.338352
C14     C   0.650392   0.623471   0.318118
C15     C   0.569026   0.763189   0.316200
C16     C   0.706021   0.936328   0.277030
C17     C   0.697252   0.986419   0.352333
C18     C   0.848632   1.051595   0.161016
C19     C   0.827550   1.146446   0.313956
C20     C   0.978623   1.211356   0.121860
C21     C   0.969183   1.259852   0.198169
N1      N   0.280320   0.060395   0.304864
O1      O   0.081833  -0.297862   0.429423
O2      O   0.041413  -0.417919   0.336716
Cl1    Cl   0.808797   1.200341   0.412891
Cl2    Cl   1.134041   1.461035   0.146557
H1      H   0.132602   0.153033   0.448593
H2      H   0.635701   0.281725   0.162704
H3      H   0.288495   0.389160   0.460414
H4      H   0.789832   0.524668   0.170160
H5      H   0.195095  -0.060852   0.382492
H6      H   0.446575   0.351039   0.089664
H7      H   0.173046  -0.225163   0.139598
H8      H   0.478287   0.351696  -0.077279
H9      H   0.344768   0.062749  -0.055360
H10     H  -0.023753  -0.521750   0.416264
H11     H   0.660351   0.563608   0.394750
H12     H   0.790406   0.695782   0.243301
H13     H   0.521714   0.792981   0.256623
H14     H   0.449507   0.706185   0.401793
H15     H   0.587754   0.900369   0.443076
H16     H   0.856928   1.015753   0.100327
H17     H   1.088856   1.301452   0.031596
#END
data_1
_symmetry_space_group_name_H-M   ' P-1 '
loop_
_symmetry_equiv_pos_site_id
_symmetry_equiv_pos_as_xyz
1 X,Y,Z
2 -X,-Y,-Z
_cell_length_a                    10.1991
_cell_length_b                    7.5449
_cell_length_c                    13.0867
_cell_angle_alpha                 102.5286
_cell_angle_beta                  84.0294
_cell_angle_gamma                 72.3308
loop_
_atom_site_label
_atom_site_type_symbol
_atom_site_fract_x
_atom_site_fract_y
_atom_site_fract_z
C1      C   0.726124   0.032429   0.528114
C2      C   0.750307  -0.012964   0.416345
C3      C   0.789553   0.155674   0.581965
C4      C   0.834132   0.061858   0.361320
C5      C   0.873418   0.229948   0.525206
C6      C   0.896327   0.187374   0.414685
C7      C   0.576383  -0.019577   0.678221
C8      C   0.512370  -0.151220   0.705258
C9      C   0.558766   0.148729   0.758101
C10     C   0.444001  -0.116387   0.809953
C11     C   0.489152   0.179561   0.860172
C12     C   0.432508   0.046252   0.887915
C13     C   0.520162  -0.326531   0.626241
C14     C   0.989200   0.263571   0.352809
C15     C   0.909583   0.408214   0.296596
C16     C   0.998694   0.478073   0.226517
C17     C   0.933395   0.606545   0.170196
C18     C   1.144180   0.418585   0.214430
C19     C   1.010156   0.674710   0.103947
C20     C   1.221875   0.486050   0.148179
C21     C   1.155856   0.614067   0.092581
N1      N   0.640867  -0.052824   0.575105
O1      O   0.564417  -0.367430   0.530587
O2      O   0.469375  -0.446265   0.667360
Cl1    Cl   0.922303   0.834694   0.036236
Cl2    Cl   1.256473   0.695202   0.010471
H1      H   0.702241  -0.109450   0.373123
H2      H   0.781540   0.185741   0.667618
H3      H   0.852452   0.021506   0.274538
H4      H   0.923381   0.323188   0.569086
H5      H   0.629098  -0.168697   0.525126
H6      H   0.594803   0.260249   0.738377
H7      H   0.398591  -0.221102   0.828410
H8      H   0.477435   0.312152   0.919115
H9      H   0.378766   0.070938   0.968464
H10     H   0.478067  -0.552567   0.607236
H11     H   1.047436   0.330147   0.406206
H12     H   1.068016   0.141932   0.292880
H13     H   0.845486   0.343696   0.248133
H14     H   0.833441   0.532618   0.356572
H15     H   0.819946   0.655487   0.177808
H16     H   1.199044   0.318714   0.256884
H17     H   1.335220   0.439624   0.138889
#END
data_1
_symmetry_space_group_name_H-M   ' PBCN '
loop_
_symmetry_equiv_pos_site_id
_symmetry_equiv_pos_as_xyz
1 X,Y,Z
2 X+1/2,-Y+1/2,-Z
3 -X,Y,-Z+1/2
4 -X+1/2,-Y+1/2,Z+1/2
5 -X,-Y,-Z
6 -X+1/2,Y+1/2,Z
7 X,-Y,Z+1/2
8 X+1/2,Y+1/2,-Z+1/2
_cell_length_a                    34.1697
_cell_length_b                    7.0191
_cell_length_c                    15.7136
_cell_angle_alpha                 90.0
_cell_angle_beta                  90.0
_cell_angle_gamma                 90.0
loop_
_atom_site_label
_atom_site_type_symbol
_atom_site_fract_x
_atom_site_fract_y
_atom_site_fract_z
C1      C   0.905835   0.041630   0.345331
C2      C   0.905161  -0.141011   0.309496
C3      C   0.884505   0.185724   0.305287
C4      C   0.882566  -0.177189   0.238046
C5      C   0.862403   0.148059   0.233048
C6      C   0.860804  -0.034655   0.198086
C7      C   0.936771  -0.008517   0.488226
C8      C   0.960846   0.072312   0.552903
C9      C   0.919807  -0.187672   0.504639
C10     C   0.968431  -0.031579   0.627399
C11     C   0.927708  -0.285304   0.578965
C12     C   0.952580  -0.209818   0.640879
C13     C   0.977265   0.263950   0.543608
C14     C   0.836475  -0.079178   0.120260
C15     C   0.807806   0.078610   0.096464
C16     C   0.783175   0.038955   0.019283
C17     C   0.742521   0.042734   0.023599
C18     C   0.800748   0.009564  -0.059939
C19     C   0.719752   0.013328  -0.048676
C20     C   0.778349  -0.020020  -0.132235
C21     C   0.737670  -0.018875  -0.127066
N1      N   0.929379   0.091261   0.414894
O1      O   0.972582   0.371091   0.483059
O2      O   0.999125   0.320082   0.610360
Cl1    Cl   0.669148   0.018171  -0.038910
Cl2    Cl   0.710365  -0.056332  -0.218809
H1      H   0.923172  -0.253635   0.336233
H2      H   0.885096   0.328733   0.332070
H3      H   0.882259  -0.320651   0.211480
H4      H   0.846058   0.264605   0.204623
H5      H   0.939657   0.227401   0.416100
H6      H   0.899436  -0.247508   0.458966
H7      H   0.987177   0.033009   0.675152
H8      H   0.913913  -0.423120   0.589195
H9      H   0.958893  -0.288139   0.698864
H10     H   1.008001   0.447251   0.596127
H11     H   0.855859  -0.108712   0.065841
H12     H   0.820180  -0.212181   0.130948
H13     H   0.788811   0.109431   0.151176
H14     H   0.824357   0.210324   0.084362
H15     H   0.727885   0.068126   0.084033
H16     H   0.832526   0.010444  -0.065118
H17     H   0.792002  -0.043475  -0.193798
#END
data_1
_symmetry_space_group_name_H-M   ' P-1 '
loop_
_symmetry_equiv_pos_site_id
_symmetry_equiv_pos_as_xyz
1 X,Y,Z
2 -X,-Y,-Z
_cell_length_a                    8.0116
_cell_length_b                    12.9967
_cell_length_c                    12.4603
_cell_angle_alpha                 115.9028
_cell_angle_beta                  125.7161
_cell_angle_gamma                 63.0534
loop_
_atom_site_label
_atom_site_type_symbol
_atom_site_fract_x
_atom_site_fract_y
_atom_site_fract_z
C1      C   0.159913   0.469446   0.244414
C2      C   0.208443   0.473291   0.373320
C3      C   0.019747   0.403773   0.130086
C4      C   0.115387   0.414517   0.386265
C5      C  -0.069657   0.344468   0.144826
C6      C  -0.022523   0.347714   0.273205
C7      C   0.294293   0.632962   0.293404
C8      C   0.419189   0.666987   0.274305
C9      C   0.209548   0.716102   0.380693
C10     C   0.459542   0.778832   0.345291
C11     C   0.250387   0.825973   0.447800
C12     C   0.377060   0.858537   0.431690
C13     C   0.509303   0.585621   0.183112
C14     C  -0.132560   0.288988   0.285697
C15     C  -0.060563   0.153254   0.252310
C16     C  -0.216877   0.096546   0.221346
C17     C  -0.184053  -0.026270   0.172538
C18     C  -0.397702   0.163160   0.238093
C19     C  -0.325357  -0.081569   0.141179
C20     C  -0.540035   0.108597   0.207037
C21     C  -0.505708  -0.013745   0.158190
N1      N   0.253420   0.523832   0.224813
O1      O   0.460268   0.494911   0.099998
O2      O   0.649794   0.622357   0.191469
Cl1    Cl  -0.273546  -0.235004   0.080552
Cl2    Cl  -0.687643  -0.078757   0.119869
H1      H   0.321495   0.521101   0.463612
H2      H  -0.020433   0.401469   0.029337
H3      H   0.153748   0.419262   0.487554
H4      H  -0.180710   0.295074   0.054334
H5      H   0.292761   0.479845   0.148787
H6      H   0.107045   0.693691   0.392627
H7      H   0.557206   0.801994   0.329881
H8      H   0.180531   0.888148   0.513515
H9      H   0.409015   0.944975   0.485279
H10     H   0.690456   0.563635   0.123455
H11     H  -0.115833   0.323532   0.388347
H12     H  -0.304349   0.317088   0.215669
H13     H  -0.034643   0.120231   0.164004
H14     H   0.096647   0.122689   0.336224
H15     H  -0.045080  -0.081078   0.157858
H16     H  -0.429756   0.258909   0.277066
H17     H  -0.680324   0.160849   0.220427
#END
data_1
_symmetry_space_group_name_H-M   ' P21/c '
loop_
_symmetry_equiv_pos_site_id
_symmetry_equiv_pos_as_xyz
1 X,Y,Z
2 -X,Y+1/2,-Z+1/2
3 -X,-Y,-Z
4 X,-Y+1/2,Z+1/2
_cell_length_a                    10.7864
_cell_length_b                    19.7991
_cell_length_c                    9.1431
_cell_angle_alpha                 90.0
_cell_angle_beta                  73.5507
_cell_angle_gamma                 90.0
loop_
_atom_site_label
_atom_site_type_symbol
_atom_site_fract_x
_atom_site_fract_y
_atom_site_fract_z
C1      C   0.427825   0.737861   0.773759
C2      C   0.344944   0.710816   0.907291
C3      C   0.425563   0.807695   0.750960
C4      C   0.263509   0.752315   1.014560
C5      C   0.344434   0.848644   0.860333
C6      C   0.262318   0.822182   0.994338
C7      C   0.623104   0.701597   0.564754
C8      C   0.677776   0.648957   0.459922
C9      C   0.698524   0.759908   0.562282
C10     C   0.799369   0.658218   0.354298
C11     C   0.818220   0.767127   0.457262
C12     C   0.869513   0.716789   0.350339
C13     C   0.610313   0.584556   0.462412
C14     C   0.172766   0.865752   1.112879
C15     C   0.076461   0.905443   1.050065
C16     C  -0.033218   0.933991   1.174451
C17     C  -0.016843   0.992501   1.251585
C18     C  -0.152371   0.901062   1.220610
C19     C  -0.116305   1.017977   1.370811
C20     C  -0.252279   0.926010   1.339587
C21     C  -0.235029   0.984580   1.415517
N1      N   0.504776   0.692597   0.669136
O1      O   0.505943   0.568835   0.550184
O2      O   0.676558   0.539468   0.359440
Cl1    Cl  -0.089576   1.091507   1.461142
Cl2    Cl  -0.362048   1.014666   1.563784
H1      H   0.345885   0.656569   0.926348
H2      H   0.483756   0.829957   0.645259
H3      H   0.200001   0.729974   1.117565
H4      H   0.345059   0.902874   0.839637
H5      H   0.468614   0.645100   0.668556
H6      H   0.663603   0.798879   0.647289
H7      H   0.837939   0.617450   0.275062
H8      H   0.873419   0.812878   0.459839
H9      H   0.963305   0.723076   0.267462
H10     H   0.622667   0.499468   0.374898
H11     H   0.118069   0.833694   1.207280
H12     H   0.227124   0.901506   1.163377
H13     H   0.127394   0.946244   0.975448
H14     H   0.038329   0.871643   0.977889
H15     H   0.074868   1.019474   1.218625
H16     H  -0.167230   0.855224   1.161984
H17     H  -0.345177   0.900470   1.375004
#END
