# Supplementary material for: Report on the sixth blind test of organic crystal structure prediction methods
Source: Acta Crystallogr B Struct Sci Cryst Eng Mater. 2016 Aug 1;72(Pt 4):439–59. doi: 10.1107/S2052520616007447 (PMC4971545; doi:10.1107/S2052520616007447)
Supplement: Supplementary file 2 [file b-72-00439-sup2.zip › Group_15_Adjiman_Pantelides/XXV-1Adjiman_Pantelides.cif]

#######################################################################
#
#                 Cambridge Crystallographic Data Centre
#                                CCDC 
#
#######################################################################
#
# If this CIF has been generated from an entry in the Cambridge 
# Structural Database, then it will include bibliographic, chemical, 
# crystal, experimental, refinement or atomic coordinate data resulting 
# from the CCDC's data processing and validation procedures.
#
#######################################################################

data_pasted.res.dmain pasted.res.dmain pasted.res.dmain pasted.res.dmain pasted.r
_symmetry_cell_setting           monoclinic
_symmetry_space_group_name_H-M   'P 21/c'
_symmetry_Int_Tables_number      14
loop_
_symmetry_equiv_pos_site_id
_symmetry_equiv_pos_as_xyz
1 x,y,z
2 -x,1/2+y,1/2-z
3 -x,-y,-z
4 x,1/2-y,1/2+z
_cell_length_a                   10.8
_cell_length_b                   28.0
_cell_length_c                   7.8
_cell_angle_alpha                90
_cell_angle_beta                 68.9
_cell_angle_gamma                90
_cell_volume                     2205.05
loop_
_atom_site_label
_atom_site_type_symbol
_atom_site_fract_x
_atom_site_fract_y
_atom_site_fract_z
C1 C 0.452093 0.141576 0.323186
C2 C 0.494313 0.224329 0.316003
C3 C 0.35637 0.228339 0.459768
C4 C 0.288462 0.187484 0.548149
C5 C 0.398162 0.121429 0.633458
C6 C 0.531313 0.143046 0.613478
C7 C 0.601607 0.170368 0.459277
C8 C 0.295403 0.272799 0.50753
C9 C 0.1703 0.27804 0.643039
C10 C 0.105286 0.236882 0.732645
C11 C 0.163038 0.192338 0.685391
C12 C 0.585496 0.136376 0.748795
C13 C 0.705844 0.156846 0.737595
C14 C 0.773446 0.184715 0.583937
C15 C 0.722479 0.191217 0.446757
C16 C 0.105696 0.326058 0.691587
C17 C 0.761039 0.150312 0.88649
N1 N 0.55313 0.177027 0.313359
N2 N 0.344434 0.140895 0.500633
H1 H 0.111182 0.160212 0.752254
H2 H 0.00724647 0.240044 0.839696
H3 H 0.348937 0.304519 0.437903
H4 H 0.560218 0.25132 0.339639
H5 H 0.491516 0.231537 0.179316
H6 H 0.776563 0.211949 0.325096
H7 H 0.868257 0.200987 0.57161
H8 H 0.530344 0.114917 0.868521
H9 H 0.40689 0.0824452 0.615376
H10 H 0.326133 0.127737 0.771949
H11 H 0.497817 0.106044 0.296907
H12 H 0.411603 0.149467 0.216342
H13 H 0.0216867 0.329884 0.644612
H14 H 0.176074 0.354907 0.629297
H15 H 0.0662204 0.331752 0.839919
H16 H 0.713049 0.120639 0.977105
H17 H 0.748308 0.182592 0.970387
H18 H 0.868336 0.143048 0.82964
C1 C 0.547907 0.641576 1.17681
C2 C 0.505687 0.724329 1.184
C3 C 0.64363 0.728339 1.04023
C4 C 0.711538 0.687484 0.951851
C5 C 0.601838 0.621429 0.866542
C6 C 0.468687 0.643046 0.886522
C7 C 0.398393 0.670368 1.04072
C8 C 0.704597 0.772799 0.99247
C9 C 0.8297 0.77804 0.856961
C10 C 0.894714 0.736882 0.767355
C11 C 0.836962 0.692338 0.814609
C12 C 0.414504 0.636376 0.751205
C13 C 0.294156 0.656846 0.762405
C14 C 0.226554 0.684715 0.916063
C15 C 0.277521 0.691217 1.05324
C16 C 0.894304 0.826058 0.808413
C17 C 0.238961 0.650312 0.61351
N1 N 0.44687 0.677027 1.18664
N2 N 0.655566 0.640895 0.999367
H1 H 0.888818 0.660212 0.747746
H2 H 0.992754 0.740044 0.660304
H3 H 0.651063 0.804519 1.0621
H4 H 0.439782 0.75132 1.16036
H5 H 0.508484 0.731537 1.32068
H6 H 0.223437 0.711949 1.1749
H7 H 0.131743 0.700987 0.92839
H8 H 0.469656 0.614917 0.631479
H9 H 0.59311 0.582445 0.884624
H10 H 0.673867 0.627737 0.728051
H11 H 0.502183 0.606044 1.20309
H12 H 0.588397 0.649467 1.28366
H13 H 0.978313 0.829884 0.855388
H14 H 0.823926 0.854907 0.870703
H15 H 0.93378 0.831752 0.660081
H16 H 0.286951 0.620639 0.522895
H17 H 0.251692 0.682592 0.529613
H18 H 0.131664 0.643048 0.67036
C1 C 0.547907 0.858424 0.676814
C2 C 0.505687 0.775671 0.683997
C3 C 0.64363 0.771661 0.540232
C4 C 0.711538 0.812516 0.451851
C5 C 0.601838 0.878571 0.366542
C6 C 0.468687 0.856954 0.386522
C7 C 0.398393 0.829632 0.540723
C8 C 0.704597 0.727201 0.49247
C9 C 0.8297 0.72196 0.356961
C10 C 0.894714 0.763118 0.267355
C11 C 0.836962 0.807662 0.314609
C12 C 0.414504 0.863624 0.251205
C13 C 0.294156 0.843154 0.262405
C14 C 0.226554 0.815285 0.416063
C15 C 0.277521 0.808783 0.553243
C16 C 0.894304 0.673942 0.308413
C17 C 0.238961 0.849688 0.11351
N1 N 0.44687 0.822973 0.686641
N2 N 0.655566 0.859105 0.499367
H1 H 0.888818 0.839788 0.247746
H2 H 0.992754 0.759956 0.160304
H3 H 0.651063 0.695481 0.562097
H4 H 0.439782 0.74868 0.660361
H5 H 0.508484 0.768463 0.820684
H6 H 0.223437 0.788051 0.674904
H7 H 0.131743 0.799013 0.42839
H8 H 0.469656 0.885083 0.131479
H9 H 0.59311 0.917555 0.384624
H10 H 0.673867 0.872263 0.228051
H11 H 0.502183 0.893956 0.703093
H12 H 0.588397 0.850533 0.783658
H13 H 0.978313 0.670116 0.355388
H14 H 0.823926 0.645093 0.370703
H15 H 0.93378 0.668248 0.160081
H16 H 0.286951 0.879361 0.0228947
H17 H 0.251692 0.817408 0.0296129
H18 H 0.131664 0.856952 0.17036
C1 C 0.452093 0.358424 -0.176814
C2 C 0.494313 0.275671 -0.183997
C3 C 0.35637 0.271661 -0.040232
C4 C 0.288462 0.312516 0.048149
C5 C 0.398162 0.378571 0.133458
C6 C 0.531313 0.356954 0.113478
C7 C 0.601607 0.329632 -0.0407234
C8 C 0.295403 0.227201 0.00752966
C9 C 0.1703 0.22196 0.143039
C10 C 0.105286 0.263118 0.232645
C11 C 0.163038 0.307662 0.185391
C12 C 0.585496 0.363624 0.248795
C13 C 0.705844 0.343154 0.237595
C14 C 0.773446 0.315285 0.0839365
C15 C 0.722479 0.308783 -0.0532434
C16 C 0.105696 0.173942 0.191587
C17 C 0.761039 0.349688 0.38649
N1 N 0.55313 0.322973 -0.186641
N2 N 0.344434 0.359105 0.00063329
H1 H 0.111182 0.339788 0.252254
H2 H 0.00724647 0.259956 0.339696
H3 H 0.348937 0.195481 -0.0620973
H4 H 0.560218 0.24868 -0.160361
H5 H 0.491516 0.268463 -0.320684
H6 H 0.776563 0.288051 -0.174904
H7 H 0.868257 0.299013 0.0716096
H8 H 0.530344 0.385083 0.368521
H9 H 0.40689 0.417555 0.115376
H10 H 0.326133 0.372263 0.271949
H11 H 0.497817 0.393956 -0.203093
H12 H 0.411603 0.350533 -0.283658
H13 H 0.0216867 0.170116 0.144612
H14 H 0.176074 0.145093 0.129297
H15 H 0.0662204 0.168248 0.339919
H16 H 0.713049 0.379361 0.477105
H17 H 0.748308 0.317408 0.470387
H18 H 0.868336 0.356952 0.32964
C18 C 0.939239 0.0493129 0.628213
C19 C 0.896314 0.0583968 0.483595
C20 C 0.77616 0.0390827 0.489622
C21 C 0.697164 0.0111448 0.633593
C22 C 0.743528 0.00261493 0.774328
C23 C 0.862356 0.021341 0.775382
C24 C 1.06551 0.0693669 0.634213
N3 N 0.729339 0.0492396 0.338253
N4 N 0.662371 -0.027184 0.929577
H19 H 1.21474 0.104857 0.49678
H20 H 0.954575 0.0800707 0.367635
H21 H 0.603104 -0.00339321 0.635957
H22 H 0.895377 0.0144531 0.888668
O1 O 0.80566 0.0704086 0.206308
O2 O 0.56126 -0.044665 0.920733
O3 O 1.135 0.0930289 0.480687
O4 O 0.617684 0.0358356 0.35625
O5 O 0.704422 -0.0332599 1.05283
O6 O 1.10192 0.064809 0.761966
C18 C 0.0607607 0.549313 0.871787
C19 C 0.103686 0.558397 1.01641
C20 C 0.22384 0.539083 1.01038
C21 C 0.302836 0.511145 0.866407
C22 C 0.256472 0.502615 0.725672
C23 C 0.137644 0.521341 0.724618
C24 C -0.0655137 0.569367 0.865787
N3 N 0.270661 0.54924 1.16175
N4 N 0.337629 0.472816 0.570423
H19 H -0.214744 0.604857 1.00322
H20 H 0.0454254 0.580071 1.13237
H21 H 0.396896 0.496607 0.864043
H22 H 0.104623 0.514453 0.611332
O1 O 0.19434 0.570409 1.29369
O2 O 0.43874 0.455335 0.579267
O3 O -0.135004 0.593029 1.01931
O4 O 0.382316 0.535836 1.14375
O5 O 0.295578 0.46674 0.44717
O6 O -0.101917 0.564809 0.738034
C18 C 0.0607607 0.950687 0.371787
C19 C 0.103686 0.941603 0.516405
C20 C 0.22384 0.960917 0.510378
C21 C 0.302836 0.988855 0.366407
C22 C 0.256472 0.997385 0.225672
C23 C 0.137644 0.978659 0.224618
C24 C -0.0655137 0.930633 0.365787
N3 N 0.270661 0.95076 0.661747
N4 N 0.337629 1.02718 0.0704227
H19 H -0.214744 0.895143 0.50322
H20 H 0.0454254 0.919929 0.632365
H21 H 0.396896 1.00339 0.364043
H22 H 0.104623 0.985547 0.111332
O1 O 0.19434 0.929591 0.793692
O2 O 0.43874 1.04467 0.0792669
O3 O -0.135004 0.906971 0.519313
O4 O 0.382316 0.964164 0.64375
O5 O 0.295578 1.03326 -0.0528304
O6 O -0.101917 0.935191 0.238034
C18 C 0.939239 0.450687 0.128213
C19 C 0.896314 0.441603 -0.0164051
C20 C 0.77616 0.460917 -0.0103784
C21 C 0.697164 0.488855 0.133593
C22 C 0.743528 0.497385 0.274328
C23 C 0.862356 0.478659 0.275382
C24 C 1.06551 0.430633 0.134213
N3 N 0.729339 0.45076 -0.161747
N4 N 0.662371 0.527184 0.429577
H19 H 1.21474 0.395143 -0.00322047
H20 H 0.954575 0.419929 -0.132365
H21 H 0.603104 0.503393 0.135957
H22 H 0.895377 0.485547 0.388668
O1 O 0.80566 0.429591 -0.293692
O2 O 0.56126 0.544665 0.420733
O3 O 1.135 0.406971 -0.0193126
O4 O 0.617684 0.464164 -0.14375
O5 O 0.704422 0.53326 0.55283
O6 O 1.10192 0.435191 0.261966

#END

#######################################################################
#
#                 Cambridge Crystallographic Data Centre
#                                CCDC 
#
#######################################################################
#
# If this CIF has been generated from an entry in the Cambridge 
# Structural Database, then it will include bibliographic, chemical, 
# crystal, experimental, refinement or atomic coordinate data resulting 
# from the CCDC's data processing and validation procedures.
#
#######################################################################

data_pasted.res.dmain pasted.res.dmain pasted.res.dmain pasted.res.dmain pasted.r
_symmetry_cell_setting           triclinic
_symmetry_space_group_name_H-M   'P -1'
_symmetry_Int_Tables_number      2
loop_
_symmetry_equiv_pos_site_id
_symmetry_equiv_pos_as_xyz
1 x,y,z
2 -x,-y,-z
_cell_length_a                   16.3
_cell_length_b                   11.4
_cell_length_c                   7.0
_cell_angle_alpha                72.1
_cell_angle_beta                 69.9
_cell_angle_gamma                97.9
_cell_volume                     1110.39
loop_
_atom_site_label
_atom_site_type_symbol
_atom_site_fract_x
_atom_site_fract_y
_atom_site_fract_z
C1 C 0.81773 0.980857 0.0648571
C2 C 0.670441 0.960696 0.314705
C3 C 0.657064 1.03673 0.113444
C4 C 0.719365 1.05685 -0.0983462
C5 C 0.790875 0.895665 -0.182963
C6 C 0.733325 0.776036 0.019485
C7 C 0.708526 0.77892 0.230709
C8 C 0.582093 1.08645 0.135836
C9 C 0.566064 1.15344 -0.0452861
C10 C 0.628008 1.17011 -0.255132
C11 C 0.703646 1.12323 -0.281373
C12 C 0.703546 0.66147 -0.0013276
C13 C 0.648304 0.550605 0.180749
C14 C 0.622652 0.556195 0.390258
C15 C 0.652557 0.668257 0.414922
C16 C 0.485662 1.20757 -0.0179211
C17 C 0.616108 0.428525 0.155623
N1 N 0.739816 0.892278 0.262207
N2 N 0.798745 1.01116 -0.131319
H1 H 0.752849 1.13857 -0.44504
H2 H 0.616814 1.22178 -0.399727
H3 H 0.533714 1.07021 0.301557
H4 H 0.606174 0.890939 0.439834
H5 H 0.690708 1.02443 0.391174
H6 H 0.634403 0.671879 0.578092
H7 H 0.57941 0.470491 0.535618
H8 H 0.723329 0.659714 -0.166532
H9 H 0.859786 0.886558 -0.261658
H10 H 0.76177 0.90864 -0.306055
H11 H 0.875342 0.938585 0.0384351
H12 H 0.836901 1.06936 0.0901358
H13 H 0.504963 1.31071 -0.0529143
H14 H 0.432522 1.16039 0.150112
H15 H 0.455756 1.19696 -0.132535
H16 H 0.645309 0.438378 -0.0170839
H17 H 0.541833 0.399741 0.21462
H18 H 0.634793 0.348797 0.251335
C1 C 0.18227 0.0191426 0.935143
C2 C 0.329559 0.0393038 0.685295
C3 C 0.342936 -0.0367291 0.886556
C4 C 0.280635 -0.0568482 1.09835
C5 C 0.209125 0.104335 1.18296
C6 C 0.266675 0.223964 0.980515
C7 C 0.291474 0.22108 0.769291
C8 C 0.417907 -0.086455 0.864164
C9 C 0.433936 -0.153438 1.04529
C10 C 0.371992 -0.170108 1.25513
C11 C 0.296354 -0.123232 1.28137
C12 C 0.296454 0.33853 1.00133
C13 C 0.351696 0.449395 0.819251
C14 C 0.377348 0.443805 0.609742
C15 C 0.347443 0.331743 0.585078
C16 C 0.514338 -0.207574 1.01792
C17 C 0.383892 0.571475 0.844377
N1 N 0.260184 0.107722 0.737793
N2 N 0.201255 -0.0111623 1.13132
H1 H 0.247151 -0.138573 1.44504
H2 H 0.383186 -0.221784 1.39973
H3 H 0.466286 -0.0702129 0.698443
H4 H 0.393826 0.109061 0.560166
H5 H 0.309292 -0.0244332 0.608826
H6 H 0.365597 0.328121 0.421908
H7 H 0.42059 0.529509 0.464382
H8 H 0.276671 0.340286 1.16653
H9 H 0.140214 0.113442 1.26166
H10 H 0.23823 0.0913597 1.30606
H11 H 0.124658 0.0614145 0.961565
H12 H 0.163099 -0.0693554 0.909864
H13 H 0.495037 -0.310713 1.05291
H14 H 0.567478 -0.160395 0.849888
H15 H 0.544244 -0.196959 1.13253
H16 H 0.354691 0.561622 1.01708
H17 H 0.458167 0.600259 0.78538
H18 H 0.365207 0.651203 0.748665
C18 C 0.0269621 0.303745 0.15067
C19 C 0.0565352 0.417799 0.172612
C20 C 0.119388 0.520479 -0.0135201
C21 C 0.154136 0.514032 -0.220086
C22 C 0.122821 0.399254 -0.235672
C23 C 0.060191 0.293907 -0.0548023
C24 C -0.039415 0.188613 0.342138
N3 N 0.151256 0.641138 0.00921454
N4 N 0.157732 0.389094 -0.453365
H19 H -0.112972 0.132026 0.642948
H20 H 0.0315082 0.42763 0.330933
H21 H 0.203681 0.595365 -0.363261
H22 H 0.0372649 0.204966 -0.072002
O1 O 0.114944 0.647157 0.189197
O2 O 0.213869 0.482728 -0.608185
O3 O -0.07033 0.211435 0.528152
O4 O 0.209127 0.727687 -0.155499
O5 O 0.127278 0.288083 -0.462636
O6 O -0.0639421 0.0867373 0.331413
C18 C 0.973038 0.696255 0.84933
C19 C 0.943465 0.582201 0.827388
C20 C 0.880612 0.479521 1.01352
C21 C 0.845864 0.485968 1.22009
C22 C 0.877179 0.600746 1.23567
C23 C 0.939809 0.706093 1.0548
C24 C 1.03942 0.811387 0.657862
N3 N 0.848744 0.358862 0.990785
N4 N 0.842268 0.610906 1.45336
H19 H 1.11297 0.867974 0.357052
H20 H 0.968492 0.57237 0.669067
H21 H 0.796319 0.404635 1.36326
H22 H 0.962735 0.795034 1.072
O1 O 0.885056 0.352843 0.810803
O2 O 0.786131 0.517272 1.60819
O3 O 1.07033 0.788565 0.471848
O4 O 0.790873 0.272313 1.1555
O5 O 0.872722 0.711917 1.46264
O6 O 1.06394 0.913263 0.668587

#END

#######################################################################
#
#                 Cambridge Crystallographic Data Centre
#                                CCDC 
#
#######################################################################
#
# If this CIF has been generated from an entry in the Cambridge 
# Structural Database, then it will include bibliographic, chemical, 
# crystal, experimental, refinement or atomic coordinate data resulting 
# from the CCDC's data processing and validation procedures.
#
#######################################################################

data_pasted.res.dmain pasted.res.dmain pasted.res.dmain pasted.res.dmain pasted.r
_symmetry_cell_setting           monoclinic
_symmetry_space_group_name_H-M   'P 21/n'
_symmetry_Int_Tables_number      14
loop_
_symmetry_equiv_pos_site_id
_symmetry_equiv_pos_as_xyz
1 x,y,z
2 1/2-x,1/2+y,1/2-z
3 -x,-y,-z
4 1/2+x,1/2-y,1/2+z
_cell_length_a                   13.2
_cell_length_b                   7.8
_cell_length_c                   22.7
_cell_angle_alpha                90
_cell_angle_beta                 74.7
_cell_angle_gamma                90
_cell_volume                     2237.97
loop_
_atom_site_label
_atom_site_type_symbol
_atom_site_fract_x
_atom_site_fract_y
_atom_site_fract_z
C1 C 0.240507 0.634269 0.401808
C2 C 0.392717 0.484015 0.408506
C3 C 0.448367 0.579005 0.350878
C4 C 0.399271 0.718046 0.330207
C5 C 0.292034 0.924797 0.398808
C6 C 0.319758 0.887454 0.458152
C7 C 0.324427 0.717513 0.477856
C8 C 0.549188 0.530796 0.317826
C9 C 0.603964 0.618296 0.265421
C10 C 0.554542 0.758422 0.24625
C11 C 0.453551 0.80713 0.277972
C12 C 0.342159 1.021 0.493684
C13 C 0.37101 0.991288 0.547664
C14 C 0.377451 0.820909 0.565821
C15 C 0.354013 0.686136 0.531636
C16 C 0.712548 0.562963 0.230939
C17 C 0.393061 1.13788 0.585429
N1 N 0.299335 0.575788 0.444068
N2 N 0.29474 0.770079 0.361489
H1 H 0.414212 0.914098 0.262241
H2 H 0.59574 0.829083 0.205427
H3 H 0.587016 0.422456 0.334212
H4 H 0.446631 0.463484 0.437422
H5 H 0.368084 0.355664 0.397162
H6 H 0.356976 0.553535 0.54645
H7 H 0.400277 0.79419 0.607756
H8 H 0.338593 1.15312 0.478011
H9 H 0.21274 0.981411 0.407941
H10 H 0.346703 1.02006 0.372065
H11 H 0.163423 0.682885 0.427724
H12 H 0.22775 0.52425 0.374346
H13 H 0.711966 0.43536 0.210431
H14 H 0.765458 0.555374 0.260994
H15 H 0.747432 0.652718 0.193906
H16 H 0.434999 1.24235 0.556622
H17 H 0.440174 1.0969 0.616154
H18 H 0.319823 1.19318 0.614086
C1 C 0.259493 0.134269 0.098192
C2 C 0.107283 -0.0159851 0.0914939
C3 C 0.0516331 0.079005 0.149122
C4 C 0.100729 0.218046 0.169793
C5 C 0.207966 0.424797 0.101192
C6 C 0.180242 0.387454 0.0418478
C7 C 0.175573 0.217513 0.0221437
C8 C -0.0491877 0.0307958 0.182174
C9 C -0.103964 0.118296 0.234579
C10 C -0.054542 0.258422 0.25375
C11 C 0.0464488 0.30713 0.222028
C12 C 0.157841 0.521001 0.00631568
C13 C 0.12899 0.491288 -0.0476645
C14 C 0.122549 0.320909 -0.0658205
C15 C 0.145987 0.186136 -0.0316364
C16 C -0.212548 0.0629627 0.269061
C17 C 0.106939 0.637883 -0.0854286
N1 N 0.200665 0.0757882 0.0559319
N2 N 0.20526 0.270079 0.138511
H1 H 0.0857876 0.414098 0.237759
H2 H -0.09574 0.329083 0.294573
H3 H -0.0870155 -0.0775445 0.165788
H4 H 0.0533693 -0.0365163 0.0625778
H5 H 0.131916 -0.144336 0.102838
H6 H 0.143024 0.0535349 -0.0464505
H7 H 0.0997234 0.29419 -0.107756
H8 H 0.161407 0.653115 0.0219887
H9 H 0.28726 0.481411 0.092059
H10 H 0.153297 0.520063 0.127935
H11 H 0.336577 0.182885 0.072276
H12 H 0.27225 0.0242502 0.125654
H13 H -0.211966 -0.0646395 0.289569
H14 H -0.265458 0.0553735 0.239006
H15 H -0.247432 0.152718 0.306094
H16 H 0.0650012 0.742353 -0.0566216
H17 H 0.0598264 0.596904 -0.116154
H18 H 0.180177 0.693176 -0.114086
C1 C 0.759493 0.365731 0.598192
C2 C 0.607283 0.515985 0.591494
C3 C 0.551633 0.420995 0.649122
C4 C 0.600729 0.281954 0.669793
C5 C 0.707966 0.0752032 0.601192
C6 C 0.680242 0.112546 0.541848
C7 C 0.675573 0.282487 0.522144
C8 C 0.450812 0.469204 0.682174
C9 C 0.396036 0.381704 0.734579
C10 C 0.445458 0.241578 0.75375
C11 C 0.546449 0.19287 0.722028
C12 C 0.657841 -0.0210008 0.506316
C13 C 0.62899 0.00871231 0.452336
C14 C 0.622549 0.179091 0.434179
C15 C 0.645987 0.313864 0.468364
C16 C 0.287453 0.437037 0.769061
C17 C 0.606939 -0.137883 0.414571
N1 N 0.700665 0.424212 0.555932
N2 N 0.70526 0.229921 0.638511
H1 H 0.585788 0.0859023 0.737759
H2 H 0.40426 0.170917 0.794573
H3 H 0.412984 0.577544 0.665788
H4 H 0.553369 0.536516 0.562578
H5 H 0.631916 0.644336 0.602838
H6 H 0.643024 0.446465 0.45355
H7 H 0.599723 0.20581 0.392244
H8 H 0.661407 -0.153115 0.521989
H9 H 0.78726 0.018589 0.592059
H10 H 0.653297 -0.0200629 0.627935
H11 H 0.836577 0.317115 0.572276
H12 H 0.77225 0.47575 0.625654
H13 H 0.288034 0.56464 0.789569
H14 H 0.234542 0.444626 0.739006
H15 H 0.252568 0.347282 0.806094
H16 H 0.565001 -0.242353 0.443378
H17 H 0.559826 -0.0969037 0.383846
H18 H 0.680177 -0.193176 0.385914
C1 C 0.740507 0.865731 0.901808
C2 C 0.892717 1.01599 0.908506
C3 C 0.948367 0.920995 0.850878
C4 C 0.899271 0.781954 0.830207
C5 C 0.792034 0.575203 0.898808
C6 C 0.819758 0.612546 0.958152
C7 C 0.824427 0.782487 0.977856
C8 C 1.04919 0.969204 0.817826
C9 C 1.10396 0.881704 0.765421
C10 C 1.05454 0.741578 0.74625
C11 C 0.953551 0.69287 0.777972
C12 C 0.842159 0.478999 0.993684
C13 C 0.87101 0.508712 1.04766
C14 C 0.877451 0.679091 1.06582
C15 C 0.854013 0.813864 1.03164
C16 C 1.21255 0.937037 0.730939
C17 C 0.893061 0.362117 1.08543
N1 N 0.799335 0.924212 0.944068
N2 N 0.79474 0.729921 0.861489
H1 H 0.914212 0.585902 0.762241
H2 H 1.09574 0.670917 0.705427
H3 H 1.08702 1.07754 0.834212
H4 H 0.946631 1.03652 0.937422
H5 H 0.868084 1.14434 0.897162
H6 H 0.856976 0.946465 1.04645
H7 H 0.900277 0.70581 1.10776
H8 H 0.838593 0.346885 0.978011
H9 H 0.71274 0.518589 0.907941
H10 H 0.846703 0.479937 0.872065
H11 H 0.663423 0.817115 0.927724
H12 H 0.72775 0.97575 0.874346
H13 H 1.21197 1.06464 0.710431
H14 H 1.26546 0.944626 0.760994
H15 H 1.24743 0.847282 0.693906
H16 H 0.934999 0.257647 1.05662
H17 H 0.940174 0.403096 1.11615
H18 H 0.819823 0.306824 1.11409
C18 C 0.0537341 0.215806 0.599621
C19 C 0.0560811 0.0540805 0.572938
C20 C -0.01042 -0.0728204 0.604546
C21 C -0.0796081 -0.0448031 0.661444
C22 C -0.0796231 0.11752 0.686553
C23 C -0.0126461 0.247108 0.657623
C24 C 0.126849 0.355388 0.570182
N3 N -0.00653803 -0.24511 0.576989
N4 N -0.150073 0.15001 0.747812
H19 H 0.21262 0.425447 0.49453
H20 H 0.108383 0.0261963 0.528236
H21 H -0.131503 -0.145584 0.685236
H22 H -0.0115201 0.370812 0.67965
O1 O 0.0482281 -0.262302 0.524815
O2 O -0.225275 0.0542707 0.765079
O3 O 0.164735 0.331046 0.509731
O4 O -0.0596862 -0.357107 0.608003
O5 O -0.127505 0.269393 0.776705
O6 O 0.148964 0.477042 0.597353
C18 C 0.446266 0.715806 0.900379
C19 C 0.443919 0.554081 0.927062
C20 C 0.51042 0.42718 0.895454
C21 C 0.579608 0.455197 0.838556
C22 C 0.579623 0.61752 0.813447
C23 C 0.512646 0.747108 0.842377
C24 C 0.373151 0.855388 0.929818
N3 N 0.506538 0.25489 0.923011
N4 N 0.650073 0.65001 0.752188
H19 H 0.28738 0.925447 1.00547
H20 H 0.391617 0.526196 0.971764
H21 H 0.631503 0.354416 0.814764
H22 H 0.51152 0.870812 0.82035
O1 O 0.451772 0.237698 0.975185
O2 O 0.725275 0.554271 0.734921
O3 O 0.335265 0.831046 0.990269
O4 O 0.559686 0.142893 0.891997
O5 O 0.627505 0.769393 0.723295
O6 O 0.351036 0.977042 0.902647
C18 C 0.946266 0.784194 0.400379
C19 C 0.943919 0.945919 0.427062
C20 C 1.01042 1.07282 0.395454
C21 C 1.07961 1.0448 0.338556
C22 C 1.07962 0.88248 0.313447
C23 C 1.01265 0.752892 0.342377
C24 C 0.873151 0.644612 0.429818
N3 N 1.00654 1.24511 0.423011
N4 N 1.15007 0.84999 0.252188
H19 H 0.78738 0.574553 0.50547
H20 H 0.891617 0.973804 0.471764
H21 H 1.1315 1.14558 0.314764
H22 H 1.01152 0.629188 0.32035
O1 O 0.951772 1.2623 0.475185
O2 O 1.22528 0.945729 0.234921
O3 O 0.835265 0.668954 0.490269
O4 O 1.05969 1.35711 0.391997
O5 O 1.12751 0.730607 0.223295
O6 O 0.851036 0.522958 0.402647
C18 C 0.553734 0.284194 0.0996205
C19 C 0.556081 0.445919 0.0729375
C20 C 0.48958 0.57282 0.104546
C21 C 0.420392 0.544803 0.161444
C22 C 0.420377 0.38248 0.186553
C23 C 0.487354 0.252892 0.157623
C24 C 0.626849 0.144612 0.0701815
N3 N 0.493462 0.74511 0.0769886
N4 N 0.349927 0.34999 0.247812
H19 H 0.71262 0.0745533 -0.00546964
H20 H 0.608383 0.473804 0.0282365
H21 H 0.368497 0.645584 0.185236
H22 H 0.48848 0.129188 0.17965
O1 O 0.548228 0.762302 0.0248155
O2 O 0.274725 0.445729 0.265079
O3 O 0.664735 0.168954 0.00973137
O4 O 0.440314 0.857107 0.108003
O5 O 0.372495 0.230607 0.276705
O6 O 0.648964 0.0229578 0.0973526

#END

#######################################################################
#
#                 Cambridge Crystallographic Data Centre
#                                CCDC 
#
#######################################################################
#
# If this CIF has been generated from an entry in the Cambridge 
# Structural Database, then it will include bibliographic, chemical, 
# crystal, experimental, refinement or atomic coordinate data resulting 
# from the CCDC's data processing and validation procedures.
#
#######################################################################

data_pasted.res.dmain pasted.res.dmain pasted.res.dmain pasted.res.dmain pasted.r
_symmetry_cell_setting           monoclinic
_symmetry_space_group_name_H-M   'P 21/c'
_symmetry_Int_Tables_number      14
loop_
_symmetry_equiv_pos_site_id
_symmetry_equiv_pos_as_xyz
1 x,y,z
2 -x,1/2+y,1/2-z
3 -x,-y,-z
4 x,1/2-y,1/2+z
_cell_length_a                   8.3
_cell_length_b                   18.5
_cell_length_c                   14.4
_cell_angle_alpha                90
_cell_angle_beta                 85.4
_cell_angle_gamma                90
_cell_volume                     2214.68
loop_
_atom_site_label
_atom_site_type_symbol
_atom_site_fract_x
_atom_site_fract_y
_atom_site_fract_z
C1 C 0.986171 0.809313 0.92325
C2 C 0.863239 0.849066 0.790228
C3 C 0.73097 0.796111 0.819534
C4 C 0.723287 0.76421 0.907965
C5 C 0.786437 0.829013 1.04595
C6 C 0.786293 0.906243 1.01231
C7 C 0.864989 0.924983 0.925846
C8 C 0.614469 0.778472 0.758893
C9 C 0.488698 0.731349 0.784117
C10 C 0.481476 0.701012 0.87345
C11 C 0.597132 0.716933 0.934216
C12 C 0.706593 0.959644 1.06624
C13 C 0.699984 1.03095 1.03643
C14 C 0.776418 1.04824 0.949274
C15 C 0.85836 0.996174 0.895027
C16 C 0.362734 0.713986 0.718744
C17 C 0.615044 1.08739 1.0967
N1 N 0.952364 0.87273 0.868663
N2 N 0.842385 0.778534 0.971822
H1 H 0.593762 0.692036 1.0029
H2 H 0.384331 0.66371 0.894759
H3 H 0.621497 0.803386 0.689876
H4 H 0.812743 0.896568 0.757662
H5 H 0.949273 0.824703 0.737132
H6 H 0.920639 1.00998 0.827934
H7 H 0.772586 1.10361 0.924212
H8 H 0.645135 0.944653 1.13343
H9 H 0.864589 0.823215 1.10369
H10 H 0.66489 0.813274 1.07364
H11 H 1.0703 0.823741 0.975095
H12 H 1.0442 0.768801 0.876191
H13 H 0.344962 0.655626 0.712714
H14 H 0.395794 0.734933 0.648633
H15 H 0.245779 0.737552 0.742568
H16 H 0.501864 1.06687 1.13093
H17 H 0.587049 1.13512 1.05618
H18 H 0.688792 1.10533 1.15221
C1 C 0.0138293 0.309313 0.57675
C2 C 0.136761 0.349066 0.709772
C3 C 0.26903 0.296111 0.680466
C4 C 0.276713 0.26421 0.592035
C5 C 0.213563 0.329013 0.454048
C6 C 0.213707 0.406243 0.487685
C7 C 0.135011 0.424983 0.574154
C8 C 0.385531 0.278472 0.741107
C9 C 0.511302 0.231349 0.715883
C10 C 0.518524 0.201012 0.62655
C11 C 0.402868 0.216933 0.565784
C12 C 0.293407 0.459644 0.43376
C13 C 0.300016 0.530951 0.463569
C14 C 0.223582 0.548244 0.550726
C15 C 0.14164 0.496174 0.604973
C16 C 0.637266 0.213986 0.781256
C17 C 0.384956 0.587393 0.403299
N1 N 0.047636 0.37273 0.631337
N2 N 0.157615 0.278534 0.528178
H1 H 0.406238 0.192036 0.4971
H2 H 0.615669 0.16371 0.605241
H3 H 0.378503 0.303386 0.810124
H4 H 0.187257 0.396568 0.742338
H5 H 0.0507268 0.324703 0.762868
H6 H 0.0793606 0.509978 0.672066
H7 H 0.227414 0.603612 0.575788
H8 H 0.354865 0.444653 0.366573
H9 H 0.135411 0.323215 0.396308
H10 H 0.33511 0.313274 0.426364
H11 H -0.0702952 0.323741 0.524905
H12 H -0.0441954 0.268801 0.623809
H13 H 0.655038 0.155626 0.787286
H14 H 0.604206 0.234933 0.851367
H15 H 0.754221 0.237552 0.757432
H16 H 0.498136 0.566871 0.36907
H17 H 0.412951 0.635118 0.44382
H18 H 0.311208 0.605335 0.347788
C1 C 0.0138293 0.190687 0.0767498
C2 C 0.136761 0.150934 0.209772
C3 C 0.26903 0.203889 0.180466
C4 C 0.276713 0.23579 0.092035
C5 C 0.213563 0.170987 -0.0459521
C6 C 0.213707 0.093757 -0.0123149
C7 C 0.135011 0.0750171 0.0741542
C8 C 0.385531 0.221528 0.241107
C9 C 0.511302 0.268651 0.215883
C10 C 0.518524 0.298988 0.12655
C11 C 0.402868 0.283067 0.065784
C12 C 0.293407 0.040356 -0.0662398
C13 C 0.300016 -0.0309509 -0.0364306
C14 C 0.223582 -0.0482437 0.0507265
C15 C 0.14164 0.00382627 0.104973
C16 C 0.637266 0.286014 0.281256
C17 C 0.384956 -0.0873929 -0.0967014
N1 N 0.047636 0.12727 0.131337
N2 N 0.157615 0.221466 0.0281778
H1 H 0.406238 0.307964 -0.0029001
H2 H 0.615669 0.33629 0.105241
H3 H 0.378503 0.196614 0.310124
H4 H 0.187257 0.103432 0.242338
H5 H 0.0507268 0.175297 0.262868
H6 H 0.0793606 -0.00997762 0.172066
H7 H 0.227414 -0.103612 0.0757876
H8 H 0.354865 0.0553469 -0.133427
H9 H 0.135411 0.176785 -0.103692
H10 H 0.33511 0.186726 -0.073636
H11 H -0.0702952 0.176259 0.0249046
H12 H -0.0441954 0.231199 0.123809
H13 H 0.655038 0.344374 0.287286
H14 H 0.604206 0.265067 0.351367
H15 H 0.754221 0.262448 0.257432
H16 H 0.498136 -0.066871 -0.13093
H17 H 0.412951 -0.135118 -0.0561802
H18 H 0.311208 -0.105335 -0.152212
C1 C 0.986171 0.690687 0.42325
C2 C 0.863239 0.650934 0.290228
C3 C 0.73097 0.703889 0.319534
C4 C 0.723287 0.73579 0.407965
C5 C 0.786437 0.670987 0.545952
C6 C 0.786293 0.593757 0.512315
C7 C 0.864989 0.575017 0.425846
C8 C 0.614469 0.721528 0.258893
C9 C 0.488698 0.768651 0.284117
C10 C 0.481476 0.798988 0.37345
C11 C 0.597132 0.783067 0.434216
C12 C 0.706593 0.540356 0.56624
C13 C 0.699984 0.469049 0.536431
C14 C 0.776418 0.451756 0.449274
C15 C 0.85836 0.503826 0.395027
C16 C 0.362734 0.786014 0.218744
C17 C 0.615044 0.412607 0.596701
N1 N 0.952364 0.62727 0.368663
N2 N 0.842385 0.721466 0.471822
H1 H 0.593762 0.807964 0.5029
H2 H 0.384331 0.83629 0.394759
H3 H 0.621497 0.696614 0.189876
H4 H 0.812743 0.603432 0.257662
H5 H 0.949273 0.675297 0.237132
H6 H 0.920639 0.490022 0.327934
H7 H 0.772586 0.396388 0.424212
H8 H 0.645135 0.555347 0.633427
H9 H 0.864589 0.676785 0.603692
H10 H 0.66489 0.686726 0.573636
H11 H 1.0703 0.676259 0.475095
H12 H 1.0442 0.731199 0.376191
H13 H 0.344962 0.844374 0.212714
H14 H 0.395794 0.765067 0.148633
H15 H 0.245779 0.762448 0.242568
H16 H 0.501864 0.433129 0.63093
H17 H 0.587049 0.364882 0.55618
H18 H 0.688792 0.394665 0.652212
C18 C 0.146058 0.585191 0.0957671
C19 C 0.0458733 0.525746 0.113329
C20 C 0.110376 0.463654 0.149054
C21 C 0.269745 0.458703 0.169275
C22 C 0.365964 0.518671 0.150117
C23 C 0.30802 0.581603 0.113189
C24 C 0.0859188 0.654324 0.059346
N3 N 0.00417179 0.401063 0.169003
N4 N 0.537596 0.514248 0.167324
H19 H -0.0977584 0.69733 0.0177739
H20 H -0.0801481 0.527056 0.0992731
H21 H 0.316872 0.410135 0.199241
H22 H 0.386591 0.627619 0.0982812
O1 O -0.126098 0.401834 0.13614
O2 O 0.576328 0.46704 0.219997
O3 O -0.0686644 0.650131 0.040111
O4 O 0.0547637 0.353018 0.216435
O5 O 0.627816 0.557966 0.127392
O6 O 0.165974 0.708409 0.049351
C18 C 0.853942 0.085191 0.404233
C19 C 0.954127 0.025746 0.386671
C20 C 0.889624 -0.0363458 0.350946
C21 C 0.730255 -0.0412967 0.330725
C22 C 0.634036 0.0186712 0.349883
C23 C 0.69198 0.0816031 0.386811
C24 C 0.914081 0.154324 0.440654
N3 N 0.995828 -0.0989368 0.330997
N4 N 0.462404 0.0142483 0.332676
H19 H 1.09776 0.19733 0.482226
H20 H 1.08015 0.027056 0.400727
H21 H 0.683128 -0.0898647 0.300759
H22 H 0.613409 0.127619 0.401719
O1 O 1.1261 -0.0981659 0.36386
O2 O 0.423672 -0.0329596 0.280003
O3 O 1.06866 0.150131 0.459889
O4 O 0.945236 -0.146982 0.283565
O5 O 0.372184 0.0579663 0.372608
O6 O 0.834026 0.208409 0.450649
C18 C 0.853942 0.414809 0.904233
C19 C 0.954127 0.474254 0.886671
C20 C 0.889624 0.536346 0.850946
C21 C 0.730255 0.541297 0.830725
C22 C 0.634036 0.481329 0.849883
C23 C 0.69198 0.418397 0.886811
C24 C 0.914081 0.345676 0.940654
N3 N 0.995828 0.598937 0.830997
N4 N 0.462404 0.485752 0.832676
H19 H 1.09776 0.30267 0.982226
H20 H 1.08015 0.472944 0.900727
H21 H 0.683128 0.589865 0.800759
H22 H 0.613409 0.372381 0.901719
O1 O 1.1261 0.598166 0.86386
O2 O 0.423672 0.53296 0.780003
O3 O 1.06866 0.349869 0.959889
O4 O 0.945236 0.646982 0.783565
O5 O 0.372184 0.442034 0.872608
O6 O 0.834026 0.291591 0.950649
C18 C 0.146058 0.914809 0.595767
C19 C 0.0458733 0.974254 0.613329
C20 C 0.110376 1.03635 0.649054
C21 C 0.269745 1.0413 0.669275
C22 C 0.365964 0.981329 0.650117
C23 C 0.30802 0.918397 0.613189
C24 C 0.0859188 0.845676 0.559346
N3 N 0.00417179 1.09894 0.669003
N4 N 0.537596 0.985752 0.667324
H19 H -0.0977584 0.80267 0.517774
H20 H -0.0801481 0.972944 0.599273
H21 H 0.316872 1.08986 0.699241
H22 H 0.386591 0.872381 0.598281
O1 O -0.126098 1.09817 0.63614
O2 O 0.576328 1.03296 0.719997
O3 O -0.0686644 0.849869 0.540111
O4 O 0.0547637 1.14698 0.716435
O5 O 0.627816 0.942034 0.627392
O6 O 0.165974 0.791591 0.549351

#END

#######################################################################
#
#                 Cambridge Crystallographic Data Centre
#                                CCDC 
#
#######################################################################
#
# If this CIF has been generated from an entry in the Cambridge 
# Structural Database, then it will include bibliographic, chemical, 
# crystal, experimental, refinement or atomic coordinate data resulting 
# from the CCDC's data processing and validation procedures.
#
#######################################################################

data_pasted.res.dmain pasted.res.dmain pasted.res.dmain pasted.res.dmain pasted.r
_symmetry_cell_setting           triclinic
_symmetry_space_group_name_H-M   'P -1'
_symmetry_Int_Tables_number      2
loop_
_symmetry_equiv_pos_site_id
_symmetry_equiv_pos_as_xyz
1 x,y,z
2 -x,-y,-z
_cell_length_a                   11.8
_cell_length_b                   8.3
_cell_length_c                   12.9
_cell_angle_alpha                84.0
_cell_angle_beta                 73.1
_cell_angle_gamma                109.4
_cell_volume                     1110.97
loop_
_atom_site_label
_atom_site_type_symbol
_atom_site_fract_x
_atom_site_fract_y
_atom_site_fract_z
C1 C 0.11073 0.168012 0.312714
C2 C 0.178128 0.38482 0.41035
C3 C 0.312924 0.420715 0.33449
C4 C 0.332824 0.34988 0.240142
C5 C 0.200011 0.324017 0.125823
C6 C 0.129705 0.440707 0.165349
C7 C 0.0760346 0.430453 0.279234
C8 C 0.419137 0.526148 0.35668
C9 C 0.544565 0.566365 0.286855
C10 C 0.56241 0.497431 0.191711
C11 C 0.458349 0.390255 0.169006
C12 C 0.118175 0.560855 0.089195
C13 C 0.057336 0.673639 0.122549
C14 C 0.00618082 0.663354 0.236646
C15 C 0.0149006 0.543329 0.313715
C16 C 0.657494 0.678188 0.312992
C17 C 0.0490423 0.805355 0.0393582
N1 N 0.0809964 0.305571 0.361157
N2 N 0.227505 0.237168 0.215089
H1 H 0.472341 0.333675 0.0961919
H2 H 0.659729 0.527469 0.13543
H3 H 0.402864 0.581112 0.430375
H4 H 0.170327 0.506252 0.430539
H5 H 0.155334 0.296723 0.489881
H6 H -0.0276516 0.532371 0.402581
H7 H -0.0424872 0.749789 0.264938
H8 H 0.159995 0.567862 0.000482
H9 H 0.143068 0.22311 0.0923096
H10 H 0.290852 0.400287 0.0575589
H11 H 0.0308644 0.0914842 0.288341
H12 H 0.121889 0.081375 0.375892
H13 H 0.700062 0.599702 0.350554
H14 H 0.629487 0.755923 0.371645
H15 H 0.733322 0.769473 0.238054
H16 H 0.0639204 0.771134 -0.0418948
H17 H 0.121548 0.935867 0.0272145
H18 H -0.0449178 0.816497 0.0669232
C1 C 0.88927 0.831988 0.687286
C2 C 0.821872 0.61518 0.58965
C3 C 0.687076 0.579285 0.66551
C4 C 0.667176 0.65012 0.759858
C5 C 0.799989 0.675983 0.874177
C6 C 0.870295 0.559293 0.834651
C7 C 0.923965 0.569547 0.720766
C8 C 0.580863 0.473852 0.64332
C9 C 0.455435 0.433635 0.713145
C10 C 0.43759 0.502569 0.808289
C11 C 0.541651 0.609745 0.830994
C12 C 0.881825 0.439145 0.910805
C13 C 0.942664 0.326361 0.877451
C14 C 0.993819 0.336646 0.763354
C15 C 0.985099 0.456671 0.686285
C16 C 0.342506 0.321812 0.687008
C17 C 0.950958 0.194645 0.960642
N1 N 0.919004 0.694429 0.638843
N2 N 0.772495 0.762832 0.784911
H1 H 0.527659 0.666325 0.903808
H2 H 0.340271 0.472531 0.86457
H3 H 0.597136 0.418888 0.569625
H4 H 0.829673 0.493748 0.569461
H5 H 0.844666 0.703277 0.510119
H6 H 1.02765 0.467629 0.597419
H7 H 1.04249 0.250211 0.735062
H8 H 0.840005 0.432138 0.999518
H9 H 0.856932 0.77689 0.90769
H10 H 0.709148 0.599713 0.942441
H11 H 0.969136 0.908516 0.711659
H12 H 0.878111 0.918625 0.624108
H13 H 0.299938 0.400298 0.649446
H14 H 0.370513 0.244077 0.628355
H15 H 0.266678 0.230527 0.761946
H16 H 0.93608 0.228866 1.04189
H17 H 0.878452 0.0641333 0.972786
H18 H 1.04492 0.183503 0.933077
C18 C 0.639866 0.0347969 0.622243
C19 C 0.636901 0.110053 0.713999
C20 C 0.520001 0.0638311 0.799056
C21 C 0.406037 -0.0535105 0.796218
C22 C 0.412917 -0.126721 0.704068
C23 C 0.527318 -0.0854087 0.617149
C24 C 0.761372 0.0750887 0.528277
N3 N 0.516177 0.145054 0.895561
N4 N 0.293546 -0.252599 0.698245
H19 H 0.934359 0.224492 0.471248
H20 H 0.723515 0.20297 0.720073
H21 H 0.315428 -0.0865833 0.863262
H22 H 0.529679 -0.145232 0.546076
O1 O 0.618972 0.233244 0.901692
O2 O 0.195707 -0.291933 0.778248
O3 O 0.860026 0.206884 0.535531
O4 O 0.410576 0.118663 0.96189
O5 O 0.301356 -0.306559 0.613308
O6 O 0.769836 0.00138879 0.452377
C18 C 0.360134 0.965203 0.377757
C19 C 0.363099 0.889947 0.286001
C20 C 0.479999 0.936169 0.200944
C21 C 0.593963 1.05351 0.203782
C22 C 0.587083 1.12672 0.295932
C23 C 0.472682 1.08541 0.382851
C24 C 0.238628 0.924911 0.471723
N3 N 0.483823 0.854946 0.104439
N4 N 0.706454 1.2526 0.301755
H19 H 0.0656407 0.775508 0.528752
H20 H 0.276485 0.79703 0.279927
H21 H 0.684572 1.08658 0.136738
H22 H 0.470321 1.14523 0.453924
O1 O 0.381028 0.766756 0.0983078
O2 O 0.804293 1.29193 0.221752
O3 O 0.139974 0.793116 0.464469
O4 O 0.589424 0.881337 0.0381099
O5 O 0.698644 1.30656 0.386692
O6 O 0.230164 0.998611 0.547623

#END

#######################################################################
#
#                 Cambridge Crystallographic Data Centre
#                                CCDC 
#
#######################################################################
#
# If this CIF has been generated from an entry in the Cambridge 
# Structural Database, then it will include bibliographic, chemical, 
# crystal, experimental, refinement or atomic coordinate data resulting 
# from the CCDC's data processing and validation procedures.
#
#######################################################################

data_pasted.res.dmain pasted.res.dmain pasted.res.dmain pasted.res.dmain pasted.r
_symmetry_cell_setting           monoclinic
_symmetry_space_group_name_H-M   'P 21/a'
_symmetry_Int_Tables_number      14
loop_
_symmetry_equiv_pos_site_id
_symmetry_equiv_pos_as_xyz
1 x,y,z
2 1/2-x,1/2+y,-z
3 -x,-y,-z
4 1/2+x,1/2-y,z
_cell_length_a                   22.5
_cell_length_b                   6.8
_cell_length_c                   15.5
_cell_angle_alpha                90
_cell_angle_beta                 76.1
_cell_angle_gamma                90
_cell_volume                     2299.38
loop_
_atom_site_label
_atom_site_type_symbol
_atom_site_fract_x
_atom_site_fract_y
_atom_site_fract_z
C1 C 0.982311 0.652607 0.188874
C2 C 0.944108 0.978293 0.206271
C3 C 0.887514 0.889529 0.266089
C4 C 0.887945 0.694291 0.295397
C5 C 0.97512 0.549075 0.33622
C6 C 1.01276 0.729463 0.344234
C7 C 1.0221 0.876144 0.278588
C8 C 0.834252 1.0006 0.29305
C9 C 0.781751 0.92543 0.349983
C10 C 0.783405 0.731331 0.379638
C11 C 0.835567 0.61728 0.352526
C12 C 1.03798 0.753721 0.417264
C13 C 1.07135 0.920753 0.428127
C14 C 1.07916 1.06692 0.362858
C15 C 1.0552 1.04455 0.288996
C16 C 0.725704 1.05027 0.380448
C17 C 1.09867 0.941155 0.50689
N1 N 0.998653 0.856467 0.200975
N2 N 0.940755 0.571917 0.267636
H1 H 0.836368 0.464605 0.3739
H2 H 0.742786 0.668618 0.423845
H3 H 0.834203 1.1525 0.269627
H4 H 0.952435 1.12571 0.229983
H5 H 0.937615 0.997607 0.138563
H6 H 1.06238 1.15675 0.237266
H7 H 1.10495 1.19928 0.369913
H8 H 1.03035 0.639159 0.468312
H9 H 1.00465 0.418335 0.319917
H10 H 0.942932 0.518066 0.400057
H11 H 1.02379 0.561822 0.173203
H12 H 0.960867 0.64581 0.132453
H13 H 0.684127 0.960508 0.397613
H14 H 0.720693 1.1559 0.329175
H15 H 0.727709 1.13678 0.439553
H16 H 1.06671 0.893298 0.568352
H17 H 1.11187 1.0937 0.515863
H18 H 1.13986 0.850068 0.49942
C1 C 0.517689 0.152607 0.811126
C2 C 0.555892 0.478293 0.793729
C3 C 0.612486 0.389529 0.733911
C4 C 0.612055 0.194291 0.704603
C5 C 0.52488 0.0490753 0.66378
C6 C 0.487236 0.229463 0.655766
C7 C 0.477904 0.376144 0.721412
C8 C 0.665748 0.500602 0.70695
C9 C 0.718249 0.42543 0.650017
C10 C 0.716595 0.231331 0.620362
C11 C 0.664433 0.11728 0.647474
C12 C 0.462024 0.253721 0.582736
C13 C 0.428648 0.420753 0.571873
C14 C 0.420841 0.566915 0.637142
C15 C 0.444798 0.544552 0.711004
C16 C 0.774296 0.55027 0.619552
C17 C 0.401333 0.441155 0.49311
N1 N 0.501347 0.356467 0.799025
N2 N 0.559245 0.0719172 0.732364
H1 H 0.663632 -0.0353947 0.6261
H2 H 0.757214 0.168618 0.576155
H3 H 0.665797 0.652496 0.730373
H4 H 0.547565 0.625707 0.770017
H5 H 0.562385 0.497607 0.861437
H6 H 0.437624 0.656748 0.762733
H7 H 0.395048 0.699281 0.630087
H8 H 0.469646 0.139159 0.531688
H9 H 0.495349 -0.0816647 0.680083
H10 H 0.557068 0.0180663 0.599943
H11 H 0.476212 0.0618221 0.826797
H12 H 0.539133 0.14581 0.867547
H13 H 0.815873 0.460508 0.602387
H14 H 0.779307 0.655899 0.670825
H15 H 0.772291 0.636776 0.560447
H16 H 0.433289 0.393298 0.431648
H17 H 0.388131 0.593704 0.484137
H18 H 0.360144 0.350068 0.50058
C1 C 0.0176892 0.347393 0.811126
C2 C 0.055892 0.021707 0.793729
C3 C 0.112486 0.110471 0.733911
C4 C 0.112055 0.305709 0.704603
C5 C 0.0248801 0.450925 0.66378
C6 C -0.0127639 0.270537 0.655766
C7 C -0.0220958 0.123856 0.721412
C8 C 0.165748 -0.00060201 0.70695
C9 C 0.218249 0.0745699 0.650017
C10 C 0.216595 0.268669 0.620362
C11 C 0.164433 0.38272 0.647474
C12 C -0.0379758 0.246279 0.582736
C13 C -0.0713518 0.0792468 0.571873
C14 C -0.0791587 -0.066915 0.637142
C15 C -0.0552017 -0.044552 0.711004
C16 C 0.274296 -0.05027 0.619552
C17 C -0.0986667 0.0588448 0.49311
N1 N 0.00134718 0.143533 0.799025
N2 N 0.059245 0.428083 0.732364
H1 H 0.163632 0.535395 0.6261
H2 H 0.257214 0.331382 0.576155
H3 H 0.165797 -0.152496 0.730373
H4 H 0.047565 -0.125707 0.770017
H5 H 0.0623851 0.00239309 0.861437
H6 H -0.0623757 -0.156748 0.762733
H7 H -0.104952 -0.199281 0.630087
H8 H -0.0303539 0.360841 0.531688
H9 H -0.00465086 0.581665 0.680083
H10 H 0.0570679 0.481934 0.599943
H11 H -0.0237878 0.438178 0.826797
H12 H 0.0391331 0.35419 0.867547
H13 H 0.315873 0.0394919 0.602387
H14 H 0.279307 -0.155899 0.670825
H15 H 0.272291 -0.136776 0.560447
H16 H -0.0667108 0.106702 0.431648
H17 H -0.111869 -0.0937042 0.484137
H18 H -0.139856 0.149932 0.50058
C1 C 0.482311 0.847393 0.188874
C2 C 0.444108 0.521707 0.206271
C3 C 0.387514 0.610471 0.266089
C4 C 0.387945 0.805709 0.295397
C5 C 0.47512 0.950925 0.33622
C6 C 0.512764 0.770537 0.344234
C7 C 0.522096 0.623856 0.278588
C8 C 0.334252 0.499398 0.29305
C9 C 0.281751 0.57457 0.349983
C10 C 0.283405 0.768669 0.379638
C11 C 0.335567 0.88272 0.352526
C12 C 0.537976 0.746279 0.417264
C13 C 0.571352 0.579247 0.428127
C14 C 0.579159 0.433085 0.362858
C15 C 0.555202 0.455448 0.288996
C16 C 0.225704 0.44973 0.380448
C17 C 0.598667 0.558845 0.50689
N1 N 0.498653 0.643533 0.200975
N2 N 0.440755 0.928083 0.267636
H1 H 0.336368 1.03539 0.3739
H2 H 0.242786 0.831382 0.423845
H3 H 0.334203 0.347504 0.269627
H4 H 0.452435 0.374293 0.229983
H5 H 0.437615 0.502393 0.138563
H6 H 0.562376 0.343252 0.237266
H7 H 0.604952 0.300719 0.369913
H8 H 0.530354 0.860841 0.468312
H9 H 0.504651 1.08166 0.319917
H10 H 0.442932 0.981934 0.400057
H11 H 0.523788 0.938178 0.173203
H12 H 0.460867 0.85419 0.132453
H13 H 0.184127 0.539492 0.397613
H14 H 0.220693 0.344101 0.329175
H15 H 0.227709 0.363224 0.439553
H16 H 0.566711 0.606702 0.568352
H17 H 0.611869 0.406296 0.515863
H18 H 0.639856 0.649932 0.49942
C18 C 0.172381 0.0404632 0.96464
C19 C 0.15997 0.227857 0.936639
C20 C 0.204185 0.321231 0.871779
C21 C 0.260086 0.235417 0.833546
C22 C 0.270659 0.0485813 0.86272
C23 C 0.228246 -0.0501448 0.92791
C24 C 0.127815 -0.0690029 1.03454
N3 N 0.191657 0.520938 0.843043
N4 N 0.32994 -0.0464236 0.824094
H19 H 0.049477 -0.050589 1.10887
H20 H 0.116826 0.301274 0.964425
H21 H 0.294072 0.311256 0.782942
H22 H 0.238139 -0.195527 0.950274
O1 O 0.140738 0.587751 0.873431
O2 O 0.363006 0.0330205 0.759735
O3 O 0.0754028 0.030621 1.06359
O4 O 0.23342 0.60589 0.792161
O5 O 0.341374 -0.197589 0.859257
O6 O 0.137622 -0.228609 1.06255
C18 C 0.327619 0.540463 0.03536
C19 C 0.34003 0.727857 0.0633609
C20 C 0.295815 0.821231 0.128221
C21 C 0.239914 0.735417 0.166454
C22 C 0.229341 0.548581 0.13728
C23 C 0.271754 0.449855 0.0720904
C24 C 0.372185 0.430997 -0.0345412
N3 N 0.308343 1.02094 0.156957
N4 N 0.17006 0.453576 0.175906
H19 H 0.450523 0.449411 -0.108868
H20 H 0.383174 0.801274 0.0355746
H21 H 0.205928 0.811256 0.217058
H22 H 0.261861 0.304473 0.0497255
O1 O 0.359262 1.08775 0.126569
O2 O 0.136994 0.53302 0.240265
O3 O 0.424597 0.530621 -0.0635906
O4 O 0.26658 1.10589 0.207839
O5 O 0.158626 0.302411 0.140743
O6 O 0.362378 0.271391 -0.0625471
C18 C 0.827619 0.959537 0.03536
C19 C 0.84003 0.772143 0.0633609
C20 C 0.795815 0.678769 0.128221
C21 C 0.739914 0.764583 0.166454
C22 C 0.729341 0.951419 0.13728
C23 C 0.771754 1.05014 0.0720904
C24 C 0.872185 1.069 -0.0345412
N3 N 0.808343 0.479062 0.156957
N4 N 0.67006 1.04642 0.175906
H19 H 0.950523 1.05059 -0.108868
H20 H 0.883174 0.698726 0.0355746
H21 H 0.705928 0.688744 0.217058
H22 H 0.761861 1.19553 0.0497255
O1 O 0.859262 0.412249 0.126569
O2 O 0.636994 0.96698 0.240265
O3 O 0.924597 0.969379 -0.0635906
O4 O 0.76658 0.39411 0.207839
O5 O 0.658626 1.19759 0.140743
O6 O 0.862378 1.22861 -0.0625471
C18 C 0.672381 0.459537 0.96464
C19 C 0.65997 0.272143 0.936639
C20 C 0.704185 0.178769 0.871779
C21 C 0.760086 0.264583 0.833546
C22 C 0.770659 0.451419 0.86272
C23 C 0.728246 0.550145 0.92791
C24 C 0.627815 0.569003 1.03454
N3 N 0.691657 -0.0209381 0.843043
N4 N 0.82994 0.546424 0.824094
H19 H 0.549477 0.550589 1.10887
H20 H 0.616826 0.198726 0.964425
H21 H 0.794072 0.188744 0.782942
H22 H 0.738139 0.695527 0.950274
O1 O 0.640738 -0.087751 0.873431
O2 O 0.863006 0.46698 0.759735
O3 O 0.575403 0.469379 1.06359
O4 O 0.73342 -0.10589 0.792161
O5 O 0.841374 0.697589 0.859257
O6 O 0.637622 0.728609 1.06255

#END

#######################################################################
#
#                 Cambridge Crystallographic Data Centre
#                                CCDC 
#
#######################################################################
#
# If this CIF has been generated from an entry in the Cambridge 
# Structural Database, then it will include bibliographic, chemical, 
# crystal, experimental, refinement or atomic coordinate data resulting 
# from the CCDC's data processing and validation procedures.
#
#######################################################################

data_pasted.res.dmain pasted.res.dmain pasted.res.dmain pasted.res.dmain pasted.r
_symmetry_cell_setting           triclinic
_symmetry_space_group_name_H-M   'P -1'
_symmetry_Int_Tables_number      2
loop_
_symmetry_equiv_pos_site_id
_symmetry_equiv_pos_as_xyz
1 x,y,z
2 -x,-y,-z
_cell_length_a                   17.0
_cell_length_b                   6.4
_cell_length_c                   14.1
_cell_angle_alpha                76.1
_cell_angle_beta                 57.9
_cell_angle_gamma                60.7
_cell_volume                     1129.61
loop_
_atom_site_label
_atom_site_type_symbol
_atom_site_fract_x
_atom_site_fract_y
_atom_site_fract_z
C1 C 0.326397 0.704332 0.274908
C2 C 0.434135 0.616029 0.351028
C3 C 0.38617 0.453217 0.428655
C4 C 0.326669 0.395526 0.408191
C5 C 0.37059 0.323985 0.22147
C6 C 0.480629 0.294074 0.154253
C7 C 0.506432 0.45528 0.170103
C8 C 0.400968 0.357123 0.521048
C9 C 0.360287 0.201354 0.592699
C10 C 0.303094 0.141942 0.569477
C11 C 0.286063 0.238451 0.478993
C12 C 0.55786 0.105588 0.0762989
C13 C 0.660498 0.068996 0.0150108
C14 C 0.684946 0.229618 0.0331862
C15 C 0.609069 0.420371 0.109132
C16 C 0.376224 0.103733 0.692498
C17 C 0.742557 -0.140056 -0.0656436
N1 N 0.429651 0.656718 0.246394
N2 N 0.306857 0.494056 0.31624
H1 H 0.239678 0.19601 0.462303
H2 H 0.270676 0.0198852 0.624082
H3 H 0.447501 0.402697 0.53645
H4 H 0.515161 0.54031 0.33046
H5 H 0.394278 0.790909 0.392998
H6 H 0.627712 0.548819 0.121258
H7 H 0.764626 0.205653 -0.0141388
H8 H 0.53711 -0.0190256 0.0642225
H9 H 0.334253 0.387614 0.167936
H10 H 0.369617 0.150644 0.25344
H11 H 0.316583 0.765286 0.200392
H12 H 0.269772 0.848379 0.339155
H13 H 0.32407 0.236861 0.76174
H14 H 0.455233 0.05388 0.672243
H15 H 0.361593 -0.0545325 0.724283
H16 H 0.713947 -0.175546 -0.111001
H17 H 0.768047 -0.30483 -0.0216795
H18 H 0.810907 -0.111069 -0.127431
C1 C 0.673603 0.295668 0.725092
C2 C 0.565865 0.383971 0.648972
C3 C 0.61383 0.546783 0.571345
C4 C 0.673331 0.604474 0.591809
C5 C 0.62941 0.676015 0.77853
C6 C 0.519371 0.705926 0.845747
C7 C 0.493568 0.54472 0.829897
C8 C 0.599032 0.642877 0.478952
C9 C 0.639713 0.798646 0.407301
C10 C 0.696906 0.858058 0.430523
C11 C 0.713937 0.761549 0.521007
C12 C 0.44214 0.894412 0.923701
C13 C 0.339502 0.931004 0.984989
C14 C 0.315054 0.770382 0.966814
C15 C 0.390931 0.579629 0.890868
C16 C 0.623776 0.896267 0.307502
C17 C 0.257443 1.14006 1.06564
N1 N 0.570349 0.343282 0.753606
N2 N 0.693143 0.505944 0.68376
H1 H 0.760322 0.80399 0.537697
H2 H 0.729324 0.980115 0.375918
H3 H 0.552499 0.597303 0.46355
H4 H 0.484839 0.45969 0.66954
H5 H 0.605722 0.209091 0.607002
H6 H 0.372288 0.451181 0.878742
H7 H 0.235374 0.794347 1.01414
H8 H 0.46289 1.01903 0.935777
H9 H 0.665747 0.612386 0.832064
H10 H 0.630383 0.849356 0.74656
H11 H 0.683417 0.234714 0.799608
H12 H 0.730228 0.151621 0.660845
H13 H 0.67593 0.763139 0.23826
H14 H 0.544767 0.94612 0.327757
H15 H 0.638407 1.05453 0.275717
H16 H 0.286053 1.17555 1.111
H17 H 0.231953 1.30483 1.02168
H18 H 0.189093 1.11107 1.12743
C18 C 1.03059 0.5639 0.275963
C19 C 0.995615 0.397649 0.345328
C20 C 0.933342 0.344017 0.329686
C21 C 0.905841 0.446331 0.246751
C22 C 0.941231 0.612546 0.180147
C23 C 1.00177 0.676074 0.19391
C24 C 1.09609 0.634671 0.288396
N3 N 0.896756 0.167091 0.40246
N4 N 0.910328 0.731237 0.0937313
H19 H 1.17193 0.552169 0.361756
H20 H 1.01571 0.311089 0.410957
H21 H 0.85885 0.398022 0.234356
H22 H 1.02672 0.810421 0.141819
O1 O 0.909509 0.105289 0.484149
O2 O 0.876125 0.638878 0.0678573
O3 O 1.13015 0.493874 0.35893
O4 O 0.854996 0.098489 0.376628
O5 O 0.920641 0.9136 0.0552401
O6 O 1.11832 0.796284 0.238749
C18 C -0.030586 0.4361 0.724037
C19 C 0.00438504 0.602351 0.654672
C20 C 0.0666581 0.655983 0.670314
C21 C 0.0941591 0.553669 0.753249
C22 C 0.058769 0.387454 0.819853
C23 C -0.00177203 0.323926 0.80609
C24 C -0.0960891 0.365329 0.711604
N3 N 0.103244 0.832909 0.59754
N4 N 0.089672 0.268763 0.906269
H19 H -0.171931 0.447831 0.638244
H20 H -0.015707 0.688911 0.589043
H21 H 0.14115 0.601978 0.765644
H22 H -0.0267201 0.189579 0.858181
O1 O 0.0904911 0.894711 0.515851
O2 O 0.123875 0.361122 0.932143
O3 O -0.130149 0.506126 0.64107
O4 O 0.145004 0.901511 0.623372
O5 O 0.0793589 0.0863998 0.94476
O6 O -0.118324 0.203716 0.761251

#END

#######################################################################
#
#                 Cambridge Crystallographic Data Centre
#                                CCDC 
#
#######################################################################
#
# If this CIF has been generated from an entry in the Cambridge 
# Structural Database, then it will include bibliographic, chemical, 
# crystal, experimental, refinement or atomic coordinate data resulting 
# from the CCDC's data processing and validation procedures.
#
#######################################################################

data_pasted.res.dmain pasted.res.dmain pasted.res.dmain pasted.res.dmain pasted.r
_symmetry_cell_setting           monoclinic
_symmetry_space_group_name_H-M   'P 21/c'
_symmetry_Int_Tables_number      14
loop_
_symmetry_equiv_pos_site_id
_symmetry_equiv_pos_as_xyz
1 x,y,z
2 -x,1/2+y,1/2-z
3 -x,-y,-z
4 x,1/2-y,1/2+z
_cell_length_a                   16.4
_cell_length_b                   6.6
_cell_length_c                   22.0
_cell_angle_alpha                90
_cell_angle_beta                 73.5
_cell_angle_gamma                90
_cell_volume                     2275.14
loop_
_atom_site_label
_atom_site_type_symbol
_atom_site_fract_x
_atom_site_fract_y
_atom_site_fract_z
C1 C 0.795148 0.418895 0.012223
C2 C 0.651384 0.492412 0.0206002
C3 C 0.65386 0.304487 -0.0193438
C4 C 0.722408 0.168844 -0.0301509
C5 C 0.790029 0.083321 0.0505541
C6 C 0.725961 0.162992 0.109434
C7 C 0.690297 0.356946 0.109657
C8 C 0.587965 0.263573 -0.0459308
C9 C 0.586959 0.0896365 -0.0817338
C10 C 0.655284 -0.0454101 -0.0911518
C11 C 0.722102 -0.00612611 -0.0659729
C12 C 0.700774 0.0441249 0.163957
C13 C 0.640201 0.110146 0.218495
C14 C 0.604274 0.302304 0.21738
C15 C 0.629258 0.424289 0.163935
C16 C 0.51382 0.0457204 -0.107958
C17 C 0.615291 -0.0203263 0.276739
N1 N 0.715444 0.487875 0.0555311
N2 N 0.792917 0.206405 -0.00557095
H1 H 0.776294 -0.108818 -0.0745729
H2 H 0.656276 -0.182076 -0.119337
H3 H 0.534889 0.370447 -0.0375027
H4 H 0.588207 0.509842 0.0544813
H5 H 0.662221 0.6293 -0.00948781
H6 H 0.602489 0.575698 0.163546
H7 H 0.556568 0.357315 0.259387
H8 H 0.728596 -0.107129 0.163397
H9 H 0.854182 0.0810449 0.057036
H10 H 0.774828 -0.0743835 0.0415801
H11 H 0.846568 0.438651 0.034493
H12 H 0.809262 0.514168 -0.030415
H13 H 0.533089 -0.0517859 -0.149964
H14 H 0.486215 0.185422 -0.120733
H15 H 0.462541 -0.0344208 -0.0731356
H16 H 0.608719 -0.180387 0.265044
H17 H 0.554822 0.0293839 0.309286
H18 H 0.662981 -0.0135814 0.303007
C1 C 0.204852 0.918895 0.487777
C2 C 0.348616 0.992412 0.4794
C3 C 0.34614 0.804487 0.519344
C4 C 0.277592 0.668844 0.530151
C5 C 0.209971 0.583321 0.449446
C6 C 0.274039 0.662992 0.390566
C7 C 0.309703 0.856946 0.390343
C8 C 0.412035 0.763573 0.545931
C9 C 0.413041 0.589636 0.581734
C10 C 0.344716 0.45459 0.591152
C11 C 0.277898 0.493874 0.565973
C12 C 0.299226 0.544125 0.336043
C13 C 0.359799 0.610146 0.281505
C14 C 0.395726 0.802304 0.28262
C15 C 0.370742 0.924289 0.336065
C16 C 0.48618 0.54572 0.607958
C17 C 0.384709 0.479674 0.223261
N1 N 0.284556 0.987875 0.444469
N2 N 0.207083 0.706405 0.505571
H1 H 0.223706 0.391182 0.574573
H2 H 0.343724 0.317924 0.619337
H3 H 0.465111 0.870447 0.537503
H4 H 0.411793 1.00984 0.445519
H5 H 0.337779 1.1293 0.509488
H6 H 0.397511 1.0757 0.336454
H7 H 0.443432 0.857315 0.240613
H8 H 0.271404 0.392871 0.336603
H9 H 0.145818 0.581045 0.442964
H10 H 0.225172 0.425616 0.45842
H11 H 0.153432 0.938651 0.465507
H12 H 0.190738 1.01417 0.530415
H13 H 0.466911 0.448214 0.649964
H14 H 0.513785 0.685422 0.620733
H15 H 0.537459 0.465579 0.573136
H16 H 0.391281 0.319613 0.234956
H17 H 0.445178 0.529384 0.190714
H18 H 0.337019 0.486419 0.196993
C1 C 0.204852 0.581105 0.987777
C2 C 0.348616 0.507588 0.9794
C3 C 0.34614 0.695513 1.01934
C4 C 0.277592 0.831156 1.03015
C5 C 0.209971 0.916679 0.949446
C6 C 0.274039 0.837008 0.890566
C7 C 0.309703 0.643054 0.890343
C8 C 0.412035 0.736427 1.04593
C9 C 0.413041 0.910364 1.08173
C10 C 0.344716 1.04541 1.09115
C11 C 0.277898 1.00613 1.06597
C12 C 0.299226 0.955875 0.836043
C13 C 0.359799 0.889854 0.781505
C14 C 0.395726 0.697696 0.78262
C15 C 0.370742 0.575711 0.836065
C16 C 0.48618 0.95428 1.10796
C17 C 0.384709 1.02033 0.723261
N1 N 0.284556 0.512125 0.944469
N2 N 0.207083 0.793595 1.00557
H1 H 0.223706 1.10882 1.07457
H2 H 0.343724 1.18208 1.11934
H3 H 0.465111 0.629553 1.0375
H4 H 0.411793 0.490158 0.945519
H5 H 0.337779 0.3707 1.00949
H6 H 0.397511 0.424302 0.836454
H7 H 0.443432 0.642685 0.740613
H8 H 0.271404 1.10713 0.836603
H9 H 0.145818 0.918955 0.942964
H10 H 0.225172 1.07438 0.95842
H11 H 0.153432 0.561349 0.965507
H12 H 0.190738 0.485832 1.03041
H13 H 0.466911 1.05179 1.14996
H14 H 0.513785 0.814578 1.12073
H15 H 0.537459 1.03442 1.07314
H16 H 0.391281 1.18039 0.734956
H17 H 0.445178 0.970616 0.690714
H18 H 0.337019 1.01358 0.696993
C1 C 0.795148 0.0811047 0.512223
C2 C 0.651384 0.00758824 0.5206
C3 C 0.65386 0.195513 0.480656
C4 C 0.722408 0.331156 0.469849
C5 C 0.790029 0.416679 0.550554
C6 C 0.725961 0.337008 0.609434
C7 C 0.690297 0.143054 0.609657
C8 C 0.587965 0.236427 0.454069
C9 C 0.586959 0.410364 0.418266
C10 C 0.655284 0.54541 0.408848
C11 C 0.722102 0.506126 0.434027
C12 C 0.700774 0.455875 0.663957
C13 C 0.640201 0.389854 0.718495
C14 C 0.604274 0.197696 0.71738
C15 C 0.629258 0.0757106 0.663935
C16 C 0.51382 0.45428 0.392042
C17 C 0.615291 0.520326 0.776739
N1 N 0.715444 0.0121254 0.555531
N2 N 0.792917 0.293595 0.494429
H1 H 0.776294 0.608818 0.425427
H2 H 0.656276 0.682076 0.380663
H3 H 0.534889 0.129553 0.462497
H4 H 0.588207 -0.00984189 0.554481
H5 H 0.662221 -0.1293 0.490512
H6 H 0.602489 -0.075698 0.663546
H7 H 0.556568 0.142685 0.759387
H8 H 0.728596 0.607129 0.663397
H9 H 0.854182 0.418955 0.557036
H10 H 0.774828 0.574384 0.54158
H11 H 0.846568 0.0613488 0.534493
H12 H 0.809262 -0.0141676 0.469585
H13 H 0.533089 0.551786 0.350036
H14 H 0.486215 0.314578 0.379267
H15 H 0.462541 0.534421 0.426864
H16 H 0.608719 0.680387 0.765044
H17 H 0.554822 0.470616 0.809286
H18 H 0.662981 0.513581 0.803007
C18 C 0.0338202 0.614374 0.347655
C19 C 0.0602279 0.491442 0.294093
C20 C 0.126377 0.558389 0.243516
C21 C 0.167189 0.742494 0.244119
C22 C 0.139191 0.86059 0.29819
C23 C 0.0734455 0.800566 0.349961
C24 C -0.0367608 0.554439 0.403843
N3 N 0.154403 0.428991 0.186662
N4 N 0.181074 1.05778 0.300547
H19 H -0.115618 0.347531 0.434488
H20 H 0.0303207 0.345871 0.291293
H21 H 0.218767 0.791927 0.203958
H22 H 0.0528697 0.896526 0.391693
O1 O 0.118343 0.266419 0.187837
O2 O 0.238456 1.10618 0.254156
O3 O -0.0701101 0.373296 0.396135
O4 O 0.211632 0.493814 0.142691
O5 O 0.154114 1.15944 0.348285
O6 O -0.0623456 0.658036 0.450641
C18 C 0.96618 0.114374 0.152345
C19 C 0.939772 -0.00855831 0.205907
C20 C 0.873623 0.0583886 0.256484
C21 C 0.832811 0.242494 0.255881
C22 C 0.860809 0.36059 0.20181
C23 C 0.926555 0.300566 0.150039
C24 C 1.03676 0.0544394 0.096157
N3 N 0.845597 -0.071009 0.313338
N4 N 0.818926 0.557783 0.199453
H19 H 1.11562 -0.152469 0.0655118
H20 H 0.969679 -0.154129 0.208707
H21 H 0.781233 0.291927 0.296042
H22 H 0.94713 0.396526 0.108307
O1 O 0.881657 -0.233581 0.312163
O2 O 0.761544 0.606182 0.245844
O3 O 1.07011 -0.126704 0.103865
O4 O 0.788368 -0.00618608 0.357309
O5 O 0.845886 0.65944 0.151715
O6 O 1.06235 0.158036 0.049359
C18 C 0.96618 0.385626 0.652345
C19 C 0.939772 0.508558 0.705907
C20 C 0.873623 0.441611 0.756484
C21 C 0.832811 0.257506 0.755881
C22 C 0.860809 0.13941 0.70181
C23 C 0.926555 0.199434 0.650039
C24 C 1.03676 0.445561 0.596157
N3 N 0.845597 0.571009 0.813338
N4 N 0.818926 -0.057783 0.699453
H19 H 1.11562 0.652469 0.565512
H20 H 0.969679 0.654129 0.708707
H21 H 0.781233 0.208073 0.796042
H22 H 0.94713 0.103474 0.608307
O1 O 0.881657 0.733581 0.812163
O2 O 0.761544 -0.106182 0.745844
O3 O 1.07011 0.626704 0.603865
O4 O 0.788368 0.506186 0.857309
O5 O 0.845886 -0.15944 0.651715
O6 O 1.06235 0.341964 0.549359
C18 C 0.0338202 0.885626 0.847655
C19 C 0.0602279 1.00856 0.794093
C20 C 0.126377 0.941611 0.743516
C21 C 0.167189 0.757506 0.744119
C22 C 0.139191 0.63941 0.79819
C23 C 0.0734455 0.699434 0.849961
C24 C -0.0367608 0.945561 0.903843
N3 N 0.154403 1.07101 0.686662
N4 N 0.181074 0.442217 0.800547
H19 H -0.115618 1.15247 0.934488
H20 H 0.0303207 1.15413 0.791293
H21 H 0.218767 0.708073 0.703958
H22 H 0.0528697 0.603474 0.891693
O1 O 0.118343 1.23358 0.687837
O2 O 0.238456 0.393818 0.754156
O3 O -0.0701101 1.1267 0.896135
O4 O 0.211632 1.00619 0.642691
O5 O 0.154114 0.34056 0.848285
O6 O -0.0623456 0.841964 0.950641

#END

#######################################################################
#
#                 Cambridge Crystallographic Data Centre
#                                CCDC 
#
#######################################################################
#
# If this CIF has been generated from an entry in the Cambridge 
# Structural Database, then it will include bibliographic, chemical, 
# crystal, experimental, refinement or atomic coordinate data resulting 
# from the CCDC's data processing and validation procedures.
#
#######################################################################

data_pasted.res.dmain pasted.res.dmain pasted.res.dmain pasted.res.dmain pasted.r
_symmetry_cell_setting           triclinic
_symmetry_space_group_name_H-M   'P -1'
_symmetry_Int_Tables_number      2
loop_
_symmetry_equiv_pos_site_id
_symmetry_equiv_pos_as_xyz
1 x,y,z
2 -x,-y,-z
_cell_length_a                   10.9
_cell_length_b                   16.5
_cell_length_c                   7.3
_cell_angle_alpha                65.8
_cell_angle_beta                 78.7
_cell_angle_gamma                96.4
_cell_volume                     1146.41
loop_
_atom_site_label
_atom_site_type_symbol
_atom_site_fract_x
_atom_site_fract_y
_atom_site_fract_z
C1 C 0.503047 0.177853 0.476251
C2 C 0.500749 0.323184 0.222732
C3 C 0.445762 0.342296 0.403222
C4 C 0.447362 0.283376 0.604745
C5 C 0.624776 0.210753 0.680339
C6 C 0.72854 0.2647 0.479519
C7 C 0.700617 0.284935 0.288852
C8 C 0.393995 0.419131 0.371513
C9 C 0.345914 0.440303 0.533124
C10 C 0.35099 0.381726 0.732415
C11 C 0.400245 0.304271 0.767902
C12 C 0.853031 0.295555 0.481169
C13 C 0.949944 0.347667 0.299327
C14 C 0.919569 0.368485 0.110433
C15 C 0.797109 0.337343 0.105232
C16 C 0.288612 0.522484 0.495884
C17 C 1.08219 0.382493 0.304476
N1 N 0.575878 0.252287 0.277965
N2 N 0.496131 0.202347 0.646875
H1 H 0.40172 0.257693 0.923786
H2 H 0.314491 0.396968 0.86156
H3 H 0.39325 0.464837 0.213894
H4 H 0.562197 0.385502 0.0929156
H5 H 0.423053 0.301453 0.165227
H6 H 0.774271 0.351646 -0.0416953
H7 H 0.993964 0.408846 -0.0342561
H8 H 0.87426 0.279248 0.630442
H9 H 0.641338 0.141843 0.762557
H10 H 0.627267 0.243166 0.784204
H11 H 0.548273 0.118971 0.508468
H12 H 0.405636 0.158371 0.465932
H13 H 0.184243 0.505637 0.519421
H14 H 0.329617 0.576281 0.337401
H15 H 0.303884 0.550644 0.603598
H16 H 1.10154 0.341998 0.452988
H17 H 1.09423 0.453018 0.283737
H18 H 1.15648 0.382151 0.180026
C1 C 0.496953 0.822147 0.523749
C2 C 0.499251 0.676816 0.777268
C3 C 0.554238 0.657704 0.596778
C4 C 0.552638 0.716624 0.395255
C5 C 0.375224 0.789247 0.319661
C6 C 0.27146 0.7353 0.520481
C7 C 0.299383 0.715065 0.711148
C8 C 0.606005 0.580869 0.628487
C9 C 0.654086 0.559697 0.466876
C10 C 0.64901 0.618274 0.267585
C11 C 0.599755 0.695729 0.232098
C12 C 0.146969 0.704445 0.518831
C13 C 0.0500565 0.652333 0.700673
C14 C 0.0804308 0.631515 0.889567
C15 C 0.202891 0.662657 0.894768
C16 C 0.711388 0.477516 0.504116
C17 C -0.0821918 0.617507 0.695524
N1 N 0.424122 0.747713 0.722035
N2 N 0.503869 0.797653 0.353125
H1 H 0.59828 0.742307 0.0762142
H2 H 0.685509 0.603032 0.13844
H3 H 0.60675 0.535163 0.786106
H4 H 0.437803 0.614498 0.907084
H5 H 0.576947 0.698547 0.834773
H6 H 0.225729 0.648354 1.0417
H7 H 0.00603588 0.591154 1.03426
H8 H 0.12574 0.720752 0.369558
H9 H 0.358662 0.858157 0.237443
H10 H 0.372733 0.756834 0.215796
H11 H 0.451727 0.881029 0.491532
H12 H 0.594364 0.841629 0.534068
H13 H 0.815757 0.494363 0.480579
H14 H 0.670383 0.423719 0.662599
H15 H 0.696116 0.449356 0.396402
H16 H -0.10154 0.658002 0.547012
H17 H -0.0942317 0.546982 0.716263
H18 H -0.156483 0.617849 0.819974
C18 C 0.814189 0.0178881 0.703514
C19 C 0.750063 0.0245751 0.552451
C20 C 0.813513 0.0809179 0.34612
C21 C 0.938169 0.130623 0.284255
C22 C 0.998899 0.122185 0.438776
C23 C 0.939605 0.0670809 0.647015
C24 C 0.754161 -0.0423767 0.927706
N3 N 0.745975 0.0882119 0.185719
N4 N 1.13102 0.175141 0.378772
H19 H 0.599131 -0.117426 1.114
H20 H 0.652394 -0.0130717 0.592975
H21 H 0.986212 0.174036 0.121822
H22 H 0.989632 0.0619489 0.764705
O1 O 0.635718 0.0449431 0.244721
O2 O 1.18645 0.212984 0.194522
O3 O 0.629947 -0.0792575 0.965631
O4 O 0.804977 0.137436 0.00596039
O5 O 1.17547 0.176237 0.518141
O6 O 0.810288 -0.0563447 1.06082
C18 C 0.185811 0.982112 0.296486
C19 C 0.249937 0.975425 0.447549
C20 C 0.186487 0.919082 0.65388
C21 C 0.0618305 0.869377 0.715745
C22 C 0.00110121 0.877815 0.561224
C23 C 0.0603951 0.932919 0.352985
C24 C 0.245839 1.04238 0.0722938
N3 N 0.254025 0.911788 0.814281
N4 N -0.131017 0.824859 0.621228
H19 H 0.400869 1.11743 -0.113999
H20 H 0.347606 1.01307 0.407025
H21 H 0.0137876 0.825964 0.878178
H22 H 0.0103679 0.938051 0.235295
O1 O 0.364282 0.955057 0.755279
O2 O -0.186452 0.787016 0.805478
O3 O 0.370053 1.07926 0.0343687
O4 O 0.195023 0.862564 0.99404
O5 O -0.175471 0.823763 0.481859
O6 O 0.189712 1.05634 -0.0608226

#END

#######################################################################
#
#                 Cambridge Crystallographic Data Centre
#                                CCDC 
#
#######################################################################
#
# If this CIF has been generated from an entry in the Cambridge 
# Structural Database, then it will include bibliographic, chemical, 
# crystal, experimental, refinement or atomic coordinate data resulting 
# from the CCDC's data processing and validation procedures.
#
#######################################################################

data_pasted.res.dmain pasted.res.dmain pasted.res.dmain pasted.res.dmain pasted.r
_symmetry_cell_setting           triclinic
_symmetry_space_group_name_H-M   'P -1'
_symmetry_Int_Tables_number      2
loop_
_symmetry_equiv_pos_site_id
_symmetry_equiv_pos_as_xyz
1 x,y,z
2 -x,-y,-z
_cell_length_a                   12.5
_cell_length_b                   7.8
_cell_length_c                   18.1
_cell_angle_alpha                122.4
_cell_angle_beta                 87.3
_cell_angle_gamma                58.0
_cell_volume                     1130.09
loop_
_atom_site_label
_atom_site_type_symbol
_atom_site_fract_x
_atom_site_fract_y
_atom_site_fract_z
C1 C 0.110478 0.210862 0.714343
C2 C 0.0689244 0.599985 0.843315
C3 C 0.227694 0.416841 0.804578
C4 C 0.31606 0.15598 0.712542
C5 C 0.270694 0.0474353 0.5723
C6 C 0.16088 0.322772 0.605993
C7 C 0.0464221 0.534611 0.701228
C8 C 0.288342 0.505694 0.859662
C9 C 0.434171 0.345299 0.825226
C10 C 0.520887 0.0870596 0.732098
C11 C 0.462853 -0.00656282 0.676892
C12 C 0.172266 0.370334 0.543393
C13 C 0.0750613 0.623139 0.572883
C14 C -0.0369508 0.832539 0.66855
C15 C -0.0514504 0.788797 0.73162
C16 C 0.497742 0.443225 0.885493
C17 C 0.0925379 0.669109 0.504496
N1 N 0.0269815 0.495164 0.767551
N2 N 0.259411 0.0519493 0.654334
H1 H 0.530162 -0.209535 0.605397
H2 H 0.63558 -0.0424528 0.70338
H3 H 0.218707 0.709443 0.931485
H4 H 0.025548 0.799603 0.872652
H5 H 0.0187786 0.628908 0.905159
H6 H -0.14065 0.950642 0.805371
H7 H -0.114686 1.03203 0.693297
H8 H 0.261606 0.204245 0.469231
H9 H 0.259728 -0.0932884 0.517986
H10 H 0.377552 -0.034485 0.535039
H11 H 0.0689331 0.135218 0.666016
H12 H 0.100134 0.187502 0.768103
H13 H 0.548499 0.333432 0.910222
H14 H 0.418094 0.6575 0.950752
H15 H 0.580799 0.41162 0.842265
H16 H 0.117679 0.510551 0.430375
H17 H 0.179901 0.668715 0.496096
H18 H -0.0034734 0.862156 0.531459
C1 C 0.889522 0.789138 0.285657
C2 C 0.931076 0.400015 0.156685
C3 C 0.772306 0.583159 0.195422
C4 C 0.68394 0.84402 0.287458
C5 C 0.729306 0.952565 0.4277
C6 C 0.83912 0.677228 0.394007
C7 C 0.953578 0.465389 0.298772
C8 C 0.711658 0.494306 0.140338
C9 C 0.565829 0.654701 0.174774
C10 C 0.479113 0.91294 0.267902
C11 C 0.537147 1.00656 0.323108
C12 C 0.827734 0.629666 0.456607
C13 C 0.924939 0.376861 0.427117
C14 C 1.03695 0.167461 0.33145
C15 C 1.05145 0.211203 0.26838
C16 C 0.502258 0.556775 0.114507
C17 C 0.907462 0.330891 0.495504
N1 N 0.973019 0.504836 0.232449
N2 N 0.740589 0.948051 0.345666
H1 H 0.469838 1.20953 0.394603
H2 H 0.36442 1.04245 0.29662
H3 H 0.781293 0.290557 0.0685149
H4 H 0.974452 0.200397 0.127348
H5 H 0.981221 0.371092 0.0948407
H6 H 1.14065 0.049358 0.194629
H7 H 1.11469 -0.0320284 0.306703
H8 H 0.738394 0.795755 0.530769
H9 H 0.740272 1.09329 0.482014
H10 H 0.622448 1.03449 0.464961
H11 H 0.931067 0.864781 0.333984
H12 H 0.899866 0.812498 0.231897
H13 H 0.451501 0.666568 0.0897779
H14 H 0.581906 0.3425 0.049248
H15 H 0.419201 0.58838 0.157735
H16 H 0.882321 0.489449 0.569625
H17 H 0.820099 0.331285 0.503904
H18 H 1.00347 0.137844 0.468541
C18 C 0.566212 0.76664 0.813934
C19 C 0.465404 1.02281 0.906376
C20 C 0.323381 1.14784 0.934678
C21 C 0.277835 1.02803 0.874809
C22 C 0.381153 0.7729 0.78354
C23 C 0.524257 0.640065 0.751645
C24 C 0.720374 0.620669 0.77708
N3 N 0.216201 1.41988 1.03217
N4 N 0.336736 0.638547 0.717799
H19 H 0.850512 0.646907 0.81476
H20 H 0.49568 1.12519 0.956012
H21 H 0.166102 1.12987 0.898422
H22 H 0.602726 0.44089 0.679366
O1 O 0.259384 1.51756 1.08436
O2 O 0.210179 0.760687 0.748124
O3 O 0.748716 0.754683 0.845207
O4 O 0.092277 1.52789 1.05328
O5 O 0.43005 0.414277 0.638247
O6 O 0.809912 0.407507 0.694997
C18 C 0.433788 0.23336 0.186066
C19 C 0.534596 -0.0228074 0.0936239
C20 C 0.676619 -0.147841 0.065322
C21 C 0.722165 -0.0280319 0.125191
C22 C 0.618847 0.2271 0.21646
C23 C 0.475743 0.359935 0.248355
C24 C 0.279626 0.379331 0.22292
N3 N 0.783799 -0.419885 -0.0321733
N4 N 0.663264 0.361453 0.282201
H19 H 0.149488 0.353093 0.18524
H20 H 0.50432 -0.12519 0.0439877
H21 H 0.833898 -0.129874 0.101578
H22 H 0.397274 0.55911 0.320634
O1 O 0.740616 -0.51756 -0.0843585
O2 O 0.789821 0.239313 0.251876
O3 O 0.251284 0.245317 0.154793
O4 O 0.907723 -0.527887 -0.0532822
O5 O 0.56995 0.585723 0.361753
O6 O 0.190088 0.592493 0.305003

#END

#######################################################################
#
#                 Cambridge Crystallographic Data Centre
#                                CCDC 
#
#######################################################################
#
# If this CIF has been generated from an entry in the Cambridge 
# Structural Database, then it will include bibliographic, chemical, 
# crystal, experimental, refinement or atomic coordinate data resulting 
# from the CCDC's data processing and validation procedures.
#
#######################################################################

data_pasted.res.dmain pasted.res.dmain pasted.res.dmain pasted.res.dmain pasted.r
_symmetry_cell_setting           orthorhombic
_symmetry_space_group_name_H-M   'P b c a'
_symmetry_Int_Tables_number      61
loop_
_symmetry_equiv_pos_site_id
_symmetry_equiv_pos_as_xyz
1 x,y,z
2 1/2+x,1/2-y,-z
3 -x,1/2+y,1/2-z
4 1/2-x,-y,1/2+z
5 -x,-y,-z
6 1/2-x,1/2+y,z
7 x,1/2-y,1/2+z
8 1/2+x,y,1/2-z
_cell_length_a                   28.1
_cell_length_b                   7.9
_cell_length_c                   20.2
_cell_angle_alpha                90
_cell_angle_beta                 90
_cell_angle_gamma                90
_cell_volume                     4507.23
loop_
_atom_site_label
_atom_site_type_symbol
_atom_site_fract_x
_atom_site_fract_y
_atom_site_fract_z
C1 C 0.143028 0.716739 0.529611
C2 C 0.225204 0.705504 0.505447
C3 C 0.230612 0.627304 0.573188
C4 C 0.190579 0.570954 0.608059
C5 C 0.124169 0.434298 0.554577
C6 C 0.145075 0.392572 0.487668
C7 C 0.171342 0.513409 0.45286
C8 C 0.275442 0.609095 0.601659
C9 C 0.281924 0.533497 0.663177
C10 C 0.241652 0.474554 0.696482
C11 C 0.196667 0.493772 0.669546
C12 C 0.138914 0.232942 0.460018
C13 C 0.158871 0.188528 0.399534
C14 C 0.185643 0.310231 0.365978
C15 C 0.191585 0.470166 0.392027
C16 C 0.330466 0.518738 0.693317
C17 C 0.152724 0.015261 0.371182
N1 N 0.177463 0.681021 0.477712
N2 N 0.14367 0.590803 0.581949
H1 H 0.165223 0.451052 0.696148
H2 H 0.245772 0.414292 0.7446
H3 H 0.306494 0.653276 0.574171
H4 H 0.251462 0.652126 0.471197
H5 H 0.232401 0.841836 0.50783
H6 H 0.211442 0.566123 0.365172
H7 H 0.201484 0.278784 0.318322
H8 H 0.118313 0.139347 0.487403
H9 H 0.0852683 0.447472 0.551197
H10 H 0.130992 0.331158 0.589501
H11 H 0.107202 0.720622 0.508228
H12 H 0.151043 0.84109 0.550541
H13 H 0.340348 0.634387 0.719807
H14 H 0.357809 0.498014 0.655538
H15 H 0.332318 0.414981 0.728974
H16 H 0.125414 -0.0562719 0.397676
H17 H 0.185945 -0.057095 0.373314
H18 H 0.142393 0.0206051 0.318868
C1 C 0.643028 -0.216739 0.470389
C2 C 0.725204 -0.205504 0.494553
C3 C 0.730612 -0.127304 0.426812
C4 C 0.690579 -0.070954 0.391941
C5 C 0.624169 0.0657017 0.445423
C6 C 0.645075 0.107428 0.512332
C7 C 0.671342 -0.0134093 0.54714
C8 C 0.775442 -0.109095 0.398341
C9 C 0.781924 -0.0334969 0.336823
C10 C 0.741652 0.0254461 0.303518
C11 C 0.696667 0.00622799 0.330454
C12 C 0.638914 0.267058 0.539982
C13 C 0.658871 0.311472 0.600466
C14 C 0.685643 0.189769 0.634022
C15 C 0.691585 0.0298336 0.607973
C16 C 0.830466 -0.0187378 0.306683
C17 C 0.652724 0.484739 0.628818
N1 N 0.677463 -0.181021 0.522288
N2 N 0.64367 -0.0908031 0.418051
H1 H 0.665223 0.0489479 0.303852
H2 H 0.745772 0.0857081 0.2554
H3 H 0.806494 -0.153276 0.425829
H4 H 0.751462 -0.152126 0.528803
H5 H 0.732401 -0.341836 0.49217
H6 H 0.711442 -0.0661233 0.634828
H7 H 0.701484 0.221216 0.681678
H8 H 0.618313 0.360653 0.512597
H9 H 0.585268 0.0525276 0.448803
H10 H 0.630992 0.168842 0.410499
H11 H 0.607202 -0.220622 0.491772
H12 H 0.651043 -0.34109 0.449459
H13 H 0.840348 -0.134387 0.280193
H14 H 0.857809 0.0019862 0.344462
H15 H 0.832318 0.0850192 0.271026
H16 H 0.625414 0.556272 0.602324
H17 H 0.685945 0.557095 0.626686
H18 H 0.642393 0.479395 0.681132
C1 C 0.856972 1.21674 0.970389
C2 C 0.774796 1.2055 0.994553
C3 C 0.769388 1.1273 0.926812
C4 C 0.809421 1.07095 0.891941
C5 C 0.875831 0.934298 0.945423
C6 C 0.854925 0.892572 1.01233
C7 C 0.828658 1.01341 1.04714
C8 C 0.724558 1.10909 0.898341
C9 C 0.718076 1.0335 0.836823
C10 C 0.758348 0.974554 0.803518
C11 C 0.803333 0.993772 0.830454
C12 C 0.861086 0.732942 1.03998
C13 C 0.841129 0.688528 1.10047
C14 C 0.814357 0.810231 1.13402
C15 C 0.808415 0.970166 1.10797
C16 C 0.669534 1.01874 0.806683
C17 C 0.847276 0.515261 1.12882
N1 N 0.822537 1.18102 1.02229
N2 N 0.85633 1.0908 0.918051
H1 H 0.834777 0.951052 0.803852
H2 H 0.754228 0.914292 0.7554
H3 H 0.693506 1.15328 0.925829
H4 H 0.748538 1.15213 1.0288
H5 H 0.767599 1.34184 0.99217
H6 H 0.788558 1.06612 1.13483
H7 H 0.798516 0.778784 1.18168
H8 H 0.881687 0.639347 1.0126
H9 H 0.914732 0.947472 0.948803
H10 H 0.869008 0.831158 0.910499
H11 H 0.892798 1.22062 0.991772
H12 H 0.848957 1.34109 0.949459
H13 H 0.659652 1.13439 0.780193
H14 H 0.642191 0.998014 0.844462
H15 H 0.667682 0.914981 0.771026
H16 H 0.874586 0.443728 1.10232
H17 H 0.814055 0.442905 1.12669
H18 H 0.857607 0.520605 1.18113
C1 C 0.356972 0.283261 0.0296107
C2 C 0.274796 0.294496 0.00544662
C3 C 0.269388 0.372696 0.0731877
C4 C 0.309421 0.429046 0.108059
C5 C 0.375831 0.565702 0.0545767
C6 C 0.354925 0.607428 -0.0123324
C7 C 0.328658 0.486591 -0.0471404
C8 C 0.224558 0.390905 0.101659
C9 C 0.218076 0.466503 0.163177
C10 C 0.258348 0.525446 0.196482
C11 C 0.303333 0.506228 0.169546
C12 C 0.361086 0.767058 -0.0399825
C13 C 0.341129 0.811472 -0.100466
C14 C 0.314357 0.689769 -0.134022
C15 C 0.308415 0.529834 -0.107973
C16 C 0.169534 0.481262 0.193317
C17 C 0.347276 0.984739 -0.128818
N1 N 0.322537 0.318979 -0.0222884
N2 N 0.35633 0.409197 0.0819487
H1 H 0.334777 0.548948 0.196148
H2 H 0.254228 0.585708 0.2446
H3 H 0.193506 0.346724 0.0741706
H4 H 0.248538 0.347874 -0.0288034
H5 H 0.267599 0.158164 0.00782965
H6 H 0.288558 0.433877 -0.134828
H7 H 0.298516 0.721216 -0.181678
H8 H 0.381687 0.860653 -0.0125974
H9 H 0.414732 0.552528 0.0511967
H10 H 0.369008 0.668842 0.0895007
H11 H 0.392798 0.279378 0.0082277
H12 H 0.348957 0.15891 0.0505407
H13 H 0.159652 0.365613 0.219807
H14 H 0.142191 0.501986 0.155538
H15 H 0.167682 0.585019 0.228974
H16 H 0.374586 1.05627 -0.102324
H17 H 0.314055 1.05709 -0.126686
H18 H 0.357607 0.979395 -0.181132
C1 C 0.856972 0.283261 0.470389
C2 C 0.774796 0.294496 0.494553
C3 C 0.769388 0.372696 0.426812
C4 C 0.809421 0.429046 0.391941
C5 C 0.875831 0.565702 0.445423
C6 C 0.854925 0.607428 0.512332
C7 C 0.828658 0.486591 0.54714
C8 C 0.724558 0.390905 0.398341
C9 C 0.718076 0.466503 0.336823
C10 C 0.758348 0.525446 0.303518
C11 C 0.803333 0.506228 0.330454
C12 C 0.861086 0.767058 0.539982
C13 C 0.841129 0.811472 0.600466
C14 C 0.814357 0.689769 0.634022
C15 C 0.808415 0.529834 0.607973
C16 C 0.669534 0.481262 0.306683
C17 C 0.847276 0.984739 0.628818
N1 N 0.822537 0.318979 0.522288
N2 N 0.85633 0.409197 0.418051
H1 H 0.834777 0.548948 0.303852
H2 H 0.754228 0.585708 0.2554
H3 H 0.693506 0.346724 0.425829
H4 H 0.748538 0.347874 0.528803
H5 H 0.767599 0.158164 0.49217
H6 H 0.788558 0.433877 0.634828
H7 H 0.798516 0.721216 0.681678
H8 H 0.881687 0.860653 0.512597
H9 H 0.914732 0.552528 0.448803
H10 H 0.869008 0.668842 0.410499
H11 H 0.892798 0.279378 0.491772
H12 H 0.848957 0.15891 0.449459
H13 H 0.659652 0.365613 0.280193
H14 H 0.642191 0.501986 0.344462
H15 H 0.667682 0.585019 0.271026
H16 H 0.874586 1.05627 0.602324
H17 H 0.814055 1.05709 0.626686
H18 H 0.857607 0.979395 0.681132
C1 C 0.356972 1.21674 0.529611
C2 C 0.274796 1.2055 0.505447
C3 C 0.269388 1.1273 0.573188
C4 C 0.309421 1.07095 0.608059
C5 C 0.375831 0.934298 0.554577
C6 C 0.354925 0.892572 0.487668
C7 C 0.328658 1.01341 0.45286
C8 C 0.224558 1.10909 0.601659
C9 C 0.218076 1.0335 0.663177
C10 C 0.258348 0.974554 0.696482
C11 C 0.303333 0.993772 0.669546
C12 C 0.361086 0.732942 0.460018
C13 C 0.341129 0.688528 0.399534
C14 C 0.314357 0.810231 0.365978
C15 C 0.308415 0.970166 0.392027
C16 C 0.169534 1.01874 0.693317
C17 C 0.347276 0.515261 0.371182
N1 N 0.322537 1.18102 0.477712
N2 N 0.35633 1.0908 0.581949
H1 H 0.334777 0.951052 0.696148
H2 H 0.254228 0.914292 0.7446
H3 H 0.193506 1.15328 0.574171
H4 H 0.248538 1.15213 0.471197
H5 H 0.267599 1.34184 0.50783
H6 H 0.288558 1.06612 0.365172
H7 H 0.298516 0.778784 0.318322
H8 H 0.381687 0.639347 0.487403
H9 H 0.414732 0.947472 0.551197
H10 H 0.369008 0.831158 0.589501
H11 H 0.392798 1.22062 0.508228
H12 H 0.348957 1.34109 0.550541
H13 H 0.159652 1.13439 0.719807
H14 H 0.142191 0.998014 0.655538
H15 H 0.167682 0.914981 0.728974
H16 H 0.374586 0.443728 0.397676
H17 H 0.314055 0.442905 0.373314
H18 H 0.357607 0.520605 0.318868
C1 C 0.143028 -0.216739 0.0296107
C2 C 0.225204 -0.205504 0.00544662
C3 C 0.230612 -0.127304 0.0731877
C4 C 0.190579 -0.070954 0.108059
C5 C 0.124169 0.0657017 0.0545767
C6 C 0.145075 0.107428 -0.0123324
C7 C 0.171342 -0.0134093 -0.0471404
C8 C 0.275442 -0.109095 0.101659
C9 C 0.281924 -0.0334969 0.163177
C10 C 0.241652 0.0254461 0.196482
C11 C 0.196667 0.00622799 0.169546
C12 C 0.138914 0.267058 -0.0399825
C13 C 0.158871 0.311472 -0.100466
C14 C 0.185643 0.189769 -0.134022
C15 C 0.191585 0.0298336 -0.107973
C16 C 0.330466 -0.0187378 0.193317
C17 C 0.152724 0.484739 -0.128818
N1 N 0.177463 -0.181021 -0.0222884
N2 N 0.14367 -0.0908031 0.0819487
H1 H 0.165223 0.0489479 0.196148
H2 H 0.245772 0.0857081 0.2446
H3 H 0.306494 -0.153276 0.0741706
H4 H 0.251462 -0.152126 -0.0288034
H5 H 0.232401 -0.341836 0.00782965
H6 H 0.211442 -0.0661233 -0.134828
H7 H 0.201484 0.221216 -0.181678
H8 H 0.118313 0.360653 -0.0125974
H9 H 0.0852683 0.0525276 0.0511967
H10 H 0.130992 0.168842 0.0895007
H11 H 0.107202 -0.220622 0.0082277
H12 H 0.151043 -0.34109 0.0505407
H13 H 0.340348 -0.134387 0.219807
H14 H 0.357809 0.0019862 0.155538
H15 H 0.332318 0.0850192 0.228974
H16 H 0.125414 0.556272 -0.102324
H17 H 0.185945 0.557095 -0.126686
H18 H 0.142393 0.479395 -0.181132
C1 C 0.643028 0.716739 0.970389
C2 C 0.725204 0.705504 0.994553
C3 C 0.730612 0.627304 0.926812
C4 C 0.690579 0.570954 0.891941
C5 C 0.624169 0.434298 0.945423
C6 C 0.645075 0.392572 1.01233
C7 C 0.671342 0.513409 1.04714
C8 C 0.775442 0.609095 0.898341
C9 C 0.781924 0.533497 0.836823
C10 C 0.741652 0.474554 0.803518
C11 C 0.696667 0.493772 0.830454
C12 C 0.638914 0.232942 1.03998
C13 C 0.658871 0.188528 1.10047
C14 C 0.685643 0.310231 1.13402
C15 C 0.691585 0.470166 1.10797
C16 C 0.830466 0.518738 0.806683
C17 C 0.652724 0.015261 1.12882
N1 N 0.677463 0.681021 1.02229
N2 N 0.64367 0.590803 0.918051
H1 H 0.665223 0.451052 0.803852
H2 H 0.745772 0.414292 0.7554
H3 H 0.806494 0.653276 0.925829
H4 H 0.751462 0.652126 1.0288
H5 H 0.732401 0.841836 0.99217
H6 H 0.711442 0.566123 1.13483
H7 H 0.701484 0.278784 1.18168
H8 H 0.618313 0.139347 1.0126
H9 H 0.585268 0.447472 0.948803
H10 H 0.630992 0.331158 0.910499
H11 H 0.607202 0.720622 0.991772
H12 H 0.651043 0.84109 0.949459
H13 H 0.840348 0.634387 0.780193
H14 H 0.857809 0.498014 0.844462
H15 H 0.832318 0.414981 0.771026
H16 H 0.625414 -0.0562719 1.10232
H17 H 0.685945 -0.057095 1.12669
H18 H 0.642393 0.0206051 1.18113
C18 C 0.549695 0.64265 0.717729
C19 C 0.556421 0.806972 0.695306
C20 C 0.535818 0.854417 0.635786
C21 C 0.5092 0.7447 0.597457
C22 C 0.502847 0.582906 0.621708
C23 C 0.522596 0.529373 0.6809
C24 C 0.570214 0.581807 0.781219
N3 N 0.543651 1.02711 0.611281
N4 N 0.474304 0.463001 0.582563
H19 H 0.609168 0.648615 0.851247
H20 H 0.577093 0.897649 0.723408
H21 H 0.493964 0.783839 0.550552
H22 H 0.517161 0.401458 0.698481
O1 O 0.559762 1.129 0.650427
O2 O 0.45515 0.517005 0.53282
O3 O 0.597455 0.698661 0.810602
O4 O 0.533318 1.05535 0.553799
O5 O 0.471 0.319826 0.603747
O6 O 0.563524 0.442924 0.803671
C18 C 0.0496948 0.85735 0.282271
C19 C 0.056421 0.693028 0.304694
C20 C 0.0358181 0.645583 0.364214
C21 C 0.00919996 0.7553 0.402543
C22 C 0.00284679 0.917094 0.378292
C23 C 0.0225957 0.970627 0.3191
C24 C 0.0702138 0.918193 0.218781
N3 N 0.0436513 0.472889 0.388719
N4 N -0.0256963 1.037 0.417437
H19 H 0.109168 0.851385 0.148753
H20 H 0.0770931 0.602351 0.276592
H21 H -0.00603599 0.716161 0.449448
H22 H 0.0171606 1.09854 0.301519
O1 O 0.0597624 0.370999 0.349573
O2 O -0.0448503 0.982995 0.46718
O3 O 0.0974549 0.801339 0.189398
O4 O 0.0333183 0.444647 0.446201
O5 O -0.0290005 1.18017 0.396253
O6 O 0.0635236 1.05708 0.196329
C18 C 0.450305 0.14265 0.782271
C19 C 0.443579 0.306972 0.804694
C20 C 0.464182 0.354417 0.864214
C21 C 0.4908 0.2447 0.902543
C22 C 0.497153 0.0829056 0.878292
C23 C 0.477404 0.0293725 0.8191
C24 C 0.429786 0.081807 0.718781
N3 N 0.456349 0.527111 0.888719
N4 N 0.525696 -0.036999 0.917437
H19 H 0.390832 0.148615 0.648753
H20 H 0.422907 0.397649 0.776592
H21 H 0.506036 0.283839 0.949448
H22 H 0.482839 -0.0985422 0.801519
O1 O 0.440238 0.629001 0.849573
O2 O 0.54485 0.0170051 0.96718
O3 O 0.402545 0.198661 0.689398
O4 O 0.466682 0.555353 0.946201
O5 O 0.529 -0.180174 0.896253
O6 O 0.436476 -0.0570757 0.696329
C18 C 0.950305 0.35735 0.217729
C19 C 0.943579 0.193028 0.195306
C20 C 0.964182 0.145583 0.135786
C21 C 0.9908 0.2553 0.0974573
C22 C 0.997153 0.417094 0.121708
C23 C 0.977404 0.470627 0.1809
C24 C 0.929786 0.418193 0.281219
N3 N 0.956349 -0.0271115 0.111281
N4 N 1.0257 0.536999 0.0825634
H19 H 0.890832 0.351385 0.351247
H20 H 0.922907 0.102351 0.223408
H21 H 1.00604 0.216161 0.0505522
H22 H 0.982839 0.598542 0.198481
O1 O 0.940238 -0.129001 0.150427
O2 O 1.04485 0.482995 0.0328204
O3 O 0.902545 0.301339 0.310602
O4 O 0.966682 -0.0553534 0.0537991
O5 O 1.029 0.680174 0.103747
O6 O 0.936476 0.557076 0.303671
C18 C 0.450305 0.35735 0.282271
C19 C 0.443579 0.193028 0.304694
C20 C 0.464182 0.145583 0.364214
C21 C 0.4908 0.2553 0.402543
C22 C 0.497153 0.417094 0.378292
C23 C 0.477404 0.470627 0.3191
C24 C 0.429786 0.418193 0.218781
N3 N 0.456349 -0.0271115 0.388719
N4 N 0.525696 0.536999 0.417437
H19 H 0.390832 0.351385 0.148753
H20 H 0.422907 0.102351 0.276592
H21 H 0.506036 0.216161 0.449448
H22 H 0.482839 0.598542 0.301519
O1 O 0.440238 -0.129001 0.349573
O2 O 0.54485 0.482995 0.46718
O3 O 0.402545 0.301339 0.189398
O4 O 0.466682 -0.0553534 0.446201
O5 O 0.529 0.680174 0.396253
O6 O 0.436476 0.557076 0.196329
C18 C 0.950305 0.14265 0.717729
C19 C 0.943579 0.306972 0.695306
C20 C 0.964182 0.354417 0.635786
C21 C 0.9908 0.2447 0.597457
C22 C 0.997153 0.0829056 0.621708
C23 C 0.977404 0.0293725 0.6809
C24 C 0.929786 0.081807 0.781219
N3 N 0.956349 0.527111 0.611281
N4 N 1.0257 -0.036999 0.582563
H19 H 0.890832 0.148615 0.851247
H20 H 0.922907 0.397649 0.723408
H21 H 1.00604 0.283839 0.550552
H22 H 0.982839 -0.0985422 0.698481
O1 O 0.940238 0.629001 0.650427
O2 O 1.04485 0.0170051 0.53282
O3 O 0.902545 0.198661 0.810602
O4 O 0.966682 0.555353 0.553799
O5 O 1.029 -0.180174 0.603747
O6 O 0.936476 -0.0570757 0.803671
C18 C 0.549695 0.85735 0.217729
C19 C 0.556421 0.693028 0.195306
C20 C 0.535818 0.645583 0.135786
C21 C 0.5092 0.7553 0.0974573
C22 C 0.502847 0.917094 0.121708
C23 C 0.522596 0.970627 0.1809
C24 C 0.570214 0.918193 0.281219
N3 N 0.543651 0.472889 0.111281
N4 N 0.474304 1.037 0.0825634
H19 H 0.609168 0.851385 0.351247
H20 H 0.577093 0.602351 0.223408
H21 H 0.493964 0.716161 0.0505522
H22 H 0.517161 1.09854 0.198481
O1 O 0.559762 0.370999 0.150427
O2 O 0.45515 0.982995 0.0328204
O3 O 0.597455 0.801339 0.310602
O4 O 0.533318 0.444647 0.0537991
O5 O 0.471 1.18017 0.103747
O6 O 0.563524 1.05708 0.303671
C18 C 0.0496948 0.64265 0.782271
C19 C 0.056421 0.806972 0.804694
C20 C 0.0358181 0.854417 0.864214
C21 C 0.00919996 0.7447 0.902543
C22 C 0.00284679 0.582906 0.878292
C23 C 0.0225957 0.529373 0.8191
C24 C 0.0702138 0.581807 0.718781
N3 N 0.0436513 1.02711 0.888719
N4 N -0.0256963 0.463001 0.917437
H19 H 0.109168 0.648615 0.648753
H20 H 0.0770931 0.897649 0.776592
H21 H -0.00603599 0.783839 0.949448
H22 H 0.0171606 0.401458 0.801519
O1 O 0.0597624 1.129 0.849573
O2 O -0.0448503 0.517005 0.96718
O3 O 0.0974549 0.698661 0.689398
O4 O 0.0333183 1.05535 0.946201
O5 O -0.0290005 0.319826 0.896253
O6 O 0.0635236 0.442924 0.696329

#END

#######################################################################
#
#                 Cambridge Crystallographic Data Centre
#                                CCDC 
#
#######################################################################
#
# If this CIF has been generated from an entry in the Cambridge 
# Structural Database, then it will include bibliographic, chemical, 
# crystal, experimental, refinement or atomic coordinate data resulting 
# from the CCDC's data processing and validation procedures.
#
#######################################################################

data_pasted.res.dmain pasted.res.dmain pasted.res.dmain pasted.res.dmain pasted.r
_symmetry_cell_setting           orthorhombic
_symmetry_space_group_name_H-M   'F d d 2'
_symmetry_Int_Tables_number      43
loop_
_symmetry_equiv_pos_site_id
_symmetry_equiv_pos_as_xyz
1 x,y,z
2 -x,-y,z
3 1/4-x,1/4+y,1/4+z
4 1/4+x,1/4-y,1/4+z
5 x,1/2+y,1/2+z
6 -x,1/2-y,1/2+z
7 1/4-x,3/4+y,3/4+z
8 1/4+x,3/4-y,3/4+z
9 1/2+x,y,1/2+z
10 1/2-x,-y,1/2+z
11 3/4-x,1/4+y,3/4+z
12 3/4+x,1/4-y,3/4+z
13 1/2+x,1/2+y,z
14 1/2-x,1/2-y,z
15 3/4-x,3/4+y,1/4+z
16 3/4+x,3/4-y,1/4+z
_cell_length_a                   33.5
_cell_length_b                   30.0
_cell_length_c                   9.1
_cell_angle_alpha                90
_cell_angle_beta                 90
_cell_angle_gamma                90
_cell_volume                     9117.68
loop_
_atom_site_label
_atom_site_type_symbol
_atom_site_fract_x
_atom_site_fract_y
_atom_site_fract_z
C1 C 0.655542 0.792398 0.610779
C2 C 0.616947 0.858301 0.600929
C3 C 0.617146 0.851777 0.436015
C4 C 0.63003 0.811376 0.375045
C5 C 0.615723 0.73983 0.485487
C6 C 0.583521 0.751906 0.594902
C7 C 0.587709 0.789538 0.684894
C8 C 0.604208 0.88575 0.342483
C9 C 0.602891 0.880495 0.190459
C10 C 0.615087 0.839512 0.131808
C11 C 0.628618 0.805609 0.222439
C12 C 0.54907 0.726005 0.60677
C13 C 0.518325 0.736847 0.703035
C14 C 0.522732 0.775092 0.790035
C15 C 0.556911 0.800876 0.781641
C16 C 0.589127 0.917431 0.0913491
C17 C 0.481322 0.708905 0.713646
N1 N 0.622991 0.816398 0.681256
N2 N 0.644715 0.775936 0.465431
H1 H 0.638943 0.774078 0.176616
H2 H 0.614266 0.83453 0.0129667
H3 H 0.594226 0.917202 0.390845
H4 H 0.58859 0.873197 0.636043
H5 H 0.640575 0.881848 0.633654
H6 H 0.560762 0.83003 0.851791
H7 H 0.499058 0.78427 0.866535
H8 H 0.546027 0.696633 0.536425
H9 H 0.631892 0.709775 0.521639
H10 H 0.602344 0.731738 0.378451
H11 H 0.664221 0.763892 0.679419
H12 H 0.681205 0.814943 0.601529
H13 H 0.613891 0.931108 0.0264219
H14 H 0.57618 0.945013 0.154397
H15 H 0.566528 0.905793 0.012925
H16 H 0.48317 0.679366 0.643028
H17 H 0.45474 0.727765 0.680371
H18 H 0.476082 0.697548 0.826846
C1 C 0.344458 0.207602 0.610779
C2 C 0.383053 0.141699 0.600929
C3 C 0.382854 0.148223 0.436015
C4 C 0.36997 0.188624 0.375045
C5 C 0.384277 0.26017 0.485487
C6 C 0.416479 0.248094 0.594902
C7 C 0.412291 0.210462 0.684894
C8 C 0.395792 0.11425 0.342483
C9 C 0.397109 0.119505 0.190459
C10 C 0.384913 0.160488 0.131808
C11 C 0.371382 0.194391 0.222439
C12 C 0.45093 0.273995 0.60677
C13 C 0.481675 0.263153 0.703035
C14 C 0.477268 0.224908 0.790035
C15 C 0.443089 0.199124 0.781641
C16 C 0.410873 0.0825691 0.0913491
C17 C 0.518678 0.291095 0.713646
N1 N 0.377009 0.183602 0.681256
N2 N 0.355285 0.224064 0.465431
H1 H 0.361057 0.225922 0.176616
H2 H 0.385734 0.16547 0.0129667
H3 H 0.405774 0.0827979 0.390845
H4 H 0.41141 0.126803 0.636043
H5 H 0.359425 0.118152 0.633654
H6 H 0.439238 0.16997 0.851791
H7 H 0.500942 0.21573 0.866535
H8 H 0.453973 0.303367 0.536425
H9 H 0.368108 0.290225 0.521639
H10 H 0.397656 0.268262 0.378451
H11 H 0.335779 0.236108 0.679419
H12 H 0.318795 0.185057 0.601529
H13 H 0.386109 0.0688922 0.0264219
H14 H 0.42382 0.0549869 0.154397
H15 H 0.433472 0.0942071 0.012925
H16 H 0.51683 0.320634 0.643028
H17 H 0.54526 0.272235 0.680371
H18 H 0.523918 0.302452 0.826846
C1 C 0.594458 0.0423978 0.860779
C2 C 0.633053 0.108301 0.850929
C3 C 0.632854 0.101777 0.686015
C4 C 0.61997 0.0613758 0.625045
C5 C 0.634277 -0.0101702 0.735487
C6 C 0.666479 0.00190599 0.844902
C7 C 0.662291 0.0395381 0.934894
C8 C 0.645792 0.13575 0.592483
C9 C 0.647109 0.130495 0.440459
C10 C 0.634913 0.0895117 0.381808
C11 C 0.621382 0.0556086 0.472439
C12 C 0.70093 -0.0239949 0.85677
C13 C 0.731675 -0.0131527 0.953035
C14 C 0.727268 0.0250924 1.04003
C15 C 0.693089 0.0508763 1.03164
C16 C 0.660873 0.167431 0.341349
C17 C 0.768678 -0.0410946 0.963646
N1 N 0.627009 0.066398 0.931256
N2 N 0.605285 0.0259357 0.715431
H1 H 0.611057 0.0240785 0.426616
H2 H 0.635734 0.0845296 0.262967
H3 H 0.655774 0.167202 0.640845
H4 H 0.66141 0.123197 0.886043
H5 H 0.609425 0.131848 0.883654
H6 H 0.689238 0.0800304 1.10179
H7 H 0.750942 0.0342696 1.11653
H8 H 0.703973 -0.053367 0.786425
H9 H 0.618108 -0.0402253 0.771639
H10 H 0.647656 -0.0182623 0.628451
H11 H 0.585779 0.0138918 0.929419
H12 H 0.568795 0.0649428 0.851529
H13 H 0.636109 0.181108 0.276422
H14 H 0.67382 0.195013 0.404397
H15 H 0.683472 0.155793 0.262925
H16 H 0.76683 -0.0706338 0.893028
H17 H 0.79526 -0.0222345 0.930371
H18 H 0.773918 -0.0524515 1.07685
C1 C 0.905542 0.457602 0.860779
C2 C 0.866947 0.391699 0.850929
C3 C 0.867146 0.398223 0.686015
C4 C 0.88003 0.438624 0.625045
C5 C 0.865723 0.51017 0.735487
C6 C 0.833521 0.498094 0.844902
C7 C 0.837709 0.460462 0.934894
C8 C 0.854208 0.36425 0.592483
C9 C 0.852891 0.369505 0.440459
C10 C 0.865087 0.410488 0.381808
C11 C 0.878618 0.444391 0.472439
C12 C 0.79907 0.523995 0.85677
C13 C 0.768325 0.513153 0.953035
C14 C 0.772732 0.474908 1.04003
C15 C 0.806911 0.449124 1.03164
C16 C 0.839127 0.332569 0.341349
C17 C 0.731322 0.541095 0.963646
N1 N 0.872991 0.433602 0.931256
N2 N 0.894715 0.474064 0.715431
H1 H 0.888943 0.475922 0.426616
H2 H 0.864266 0.41547 0.262967
H3 H 0.844226 0.332798 0.640845
H4 H 0.83859 0.376803 0.886043
H5 H 0.890575 0.368152 0.883654
H6 H 0.810762 0.41997 1.10179
H7 H 0.749058 0.46573 1.11653
H8 H 0.796027 0.553367 0.786425
H9 H 0.881892 0.540225 0.771639
H10 H 0.852344 0.518262 0.628451
H11 H 0.914221 0.486108 0.929419
H12 H 0.931205 0.435057 0.851529
H13 H 0.863891 0.318892 0.276422
H14 H 0.82618 0.304987 0.404397
H15 H 0.816528 0.344207 0.262925
H16 H 0.73317 0.570634 0.893028
H17 H 0.70474 0.522235 0.930371
H18 H 0.726082 0.552452 1.07685
C1 C 0.655542 0.292398 1.11078
C2 C 0.616947 0.358301 1.10093
C3 C 0.617146 0.351777 0.936015
C4 C 0.63003 0.311376 0.875045
C5 C 0.615723 0.23983 0.985487
C6 C 0.583521 0.251906 1.0949
C7 C 0.587709 0.289538 1.18489
C8 C 0.604208 0.38575 0.842483
C9 C 0.602891 0.380495 0.690459
C10 C 0.615087 0.339512 0.631808
C11 C 0.628618 0.305609 0.722439
C12 C 0.54907 0.226005 1.10677
C13 C 0.518325 0.236847 1.20303
C14 C 0.522732 0.275092 1.29003
C15 C 0.556911 0.300876 1.28164
C16 C 0.589127 0.417431 0.591349
C17 C 0.481322 0.208905 1.21365
N1 N 0.622991 0.316398 1.18126
N2 N 0.644715 0.275936 0.965431
H1 H 0.638943 0.274078 0.676616
H2 H 0.614266 0.33453 0.512967
H3 H 0.594226 0.417202 0.890845
H4 H 0.58859 0.373197 1.13604
H5 H 0.640575 0.381848 1.13365
H6 H 0.560762 0.33003 1.35179
H7 H 0.499058 0.28427 1.36653
H8 H 0.546027 0.196633 1.03642
H9 H 0.631892 0.209775 1.02164
H10 H 0.602344 0.231738 0.878451
H11 H 0.664221 0.263892 1.17942
H12 H 0.681205 0.314943 1.10153
H13 H 0.613891 0.431108 0.526422
H14 H 0.57618 0.445013 0.654397
H15 H 0.566528 0.405793 0.512925
H16 H 0.48317 0.179366 1.14303
H17 H 0.45474 0.227765 1.18037
H18 H 0.476082 0.197548 1.32685
C1 C 0.344458 0.707602 1.11078
C2 C 0.383053 0.641699 1.10093
C3 C 0.382854 0.648223 0.936015
C4 C 0.36997 0.688624 0.875045
C5 C 0.384277 0.76017 0.985487
C6 C 0.416479 0.748094 1.0949
C7 C 0.412291 0.710462 1.18489
C8 C 0.395792 0.61425 0.842483
C9 C 0.397109 0.619505 0.690459
C10 C 0.384913 0.660488 0.631808
C11 C 0.371382 0.694391 0.722439
C12 C 0.45093 0.773995 1.10677
C13 C 0.481675 0.763153 1.20303
C14 C 0.477268 0.724908 1.29003
C15 C 0.443089 0.699124 1.28164
C16 C 0.410873 0.582569 0.591349
C17 C 0.518678 0.791095 1.21365
N1 N 0.377009 0.683602 1.18126
N2 N 0.355285 0.724064 0.965431
H1 H 0.361057 0.725922 0.676616
H2 H 0.385734 0.66547 0.512967
H3 H 0.405774 0.582798 0.890845
H4 H 0.41141 0.626803 1.13604
H5 H 0.359425 0.618152 1.13365
H6 H 0.439238 0.66997 1.35179
H7 H 0.500942 0.71573 1.36653
H8 H 0.453973 0.803367 1.03642
H9 H 0.368108 0.790225 1.02164
H10 H 0.397656 0.768262 0.878451
H11 H 0.335779 0.736108 1.17942
H12 H 0.318795 0.685057 1.10153
H13 H 0.386109 0.568892 0.526422
H14 H 0.42382 0.554987 0.654397
H15 H 0.433472 0.594207 0.512925
H16 H 0.51683 0.820634 1.14303
H17 H 0.54526 0.772235 1.18037
H18 H 0.523918 0.802452 1.32685
C1 C 0.594458 0.542398 0.360779
C2 C 0.633053 0.608301 0.350929
C3 C 0.632854 0.601777 0.186015
C4 C 0.61997 0.561376 0.125045
C5 C 0.634277 0.48983 0.235487
C6 C 0.666479 0.501906 0.344902
C7 C 0.662291 0.539538 0.434894
C8 C 0.645792 0.63575 0.092483
C9 C 0.647109 0.630495 -0.0595413
C10 C 0.634913 0.589512 -0.118192
C11 C 0.621382 0.555609 -0.0275605
C12 C 0.70093 0.476005 0.35677
C13 C 0.731675 0.486847 0.453035
C14 C 0.727268 0.525092 0.540035
C15 C 0.693089 0.550876 0.531641
C16 C 0.660873 0.667431 -0.158651
C17 C 0.768678 0.458905 0.463646
N1 N 0.627009 0.566398 0.431256
N2 N 0.605285 0.525936 0.215431
H1 H 0.611057 0.524078 -0.0733843
H2 H 0.635734 0.58453 -0.237033
H3 H 0.655774 0.667202 0.140845
H4 H 0.66141 0.623197 0.386043
H5 H 0.609425 0.631848 0.383654
H6 H 0.689238 0.58003 0.601791
H7 H 0.750942 0.53427 0.616535
H8 H 0.703973 0.446633 0.286425
H9 H 0.618108 0.459775 0.271639
H10 H 0.647656 0.481738 0.128451
H11 H 0.585779 0.513892 0.429419
H12 H 0.568795 0.564943 0.351529
H13 H 0.636109 0.681108 -0.223578
H14 H 0.67382 0.695013 -0.095603
H15 H 0.683472 0.655793 -0.237075
H16 H 0.76683 0.429366 0.393028
H17 H 0.79526 0.477765 0.430371
H18 H 0.773918 0.447548 0.576846
C1 C 0.905542 0.957602 0.360779
C2 C 0.866947 0.891699 0.350929
C3 C 0.867146 0.898223 0.186015
C4 C 0.88003 0.938624 0.125045
C5 C 0.865723 1.01017 0.235487
C6 C 0.833521 0.998094 0.344902
C7 C 0.837709 0.960462 0.434894
C8 C 0.854208 0.86425 0.092483
C9 C 0.852891 0.869505 -0.0595413
C10 C 0.865087 0.910488 -0.118192
C11 C 0.878618 0.944391 -0.0275605
C12 C 0.79907 1.02399 0.35677
C13 C 0.768325 1.01315 0.453035
C14 C 0.772732 0.974908 0.540035
C15 C 0.806911 0.949124 0.531641
C16 C 0.839127 0.832569 -0.158651
C17 C 0.731322 1.04109 0.463646
N1 N 0.872991 0.933602 0.431256
N2 N 0.894715 0.974064 0.215431
H1 H 0.888943 0.975922 -0.0733843
H2 H 0.864266 0.91547 -0.237033
H3 H 0.844226 0.832798 0.140845
H4 H 0.83859 0.876803 0.386043
H5 H 0.890575 0.868152 0.383654
H6 H 0.810762 0.91997 0.601791
H7 H 0.749058 0.96573 0.616535
H8 H 0.796027 1.05337 0.286425
H9 H 0.881892 1.04023 0.271639
H10 H 0.852344 1.01826 0.128451
H11 H 0.914221 0.986108 0.429419
H12 H 0.931205 0.935057 0.351529
H13 H 0.863891 0.818892 -0.223578
H14 H 0.82618 0.804987 -0.095603
H15 H 0.816528 0.844207 -0.237075
H16 H 0.73317 1.07063 0.393028
H17 H 0.70474 1.02223 0.430371
H18 H 0.726082 1.05245 0.576846
C1 C 0.155542 0.792398 1.11078
C2 C 0.116947 0.858301 1.10093
C3 C 0.117146 0.851777 0.936015
C4 C 0.13003 0.811376 0.875045
C5 C 0.115723 0.73983 0.985487
C6 C 0.083521 0.751906 1.0949
C7 C 0.087709 0.789538 1.18489
C8 C 0.104208 0.88575 0.842483
C9 C 0.102891 0.880495 0.690459
C10 C 0.115087 0.839512 0.631808
C11 C 0.128618 0.805609 0.722439
C12 C 0.0490699 0.726005 1.10677
C13 C 0.0183249 0.736847 1.20303
C14 C 0.022732 0.775092 1.29003
C15 C 0.056911 0.800876 1.28164
C16 C 0.0891266 0.917431 0.591349
C17 C -0.0186782 0.708905 1.21365
N1 N 0.122991 0.816398 1.18126
N2 N 0.144715 0.775936 0.965431
H1 H 0.138943 0.774078 0.676616
H2 H 0.114266 0.83453 0.512967
H3 H 0.0942265 0.917202 0.890845
H4 H 0.0885903 0.873197 1.13604
H5 H 0.140575 0.881848 1.13365
H6 H 0.0607621 0.83003 1.35179
H7 H -0.00094203 0.78427 1.36653
H8 H 0.0460268 0.696633 1.03642
H9 H 0.131892 0.709775 1.02164
H10 H 0.102344 0.731738 0.878451
H11 H 0.164221 0.763892 1.17942
H12 H 0.181205 0.814943 1.10153
H13 H 0.113891 0.931108 0.526422
H14 H 0.0761796 0.945013 0.654397
H15 H 0.0665275 0.905793 0.512925
H16 H -0.0168303 0.679366 1.14303
H17 H -0.0452602 0.727765 1.18037
H18 H -0.0239183 0.697548 1.32685
C1 C 0.844458 0.207602 1.11078
C2 C 0.883053 0.141699 1.10093
C3 C 0.882854 0.148223 0.936015
C4 C 0.86997 0.188624 0.875045
C5 C 0.884277 0.26017 0.985487
C6 C 0.916479 0.248094 1.0949
C7 C 0.912291 0.210462 1.18489
C8 C 0.895792 0.11425 0.842483
C9 C 0.897109 0.119505 0.690459
C10 C 0.884913 0.160488 0.631808
C11 C 0.871382 0.194391 0.722439
C12 C 0.95093 0.273995 1.10677
C13 C 0.981675 0.263153 1.20303
C14 C 0.977268 0.224908 1.29003
C15 C 0.943089 0.199124 1.28164
C16 C 0.910873 0.0825691 0.591349
C17 C 1.01868 0.291095 1.21365
N1 N 0.877009 0.183602 1.18126
N2 N 0.855285 0.224064 0.965431
H1 H 0.861057 0.225922 0.676616
H2 H 0.885734 0.16547 0.512967
H3 H 0.905774 0.0827979 0.890845
H4 H 0.91141 0.126803 1.13604
H5 H 0.859425 0.118152 1.13365
H6 H 0.939238 0.16997 1.35179
H7 H 1.00094 0.21573 1.36653
H8 H 0.953973 0.303367 1.03642
H9 H 0.868108 0.290225 1.02164
H10 H 0.897656 0.268262 0.878451
H11 H 0.835779 0.236108 1.17942
H12 H 0.818795 0.185057 1.10153
H13 H 0.886109 0.0688922 0.526422
H14 H 0.92382 0.0549869 0.654397
H15 H 0.933472 0.0942071 0.512925
H16 H 1.01683 0.320634 1.14303
H17 H 1.04526 0.272235 1.18037
H18 H 1.02392 0.302452 1.32685
C1 C 0.0944579 0.0423978 0.360779
C2 C 0.133053 0.108301 0.350929
C3 C 0.132854 0.101777 0.186015
C4 C 0.11997 0.0613758 0.125045
C5 C 0.134277 -0.0101702 0.235487
C6 C 0.166479 0.00190599 0.344902
C7 C 0.162291 0.0395381 0.434894
C8 C 0.145792 0.13575 0.092483
C9 C 0.147109 0.130495 -0.0595413
C10 C 0.134913 0.0895117 -0.118192
C11 C 0.121382 0.0556086 -0.0275605
C12 C 0.20093 -0.0239949 0.35677
C13 C 0.231675 -0.0131527 0.453035
C14 C 0.227268 0.0250924 0.540035
C15 C 0.193089 0.0508763 0.531641
C16 C 0.160873 0.167431 -0.158651
C17 C 0.268678 -0.0410946 0.463646
N1 N 0.127009 0.066398 0.431256
N2 N 0.105285 0.0259357 0.215431
H1 H 0.111057 0.0240785 -0.0733843
H2 H 0.135734 0.0845296 -0.237033
H3 H 0.155774 0.167202 0.140845
H4 H 0.16141 0.123197 0.386043
H5 H 0.109425 0.131848 0.383654
H6 H 0.189238 0.0800304 0.601791
H7 H 0.250942 0.0342696 0.616535
H8 H 0.203973 -0.053367 0.286425
H9 H 0.118108 -0.0402253 0.271639
H10 H 0.147656 -0.0182623 0.128451
H11 H 0.085779 0.0138918 0.429419
H12 H 0.0687948 0.0649428 0.351529
H13 H 0.136109 0.181108 -0.223578
H14 H 0.17382 0.195013 -0.095603
H15 H 0.183472 0.155793 -0.237075
H16 H 0.26683 -0.0706338 0.393028
H17 H 0.29526 -0.0222345 0.430371
H18 H 0.273918 -0.0524515 0.576846
C1 C 0.405542 0.457602 0.360779
C2 C 0.366947 0.391699 0.350929
C3 C 0.367146 0.398223 0.186015
C4 C 0.38003 0.438624 0.125045
C5 C 0.365723 0.51017 0.235487
C6 C 0.333521 0.498094 0.344902
C7 C 0.337709 0.460462 0.434894
C8 C 0.354208 0.36425 0.092483
C9 C 0.352891 0.369505 -0.0595413
C10 C 0.365087 0.410488 -0.118192
C11 C 0.378618 0.444391 -0.0275605
C12 C 0.29907 0.523995 0.35677
C13 C 0.268325 0.513153 0.453035
C14 C 0.272732 0.474908 0.540035
C15 C 0.306911 0.449124 0.531641
C16 C 0.339127 0.332569 -0.158651
C17 C 0.231322 0.541095 0.463646
N1 N 0.372991 0.433602 0.431256
N2 N 0.394715 0.474064 0.215431
H1 H 0.388943 0.475922 -0.0733843
H2 H 0.364266 0.41547 -0.237033
H3 H 0.344226 0.332798 0.140845
H4 H 0.33859 0.376803 0.386043
H5 H 0.390575 0.368152 0.383654
H6 H 0.310762 0.41997 0.601791
H7 H 0.249058 0.46573 0.616535
H8 H 0.296027 0.553367 0.286425
H9 H 0.381892 0.540225 0.271639
H10 H 0.352344 0.518262 0.128451
H11 H 0.414221 0.486108 0.429419
H12 H 0.431205 0.435057 0.351529
H13 H 0.363891 0.318892 -0.223578
H14 H 0.32618 0.304987 -0.095603
H15 H 0.316528 0.344207 -0.237075
H16 H 0.23317 0.570634 0.393028
H17 H 0.20474 0.522235 0.430371
H18 H 0.226082 0.552452 0.576846
C1 C 0.155542 0.292398 0.610779
C2 C 0.116947 0.358301 0.600929
C3 C 0.117146 0.351777 0.436015
C4 C 0.13003 0.311376 0.375045
C5 C 0.115723 0.23983 0.485487
C6 C 0.083521 0.251906 0.594902
C7 C 0.087709 0.289538 0.684894
C8 C 0.104208 0.38575 0.342483
C9 C 0.102891 0.380495 0.190459
C10 C 0.115087 0.339512 0.131808
C11 C 0.128618 0.305609 0.222439
C12 C 0.0490699 0.226005 0.60677
C13 C 0.0183249 0.236847 0.703035
C14 C 0.022732 0.275092 0.790035
C15 C 0.056911 0.300876 0.781641
C16 C 0.0891266 0.417431 0.0913491
C17 C -0.0186782 0.208905 0.713646
N1 N 0.122991 0.316398 0.681256
N2 N 0.144715 0.275936 0.465431
H1 H 0.138943 0.274078 0.176616
H2 H 0.114266 0.33453 0.0129667
H3 H 0.0942265 0.417202 0.390845
H4 H 0.0885903 0.373197 0.636043
H5 H 0.140575 0.381848 0.633654
H6 H 0.0607621 0.33003 0.851791
H7 H -0.00094203 0.28427 0.866535
H8 H 0.0460268 0.196633 0.536425
H9 H 0.131892 0.209775 0.521639
H10 H 0.102344 0.231738 0.378451
H11 H 0.164221 0.263892 0.679419
H12 H 0.181205 0.314943 0.601529
H13 H 0.113891 0.431108 0.0264219
H14 H 0.0761796 0.445013 0.154397
H15 H 0.0665275 0.405793 0.012925
H16 H -0.0168303 0.179366 0.643028
H17 H -0.0452602 0.227765 0.680371
H18 H -0.0239183 0.197548 0.826846
C1 C 0.844458 0.707602 0.610779
C2 C 0.883053 0.641699 0.600929
C3 C 0.882854 0.648223 0.436015
C4 C 0.86997 0.688624 0.375045
C5 C 0.884277 0.76017 0.485487
C6 C 0.916479 0.748094 0.594902
C7 C 0.912291 0.710462 0.684894
C8 C 0.895792 0.61425 0.342483
C9 C 0.897109 0.619505 0.190459
C10 C 0.884913 0.660488 0.131808
C11 C 0.871382 0.694391 0.222439
C12 C 0.95093 0.773995 0.60677
C13 C 0.981675 0.763153 0.703035
C14 C 0.977268 0.724908 0.790035
C15 C 0.943089 0.699124 0.781641
C16 C 0.910873 0.582569 0.0913491
C17 C 1.01868 0.791095 0.713646
N1 N 0.877009 0.683602 0.681256
N2 N 0.855285 0.724064 0.465431
H1 H 0.861057 0.725922 0.176616
H2 H 0.885734 0.66547 0.0129667
H3 H 0.905774 0.582798 0.390845
H4 H 0.91141 0.626803 0.636043
H5 H 0.859425 0.618152 0.633654
H6 H 0.939238 0.66997 0.851791
H7 H 1.00094 0.71573 0.866535
H8 H 0.953973 0.803367 0.536425
H9 H 0.868108 0.790225 0.521639
H10 H 0.897656 0.768262 0.378451
H11 H 0.835779 0.736108 0.679419
H12 H 0.818795 0.685057 0.601529
H13 H 0.886109 0.568892 0.0264219
H14 H 0.92382 0.554987 0.154397
H15 H 0.933472 0.594207 0.012925
H16 H 1.01683 0.820634 0.643028
H17 H 1.04526 0.772235 0.680371
H18 H 1.02392 0.802452 0.826846
C1 C 0.0944579 0.542398 0.860779
C2 C 0.133053 0.608301 0.850929
C3 C 0.132854 0.601777 0.686015
C4 C 0.11997 0.561376 0.625045
C5 C 0.134277 0.48983 0.735487
C6 C 0.166479 0.501906 0.844902
C7 C 0.162291 0.539538 0.934894
C8 C 0.145792 0.63575 0.592483
C9 C 0.147109 0.630495 0.440459
C10 C 0.134913 0.589512 0.381808
C11 C 0.121382 0.555609 0.472439
C12 C 0.20093 0.476005 0.85677
C13 C 0.231675 0.486847 0.953035
C14 C 0.227268 0.525092 1.04003
C15 C 0.193089 0.550876 1.03164
C16 C 0.160873 0.667431 0.341349
C17 C 0.268678 0.458905 0.963646
N1 N 0.127009 0.566398 0.931256
N2 N 0.105285 0.525936 0.715431
H1 H 0.111057 0.524078 0.426616
H2 H 0.135734 0.58453 0.262967
H3 H 0.155774 0.667202 0.640845
H4 H 0.16141 0.623197 0.886043
H5 H 0.109425 0.631848 0.883654
H6 H 0.189238 0.58003 1.10179
H7 H 0.250942 0.53427 1.11653
H8 H 0.203973 0.446633 0.786425
H9 H 0.118108 0.459775 0.771639
H10 H 0.147656 0.481738 0.628451
H11 H 0.085779 0.513892 0.929419
H12 H 0.0687948 0.564943 0.851529
H13 H 0.136109 0.681108 0.276422
H14 H 0.17382 0.695013 0.404397
H15 H 0.183472 0.655793 0.262925
H16 H 0.26683 0.429366 0.893028
H17 H 0.29526 0.477765 0.930371
H18 H 0.273918 0.447548 1.07685
C1 C 0.405542 0.957602 0.860779
C2 C 0.366947 0.891699 0.850929
C3 C 0.367146 0.898223 0.686015
C4 C 0.38003 0.938624 0.625045
C5 C 0.365723 1.01017 0.735487
C6 C 0.333521 0.998094 0.844902
C7 C 0.337709 0.960462 0.934894
C8 C 0.354208 0.86425 0.592483
C9 C 0.352891 0.869505 0.440459
C10 C 0.365087 0.910488 0.381808
C11 C 0.378618 0.944391 0.472439
C12 C 0.29907 1.02399 0.85677
C13 C 0.268325 1.01315 0.953035
C14 C 0.272732 0.974908 1.04003
C15 C 0.306911 0.949124 1.03164
C16 C 0.339127 0.832569 0.341349
C17 C 0.231322 1.04109 0.963646
N1 N 0.372991 0.933602 0.931256
N2 N 0.394715 0.974064 0.715431
H1 H 0.388943 0.975922 0.426616
H2 H 0.364266 0.91547 0.262967
H3 H 0.344226 0.832798 0.640845
H4 H 0.33859 0.876803 0.886043
H5 H 0.390575 0.868152 0.883654
H6 H 0.310762 0.91997 1.10179
H7 H 0.249058 0.96573 1.11653
H8 H 0.296027 1.05337 0.786425
H9 H 0.381892 1.04023 0.771639
H10 H 0.352344 1.01826 0.628451
H11 H 0.414221 0.986108 0.929419
H12 H 0.431205 0.935057 0.851529
H13 H 0.363891 0.818892 0.276422
H14 H 0.32618 0.804987 0.404397
H15 H 0.316528 0.844207 0.262925
H16 H 0.23317 1.07063 0.893028
H17 H 0.20474 1.02223 0.930371
H18 H 0.226082 1.05245 1.07685
C18 C 0.505364 0.922755 0.539783
C19 C 0.499618 0.932171 0.391016
C20 C 0.474738 0.904633 0.309593
C21 C 0.455657 0.867933 0.369852
C22 C 0.461773 0.859892 0.518409
C23 C 0.486112 0.886546 0.604779
C24 C 0.532332 0.949873 0.634116
N3 N 0.469104 0.914056 0.151646
N4 N 0.440925 0.821951 0.587299
H19 H 0.565047 1.00025 0.630589
H20 H 0.514027 0.960418 0.338439
H21 H 0.436861 0.846361 0.30348
H22 H 0.490319 0.879444 0.721051
O1 O 0.481332 0.949766 0.106134
O2 O 0.425031 0.795194 0.505123
O3 O 0.547491 0.985066 0.562055
O4 O 0.45291 0.885318 0.0780287
O5 O 0.440545 0.820619 0.72132
O6 O 0.540693 0.940631 0.759703
C18 C 0.494636 0.0772451 0.539783
C19 C 0.500382 0.067829 0.391016
C20 C 0.525262 0.095367 0.309593
C21 C 0.544343 0.132067 0.369852
C22 C 0.538227 0.140108 0.518409
C23 C 0.513888 0.113454 0.604779
C24 C 0.467668 0.050127 0.634116
N3 N 0.530896 0.0859439 0.151646
N4 N 0.559075 0.178049 0.587299
H19 H 0.434953 -0.00024713 0.630589
H20 H 0.485973 0.0395819 0.338439
H21 H 0.563139 0.153639 0.30348
H22 H 0.509681 0.120556 0.721051
O1 O 0.518668 0.0502338 0.106134
O2 O 0.574969 0.204806 0.505123
O3 O 0.452509 0.0149339 0.562055
O4 O 0.54709 0.114682 0.0780287
O5 O 0.559455 0.179381 0.72132
O6 O 0.459307 0.0593691 0.759703
C18 C 0.744636 0.172755 0.789783
C19 C 0.750382 0.182171 0.641016
C20 C 0.775262 0.154633 0.559593
C21 C 0.794343 0.117933 0.619852
C22 C 0.788227 0.109892 0.768409
C23 C 0.763888 0.136546 0.854779
C24 C 0.717668 0.199873 0.884116
N3 N 0.780896 0.164056 0.401646
N4 N 0.809075 0.0719507 0.837299
H19 H 0.684953 0.250247 0.880589
H20 H 0.735973 0.210418 0.588439
H21 H 0.813139 0.0963608 0.55348
H22 H 0.759681 0.129444 0.971051
O1 O 0.768668 0.199766 0.356134
O2 O 0.824969 0.0451936 0.755123
O3 O 0.702509 0.235066 0.812055
O4 O 0.79709 0.135318 0.328029
O5 O 0.809455 0.0706186 0.97132
O6 O 0.709307 0.190631 1.0097
C18 C 0.755364 0.327245 0.789783
C19 C 0.749618 0.317829 0.641016
C20 C 0.724738 0.345367 0.559593
C21 C 0.705657 0.382067 0.619852
C22 C 0.711773 0.390108 0.768409
C23 C 0.736112 0.363454 0.854779
C24 C 0.782332 0.300127 0.884116
N3 N 0.719104 0.335944 0.401646
N4 N 0.690925 0.428049 0.837299
H19 H 0.815047 0.249753 0.880589
H20 H 0.764027 0.289582 0.588439
H21 H 0.686861 0.403639 0.55348
H22 H 0.740319 0.370556 0.971051
O1 O 0.731332 0.300234 0.356134
O2 O 0.675031 0.454806 0.755123
O3 O 0.797491 0.264934 0.812055
O4 O 0.70291 0.364682 0.328029
O5 O 0.690545 0.429381 0.97132
O6 O 0.790693 0.309369 1.0097
C18 C 0.505364 0.422755 1.03978
C19 C 0.499618 0.432171 0.891016
C20 C 0.474738 0.404633 0.809593
C21 C 0.455657 0.367933 0.869852
C22 C 0.461773 0.359892 1.01841
C23 C 0.486112 0.386546 1.10478
C24 C 0.532332 0.449873 1.13412
N3 N 0.469104 0.414056 0.651646
N4 N 0.440925 0.321951 1.0873
H19 H 0.565047 0.500247 1.13059
H20 H 0.514027 0.460418 0.838439
H21 H 0.436861 0.346361 0.80348
H22 H 0.490319 0.379444 1.22105
O1 O 0.481332 0.449766 0.606134
O2 O 0.425031 0.295194 1.00512
O3 O 0.547491 0.485066 1.06205
O4 O 0.45291 0.385318 0.578029
O5 O 0.440545 0.320619 1.22132
O6 O 0.540693 0.440631 1.2597
C18 C 0.494636 0.577245 1.03978
C19 C 0.500382 0.567829 0.891016
C20 C 0.525262 0.595367 0.809593
C21 C 0.544343 0.632067 0.869852
C22 C 0.538227 0.640108 1.01841
C23 C 0.513888 0.613454 1.10478
C24 C 0.467668 0.550127 1.13412
N3 N 0.530896 0.585944 0.651646
N4 N 0.559075 0.678049 1.0873
H19 H 0.434953 0.499753 1.13059
H20 H 0.485973 0.539582 0.838439
H21 H 0.563139 0.653639 0.80348
H22 H 0.509681 0.620556 1.22105
O1 O 0.518668 0.550234 0.606134
O2 O 0.574969 0.704806 1.00512
O3 O 0.452509 0.514934 1.06205
O4 O 0.54709 0.614682 0.578029
O5 O 0.559455 0.679381 1.22132
O6 O 0.459307 0.559369 1.2597
C18 C 0.744636 0.672755 0.289783
C19 C 0.750382 0.682171 0.141016
C20 C 0.775262 0.654633 0.0595927
C21 C 0.794343 0.617933 0.119852
C22 C 0.788227 0.609892 0.268409
C23 C 0.763888 0.636546 0.354779
C24 C 0.717668 0.699873 0.384116
N3 N 0.780896 0.664056 -0.0983537
N4 N 0.809075 0.571951 0.337299
H19 H 0.684953 0.750247 0.380589
H20 H 0.735973 0.710418 0.0884387
H21 H 0.813139 0.596361 0.0534797
H22 H 0.759681 0.629444 0.471051
O1 O 0.768668 0.699766 -0.143866
O2 O 0.824969 0.545194 0.255123
O3 O 0.702509 0.735066 0.312055
O4 O 0.79709 0.635318 -0.171971
O5 O 0.809455 0.570619 0.47132
O6 O 0.709307 0.690631 0.509703
C18 C 0.755364 0.827245 0.289783
C19 C 0.749618 0.817829 0.141016
C20 C 0.724738 0.845367 0.0595927
C21 C 0.705657 0.882067 0.119852
C22 C 0.711773 0.890108 0.268409
C23 C 0.736112 0.863454 0.354779
C24 C 0.782332 0.800127 0.384116
N3 N 0.719104 0.835944 -0.0983537
N4 N 0.690925 0.928049 0.337299
H19 H 0.815047 0.749753 0.380589
H20 H 0.764027 0.789582 0.0884387
H21 H 0.686861 0.903639 0.0534797
H22 H 0.740319 0.870556 0.471051
O1 O 0.731332 0.800234 -0.143866
O2 O 0.675031 0.954806 0.255123
O3 O 0.797491 0.764934 0.312055
O4 O 0.70291 0.864682 -0.171971
O5 O 0.690545 0.929381 0.47132
O6 O 0.790693 0.809369 0.509703
C18 C 1.00536 0.922755 1.03978
C19 C 0.999618 0.932171 0.891016
C20 C 0.974738 0.904633 0.809593
C21 C 0.955657 0.867933 0.869852
C22 C 0.961773 0.859892 1.01841
C23 C 0.986112 0.886546 1.10478
C24 C 1.03233 0.949873 1.13412
N3 N 0.969104 0.914056 0.651646
N4 N 0.940925 0.821951 1.0873
H19 H 1.06505 1.00025 1.13059
H20 H 1.01403 0.960418 0.838439
H21 H 0.936861 0.846361 0.80348
H22 H 0.990319 0.879444 1.22105
O1 O 0.981332 0.949766 0.606134
O2 O 0.925031 0.795194 1.00512
O3 O 1.04749 0.985066 1.06205
O4 O 0.95291 0.885318 0.578029
O5 O 0.940545 0.820619 1.22132
O6 O 1.04069 0.940631 1.2597
C18 C -0.00536409 0.0772451 1.03978
C19 C 0.00038172 0.067829 0.891016
C20 C 0.0252616 0.095367 0.809593
C21 C 0.0443426 0.132067 0.869852
C22 C 0.0382268 0.140108 1.01841
C23 C 0.013888 0.113454 1.10478
C24 C -0.0323319 0.050127 1.13412
N3 N 0.0308964 0.0859439 0.651646
N4 N 0.0590749 0.178049 1.0873
H19 H -0.0650469 -0.00024713 1.13059
H20 H -0.0140273 0.0395819 0.838439
H21 H 0.0631386 0.153639 0.80348
H22 H 0.00968111 0.120556 1.22105
O1 O 0.0186684 0.0502338 0.606134
O2 O 0.0749688 0.204806 1.00512
O3 O -0.047491 0.0149339 1.06205
O4 O 0.0470903 0.114682 0.578029
O5 O 0.0594551 0.179381 1.22132
O6 O -0.0406928 0.0593691 1.2597
C18 C 0.244636 0.172755 0.289783
C19 C 0.250382 0.182171 0.141016
C20 C 0.275262 0.154633 0.0595927
C21 C 0.294343 0.117933 0.119852
C22 C 0.288227 0.109892 0.268409
C23 C 0.263888 0.136546 0.354779
C24 C 0.217668 0.199873 0.384116
N3 N 0.280896 0.164056 -0.0983537
N4 N 0.309075 0.0719507 0.337299
H19 H 0.184953 0.250247 0.380589
H20 H 0.235973 0.210418 0.0884387
H21 H 0.313139 0.0963608 0.0534797
H22 H 0.259681 0.129444 0.471051
O1 O 0.268668 0.199766 -0.143866
O2 O 0.324969 0.0451936 0.255123
O3 O 0.202509 0.235066 0.312055
O4 O 0.29709 0.135318 -0.171971
O5 O 0.309455 0.0706186 0.47132
O6 O 0.209307 0.190631 0.509703
C18 C 0.255364 0.327245 0.289783
C19 C 0.249618 0.317829 0.141016
C20 C 0.224738 0.345367 0.0595927
C21 C 0.205657 0.382067 0.119852
C22 C 0.211773 0.390108 0.268409
C23 C 0.236112 0.363454 0.354779
C24 C 0.282332 0.300127 0.384116
N3 N 0.219104 0.335944 -0.0983537
N4 N 0.190925 0.428049 0.337299
H19 H 0.315047 0.249753 0.380589
H20 H 0.264027 0.289582 0.0884387
H21 H 0.186861 0.403639 0.0534797
H22 H 0.240319 0.370556 0.471051
O1 O 0.231332 0.300234 -0.143866
O2 O 0.175031 0.454806 0.255123
O3 O 0.297491 0.264934 0.312055
O4 O 0.20291 0.364682 -0.171971
O5 O 0.190545 0.429381 0.47132
O6 O 0.290693 0.309369 0.509703
C18 C 1.00536 0.422755 0.539783
C19 C 0.999618 0.432171 0.391016
C20 C 0.974738 0.404633 0.309593
C21 C 0.955657 0.367933 0.369852
C22 C 0.961773 0.359892 0.518409
C23 C 0.986112 0.386546 0.604779
C24 C 1.03233 0.449873 0.634116
N3 N 0.969104 0.414056 0.151646
N4 N 0.940925 0.321951 0.587299
H19 H 1.06505 0.500247 0.630589
H20 H 1.01403 0.460418 0.338439
H21 H 0.936861 0.346361 0.30348
H22 H 0.990319 0.379444 0.721051
O1 O 0.981332 0.449766 0.106134
O2 O 0.925031 0.295194 0.505123
O3 O 1.04749 0.485066 0.562055
O4 O 0.95291 0.385318 0.0780287
O5 O 0.940545 0.320619 0.72132
O6 O 1.04069 0.440631 0.759703
C18 C -0.00536409 0.577245 0.539783
C19 C 0.00038172 0.567829 0.391016
C20 C 0.0252616 0.595367 0.309593
C21 C 0.0443426 0.632067 0.369852
C22 C 0.0382268 0.640108 0.518409
C23 C 0.013888 0.613454 0.604779
C24 C -0.0323319 0.550127 0.634116
N3 N 0.0308964 0.585944 0.151646
N4 N 0.0590749 0.678049 0.587299
H19 H -0.0650469 0.499753 0.630589
H20 H -0.0140273 0.539582 0.338439
H21 H 0.0631386 0.653639 0.30348
H22 H 0.00968111 0.620556 0.721051
O1 O 0.0186684 0.550234 0.106134
O2 O 0.0749688 0.704806 0.505123
O3 O -0.047491 0.514934 0.562055
O4 O 0.0470903 0.614682 0.0780287
O5 O 0.0594551 0.679381 0.72132
O6 O -0.0406928 0.559369 0.759703
C18 C 0.244636 0.672755 0.789783
C19 C 0.250382 0.682171 0.641016
C20 C 0.275262 0.654633 0.559593
C21 C 0.294343 0.617933 0.619852
C22 C 0.288227 0.609892 0.768409
C23 C 0.263888 0.636546 0.854779
C24 C 0.217668 0.699873 0.884116
N3 N 0.280896 0.664056 0.401646
N4 N 0.309075 0.571951 0.837299
H19 H 0.184953 0.750247 0.880589
H20 H 0.235973 0.710418 0.588439
H21 H 0.313139 0.596361 0.55348
H22 H 0.259681 0.629444 0.971051
O1 O 0.268668 0.699766 0.356134
O2 O 0.324969 0.545194 0.755123
O3 O 0.202509 0.735066 0.812055
O4 O 0.29709 0.635318 0.328029
O5 O 0.309455 0.570619 0.97132
O6 O 0.209307 0.690631 1.0097
C18 C 0.255364 0.827245 0.789783
C19 C 0.249618 0.817829 0.641016
C20 C 0.224738 0.845367 0.559593
C21 C 0.205657 0.882067 0.619852
C22 C 0.211773 0.890108 0.768409
C23 C 0.236112 0.863454 0.854779
C24 C 0.282332 0.800127 0.884116
N3 N 0.219104 0.835944 0.401646
N4 N 0.190925 0.928049 0.837299
H19 H 0.315047 0.749753 0.880589
H20 H 0.264027 0.789582 0.588439
H21 H 0.186861 0.903639 0.55348
H22 H 0.240319 0.870556 0.971051
O1 O 0.231332 0.800234 0.356134
O2 O 0.175031 0.954806 0.755123
O3 O 0.297491 0.764934 0.812055
O4 O 0.20291 0.864682 0.328029
O5 O 0.190545 0.929381 0.97132
O6 O 0.290693 0.809369 1.0097

#END

#######################################################################
#
#                 Cambridge Crystallographic Data Centre
#                                CCDC 
#
#######################################################################
#
# If this CIF has been generated from an entry in the Cambridge 
# Structural Database, then it will include bibliographic, chemical, 
# crystal, experimental, refinement or atomic coordinate data resulting 
# from the CCDC's data processing and validation procedures.
#
#######################################################################

data_pasted.res.dmain pasted.res.dmain pasted.res.dmain pasted.res.dmain pasted.r
_symmetry_cell_setting           monoclinic
_symmetry_space_group_name_H-M   'P 21/c'
_symmetry_Int_Tables_number      14
loop_
_symmetry_equiv_pos_site_id
_symmetry_equiv_pos_as_xyz
1 x,y,z
2 -x,1/2+y,1/2-z
3 -x,-y,-z
4 x,1/2-y,1/2+z
_cell_length_a                   17.0
_cell_length_b                   20.8
_cell_length_c                   7.8
_cell_angle_alpha                90
_cell_angle_beta                 124.2
_cell_angle_gamma                90
_cell_volume                     2279.3
loop_
_atom_site_label
_atom_site_type_symbol
_atom_site_fract_x
_atom_site_fract_y
_atom_site_fract_z
C1 C 0.976463 0.397069 0.488737
C2 C 0.94974 0.430817 0.171248
C3 C 1.03699 0.391744 0.233432
C4 C 1.07584 0.348775 0.400392
C5 C 0.978642 0.283928 0.469446
C6 C 0.881567 0.290576 0.269178
C7 C 0.848579 0.350947 0.176032
C8 C 1.07978 0.397712 0.125771
C9 C 1.15892 0.361327 0.175668
C10 C 1.19554 0.317968 0.340134
C11 C 1.15491 0.311951 0.451409
C12 C 0.824026 0.236678 0.173367
C13 C 0.735675 0.240716 -0.0141779
C14 C 0.70476 0.301329 -0.106926
C15 C 0.760015 0.35556 -0.0129644
C16 C 1.20185 0.367803 0.0532465
C17 C 0.67479 0.182324 -0.115709
N1 N 0.903046 0.408162 0.270851
N2 N 1.03642 0.342182 0.519986
H1 H 1.18488 0.279266 0.582724
H2 H 1.2576 0.289102 0.382681
H3 H 1.04929 0.431428 -0.00379903
H4 H 0.898267 0.429254 0.00272658
H5 H 0.969009 0.481769 0.21227
H6 H 0.735012 0.40293 -0.0826495
H7 H 0.635697 0.305759 -0.253965
H8 H 0.850136 0.18972 0.247036
H9 H 0.971814 0.273525 0.598749
H10 H 1.01702 0.243134 0.459817
H11 H 0.943005 0.388264 0.572476
H12 H 1.02048 0.440513 0.552474
H13 H 1.27058 0.343059 0.129379
H14 H 1.21323 0.418314 0.0324014
H15 H 1.15564 0.34671 -0.101705
H16 H 0.709848 0.138804 -0.0251354
H17 H 0.659503 0.174628 -0.270564
H18 H 0.606051 0.186691 -0.134013
C1 C 0.0235368 0.897069 0.0112632
C2 C 0.0502596 0.930817 0.328752
C3 C -0.0369924 0.891744 0.266568
C4 C -0.0758413 0.848775 0.0996085
C5 C 0.0213579 0.783928 0.0305536
C6 C 0.118433 0.790576 0.230822
C7 C 0.151421 0.850947 0.323968
C8 C -0.0797836 0.897712 0.374229
C9 C -0.158917 0.861327 0.324332
C10 C -0.195541 0.817968 0.159866
C11 C -0.154911 0.811951 0.0485912
C12 C 0.175974 0.736678 0.326633
C13 C 0.264325 0.740716 0.514178
C14 C 0.29524 0.801329 0.606926
C15 C 0.239985 0.85556 0.512964
C16 C -0.20185 0.867803 0.446753
C17 C 0.32521 0.682324 0.615709
N1 N 0.0969537 0.908162 0.229149
N2 N -0.0364191 0.842182 -0.0199862
H1 H -0.184883 0.779266 -0.0827237
H2 H -0.257599 0.789102 0.117319
H3 H -0.0492877 0.931428 0.503799
H4 H 0.101733 0.929254 0.497273
H5 H 0.0309906 0.981769 0.28773
H6 H 0.264988 0.90293 0.58265
H7 H 0.364303 0.805759 0.753965
H8 H 0.149864 0.68972 0.252964
H9 H 0.028186 0.773525 -0.0987492
H10 H -0.0170191 0.743134 0.0401832
H11 H 0.0569949 0.888264 -0.0724756
H12 H -0.0204802 0.940513 -0.0524736
H13 H -0.270581 0.843059 0.370621
H14 H -0.213234 0.918314 0.467599
H15 H -0.155636 0.84671 0.601705
H16 H 0.290152 0.638804 0.525135
H17 H 0.340497 0.674628 0.770564
H18 H 0.393949 0.686691 0.634013
C1 C 0.0235368 0.602931 0.511263
C2 C 0.0502596 0.569183 0.828752
C3 C -0.0369924 0.608256 0.766568
C4 C -0.0758413 0.651225 0.599608
C5 C 0.0213579 0.716072 0.530554
C6 C 0.118433 0.709424 0.730822
C7 C 0.151421 0.649053 0.823968
C8 C -0.0797836 0.602288 0.874229
C9 C -0.158917 0.638673 0.824332
C10 C -0.195541 0.682032 0.659866
C11 C -0.154911 0.688049 0.548591
C12 C 0.175974 0.763322 0.826633
C13 C 0.264325 0.759284 1.01418
C14 C 0.29524 0.698671 1.10693
C15 C 0.239985 0.64444 1.01296
C16 C -0.20185 0.632197 0.946753
C17 C 0.32521 0.817676 1.11571
N1 N 0.0969537 0.591838 0.729149
N2 N -0.0364191 0.657818 0.480014
H1 H -0.184883 0.720734 0.417276
H2 H -0.257599 0.710898 0.617319
H3 H -0.0492877 0.568572 1.0038
H4 H 0.101733 0.570746 0.997273
H5 H 0.0309906 0.518231 0.78773
H6 H 0.264988 0.59707 1.08265
H7 H 0.364303 0.694241 1.25396
H8 H 0.149864 0.81028 0.752964
H9 H 0.028186 0.726475 0.401251
H10 H -0.0170191 0.756866 0.540183
H11 H 0.0569949 0.611736 0.427524
H12 H -0.0204802 0.559487 0.447526
H13 H -0.270581 0.656941 0.870621
H14 H -0.213234 0.581686 0.967599
H15 H -0.155636 0.65329 1.10171
H16 H 0.290152 0.861196 1.02514
H17 H 0.340497 0.825372 1.27056
H18 H 0.393949 0.813309 1.13401
C1 C 0.976463 0.102931 0.988737
C2 C 0.94974 0.0691828 0.671248
C3 C 1.03699 0.108256 0.733432
C4 C 1.07584 0.151225 0.900392
C5 C 0.978642 0.216072 0.969446
C6 C 0.881567 0.209424 0.769178
C7 C 0.848579 0.149053 0.676032
C8 C 1.07978 0.102288 0.625771
C9 C 1.15892 0.138673 0.675668
C10 C 1.19554 0.182032 0.840134
C11 C 1.15491 0.188049 0.951409
C12 C 0.824026 0.263322 0.673367
C13 C 0.735675 0.259284 0.485822
C14 C 0.70476 0.198671 0.393074
C15 C 0.760015 0.14444 0.487036
C16 C 1.20185 0.132197 0.553247
C17 C 0.67479 0.317676 0.384291
N1 N 0.903046 0.0918376 0.770851
N2 N 1.03642 0.157818 1.01999
H1 H 1.18488 0.220734 1.08272
H2 H 1.2576 0.210898 0.882681
H3 H 1.04929 0.068572 0.496201
H4 H 0.898267 0.0707458 0.502727
H5 H 0.969009 0.0182307 0.71227
H6 H 0.735012 0.0970697 0.41735
H7 H 0.635697 0.194241 0.246035
H8 H 0.850136 0.31028 0.747036
H9 H 0.971814 0.226475 1.09875
H10 H 1.01702 0.256866 0.959817
H11 H 0.943005 0.111736 1.07248
H12 H 1.02048 0.0594865 1.05247
H13 H 1.27058 0.156941 0.629379
H14 H 1.21323 0.0816862 0.532401
H15 H 1.15564 0.15329 0.398295
H16 H 0.709848 0.361196 0.474865
H17 H 0.659503 0.325372 0.229436
H18 H 0.606051 0.313309 0.365987
C18 C 0.691711 0.958182 0.850204
C19 C 0.663853 0.906 0.716091
C20 C 0.599495 0.862205 0.70499
C21 C 0.561347 0.86852 0.820924
C22 C 0.591053 0.920846 0.953282
C23 C 0.656511 0.965239 0.972895
C24 C 0.763776 1.00552 0.878286
N3 N 0.570407 0.806639 0.56439
N4 N 0.553181 0.928454 1.08182
H19 H 0.825661 1.03423 0.756766
H20 H 0.691322 0.899145 0.621128
H21 H 0.510533 0.833944 0.808741
H22 H 0.680182 1.00484 1.08195
O1 O 0.606196 0.80176 0.466695
O2 O 0.487703 0.893336 1.04341
O3 O 0.776626 1.00299 0.724035
O4 O 0.514329 0.768889 0.559501
O5 O 0.589411 0.969813 1.21524
O6 O 0.806489 1.04165 1.02383
C18 C 0.308289 0.458182 0.649796
C19 C 0.336147 0.406 0.783909
C20 C 0.400505 0.362205 0.79501
C21 C 0.438653 0.36852 0.679076
C22 C 0.408947 0.420846 0.546718
C23 C 0.343489 0.465239 0.527105
C24 C 0.236224 0.505521 0.621714
N3 N 0.429593 0.306639 0.93561
N4 N 0.446819 0.428454 0.418181
H19 H 0.174339 0.534232 0.743234
H20 H 0.308678 0.399145 0.878872
H21 H 0.489467 0.333944 0.691259
H22 H 0.319818 0.504835 0.418048
O1 O 0.393804 0.30176 1.0333
O2 O 0.512297 0.393336 0.456592
O3 O 0.223374 0.502987 0.775965
O4 O 0.485671 0.268889 0.940499
O5 O 0.410589 0.469813 0.284758
O6 O 0.193511 0.541645 0.476169
C18 C 0.308289 0.0418177 0.149796
C19 C 0.336147 0.0939997 0.283909
C20 C 0.400505 0.137795 0.29501
C21 C 0.438653 0.13148 0.179076
C22 C 0.408947 0.079154 0.0467181
C23 C 0.343489 0.0347608 0.0271053
C24 C 0.236224 -0.00552137 0.121714
N3 N 0.429593 0.193361 0.43561
N4 N 0.446819 0.0715461 -0.0818191
H19 H 0.174339 -0.0342316 0.243234
H20 H 0.308678 0.100855 0.378872
H21 H 0.489467 0.166056 0.191259
H22 H 0.319818 -0.00483513 -0.0819517
O1 O 0.393804 0.19824 0.533305
O2 O 0.512297 0.106664 -0.0434083
O3 O 0.223374 -0.00298749 0.275965
O4 O 0.485671 0.231111 0.440499
O5 O 0.410589 0.0301871 -0.215242
O6 O 0.193511 -0.0416454 -0.0238312
C18 C 0.691711 0.541818 0.350204
C19 C 0.663853 0.594 0.216091
C20 C 0.599495 0.637795 0.20499
C21 C 0.561347 0.63148 0.320924
C22 C 0.591053 0.579154 0.453282
C23 C 0.656511 0.534761 0.472895
C24 C 0.763776 0.494479 0.378286
N3 N 0.570407 0.693361 0.0643897
N4 N 0.553181 0.571546 0.581819
H19 H 0.825661 0.465768 0.256766
H20 H 0.691322 0.600855 0.121128
H21 H 0.510533 0.666056 0.308741
H22 H 0.680182 0.495165 0.581952
O1 O 0.606196 0.69824 -0.0333045
O2 O 0.487703 0.606664 0.543408
O3 O 0.776626 0.497013 0.224035
O4 O 0.514329 0.731111 0.0595008
O5 O 0.589411 0.530187 0.715242
O6 O 0.806489 0.458355 0.523831

#END

#######################################################################
#
#                 Cambridge Crystallographic Data Centre
#                                CCDC 
#
#######################################################################
#
# If this CIF has been generated from an entry in the Cambridge 
# Structural Database, then it will include bibliographic, chemical, 
# crystal, experimental, refinement or atomic coordinate data resulting 
# from the CCDC's data processing and validation procedures.
#
#######################################################################

data_pasted.res.dmain pasted.res.dmain pasted.res.dmain pasted.res.dmain pasted.r
_symmetry_cell_setting           orthorhombic
_symmetry_space_group_name_H-M   'F d d 2'
_symmetry_Int_Tables_number      43
loop_
_symmetry_equiv_pos_site_id
_symmetry_equiv_pos_as_xyz
1 x,y,z
2 -x,-y,z
3 1/4-x,1/4+y,1/4+z
4 1/4+x,1/4-y,1/4+z
5 x,1/2+y,1/2+z
6 -x,1/2-y,1/2+z
7 1/4-x,3/4+y,3/4+z
8 1/4+x,3/4-y,3/4+z
9 1/2+x,y,1/2+z
10 1/2-x,-y,1/2+z
11 3/4-x,1/4+y,3/4+z
12 3/4+x,1/4-y,3/4+z
13 1/2+x,1/2+y,z
14 1/2-x,1/2-y,z
15 3/4-x,3/4+y,1/4+z
16 3/4+x,3/4-y,1/4+z
_cell_length_a                   29.9
_cell_length_b                   28.9
_cell_length_c                   10.8
_cell_angle_alpha                90
_cell_angle_beta                 90
_cell_angle_gamma                90
_cell_volume                     9333.65
loop_
_atom_site_label
_atom_site_type_symbol
_atom_site_fract_x
_atom_site_fract_y
_atom_site_fract_z
C1 C 0.855977 0.519719 0.532861
C2 C 0.906158 0.45879 0.574855
C3 C 0.91901 0.462164 0.439856
C4 C 0.905372 0.500198 0.368873
C5 C 0.902167 0.578019 0.449802
C6 C 0.928632 0.573731 0.568536
C7 C 0.921445 0.53623 0.648444
C8 C 0.944952 0.427886 0.384584
C9 C 0.958583 0.430573 0.261525
C10 C 0.945532 0.469301 0.193128
C11 C 0.919147 0.50345 0.245703
C12 C 0.960753 0.606602 0.599638
C13 C 0.986697 0.603012 0.70639
C14 C 0.979713 0.564898 0.783337
C15 C 0.947441 0.532107 0.755137
C16 C 0.985715 0.392711 0.203648
C17 C 1.02086 0.639182 0.737402
N1 N 0.887998 0.502245 0.622873
N2 N 0.877585 0.535623 0.419879
H1 H 0.908194 0.533107 0.191542
H2 H 0.955926 0.472349 0.0967696
H3 H 0.955487 0.398363 0.440523
H4 H 0.935367 0.448934 0.630557
H5 H 0.880935 0.431509 0.588505
H6 H 0.941358 0.50291 0.816482
H7 H 0.999662 0.561239 0.867211
H8 H 0.966238 0.63572 0.537013
H9 H 0.87796 0.606608 0.456479
H10 H 0.924608 0.586428 0.372563
H11 H 0.837273 0.548655 0.573167
H12 H 0.832211 0.492043 0.510616
H13 H 0.964199 0.364523 0.170624
H14 H 1.00937 0.377526 0.269652
H15 H 1.00463 0.405182 0.123434
H16 H 1.00498 0.672003 0.763097
H17 H 1.04303 0.646315 0.658761
H18 H 1.04176 0.62853 0.815679
C1 C 0.144023 0.480281 0.532861
C2 C 0.0938417 0.54121 0.574855
C3 C 0.0809897 0.537836 0.439856
C4 C 0.094628 0.499802 0.368873
C5 C 0.0978333 0.421981 0.449802
C6 C 0.0713682 0.426269 0.568536
C7 C 0.078555 0.46377 0.648444
C8 C 0.0550475 0.572114 0.384584
C9 C 0.0414165 0.569427 0.261525
C10 C 0.0544678 0.530699 0.193128
C11 C 0.080853 0.49655 0.245703
C12 C 0.0392473 0.393398 0.599638
C13 C 0.0133032 0.396988 0.70639
C14 C 0.020287 0.435102 0.783337
C15 C 0.0525589 0.467893 0.755137
C16 C 0.0142853 0.607289 0.203648
C17 C -0.0208587 0.360818 0.737402
N1 N 0.112002 0.497755 0.622873
N2 N 0.122415 0.464377 0.419879
H1 H 0.0918062 0.466893 0.191542
H2 H 0.0440738 0.527651 0.0967696
H3 H 0.0445134 0.601637 0.440523
H4 H 0.0646326 0.551066 0.630557
H5 H 0.119065 0.568491 0.588505
H6 H 0.0586418 0.49709 0.816482
H7 H 0.00033796 0.438761 0.867211
H8 H 0.0337625 0.36428 0.537013
H9 H 0.122041 0.393392 0.456479
H10 H 0.0753923 0.413572 0.372563
H11 H 0.162727 0.451345 0.573167
H12 H 0.167789 0.507957 0.510616
H13 H 0.0358013 0.635477 0.170624
H14 H -0.0093718 0.622474 0.269652
H15 H -0.00462662 0.594818 0.123434
H16 H -0.00497849 0.327997 0.763097
H17 H -0.0430267 0.353685 0.658761
H18 H -0.0417588 0.37147 0.815679
C1 C 0.394023 0.769719 0.782861
C2 C 0.343842 0.70879 0.824855
C3 C 0.33099 0.712164 0.689856
C4 C 0.344628 0.750198 0.618873
C5 C 0.347833 0.828019 0.699802
C6 C 0.321368 0.823731 0.818536
C7 C 0.328555 0.78623 0.898444
C8 C 0.305048 0.677886 0.634584
C9 C 0.291417 0.680573 0.511525
C10 C 0.304468 0.719301 0.443128
C11 C 0.330853 0.75345 0.495703
C12 C 0.289247 0.856602 0.849638
C13 C 0.263303 0.853012 0.95639
C14 C 0.270287 0.814898 1.03334
C15 C 0.302559 0.782107 1.00514
C16 C 0.264285 0.642711 0.453648
C17 C 0.229141 0.889182 0.987402
N1 N 0.362002 0.752245 0.872873
N2 N 0.372415 0.785623 0.669879
H1 H 0.341806 0.783107 0.441542
H2 H 0.294074 0.722349 0.34677
H3 H 0.294513 0.648363 0.690523
H4 H 0.314633 0.698934 0.880557
H5 H 0.369065 0.681509 0.838505
H6 H 0.308642 0.75291 1.06648
H7 H 0.250338 0.811239 1.11721
H8 H 0.283762 0.88572 0.787013
H9 H 0.372041 0.856608 0.706479
H10 H 0.325392 0.836428 0.622563
H11 H 0.412727 0.798655 0.823167
H12 H 0.417789 0.742043 0.760616
H13 H 0.285801 0.614523 0.420624
H14 H 0.240628 0.627526 0.519652
H15 H 0.245373 0.655182 0.373434
H16 H 0.245022 0.922003 1.0131
H17 H 0.206973 0.896315 0.908761
H18 H 0.208241 0.87853 1.06568
C1 C 0.105977 0.730281 0.782861
C2 C 0.156158 0.79121 0.824855
C3 C 0.16901 0.787836 0.689856
C4 C 0.155372 0.749802 0.618873
C5 C 0.152167 0.671981 0.699802
C6 C 0.178632 0.676269 0.818536
C7 C 0.171445 0.71377 0.898444
C8 C 0.194952 0.822114 0.634584
C9 C 0.208583 0.819427 0.511525
C10 C 0.195532 0.780699 0.443128
C11 C 0.169147 0.74655 0.495703
C12 C 0.210753 0.643398 0.849638
C13 C 0.236697 0.646988 0.95639
C14 C 0.229713 0.685102 1.03334
C15 C 0.197441 0.717893 1.00514
C16 C 0.235715 0.857289 0.453648
C17 C 0.270859 0.610818 0.987402
N1 N 0.137998 0.747755 0.872873
N2 N 0.127585 0.714377 0.669879
H1 H 0.158194 0.716893 0.441542
H2 H 0.205926 0.777651 0.34677
H3 H 0.205487 0.851637 0.690523
H4 H 0.185367 0.801066 0.880557
H5 H 0.130935 0.818491 0.838505
H6 H 0.191358 0.74709 1.06648
H7 H 0.249662 0.688761 1.11721
H8 H 0.216238 0.61428 0.787013
H9 H 0.12796 0.643392 0.706479
H10 H 0.174608 0.663572 0.622563
H11 H 0.0872727 0.701345 0.823167
H12 H 0.082211 0.757957 0.760616
H13 H 0.214199 0.885477 0.420624
H14 H 0.259372 0.872474 0.519652
H15 H 0.254627 0.844818 0.373434
H16 H 0.254978 0.577997 1.0131
H17 H 0.293027 0.603685 0.908761
H18 H 0.291759 0.62147 1.06568
C1 C 0.855977 0.0197186 1.03286
C2 C 0.906158 -0.0412101 1.07485
C3 C 0.91901 -0.0378362 0.939856
C4 C 0.905372 0.00019769 0.868873
C5 C 0.902167 0.0780188 0.949802
C6 C 0.928632 0.0737311 1.06854
C7 C 0.921445 0.0362301 1.14844
C8 C 0.944952 -0.0721141 0.884584
C9 C 0.958583 -0.0694272 0.761525
C10 C 0.945532 -0.0306993 0.693128
C11 C 0.919147 0.00344963 0.745703
C12 C 0.960753 0.106602 1.09964
C13 C 0.986697 0.103012 1.20639
C14 C 0.979713 0.0648975 1.28334
C15 C 0.947441 0.0321073 1.25514
C16 C 0.985715 -0.107289 0.703648
C17 C 1.02086 0.139182 1.2374
N1 N 0.887998 0.00224486 1.12287
N2 N 0.877585 0.0356226 0.919879
H1 H 0.908194 0.0331065 0.691542
H2 H 0.955926 -0.0276514 0.59677
H3 H 0.955487 -0.101637 0.940523
H4 H 0.935367 -0.0510659 1.13056
H5 H 0.880935 -0.0684913 1.0885
H6 H 0.941358 0.00291033 1.31648
H7 H 0.999662 0.0612387 1.36721
H8 H 0.966238 0.13572 1.03701
H9 H 0.87796 0.106608 0.956479
H10 H 0.924608 0.0864279 0.872563
H11 H 0.837273 0.0486546 1.07317
H12 H 0.832211 -0.00795654 1.01062
H13 H 0.964199 -0.135477 0.670624
H14 H 1.00937 -0.122474 0.769652
H15 H 1.00463 -0.0948181 0.623434
H16 H 1.00498 0.172003 1.2631
H17 H 1.04303 0.146315 1.15876
H18 H 1.04176 0.12853 1.31568
C1 C 0.144023 0.980281 1.03286
C2 C 0.0938417 1.04121 1.07485
C3 C 0.0809897 1.03784 0.939856
C4 C 0.094628 0.999802 0.868873
C5 C 0.0978333 0.921981 0.949802
C6 C 0.0713682 0.926269 1.06854
C7 C 0.078555 0.96377 1.14844
C8 C 0.0550475 1.07211 0.884584
C9 C 0.0414165 1.06943 0.761525
C10 C 0.0544678 1.0307 0.693128
C11 C 0.080853 0.99655 0.745703
C12 C 0.0392473 0.893398 1.09964
C13 C 0.0133032 0.896988 1.20639
C14 C 0.020287 0.935102 1.28334
C15 C 0.0525589 0.967893 1.25514
C16 C 0.0142853 1.10729 0.703648
C17 C -0.0208587 0.860818 1.2374
N1 N 0.112002 0.997755 1.12287
N2 N 0.122415 0.964377 0.919879
H1 H 0.0918062 0.966893 0.691542
H2 H 0.0440738 1.02765 0.59677
H3 H 0.0445134 1.10164 0.940523
H4 H 0.0646326 1.05107 1.13056
H5 H 0.119065 1.06849 1.0885
H6 H 0.0586418 0.99709 1.31648
H7 H 0.00033796 0.938761 1.36721
H8 H 0.0337625 0.86428 1.03701
H9 H 0.122041 0.893392 0.956479
H10 H 0.0753923 0.913572 0.872563
H11 H 0.162727 0.951345 1.07317
H12 H 0.167789 1.00796 1.01062
H13 H 0.0358013 1.13548 0.670624
H14 H -0.0093718 1.12247 0.769652
H15 H -0.00462662 1.09482 0.623434
H16 H -0.00497849 0.827997 1.2631
H17 H -0.0430267 0.853685 1.15876
H18 H -0.0417588 0.87147 1.31568
C1 C 0.394023 0.269719 0.282861
C2 C 0.343842 0.20879 0.324855
C3 C 0.33099 0.212164 0.189856
C4 C 0.344628 0.250198 0.118873
C5 C 0.347833 0.328019 0.199802
C6 C 0.321368 0.323731 0.318536
C7 C 0.328555 0.28623 0.398444
C8 C 0.305048 0.177886 0.134584
C9 C 0.291417 0.180573 0.0115252
C10 C 0.304468 0.219301 -0.0568722
C11 C 0.330853 0.25345 -0.00429729
C12 C 0.289247 0.356602 0.349638
C13 C 0.263303 0.353012 0.45639
C14 C 0.270287 0.314898 0.533337
C15 C 0.302559 0.282107 0.505137
C16 C 0.264285 0.142711 -0.0463517
C17 C 0.229141 0.389182 0.487402
N1 N 0.362002 0.252245 0.372873
N2 N 0.372415 0.285623 0.169879
H1 H 0.341806 0.283107 -0.0584576
H2 H 0.294074 0.222349 -0.15323
H3 H 0.294513 0.148363 0.190523
H4 H 0.314633 0.198934 0.380557
H5 H 0.369065 0.181509 0.338505
H6 H 0.308642 0.25291 0.566482
H7 H 0.250338 0.311239 0.617211
H8 H 0.283762 0.38572 0.287013
H9 H 0.372041 0.356608 0.206479
H10 H 0.325392 0.336428 0.122563
H11 H 0.412727 0.298655 0.323167
H12 H 0.417789 0.242043 0.260616
H13 H 0.285801 0.114523 -0.0793765
H14 H 0.240628 0.127526 0.0196515
H15 H 0.245373 0.155182 -0.126566
H16 H 0.245022 0.422003 0.513097
H17 H 0.206973 0.396315 0.408761
H18 H 0.208241 0.37853 0.565679
C1 C 0.105977 0.230281 0.282861
C2 C 0.156158 0.29121 0.324855
C3 C 0.16901 0.287836 0.189856
C4 C 0.155372 0.249802 0.118873
C5 C 0.152167 0.171981 0.199802
C6 C 0.178632 0.176269 0.318536
C7 C 0.171445 0.21377 0.398444
C8 C 0.194952 0.322114 0.134584
C9 C 0.208583 0.319427 0.0115252
C10 C 0.195532 0.280699 -0.0568722
C11 C 0.169147 0.24655 -0.00429729
C12 C 0.210753 0.143398 0.349638
C13 C 0.236697 0.146988 0.45639
C14 C 0.229713 0.185102 0.533337
C15 C 0.197441 0.217893 0.505137
C16 C 0.235715 0.357289 -0.0463517
C17 C 0.270859 0.110818 0.487402
N1 N 0.137998 0.247755 0.372873
N2 N 0.127585 0.214377 0.169879
H1 H 0.158194 0.216893 -0.0584576
H2 H 0.205926 0.277651 -0.15323
H3 H 0.205487 0.351637 0.190523
H4 H 0.185367 0.301066 0.380557
H5 H 0.130935 0.318491 0.338505
H6 H 0.191358 0.24709 0.566482
H7 H 0.249662 0.188761 0.617211
H8 H 0.216238 0.11428 0.287013
H9 H 0.12796 0.143392 0.206479
H10 H 0.174608 0.163572 0.122563
H11 H 0.0872727 0.201345 0.323167
H12 H 0.082211 0.257957 0.260616
H13 H 0.214199 0.385477 -0.0793765
H14 H 0.259372 0.372474 0.0196515
H15 H 0.254627 0.344818 -0.126566
H16 H 0.254978 0.0779973 0.513097
H17 H 0.293027 0.103685 0.408761
H18 H 0.291759 0.12147 0.565679
C1 C 0.355977 0.519719 1.03286
C2 C 0.406158 0.45879 1.07485
C3 C 0.41901 0.462164 0.939856
C4 C 0.405372 0.500198 0.868873
C5 C 0.402167 0.578019 0.949802
C6 C 0.428632 0.573731 1.06854
C7 C 0.421445 0.53623 1.14844
C8 C 0.444952 0.427886 0.884584
C9 C 0.458583 0.430573 0.761525
C10 C 0.445532 0.469301 0.693128
C11 C 0.419147 0.50345 0.745703
C12 C 0.460753 0.606602 1.09964
C13 C 0.486697 0.603012 1.20639
C14 C 0.479713 0.564898 1.28334
C15 C 0.447441 0.532107 1.25514
C16 C 0.485715 0.392711 0.703648
C17 C 0.520859 0.639182 1.2374
N1 N 0.387998 0.502245 1.12287
N2 N 0.377585 0.535623 0.919879
H1 H 0.408194 0.533107 0.691542
H2 H 0.455926 0.472349 0.59677
H3 H 0.455487 0.398363 0.940523
H4 H 0.435367 0.448934 1.13056
H5 H 0.380935 0.431509 1.0885
H6 H 0.441358 0.50291 1.31648
H7 H 0.499662 0.561239 1.36721
H8 H 0.466238 0.63572 1.03701
H9 H 0.37796 0.606608 0.956479
H10 H 0.424608 0.586428 0.872563
H11 H 0.337273 0.548655 1.07317
H12 H 0.332211 0.492043 1.01062
H13 H 0.464199 0.364523 0.670624
H14 H 0.509372 0.377526 0.769652
H15 H 0.504627 0.405182 0.623434
H16 H 0.504978 0.672003 1.2631
H17 H 0.543027 0.646315 1.15876
H18 H 0.541759 0.62853 1.31568
C1 C 0.644023 0.480281 1.03286
C2 C 0.593842 0.54121 1.07485
C3 C 0.58099 0.537836 0.939856
C4 C 0.594628 0.499802 0.868873
C5 C 0.597833 0.421981 0.949802
C6 C 0.571368 0.426269 1.06854
C7 C 0.578555 0.46377 1.14844
C8 C 0.555048 0.572114 0.884584
C9 C 0.541417 0.569427 0.761525
C10 C 0.554468 0.530699 0.693128
C11 C 0.580853 0.49655 0.745703
C12 C 0.539247 0.393398 1.09964
C13 C 0.513303 0.396988 1.20639
C14 C 0.520287 0.435102 1.28334
C15 C 0.552559 0.467893 1.25514
C16 C 0.514285 0.607289 0.703648
C17 C 0.479141 0.360818 1.2374
N1 N 0.612002 0.497755 1.12287
N2 N 0.622415 0.464377 0.919879
H1 H 0.591806 0.466893 0.691542
H2 H 0.544074 0.527651 0.59677
H3 H 0.544513 0.601637 0.940523
H4 H 0.564633 0.551066 1.13056
H5 H 0.619065 0.568491 1.0885
H6 H 0.558642 0.49709 1.31648
H7 H 0.500338 0.438761 1.36721
H8 H 0.533762 0.36428 1.03701
H9 H 0.622041 0.393392 0.956479
H10 H 0.575392 0.413572 0.872563
H11 H 0.662727 0.451345 1.07317
H12 H 0.667789 0.507957 1.01062
H13 H 0.535801 0.635477 0.670624
H14 H 0.490628 0.622474 0.769652
H15 H 0.495373 0.594818 0.623434
H16 H 0.495022 0.327997 1.2631
H17 H 0.456973 0.353685 1.15876
H18 H 0.458241 0.37147 1.31568
C1 C 0.894023 0.769719 0.282861
C2 C 0.843842 0.70879 0.324855
C3 C 0.83099 0.712164 0.189856
C4 C 0.844628 0.750198 0.118873
C5 C 0.847833 0.828019 0.199802
C6 C 0.821368 0.823731 0.318536
C7 C 0.828555 0.78623 0.398444
C8 C 0.805048 0.677886 0.134584
C9 C 0.791417 0.680573 0.0115252
C10 C 0.804468 0.719301 -0.0568722
C11 C 0.830853 0.75345 -0.00429729
C12 C 0.789247 0.856602 0.349638
C13 C 0.763303 0.853012 0.45639
C14 C 0.770287 0.814898 0.533337
C15 C 0.802559 0.782107 0.505137
C16 C 0.764285 0.642711 -0.0463517
C17 C 0.729141 0.889182 0.487402
N1 N 0.862002 0.752245 0.372873
N2 N 0.872415 0.785623 0.169879
H1 H 0.841806 0.783107 -0.0584576
H2 H 0.794074 0.722349 -0.15323
H3 H 0.794513 0.648363 0.190523
H4 H 0.814633 0.698934 0.380557
H5 H 0.869065 0.681509 0.338505
H6 H 0.808642 0.75291 0.566482
H7 H 0.750338 0.811239 0.617211
H8 H 0.783762 0.88572 0.287013
H9 H 0.872041 0.856608 0.206479
H10 H 0.825392 0.836428 0.122563
H11 H 0.912727 0.798655 0.323167
H12 H 0.917789 0.742043 0.260616
H13 H 0.785801 0.614523 -0.0793765
H14 H 0.740628 0.627526 0.0196515
H15 H 0.745373 0.655182 -0.126566
H16 H 0.745022 0.922003 0.513097
H17 H 0.706973 0.896315 0.408761
H18 H 0.708241 0.87853 0.565679
C1 C 0.605977 0.730281 0.282861
C2 C 0.656158 0.79121 0.324855
C3 C 0.66901 0.787836 0.189856
C4 C 0.655372 0.749802 0.118873
C5 C 0.652167 0.671981 0.199802
C6 C 0.678632 0.676269 0.318536
C7 C 0.671445 0.71377 0.398444
C8 C 0.694952 0.822114 0.134584
C9 C 0.708583 0.819427 0.0115252
C10 C 0.695532 0.780699 -0.0568722
C11 C 0.669147 0.74655 -0.00429729
C12 C 0.710753 0.643398 0.349638
C13 C 0.736697 0.646988 0.45639
C14 C 0.729713 0.685102 0.533337
C15 C 0.697441 0.717893 0.505137
C16 C 0.735715 0.857289 -0.0463517
C17 C 0.770859 0.610818 0.487402
N1 N 0.637998 0.747755 0.372873
N2 N 0.627585 0.714377 0.169879
H1 H 0.658194 0.716893 -0.0584576
H2 H 0.705926 0.777651 -0.15323
H3 H 0.705487 0.851637 0.190523
H4 H 0.685367 0.801066 0.380557
H5 H 0.630935 0.818491 0.338505
H6 H 0.691358 0.74709 0.566482
H7 H 0.749662 0.688761 0.617211
H8 H 0.716238 0.61428 0.287013
H9 H 0.62796 0.643392 0.206479
H10 H 0.674608 0.663572 0.122563
H11 H 0.587273 0.701345 0.323167
H12 H 0.582211 0.757957 0.260616
H13 H 0.714199 0.885477 -0.0793765
H14 H 0.759372 0.872474 0.0196515
H15 H 0.754627 0.844818 -0.126566
H16 H 0.754978 0.577997 0.513097
H17 H 0.793027 0.603685 0.408761
H18 H 0.791759 0.62147 0.565679
C1 C 0.355977 0.0197186 0.532861
C2 C 0.406158 -0.0412101 0.574855
C3 C 0.41901 -0.0378362 0.439856
C4 C 0.405372 0.00019769 0.368873
C5 C 0.402167 0.0780188 0.449802
C6 C 0.428632 0.0737311 0.568536
C7 C 0.421445 0.0362301 0.648444
C8 C 0.444952 -0.0721141 0.384584
C9 C 0.458583 -0.0694272 0.261525
C10 C 0.445532 -0.0306993 0.193128
C11 C 0.419147 0.00344963 0.245703
C12 C 0.460753 0.106602 0.599638
C13 C 0.486697 0.103012 0.70639
C14 C 0.479713 0.0648975 0.783337
C15 C 0.447441 0.0321073 0.755137
C16 C 0.485715 -0.107289 0.203648
C17 C 0.520859 0.139182 0.737402
N1 N 0.387998 0.00224486 0.622873
N2 N 0.377585 0.0356226 0.419879
H1 H 0.408194 0.0331065 0.191542
H2 H 0.455926 -0.0276514 0.0967696
H3 H 0.455487 -0.101637 0.440523
H4 H 0.435367 -0.0510659 0.630557
H5 H 0.380935 -0.0684913 0.588505
H6 H 0.441358 0.00291033 0.816482
H7 H 0.499662 0.0612387 0.867211
H8 H 0.466238 0.13572 0.537013
H9 H 0.37796 0.106608 0.456479
H10 H 0.424608 0.0864279 0.372563
H11 H 0.337273 0.0486546 0.573167
H12 H 0.332211 -0.00795654 0.510616
H13 H 0.464199 -0.135477 0.170624
H14 H 0.509372 -0.122474 0.269652
H15 H 0.504627 -0.0948181 0.123434
H16 H 0.504978 0.172003 0.763097
H17 H 0.543027 0.146315 0.658761
H18 H 0.541759 0.12853 0.815679
C1 C 0.644023 0.980281 0.532861
C2 C 0.593842 1.04121 0.574855
C3 C 0.58099 1.03784 0.439856
C4 C 0.594628 0.999802 0.368873
C5 C 0.597833 0.921981 0.449802
C6 C 0.571368 0.926269 0.568536
C7 C 0.578555 0.96377 0.648444
C8 C 0.555048 1.07211 0.384584
C9 C 0.541417 1.06943 0.261525
C10 C 0.554468 1.0307 0.193128
C11 C 0.580853 0.99655 0.245703
C12 C 0.539247 0.893398 0.599638
C13 C 0.513303 0.896988 0.70639
C14 C 0.520287 0.935102 0.783337
C15 C 0.552559 0.967893 0.755137
C16 C 0.514285 1.10729 0.203648
C17 C 0.479141 0.860818 0.737402
N1 N 0.612002 0.997755 0.622873
N2 N 0.622415 0.964377 0.419879
H1 H 0.591806 0.966893 0.191542
H2 H 0.544074 1.02765 0.0967696
H3 H 0.544513 1.10164 0.440523
H4 H 0.564633 1.05107 0.630557
H5 H 0.619065 1.06849 0.588505
H6 H 0.558642 0.99709 0.816482
H7 H 0.500338 0.938761 0.867211
H8 H 0.533762 0.86428 0.537013
H9 H 0.622041 0.893392 0.456479
H10 H 0.575392 0.913572 0.372563
H11 H 0.662727 0.951345 0.573167
H12 H 0.667789 1.00796 0.510616
H13 H 0.535801 1.13548 0.170624
H14 H 0.490628 1.12247 0.269652
H15 H 0.495373 1.09482 0.123434
H16 H 0.495022 0.827997 0.763097
H17 H 0.456973 0.853685 0.658761
H18 H 0.458241 0.87147 0.815679
C1 C 0.894023 0.269719 0.782861
C2 C 0.843842 0.20879 0.824855
C3 C 0.83099 0.212164 0.689856
C4 C 0.844628 0.250198 0.618873
C5 C 0.847833 0.328019 0.699802
C6 C 0.821368 0.323731 0.818536
C7 C 0.828555 0.28623 0.898444
C8 C 0.805048 0.177886 0.634584
C9 C 0.791417 0.180573 0.511525
C10 C 0.804468 0.219301 0.443128
C11 C 0.830853 0.25345 0.495703
C12 C 0.789247 0.356602 0.849638
C13 C 0.763303 0.353012 0.95639
C14 C 0.770287 0.314898 1.03334
C15 C 0.802559 0.282107 1.00514
C16 C 0.764285 0.142711 0.453648
C17 C 0.729141 0.389182 0.987402
N1 N 0.862002 0.252245 0.872873
N2 N 0.872415 0.285623 0.669879
H1 H 0.841806 0.283107 0.441542
H2 H 0.794074 0.222349 0.34677
H3 H 0.794513 0.148363 0.690523
H4 H 0.814633 0.198934 0.880557
H5 H 0.869065 0.181509 0.838505
H6 H 0.808642 0.25291 1.06648
H7 H 0.750338 0.311239 1.11721
H8 H 0.783762 0.38572 0.787013
H9 H 0.872041 0.356608 0.706479
H10 H 0.825392 0.336428 0.622563
H11 H 0.912727 0.298655 0.823167
H12 H 0.917789 0.242043 0.760616
H13 H 0.785801 0.114523 0.420624
H14 H 0.740628 0.127526 0.519652
H15 H 0.745373 0.155182 0.373434
H16 H 0.745022 0.422003 1.0131
H17 H 0.706973 0.396315 0.908761
H18 H 0.708241 0.37853 1.06568
C1 C 0.605977 0.230281 0.782861
C2 C 0.656158 0.29121 0.824855
C3 C 0.66901 0.287836 0.689856
C4 C 0.655372 0.249802 0.618873
C5 C 0.652167 0.171981 0.699802
C6 C 0.678632 0.176269 0.818536
C7 C 0.671445 0.21377 0.898444
C8 C 0.694952 0.322114 0.634584
C9 C 0.708583 0.319427 0.511525
C10 C 0.695532 0.280699 0.443128
C11 C 0.669147 0.24655 0.495703
C12 C 0.710753 0.143398 0.849638
C13 C 0.736697 0.146988 0.95639
C14 C 0.729713 0.185102 1.03334
C15 C 0.697441 0.217893 1.00514
C16 C 0.735715 0.357289 0.453648
C17 C 0.770859 0.110818 0.987402
N1 N 0.637998 0.247755 0.872873
N2 N 0.627585 0.214377 0.669879
H1 H 0.658194 0.216893 0.441542
H2 H 0.705926 0.277651 0.34677
H3 H 0.705487 0.351637 0.690523
H4 H 0.685367 0.301066 0.880557
H5 H 0.630935 0.318491 0.838505
H6 H 0.691358 0.24709 1.06648
H7 H 0.749662 0.188761 1.11721
H8 H 0.716238 0.11428 0.787013
H9 H 0.62796 0.143392 0.706479
H10 H 0.674608 0.163572 0.622563
H11 H 0.587273 0.201345 0.823167
H12 H 0.582211 0.257957 0.760616
H13 H 0.714199 0.385477 0.420624
H14 H 0.759372 0.372474 0.519652
H15 H 0.754627 0.344818 0.373434
H16 H 0.754978 0.0779973 1.0131
H17 H 0.793027 0.103685 0.908761
H18 H 0.791759 0.12147 1.06568
C18 C 0.593882 0.799901 0.776365
C19 C 0.565252 0.766779 0.826297
C20 C 0.550014 0.772647 0.946592
C21 C 0.562268 0.810004 1.01922
C22 C 0.590659 0.842305 0.96629
C23 C 0.606672 0.838126 0.84644
C24 C 0.612639 0.795654 0.64932
N3 N 0.519941 0.737517 1.00006
N4 N 0.603827 0.882919 1.04024
H19 H 0.610502 0.758638 0.507933
H20 H 0.554758 0.736824 0.773284
H21 H 0.55025 0.813716 1.11353
H22 H 0.628912 0.864013 0.807488
O1 O 0.507545 0.706531 0.931826
O2 O 0.593773 0.882728 1.14955
O3 O 0.595894 0.759221 0.588116
O4 O 0.509307 0.742269 1.10818
O5 O 0.624372 0.913334 0.98695
O6 O 0.640859 0.821025 0.60731
C18 C 0.406118 0.200099 0.776365
C19 C 0.434748 0.233221 0.826297
C20 C 0.449986 0.227353 0.946592
C21 C 0.437732 0.189996 1.01922
C22 C 0.409341 0.157695 0.96629
C23 C 0.393328 0.161874 0.84644
C24 C 0.387361 0.204346 0.64932
N3 N 0.480059 0.262483 1.00006
N4 N 0.396173 0.117081 1.04024
H19 H 0.389498 0.241362 0.507933
H20 H 0.445242 0.263176 0.773284
H21 H 0.44975 0.186284 1.11353
H22 H 0.371088 0.135987 0.807488
O1 O 0.492455 0.293469 0.931826
O2 O 0.406227 0.117272 1.14955
O3 O 0.404106 0.240779 0.588116
O4 O 0.490693 0.257731 1.10818
O5 O 0.375628 0.0866659 0.98695
O6 O 0.359141 0.178975 0.60731
C18 C 0.656118 0.0499008 0.0263648
C19 C 0.684748 0.016779 0.0762969
C20 C 0.699986 0.0226473 0.196592
C21 C 0.687732 0.0600044 0.269221
C22 C 0.659341 0.0923052 0.21629
C23 C 0.643328 0.0881259 0.0964397
C24 C 0.637361 0.0456535 -0.10068
N3 N 0.730059 -0.0124835 0.25006
N4 N 0.646173 0.132919 0.290238
H19 H 0.639498 0.00863827 -0.242067
H20 H 0.695242 -0.013176 0.023284
H21 H 0.69975 0.0637156 0.363534
H22 H 0.621088 0.114013 0.0574877
O1 O 0.742455 -0.0434686 0.181826
O2 O 0.656227 0.132728 0.399549
O3 O 0.654106 0.00922147 -0.161884
O4 O 0.740693 -0.00773124 0.358184
O5 O 0.625628 0.163334 0.23695
O6 O 0.609141 0.0710253 -0.14269
C18 C 0.843882 0.450099 0.0263648
C19 C 0.815252 0.483221 0.0762969
C20 C 0.800014 0.477353 0.196592
C21 C 0.812268 0.439996 0.269221
C22 C 0.840659 0.407695 0.21629
C23 C 0.856672 0.411874 0.0964397
C24 C 0.862639 0.454346 -0.10068
N3 N 0.769941 0.512483 0.25006
N4 N 0.853827 0.367081 0.290238
H19 H 0.860502 0.491362 -0.242067
H20 H 0.804758 0.513176 0.023284
H21 H 0.80025 0.436284 0.363534
H22 H 0.878912 0.385987 0.0574877
O1 O 0.757545 0.543469 0.181826
O2 O 0.843773 0.367272 0.399549
O3 O 0.845894 0.490779 -0.161884
O4 O 0.759307 0.507731 0.358184
O5 O 0.874372 0.336666 0.23695
O6 O 0.890859 0.428975 -0.14269
C18 C 0.593882 0.299901 0.276365
C19 C 0.565252 0.266779 0.326297
C20 C 0.550014 0.272647 0.446592
C21 C 0.562268 0.310004 0.519221
C22 C 0.590659 0.342305 0.46629
C23 C 0.606672 0.338126 0.34644
C24 C 0.612639 0.295654 0.14932
N3 N 0.519941 0.237517 0.50006
N4 N 0.603827 0.382919 0.540238
H19 H 0.610502 0.258638 0.00793316
H20 H 0.554758 0.236824 0.273284
H21 H 0.55025 0.313716 0.613534
H22 H 0.628912 0.364013 0.307488
O1 O 0.507545 0.206531 0.431826
O2 O 0.593773 0.382728 0.649549
O3 O 0.595894 0.259221 0.0881161
O4 O 0.509307 0.242269 0.608184
O5 O 0.624372 0.413334 0.48695
O6 O 0.640859 0.321025 0.10731
C18 C 0.406118 0.700099 0.276365
C19 C 0.434748 0.733221 0.326297
C20 C 0.449986 0.727353 0.446592
C21 C 0.437732 0.689996 0.519221
C22 C 0.409341 0.657695 0.46629
C23 C 0.393328 0.661874 0.34644
C24 C 0.387361 0.704346 0.14932
N3 N 0.480059 0.762483 0.50006
N4 N 0.396173 0.617081 0.540238
H19 H 0.389498 0.741362 0.00793316
H20 H 0.445242 0.763176 0.273284
H21 H 0.44975 0.686284 0.613534
H22 H 0.371088 0.635987 0.307488
O1 O 0.492455 0.793469 0.431826
O2 O 0.406227 0.617272 0.649549
O3 O 0.404106 0.740779 0.0881161
O4 O 0.490693 0.757731 0.608184
O5 O 0.375628 0.586666 0.48695
O6 O 0.359141 0.678975 0.10731
C18 C 0.656118 0.549901 0.526365
C19 C 0.684748 0.516779 0.576297
C20 C 0.699986 0.522647 0.696592
C21 C 0.687732 0.560004 0.769221
C22 C 0.659341 0.592305 0.71629
C23 C 0.643328 0.588126 0.59644
C24 C 0.637361 0.545654 0.39932
N3 N 0.730059 0.487517 0.75006
N4 N 0.646173 0.632919 0.790238
H19 H 0.639498 0.508638 0.257933
H20 H 0.695242 0.486824 0.523284
H21 H 0.69975 0.563716 0.863534
H22 H 0.621088 0.614013 0.557488
O1 O 0.742455 0.456531 0.681826
O2 O 0.656227 0.632728 0.899549
O3 O 0.654106 0.509221 0.338116
O4 O 0.740693 0.492269 0.858184
O5 O 0.625628 0.663334 0.73695
O6 O 0.609141 0.571025 0.35731
C18 C 0.843882 0.950099 0.526365
C19 C 0.815252 0.983221 0.576297
C20 C 0.800014 0.977353 0.696592
C21 C 0.812268 0.939996 0.769221
C22 C 0.840659 0.907695 0.71629
C23 C 0.856672 0.911874 0.59644
C24 C 0.862639 0.954346 0.39932
N3 N 0.769941 1.01248 0.75006
N4 N 0.853827 0.867081 0.790238
H19 H 0.860502 0.991362 0.257933
H20 H 0.804758 1.01318 0.523284
H21 H 0.80025 0.936284 0.863534
H22 H 0.878912 0.885987 0.557488
O1 O 0.757545 1.04347 0.681826
O2 O 0.843773 0.867272 0.899549
O3 O 0.845894 0.990779 0.338116
O4 O 0.759307 1.00773 0.858184
O5 O 0.874372 0.836666 0.73695
O6 O 0.890859 0.928975 0.35731
C18 C 0.0938816 0.799901 0.276365
C19 C 0.0652523 0.766779 0.326297
C20 C 0.050014 0.772647 0.446592
C21 C 0.0622681 0.810004 0.519221
C22 C 0.0906594 0.842305 0.46629
C23 C 0.106672 0.838126 0.34644
C24 C 0.112639 0.795654 0.14932
N3 N 0.0199407 0.737517 0.50006
N4 N 0.103827 0.882919 0.540238
H19 H 0.110502 0.758638 0.00793316
H20 H 0.0547582 0.736824 0.273284
H21 H 0.0502499 0.813716 0.613534
H22 H 0.128912 0.864013 0.307488
O1 O 0.00754465 0.706531 0.431826
O2 O 0.0937732 0.882728 0.649549
O3 O 0.0958938 0.759221 0.0881161
O4 O 0.00930745 0.742269 0.608184
O5 O 0.124372 0.913334 0.48695
O6 O 0.140859 0.821025 0.10731
C18 C 0.906118 0.200099 0.276365
C19 C 0.934748 0.233221 0.326297
C20 C 0.949986 0.227353 0.446592
C21 C 0.937732 0.189996 0.519221
C22 C 0.909341 0.157695 0.46629
C23 C 0.893328 0.161874 0.34644
C24 C 0.887361 0.204346 0.14932
N3 N 0.980059 0.262483 0.50006
N4 N 0.896173 0.117081 0.540238
H19 H 0.889498 0.241362 0.00793316
H20 H 0.945242 0.263176 0.273284
H21 H 0.94975 0.186284 0.613534
H22 H 0.871088 0.135987 0.307488
O1 O 0.992455 0.293469 0.431826
O2 O 0.906227 0.117272 0.649549
O3 O 0.904106 0.240779 0.0881161
O4 O 0.990693 0.257731 0.608184
O5 O 0.875628 0.0866659 0.48695
O6 O 0.859141 0.178975 0.10731
C18 C 0.156118 0.0499008 0.526365
C19 C 0.184748 0.016779 0.576297
C20 C 0.199986 0.0226473 0.696592
C21 C 0.187732 0.0600044 0.769221
C22 C 0.159341 0.0923052 0.71629
C23 C 0.143328 0.0881259 0.59644
C24 C 0.137361 0.0456535 0.39932
N3 N 0.230059 -0.0124835 0.75006
N4 N 0.146173 0.132919 0.790238
H19 H 0.139498 0.00863827 0.257933
H20 H 0.195242 -0.013176 0.523284
H21 H 0.19975 0.0637156 0.863534
H22 H 0.121088 0.114013 0.557488
O1 O 0.242455 -0.0434686 0.681826
O2 O 0.156227 0.132728 0.899549
O3 O 0.154106 0.00922147 0.338116
O4 O 0.240693 -0.00773124 0.858184
O5 O 0.125628 0.163334 0.73695
O6 O 0.109141 0.0710253 0.35731
C18 C 0.343882 0.450099 0.526365
C19 C 0.315252 0.483221 0.576297
C20 C 0.300014 0.477353 0.696592
C21 C 0.312268 0.439996 0.769221
C22 C 0.340659 0.407695 0.71629
C23 C 0.356672 0.411874 0.59644
C24 C 0.362639 0.454346 0.39932
N3 N 0.269941 0.512483 0.75006
N4 N 0.353827 0.367081 0.790238
H19 H 0.360502 0.491362 0.257933
H20 H 0.304758 0.513176 0.523284
H21 H 0.30025 0.436284 0.863534
H22 H 0.378912 0.385987 0.557488
O1 O 0.257545 0.543469 0.681826
O2 O 0.343773 0.367272 0.899549
O3 O 0.345894 0.490779 0.338116
O4 O 0.259307 0.507731 0.858184
O5 O 0.374372 0.336666 0.73695
O6 O 0.390859 0.428975 0.35731
C18 C 0.0938816 0.299901 0.776365
C19 C 0.0652523 0.266779 0.826297
C20 C 0.050014 0.272647 0.946592
C21 C 0.0622681 0.310004 1.01922
C22 C 0.0906594 0.342305 0.96629
C23 C 0.106672 0.338126 0.84644
C24 C 0.112639 0.295654 0.64932
N3 N 0.0199407 0.237517 1.00006
N4 N 0.103827 0.382919 1.04024
H19 H 0.110502 0.258638 0.507933
H20 H 0.0547582 0.236824 0.773284
H21 H 0.0502499 0.313716 1.11353
H22 H 0.128912 0.364013 0.807488
O1 O 0.00754465 0.206531 0.931826
O2 O 0.0937732 0.382728 1.14955
O3 O 0.0958938 0.259221 0.588116
O4 O 0.00930745 0.242269 1.10818
O5 O 0.124372 0.413334 0.98695
O6 O 0.140859 0.321025 0.60731
C18 C 0.906118 0.700099 0.776365
C19 C 0.934748 0.733221 0.826297
C20 C 0.949986 0.727353 0.946592
C21 C 0.937732 0.689996 1.01922
C22 C 0.909341 0.657695 0.96629
C23 C 0.893328 0.661874 0.84644
C24 C 0.887361 0.704346 0.64932
N3 N 0.980059 0.762483 1.00006
N4 N 0.896173 0.617081 1.04024
H19 H 0.889498 0.741362 0.507933
H20 H 0.945242 0.763176 0.773284
H21 H 0.94975 0.686284 1.11353
H22 H 0.871088 0.635987 0.807488
O1 O 0.992455 0.793469 0.931826
O2 O 0.906227 0.617272 1.14955
O3 O 0.904106 0.740779 0.588116
O4 O 0.990693 0.757731 1.10818
O5 O 0.875628 0.586666 0.98695
O6 O 0.859141 0.678975 0.60731
C18 C 0.156118 0.549901 0.0263648
C19 C 0.184748 0.516779 0.0762969
C20 C 0.199986 0.522647 0.196592
C21 C 0.187732 0.560004 0.269221
C22 C 0.159341 0.592305 0.21629
C23 C 0.143328 0.588126 0.0964397
C24 C 0.137361 0.545654 -0.10068
N3 N 0.230059 0.487517 0.25006
N4 N 0.146173 0.632919 0.290238
H19 H 0.139498 0.508638 -0.242067
H20 H 0.195242 0.486824 0.023284
H21 H 0.19975 0.563716 0.363534
H22 H 0.121088 0.614013 0.0574877
O1 O 0.242455 0.456531 0.181826
O2 O 0.156227 0.632728 0.399549
O3 O 0.154106 0.509221 -0.161884
O4 O 0.240693 0.492269 0.358184
O5 O 0.125628 0.663334 0.23695
O6 O 0.109141 0.571025 -0.14269
C18 C 0.343882 0.950099 0.0263648
C19 C 0.315252 0.983221 0.0762969
C20 C 0.300014 0.977353 0.196592
C21 C 0.312268 0.939996 0.269221
C22 C 0.340659 0.907695 0.21629
C23 C 0.356672 0.911874 0.0964397
C24 C 0.362639 0.954346 -0.10068
N3 N 0.269941 1.01248 0.25006
N4 N 0.353827 0.867081 0.290238
H19 H 0.360502 0.991362 -0.242067
H20 H 0.304758 1.01318 0.023284
H21 H 0.30025 0.936284 0.363534
H22 H 0.378912 0.885987 0.0574877
O1 O 0.257545 1.04347 0.181826
O2 O 0.343773 0.867272 0.399549
O3 O 0.345894 0.990779 -0.161884
O4 O 0.259307 1.00773 0.358184
O5 O 0.374372 0.836666 0.23695
O6 O 0.390859 0.928975 -0.14269

#END

#######################################################################
#
#                 Cambridge Crystallographic Data Centre
#                                CCDC 
#
#######################################################################
#
# If this CIF has been generated from an entry in the Cambridge 
# Structural Database, then it will include bibliographic, chemical, 
# crystal, experimental, refinement or atomic coordinate data resulting 
# from the CCDC's data processing and validation procedures.
#
#######################################################################

data_pasted.res.dmain pasted.res.dmain pasted.res.dmain pasted.res.dmain pasted.r
_symmetry_cell_setting           monoclinic
_symmetry_space_group_name_H-M   'P 21/c'
_symmetry_Int_Tables_number      14
loop_
_symmetry_equiv_pos_site_id
_symmetry_equiv_pos_as_xyz
1 x,y,z
2 -x,1/2+y,1/2-z
3 -x,-y,-z
4 x,1/2-y,1/2+z
_cell_length_a                   10.3
_cell_length_b                   9.9
_cell_length_c                   22.7
_cell_angle_alpha                90
_cell_angle_beta                 81.4
_cell_angle_gamma                90
_cell_volume                     2305.36
loop_
_atom_site_label
_atom_site_type_symbol
_atom_site_fract_x
_atom_site_fract_y
_atom_site_fract_z
C1 C 0.766149 0.0119612 0.521382
C2 C 0.890562 0.169128 0.566816
C3 C 0.936581 0.219575 0.504371
C4 C 0.873691 0.178027 0.456797
C5 C 0.639896 0.146412 0.466193
C6 C 0.59235 0.215257 0.524853
C7 C 0.655787 0.193378 0.574534
C8 C 1.04105 0.308977 0.493343
C9 C 1.08373 0.36068 0.436729
C10 C 1.01796 0.320358 0.390171
C11 C 0.915 0.229919 0.399964
C12 C 0.485786 0.302366 0.530189
C13 C 0.441594 0.3707 0.582944
C14 C 0.507961 0.349903 0.631504
C15 C 0.613021 0.26211 0.627475
C16 C 1.1978 0.455196 0.426111
C17 C 0.325338 0.462285 0.587507
N1 N 0.763258 0.102113 0.572042
N2 N 0.768372 0.0834456 0.465289
H1 H 0.865616 0.196361 0.363405
H2 H 1.04912 0.359719 0.345485
H3 H 1.08948 0.341083 0.530633
H4 H 0.883843 0.253032 0.598591
H5 H 0.961687 0.0975647 0.580562
H6 H 0.663076 0.243832 0.665688
H7 H 0.475642 0.402617 0.67321
H8 H 0.436873 0.319152 0.49131
H9 H 0.570179 0.0681634 0.457033
H10 H 0.64557 0.219122 0.429481
H11 H 0.679615 -0.0531763 0.528087
H12 H 0.853225 -0.0519732 0.518958
H13 H 1.29079 0.400877 0.423961
H14 H 1.19518 0.529172 0.462115
H15 H 1.20069 0.509613 0.38395
H16 H 0.326011 0.522653 0.54702
H17 H 0.321057 0.530573 0.625637
H18 H 0.233704 0.404767 0.593527
C1 C 0.233851 0.511961 0.978618
C2 C 0.109438 0.669128 0.933184
C3 C 0.0634187 0.719575 0.995629
C4 C 0.126309 0.678027 1.0432
C5 C 0.360104 0.646412 1.03381
C6 C 0.40765 0.715257 0.975147
C7 C 0.344213 0.693378 0.925466
C8 C -0.0410546 0.808977 1.00666
C9 C -0.0837332 0.86068 1.06327
C10 C -0.0179604 0.820358 1.10983
C11 C 0.0849999 0.729919 1.10004
C12 C 0.514214 0.802366 0.969811
C13 C 0.558406 0.8707 0.917056
C14 C 0.492039 0.849903 0.868496
C15 C 0.386979 0.76211 0.872525
C16 C -0.197798 0.955196 1.07389
C17 C 0.674662 0.962285 0.912493
N1 N 0.236742 0.602113 0.927958
N2 N 0.231628 0.583446 1.03471
H1 H 0.134384 0.696361 1.1366
H2 H -0.0491188 0.859719 1.15452
H3 H -0.0894815 0.841083 0.969367
H4 H 0.116157 0.753032 0.901409
H5 H 0.0383131 0.597565 0.919438
H6 H 0.336924 0.743832 0.834312
H7 H 0.524358 0.902617 0.82679
H8 H 0.563127 0.819152 1.00869
H9 H 0.429821 0.568163 1.04297
H10 H 0.35443 0.719122 1.07052
H11 H 0.320385 0.446824 0.971913
H12 H 0.146775 0.448027 0.981042
H13 H -0.290787 0.900877 1.07604
H14 H -0.195184 1.02917 1.03789
H15 H -0.200693 1.00961 1.11605
H16 H 0.673989 1.02265 0.95298
H17 H 0.678943 1.03057 0.874363
H18 H 0.766296 0.904767 0.906473
C1 C 0.233851 0.988039 0.478618
C2 C 0.109438 0.830872 0.433184
C3 C 0.0634187 0.780425 0.495629
C4 C 0.126309 0.821973 0.543203
C5 C 0.360104 0.853588 0.533807
C6 C 0.40765 0.784743 0.475147
C7 C 0.344213 0.806622 0.425466
C8 C -0.0410546 0.691023 0.506657
C9 C -0.0837332 0.63932 0.563271
C10 C -0.0179604 0.679642 0.609829
C11 C 0.0849999 0.770081 0.600036
C12 C 0.514214 0.697634 0.469811
C13 C 0.558406 0.6293 0.417056
C14 C 0.492039 0.650097 0.368496
C15 C 0.386979 0.73789 0.372525
C16 C -0.197798 0.544804 0.573889
C17 C 0.674662 0.537715 0.412493
N1 N 0.236742 0.897887 0.427958
N2 N 0.231628 0.916554 0.534711
H1 H 0.134384 0.803639 0.636595
H2 H -0.0491188 0.640281 0.654515
H3 H -0.0894815 0.658917 0.469367
H4 H 0.116157 0.746968 0.401409
H5 H 0.0383131 0.902435 0.419438
H6 H 0.336924 0.756168 0.334312
H7 H 0.524358 0.597383 0.32679
H8 H 0.563127 0.680848 0.50869
H9 H 0.429821 0.931837 0.542967
H10 H 0.35443 0.780878 0.570519
H11 H 0.320385 1.05318 0.471913
H12 H 0.146775 1.05197 0.481042
H13 H -0.290787 0.599123 0.576039
H14 H -0.195184 0.470828 0.537885
H15 H -0.200693 0.490387 0.61605
H16 H 0.673989 0.477347 0.45298
H17 H 0.678943 0.469427 0.374363
H18 H 0.766296 0.595233 0.406473
C1 C 0.766149 0.488039 0.0213816
C2 C 0.890562 0.330872 0.0668156
C3 C 0.936581 0.280425 0.00437067
C4 C 0.873691 0.321973 -0.0432033
C5 C 0.639896 0.353588 -0.0338073
C6 C 0.59235 0.284743 0.0248526
C7 C 0.655787 0.306622 0.0745336
C8 C 1.04105 0.191023 -0.0066573
C9 C 1.08373 0.13932 -0.0632712
C10 C 1.01796 0.179642 -0.109829
C11 C 0.915 0.270081 -0.100036
C12 C 0.485786 0.197634 0.0301886
C13 C 0.441594 0.1293 0.0829435
C14 C 0.507961 0.150097 0.131504
C15 C 0.613021 0.23789 0.127475
C16 C 1.1978 0.0448041 -0.0738892
C17 C 0.325338 0.0377153 0.0875075
N1 N 0.763258 0.397887 0.0720416
N2 N 0.768372 0.416554 -0.0347113
H1 H 0.865616 0.303639 -0.136595
H2 H 1.04912 0.140281 -0.154515
H3 H 1.08948 0.158917 0.0306327
H4 H 0.883843 0.246968 0.0985906
H5 H 0.961687 0.402435 0.0805616
H6 H 0.663076 0.256168 0.165688
H7 H 0.475642 0.0973827 0.17321
H8 H 0.436873 0.180848 -0.00869039
H9 H 0.570179 0.431837 -0.0429674
H10 H 0.64557 0.280878 -0.0705193
H11 H 0.679615 0.553176 0.0280866
H12 H 0.853225 0.551973 0.0189576
H13 H 1.29079 0.0991234 -0.0760392
H14 H 1.19518 -0.0291723 -0.0378852
H15 H 1.20069 -0.00961319 -0.11605
H16 H 0.326011 -0.022653 0.0470195
H17 H 0.321057 -0.030573 0.125637
H18 H 0.233704 0.0952327 0.0935275
C18 C 0.736008 0.820124 0.289559
C19 C 0.830282 0.719004 0.284362
C20 C 0.832882 0.625908 0.238655
C21 C 0.745231 0.629095 0.198095
C22 C 0.654368 0.732468 0.204039
C23 C 0.647399 0.827671 0.249014
C24 C 0.728539 0.92576 0.336376
N3 N 0.93016 0.516701 0.234059
N4 N 0.559177 0.738452 0.161817
H19 H 0.788805 0.967834 0.407749
H20 H 0.900957 0.711983 0.31513
H21 H 0.748078 0.554373 0.16302
H22 H 0.574385 0.906953 0.252782
O1 O 1.02143 0.530398 0.261835
O2 O 0.584132 0.673098 0.116095
O3 O 0.799201 0.894093 0.379423
O4 O 0.911691 0.420418 0.203156
O5 O 0.464321 0.810781 0.175088
O6 O 0.663766 1.02674 0.33657
C18 C 0.263992 0.320124 0.210441
C19 C 0.169718 0.219004 0.215638
C20 C 0.167118 0.125908 0.261345
C21 C 0.254769 0.129095 0.301905
C22 C 0.345632 0.232468 0.295961
C23 C 0.352601 0.327671 0.250986
C24 C 0.271461 0.42576 0.163624
N3 N 0.0698397 0.0167015 0.265941
N4 N 0.440823 0.238452 0.338183
H19 H 0.211195 0.467834 0.0922507
H20 H 0.099043 0.211983 0.18487
H21 H 0.251922 0.0543729 0.33698
H22 H 0.425615 0.406953 0.247218
O1 O -0.0214334 0.0303979 0.238165
O2 O 0.415868 0.173098 0.383905
O3 O 0.200799 0.394093 0.120577
O4 O 0.0883092 -0.079582 0.296844
O5 O 0.535679 0.310781 0.324912
O6 O 0.336234 0.526741 0.16343
C18 C 0.263992 0.179876 0.710441
C19 C 0.169718 0.280996 0.715638
C20 C 0.167118 0.374092 0.761345
C21 C 0.254769 0.370905 0.801905
C22 C 0.345632 0.267532 0.795961
C23 C 0.352601 0.172329 0.750986
C24 C 0.271461 0.0742405 0.663624
N3 N 0.0698397 0.483299 0.765941
N4 N 0.440823 0.261548 0.838183
H19 H 0.211195 0.0321655 0.592251
H20 H 0.099043 0.288017 0.68487
H21 H 0.251922 0.445627 0.83698
H22 H 0.425615 0.0930465 0.747218
O1 O -0.0214334 0.469602 0.738165
O2 O 0.415868 0.326902 0.883905
O3 O 0.200799 0.105907 0.620577
O4 O 0.0883092 0.579582 0.796844
O5 O 0.535679 0.189219 0.824912
O6 O 0.336234 -0.0267406 0.66343
C18 C 0.736008 0.679876 0.789559
C19 C 0.830282 0.780996 0.784362
C20 C 0.832882 0.874092 0.738655
C21 C 0.745231 0.870905 0.698095
C22 C 0.654368 0.767532 0.704039
C23 C 0.647399 0.672329 0.749014
C24 C 0.728539 0.57424 0.836376
N3 N 0.93016 0.983299 0.734059
N4 N 0.559177 0.761548 0.661817
H19 H 0.788805 0.532166 0.907749
H20 H 0.900957 0.788017 0.81513
H21 H 0.748078 0.945627 0.66302
H22 H 0.574385 0.593047 0.752782
O1 O 1.02143 0.969602 0.761835
O2 O 0.584132 0.826902 0.616095
O3 O 0.799201 0.605907 0.879423
O4 O 0.911691 1.07958 0.703156
O5 O 0.464321 0.689219 0.675088
O6 O 0.663766 0.473259 0.83657

#END

#######################################################################
#
#                 Cambridge Crystallographic Data Centre
#                                CCDC 
#
#######################################################################
#
# If this CIF has been generated from an entry in the Cambridge 
# Structural Database, then it will include bibliographic, chemical, 
# crystal, experimental, refinement or atomic coordinate data resulting 
# from the CCDC's data processing and validation procedures.
#
#######################################################################

data_pasted.res.dmain pasted.res.dmain pasted.res.dmain pasted.res.dmain pasted.r
_symmetry_cell_setting           triclinic
_symmetry_space_group_name_H-M   'P -1'
_symmetry_Int_Tables_number      2
loop_
_symmetry_equiv_pos_site_id
_symmetry_equiv_pos_as_xyz
1 x,y,z
2 -x,-y,-z
_cell_length_a                   10.5
_cell_length_b                   8.9
_cell_length_c                   13.0
_cell_angle_alpha                95.5
_cell_angle_beta                 70.1
_cell_angle_gamma                85.2
_cell_volume                     1128.65
loop_
_atom_site_label
_atom_site_type_symbol
_atom_site_fract_x
_atom_site_fract_y
_atom_site_fract_z
C1 C 0.135773 0.918224 0.770993
C2 C 0.172431 0.648939 0.744935
C3 C 0.0516224 0.656501 0.707183
C4 C 1.33e-006 0.794655 0.68416
C5 C 0.143237 0.97812 0.59624
C6 C 0.281842 0.884795 0.552063
C7 C 0.323828 0.791814 0.618705
C8 C -0.00915141 0.525997 0.693724
C9 C -0.11774 0.527784 0.655786
C10 C -0.16591 0.666269 0.630817
C11 C -0.108544 0.79766 0.645312
C12 C 0.369183 0.888954 0.444543
C13 C 0.495884 0.801127 0.40015
C14 C 0.535047 0.707278 0.467364
C15 C 0.450647 0.703105 0.575029
C16 C -0.182739 0.386753 0.642792
C17 C 0.585846 0.803574 0.282891
N1 N 0.240236 0.786965 0.730786
N2 N 0.0556831 0.9327 0.699786
H1 H -0.148006 0.906092 0.628231
H2 H -0.250715 0.670604 0.60067
H3 H 0.0316156 0.418621 0.711945
H4 H 0.246586 0.550071 0.698975
H5 H 0.140529 0.632704 0.832677
H6 H 0.48253 0.632781 0.628206
H7 H 0.634037 0.637939 0.434758
H8 H 0.335883 0.961985 0.393158
H9 H 0.152822 1.10015 0.610863
H10 H 0.0926814 0.966418 0.53518
H11 H 0.18352 1.0226 0.775204
H12 H 0.0688278 0.905805 0.854493
H13 H -0.283326 0.391898 0.707007
H14 H -0.12035 0.28435 0.647414
H15 H -0.197864 0.371672 0.563181
H16 H 0.573693 0.915467 0.256164
H17 H 0.561719 0.720495 0.226185
H18 H 0.693343 0.773958 0.271318
C1 C 0.864227 0.0817761 0.229007
C2 C 0.827569 0.351061 0.255065
C3 C 0.948378 0.343499 0.292817
C4 C 0.999999 0.205345 0.31584
C5 C 0.856763 0.0218798 0.40376
C6 C 0.718158 0.115205 0.447937
C7 C 0.676172 0.208186 0.381295
C8 C 1.00915 0.474003 0.306276
C9 C 1.11774 0.472216 0.344214
C10 C 1.16591 0.333731 0.369183
C11 C 1.10854 0.20234 0.354688
C12 C 0.630818 0.111046 0.555457
C13 C 0.504116 0.198873 0.59985
C14 C 0.464953 0.292722 0.532636
C15 C 0.549353 0.296895 0.424971
C16 C 1.18274 0.613247 0.357208
C17 C 0.414154 0.196426 0.717109
N1 N 0.759764 0.213035 0.269214
N2 N 0.944317 0.0672997 0.300214
H1 H 1.14801 0.0939076 0.371769
H2 H 1.25072 0.329396 0.39933
H3 H 0.968384 0.581379 0.288055
H4 H 0.753414 0.449929 0.301025
H5 H 0.859471 0.367296 0.167323
H6 H 0.51747 0.367219 0.371794
H7 H 0.365963 0.362061 0.565242
H8 H 0.664117 0.0380149 0.606842
H9 H 0.847178 -0.100152 0.389137
H10 H 0.907319 0.0335822 0.46482
H11 H 0.81648 -0.0225989 0.224796
H12 H 0.931172 0.094195 0.145507
H13 H 1.28333 0.608102 0.292993
H14 H 1.12035 0.71565 0.352586
H15 H 1.19786 0.628328 0.436819
H16 H 0.426307 0.0845325 0.743836
H17 H 0.438281 0.279505 0.773815
H18 H 0.306657 0.226042 0.728682
C18 C 0.408424 0.238698 0.102554
C19 C 0.368372 0.0932534 0.10787
C20 C 0.266446 0.0586427 0.0677488
C21 C 0.203438 0.162699 0.0220239
C22 C 0.245633 0.306326 0.018461
C23 C 0.344833 0.347564 0.059649
C24 C 0.512474 0.28684 0.148392
N3 N 0.222821 -0.0946951 0.0742857
N4 N 0.178451 0.420921 -0.0273498
H19 H 0.650929 0.209034 0.195119
H20 H 0.415224 0.0074592 0.142374
H21 H 0.124582 0.132943 -0.00967504
H22 H 0.372692 0.462556 0.0587651
O1 O 0.281718 -0.184814 0.112988
O2 O 0.111502 0.374596 -0.0811599
O3 O 0.587835 0.167506 0.163701
O4 O 0.131605 -0.120471 0.0399477
O5 O 0.196709 0.553017 -0.00959559
O6 O 0.527643 0.417931 0.169338
C18 C 0.591576 0.761302 0.897446
C19 C 0.631628 0.906747 0.89213
C20 C 0.733554 0.941357 0.932251
C21 C 0.796562 0.837301 0.977976
C22 C 0.754367 0.693674 0.981539
C23 C 0.655167 0.652436 0.940351
C24 C 0.487526 0.71316 0.851608
N3 N 0.777179 1.0947 0.925714
N4 N 0.821549 0.579079 1.02735
H19 H 0.349071 0.790966 0.804881
H20 H 0.584776 0.992541 0.857626
H21 H 0.875418 0.867057 1.00968
H22 H 0.627308 0.537444 0.941235
O1 O 0.718282 1.18481 0.887012
O2 O 0.888498 0.625404 1.08116
O3 O 0.412165 0.832494 0.836299
O4 O 0.868395 1.12047 0.960052
O5 O 0.803291 0.446983 1.0096
O6 O 0.472357 0.582069 0.830662

#END

#######################################################################
#
#                 Cambridge Crystallographic Data Centre
#                                CCDC 
#
#######################################################################
#
# If this CIF has been generated from an entry in the Cambridge 
# Structural Database, then it will include bibliographic, chemical, 
# crystal, experimental, refinement or atomic coordinate data resulting 
# from the CCDC's data processing and validation procedures.
#
#######################################################################

data_pasted.res.dmain pasted.res.dmain pasted.res.dmain pasted.res.dmain pasted.r
_symmetry_cell_setting           monoclinic
_symmetry_space_group_name_H-M   'C 2/c'
_symmetry_Int_Tables_number      15
loop_
_symmetry_equiv_pos_site_id
_symmetry_equiv_pos_as_xyz
1 x,y,z
2 -x,y,1/2-z
3 1/2+x,1/2+y,z
4 1/2-x,1/2+y,1/2-z
5 -x,-y,-z
6 x,-y,1/2+z
7 1/2-x,1/2-y,-z
8 1/2+x,1/2-y,1/2+z
_cell_length_a                   16.5
_cell_length_b                   11.5
_cell_length_c                   24.3
_cell_angle_alpha                90
_cell_angle_beta                 91.7
_cell_angle_gamma                90
_cell_volume                     4593.36
loop_
_atom_site_label
_atom_site_type_symbol
_atom_site_fract_x
_atom_site_fract_y
_atom_site_fract_z
C1 C 0.281413 0.0843941 0.380889
C2 C 0.304491 0.0405159 0.28775
C3 C 0.235781 0.123931 0.27462
C4 C 0.206085 0.197153 0.315501
C5 C 0.292661 0.288906 0.384749
C6 C 0.375474 0.271558 0.361132
C7 C 0.397619 0.163014 0.33969
C8 C 0.201406 0.129629 0.221468
C9 C 0.139752 0.207589 0.207397
C10 C 0.111973 0.281658 0.248598
C11 C 0.144302 0.276181 0.301795
C12 C 0.430719 0.363309 0.360089
C13 C 0.50668 0.351572 0.33733
C14 C 0.527083 0.243231 0.315336
C15 C 0.473551 0.15028 0.316687
C16 C 0.103867 0.213484 0.149984
C17 C 0.5639 0.452915 0.335206
N1 N 0.344371 0.064715 0.341327
N2 N 0.237275 0.192484 0.371072
H1 H 0.121435 0.331901 0.334157
H2 H 0.0635959 0.343459 0.238606
H3 H 0.224746 0.0720537 0.189798
H4 H 0.349795 0.0449599 0.25565
H5 H 0.282114 -0.0499434 0.288023
H6 H 0.490198 0.0651132 0.300746
H7 H 0.586315 0.231631 0.297502
H8 H 0.413168 0.447576 0.377011
H9 H 0.297459 0.296887 0.429939
H10 H 0.265835 0.370621 0.369348
H11 H 0.308722 0.0873032 0.422624
H12 H 0.239046 0.0107338 0.378676
H13 H 0.038436 0.1967 0.149269
H14 H 0.131802 0.149669 0.122888
H15 H 0.112493 0.2999 0.131678
H16 H 0.561243 0.507033 0.372309
H17 H 0.54966 0.509575 0.299776
H18 H 0.626639 0.423748 0.331237
C1 C 0.718587 0.0843941 0.119111
C2 C 0.695509 0.0405159 0.21225
C3 C 0.764219 0.123931 0.22538
C4 C 0.793915 0.197153 0.184499
C5 C 0.707339 0.288906 0.115251
C6 C 0.624526 0.271558 0.138868
C7 C 0.602381 0.163014 0.16031
C8 C 0.798594 0.129629 0.278532
C9 C 0.860248 0.207589 0.292603
C10 C 0.888027 0.281658 0.251402
C11 C 0.855698 0.276181 0.198205
C12 C 0.569281 0.363309 0.139911
C13 C 0.49332 0.351572 0.16267
C14 C 0.472917 0.243231 0.184664
C15 C 0.526449 0.15028 0.183313
C16 C 0.896133 0.213484 0.350016
C17 C 0.4361 0.452915 0.164794
N1 N 0.655629 0.064715 0.158673
N2 N 0.762725 0.192484 0.128928
H1 H 0.878565 0.331901 0.165843
H2 H 0.936404 0.343459 0.261394
H3 H 0.775254 0.0720537 0.310202
H4 H 0.650205 0.0449599 0.24435
H5 H 0.717886 -0.0499434 0.211977
H6 H 0.509802 0.0651132 0.199254
H7 H 0.413685 0.231631 0.202498
H8 H 0.586832 0.447576 0.122989
H9 H 0.702541 0.296887 0.0700613
H10 H 0.734165 0.370621 0.130652
H11 H 0.691278 0.0873032 0.0773763
H12 H 0.760954 0.0107338 0.121324
H13 H 0.961564 0.1967 0.350731
H14 H 0.868198 0.149669 0.377112
H15 H 0.887507 0.2999 0.368322
H16 H 0.438757 0.507033 0.127691
H17 H 0.45034 0.509575 0.200224
H18 H 0.373361 0.423748 0.168763
C1 C 0.781413 0.584394 0.380889
C2 C 0.804491 0.540516 0.28775
C3 C 0.735781 0.623931 0.27462
C4 C 0.706085 0.697153 0.315501
C5 C 0.792661 0.788906 0.384749
C6 C 0.875474 0.771558 0.361132
C7 C 0.897619 0.663014 0.33969
C8 C 0.701406 0.629629 0.221468
C9 C 0.639752 0.707589 0.207397
C10 C 0.611973 0.781658 0.248598
C11 C 0.644302 0.776181 0.301795
C12 C 0.930719 0.863309 0.360089
C13 C 1.00668 0.851572 0.33733
C14 C 1.02708 0.743231 0.315336
C15 C 0.973551 0.65028 0.316687
C16 C 0.603867 0.713484 0.149984
C17 C 1.0639 0.952915 0.335206
N1 N 0.844371 0.564715 0.341327
N2 N 0.737275 0.692484 0.371072
H1 H 0.621435 0.831901 0.334157
H2 H 0.563596 0.843459 0.238606
H3 H 0.724746 0.572054 0.189798
H4 H 0.849795 0.54496 0.25565
H5 H 0.782114 0.450057 0.288023
H6 H 0.990198 0.565113 0.300746
H7 H 1.08632 0.731631 0.297502
H8 H 0.913168 0.947576 0.377011
H9 H 0.797459 0.796887 0.429939
H10 H 0.765835 0.870621 0.369348
H11 H 0.808722 0.587303 0.422624
H12 H 0.739046 0.510734 0.378676
H13 H 0.538436 0.6967 0.149269
H14 H 0.631802 0.649669 0.122888
H15 H 0.612493 0.7999 0.131678
H16 H 1.06124 1.00703 0.372309
H17 H 1.04966 1.00958 0.299776
H18 H 1.12664 0.923748 0.331237
C1 C 0.218587 0.584394 0.119111
C2 C 0.195509 0.540516 0.21225
C3 C 0.264219 0.623931 0.22538
C4 C 0.293915 0.697153 0.184499
C5 C 0.207339 0.788906 0.115251
C6 C 0.124526 0.771558 0.138868
C7 C 0.102381 0.663014 0.16031
C8 C 0.298594 0.629629 0.278532
C9 C 0.360248 0.707589 0.292603
C10 C 0.388027 0.781658 0.251402
C11 C 0.355698 0.776181 0.198205
C12 C 0.0692809 0.863309 0.139911
C13 C -0.0066802 0.851572 0.16267
C14 C -0.0270833 0.743231 0.184664
C15 C 0.0264487 0.65028 0.183313
C16 C 0.396133 0.713484 0.350016
C17 C -0.0639002 0.952915 0.164794
N1 N 0.155629 0.564715 0.158673
N2 N 0.262725 0.692484 0.128928
H1 H 0.378565 0.831901 0.165843
H2 H 0.436404 0.843459 0.261394
H3 H 0.275254 0.572054 0.310202
H4 H 0.150205 0.54496 0.24435
H5 H 0.217886 0.450057 0.211977
H6 H 0.00980161 0.565113 0.199254
H7 H -0.0863154 0.731631 0.202498
H8 H 0.086832 0.947576 0.122989
H9 H 0.202541 0.796887 0.0700613
H10 H 0.234165 0.870621 0.130652
H11 H 0.191278 0.587303 0.0773763
H12 H 0.260954 0.510734 0.121324
H13 H 0.461564 0.6967 0.350731
H14 H 0.368198 0.649669 0.377112
H15 H 0.387507 0.7999 0.368322
H16 H -0.0612431 1.00703 0.127691
H17 H -0.0496602 1.00958 0.200224
H18 H -0.126639 0.923748 0.168763
C1 C 0.718587 0.915606 0.619111
C2 C 0.695509 0.959484 0.71225
C3 C 0.764219 0.876069 0.72538
C4 C 0.793915 0.802847 0.684499
C5 C 0.707339 0.711094 0.615251
C6 C 0.624526 0.728442 0.638868
C7 C 0.602381 0.836986 0.66031
C8 C 0.798594 0.870371 0.778532
C9 C 0.860248 0.792411 0.792603
C10 C 0.888027 0.718342 0.751402
C11 C 0.855698 0.723819 0.698205
C12 C 0.569281 0.636691 0.639911
C13 C 0.49332 0.648428 0.66267
C14 C 0.472917 0.756769 0.684664
C15 C 0.526449 0.84972 0.683313
C16 C 0.896133 0.786516 0.850016
C17 C 0.4361 0.547085 0.664794
N1 N 0.655629 0.935285 0.658673
N2 N 0.762725 0.807516 0.628928
H1 H 0.878565 0.668099 0.665843
H2 H 0.936404 0.656541 0.761394
H3 H 0.775254 0.927946 0.810202
H4 H 0.650205 0.95504 0.74435
H5 H 0.717886 1.04994 0.711977
H6 H 0.509802 0.934887 0.699254
H7 H 0.413685 0.768369 0.702498
H8 H 0.586832 0.552424 0.622989
H9 H 0.702541 0.703113 0.570061
H10 H 0.734165 0.629379 0.630652
H11 H 0.691278 0.912697 0.577376
H12 H 0.760954 0.989266 0.621324
H13 H 0.961564 0.8033 0.850731
H14 H 0.868198 0.850331 0.877112
H15 H 0.887507 0.7001 0.868322
H16 H 0.438757 0.492967 0.627691
H17 H 0.45034 0.490425 0.700224
H18 H 0.373361 0.576252 0.668763
C1 C 0.281413 0.915606 0.880889
C2 C 0.304491 0.959484 0.78775
C3 C 0.235781 0.876069 0.77462
C4 C 0.206085 0.802847 0.815501
C5 C 0.292661 0.711094 0.884749
C6 C 0.375474 0.728442 0.861132
C7 C 0.397619 0.836986 0.83969
C8 C 0.201406 0.870371 0.721468
C9 C 0.139752 0.792411 0.707397
C10 C 0.111973 0.718342 0.748598
C11 C 0.144302 0.723819 0.801795
C12 C 0.430719 0.636691 0.860089
C13 C 0.50668 0.648428 0.83733
C14 C 0.527083 0.756769 0.815336
C15 C 0.473551 0.84972 0.816687
C16 C 0.103867 0.786516 0.649984
C17 C 0.5639 0.547085 0.835206
N1 N 0.344371 0.935285 0.841327
N2 N 0.237275 0.807516 0.871072
H1 H 0.121435 0.668099 0.834157
H2 H 0.0635959 0.656541 0.738606
H3 H 0.224746 0.927946 0.689798
H4 H 0.349795 0.95504 0.75565
H5 H 0.282114 1.04994 0.788023
H6 H 0.490198 0.934887 0.800746
H7 H 0.586315 0.768369 0.797502
H8 H 0.413168 0.552424 0.877011
H9 H 0.297459 0.703113 0.929939
H10 H 0.265835 0.629379 0.869348
H11 H 0.308722 0.912697 0.922624
H12 H 0.239046 0.989266 0.878676
H13 H 0.038436 0.8033 0.649269
H14 H 0.131802 0.850331 0.622888
H15 H 0.112493 0.7001 0.631678
H16 H 0.561243 0.492967 0.872309
H17 H 0.54966 0.490425 0.799776
H18 H 0.626639 0.576252 0.831237
C1 C 0.218587 0.415606 0.619111
C2 C 0.195509 0.459484 0.71225
C3 C 0.264219 0.376069 0.72538
C4 C 0.293915 0.302847 0.684499
C5 C 0.207339 0.211094 0.615251
C6 C 0.124526 0.228442 0.638868
C7 C 0.102381 0.336986 0.66031
C8 C 0.298594 0.370371 0.778532
C9 C 0.360248 0.292411 0.792603
C10 C 0.388027 0.218342 0.751402
C11 C 0.355698 0.223819 0.698205
C12 C 0.0692809 0.136691 0.639911
C13 C -0.0066802 0.148428 0.66267
C14 C -0.0270833 0.256769 0.684664
C15 C 0.0264487 0.34972 0.683313
C16 C 0.396133 0.286516 0.850016
C17 C -0.0639002 0.0470846 0.664794
N1 N 0.155629 0.435285 0.658673
N2 N 0.262725 0.307516 0.628928
H1 H 0.378565 0.168099 0.665843
H2 H 0.436404 0.156541 0.761394
H3 H 0.275254 0.427946 0.810202
H4 H 0.150205 0.45504 0.74435
H5 H 0.217886 0.549943 0.711977
H6 H 0.00980161 0.434887 0.699254
H7 H -0.0863154 0.268369 0.702498
H8 H 0.086832 0.0524238 0.622989
H9 H 0.202541 0.203113 0.570061
H10 H 0.234165 0.129379 0.630652
H11 H 0.191278 0.412697 0.577376
H12 H 0.260954 0.489266 0.621324
H13 H 0.461564 0.3033 0.850731
H14 H 0.368198 0.350331 0.877112
H15 H 0.387507 0.2001 0.868322
H16 H -0.0612431 -0.00703255 0.627691
H17 H -0.0496602 -0.00957545 0.700224
H18 H -0.126639 0.0762516 0.668763
C1 C 0.781413 0.415606 0.880889
C2 C 0.804491 0.459484 0.78775
C3 C 0.735781 0.376069 0.77462
C4 C 0.706085 0.302847 0.815501
C5 C 0.792661 0.211094 0.884749
C6 C 0.875474 0.228442 0.861132
C7 C 0.897619 0.336986 0.83969
C8 C 0.701406 0.370371 0.721468
C9 C 0.639752 0.292411 0.707397
C10 C 0.611973 0.218342 0.748598
C11 C 0.644302 0.223819 0.801795
C12 C 0.930719 0.136691 0.860089
C13 C 1.00668 0.148428 0.83733
C14 C 1.02708 0.256769 0.815336
C15 C 0.973551 0.34972 0.816687
C16 C 0.603867 0.286516 0.649984
C17 C 1.0639 0.0470846 0.835206
N1 N 0.844371 0.435285 0.841327
N2 N 0.737275 0.307516 0.871072
H1 H 0.621435 0.168099 0.834157
H2 H 0.563596 0.156541 0.738606
H3 H 0.724746 0.427946 0.689798
H4 H 0.849795 0.45504 0.75565
H5 H 0.782114 0.549943 0.788023
H6 H 0.990198 0.434887 0.800746
H7 H 1.08632 0.268369 0.797502
H8 H 0.913168 0.0524238 0.877011
H9 H 0.797459 0.203113 0.929939
H10 H 0.765835 0.129379 0.869348
H11 H 0.808722 0.412697 0.922624
H12 H 0.739046 0.489266 0.878676
H13 H 0.538436 0.3033 0.649269
H14 H 0.631802 0.350331 0.622888
H15 H 0.612493 0.2001 0.631678
H16 H 1.06124 -0.00703255 0.872309
H17 H 1.04966 -0.00957545 0.799776
H18 H 1.12664 0.0762516 0.831237
C18 C 1.01771 0.736053 -0.00413607
C19 C 0.963364 0.827702 -0.0125481
C20 C 0.890212 0.824766 0.0140441
C21 C 0.868893 0.734189 0.0484472
C22 C 0.924852 0.645243 0.0563012
C23 C 0.998892 0.644398 0.0309331
C24 C 1.09794 0.733326 -0.0303602
N3 N 0.832005 0.920666 0.00455205
N4 N 0.904552 0.547744 0.0930244
H19 H 1.15754 0.805993 -0.0847305
H20 H 0.977133 0.900516 -0.0392482
H21 H 0.810932 0.73306 0.0683753
H22 H 1.04164 0.573635 0.0380811
O1 O 0.855717 1.00538 -0.0206011
O2 O 0.839829 0.552652 0.115702
O3 O 1.10415 0.814791 -0.0696544
O4 O 0.764229 0.907721 0.0220441
O5 O 0.954108 0.469557 0.0980664
O6 O 1.15017 0.662745 -0.0194262
C18 C -0.0177132 0.736053 0.504136
C19 C 0.0366359 0.827702 0.512548
C20 C 0.109788 0.824766 0.485956
C21 C 0.131107 0.734189 0.451553
C22 C 0.075148 0.645243 0.443699
C23 C 0.00110787 0.644398 0.469067
C24 C -0.0979353 0.733326 0.53036
N3 N 0.167995 0.920666 0.495448
N4 N 0.095448 0.547744 0.406976
H19 H -0.15754 0.805993 0.58473
H20 H 0.0228669 0.900516 0.539248
H21 H 0.189068 0.73306 0.431625
H22 H -0.0416402 0.573635 0.461919
O1 O 0.144283 1.00538 0.520601
O2 O 0.160171 0.552652 0.384298
O3 O -0.104149 0.814791 0.569654
O4 O 0.235771 0.907721 0.477956
O5 O 0.045892 0.469557 0.401934
O6 O -0.150165 0.662745 0.519426
C18 C 0.517713 0.236053 -0.00413607
C19 C 0.463364 0.327702 -0.0125481
C20 C 0.390212 0.324766 0.0140441
C21 C 0.368893 0.234189 0.0484472
C22 C 0.424852 0.145243 0.0563012
C23 C 0.498892 0.144398 0.0309331
C24 C 0.597935 0.233326 -0.0303602
N3 N 0.332005 0.420666 0.00455205
N4 N 0.404552 0.0477439 0.0930244
H19 H 0.65754 0.305993 -0.0847305
H20 H 0.477133 0.400516 -0.0392482
H21 H 0.310932 0.23306 0.0683753
H22 H 0.54164 0.0736352 0.0380811
O1 O 0.355717 0.505376 -0.0206011
O2 O 0.339829 0.0526518 0.115702
O3 O 0.604149 0.314791 -0.0696544
O4 O 0.264229 0.407721 0.0220441
O5 O 0.454108 -0.0304433 0.0980664
O6 O 0.650165 0.162745 -0.0194262
C18 C 0.482287 0.236053 0.504136
C19 C 0.536636 0.327702 0.512548
C20 C 0.609788 0.324766 0.485956
C21 C 0.631107 0.234189 0.451553
C22 C 0.575148 0.145243 0.443699
C23 C 0.501108 0.144398 0.469067
C24 C 0.402065 0.233326 0.53036
N3 N 0.667995 0.420666 0.495448
N4 N 0.595448 0.0477439 0.406976
H19 H 0.34246 0.305993 0.58473
H20 H 0.522867 0.400516 0.539248
H21 H 0.689068 0.23306 0.431625
H22 H 0.45836 0.0736352 0.461919
O1 O 0.644283 0.505376 0.520601
O2 O 0.660171 0.0526518 0.384298
O3 O 0.395851 0.314791 0.569654
O4 O 0.735771 0.407721 0.477956
O5 O 0.545892 -0.0304433 0.401934
O6 O 0.349835 0.162745 0.519426
C18 C -0.0177132 0.263947 1.00414
C19 C 0.0366359 0.172298 1.01255
C20 C 0.109788 0.175234 0.985956
C21 C 0.131107 0.265811 0.951553
C22 C 0.075148 0.354757 0.943699
C23 C 0.00110787 0.355602 0.969067
C24 C -0.0979353 0.266674 1.03036
N3 N 0.167995 0.0793342 0.995448
N4 N 0.095448 0.452256 0.906976
H19 H -0.15754 0.194007 1.08473
H20 H 0.0228669 0.099484 1.03925
H21 H 0.189068 0.26694 0.931625
H22 H -0.0416402 0.426365 0.961919
O1 O 0.144283 -0.00537611 1.0206
O2 O 0.160171 0.447348 0.884298
O3 O -0.104149 0.185209 1.06965
O4 O 0.235771 0.0922793 0.977956
O5 O 0.045892 0.530443 0.901934
O6 O -0.150165 0.337255 1.01943
C18 C 1.01771 0.263947 0.495864
C19 C 0.963364 0.172298 0.487452
C20 C 0.890212 0.175234 0.514044
C21 C 0.868893 0.265811 0.548447
C22 C 0.924852 0.354757 0.556301
C23 C 0.998892 0.355602 0.530933
C24 C 1.09794 0.266674 0.46964
N3 N 0.832005 0.0793342 0.504552
N4 N 0.904552 0.452256 0.593024
H19 H 1.15754 0.194007 0.41527
H20 H 0.977133 0.099484 0.460752
H21 H 0.810932 0.26694 0.568375
H22 H 1.04164 0.426365 0.538081
O1 O 0.855717 -0.00537611 0.479399
O2 O 0.839829 0.447348 0.615702
O3 O 1.10415 0.185209 0.430346
O4 O 0.764229 0.0922793 0.522044
O5 O 0.954108 0.530443 0.598066
O6 O 1.15017 0.337255 0.480574
C18 C 0.482287 0.763947 1.00414
C19 C 0.536636 0.672298 1.01255
C20 C 0.609788 0.675234 0.985956
C21 C 0.631107 0.765811 0.951553
C22 C 0.575148 0.854757 0.943699
C23 C 0.501108 0.855602 0.969067
C24 C 0.402065 0.766674 1.03036
N3 N 0.667995 0.579334 0.995448
N4 N 0.595448 0.952256 0.906976
H19 H 0.34246 0.694007 1.08473
H20 H 0.522867 0.599484 1.03925
H21 H 0.689068 0.76694 0.931625
H22 H 0.45836 0.926365 0.961919
O1 O 0.644283 0.494624 1.0206
O2 O 0.660171 0.947348 0.884298
O3 O 0.395851 0.685209 1.06965
O4 O 0.735771 0.592279 0.977956
O5 O 0.545892 1.03044 0.901934
O6 O 0.349835 0.837255 1.01943
C18 C 0.517713 0.763947 0.495864
C19 C 0.463364 0.672298 0.487452
C20 C 0.390212 0.675234 0.514044
C21 C 0.368893 0.765811 0.548447
C22 C 0.424852 0.854757 0.556301
C23 C 0.498892 0.855602 0.530933
C24 C 0.597935 0.766674 0.46964
N3 N 0.332005 0.579334 0.504552
N4 N 0.404552 0.952256 0.593024
H19 H 0.65754 0.694007 0.41527
H20 H 0.477133 0.599484 0.460752
H21 H 0.310932 0.76694 0.568375
H22 H 0.54164 0.926365 0.538081
O1 O 0.355717 0.494624 0.479399
O2 O 0.339829 0.947348 0.615702
O3 O 0.604149 0.685209 0.430346
O4 O 0.264229 0.592279 0.522044
O5 O 0.454108 1.03044 0.598066
O6 O 0.650165 0.837255 0.480574

#END

#######################################################################
#
#                 Cambridge Crystallographic Data Centre
#                                CCDC 
#
#######################################################################
#
# If this CIF has been generated from an entry in the Cambridge 
# Structural Database, then it will include bibliographic, chemical, 
# crystal, experimental, refinement or atomic coordinate data resulting 
# from the CCDC's data processing and validation procedures.
#
#######################################################################

data_pasted.res.dmain pasted.res.dmain pasted.res.dmain pasted.res.dmain pasted.r
_symmetry_cell_setting           triclinic
_symmetry_space_group_name_H-M   'P -1'
_symmetry_Int_Tables_number      2
loop_
_symmetry_equiv_pos_site_id
_symmetry_equiv_pos_as_xyz
1 x,y,z
2 -x,-y,-z
_cell_length_a                   8.0
_cell_length_b                   13.8
_cell_length_c                   10.9
_cell_angle_alpha                70.5
_cell_angle_beta                 100.4
_cell_angle_gamma                85.8
_cell_volume                     1108.31
loop_
_atom_site_label
_atom_site_type_symbol
_atom_site_fract_x
_atom_site_fract_y
_atom_site_fract_z
C1 C 1.28985 0.727744 0.412549
C2 C 1.16192 0.855729 0.203811
C3 C 1.10138 0.766986 0.164682
C4 C 1.11325 0.668468 0.261513
C5 C 1.06035 0.642767 0.48069
C6 C 0.974738 0.749214 0.462696
C7 C 1.04099 0.83832 0.396176
C8 C 1.03198 0.782232 0.0315929
C9 C 0.970876 0.703252 -0.00788123
C10 C 0.981156 0.60577 0.0907199
C11 C 1.05171 0.588548 0.223066
C12 C 0.82786 0.760119 0.511416
C13 C 0.742891 0.856733 0.493717
C14 C 0.809184 0.944925 0.42459
C15 C 0.956108 0.935885 0.377112
C16 C 0.893689 0.721338 -0.15098
C17 C 0.584175 0.867186 0.545523
N1 N 1.19454 0.831708 0.34831
N2 N 1.18812 0.647537 0.39883
H1 H 1.06338 0.51212 0.299388
H2 H 0.934535 0.542488 0.0622478
H3 H 1.02343 0.859254 -0.0434772
H4 H 1.06648 0.925596 0.154458
H5 H 1.28056 0.875395 0.170005
H6 H 1.01005 1.00436 0.326064
H7 H 0.744954 1.02156 0.409553
H8 H 0.777022 0.69031 0.563526
H9 H 1.12425 0.600935 0.585828
H10 H 0.964154 0.596125 0.454987
H11 H 1.33595 0.712777 0.519152
H12 H 1.40146 0.723652 0.368351
H13 H 0.951224 0.662614 -0.184077
H14 H 0.910075 0.797834 -0.217107
H15 H 0.755934 0.716691 -0.166025
H16 H 0.556148 0.791192 0.604331
H17 H 0.471808 0.90502 0.464408
H18 H 0.597771 0.913245 0.610552
C1 C -0.289849 0.272256 0.587451
C2 C -0.161915 0.144271 0.796189
C3 C -0.101382 0.233014 0.835318
C4 C -0.113251 0.331532 0.738487
C5 C -0.0603545 0.357233 0.51931
C6 C 0.0252621 0.250786 0.537304
C7 C -0.0409875 0.16168 0.603824
C8 C -0.031985 0.217768 0.968407
C9 C 0.0291236 0.296748 1.00788
C10 C 0.0188436 0.39423 0.90928
C11 C -0.0517129 0.411452 0.776934
C12 C 0.17214 0.239881 0.488584
C13 C 0.257109 0.143267 0.506283
C14 C 0.190816 0.0550749 0.57541
C15 C 0.0438921 0.0641149 0.622888
C16 C 0.106311 0.278662 1.15098
C17 C 0.415825 0.132814 0.454477
N1 N -0.194543 0.168292 0.65169
N2 N -0.188121 0.352463 0.60117
H1 H -0.0633838 0.48788 0.700612
H2 H 0.0654653 0.457512 0.937752
H3 H -0.0234251 0.140746 1.04348
H4 H -0.0664836 0.074404 0.845542
H5 H -0.280563 0.124605 0.829995
H6 H -0.0100496 -0.00435604 0.673936
H7 H 0.255046 -0.0215611 0.590447
H8 H 0.222978 0.30969 0.436474
H9 H -0.124247 0.399065 0.414172
H10 H 0.0358459 0.403875 0.545013
H11 H -0.335952 0.287223 0.480848
H12 H -0.401459 0.276348 0.631649
H13 H 0.0487762 0.337386 1.18408
H14 H 0.0899251 0.202166 1.21711
H15 H 0.244066 0.283309 1.16602
H16 H 0.443852 0.208808 0.395669
H17 H 0.528192 0.0949799 0.535592
H18 H 0.402229 0.0867548 0.389448
C18 C 0.469234 0.37559 0.815015
C19 C 0.401639 0.283562 0.82726
C20 C 0.430942 0.206595 0.952322
C21 C 0.524281 0.217648 1.06558
C22 C 0.590852 0.309815 1.04931
C23 C 0.565402 0.389004 0.926592
C24 C 0.44697 0.461075 0.684219
N3 N 0.357312 0.109785 0.965991
N4 N 0.690246 0.324515 1.16782
H19 H 0.327478 0.50487 0.507022
H20 H 0.327343 0.271193 0.741572
H21 H 0.544567 0.156712 1.16269
H22 H 0.619146 0.460431 0.917036
O1 O 0.292623 0.0971213 0.863451
O2 O 0.725548 0.249652 1.27124
O3 O 0.333228 0.44624 0.588107
O4 O 0.365948 0.0497252 1.07875
O5 O 0.727464 0.410878 1.15394
O6 O 0.521238 0.5358 0.666514
C18 C 0.530766 0.62441 0.184985
C19 C 0.598361 0.716438 0.17274
C20 C 0.569058 0.793405 0.0476785
C21 C 0.475719 0.782352 -0.0655847
C22 C 0.409148 0.690185 -0.0493147
C23 C 0.434598 0.610996 0.0734084
C24 C 0.55303 0.538925 0.315781
N3 N 0.642688 0.890215 0.0340095
N4 N 0.309754 0.675485 -0.167824
H19 H 0.672522 0.49513 0.492978
H20 H 0.672657 0.728807 0.258428
H21 H 0.455433 0.843288 -0.162689
H22 H 0.380854 0.539569 0.0829644
O1 O 0.707377 0.902879 0.136549
O2 O 0.274452 0.750348 -0.271242
O3 O 0.666772 0.55376 0.411893
O4 O 0.634052 0.950275 -0.0787517
O5 O 0.272536 0.589122 -0.15394
O6 O 0.478762 0.4642 0.333486

#END

#######################################################################
#
#                 Cambridge Crystallographic Data Centre
#                                CCDC 
#
#######################################################################
#
# If this CIF has been generated from an entry in the Cambridge 
# Structural Database, then it will include bibliographic, chemical, 
# crystal, experimental, refinement or atomic coordinate data resulting 
# from the CCDC's data processing and validation procedures.
#
#######################################################################

data_pasted.res.dmain pasted.res.dmain pasted.res.dmain pasted.res.dmain pasted.r
_symmetry_cell_setting           triclinic
_symmetry_space_group_name_H-M   'P -1'
_symmetry_Int_Tables_number      2
loop_
_symmetry_equiv_pos_site_id
_symmetry_equiv_pos_as_xyz
1 x,y,z
2 -x,-y,-z
_cell_length_a                   8.3
_cell_length_b                   14.9
_cell_length_c                   9.7
_cell_angle_alpha                100.5
_cell_angle_beta                 77.5
_cell_angle_gamma                89.8
_cell_volume                     1153.36
loop_
_atom_site_label
_atom_site_type_symbol
_atom_site_fract_x
_atom_site_fract_y
_atom_site_fract_z
C1 C 0.592373 0.0608504 0.242901
C2 C 0.575786 0.167633 0.0940394
C3 C 0.400914 0.139094 0.100979
C4 C 0.327333 0.0861863 0.201208
C5 C 0.372875 0.106568 0.443615
C6 C 0.451459 0.197822 0.458514
C7 C 0.576123 0.217621 0.346866
C8 C 0.30987 0.165941 0.00906451
C9 C 0.14699 0.143406 0.0153386
C10 C 0.0746595 0.0922062 0.11823
C11 C 0.163556 0.0636553 0.209139
C12 C 0.400338 0.263692 0.583242
C13 C 0.466292 0.349356 0.59918
C14 C 0.588462 0.368389 0.485354
C15 C 0.642927 0.303501 0.361467
C16 C 0.0520029 0.171984 -0.0858464
C17 C 0.40611 0.420152 0.732476
N1 N 0.637445 0.151553 0.218824
N2 N 0.416316 0.0546373 0.295384
H1 H 0.10822 0.0222133 0.287192
H2 H -0.05299 0.0739552 0.125781
H3 H 0.367917 0.207339 -0.0686256
H4 H 0.584026 0.240173 0.0881975
H5 H 0.658191 0.130195 -0.00462275
H6 H 0.740798 0.317493 0.274287
H7 H 0.642597 0.434882 0.495443
H8 H 0.303553 0.247711 0.670167
H9 H 0.410868 0.0652983 0.515511
H10 H 0.238535 0.11612 0.477123
H11 H 0.655665 0.0417094 0.322371
H12 H 0.633462 0.0125244 0.140816
H13 H 0.0529078 0.11769 -0.179399
H14 H 0.103738 0.231689 -0.127318
H15 H -0.0768465 0.189895 -0.0320463
H16 H 0.347738 0.389363 0.824391
H17 H 0.314946 0.468125 0.716287
H18 H 0.506955 0.460397 0.763078
C1 C 0.407627 0.93915 0.757099
C2 C 0.424214 0.832367 0.905961
C3 C 0.599086 0.860906 0.899021
C4 C 0.672667 0.913814 0.798792
C5 C 0.627125 0.893432 0.556385
C6 C 0.548541 0.802178 0.541486
C7 C 0.423877 0.782379 0.653134
C8 C 0.69013 0.834059 0.990935
C9 C 0.85301 0.856594 0.984661
C10 C 0.925341 0.907794 0.88177
C11 C 0.836444 0.936345 0.790861
C12 C 0.599662 0.736308 0.416758
C13 C 0.533708 0.650644 0.40082
C14 C 0.411538 0.631611 0.514646
C15 C 0.357073 0.696499 0.638533
C16 C 0.947997 0.828016 1.08585
C17 C 0.59389 0.579848 0.267524
N1 N 0.362555 0.848447 0.781176
N2 N 0.583684 0.945363 0.704616
H1 H 0.89178 0.977787 0.712808
H2 H 1.05299 0.926045 0.874219
H3 H 0.632083 0.792661 1.06863
H4 H 0.415974 0.759827 0.911803
H5 H 0.341809 0.869805 1.00462
H6 H 0.259202 0.682507 0.725713
H7 H 0.357403 0.565118 0.504557
H8 H 0.696447 0.752289 0.329833
H9 H 0.589132 0.934702 0.484489
H10 H 0.761465 0.88388 0.522877
H11 H 0.344335 0.958291 0.677629
H12 H 0.366538 0.987476 0.859184
H13 H 0.947092 0.88231 1.1794
H14 H 0.896262 0.768311 1.12732
H15 H 1.07685 0.810105 1.03205
H16 H 0.652262 0.610637 0.175609
H17 H 0.685054 0.531875 0.283713
H18 H 0.493045 0.539603 0.236922
C18 C 0.158183 0.771741 0.369159
C19 C 0.204254 0.710722 0.238447
C20 C 0.136727 0.625708 0.225969
C21 C 0.026138 0.598872 0.338468
C22 C -0.017115 0.661458 0.466666
C23 C 0.0460859 0.747374 0.484321
C24 C 0.221434 0.865032 0.390447
N3 N 0.185539 0.560785 0.0879615
N4 N -0.134867 0.635355 0.588826
H19 H 0.367852 0.941151 0.298298
H20 H 0.29077 0.728405 0.147176
H21 H -0.024419 0.53179 0.326532
H22 H 0.00905196 0.795156 0.585888
O1 O 0.276208 0.587754 -0.0114626
O2 O -0.189602 0.559767 0.56898
O3 O 0.336838 0.87852 0.276594
O4 O 0.130846 0.485088 0.0830366
O5 O -0.167696 0.691019 0.701023
O6 O 0.170263 0.923331 0.495292
C18 C 0.841817 0.228259 0.630841
C19 C 0.795746 0.289278 0.761553
C20 C 0.863273 0.374292 0.774031
C21 C 0.973862 0.401128 0.661532
C22 C 1.01712 0.338542 0.533334
C23 C 0.953914 0.252626 0.515679
C24 C 0.778566 0.134968 0.609553
N3 N 0.814461 0.439215 0.912039
N4 N 1.13487 0.364645 0.411174
H19 H 0.632148 0.058849 0.701702
H20 H 0.70923 0.271595 0.852824
H21 H 1.02442 0.46821 0.673468
H22 H 0.990948 0.204844 0.414112
O1 O 0.723792 0.412246 1.01146
O2 O 1.1896 0.440233 0.43102
O3 O 0.663162 0.12148 0.723406
O4 O 0.869154 0.514912 0.916963
O5 O 1.1677 0.308981 0.298977
O6 O 0.829737 0.0766688 0.504708

#END

#######################################################################
#
#                 Cambridge Crystallographic Data Centre
#                                CCDC 
#
#######################################################################
#
# If this CIF has been generated from an entry in the Cambridge 
# Structural Database, then it will include bibliographic, chemical, 
# crystal, experimental, refinement or atomic coordinate data resulting 
# from the CCDC's data processing and validation procedures.
#
#######################################################################

data_pasted.res.dmain pasted.res.dmain pasted.res.dmain pasted.res.dmain pasted.r
_symmetry_cell_setting           monoclinic
_symmetry_space_group_name_H-M   'C 2/c'
_symmetry_Int_Tables_number      15
loop_
_symmetry_equiv_pos_site_id
_symmetry_equiv_pos_as_xyz
1 x,y,z
2 -x,y,1/2-z
3 1/2+x,1/2+y,z
4 1/2-x,1/2+y,1/2-z
5 -x,-y,-z
6 x,-y,1/2+z
7 1/2-x,1/2-y,-z
8 1/2+x,1/2-y,1/2+z
_cell_length_a                   15.8
_cell_length_b                   12.5
_cell_length_c                   28.2
_cell_angle_alpha                90
_cell_angle_beta                 124.7
_cell_angle_gamma                90
_cell_volume                     4591.56
loop_
_atom_site_label
_atom_site_type_symbol
_atom_site_fract_x
_atom_site_fract_y
_atom_site_fract_z
C1 C 0.149053 0.604414 0.101565
C2 C 0.179561 0.418865 0.113932
C3 C 0.290487 0.446615 0.139064
C4 C 0.324491 0.552154 0.15338
C5 C 0.26496 0.67261 0.19533
C6 C 0.213988 0.596788 0.213457
C7 C 0.148206 0.516664 0.175861
C8 C 0.360578 0.367407 0.148644
C9 C 0.463804 0.389516 0.17307
C10 C 0.496757 0.495226 0.188159
C11 C 0.428208 0.575271 0.178245
C12 C 0.232685 0.604805 0.268051
C13 C 0.189594 0.534521 0.28683
C14 C 0.12567 0.453637 0.249041
C15 C 0.104894 0.445182 0.194391
C16 C 0.538277 0.303527 0.183186
C17 C 0.210126 0.544455 0.345554
N1 N 0.123625 0.506768 0.118708
N2 N 0.255371 0.636901 0.142941
H1 H 0.453329 0.657862 0.188802
H2 H 0.577349 0.51459 0.207423
H3 H 0.333476 0.285222 0.137307
H4 H 0.175495 0.348533 0.135689
H5 H 0.1393 0.397588 0.0680069
H6 H 0.0533607 0.38372 0.164516
H7 H 0.0910895 0.397404 0.262791
H8 H 0.284134 0.667476 0.297187
H9 H 0.230856 0.752692 0.187335
H10 H 0.346919 0.681176 0.230182
H11 H 0.098437 0.668893 0.0974947
H12 H 0.135452 0.591521 0.0592367
H13 H 0.568653 0.315839 0.156962
H14 H 0.502791 0.224475 0.173336
H15 H 0.605203 0.302772 0.228313
H16 H 0.269014 0.604684 0.371689
H17 H 0.236266 0.468755 0.36916
H18 H 0.140402 0.567622 0.342744
C1 C 0.850947 0.604414 0.398435
C2 C 0.820439 0.418865 0.386068
C3 C 0.709513 0.446615 0.360936
C4 C 0.675509 0.552154 0.34662
C5 C 0.73504 0.67261 0.30467
C6 C 0.786012 0.596788 0.286543
C7 C 0.851794 0.516664 0.324139
C8 C 0.639422 0.367407 0.351356
C9 C 0.536196 0.389516 0.32693
C10 C 0.503243 0.495226 0.311841
C11 C 0.571792 0.575271 0.321755
C12 C 0.767315 0.604805 0.231949
C13 C 0.810406 0.534521 0.21317
C14 C 0.87433 0.453637 0.250959
C15 C 0.895106 0.445182 0.305609
C16 C 0.461723 0.303527 0.316814
C17 C 0.789874 0.544455 0.154446
N1 N 0.876375 0.506768 0.381292
N2 N 0.744629 0.636901 0.357059
H1 H 0.546671 0.657862 0.311198
H2 H 0.422651 0.51459 0.292577
H3 H 0.666524 0.285222 0.362693
H4 H 0.824505 0.348533 0.364311
H5 H 0.8607 0.397588 0.431993
H6 H 0.946639 0.38372 0.335484
H7 H 0.908911 0.397404 0.237209
H8 H 0.715866 0.667476 0.202813
H9 H 0.769144 0.752692 0.312665
H10 H 0.653081 0.681176 0.269818
H11 H 0.901563 0.668893 0.402505
H12 H 0.864548 0.591521 0.440763
H13 H 0.431347 0.315839 0.343038
H14 H 0.497209 0.224475 0.326664
H15 H 0.394797 0.302772 0.271687
H16 H 0.730986 0.604684 0.128311
H17 H 0.763734 0.468755 0.13084
H18 H 0.859598 0.567622 0.157256
C1 C 0.649053 1.10441 0.101565
C2 C 0.679561 0.918865 0.113932
C3 C 0.790487 0.946615 0.139064
C4 C 0.824491 1.05215 0.15338
C5 C 0.76496 1.17261 0.19533
C6 C 0.713988 1.09679 0.213457
C7 C 0.648206 1.01666 0.175861
C8 C 0.860578 0.867407 0.148644
C9 C 0.963804 0.889516 0.17307
C10 C 0.996757 0.995226 0.188159
C11 C 0.928208 1.07527 0.178245
C12 C 0.732685 1.10481 0.268051
C13 C 0.689594 1.03452 0.28683
C14 C 0.62567 0.953637 0.249041
C15 C 0.604894 0.945182 0.194391
C16 C 1.03828 0.803527 0.183186
C17 C 0.710126 1.04446 0.345554
N1 N 0.623625 1.00677 0.118708
N2 N 0.755371 1.1369 0.142941
H1 H 0.953329 1.15786 0.188802
H2 H 1.07735 1.01459 0.207423
H3 H 0.833476 0.785222 0.137307
H4 H 0.675495 0.848533 0.135689
H5 H 0.6393 0.897588 0.0680069
H6 H 0.553361 0.88372 0.164516
H7 H 0.591089 0.897404 0.262791
H8 H 0.784134 1.16748 0.297187
H9 H 0.730856 1.25269 0.187335
H10 H 0.846919 1.18118 0.230182
H11 H 0.598437 1.16889 0.0974947
H12 H 0.635452 1.09152 0.0592367
H13 H 1.06865 0.815839 0.156962
H14 H 1.00279 0.724475 0.173336
H15 H 1.1052 0.802772 0.228313
H16 H 0.769014 1.10468 0.371689
H17 H 0.736266 0.968755 0.36916
H18 H 0.640402 1.06762 0.342744
C1 C 0.350947 1.10441 0.398435
C2 C 0.320439 0.918865 0.386068
C3 C 0.209513 0.946615 0.360936
C4 C 0.175509 1.05215 0.34662
C5 C 0.23504 1.17261 0.30467
C6 C 0.286012 1.09679 0.286543
C7 C 0.351794 1.01666 0.324139
C8 C 0.139422 0.867407 0.351356
C9 C 0.036196 0.889516 0.32693
C10 C 0.00324303 0.995226 0.311841
C11 C 0.0717922 1.07527 0.321755
C12 C 0.267315 1.10481 0.231949
C13 C 0.310406 1.03452 0.21317
C14 C 0.37433 0.953637 0.250959
C15 C 0.395106 0.945182 0.305609
C16 C -0.0382772 0.803527 0.316814
C17 C 0.289874 1.04446 0.154446
N1 N 0.376375 1.00677 0.381292
N2 N 0.244629 1.1369 0.357059
H1 H 0.0466712 1.15786 0.311198
H2 H -0.0773491 1.01459 0.292577
H3 H 0.166524 0.785222 0.362693
H4 H 0.324505 0.848533 0.364311
H5 H 0.3607 0.897588 0.431993
H6 H 0.446639 0.88372 0.335484
H7 H 0.408911 0.897404 0.237209
H8 H 0.215866 1.16748 0.202813
H9 H 0.269144 1.25269 0.312665
H10 H 0.153081 1.18118 0.269818
H11 H 0.401563 1.16889 0.402505
H12 H 0.364548 1.09152 0.440763
H13 H -0.0686534 0.815839 0.343038
H14 H -0.00279114 0.724475 0.326664
H15 H -0.105203 0.802772 0.271687
H16 H 0.230986 1.10468 0.128311
H17 H 0.263734 0.968755 0.13084
H18 H 0.359598 1.06762 0.157256
C1 C 0.850947 0.395586 0.898435
C2 C 0.820439 0.581135 0.886068
C3 C 0.709513 0.553385 0.860936
C4 C 0.675509 0.447846 0.84662
C5 C 0.73504 0.32739 0.80467
C6 C 0.786012 0.403212 0.786543
C7 C 0.851794 0.483336 0.824139
C8 C 0.639422 0.632593 0.851356
C9 C 0.536196 0.610484 0.82693
C10 C 0.503243 0.504774 0.811841
C11 C 0.571792 0.424729 0.821755
C12 C 0.767315 0.395195 0.731949
C13 C 0.810406 0.465479 0.71317
C14 C 0.87433 0.546363 0.750959
C15 C 0.895106 0.554818 0.805609
C16 C 0.461723 0.696473 0.816814
C17 C 0.789874 0.455545 0.654446
N1 N 0.876375 0.493232 0.881292
N2 N 0.744629 0.363099 0.857059
H1 H 0.546671 0.342138 0.811198
H2 H 0.422651 0.48541 0.792577
H3 H 0.666524 0.714778 0.862693
H4 H 0.824505 0.651467 0.864311
H5 H 0.8607 0.602412 0.931993
H6 H 0.946639 0.61628 0.835484
H7 H 0.908911 0.602596 0.737209
H8 H 0.715866 0.332524 0.702813
H9 H 0.769144 0.247308 0.812665
H10 H 0.653081 0.318824 0.769818
H11 H 0.901563 0.331107 0.902505
H12 H 0.864548 0.408479 0.940763
H13 H 0.431347 0.684161 0.843038
H14 H 0.497209 0.775525 0.826664
H15 H 0.394797 0.697228 0.771687
H16 H 0.730986 0.395316 0.628311
H17 H 0.763734 0.531245 0.63084
H18 H 0.859598 0.432378 0.657256
C1 C 0.149053 0.395586 0.601565
C2 C 0.179561 0.581135 0.613932
C3 C 0.290487 0.553385 0.639064
C4 C 0.324491 0.447846 0.65338
C5 C 0.26496 0.32739 0.69533
C6 C 0.213988 0.403212 0.713457
C7 C 0.148206 0.483336 0.675861
C8 C 0.360578 0.632593 0.648644
C9 C 0.463804 0.610484 0.67307
C10 C 0.496757 0.504774 0.688159
C11 C 0.428208 0.424729 0.678245
C12 C 0.232685 0.395195 0.768051
C13 C 0.189594 0.465479 0.78683
C14 C 0.12567 0.546363 0.749041
C15 C 0.104894 0.554818 0.694391
C16 C 0.538277 0.696473 0.683186
C17 C 0.210126 0.455545 0.845554
N1 N 0.123625 0.493232 0.618708
N2 N 0.255371 0.363099 0.642941
H1 H 0.453329 0.342138 0.688802
H2 H 0.577349 0.48541 0.707423
H3 H 0.333476 0.714778 0.637307
H4 H 0.175495 0.651467 0.635689
H5 H 0.1393 0.602412 0.568007
H6 H 0.0533607 0.61628 0.664516
H7 H 0.0910895 0.602596 0.762791
H8 H 0.284134 0.332524 0.797187
H9 H 0.230856 0.247308 0.687335
H10 H 0.346919 0.318824 0.730182
H11 H 0.098437 0.331107 0.597495
H12 H 0.135452 0.408479 0.559237
H13 H 0.568653 0.684161 0.656962
H14 H 0.502791 0.775525 0.673336
H15 H 0.605203 0.697228 0.728313
H16 H 0.269014 0.395316 0.871689
H17 H 0.236266 0.531245 0.86916
H18 H 0.140402 0.432378 0.842744
C1 C 0.350947 -0.104414 0.898435
C2 C 0.320439 0.0811346 0.886068
C3 C 0.209513 0.0533846 0.860936
C4 C 0.175509 -0.0521536 0.84662
C5 C 0.23504 -0.17261 0.80467
C6 C 0.286012 -0.096788 0.786543
C7 C 0.351794 -0.0166638 0.824139
C8 C 0.139422 0.132593 0.851356
C9 C 0.036196 0.110484 0.82693
C10 C 0.00324303 0.00477353 0.811841
C11 C 0.0717922 -0.0752706 0.821755
C12 C 0.267315 -0.104805 0.731949
C13 C 0.310406 -0.0345212 0.71317
C14 C 0.37433 0.046363 0.750959
C15 C 0.395106 0.0548182 0.805609
C16 C -0.0382772 0.196473 0.816814
C17 C 0.289874 -0.0444554 0.654446
N1 N 0.376375 -0.00676755 0.881292
N2 N 0.244629 -0.136901 0.857059
H1 H 0.0466712 -0.157862 0.811198
H2 H -0.0773491 -0.0145905 0.792577
H3 H 0.166524 0.214778 0.862693
H4 H 0.324505 0.151467 0.864311
H5 H 0.3607 0.102412 0.931993
H6 H 0.446639 0.11628 0.835484
H7 H 0.408911 0.102596 0.737209
H8 H 0.215866 -0.167476 0.702813
H9 H 0.269144 -0.252692 0.812665
H10 H 0.153081 -0.181176 0.769818
H11 H 0.401563 -0.168893 0.902505
H12 H 0.364548 -0.0915214 0.940763
H13 H -0.0686534 0.184161 0.843038
H14 H -0.00279114 0.275525 0.826664
H15 H -0.105203 0.197228 0.771687
H16 H 0.230986 -0.104684 0.628311
H17 H 0.263734 0.0312446 0.63084
H18 H 0.359598 -0.0676215 0.657256
C1 C 0.649053 -0.104414 0.601565
C2 C 0.679561 0.0811346 0.613932
C3 C 0.790487 0.0533846 0.639064
C4 C 0.824491 -0.0521536 0.65338
C5 C 0.76496 -0.17261 0.69533
C6 C 0.713988 -0.096788 0.713457
C7 C 0.648206 -0.0166638 0.675861
C8 C 0.860578 0.132593 0.648644
C9 C 0.963804 0.110484 0.67307
C10 C 0.996757 0.00477353 0.688159
C11 C 0.928208 -0.0752706 0.678245
C12 C 0.732685 -0.104805 0.768051
C13 C 0.689594 -0.0345212 0.78683
C14 C 0.62567 0.046363 0.749041
C15 C 0.604894 0.0548182 0.694391
C16 C 1.03828 0.196473 0.683186
C17 C 0.710126 -0.0444554 0.845554
N1 N 0.623625 -0.00676755 0.618708
N2 N 0.755371 -0.136901 0.642941
H1 H 0.953329 -0.157862 0.688802
H2 H 1.07735 -0.0145905 0.707423
H3 H 0.833476 0.214778 0.637307
H4 H 0.675495 0.151467 0.635689
H5 H 0.6393 0.102412 0.568007
H6 H 0.553361 0.11628 0.664516
H7 H 0.591089 0.102596 0.762791
H8 H 0.784134 -0.167476 0.797187
H9 H 0.730856 -0.252692 0.687335
H10 H 0.846919 -0.181176 0.730182
H11 H 0.598437 -0.168893 0.597495
H12 H 0.635452 -0.0915214 0.559237
H13 H 1.06865 0.184161 0.656962
H14 H 1.00279 0.275525 0.673336
H15 H 1.1052 0.197228 0.728313
H16 H 0.769014 -0.104684 0.871689
H17 H 0.736266 0.0312446 0.86916
H18 H 0.640402 -0.0676215 0.842744
C18 C 0.253498 0.0218852 1.01106
C19 C 0.213747 -0.0743899 0.981926
C20 C 0.108166 -0.0904528 0.950129
C21 C 0.0406887 -0.0146376 0.946164
C22 C 0.0830338 0.0800985 0.97571
C23 C 0.187938 0.0999244 1.00816
C24 C 0.365782 0.0450981 1.04665
N3 N 0.0658447 -0.192525 0.919539
N4 N 0.0136436 0.16253 0.972773
H19 H 0.492486 -0.0129432 1.06956
H20 H 0.26337 -0.136312 0.983641
H21 H -0.0416685 -0.0289835 0.921084
H22 H 0.218915 0.174779 1.03112
O1 O 0.126403 -0.255999 0.921822
O2 O -0.0783846 0.143969 0.942428
O3 O 0.420843 -0.0343822 1.04502
O4 O -0.0266525 -0.205822 0.894006
O5 O 0.0537297 0.241539 1.00253
O6 O 0.403521 0.12544 1.07452
C18 C 0.746502 0.0218852 0.488939
C19 C 0.786253 -0.0743899 0.518074
C20 C 0.891834 -0.0904528 0.549871
C21 C 0.959311 -0.0146376 0.553836
C22 C 0.916966 0.0800985 0.52429
C23 C 0.812062 0.0999244 0.491835
C24 C 0.634218 0.0450981 0.453354
N3 N 0.934155 -0.192525 0.580461
N4 N 0.986356 0.16253 0.527227
H19 H 0.507514 -0.0129432 0.430439
H20 H 0.73663 -0.136312 0.516359
H21 H 1.04167 -0.0289835 0.578916
H22 H 0.781085 0.174779 0.468883
O1 O 0.873597 -0.255999 0.578178
O2 O 1.07838 0.143969 0.557572
O3 O 0.579157 -0.0343822 0.454982
O4 O 1.02665 -0.205822 0.605994
O5 O 0.94627 0.241539 0.497467
O6 O 0.596479 0.12544 0.425482
C18 C 0.753498 0.521885 1.01106
C19 C 0.713747 0.42561 0.981926
C20 C 0.608166 0.409547 0.950129
C21 C 0.540689 0.485362 0.946164
C22 C 0.583034 0.580099 0.97571
C23 C 0.687938 0.599924 1.00816
C24 C 0.865782 0.545098 1.04665
N3 N 0.565845 0.307475 0.919539
N4 N 0.513644 0.66253 0.972773
H19 H 0.992486 0.487057 1.06956
H20 H 0.76337 0.363688 0.983641
H21 H 0.458331 0.471017 0.921084
H22 H 0.718915 0.674779 1.03112
O1 O 0.626403 0.244001 0.921822
O2 O 0.421615 0.643969 0.942428
O3 O 0.920843 0.465618 1.04502
O4 O 0.473347 0.294178 0.894006
O5 O 0.55373 0.741539 1.00253
O6 O 0.903521 0.62544 1.07452
C18 C 0.246502 0.521885 0.488939
C19 C 0.286253 0.42561 0.518074
C20 C 0.391834 0.409547 0.549871
C21 C 0.459311 0.485362 0.553836
C22 C 0.416966 0.580099 0.52429
C23 C 0.312062 0.599924 0.491835
C24 C 0.134218 0.545098 0.453354
N3 N 0.434155 0.307475 0.580461
N4 N 0.486356 0.66253 0.527227
H19 H 0.00751437 0.487057 0.430439
H20 H 0.23663 0.363688 0.516359
H21 H 0.541669 0.471017 0.578916
H22 H 0.281085 0.674779 0.468883
O1 O 0.373597 0.244001 0.578178
O2 O 0.578385 0.643969 0.557572
O3 O 0.0791565 0.465618 0.454982
O4 O 0.526653 0.294178 0.605994
O5 O 0.44627 0.741539 0.497467
O6 O 0.0964786 0.62544 0.425482
C18 C 0.746502 0.978115 -0.011061
C19 C 0.786253 1.07439 0.0180741
C20 C 0.891834 1.09045 0.0498712
C21 C 0.959311 1.01464 0.0538362
C22 C 0.916966 0.919901 0.0242902
C23 C 0.812062 0.900076 -0.00816491
C24 C 0.634218 0.954902 -0.0466461
N3 N 0.934155 1.19252 0.0804612
N4 N 0.986356 0.83747 0.0272272
H19 H 0.507514 1.01294 -0.0695612
H20 H 0.73663 1.13631 0.016359
H21 H 1.04167 1.02898 0.0789163
H22 H 0.781085 0.825221 -0.031117
O1 O 0.873597 1.256 0.0781782
O2 O 1.07838 0.856031 0.0575723
O3 O 0.579157 1.03438 -0.0450181
O4 O 1.02665 1.20582 0.105994
O5 O 0.94627 0.758461 -0.0025328
O6 O 0.596479 0.87456 -0.0745181
C18 C 0.253498 0.978115 0.511061
C19 C 0.213747 1.07439 0.481926
C20 C 0.108166 1.09045 0.450129
C21 C 0.0406887 1.01464 0.446164
C22 C 0.0830338 0.919901 0.47571
C23 C 0.187938 0.900076 0.508165
C24 C 0.365782 0.954902 0.546646
N3 N 0.0658447 1.19252 0.419539
N4 N 0.0136436 0.83747 0.472773
H19 H 0.492486 1.01294 0.569561
H20 H 0.26337 1.13631 0.483641
H21 H -0.0416685 1.02898 0.421084
H22 H 0.218915 0.825221 0.531117
O1 O 0.126403 1.256 0.421822
O2 O -0.0783846 0.856031 0.442428
O3 O 0.420843 1.03438 0.545018
O4 O -0.0266525 1.20582 0.394006
O5 O 0.0537297 0.758461 0.502533
O6 O 0.403521 0.87456 0.574518
C18 C 0.246502 0.478115 -0.011061
C19 C 0.286253 0.57439 0.0180741
C20 C 0.391834 0.590453 0.0498712
C21 C 0.459311 0.514638 0.0538362
C22 C 0.416966 0.419901 0.0242902
C23 C 0.312062 0.400076 -0.00816491
C24 C 0.134218 0.454902 -0.0466461
N3 N 0.434155 0.692525 0.0804612
N4 N 0.486356 0.33747 0.0272272
H19 H 0.00751437 0.512943 -0.0695612
H20 H 0.23663 0.636312 0.016359
H21 H 0.541669 0.528983 0.0789163
H22 H 0.281085 0.325221 -0.031117
O1 O 0.373597 0.755999 0.0781782
O2 O 0.578385 0.356031 0.0575723
O3 O 0.0791565 0.534382 -0.0450181
O4 O 0.526653 0.705822 0.105994
O5 O 0.44627 0.258461 -0.0025328
O6 O 0.0964786 0.37456 -0.0745181
C18 C 0.753498 0.478115 0.511061
C19 C 0.713747 0.57439 0.481926
C20 C 0.608166 0.590453 0.450129
C21 C 0.540689 0.514638 0.446164
C22 C 0.583034 0.419901 0.47571
C23 C 0.687938 0.400076 0.508165
C24 C 0.865782 0.454902 0.546646
N3 N 0.565845 0.692525 0.419539
N4 N 0.513644 0.33747 0.472773
H19 H 0.992486 0.512943 0.569561
H20 H 0.76337 0.636312 0.483641
H21 H 0.458331 0.528983 0.421084
H22 H 0.718915 0.325221 0.531117
O1 O 0.626403 0.755999 0.421822
O2 O 0.421615 0.356031 0.442428
O3 O 0.920843 0.534382 0.545018
O4 O 0.473347 0.705822 0.394006
O5 O 0.55373 0.258461 0.502533
O6 O 0.903521 0.37456 0.574518

#END

#######################################################################
#
#                 Cambridge Crystallographic Data Centre
#                                CCDC 
#
#######################################################################
#
# If this CIF has been generated from an entry in the Cambridge 
# Structural Database, then it will include bibliographic, chemical, 
# crystal, experimental, refinement or atomic coordinate data resulting 
# from the CCDC's data processing and validation procedures.
#
#######################################################################

data_pasted.res.dmain pasted.res.dmain pasted.res.dmain pasted.res.dmain pasted.r
_symmetry_cell_setting           monoclinic
_symmetry_space_group_name_H-M   'P 21/c'
_symmetry_Int_Tables_number      14
loop_
_symmetry_equiv_pos_site_id
_symmetry_equiv_pos_as_xyz
1 x,y,z
2 -x,1/2+y,1/2-z
3 -x,-y,-z
4 x,1/2-y,1/2+z
_cell_length_a                   22.3
_cell_length_b                   9.8
_cell_length_c                   10.4
_cell_angle_alpha                90
_cell_angle_beta                 85.1
_cell_angle_gamma                90
_cell_volume                     2266.43
loop_
_atom_site_label
_atom_site_type_symbol
_atom_site_fract_x
_atom_site_fract_y
_atom_site_fract_z
C1 C 0.145101 0.249286 0.331246
C2 C 0.199802 0.392807 0.181221
C3 C 0.140032 0.459677 0.16385
C4 C 0.089751 0.432222 0.250479
C5 C 0.096433 0.402893 0.480027
C6 C 0.158659 0.457517 0.496652
C7 C 0.207541 0.420296 0.409931
C8 C 0.134204 0.550196 0.0624489
C9 C 0.0802608 0.61659 0.0456191
C10 C 0.031026 0.590181 0.134674
C11 C 0.0355801 0.498906 0.235139
C12 C 0.168138 0.54684 0.59719
C13 C 0.224434 0.60244 0.613065
C14 C 0.272367 0.566351 0.523881
C15 C 0.264143 0.476184 0.424358
C16 C 0.0750837 0.711816 -0.0657338
C17 C 0.233647 0.696439 0.723441
N1 N 0.200764 0.325925 0.307296
N2 N 0.0928221 0.337345 0.354056
H1 H -0.00315882 0.476213 0.302861
H2 H -0.011642 0.641197 0.123936
H3 H 0.173601 0.571209 -0.00462821
H4 H 0.236123 0.468315 0.170948
H5 H 0.210266 0.316313 0.105096
H6 H 0.301742 0.445939 0.356512
H7 H 0.316861 0.608921 0.53382
H8 H 0.129802 0.575679 0.664272
H9 H 0.0830281 0.328282 0.556213
H10 H 0.063246 0.485419 0.490254
H11 H 0.147907 0.184038 0.416226
H12 H 0.139642 0.184241 0.247178
H13 H 0.0694458 0.65606 -0.155567
H14 H 0.115402 0.775077 -0.0836329
H15 H 0.0361048 0.779219 -0.0487716
H16 H 0.192593 0.753562 0.753222
H17 H 0.269391 0.770402 0.697368
H18 H 0.246563 0.640792 0.808503
C1 C 0.854899 -0.250714 0.168754
C2 C 0.800198 -0.107193 0.318779
C3 C 0.859968 -0.040323 0.33615
C4 C 0.910249 -0.0677783 0.249521
C5 C 0.903567 -0.0971073 0.0199732
C6 C 0.841341 -0.042483 0.00334845
C7 C 0.792459 -0.0797038 0.0900686
C8 C 0.865796 0.0501961 0.437551
C9 C 0.919739 0.11659 0.454381
C10 C 0.968974 0.0901807 0.365326
C11 C 0.96442 -0.00109445 0.264861
C12 C 0.831862 0.0468402 -0.0971895
C13 C 0.775566 0.10244 -0.113065
C14 C 0.727633 0.0663507 -0.0238812
C15 C 0.735857 -0.0238164 0.0756418
C16 C 0.924916 0.211816 0.565734
C17 C 0.766353 0.196439 -0.223441
N1 N 0.799236 -0.174075 0.192704
N2 N 0.907178 -0.162655 0.145944
H1 H 1.00316 -0.0237867 0.197139
H2 H 1.01164 0.141197 0.376064
H3 H 0.826399 0.0712094 0.504628
H4 H 0.763877 -0.0316855 0.329052
H5 H 0.789734 -0.183687 0.394904
H6 H 0.698258 -0.0540613 0.143488
H7 H 0.683139 0.108921 -0.03382
H8 H 0.870198 0.075679 -0.164272
H9 H 0.916972 -0.171718 -0.0562127
H10 H 0.936754 -0.0145814 0.0097461
H11 H 0.852093 -0.315962 0.0837745
H12 H 0.860358 -0.315759 0.252822
H13 H 0.930554 0.15606 0.655567
H14 H 0.884598 0.275077 0.583633
H15 H 0.963895 0.279219 0.548772
H16 H 0.807407 0.253562 -0.253222
H17 H 0.730609 0.270402 -0.197368
H18 H 0.753437 0.140792 -0.308503
C1 C 0.854899 0.750714 0.668754
C2 C 0.800198 0.607193 0.818779
C3 C 0.859968 0.540323 0.83615
C4 C 0.910249 0.567778 0.749521
C5 C 0.903567 0.597107 0.519973
C6 C 0.841341 0.542483 0.503348
C7 C 0.792459 0.579704 0.590069
C8 C 0.865796 0.449804 0.937551
C9 C 0.919739 0.38341 0.954381
C10 C 0.968974 0.409819 0.865326
C11 C 0.96442 0.501094 0.764861
C12 C 0.831862 0.45316 0.40281
C13 C 0.775566 0.39756 0.386935
C14 C 0.727633 0.433649 0.476119
C15 C 0.735857 0.523816 0.575642
C16 C 0.924916 0.288184 1.06573
C17 C 0.766353 0.303561 0.276559
N1 N 0.799236 0.674075 0.692704
N2 N 0.907178 0.662655 0.645944
H1 H 1.00316 0.523787 0.697139
H2 H 1.01164 0.358803 0.876064
H3 H 0.826399 0.428791 1.00463
H4 H 0.763877 0.531686 0.829052
H5 H 0.789734 0.683687 0.894904
H6 H 0.698258 0.554061 0.643488
H7 H 0.683139 0.391079 0.46618
H8 H 0.870198 0.424321 0.335728
H9 H 0.916972 0.671718 0.443787
H10 H 0.936754 0.514581 0.509746
H11 H 0.852093 0.815962 0.583774
H12 H 0.860358 0.815759 0.752822
H13 H 0.930554 0.34394 1.15557
H14 H 0.884598 0.224923 1.08363
H15 H 0.963895 0.220781 1.04877
H16 H 0.807407 0.246438 0.246778
H17 H 0.730609 0.229598 0.302632
H18 H 0.753437 0.359208 0.191497
C1 C 0.145101 1.25071 0.831246
C2 C 0.199802 1.10719 0.681221
C3 C 0.140032 1.04032 0.66385
C4 C 0.089751 1.06778 0.750479
C5 C 0.096433 1.09711 0.980027
C6 C 0.158659 1.04248 0.996652
C7 C 0.207541 1.0797 0.909931
C8 C 0.134204 0.949804 0.562449
C9 C 0.0802608 0.88341 0.545619
C10 C 0.031026 0.909819 0.634674
C11 C 0.0355801 1.00109 0.735139
C12 C 0.168138 0.95316 1.09719
C13 C 0.224434 0.89756 1.11307
C14 C 0.272367 0.933649 1.02388
C15 C 0.264143 1.02382 0.924358
C16 C 0.0750837 0.788184 0.434266
C17 C 0.233647 0.803561 1.22344
N1 N 0.200764 1.17407 0.807296
N2 N 0.0928221 1.16266 0.854056
H1 H -0.00315882 1.02379 0.802861
H2 H -0.011642 0.858803 0.623936
H3 H 0.173601 0.928791 0.495372
H4 H 0.236123 1.03169 0.670948
H5 H 0.210266 1.18369 0.605096
H6 H 0.301742 1.05406 0.856512
H7 H 0.316861 0.891079 1.03382
H8 H 0.129802 0.924321 1.16427
H9 H 0.0830281 1.17172 1.05621
H10 H 0.063246 1.01458 0.990254
H11 H 0.147907 1.31596 0.916226
H12 H 0.139642 1.31576 0.747178
H13 H 0.0694458 0.84394 0.344433
H14 H 0.115402 0.724923 0.416367
H15 H 0.0361048 0.720781 0.451228
H16 H 0.192593 0.746438 1.25322
H17 H 0.269391 0.729598 1.19737
H18 H 0.246563 0.859208 1.3085
C18 C 0.614886 0.566032 0.206371
C19 C 0.619159 0.491527 0.091751
C20 C 0.570337 0.413342 0.0626528
C21 C 0.517618 0.405799 0.143259
C22 C 0.515174 0.48056 0.256748
C23 C 0.562354 0.561732 0.289353
C24 C 0.664496 0.655259 0.24318
N3 N 0.574088 0.337245 -0.0601631
N4 N 0.459349 0.476726 0.343723
H19 H 0.743081 0.708485 0.189918
H20 H 0.659538 0.493735 0.0254971
H21 H 0.479888 0.344159 0.118499
H22 H 0.558636 0.621533 0.377675
O1 O 0.622831 0.334262 -0.122868
O2 O 0.422663 0.389288 0.323209
O3 O 0.713761 0.645653 0.159959
O4 O 0.527732 0.286694 -0.0921213
O5 O 0.45333 0.563564 0.427443
O6 O 0.660444 0.730991 0.334969
C18 C 0.385114 0.0660322 0.293629
C19 C 0.380841 -0.00847282 0.408249
C20 C 0.429663 -0.0866578 0.437347
C21 C 0.482382 -0.0942007 0.356741
C22 C 0.484826 -0.0194397 0.243252
C23 C 0.437646 0.0617323 0.210647
C24 C 0.335504 0.155259 0.25682
N3 N 0.425912 -0.162755 0.560163
N4 N 0.540651 -0.0232736 0.156277
H19 H 0.256919 0.208485 0.310082
H20 H 0.340462 -0.00626487 0.474503
H21 H 0.520112 -0.155841 0.381501
H22 H 0.441364 0.121533 0.122325
O1 O 0.377169 -0.165738 0.622868
O2 O 0.577337 -0.110712 0.176791
O3 O 0.286239 0.145653 0.340041
O4 O 0.472268 -0.213306 0.592121
O5 O 0.54667 0.0635645 0.0725566
O6 O 0.339556 0.230991 0.165031
C18 C 0.385114 0.433968 0.793629
C19 C 0.380841 0.508473 0.908249
C20 C 0.429663 0.586658 0.937347
C21 C 0.482382 0.594201 0.856741
C22 C 0.484826 0.51944 0.743252
C23 C 0.437646 0.438268 0.710647
C24 C 0.335504 0.344741 0.75682
N3 N 0.425912 0.662755 1.06016
N4 N 0.540651 0.523274 0.656277
H19 H 0.256919 0.291515 0.810082
H20 H 0.340462 0.506265 0.974503
H21 H 0.520112 0.655841 0.881501
H22 H 0.441364 0.378467 0.622325
O1 O 0.377169 0.665738 1.12287
O2 O 0.577337 0.610712 0.676791
O3 O 0.286239 0.354347 0.840041
O4 O 0.472268 0.713306 1.09212
O5 O 0.54667 0.436436 0.572557
O6 O 0.339556 0.269009 0.665031
C18 C 0.614886 0.933968 0.706371
C19 C 0.619159 1.00847 0.591751
C20 C 0.570337 1.08666 0.562653
C21 C 0.517618 1.0942 0.643259
C22 C 0.515174 1.01944 0.756748
C23 C 0.562354 0.938268 0.789353
C24 C 0.664496 0.844741 0.74318
N3 N 0.574088 1.16275 0.439837
N4 N 0.459349 1.02327 0.843723
H19 H 0.743081 0.791515 0.689918
H20 H 0.659538 1.00626 0.525497
H21 H 0.479888 1.15584 0.618499
H22 H 0.558636 0.878467 0.877675
O1 O 0.622831 1.16574 0.377132
O2 O 0.422663 1.11071 0.823209
O3 O 0.713761 0.854347 0.659959
O4 O 0.527732 1.21331 0.407879
O5 O 0.45333 0.936436 0.927443
O6 O 0.660444 0.769009 0.834969

#END

#######################################################################
#
#                 Cambridge Crystallographic Data Centre
#                                CCDC 
#
#######################################################################
#
# If this CIF has been generated from an entry in the Cambridge 
# Structural Database, then it will include bibliographic, chemical, 
# crystal, experimental, refinement or atomic coordinate data resulting 
# from the CCDC's data processing and validation procedures.
#
#######################################################################

data_pasted.res.dmain pasted.res.dmain pasted.res.dmain pasted.res.dmain pasted.r
_symmetry_cell_setting           triclinic
_symmetry_space_group_name_H-M   'P -1'
_symmetry_Int_Tables_number      2
loop_
_symmetry_equiv_pos_site_id
_symmetry_equiv_pos_as_xyz
1 x,y,z
2 -x,-y,-z
_cell_length_a                   10.3
_cell_length_b                   13.3
_cell_length_c                   9.0
_cell_angle_alpha                102.4
_cell_angle_beta                 72.2
_cell_angle_gamma                95.6
_cell_volume                     1136.51
loop_
_atom_site_label
_atom_site_type_symbol
_atom_site_fract_x
_atom_site_fract_y
_atom_site_fract_z
C1 C 0.908301 0.35502 0.438847
C2 C 0.809171 0.275057 0.235711
C3 C 0.941036 0.218301 0.159304
C4 C 1.03486 0.220477 0.24543
C5 C 0.965419 0.215176 0.526992
C6 C 0.81637 0.181878 0.556092
C7 C 0.731826 0.227799 0.49483
C8 C 0.970573 0.162401 0.00291684
C9 C 1.08922 0.106836 -0.0699209
C10 C 1.17996 0.108058 0.019201
C11 C 1.15361 0.164411 0.174107
C12 C 0.761214 0.104848 0.643209
C13 C 0.625351 0.0702426 0.668705
C14 C 0.543427 0.115708 0.604341
C15 C 0.595652 0.193569 0.519275
C16 C 1.11964 0.0489851 -0.239506
C17 C 0.570004 -0.0147214 0.759523
N1 N 0.781893 0.30957 0.409008
N2 N 1.01151 0.279002 0.404646
H1 H 1.22576 0.167097 0.242251
H2 H 1.2733 0.0648653 -0.0347958
H3 H 0.896927 0.160978 -0.0634541
H4 H 0.722975 0.22552 0.2122
H5 H 0.812235 0.343019 0.182668
H6 H 0.530935 0.23067 0.472356
H7 H 0.436657 0.0902233 0.623071
H8 H 0.827541 0.0695509 0.690952
H9 H 0.983656 0.259401 0.638169
H10 H 1.02919 0.147375 0.489784
H11 H 0.887197 0.393757 0.56462
H12 H 0.947875 0.413044 0.364111
H13 H 1.16587 0.100173 -0.324366
H14 H 1.02675 0.01393 -0.267411
H15 H 1.1919 -0.0121308 -0.264088
H16 H 0.602181 -0.00388533 0.868035
H17 H 0.606574 -0.0899203 0.687142
H18 H 0.458092 -0.0198115 0.794298
C1 C 0.0916993 0.64498 0.561153
C2 C 0.190829 0.724943 0.764289
C3 C 0.0589635 0.781699 0.840696
C4 C -0.0348602 0.779523 0.75457
C5 C 0.0345806 0.784824 0.473008
C6 C 0.18363 0.818122 0.443908
C7 C 0.268174 0.772201 0.50517
C8 C 0.0294266 0.837599 0.997083
C9 C -0.0892199 0.893164 1.06992
C10 C -0.179961 0.891942 0.980799
C11 C -0.153609 0.835589 0.825893
C12 C 0.238786 0.895152 0.356791
C13 C 0.374649 0.929757 0.331295
C14 C 0.456573 0.884292 0.395659
C15 C 0.404348 0.806431 0.480725
C16 C -0.119643 0.951015 1.23951
C17 C 0.429996 1.01472 0.240477
N1 N 0.218107 0.69043 0.590992
N2 N -0.0115143 0.720998 0.595354
H1 H -0.225764 0.832903 0.757749
H2 H -0.273302 0.935135 1.0348
H3 H 0.103073 0.839022 1.06345
H4 H 0.277025 0.77448 0.7878
H5 H 0.187765 0.656981 0.817332
H6 H 0.469065 0.76933 0.527644
H7 H 0.563343 0.909777 0.376929
H8 H 0.172459 0.930449 0.309048
H9 H 0.0163437 0.740599 0.361831
H10 H -0.0291891 0.852625 0.510216
H11 H 0.112803 0.606243 0.43538
H12 H 0.0521254 0.586956 0.635889
H13 H -0.165872 0.899827 1.32437
H14 H -0.0267471 0.98607 1.26741
H15 H -0.191901 1.01213 1.26409
H16 H 0.397819 1.00389 0.131965
H17 H 0.393426 1.08992 0.312858
H18 H 0.541908 1.01981 0.205702
C18 C 0.435879 0.499426 0.267742
C19 C 0.389716 0.563562 0.191741
C20 C 0.479585 0.637885 0.125314
C21 C 0.613276 0.650957 0.131659
C22 C 0.655418 0.585946 0.208563
C23 C 0.56971 0.510441 0.276619
C24 C 0.34679 0.416955 0.340306
N3 N 0.43151 0.705377 0.0435934
N4 N 0.796865 0.598037 0.218636
H19 H 0.169042 0.360337 0.379296
H20 H 0.285909 0.556405 0.183571
H21 H 0.68196 0.709441 0.0784214
H22 H 0.605757 0.460498 0.335906
O1 O 0.312635 0.693752 0.0428904
O2 O 0.871095 0.662328 0.152027
O3 O 0.219231 0.41616 0.329883
O4 O 0.515013 0.765984 -0.0209445
O5 O 0.829005 0.542827 0.292961
O6 O 0.384479 0.357388 0.401642
C18 C 0.564121 0.500574 0.732258
C19 C 0.610284 0.436438 0.808259
C20 C 0.520415 0.362115 0.874686
C21 C 0.386724 0.349043 0.868341
C22 C 0.344582 0.414054 0.791437
C23 C 0.43029 0.489559 0.723381
C24 C 0.65321 0.583045 0.659694
N3 N 0.56849 0.294623 0.956407
N4 N 0.203135 0.401963 0.781364
H19 H 0.830958 0.639663 0.620704
H20 H 0.714091 0.443595 0.816429
H21 H 0.31804 0.290559 0.921579
H22 H 0.394243 0.539502 0.664094
O1 O 0.687365 0.306248 0.95711
O2 O 0.128905 0.337672 0.847973
O3 O 0.780769 0.58384 0.670117
O4 O 0.484987 0.234016 1.02094
O5 O 0.170995 0.457173 0.707039
O6 O 0.615521 0.642612 0.598358

#END

#######################################################################
#
#                 Cambridge Crystallographic Data Centre
#                                CCDC 
#
#######################################################################
#
# If this CIF has been generated from an entry in the Cambridge 
# Structural Database, then it will include bibliographic, chemical, 
# crystal, experimental, refinement or atomic coordinate data resulting 
# from the CCDC's data processing and validation procedures.
#
#######################################################################

data_pasted.res.dmain pasted.res.dmain pasted.res.dmain pasted.res.dmain pasted.r
_symmetry_cell_setting           triclinic
_symmetry_space_group_name_H-M   'P -1'
_symmetry_Int_Tables_number      2
loop_
_symmetry_equiv_pos_site_id
_symmetry_equiv_pos_as_xyz
1 x,y,z
2 -x,-y,-z
_cell_length_a                   8.2
_cell_length_b                   14.5
_cell_length_c                   11.5
_cell_angle_alpha                69.8
_cell_angle_beta                 106.6
_cell_angle_gamma                75.3
_cell_volume                     1136.18
loop_
_atom_site_label
_atom_site_type_symbol
_atom_site_fract_x
_atom_site_fract_y
_atom_site_fract_z
C1 C 1.08793 0.269499 0.607741
C2 C 0.777511 0.38762 0.463098
C3 C 0.788505 0.325472 0.382204
C4 C 0.936976 0.227884 0.43583
C5 C 1.07336 0.0999901 0.671679
C6 C 0.928959 0.141412 0.718572
C7 C 0.851262 0.25041 0.682128
C8 C 0.650307 0.364043 0.253587
C9 C 0.652984 0.30759 0.177794
C10 C 0.800458 0.209078 0.234407
C11 C 0.940599 0.170119 0.360963
C12 C 0.870283 0.0719875 0.797789
C13 C 0.734031 0.107719 0.83959
C14 C 0.655989 0.217111 0.800333
C15 C 0.714168 0.287232 0.723403
C16 C 0.504182 0.350733 0.0391337
C17 C 0.668885 0.0321979 0.921334
N1 N 0.910808 0.324795 0.605049
N2 N 1.08512 0.186144 0.565415
H1 H 1.05742 0.0945776 0.403771
H2 H 0.805537 0.163156 0.177163
H3 H 0.534926 0.440292 0.212341
H4 H 0.637629 0.415068 0.459501
H5 H 0.803695 0.459778 0.418515
H6 H 0.656736 0.372001 0.695685
H7 H 0.549632 0.247059 0.832364
H8 H 0.931906 -0.0129775 0.826173
H9 H 1.21067 0.0548462 0.756897
H10 H 1.04198 0.0442611 0.633287
H11 H 1.19563 0.233094 0.710733
H12 H 1.12273 0.328143 0.540457
H13 H 0.553665 0.378655 -0.040067
H14 H 0.384393 0.417933 0.0194325
H15 H 0.454999 0.289738 0.026754
H16 H 0.772855 -0.0497331 0.975356
H17 H 0.542205 0.0312849 0.856823
H18 H 0.637163 0.0548951 0.996101
C1 C -0.0879299 0.730501 0.392259
C2 C 0.222489 0.61238 0.536902
C3 C 0.211495 0.674528 0.617796
C4 C 0.0630244 0.772116 0.56417
C5 C -0.073361 0.90001 0.328321
C6 C 0.0710407 0.858588 0.281428
C7 C 0.148738 0.74959 0.317872
C8 C 0.349693 0.635957 0.746413
C9 C 0.347016 0.69241 0.822206
C10 C 0.199542 0.790922 0.765593
C11 C 0.0594013 0.829881 0.639037
C12 C 0.129717 0.928012 0.202211
C13 C 0.265969 0.892281 0.16041
C14 C 0.344011 0.782889 0.199667
C15 C 0.285832 0.712768 0.276597
C16 C 0.495818 0.649267 0.960866
C17 C 0.331115 0.967802 0.0786661
N1 N 0.0891916 0.675205 0.394951
N2 N -0.085119 0.813856 0.434585
H1 H -0.0574243 0.905422 0.596229
H2 H 0.194463 0.836844 0.822837
H3 H 0.465074 0.559708 0.787659
H4 H 0.362371 0.584932 0.540499
H5 H 0.196305 0.540222 0.581485
H6 H 0.343264 0.627999 0.304315
H7 H 0.450368 0.752941 0.167636
H8 H 0.0680938 1.01298 0.173827
H9 H -0.210672 0.945154 0.243103
H10 H -0.0419761 0.955739 0.366713
H11 H -0.19563 0.766906 0.289267
H12 H -0.122732 0.671857 0.459543
H13 H 0.446335 0.621345 1.04007
H14 H 0.615607 0.582067 0.980568
H15 H 0.545001 0.710262 0.973246
H16 H 0.227145 1.04973 0.024644
H17 H 0.457795 0.968715 0.143177
H18 H 0.362837 0.945105 0.00389854
C18 C 0.227288 0.367321 0.30832
C19 C 0.0912268 0.386395 0.188102
C20 C 0.112103 0.307578 0.145131
C21 C 0.262715 0.210701 0.216946
C22 C 0.395108 0.194574 0.336046
C23 C 0.3806 0.270669 0.383393
C24 C 0.216724 0.447961 0.360805
N3 N -0.0313605 0.327527 0.0177749
N4 N 0.556892 0.0920864 0.415652
H19 H 0.0668141 0.584293 0.323315
H20 H -0.029366 0.461009 0.128138
H21 H 0.276429 0.150233 0.181271
H22 H 0.486603 0.255688 0.477221
O1 O -0.162823 0.41313 -0.0428711
O2 O 0.571592 0.0298594 0.366749
O3 O 0.0613034 0.536365 0.28232
O4 O -0.00698828 0.257535 -0.0184148
O5 O 0.665081 0.0777526 0.523762
O6 O 0.335141 0.436128 0.461466
C18 C 0.772712 0.632679 0.69168
C19 C 0.908773 0.613605 0.811898
C20 C 0.887897 0.692422 0.854869
C21 C 0.737285 0.789299 0.783054
C22 C 0.604892 0.805426 0.663954
C23 C 0.6194 0.729331 0.616607
C24 C 0.783276 0.552039 0.639195
N3 N 1.03136 0.672473 0.982225
N4 N 0.443108 0.907914 0.584348
H19 H 0.933186 0.415707 0.676685
H20 H 1.02937 0.538991 0.871862
H21 H 0.723571 0.849767 0.818729
H22 H 0.513397 0.744312 0.522779
O1 O 1.16282 0.58687 1.04287
O2 O 0.428408 0.970141 0.633251
O3 O 0.938697 0.463635 0.71768
O4 O 1.00699 0.742465 1.01841
O5 O 0.334919 0.922247 0.476238
O6 O 0.664859 0.563872 0.538534

#END

#######################################################################
#
#                 Cambridge Crystallographic Data Centre
#                                CCDC 
#
#######################################################################
#
# If this CIF has been generated from an entry in the Cambridge 
# Structural Database, then it will include bibliographic, chemical, 
# crystal, experimental, refinement or atomic coordinate data resulting 
# from the CCDC's data processing and validation procedures.
#
#######################################################################

data_pasted.res.dmain pasted.res.dmain pasted.res.dmain pasted.res.dmain pasted.r
_symmetry_cell_setting           monoclinic
_symmetry_space_group_name_H-M   'P 21/a'
_symmetry_Int_Tables_number      14
loop_
_symmetry_equiv_pos_site_id
_symmetry_equiv_pos_as_xyz
1 x,y,z
2 1/2-x,1/2+y,-z
3 -x,-y,-z
4 1/2+x,1/2-y,z
_cell_length_a                   7.7
_cell_length_b                   28.3
_cell_length_c                   11.0
_cell_angle_alpha                90
_cell_angle_beta                 73.1
_cell_angle_gamma                90
_cell_volume                     2287.97
loop_
_atom_site_label
_atom_site_type_symbol
_atom_site_fract_x
_atom_site_fract_y
_atom_site_fract_z
C1 C 1.19436 0.629996 0.930316
C2 C 1.19011 0.71295 0.957069
C3 C 1.16264 0.715344 0.826295
C4 C 1.11841 0.67453 0.769494
C5 C 0.917338 0.614219 0.888403
C6 C 0.83011 0.639249 1.01301
C7 C 0.935641 0.665609 1.07278
C8 C 1.1795 0.758251 0.760936
C9 C 1.15013 0.762032 0.642074
C10 C 1.10234 0.721 0.58802
C11 C 1.08758 0.677943 0.65033
C12 C 0.643451 0.636759 1.06957
C13 C 0.558011 0.660452 1.18216
C14 C 0.66544 0.687363 1.23918
C15 C 0.85115 0.689742 1.18572
C16 C 1.16852 0.808397 0.572989
C17 C 0.35688 0.65804 1.24071
N1 N 1.12824 0.667973 1.02165
N2 N 1.10485 0.629397 0.830419
H1 H 1.05444 0.645826 0.607011
H2 H 1.07848 0.723053 0.494932
H3 H 1.21423 0.789946 0.805809
H4 H 1.1176 0.742021 1.01685
H5 H 1.33431 0.717505 0.950126
H6 H 0.935311 0.709726 1.23167
H7 H 0.601699 0.706165 1.3277
H8 H 0.561937 0.616024 1.02262
H9 H 0.916567 0.575657 0.902884
H10 H 0.839582 0.620802 0.820746
H11 H 1.17114 0.595842 0.979914
H12 H 1.34055 0.634613 0.887499
H13 H 1.27979 0.807506 0.483825
H14 H 1.19817 0.837217 0.630651
H15 H 1.04503 0.817632 0.548238
H16 H 0.295569 0.630898 1.19523
H17 H 0.291541 0.691983 1.23368
H18 H 0.322326 0.649381 1.34257
C1 C 0.305637 0.129996 0.069684
C2 C 0.309889 0.21295 0.0429313
C3 C 0.337358 0.215344 0.173705
C4 C 0.381587 0.17453 0.230506
C5 C 0.582662 0.114219 0.111597
C6 C 0.66989 0.139249 -0.0130066
C7 C 0.564359 0.165609 -0.0727837
C8 C 0.320504 0.258251 0.239064
C9 C 0.349868 0.262032 0.357926
C10 C 0.397664 0.221 0.41198
C11 C 0.412418 0.177943 0.34967
C12 C 0.856549 0.136759 -0.0695694
C13 C 0.941989 0.160452 -0.182163
C14 C 0.83456 0.187363 -0.239176
C15 C 0.64885 0.189742 -0.185725
C16 C 0.331482 0.308397 0.427011
C17 C 1.14312 0.15804 -0.240707
N1 N 0.371762 0.167973 -0.0216489
N2 N 0.395153 0.129397 0.169581
H1 H 0.445556 0.145826 0.392989
H2 H 0.421525 0.223053 0.505068
H3 H 0.285767 0.289946 0.194191
H4 H 0.382404 0.242021 -0.0168466
H5 H 0.165694 0.217505 0.0498742
H6 H 0.564689 0.209726 -0.231674
H7 H 0.898301 0.206165 -0.327703
H8 H 0.938063 0.116024 -0.0226203
H9 H 0.583433 0.0756571 0.0971162
H10 H 0.660418 0.120802 0.179254
H11 H 0.328857 0.0958422 0.0200859
H12 H 0.159452 0.134613 0.112501
H13 H 0.220211 0.307506 0.516175
H14 H 0.301833 0.337217 0.369349
H15 H 0.454968 0.317632 0.451762
H16 H 1.20443 0.130898 -0.195232
H17 H 1.20846 0.191983 -0.233679
H18 H 1.17767 0.149381 -0.34257
C1 C -0.194363 0.370004 0.069684
C2 C -0.190111 0.28705 0.0429313
C3 C -0.162642 0.284656 0.173705
C4 C -0.118413 0.32547 0.230506
C5 C 0.0826623 0.385781 0.111597
C6 C 0.16989 0.360751 -0.0130066
C7 C 0.0643588 0.334391 -0.0727837
C8 C -0.179496 0.241749 0.239064
C9 C -0.150132 0.237968 0.357926
C10 C -0.102336 0.279 0.41198
C11 C -0.0875819 0.322057 0.34967
C12 C 0.356549 0.363241 -0.0695694
C13 C 0.441989 0.339548 -0.182163
C14 C 0.33456 0.312637 -0.239176
C15 C 0.14885 0.310258 -0.185725
C16 C -0.168518 0.191603 0.427011
C17 C 0.64312 0.34196 -0.240707
N1 N -0.128238 0.332027 -0.0216489
N2 N -0.104847 0.370603 0.169581
H1 H -0.0544441 0.354174 0.392989
H2 H -0.0784752 0.276947 0.505068
H3 H -0.214233 0.210054 0.194191
H4 H -0.117596 0.257979 -0.0168466
H5 H -0.334306 0.282495 0.0498742
H6 H 0.0646893 0.290274 -0.231674
H7 H 0.398301 0.293835 -0.327703
H8 H 0.438063 0.383976 -0.0226203
H9 H 0.0834333 0.424343 0.0971162
H10 H 0.160418 0.379198 0.179254
H11 H -0.171143 0.404158 0.0200859
H12 H -0.340548 0.365387 0.112501
H13 H -0.279789 0.192494 0.516175
H14 H -0.198167 0.162783 0.369349
H15 H -0.045032 0.182368 0.451762
H16 H 0.704431 0.369102 -0.195232
H17 H 0.708459 0.308017 -0.233679
H18 H 0.677674 0.350619 -0.34257
C1 C 0.694363 0.870004 0.930316
C2 C 0.690111 0.78705 0.957069
C3 C 0.662642 0.784656 0.826295
C4 C 0.618413 0.82547 0.769494
C5 C 0.417338 0.885781 0.888403
C6 C 0.33011 0.860751 1.01301
C7 C 0.435641 0.834391 1.07278
C8 C 0.679496 0.741749 0.760936
C9 C 0.650132 0.737968 0.642074
C10 C 0.602336 0.779 0.58802
C11 C 0.587582 0.822057 0.65033
C12 C 0.143451 0.863241 1.06957
C13 C 0.0580105 0.839548 1.18216
C14 C 0.16544 0.812637 1.23918
C15 C 0.35115 0.810258 1.18572
C16 C 0.668518 0.691603 0.572989
C17 C -0.14312 0.84196 1.24071
N1 N 0.628238 0.832027 1.02165
N2 N 0.604846 0.870603 0.830419
H1 H 0.554444 0.854174 0.607011
H2 H 0.578475 0.776947 0.494932
H3 H 0.714233 0.710054 0.805809
H4 H 0.617596 0.757979 1.01685
H5 H 0.834306 0.782495 0.950126
H6 H 0.435311 0.790274 1.23167
H7 H 0.101699 0.793835 1.3277
H8 H 0.0619369 0.883976 1.02262
H9 H 0.416567 0.924343 0.902884
H10 H 0.339582 0.879198 0.820746
H11 H 0.671143 0.904158 0.979914
H12 H 0.840548 0.865387 0.887499
H13 H 0.779789 0.692494 0.483825
H14 H 0.698167 0.662783 0.630651
H15 H 0.545032 0.682368 0.548238
H16 H -0.204431 0.869102 1.19523
H17 H -0.208459 0.808017 1.23368
H18 H -0.177674 0.850619 1.34257
C18 C 1.02293 0.0564629 0.549192
C19 C 1.12909 0.030422 0.608179
C20 C 1.04771 0.0110072 0.727371
C21 C 0.865437 0.0167164 0.790424
C22 C 0.764052 0.0426892 0.728616
C23 C 0.838628 0.062508 0.609198
C24 C 1.0982 0.0771667 0.419768
N3 N 1.15947 -0.0167167 0.789973
N4 N 0.569214 0.0493373 0.792476
H19 H 1.31555 0.0868195 0.291982
H20 H 1.27263 0.0250509 0.562914
H21 H 0.80479 0.00136852 0.883915
H22 H 0.755247 0.0823279 0.56269
O1 O 1.31777 -0.0226688 0.730393
O2 O 0.507262 0.0307745 0.896389
O3 O 1.27903 0.0735946 0.377346
O4 O 1.08401 -0.0330815 0.894797
O5 O 0.48392 0.0722872 0.735602
O6 O 1.00697 0.0936816 0.357742
C18 C 0.477066 0.556463 0.450808
C19 C 0.370914 0.530422 0.391821
C20 C 0.452293 0.511007 0.272629
C21 C 0.634563 0.516716 0.209576
C22 C 0.735948 0.542689 0.271384
C23 C 0.661372 0.562508 0.390802
C24 C 0.401803 0.577167 0.580232
N3 N 0.340535 0.483283 0.210027
N4 N 0.930786 0.549337 0.207524
H19 H 0.184446 0.586819 0.708018
H20 H 0.227375 0.525051 0.437086
H21 H 0.69521 0.501369 0.116085
H22 H 0.744753 0.582328 0.43731
O1 O 0.182234 0.477331 0.269607
O2 O 0.992738 0.530775 0.103611
O3 O 0.220969 0.573595 0.622654
O4 O 0.41599 0.466919 0.105203
O5 O 1.01608 0.572287 0.264398
O6 O 0.493032 0.593682 0.642258
C18 C -0.0229343 0.943537 0.450808
C19 C -0.129086 0.969578 0.391821
C20 C -0.047707 0.988993 0.272629
C21 C 0.134563 0.983284 0.209576
C22 C 0.235948 0.957311 0.271384
C23 C 0.161372 0.937492 0.390802
C24 C -0.0981969 0.922833 0.580232
N3 N -0.159465 1.01672 0.210027
N4 N 0.430785 0.950663 0.207524
H19 H -0.315554 0.913181 0.708018
H20 H -0.272625 0.974949 0.437086
H21 H 0.19521 0.998631 0.116085
H22 H 0.244753 0.917672 0.43731
O1 O -0.317766 1.02267 0.269607
O2 O 0.492738 0.969225 0.103611
O3 O -0.279031 0.926405 0.622654
O4 O -0.0840095 1.03308 0.105203
O5 O 0.51608 0.927713 0.264398
O6 O -0.00696766 0.906318 0.642258
C18 C 0.522934 0.443537 0.549192
C19 C 0.629086 0.469578 0.608179
C20 C 0.547707 0.488993 0.727371
C21 C 0.365437 0.483284 0.790424
C22 C 0.264052 0.457311 0.728616
C23 C 0.338628 0.437492 0.609198
C24 C 0.598197 0.422833 0.419768
N3 N 0.659465 0.516717 0.789973
N4 N 0.0692145 0.450663 0.792476
H19 H 0.815554 0.413181 0.291982
H20 H 0.772625 0.474949 0.562914
H21 H 0.30479 0.498631 0.883915
H22 H 0.255247 0.417672 0.56269
O1 O 0.817766 0.522669 0.730393
O2 O 0.0072619 0.469225 0.896389
O3 O 0.779031 0.426405 0.377346
O4 O 0.58401 0.533081 0.894797
O5 O -0.0160797 0.427713 0.735602
O6 O 0.506968 0.406318 0.357742

#END

#######################################################################
#
#                 Cambridge Crystallographic Data Centre
#                                CCDC 
#
#######################################################################
#
# If this CIF has been generated from an entry in the Cambridge 
# Structural Database, then it will include bibliographic, chemical, 
# crystal, experimental, refinement or atomic coordinate data resulting 
# from the CCDC's data processing and validation procedures.
#
#######################################################################

data_pasted.res.dmain pasted.res.dmain pasted.res.dmain pasted.res.dmain pasted.r
_symmetry_cell_setting           triclinic
_symmetry_space_group_name_H-M   'P -1'
_symmetry_Int_Tables_number      2
loop_
_symmetry_equiv_pos_site_id
_symmetry_equiv_pos_as_xyz
1 x,y,z
2 -x,-y,-z
_cell_length_a                   7.0
_cell_length_b                   10.4
_cell_length_c                   16.7
_cell_angle_alpha                76.3
_cell_angle_beta                 91.9
_cell_angle_gamma                77.5
_cell_volume                     1148.6
loop_
_atom_site_label
_atom_site_type_symbol
_atom_site_fract_x
_atom_site_fract_y
_atom_site_fract_z
C1 C 0.214343 0.697163 0.25465
C2 C 0.178055 0.769727 0.108808
C3 C 0.261769 0.887211 0.119569
C4 C 0.350235 0.884775 0.196728
C5 C 0.549637 0.680945 0.288898
C6 C 0.588181 0.584943 0.233033
C7 C 0.435787 0.575433 0.179794
C8 C 0.254656 0.998407 0.0528689
C9 C 0.336034 1.10628 0.0598491
C10 C 0.427672 1.10047 0.136825
C11 C 0.433742 0.991897 0.204289
C12 C 0.776188 0.505141 0.233364
C13 C 0.818371 0.418716 0.181118
C14 C 0.664956 0.41293 0.127047
C15 C 0.476708 0.489581 0.1266
C16 C 0.323139 1.22601 -0.0124519
C17 C 1.02181 0.335045 0.181359
N1 N 0.239105 0.650839 0.179157
N2 N 0.356265 0.775246 0.267831
H1 H 0.501445 0.988892 0.264648
H2 H 0.493428 1.18328 0.143863
H3 H 0.185715 0.999487 -0.00710827
H4 H 0.224536 0.741039 0.0520026
H5 H 0.0163375 0.799106 0.101535
H6 H 0.356252 0.482746 0.0859825
H7 H 0.694303 0.345787 0.0855546
H8 H 0.894348 0.512566 0.275262
H9 H 0.558128 0.62375 0.354077
H10 H 0.663148 0.739651 0.285034
H11 H 0.231903 0.609438 0.308111
H12 H 0.0649842 0.759907 0.250606
H13 H 0.18791 1.30402 -0.0151659
H14 H 0.323984 1.19719 -0.071503
H15 H 0.445694 1.27469 -0.0079537
H16 H 1.12029 0.34077 0.23212
H17 H 1.08626 0.368574 0.123111
H18 H 1.0214 0.227868 0.187937
C1 C 0.785657 0.302837 0.74535
C2 C 0.821945 0.230273 0.891192
C3 C 0.738231 0.112789 0.880431
C4 C 0.649765 0.115225 0.803272
C5 C 0.450363 0.319055 0.711102
C6 C 0.411819 0.415057 0.766967
C7 C 0.564213 0.424567 0.820206
C8 C 0.745344 0.00159344 0.947131
C9 C 0.663966 -0.106283 0.940151
C10 C 0.572328 -0.100468 0.863175
C11 C 0.566258 0.00810275 0.795711
C12 C 0.223812 0.494859 0.766636
C13 C 0.181629 0.581284 0.818882
C14 C 0.335044 0.58707 0.872953
C15 C 0.523292 0.510419 0.8734
C16 C 0.676861 -0.226006 1.01245
C17 C -0.0218145 0.664955 0.818641
N1 N 0.760895 0.349161 0.820843
N2 N 0.643735 0.224754 0.732169
H1 H 0.498555 0.0111079 0.735352
H2 H 0.506572 -0.183284 0.856137
H3 H 0.814285 0.00051332 1.00711
H4 H 0.775464 0.258961 0.947997
H5 H 0.983662 0.200894 0.898465
H6 H 0.643748 0.517254 0.914018
H7 H 0.305697 0.654213 0.914445
H8 H 0.105652 0.487434 0.724738
H9 H 0.441872 0.37625 0.645923
H10 H 0.336852 0.260349 0.714966
H11 H 0.768097 0.390562 0.691889
H12 H 0.935016 0.240093 0.749394
H13 H 0.81209 -0.304022 1.01517
H14 H 0.676016 -0.197186 1.0715
H15 H 0.554306 -0.274688 1.00795
H16 H -0.120285 0.65923 0.76788
H17 H -0.0862565 0.631426 0.876889
H18 H -0.0213965 0.772132 0.812063
C18 C 0.974615 0.104842 0.391821
C19 C 1.09512 0.141126 0.446624
C20 C 1.01335 0.242579 0.484504
C21 C 0.816834 0.309358 0.46995
C22 C 0.701513 0.270393 0.415181
C23 C 0.776176 0.169905 0.375632
C24 C 1.05087 -0.0017399 0.34788
N3 N 1.14041 0.281436 0.542472
N4 N 0.491176 0.33857 0.398591
H19 H 1.27517 -0.132926 0.34236
H20 H 1.25006 0.0919349 0.460058
H21 H 0.756076 0.388668 0.500162
H22 H 0.68225 0.141951 0.332732
O1 O 1.31137 0.218575 0.5558
O2 O 0.431352 0.428607 0.432885
O3 O 1.23876 -0.064885 0.373397
O4 O 1.06429 0.371541 0.574177
O5 O 0.391855 0.297754 0.353228
O6 O 0.953336 -0.0317398 0.297274
C18 C 0.0253847 0.895158 0.608179
C19 C -0.0951204 0.858874 0.553376
C20 C -0.0133459 0.757421 0.515496
C21 C 0.183166 0.690642 0.53005
C22 C 0.298487 0.729607 0.584819
C23 C 0.223824 0.830095 0.624368
C24 C -0.0508708 1.00174 0.65212
N3 N -0.140411 0.718564 0.457528
N4 N 0.508824 0.66143 0.601409
H19 H -0.275172 1.13293 0.65764
H20 H -0.250055 0.908065 0.539942
H21 H 0.243924 0.611332 0.499838
H22 H 0.31775 0.858049 0.667269
O1 O -0.311373 0.781425 0.4442
O2 O 0.568648 0.571393 0.567115
O3 O -0.238761 1.06488 0.626603
O4 O -0.0642893 0.628459 0.425823
O5 O 0.608145 0.702246 0.646772
O6 O 0.0466642 1.03174 0.702726

#END

#######################################################################
#
#                 Cambridge Crystallographic Data Centre
#                                CCDC 
#
#######################################################################
#
# If this CIF has been generated from an entry in the Cambridge 
# Structural Database, then it will include bibliographic, chemical, 
# crystal, experimental, refinement or atomic coordinate data resulting 
# from the CCDC's data processing and validation procedures.
#
#######################################################################

data_pasted.res.dmain pasted.res.dmain pasted.res.dmain pasted.res.dmain pasted.r
_symmetry_cell_setting           orthorhombic
_symmetry_space_group_name_H-M   'P b c a'
_symmetry_Int_Tables_number      61
loop_
_symmetry_equiv_pos_site_id
_symmetry_equiv_pos_as_xyz
1 x,y,z
2 1/2+x,1/2-y,-z
3 -x,1/2+y,1/2-z
4 1/2-x,-y,1/2+z
5 -x,-y,-z
6 1/2-x,1/2+y,z
7 x,1/2-y,1/2+z
8 1/2+x,y,1/2-z
_cell_length_a                   20.6
_cell_length_b                   16.6
_cell_length_c                   13.3
_cell_angle_alpha                90
_cell_angle_beta                 90
_cell_angle_gamma                90
_cell_volume                     4568.86
loop_
_atom_site_label
_atom_site_type_symbol
_atom_site_fract_x
_atom_site_fract_y
_atom_site_fract_z
C1 C 0.302077 0.555263 0.454945
C2 C 0.319879 0.484762 0.606866
C3 C 0.387564 0.519129 0.603082
C4 C 0.402653 0.580984 0.535783
C5 C 0.328373 0.688906 0.497925
C6 C 0.279431 0.679862 0.581542
C7 C 0.2549 0.603889 0.60611
C8 C 0.435762 0.490071 0.666945
C9 C 0.498128 0.521736 0.667495
C10 C 0.511868 0.584761 0.601204
C11 C 0.465039 0.613633 0.536066
C12 C 0.258747 0.746637 0.636153
C13 C 0.215217 0.740172 0.71547
C14 C 0.192163 0.663568 0.740058
C15 C 0.211364 0.596626 0.685928
C16 C 0.549527 0.489161 0.735933
C17 C 0.192921 0.81285 0.772419
N1 N 0.27292 0.533542 0.550728
N2 N 0.35561 0.611459 0.466796
H1 H 0.476105 0.661494 0.482978
H2 H 0.560352 0.610741 0.600348
H3 H 0.423639 0.441757 0.719237
H4 H 0.303559 0.479563 0.685001
H5 H 0.319496 0.423429 0.575665
H6 H 0.192334 0.537253 0.703727
H7 H 0.158136 0.656842 0.802082
H8 H 0.278241 0.805685 0.61676
H9 H 0.30604 0.71753 0.431872
H10 H 0.368023 0.728492 0.521871
H11 H 0.265338 0.583001 0.406552
H12 H 0.319473 0.500246 0.41843
H13 H 0.584576 0.451837 0.695088
H14 H 0.52836 0.451316 0.794752
H15 H 0.576521 0.537424 0.773218
H16 H 0.225966 0.863668 0.761741
H17 H 0.190355 0.800793 0.85327
H18 H 0.144422 0.832162 0.748658
C1 C 0.802077 0.944737 0.545055
C2 C 0.819879 1.01524 0.393134
C3 C 0.887564 0.980871 0.396918
C4 C 0.902653 0.919016 0.464217
C5 C 0.828373 0.811094 0.502075
C6 C 0.779431 0.820138 0.418458
C7 C 0.7549 0.896111 0.39389
C8 C 0.935762 1.00993 0.333055
C9 C 0.998128 0.978264 0.332505
C10 C 1.01187 0.915239 0.398796
C11 C 0.965039 0.886367 0.463934
C12 C 0.758747 0.753363 0.363847
C13 C 0.715217 0.759828 0.28453
C14 C 0.692163 0.836432 0.259942
C15 C 0.711364 0.903374 0.314072
C16 C 1.04953 1.01084 0.264067
C17 C 0.692921 0.68715 0.227581
N1 N 0.77292 0.966458 0.449272
N2 N 0.85561 0.888541 0.533204
H1 H 0.976105 0.838506 0.517022
H2 H 1.06035 0.889259 0.399652
H3 H 0.923639 1.05824 0.280763
H4 H 0.803559 1.02044 0.314999
H5 H 0.819496 1.07657 0.424335
H6 H 0.692334 0.962747 0.296273
H7 H 0.658136 0.843158 0.197918
H8 H 0.778242 0.694315 0.38324
H9 H 0.80604 0.78247 0.568128
H10 H 0.868023 0.771508 0.478129
H11 H 0.765338 0.916999 0.593448
H12 H 0.819473 0.999754 0.58157
H13 H 1.08458 1.04816 0.304912
H14 H 1.02836 1.04868 0.205248
H15 H 1.07652 0.962576 0.226782
H16 H 0.725966 0.636332 0.238259
H17 H 0.690355 0.699207 0.14673
H18 H 0.644422 0.667838 0.251342
C1 C 0.697923 0.0552634 1.04506
C2 C 0.680121 -0.0152376 0.893134
C3 C 0.612436 0.0191292 0.896918
C4 C 0.597347 0.0809841 0.964217
C5 C 0.671627 0.188906 1.00208
C6 C 0.720569 0.179862 0.918458
C7 C 0.7451 0.103889 0.89389
C8 C 0.564238 -0.00992892 0.833055
C9 C 0.501872 0.0217359 0.832505
C10 C 0.488132 0.0847608 0.898796
C11 C 0.534961 0.113633 0.963934
C12 C 0.741253 0.246637 0.863847
C13 C 0.784783 0.240172 0.78453
C14 C 0.807837 0.163568 0.759942
C15 C 0.788636 0.0966255 0.814072
C16 C 0.450473 -0.0108392 0.764067
C17 C 0.807079 0.31285 0.727581
N1 N 0.72708 0.0335425 0.949272
N2 N 0.64439 0.111459 1.0332
H1 H 0.523895 0.161494 1.01702
H2 H 0.439648 0.110741 0.899652
H3 H 0.576361 -0.0582429 0.780763
H4 H 0.696441 -0.0204366 0.814999
H5 H 0.680504 -0.0765705 0.924335
H6 H 0.807666 0.0372526 0.796273
H7 H 0.841864 0.156842 0.697918
H8 H 0.721758 0.305685 0.88324
H9 H 0.69396 0.21753 1.06813
H10 H 0.631977 0.228492 0.978129
H11 H 0.734662 0.0830015 1.09345
H12 H 0.680527 0.00024644 1.08157
H13 H 0.415424 -0.0481633 0.804912
H14 H 0.47164 -0.0486841 0.705248
H15 H 0.423479 0.0374236 0.726782
H16 H 0.774034 0.363668 0.738259
H17 H 0.809645 0.300793 0.64673
H18 H 0.855578 0.332162 0.751342
C1 C 0.197923 0.444737 -0.0450553
C2 C 0.180121 0.515238 0.106866
C3 C 0.112436 0.480871 0.103082
C4 C 0.0973466 0.419016 0.035783
C5 C 0.171627 0.311094 -0.00207512
C6 C 0.220569 0.320138 0.081542
C7 C 0.2451 0.396111 0.10611
C8 C 0.0642378 0.509929 0.166945
C9 C 0.0018716 0.478264 0.167495
C10 C -0.0118676 0.415239 0.101204
C11 C 0.0349614 0.386367 0.0360661
C12 C 0.241253 0.253363 0.136153
C13 C 0.284783 0.259828 0.21547
C14 C 0.307837 0.336432 0.240058
C15 C 0.288636 0.403374 0.185928
C16 C -0.0495274 0.510839 0.235933
C17 C 0.307079 0.18715 0.272419
N1 N 0.22708 0.466458 0.0507278
N2 N 0.14439 0.388541 -0.0332042
H1 H 0.0238953 0.338506 -0.017022
H2 H -0.0603517 0.389259 0.100348
H3 H 0.0763609 0.558243 0.219237
H4 H 0.196441 0.520437 0.185001
H5 H 0.180504 0.576571 0.0756649
H6 H 0.307666 0.462747 0.203727
H7 H 0.341864 0.343158 0.302082
H8 H 0.221759 0.194315 0.11676
H9 H 0.19396 0.28247 -0.0681283
H10 H 0.131977 0.271508 0.021871
H11 H 0.234662 0.416999 -0.0934484
H12 H 0.180527 0.499754 -0.0815704
H13 H -0.0845764 0.548163 0.195088
H14 H -0.0283603 0.548684 0.294752
H15 H -0.0765205 0.462576 0.273218
H16 H 0.274034 0.136332 0.261741
H17 H 0.309645 0.199207 0.35327
H18 H 0.355578 0.167838 0.248658
C1 C 0.697923 0.444737 0.545055
C2 C 0.680121 0.515238 0.393134
C3 C 0.612436 0.480871 0.396918
C4 C 0.597347 0.419016 0.464217
C5 C 0.671627 0.311094 0.502075
C6 C 0.720569 0.320138 0.418458
C7 C 0.7451 0.396111 0.39389
C8 C 0.564238 0.509929 0.333055
C9 C 0.501872 0.478264 0.332505
C10 C 0.488132 0.415239 0.398796
C11 C 0.534961 0.386367 0.463934
C12 C 0.741253 0.253363 0.363847
C13 C 0.784783 0.259828 0.28453
C14 C 0.807837 0.336432 0.259942
C15 C 0.788636 0.403374 0.314072
C16 C 0.450473 0.510839 0.264067
C17 C 0.807079 0.18715 0.227581
N1 N 0.72708 0.466458 0.449272
N2 N 0.64439 0.388541 0.533204
H1 H 0.523895 0.338506 0.517022
H2 H 0.439648 0.389259 0.399652
H3 H 0.576361 0.558243 0.280763
H4 H 0.696441 0.520437 0.314999
H5 H 0.680504 0.576571 0.424335
H6 H 0.807666 0.462747 0.296273
H7 H 0.841864 0.343158 0.197918
H8 H 0.721758 0.194315 0.38324
H9 H 0.69396 0.28247 0.568128
H10 H 0.631977 0.271508 0.478129
H11 H 0.734662 0.416999 0.593448
H12 H 0.680527 0.499754 0.58157
H13 H 0.415424 0.548163 0.304912
H14 H 0.47164 0.548684 0.205248
H15 H 0.423479 0.462576 0.226782
H16 H 0.774034 0.136332 0.238259
H17 H 0.809645 0.199207 0.14673
H18 H 0.855578 0.167838 0.251342
C1 C 0.197923 0.0552634 0.454945
C2 C 0.180121 -0.0152376 0.606866
C3 C 0.112436 0.0191292 0.603082
C4 C 0.0973466 0.0809841 0.535783
C5 C 0.171627 0.188906 0.497925
C6 C 0.220569 0.179862 0.581542
C7 C 0.2451 0.103889 0.60611
C8 C 0.0642378 -0.00992892 0.666945
C9 C 0.0018716 0.0217359 0.667495
C10 C -0.0118676 0.0847608 0.601204
C11 C 0.0349614 0.113633 0.536066
C12 C 0.241253 0.246637 0.636153
C13 C 0.284783 0.240172 0.71547
C14 C 0.307837 0.163568 0.740058
C15 C 0.288636 0.0966255 0.685928
C16 C -0.0495274 -0.0108392 0.735933
C17 C 0.307079 0.31285 0.772419
N1 N 0.22708 0.0335425 0.550728
N2 N 0.14439 0.111459 0.466796
H1 H 0.0238953 0.161494 0.482978
H2 H -0.0603517 0.110741 0.600348
H3 H 0.0763609 -0.0582429 0.719237
H4 H 0.196441 -0.0204366 0.685001
H5 H 0.180504 -0.0765705 0.575665
H6 H 0.307666 0.0372526 0.703727
H7 H 0.341864 0.156842 0.802082
H8 H 0.221759 0.305685 0.61676
H9 H 0.19396 0.21753 0.431872
H10 H 0.131977 0.228492 0.521871
H11 H 0.234662 0.0830015 0.406552
H12 H 0.180527 0.00024644 0.41843
H13 H -0.0845764 -0.0481633 0.695088
H14 H -0.0283603 -0.0486841 0.794752
H15 H -0.0765205 0.0374236 0.773218
H16 H 0.274034 0.363668 0.761741
H17 H 0.309645 0.300793 0.85327
H18 H 0.355578 0.332162 0.748658
C1 C 0.302077 0.944737 -0.0450553
C2 C 0.319879 1.01524 0.106866
C3 C 0.387564 0.980871 0.103082
C4 C 0.402653 0.919016 0.035783
C5 C 0.328373 0.811094 -0.00207512
C6 C 0.279431 0.820138 0.081542
C7 C 0.2549 0.896111 0.10611
C8 C 0.435762 1.00993 0.166945
C9 C 0.498128 0.978264 0.167495
C10 C 0.511868 0.915239 0.101204
C11 C 0.465039 0.886367 0.0360661
C12 C 0.258747 0.753363 0.136153
C13 C 0.215217 0.759828 0.21547
C14 C 0.192163 0.836432 0.240058
C15 C 0.211364 0.903374 0.185928
C16 C 0.549527 1.01084 0.235933
C17 C 0.192921 0.68715 0.272419
N1 N 0.27292 0.966458 0.0507278
N2 N 0.35561 0.888541 -0.0332042
H1 H 0.476105 0.838506 -0.017022
H2 H 0.560352 0.889259 0.100348
H3 H 0.423639 1.05824 0.219237
H4 H 0.303559 1.02044 0.185001
H5 H 0.319496 1.07657 0.0756649
H6 H 0.192334 0.962747 0.203727
H7 H 0.158136 0.843158 0.302082
H8 H 0.278241 0.694315 0.11676
H9 H 0.30604 0.78247 -0.0681283
H10 H 0.368023 0.771508 0.021871
H11 H 0.265338 0.916999 -0.0934484
H12 H 0.319473 0.999754 -0.0815704
H13 H 0.584576 1.04816 0.195088
H14 H 0.52836 1.04868 0.294752
H15 H 0.576521 0.962576 0.273218
H16 H 0.225966 0.636332 0.261741
H17 H 0.190355 0.699207 0.35327
H18 H 0.144422 0.667838 0.248658
C1 C 0.802077 0.555263 1.04506
C2 C 0.819879 0.484762 0.893134
C3 C 0.887564 0.519129 0.896918
C4 C 0.902653 0.580984 0.964217
C5 C 0.828373 0.688906 1.00208
C6 C 0.779431 0.679862 0.918458
C7 C 0.7549 0.603889 0.89389
C8 C 0.935762 0.490071 0.833055
C9 C 0.998128 0.521736 0.832505
C10 C 1.01187 0.584761 0.898796
C11 C 0.965039 0.613633 0.963934
C12 C 0.758747 0.746637 0.863847
C13 C 0.715217 0.740172 0.78453
C14 C 0.692163 0.663568 0.759942
C15 C 0.711364 0.596626 0.814072
C16 C 1.04953 0.489161 0.764067
C17 C 0.692921 0.81285 0.727581
N1 N 0.77292 0.533542 0.949272
N2 N 0.85561 0.611459 1.0332
H1 H 0.976105 0.661494 1.01702
H2 H 1.06035 0.610741 0.899652
H3 H 0.923639 0.441757 0.780763
H4 H 0.803559 0.479563 0.814999
H5 H 0.819496 0.423429 0.924335
H6 H 0.692334 0.537253 0.796273
H7 H 0.658136 0.656842 0.697918
H8 H 0.778242 0.805685 0.88324
H9 H 0.80604 0.71753 1.06813
H10 H 0.868023 0.728492 0.978129
H11 H 0.765338 0.583001 1.09345
H12 H 0.819473 0.500246 1.08157
H13 H 1.08458 0.451837 0.804912
H14 H 1.02836 0.451316 0.705248
H15 H 1.07652 0.537424 0.726782
H16 H 0.725966 0.863668 0.738259
H17 H 0.690355 0.800793 0.64673
H18 H 0.644422 0.832162 0.751342
C18 C 0.404455 0.880333 0.410443
C19 C 0.459121 0.892552 0.46995
C20 C 0.516145 0.853331 0.444652
C21 C 0.520882 0.802274 0.362835
C22 C 0.465771 0.792452 0.304644
C23 C 0.407651 0.830221 0.326712
C24 C 0.341885 0.921583 0.430864
N3 N 0.573678 0.864831 0.508667
N4 N 0.468945 0.738121 0.21734
H19 H 0.298664 0.981637 0.528515
H20 H 0.457861 0.931819 0.53502
H21 H 0.56584 0.771582 0.344909
H22 H 0.36519 0.821081 0.279864
O1 O 0.571643 0.919258 0.569802
O2 O 0.522548 0.716034 0.190701
O3 O 0.340717 0.956118 0.521863
O4 O 0.619125 0.819326 0.495482
O5 O 0.417712 0.718986 0.178736
O6 O 0.296917 0.92299 0.372963
C18 C 0.904455 0.619667 0.589557
C19 C 0.959121 0.607448 0.53005
C20 C 1.01615 0.646669 0.555348
C21 C 1.02088 0.697726 0.637165
C22 C 0.965771 0.707548 0.695356
C23 C 0.907651 0.669779 0.673288
C24 C 0.841885 0.578417 0.569136
N3 N 1.07368 0.635169 0.491333
N4 N 0.968945 0.761879 0.78266
H19 H 0.798664 0.518363 0.471485
H20 H 0.957861 0.568181 0.46498
H21 H 1.06584 0.728418 0.655091
H22 H 0.86519 0.678919 0.720136
O1 O 1.07164 0.580742 0.430198
O2 O 1.02255 0.783966 0.809299
O3 O 0.840717 0.543882 0.478137
O4 O 1.11913 0.680674 0.504518
O5 O 0.917712 0.781014 0.821264
O6 O 0.796917 0.57701 0.627037
C18 C 0.595545 0.380333 0.0895569
C19 C 0.540879 0.392552 0.0300497
C20 C 0.483855 0.353331 0.0553476
C21 C 0.479118 0.302274 0.137165
C22 C 0.534229 0.292452 0.195356
C23 C 0.592349 0.330221 0.173288
C24 C 0.658115 0.421583 0.069136
N3 N 0.426322 0.364831 -0.00866665
N4 N 0.531055 0.238121 0.28266
H19 H 0.701336 0.481637 -0.028515
H20 H 0.542139 0.431819 -0.0350204
H21 H 0.43416 0.271582 0.155091
H22 H 0.63481 0.321081 0.220136
O1 O 0.428357 0.419258 -0.0698017
O2 O 0.477452 0.216034 0.309299
O3 O 0.659283 0.456118 -0.0218631
O4 O 0.380875 0.319326 0.00451827
O5 O 0.582288 0.218986 0.321264
O6 O 0.703083 0.42299 0.127037
C18 C 0.0955447 0.119667 0.910443
C19 C 0.0408787 0.107448 0.96995
C20 C -0.0161454 0.146669 0.944652
C21 C -0.0208824 0.197726 0.862835
C22 C 0.0342287 0.207548 0.804644
C23 C 0.0923487 0.169779 0.826712
C24 C 0.158115 0.0784168 0.930864
N3 N -0.0736784 0.135169 1.00867
N4 N 0.0310547 0.261879 0.71734
H19 H 0.201336 0.0183627 1.02852
H20 H 0.0421387 0.0681811 1.03502
H21 H -0.0658404 0.228418 0.844909
H22 H 0.13481 0.178919 0.779864
O1 O -0.0716425 0.0807425 1.0698
O2 O -0.0225484 0.283966 0.690701
O3 O 0.159283 0.0438818 1.02186
O4 O -0.119125 0.180674 0.995482
O5 O 0.0822878 0.281014 0.678736
O6 O 0.203083 0.0770097 0.872963
C18 C 0.595545 0.119667 0.589557
C19 C 0.540879 0.107448 0.53005
C20 C 0.483855 0.146669 0.555348
C21 C 0.479118 0.197726 0.637165
C22 C 0.534229 0.207548 0.695356
C23 C 0.592349 0.169779 0.673288
C24 C 0.658115 0.0784168 0.569136
N3 N 0.426322 0.135169 0.491333
N4 N 0.531055 0.261879 0.78266
H19 H 0.701336 0.0183627 0.471485
H20 H 0.542139 0.0681811 0.46498
H21 H 0.43416 0.228418 0.655091
H22 H 0.63481 0.178919 0.720136
O1 O 0.428357 0.0807425 0.430198
O2 O 0.477452 0.283966 0.809299
O3 O 0.659283 0.0438818 0.478137
O4 O 0.380875 0.180674 0.504518
O5 O 0.582288 0.281014 0.821264
O6 O 0.703083 0.0770097 0.627037
C18 C 0.0955447 0.380333 0.410443
C19 C 0.0408787 0.392552 0.46995
C20 C -0.0161454 0.353331 0.444652
C21 C -0.0208824 0.302274 0.362835
C22 C 0.0342287 0.292452 0.304644
C23 C 0.0923487 0.330221 0.326712
C24 C 0.158115 0.421583 0.430864
N3 N -0.0736784 0.364831 0.508667
N4 N 0.0310547 0.238121 0.21734
H19 H 0.201336 0.481637 0.528515
H20 H 0.0421387 0.431819 0.53502
H21 H -0.0658404 0.271582 0.344909
H22 H 0.13481 0.321081 0.279864
O1 O -0.0716425 0.419258 0.569802
O2 O -0.0225484 0.216034 0.190701
O3 O 0.159283 0.456118 0.521863
O4 O -0.119125 0.319326 0.495482
O5 O 0.0822878 0.218986 0.178736
O6 O 0.203083 0.42299 0.372963
C18 C 0.404455 0.619667 0.910443
C19 C 0.459121 0.607448 0.96995
C20 C 0.516145 0.646669 0.944652
C21 C 0.520882 0.697726 0.862835
C22 C 0.465771 0.707548 0.804644
C23 C 0.407651 0.669779 0.826712
C24 C 0.341885 0.578417 0.930864
N3 N 0.573678 0.635169 1.00867
N4 N 0.468945 0.761879 0.71734
H19 H 0.298664 0.518363 1.02852
H20 H 0.457861 0.568181 1.03502
H21 H 0.56584 0.728418 0.844909
H22 H 0.36519 0.678919 0.779864
O1 O 0.571643 0.580742 1.0698
O2 O 0.522548 0.783966 0.690701
O3 O 0.340717 0.543882 1.02186
O4 O 0.619125 0.680674 0.995482
O5 O 0.417712 0.781014 0.678736
O6 O 0.296917 0.57701 0.872963
C18 C 0.904455 0.880333 0.0895569
C19 C 0.959121 0.892552 0.0300497
C20 C 1.01615 0.853331 0.0553476
C21 C 1.02088 0.802274 0.137165
C22 C 0.965771 0.792452 0.195356
C23 C 0.907651 0.830221 0.173288
C24 C 0.841885 0.921583 0.069136
N3 N 1.07368 0.864831 -0.00866665
N4 N 0.968945 0.738121 0.28266
H19 H 0.798664 0.981637 -0.028515
H20 H 0.957861 0.931819 -0.0350204
H21 H 1.06584 0.771582 0.155091
H22 H 0.86519 0.821081 0.220136
O1 O 1.07164 0.919258 -0.0698017
O2 O 1.02255 0.716034 0.309299
O3 O 0.840717 0.956118 -0.0218631
O4 O 1.11913 0.819326 0.00451827
O5 O 0.917712 0.718986 0.321264
O6 O 0.796917 0.92299 0.127037

#END

#######################################################################
#
#                 Cambridge Crystallographic Data Centre
#                                CCDC 
#
#######################################################################
#
# If this CIF has been generated from an entry in the Cambridge 
# Structural Database, then it will include bibliographic, chemical, 
# crystal, experimental, refinement or atomic coordinate data resulting 
# from the CCDC's data processing and validation procedures.
#
#######################################################################

data_pasted.res.dmain pasted.res.dmain pasted.res.dmain pasted.res.dmain pasted.r
_symmetry_cell_setting           triclinic
_symmetry_space_group_name_H-M   'P -1'
_symmetry_Int_Tables_number      2
loop_
_symmetry_equiv_pos_site_id
_symmetry_equiv_pos_as_xyz
1 x,y,z
2 -x,-y,-z
_cell_length_a                   13.1
_cell_length_b                   10.4
_cell_length_c                   8.6
_cell_angle_alpha                84.9
_cell_angle_beta                 93.7
_cell_angle_gamma                75.9
_cell_volume                     1133.87
loop_
_atom_site_label
_atom_site_type_symbol
_atom_site_fract_x
_atom_site_fract_y
_atom_site_fract_z
C1 C 0.272388 0.694274 0.347895
C2 C 0.194157 0.735336 0.0883025
C3 C 0.182677 0.594027 0.110941
C4 C 0.199261 0.523562 0.260082
C5 C 0.142597 0.628292 0.488948
C6 C 0.068922 0.758018 0.416278
C7 C 0.0990492 0.8338 0.293182
C8 C 0.155057 0.532071 -0.0163237
C9 C 0.1415 0.403108 0.00011462
C10 C 0.15616 0.33556 0.150338
C11 C 0.185104 0.394545 0.278196
C12 C -0.02997 0.803625 0.46996
C13 C -0.10087 0.921085 0.403619
C14 C -0.0699164 0.994288 0.279807
C15 C 0.0286765 0.951659 0.225868
C16 C 0.11382 0.337712 -0.139079
C17 C -0.207931 0.965434 0.461283
N1 N 0.201013 0.79386 0.236167
N2 N 0.230256 0.581117 0.394193
H1 H 0.198599 0.340956 0.394783
H2 H 0.145625 0.234664 0.166471
H3 H 0.142151 0.587622 -0.132279
H4 H 0.12741 0.798628 0.0118969
H5 H 0.265663 0.738086 0.0292584
H6 H 0.0537077 1.01036 0.131782
H7 H -0.123753 1.08688 0.226347
H8 H -0.0529272 0.744116 0.565965
H9 H 0.175814 0.639881 0.605737
H10 H 0.0991025 0.551072 0.505063
H11 H 0.289147 0.740441 0.452846
H12 H 0.346758 0.659268 0.29537
H13 H 0.184779 0.285526 -0.190203
H14 H 0.0657943 0.410715 -0.231086
H15 H 0.0697839 0.263649 -0.107956
H16 H -0.20396 0.95521 0.589071
H17 H -0.260715 0.905593 0.421075
H18 H -0.245698 1.06965 0.418768
C1 C 0.727612 0.305726 0.652105
C2 C 0.805843 0.264664 0.911698
C3 C 0.817323 0.405973 0.889059
C4 C 0.800739 0.476438 0.739918
C5 C 0.857403 0.371708 0.511052
C6 C 0.931078 0.241982 0.583722
C7 C 0.900951 0.1662 0.706818
C8 C 0.844943 0.467929 1.01632
C9 C 0.8585 0.596892 0.999885
C10 C 0.84384 0.66444 0.849662
C11 C 0.814896 0.605455 0.721804
C12 C 1.02997 0.196375 0.53004
C13 C 1.10087 0.0789145 0.596381
C14 C 1.06992 0.0057119 0.720193
C15 C 0.971323 0.0483411 0.774132
C16 C 0.88618 0.662288 1.13908
C17 C 1.20793 0.0345663 0.538717
N1 N 0.798987 0.20614 0.763833
N2 N 0.769744 0.418883 0.605807
H1 H 0.801401 0.659044 0.605217
H2 H 0.854375 0.765336 0.833529
H3 H 0.857849 0.412378 1.13228
H4 H 0.87259 0.201372 0.988103
H5 H 0.734337 0.261914 0.970742
H6 H 0.946292 -0.0103606 0.868218
H7 H 1.12375 -0.086876 0.773653
H8 H 1.05293 0.255884 0.434035
H9 H 0.824186 0.360119 0.394263
H10 H 0.900897 0.448928 0.494937
H11 H 0.710853 0.259559 0.547154
H12 H 0.653242 0.340732 0.70463
H13 H 0.815221 0.714474 1.1902
H14 H 0.934206 0.589285 1.23109
H15 H 0.930216 0.736351 1.10796
H16 H 1.20396 0.04479 0.410929
H17 H 1.26071 0.0944072 0.578925
H18 H 1.2457 -0.0696536 0.581232
C18 C 0.439765 0.33012 0.857952
C19 C 0.503726 0.210883 0.821033
C20 C 0.564737 0.122237 0.940695
C21 C 0.56467 0.14757 1.09542
C22 C 0.500211 0.267264 1.12765
C23 C 0.438962 0.359913 1.01211
C24 C 0.37633 0.433301 0.735571
N3 N 0.633556 -0.00327913 0.901767
N4 N 0.498892 0.298248 1.29095
H19 H 0.322391 0.457287 0.526782
H20 H 0.506308 0.186265 0.701591
H21 H 0.613134 0.076855 1.18721
H22 H 0.391338 0.454307 1.04087
O1 O 0.626368 -0.0274552 0.766599
O2 O 0.547993 0.211096 1.3906
O3 O 0.36204 0.383302 0.600221
O4 O 0.690588 -0.07531 1.00824
O5 O 0.44993 0.409393 1.31393
O6 O 0.342717 0.548938 0.754928
C18 C 0.560235 0.669879 0.142048
C19 C 0.496274 0.789117 0.178967
C20 C 0.435263 0.877763 0.059305
C21 C 0.43533 0.85243 -0.0954157
C22 C 0.499789 0.732736 -0.127645
C23 C 0.561038 0.640087 -0.0121146
C24 C 0.62367 0.566699 0.264429
N3 N 0.366444 1.00328 0.0982333
N4 N 0.501108 0.701752 -0.290951
H19 H 0.677609 0.542713 0.473218
H20 H 0.493692 0.813735 0.298409
H21 H 0.386866 0.923145 -0.187206
H22 H 0.608662 0.545693 -0.0408658
O1 O 0.373632 1.02746 0.233401
O2 O 0.452007 0.788904 -0.390601
O3 O 0.63796 0.616698 0.399779
O4 O 0.309412 1.07531 -0.00823709
O5 O 0.55007 0.590607 -0.313934
O6 O 0.657283 0.451062 0.245072

#END

#######################################################################
#
#                 Cambridge Crystallographic Data Centre
#                                CCDC 
#
#######################################################################
#
# If this CIF has been generated from an entry in the Cambridge 
# Structural Database, then it will include bibliographic, chemical, 
# crystal, experimental, refinement or atomic coordinate data resulting 
# from the CCDC's data processing and validation procedures.
#
#######################################################################

data_pasted.res.dmain pasted.res.dmain pasted.res.dmain pasted.res.dmain pasted.r
_symmetry_cell_setting           orthorhombic
_symmetry_space_group_name_H-M   'P b c a'
_symmetry_Int_Tables_number      61
loop_
_symmetry_equiv_pos_site_id
_symmetry_equiv_pos_as_xyz
1 x,y,z
2 1/2+x,1/2-y,-z
3 -x,1/2+y,1/2-z
4 1/2-x,-y,1/2+z
5 -x,-y,-z
6 1/2-x,1/2+y,z
7 x,1/2-y,1/2+z
8 1/2+x,y,1/2-z
_cell_length_a                   27.9
_cell_length_b                   21.1
_cell_length_c                   7.7
_cell_angle_alpha                90
_cell_angle_beta                 90
_cell_angle_gamma                90
_cell_volume                     4551.31
loop_
_atom_site_label
_atom_site_type_symbol
_atom_site_fract_x
_atom_site_fract_y
_atom_site_fract_z
C1 C 0.501466 0.10725 1.01738
C2 C 0.51404 0.0678222 0.735238
C3 C 0.471309 0.107653 0.684156
C4 C 0.453037 0.153265 0.798025
C5 C 0.503708 0.218085 0.97926
C6 C 0.552491 0.207438 0.899097
C7 C 0.567329 0.146232 0.854458
C8 C 0.449673 0.0998111 0.523316
C9 C 0.411084 0.136878 0.470134
C10 C 0.393858 0.182822 0.584466
C11 C 0.414367 0.190747 0.746069
C12 C 0.583157 0.258361 0.866965
C13 C 0.62767 0.250494 0.788772
C14 C 0.641458 0.189067 0.741978
C15 C 0.611907 0.13778 0.774964
C16 C 0.389529 0.128945 0.293974
C17 C 0.660082 0.30574 0.753786
N1 N 0.538127 0.0920483 0.890047
N2 N 0.472938 0.161952 0.966546
H1 H 0.40019 0.225484 0.836681
H2 H 0.363509 0.212221 0.546319
H3 H 0.464038 0.063994 0.435508
H4 H 0.540062 0.0659091 0.628976
H5 H 0.502847 0.0186112 0.760114
H6 H 0.623109 0.0898191 0.742356
H7 H 0.676222 0.181657 0.680648
H8 H 0.571393 0.305992 0.90237
H9 H 0.507292 0.230825 1.11658
H10 H 0.485643 0.25806 0.916082
H11 H 0.518523 0.117482 1.14194
H12 H 0.47801 0.0659145 1.03314
H13 H 0.352178 0.145176 0.290971
H14 H 0.390272 0.079448 0.251515
H15 H 0.409026 0.156873 0.197061
H16 H 0.645124 0.34978 0.805691
H17 H 0.666197 0.312503 0.615054
H18 H 0.695377 0.299059 0.814012
C1 C 0.00146581 0.39275 -0.017378
C2 C 0.01404 0.432178 0.264762
C3 C -0.028691 0.392347 0.315844
C4 C -0.0469631 0.346735 0.201975
C5 C 0.00370792 0.281915 0.0207405
C6 C 0.0524911 0.292562 0.100903
C7 C 0.0673291 0.353768 0.145542
C8 C -0.050327 0.400189 0.476684
C9 C -0.088916 0.363122 0.529866
C10 C -0.106142 0.317178 0.415534
C11 C -0.0856331 0.309253 0.253931
C12 C 0.0831572 0.241639 0.133035
C13 C 0.12767 0.249506 0.211228
C14 C 0.141458 0.310933 0.258022
C15 C 0.111907 0.36222 0.225036
C16 C -0.110471 0.371055 0.706026
C17 C 0.160082 0.19426 0.246214
N1 N 0.038127 0.407952 0.109953
N2 N -0.0270622 0.338048 0.0334544
H1 H -0.0998102 0.274516 0.163319
H2 H -0.136491 0.287779 0.453681
H3 H -0.0359619 0.436006 0.564492
H4 H 0.0400621 0.434091 0.371024
H5 H 0.00284693 0.481389 0.239886
H6 H 0.123109 0.410181 0.257644
H7 H 0.176222 0.318343 0.319352
H8 H 0.0713932 0.194008 0.0976302
H9 H 0.00729184 0.269175 -0.116581
H10 H -0.014357 0.24194 0.0839177
H11 H 0.0185228 0.382518 -0.141941
H12 H -0.0219903 0.434086 -0.033138
H13 H -0.147822 0.354824 0.709029
H14 H -0.109728 0.420552 0.748485
H15 H -0.0909738 0.343127 0.802939
H16 H 0.145124 0.15022 0.194309
H17 H 0.166197 0.187497 0.384946
H18 H 0.195377 0.200941 0.185988
C1 C 0.498534 0.60725 0.482622
C2 C 0.48596 0.567822 0.764762
C3 C 0.528691 0.607653 0.815844
C4 C 0.546963 0.653265 0.701975
C5 C 0.496292 0.718085 0.52074
C6 C 0.447509 0.707438 0.600903
C7 C 0.432671 0.646232 0.645542
C8 C 0.550327 0.599811 0.976684
C9 C 0.588916 0.636878 1.02987
C10 C 0.606142 0.682822 0.915534
C11 C 0.585633 0.690747 0.753931
C12 C 0.416843 0.758361 0.633035
C13 C 0.37233 0.750494 0.711228
C14 C 0.358542 0.689067 0.758022
C15 C 0.388093 0.63778 0.725036
C16 C 0.610471 0.628945 1.20603
C17 C 0.339918 0.80574 0.746214
N1 N 0.461873 0.592048 0.609953
N2 N 0.527062 0.661952 0.533454
H1 H 0.59981 0.725484 0.663319
H2 H 0.636491 0.712221 0.953681
H3 H 0.535962 0.563994 1.06449
H4 H 0.459938 0.565909 0.871024
H5 H 0.497153 0.518611 0.739886
H6 H 0.376891 0.589819 0.757644
H7 H 0.323778 0.681657 0.819352
H8 H 0.428607 0.805992 0.59763
H9 H 0.492708 0.730825 0.383419
H10 H 0.514357 0.75806 0.583918
H11 H 0.481477 0.617482 0.358059
H12 H 0.52199 0.565914 0.466862
H13 H 0.647822 0.645176 1.20903
H14 H 0.609728 0.579448 1.24848
H15 H 0.590974 0.656873 1.30294
H16 H 0.354876 0.84978 0.694309
H17 H 0.333803 0.812503 0.884946
H18 H 0.304623 0.799059 0.685988
C1 C 0.998534 0.89275 0.517378
C2 C 0.98596 0.932178 0.235238
C3 C 1.02869 0.892347 0.184156
C4 C 1.04696 0.846735 0.298025
C5 C 0.996292 0.781915 0.47926
C6 C 0.947509 0.792562 0.399097
C7 C 0.932671 0.853768 0.354458
C8 C 1.05033 0.900189 0.023316
C9 C 1.08892 0.863122 -0.0298664
C10 C 1.10614 0.817178 0.0844658
C11 C 1.08563 0.809253 0.24607
C12 C 0.916843 0.741639 0.366965
C13 C 0.87233 0.749506 0.288772
C14 C 0.858542 0.810933 0.241978
C15 C 0.888093 0.86222 0.274964
C16 C 1.11047 0.871055 -0.206026
C17 C 0.839918 0.69426 0.253786
N1 N 0.961873 0.907952 0.390047
N2 N 1.02706 0.838048 0.466546
H1 H 1.09981 0.774516 0.336681
H2 H 1.13649 0.787779 0.0463195
H3 H 1.03596 0.936006 -0.0644924
H4 H 0.959938 0.934091 0.128976
H5 H 0.997153 0.981389 0.260114
H6 H 0.876891 0.910181 0.242356
H7 H 0.823778 0.818343 0.180648
H8 H 0.928607 0.694008 0.40237
H9 H 0.992708 0.769175 0.616581
H10 H 1.01436 0.74194 0.416082
H11 H 0.981477 0.882518 0.641941
H12 H 1.02199 0.934086 0.533138
H13 H 1.14782 0.854824 -0.209029
H14 H 1.10973 0.920552 -0.248485
H15 H 1.09097 0.843127 -0.302939
H16 H 0.854876 0.65022 0.305691
H17 H 0.833803 0.687497 0.115054
H18 H 0.804623 0.700941 0.314012
C1 C 0.498534 0.89275 -0.017378
C2 C 0.48596 0.932178 0.264762
C3 C 0.528691 0.892347 0.315844
C4 C 0.546963 0.846735 0.201975
C5 C 0.496292 0.781915 0.0207405
C6 C 0.447509 0.792562 0.100903
C7 C 0.432671 0.853768 0.145542
C8 C 0.550327 0.900189 0.476684
C9 C 0.588916 0.863122 0.529866
C10 C 0.606142 0.817178 0.415534
C11 C 0.585633 0.809253 0.253931
C12 C 0.416843 0.741639 0.133035
C13 C 0.37233 0.749506 0.211228
C14 C 0.358542 0.810933 0.258022
C15 C 0.388093 0.86222 0.225036
C16 C 0.610471 0.871055 0.706026
C17 C 0.339918 0.69426 0.246214
N1 N 0.461873 0.907952 0.109953
N2 N 0.527062 0.838048 0.0334544
H1 H 0.59981 0.774516 0.163319
H2 H 0.636491 0.787779 0.453681
H3 H 0.535962 0.936006 0.564492
H4 H 0.459938 0.934091 0.371024
H5 H 0.497153 0.981389 0.239886
H6 H 0.376891 0.910181 0.257644
H7 H 0.323778 0.818343 0.319352
H8 H 0.428607 0.694008 0.0976302
H9 H 0.492708 0.769175 -0.116581
H10 H 0.514357 0.74194 0.0839177
H11 H 0.481477 0.882518 -0.141941
H12 H 0.52199 0.934086 -0.033138
H13 H 0.647822 0.854824 0.709029
H14 H 0.609728 0.920552 0.748485
H15 H 0.590974 0.843127 0.802939
H16 H 0.354876 0.65022 0.194309
H17 H 0.333803 0.687497 0.384946
H18 H 0.304623 0.700941 0.185988
C1 C 0.998534 0.60725 1.01738
C2 C 0.98596 0.567822 0.735238
C3 C 1.02869 0.607653 0.684156
C4 C 1.04696 0.653265 0.798025
C5 C 0.996292 0.718085 0.97926
C6 C 0.947509 0.707438 0.899097
C7 C 0.932671 0.646232 0.854458
C8 C 1.05033 0.599811 0.523316
C9 C 1.08892 0.636878 0.470134
C10 C 1.10614 0.682822 0.584466
C11 C 1.08563 0.690747 0.746069
C12 C 0.916843 0.758361 0.866965
C13 C 0.87233 0.750494 0.788772
C14 C 0.858542 0.689067 0.741978
C15 C 0.888093 0.63778 0.774964
C16 C 1.11047 0.628945 0.293974
C17 C 0.839918 0.80574 0.753786
N1 N 0.961873 0.592048 0.890047
N2 N 1.02706 0.661952 0.966546
H1 H 1.09981 0.725484 0.836681
H2 H 1.13649 0.712221 0.546319
H3 H 1.03596 0.563994 0.435508
H4 H 0.959938 0.565909 0.628976
H5 H 0.997153 0.518611 0.760114
H6 H 0.876891 0.589819 0.742356
H7 H 0.823778 0.681657 0.680648
H8 H 0.928607 0.805992 0.90237
H9 H 0.992708 0.730825 1.11658
H10 H 1.01436 0.75806 0.916082
H11 H 0.981477 0.617482 1.14194
H12 H 1.02199 0.565914 1.03314
H13 H 1.14782 0.645176 0.290971
H14 H 1.10973 0.579448 0.251515
H15 H 1.09097 0.656873 0.197061
H16 H 0.854876 0.84978 0.805691
H17 H 0.833803 0.812503 0.615054
H18 H 0.804623 0.799059 0.814012
C1 C 0.501466 0.39275 0.517378
C2 C 0.51404 0.432178 0.235238
C3 C 0.471309 0.392347 0.184156
C4 C 0.453037 0.346735 0.298025
C5 C 0.503708 0.281915 0.47926
C6 C 0.552491 0.292562 0.399097
C7 C 0.567329 0.353768 0.354458
C8 C 0.449673 0.400189 0.023316
C9 C 0.411084 0.363122 -0.0298664
C10 C 0.393858 0.317178 0.0844658
C11 C 0.414367 0.309253 0.24607
C12 C 0.583157 0.241639 0.366965
C13 C 0.62767 0.249506 0.288772
C14 C 0.641458 0.310933 0.241978
C15 C 0.611907 0.36222 0.274964
C16 C 0.389529 0.371055 -0.206026
C17 C 0.660082 0.19426 0.253786
N1 N 0.538127 0.407952 0.390047
N2 N 0.472938 0.338048 0.466546
H1 H 0.40019 0.274516 0.336681
H2 H 0.363509 0.287779 0.0463195
H3 H 0.464038 0.436006 -0.0644924
H4 H 0.540062 0.434091 0.128976
H5 H 0.502847 0.481389 0.260114
H6 H 0.623109 0.410181 0.242356
H7 H 0.676222 0.318343 0.180648
H8 H 0.571393 0.194008 0.40237
H9 H 0.507292 0.269175 0.616581
H10 H 0.485643 0.24194 0.416082
H11 H 0.518523 0.382518 0.641941
H12 H 0.47801 0.434086 0.533138
H13 H 0.352178 0.354824 -0.209029
H14 H 0.390272 0.420552 -0.248485
H15 H 0.409026 0.343127 -0.302939
H16 H 0.645124 0.15022 0.305691
H17 H 0.666197 0.187497 0.115054
H18 H 0.695377 0.200941 0.314012
C1 C 0.00146581 0.10725 0.482622
C2 C 0.01404 0.0678222 0.764762
C3 C -0.028691 0.107653 0.815844
C4 C -0.0469631 0.153265 0.701975
C5 C 0.00370792 0.218085 0.52074
C6 C 0.0524911 0.207438 0.600903
C7 C 0.0673291 0.146232 0.645542
C8 C -0.050327 0.0998111 0.976684
C9 C -0.088916 0.136878 1.02987
C10 C -0.106142 0.182822 0.915534
C11 C -0.0856331 0.190747 0.753931
C12 C 0.0831572 0.258361 0.633035
C13 C 0.12767 0.250494 0.711228
C14 C 0.141458 0.189067 0.758022
C15 C 0.111907 0.13778 0.725036
C16 C -0.110471 0.128945 1.20603
C17 C 0.160082 0.30574 0.746214
N1 N 0.038127 0.0920483 0.609953
N2 N -0.0270622 0.161952 0.533454
H1 H -0.0998102 0.225484 0.663319
H2 H -0.136491 0.212221 0.953681
H3 H -0.0359619 0.063994 1.06449
H4 H 0.0400621 0.0659091 0.871024
H5 H 0.00284693 0.0186112 0.739886
H6 H 0.123109 0.0898191 0.757644
H7 H 0.176222 0.181657 0.819352
H8 H 0.0713932 0.305992 0.59763
H9 H 0.00729184 0.230825 0.383419
H10 H -0.014357 0.25806 0.583918
H11 H 0.0185228 0.117482 0.358059
H12 H -0.0219903 0.0659145 0.466862
H13 H -0.147822 0.145176 1.20903
H14 H -0.109728 0.079448 1.24848
H15 H -0.0909738 0.156873 1.30294
H16 H 0.145124 0.34978 0.694309
H17 H 0.166197 0.312503 0.884946
H18 H 0.195377 0.299059 0.685988
C18 C 0.650287 0.974646 0.245985
C19 C 0.665497 0.921837 0.152981
C20 C 0.699815 0.882415 0.22572
C21 C 0.719527 0.893372 0.387177
C22 C 0.703679 0.946491 0.475522
C23 C 0.669036 0.986869 0.409513
C24 C 0.61206 1.01761 0.18071
N3 N 0.715056 0.825605 0.129573
N4 N 0.723743 0.959561 0.648137
H19 H 0.577458 1.03765 -0.0183729
H20 H 0.651223 0.911249 0.0257767
H21 H 0.746106 0.861649 0.442184
H22 H 0.656527 1.02726 0.483838
O1 O 0.702281 0.821503 -0.0205051
O2 O 0.756497 0.925799 0.696997
O3 O 0.603331 1.00898 0.0119825
O4 O 0.738337 0.786238 0.20835
O5 O 0.705928 1.00298 0.729441
O6 O 0.590599 1.05498 0.269761
C18 C 0.150287 0.525354 0.754015
C19 C 0.165497 0.578163 0.847019
C20 C 0.199815 0.617585 0.77428
C21 C 0.219527 0.606628 0.612823
C22 C 0.203679 0.553509 0.524478
C23 C 0.169036 0.513131 0.590487
C24 C 0.11206 0.482395 0.81929
N3 N 0.215056 0.674395 0.870427
N4 N 0.223743 0.540439 0.351863
H19 H 0.0774577 0.462353 1.01837
H20 H 0.151223 0.588751 0.974223
H21 H 0.246106 0.638351 0.557816
H22 H 0.156527 0.472737 0.516162
O1 O 0.202281 0.678497 1.02051
O2 O 0.256497 0.574201 0.303003
O3 O 0.103331 0.491016 0.988017
O4 O 0.238337 0.713762 0.79165
O5 O 0.205928 0.497015 0.270559
O6 O 0.0905985 0.44502 0.730239
C18 C 0.349713 0.474646 0.254015
C19 C 0.334503 0.421837 0.347019
C20 C 0.300185 0.382415 0.27428
C21 C 0.280473 0.393372 0.112823
C22 C 0.296321 0.446491 0.0244785
C23 C 0.330964 0.486869 0.0904869
C24 C 0.38794 0.517605 0.31929
N3 N 0.284944 0.325605 0.370427
N4 N 0.276257 0.459561 -0.148137
H19 H 0.422542 0.537647 0.518373
H20 H 0.348777 0.411249 0.474223
H21 H 0.253894 0.361649 0.0578164
H22 H 0.343473 0.527263 0.0161615
O1 O 0.297719 0.321503 0.520505
O2 O 0.243503 0.425799 -0.196997
O3 O 0.396669 0.508984 0.488017
O4 O 0.261663 0.286238 0.29165
O5 O 0.294072 0.502985 -0.229441
O6 O 0.409401 0.55498 0.230239
C18 C 0.849713 0.0253539 0.745985
C19 C 0.834503 0.078163 0.652981
C20 C 0.800185 0.117585 0.72572
C21 C 0.780473 0.106628 0.887177
C22 C 0.796321 0.0535086 0.975522
C23 C 0.830964 0.0131307 0.909513
C24 C 0.88794 -0.017605 0.68071
N3 N 0.784944 0.174395 0.629573
N4 N 0.776257 0.0404393 1.14814
H19 H 0.922542 -0.0376468 0.481627
H20 H 0.848777 0.0887512 0.525777
H21 H 0.753894 0.138351 0.942184
H22 H 0.843473 -0.0272634 0.983838
O1 O 0.797719 0.178497 0.479495
O2 O 0.743503 0.0742013 1.197
O3 O 0.896669 -0.00898382 0.511983
O4 O 0.761663 0.213762 0.70835
O5 O 0.794072 -0.00298475 1.22944
O6 O 0.909401 -0.0549801 0.769761
C18 C 0.349713 0.0253539 0.754015
C19 C 0.334503 0.078163 0.847019
C20 C 0.300185 0.117585 0.77428
C21 C 0.280473 0.106628 0.612823
C22 C 0.296321 0.0535086 0.524478
C23 C 0.330964 0.0131307 0.590487
C24 C 0.38794 -0.017605 0.81929
N3 N 0.284944 0.174395 0.870427
N4 N 0.276257 0.0404393 0.351863
H19 H 0.422542 -0.0376468 1.01837
H20 H 0.348777 0.0887512 0.974223
H21 H 0.253894 0.138351 0.557816
H22 H 0.343473 -0.0272634 0.516162
O1 O 0.297719 0.178497 1.02051
O2 O 0.243503 0.0742013 0.303003
O3 O 0.396669 -0.00898382 0.988017
O4 O 0.261663 0.213762 0.79165
O5 O 0.294072 -0.00298475 0.270559
O6 O 0.409401 -0.0549801 0.730239
C18 C 0.849713 0.474646 0.245985
C19 C 0.834503 0.421837 0.152981
C20 C 0.800185 0.382415 0.22572
C21 C 0.780473 0.393372 0.387177
C22 C 0.796321 0.446491 0.475522
C23 C 0.830964 0.486869 0.409513
C24 C 0.88794 0.517605 0.18071
N3 N 0.784944 0.325605 0.129573
N4 N 0.776257 0.459561 0.648137
H19 H 0.922542 0.537647 -0.0183729
H20 H 0.848777 0.411249 0.0257767
H21 H 0.753894 0.361649 0.442184
H22 H 0.843473 0.527263 0.483838
O1 O 0.797719 0.321503 -0.0205051
O2 O 0.743503 0.425799 0.696997
O3 O 0.896669 0.508984 0.0119825
O4 O 0.761663 0.286238 0.20835
O5 O 0.794072 0.502985 0.729441
O6 O 0.909401 0.55498 0.269761
C18 C 0.650287 0.525354 0.745985
C19 C 0.665497 0.578163 0.652981
C20 C 0.699815 0.617585 0.72572
C21 C 0.719527 0.606628 0.887177
C22 C 0.703679 0.553509 0.975522
C23 C 0.669036 0.513131 0.909513
C24 C 0.61206 0.482395 0.68071
N3 N 0.715056 0.674395 0.629573
N4 N 0.723743 0.540439 1.14814
H19 H 0.577458 0.462353 0.481627
H20 H 0.651223 0.588751 0.525777
H21 H 0.746106 0.638351 0.942184
H22 H 0.656527 0.472737 0.983838
O1 O 0.702281 0.678497 0.479495
O2 O 0.756497 0.574201 1.197
O3 O 0.603331 0.491016 0.511983
O4 O 0.738337 0.713762 0.70835
O5 O 0.705928 0.497015 1.22944
O6 O 0.590599 0.44502 0.769761
C18 C 0.150287 0.974646 0.254015
C19 C 0.165497 0.921837 0.347019
C20 C 0.199815 0.882415 0.27428
C21 C 0.219527 0.893372 0.112823
C22 C 0.203679 0.946491 0.0244785
C23 C 0.169036 0.986869 0.0904869
C24 C 0.11206 1.01761 0.31929
N3 N 0.215056 0.825605 0.370427
N4 N 0.223743 0.959561 -0.148137
H19 H 0.0774577 1.03765 0.518373
H20 H 0.151223 0.911249 0.474223
H21 H 0.246106 0.861649 0.0578164
H22 H 0.156527 1.02726 0.0161615
O1 O 0.202281 0.821503 0.520505
O2 O 0.256497 0.925799 -0.196997
O3 O 0.103331 1.00898 0.488017
O4 O 0.238337 0.786238 0.29165
O5 O 0.205928 1.00298 -0.229441
O6 O 0.0905985 1.05498 0.230239

#END

#######################################################################
#
#                 Cambridge Crystallographic Data Centre
#                                CCDC 
#
#######################################################################
#
# If this CIF has been generated from an entry in the Cambridge 
# Structural Database, then it will include bibliographic, chemical, 
# crystal, experimental, refinement or atomic coordinate data resulting 
# from the CCDC's data processing and validation procedures.
#
#######################################################################

data_pasted.res.dmain pasted.res.dmain pasted.res.dmain pasted.res.dmain pasted.r
_symmetry_cell_setting           monoclinic
_symmetry_space_group_name_H-M   'A 2/n'
_symmetry_Int_Tables_number      15
loop_
_symmetry_equiv_pos_site_id
_symmetry_equiv_pos_as_xyz
1 x,y,z
2 1/2-x,y,1/2-z
3 x,1/2+y,1/2+z
4 1/2-x,1/2+y,-z
5 -x,-y,-z
6 1/2+x,-y,1/2+z
7 -x,1/2-y,1/2-z
8 1/2+x,1/2-y,z
_cell_length_a                   15.4
_cell_length_b                   12.4
_cell_length_c                   24.2
_cell_angle_alpha                90
_cell_angle_beta                 88.5
_cell_angle_gamma                90
_cell_volume                     4602.72
loop_
_atom_site_label
_atom_site_type_symbol
_atom_site_fract_x
_atom_site_fract_y
_atom_site_fract_z
C1 C 0.729068 0.593513 0.590651
C2 C 0.653735 0.453696 0.546272
C3 C 0.699127 0.378237 0.585174
C4 C 0.742293 0.419511 0.630818
C5 C 0.689416 0.571596 0.68472
C6 C 0.59666 0.582591 0.666117
C7 C 0.577791 0.575663 0.609964
C8 C 0.697443 0.266857 0.576787
C9 C 0.735813 0.194928 0.612926
C10 C 0.776864 0.237564 0.658974
C11 C 0.780486 0.347982 0.667626
C12 C 0.528652 0.599224 0.704459
C13 C 0.442268 0.606446 0.688935
C14 C 0.424588 0.597039 0.632782
C15 C 0.491257 0.582261 0.593908
C16 C 0.734377 0.0755089 0.602762
C17 C 0.36981 0.621005 0.731013
N1 N 0.645226 0.562836 0.568828
N2 N 0.748422 0.533096 0.640417
H1 H 0.814119 0.381179 0.702821
H2 H 0.807097 0.182926 0.68807
H3 H 0.66352 0.23528 0.541143
H4 H 0.588588 0.422655 0.537435
H5 H 0.689586 0.458507 0.506378
H6 H 0.477794 0.577618 0.550066
H7 H 0.357462 0.602832 0.619556
H8 H 0.543815 0.605111 0.748162
H9 H 0.713813 0.64975 0.699547
H10 H 0.692207 0.515498 0.719698
H11 H 0.72895 0.679916 0.600588
H12 H 0.779915 0.578403 0.558939
H13 H 0.796667 0.0472898 0.584709
H14 H 0.683925 0.0534069 0.573687
H15 H 0.722832 0.0299969 0.641047
H16 H 0.393001 0.658169 0.768925
H17 H 0.339516 0.543551 0.742354
H18 H 0.318052 0.672524 0.715175
C1 C 0.770932 0.593513 0.909349
C2 C 0.846265 0.453696 0.953728
C3 C 0.800873 0.378237 0.914826
C4 C 0.757707 0.419511 0.869182
C5 C 0.810584 0.571596 0.81528
C6 C 0.90334 0.582591 0.833883
C7 C 0.922209 0.575663 0.890036
C8 C 0.802557 0.266857 0.923213
C9 C 0.764187 0.194928 0.887074
C10 C 0.723136 0.237564 0.841026
C11 C 0.719514 0.347982 0.832374
C12 C 0.971348 0.599224 0.795541
C13 C 1.05773 0.606446 0.811065
C14 C 1.07541 0.597039 0.867218
C15 C 1.00874 0.582261 0.906092
C16 C 0.765623 0.0755089 0.897238
C17 C 1.13019 0.621005 0.768987
N1 N 0.854774 0.562836 0.931172
N2 N 0.751578 0.533096 0.859583
H1 H 0.685881 0.381179 0.797179
H2 H 0.692903 0.182926 0.81193
H3 H 0.83648 0.23528 0.958857
H4 H 0.911412 0.422655 0.962565
H5 H 0.810414 0.458507 0.993622
H6 H 1.02221 0.577618 0.949934
H7 H 1.14254 0.602832 0.880444
H8 H 0.956185 0.605111 0.751838
H9 H 0.786187 0.64975 0.800453
H10 H 0.807793 0.515498 0.780302
H11 H 0.77105 0.679916 0.899412
H12 H 0.720085 0.578403 0.941061
H13 H 0.703333 0.0472898 0.915291
H14 H 0.816075 0.0534069 0.926313
H15 H 0.777168 0.0299969 0.858953
H16 H 1.107 0.658169 0.731075
H17 H 1.16048 0.543551 0.757646
H18 H 1.18195 0.672524 0.784825
C1 C 0.729068 1.09351 0.0906508
C2 C 0.653735 0.953696 0.0462721
C3 C 0.699127 0.878237 0.085174
C4 C 0.742293 0.919511 0.130818
C5 C 0.689416 1.0716 0.18472
C6 C 0.59666 1.08259 0.166117
C7 C 0.577791 1.07566 0.109964
C8 C 0.697443 0.766857 0.076787
C9 C 0.735813 0.694928 0.112926
C10 C 0.776864 0.737564 0.158974
C11 C 0.780486 0.847982 0.167626
C12 C 0.528652 1.09922 0.204459
C13 C 0.442268 1.10645 0.188935
C14 C 0.424588 1.09704 0.132782
C15 C 0.491257 1.08226 0.0939081
C16 C 0.734377 0.575509 0.102762
C17 C 0.36981 1.12101 0.231013
N1 N 0.645226 1.06284 0.068828
N2 N 0.748422 1.0331 0.140417
H1 H 0.814119 0.881179 0.202821
H2 H 0.807097 0.682926 0.18807
H3 H 0.66352 0.73528 0.0411431
H4 H 0.588588 0.922655 0.0374351
H5 H 0.689586 0.958507 0.00637811
H6 H 0.477794 1.07762 0.0500662
H7 H 0.357462 1.10283 0.119556
H8 H 0.543815 1.10511 0.248162
H9 H 0.713813 1.14975 0.199547
H10 H 0.692207 1.0155 0.219698
H11 H 0.72895 1.17992 0.100588
H12 H 0.779915 1.0784 0.0589389
H13 H 0.796667 0.54729 0.084709
H14 H 0.683925 0.553407 0.0736871
H15 H 0.722832 0.529997 0.141047
H16 H 0.393001 1.15817 0.268925
H17 H 0.339516 1.04355 0.242354
H18 H 0.318052 1.17252 0.215175
C1 C 0.770932 1.09351 0.409349
C2 C 0.846265 0.953696 0.453728
C3 C 0.800873 0.878237 0.414826
C4 C 0.757707 0.919511 0.369182
C5 C 0.810584 1.0716 0.31528
C6 C 0.90334 1.08259 0.333883
C7 C 0.922209 1.07566 0.390036
C8 C 0.802557 0.766857 0.423213
C9 C 0.764187 0.694928 0.387074
C10 C 0.723136 0.737564 0.341026
C11 C 0.719514 0.847982 0.332374
C12 C 0.971348 1.09922 0.295541
C13 C 1.05773 1.10645 0.311065
C14 C 1.07541 1.09704 0.367218
C15 C 1.00874 1.08226 0.406092
C16 C 0.765623 0.575509 0.397238
C17 C 1.13019 1.12101 0.268987
N1 N 0.854774 1.06284 0.431172
N2 N 0.751578 1.0331 0.359583
H1 H 0.685881 0.881179 0.297179
H2 H 0.692903 0.682926 0.31193
H3 H 0.83648 0.73528 0.458857
H4 H 0.911412 0.922655 0.462565
H5 H 0.810414 0.958507 0.493622
H6 H 1.02221 1.07762 0.449934
H7 H 1.14254 1.10283 0.380444
H8 H 0.956185 1.10511 0.251838
H9 H 0.786187 1.14975 0.300453
H10 H 0.807793 1.0155 0.280302
H11 H 0.77105 1.17992 0.399412
H12 H 0.720085 1.0784 0.441061
H13 H 0.703333 0.54729 0.415291
H14 H 0.816075 0.553407 0.426313
H15 H 0.777168 0.529997 0.358953
H16 H 1.107 1.15817 0.231075
H17 H 1.16048 1.04355 0.257646
H18 H 1.18195 1.17252 0.284825
C1 C 0.270932 0.406487 0.409349
C2 C 0.346265 0.546304 0.453728
C3 C 0.300873 0.621763 0.414826
C4 C 0.257707 0.580489 0.369182
C5 C 0.310584 0.428404 0.31528
C6 C 0.40334 0.417409 0.333883
C7 C 0.422209 0.424337 0.390036
C8 C 0.302557 0.733143 0.423213
C9 C 0.264187 0.805072 0.387074
C10 C 0.223136 0.762436 0.341026
C11 C 0.219514 0.652018 0.332374
C12 C 0.471348 0.400776 0.295541
C13 C 0.557732 0.393554 0.311065
C14 C 0.575412 0.402961 0.367218
C15 C 0.508743 0.417739 0.406092
C16 C 0.265623 0.924491 0.397238
C17 C 0.63019 0.378995 0.268987
N1 N 0.354774 0.437164 0.431172
N2 N 0.251578 0.466904 0.359583
H1 H 0.185881 0.618821 0.297179
H2 H 0.192903 0.817074 0.31193
H3 H 0.33648 0.76472 0.458857
H4 H 0.411412 0.577345 0.462565
H5 H 0.310414 0.541493 0.493622
H6 H 0.522206 0.422382 0.449934
H7 H 0.642538 0.397168 0.380444
H8 H 0.456185 0.394889 0.251838
H9 H 0.286187 0.35025 0.300453
H10 H 0.307793 0.484502 0.280302
H11 H 0.27105 0.320084 0.399412
H12 H 0.220085 0.421597 0.441061
H13 H 0.203333 0.95271 0.415291
H14 H 0.316075 0.946593 0.426313
H15 H 0.277168 0.970003 0.358953
H16 H 0.606999 0.341831 0.231075
H17 H 0.660484 0.456449 0.257646
H18 H 0.681948 0.327476 0.284825
C1 C 0.229068 0.406487 0.0906508
C2 C 0.153735 0.546304 0.0462721
C3 C 0.199127 0.621763 0.085174
C4 C 0.242293 0.580489 0.130818
C5 C 0.189416 0.428404 0.18472
C6 C 0.0966599 0.417409 0.166117
C7 C 0.0777909 0.424337 0.109964
C8 C 0.197443 0.733143 0.076787
C9 C 0.235813 0.805072 0.112926
C10 C 0.276864 0.762436 0.158974
C11 C 0.280486 0.652018 0.167626
C12 C 0.0286519 0.400776 0.204459
C13 C -0.057732 0.393554 0.188935
C14 C -0.075412 0.402961 0.132782
C15 C -0.00874302 0.417739 0.0939081
C16 C 0.234377 0.924491 0.102762
C17 C -0.13019 0.378995 0.231013
N1 N 0.145226 0.437164 0.068828
N2 N 0.248422 0.466904 0.140417
H1 H 0.314119 0.618821 0.202821
H2 H 0.307097 0.817074 0.18807
H3 H 0.16352 0.76472 0.0411431
H4 H 0.0885879 0.577345 0.0374351
H5 H 0.189586 0.541493 0.00637811
H6 H -0.022206 0.422382 0.0500662
H7 H -0.142538 0.397168 0.119556
H8 H 0.0438149 0.394889 0.248162
H9 H 0.213813 0.35025 0.199547
H10 H 0.192207 0.484502 0.219698
H11 H 0.22895 0.320084 0.100588
H12 H 0.279915 0.421597 0.0589389
H13 H 0.296667 0.95271 0.084709
H14 H 0.183925 0.946593 0.0736871
H15 H 0.222832 0.970003 0.141047
H16 H -0.106999 0.341831 0.268925
H17 H -0.160484 0.456449 0.242354
H18 H -0.181948 0.327476 0.215175
C1 C 0.270932 -0.0935127 0.909349
C2 C 0.346265 0.0463035 0.953728
C3 C 0.300873 0.121763 0.914826
C4 C 0.257707 0.0804885 0.869182
C5 C 0.310584 -0.0715958 0.81528
C6 C 0.40334 -0.0825909 0.833883
C7 C 0.422209 -0.0756628 0.890036
C8 C 0.302557 0.233143 0.923213
C9 C 0.264187 0.305072 0.887074
C10 C 0.223136 0.262436 0.841026
C11 C 0.219514 0.152018 0.832374
C12 C 0.471348 -0.099224 0.795541
C13 C 0.557732 -0.106446 0.811065
C14 C 0.575412 -0.0970389 0.867218
C15 C 0.508743 -0.0822608 0.906092
C16 C 0.265623 0.424491 0.897238
C17 C 0.63019 -0.121005 0.768987
N1 N 0.354774 -0.0628357 0.931172
N2 N 0.251578 -0.0330957 0.859583
H1 H 0.185881 0.118821 0.797179
H2 H 0.192903 0.317074 0.81193
H3 H 0.33648 0.26472 0.958857
H4 H 0.411412 0.0773445 0.962565
H5 H 0.310414 0.0414926 0.993622
H6 H 0.522206 -0.0776178 0.949934
H7 H 0.642538 -0.102832 0.880444
H8 H 0.456185 -0.105111 0.751838
H9 H 0.286187 -0.14975 0.800453
H10 H 0.307793 -0.0154978 0.780302
H11 H 0.27105 -0.179916 0.899412
H12 H 0.220085 -0.0784026 0.941061
H13 H 0.203333 0.45271 0.915291
H14 H 0.316075 0.446593 0.926313
H15 H 0.277168 0.470003 0.858953
H16 H 0.606999 -0.158169 0.731075
H17 H 0.660484 -0.043551 0.757646
H18 H 0.681948 -0.172524 0.784825
C1 C 0.229068 -0.0935127 0.590651
C2 C 0.153735 0.0463035 0.546272
C3 C 0.199127 0.121763 0.585174
C4 C 0.242293 0.0804885 0.630818
C5 C 0.189416 -0.0715958 0.68472
C6 C 0.0966599 -0.0825909 0.666117
C7 C 0.0777909 -0.0756628 0.609964
C8 C 0.197443 0.233143 0.576787
C9 C 0.235813 0.305072 0.612926
C10 C 0.276864 0.262436 0.658974
C11 C 0.280486 0.152018 0.667626
C12 C 0.0286519 -0.099224 0.704459
C13 C -0.057732 -0.106446 0.688935
C14 C -0.075412 -0.0970389 0.632782
C15 C -0.00874302 -0.0822608 0.593908
C16 C 0.234377 0.424491 0.602762
C17 C -0.13019 -0.121005 0.731013
N1 N 0.145226 -0.0628357 0.568828
N2 N 0.248422 -0.0330957 0.640417
H1 H 0.314119 0.118821 0.702821
H2 H 0.307097 0.317074 0.68807
H3 H 0.16352 0.26472 0.541143
H4 H 0.0885879 0.0773445 0.537435
H5 H 0.189586 0.0414926 0.506378
H6 H -0.022206 -0.0776178 0.550066
H7 H -0.142538 -0.102832 0.619556
H8 H 0.0438149 -0.105111 0.748162
H9 H 0.213813 -0.14975 0.699547
H10 H 0.192207 -0.0154978 0.719698
H11 H 0.22895 -0.179916 0.600588
H12 H 0.279915 -0.0784026 0.558939
H13 H 0.296667 0.45271 0.584709
H14 H 0.183925 0.446593 0.573687
H15 H 0.222832 0.470003 0.641047
H16 H -0.106999 -0.158169 0.768925
H17 H -0.160484 -0.043551 0.742354
H18 H -0.181948 -0.172524 0.715175
C18 C 0.556701 0.831352 0.438465
C19 C 0.519263 0.775161 0.395278
C20 C 0.482981 0.833507 0.352764
C21 C 0.482219 0.945335 0.351613
C22 C 0.520382 0.998415 0.395142
C23 C 0.557776 0.943897 0.438462
C24 C 0.597406 0.7751 0.485488
N3 N 0.44263 0.774372 0.307209
N4 N 0.521385 1.11753 0.395132
H19 H 0.617342 0.637788 0.514277
H20 H 0.518096 0.687554 0.394298
H21 H 0.452936 0.989336 0.318096
H22 H 0.587428 0.987758 0.471945
O1 O 0.448504 0.676257 0.307666
O2 O 0.485538 1.16292 0.357349
O3 O 0.589433 0.66744 0.482189
O4 O 0.405388 0.827795 0.272837
O5 O 0.557551 1.16177 0.433125
O6 O 0.632567 0.820795 0.522828
C18 C 0.943299 0.831352 0.0615352
C19 C 0.980737 0.775161 0.104722
C20 C 1.01702 0.833507 0.147236
C21 C 1.01778 0.945335 0.148387
C22 C 0.979618 0.998415 0.104858
C23 C 0.942224 0.943897 0.0615382
C24 C 0.902594 0.7751 0.0145123
N3 N 1.05737 0.774372 0.192791
N4 N 0.978615 1.11753 0.104868
H19 H 0.882658 0.637788 -0.0142767
H20 H 0.981904 0.687554 0.105702
H21 H 1.04706 0.989336 0.181904
H22 H 0.912572 0.987758 0.0280553
O1 O 1.0515 0.676257 0.192334
O2 O 1.01446 1.16292 0.142651
O3 O 0.910567 0.66744 0.0178112
O4 O 1.09461 0.827795 0.227163
O5 O 0.942449 1.16177 0.0668753
O6 O 0.867433 0.820795 -0.0228276
C18 C 0.556701 0.331352 0.938465
C19 C 0.519263 0.275161 0.895278
C20 C 0.482981 0.333507 0.852764
C21 C 0.482219 0.445335 0.851613
C22 C 0.520382 0.498415 0.895142
C23 C 0.557776 0.443897 0.938462
C24 C 0.597406 0.2751 0.985488
N3 N 0.44263 0.274372 0.807209
N4 N 0.521385 0.61753 0.895132
H19 H 0.617342 0.137788 1.01428
H20 H 0.518096 0.187554 0.894298
H21 H 0.452936 0.489336 0.818096
H22 H 0.587428 0.487758 0.971945
O1 O 0.448504 0.176257 0.807666
O2 O 0.485538 0.662925 0.857349
O3 O 0.589433 0.16744 0.982189
O4 O 0.405388 0.327795 0.772837
O5 O 0.557551 0.661767 0.933125
O6 O 0.632567 0.320795 1.02283
C18 C 0.943299 0.331352 0.561535
C19 C 0.980737 0.275161 0.604722
C20 C 1.01702 0.333507 0.647236
C21 C 1.01778 0.445335 0.648387
C22 C 0.979618 0.498415 0.604858
C23 C 0.942224 0.443897 0.561538
C24 C 0.902594 0.2751 0.514512
N3 N 1.05737 0.274372 0.692791
N4 N 0.978615 0.61753 0.604868
H19 H 0.882658 0.137788 0.485723
H20 H 0.981904 0.187554 0.605702
H21 H 1.04706 0.489336 0.681904
H22 H 0.912572 0.487758 0.528055
O1 O 1.0515 0.176257 0.692334
O2 O 1.01446 0.662925 0.642651
O3 O 0.910567 0.16744 0.517811
O4 O 1.09461 0.327795 0.727163
O5 O 0.942449 0.661767 0.566875
O6 O 0.867433 0.320795 0.477172
C18 C 0.443299 0.168648 0.561535
C19 C 0.480737 0.224839 0.604722
C20 C 0.517019 0.166493 0.647236
C21 C 0.517781 0.0546647 0.648387
C22 C 0.479618 0.00158454 0.604858
C23 C 0.442224 0.0561025 0.561538
C24 C 0.402594 0.2249 0.514512
N3 N 0.55737 0.225628 0.692791
N4 N 0.478615 -0.11753 0.604868
H19 H 0.382658 0.362212 0.485723
H20 H 0.481904 0.312446 0.605702
H21 H 0.547064 0.0106637 0.681904
H22 H 0.412572 0.0122424 0.528055
O1 O 0.551496 0.323743 0.692334
O2 O 0.514462 -0.162925 0.642651
O3 O 0.410567 0.33256 0.517811
O4 O 0.594612 0.172205 0.727163
O5 O 0.442449 -0.161767 0.566875
O6 O 0.367433 0.179205 0.477172
C18 C 0.0567011 0.168648 0.938465
C19 C 0.0192633 0.224839 0.895278
C20 C -0.0170186 0.166493 0.852764
C21 C -0.0177807 0.0546647 0.851613
C22 C 0.0203821 0.00158454 0.895142
C23 C 0.057776 0.0561025 0.938462
C24 C 0.0974061 0.2249 0.985488
N3 N -0.0573704 0.225628 0.807209
N4 N 0.021385 -0.11753 0.895132
H19 H 0.117342 0.362212 1.01428
H20 H 0.0180964 0.312446 0.894298
H21 H -0.0470637 0.0106637 0.818096
H22 H 0.0874279 0.0122424 0.971945
O1 O -0.0514964 0.323743 0.807666
O2 O -0.014462 -0.162925 0.857349
O3 O 0.0894332 0.33256 0.982189
O4 O -0.0946124 0.172205 0.772837
O5 O 0.0575508 -0.161767 0.933125
O6 O 0.132567 0.179205 1.02283
C18 C 0.443299 0.668648 0.0615352
C19 C 0.480737 0.724839 0.104722
C20 C 0.517019 0.666493 0.147236
C21 C 0.517781 0.554665 0.148387
C22 C 0.479618 0.501585 0.104858
C23 C 0.442224 0.556103 0.0615382
C24 C 0.402594 0.7249 0.0145123
N3 N 0.55737 0.725628 0.192791
N4 N 0.478615 0.38247 0.104868
H19 H 0.382658 0.862212 -0.0142767
H20 H 0.481904 0.812446 0.105702
H21 H 0.547064 0.510664 0.181904
H22 H 0.412572 0.512242 0.0280553
O1 O 0.551496 0.823743 0.192334
O2 O 0.514462 0.337075 0.142651
O3 O 0.410567 0.83256 0.0178112
O4 O 0.594612 0.672205 0.227163
O5 O 0.442449 0.338233 0.0668753
O6 O 0.367433 0.679205 -0.0228276
C18 C 0.0567011 0.668648 0.438465
C19 C 0.0192633 0.724839 0.395278
C20 C -0.0170186 0.666493 0.352764
C21 C -0.0177807 0.554665 0.351613
C22 C 0.0203821 0.501585 0.395142
C23 C 0.057776 0.556103 0.438462
C24 C 0.0974061 0.7249 0.485488
N3 N -0.0573704 0.725628 0.307209
N4 N 0.021385 0.38247 0.395132
H19 H 0.117342 0.862212 0.514277
H20 H 0.0180964 0.812446 0.394298
H21 H -0.0470637 0.510664 0.318096
H22 H 0.0874279 0.512242 0.471945
O1 O -0.0514964 0.823743 0.307666
O2 O -0.014462 0.337075 0.357349
O3 O 0.0894332 0.83256 0.482189
O4 O -0.0946124 0.672205 0.272837
O5 O 0.0575508 0.338233 0.433125
O6 O 0.132567 0.679205 0.522828

#END

#######################################################################
#
#                 Cambridge Crystallographic Data Centre
#                                CCDC 
#
#######################################################################
#
# If this CIF has been generated from an entry in the Cambridge 
# Structural Database, then it will include bibliographic, chemical, 
# crystal, experimental, refinement or atomic coordinate data resulting 
# from the CCDC's data processing and validation procedures.
#
#######################################################################

data_pasted.res.dmain pasted.res.dmain pasted.res.dmain pasted.res.dmain pasted.r
_symmetry_cell_setting           monoclinic
_symmetry_space_group_name_H-M   'P 21/c'
_symmetry_Int_Tables_number      14
loop_
_symmetry_equiv_pos_site_id
_symmetry_equiv_pos_as_xyz
1 x,y,z
2 -x,1/2+y,1/2-z
3 -x,-y,-z
4 x,1/2-y,1/2+z
_cell_length_a                   13.6
_cell_length_b                   8.2
_cell_length_c                   22.7
_cell_angle_alpha                90
_cell_angle_beta                 62.8
_cell_angle_gamma                90
_cell_volume                     2257.08
loop_
_atom_site_label
_atom_site_type_symbol
_atom_site_fract_x
_atom_site_fract_y
_atom_site_fract_z
C1 C 0.167177 0.525692 0.445405
C2 C 0.0948478 0.705249 0.536415
C3 C 0.17632 0.627712 0.556144
C4 C 0.26098 0.527466 0.511701
C5 C 0.35895 0.581185 0.394213
C6 C 0.326237 0.754786 0.390901
C7 C 0.21554 0.803861 0.426818
C8 C 0.168924 0.656147 0.6186
C9 C 0.244399 0.590902 0.637774
C10 C 0.329898 0.493962 0.59211
C11 C 0.33774 0.462061 0.530257
C12 C 0.405786 0.868548 0.352432
C13 C 0.379257 1.03027 0.349656
C14 C 0.268545 1.0775 0.386792
C15 C 0.187948 0.966065 0.42453
C16 C 0.23453 0.621394 0.705364
C17 C 0.466527 1.1518 0.309529
N1 N 0.129857 0.691252 0.465231
N2 N 0.270413 0.490193 0.447826
H1 H 0.402809 0.383723 0.495273
H2 H 0.390299 0.441715 0.605873
H3 H 0.102623 0.73443 0.653032
H4 H 0.0842558 0.833979 0.550127
H5 H 0.0125037 0.648748 0.563412
H6 H 0.101333 1.0019 0.452156
H7 H 0.245539 1.20341 0.385218
H8 H 0.49192 0.829346 0.324367
H9 H 0.38002 0.51824 0.347177
H10 H 0.433666 0.577738 0.401414
H11 H 0.179891 0.505365 0.394673
H12 H 0.102177 0.442732 0.478463
H13 H 0.20489 0.513478 0.736939
H14 H 0.176122 0.719835 0.730593
H15 H 0.31463 0.654679 0.702914
H16 H 0.540114 1.09339 0.270766
H17 H 0.493402 1.22242 0.340611
H18 H 0.43527 1.23902 0.285623
C1 C 0.832823 0.0256924 0.0545948
C2 C 0.905152 0.205249 -0.0364151
C3 C 0.82368 0.127712 -0.056144
C4 C 0.73902 0.0274663 -0.0117009
C5 C 0.64105 0.0811847 0.105787
C6 C 0.673763 0.254786 0.109099
C7 C 0.78446 0.303861 0.0731818
C8 C 0.831076 0.156147 -0.1186
C9 C 0.755601 0.0909023 -0.137774
C10 C 0.670103 -0.00603813 -0.0921097
C11 C 0.66226 -0.0379392 -0.0302568
C12 C 0.594214 0.368548 0.147568
C13 C 0.620743 0.530274 0.150344
C14 C 0.731455 0.5775 0.113208
C15 C 0.812052 0.466065 0.0754697
C16 C 0.76547 0.121394 -0.205364
C17 C 0.533473 0.651796 0.190471
N1 N 0.870143 0.191252 0.0347688
N2 N 0.729587 -0.00980682 0.052174
H1 H 0.597191 -0.116277 0.00472724
H2 H 0.609701 -0.0582855 -0.105873
H3 H 0.897377 0.23443 -0.153032
H4 H 0.915744 0.333979 -0.0501272
H5 H 0.987496 0.148748 -0.0634122
H6 H 0.898667 0.501902 0.0478436
H7 H 0.754461 0.703406 0.114782
H8 H 0.50808 0.329346 0.175633
H9 H 0.61998 0.0182405 0.152823
H10 H 0.566334 0.0777376 0.098586
H11 H 0.820109 0.00536542 0.105327
H12 H 0.897823 -0.057268 0.0215368
H13 H 0.79511 0.0134777 -0.236939
H14 H 0.823878 0.219835 -0.230593
H15 H 0.68537 0.154679 -0.202914
H16 H 0.459886 0.593386 0.229234
H17 H 0.506598 0.722424 0.159389
H18 H 0.56473 0.739015 0.214377
C1 C 0.832823 0.474308 0.554595
C2 C 0.905152 0.294751 0.463585
C3 C 0.82368 0.372288 0.443856
C4 C 0.73902 0.472534 0.488299
C5 C 0.64105 0.418815 0.605787
C6 C 0.673763 0.245214 0.609099
C7 C 0.78446 0.196139 0.573182
C8 C 0.831076 0.343853 0.3814
C9 C 0.755601 0.409098 0.362226
C10 C 0.670103 0.506038 0.40789
C11 C 0.66226 0.537939 0.469743
C12 C 0.594214 0.131452 0.647568
C13 C 0.620743 -0.0302741 0.650344
C14 C 0.731455 -0.0775003 0.613208
C15 C 0.812052 0.0339353 0.57547
C16 C 0.76547 0.378606 0.294636
C17 C 0.533473 -0.151796 0.690471
N1 N 0.870143 0.308748 0.534769
N2 N 0.729587 0.509807 0.552174
H1 H 0.597191 0.616277 0.504727
H2 H 0.609701 0.558285 0.394127
H3 H 0.897377 0.26557 0.346968
H4 H 0.915744 0.166021 0.449873
H5 H 0.987496 0.351252 0.436588
H6 H 0.898667 -0.00190185 0.547844
H7 H 0.754461 -0.203406 0.614782
H8 H 0.50808 0.170654 0.675633
H9 H 0.61998 0.48176 0.652823
H10 H 0.566334 0.422262 0.598586
H11 H 0.820109 0.494635 0.605327
H12 H 0.897823 0.557268 0.521537
H13 H 0.79511 0.486522 0.263061
H14 H 0.823878 0.280165 0.269407
H15 H 0.68537 0.345321 0.297086
H16 H 0.459886 -0.0933864 0.729234
H17 H 0.506598 -0.222424 0.659389
H18 H 0.56473 -0.239015 0.714377
C1 C 0.167177 0.974308 0.945405
C2 C 0.0948478 0.794751 1.03642
C3 C 0.17632 0.872288 1.05614
C4 C 0.26098 0.972534 1.0117
C5 C 0.35895 0.918815 0.894213
C6 C 0.326237 0.745214 0.890901
C7 C 0.21554 0.696139 0.926818
C8 C 0.168924 0.843853 1.1186
C9 C 0.244399 0.909098 1.13777
C10 C 0.329898 1.00604 1.09211
C11 C 0.33774 1.03794 1.03026
C12 C 0.405786 0.631452 0.852432
C13 C 0.379257 0.469726 0.849656
C14 C 0.268545 0.4225 0.886792
C15 C 0.187948 0.533935 0.92453
C16 C 0.23453 0.878606 1.20536
C17 C 0.466527 0.348204 0.809529
N1 N 0.129857 0.808748 0.965231
N2 N 0.270413 1.00981 0.947826
H1 H 0.402809 1.11628 0.995273
H2 H 0.390299 1.05829 1.10587
H3 H 0.102623 0.76557 1.15303
H4 H 0.0842558 0.666021 1.05013
H5 H 0.0125037 0.851252 1.06341
H6 H 0.101333 0.498098 0.952156
H7 H 0.245539 0.296594 0.885218
H8 H 0.49192 0.670654 0.824367
H9 H 0.38002 0.98176 0.847177
H10 H 0.433666 0.922262 0.901414
H11 H 0.179891 0.994635 0.894673
H12 H 0.102177 1.05727 0.978463
H13 H 0.20489 0.986522 1.23694
H14 H 0.176122 0.780165 1.23059
H15 H 0.31463 0.845321 1.20291
H16 H 0.540114 0.406614 0.770766
H17 H 0.493402 0.277576 0.840611
H18 H 0.43527 0.260985 0.785623
C18 C 0.879494 0.819846 0.370374
C19 C 0.793592 0.911932 0.417594
C20 C 0.714398 0.975865 0.401467
C21 C 0.717397 0.952032 0.340281
C22 C 0.803647 0.85896 0.294744
C23 C 0.884576 0.792029 0.3085
C24 C 0.966883 0.745049 0.383921
N3 N 0.623846 1.07453 0.451114
N4 N 0.809231 0.83015 0.229169
H19 H 1.02078 0.740927 0.44626
H20 H 0.787649 0.934267 0.466216
H21 H 0.654862 1.00395 0.328604
H22 H 0.95093 0.719006 0.271864
O1 O 0.620602 1.08791 0.505412
O2 O 0.73572 0.88834 0.219106
O3 O 0.960943 0.794561 0.441725
O4 O 0.560024 1.13786 0.4339
O5 O 0.885906 0.747743 0.190298
O6 O 1.03718 0.653888 0.346476
C18 C 0.120506 0.319846 0.129626
C19 C 0.206408 0.411932 0.0824063
C20 C 0.285602 0.475865 0.0985333
C21 C 0.282603 0.452032 0.159719
C22 C 0.196353 0.35896 0.205256
C23 C 0.115424 0.292029 0.1915
C24 C 0.0331168 0.245049 0.116079
N3 N 0.376154 0.574525 0.0488863
N4 N 0.190769 0.33015 0.270831
H19 H -0.0207833 0.240927 0.0537404
H20 H 0.212351 0.434267 0.0337843
H21 H 0.345138 0.503954 0.171396
H22 H 0.0490696 0.219006 0.228136
O1 O 0.379398 0.587905 -0.0054117
O2 O 0.26428 0.38834 0.280894
O3 O 0.0390569 0.294561 0.0582754
O4 O 0.439976 0.637861 0.0661002
O5 O 0.114094 0.247743 0.309702
O6 O -0.0371774 0.153888 0.153524
C18 C 0.120506 0.180154 0.629626
C19 C 0.206408 0.088068 0.582406
C20 C 0.285602 0.0241348 0.598533
C21 C 0.282603 0.0479677 0.659719
C22 C 0.196353 0.14104 0.705256
C23 C 0.115424 0.207971 0.6915
C24 C 0.0331168 0.254951 0.616079
N3 N 0.376154 -0.0745255 0.548886
N4 N 0.190769 0.16985 0.770831
H19 H -0.0207833 0.259073 0.55374
H20 H 0.212351 0.0657331 0.533784
H21 H 0.345138 -0.00395355 0.671396
H22 H 0.0490696 0.280994 0.728136
O1 O 0.379398 -0.0879053 0.494588
O2 O 0.26428 0.11166 0.780894
O3 O 0.0390569 0.205439 0.558275
O4 O 0.439976 -0.137861 0.5661
O5 O 0.114094 0.252257 0.809702
O6 O -0.0371774 0.346112 0.653524
C18 C 0.879494 0.680154 0.870374
C19 C 0.793592 0.588068 0.917594
C20 C 0.714398 0.524135 0.901467
C21 C 0.717397 0.547968 0.840281
C22 C 0.803647 0.64104 0.794744
C23 C 0.884576 0.707971 0.8085
C24 C 0.966883 0.754951 0.883921
N3 N 0.623846 0.425475 0.951114
N4 N 0.809231 0.66985 0.729169
H19 H 1.02078 0.759073 0.94626
H20 H 0.787649 0.565733 0.966216
H21 H 0.654862 0.496046 0.828604
H22 H 0.95093 0.780994 0.771864
O1 O 0.620602 0.412095 1.00541
O2 O 0.73572 0.61166 0.719106
O3 O 0.960943 0.705439 0.941725
O4 O 0.560024 0.362139 0.9339
O5 O 0.885906 0.752257 0.690298
O6 O 1.03718 0.846112 0.846476

#END

#######################################################################
#
#                 Cambridge Crystallographic Data Centre
#                                CCDC 
#
#######################################################################
#
# If this CIF has been generated from an entry in the Cambridge 
# Structural Database, then it will include bibliographic, chemical, 
# crystal, experimental, refinement or atomic coordinate data resulting 
# from the CCDC's data processing and validation procedures.
#
#######################################################################

data_pasted.res.dmain pasted.res.dmain pasted.res.dmain pasted.res.dmain pasted.r
_symmetry_cell_setting           monoclinic
_symmetry_space_group_name_H-M   'P 21/a'
_symmetry_Int_Tables_number      14
loop_
_symmetry_equiv_pos_site_id
_symmetry_equiv_pos_as_xyz
1 x,y,z
2 1/2-x,1/2+y,-z
3 -x,-y,-z
4 1/2+x,1/2-y,z
_cell_length_a                   10.8
_cell_length_b                   29.7
_cell_length_c                   7.4
_cell_angle_alpha                90
_cell_angle_beta                 78.8
_cell_angle_gamma                90
_cell_volume                     2327.3
loop_
_atom_site_label
_atom_site_type_symbol
_atom_site_fract_x
_atom_site_fract_y
_atom_site_fract_z
C1 C 0.949671 0.0867131 0.671232
C2 C 1.06545 0.106122 0.899387
C3 C 1.15217 0.131419 0.748636
C4 C 1.11583 0.139391 0.580173
C5 C 0.901132 0.157004 0.554072
C6 C 0.841272 0.168304 0.75044
C7 C 0.86333 0.141026 0.895017
C8 C 1.26885 0.147438 0.775601
C9 C 1.34925 0.172051 0.641986
C10 C 1.31023 0.180383 0.475738
C11 C 1.19575 0.16418 0.444996
C12 C 0.764217 0.206155 0.790532
C13 C 0.710762 0.218314 0.969917
C14 C 0.735866 0.191091 1.11269
C15 C 0.810482 0.152998 1.07588
C16 C 1.47302 0.189977 0.674705
C17 C 0.630753 0.259756 1.01077
N1 N 0.937807 0.100996 0.861562
N2 N 0.999344 0.122414 0.54279
H1 H 1.1668 0.169706 0.313971
H2 H 1.37181 0.199442 0.368513
H3 H 1.29676 0.140934 0.90717
H4 H 1.05928 0.123665 1.03113
H5 H 1.10365 0.0723759 0.917325
H6 H 0.827587 0.131206 1.18662
H7 H 0.694704 0.199825 1.25447
H8 H 0.747071 0.227227 0.677105
H9 H 0.829123 0.144933 0.478622
H10 H 0.94296 0.187324 0.482203
H11 H 0.856732 0.0766311 0.645724
H12 H 1.01289 0.057463 0.647829
H13 H 1.54963 0.18387 0.556426
H14 H 1.49952 0.174766 0.796322
H15 H 1.46877 0.226549 0.696648
H16 H 0.600142 0.272416 0.887776
H17 H 0.682103 0.286976 1.06453
H18 H 0.545657 0.253096 1.1151
C18 C 0.806786 0.491859 0.719415
C19 C 0.741512 0.488298 0.575258
C20 C 0.789655 0.460348 0.428424
C21 C 0.900272 0.435975 0.419089
C22 C 0.962512 0.440342 0.565005
C23 C 0.917965 0.467582 0.715303
C24 C 0.763052 0.521719 0.880211
N3 N 0.720895 0.456494 0.275506
N4 N 1.07925 0.414204 0.561208
H19 H 0.630501 0.559773 0.984004
H20 H 0.6546 0.506791 0.575884
H21 H 0.936742 0.414525 0.302296
H22 H 0.968536 0.470175 0.828096
O1 O 0.622207 0.477378 0.289476
O2 O 1.12718 0.396706 0.415705
O3 O 0.650948 0.540827 0.875752
O4 O 0.767186 0.43242 0.146983
O5 O 1.11998 0.412554 0.703154
O6 O 0.821727 0.528282 1.00069

#END

#######################################################################
#
#                 Cambridge Crystallographic Data Centre
#                                CCDC 
#
#######################################################################
#
# If this CIF has been generated from an entry in the Cambridge 
# Structural Database, then it will include bibliographic, chemical, 
# crystal, experimental, refinement or atomic coordinate data resulting 
# from the CCDC's data processing and validation procedures.
#
#######################################################################

data_pasted.res.dmain pasted.res.dmain pasted.res.dmain pasted.res.dmain pasted.r
_symmetry_cell_setting           monoclinic
_symmetry_space_group_name_H-M   'P 21'
_symmetry_Int_Tables_number      4
loop_
_symmetry_equiv_pos_site_id
_symmetry_equiv_pos_as_xyz
1 x,y,z
2 -x,1/2+y,-z
_cell_length_a                   10.4
_cell_length_b                   10.6
_cell_length_c                   11.2
_cell_angle_alpha                90
_cell_angle_beta                 65.9
_cell_angle_gamma                90
_cell_volume                     1126.04
loop_
_atom_site_label
_atom_site_type_symbol
_atom_site_fract_x
_atom_site_fract_y
_atom_site_fract_z
C1 C 0.0460967 0.00637285 0.95148
C2 C -0.126629 0.140265 0.935265
C3 C -0.020164 0.16779 0.797495
C4 C 0.100438 0.0924027 0.739831
C5 C 0.101091 -0.132421 0.772482
C6 C -0.0542453 -0.164287 0.832373
C7 C -0.150055 -0.0879808 0.930825
C8 C -0.0412309 0.26618 0.725315
C9 C 0.05228 0.290924 0.596387
C10 C 0.170171 0.213206 0.539751
C11 C 0.194344 0.115865 0.610506
C12 C -0.104633 -0.268829 0.78966
C13 C -0.247486 -0.298223 0.83929
C14 C -0.341854 -0.218793 0.934806
C15 C -0.293905 -0.115723 0.980311
C16 C 0.0268202 0.398034 0.521516
C17 C -0.299197 -0.41231 0.793586
N1 N -0.103522 0.017362 0.981269
N2 N 0.129418 -0.00729616 0.810893
H1 H 0.287963 0.0571567 0.567107
H2 H 0.244739 0.230327 0.438922
H3 H -0.135593 0.324294 0.770784
H4 H -0.233877 0.143521 0.939078
H5 H -0.122023 0.212098 1.00437
H6 H -0.366974 -0.0554287 1.05671
H7 H -0.454391 -0.239391 0.974677
H8 H -0.0294585 -0.328125 0.713017
H9 H 0.161075 -0.201838 0.802175
H10 H 0.14238 -0.136863 0.665002
H11 H 0.0644375 -0.075803 1.00165
H12 H 0.0799327 0.0906417 0.98728
H13 H 0.0421173 0.488937 0.560261
H14 H -0.0810216 0.397288 0.5271
H15 H 0.100173 0.395362 0.417844
H16 H -0.222086 -0.445457 0.698368
H17 H -0.399081 -0.394125 0.785297
H18 H -0.318725 -0.490408 0.863128
C18 C 0.635822 0.00314559 0.465239
C19 C 0.655609 0.124018 0.502517
C20 C 0.598203 0.153962 0.635015
C21 C 0.523184 0.0683251 0.731848
C22 C 0.503869 -0.0503546 0.690925
C23 C 0.558335 -0.0847394 0.55979
C24 C 0.691149 -0.0358841 0.325201
N3 N 0.622471 0.280523 0.674932
N4 N 0.423451 -0.143788 0.791176
H19 H 0.810285 0.01647 0.156435
H20 H 0.714179 0.194408 0.43046
H21 H 0.481345 0.0931149 0.835152
H22 H 0.541326 -0.178526 0.530798
O1 O 0.660491 0.361507 0.590415
O2 O 0.369742 -0.108196 0.904765
O3 O 0.780784 0.0487548 0.244962
O4 O 0.606388 0.293913 0.788559
O5 O 0.417771 -0.249996 0.753146
O6 O 0.659275 -0.132475 0.28771

#END

#######################################################################
#
#                 Cambridge Crystallographic Data Centre
#                                CCDC 
#
#######################################################################
#
# If this CIF has been generated from an entry in the Cambridge 
# Structural Database, then it will include bibliographic, chemical, 
# crystal, experimental, refinement or atomic coordinate data resulting 
# from the CCDC's data processing and validation procedures.
#
#######################################################################

data_pasted.res.dmain pasted.res.dmain pasted.res.dmain pasted.res.dmain pasted.r
_symmetry_cell_setting           orthorhombic
_symmetry_space_group_name_H-M   'P 21 21 21'
_symmetry_Int_Tables_number      19
loop_
_symmetry_equiv_pos_site_id
_symmetry_equiv_pos_as_xyz
1 x,y,z
2 1/2+x,1/2-y,-z
3 -x,1/2+y,1/2-z
4 1/2-x,-y,1/2+z
_cell_length_a                   18.6
_cell_length_b                   7.5
_cell_length_c                   16.4
_cell_angle_alpha                90
_cell_angle_beta                 90
_cell_angle_gamma                90
_cell_volume                     2275.47
loop_
_atom_site_label
_atom_site_type_symbol
_atom_site_fract_x
_atom_site_fract_y
_atom_site_fract_z
C1 C 0.213368 0.830651 0.822348
C2 C 0.172255 1.0911 0.888754
C3 C 0.0973408 1.01933 0.873536
C4 C 0.0875541 0.842259 0.847935
C5 C 0.160077 0.596373 0.897231
C6 C 0.19692 0.678295 0.9704
C7 C 0.227023 0.849874 0.965526
C8 C 0.0370277 1.12734 0.885776
C9 C -0.0328052 1.06405 0.874911
C10 C -0.04151 0.88567 0.851069
C11 C 0.0176562 0.776863 0.837376
C12 C 0.201154 0.584827 1.04375
C13 C 0.232828 0.657951 1.113
C14 C 0.261344 0.83068 1.10731
C15 C 0.258717 0.924896 1.0347
C16 C -0.0969344 1.183 0.887346
C17 C 0.234676 0.557023 1.19195
N1 N 0.226526 0.949017 0.891095
N2 N 0.147505 0.727188 0.832203
H1 H 0.0108774 0.639158 0.817149
H2 H -0.0956719 0.832543 0.842472
H3 H 0.0450785 1.26521 0.905872
H4 H 0.173719 1.16461 0.946629
H5 H 0.187518 1.18716 0.84089
H6 H 0.282467 1.05765 1.0297
H7 H 0.286703 0.890683 1.1606
H8 H 0.177842 0.45082 1.04705
H9 H 0.192751 0.486303 0.872242
H10 H 0.10826 0.537706 0.915296
H11 H 0.258669 0.737558 0.81563
H12 H 0.209703 0.911796 0.766808
H13 H -0.117987 1.23267 0.829052
H14 H -0.0835436 1.29985 0.924628
H15 H -0.141279 1.11129 0.917028
H16 H 0.234396 0.412157 1.18197
H17 H 0.187842 0.588943 1.23017
H18 H 0.282868 0.590043 1.22752
C18 C 0.418523 0.386915 0.889797
C19 C 0.478151 0.322084 0.847469
C20 C 0.538108 0.431442 0.839349
C21 C 0.54111 0.602354 0.871724
C22 C 0.480655 0.662587 0.913021
C23 C 0.41963 0.558245 0.923251
C24 C 0.35215 0.278381 0.901427
N3 N 0.601638 0.362561 0.795426
N4 N 0.482076 0.843643 0.948616
H19 H 0.311727 0.0565337 0.876403
H20 H 0.478477 0.189101 0.820967
H21 H 0.588683 0.685472 0.864889
H22 H 0.373322 0.608477 0.956669
O1 O 0.595567 0.217639 0.762175
O2 O 0.532911 0.93897 0.930718
O3 O 0.357025 0.117115 0.86604
O4 O 0.655178 0.456781 0.794443
O5 O 0.431358 0.886147 0.991545
O6 O 0.299541 0.329576 0.937822

#END

#######################################################################
#
#                 Cambridge Crystallographic Data Centre
#                                CCDC 
#
#######################################################################
#
# If this CIF has been generated from an entry in the Cambridge 
# Structural Database, then it will include bibliographic, chemical, 
# crystal, experimental, refinement or atomic coordinate data resulting 
# from the CCDC's data processing and validation procedures.
#
#######################################################################

data_pasted.res.dmain pasted.res.dmain pasted.res.dmain pasted.res.dmain pasted.r
_symmetry_cell_setting           orthorhombic
_symmetry_space_group_name_H-M   'P n a 21'
_symmetry_Int_Tables_number      33
loop_
_symmetry_equiv_pos_site_id
_symmetry_equiv_pos_as_xyz
1 x,y,z
2 -x,-y,1/2+z
3 1/2-x,1/2+y,1/2+z
4 1/2+x,1/2-y,z
_cell_length_a                   14.0
_cell_length_b                   16.1
_cell_length_c                   10.3
_cell_angle_alpha                90
_cell_angle_beta                 90
_cell_angle_gamma                90
_cell_volume                     2319.55
loop_
_atom_site_label
_atom_site_type_symbol
_atom_site_fract_x
_atom_site_fract_y
_atom_site_fract_z
C1 C 0.713061 0.419988 -0.051854
C2 C 0.559635 0.459782 0.0202147
C3 C 0.5224 0.411565 -0.0950658
C4 C 0.5831 0.358376 -0.164361
C5 C 0.703994 0.274132 -0.0607227
C6 C 0.675077 0.279078 0.0806088
C7 C 0.649523 0.355307 0.136008
C8 C 0.427151 0.418592 -0.133069
C9 C 0.389645 0.373286 -0.236342
C10 C 0.450798 0.319168 -0.302359
C11 C 0.546104 0.312119 -0.267406
C12 C 0.672275 0.207796 0.157267
C13 C 0.643192 0.20954 0.286531
C14 C 0.615878 0.285947 0.339205
C15 C 0.619462 0.357712 0.265399
C16 C 0.287346 0.383366 -0.27688
C17 C 0.642264 0.132313 0.367741
N1 N 0.653739 0.430701 0.0630466
N2 N 0.682042 0.350605 -0.131847
H1 H 0.594143 0.271233 -0.320621
H2 H 0.423132 0.282684 -0.383177
H3 H 0.380216 0.460049 -0.078421
H4 H 0.509377 0.455083 0.101791
H5 H 0.565211 0.52618 -0.00379337
H6 H 0.600048 0.417457 0.307146
H7 H 0.592329 0.288915 0.440065
H8 H 0.692103 0.148516 0.113435
H9 H 0.781189 0.26198 -0.0694246
H10 H 0.66748 0.222042 -0.108156
H11 H 0.787347 0.409161 -0.0223151
H12 H 0.710446 0.477334 -0.109138
H13 H 0.278346 0.436248 -0.343003
H14 H 0.240895 0.394908 -0.19302
H15 H 0.260644 0.328125 -0.327102
H16 H 0.636827 0.0764708 0.307548
H17 H 0.582148 0.132219 0.436055
H18 H 0.707608 0.126716 0.426187
C1 C 0.286939 0.580013 0.448146
C2 C 0.440365 0.540218 0.520215
C3 C 0.4776 0.588435 0.404934
C4 C 0.4169 0.641624 0.335639
C5 C 0.296006 0.725868 0.439277
C6 C 0.324923 0.720922 0.580609
C7 C 0.350477 0.644693 0.636008
C8 C 0.572849 0.581408 0.366931
C9 C 0.610355 0.626714 0.263658
C10 C 0.549202 0.680832 0.197641
C11 C 0.453896 0.687881 0.232594
C12 C 0.327725 0.792204 0.657267
C13 C 0.356808 0.79046 0.786531
C14 C 0.384122 0.714053 0.839205
C15 C 0.380538 0.642288 0.765399
C16 C 0.712654 0.616634 0.22312
C17 C 0.357736 0.867687 0.867741
N1 N 0.346261 0.569299 0.563047
N2 N 0.317958 0.649395 0.368153
H1 H 0.405857 0.728767 0.179379
H2 H 0.576868 0.717316 0.116823
H3 H 0.619784 0.539951 0.421579
H4 H 0.490623 0.544917 0.601791
H5 H 0.434789 0.47382 0.496207
H6 H 0.399952 0.582543 0.807146
H7 H 0.407671 0.711085 0.940065
H8 H 0.307897 0.851484 0.613435
H9 H 0.218811 0.73802 0.430575
H10 H 0.33252 0.777958 0.391844
H11 H 0.212653 0.590839 0.477685
H12 H 0.289554 0.522666 0.390862
H13 H 0.721654 0.563752 0.156997
H14 H 0.759105 0.605092 0.30698
H15 H 0.739356 0.671875 0.172898
H16 H 0.363173 0.923529 0.807548
H17 H 0.417852 0.867781 0.936055
H18 H 0.292392 0.873284 0.926187
C1 C 0.786939 0.919987 0.448146
C2 C 0.940365 0.959782 0.520215
C3 C 0.9776 0.911565 0.404934
C4 C 0.9169 0.858376 0.335639
C5 C 0.796006 0.774132 0.439277
C6 C 0.824923 0.779078 0.580609
C7 C 0.850477 0.855307 0.636008
C8 C 1.07285 0.918592 0.366931
C9 C 1.11036 0.873286 0.263658
C10 C 1.0492 0.819168 0.197641
C11 C 0.953896 0.812119 0.232594
C12 C 0.827725 0.707796 0.657267
C13 C 0.856808 0.70954 0.786531
C14 C 0.884122 0.785947 0.839205
C15 C 0.880538 0.857712 0.765399
C16 C 1.21265 0.883366 0.22312
C17 C 0.857736 0.632313 0.867741
N1 N 0.846261 0.930701 0.563047
N2 N 0.817958 0.850605 0.368153
H1 H 0.905857 0.771233 0.179379
H2 H 1.07687 0.782684 0.116823
H3 H 1.11978 0.960049 0.421579
H4 H 0.990623 0.955083 0.601791
H5 H 0.934789 1.02618 0.496207
H6 H 0.899952 0.917457 0.807146
H7 H 0.907671 0.788915 0.940065
H8 H 0.807897 0.648516 0.613435
H9 H 0.718811 0.76198 0.430575
H10 H 0.83252 0.722042 0.391844
H11 H 0.712653 0.909161 0.477685
H12 H 0.789554 0.977334 0.390862
H13 H 1.22165 0.936248 0.156997
H14 H 1.2591 0.894908 0.30698
H15 H 1.23936 0.828125 0.172898
H16 H 0.863173 0.576471 0.807548
H17 H 0.917852 0.632219 0.936055
H18 H 0.792392 0.626716 0.926187
C1 C 0.213061 0.0800125 -0.051854
C2 C 0.059635 0.0402185 0.0202147
C3 C 0.0224001 0.0884354 -0.0950658
C4 C 0.0830999 0.141624 -0.164361
C5 C 0.203994 0.225868 -0.0607227
C6 C 0.175077 0.220922 0.0806088
C7 C 0.149523 0.144693 0.136008
C8 C -0.0728486 0.0814085 -0.133069
C9 C -0.110355 0.126714 -0.236342
C10 C -0.0492017 0.180832 -0.302359
C11 C 0.046104 0.187881 -0.267406
C12 C 0.172275 0.292204 0.157267
C13 C 0.143192 0.29046 0.286531
C14 C 0.115878 0.214053 0.339205
C15 C 0.119462 0.142288 0.265399
C16 C -0.212654 0.116634 -0.27688
C17 C 0.142264 0.367687 0.367741
N1 N 0.153739 0.0692994 0.0630466
N2 N 0.182042 0.149395 -0.131847
H1 H 0.0941428 0.228767 -0.320621
H2 H -0.0768676 0.217316 -0.383177
H3 H -0.119784 0.0399505 -0.078421
H4 H 0.00937718 0.0449174 0.101791
H5 H 0.065211 -0.0261803 -0.00379337
H6 H 0.100048 0.0825432 0.307146
H7 H 0.0923288 0.211085 0.440065
H8 H 0.192103 0.351484 0.113435
H9 H 0.281189 0.23802 -0.0694246
H10 H 0.16748 0.277958 -0.108156
H11 H 0.287347 0.0908395 -0.0223151
H12 H 0.210446 0.0226657 -0.109138
H13 H -0.221654 0.0637516 -0.343003
H14 H -0.259105 0.105092 -0.19302
H15 H -0.239356 0.171875 -0.327102
H16 H 0.136827 0.423529 0.307548
H17 H 0.0821478 0.367781 0.436055
H18 H 0.207608 0.373284 0.426187
C18 C 0.341644 0.115805 0.44649
C19 C 0.348853 0.196077 0.39728
C20 C 0.388245 0.207222 0.274808
C21 C 0.419797 0.141757 0.198929
C22 C 0.412315 0.0629213 0.251614
C23 C 0.374192 0.0485322 0.373827
C24 C 0.299843 0.0982958 0.576533
N3 N 0.394494 0.291901 0.221536
N4 N 0.447262 -0.00813936 0.174875
H19 H 0.245425 0.150405 0.720618
H20 H 0.324812 0.249441 0.452673
H21 H 0.448892 0.151794 0.102393
H22 H 0.369425 -0.0139807 0.412662
O1 O 0.381821 0.349059 0.297072
O2 O 0.47141 0.00557076 0.0631624
O3 O 0.271535 0.167594 0.637554
O4 O 0.41164 0.298498 0.105927
O5 O 0.448749 -0.0754232 0.228601
O6 O 0.291885 0.0297039 0.622171
C18 C 0.658356 0.884195 0.94649
C19 C 0.651147 0.803923 0.89728
C20 C 0.611755 0.792778 0.774808
C21 C 0.580203 0.858243 0.698929
C22 C 0.587685 0.937079 0.751614
C23 C 0.625808 0.951468 0.873827
C24 C 0.700157 0.901704 1.07653
N3 N 0.605506 0.708099 0.721536
N4 N 0.552738 1.00814 0.674875
H19 H 0.754575 0.849595 1.22062
H20 H 0.675188 0.75056 0.952673
H21 H 0.551108 0.848206 0.602393
H22 H 0.630575 1.01398 0.912662
O1 O 0.618179 0.650941 0.797072
O2 O 0.52859 0.994429 0.563162
O3 O 0.728465 0.832406 1.13755
O4 O 0.58836 0.701502 0.605927
O5 O 0.551251 1.07542 0.728601
O6 O 0.708115 0.970296 1.12217
C18 C 0.158356 0.615805 0.94649
C19 C 0.151147 0.696077 0.89728
C20 C 0.111755 0.707222 0.774808
C21 C 0.0802031 0.641757 0.698929
C22 C 0.0876851 0.562921 0.751614
C23 C 0.125808 0.548532 0.873827
C24 C 0.200157 0.598296 1.07653
N3 N 0.105506 0.791901 0.721536
N4 N 0.0527381 0.491861 0.674875
H19 H 0.254575 0.650405 1.22062
H20 H 0.175188 0.74944 0.952673
H21 H 0.0511081 0.651794 0.602393
H22 H 0.130575 0.486019 0.912662
O1 O 0.118179 0.849059 0.797072
O2 O 0.0285902 0.505571 0.563162
O3 O 0.228465 0.667594 1.13755
O4 O 0.08836 0.798498 0.605927
O5 O 0.0512512 0.424577 0.728601
O6 O 0.208115 0.529704 1.12217
C18 C 0.841644 0.384195 0.44649
C19 C 0.848853 0.303923 0.39728
C20 C 0.888245 0.292778 0.274808
C21 C 0.919797 0.358243 0.198929
C22 C 0.912315 0.437079 0.251614
C23 C 0.874192 0.451468 0.373827
C24 C 0.799843 0.401704 0.576533
N3 N 0.894494 0.208099 0.221536
N4 N 0.947262 0.508139 0.174875
H19 H 0.745425 0.349595 0.720618
H20 H 0.824812 0.250559 0.452673
H21 H 0.948892 0.348206 0.102393
H22 H 0.869425 0.513981 0.412662
O1 O 0.881821 0.150941 0.297072
O2 O 0.97141 0.494429 0.0631624
O3 O 0.771535 0.332406 0.637554
O4 O 0.91164 0.201502 0.105927
O5 O 0.948749 0.575423 0.228601
O6 O 0.791885 0.470296 0.622171

#END

#######################################################################
#
#                 Cambridge Crystallographic Data Centre
#                                CCDC 
#
#######################################################################
#
# If this CIF has been generated from an entry in the Cambridge 
# Structural Database, then it will include bibliographic, chemical, 
# crystal, experimental, refinement or atomic coordinate data resulting 
# from the CCDC's data processing and validation procedures.
#
#######################################################################

data_pasted.res.dmain pasted.res.dmain pasted.res.dmain pasted.res.dmain pasted.r
_symmetry_cell_setting           monoclinic
_symmetry_space_group_name_H-M   'P 21/c'
_symmetry_Int_Tables_number      14
loop_
_symmetry_equiv_pos_site_id
_symmetry_equiv_pos_as_xyz
1 x,y,z
2 -x,1/2+y,1/2-z
3 -x,-y,-z
4 x,1/2-y,1/2+z
_cell_length_a                   12.6
_cell_length_b                   13.8
_cell_length_c                   16.1
_cell_angle_alpha                90
_cell_angle_beta                 53.5
_cell_angle_gamma                90
_cell_volume                     2244.29
loop_
_atom_site_label
_atom_site_type_symbol
_atom_site_fract_x
_atom_site_fract_y
_atom_site_fract_z
C1 C 0.575946 0.289066 0.870116
C2 C 0.560138 0.137603 0.945558
C3 C 0.705359 0.149268 0.89595
C4 C 0.767131 0.239074 0.854728
C5 C 0.662314 0.393138 0.93286
C6 C 0.544786 0.36275 1.03933
C7 C 0.468167 0.282898 1.05118
C8 C 0.779315 0.0714303 0.891554
C9 C 0.912034 0.0806479 0.849679
C10 C 0.971442 0.17148 0.81062
C11 C 0.900424 0.249257 0.812672
C12 C 0.511659 0.413089 1.12715
C13 C 0.406836 0.385124 1.22642
C14 C 0.333216 0.303805 1.23678
C15 C 0.363023 0.253764 1.15063
C16 C 0.989463 -0.00307009 0.847763
C17 C 0.373817 0.439007 1.32015
N1 N 0.494471 0.231125 0.963785
N2 N 0.697282 0.320274 0.853843
H1 H 0.947496 0.319248 0.779926
H2 H 1.07551 0.180478 0.77704
H3 H 0.730496 0.00150368 0.923578
H4 H 0.511478 0.09907 1.01957
H5 H 0.545278 0.09299 0.896442
H6 H 0.303834 0.191944 1.15847
H7 H 0.250385 0.280551 1.31381
H8 H 0.571491 0.47557 1.11738
H9 H 0.642429 0.46239 0.91023
H10 H 0.747929 0.405721 0.933183
H11 H 0.521256 0.353685 0.875654
H12 H 0.599714 0.245434 0.803954
H13 H 1.08562 -0.00962233 0.772129
H14 H 0.937236 -0.0720547 0.864133
H15 H 1.00939 0.00618177 0.905062
H16 H 0.430839 0.5062 1.29924
H17 H 0.394412 0.394694 1.36577
H18 H 0.268701 0.457475 1.37206
C1 C 0.424054 0.789066 0.629884
C2 C 0.439862 0.637603 0.554442
C3 C 0.294641 0.649268 0.60405
C4 C 0.232869 0.739074 0.645272
C5 C 0.337686 0.893138 0.56714
C6 C 0.455214 0.86275 0.460671
C7 C 0.531833 0.782898 0.448825
C8 C 0.220685 0.57143 0.608446
C9 C 0.0879664 0.580648 0.650321
C10 C 0.0285579 0.67148 0.68938
C11 C 0.0995761 0.749257 0.687328
C12 C 0.488341 0.913089 0.372853
C13 C 0.593164 0.885124 0.27358
C14 C 0.666784 0.803805 0.263219
C15 C 0.636977 0.753764 0.349368
C16 C 0.0105372 0.49693 0.652237
C17 C 0.626183 0.939007 0.17985
N1 N 0.505529 0.731125 0.536215
N2 N 0.302718 0.820274 0.646157
H1 H 0.0525038 0.819248 0.720074
H2 H -0.0755068 0.680478 0.72296
H3 H 0.269504 0.501504 0.576422
H4 H 0.488522 0.59907 0.480426
H5 H 0.454722 0.59299 0.603558
H6 H 0.696166 0.691944 0.341528
H7 H 0.749615 0.780551 0.186193
H8 H 0.428509 0.97557 0.382617
H9 H 0.357571 0.96239 0.58977
H10 H 0.252071 0.905721 0.566817
H11 H 0.478744 0.853685 0.624346
H12 H 0.400286 0.745434 0.696046
H13 H -0.0856228 0.490378 0.727871
H14 H 0.0627644 0.427945 0.635867
H15 H -0.00938533 0.506182 0.594938
H16 H 0.569161 1.0062 0.200763
H17 H 0.605588 0.894694 0.134229
H18 H 0.731299 0.957475 0.127943
C1 C 0.424054 0.710934 0.129884
C2 C 0.439862 0.862397 0.0544423
C3 C 0.294641 0.850732 0.10405
C4 C 0.232869 0.760926 0.145272
C5 C 0.337686 0.606862 0.0671396
C6 C 0.455214 0.63725 -0.0393295
C7 C 0.531833 0.717102 -0.0511755
C8 C 0.220685 0.92857 0.108446
C9 C 0.0879664 0.919352 0.150321
C10 C 0.0285579 0.82852 0.18938
C11 C 0.0995761 0.750743 0.187328
C12 C 0.488341 0.586911 -0.127147
C13 C 0.593164 0.614876 -0.22642
C14 C 0.666784 0.696195 -0.236781
C15 C 0.636977 0.746236 -0.150632
C16 C 0.0105372 1.00307 0.152237
C17 C 0.626183 0.560993 -0.32015
N1 N 0.505529 0.768875 0.0362146
N2 N 0.302718 0.679726 0.146157
H1 H 0.0525038 0.680752 0.220074
H2 H -0.0755068 0.819522 0.22296
H3 H 0.269504 0.998496 0.0764217
H4 H 0.488522 0.90093 -0.0195739
H5 H 0.454722 0.90701 0.103558
H6 H 0.696166 0.808056 -0.158472
H7 H 0.749615 0.719449 -0.313807
H8 H 0.428509 0.52443 -0.117383
H9 H 0.357571 0.53761 0.0897698
H10 H 0.252071 0.594279 0.0668174
H11 H 0.478744 0.646315 0.124346
H12 H 0.400286 0.754566 0.196046
H13 H -0.0856228 1.00962 0.227871
H14 H 0.0627644 1.07205 0.135867
H15 H -0.00938533 0.993818 0.0949381
H16 H 0.569161 0.4938 -0.299237
H17 H 0.605588 0.605306 -0.365771
H18 H 0.731299 0.542525 -0.372057
C1 C 0.575946 0.210934 0.370116
C2 C 0.560138 0.362397 0.445558
C3 C 0.705359 0.350732 0.39595
C4 C 0.767131 0.260926 0.354728
C5 C 0.662314 0.106862 0.43286
C6 C 0.544786 0.13725 0.539329
C7 C 0.468167 0.217102 0.551175
C8 C 0.779315 0.42857 0.391554
C9 C 0.912034 0.419352 0.349679
C10 C 0.971442 0.32852 0.31062
C11 C 0.900424 0.250743 0.312672
C12 C 0.511659 0.086911 0.627147
C13 C 0.406836 0.114876 0.72642
C14 C 0.333216 0.196195 0.736781
C15 C 0.363023 0.246236 0.650632
C16 C 0.989463 0.50307 0.347763
C17 C 0.373817 0.0609928 0.82015
N1 N 0.494471 0.268875 0.463785
N2 N 0.697282 0.179726 0.353843
H1 H 0.947496 0.180752 0.279926
H2 H 1.07551 0.319522 0.27704
H3 H 0.730496 0.498496 0.423578
H4 H 0.511478 0.40093 0.519574
H5 H 0.545278 0.40701 0.396442
H6 H 0.303834 0.308056 0.658472
H7 H 0.250385 0.219449 0.813807
H8 H 0.571491 0.0244304 0.617383
H9 H 0.642429 0.0376105 0.41023
H10 H 0.747929 0.0942786 0.433183
H11 H 0.521256 0.146315 0.375654
H12 H 0.599714 0.254566 0.303954
H13 H 1.08562 0.509622 0.272129
H14 H 0.937236 0.572055 0.364133
H15 H 1.00939 0.493818 0.405062
H16 H 0.430839 -0.0061998 0.799237
H17 H 0.394412 0.105306 0.865771
H18 H 0.268701 0.0425246 0.872057
C18 C 1.06823 0.164824 0.562248
C19 C 0.998816 0.241453 0.558823
C20 C 0.871099 0.225005 0.591055
C21 C 0.809857 0.135417 0.626397
C22 C 0.881983 0.0609301 0.62861
C23 C 1.01028 0.0733632 0.596232
C24 C 1.20667 0.17562 0.526617
N3 N 0.79779 0.305715 0.586624
N4 N 0.820387 -0.0357246 0.664872
H19 H 1.33506 0.269041 0.489452
H20 H 1.04236 0.313072 0.531928
H21 H 0.709826 0.124129 0.651207
H22 H 1.06513 0.0130654 0.597086
O1 O 0.850785 0.38515 0.561526
O2 O 0.704086 -0.0421396 0.701111
O3 O 1.24439 0.26891 0.512613
O4 O 0.688208 0.287729 0.610957
O5 O 0.890493 -0.102044 0.655694
O6 O 1.27649 0.108454 0.513601
C18 C -0.0682293 0.664824 0.937752
C19 C 0.00118448 0.741453 0.941177
C20 C 0.128901 0.725005 0.908945
C21 C 0.190143 0.635417 0.873603
C22 C 0.118017 0.56093 0.87139
C23 C -0.0102825 0.573363 0.903768
C24 C -0.206666 0.67562 0.973383
N3 N 0.20221 0.805715 0.913376
N4 N 0.179613 0.464275 0.835128
H19 H -0.335056 0.769041 1.01055
H20 H -0.0423584 0.813072 0.968072
H21 H 0.290174 0.624129 0.848793
H22 H -0.0651313 0.513065 0.902914
O1 O 0.149215 0.88515 0.938474
O2 O 0.295914 0.45786 0.798889
O3 O -0.244394 0.76891 0.987387
O4 O 0.311792 0.787729 0.889043
O5 O 0.109507 0.397956 0.844306
O6 O -0.276486 0.608454 0.986399
C18 C -0.0682293 0.835176 0.437752
C19 C 0.00118448 0.758547 0.441177
C20 C 0.128901 0.774995 0.408945
C21 C 0.190143 0.864583 0.373603
C22 C 0.118017 0.93907 0.37139
C23 C -0.0102825 0.926637 0.403768
C24 C -0.206666 0.82438 0.473383
N3 N 0.20221 0.694285 0.413376
N4 N 0.179613 1.03572 0.335128
H19 H -0.335056 0.730959 0.510548
H20 H -0.0423584 0.686928 0.468072
H21 H 0.290174 0.875871 0.348793
H22 H -0.0651313 0.986935 0.402914
O1 O 0.149215 0.61485 0.438474
O2 O 0.295914 1.04214 0.298889
O3 O -0.244394 0.73109 0.487387
O4 O 0.311792 0.712271 0.389043
O5 O 0.109507 1.10204 0.344306
O6 O -0.276486 0.891546 0.486399
C18 C 1.06823 0.335176 0.0622483
C19 C 0.998816 0.258547 0.0588232
C20 C 0.871099 0.274995 0.0910554
C21 C 0.809857 0.364583 0.126397
C22 C 0.881983 0.43907 0.12861
C23 C 1.01028 0.426637 0.0962315
C24 C 1.20667 0.32438 0.0266171
N3 N 0.79779 0.194285 0.0866243
N4 N 0.820387 0.535725 0.164872
H19 H 1.33506 0.230959 -0.0105482
H20 H 1.04236 0.186928 0.031928
H21 H 0.709826 0.375871 0.151207
H22 H 1.06513 0.486935 0.0970856
O1 O 0.850785 0.11485 0.0615261
O2 O 0.704086 0.54214 0.201111
O3 O 1.24439 0.23109 0.0126129
O4 O 0.688208 0.212271 0.110957
O5 O 0.890493 0.602044 0.155694
O6 O 1.27649 0.391546 0.0136012

#END

#######################################################################
#
#                 Cambridge Crystallographic Data Centre
#                                CCDC 
#
#######################################################################
#
# If this CIF has been generated from an entry in the Cambridge 
# Structural Database, then it will include bibliographic, chemical, 
# crystal, experimental, refinement or atomic coordinate data resulting 
# from the CCDC's data processing and validation procedures.
#
#######################################################################

data_pasted.res.dmain pasted.res.dmain pasted.res.dmain pasted.res.dmain pasted.r
_symmetry_cell_setting           monoclinic
_symmetry_space_group_name_H-M   'C 2/c'
_symmetry_Int_Tables_number      15
loop_
_symmetry_equiv_pos_site_id
_symmetry_equiv_pos_as_xyz
1 x,y,z
2 -x,y,1/2-z
3 1/2+x,1/2+y,z
4 1/2-x,1/2+y,1/2-z
5 -x,-y,-z
6 x,-y,1/2+z
7 1/2-x,1/2-y,-z
8 1/2+x,1/2-y,1/2+z
_cell_length_a                   26.1
_cell_length_b                   12.8
_cell_length_c                   13.9
_cell_angle_alpha                90
_cell_angle_beta                 82.6
_cell_angle_gamma                90
_cell_volume                     4585.18
loop_
_atom_site_label
_atom_site_type_symbol
_atom_site_fract_x
_atom_site_fract_y
_atom_site_fract_z
C1 C 0.143279 0.868452 0.728064
C2 C 0.201313 0.746811 0.645361
C3 C 0.166767 0.663524 0.696289
C4 C 0.117969 0.689984 0.744057
C5 C 0.0627999 0.819006 0.682354
C6 C 0.0881788 0.832408 0.578854
C7 C 0.141927 0.842791 0.558899
C8 C 0.182695 0.55927 0.695491
C9 C 0.151254 0.480107 0.73903
C10 C 0.102178 0.507775 0.78452
C11 C 0.0859002 0.611023 0.787459
C12 C 0.0586758 0.833861 0.501995
C13 C 0.0809138 0.84285 0.405562
C14 C 0.134623 0.851251 0.387037
C15 C 0.164654 0.851653 0.462504
C16 C 0.1693 0.368634 0.738479
C17 C 0.0482728 0.840896 0.324138
N1 N 0.173892 0.845478 0.635201
N2 N 0.10031 0.795992 0.749514
H1 H 0.0481412 0.632828 0.824683
H2 H 0.0767155 0.447145 0.81887
H3 H 0.220798 0.539211 0.657996
H4 H 0.217735 0.719537 0.572873
H5 H 0.23419 0.762469 0.68567
H6 H 0.206388 0.860777 0.448201
H7 H 0.152954 0.858831 0.312212
H8 H 0.0167919 0.826073 0.518111
H9 H 0.0414998 0.890349 0.707675
H10 H 0.034321 0.755467 0.686349
H11 H 0.127836 0.948228 0.726915
H12 H 0.16844 0.863806 0.78546
H13 H 0.181099 0.346407 0.808874
H14 H 0.202712 0.355992 0.683385
H15 H 0.138834 0.314101 0.723847
H16 H 0.0120198 0.883725 0.343142
H17 H 0.0379139 0.760517 0.306301
H18 H 0.0684587 0.875782 0.257719
C1 C 0.856721 0.868452 0.771936
C2 C 0.798687 0.746811 0.854639
C3 C 0.833233 0.663524 0.803711
C4 C 0.882031 0.689984 0.755943
C5 C 0.9372 0.819006 0.817646
C6 C 0.911821 0.832408 0.921146
C7 C 0.858073 0.842791 0.941101
C8 C 0.817305 0.55927 0.804509
C9 C 0.848746 0.480107 0.76097
C10 C 0.897822 0.507775 0.71548
C11 C 0.9141 0.611023 0.712541
C12 C 0.941324 0.833861 0.998005
C13 C 0.919086 0.84285 1.09444
C14 C 0.865377 0.851251 1.11296
C15 C 0.835346 0.851653 1.0375
C16 C 0.8307 0.368634 0.761521
C17 C 0.951727 0.840896 1.17586
N1 N 0.826108 0.845478 0.864799
N2 N 0.89969 0.795992 0.750486
H1 H 0.951859 0.632828 0.675317
H2 H 0.923285 0.447145 0.68113
H3 H 0.779202 0.539211 0.842004
H4 H 0.782265 0.719537 0.927127
H5 H 0.76581 0.762469 0.81433
H6 H 0.793612 0.860777 1.0518
H7 H 0.847046 0.858831 1.18779
H8 H 0.983208 0.826073 0.981889
H9 H 0.9585 0.890349 0.792325
H10 H 0.965679 0.755467 0.813651
H11 H 0.872164 0.948228 0.773085
H12 H 0.83156 0.863806 0.71454
H13 H 0.818901 0.346407 0.691126
H14 H 0.797288 0.355992 0.816615
H15 H 0.861166 0.314101 0.776153
H16 H 0.98798 0.883725 1.15686
H17 H 0.962086 0.760517 1.1937
H18 H 0.931541 0.875782 1.24228
C1 C 0.643279 0.368452 0.728064
C2 C 0.701313 0.246811 0.645361
C3 C 0.666767 0.163524 0.696289
C4 C 0.617969 0.189984 0.744057
C5 C 0.5628 0.319006 0.682354
C6 C 0.588179 0.332408 0.578854
C7 C 0.641927 0.342791 0.558899
C8 C 0.682695 0.0592701 0.695491
C9 C 0.651254 -0.0198934 0.73903
C10 C 0.602178 0.00777528 0.78452
C11 C 0.5859 0.111023 0.787459
C12 C 0.558676 0.333861 0.501995
C13 C 0.580914 0.34285 0.405562
C14 C 0.634623 0.351251 0.387037
C15 C 0.664654 0.351653 0.462504
C16 C 0.6693 -0.131366 0.738479
C17 C 0.548273 0.340896 0.324138
N1 N 0.673892 0.345478 0.635201
N2 N 0.60031 0.295992 0.749514
H1 H 0.548141 0.132828 0.824683
H2 H 0.576715 -0.0528551 0.81887
H3 H 0.720798 0.0392113 0.657996
H4 H 0.717735 0.219537 0.572873
H5 H 0.73419 0.262469 0.68567
H6 H 0.706388 0.360777 0.448201
H7 H 0.652954 0.358831 0.312212
H8 H 0.516792 0.326073 0.518111
H9 H 0.5415 0.390349 0.707675
H10 H 0.534321 0.255467 0.686349
H11 H 0.627836 0.448228 0.726915
H12 H 0.66844 0.363806 0.78546
H13 H 0.681099 -0.153593 0.808874
H14 H 0.702712 -0.144008 0.683385
H15 H 0.638834 -0.185899 0.723847
H16 H 0.51202 0.383725 0.343142
H17 H 0.537914 0.260517 0.306301
H18 H 0.568459 0.375782 0.257719
C1 C 0.356721 0.368452 0.771936
C2 C 0.298687 0.246811 0.854639
C3 C 0.333233 0.163524 0.803711
C4 C 0.382031 0.189984 0.755943
C5 C 0.4372 0.319006 0.817646
C6 C 0.411821 0.332408 0.921146
C7 C 0.358073 0.342791 0.941101
C8 C 0.317305 0.0592701 0.804509
C9 C 0.348746 -0.0198934 0.76097
C10 C 0.397822 0.00777528 0.71548
C11 C 0.4141 0.111023 0.712541
C12 C 0.441324 0.333861 0.998005
C13 C 0.419086 0.34285 1.09444
C14 C 0.365377 0.351251 1.11296
C15 C 0.335346 0.351653 1.0375
C16 C 0.3307 -0.131366 0.761521
C17 C 0.451727 0.340896 1.17586
N1 N 0.326108 0.345478 0.864799
N2 N 0.39969 0.295992 0.750486
H1 H 0.451859 0.132828 0.675317
H2 H 0.423285 -0.0528551 0.68113
H3 H 0.279202 0.0392113 0.842004
H4 H 0.282265 0.219537 0.927127
H5 H 0.26581 0.262469 0.81433
H6 H 0.293612 0.360777 1.0518
H7 H 0.347046 0.358831 1.18779
H8 H 0.483208 0.326073 0.981889
H9 H 0.4585 0.390349 0.792325
H10 H 0.465679 0.255467 0.813651
H11 H 0.372164 0.448228 0.773085
H12 H 0.33156 0.363806 0.71454
H13 H 0.318901 -0.153593 0.691126
H14 H 0.297288 -0.144008 0.816615
H15 H 0.361166 -0.185899 0.776153
H16 H 0.48798 0.383725 1.15686
H17 H 0.462086 0.260517 1.1937
H18 H 0.431541 0.375782 1.24228
C1 C 0.856721 0.131548 0.271936
C2 C 0.798687 0.253189 0.354639
C3 C 0.833233 0.336476 0.303711
C4 C 0.882031 0.310016 0.255943
C5 C 0.9372 0.180994 0.317646
C6 C 0.911821 0.167592 0.421146
C7 C 0.858073 0.157209 0.441101
C8 C 0.817305 0.44073 0.304509
C9 C 0.848746 0.519893 0.26097
C10 C 0.897822 0.492225 0.21548
C11 C 0.9141 0.388977 0.212541
C12 C 0.941324 0.166139 0.498005
C13 C 0.919086 0.15715 0.594438
C14 C 0.865377 0.148749 0.612963
C15 C 0.835346 0.148347 0.537496
C16 C 0.8307 0.631366 0.261521
C17 C 0.951727 0.159104 0.675862
N1 N 0.826108 0.154522 0.364799
N2 N 0.89969 0.204008 0.250486
H1 H 0.951859 0.367172 0.175317
H2 H 0.923285 0.552855 0.18113
H3 H 0.779202 0.460789 0.342004
H4 H 0.782265 0.280463 0.427127
H5 H 0.76581 0.237531 0.31433
H6 H 0.793612 0.139223 0.551799
H7 H 0.847046 0.141169 0.687788
H8 H 0.983208 0.173927 0.481889
H9 H 0.9585 0.109651 0.292325
H10 H 0.965679 0.244533 0.313651
H11 H 0.872164 0.0517725 0.273085
H12 H 0.83156 0.136194 0.21454
H13 H 0.818901 0.653593 0.191126
H14 H 0.797288 0.644008 0.316615
H15 H 0.861166 0.685899 0.276153
H16 H 0.98798 0.116275 0.656858
H17 H 0.962086 0.239483 0.693699
H18 H 0.931541 0.124218 0.742281
C1 C 0.143279 0.131548 0.228064
C2 C 0.201313 0.253189 0.145361
C3 C 0.166767 0.336476 0.196289
C4 C 0.117969 0.310016 0.244057
C5 C 0.0627999 0.180994 0.182354
C6 C 0.0881788 0.167592 0.0788541
C7 C 0.141927 0.157209 0.0588989
C8 C 0.182695 0.44073 0.195491
C9 C 0.151254 0.519893 0.23903
C10 C 0.102178 0.492225 0.28452
C11 C 0.0859002 0.388977 0.287459
C12 C 0.0586758 0.166139 0.00199493
C13 C 0.0809138 0.15715 -0.0944384
C14 C 0.134623 0.148749 -0.112963
C15 C 0.164654 0.148347 -0.0374964
C16 C 0.1693 0.631366 0.238479
C17 C 0.0482728 0.159104 -0.175862
N1 N 0.173892 0.154522 0.135201
N2 N 0.10031 0.204008 0.249514
H1 H 0.0481412 0.367172 0.324683
H2 H 0.0767155 0.552855 0.31887
H3 H 0.220798 0.460789 0.157996
H4 H 0.217735 0.280463 0.0728735
H5 H 0.23419 0.237531 0.18567
H6 H 0.206388 0.139223 -0.0517986
H7 H 0.152954 0.141169 -0.187788
H8 H 0.0167919 0.173927 0.0181111
H9 H 0.0414998 0.109651 0.207675
H10 H 0.034321 0.244533 0.186349
H11 H 0.127836 0.0517725 0.226915
H12 H 0.16844 0.136194 0.28546
H13 H 0.181099 0.653593 0.308874
H14 H 0.202712 0.644008 0.183385
H15 H 0.138834 0.685899 0.223847
H16 H 0.0120198 0.116275 -0.156858
H17 H 0.0379139 0.239483 -0.193699
H18 H 0.0684587 0.124218 -0.242281
C1 C 0.356721 0.631548 0.271936
C2 C 0.298687 0.753189 0.354639
C3 C 0.333233 0.836476 0.303711
C4 C 0.382031 0.810016 0.255943
C5 C 0.4372 0.680994 0.317646
C6 C 0.411821 0.667592 0.421146
C7 C 0.358073 0.657209 0.441101
C8 C 0.317305 0.94073 0.304509
C9 C 0.348746 1.01989 0.26097
C10 C 0.397822 0.992225 0.21548
C11 C 0.4141 0.888977 0.212541
C12 C 0.441324 0.666139 0.498005
C13 C 0.419086 0.65715 0.594438
C14 C 0.365377 0.648749 0.612963
C15 C 0.335346 0.648347 0.537496
C16 C 0.3307 1.13137 0.261521
C17 C 0.451727 0.659104 0.675862
N1 N 0.326108 0.654522 0.364799
N2 N 0.39969 0.704008 0.250486
H1 H 0.451859 0.867172 0.175317
H2 H 0.423285 1.05286 0.18113
H3 H 0.279202 0.960789 0.342004
H4 H 0.282265 0.780463 0.427127
H5 H 0.26581 0.737531 0.31433
H6 H 0.293612 0.639223 0.551799
H7 H 0.347046 0.641169 0.687788
H8 H 0.483208 0.673927 0.481889
H9 H 0.4585 0.609651 0.292325
H10 H 0.465679 0.744533 0.313651
H11 H 0.372164 0.551772 0.273085
H12 H 0.33156 0.636194 0.21454
H13 H 0.318901 1.15359 0.191126
H14 H 0.297288 1.14401 0.316615
H15 H 0.361166 1.1859 0.276153
H16 H 0.48798 0.616275 0.656858
H17 H 0.462086 0.739483 0.693699
H18 H 0.431541 0.624218 0.742281
C1 C 0.643279 0.631548 0.228064
C2 C 0.701313 0.753189 0.145361
C3 C 0.666767 0.836476 0.196289
C4 C 0.617969 0.810016 0.244057
C5 C 0.5628 0.680994 0.182354
C6 C 0.588179 0.667592 0.0788541
C7 C 0.641927 0.657209 0.0588989
C8 C 0.682695 0.94073 0.195491
C9 C 0.651254 1.01989 0.23903
C10 C 0.602178 0.992225 0.28452
C11 C 0.5859 0.888977 0.287459
C12 C 0.558676 0.666139 0.00199493
C13 C 0.580914 0.65715 -0.0944384
C14 C 0.634623 0.648749 -0.112963
C15 C 0.664654 0.648347 -0.0374964
C16 C 0.6693 1.13137 0.238479
C17 C 0.548273 0.659104 -0.175862
N1 N 0.673892 0.654522 0.135201
N2 N 0.60031 0.704008 0.249514
H1 H 0.548141 0.867172 0.324683
H2 H 0.576715 1.05286 0.31887
H3 H 0.720798 0.960789 0.157996
H4 H 0.717735 0.780463 0.0728735
H5 H 0.73419 0.737531 0.18567
H6 H 0.706388 0.639223 -0.0517986
H7 H 0.652954 0.641169 -0.187788
H8 H 0.516792 0.673927 0.0181111
H9 H 0.5415 0.609651 0.207675
H10 H 0.534321 0.744533 0.186349
H11 H 0.627836 0.551772 0.226915
H12 H 0.66844 0.636194 0.28546
H13 H 0.681099 1.15359 0.308874
H14 H 0.702712 1.14401 0.183385
H15 H 0.638834 1.1859 0.223847
H16 H 0.51202 0.616275 -0.156858
H17 H 0.537914 0.739483 -0.193699
H18 H 0.568459 0.624218 -0.242281
C18 C 0.31272 0.0995127 0.541624
C19 C 0.354235 0.0350682 0.507979
C20 C 0.400435 0.0811579 0.469369
C21 C 0.406805 0.188655 0.462138
C22 C 0.364806 0.250229 0.497066
C23 C 0.318085 0.208059 0.537573
C24 C 0.262128 0.0565258 0.585493
N3 N 0.444385 0.0132175 0.433249
N4 N 0.370618 0.365046 0.492733
H19 H 0.225159 -0.068468 0.604126
H20 H 0.351103 -0.0496181 0.511585
H21 H 0.443089 0.223067 0.430423
H22 H 0.286089 0.258366 0.565696
O1 O 0.439348 -0.0803768 0.448615
O2 O 0.409433 0.399484 0.445236
O3 O 0.259117 -0.0474334 0.573721
O4 O 0.482623 0.0556022 0.391018
O5 O 0.336086 0.416988 0.536612
O6 O 0.227251 0.109174 0.625143
C18 C 0.68728 0.0995127 0.958376
C19 C 0.645765 0.0350682 0.992021
C20 C 0.599565 0.0811579 1.03063
C21 C 0.593195 0.188655 1.03786
C22 C 0.635194 0.250229 1.00293
C23 C 0.681915 0.208059 0.962427
C24 C 0.737872 0.0565258 0.914507
N3 N 0.555615 0.0132175 1.06675
N4 N 0.629382 0.365046 1.00727
H19 H 0.774841 -0.068468 0.895874
H20 H 0.648897 -0.0496181 0.988415
H21 H 0.556911 0.223067 1.06958
H22 H 0.713912 0.258366 0.934304
O1 O 0.560652 -0.0803768 1.05138
O2 O 0.590567 0.399484 1.05476
O3 O 0.740883 -0.0474334 0.926279
O4 O 0.517377 0.0556022 1.10898
O5 O 0.663914 0.416988 0.963388
O6 O 0.772749 0.109174 0.874857
C18 C 0.81272 0.599513 0.541624
C19 C 0.854235 0.535068 0.507979
C20 C 0.900435 0.581158 0.469369
C21 C 0.906805 0.688655 0.462138
C22 C 0.864806 0.750229 0.497066
C23 C 0.818085 0.708059 0.537573
C24 C 0.762128 0.556526 0.585493
N3 N 0.944385 0.513217 0.433249
N4 N 0.870618 0.865046 0.492733
H19 H 0.725159 0.431532 0.604126
H20 H 0.851103 0.450382 0.511585
H21 H 0.943089 0.723067 0.430423
H22 H 0.786088 0.758366 0.565696
O1 O 0.939348 0.419623 0.448615
O2 O 0.909433 0.899484 0.445236
O3 O 0.759117 0.452567 0.573721
O4 O 0.982623 0.555602 0.391018
O5 O 0.836086 0.916988 0.536612
O6 O 0.727251 0.609174 0.625143
C18 C 0.18728 0.599513 0.958376
C19 C 0.145765 0.535068 0.992021
C20 C 0.0995651 0.581158 1.03063
C21 C 0.0931955 0.688655 1.03786
C22 C 0.135194 0.750229 1.00293
C23 C 0.181915 0.708059 0.962427
C24 C 0.237872 0.556526 0.914507
N3 N 0.0556149 0.513217 1.06675
N4 N 0.129382 0.865046 1.00727
H19 H 0.274841 0.431532 0.895874
H20 H 0.148897 0.450382 0.988415
H21 H 0.0569106 0.723067 1.06958
H22 H 0.213911 0.758366 0.934304
O1 O 0.0606516 0.419623 1.05138
O2 O 0.0905672 0.899484 1.05476
O3 O 0.240883 0.452567 0.926279
O4 O 0.0173771 0.555602 1.10898
O5 O 0.163914 0.916988 0.963388
O6 O 0.272749 0.609174 0.874857
C18 C 0.68728 0.900487 0.458376
C19 C 0.645765 0.964932 0.492021
C20 C 0.599565 0.918842 0.530631
C21 C 0.593195 0.811345 0.537862
C22 C 0.635194 0.749771 0.502934
C23 C 0.681915 0.791941 0.462427
C24 C 0.737872 0.943474 0.414507
N3 N 0.555615 0.986783 0.566751
N4 N 0.629382 0.634954 0.507267
H19 H 0.774841 1.06847 0.395874
H20 H 0.648897 1.04962 0.488415
H21 H 0.556911 0.776933 0.569577
H22 H 0.713912 0.741634 0.434304
O1 O 0.560652 1.08038 0.551385
O2 O 0.590567 0.600516 0.554764
O3 O 0.740883 1.04743 0.426279
O4 O 0.517377 0.944398 0.608982
O5 O 0.663914 0.583012 0.463388
O6 O 0.772749 0.890826 0.374857
C18 C 0.31272 0.900487 0.0416243
C19 C 0.354235 0.964932 0.007979
C20 C 0.400435 0.918842 -0.030631
C21 C 0.406805 0.811345 -0.0378618
C22 C 0.364806 0.749771 -0.00293444
C23 C 0.318085 0.791941 0.0375726
C24 C 0.262128 0.943474 0.0854934
N3 N 0.444385 0.986783 -0.0667514
N4 N 0.370618 0.634954 -0.00726713
H19 H 0.225159 1.06847 0.104126
H20 H 0.351103 1.04962 0.0115848
H21 H 0.443089 0.776933 -0.0695768
H22 H 0.286089 0.741634 0.0656959
O1 O 0.439348 1.08038 -0.0513846
O2 O 0.409433 0.600516 -0.0547642
O3 O 0.259117 1.04743 0.0737211
O4 O 0.482623 0.944398 -0.108982
O5 O 0.336086 0.583012 0.0366122
O6 O 0.227251 0.890826 0.125143
C18 C 0.18728 0.400487 0.458376
C19 C 0.145765 0.464932 0.492021
C20 C 0.0995651 0.418842 0.530631
C21 C 0.0931955 0.311345 0.537862
C22 C 0.135194 0.249771 0.502934
C23 C 0.181915 0.291941 0.462427
C24 C 0.237872 0.443474 0.414507
N3 N 0.0556149 0.486783 0.566751
N4 N 0.129382 0.134954 0.507267
H19 H 0.274841 0.568468 0.395874
H20 H 0.148897 0.549618 0.488415
H21 H 0.0569106 0.276933 0.569577
H22 H 0.213911 0.241634 0.434304
O1 O 0.0606516 0.580377 0.551385
O2 O 0.0905672 0.100516 0.554764
O3 O 0.240883 0.547433 0.426279
O4 O 0.0173771 0.444398 0.608982
O5 O 0.163914 0.0830123 0.463388
O6 O 0.272749 0.390826 0.374857
C18 C 0.81272 0.400487 0.0416243
C19 C 0.854235 0.464932 0.007979
C20 C 0.900435 0.418842 -0.030631
C21 C 0.906805 0.311345 -0.0378618
C22 C 0.864806 0.249771 -0.00293444
C23 C 0.818085 0.291941 0.0375726
C24 C 0.762128 0.443474 0.0854934
N3 N 0.944385 0.486783 -0.0667514
N4 N 0.870618 0.134954 -0.00726713
H19 H 0.725159 0.568468 0.104126
H20 H 0.851103 0.549618 0.0115848
H21 H 0.943089 0.276933 -0.0695768
H22 H 0.786088 0.241634 0.0656959
O1 O 0.939348 0.580377 -0.0513846
O2 O 0.909433 0.100516 -0.0547642
O3 O 0.759117 0.547433 0.0737211
O4 O 0.982623 0.444398 -0.108982
O5 O 0.836086 0.0830123 0.0366122
O6 O 0.727251 0.390826 0.125143

#END

#######################################################################
#
#                 Cambridge Crystallographic Data Centre
#                                CCDC 
#
#######################################################################
#
# If this CIF has been generated from an entry in the Cambridge 
# Structural Database, then it will include bibliographic, chemical, 
# crystal, experimental, refinement or atomic coordinate data resulting 
# from the CCDC's data processing and validation procedures.
#
#######################################################################

data_pasted.res.dmain pasted.res.dmain pasted.res.dmain pasted.res.dmain pasted.r
_symmetry_cell_setting           triclinic
_symmetry_space_group_name_H-M   'P -1'
_symmetry_Int_Tables_number      2
loop_
_symmetry_equiv_pos_site_id
_symmetry_equiv_pos_as_xyz
1 x,y,z
2 -x,-y,-z
_cell_length_a                   8.3
_cell_length_b                   9.5
_cell_length_c                   15.7
_cell_angle_alpha                99.8
_cell_angle_beta                 83.2
_cell_angle_gamma                75.3
_cell_volume                     1167.78
loop_
_atom_site_label
_atom_site_type_symbol
_atom_site_fract_x
_atom_site_fract_y
_atom_site_fract_z
C1 C 0.740701 0.843598 0.734863
C2 C 0.487257 0.791138 0.78648
C3 C 0.399855 0.91263 0.743601
C4 C 0.494627 0.969618 0.685655
C5 C 0.741936 0.817071 0.582846
C6 C 0.725992 0.663393 0.584746
C7 C 0.685314 0.624097 0.664674
C8 C 0.224012 0.969003 0.760729
C9 C 0.139028 1.07787 0.720514
C10 C 0.235759 1.13169 0.6617
C11 C 0.41064 1.0789 0.64479
C12 C 0.749949 0.559237 0.507092
C13 C 0.731373 0.418368 0.50633
C14 C 0.687451 0.382136 0.586844
C15 C 0.665554 0.482992 0.664694
C16 C -0.0504653 1.13377 0.737672
C17 C 0.755713 0.30814 0.42231
N1 N 0.665457 0.724465 0.746392
N2 N 0.67543 0.91916 0.667834
H1 H 0.486161 1.12333 0.600651
H2 H 0.17222 1.21758 0.629672
H3 H 0.150991 0.924318 0.806255
H4 H 0.42205 0.704096 0.782509
H5 H 0.481238 0.834654 0.856674
H6 H 0.635394 0.453635 0.727427
H7 H 0.672411 0.272269 0.587991
H8 H 0.782029 0.590509 0.444949
H9 H 0.87535 0.813772 0.563963
H10 H 0.674039 0.861956 0.533215
H11 H 0.878395 0.798477 0.715856
H12 H 0.713616 0.923008 0.797554
H13 H -0.0936803 1.25353 0.741601
H14 H -0.105283 1.10969 0.798469
H15 H -0.104841 1.08215 0.684489
H16 H 0.798676 0.349915 0.365647
H17 H 0.637373 0.281161 0.412046
H18 H 0.848181 0.203204 0.422621
C1 C 0.259299 0.156402 0.265137
C2 C 0.512743 0.208862 0.21352
C3 C 0.600146 0.0873697 0.256399
C4 C 0.505373 0.0303816 0.314345
C5 C 0.258064 0.182929 0.417154
C6 C 0.274008 0.336607 0.415254
C7 C 0.314686 0.375903 0.335326
C8 C 0.775988 0.030997 0.239271
C9 C 0.860972 -0.0778719 0.279486
C10 C 0.764241 -0.131691 0.3383
C11 C 0.58936 -0.0789022 0.35521
C12 C 0.250051 0.440763 0.492908
C13 C 0.268627 0.581632 0.49367
C14 C 0.312549 0.617864 0.413156
C15 C 0.334446 0.517008 0.335306
C16 C 1.05047 -0.133772 0.262328
C17 C 0.244287 0.69186 0.57769
N1 N 0.334543 0.275535 0.253608
N2 N 0.32457 0.0808404 0.332166
H1 H 0.513839 -0.123325 0.399349
H2 H 0.82778 -0.21758 0.370328
H3 H 0.849009 0.075682 0.193745
H4 H 0.57795 0.295904 0.217491
H5 H 0.518762 0.165346 0.143326
H6 H 0.364606 0.546365 0.272573
H7 H 0.327589 0.727731 0.412009
H8 H 0.217971 0.409491 0.555052
H9 H 0.12465 0.186228 0.436037
H10 H 0.325961 0.138044 0.466785
H11 H 0.121605 0.201523 0.284144
H12 H 0.286384 0.0769917 0.202446
H13 H 1.09368 -0.253534 0.2584
H14 H 1.10528 -0.109687 0.201531
H15 H 1.10484 -0.0821538 0.315511
H16 H 0.201324 0.650085 0.634353
H17 H 0.362627 0.718839 0.587954
H18 H 0.151819 0.796796 0.577379
C18 C 0.0688008 0.410005 0.875841
C19 C -0.0205519 0.348156 0.932665
C20 C 0.0692937 0.249635 0.977265
C21 C 0.244348 0.209376 0.96705
C22 C 0.328837 0.273316 0.910115
C23 C 0.244978 0.372919 0.864422
C24 C -0.0174168 0.51429 0.824241
N3 N -0.024825 0.183797 1.03737
N4 N 0.514997 0.235877 0.899314
H19 H -0.231424 0.623576 0.8118
H20 H -0.157742 0.375769 0.942721
H21 H 0.312231 0.130947 1.00196
H22 H 0.314674 0.421453 0.820335
O1 O -0.178784 0.228842 1.04973
O2 O 0.586411 0.13165 0.929039
O3 O -0.186224 0.555846 0.848229
O4 O 0.0581417 0.093099 1.07271
O5 O 0.58334 0.313506 0.862711
O6 O 0.05587 0.559559 0.768685
C18 C 0.931199 0.589995 0.124159
C19 C 1.02055 0.651844 0.0673351
C20 C 0.930706 0.750365 0.0227354
C21 C 0.755652 0.790624 0.0329505
C22 C 0.671163 0.726684 0.0898853
C23 C 0.755022 0.627081 0.135578
C24 C 1.01742 0.48571 0.175759
N3 N 1.02482 0.816203 -0.0373675
N4 N 0.485003 0.764123 0.100686
H19 H 1.23142 0.376424 0.1882
H20 H 1.15774 0.624231 0.057279
H21 H 0.687769 0.869053 -0.00196433
H22 H 0.685326 0.578547 0.179665
O1 O 1.17878 0.771158 -0.0497325
O2 O 0.413589 0.86835 0.0709606
O3 O 1.18622 0.444154 0.151771
O4 O 0.941858 0.906901 -0.0727062
O5 O 0.41666 0.686494 0.137289
O6 O 0.94413 0.440441 0.231315

#END

#######################################################################
#
#                 Cambridge Crystallographic Data Centre
#                                CCDC 
#
#######################################################################
#
# If this CIF has been generated from an entry in the Cambridge 
# Structural Database, then it will include bibliographic, chemical, 
# crystal, experimental, refinement or atomic coordinate data resulting 
# from the CCDC's data processing and validation procedures.
#
#######################################################################

data_pasted.res.dmain pasted.res.dmain pasted.res.dmain pasted.res.dmain pasted.r
_symmetry_cell_setting           monoclinic
_symmetry_space_group_name_H-M   'P 21/c'
_symmetry_Int_Tables_number      14
loop_
_symmetry_equiv_pos_site_id
_symmetry_equiv_pos_as_xyz
1 x,y,z
2 -x,1/2+y,1/2-z
3 -x,-y,-z
4 x,1/2-y,1/2+z
_cell_length_a                   14.9
_cell_length_b                   11.6
_cell_length_c                   14.9
_cell_angle_alpha                90
_cell_angle_beta                 66.6
_cell_angle_gamma                90
_cell_volume                     2358.39
loop_
_atom_site_label
_atom_site_type_symbol
_atom_site_fract_x
_atom_site_fract_y
_atom_site_fract_z
C1 C 0.456295 0.842459 0.774518
C2 C 0.485687 0.696862 0.655002
C3 C 0.58707 0.689557 0.654391
C4 C 0.607938 0.743673 0.727865
C5 C 0.493452 0.750297 0.896681
C6 C 0.41921 0.660467 0.898347
C7 C 0.384213 0.657687 0.824032
C8 C 0.660721 0.627895 0.581593
C9 C 0.75401 0.616394 0.580519
C10 C 0.772809 0.668925 0.655766
C11 C 0.701172 0.732036 0.727934
C12 C 0.385129 0.57884 0.973174
C13 C 0.319046 0.492828 0.975358
C14 C 0.286318 0.490227 0.899551
C15 C 0.318055 0.571562 0.825318
C16 C 0.832607 0.55107 0.500841
C17 C 0.285641 0.403724 1.05497
N1 N 0.413844 0.74186 0.74753
N2 N 0.535983 0.810605 0.802665
H1 H 0.716457 0.774955 0.785306
H2 H 0.845205 0.660819 0.656833
H3 H 0.643842 0.585771 0.5246
H4 H 0.46182 0.611183 0.641643
H5 H 0.485734 0.753189 0.59544
H6 H 0.290689 0.571312 0.767643
H7 H 0.234181 0.42405 0.899811
H8 H 0.412468 0.581781 1.03109
H9 H 0.459719 0.815028 0.954542
H10 H 0.552482 0.709579 0.911782
H11 H 0.399953 0.887162 0.836099
H12 H 0.483412 0.901798 0.712047
H13 H 0.882512 0.610068 0.44587
H14 H 0.801945 0.492888 0.462374
H15 H 0.877337 0.499818 0.529283
H16 H 0.289336 0.436181 1.12238
H17 H 0.330561 0.325178 1.03365
H18 H 0.21001 0.37721 1.07202
C1 C 0.543705 0.342459 0.725482
C2 C 0.514313 0.196862 0.844998
C3 C 0.41293 0.189557 0.845609
C4 C 0.392062 0.243673 0.772135
C5 C 0.506548 0.250297 0.603319
C6 C 0.58079 0.160467 0.601653
C7 C 0.615787 0.157687 0.675968
C8 C 0.339279 0.127895 0.918407
C9 C 0.24599 0.116394 0.919481
C10 C 0.227191 0.168925 0.844234
C11 C 0.298828 0.232036 0.772066
C12 C 0.614871 0.0788403 0.526826
C13 C 0.680954 -0.00717204 0.524642
C14 C 0.713682 -0.00977337 0.600449
C15 C 0.681945 0.0715616 0.674682
C16 C 0.167393 0.0510698 0.999159
C17 C 0.714359 -0.0962761 0.445033
N1 N 0.586156 0.24186 0.75247
N2 N 0.464017 0.310605 0.697335
H1 H 0.283543 0.274955 0.714694
H2 H 0.154795 0.160819 0.843167
H3 H 0.356158 0.0857715 0.9754
H4 H 0.53818 0.111183 0.858357
H5 H 0.514266 0.253189 0.90456
H6 H 0.709311 0.0713124 0.732357
H7 H 0.765819 -0.0759496 0.600189
H8 H 0.587532 0.0817805 0.468915
H9 H 0.540281 0.315028 0.545458
H10 H 0.447518 0.209579 0.588218
H11 H 0.600047 0.387162 0.663901
H12 H 0.516588 0.401798 0.787953
H13 H 0.117488 0.110068 1.05413
H14 H 0.198055 -0.00711154 1.03763
H15 H 0.122663 -0.00018212 0.970717
H16 H 0.710664 -0.0638187 0.377618
H17 H 0.669439 -0.174822 0.466354
H18 H 0.78999 -0.12279 0.42798
C1 C 0.543705 0.157541 0.225482
C2 C 0.514313 0.303138 0.344998
C3 C 0.41293 0.310443 0.345609
C4 C 0.392062 0.256327 0.272135
C5 C 0.506548 0.249703 0.103319
C6 C 0.58079 0.339533 0.101653
C7 C 0.615787 0.342313 0.175968
C8 C 0.339279 0.372105 0.418407
C9 C 0.24599 0.383606 0.419481
C10 C 0.227191 0.331075 0.344234
C11 C 0.298828 0.267964 0.272066
C12 C 0.614871 0.42116 0.0268257
C13 C 0.680954 0.507172 0.0246418
C14 C 0.713682 0.509773 0.100449
C15 C 0.681945 0.428438 0.174682
C16 C 0.167393 0.44893 0.499159
C17 C 0.714359 0.596276 -0.0549673
N1 N 0.586156 0.25814 0.25247
N2 N 0.464017 0.189395 0.197335
H1 H 0.283543 0.225045 0.214694
H2 H 0.154795 0.339181 0.343167
H3 H 0.356158 0.414229 0.4754
H4 H 0.53818 0.388817 0.358357
H5 H 0.514266 0.246811 0.40456
H6 H 0.709311 0.428688 0.232357
H7 H 0.765819 0.57595 0.100189
H8 H 0.587532 0.418219 -0.0310855
H9 H 0.540281 0.184972 0.0454578
H10 H 0.447518 0.290421 0.0882184
H11 H 0.600047 0.112838 0.163901
H12 H 0.516588 0.0982017 0.287953
H13 H 0.117488 0.389932 0.55413
H14 H 0.198055 0.507112 0.537626
H15 H 0.122663 0.500182 0.470717
H16 H 0.710664 0.563819 -0.122382
H17 H 0.669439 0.674822 -0.0336456
H18 H 0.78999 0.62279 -0.0720201
C1 C 0.456295 0.657541 0.274518
C2 C 0.485687 0.803138 0.155002
C3 C 0.58707 0.810443 0.154391
C4 C 0.607938 0.756327 0.227865
C5 C 0.493452 0.749703 0.396681
C6 C 0.41921 0.839533 0.398347
C7 C 0.384213 0.842313 0.324032
C8 C 0.660721 0.872105 0.0815927
C9 C 0.75401 0.883606 0.0805191
C10 C 0.772809 0.831075 0.155766
C11 C 0.701172 0.767964 0.227934
C12 C 0.385129 0.92116 0.473174
C13 C 0.319046 1.00717 0.475358
C14 C 0.286318 1.00977 0.399551
C15 C 0.318055 0.928438 0.325318
C16 C 0.832607 0.94893 0.0008414
C17 C 0.285641 1.09628 0.554967
N1 N 0.413844 0.75814 0.24753
N2 N 0.535983 0.689395 0.302665
H1 H 0.716457 0.725045 0.285306
H2 H 0.845205 0.839181 0.156833
H3 H 0.643842 0.914229 0.0245996
H4 H 0.46182 0.888817 0.141643
H5 H 0.485734 0.746811 0.0954398
H6 H 0.290689 0.928688 0.267643
H7 H 0.234181 1.07595 0.399811
H8 H 0.412468 0.918219 0.531085
H9 H 0.459719 0.684972 0.454542
H10 H 0.552482 0.790421 0.411782
H11 H 0.399953 0.612838 0.336099
H12 H 0.483412 0.598202 0.212047
H13 H 0.882512 0.889932 -0.0541296
H14 H 0.801945 1.00711 -0.0376257
H15 H 0.877337 1.00018 0.0292827
H16 H 0.289336 1.06382 0.622382
H17 H 0.330561 1.17482 0.533646
H18 H 0.21001 1.12279 0.57202
C18 C 0.843559 0.179978 0.363286
C19 C 0.900107 0.0919847 0.303625
C20 C 0.978381 0.0491887 0.321434
C21 C 1.00274 0.0906036 0.395954
C22 C 0.944588 0.177766 0.454028
C23 C 0.865906 0.223796 0.438988
C24 C 0.759503 0.232195 0.348119
N3 N 1.03915 -0.0428942 0.257668
N4 N 0.968107 0.223855 0.534317
H19 H 0.684092 0.215893 0.274599
H20 H 0.884088 0.0566438 0.244215
H21 H 1.0647 0.0563197 0.408183
H22 H 0.82229 0.29295 0.485121
O1 O 1.01062 -0.0856002 0.199075
O2 O 1.0363 0.179606 0.54698
O3 O 0.739468 0.176526 0.279376
O4 O 1.11256 -0.0708961 0.269283
O5 O 0.917695 0.303013 0.581951
O6 O 0.713204 0.313833 0.393633
C18 C 0.156441 0.679978 0.136714
C19 C 0.0998935 0.591985 0.196375
C20 C 0.0216187 0.549189 0.178566
C21 C -0.00274003 0.590604 0.104046
C22 C 0.055412 0.677766 0.0459718
C23 C 0.134094 0.723796 0.0610118
C24 C 0.240497 0.732195 0.151881
N3 N -0.0391523 0.457106 0.242332
N4 N 0.0318933 0.723855 -0.0343174
H19 H 0.315908 0.715893 0.225401
H20 H 0.115912 0.556644 0.255785
H21 H -0.0647038 0.55632 0.0918169
H22 H 0.17771 0.79295 0.0148787
O1 O -0.0106246 0.4144 0.300925
O2 O -0.0362966 0.679606 -0.0469805
O3 O 0.260532 0.676526 0.220624
O4 O -0.112559 0.429104 0.230717
O5 O 0.0823053 0.803013 -0.0819506
O6 O 0.286796 0.813833 0.106367
C18 C 0.156441 0.820022 0.636714
C19 C 0.0998935 0.908015 0.696375
C20 C 0.0216187 0.950811 0.678566
C21 C -0.00274003 0.909396 0.604046
C22 C 0.055412 0.822234 0.545972
C23 C 0.134094 0.776204 0.561012
C24 C 0.240497 0.767805 0.651881
N3 N -0.0391523 1.04289 0.742332
N4 N 0.0318933 0.776145 0.465683
H19 H 0.315908 0.784107 0.725401
H20 H 0.115912 0.943356 0.755785
H21 H -0.0647038 0.94368 0.591817
H22 H 0.17771 0.70705 0.514879
O1 O -0.0106246 1.0856 0.800925
O2 O -0.0362966 0.820394 0.45302
O3 O 0.260532 0.823474 0.720624
O4 O -0.112559 1.0709 0.730717
O5 O 0.0823053 0.696987 0.418049
O6 O 0.286796 0.686167 0.606367
C18 C 0.843559 0.320022 0.863286
C19 C 0.900107 0.408015 0.803625
C20 C 0.978381 0.450811 0.821434
C21 C 1.00274 0.409396 0.895954
C22 C 0.944588 0.322234 0.954028
C23 C 0.865906 0.276204 0.938988
C24 C 0.759503 0.267805 0.848119
N3 N 1.03915 0.542894 0.757668
N4 N 0.968107 0.276145 1.03432
H19 H 0.684092 0.284107 0.774599
H20 H 0.884088 0.443356 0.744215
H21 H 1.0647 0.44368 0.908183
H22 H 0.82229 0.20705 0.985121
O1 O 1.01062 0.5856 0.699075
O2 O 1.0363 0.320394 1.04698
O3 O 0.739468 0.323474 0.779376
O4 O 1.11256 0.570896 0.769283
O5 O 0.917695 0.196987 1.08195
O6 O 0.713204 0.186167 0.893633

#END

#######################################################################
#
#                 Cambridge Crystallographic Data Centre
#                                CCDC 
#
#######################################################################
#
# If this CIF has been generated from an entry in the Cambridge 
# Structural Database, then it will include bibliographic, chemical, 
# crystal, experimental, refinement or atomic coordinate data resulting 
# from the CCDC's data processing and validation procedures.
#
#######################################################################

data_pasted.res.dmain pasted.res.dmain pasted.res.dmain pasted.res.dmain pasted.r
_symmetry_cell_setting           monoclinic
_symmetry_space_group_name_H-M   'I 2/a'
_symmetry_Int_Tables_number      15
loop_
_symmetry_equiv_pos_site_id
_symmetry_equiv_pos_as_xyz
1 x,y,z
2 1/2-x,y,-z
3 1/2+x,1/2+y,1/2+z
4 -x,1/2+y,1/2-z
5 -x,-y,-z
6 1/2+x,-y,z
7 1/2-x,1/2-y,1/2-z
8 x,1/2-y,1/2+z
_cell_length_a                   25.7
_cell_length_b                   8.4
_cell_length_c                   22.4
_cell_angle_alpha                90
_cell_angle_beta                 72.4
_cell_angle_gamma                90
_cell_volume                     4621.39
loop_
_atom_site_label
_atom_site_type_symbol
_atom_site_fract_x
_atom_site_fract_y
_atom_site_fract_z
C1 C 0.0711209 0.86614 0.589629
C2 C 0.0995899 0.603838 0.598922
C3 C 0.142055 0.631717 0.536334
C4 C 0.152046 0.78518 0.511569
C5 C 0.151484 1.01587 0.575636
C6 C 0.153531 0.941865 0.636317
C7 C 0.119793 0.812719 0.662026
C8 C 0.172142 0.505774 0.502724
C9 C 0.212652 0.527578 0.445755
C10 C 0.222851 0.681902 0.422545
C11 C 0.192843 0.808636 0.454756
C12 C 0.189331 0.999559 0.667095
C13 C 0.193517 0.93131 0.722052
C14 C 0.160377 0.800708 0.746213
C15 C 0.123882 0.742768 0.716851
C16 C 0.243696 0.38938 0.410063
C17 C 0.231927 0.997614 0.75455
N1 N 0.0812199 0.751462 0.633324
N2 N 0.121288 0.918011 0.543255
H1 H 0.200024 0.928394 0.435979
H2 H 0.254489 0.702256 0.378179
H3 H 0.164178 0.386512 0.522354
H4 H 0.11602 0.525187 0.627854
H5 H 0.0636399 0.543334 0.59247
H6 H 0.097285 0.642956 0.736386
H7 H 0.16301 0.744841 0.789045
H8 H 0.215601 1.09997 0.646738
H9 H 0.13191 1.13326 0.584392
H10 H 0.193104 1.03498 0.544308
H11 H 0.0504739 0.970293 0.615484
H12 H 0.0439419 0.811854 0.565901
H13 H 0.220008 0.32829 0.383578
H14 H 0.252365 0.300749 0.441542
H15 H 0.282515 0.426063 0.37651
H16 H 0.271496 1.02912 0.721088
H17 H 0.239426 0.912868 0.788042
H18 H 0.215437 1.10573 0.78071
C1 C 0.428879 0.86614 0.410371
C2 C 0.40041 0.603838 0.401078
C3 C 0.357945 0.631717 0.463666
C4 C 0.347954 0.78518 0.488431
C5 C 0.348516 1.01587 0.424364
C6 C 0.346469 0.941865 0.363683
C7 C 0.380207 0.812719 0.337974
C8 C 0.327858 0.505774 0.497276
C9 C 0.287348 0.527578 0.554245
C10 C 0.277149 0.681902 0.577455
C11 C 0.307157 0.808636 0.545244
C12 C 0.310669 0.999559 0.332905
C13 C 0.306483 0.93131 0.277948
C14 C 0.339623 0.800708 0.253787
C15 C 0.376118 0.742768 0.283149
C16 C 0.256304 0.38938 0.589937
C17 C 0.268073 0.997614 0.24545
N1 N 0.41878 0.751462 0.366676
N2 N 0.378712 0.918011 0.456745
H1 H 0.299976 0.928394 0.564021
H2 H 0.245511 0.702256 0.621821
H3 H 0.335822 0.386512 0.477646
H4 H 0.38398 0.525187 0.372146
H5 H 0.43636 0.543334 0.40753
H6 H 0.402715 0.642956 0.263614
H7 H 0.33699 0.744841 0.210955
H8 H 0.284399 1.09997 0.353262
H9 H 0.36809 1.13326 0.415608
H10 H 0.306896 1.03498 0.455692
H11 H 0.449526 0.970293 0.384516
H12 H 0.456058 0.811854 0.434099
H13 H 0.279992 0.32829 0.616422
H14 H 0.247635 0.300749 0.558458
H15 H 0.217485 0.426063 0.62349
H16 H 0.228504 1.02912 0.278912
H17 H 0.260574 0.912868 0.211958
H18 H 0.284563 1.10573 0.21929
C1 C 0.571121 0.36614 0.0896292
C2 C 0.59959 0.103838 0.098922
C3 C 0.642055 0.131717 0.0363341
C4 C 0.652046 0.28518 0.0115692
C5 C 0.651484 0.515873 0.0756362
C6 C 0.653531 0.441865 0.136317
C7 C 0.619793 0.312719 0.162026
C8 C 0.672142 0.00577383 0.00272399
C9 C 0.712652 0.0275781 -0.054245
C10 C 0.722851 0.181902 -0.0774549
C11 C 0.692843 0.308636 -0.0452438
C12 C 0.689331 0.499559 0.167095
C13 C 0.693517 0.43131 0.222052
C14 C 0.660377 0.300708 0.246213
C15 C 0.623882 0.242768 0.216851
C16 C 0.743696 -0.11062 -0.0899371
C17 C 0.731927 0.497614 0.25455
N1 N 0.58122 0.251462 0.133324
N2 N 0.621288 0.418011 0.0432553
H1 H 0.700024 0.428394 -0.0640207
H2 H 0.754489 0.202256 -0.121821
H3 H 0.664178 -0.113488 0.0223539
H4 H 0.61602 0.0251875 0.127854
H5 H 0.56364 0.0433339 0.09247
H6 H 0.597285 0.142956 0.236386
H7 H 0.66301 0.244841 0.289045
H8 H 0.715601 0.599968 0.146738
H9 H 0.63191 0.633256 0.0843923
H10 H 0.693104 0.534983 0.0443082
H11 H 0.550474 0.470293 0.115484
H12 H 0.543942 0.311854 0.0659013
H13 H 0.720008 -0.17171 -0.116422
H14 H 0.752365 -0.199251 -0.0584582
H15 H 0.782515 -0.0739373 -0.12349
H16 H 0.771496 0.52912 0.221088
H17 H 0.739426 0.412868 0.288042
H18 H 0.715437 0.605728 0.28071
C1 C 0.928879 0.36614 0.910371
C2 C 0.90041 0.103838 0.901078
C3 C 0.857945 0.131717 0.963666
C4 C 0.847954 0.28518 0.988431
C5 C 0.848516 0.515873 0.924364
C6 C 0.846469 0.441865 0.863683
C7 C 0.880207 0.312719 0.837974
C8 C 0.827858 0.00577383 0.997276
C9 C 0.787348 0.0275781 1.05424
C10 C 0.777149 0.181902 1.07745
C11 C 0.807157 0.308636 1.04524
C12 C 0.810669 0.499559 0.832905
C13 C 0.806483 0.43131 0.777948
C14 C 0.839623 0.300708 0.753787
C15 C 0.876118 0.242768 0.783149
C16 C 0.756304 -0.11062 1.08994
C17 C 0.768073 0.497614 0.74545
N1 N 0.91878 0.251462 0.866676
N2 N 0.878712 0.418011 0.956745
H1 H 0.799976 0.428394 1.06402
H2 H 0.745511 0.202256 1.12182
H3 H 0.835822 -0.113488 0.977646
H4 H 0.88398 0.0251875 0.872146
H5 H 0.93636 0.0433339 0.90753
H6 H 0.902715 0.142956 0.763614
H7 H 0.83699 0.244841 0.710955
H8 H 0.784399 0.599968 0.853262
H9 H 0.86809 0.633256 0.915608
H10 H 0.806896 0.534983 0.955692
H11 H 0.949526 0.470293 0.884516
H12 H 0.956058 0.311854 0.934099
H13 H 0.779992 -0.17171 1.11642
H14 H 0.747635 -0.199251 1.05846
H15 H 0.717485 -0.0739373 1.12349
H16 H 0.728504 0.52912 0.778912
H17 H 0.760574 0.412868 0.711958
H18 H 0.784563 0.605728 0.71929
C1 C 0.928879 0.13386 0.410371
C2 C 0.90041 0.396162 0.401078
C3 C 0.857945 0.368283 0.463666
C4 C 0.847954 0.21482 0.488431
C5 C 0.848516 -0.0158732 0.424364
C6 C 0.846469 0.0581355 0.363683
C7 C 0.880207 0.187281 0.337974
C8 C 0.827858 0.494226 0.497276
C9 C 0.787348 0.472422 0.554245
C10 C 0.777149 0.318098 0.577455
C11 C 0.807157 0.191364 0.545244
C12 C 0.810669 0.00044142 0.332905
C13 C 0.806483 0.06869 0.277948
C14 C 0.839623 0.199292 0.253787
C15 C 0.876118 0.257232 0.283149
C16 C 0.756304 0.61062 0.589937
C17 C 0.768073 0.00238595 0.24545
N1 N 0.91878 0.248538 0.366676
N2 N 0.878712 0.0819891 0.456745
H1 H 0.799976 0.0716057 0.564021
H2 H 0.745511 0.297744 0.621821
H3 H 0.835822 0.613488 0.477646
H4 H 0.88398 0.474813 0.372146
H5 H 0.93636 0.456666 0.40753
H6 H 0.902715 0.357044 0.263614
H7 H 0.83699 0.255159 0.210955
H8 H 0.784399 -0.0999681 0.353262
H9 H 0.86809 -0.133256 0.415608
H10 H 0.806896 -0.0349833 0.455692
H11 H 0.949526 0.029707 0.384516
H12 H 0.956058 0.188146 0.434099
H13 H 0.779992 0.67171 0.616422
H14 H 0.747635 0.699251 0.558458
H15 H 0.717485 0.573937 0.62349
H16 H 0.728504 -0.0291203 0.278912
H17 H 0.760574 0.0871316 0.211958
H18 H 0.784563 -0.105728 0.21929
C1 C 0.571121 0.13386 0.589629
C2 C 0.59959 0.396162 0.598922
C3 C 0.642055 0.368283 0.536334
C4 C 0.652046 0.21482 0.511569
C5 C 0.651484 -0.0158732 0.575636
C6 C 0.653531 0.0581355 0.636317
C7 C 0.619793 0.187281 0.662026
C8 C 0.672142 0.494226 0.502724
C9 C 0.712652 0.472422 0.445755
C10 C 0.722851 0.318098 0.422545
C11 C 0.692843 0.191364 0.454756
C12 C 0.689331 0.00044142 0.667095
C13 C 0.693517 0.06869 0.722052
C14 C 0.660377 0.199292 0.746213
C15 C 0.623882 0.257232 0.716851
C16 C 0.743696 0.61062 0.410063
C17 C 0.731927 0.00238595 0.75455
N1 N 0.58122 0.248538 0.633324
N2 N 0.621288 0.0819891 0.543255
H1 H 0.700024 0.0716057 0.435979
H2 H 0.754489 0.297744 0.378179
H3 H 0.664178 0.613488 0.522354
H4 H 0.61602 0.474813 0.627854
H5 H 0.56364 0.456666 0.59247
H6 H 0.597285 0.357044 0.736386
H7 H 0.66301 0.255159 0.789045
H8 H 0.715601 -0.0999681 0.646738
H9 H 0.63191 -0.133256 0.584392
H10 H 0.693104 -0.0349833 0.544308
H11 H 0.550474 0.029707 0.615484
H12 H 0.543942 0.188146 0.565901
H13 H 0.720008 0.67171 0.383578
H14 H 0.752365 0.699251 0.441542
H15 H 0.782515 0.573937 0.37651
H16 H 0.771496 -0.0291203 0.721088
H17 H 0.739426 0.0871316 0.788042
H18 H 0.715437 -0.105728 0.78071
C1 C 0.428879 0.63386 0.910371
C2 C 0.40041 0.896162 0.901078
C3 C 0.357945 0.868283 0.963666
C4 C 0.347954 0.71482 0.988431
C5 C 0.348516 0.484127 0.924364
C6 C 0.346469 0.558135 0.863683
C7 C 0.380207 0.687281 0.837974
C8 C 0.327858 0.994226 0.997276
C9 C 0.287348 0.972422 1.05424
C10 C 0.277149 0.818098 1.07745
C11 C 0.307157 0.691364 1.04524
C12 C 0.310669 0.500441 0.832905
C13 C 0.306483 0.56869 0.777948
C14 C 0.339623 0.699292 0.753787
C15 C 0.376118 0.757232 0.783149
C16 C 0.256304 1.11062 1.08994
C17 C 0.268073 0.502386 0.74545
N1 N 0.41878 0.748538 0.866676
N2 N 0.378712 0.581989 0.956745
H1 H 0.299976 0.571606 1.06402
H2 H 0.245511 0.797744 1.12182
H3 H 0.335822 1.11349 0.977646
H4 H 0.38398 0.974813 0.872146
H5 H 0.43636 0.956666 0.90753
H6 H 0.402715 0.857044 0.763614
H7 H 0.33699 0.755159 0.710955
H8 H 0.284399 0.400032 0.853262
H9 H 0.36809 0.366744 0.915608
H10 H 0.306896 0.465017 0.955692
H11 H 0.449526 0.529707 0.884516
H12 H 0.456058 0.688146 0.934099
H13 H 0.279992 1.17171 1.11642
H14 H 0.247635 1.19925 1.05846
H15 H 0.217485 1.07394 1.12349
H16 H 0.228504 0.47088 0.778912
H17 H 0.260574 0.587132 0.711958
H18 H 0.284563 0.394272 0.71929
C1 C 0.0711209 0.63386 0.0896292
C2 C 0.0995899 0.896162 0.098922
C3 C 0.142055 0.868283 0.0363341
C4 C 0.152046 0.71482 0.0115692
C5 C 0.151484 0.484127 0.0756362
C6 C 0.153531 0.558135 0.136317
C7 C 0.119793 0.687281 0.162026
C8 C 0.172142 0.994226 0.00272399
C9 C 0.212652 0.972422 -0.054245
C10 C 0.222851 0.818098 -0.0774549
C11 C 0.192843 0.691364 -0.0452438
C12 C 0.189331 0.500441 0.167095
C13 C 0.193517 0.56869 0.222052
C14 C 0.160377 0.699292 0.246213
C15 C 0.123882 0.757232 0.216851
C16 C 0.243696 1.11062 -0.0899371
C17 C 0.231927 0.502386 0.25455
N1 N 0.0812199 0.748538 0.133324
N2 N 0.121288 0.581989 0.0432553
H1 H 0.200024 0.571606 -0.0640207
H2 H 0.254489 0.797744 -0.121821
H3 H 0.164178 1.11349 0.0223539
H4 H 0.11602 0.974813 0.127854
H5 H 0.0636399 0.956666 0.09247
H6 H 0.097285 0.857044 0.236386
H7 H 0.16301 0.755159 0.289045
H8 H 0.215601 0.400032 0.146738
H9 H 0.13191 0.366744 0.0843923
H10 H 0.193104 0.465017 0.0443082
H11 H 0.0504739 0.529707 0.115484
H12 H 0.0439419 0.688146 0.0659013
H13 H 0.220008 1.17171 -0.116422
H14 H 0.252365 1.19925 -0.0584582
H15 H 0.282515 1.07394 -0.12349
H16 H 0.271496 0.47088 0.221088
H17 H 0.239426 0.587132 0.288042
H18 H 0.215437 0.394272 0.28071
C18 C 0.071529 0.331516 0.420316
C19 C 0.0679382 0.268427 0.364234
C20 C 0.0558511 0.369203 0.321339
C21 C 0.046904 0.529889 0.332161
C22 C 0.0510738 0.588504 0.38832
C23 C 0.0623058 0.492476 0.433047
C24 C 0.081544 0.23014 0.470031
N3 N 0.0508503 0.302118 0.262577
N4 N 0.0418296 0.75913 0.401455
H19 H 0.106832 0.0298701 0.483363
H20 H 0.0746763 0.143281 0.353509
H21 H 0.0370359 0.606424 0.298177
H22 H 0.0638007 0.54145 0.477334
O1 O 0.0677484 0.167748 0.249312
O2 O 0.0364276 0.842075 0.359228
O3 O 0.102523 0.0886665 0.447951
O4 O 0.0315672 0.387295 0.23077
O5 O 0.0414515 0.805097 0.453111
O6 O 0.0718559 0.270114 0.524
C18 C 0.428471 0.331516 0.579684
C19 C 0.432062 0.268427 0.635766
C20 C 0.444149 0.369203 0.678661
C21 C 0.453096 0.529889 0.667839
C22 C 0.448926 0.588504 0.61168
C23 C 0.437694 0.492476 0.566953
C24 C 0.418456 0.23014 0.529969
N3 N 0.44915 0.302118 0.737423
N4 N 0.45817 0.75913 0.598545
H19 H 0.393168 0.0298701 0.516637
H20 H 0.425324 0.143281 0.646491
H21 H 0.462964 0.606424 0.701823
H22 H 0.436199 0.54145 0.522666
O1 O 0.432252 0.167748 0.750688
O2 O 0.463572 0.842075 0.640772
O3 O 0.397477 0.0886665 0.552049
O4 O 0.468433 0.387295 0.76923
O5 O 0.458548 0.805097 0.546889
O6 O 0.428144 0.270114 0.476
C18 C 0.571529 0.831516 0.920316
C19 C 0.567938 0.768427 0.864234
C20 C 0.555851 0.869203 0.821339
C21 C 0.546904 1.02989 0.832161
C22 C 0.551074 1.0885 0.88832
C23 C 0.562306 0.992476 0.933047
C24 C 0.581544 0.73014 0.970031
N3 N 0.55085 0.802118 0.762577
N4 N 0.54183 1.25913 0.901455
H19 H 0.606832 0.52987 0.983363
H20 H 0.574676 0.643281 0.853509
H21 H 0.537036 1.10642 0.798177
H22 H 0.563801 1.04145 0.977334
O1 O 0.567748 0.667748 0.749312
O2 O 0.536428 1.34208 0.859228
O3 O 0.602523 0.588667 0.947951
O4 O 0.531567 0.887295 0.73077
O5 O 0.541452 1.3051 0.953111
O6 O 0.571856 0.770114 1.024
C18 C 0.928471 0.831516 0.0796837
C19 C 0.932062 0.768427 0.135766
C20 C 0.944149 0.869203 0.178661
C21 C 0.953096 1.02989 0.167839
C22 C 0.948926 1.0885 0.11168
C23 C 0.937694 0.992476 0.0669526
C24 C 0.918456 0.73014 0.0299688
N3 N 0.94915 0.802118 0.237423
N4 N 0.95817 1.25913 0.0985454
H19 H 0.893168 0.52987 0.0166369
H20 H 0.925324 0.643281 0.146491
H21 H 0.962964 1.10642 0.201823
H22 H 0.936199 1.04145 0.0226656
O1 O 0.932252 0.667748 0.250688
O2 O 0.963572 1.34208 0.140772
O3 O 0.897477 0.588667 0.0520489
O4 O 0.968433 0.887295 0.26923
O5 O 0.958548 1.3051 0.0468894
O6 O 0.928144 0.770114 -0.0240002
C18 C 0.928471 0.668484 0.579684
C19 C 0.932062 0.731573 0.635766
C20 C 0.944149 0.630797 0.678661
C21 C 0.953096 0.470111 0.667839
C22 C 0.948926 0.411496 0.61168
C23 C 0.937694 0.507524 0.566953
C24 C 0.918456 0.76986 0.529969
N3 N 0.94915 0.697882 0.737423
N4 N 0.95817 0.24087 0.598545
H19 H 0.893168 0.97013 0.516637
H20 H 0.925324 0.856719 0.646491
H21 H 0.962964 0.393576 0.701823
H22 H 0.936199 0.45855 0.522666
O1 O 0.932252 0.832252 0.750688
O2 O 0.963572 0.157925 0.640772
O3 O 0.897477 0.911333 0.552049
O4 O 0.968433 0.612705 0.76923
O5 O 0.958548 0.194903 0.546889
O6 O 0.928144 0.729886 0.476
C18 C 0.571529 0.668484 0.420316
C19 C 0.567938 0.731573 0.364234
C20 C 0.555851 0.630797 0.321339
C21 C 0.546904 0.470111 0.332161
C22 C 0.551074 0.411496 0.38832
C23 C 0.562306 0.507524 0.433047
C24 C 0.581544 0.76986 0.470031
N3 N 0.55085 0.697882 0.262577
N4 N 0.54183 0.24087 0.401455
H19 H 0.606832 0.97013 0.483363
H20 H 0.574676 0.856719 0.353509
H21 H 0.537036 0.393576 0.298177
H22 H 0.563801 0.45855 0.477334
O1 O 0.567748 0.832252 0.249312
O2 O 0.536428 0.157925 0.359228
O3 O 0.602523 0.911333 0.447951
O4 O 0.531567 0.612705 0.23077
O5 O 0.541452 0.194903 0.453111
O6 O 0.571856 0.729886 0.524
C18 C 0.428471 0.168484 0.0796837
C19 C 0.432062 0.231573 0.135766
C20 C 0.444149 0.130797 0.178661
C21 C 0.453096 -0.0298888 0.167839
C22 C 0.448926 -0.088504 0.11168
C23 C 0.437694 0.0075236 0.0669526
C24 C 0.418456 0.26986 0.0299688
N3 N 0.44915 0.197882 0.237423
N4 N 0.45817 -0.25913 0.0985454
H19 H 0.393168 0.47013 0.0166369
H20 H 0.425324 0.356719 0.146491
H21 H 0.462964 -0.106424 0.201823
H22 H 0.436199 -0.0414495 0.0226656
O1 O 0.432252 0.332252 0.250688
O2 O 0.463572 -0.342075 0.140772
O3 O 0.397477 0.411333 0.0520489
O4 O 0.468433 0.112705 0.26923
O5 O 0.458548 -0.305097 0.0468894
O6 O 0.428144 0.229886 -0.0240002
C18 C 0.071529 0.168484 0.920316
C19 C 0.0679382 0.231573 0.864234
C20 C 0.0558511 0.130797 0.821339
C21 C 0.046904 -0.0298888 0.832161
C22 C 0.0510738 -0.088504 0.88832
C23 C 0.0623058 0.0075236 0.933047
C24 C 0.081544 0.26986 0.970031
N3 N 0.0508503 0.197882 0.762577
N4 N 0.0418296 -0.25913 0.901455
H19 H 0.106832 0.47013 0.983363
H20 H 0.0746763 0.356719 0.853509
H21 H 0.0370359 -0.106424 0.798177
H22 H 0.0638007 -0.0414495 0.977334
O1 O 0.0677484 0.332252 0.749312
O2 O 0.0364276 -0.342075 0.859228
O3 O 0.102523 0.411333 0.947951
O4 O 0.0315672 0.112705 0.73077
O5 O 0.0414515 -0.305097 0.953111
O6 O 0.0718559 0.229886 1.024

#END

#######################################################################
#
#                 Cambridge Crystallographic Data Centre
#                                CCDC 
#
#######################################################################
#
# If this CIF has been generated from an entry in the Cambridge 
# Structural Database, then it will include bibliographic, chemical, 
# crystal, experimental, refinement or atomic coordinate data resulting 
# from the CCDC's data processing and validation procedures.
#
#######################################################################

data_pasted.res.dmain pasted.res.dmain pasted.res.dmain pasted.res.dmain pasted.r
_symmetry_cell_setting           triclinic
_symmetry_space_group_name_H-M   'P -1'
_symmetry_Int_Tables_number      2
loop_
_symmetry_equiv_pos_site_id
_symmetry_equiv_pos_as_xyz
1 x,y,z
2 -x,-y,-z
_cell_length_a                   10.6
_cell_length_b                   11.7
_cell_length_c                   9.6
_cell_angle_alpha                104.5
_cell_angle_beta                 95.0
_cell_angle_gamma                79.0
_cell_volume                     1130.39
loop_
_atom_site_label
_atom_site_type_symbol
_atom_site_fract_x
_atom_site_fract_y
_atom_site_fract_z
C1 C 0.821914 0.67808 0.931822
C2 C 0.735513 0.884491 0.99444
C3 C 0.823514 0.896197 0.885089
C4 C 0.884968 0.794228 0.788932
C5 C 0.782161 0.62378 0.681389
C6 C 0.64234 0.674158 0.713949
C7 C 0.608484 0.743308 0.850961
C8 C 0.844117 1.00874 0.877972
C9 C 0.921507 1.02333 0.776244
C10 C 0.980173 0.920483 0.679361
C11 C 0.962663 0.807811 0.68594
C12 C 0.545237 0.653124 0.60769
C13 C 0.415992 0.700746 0.632425
C14 C 0.384392 0.771601 0.769278
C15 C 0.478933 0.792128 0.876888
C16 C 0.940498 1.14516 0.76818
C17 C 0.312956 0.678698 0.516487
N1 N 0.703405 0.764143 0.96543
N2 N 0.870843 0.676414 0.794525
H1 H 1.01084 0.727584 0.612885
H2 H 1.04171 0.929523 0.59896
H3 H 0.796215 1.08788 0.953655
H4 H 0.645806 0.949904 0.996212
H5 H 0.781 0.904862 1.1031
H6 H 0.454118 0.844869 0.984341
H7 H 0.283686 0.809764 0.79143
H8 H 0.572221 0.598806 0.50113
H9 H 0.801458 0.525999 0.668666
H10 H 0.804062 0.639597 0.579072
H11 H 0.804555 0.588023 0.928596
H12 H 0.894777 0.700826 1.01766
H13 H 1.04268 1.14687 0.758007
H14 H 0.908884 1.21324 0.865179
H15 H 0.887697 1.17268 0.675234
H16 H 0.351454 0.61266 0.420924
H17 H 0.269396 0.761085 0.483204
H18 H 0.234567 0.645316 0.552771
C1 C 0.178086 0.32192 0.0681776
C2 C 0.264487 0.115509 0.00555982
C3 C 0.176486 0.103803 0.114911
C4 C 0.115032 0.205772 0.211068
C5 C 0.217839 0.37622 0.318611
C6 C 0.35766 0.325842 0.286051
C7 C 0.391516 0.256692 0.149039
C8 C 0.155883 -0.00873966 0.122028
C9 C 0.0784934 -0.0233346 0.223756
C10 C 0.0198269 0.0795172 0.320639
C11 C 0.0373368 0.192189 0.31406
C12 C 0.454763 0.346876 0.39231
C13 C 0.584008 0.299254 0.367575
C14 C 0.615608 0.228399 0.230722
C15 C 0.521067 0.207872 0.123112
C16 C 0.0595015 -0.145163 0.23182
C17 C 0.687044 0.321302 0.483513
N1 N 0.296595 0.235857 0.0345697
N2 N 0.129157 0.323586 0.205475
H1 H -0.0108426 0.272416 0.387115
H2 H -0.0417124 0.0704772 0.40104
H3 H 0.203785 -0.0878785 0.0463446
H4 H 0.354194 0.0500963 0.00378782
H5 H 0.219 0.0951381 -0.103104
H6 H 0.545882 0.155131 0.0156588
H7 H 0.716314 0.190236 0.20857
H8 H 0.427779 0.401194 0.49887
H9 H 0.198542 0.474001 0.331334
H10 H 0.195938 0.360403 0.420928
H11 H 0.195445 0.411977 0.0714036
H12 H 0.105223 0.299174 -0.0176571
H13 H -0.042684 -0.146867 0.241993
H14 H 0.0911158 -0.213238 0.134821
H15 H 0.112303 -0.172682 0.324766
H16 H 0.648546 0.38734 0.579076
H17 H 0.730604 0.238915 0.516796
H18 H 0.765433 0.354684 0.447229
C18 C 0.243155 0.356568 0.725996
C19 C 0.35082 0.406132 0.787007
C20 C 0.468496 0.330385 0.791521
C21 C 0.48304 0.207387 0.739332
C22 C 0.374184 0.161524 0.677782
C23 C 0.254765 0.233461 0.669273
C24 C 0.11372 0.431418 0.715485
N3 N 0.581959 0.382271 0.858656
N4 N 0.386408 0.0311328 0.618669
H19 H 0.023168 0.587164 0.77659
H20 H 0.344342 0.501923 0.830132
H21 H 0.575576 0.149545 0.746464
H22 H 0.171315 0.194921 0.619713
O1 O 0.573783 0.490225 0.877691
O2 O 0.49106 -0.0300913 0.634776
O3 O 0.110604 0.545601 0.788292
O4 O 0.675542 0.313455 0.88998
O5 O 0.290011 -0.006104 0.561463
O6 O 0.0207269 0.39329 0.653166
C18 C 0.756845 0.643432 0.274004
C19 C 0.64918 0.593868 0.212993
C20 C 0.531504 0.669615 0.208479
C21 C 0.51696 0.792613 0.260668
C22 C 0.625816 0.838476 0.322218
C23 C 0.745235 0.766539 0.330727
C24 C 0.88628 0.568582 0.284515
N3 N 0.418041 0.617729 0.141344
N4 N 0.613592 0.968867 0.381331
H19 H 0.976832 0.412836 0.22341
H20 H 0.655658 0.498077 0.169868
H21 H 0.424424 0.850455 0.253536
H22 H 0.828685 0.805079 0.380287
O1 O 0.426217 0.509775 0.122309
O2 O 0.50894 1.03009 0.365224
O3 O 0.889396 0.454399 0.211708
O4 O 0.324458 0.686545 0.11002
O5 O 0.709989 1.0061 0.438537
O6 O 0.979273 0.60671 0.346834

#END

#######################################################################
#
#                 Cambridge Crystallographic Data Centre
#                                CCDC 
#
#######################################################################
#
# If this CIF has been generated from an entry in the Cambridge 
# Structural Database, then it will include bibliographic, chemical, 
# crystal, experimental, refinement or atomic coordinate data resulting 
# from the CCDC's data processing and validation procedures.
#
#######################################################################

data_pasted.res.dmain pasted.res.dmain pasted.res.dmain pasted.res.dmain pasted.r
_symmetry_cell_setting           monoclinic
_symmetry_space_group_name_H-M   'P 21/c'
_symmetry_Int_Tables_number      14
loop_
_symmetry_equiv_pos_site_id
_symmetry_equiv_pos_as_xyz
1 x,y,z
2 -x,1/2+y,1/2-z
3 -x,-y,-z
4 x,1/2-y,1/2+z
_cell_length_a                   11.0
_cell_length_b                   16.6
_cell_length_c                   14.0
_cell_angle_alpha                90
_cell_angle_beta                 114.0
_cell_angle_gamma                90
_cell_volume                     2314.94
loop_
_atom_site_label
_atom_site_type_symbol
_atom_site_fract_x
_atom_site_fract_y
_atom_site_fract_z
C1 C 0.513264 0.878719 0.291914
C2 C 0.576002 0.850059 0.152547
C3 C 0.691346 0.804144 0.232878
C4 C 0.693067 0.786743 0.331676
C5 C 0.494486 0.750004 0.356369
C6 C 0.397706 0.731553 0.245395
C7 C 0.386852 0.783476 0.163197
C8 C 0.797013 0.777996 0.209513
C9 C 0.903286 0.733714 0.280408
C10 C 0.901647 0.71542 0.377622
C11 C 0.798557 0.741851 0.403086
C12 C 0.318662 0.662216 0.223284
C13 C 0.231236 0.642074 0.121892
C14 C 0.22369 0.693975 0.0405354
C15 C 0.29971 0.763668 0.0608752
C16 C 1.01704 0.707748 0.253983
C17 C 0.147692 0.567021 0.0992597
N1 N 0.461937 0.856874 0.181652
N2 N 0.589085 0.814049 0.36085
H1 H 0.798731 0.729014 0.479638
H2 H 0.983371 0.680555 0.434374
H3 H 0.794954 0.791704 0.132314
H4 H 0.54293 0.820432 0.0758356
H5 H 0.607853 0.911381 0.14245
H6 H 0.291599 0.805035 -0.0020609
H7 H 0.155749 0.679555 -0.0396495
H8 H 0.327415 0.622021 0.287789
H9 H 0.440309 0.768853 0.403997
H10 H 0.550667 0.695476 0.393521
H11 H 0.429729 0.894531 0.312527
H12 H 0.577112 0.932129 0.304308
H13 H 1.09167 0.755897 0.270258
H14 H 0.982968 0.692709 0.170692
H15 H 1.06843 0.654849 0.299647
H16 H 0.162436 0.534401 0.171358
H17 H 0.172582 0.525412 0.0486986
H18 H 0.0409601 0.580889 0.0587659
C1 C 0.486736 0.378719 0.208086
C2 C 0.423998 0.350059 0.347453
C3 C 0.308654 0.304144 0.267122
C4 C 0.306933 0.286743 0.168324
C5 C 0.505514 0.250004 0.143631
C6 C 0.602294 0.231553 0.254605
C7 C 0.613148 0.283476 0.336803
C8 C 0.202987 0.277996 0.290487
C9 C 0.0967135 0.233714 0.219592
C10 C 0.0983532 0.21542 0.122378
C11 C 0.201443 0.241851 0.0969137
C12 C 0.681338 0.162216 0.276716
C13 C 0.768764 0.142074 0.378108
C14 C 0.77631 0.193975 0.459465
C15 C 0.70029 0.263668 0.439125
C16 C -0.0170439 0.207748 0.246017
C17 C 0.852308 0.0670206 0.40074
N1 N 0.538063 0.356874 0.318348
N2 N 0.410915 0.314049 0.13915
H1 H 0.201269 0.229014 0.0203616
H2 H 0.0166294 0.180555 0.065626
H3 H 0.205046 0.291704 0.367686
H4 H 0.45707 0.320432 0.424164
H5 H 0.392147 0.411381 0.35755
H6 H 0.708401 0.305035 0.502061
H7 H 0.844251 0.179555 0.53965
H8 H 0.672585 0.122021 0.212211
H9 H 0.559691 0.268853 0.0960029
H10 H 0.449333 0.195476 0.106479
H11 H 0.570271 0.394531 0.187473
H12 H 0.422888 0.432129 0.195692
H13 H -0.0916687 0.255897 0.229742
H14 H 0.0170323 0.192709 0.329308
H15 H -0.0684297 0.154849 0.200353
H16 H 0.837564 0.0344008 0.328642
H17 H 0.827418 0.0254117 0.451301
H18 H 0.95904 0.0808886 0.441234
C1 C 0.486736 0.121281 0.708086
C2 C 0.423998 0.149941 0.847453
C3 C 0.308654 0.195856 0.767122
C4 C 0.306933 0.213257 0.668324
C5 C 0.505514 0.249996 0.643631
C6 C 0.602294 0.268447 0.754605
C7 C 0.613148 0.216524 0.836803
C8 C 0.202987 0.222004 0.790487
C9 C 0.0967135 0.266286 0.719592
C10 C 0.0983532 0.28458 0.622378
C11 C 0.201443 0.258149 0.596914
C12 C 0.681338 0.337784 0.776716
C13 C 0.768764 0.357926 0.878108
C14 C 0.77631 0.306025 0.959465
C15 C 0.70029 0.236332 0.939125
C16 C -0.0170439 0.292252 0.746017
C17 C 0.852308 0.432979 0.90074
N1 N 0.538063 0.143126 0.818348
N2 N 0.410915 0.185951 0.63915
H1 H 0.201269 0.270986 0.520362
H2 H 0.0166294 0.319445 0.565626
H3 H 0.205046 0.208296 0.867686
H4 H 0.45707 0.179568 0.924164
H5 H 0.392147 0.0886186 0.85755
H6 H 0.708401 0.194965 1.00206
H7 H 0.844251 0.320445 1.03965
H8 H 0.672585 0.377979 0.712211
H9 H 0.559691 0.231147 0.596003
H10 H 0.449333 0.304524 0.606479
H11 H 0.570271 0.105469 0.687473
H12 H 0.422888 0.0678715 0.695692
H13 H -0.0916687 0.244103 0.729742
H14 H 0.0170323 0.307291 0.829308
H15 H -0.0684297 0.345151 0.700353
H16 H 0.837564 0.465599 0.828642
H17 H 0.827418 0.474588 0.951301
H18 H 0.95904 0.419111 0.941234
C1 C 0.513264 0.621281 0.791914
C2 C 0.576002 0.649941 0.652547
C3 C 0.691346 0.695856 0.732878
C4 C 0.693067 0.713257 0.831676
C5 C 0.494486 0.749996 0.856369
C6 C 0.397706 0.768447 0.745395
C7 C 0.386852 0.716524 0.663197
C8 C 0.797013 0.722004 0.709513
C9 C 0.903286 0.766286 0.780408
C10 C 0.901647 0.78458 0.877622
C11 C 0.798557 0.758149 0.903086
C12 C 0.318662 0.837784 0.723284
C13 C 0.231236 0.857926 0.621892
C14 C 0.22369 0.806025 0.540535
C15 C 0.29971 0.736332 0.560875
C16 C 1.01704 0.792252 0.753983
C17 C 0.147692 0.932979 0.59926
N1 N 0.461937 0.643126 0.681652
N2 N 0.589085 0.685951 0.86085
H1 H 0.798731 0.770986 0.979638
H2 H 0.983371 0.819445 0.934374
H3 H 0.794954 0.708296 0.632314
H4 H 0.54293 0.679568 0.575836
H5 H 0.607853 0.588619 0.64245
H6 H 0.291599 0.694965 0.497939
H7 H 0.155749 0.820445 0.46035
H8 H 0.327415 0.877979 0.787789
H9 H 0.440309 0.731147 0.903997
H10 H 0.550667 0.804524 0.893521
H11 H 0.429729 0.605469 0.812527
H12 H 0.577112 0.567871 0.804308
H13 H 1.09167 0.744103 0.770258
H14 H 0.982968 0.807291 0.670692
H15 H 1.06843 0.845151 0.799647
H16 H 0.162436 0.965599 0.671358
H17 H 0.172582 0.974588 0.548699
H18 H 0.0409601 0.919111 0.558766
C18 C 0.716464 0.940485 0.699778
C19 C 0.837377 0.979369 0.720788
C20 C 0.897566 1.02161 0.814101
C21 C 0.842291 1.02665 0.88722
C22 C 0.721803 0.98741 0.863493
C23 C 0.657266 0.944903 0.7711
C24 C 0.643334 0.89607 0.600194
N3 N 1.02556 1.06287 0.836636
N4 N 0.659933 0.991349 0.939534
H19 H 0.662573 0.856601 0.481872
H20 H 0.884842 0.9771 0.66609
H21 H 0.891249 1.05995 0.959813
H22 H 0.562125 0.91553 0.754236
O1 O 1.07201 1.05732 0.771059
O2 O 0.718304 1.03017 1.01926
O3 O 0.718291 0.884736 0.545617
O4 O 1.07642 1.09867 0.919731
O5 O 0.556021 0.954379 0.917746
O6 O 0.529294 0.873395 0.571155
C18 C 0.283536 0.440485 0.800222
C19 C 0.162623 0.479369 0.779212
C20 C 0.102434 0.521605 0.685899
C21 C 0.157709 0.526652 0.61278
C22 C 0.278197 0.48741 0.636507
C23 C 0.342734 0.444903 0.7289
C24 C 0.356666 0.39607 0.899806
N3 N -0.0255643 0.562868 0.663364
N4 N 0.340067 0.491349 0.560466
H19 H 0.337427 0.356601 1.01813
H20 H 0.115158 0.4771 0.83391
H21 H 0.108751 0.559948 0.540187
H22 H 0.437875 0.41553 0.745764
O1 O -0.0720122 0.557324 0.728941
O2 O 0.281696 0.53017 0.480736
O3 O 0.281709 0.384736 0.954383
O4 O -0.076422 0.598669 0.580269
O5 O 0.443979 0.454379 0.582254
O6 O 0.470706 0.373395 0.928845
C18 C 0.283536 0.0595149 0.300222
C19 C 0.162623 0.0206309 0.279212
C20 C 0.102434 -0.0216051 0.185899
C21 C 0.157709 -0.0266521 0.11278
C22 C 0.278197 0.01259 0.136507
C23 C 0.342734 0.055097 0.2289
C24 C 0.356666 0.10393 0.399806
N3 N -0.0255643 -0.0628681 0.163364
N4 N 0.340067 0.00865103 0.0604665
H19 H 0.337427 0.143399 0.518128
H20 H 0.115158 0.0228998 0.33391
H21 H 0.108751 -0.059948 0.0401875
H22 H 0.437875 0.08447 0.245764
O1 O -0.0720122 -0.0573242 0.228941
O2 O 0.281696 -0.0301699 -0.0192644
O3 O 0.281709 0.115264 0.454383
O4 O -0.076422 -0.0986691 0.0802694
O5 O 0.443979 0.0456211 0.0822545
O6 O 0.470706 0.126605 0.428845
C18 C 0.716464 0.559515 0.199778
C19 C 0.837377 0.520631 0.220788
C20 C 0.897566 0.478395 0.314101
C21 C 0.842291 0.473348 0.38722
C22 C 0.721803 0.51259 0.363493
C23 C 0.657266 0.555097 0.2711
C24 C 0.643334 0.60393 0.100194
N3 N 1.02556 0.437132 0.336636
N4 N 0.659933 0.508651 0.439534
H19 H 0.662573 0.643399 -0.018128
H20 H 0.884842 0.5229 0.16609
H21 H 0.891249 0.440052 0.459813
H22 H 0.562125 0.58447 0.254236
O1 O 1.07201 0.442676 0.271059
O2 O 0.718304 0.46983 0.519264
O3 O 0.718291 0.615264 0.045617
O4 O 1.07642 0.401331 0.419731
O5 O 0.556021 0.545621 0.417746
O6 O 0.529294 0.626605 0.0711549

#END

#######################################################################
#
#                 Cambridge Crystallographic Data Centre
#                                CCDC 
#
#######################################################################
#
# If this CIF has been generated from an entry in the Cambridge 
# Structural Database, then it will include bibliographic, chemical, 
# crystal, experimental, refinement or atomic coordinate data resulting 
# from the CCDC's data processing and validation procedures.
#
#######################################################################

data_pasted.res.dmain pasted.res.dmain pasted.res.dmain pasted.res.dmain pasted.r
_symmetry_cell_setting           triclinic
_symmetry_space_group_name_H-M   'P -1'
_symmetry_Int_Tables_number      2
loop_
_symmetry_equiv_pos_site_id
_symmetry_equiv_pos_as_xyz
1 x,y,z
2 -x,-y,-z
_cell_length_a                   15.7
_cell_length_b                   10.5
_cell_length_c                   7.8
_cell_angle_alpha                85.4
_cell_angle_beta                 84.8
_cell_angle_gamma                62.2
_cell_volume                     1143.95
loop_
_atom_site_label
_atom_site_type_symbol
_atom_site_fract_x
_atom_site_fract_y
_atom_site_fract_z
C1 C 0.276162 0.880013 0.132062
C2 C 0.416537 0.723363 0.272371
C3 C 0.38403 0.838781 0.400952
C4 C 0.290604 0.953086 0.401817
C5 C 0.151381 0.925959 0.346017
C6 C 0.189843 0.764878 0.360959
C7 C 0.280006 0.674339 0.284333
C8 C 0.446125 0.832152 0.521595
C9 C 0.417691 0.933908 0.645302
C10 C 0.323355 1.04561 0.646431
C11 C 0.261019 1.05548 0.526245
C12 C 0.136546 0.704196 0.452645
C13 C 0.170944 0.556513 0.473814
C14 C 0.262225 0.46778 0.399704
C15 C 0.315658 0.525684 0.305891
C16 C 0.485449 0.925599 0.773658
C17 C 0.112664 0.492904 0.572215
N1 N 0.33616 0.730648 0.184026
N2 N 0.225009 0.967791 0.277653
H1 H 0.188327 1.1442 0.524735
H2 H 0.299228 1.12658 0.742363
H3 H 0.518924 0.74269 0.520092
H4 H 0.453705 0.616871 0.336554
H5 H 0.468806 0.73249 0.175441
H6 H 0.38576 0.456791 0.244983
H7 H 0.290882 0.351613 0.41489
H8 H 0.0661647 0.775365 0.51189
H9 H 0.0907348 0.975015 0.261741
H10 H 0.12313 0.971997 0.471909
H11 H 0.223145 0.886894 0.0451595
H12 H 0.322107 0.922034 0.0627054
H13 H 0.50535 1.01272 0.750918
H14 H 0.552064 0.824011 0.768387
H15 H 0.453132 0.934105 0.90483
H16 H 0.0476237 0.575021 0.635994
H17 H 0.154427 0.413193 0.670531
H18 H 0.0906129 0.436444 0.488214
C1 C 0.723838 0.119987 0.867938
C2 C 0.583463 0.276637 0.727629
C3 C 0.61597 0.161219 0.599048
C4 C 0.709396 0.0469144 0.598183
C5 C 0.848619 0.0740407 0.653983
C6 C 0.810157 0.235122 0.639041
C7 C 0.719994 0.325661 0.715667
C8 C 0.553875 0.167848 0.478405
C9 C 0.582309 0.066092 0.354698
C10 C 0.676645 -0.0456148 0.353569
C11 C 0.738981 -0.0554826 0.473755
C12 C 0.863454 0.295804 0.547355
C13 C 0.829056 0.443487 0.526186
C14 C 0.737775 0.53222 0.600296
C15 C 0.684342 0.474316 0.694109
C16 C 0.514551 0.0744007 0.226342
C17 C 0.887336 0.507096 0.427785
N1 N 0.66384 0.269352 0.815974
N2 N 0.774991 0.0322087 0.722347
H1 H 0.811673 -0.144201 0.475265
H2 H 0.700772 -0.126584 0.257637
H3 H 0.481076 0.25731 0.479908
H4 H 0.546295 0.383129 0.663446
H5 H 0.531194 0.26751 0.824559
H6 H 0.61424 0.543209 0.755017
H7 H 0.709118 0.648387 0.58511
H8 H 0.933835 0.224635 0.48811
H9 H 0.909265 0.0249849 0.738259
H10 H 0.87687 0.0280026 0.528091
H11 H 0.776855 0.113106 0.95484
H12 H 0.677893 0.0779657 0.937295
H13 H 0.49465 -0.0127182 0.249082
H14 H 0.447936 0.175989 0.231613
H15 H 0.546868 0.0658946 0.0951702
H16 H 0.952376 0.424979 0.364006
H17 H 0.845573 0.586807 0.329469
H18 H 0.909387 0.563556 0.511786
C18 C 0.184994 0.425334 1.03502
C19 C 0.0937658 0.531217 1.08611
C20 C 0.0678568 0.672854 1.03434
C21 C 0.12895 0.713181 0.933643
C22 C 0.219065 0.604939 0.885295
C23 C 0.248498 0.461995 0.934091
C24 C 0.219135 0.271317 1.08744
N3 N -0.0285683 0.785322 1.08841
N4 N 0.286022 0.643764 0.777683
H19 H 0.178654 0.14563 1.20406
H20 H 0.0432397 0.505139 1.16495
H21 H 0.107141 0.824695 0.894567
H22 H 0.319782 0.379591 0.894806
O1 O -0.0806505 0.74691 1.17751
O2 O 0.258748 0.770739 0.74065
O3 O 0.150085 0.247674 1.17437
O4 O -0.0490343 0.908522 1.04069
O5 O 0.363514 0.545853 0.732932
O6 O 0.299774 0.178052 1.0563
C18 C 0.815006 0.574666 -0.0350195
C19 C 0.906234 0.468783 -0.0861124
C20 C 0.932143 0.327146 -0.0343421
C21 C 0.87105 0.286819 0.066357
C22 C 0.780935 0.395061 0.114705
C23 C 0.751502 0.538005 0.0659087
C24 C 0.780865 0.728683 -0.0874437
N3 N 1.02857 0.214678 -0.0884051
N4 N 0.713978 0.356236 0.222317
H19 H 0.821346 0.85437 -0.204056
H20 H 0.95676 0.494861 -0.164954
H21 H 0.892859 0.175305 0.105433
H22 H 0.680218 0.620409 0.105194
O1 O 1.08065 0.25309 -0.17751
O2 O 0.741252 0.229261 0.25935
O3 O 0.849915 0.752326 -0.174374
O4 O 1.04903 0.0914784 -0.0406919
O5 O 0.636486 0.454147 0.267068
O6 O 0.700226 0.821948 -0.0563008

#END

#######################################################################
#
#                 Cambridge Crystallographic Data Centre
#                                CCDC 
#
#######################################################################
#
# If this CIF has been generated from an entry in the Cambridge 
# Structural Database, then it will include bibliographic, chemical, 
# crystal, experimental, refinement or atomic coordinate data resulting 
# from the CCDC's data processing and validation procedures.
#
#######################################################################

data_pasted.res.dmain pasted.res.dmain pasted.res.dmain pasted.res.dmain pasted.r
_symmetry_cell_setting           monoclinic
_symmetry_space_group_name_H-M   'P 21/n'
_symmetry_Int_Tables_number      14
loop_
_symmetry_equiv_pos_site_id
_symmetry_equiv_pos_as_xyz
1 x,y,z
2 1/2-x,1/2+y,1/2-z
3 -x,-y,-z
4 1/2+x,1/2-y,1/2+z
_cell_length_a                   26.1
_cell_length_b                   11.8
_cell_length_c                   7.5
_cell_angle_alpha                90
_cell_angle_beta                 89.4
_cell_angle_gamma                90
_cell_volume                     2298.7
loop_
_atom_site_label
_atom_site_type_symbol
_atom_site_fract_x
_atom_site_fract_y
_atom_site_fract_z
C1 C 0.56148 0.415783 0.734184
C2 C 0.604782 0.278435 0.558492
C3 C 0.633366 0.249382 0.726846
C4 C 0.616668 0.291752 0.89237
C5 C 0.52711 0.3076 0.971706
C6 C 0.502704 0.235404 0.828969
C7 C 0.517697 0.247467 0.649809
C8 C 0.676645 0.180159 0.719834
C9 C 0.703291 0.149503 0.872652
C10 C 0.685554 0.191147 1.03676
C11 C 0.643032 0.261522 1.04647
C12 C 0.465296 0.155463 0.873608
C13 C 0.44299 0.0854539 0.74639
C14 C 0.458965 0.097725 0.568617
C15 C 0.495545 0.177742 0.520964
C16 C 0.748768 0.0718257 0.861637
C17 C 0.404077 -0.00255203 0.798591
N1 N 0.554716 0.330736 0.595342
N2 N 0.573336 0.365694 0.906571
H1 H 0.62994 0.296148 1.17383
H2 H 0.705893 0.16888 1.15823
H3 H 0.689541 0.147767 0.590225
H4 H 0.599115 0.201857 0.477501
H5 H 0.627533 0.33758 0.47575
H6 H 0.507059 0.189178 0.381943
H7 H 0.441876 0.0444031 0.466212
H8 H 0.453734 0.146703 1.01356
H9 H 0.499945 0.372243 1.02104
H10 H 0.537144 0.254841 1.08706
H11 H 0.52626 0.465953 0.748481
H12 H 0.592613 0.47297 0.692976
H13 H 0.772922 0.0795758 0.979842
H14 H 0.772579 0.0896868 0.743605
H15 H 0.736915 -0.0174961 0.852783
H16 H 0.382556 0.0223978 0.918632
H17 H 0.422408 -0.0843608 0.827893
H18 H 0.376697 -0.017935 0.691244
C1 C 0.93852 0.915783 0.765816
C2 C 0.895218 0.778435 0.941508
C3 C 0.866634 0.749382 0.773154
C4 C 0.883332 0.791752 0.60763
C5 C 0.97289 0.8076 0.528294
C6 C 0.997296 0.735404 0.671031
C7 C 0.982303 0.747467 0.850191
C8 C 0.823355 0.680159 0.780166
C9 C 0.796709 0.649503 0.627348
C10 C 0.814446 0.691147 0.463244
C11 C 0.856968 0.761522 0.453527
C12 C 1.0347 0.655463 0.626392
C13 C 1.05701 0.585454 0.75361
C14 C 1.04104 0.597725 0.931383
C15 C 1.00446 0.677742 0.979036
C16 C 0.751232 0.571826 0.638363
C17 C 1.09592 0.497448 0.701409
N1 N 0.945284 0.830736 0.904658
N2 N 0.926664 0.865694 0.593429
H1 H 0.87006 0.796148 0.326174
H2 H 0.794107 0.66888 0.341773
H3 H 0.810459 0.647767 0.909775
H4 H 0.900885 0.701857 1.0225
H5 H 0.872467 0.83758 1.02425
H6 H 0.992941 0.689178 1.11806
H7 H 1.05812 0.544403 1.03379
H8 H 1.04627 0.646703 0.486437
H9 H 1.00006 0.872243 0.478962
H10 H 0.962856 0.754841 0.412939
H11 H 0.97374 0.965953 0.751519
H12 H 0.907387 0.97297 0.807024
H13 H 0.727078 0.579576 0.520158
H14 H 0.727421 0.589687 0.756395
H15 H 0.763085 0.482504 0.647218
H16 H 1.11744 0.522398 0.581368
H17 H 1.07759 0.415639 0.672107
H18 H 1.1233 0.482065 0.808756
C1 C 0.43852 0.584217 0.265816
C2 C 0.395218 0.721565 0.441508
C3 C 0.366634 0.750618 0.273154
C4 C 0.383332 0.708248 0.10763
C5 C 0.47289 0.6924 0.028294
C6 C 0.497296 0.764596 0.171031
C7 C 0.482303 0.752533 0.350191
C8 C 0.323355 0.819841 0.280166
C9 C 0.296709 0.850497 0.127348
C10 C 0.314446 0.808853 -0.0367563
C11 C 0.356968 0.738478 -0.0464734
C12 C 0.534704 0.844537 0.126392
C13 C 0.55701 0.914546 0.25361
C14 C 0.541035 0.902275 0.431383
C15 C 0.504455 0.822258 0.479036
C16 C 0.251232 0.928174 0.138363
C17 C 0.595923 1.00255 0.201409
N1 N 0.445284 0.669264 0.404658
N2 N 0.426664 0.634306 0.0934291
H1 H 0.37006 0.703852 -0.173826
H2 H 0.294107 0.83112 -0.158227
H3 H 0.310459 0.852233 0.409775
H4 H 0.400885 0.798143 0.522499
H5 H 0.372467 0.66242 0.52425
H6 H 0.492941 0.810822 0.618057
H7 H 0.558124 0.955597 0.533788
H8 H 0.546266 0.853297 -0.0135629
H9 H 0.500055 0.627757 -0.0210382
H10 H 0.462856 0.745159 -0.0870614
H11 H 0.47374 0.534047 0.251519
H12 H 0.407387 0.52703 0.307024
H13 H 0.227078 0.920424 0.0201579
H14 H 0.227421 0.910313 0.256395
H15 H 0.263085 1.0175 0.147218
H16 H 0.617444 0.977602 0.0813677
H17 H 0.577592 1.08436 0.172107
H18 H 0.623303 1.01794 0.308756
C1 C 0.0614796 0.0842166 0.234184
C2 C 0.104782 0.221565 0.0584915
C3 C 0.133366 0.250618 0.226846
C4 C 0.116668 0.208248 0.39237
C5 C 0.0271098 0.1924 0.471706
C6 C 0.0027038 0.264596 0.328969
C7 C 0.0176967 0.252533 0.149809
C8 C 0.176645 0.319841 0.219834
C9 C 0.203291 0.350497 0.372652
C10 C 0.185554 0.308853 0.536756
C11 C 0.143032 0.238478 0.546473
C12 C -0.0347041 0.344537 0.373608
C13 C -0.0570101 0.414546 0.24639
C14 C -0.0410352 0.402275 0.0686172
C15 C -0.00445531 0.322258 0.0209641
C16 C 0.248768 0.428174 0.361637
C17 C -0.095923 0.502552 0.298591
N1 N 0.0547156 0.169264 0.0953416
N2 N 0.0733357 0.134306 0.406571
H1 H 0.12994 0.203852 0.673826
H2 H 0.205893 0.33112 0.658227
H3 H 0.189541 0.352233 0.0902246
H4 H 0.0991146 0.298143 -0.0224989
H5 H 0.127533 0.16242 -0.0242497
H6 H 0.00705861 0.310822 -0.118057
H7 H -0.0581242 0.455597 -0.0337883
H8 H -0.046266 0.353297 0.513563
H9 H -5.518e-005 0.127757 0.521038
H10 H 0.0371439 0.245159 0.587061
H11 H 0.0262596 0.0340468 0.248481
H12 H 0.0926125 0.0270296 0.192976
H13 H 0.272922 0.420424 0.479842
H14 H 0.272579 0.410313 0.243605
H15 H 0.236915 0.517496 0.352783
H16 H -0.117444 0.477602 0.418632
H17 H -0.077592 0.584361 0.327893
H18 H -0.123303 0.517935 0.191244
C18 C 0.850888 0.170625 0.260588
C19 C 0.874119 0.175516 0.0924377
C20 C 0.85716 0.256052 -0.0285973
C21 C 0.818281 0.3323 0.0114532
C22 C 0.796293 0.325233 0.18023
C23 C 0.811171 0.244991 0.304709
C24 C 0.866391 0.0861546 0.397516
N3 N 0.88108 0.260322 -0.207668
N4 N 0.753967 0.403197 0.225427
H19 H 0.912985 -0.0310353 0.438559
H20 H 0.904854 0.117923 0.0548323
H21 H 0.805793 0.395078 -0.0849848
H22 H 0.792426 0.239702 0.43461
O1 O 0.917457 0.197651 -0.235288
O2 O 0.750982 0.490342 0.138335
O3 O 0.905581 0.0210469 0.341818
O4 O 0.863276 0.327524 -0.314078
O5 O 0.725508 0.375223 0.347513
O6 O 0.846247 0.0771972 0.542556
C18 C 0.649112 0.670625 0.239412
C19 C 0.625881 0.675516 0.407562
C20 C 0.64284 0.756052 0.528597
C21 C 0.681719 0.8323 0.488547
C22 C 0.703707 0.825233 0.31977
C23 C 0.688829 0.744991 0.195291
C24 C 0.633609 0.586155 0.102484
N3 N 0.61892 0.760322 0.707668
N4 N 0.746033 0.903197 0.274573
H19 H 0.587015 0.468965 0.0614413
H20 H 0.595146 0.617923 0.445168
H21 H 0.694207 0.895078 0.584985
H22 H 0.707574 0.739702 0.06539
O1 O 0.582543 0.697651 0.735288
O2 O 0.749018 0.990342 0.361665
O3 O 0.594419 0.521047 0.158182
O4 O 0.636724 0.827524 0.814078
O5 O 0.774492 0.875223 0.152487
O6 O 0.653753 0.577197 -0.0425565
C18 C 0.149112 0.829375 0.739412
C19 C 0.125881 0.824484 0.907562
C20 C 0.14284 0.743948 1.0286
C21 C 0.181719 0.6677 0.988547
C22 C 0.203707 0.674767 0.81977
C23 C 0.188829 0.755009 0.695291
C24 C 0.133609 0.913845 0.602484
N3 N 0.11892 0.739678 1.20767
N4 N 0.246033 0.596803 0.774573
H19 H 0.0870153 1.03104 0.561441
H20 H 0.0951463 0.882077 0.945168
H21 H 0.194207 0.604922 1.08498
H22 H 0.207574 0.760298 0.56539
O1 O 0.0825434 0.802349 1.23529
O2 O 0.249018 0.509658 0.861665
O3 O 0.0944193 0.978953 0.658182
O4 O 0.136724 0.672476 1.31408
O5 O 0.274492 0.624777 0.652487
O6 O 0.153753 0.922803 0.457444
C18 C 0.350888 0.329375 0.760588
C19 C 0.374119 0.324484 0.592438
C20 C 0.35716 0.243948 0.471403
C21 C 0.318281 0.1677 0.511453
C22 C 0.296293 0.174767 0.68023
C23 C 0.311171 0.255009 0.804709
C24 C 0.366391 0.413845 0.897516
N3 N 0.38108 0.239678 0.292332
N4 N 0.253967 0.0968026 0.725427
H19 H 0.412985 0.531035 0.938559
H20 H 0.404854 0.382077 0.554832
H21 H 0.305793 0.104922 0.415015
H22 H 0.292426 0.260298 0.93461
O1 O 0.417457 0.302349 0.264712
O2 O 0.250982 0.00965759 0.638335
O3 O 0.405581 0.478953 0.841818
O4 O 0.363276 0.172476 0.185922
O5 O 0.225508 0.124777 0.847513
O6 O 0.346247 0.422803 1.04256

#END

#######################################################################
#
#                 Cambridge Crystallographic Data Centre
#                                CCDC 
#
#######################################################################
#
# If this CIF has been generated from an entry in the Cambridge 
# Structural Database, then it will include bibliographic, chemical, 
# crystal, experimental, refinement or atomic coordinate data resulting 
# from the CCDC's data processing and validation procedures.
#
#######################################################################

data_pasted.res.dmain pasted.res.dmain pasted.res.dmain pasted.res.dmain pasted.r
_symmetry_cell_setting           monoclinic
_symmetry_space_group_name_H-M   'C c'
_symmetry_Int_Tables_number      9
loop_
[truncated: 523,811 more chars]
