# Supplementary material for: Report on the sixth blind test of organic crystal structure prediction methods
Source: Acta Crystallogr B Struct Sci Cryst Eng Mater. 2016 Aug 1;72(Pt 4):439–59. doi: 10.1107/S2052520616007447 (PMC4971545; doi:10.1107/S2052520616007447)
Supplement: Supplementary file 2 [file b-72-00439-sup2.zip › Group_15_Adjiman_Pantelides/XXVI-1Adjiman_Pantelides.cif]

data_1
_symmetry_space_group_name_H-M   ' P-1 '
loop_
_symmetry_equiv_pos_site_id
_symmetry_equiv_pos_as_xyz
1 X,Y,Z
2 -X,-Y,-Z
_cell_length_a                    10.8464
_cell_length_b                    14.8764
_cell_length_c                    10.9097
_cell_angle_alpha                 109.1325
_cell_angle_beta                  58.7261
_cell_angle_gamma                 88.0951
loop_
_atom_site_label
_atom_site_type_symbol
_atom_site_fract_x
_atom_site_fract_y
_atom_site_fract_z
C1      C   0.568170   0.108067   0.153089
C2      C   0.452078   0.146550   0.149199
C3      C   0.328115   0.108348   0.194426
C4      C   0.317658   0.029764   0.240454
C5      C   0.434448  -0.006576   0.246251
C6      C   0.558752   0.032226   0.202698
C7      C   0.172943   0.000277   0.286871
C8      C   0.064578  -0.145010   0.273305
C9      C   0.101640  -0.247501   0.216773
C10     C  -0.010507  -0.299408   0.233583
C11     C  -0.159384  -0.245981   0.306789
C12     C  -0.191155  -0.142356   0.361018
C13     C  -0.083665  -0.092394   0.345520
C14     C   0.020766  -0.403389   0.179906
C15     C  -0.089631  -0.451367   0.197875
C16     C  -0.236803  -0.398326   0.270171
C17     C  -0.270494  -0.297732   0.323359
C18     C   0.258089  -0.301522   0.141174
C19     C   0.307421  -0.308987   0.233306
C20     C   0.456811  -0.358908   0.162477
C21     C   0.553409  -0.399529   0.002814
C22     C   0.509030  -0.393066  -0.095897
C23     C   0.359141  -0.343197  -0.025575
C24     C   0.608904  -0.434011  -0.261122
C25     C   0.563228  -0.426226  -0.354190
C26     C   0.415030  -0.376784  -0.284903
C27     C   0.315368  -0.336341  -0.124856
C28     C   0.235478  -0.252967   0.507528
C29     C   0.106603  -0.233126   0.670928
C30     C  -0.005904  -0.283325   0.713441
C31     C  -0.113884  -0.261675   0.870514
C32     C  -0.110860  -0.189469   0.987357
C33     C   0.001280  -0.139666   0.947724
C34     C   0.109200  -0.162522   0.791152
Cl1    Cl   0.429495  -0.097644   0.315113
Cl2    Cl  -0.016265  -0.376662   0.574675
N1      N   0.178940  -0.097491   0.252572
N2      N   0.205345  -0.268974   0.396280
H1      H  -0.195837  -0.172866   1.109435
H2      H  -0.199011  -0.302261   0.899562
H3      H   0.005054  -0.083775   1.038467
H4      H   0.199848  -0.126537   0.756819
H5      H  -0.304448  -0.101527   0.416637
H6      H  -0.108607  -0.013226   0.386704
H7      H  -0.322861  -0.437313   0.283493
H8      H  -0.063477  -0.530969   0.155894
H9      H  -0.383394  -0.256042   0.379338
H10     H   0.133756  -0.444641   0.123862
H11     H   0.492755  -0.362740   0.236771
H12     H   0.667507  -0.437580  -0.050336
H13     H   0.201543  -0.298469  -0.072417
H14     H   0.379411  -0.370686  -0.358947
H15     H   0.722793  -0.471785  -0.312943
H16     H   0.640676  -0.457905  -0.480873
H17     H   0.096769  -0.255262   0.434181
H18     H   0.278794  -0.142842   0.202959
H19     H   0.234571   0.138339   0.195958
H20     H   0.457648   0.206642   0.112368
H21     H   0.646666   0.002813   0.209703
H22     H   0.665798   0.137451   0.118932
O1      O   0.060619   0.062784   0.343895
O2      O   0.359417  -0.251880   0.481586
#END
data_1
_symmetry_space_group_name_H-M   ' P-1 '
loop_
_symmetry_equiv_pos_site_id
_symmetry_equiv_pos_as_xyz
1 X,Y,Z
2 -X,-Y,-Z
_cell_length_a                    15.7076
_cell_length_b                    10.4752
_cell_length_c                    10.673
_cell_angle_alpha                 120.648
_cell_angle_beta                  91.152
_cell_angle_gamma                 110.65
loop_
_atom_site_label
_atom_site_type_symbol
_atom_site_fract_x
_atom_site_fract_y
_atom_site_fract_z
C1      C   0.187100   1.039100   0.686200
C2      C   0.123690   1.025570   0.583120
C3      C   0.148160   1.018450   0.456980
C4      C   0.234920   1.021410   0.429600
C5      C   0.297880   1.036790   0.535060
C6      C   0.274410   1.046080   0.663010
C7      C   0.252750   1.012390   0.287610
Cl1    Cl   0.410900   1.053430   0.516510
N1      N   0.278900   0.892720   0.194940
C8      C   0.311150   0.869060   0.065790
C9      C   0.296920   0.714130  -0.047630
C10     C   0.336010   0.691070  -0.173980
C11     C   0.385390   0.826780  -0.182250
C12     C   0.396670   0.984170  -0.063120
C13     C   0.361450   1.005870   0.057280
C14     C   0.325620   0.534200  -0.293760
C15     C   0.362500   0.515890  -0.412910
C16     C   0.412040   0.652490  -0.420620
C17     C   0.423030   0.803860  -0.307940
C18     C   0.247420   0.571570  -0.034070
C19     C   0.151170   0.486770  -0.080800
C20     C   0.105690   0.355970  -0.061830
C21     C   0.157000   0.314780   0.002590
C22     C   0.256090   0.398040   0.052120
C23     C   0.301690   0.527520   0.033660
C24     C   0.309630   0.354380   0.119370
C25     C   0.404610   0.436010   0.166560
C26     C   0.450880   0.566190   0.148490
C27     C   0.401460   0.610700   0.084420
N2      N   0.099980   0.530090  -0.150640
C28     C   0.005690   0.465820  -0.204640
C29     C  -0.028520   0.537170  -0.276660
C30     C   0.000770   0.701270  -0.224670
C31     C  -0.037330   0.747090  -0.304940
C32     C  -0.104870   0.629460  -0.438720
C33     C  -0.135770   0.465390  -0.491760
C34     C  -0.098230   0.420910  -0.410500
Cl2    Cl   0.082160   0.859080  -0.053780
H1      H  -0.133650   0.666270  -0.500400
H2      H  -0.014000   0.874800  -0.261140
H3      H  -0.188880   0.372990  -0.595160
H4      H  -0.122400   0.294440  -0.449100
H5      H   0.434700   1.088150  -0.068870
H6      H   0.370320   1.125140   0.146380
H7      H   0.440790   0.635900  -0.515640
H8      H   0.353970   0.396240  -0.502390
H9      H   0.460610   0.908910  -0.312440
H10     H   0.288170   0.429300  -0.289460
H11     H   0.031050   0.291280  -0.098840
H12     H   0.121600   0.215810   0.016390
H13     H   0.438010   0.709530   0.071400
H14     H   0.526180   0.630590   0.185880
H15     H   0.273350   0.255040   0.132340
H16     H   0.444880   0.402490   0.217510
H17     H   0.138910   0.622760  -0.158300
H18     H   0.277310   0.815210   0.223260
H19     H   0.100360   1.010520   0.377210
H20     H   0.055980   1.021430   0.601320
H21     H   0.324720   1.059560   0.743480
H22     H   0.169120   1.045580   0.785330
O1      O   0.240270   1.103380   0.260650
O2      O  -0.050870   0.352200  -0.206090
#END
data_1
_symmetry_space_group_name_H-M   ' P-1 '
loop_
_symmetry_equiv_pos_site_id
_symmetry_equiv_pos_as_xyz
1 X,Y,Z
2 -X,-Y,-Z
_cell_length_a                    10.6442
_cell_length_b                    15.1109
_cell_length_c                    10.6502
_cell_angle_alpha                 92.114
_cell_angle_beta                  119.296
_cell_angle_gamma                 69.391
loop_
_atom_site_label
_atom_site_type_symbol
_atom_site_fract_x
_atom_site_fract_y
_atom_site_fract_z
C1      C   0.661000  -0.109000   0.715400
C2      C   0.645820  -0.140540   0.586790
C3      C   0.689400  -0.100850   0.507660
C4      C   0.745390  -0.027740   0.551810
C5      C   0.762840   0.001350   0.682940
C6      C   0.720660  -0.038870   0.763910
C7      C   0.787960   0.006290   0.451390
Cl1    Cl   0.845110   0.085220   0.758710
N1      N   0.755610   0.101570   0.429130
C8      C   0.774470   0.152860   0.336060
C9      C   0.727130   0.250840   0.328170
C10     C   0.738920   0.305900   0.230620
C11     C   0.802670   0.259210   0.146060
C12     C   0.852430   0.158270   0.159690
C13     C   0.839410   0.106190   0.250380
C14     C   0.689290   0.407600   0.216100
C15     C   0.702910   0.457760   0.123260
C16     C   0.766930   0.410380   0.038580
C17     C   0.815430   0.313570   0.050080
C18     C   0.656820   0.302080   0.416100
C19     C   0.750220   0.313010   0.555790
C20     C   0.684440   0.362640   0.638890
C21     C   0.528120   0.398620   0.580830
C22     C   0.426320   0.388660   0.437100
C23     C   0.490730   0.340500   0.353810
C24     C   0.262390   0.426110   0.376240
C25     C   0.166530   0.416060   0.238460
C26     C   0.230580   0.367760   0.154440
C27     C   0.387350   0.331190   0.209920
N2      N   0.912580   0.278910   0.613690
C28     C   1.025410   0.250100   0.756170
C29     C   1.189990   0.229180   0.791740
C30     C   1.238650   0.280700   0.731230
C31     C   1.394780   0.252510   0.774710
C32     C   1.504580   0.171920   0.878820
C33     C   1.459030   0.120040   0.941460
C34     C   1.303560   0.149180   0.898580
Cl2    Cl   1.110580   0.386190   0.604000
H1      H   1.625330   0.150370   0.911340
H2      H   1.429000   0.294250   0.727210
H3      H   1.543860   0.057610   1.023240
H4      H   1.266460   0.110430   0.947150
H5      H   0.901700   0.121920   0.095820
H6      H   0.876930   0.030180   0.258240
H7      H   0.776810   0.451280  -0.034300
H8      H   0.664500   0.534520   0.113850
H9      H   0.864460   0.276420  -0.013550
H10     H   0.640180   0.444970   0.279180
H11     H   0.759970   0.370030   0.747740
H12     H   0.479060   0.435980   0.644280
H13     H   0.434190   0.294800   0.144660
H14     H   0.154260   0.359980   0.045340
H15     H   0.215140   0.462730   0.441430
H16     H   0.042260   0.444620   0.192890
H17     H   0.947120   0.275280   0.541650
H18     H   0.708970   0.141650   0.483150
H19     H   0.680890  -0.125690   0.409210
H20     H   0.601360  -0.195960   0.548990
H21     H   0.736360  -0.015270   0.865010
H22     H   0.628200  -0.139450   0.778800
O1      O   0.840500  -0.051450   0.391690
O2      O   1.001920   0.238440   0.852570
#END
data_1
_symmetry_space_group_name_H-M   ' P-1 '
loop_
_symmetry_equiv_pos_site_id
_symmetry_equiv_pos_as_xyz
1 X,Y,Z
2 -X,-Y,-Z
_cell_length_a                    11.0693
_cell_length_b                    15.1809
_cell_length_c                    11.1141
_cell_angle_alpha                 116.2428
_cell_angle_beta                  57.5014
_cell_angle_gamma                 93.0157
loop_
_atom_site_label
_atom_site_type_symbol
_atom_site_fract_x
_atom_site_fract_y
_atom_site_fract_z
C1      C   0.427485   0.687591   0.621378
C2      C   0.441098   0.622429   0.672785
C3      C   0.323760   0.631972   0.821103
C4      C   0.192687   0.706456   0.919289
C5      C   0.180871   0.771238   0.865836
C6      C   0.298047   0.762427   0.717979
C7      C   0.065144   0.702712   1.066199
C8      C   0.016746   0.676713   1.291837
C9      C   0.030610   0.710129   1.420963
C10     C  -0.039662   0.670705   1.531702
C11     C  -0.123885   0.598555   1.508931
C12     C  -0.133144   0.566251   1.374197
C13     C  -0.064799   0.603192   1.267717
C14     C  -0.028849   0.701325   1.665397
C15     C  -0.098740   0.663135   1.770890
C16     C  -0.182719   0.592273   1.748529
C17     C  -0.194584   0.560700   1.619708
C18     C   0.121214   0.783515   1.444400
C19     C   0.054804   0.886711   1.552970
C20     C   0.140425   0.955850   1.580957
C21     C   0.288778   0.921685   1.501591
C22     C   0.361347   0.817951   1.390625
C23     C   0.275795   0.748108   1.363086
C24     C   0.514810   0.781862   1.307653
C25     C   0.582308   0.680578   1.201350
C26     C   0.497964   0.611041   1.174344
C27     C   0.348900   0.643735   1.252981
C28     C  -0.181585   1.016544   1.728421
C29     C  -0.345470   1.030981   1.805490
C30     C  -0.420642   0.971176   1.744158
C31     C  -0.573948   0.998273   1.831825
C32     C  -0.655406   1.085904   1.982929
C33     C  -0.583328   1.147473   2.045537
C34     C  -0.430719   1.120285   1.956614
Cl1    Cl   0.021498   0.865991   0.984795
Cl2    Cl  -0.328823   0.862006   1.552523
N1      N   0.090672   0.711420   1.178567
N2      N  -0.096877   0.919413   1.631001
H1      H  -0.774884   1.106181   2.050489
H2      H  -0.627827   0.950340   1.779499
H3      H  -0.645755   1.216715   2.162788
H4      H  -0.371584   1.167938   2.000955
H5      H  -0.195955   0.510485   1.355404
H6      H  -0.074785   0.579030   1.166870
H7      H  -0.237366   0.562788   1.832921
H8      H  -0.089054   0.687711   1.872522
H9      H  -0.258550   0.505906   1.600582
H10     H   0.035842   0.755589   1.683452
H11     H   0.085827   1.035371   1.664537
H12     H   0.352964   0.975451   1.523864
H13     H   0.284623   0.589643   1.232601
H14     H   0.551516   0.530852   1.091015
H15     H   0.578237   0.836246   1.330094
H16     H   0.700095   0.653707   1.138387
H17     H  -0.147018   0.863163   1.604978
H18     H   0.171572   0.745347   1.179277
H19     H   0.332449   0.581483   0.862729
H20     H   0.542150   0.564125   0.597439
H21     H   0.287015   0.814182   0.679614
H22     H   0.518227   0.680871   0.505721
O1      O  -0.046343   0.684157   1.073672
O2      O  -0.133201   1.091536   1.761613
#END
data_1
_symmetry_space_group_name_H-M   ' P-1 '
loop_
_symmetry_equiv_pos_site_id
_symmetry_equiv_pos_as_xyz
1 X,Y,Z
2 -X,-Y,-Z
_cell_length_a                    10.8658
_cell_length_b                    15.3837
_cell_length_c                    10.8843
_cell_angle_alpha                 66.193
_cell_angle_beta                  120.8681
_cell_angle_gamma                 115.0772
loop_
_atom_site_label
_atom_site_type_symbol
_atom_site_fract_x
_atom_site_fract_y
_atom_site_fract_z
C1      C   0.869301   0.767782   0.803764
C2      C   0.910989   0.838001   0.877781
C3      C   1.022768   0.832674   1.019979
C4      C   1.096414   0.758960   1.089037
C5      C   1.054060   0.689483   1.012495
C6      C   0.940236   0.693270   0.871147
C7      C   1.226812   0.764286   1.236048
C8      C   1.296841   0.806857   1.465266
C9      C   1.247249   0.795759   1.567138
C10     C   1.347204   0.838565   1.691139
C11     C   1.496973   0.892238   1.708971
C12     C   1.542050   0.901528   1.602099
C13     C   1.446328   0.860330   1.483626
C14     C   1.302477   0.829313   1.798491
C15     C   1.401075   0.871184   1.916715
C16     C   1.549165   0.924329   1.934046
C17     C   1.595774   0.934420   1.832002
C18     C   1.089652   0.740633   1.545859
C19     C   1.050548   0.637632   1.594335
C20     C   0.901321   0.583710   1.575521
C21     C   0.794831   0.632770   1.509514
C22     C   0.828708   0.736869   1.458384
C23     C   0.978522   0.791596   1.477106
C24     C   0.718687   0.787795   1.389314
C25     C   0.754243   0.888864   1.340160
C26     C   0.902352   0.943207   1.358472
C27     C   1.011749   0.896046   1.425101
C28     C   1.151229   0.491525   1.706026
C29     C   1.295850   0.463854   1.785460
C30     C   1.421519   0.508238   1.753304
C31     C   1.546751   0.472496   1.838969
C32     C   1.548408   0.391517   1.958235
C33     C   1.423556   0.344778   1.990426
C34     C   1.299109   0.380413   1.903819
Cl1    Cl   1.138134   0.594640   1.093251
Cl2    Cl   1.425736   0.605622   1.600127
N1      N   1.195865   0.768408   1.340821
N2      N   1.163232   0.590631   1.662094
H1      H   1.646759   0.364477   2.024574
H2      H   1.641470   0.508266   1.809856
H3      H   1.422904   0.280562   2.082169
H4      H   1.199477   0.344269   1.925039
H5      H   1.656157   0.942349   1.615433
H6      H   1.482908   0.866517   1.404207
H7      H   1.625792   0.957025   2.028032
H8      H   1.364661   0.863291   1.997732
H9      H   1.709594   0.975091   1.844090
H10     H   1.188715   0.788572   1.785855
H11     H   0.874660   0.504068   1.613337
H12     H   0.680792   0.590924   1.495376
H13     H   1.125598   0.938301   1.439557
H14     H   0.930094   1.023200   1.319767
H15     H   0.605088   0.745065   1.375918
H16     H   0.669014   0.927203   1.287405
H17     H   1.265774   0.637355   1.673317
H18     H   1.087311   0.744543   1.323714
H19     H   1.055737   0.886909   1.079000
H20     H   0.856066   0.896315   0.825522
H21     H   0.908033   0.637674   0.814994
H22     H   0.781328   0.770605   0.693040
O1      O   1.350612   0.771162   1.254091
O2      O   1.033971   0.426572   1.693085
#END
data_1
_symmetry_space_group_name_H-M   ' P-1 '
loop_
_symmetry_equiv_pos_site_id
_symmetry_equiv_pos_as_xyz
1 X,Y,Z
2 -X,-Y,-Z
_cell_length_a                    11.4543
_cell_length_b                    14.8408
_cell_length_c                    10.9087
_cell_angle_alpha                 90.143
_cell_angle_beta                  64.5983
_cell_angle_gamma                 61.3946
loop_
_atom_site_label
_atom_site_type_symbol
_atom_site_fract_x
_atom_site_fract_y
_atom_site_fract_z
C1      C   0.016162   0.156679   0.688000
C2      C   0.094488   0.162670   0.552503
C3      C   0.048623   0.156756   0.455710
C4      C  -0.075791   0.145725   0.489560
C5      C  -0.151898   0.138926   0.626538
C6      C  -0.106191   0.144243   0.724519
C7      C  -0.105619   0.138609   0.369154
C8      C  -0.295599   0.150277   0.308181
C9      C  -0.447528   0.213031   0.341604
C10     C  -0.495584   0.191577   0.249675
C11     C  -0.386749   0.107230   0.123863
C12     C  -0.233566   0.045308   0.095015
C13     C  -0.188480   0.065248   0.183852
C14     C  -0.649394   0.252187   0.279012
C15     C  -0.692063   0.230692   0.188082
C16     C  -0.583883   0.147539   0.063377
C17     C  -0.434262   0.087101   0.032367
C18     C  -0.563719   0.299507   0.474829
C19     C  -0.605565   0.404457   0.473904
C20     C  -0.720581   0.487963   0.598611
C21     C  -0.790856   0.465157   0.720548
C22     C  -0.752818   0.360038   0.726510
C23     C  -0.638146   0.275705   0.601073
C24     C  -0.825868   0.336552   0.852437
C25     C  -0.788482   0.234093   0.855182
C26     C  -0.676289   0.150686   0.730975
C27     C  -0.603031   0.170726   0.607066
C28     C  -0.539335   0.515047   0.318758
C29     C  -0.440390   0.507555   0.168105
C30     C  -0.293130   0.424721   0.069475
C31     C  -0.219397   0.431984  -0.066627
C32     C  -0.291378   0.522183  -0.107182
C33     C  -0.436646   0.606278  -0.010684
C34     C  -0.508429   0.598541   0.124696
Cl1    Cl  -0.304316   0.120130   0.684212
Cl2    Cl  -0.188566   0.310428   0.111137
N1      N  -0.250740   0.169150   0.401511
N2      N  -0.527093   0.422190   0.346897
H1      H  -0.233013   0.526748  -0.213699
H2      H  -0.104955   0.366518  -0.139378
H3      H  -0.493571   0.677708  -0.040614
H4      H  -0.620698   0.663574   0.202569
H5      H  -0.150427  -0.019771   0.000009
H6      H  -0.070649   0.018098   0.159530
H7      H  -0.619296   0.131474  -0.007464
H8      H  -0.810452   0.278158   0.212614
H9      H  -0.349688   0.022551  -0.063118
H10     H  -0.733642   0.316148   0.374861
H11     H  -0.749791   0.568407   0.594639
H12     H  -0.878532   0.529393   0.815920
H13     H  -0.517476   0.106216   0.511906
H14     H  -0.648004   0.069854   0.733344
H15     H  -0.912624   0.401547   0.947162
H16     H  -0.845219   0.216927   0.952318
H17     H  -0.445753   0.355133   0.267409
H18     H  -0.334467   0.208604   0.501988
H19     H   0.108701   0.159712   0.348746
H20     H   0.190875   0.171817   0.522388
H21     H  -0.167272   0.137998   0.829027
H22     H   0.050354   0.160998   0.765454
O1      O  -0.001641   0.108554   0.248312
O2      O  -0.629796   0.601806   0.404733
#END
data_1
_symmetry_space_group_name_H-M   ' P21/c '
loop_
_symmetry_equiv_pos_site_id
_symmetry_equiv_pos_as_xyz
1 X,Y,Z
2 -X,Y+1/2,-Z+1/2
3 -X,-Y,-Z
4 X,-Y+1/2,Z+1/2
_cell_length_a                    10.9633
_cell_length_b                    14.5273
_cell_length_c                    19.3392
_cell_angle_alpha                 90.0
_cell_angle_beta                  64.9172
_cell_angle_gamma                 90.0
loop_
_atom_site_label
_atom_site_type_symbol
_atom_site_fract_x
_atom_site_fract_y
_atom_site_fract_z
C1      C   0.425533   0.867627   0.071252
C2      C   0.520601   0.855686  -0.003740
C3      C   0.643819   0.900031  -0.028693
C4      C   0.675205   0.958115   0.019334
C5      C   0.579351   0.967375   0.095071
C6      C   0.455442   0.922653   0.120727
C7      C   0.814240   0.999575  -0.018549
C8      C   0.943207   1.142790  -0.024080
C9      C   0.937459   1.225963   0.013157
C10     C   1.052979   1.284466  -0.012638
C11     C   1.173401   1.257265  -0.076267
C12     C   1.173736   1.172863  -0.112775
C13     C   1.062833   1.116990  -0.088177
C14     C   1.052674   1.369734   0.023374
C15     C   1.165699   1.424236  -0.002062
C16     C   1.284840   1.396851  -0.064801
C17     C   1.288076   1.315046  -0.101076
C18     C   0.811481   1.255164   0.079223
C19     C   0.792069   1.235882   0.153577
C20     C   0.672781   1.265570   0.216351
C21     C   0.574469   1.311114   0.204304
C22     C   0.588113   1.330738   0.129739
C23     C   0.708515   1.302865   0.066590
C24     C   0.486722   1.377266   0.116406
C25     C   0.502906   1.396006   0.043430
C26     C   0.622147   1.368853  -0.019271
C27     C   0.722432   1.323661  -0.008108
C28     C   0.871836   1.140345   0.231607
C29     C   0.997875   1.114573   0.239365
C30     C   1.012506   1.030103   0.270177
C31     C   1.126811   1.011939   0.282069
C32     C   1.227145   1.078114   0.264528
C33     C   1.214227   1.162521   0.234396
C34     C   1.100469   1.179970   0.222050
Cl1    Cl   0.610316   1.030373   0.162661
Cl2    Cl   0.893957   0.943118   0.291162
N1      N   0.828127   1.087233   0.002970
N2      N   0.892865   1.191362   0.167434
H1      H   1.315434   1.063238   0.274499
H2      H   1.136219   0.945553   0.305010
H3      H   1.291821   1.214693   0.220844
H4      H   1.088757   1.246255   0.199553
H5      H   1.264839   1.152085  -0.161644
H6      H   1.064214   1.052145  -0.115908
H7      H   1.373348   1.440694  -0.084296
H8      H   1.163234   1.489285   0.026204
H9      H   1.379012   1.293258  -0.149622
H10     H   0.961131   1.391610   0.071309
H11     H   0.660013   1.250088   0.273679
H12     H   0.483683   1.333010   0.252864
H13     H   0.814028   1.303268  -0.056664
H14     H   0.634862   1.383977  -0.076939
H15     H   0.395522   1.397900   0.165283
H16     H   0.424477   1.431722   0.033790
H17     H   0.983872   1.185109   0.122564
H18     H   0.747845   1.114947   0.046916
H19     H   0.720617   0.890753  -0.086424
H20     H   0.498856   0.811795  -0.042541
H21     H   0.383908   0.930906   0.179844
H22     H   0.328528   0.833317   0.091828
O1      O   0.904155   0.956574  -0.068757
O2      O   0.760695   1.121253   0.280743
#END
data_1
_symmetry_space_group_name_H-M   ' P21/c '
loop_
_symmetry_equiv_pos_site_id
_symmetry_equiv_pos_as_xyz
1 X,Y,Z
2 -X,Y+1/2,-Z+1/2
3 -X,-Y,-Z
4 X,-Y+1/2,Z+1/2
_cell_length_a                    13.783
_cell_length_b                    10.4932
_cell_length_c                    19.6226
_cell_angle_alpha                 90.0
_cell_angle_beta                  80.5401
_cell_angle_gamma                 90.0
loop_
_atom_site_label
_atom_site_type_symbol
_atom_site_fract_x
_atom_site_fract_y
_atom_site_fract_z
C1      C   0.441897   0.531716   0.596030
C2      C   0.422065   0.408133   0.576808
C3      C   0.360730   0.388230   0.528247
C4      C   0.317512   0.490484   0.498600
C5      C   0.338059   0.614249   0.518911
C6      C   0.400146   0.634832   0.567011
C7      C   0.248841   0.465858   0.447993
C8      C   0.237893   0.331629   0.345256
C9      C   0.271224   0.215008   0.316704
C10     C   0.223166   0.158317   0.265021
C11     C   0.141305   0.221520   0.243909
C12     C   0.110015   0.339473   0.274931
C13     C   0.156380   0.393967   0.324238
C14     C   0.253172   0.039228   0.234262
C15     C   0.204977  -0.013517   0.185153
C16     C   0.124386   0.049534   0.164123
C17     C   0.093369   0.164614   0.193076
C18     C   0.354795   0.148289   0.340823
C19     C   0.339308   0.081474   0.402836
C20     C   0.418093   0.017694   0.426701
C21     C   0.510745   0.022779   0.388895
C22     C   0.530577   0.090349   0.325718
C23     C   0.451466   0.153757   0.301174
C24     C   0.626365   0.096885   0.286585
C25     C   0.643955   0.163633   0.225638
C26     C   0.565917   0.226836   0.201364
C27     C   0.472080   0.222055   0.238033
C28     C   0.220608   0.071343   0.511708
C29     C   0.113191   0.086394   0.539708
C30     C   0.065718   0.012616   0.594801
C31     C  -0.031554   0.036714   0.623827
C32     C  -0.082239   0.136757   0.599230
C33     C  -0.036088   0.212293   0.545281
C34     C   0.060701   0.186750   0.515934
Cl1    Cl   0.290653   0.746915   0.482906
Cl2    Cl   0.123930  -0.115691   0.626686
N1      N   0.287658   0.385713   0.395068
N2      N   0.243826   0.075733   0.441002
H1      H  -0.157862   0.155483   0.622666
H2      H  -0.066807  -0.023330   0.665680
H3      H  -0.074473   0.291744   0.526372
H4      H   0.096963   0.248901   0.475244
H5      H   0.047708   0.387653   0.258869
H6      H   0.131879   0.483702   0.348195
H7      H   0.087098   0.006691   0.125188
H8      H   0.229134  -0.104707   0.162226
H9      H   0.031248   0.214017   0.177474
H10     H   0.315144  -0.009853   0.250056
H11     H   0.403580  -0.033183   0.475233
H12     H   0.570806  -0.026280   0.407412
H13     H   0.412421   0.270793   0.219001
H14     H   0.580227   0.279745   0.153188
H15     H   0.685887   0.048007   0.305885
H16     H   0.717720   0.168116   0.196042
H17     H   0.188333   0.093071   0.414404
H18     H   0.354656   0.348327   0.397360
H19     H   0.344381   0.291022   0.514748
H20     H   0.453431   0.326911   0.599622
H21     H   0.415511   0.731795   0.581151
H22     H   0.489896   0.548637   0.633782
O1      O   0.166591   0.511626   0.454490
O2      O   0.281991   0.062520   0.549738
#END
data_1
_symmetry_space_group_name_H-M   ' P-1 '
loop_
_symmetry_equiv_pos_site_id
_symmetry_equiv_pos_as_xyz
1 X,Y,Z
2 -X,-Y,-Z
_cell_length_a                    13.7373
_cell_length_b                    11.0691
_cell_length_c                    11.3573
_cell_angle_alpha                 64.7543
_cell_angle_beta                  84.029
_cell_angle_gamma                 108.4589
loop_
_atom_site_label
_atom_site_type_symbol
_atom_site_fract_x
_atom_site_fract_y
_atom_site_fract_z
C1      C   0.534068   0.110693   0.779626
C2      C   0.617610   0.084876   0.830521
C3      C   0.605811  -0.057298   0.911173
C4      C   0.511230  -0.177140   0.944943
C5      C   0.429303  -0.148417   0.889824
C6      C   0.440438  -0.005828   0.808465
C7      C   0.516161  -0.322405   1.030041
C8      C   0.402236  -0.573282   1.220097
C9      C   0.296900  -0.663076   1.300150
C10     C   0.271807  -0.807987   1.403901
C11     C   0.354572  -0.860235   1.424065
C12     C   0.460100  -0.764763   1.341467
C13     C   0.484362  -0.625081   1.242821
C14     C   0.166493  -0.903007   1.489546
C15     C   0.144648  -1.042296   1.588272
C16     C   0.226515  -1.094163   1.606990
C17     C   0.329272  -1.004527   1.526517
C18     C   0.212816  -0.603420   1.282190
C19     C   0.149113  -0.620293   1.198145
C20     C   0.069786  -0.562223   1.182395
C21     C   0.057443  -0.486669   1.247712
C22     C   0.122054  -0.463616   1.331674
C23     C   0.200961  -0.523226   1.349536
C24     C   0.110362  -0.383830   1.397902
C25     C   0.173780  -0.363446   1.479268
C26     C   0.251515  -0.422910   1.497725
C27     C   0.264784  -0.500987   1.434913
C28     C   0.124144  -0.704934   1.028887
C29     C   0.137708  -0.814216   0.990507
C30     C   0.120803  -0.958503   1.079001
C31     C   0.129549  -1.051366   1.029594
C32     C   0.155448  -1.001256   0.890936
C33     C   0.171162  -0.858821   0.801206
C34     C   0.160973  -0.767867   0.851387
Cl1    Cl   0.311095  -0.286375   0.912619
Cl2    Cl   0.085808  -1.031641   1.254497
N1      N   0.422384  -0.431114   1.122426
N2      N   0.164399  -0.696886   1.131689
H1      H   0.162488  -1.074294   0.853435
H2      H   0.115316  -1.162726   1.100858
H3      H   0.190494  -0.819269   0.692747
H4      H   0.170162  -0.657581   0.783942
H5      H   0.523510  -0.803706   1.357529
H6      H   0.565220  -0.552446   1.179902
H7      H   0.207941  -1.204629   1.685341
H8      H   0.063579  -1.113251   1.652861
H9      H   0.393137  -1.042852   1.540357
H10     H   0.103203  -0.863746   1.475927
H11     H   0.021463  -0.576301   1.116206
H12     H  -0.003222  -0.442237   1.234595
H13     H   0.324406  -0.546932   1.450331
H14     H   0.301263  -0.407063   1.562599
H15     H   0.049956  -0.338994   1.383037
H16     H   0.164232  -0.302074   1.529683
H17     H   0.210765  -0.752325   1.164490
H18     H   0.356734  -0.408021   1.120209
H19     H   0.670375  -0.080690   0.949925
H20     H   0.691696   0.175124   0.807160
H21     H   0.375450   0.012120   0.767186
H22     H   0.541816   0.221310   0.716111
O1      O   0.601661  -0.334217   1.019228
O2      O   0.080733  -0.627228   0.966088
#END
data_1
_symmetry_space_group_name_H-M   ' P21/c '
loop_
_symmetry_equiv_pos_site_id
_symmetry_equiv_pos_as_xyz
1 X,Y,Z
2 -X,Y+1/2,-Z+1/2
3 -X,-Y,-Z
4 X,-Y+1/2,Z+1/2
_cell_length_a                    12.3058
_cell_length_b                    15.2345
_cell_length_c                    15.3203
_cell_angle_alpha                 90.0
_cell_angle_beta                  75.4615
_cell_angle_gamma                 90.0
loop_
_atom_site_label
_atom_site_type_symbol
_atom_site_fract_x
_atom_site_fract_y
_atom_site_fract_z
C1      C   0.017987   0.450086   0.128035
C2      C   0.026608   0.540539   0.136405
C3      C   0.105054   0.586783   0.071734
C4      C   0.176044   0.544463  -0.001975
C5      C   0.165908   0.453294  -0.009070
C6      C   0.087248   0.406538   0.055275
C7      C   0.262424   0.596066  -0.069221
C8      C   0.273578   0.731233  -0.163107
C9      C   0.218983   0.810176  -0.168814
C10     C   0.271701   0.874042  -0.234269
C11     C   0.379578   0.856298  -0.292432
C12     C   0.431257   0.774895  -0.283984
C13     C   0.380549   0.713680  -0.221679
C14     C   0.220217   0.955720  -0.243494
C15     C   0.272947   1.016070  -0.306649
C16     C   0.379702   0.998288  -0.363992
C17     C   0.431671   0.919856  -0.356800
C18     C   0.105735   0.829626  -0.109231
C19     C   0.093926   0.868966  -0.025187
C20     C  -0.014575   0.889273   0.029509
C21     C  -0.107993   0.870387  -0.000178
C22     C  -0.100377   0.830901  -0.085024
C23     C   0.008263   0.810625  -0.140568
C24     C  -0.196771   0.811390  -0.116037
C25     C  -0.186969   0.773250  -0.198816
C26     C  -0.079631   0.753107  -0.253989
C27     C   0.015505   0.771211  -0.225823
C28     C   0.199408   0.912525   0.086668
C29     C   0.315441   0.930503   0.098514
C30     C   0.416718   0.888256   0.058133
C31     C   0.517013   0.913147   0.077605
C32     C   0.518109   0.981100   0.137718
C33     C   0.418411   1.023373   0.179691
C34     C   0.318961   0.997529   0.160473
Cl1    Cl   0.246972   0.395190  -0.099714
Cl2    Cl   0.423980   0.799506  -0.014916
N1      N   0.218606   0.669359  -0.099807
N2      N   0.191675   0.888657   0.002323
H1      H   0.596794   1.000222   0.152159
H2      H   0.593434   0.878217   0.045635
H3      H   0.418062   1.076023   0.227485
H4      H   0.239849   1.028369   0.193456
H5      H   0.513212   0.760891  -0.328421
H6      H   0.420739   0.651786  -0.214981
H7      H   0.420288   1.046625  -0.413619
H8      H   0.231963   1.078137  -0.312596
H9      H   0.513863   0.905193  -0.400550
H10     H   0.137979   0.969973  -0.199915
H11     H  -0.021244   0.919133   0.094610
H12     H  -0.190514   0.886270   0.042324
H13     H   0.097670   0.755643  -0.268811
H14     H  -0.072209   0.722987  -0.319483
H15     H  -0.278862   0.827322  -0.072834
H16     H  -0.261366   0.758530  -0.222067
H17     H   0.264217   0.877716  -0.044971
H18     H   0.135920   0.680905  -0.073592
H19     H   0.113225   0.657291   0.079060
H20     H  -0.026818   0.575054   0.193154
H21     H   0.080726   0.336121   0.047480
H22     H  -0.042851   0.412944   0.177999
O1      O   0.360518   0.573978  -0.092913
O2      O   0.118445   0.923643   0.150779
#END
data_1
_symmetry_space_group_name_H-M   ' P-1 '
loop_
_symmetry_equiv_pos_site_id
_symmetry_equiv_pos_as_xyz
1 X,Y,Z
2 -X,-Y,-Z
_cell_length_a                    11.0537
_cell_length_b                    18.0177
_cell_length_c                    10.3782
_cell_angle_alpha                 79.6093
_cell_angle_beta                  122.3334
_cell_angle_gamma                 66.9544
loop_
_atom_site_label
_atom_site_type_symbol
_atom_site_fract_x
_atom_site_fract_y
_atom_site_fract_z
C1      C   0.687741   0.273474   0.105196
C2      C   0.715789   0.329698   0.176216
C3      C   0.675777   0.341950   0.279834
C4      C   0.604963   0.300342   0.314523
C5      C   0.580413   0.242965   0.243425
C6      C   0.621034   0.229812   0.139735
C7      C   0.573517   0.322543   0.432152
C8      C   0.392111   0.339486   0.511306
C9      C   0.291924   0.311464   0.513589
C10     C   0.223954   0.337761   0.594735
C11     C   0.261029   0.391615   0.674610
C12     C   0.362107   0.418970   0.667743
C13     C   0.425719   0.394557   0.588432
C14     C   0.119443   0.312052   0.598783
C15     C   0.057045   0.337664   0.679049
C16     C   0.095115   0.390360   0.759131
C17     C   0.194912   0.416790   0.756412
C18     C   0.248099   0.258053   0.424276
C19     C   0.344718   0.161521   0.521032
C20     C   0.303931   0.110548   0.436162
C21     C   0.168682   0.156586   0.257197
C22     C   0.066527   0.254471   0.152925
C23     C   0.106644   0.306101   0.237792
C24     C  -0.073636   0.302125  -0.031961
C25     C  -0.171533   0.397203  -0.130411
C26     C  -0.132885   0.448524  -0.046815
C27     C   0.002298   0.404382   0.132342
C28     C   0.589570   0.026523   0.828380
C29     C   0.727995   0.002350   1.014343
C30     C   0.832708   0.035053   1.070311
C31     C   0.957366   0.005534   1.248239
C32     C   0.978552  -0.056722   1.372627
C33     C   0.877180  -0.090859   1.320007
C34     C   0.754702  -0.061839   1.142923
Cl1    Cl   0.505046   0.180849   0.283360
Cl2    Cl   0.821097   0.110323   0.925279
N1      N   0.453198   0.314520   0.426775
N2      N   0.483292   0.117964   0.702816
H1      H   1.075565  -0.078960   1.510845
H2      H   1.037628   0.031413   1.287579
H3      H   0.894068  -0.140142   1.416649
H4      H   0.676241  -0.088608   1.098418
H5      H   0.389364   0.460722   0.727057
H6      H   0.504391   0.414992   0.585652
H7      H   0.044892   0.410042   0.822131
H8      H  -0.022751   0.317303   0.680663
H9      H   0.224632   0.457723   0.816889
H10     H   0.088863   0.271905   0.536778
H11     H   0.380979   0.035799   0.515684
H12     H   0.138230   0.117199   0.192749
H13     H   0.030218   0.444514   0.195590
H14     H  -0.211286   0.523808  -0.125015
H15     H  -0.102261   0.261744  -0.094516
H16     H  -0.278789   0.433113  -0.272182
H17     H   0.505294   0.161593   0.744468
H18     H   0.404571   0.285207   0.358069
H19     H   0.698937   0.384119   0.339262
H20     H   0.769302   0.363621   0.151502
H21     H   0.600871   0.184535   0.087972
H22     H   0.718680   0.262796   0.024017
O1      O   0.650002   0.351154   0.519889
O2      O   0.572919  -0.033256   0.799935
#END
data_1
_symmetry_space_group_name_H-M   ' C2/c '
loop_
_symmetry_equiv_pos_site_id
_symmetry_equiv_pos_as_xyz
1 X,Y,Z
2 -X,Y,-Z+1/2
3 -X,-Y,-Z
4 X,-Y,Z+1/2
5 X+1/2,Y+1/2,Z
6 -X+1/2,Y+1/2,-Z+1/2
7 -X+1/2,-Y+1/2,-Z
8 X+1/2,-Y+1/2,Z+1/2
_cell_length_a                    10.9119
_cell_length_b                    19.0761
_cell_length_c                    32.727
_cell_angle_alpha                 90.0
_cell_angle_beta                  124.6558
_cell_angle_gamma                 90.0
loop_
_atom_site_label
_atom_site_type_symbol
_atom_site_fract_x
_atom_site_fract_y
_atom_site_fract_z
C1      C   0.048786   0.686416   0.598761
C2      C  -0.090169   0.718537   0.569724
C3      C  -0.105737   0.787966   0.578598
C4      C   0.015656   0.827032   0.615779
C5      C   0.154202   0.793622   0.644563
C6      C   0.170741   0.723675   0.636371
C7      C  -0.014570   0.901163   0.623109
C8      C   0.106113   1.017918   0.647820
C9      C   0.188942   1.066545   0.641550
C10     C   0.224526   1.132618   0.666478
C11     C   0.173814   1.148044   0.697167
C12     C   0.090365   1.096583   0.702489
C13     C   0.057071   1.033251   0.678839
C14     C   0.309239   1.184129   0.661626
C15     C   0.341098   1.247388   0.685747
C16     C   0.290381   1.262564   0.715969
C17     C   0.208406   1.213690   0.721481
C18     C   0.243905   1.050117   0.610039
C19     C   0.156104   1.066541   0.559471
C20     C   0.208319   1.051631   0.529308
C21     C   0.344643   1.020943   0.549592
C22     C   0.437675   1.003481   0.600531
C23     C   0.386448   1.018578   0.631122
C24     C   0.579124   0.972030   0.621852
C25     C   0.667690   0.956173   0.671555
C26     C   0.617781   0.971387   0.702031
C27     C   0.481003   1.001749   0.682446
C28     C  -0.089558   1.114374   0.491542
C29     C  -0.232314   1.147932   0.479370
C30     C  -0.302592   1.143737   0.504231
C31     C  -0.437245   1.177749   0.486177
C32     C  -0.505095   1.216695   0.442720
C33     C  -0.439050   1.220882   0.416847
C34     C  -0.305675   1.186486   0.434975
Cl1    Cl   0.310910   0.836582   0.693226
Cl2    Cl  -0.231922   1.093904   0.557913
N1      N   0.076737   0.952127   0.624892
N2      N   0.016922   1.097748   0.539956
H1      H  -0.609813   1.243126   0.429073
H2      H  -0.488094   1.172775   0.506457
H3      H  -0.491561   1.250617   0.382558
H4      H  -0.252970   1.187952   0.415168
H5      H   0.052337   1.107952   0.726109
H6      H  -0.008464   0.994786   0.682698
H7      H   0.316477   1.312782   0.734807
H8      H   0.406149   1.286121   0.681542
H9      H   0.168778   1.224625   0.744704
H10     H   0.348948   1.172805   0.638532
H11     H   0.137940   1.064788   0.490320
H12     H   0.382932   1.009712   0.526026
H13     H   0.443589   1.013525   0.706138
H14     H   0.688460   0.959046   0.741394
H15     H   0.616282   0.960794   0.597966
H16     H   0.776071   0.932112   0.687559
H17     H  -0.008261   1.105709   0.564983
H18     H   0.144489   0.937968   0.614463
H19     H  -0.213547   0.813692   0.557031
H20     H  -0.185960   0.689550   0.540431
H21     H   0.279156   0.699046   0.659735
H22     H   0.062634   0.631999   0.592427
O1      O  -0.116902   0.912786   0.627344
O2      O  -0.073414   1.106026   0.457792
#END
data_1
_symmetry_space_group_name_H-M   ' P-1 '
loop_
_symmetry_equiv_pos_site_id
_symmetry_equiv_pos_as_xyz
1 X,Y,Z
2 -X,-Y,-Z
_cell_length_a                    11.0438
_cell_length_b                    13.9878
_cell_length_c                    9.942
_cell_angle_alpha                 81.0514
_cell_angle_beta                  76.7374
_cell_angle_gamma                 75.0604
loop_
_atom_site_label
_atom_site_type_symbol
_atom_site_fract_x
_atom_site_fract_y
_atom_site_fract_z
C1      C   0.534868   0.788288   0.679130
C2      C   0.478871   0.888806   0.653348
C3      C   0.393361   0.918107   0.563966
C4      C   0.359700   0.849248   0.499708
C5      C   0.418614   0.748647   0.525682
C6      C   0.505388   0.718430   0.614665
C7      C   0.269374   0.890944   0.400954
C8      C   0.064900   0.871196   0.353211
C9      C  -0.017941   0.807152   0.381453
C10     C  -0.124466   0.829134   0.314332
C11     C  -0.143756   0.915598   0.217247
C12     C  -0.055851   0.977387   0.190540
C13     C   0.045623   0.956832   0.256173
C14     C  -0.212582   0.767158   0.340182
C15     C  -0.314061   0.789950   0.273580
C16     C  -0.332941   0.875520   0.177662
C17     C  -0.249271   0.936848   0.150347
C18     C   0.007848   0.714895   0.478275
C19     C   0.089765   0.628347   0.429391
C20     C   0.115894   0.540640   0.521571
C21     C   0.061771   0.540555   0.659799
C22     C  -0.021283   0.626725   0.715087
C23     C  -0.048584   0.714816   0.622930
C24     C  -0.077505   0.627822   0.858056
C25     C  -0.157960   0.712478   0.908927
C26     C  -0.185324   0.799798   0.818028
C27     C  -0.132215   0.801060   0.678725
C28     C   0.249147   0.564264   0.227057
C29     C   0.274725   0.558605   0.072184
C30     C   0.229712   0.628982  -0.032569
C31     C   0.262157   0.609268  -0.171013
C32     C   0.339928   0.518346  -0.207874
C33     C   0.386620   0.447388  -0.106206
C34     C   0.354457   0.468071   0.031064
Cl1    Cl   0.391712   0.656817   0.444410
Cl2    Cl   0.135282   0.747281  -0.000172
N1      N   0.165625   0.849644   0.424887
N2      N   0.140970   0.628081   0.286375
H1      H   0.364279   0.503639  -0.316051
H2      H   0.226286   0.666075  -0.248980
H3      H   0.448128   0.376230  -0.133754
H4      H   0.390772   0.414745   0.112264
H5      H  -0.070023   1.042987   0.116120
H6      H   0.113021   1.003900   0.235083
H7      H  -0.413610   0.892553   0.125821
H8      H  -0.380604   0.741711   0.295015
H9      H  -0.262739   1.002947   0.076668
H10     H  -0.198814   0.701408   0.414175
H11     H   0.180804   0.474769   0.480975
H12     H   0.082648   0.473002   0.729317
H13     H  -0.153980   0.868375   0.609245
H14     H  -0.249141   0.866593   0.858611
H15     H  -0.055655   0.560050   0.926943
H16     H  -0.200665   0.712491   1.018795
H17     H   0.092438   0.680566   0.223633
H18     H   0.164127   0.791547   0.499424
H19     H   0.350911   0.996379   0.540466
H20     H   0.502146   0.944213   0.702066
H21     H   0.549903   0.639962   0.631344
H22     H   0.602446   0.764021   0.748403
O1      O   0.289157   0.958480   0.311417
O2      O   0.323215   0.508078   0.295003
#END

#######################################################################
#
#                 Cambridge Crystallographic Data Centre
#                                CCDC 
#
#######################################################################
#
# If this CIF has been generated from an entry in the Cambridge 
# Structural Database, then it will include bibliographic, chemical, 
# crystal, experimental, refinement or atomic coordinate data resulting 
# from the CCDC's data processing and validation procedures.
#
#######################################################################

data_s106 SpaceGroup_C2/c (cell transformed)
_symmetry_cell_setting           monoclinic
_symmetry_space_group_name_H-M   'A 2/n'
_symmetry_Int_Tables_number      15
loop_
_symmetry_equiv_pos_site_id
_symmetry_equiv_pos_as_xyz
1 x,y,z
2 1/2-x,y,1/2-z
3 x,1/2+y,1/2+z
4 1/2-x,1/2+y,-z
5 -x,-y,-z
6 1/2+x,-y,1/2+z
7 -x,1/2-y,1/2-z
8 1/2+x,1/2-y,z
_cell_length_a                   26.3
_cell_length_b                   11.6
_cell_length_c                   19.3
_cell_angle_alpha                90
_cell_angle_beta                 74.2
_cell_angle_gamma                90
_cell_volume                     5684.33
loop_
_atom_site_label
_atom_site_type_symbol
_atom_site_fract_x
_atom_site_fract_y
_atom_site_fract_z
C1 C 0.402709 0.877911 0.473566
C2 C 0.428271 0.965577 0.500003
C3 C 0.415363 0.986106 0.573406
C4 C 0.377491 0.919922 0.62204
C5 C 0.352212 0.832414 0.594193
C6 C 0.364442 0.811821 0.520502
C7 C 0.365752 0.951343 0.70017
C8 C 0.341975 0.864967 0.822212
C9 C 0.356195 0.781664 0.864699
C10 C 0.329748 0.780176 0.940227
C11 C 0.29032 0.864263 0.969973
C12 C 0.277481 0.946898 0.923577
C13 C 0.302115 0.947531 0.851557
C14 C 0.341479 0.696882 0.987279
C15 C 0.315905 0.697679 1.05949
C16 C 0.277204 0.781401 1.0887
C17 C 0.264751 0.862882 1.04454
C18 C 0.397014 0.69227 0.836084
C19 C 0.448979 0.705989 0.839695
C20 C 0.486182 0.615173 0.817429
C21 C 0.471864 0.513702 0.79235
C22 C 0.419799 0.494703 0.788203
C23 C 0.382206 0.584588 0.811287
C24 C 0.404067 0.389885 0.762965
C25 C 0.352898 0.373285 0.76059
C26 C 0.315301 0.461642 0.783812
C27 C 0.329472 0.564265 0.808495
C28 C 0.514038 0.843087 0.864393
C29 C 0.522747 0.960139 0.893737
C30 C 0.491094 1.05908 0.904865
C31 C 0.507288 1.16022 0.931183
C32 C 0.555618 1.16461 0.947123
C33 C 0.588068 1.06793 0.936045
C34 C 0.571729 0.968059 0.909399
Cl1 Cl 0.302745 0.748035 0.649524
Cl2 Cl 0.430335 1.06527 0.884558
N1 N 0.365233 0.863892 0.747615
N2 N 0.463938 0.809899 0.865661
H1 H 0.567826 1.24379 0.967767
H2 H 0.481704 1.235 0.938545
H3 H 0.626089 1.07052 0.947929
H4 H 0.596493 0.892015 0.89929
H5 H 0.247094 1.01029 0.946096
H6 H 0.292571 1.01142 0.816409
H7 H 0.25732 0.78101 1.14586
H8 H 0.325564 0.632935 1.09441
H9 H 0.234882 0.927783 1.06617
H10 H 0.371028 0.6317 0.96544
H11 H 0.526113 0.628621 0.820448
H12 H 0.501084 0.445869 0.775542
H13 H 0.300138 0.631369 0.82657
H14 H 0.274736 0.44828 0.782279
H15 H 0.4335 0.322603 0.745589
H16 H 0.34121 0.292554 0.741154
H17 H 0.434651 0.86834 0.882767
H18 H 0.379885 0.787163 0.726711
H19 H 0.43412 1.05529 0.595105
H20 H 0.458031 1.01788 0.463561
H21 H 0.343644 0.744337 0.50064
H22 H 0.412232 0.861054 0.416209
O1 O 0.357683 1.05196 0.718006
O2 O 0.552915 0.781708 0.842242

#END
data_1
_symmetry_space_group_name_H-M   ' P-1 '
loop_
_symmetry_equiv_pos_site_id
_symmetry_equiv_pos_as_xyz
1 X,Y,Z
2 -X,-Y,-Z
_cell_length_a                    11.4799
_cell_length_b                    11.5414
_cell_length_c                    19.6178
_cell_angle_alpha                 90.561
_cell_angle_beta                  55.0193
_cell_angle_gamma                 52.2991
loop_
_atom_site_label
_atom_site_type_symbol
_atom_site_fract_x
_atom_site_fract_y
_atom_site_fract_z
C1      C   0.363864   0.664934   0.741437
C2      C   0.310189   0.702983   0.690805
C3      C   0.175608   0.873041   0.713569
C4      C   0.091522   1.008574   0.786681
C5      C   0.147454   0.967517   0.836714
C6      C   0.281535   0.797269   0.814813
C7      C  -0.055550   1.187517   0.805666
C8      C  -0.151342   1.453577   0.837397
C9      C  -0.063736   1.509865   0.801852
C10     C  -0.203688   1.691241   0.834583
C11     C  -0.430244   1.811179   0.903977
C12     C  -0.511537   1.747283   0.939473
C13     C  -0.377677   1.574160   0.907898
C14     C  -0.123875   1.756468   0.799371
C15     C  -0.261311   1.930752   0.831257
C16     C  -0.485348   2.049067   0.900048
C17     C  -0.567528   1.989881   0.935525
C18     C   0.172805   1.385300   0.729383
C19     C   0.314632   1.280528   0.626854
C20     C   0.539388   1.164392   0.558874
C21     C   0.617984   1.156898   0.593057
C22     C   0.480671   1.263341   0.695785
C23     C   0.255360   1.379157   0.764483
C24     C   0.560128   1.257925   0.731776
C25     C   0.423153   1.362489   0.832027
C26     C   0.200055   1.476829   0.900439
C27     C   0.118226   1.484867   0.867785
C28     C   0.339607   1.202911   0.496718
C29     C   0.207344   1.252562   0.479496
C30     C   0.024563   1.293609   0.537310
C31     C  -0.072059   1.327819   0.507457
C32     C   0.013037   1.320959   0.419097
C33     C   0.197334   1.276973   0.359373
C34     C   0.293641   1.241310   0.389119
Cl1    Cl   0.046393   1.127433   0.931290
Cl2    Cl  -0.088321   1.298732   0.647188
N1      N  -0.018480   1.278164   0.809750
N2      N   0.229452   1.297700   0.592575
H1      H  -0.063893   1.348410   0.396692
H2      H  -0.212899   1.358339   0.553886
H3      H   0.266530   1.269240   0.289563
H4      H   0.440344   1.202449   0.342742
H5      H  -0.684475   1.838945   0.993285
H6      H  -0.440902   1.526234   0.934727
H7      H  -0.592069   2.186473   0.924688
H8      H  -0.196720   1.977875   0.803204
H9      H  -0.739819   2.079539   0.988468
H10     H   0.048280   1.666383   0.746432
H11     H   0.645131   1.083689   0.480111
H12     H   0.790202   1.067582   0.540033
H13     H  -0.053597   1.573218   0.921093
H14     H   0.091979   1.559224   0.979772
H15     H   0.732429   1.168855   0.678145
H16     H   0.485615   1.357457   0.858916
H17     H   0.067169   1.386101   0.646958
H18     H   0.123648   1.210081   0.784463
H19     H   0.129307   0.906140   0.675990
H20     H   0.373481   0.600314   0.633584
H21     H   0.319450   0.770358   0.855870
H22     H   0.468875   0.532407   0.724507
O1      O  -0.201329   1.244604   0.817356
O2      O   0.536050   1.087933   0.424248
#END
data_1
_symmetry_space_group_name_H-M   ' P-1 '
loop_
_symmetry_equiv_pos_site_id
_symmetry_equiv_pos_as_xyz
1 X,Y,Z
2 -X,-Y,-Z
_cell_length_a                    11.2571
_cell_length_b                    11.4635
_cell_length_c                    14.0072
_cell_angle_alpha                 94.2089
_cell_angle_beta                  115.0618
_cell_angle_gamma                 60.8836
loop_
_atom_site_label
_atom_site_type_symbol
_atom_site_fract_x
_atom_site_fract_y
_atom_site_fract_z
C1      C   0.800890   0.567012   0.362123
C2      C   0.847495   0.659819   0.363755
C3      C   0.986305   0.615966   0.364428
C4      C   1.082384   0.480411   0.362720
C5      C   1.034010   0.388545   0.363229
C6      C   0.894619   0.431532   0.362681
C7      C   1.230783   0.451815   0.367549
C8      C   1.443430   0.285498   0.328081
C9      C   1.488115   0.177191   0.274111
C10     C   1.639980   0.107625   0.285578
C11     C   1.745514   0.147075   0.354486
C12     C   1.695773   0.255143   0.409791
C13     C   1.549965   0.322727   0.397895
C14     C   1.690583  -0.001093   0.230414
C15     C   1.837177  -0.066252   0.242892
C16     C   1.941210  -0.026847   0.311104
C17     C   1.895802   0.077779   0.365687
C18     C   1.379714   0.133358   0.203290
C19     C   1.282039   0.193018   0.096711
C20     C   1.181071   0.148034   0.031172
C21     C   1.179689   0.044520   0.072444
C22     C   1.277263  -0.020346   0.180159
C23     C   1.378970   0.024340   0.246280
C24     C   1.275821  -0.127103   0.223481
C25     C   1.371247  -0.188354   0.328338
C26     C   1.472479  -0.144813   0.393974
C27     C   1.476606  -0.041490   0.354163
C28     C   1.182378   0.386244  -0.039065
C29     C   1.233590   0.470700  -0.069692
C30     C   1.360808   0.416823  -0.089311
C31     C   1.397730   0.501300  -0.122094
C32     C   1.307533   0.640931  -0.135207
C33     C   1.179499   0.696432  -0.117147
C34     C   1.142662   0.611464  -0.085699
Cl1    Cl   1.145419   0.215007   0.369980
Cl2    Cl   1.475944   0.242656  -0.076293
N1      N   1.295564   0.348388   0.318576
N2      N   1.286996   0.296801   0.054565
H1      H   1.337212   0.706290  -0.160342
H2      H   1.496459   0.456826  -0.137446
H3      H   1.108243   0.805492  -0.128109
H4      H   1.041678   0.652773  -0.073258
H5      H   1.776039   0.284898   0.463139
H6      H   1.512513   0.406101   0.439646
H7      H   2.056749  -0.079422   0.320199
H8      H   1.873475  -0.149093   0.199828
H9      H   1.974663   0.109249   0.418530
H10     H   1.611523  -0.032316   0.177915
H11     H   1.104751   0.198320  -0.050827
H12     H   1.101990   0.010829   0.021669
H13     H   1.554899  -0.008825   0.405367
H14     H   1.548058  -0.193568   0.476855
H15     H   1.197277  -0.159562   0.171895
H16     H   1.369282  -0.270133   0.360916
H17     H   1.379357   0.305611   0.098881
H18     H   1.235815   0.303060   0.277234
H19     H   1.026487   0.685770   0.367500
H20     H   0.776057   0.765818   0.364538
H21     H   0.861710   0.357225   0.363664
H22     H   0.692498   0.599255   0.361565
O1      O   1.284662   0.522026   0.413068
O2      O   1.056687   0.401415  -0.094623
#END
data_1
_symmetry_space_group_name_H-M   ' P21/c '
loop_
_symmetry_equiv_pos_site_id
_symmetry_equiv_pos_as_xyz
1 X,Y,Z
2 -X+1/2,Y+1/2,-Z+1/2
3 -X,-Y,-Z
4 X+1/2,-Y+1/2,Z+1/2
_cell_length_a                    10.8145
_cell_length_b                    19.6766
_cell_length_c                    13.7356
_cell_angle_alpha                 90.0
_cell_angle_beta                  75.3212
_cell_angle_gamma                 90.0
loop_
_atom_site_label
_atom_site_type_symbol
_atom_site_fract_x
_atom_site_fract_y
_atom_site_fract_z
C1      C   0.603034   0.151781   0.772276
C2      C   0.552936   0.200176   0.845624
C3      C   0.622045   0.258632   0.851925
C4      C   0.741382   0.270553   0.785378
C5      C   0.790031   0.221427   0.712095
C6      C   0.721234   0.162509   0.705237
C7      C   0.803168   0.336967   0.800508
C8      C   1.004300   0.382530   0.833532
C9      C   1.126382   0.363803   0.839615
C10     C   1.208280   0.413499   0.866491
C11     C   1.164282   0.481654   0.886941
C12     C   1.039519   0.498033   0.879988
C13     C   0.961213   0.450459   0.854163
C14     C   1.333728   0.397441   0.873530
C15     C   1.410577   0.446245   0.899294
C16     C   1.366672   0.513614   0.919411
C17     C   1.245843   0.530736   0.913281
C18     C   1.173186   0.292716   0.818061
C19     C   1.231436   0.272044   0.720123
C20     C   1.275314   0.204117   0.700690
C21     C   1.260844   0.158715   0.778225
C22     C   1.203156   0.177354   0.878951
C23     C   1.158909   0.245460   0.899145
C24     C   1.188349   0.130622   0.959444
C25     C   1.131975   0.150049   1.056535
C26     C   1.087971   0.217392   1.076786
C27     C   1.100911   0.263923   1.000304
C28     C   1.277401   0.308626   0.541499
C29     C   1.292242   0.370047   0.473915
C30     C   1.214090   0.427595   0.483660
C31     C   1.238444   0.479074   0.411703
C32     C   1.342256   0.473952   0.328500
C33     C   1.420712   0.416852   0.316376
C34     C   1.394521   0.365569   0.387847
Cl1    Cl   0.936214   0.232250   0.624225
Cl2    Cl   1.080189   0.437368   0.584459
N1      N   0.926587   0.332392   0.807910
N2      N   1.249197   0.320490   0.642886
H1      H   1.360891   0.514407   0.272928
H2      H   1.174927   0.522590   0.421583
H3      H   1.501427   0.412083   0.251102
H4      H   1.452403   0.319846   0.378644
H5      H   1.005463   0.549872   0.895440
H6      H   0.865918   0.463224   0.848728
H7      H   1.428569   0.551614   0.939682
H8      H   1.506194   0.432834   0.904322
H9      H   1.210708   0.582410   0.928565
H10     H   1.368288   0.345738   0.858455
H11     H   1.318734   0.189285   0.623887
H12     H   1.294697   0.106870   0.762400
H13     H   1.067007   0.315635   1.016556
H14     H   1.043466   0.232577   1.153719
H15     H   1.222637   0.078925   0.942721
H16     H   1.121089   0.113855   1.117810
H17     H   1.228719   0.368918   0.666252
H18     H   0.966253   0.285477   0.798768
H19     H   0.583675   0.297529   0.907371
H20     H   0.460467   0.192205   0.898047
H21     H   0.761002   0.125747   0.646860
H22     H   0.549982   0.105763   0.766437
O1      O   0.740877   0.389407   0.810215
O2      O   1.296991   0.252274   0.503313
#END
data_1
_symmetry_space_group_name_H-M   ' P-1 '
loop_
_symmetry_equiv_pos_site_id
_symmetry_equiv_pos_as_xyz
1 X,Y,Z
2 -X,-Y,-Z
_cell_length_a                    10.9907
_cell_length_b                    14.0516
_cell_length_c                    9.82
_cell_angle_alpha                 97.5027
_cell_angle_beta                  100.0176
_cell_angle_gamma                 74.7296
loop_
_atom_site_label
_atom_site_type_symbol
_atom_site_fract_x
_atom_site_fract_y
_atom_site_fract_z
C1      C   0.345569   0.026541   0.709573
C2      C   0.381708  -0.050129   0.608441
C3      C   0.347212  -0.033444   0.469363
C4      C   0.274154   0.058411   0.426620
C5      C   0.239480   0.134492   0.530504
C6      C   0.275199   0.118898   0.670582
C7      C   0.246083   0.061061   0.270922
C8      C   0.089386   0.127291   0.073107
C9      C   0.009445   0.214707   0.026325
C10     C  -0.043889   0.217551  -0.117085
C11     C  -0.013281   0.131010  -0.210554
C12     C   0.068809   0.043877  -0.157615
C13     C   0.119124   0.041161  -0.020183
C14     C  -0.126262   0.304685  -0.170590
C15     C  -0.175334   0.305711  -0.309128
C16     C  -0.144928   0.219977  -0.401344
C17     C  -0.065473   0.134517  -0.352641
C18     C  -0.021311   0.304940   0.124605
C19     C   0.057989   0.370041   0.152681
C20     C   0.032135   0.454017   0.250300
C21     C  -0.072863   0.472631   0.316115
C22     C  -0.158311   0.410409   0.288597
C23     C  -0.132148   0.325504   0.191270
C24     C  -0.267988   0.429860   0.354844
C25     C  -0.349217   0.368153   0.326821
C26     C  -0.323491   0.283984   0.230858
C27     C  -0.217831   0.263022   0.164888
C28     C   0.266069   0.390542   0.107252
C29     C   0.359223   0.353101   0.004709
C30     C   0.420033   0.253259  -0.023115
C31     C   0.508459   0.225410  -0.116004
C32     C   0.536906   0.296869  -0.181780
C33     C   0.478715   0.396620  -0.153548
C34     C   0.391806   0.423911  -0.059991
Cl1    Cl   0.154971   0.254255   0.493350
Cl2    Cl   0.392938   0.160068   0.058766
N1      N   0.136938   0.124284   0.215403
N2      N   0.160608   0.352605   0.078144
H1      H   0.605614   0.274371  -0.254251
H2      H   0.554886   0.147601  -0.135032
H3      H   0.501552   0.452905  -0.203519
H4      H   0.347331   0.501423  -0.034473
H5      H   0.091916  -0.022263  -0.228543
H6      H   0.182963  -0.025398   0.018687
H7      H  -0.184480   0.221849  -0.510570
H8      H  -0.238274   0.373132  -0.348085
H9      H  -0.041301   0.067997  -0.422656
H10     H  -0.150223   0.370815  -0.100094
H11     H   0.097502   0.501549   0.271576
H12     H  -0.092021   0.537039   0.390828
H13     H  -0.198935   0.198305   0.090880
H14     H  -0.388026   0.235366   0.208859
H15     H  -0.286580   0.494864   0.428664
H16     H  -0.433124   0.383805   0.378179
H17     H   0.161529   0.298266  -0.000442
H18     H   0.088425   0.177314   0.279710
H19     H   0.376320  -0.091118   0.388324
H20     H   0.437453  -0.122428   0.637837
H21     H   0.247826   0.179901   0.747953
H22     H   0.372476   0.015030   0.819050
O1      O   0.319758   0.003459   0.199985
O2      O   0.284259   0.452344   0.202665
#END
data_1
_symmetry_space_group_name_H-M   ' P21/c '
loop_
_symmetry_equiv_pos_site_id
_symmetry_equiv_pos_as_xyz
1 X,Y,Z
2 -X+1/2,Y+1/2,-Z+1/2
3 -X,-Y,-Z
4 X+1/2,-Y+1/2,Z+1/2
_cell_length_a                    14.2737
_cell_length_b                    19.5306
_cell_length_c                    10.7243
_cell_angle_alpha                 90.0
_cell_angle_beta                  72.3038
_cell_angle_gamma                 90.0
loop_
_atom_site_label
_atom_site_type_symbol
_atom_site_fract_x
_atom_site_fract_y
_atom_site_fract_z
C1      C   0.146098   0.023384   0.661412
C2      C   0.157592   0.070731   0.560783
C3      C   0.091495   0.124437   0.576381
C4      C   0.011697   0.131435   0.690246
C5      C   0.001985   0.083636   0.790524
C6      C   0.068878   0.030067   0.776485
C7      C  -0.052424   0.192876   0.691377
C8      C  -0.228846   0.226130   0.738950
C9      C  -0.324826   0.202641   0.793184
C10     C  -0.405225   0.247839   0.801510
C11     C  -0.386198   0.316321   0.754151
C12     C  -0.287380   0.337560   0.699908
C13     C  -0.210312   0.294324   0.691919
C14     C  -0.504569   0.226996   0.856309
C15     C  -0.580405   0.271600   0.863301
C16     C  -0.561326   0.339265   0.816178
C17     C  -0.466042   0.360979   0.762799
C18     C  -0.344138   0.131149   0.843199
C19     C  -0.345289   0.114672   0.969832
C20     C  -0.365312   0.046808   1.017975
C21     C  -0.385370  -0.002961   0.940030
C22     C  -0.386916   0.011273   0.811266
C23     C  -0.366505   0.079368   0.762362
C24     C  -0.407993  -0.039982   0.730398
C25     C  -0.408996  -0.024992   0.605742
C26     C  -0.388688   0.042285   0.557004
C27     C  -0.367932   0.093169   0.633050
C28     C  -0.305262   0.161847   1.164335
C29     C  -0.293922   0.230645   1.221432
C30     C  -0.357679   0.252641   1.341223
C31     C  -0.342953   0.314918   1.395331
C32     C  -0.263256   0.355714   1.330060
C33     C  -0.198881   0.334635   1.210823
C34     C  -0.214579   0.272521   1.157057
Cl1    Cl  -0.090741   0.089745   0.939549
Cl2    Cl  -0.458803   0.203388   1.423990
N1      N  -0.151441   0.180484   0.730804
N2      N  -0.327184   0.166892   1.048916
H1      H  -0.251849   0.404170   1.372918
H2      H  -0.394048   0.330980   1.487948
H3      H  -0.136543   0.366291   1.159723
H4      H  -0.164294   0.255418   1.064342
H5      H  -0.272736   0.389701   0.663767
H6      H  -0.134883   0.310773   0.650737
H7      H  -0.622074   0.373911   0.822376
H8      H  -0.655898   0.254613   0.905540
H9      H  -0.450292   0.412972   0.726238
H10     H  -0.519947   0.175018   0.892562
H11     H  -0.363493   0.035734   1.116036
H12     H  -0.400763  -0.054819   0.977440
H13     H  -0.352448   0.144782   0.594795
H14     H  -0.389510   0.053946   0.458313
H15     H  -0.423420  -0.091597   0.769154
H16     H  -0.425318  -0.064670   0.544501
H17     H  -0.332553   0.214980   1.016684
H18     H  -0.173160   0.132313   0.760966
H19     H   0.100229   0.162888   0.500655
H20     H   0.218256   0.066098   0.471015
H21     H   0.059928  -0.005690   0.856645
H22     H   0.197620  -0.018691   0.651119
O1      O  -0.014439   0.248023   0.652292
O2      O  -0.293601   0.108446   1.216320
#END
data_1
_symmetry_space_group_name_H-M   ' P-1 '
loop_
_symmetry_equiv_pos_site_id
_symmetry_equiv_pos_as_xyz
1 X,Y,Z
2 -X,-Y,-Z
_cell_length_a                    10.8566
_cell_length_b                    10.9508
_cell_length_c                    17.1981
_cell_angle_alpha                 114.4151
_cell_angle_beta                  72.7432
_cell_angle_gamma                 65.1734
loop_
_atom_site_label
_atom_site_type_symbol
_atom_site_fract_x
_atom_site_fract_y
_atom_site_fract_z
C1      C   0.143661   0.450076   0.167197
C2      C   0.149227   0.439946   0.244202
C3      C   0.208673   0.286536   0.228881
C4      C   0.260617   0.141911   0.137615
C5      C   0.253156   0.154875   0.061204
C6      C   0.195759   0.307602   0.075648
C7      C   0.322570  -0.021634   0.124006
C8      C   0.516558  -0.208824   0.144950
C9      C   0.561524  -0.195959   0.214165
C10     C   0.650725  -0.342605   0.208469
C11     C   0.693271  -0.500760   0.131286
C12     C   0.646253  -0.507731   0.061939
C13     C   0.561005  -0.366668   0.067561
C14     C   0.697339  -0.336605   0.278018
C15     C   0.782050  -0.479797   0.271046
C16     C   0.824734  -0.636253   0.194368
C17     C   0.780944  -0.645945   0.126127
C18     C   0.513318  -0.026949   0.292861
C19     C   0.348599   0.107567   0.374998
C20     C   0.297869   0.272494   0.447278
C21     C   0.410772   0.301195   0.436021
C22     C   0.579618   0.168883   0.352994
C23     C   0.631704   0.002517   0.280060
C24     C   0.697048   0.197785   0.340003
C25     C   0.859693   0.068324   0.257951
C26     C   0.911282  -0.095877   0.185166
C27     C   0.800485  -0.128250   0.195801
C28     C   0.073807   0.191196   0.424296
C29     C  -0.041225   0.149562   0.448429
C30     C  -0.007709  -0.009660   0.395308
C31     C  -0.131136  -0.024545   0.426579
C32     C  -0.290542   0.119856   0.512039
C33     C  -0.327334   0.279850   0.565585
C34     C  -0.204063   0.293556   0.533023
Cl1    Cl   0.321266  -0.019738  -0.056267
Cl2    Cl   0.187656  -0.197096   0.286004
N1      N   0.434868  -0.065228   0.149072
N2      N   0.233351   0.077014   0.389389
H1      H  -0.385841   0.106909   0.536006
H2      H  -0.100825  -0.149777   0.382886
H3      H  -0.451898   0.393688   0.631957
H4      H  -0.230424   0.417278   0.571699
H5      H   0.680039  -0.628691   0.002724
H6      H   0.523512  -0.371706   0.015301
H7      H   0.891935  -0.748482   0.189666
H8      H   0.816566  -0.472632   0.325039
H9      H   0.812812  -0.765658   0.066911
H10     H   0.665039  -0.216696   0.337107
H11     H   0.168832   0.374818   0.510463
H12     H   0.371109   0.427771   0.491785
H13     H   0.841234  -0.254937   0.139535
H14     H   1.039911  -0.197679   0.120080
H15     H   0.655646   0.325033   0.396308
H16     H   0.948751   0.091905   0.248676
H17     H   0.277916  -0.044745   0.360020
H18     H   0.457571   0.018083   0.176852
H19     H   0.206215   0.281873   0.291200
H20     H   0.106885   0.551137   0.316433
H21     H   0.193030   0.313186   0.014613
H22     H   0.098213   0.568999   0.178042
O1      O   0.276305  -0.104545   0.095373
O2      O   0.019649   0.329335   0.441587
#END
data_1
_symmetry_space_group_name_H-M   ' P-1 '
loop_
_symmetry_equiv_pos_site_id
_symmetry_equiv_pos_as_xyz
1 X,Y,Z
2 -X,-Y,-Z
_cell_length_a                    10.7368
_cell_length_b                    14.2665
_cell_length_c                    11.3353
_cell_angle_alpha                 65.9074
_cell_angle_beta                  61.6125
_cell_angle_gamma                 85.398
loop_
_atom_site_label
_atom_site_type_symbol
_atom_site_fract_x
_atom_site_fract_y
_atom_site_fract_z
C1      C   0.657379   0.491450   0.710046
C2      C   0.732895   0.418467   0.764211
C3      C   0.770964   0.427354   0.860789
C4      C   0.735821   0.509148   0.904203
C5      C   0.659744   0.581820   0.848351
C6      C   0.620655   0.572807   0.752190
C7      C   0.781189   0.515601   1.008018
C8      C   0.823275   0.390175   1.213284
C9      C   0.830569   0.285404   1.283345
C10     C   0.880892   0.252718   1.387870
C11     C   0.923058   0.327974   1.419764
C12     C   0.910720   0.433153   1.348191
C13     C   0.861445   0.464264   1.248500
C14     C   0.891139   0.147078   1.461912
C15     C   0.941802   0.118083   1.560762
C16     C   0.984304   0.192722   1.591380
C17     C   0.974580   0.295375   1.522362
C18     C   0.782179   0.208984   1.249781
C19     C   0.877904   0.177476   1.142116
C20     C   0.829099   0.107310   1.107817
C21     C   0.686923   0.071020   1.178563
C22     C   0.584454   0.101463   1.287902
C23     C   0.632915   0.170817   1.323968
C24     C   0.436702   0.065171   1.361432
C25     C   0.339323   0.095772   1.467289
C26     C   0.386725   0.164073   1.503836
C27     C   0.529573   0.200491   1.434461
C28     C   1.123646   0.215263   0.932548
C29     C   1.273765   0.209739   0.907811
C30     C   1.393720   0.266778   0.771115
C31     C   1.531098   0.249216   0.748085
C32     C   1.550409   0.172547   0.860245
C33     C   1.432735   0.113851   0.995919
C34     C   1.295870   0.132640   1.018673
Cl1    Cl   0.605566   0.683394   0.899728
Cl2    Cl   1.376099   0.364637   0.628439
N1      N   0.772839   0.418870   1.112119
N2      N   1.024862   0.211912   1.068614
H1      H   1.658064   0.158966   0.840823
H2      H   1.622074   0.295814   0.642045
H3      H   1.447190   0.053470   1.083453
H4      H   1.203170   0.086555   1.123740
H5      H   0.940839   0.490291   1.373997
H6      H   0.853070   0.544783   1.192968
H7      H   1.024021   0.168652   1.669864
H8      H   0.948620   0.036857   1.616514
H9      H   1.006362   0.353493   1.545566
H10     H   0.857177   0.089185   1.439925
H11     H   0.905987   0.084650   1.022792
H12     H   0.651153   0.017656   1.150929
H13     H   0.565087   0.252600   1.463885
H14     H   0.309562   0.187939   1.587913
H15     H   0.401818   0.012428   1.332273
H16     H   0.226133   0.067530   1.523049
H17     H   1.060828   0.239155   1.118076
H18     H   0.730133   0.358371   1.111989
H19     H   0.834557   0.372025   0.897769
H20     H   0.763284   0.355208   0.730886
H21     H   0.560866   0.629811   0.711635
H22     H   0.626775   0.485500   0.634533
O1      O   0.824198   0.596613   0.997198
O2      O   1.091505   0.212726   0.844244
#END
data_1
_symmetry_space_group_name_H-M   ' P-1 '
loop_
_symmetry_equiv_pos_site_id
_symmetry_equiv_pos_as_xyz
1 X,Y,Z
2 -X,-Y,-Z
_cell_length_a                    11.5345
_cell_length_b                    10.5364
_cell_length_c                    15.3851
_cell_angle_alpha                 126.6696
_cell_angle_beta                  100.1134
_cell_angle_gamma                 69.0554
loop_
_atom_site_label
_atom_site_type_symbol
_atom_site_fract_x
_atom_site_fract_y
_atom_site_fract_z
C1      C   0.572129   0.764103   0.997612
C2      C   0.675391   0.719905   0.938571
C3      C   0.735783   0.835212   0.975910
C4      C   0.694259   0.996900   1.071333
C5      C   0.590081   1.038765   1.129132
C6      C   0.529866   0.922980   1.093033
C7      C   0.771743   1.104139   1.099377
C8      C   0.765786   1.378085   1.150604
C9      C   0.704099   1.549141   1.218668
C10     C   0.753212   1.663718   1.228625
C11     C   0.863878   1.601443   1.167277
C12     C   0.922243   1.426593   1.098121
C13     C   0.875479   1.317010   1.089206
C14     C   0.695952   1.839184   1.298829
C15     C   0.745636   1.946435   1.307120
C16     C   0.854788   1.884459   1.245916
C17     C   0.912549   1.715325   1.177556
C18     C   0.589756   1.610673   1.283264
C19     C   0.597543   1.605462   1.372495
C20     C   0.488443   1.662296   1.432959
C21     C   0.374228   1.717655   1.401491
C22     C   0.361148   1.719623   1.309061
C23     C   0.470546   1.664752   1.248722
C24     C   0.243112   1.773404   1.274888
C25     C   0.232595   1.772541   1.184277
C26     C   0.340553   1.717368   1.124025
C27     C   0.456451   1.665198   1.155373
C28     C   0.744084   1.467244   1.453069
C29     C   0.880481   1.382900   1.451658
C30     C   0.933561   1.375827   1.538656
C31     C   1.057951   1.285013   1.531920
C32     C   1.130817   1.197298   1.437750
C33     C   1.079739   1.201093   1.350213
C34     C   0.956027   1.293351   1.357809
Cl1    Cl   0.534112   1.233610   1.250936
Cl2    Cl   0.850973   1.486275   1.660659
N1      N   0.712094   1.267635   1.137621
N2      N   0.715174   1.545220   1.401785
H1      H   1.227433   1.125702   1.433192
H2      H   1.096717   1.283975   1.601112
H3      H   1.134845   1.131021   1.275529
H4      H   0.916622   1.289168   1.286954
H5      H   1.006191   1.378923   1.050880
H6      H   0.921607   1.183772   1.036928
H7      H   0.892858   1.970827   1.253260
H8      H   0.700526   2.080370   1.361389
H9      H   0.996881   1.666026   1.130239
H10     H   0.612028   1.887705   1.346162
H11     H   0.497922   1.657837   1.502347
H12     H   0.291061   1.760753   1.448076
H13     H   0.538904   1.623360   1.108630
H14     H   0.331851   1.716378   1.052187
H15     H   0.160731   1.815079   1.321859
H16     H   0.141605   1.813851   1.158671
H17     H   0.787203   1.538239   1.368373
H18     H   0.621012   1.316283   1.161166
H19     H   0.818258   0.802527   0.932874
H20     H   0.709173   0.595725   0.864125
H21     H   0.450617   0.958629   1.140740
H22     H   0.524401   0.674802   0.969907
O1      O   0.884684   1.040249   1.083179
O2      O   0.666142   1.460778   1.493209
#END
data_1
_symmetry_space_group_name_H-M   ' P-1 '
loop_
_symmetry_equiv_pos_site_id
_symmetry_equiv_pos_as_xyz
1 X,Y,Z
2 -X,-Y,-Z
_cell_length_a                    10.9294
_cell_length_b                    11.587
_cell_length_c                    13.1236
_cell_angle_alpha                 88.3027
_cell_angle_beta                  109.3615
_cell_angle_gamma                 66.9163
loop_
_atom_site_label
_atom_site_type_symbol
_atom_site_fract_x
_atom_site_fract_y
_atom_site_fract_z
C1      C   0.289294   0.150904   0.947965
C2      C   0.342093   0.162186   0.866938
C3      C   0.385752   0.060551   0.814186
C4      C   0.377940  -0.053996   0.839775
C5      C   0.325941  -0.063566   0.922401
C6      C   0.282165   0.037949   0.976170
C7      C   0.435591  -0.156270   0.777921
C8      C   0.411685  -0.345098   0.704810
C9      C   0.331551  -0.416138   0.687784
C10     C   0.379544  -0.533883   0.649560
C11     C   0.510206  -0.578677   0.630530
C12     C   0.588621  -0.503959   0.650201
C13     C   0.542233  -0.390798   0.686173
C14     C   0.301025  -0.609101   0.629796
C15     C   0.349665  -0.721991   0.593135
C16     C   0.479005  -0.765975   0.574346
C17     C   0.557393  -0.695433   0.592780
C18     C   0.194965  -0.370196   0.707822
C19     C   0.065908  -0.288330   0.625291
C20     C  -0.064467  -0.243510   0.643662
C21     C  -0.064087  -0.281978   0.743397
C22     C   0.063787  -0.366038   0.829737
C23     C   0.195070  -0.411103   0.811555
C24     C   0.064759  -0.405657   0.933187
C25     C   0.190179  -0.486832   1.015944
C26     C   0.320199  -0.531991   0.998068
C27     C   0.322768  -0.495402   0.898549
C28     C  -0.033831  -0.155163   0.439121
C29     C   0.005957  -0.150834   0.340079
C30     C   0.034300  -0.249793   0.280564
C31     C   0.068689  -0.237816   0.188871
C32     C   0.076272  -0.126463   0.156214
C33     C   0.047812  -0.026588   0.214044
C34     C   0.012101  -0.038997   0.304568
Cl1    Cl   0.319032  -0.203344   0.966585
Cl2    Cl   0.023735  -0.390540   0.316660
N1      N   0.364798  -0.231454   0.745148
N2      N   0.068897  -0.252499   0.523682
H1      H   0.103771  -0.117824   0.084970
H2      H   0.088770  -0.315766   0.143788
H3      H   0.052942   0.060800   0.188474
H4      H  -0.012781   0.038669   0.349584
H5      H   0.688519  -0.537712   0.636161
H6      H   0.602720  -0.334245   0.700533
H7      H   0.516045  -0.855452   0.545406
H8      H   0.287986  -0.778125   0.578529
H9      H   0.657220  -0.728108   0.578692
H10     H   0.201574  -0.576164   0.644194
H11     H  -0.162043  -0.177941   0.578286
H12     H  -0.164126  -0.247406   0.757238
H13     H   0.423153  -0.530403   0.885439
H14     H   0.419154  -0.596419   1.063676
H15     H  -0.036116  -0.370259   0.945820
H16     H   0.189820  -0.516581   1.095049
H17     H   0.160920  -0.305098   0.512782
H18     H   0.275572  -0.211171   0.762177
H19     H   0.429879   0.066051   0.752285
H20     H   0.349175   0.249774   0.845009
H21     H   0.243776   0.026750   1.040481
H22     H   0.254702   0.229510   0.990223
O1      O   0.542781  -0.167279   0.761021
O2      O  -0.144480  -0.074418   0.442061
#END
data_1
_symmetry_space_group_name_H-M   ' P-1 '
loop_
_symmetry_equiv_pos_site_id
_symmetry_equiv_pos_as_xyz
1 X,Y,Z
2 -X,-Y,-Z
_cell_length_a                    10.9474
_cell_length_b                    12.1033
_cell_length_c                    11.4916
_cell_angle_alpha                 92.8801
_cell_angle_beta                  66.0842
_cell_angle_gamma                 92.0356
loop_
_atom_site_label
_atom_site_type_symbol
_atom_site_fract_x
_atom_site_fract_y
_atom_site_fract_z
C1      C   0.686465   0.659130   0.058317
C2      C   0.603876   0.738736   0.046891
C3      C   0.553756   0.724512  -0.046368
C4      C   0.585629   0.631286  -0.129763
C5      C   0.669036   0.552115  -0.116907
C6      C   0.718744   0.565725  -0.023115
C7      C   0.531842   0.621111  -0.231531
C8      C   0.312564   0.651334  -0.245891
C9      C   0.199910   0.717527  -0.188452
C10     C   0.105196   0.720291  -0.244069
C11     C   0.127039   0.654999  -0.357655
C12     C   0.242614   0.589249  -0.411946
C13     C   0.333567   0.586377  -0.358144
C14     C  -0.010173   0.786849  -0.191184
C15     C  -0.099182   0.788106  -0.247653
C16     C  -0.077831   0.723169  -0.359579
C17     C   0.033047   0.658200  -0.413192
C18     C   0.186579   0.785042  -0.071621
C19     C   0.271455   0.876134  -0.082372
C20     C   0.267892   0.936695   0.027887
C21     C   0.183586   0.903409   0.146317
C22     C   0.098473   0.809428   0.162348
C23     C   0.100446   0.748836   0.051732
C24     C   0.012869   0.773529   0.284565
C25     C  -0.067331   0.681124   0.297835
C26     C  -0.064881   0.620625   0.188651
C27     C   0.016552   0.653501   0.068714
C28     C   0.483687   0.954389  -0.238940
C29     C   0.567642   0.951549  -0.379548
C30     C   0.658575   1.036997  -0.438452
C31     C   0.744081   1.027375  -0.566755
C32     C   0.742459   0.931365  -0.637856
C33     C   0.654660   0.845029  -0.581013
C34     C   0.568421   0.855650  -0.453266
Cl1    Cl   0.709724   0.432239  -0.213195
Cl2    Cl   0.663984   1.160810  -0.357544
N1      N   0.398906   0.648126  -0.183755
N2      N   0.357473   0.908628  -0.204323
H1      H   0.810609   0.924379  -0.737601
H2      H   0.811673   1.095635  -0.609916
H3      H   0.654019   0.768874  -0.634757
H4      H   0.504066   0.785854  -0.409085
H5      H   0.258466   0.539488  -0.498111
H6      H   0.422255   0.536475  -0.399864
H7      H  -0.149225   0.724970  -0.403010
H8      H  -0.186938   0.839553  -0.205899
H9      H   0.050596   0.608090  -0.499498
H10     H  -0.027025   0.836858  -0.105094
H11     H   0.333970   1.007783   0.016062
H12     H   0.181401   0.950002   0.230482
H13     H   0.017561   0.606676  -0.014723
H14     H  -0.128196   0.547346   0.199657
H15     H   0.012228   0.820610   0.367892
H16     H  -0.132501   0.654211   0.392001
H17     H   0.334068   0.877049  -0.275949
H18     H   0.357059   0.671168  -0.090322
H19     H   0.493980   0.789484  -0.057640
H20     H   0.579464   0.812487   0.109112
H21     H   0.782249   0.502640  -0.014593
H22     H   0.726367   0.669323   0.130733
O1      O   0.597999   0.595310  -0.342788
O2      O   0.526617   0.990507  -0.161607
#END
data_1
_symmetry_space_group_name_H-M   ' P-1 '
loop_
_symmetry_equiv_pos_site_id
_symmetry_equiv_pos_as_xyz
1 X,Y,Z
2 -X,-Y,-Z
_cell_length_a                    10.536
_cell_length_b                    10.6121
_cell_length_c                    14.8856
_cell_angle_alpha                 98.4129
_cell_angle_beta                  92.6069
_cell_angle_gamma                 58.2512
loop_
_atom_site_label
_atom_site_type_symbol
_atom_site_fract_x
_atom_site_fract_y
_atom_site_fract_z
C1      C   0.410869   0.146265   0.326853
C2      C   0.516598   0.073289   0.390122
C3      C   0.658019  -0.046217   0.360703
C4      C   0.695704  -0.095247   0.268107
C5      C   0.588417  -0.020480   0.205613
C6      C   0.446329   0.099371   0.234374
C7      C   0.848566  -0.228823   0.239909
C8      C   1.096656  -0.303118   0.180641
C9      C   1.203626  -0.263777   0.192115
C10     C   1.354197  -0.370337   0.160597
C11     C   1.392618  -0.515797   0.117506
C12     C   1.279416  -0.550260   0.106937
C13     C   1.135334  -0.447805   0.137141
C14     C   1.468051  -0.336592   0.171419
C15     C   1.612144  -0.441589   0.140831
C16     C   1.649866  -0.585273   0.097913
C17     C   1.542035  -0.621273   0.086648
C18     C   1.159416  -0.110797   0.237886
C19     C   1.147963  -0.076983   0.332480
C20     C   1.099402   0.070953   0.374900
C21     C   1.065810   0.180570   0.323246
C22     C   1.078592   0.151333   0.227322
C23     C   1.125750   0.003500   0.184185
C24     C   1.045377   0.263886   0.173541
C25     C   1.057549   0.232671   0.080448
C26     C   1.103412   0.086714   0.037429
C27     C   1.136319  -0.024849   0.087721
C28     C   1.200218  -0.188360   0.475594
C29     C   1.252723  -0.331484   0.513528
C30     C   1.207049  -0.433967   0.490951
C31     C   1.260869  -0.557880   0.536130
C32     C   1.361946  -0.581534   0.604466
C33     C   1.408009  -0.480290   0.628673
C34     C   1.352310  -0.356361   0.584156
Cl1    Cl   0.629872  -0.077585   0.089464
Cl2    Cl   1.079814  -0.412085   0.406637
N1      N   0.947109  -0.197234   0.208203
N2      N   1.191760  -0.194058   0.383238
H1      H   1.403748  -0.678709   0.639043
H2      H   1.222160  -0.634412   0.517232
H3      H   1.486194  -0.497357   0.682467
H4      H   1.383482  -0.273874   0.603440
H5      H   1.308502  -0.660824   0.073654
H6      H   1.049904  -0.475481   0.129300
H7      H   1.764185  -0.667034   0.073982
H8      H   1.697912  -0.413771   0.149728
H9      H   1.569791  -0.731677   0.053836
H10     H   1.439575  -0.226197   0.204374
H11     H   1.091783   0.093813   0.448233
H12     H   1.028919   0.293180   0.356682
H13     H   1.171458  -0.136641   0.053893
H14     H   1.112637   0.062432  -0.036260
H15     H   1.009779   0.375854   0.207626
H16     H   1.031838   0.319744   0.039773
H17     H   1.217290  -0.292831   0.346074
H18     H   0.916903  -0.088499   0.217749
H19     H   0.741038  -0.104535   0.409509
H20     H   0.489179   0.109697   0.462354
H21     H   0.364987   0.154590   0.184226
H22     H   0.300043   0.239833   0.349227
O1      O   0.878031  -0.354464   0.246965
O2      O   1.176241  -0.077511   0.528091
#END
data_1
_symmetry_space_group_name_H-M   ' Pbca '
loop_
_symmetry_equiv_pos_site_id
_symmetry_equiv_pos_as_xyz
1 X,Y,Z
2 X+1/2,-Y+1/2,-Z
3 -X,Y+1/2,-Z+1/2
4 -X+1/2,-Y,Z+1/2
5 -X,-Y,-Z
6 -X+1/2,Y+1/2,Z
7 X,-Y+1/2,Z+1/2
8 X+1/2,Y,-Z+1/2
_cell_length_a                    16.4669
_cell_length_b                    15.4674
_cell_length_c                    22.5241
_cell_angle_alpha                 90.0
_cell_angle_beta                  90.0
_cell_angle_gamma                 90.0
loop_
_atom_site_label
_atom_site_type_symbol
_atom_site_fract_x
_atom_site_fract_y
_atom_site_fract_z
C1      C   0.285376   0.110161   0.144969
C2      C   0.348278   0.096031   0.184970
C3      C   0.380963   0.165303   0.216077
C4      C   0.353347   0.249897   0.206974
C5      C   0.289954   0.262772   0.166363
C6      C   0.256051   0.193378   0.135824
C7      C   0.392157   0.323635   0.239667
C8      C   0.451649   0.360079   0.337366
C9      C   0.501720   0.321570   0.379573
C10     C   0.545443   0.374441   0.420467
C11     C   0.537689   0.466250   0.417035
C12     C   0.485863   0.502298   0.373408
C13     C   0.443511   0.451227   0.334573
C14     C   0.597682   0.338812   0.464183
C15     C   0.639729   0.391470   0.502468
C16     C   0.631783   0.482225   0.499157
C17     C   0.581808   0.518616   0.457266
C18     C   0.506770   0.225251   0.381529
C19     C   0.552037   0.182650   0.338154
C20     C   0.555468   0.091066   0.336646
C21     C   0.513127   0.043995   0.377861
C22     C   0.465500   0.084274   0.422269
C23     C   0.462068   0.176516   0.424162
C24     C   0.420788   0.035726   0.464366
C25     C   0.374169   0.076143   0.506576
C26     C   0.370377   0.167303   0.508319
C27     C   0.413206   0.216356   0.468286
C28     C   0.614838   0.211420   0.239392
C29     C   0.651661   0.284676   0.204932
C30     C   0.713456   0.271270   0.163018
C31     C   0.744303   0.339918   0.130023
C32     C   0.713293   0.422742   0.137612
C33     C   0.651512   0.437300   0.178454
C34     C   0.621521   0.368828   0.211742
Cl1    Cl   0.248332   0.364282   0.153990
Cl2    Cl   0.757824   0.170753   0.152084
N1      N   0.408042   0.306685   0.298427
N2      N   0.593136   0.233411   0.296407
H1      H   0.737432   0.475608   0.111258
H2      H   0.792771   0.327610   0.098533
H3      H   0.625779   0.501352   0.184067
H4      H   0.570546   0.380718   0.241256
H5      H   0.479539   0.572169   0.371211
H6      H   0.404436   0.479022   0.300996
H7      H   0.665342   0.523017   0.529775
H8      H   0.679490   0.363074   0.535631
H9      H   0.575335   0.588422   0.454280
H10     H   0.603918   0.269056   0.466918
H11     H   0.590768   0.059997   0.302216
H12     H   0.515863  -0.026198   0.376671
H13     H   0.410172   0.286409   0.470007
H14     H   0.333242   0.198934   0.541730
H15     H   0.424026  -0.034419   0.462507
H16     H   0.340078   0.038274   0.538618
H17     H   0.603712   0.295002   0.309141
H18     H   0.394952   0.246836   0.313601
H19     H   0.431783   0.153735   0.245805
H20     H   0.372238   0.031489   0.191982
H21     H   0.206588   0.205322   0.105106
H22     H   0.258948   0.056589   0.120533
O1      O   0.410488   0.391501   0.215619
O2      O   0.603718   0.139770   0.218396
#END

#######################################################################
#
#                 Cambridge Crystallographic Data Centre
#                                CCDC 
#
#######################################################################
#
# If this CIF has been generated from an entry in the Cambridge 
# Structural Database, then it will include bibliographic, chemical, 
# crystal, experimental, refinement or atomic coordinate data resulting 
# from the CCDC's data processing and validation procedures.
#
#######################################################################

data_s75 SpaceGroup_C2/c (cell transformed)
_symmetry_cell_setting           monoclinic
_symmetry_space_group_name_H-M   'I 2/a'
_symmetry_Int_Tables_number      15
loop_
_symmetry_equiv_pos_site_id
_symmetry_equiv_pos_as_xyz
1 x,y,z
2 1/2-x,y,-z
3 1/2+x,1/2+y,1/2+z
4 -x,1/2+y,1/2-z
5 -x,-y,-z
6 1/2+x,-y,z
7 1/2-x,1/2-y,1/2-z
8 x,1/2-y,1/2+z
_cell_length_a                   22.4
_cell_length_b                   15.5
_cell_length_c                   16.5
_cell_angle_alpha                90
_cell_angle_beta                 90.5
_cell_angle_gamma                90
_cell_volume                     5732.64
loop_
_atom_site_label
_atom_site_type_symbol
_atom_site_fract_x
_atom_site_fract_y
_atom_site_fract_z
C1 C 0.602433 0.651828 0.968177
C2 C 0.56301 0.664687 0.903828
C3 C 0.533502 0.594509 0.869767
C4 C 0.543434 0.510347 0.897776
C5 C 0.583368 0.498802 0.962733
C6 C 0.61246 0.569065 0.99775
C7 C 0.511987 0.43574 0.858129
C8 C 0.414295 0.397746 0.795345
C9 C 0.370049 0.435126 0.746968
C10 C 0.328708 0.381461 0.704225
C11 C 0.333534 0.289882 0.711284
C12 C 0.378996 0.254928 0.761559
C13 C 0.418302 0.306745 0.802965
C14 C 0.28306 0.416103 0.6537
C15 C 0.244329 0.362717 0.612596
C16 C 0.249077 0.27217 0.619802
C17 C 0.292823 0.236731 0.668151
C18 C 0.36638 0.53124 0.742742
C19 C 0.408347 0.57601 0.697276
C20 C 0.408134 0.667495 0.694902
C21 C 0.366868 0.71235 0.738903
C22 C 0.324127 0.669822 0.787316
C23 C 0.323917 0.577656 0.789618
C24 C 0.282106 0.716098 0.833894
C25 C 0.241574 0.673556 0.881274
C26 C 0.241515 0.582478 0.883968
C27 C 0.281499 0.535596 0.839282
C28 C 0.507749 0.55178 0.635434
C29 C 0.544456 0.481216 0.598537
C30 C 0.586845 0.498524 0.538622
C31 C 0.622722 0.432842 0.508382
C32 C 0.617623 0.349326 0.538218
C33 C 0.576363 0.331019 0.598145
C34 C 0.540202 0.396512 0.62754
Cl1 Cl 0.596684 0.397992 1.00498
Cl2 Cl 0.594782 0.60004 0.495729
N1 N 0.453309 0.452131 0.838168
N2 N 0.450464 0.527657 0.654547
H1 H 0.646234 0.298844 0.514583
H2 H 0.654504 0.447959 0.461329
H3 H 0.57264 0.266406 0.622885
H4 H 0.510103 0.381953 0.676896
H5 H 0.382275 0.185225 0.767547
H6 H 0.453259 0.279696 0.840844
H7 H 0.218086 0.230801 0.586991
H8 H 0.209685 0.390377 0.574152
H9 H 0.296926 0.167102 0.674092
H10 H 0.279188 0.485686 0.648011
H11 H 0.441353 0.700326 0.659096
H12 H 0.366738 0.782475 0.736988
H13 H 0.281045 0.465589 0.841464
H14 H 0.209442 0.549155 0.921717
H15 H 0.282676 0.786211 0.831499
H16 H 0.209577 0.709686 0.916808
H17 H 0.438728 0.465882 0.643039
H18 H 0.437457 0.511676 0.850578
H19 H 0.504513 0.605139 0.817626
H20 H 0.555346 0.728889 0.879667
H21 H 0.642723 0.55813 1.04833
H22 H 0.625703 0.706087 0.995594
O1 O 0.536888 0.367843 0.842556
O2 O 0.527655 0.623614 0.649123

#END
data_1
_symmetry_space_group_name_H-M   ' P-1 '
loop_
_symmetry_equiv_pos_site_id
_symmetry_equiv_pos_as_xyz
1 X,Y,Z
2 -X,-Y,-Z
_cell_length_a                    11.1658
_cell_length_b                    14.726
_cell_length_c                    9.9269
_cell_angle_alpha                 96.9741
_cell_angle_beta                  67.3619
_cell_angle_gamma                 111.8314
loop_
_atom_site_label
_atom_site_type_symbol
_atom_site_fract_x
_atom_site_fract_y
_atom_site_fract_z
C1      C   0.787762   0.483336   0.344243
C2      C   0.817851   0.560156   0.253648
C3      C   0.714806   0.565964   0.213109
C4      C   0.580852   0.495197   0.260870
C5      C   0.552492   0.418440   0.352301
C6      C   0.655110   0.412835   0.394124
C7      C   0.475250   0.501791   0.207099
C8      C   0.406435   0.633295   0.153512
C9      C   0.434177   0.733865   0.159924
C10     C   0.359705   0.774059   0.110413
C11     C   0.255810   0.710518   0.057599
C12     C   0.230216   0.608842   0.055267
C13     C   0.302307   0.570329   0.101904
C14     C   0.385606   0.876059   0.111148
C15     C   0.312194   0.912636   0.062764
C16     C   0.209192   0.849581   0.011073
C17     C   0.181973   0.750612   0.008692
C18     C   0.546097   0.798692   0.211428
C19     C   0.684987   0.821639   0.123015
C20     C   0.791089   0.880540   0.174957
C21     C   0.758093   0.914757   0.313662
C22     C   0.618080   0.892903   0.409015
C23     C   0.511169   0.834144   0.357402
C24     C   0.582057   0.927316   0.553307
C25     C   0.445504   0.904507   0.644195
C26     C   0.339381   0.845862   0.593865
C27     C   0.371185   0.811556   0.454173
C28     C   0.839623   0.767918  -0.093908
C29     C   0.888757   0.760684  -0.256980
C30     C   0.903185   0.828150  -0.355270
C31     C   0.963309   0.818691  -0.505421
C32     C   1.010529   0.741734  -0.559238
C33     C   0.999976   0.674996  -0.463383
C34     C   0.941714   0.685813  -0.314193
Cl1    Cl   0.388306   0.329538   0.422359
Cl2    Cl   0.849685   0.928106  -0.296553
N1      N   0.479488   0.596283   0.205571
N2      N   0.724094   0.791707  -0.022836
H1      H   1.056788   0.734677  -0.676430
H2      H   0.973344   0.872309  -0.578705
H3      H   1.038202   0.615393  -0.504850
H4      H   0.935782   0.636456  -0.237177
H5      H   0.150734   0.560360   0.015620
H6      H   0.282308   0.492571   0.100686
H7      H   0.151920   0.879560  -0.026693
H8      H   0.333564   0.990913   0.064340
H9      H   0.103074   0.701241  -0.031055
H10     H   0.464385   0.925119   0.151045
H11     H   0.898458   0.897425   0.103062
H12     H   0.840119   0.959965   0.352060
H13     H   0.288974   0.766468   0.416220
H14     H   0.231491   0.827625   0.666229
H15     H   0.664868   0.972145   0.590881
H16     H   0.418923   0.931255   0.754766
H17     H   0.661679   0.786667  -0.076996
H18     H   0.543945   0.646745   0.249195
H19     H   0.741667   0.625447   0.139633
H20     H   0.921011   0.615534   0.213398
H21     H   0.629772   0.353084   0.466086
H22     H   0.867192   0.477883   0.376947
O1      O   0.398488   0.431103   0.166441
O2      O   0.904236   0.751840  -0.029601
#END
data_1
_symmetry_space_group_name_H-M   ' P212121 '
loop_
_symmetry_equiv_pos_site_id
_symmetry_equiv_pos_as_xyz
1 X,Y,Z
2 X+1/2,-Y+1/2,-Z
3 -X,Y+1/2,-Z+1/2
4 -X+1/2,-Y,Z+1/2
_cell_length_a                    11.1378
_cell_length_b                    17.2091
_cell_length_c                    14.5741
_cell_angle_alpha                 90.0
_cell_angle_beta                  90.0
_cell_angle_gamma                 90.0
loop_
_atom_site_label
_atom_site_type_symbol
_atom_site_fract_x
_atom_site_fract_y
_atom_site_fract_z
C1      C   0.549385   0.764051   0.614448
C2      C   0.586162   0.837852   0.641633
C3      C   0.671707   0.877026   0.590420
C4      C   0.722291   0.844709   0.511029
C5      C   0.684821   0.769986   0.485647
C6      C   0.599363   0.729965   0.537022
C7      C   0.813392   0.896714   0.465401
C8      C   0.915914   0.924560   0.317730
C9      C   0.899915   0.920256   0.222914
C10     C   0.988343   0.953110   0.163458
C11     C   1.093054   0.988046   0.201957
C12     C   1.105925   0.989528   0.298579
C13     C   1.020537   0.958976   0.355619
C14     C   0.975444   0.952987   0.066597
C15     C   1.061937   0.985282   0.011265
C16     C   1.165773   1.019344   0.049502
C17     C   1.180593   1.020651   0.143004
C18     C   0.788930   0.883793   0.185075
C19     C   0.678934   0.922394   0.190929
C20     C   0.572637   0.887662   0.156245
C21     C   0.578013   0.816339   0.114951
C22     C   0.687281   0.774988   0.106649
C23     C   0.794210   0.809041   0.142632
C24     C   0.692700   0.700812   0.064867
C25     C   0.799251   0.661035   0.059037
C26     C   0.904953   0.694175   0.095392
C27     C   0.902737   0.766136   0.136144
C28     C   0.583163   1.046836   0.241266
C29     C   0.620488   1.130173   0.255379
C30     C   0.703981   1.158325   0.318886
C31     C   0.733530   1.236921   0.322020
C32     C   0.681037   1.288375   0.260524
C33     C   0.597703   1.261596   0.196746
C34     C   0.567829   1.183357   0.194864
Cl1    Cl   0.743938   0.720582   0.391221
Cl2    Cl   0.770296   1.097147   0.399457
N1      N   0.829028   0.889114   0.373049
N2      N   0.677299   0.996213   0.231046
H1      H   0.704989   1.349497   0.263045
H2      H   0.797309   1.257003   0.373016
H3      H   0.555931   1.301548   0.148772
H4      H   0.501752   1.161504   0.146587
H5      H   1.185969   1.015863   0.327796
H6      H   1.030034   0.961252   0.429383
H7      H   1.233464   1.044524   0.004875
H8      H   1.050269   0.984636  -0.062724
H9      H   1.259921   1.046953   0.173410
H10     H   0.895875   0.926915   0.036621
H11     H   0.488720   0.918683   0.163706
H12     H   0.496319   0.790199   0.088257
H13     H   0.984550   0.790983   0.163959
H14     H   0.989016   0.662376   0.091193
H15     H   0.610397   0.675849   0.037675
H16     H   0.802486   0.604140   0.026914
H17     H   0.759871   1.018209   0.244097
H18     H   0.771825   0.853488   0.339345
H19     H   0.703149   0.934233   0.610372
H20     H   0.548160   0.864770   0.702394
H21     H   0.573138   0.672015   0.515729
H22     H   0.482398   0.732463   0.653673
O1      O   0.869267   0.943372   0.512345
O2      O   0.477517   1.029395   0.233792
#END
data_1
_symmetry_space_group_name_H-M   ' P21/c '
loop_
_symmetry_equiv_pos_site_id
_symmetry_equiv_pos_as_xyz
1 X,Y,Z
2 -X+1/2,Y+1/2,-Z+1/2
3 -X,-Y,-Z
4 X+1/2,-Y+1/2,Z+1/2
_cell_length_a                    18.2834
_cell_length_b                    14.8008
_cell_length_c                    10.4936
_cell_angle_alpha                 90.0
_cell_angle_beta                  89.1474
_cell_angle_gamma                 90.0
loop_
_atom_site_label
_atom_site_type_symbol
_atom_site_fract_x
_atom_site_fract_y
_atom_site_fract_z
C1      C   0.563362   0.599600   0.367897
C2      C   0.584089   0.648208   0.475000
C3      C   0.614363   0.603109   0.577241
C4      C   0.624307   0.509202   0.577165
C5      C   0.603585   0.462049   0.467768
C6      C   0.573702   0.506739   0.363930
C7      C   0.657405   0.472071   0.697015
C8      C   0.657246   0.346632   0.850846
C9      C   0.659599   0.252604   0.849728
C10     C   0.684222   0.205134   0.959486
C11     C   0.707995   0.254955   1.067698
C12     C   0.705752   0.350512   1.063366
C13     C   0.681037   0.395719   0.958650
C14     C   0.686775   0.109406   0.964058
C15     C   0.711560   0.065600   1.070416
C16     C   0.735023   0.114968   1.177417
C17     C   0.733201   0.207682   1.175799
C18     C   0.637646   0.202745   0.732905
C19     C   0.690430   0.183975   0.639434
C20     C   0.671421   0.136177   0.527309
C21     C   0.600396   0.110476   0.508939
C22     C   0.544485   0.130146   0.599308
C23     C   0.563580   0.176874   0.713007
C24     C   0.470790   0.104839   0.580364
C25     C   0.417596   0.124626   0.669772
C26     C   0.436325   0.170553   0.782589
C27     C   0.507376   0.195869   0.803986
C28     C   0.821688   0.208130   0.578888
C29     C   0.886624   0.259946   0.626317
C30     C   0.956939   0.222402   0.625593
C31     C   1.017007   0.274019   0.660470
C32     C   1.007612   0.364154   0.694525
C33     C   0.938265   0.402728   0.694904
C34     C   0.878341   0.350674   0.661023
Cl1    Cl   0.616608   0.346075   0.452198
Cl2    Cl   0.971674   0.109757   0.587173
N1      N   0.630189   0.392213   0.743484
N2      N   0.761789   0.214255   0.658942
H1      H   1.054897   0.404005   0.720922
H2      H   1.070773   0.243054   0.660790
H3      H   0.930534   0.473058   0.721043
H4      H   0.824269   0.381175   0.660453
H5      H   0.723969   0.388424   1.145726
H6      H   0.680001   0.468739   0.955925
H7      H   0.754487   0.079371   1.260805
H8      H   0.713107  -0.007740   1.072333
H9      H   0.751168   0.246360   1.257645
H10     H   0.668653   0.071251   0.882019
H11     H   0.714003   0.121418   0.457763
H12     H   0.586312   0.074142   0.422689
H13     H   0.521481   0.230580   0.891424
H14     H   0.394136   0.185754   0.853346
H15     H   0.457136   0.069328   0.493208
H16     H   0.361217   0.104949   0.654213
H17     H   0.770181   0.242840   0.745048
H18     H   0.597381   0.355819   0.686095
H19     H   0.632063   0.639780   0.660854
H20     H   0.576822   0.720937   0.478814
H21     H   0.559129   0.467914   0.280411
H22     H   0.539729   0.633759   0.286719
O1      O   0.704828   0.515563   0.750514
O2      O   0.822861   0.169448   0.476511
#END
data_1
_symmetry_space_group_name_H-M   ' P-1 '
loop_
_symmetry_equiv_pos_site_id
_symmetry_equiv_pos_as_xyz
1 X,Y,Z
2 -X,-Y,-Z
_cell_length_a                    11.2242
_cell_length_b                    10.8069
_cell_length_c                    15.0097
_cell_angle_alpha                 93.6461
_cell_angle_beta                  75.3315
_cell_angle_gamma                 126.2791
loop_
_atom_site_label
_atom_site_type_symbol
_atom_site_fract_x
_atom_site_fract_y
_atom_site_fract_z
C1      C   0.726350   0.391267   0.449486
C2      C   0.791577   0.466575   0.521024
C3      C   0.806593   0.600969   0.543919
C4      C   0.759318   0.663494   0.495080
C5      C   0.694586   0.586502   0.422950
C6      C   0.677228   0.450682   0.400725
C7      C   0.788988   0.815339   0.518329
C8      C   0.770501   0.944222   0.660642
C9      C   0.714154   0.917452   0.756891
C10     C   0.734227   1.040758   0.808751
C11     C   0.809958   1.189580   0.761253
C12     C   0.864458   1.210615   0.663502
C13     C   0.845948   1.092455   0.613763
C14     C   0.681868   1.021226   0.906953
C15     C   0.702795   1.142236   0.954971
C16     C   0.777104   1.289053   0.907770
C17     C   0.829474   1.311707   0.812864
C18     C   0.644518   0.763530   0.804785
C19     C   0.737315   0.724923   0.817545
C20     C   0.671611   0.576744   0.860516
C21     C   0.515916   0.470679   0.890613
C22     C   0.416261   0.505543   0.880591
C23     C   0.481353   0.654014   0.837416
C24     C   0.254821   0.397373   0.911850
C25     C   0.160703   0.433698   0.900776
C26     C   0.224814   0.580223   0.857635
C27     C   0.381139   0.687782   0.826643
C28     C   0.996186   0.797806   0.751033
C29     C   1.163949   0.920264   0.741091
C30     C   1.228751   0.990115   0.814266
C31     C   1.387239   1.092359   0.799442
C32     C   1.482700   1.125186   0.710886
C33     C   1.420471   1.054283   0.637422
C34     C   1.262570   0.951004   0.653157
Cl1    Cl   0.627730   0.652785   0.361042
Cl2    Cl   1.114774   0.950497   0.927145
N1      N   0.747297   0.820037   0.612231
N2      N   0.898265   0.833139   0.792228
H1      H   1.606159   1.205441   0.699665
H2      H   1.434247   1.144452   0.857586
H3      H   1.494833   1.078354   0.568371
H4      H   1.211903   0.891457   0.597372
H5      H   0.922274   1.323918   0.627280
H6      H   0.886277   1.108378   0.538976
H7      H   0.792693   1.383560   0.946674
H8      H   0.661629   1.124763   1.030071
H9      H   0.887161   1.424274   0.775672
H10     H   0.624085   0.908632   0.943913
H11     H   0.747038   0.549483   0.868853
H12     H   0.466724   0.357728   0.923613
H13     H   0.429892   0.800247   0.793364
H14     H   0.149835   0.608152   0.848776
H15     H   0.206730   0.284695   0.944743
H16     H   0.036948   0.349858   0.924962
H17     H   0.942898   0.945017   0.799929
H18     H   0.691007   0.719565   0.652559
H19     H   0.858005   0.658296   0.599925
H20     H   0.830383   0.421502   0.559637
H21     H   0.624910   0.392354   0.345315
H22     H   0.713154   0.285722   0.431165
O1      O   0.847361   0.921931   0.459372
O2      O   0.953410   0.673398   0.721840
#END
data_1
_symmetry_space_group_name_H-M   ' P-1 '
loop_
_symmetry_equiv_pos_site_id
_symmetry_equiv_pos_as_xyz
1 X,Y,Z
2 -X,-Y,-Z
_cell_length_a                    13.3327
_cell_length_b                    11.7884
_cell_length_c                    10.8059
_cell_angle_alpha                 97.2014
_cell_angle_beta                  70.4291
_cell_angle_gamma                 65.6686
loop_
_atom_site_label
_atom_site_type_symbol
_atom_site_fract_x
_atom_site_fract_y
_atom_site_fract_z
C1      C   0.894514   0.948367   0.602015
C2      C   0.812626   1.028427   0.557145
C3      C   0.736523   0.989819   0.525910
C4      C   0.737508   0.873392   0.541651
C5      C   0.821019   0.794041   0.586224
C6      C   0.899402   0.830804   0.615555
C7      C   0.649036   0.844382   0.505589
C8      C   0.500806   0.765164   0.594574
C9      C   0.415036   0.770382   0.715221
C10     C   0.337519   0.718004   0.706965
C11     C   0.347598   0.663554   0.574957
C12     C   0.436170   0.661064   0.455187
C13     C   0.512031   0.709312   0.463088
C14     C   0.250156   0.718158   0.826267
C15     C   0.175932   0.667980   0.815070
C16     C   0.185348   0.614990   0.684478
C17     C   0.269611   0.612882   0.567119
C18     C   0.411865   0.824931   0.849608
C19     C   0.346320   0.958817   0.918245
C20     C   0.350196   1.008874   1.042272
C21     C   0.418559   0.926195   1.095446
C22     C   0.488070   0.789790   1.029032
C23     C   0.485109   0.738914   0.904178
C24     C   0.560402   0.703528   1.082204
C25     C   0.627782   0.571500   1.015199
C26     C   0.625145   0.520588   0.891641
C27     C   0.555795   0.601789   0.837501
C28     C   0.182888   1.168555   0.930600
C29     C   0.106294   1.227943   0.856617
C30     C   0.042984   1.175547   0.811877
C31     C  -0.036734   1.244620   0.758459
C32     C  -0.055081   1.367862   0.750814
C33     C   0.004287   1.423412   0.798728
C34     C   0.082318   1.354509   0.853210
Cl1    Cl   0.835049   0.643514   0.602327
Cl2    Cl   0.059134   1.023507   0.823016
N1      N   0.582572   0.808307   0.602935
N2      N   0.278598   1.044220   0.861943
H1      H  -0.117094   1.421016   0.708756
H2      H  -0.084456   1.201382   0.724477
H3      H  -0.011335   1.520604   0.795063
H4      H   0.126591   1.397587   0.894980
H5      H   0.444107   0.618563   0.354822
H6      H   0.579001   0.707868   0.371441
H7      H   0.126016   0.575778   0.677255
H8      H   0.109414   0.668981   0.907532
H9      H   0.277876   0.571977   0.466012
H10     H   0.242534   0.759052   0.926866
H11     H   0.297405   1.113132   1.093392
H12     H   0.420525   0.966006   1.190416
H13     H   0.554175   0.561447   0.742666
H14     H   0.678359   0.416030   0.838905
H15     H   0.561437   0.744256   1.177483
H16     H   0.682997   0.506116   1.056804
H17     H   0.287767   1.001066   0.768811
H18     H   0.591532   0.814651   0.692452
H19     H   0.673749   1.049318   0.487980
H20     H   0.808870   1.120001   0.545405
H21     H   0.963966   0.766355   0.648319
H22     H   0.955361   0.976703   0.625957
O1      O   0.636602   0.859081   0.400951
O2      O   0.157208   1.233305   1.044842
#END
data_1
_symmetry_space_group_name_H-M   ' P21/c '
loop_
_symmetry_equiv_pos_site_id
_symmetry_equiv_pos_as_xyz
1 X,Y,Z
2 -X+1/2,Y+1/2,-Z+1/2
3 -X,-Y,-Z
4 X+1/2,-Y+1/2,Z+1/2
_cell_length_a                    18.0965
_cell_length_b                    14.6271
_cell_length_c                    10.5556
_cell_angle_alpha                 90.0
_cell_angle_beta                  88.3722
_cell_angle_gamma                 90.0
loop_
_atom_site_label
_atom_site_type_symbol
_atom_site_fract_x
_atom_site_fract_y
_atom_site_fract_z
C1      C   0.061239   0.488899   0.713978
C2      C   0.094760   0.570250   0.675655
C3      C   0.123448   0.578901   0.552768
C4      C   0.119745   0.506376   0.466491
C5      C   0.085924   0.424857   0.506751
C6      C   0.056774   0.416241   0.629622
C7      C   0.151198   0.519091   0.334210
C8      C   0.163443   0.642585   0.172135
C9      C   0.167408   0.737401   0.163149
C10     C   0.193653   0.778995   0.048593
C11     C   0.216119   0.722508  -0.055886
C12     C   0.211158   0.626382  -0.042377
C13     C   0.185295   0.586754   0.067737
C14     C   0.198950   0.875314   0.034619
C15     C   0.225325   0.913388  -0.076743
C16     C   0.247521   0.857425  -0.179913
C17     C   0.242834   0.764020  -0.169335
C18     C   0.147164   0.793112   0.277084
C19     C   0.199620   0.816849   0.363913
C20     C   0.179937   0.864112   0.476990
C21     C   0.107938   0.887197   0.503692
C22     C   0.051841   0.864731   0.418245
C23     C   0.071580   0.817494   0.303870
C24     C  -0.023179   0.887584   0.443456
C25     C  -0.076812   0.864795   0.359666
C26     C  -0.057491   0.818182   0.246467
C27     C   0.014820   0.795250   0.219068
C28     C   0.306149   0.726308   0.418260
C29     C   0.383703   0.697436   0.383481
C30     C   0.446393   0.751621   0.397160
C31     C   0.516996   0.716382   0.374645
C32     C   0.525247   0.625504   0.338628
C33     C   0.463401   0.569850   0.326480
C34     C   0.393291   0.605403   0.350576
Cl1    Cl   0.075863   0.332559   0.405196
Cl2    Cl   0.438012   0.865643   0.443708
N1      N   0.135319   0.603708   0.284778
N2      N   0.274969   0.792233   0.345841
H1      H   0.580350   0.598135   0.320911
H2      H   0.564686   0.760185   0.386232
H3      H   0.469768   0.498640   0.299445
H4      H   0.344680   0.562303   0.343688
H5      H   0.228112   0.583424  -0.122044
H6      H   0.182174   0.513282   0.078243
H7      H   0.268158   0.888450  -0.267423
H8      H   0.228896   0.987244  -0.085718
H9      H   0.259732   0.720279  -0.248227
H10     H   0.181316   0.918786   0.113254
H11     H   0.223440   0.880677   0.541746
H12     H   0.093034   0.923185   0.590779
H13     H   0.029574   0.759885   0.131525
H14     H  -0.100128   0.800539   0.180375
H15     H  -0.037494   0.923570   0.530842
H16     H  -0.134169   0.882593   0.380174
H17     H   0.301667   0.811825   0.265009
H18     H   0.106336   0.646658   0.342225
H19     H   0.153321   0.640683   0.525848
H20     H   0.099365   0.626854   0.741441
H21     H   0.030389   0.352551   0.657827
H22     H   0.038554   0.481384   0.809761
O1      O   0.188286   0.461400   0.278619
O2      O   0.273152   0.689871   0.507276
#END
data_1
_symmetry_space_group_name_H-M   ' C2/c '
loop_
_symmetry_equiv_pos_site_id
_symmetry_equiv_pos_as_xyz
1 X,Y,Z
2 -X,Y,-Z+1/2
3 -X,-Y,-Z
4 X,-Y,Z+1/2
5 X+1/2,Y+1/2,Z
6 -X+1/2,Y+1/2,-Z+1/2
7 -X+1/2,-Y+1/2,-Z
8 X+1/2,-Y+1/2,Z+1/2
_cell_length_a                    20.2549
_cell_length_b                    19.0712
_cell_length_c                    15.4064
_cell_angle_alpha                 90.0
_cell_angle_beta                  106.288
_cell_angle_gamma                 90.0
loop_
_atom_site_label
_atom_site_type_symbol
_atom_site_fract_x
_atom_site_fract_y
_atom_site_fract_z
C1      C   0.175043   0.273233   0.052213
C2      C   0.215232   0.325712   0.104118
C3      C   0.239992   0.379625   0.061658
C4      C   0.226444   0.382304  -0.032619
C5      C   0.185615   0.329237  -0.083597
C6      C   0.159886   0.275276  -0.041402
C7      C   0.258149   0.444797  -0.065641
C8      C   0.318261   0.479929  -0.179771
C9      C   0.344370   0.454225  -0.248038
C10     C   0.378890   0.500780  -0.293364
C11     C   0.386759   0.572880  -0.267669
C12     C   0.359954   0.596141  -0.197205
C13     C   0.326871   0.551538  -0.153720
C14     C   0.406329   0.477678  -0.363754
C15     C   0.439300   0.523588  -0.406284
C16     C   0.446753   0.594900  -0.380902
C17     C   0.420989   0.618790  -0.312879
C18     C   0.335377   0.379132  -0.275550
C19     C   0.279901   0.355252  -0.344235
C20     C   0.272663   0.282941  -0.366842
C21     C   0.320897   0.235807  -0.321432
C22     C   0.379150   0.257443  -0.251794
C23     C   0.386665   0.330030  -0.228749
C24     C   0.429726   0.209160  -0.204970
C25     C   0.485884   0.231317  -0.137726
C26     C   0.493521   0.303055  -0.114740
C27     C   0.445272   0.351190  -0.158942
C28     C   0.162451   0.391991  -0.431315
C29     C   0.123333   0.454541  -0.479462
C30     C   0.106664   0.513495  -0.436288
C31     C   0.067948   0.567968  -0.485717
C32     C   0.045870   0.563840  -0.579477
C33     C   0.061892   0.505356  -0.623771
C34     C   0.099999   0.451064  -0.573786
Cl1    Cl   0.162331   0.328227  -0.201349
Cl2    Cl   0.133615   0.520090  -0.319028
N1      N   0.285391   0.432705  -0.136010
N2      N   0.231266   0.403326  -0.393890
H1      H   0.015826   0.606470  -0.617839
H2      H   0.055418   0.612947  -0.450264
H3      H   0.044481   0.501946  -0.696994
H4      H   0.111915   0.404655  -0.607344
H5      H   0.366038   0.650965  -0.177256
H6      H   0.306752   0.569423  -0.099611
H7      H   0.472936   0.630582  -0.415122
H8      H   0.460010   0.504786  -0.459854
H9      H   0.426506   0.673555  -0.292535
H10     H   0.401252   0.422801  -0.383272
H11     H   0.227909   0.266138  -0.419484
H12     H   0.314892   0.180535  -0.339068
H13     H   0.451688   0.406292  -0.140958
H14     H   0.538059   0.320436  -0.061600
H15     H   0.423173   0.154051  -0.223413
H16     H   0.524440   0.193886  -0.102205
H17     H   0.247331   0.453620  -0.392807
H18     H   0.280881   0.383478  -0.161495
H19     H   0.270267   0.421939   0.100295
H20     H   0.226944   0.324739   0.177311
H21     H   0.127765   0.235407  -0.082867
H22     H   0.154952   0.230755   0.084301
O1      O   0.261126   0.500831  -0.026250
O2      O   0.133923   0.335647  -0.431883
#END
data_1
_symmetry_space_group_name_H-M   ' P-1 '
loop_
_symmetry_equiv_pos_site_id
_symmetry_equiv_pos_as_xyz
1 X,Y,Z
2 -X,-Y,-Z
_cell_length_a                    11.5843
_cell_length_b                    11.5697
_cell_length_c                    11.1439
_cell_angle_alpha                 68.79
_cell_angle_beta                  94.98
_cell_angle_gamma                 92.236
loop_
_atom_site_label
_atom_site_type_symbol
_atom_site_fract_x
_atom_site_fract_y
_atom_site_fract_z
C1      C   0.608923   0.481399   0.216524
C2      C   0.695037   0.467851   0.143266
C3      C   0.675805   0.390582   0.072766
C4      C   0.571675   0.324216   0.074945
C5      C   0.485746   0.339441   0.149319
C6      C   0.504532   0.417522   0.219367
C7      C   0.553414   0.242530  -0.003815
C8      C   0.619463   0.230247  -0.207582
C9      C   0.700086   0.282454  -0.299559
C10     C   0.713318   0.231343  -0.396150
C11     C   0.644206   0.126791  -0.397623
C12     C   0.565673   0.075702  -0.301162
C13     C   0.552881   0.124833  -0.208127
C14     C   0.794676   0.279566  -0.490760
C15     C   0.805444   0.227971  -0.582457
C16     C   0.736092   0.125487  -0.584592
C17     C   0.657411   0.076070  -0.493743
C18     C   0.778171   0.383173  -0.284928
C19     C   0.863510   0.352785  -0.182678
C20     C   0.935473   0.445706  -0.159762
C21     C   0.920782   0.567325  -0.238241
C22     C   0.834831   0.603141  -0.342937
C23     C   0.761982   0.509914  -0.366404
C24     C   0.818508   0.728756  -0.423960
C25     C   0.733413   0.761589  -0.523666
C26     C   0.660621   0.669643  -0.546240
C27     C   0.674417   0.546906  -0.469765
C28     C   0.899730   0.182322   0.027943
C29     C   0.890829   0.043871   0.089248
C30     C   0.964825  -0.024003   0.196156
C31     C   0.949507  -0.151164   0.257470
C32     C   0.858852  -0.212420   0.214677
C33     C   0.783739  -0.146794   0.109853
C34     C   0.800155  -0.020107   0.048216
Cl1    Cl   0.350878   0.267759   0.154977
Cl2    Cl   1.082308   0.044652   0.252813
N1      N   0.608515   0.285809  -0.116898
N2      N   0.879435   0.227656  -0.104113
H1      H   0.847170  -0.311484   0.263946
H2      H   1.009192  -0.201222   0.338704
H3      H   0.711777  -0.193288   0.076593
H4      H   0.738460   0.030676  -0.030892
H5      H   0.513927  -0.004607  -0.301562
H6      H   0.492388   0.086006  -0.134747
H7      H   0.745519   0.085911  -0.657898
H8      H   0.867961   0.266386  -0.654213
H9      H   0.603949  -0.003219  -0.493911
H10     H   0.848140   0.358491  -0.489954
H11     H   1.000617   0.418628  -0.079169
H12     H   0.976164   0.638471  -0.220657
H13     H   0.618297   0.476506  -0.487522
H14     H   0.593077   0.696288  -0.624875
H15     H   0.874663   0.798899  -0.405380
H16     H   0.721624   0.858212  -0.585124
H17     H   0.855638   0.165537  -0.146306
H18     H   0.649794   0.368379  -0.136663
H19     H   0.746513   0.376469   0.021871
H20     H   0.777579   0.515824   0.141683
H21     H   0.436256   0.427916   0.275327
H22     H   0.622601   0.541529   0.272127
O1      O   0.495494   0.147644   0.028974
O2      O   0.918889   0.249110   0.090740
#END
data_1
_symmetry_space_group_name_H-M   ' P-1 '
loop_
_symmetry_equiv_pos_site_id
_symmetry_equiv_pos_as_xyz
1 X,Y,Z
2 -X,-Y,-Z
_cell_length_a                    12.6245
_cell_length_b                    12.825
_cell_length_c                    9.4432
_cell_angle_alpha                 72.5154
_cell_angle_beta                  76.4636
_cell_angle_gamma                 79.467
loop_
_atom_site_label
_atom_site_type_symbol
_atom_site_fract_x
_atom_site_fract_y
_atom_site_fract_z
C1      C   0.516253   0.944554   0.816689
C2      C   0.596258   0.960324   0.685557
C3      C   0.591087   1.059729   0.574166
C4      C   0.505973   1.144349   0.591046
C5      C   0.425796   1.126627   0.723274
C6      C   0.431093   1.027846   0.836027
C7      C   0.498462   1.247614   0.463037
C8      C   0.617068   1.392456   0.305549
C9      C   0.723786   1.419175   0.270505
C10     C   0.753934   1.510768   0.144967
C11     C   0.674263   1.573932   0.057711
C12     C   0.566682   1.543666   0.098647
C13     C   0.537941   1.456009   0.218762
C14     C   0.861992   1.541040   0.102008
C15     C   0.888920   1.628977  -0.019751
C16     C   0.809705   1.691519  -0.105273
C17     C   0.704579   1.664181  -0.066913
C18     C   0.808506   1.351849   0.357977
C19     C   0.861644   1.252849   0.331309
C20     C   0.942160   1.189182   0.415355
C21     C   0.969246   1.225614   0.522740
C22     C   0.918894   1.326910   0.552579
C23     C   0.837746   1.391192   0.468726
C24     C   0.946758   1.365493   0.663071
C25     C   0.896417   1.463693   0.690677
C26     C   0.815659   1.527161   0.608559
C27     C   0.786895   1.491950   0.500493
C28     C   0.838784   1.112346   0.215805
C29     C   0.825550   1.090192   0.072947
C30     C   0.776417   1.159866  -0.046218
C31     C   0.774574   1.125567  -0.172172
C32     C   0.822586   1.021083  -0.182577
C33     C   0.871459   0.950110  -0.065789
C34     C   0.872103   0.984800   0.059481
Cl1    Cl   0.319182   1.229125   0.753373
Cl2    Cl   0.709350   1.291319  -0.043969
N1      N   0.588837   1.302581   0.428912
N2      N   0.838950   1.219073   0.213868
H1      H   0.820980   0.995429  -0.281581
H2      H   0.734683   1.181480  -0.261028
H3      H   0.908818   0.868007  -0.072130
H4      H   0.908551   0.930848   0.152972
H5      H   0.505571   1.591714   0.032843
H6      H   0.455813   1.432716   0.249234
H7      H   0.832159   1.760898  -0.201093
H8      H   0.972105   1.650644  -0.050460
H9      H   0.642706   1.711437  -0.131899
H10     H   0.923664   1.493789   0.167006
H11     H   0.980798   1.111559   0.393564
H12     H   1.031147   1.176561   0.586443
H13     H   0.724565   1.541151   0.438027
H14     H   0.775747   1.604590   0.631147
H15     H   1.008855   1.315629   0.725873
H16     H   0.918348   1.492605   0.775698
H17     H   0.811200   1.279576   0.129140
H18     H   0.647054   1.268499   0.492459
H19     H   0.654351   1.071315   0.472496
H20     H   0.663108   0.895973   0.669330
H21     H   0.368494   1.017072   0.938132
H22     H   0.519653   0.867438   0.904808
O1      O   0.420610   1.275857   0.399047
O2      O   0.854709   1.034616   0.324859
#END
data_1
_symmetry_space_group_name_H-M   ' P21/c '
loop_
_symmetry_equiv_pos_site_id
_symmetry_equiv_pos_as_xyz
1 X,Y,Z
2 -X+1/2,Y+1/2,-Z+1/2
3 -X,-Y,-Z
4 X+1/2,-Y+1/2,Z+1/2
_cell_length_a                    12.1268
_cell_length_b                    19.9414
_cell_length_c                    11.5341
_cell_angle_alpha                 90.0
_cell_angle_beta                  83.7322
_cell_angle_gamma                 90.0
loop_
_atom_site_label
_atom_site_type_symbol
_atom_site_fract_x
_atom_site_fract_y
_atom_site_fract_z
C1      C   0.868204   0.340932   0.421483
C2      C   0.792787   0.294441   0.387092
C3      C   0.814940   0.261918   0.280693
C4      C   0.911366   0.275254   0.205833
C5      C   0.986662   0.322123   0.242409
C6      C   0.965031   0.354566   0.349399
C7      C   0.931049   0.239149   0.090686
C8      C   0.864189   0.135157   0.000046
C9      C   0.771931   0.092797   0.014980
C10     C   0.747140   0.050530  -0.078498
C11     C   0.816792   0.052402  -0.186560
C12     C   0.909121   0.096234  -0.197602
C13     C   0.933005   0.136515  -0.107470
C14     C   0.653929   0.007040  -0.068679
C15     C   0.631669  -0.032599  -0.160686
C16     C   0.701041  -0.030964  -0.267222
C17     C   0.791569   0.010776  -0.279555
C18     C   0.700428   0.093656   0.128960
C19     C   0.629143   0.147795   0.155908
C20     C   0.564023   0.150778   0.266011
C21     C   0.571629   0.100850   0.346260
C22     C   0.642757   0.045147   0.322926
C23     C   0.708393   0.041614   0.212620
C24     C   0.650984  -0.006510   0.405741
C25     C   0.721468  -0.059725   0.381292
C26     C   0.787098  -0.063147   0.272548
C27     C   0.780989  -0.013863   0.190329
C28     C   0.570580   0.257868   0.083264
C29     C   0.553696   0.298849  -0.023082
C30     C   0.626388   0.307466  -0.124859
C31     C   0.601383   0.351314  -0.212337
C32     C   0.503032   0.387479  -0.199360
C33     C   0.430194   0.380620  -0.098064
C34     C   0.456551   0.337532  -0.010956
Cl1    Cl   1.111539   0.340606   0.160540
Cl2    Cl   0.752539   0.265436  -0.146806
N1      N   0.886723   0.175274   0.094209
N2      N   0.617796   0.195619   0.068857
H1      H   0.484096   0.421418  -0.268091
H2      H   0.660152   0.356955  -0.289606
H3      H   0.353671   0.409254  -0.086525
H4      H   0.402721   0.332863   0.070139
H5      H   0.962229   0.097568  -0.279817
H6      H   1.003192   0.170364  -0.116378
H7      H   0.682440  -0.062653  -0.339141
H8      H   0.559940  -0.065561  -0.151433
H9      H   0.845437   0.012653  -0.361259
H10     H   0.600213   0.005473   0.012981
H11     H   0.509583   0.193199   0.284981
H12     H   0.521328   0.103680   0.430103
H13     H   0.831736  -0.016874   0.106971
H14     H   0.843095  -0.105212   0.253770
H15     H   0.600299  -0.003117   0.489294
H16     H   0.727172  -0.099133   0.445329
H17     H   0.651125   0.182632  -0.012359
H18     H   0.848619   0.160134   0.171971
H19     H   0.752771   0.227947   0.253726
H20     H   0.716227   0.283834   0.441824
H21     H   1.025146   0.390280   0.375410
H22     H   0.852121   0.366842   0.504406
O1      O   0.979678   0.263901   0.003210
O2      O   0.538229   0.280997   0.179272
#END
data_1
_symmetry_space_group_name_H-M   ' P-1 '
loop_
_symmetry_equiv_pos_site_id
_symmetry_equiv_pos_as_xyz
1 X,Y,Z
2 -X,-Y,-Z
_cell_length_a                    9.3053
_cell_length_b                    11.3056
_cell_length_c                    16.763
_cell_angle_alpha                 66.1774
_cell_angle_beta                  64.2956
_cell_angle_gamma                 94.2668
loop_
_atom_site_label
_atom_site_type_symbol
_atom_site_fract_x
_atom_site_fract_y
_atom_site_fract_z
C1      C   0.031305   0.402809   0.663486
C2      C   0.097944   0.409043   0.569274
C3      C   0.005503   0.327186   0.553864
C4      C  -0.154697   0.239783   0.631340
C5      C  -0.219176   0.234347   0.725486
C6      C  -0.127356   0.315639   0.741789
C7      C  -0.251510   0.153840   0.611071
C8      C  -0.302141  -0.073029   0.623911
C9      C  -0.339855  -0.208628   0.691191
C10     C  -0.402662  -0.310843   0.674558
C11     C  -0.427347  -0.272265   0.590331
C12     C  -0.388866  -0.132541   0.524887
C13     C  -0.327830  -0.035270   0.540511
C14     C  -0.443726  -0.451284   0.740480
C15     C  -0.504751  -0.547374   0.723320
C16     C  -0.528252  -0.508718   0.639668
C17     C  -0.490301  -0.373697   0.574678
C18     C  -0.324789  -0.252572   0.783094
C19     C  -0.456728  -0.266904   0.871864
C20     C  -0.448121  -0.316561   0.961712
C21     C  -0.309792  -0.350075   0.961599
C22     C  -0.172910  -0.337892   0.873536
C23     C  -0.181554  -0.289705   0.783407
C24     C  -0.029528  -0.372990   0.872636
C25     C   0.100992  -0.361285   0.786271
C26     C   0.092862  -0.313721   0.696912
C27     C  -0.044563  -0.278824   0.695369
C28     C  -0.705322  -0.191166   0.934057
C29     C  -0.826812  -0.134611   0.905097
C30     C  -0.991493  -0.159927   0.979130
C31     C  -1.097802  -0.096024   0.952117
C32     C  -1.040327  -0.003909   0.851406
C33     C  -0.876819   0.023931   0.777201
C34     C  -0.771593  -0.041214   0.804311
Cl1    Cl  -0.414937   0.123086   0.825359
Cl2    Cl  -1.074241  -0.276944   1.105757
N1      N  -0.232090   0.027302   0.636974
N2      N  -0.599512  -0.234697   0.872005
H1      H  -1.124081   0.046195   0.831437
H2      H  -1.225406  -0.119116   1.010600
H3      H  -0.829916   0.097033   0.698602
H4      H  -0.642347  -0.015302   0.746228
H5      H  -0.408019  -0.102580   0.460814
H6      H  -0.299898   0.071335   0.490604
H7      H  -0.576495  -0.585817   0.627049
H8      H  -0.535192  -0.654283   0.774720
H9      H  -0.508207  -0.342399   0.510068
H10     H  -0.426097  -0.482348   0.805047
H11     H  -0.551839  -0.325717   1.029279
H12     H  -0.304812  -0.387865   1.030856
H13     H  -0.050163  -0.242758   0.626432
H14     H   0.196214  -0.304829   0.628763
H15     H  -0.025004  -0.409627   0.942013
H16     H   0.210348  -0.388578   0.786432
H17     H  -0.610805  -0.224469   0.812431
H18     H  -0.178102  -0.002781   0.679746
H19     H   0.056605   0.331294   0.480620
H20     H   0.222018   0.476796   0.508114
H21     H  -0.180682   0.309340   0.815697
H22     H   0.102748   0.466029   0.676401
O1      O  -0.334574   0.196901   0.572608
O2      O  -0.698859  -0.190938   1.005050
#END
data_1
_symmetry_space_group_name_H-M   ' P-1 '
loop_
_symmetry_equiv_pos_site_id
_symmetry_equiv_pos_as_xyz
1 X,Y,Z
2 -X,-Y,-Z
_cell_length_a                    16.53
_cell_length_b                    10.9302
_cell_length_c                    8.9274
_cell_angle_alpha                 73.6475
_cell_angle_beta                  73.7382
_cell_angle_gamma                 103.1259
loop_
_atom_site_label
_atom_site_type_symbol
_atom_site_fract_x
_atom_site_fract_y
_atom_site_fract_z
C1      C   0.563420   0.113446   0.609615
C2      C   0.494020   0.035822   0.763189
C3      C   0.451406   0.098491   0.860435
C4      C   0.477199   0.239453   0.804678
C5      C   0.547043   0.315768   0.650383
C6      C   0.590535   0.253756   0.552964
C7      C   0.428350   0.301553   0.914964
C8      C   0.328403   0.437154   0.924459
C9      C   0.236907   0.401051   0.964546
C10     C   0.189654   0.478670   1.034528
C11     C   0.237471   0.590910   1.062825
C12     C   0.331037   0.623351   1.019884
C13     C   0.375596   0.549099   0.951551
C14     C   0.095850   0.446490   1.079751
C15     C   0.051973   0.521774   1.148610
C16     C   0.099428   0.633067   1.175655
C17     C   0.190214   0.666615   1.133550
C18     C   0.188727   0.279980   0.939640
C19     C   0.172607   0.151980   1.051852
C20     C   0.128976   0.034895   1.028791
C21     C   0.102563   0.046585   0.894863
C22     C   0.117320   0.174917   0.776967
C23     C   0.160590   0.293010   0.800098
C24     C   0.090676   0.189029   0.637267
C25     C   0.106319   0.314544   0.523720
C26     C   0.149563   0.431591   0.545683
C27     C   0.175976   0.421229   0.680320
C28     C   0.233647   0.040106   1.249331
C29     C   0.244664   0.024995   1.414313
C30     C   0.201974  -0.099669   1.548555
C31     C   0.216863  -0.119454   1.698019
C32     C   0.276277  -0.015209   1.713320
C33     C   0.320333   0.108369   1.580110
C34     C   0.304722   0.128043   1.431296
Cl1    Cl   0.583597   0.492057   0.576625
Cl2    Cl   0.125451  -0.231717   1.536762
N1      N   0.377484   0.365890   0.848974
N2      N   0.196050   0.134872   1.194628
H1      H   0.288095  -0.031519   1.829952
H2      H   0.181942  -0.216266   1.801091
H3      H   0.367595   0.189291   1.590887
H4      H   0.341214   0.222248   1.323954
H5      H   0.367312   0.709230   1.040772
H6      H   0.447300   0.573872   0.917309
H7      H   0.063919   0.691830   1.229957
H8      H  -0.019872   0.495520   1.182445
H9      H   0.227374   0.751967   1.154199
H10     H   0.058987   0.361200   1.058897
H11     H   0.117577  -0.063508   1.118509
H12     H   0.069147  -0.043641   0.878209
H13     H   0.209038   0.511828   0.696463
H14     H   0.162013   0.530709   0.455423
H15     H   0.057621   0.098114   0.621435
H16     H   0.085630   0.324049   0.416950
H17     H   0.192077   0.202736   1.250824
H18     H   0.367264   0.350669   0.748352
H19     H   0.396764   0.039077   0.980092
H20     H   0.472839  -0.073725   0.807515
H21     H   0.645096   0.315581   0.434388
H22     H   0.597149   0.065076   0.533232
O1      O   0.432128   0.290910   1.052332
O2      O   0.255702  -0.030502   1.172202
#END
data_1
_symmetry_space_group_name_H-M   ' P21/c '
loop_
_symmetry_equiv_pos_site_id
_symmetry_equiv_pos_as_xyz
1 X,Y,Z
2 -X,Y+1/2,-Z+1/2
3 -X,-Y,-Z
4 X,-Y+1/2,Z+1/2
_cell_length_a                    9.7445
_cell_length_b                    19.2933
_cell_length_c                    14.9875
_cell_angle_alpha                 90.0
_cell_angle_beta                  82.9217
_cell_angle_gamma                 90.0
loop_
_atom_site_label
_atom_site_type_symbol
_atom_site_fract_x
_atom_site_fract_y
_atom_site_fract_z
C1      C   0.981748   0.792312   0.579791
C2      C   1.115821   0.816918   0.558298
C3      C   1.189378   0.800612   0.475533
C4      C   1.131095   0.759391   0.413283
C5      C   0.995988   0.734992   0.436245
C6      C   0.921397   0.751666   0.518612
C7      C   1.216576   0.737999   0.327292
C8      C   1.339460   0.792076   0.189199
C9      C   1.341702   0.852092   0.137156
C10     C   1.415075   0.852562   0.048810
C11     C   1.483778   0.791090   0.014184
C12     C   1.478488   0.731477   0.069555
C13     C   1.409433   0.731409   0.154887
C14     C   1.423177   0.912556  -0.006448
C15     C   1.494339   0.911338  -0.091451
C16     C   1.561414   0.850355  -0.125743
C17     C   1.556051   0.791606  -0.073745
C18     C   1.273709   0.915820   0.177827
C19     C   1.334607   0.950173   0.244455
C20     C   1.269094   1.007493   0.291086
C21     C   1.143831   1.030320   0.270745
C22     C   1.077393   0.997618   0.203142
C23     C   1.142562   0.939569   0.156634
C24     C   0.947451   1.020422   0.181470
C25     C   0.883570   0.987187   0.116863
C26     C   0.947265   0.929358   0.071348
C27     C   1.073513   0.906085   0.090677
C28     C   1.503457   0.924126   0.348408
C29     C   1.655324   0.915748   0.356081
C30     C   1.751540   0.874072   0.303735
C31     C   1.889140   0.871248   0.319905
C32     C   1.933054   0.910402   0.388779
C33     C   1.838983   0.951600   0.442451
C34     C   1.701908   0.953369   0.426420
Cl1    Cl   0.914239   0.685433   0.361661
Cl2    Cl   1.704346   0.821689   0.217749
N1      N   1.269403   0.793415   0.276478
N2      N   1.467026   0.929773   0.263692
H1      H   2.040623   0.908107   0.400706
H2      H   1.960491   0.837930   0.278446
H3      H   1.872114   0.981877   0.496962
H4      H   1.625981   0.983830   0.468615
H5      H   1.531447   0.684786   0.043393
H6      H   1.404533   0.685522   0.196566
H7      H   1.617188   0.850140  -0.193095
H8      H   1.499058   0.957750  -0.132741
H9      H   1.607639   0.744383  -0.099294
H10     H   1.371565   0.959623   0.019330
H11     H   1.319448   1.032272   0.343162
H12     H   1.093788   1.074316   0.306483
H13     H   1.122059   0.861487   0.055704
H14     H   0.895858   0.902974   0.020725
H15     H   0.898932   1.064764   0.217323
H16     H   0.783804   1.005100   0.100885
H17     H   1.535168   0.914045   0.211270
H18     H   1.236826   0.840815   0.298838
H19     H   1.293550   0.820642   0.458648
H20     H   1.163514   0.848962   0.605412
H21     H   0.816397   0.732672   0.534060
H22     H   0.923077   0.804791   0.644149
O1      O   1.233094   0.677506   0.305712
O2      O   1.420425   0.930380   0.416157
#END

#######################################################################
#
#                 Cambridge Crystallographic Data Centre
#                                CCDC 
#
#######################################################################
#
# If this CIF has been generated from an entry in the Cambridge 
# Structural Database, then it will include bibliographic, chemical, 
# crystal, experimental, refinement or atomic coordinate data resulting 
# from the CCDC's data processing and validation procedures.
#
#######################################################################

data_s90 SpaceGroup_C2/c (cell transformed)
_symmetry_cell_setting           monoclinic
_symmetry_space_group_name_H-M   'C 2/c'
_symmetry_Int_Tables_number      15
loop_
_symmetry_equiv_pos_site_id
_symmetry_equiv_pos_as_xyz
1 x,y,z
2 1/2-x,y,1/2-z
3 1/2+x,1/2+y,z
4 -x,1/2+y,1/2-z
5 -x,-y,-z
6 1/2+x,-y,1/2+z
7 1/2-x,1/2-y,-z
8 x,1/2-y,1/2+z
_cell_length_a                   29.0
_cell_length_b                   10.5
_cell_length_c                   19.1
_cell_angle_alpha                90
_cell_angle_beta                 78.0
_cell_angle_gamma                90
_cell_volume                     5701.08
loop_
_atom_site_label
_atom_site_type_symbol
_atom_site_fract_x
_atom_site_fract_y
_atom_site_fract_z
C1 C 0.466351 0.131633 0.725503
C2 C 0.449289 0.250347 0.750991
C3 C 0.462708 0.357872 0.709789
C4 C 0.493652 0.349382 0.643231
C5 C 0.510319 0.229544 0.618396
C6 C 0.496619 0.120946 0.65915
C7 C 0.504206 0.474445 0.604877
C8 C 0.572565 0.610348 0.548351
C9 C 0.621349 0.607269 0.522754
C10 C 0.644986 0.716141 0.488006
C11 C 0.618459 0.82764 0.480036
C12 C 0.56923 0.827078 0.508071
C13 C 0.546593 0.722545 0.541613
C14 C 0.694472 0.717502 0.460494
C15 C 0.716218 0.823355 0.426502
C16 C 0.689848 0.933332 0.418396
C17 C 0.641993 0.9351 0.444829
C18 C 0.648168 0.489836 0.53286
C19 C 0.656781 0.397203 0.479755
C20 C 0.68148 0.284231 0.489745
C21 C 0.69684 0.266141 0.551957
C22 C 0.688582 0.356935 0.607759
C23 C 0.663797 0.470727 0.598082
C24 C 0.703945 0.33775 0.672478
C25 C 0.695349 0.427174 0.72588
C26 C 0.67097 0.539972 0.716367
C27 C 0.655623 0.561518 0.654154
C28 C 0.642958 0.339697 0.359517
C29 C 0.642024 0.407634 0.290784
C30 C 0.618437 0.360597 0.239301
C31 C 0.622827 0.420327 0.1734
C32 C 0.651611 0.526711 0.157398
C33 C 0.675749 0.574246 0.207393
C34 C 0.67085 0.514801 0.273367
Cl1 Cl 0.547322 0.21024 0.534874
Cl2 Cl 0.581192 0.230121 0.256665
N1 N 0.551184 0.501966 0.582942
N2 N 0.640756 0.419972 0.416908
H1 H 0.65501 0.572194 0.105647
H2 H 0.603544 0.382795 0.135075
H3 H 0.698418 0.656936 0.195171
H4 H 0.690031 0.550969 0.312283
H5 H 0.548998 0.912263 0.502679
H6 H 0.508867 0.722128 0.562294
H7 H 0.707544 1.01631 0.391507
H8 H 0.754131 0.82275 0.405991
H9 H 0.621339 1.01936 0.439147
H10 H 0.714953 0.633572 0.467263
H11 H 0.686923 0.212715 0.44824
H12 H 0.715611 0.179249 0.559251
H13 H 0.637051 0.648726 0.647133
H14 H 0.664351 0.61063 0.758673
H15 H 0.722726 0.25051 0.679064
H16 H 0.707273 0.411576 0.775354
H17 H 0.627856 0.508244 0.412237
H18 H 0.574045 0.431582 0.588298
H19 H 0.449044 0.450999 0.727777
H20 H 0.425436 0.258845 0.802645
H21 H 0.509644 0.0289304 0.638198
H22 H 0.455921 0.0466062 0.757033
O1 O 0.472122 0.546493 0.599416
O2 O 0.648785 0.225237 0.361802

#END
data_1
_symmetry_space_group_name_H-M   ' P-1 '
loop_
_symmetry_equiv_pos_site_id
_symmetry_equiv_pos_as_xyz
1 X,Y,Z
2 -X,-Y,-Z
_cell_length_a                    12.6184
_cell_length_b                    9.533
_cell_length_c                    12.7217
_cell_angle_alpha                 72.5934
_cell_angle_beta                  80.3394
_cell_angle_gamma                 76.7907
loop_
_atom_site_label
_atom_site_type_symbol
_atom_site_fract_x
_atom_site_fract_y
_atom_site_fract_z
C1      C   0.682274   0.685581   0.473009
C2      C   0.629526   0.574188   0.544179
C3      C   0.627571   0.448591   0.511620
C4      C   0.674983   0.430789   0.407410
C5      C   0.728350   0.544224   0.337673
C6      C   0.732125   0.670009   0.370167
C7      C   0.662823   0.286637   0.388271
C8      C   0.639799   0.167193   0.248527
C9      C   0.690141   0.143670   0.147773
C10     C   0.662461   0.031155   0.109578
C11     C   0.583156  -0.053852   0.174752
C12     C   0.533575  -0.024237   0.276263
C13     C   0.560249   0.083302   0.312501
C14     C   0.712349  -0.000163   0.008474
C15     C   0.684753  -0.109362  -0.026016
C16     C   0.605995  -0.192853   0.038426
C17     C   0.556428  -0.165400   0.136817
C18     C   0.774469   0.230699   0.081263
C19     C   0.881177   0.195782   0.109178
C20     C   0.960007   0.281758   0.045914
C21     C   0.930995   0.401313  -0.042205
C22     C   0.823308   0.442565  -0.073322
C23     C   0.743999   0.355967  -0.010579
C24     C   0.792553   0.566641  -0.163956
C25     C   0.687338   0.605061  -0.192128
C26     C   0.608491   0.520084  -0.130080
C27     C   0.635860   0.398880  -0.041788
C28     C   1.001274   0.036534   0.254313
C29     C   0.995154  -0.091243   0.357601
C30     C   1.073984  -0.223255   0.372857
C31     C   1.069397  -0.337718   0.470661
C32     C   0.985711  -0.320997   0.554911
C33     C   0.906192  -0.191033   0.541050
C34     C   0.910832  -0.077592   0.442710
Cl1    Cl   0.797924   0.534630   0.208539
Cl2    Cl   1.178392  -0.250401   0.268819
N1      N   0.662512   0.284626   0.281577
N2      N   0.909726   0.072912   0.199348
H1      H   0.982810  -0.410537   0.631233
H2      H   1.131234  -0.439207   0.479848
H3      H   0.840280  -0.177279   0.606089
H4      H   0.848098   0.023366   0.432488
H5      H   0.472719  -0.088359   0.325693
H6      H   0.522737   0.104549   0.390577
H7      H   0.584940  -0.278734   0.010075
H8      H   0.724003  -0.131735  -0.103639
H9      H   0.495826  -0.229199   0.187364
H10     H   0.773038   0.063544  -0.041517
H11     H   1.042235   0.251074   0.069864
H12     H   0.991986   0.466396  -0.089898
H13     H   0.574503   0.334204   0.005056
H14     H   0.525248   0.550757  -0.152438
H15     H   0.854178   0.631144  -0.210824
H16     H   0.664539   0.700468  -0.261790
H17     H   0.851360   0.010415   0.233022
H18     H   0.689249   0.368069   0.219792
H19     H   0.588985   0.358622   0.566284
H20     H   0.590915   0.584444   0.625143
H21     H   0.775113   0.754479   0.314247
H22     H   0.685414   0.784372   0.497270
O1      O   0.647596   0.180253   0.467921
O2      O   1.079308   0.099383   0.226185
#END
data_1
_symmetry_space_group_name_H-M   ' P-1 '
loop_
_symmetry_equiv_pos_site_id
_symmetry_equiv_pos_as_xyz
1 X,Y,Z
2 -X,-Y,-Z
_cell_length_a                    8.9215
_cell_length_b                    16.5259
_cell_length_c                    10.9195
_cell_angle_alpha                 76.8193
_cell_angle_beta                  106.2552
_cell_angle_gamma                 73.8319
loop_
_atom_site_label
_atom_site_type_symbol
_atom_site_fract_x
_atom_site_fract_y
_atom_site_fract_z
C1      C   0.889378   0.436050   0.114400
C2      C   0.736241   0.505519   0.036743
C3      C   0.639233   0.548382   0.099413
C4      C   0.694672   0.522784   0.240420
C5      C   0.848522   0.452840   0.316770
C6      C   0.945736   0.409109   0.254759
C7      C   0.584659   0.572055   0.302366
C8      C   0.576110   0.671723   0.438394
C9      C   0.535690   0.763248   0.401533
C10     C   0.465437   0.810710   0.478907
C11     C   0.437360   0.763057   0.591681
C12     C   0.480843   0.669431   0.624962
C13     C   0.549378   0.624678   0.550919
C14     C   0.419791   0.904566   0.445982
C15     C   0.350679   0.948652   0.521017
C16     C   0.323808   0.901368   0.632811
C17     C   0.366364   0.810531   0.667115
C18     C   0.560683   0.811336   0.280165
C19     C   0.448274   0.827435   0.152305
C20     C   0.471296   0.871104   0.034965
C21     C   0.605327   0.897512   0.046282
C22     C   0.723404   0.882741   0.174481
C23     C   0.700320   0.839475   0.292855
C24     C   0.863207   0.909387   0.188215
C25     C   0.976873   0.893757   0.313618
C26     C   0.954927   0.850532   0.430928
C27     C   0.820197   0.824106   0.420954
C28     C   0.250838   0.766267   0.040910
C29     C   0.085715   0.755260   0.025651
C30     C  -0.048035   0.797840  -0.099161
C31     C  -0.197535   0.782856  -0.119174
C32     C  -0.213371   0.723425  -0.015019
C33     C  -0.080642   0.679448   0.108696
C34     C   0.068198   0.695157   0.128581
Cl1    Cl   0.922010   0.416362   0.493146
Cl2    Cl  -0.035605   0.874372  -0.231145
N1      N   0.651702   0.622353   0.367366
N2      N   0.305310   0.804076   0.135497
H1      H  -0.330022   0.711532  -0.031506
H2      H  -0.300203   0.817712  -0.216106
H3      H  -0.091812   0.632166   0.189559
H4      H   0.175177   0.658745   0.222890
H5      H   0.460194   0.633280   0.711284
H6      H   0.584037   0.552931   0.576278
H7      H   0.269296   0.937044   0.691365
H8      H   0.316510   1.020533   0.494177
H9      H   0.345871   0.773497   0.752868
H10     H   0.440512   0.941302   0.360305
H11     H   0.381435   0.882554  -0.063357
H12     H   0.621921   0.930947  -0.044154
H13     H   0.804053   0.791058   0.511748
H14     H   1.045273   0.838103   0.529952
H15     H   0.879019   0.942434   0.097100
H16     H   1.083721   0.914448   0.322833
H17     H   0.249282   0.807886   0.203633
H18     H   0.753342   0.631864   0.352981
H19     H   0.519919   0.603085   0.039967
H20     H   0.692086   0.526582  -0.072844
H21     H   1.063945   0.354487   0.316642
H22     H   0.965597   0.402124   0.066041
O1      O   0.446502   0.569105   0.290959
O2      O   0.328163   0.744160  -0.029663
#END
data_1
_symmetry_space_group_name_H-M   ' P-1 '
loop_
_symmetry_equiv_pos_site_id
_symmetry_equiv_pos_as_xyz
1 X,Y,Z
2 -X,-Y,-Z
_cell_length_a                    15.8707
_cell_length_b                    10.1807
_cell_length_c                    10.8899
_cell_angle_alpha                 79.7543
_cell_angle_beta                  93.5989
_cell_angle_gamma                 122.795
loop_
_atom_site_label
_atom_site_type_symbol
_atom_site_fract_x
_atom_site_fract_y
_atom_site_fract_z
C1      C   0.618658   0.095304   0.226084
C2      C   0.720455   0.165562   0.199539
C3      C   0.778797   0.139182   0.288023
C4      C   0.737481   0.043193   0.404250
C5      C   0.635025  -0.026978   0.428878
C6      C   0.575722  -0.001705   0.340428
C7      C   0.809943   0.025223   0.490563
C8      C   0.882435   0.092763   0.696963
C9      C   0.882480   0.171463   0.789629
C10     C   0.956216   0.211386   0.882360
C11     C   1.029702   0.172230   0.878013
C12     C   1.027199   0.094482   0.781039
C13     C   0.956191   0.055497   0.692414
C14     C   0.959861   0.290852   0.979213
C15     C   1.031989   0.328404   1.066873
C16     C   1.104265   0.288860   1.062690
C17     C   1.102925   0.212494   0.969927
C18     C   0.805675   0.212785   0.791702
C19     C   0.717054   0.113765   0.864307
C20     C   0.644192   0.154111   0.863739
C21     C   0.660604   0.290812   0.791162
C22     C   0.749217   0.395365   0.715572
C23     C   0.822856   0.355873   0.716114
C24     C   0.766528   0.536887   0.640229
C25     C   0.853289   0.636633   0.567932
C26     C   0.926509   0.598286   0.568595
C27     C   0.911900   0.461779   0.640665
C28     C   0.617832  -0.146908   1.005816
C29     C   0.629446  -0.277816   1.075316
C30     C   0.633402  -0.385900   1.016873
C31     C   0.639767  -0.508850   1.086199
C32     C   0.642774  -0.523728   1.215492
C33     C   0.638662  -0.417237   1.275416
C34     C   0.631396  -0.295885   1.205460
Cl1    Cl   0.576318  -0.153253   0.569180
Cl2    Cl   0.629623  -0.370055   0.855070
N1      N   0.810046   0.059301   0.606737
N2      N   0.701990  -0.025485   0.937712
H1      H   0.647995  -0.619447   1.269390
H2      H   0.642140  -0.591670   1.038399
H3      H   0.640677  -0.429154   1.376428
H4      H   0.626516  -0.213505   1.251031
H5      H   1.083354   0.065189   0.777331
H6      H   0.954767  -0.003041   0.617874
H7      H   1.160791   0.319298   1.132699
H8      H   1.033595   0.389463   1.140115
H9      H   1.158306   0.181747   0.965404
H10     H   0.904810   0.322309   0.982620
H11     H   0.575940   0.073846   0.920505
H12     H   0.604210   0.320273   0.791074
H13     H   0.968865   0.433671   0.641147
H14     H   0.995279   0.677817   0.511698
H15     H   0.709559   0.565030   0.640913
H16     H   0.865913   0.744976   0.510474
H17     H   0.760279  -0.039562   0.935727
H18     H   0.760537   0.088483   0.622725
H19     H   0.857882   0.190461   0.268367
H20     H   0.754274   0.240814   0.110115
H21     H   0.496275  -0.059129   0.361935
H22     H   0.572075   0.114720   0.157577
O1      O   0.867464  -0.004798   0.453139
O2      O   0.540001  -0.152222   1.016158
#END
data_1
_symmetry_space_group_name_H-M   ' P-1 '
loop_
_symmetry_equiv_pos_site_id
_symmetry_equiv_pos_as_xyz
1 X,Y,Z
2 -X,-Y,-Z
_cell_length_a                    9.4207
_cell_length_b                    11.1787
_cell_length_c                    16.7285
_cell_angle_alpha                 113.2448
_cell_angle_beta                  116.9859
_cell_angle_gamma                 92.9638
loop_
_atom_site_label
_atom_site_type_symbol
_atom_site_fract_x
_atom_site_fract_y
_atom_site_fract_z
C1      C   0.974329   0.100413   0.166498
C2      C   0.907386   0.094322   0.071284
C3      C   0.998047   0.174853   0.055252
C4      C   1.156586   0.260907   0.133163
C5      C   1.221382   0.266313   0.228338
C6      C   1.131384   0.186226   0.245213
C7      C   1.251649   0.345700   0.112459
C8      C   1.298834   0.572220   0.122499
C9      C   1.339729   0.708016   0.190320
C10     C   1.403082   0.809618   0.173642
C11     C   1.426627   0.770125   0.089340
C12     C   1.386045   0.630098   0.023713
C13     C   1.323648   0.533529   0.039140
C14     C   1.445792   0.950288   0.239626
C15     C   1.507463   1.045802   0.222507
C16     C   1.530044   1.006270   0.138858
C17     C   1.490383   0.870992   0.073778
C18     C   1.327176   0.752474   0.282805
C19     C   1.460745   0.766131   0.372190
C20     C   1.454428   0.814801   0.462465
C21     C   1.316413   0.847889   0.462099
C22     C   1.177793   0.836357   0.373268
C23     C   1.184184   0.789266   0.282678
C24     C   1.034659   0.871063   0.372002
C25     C   0.902417   0.860054   0.284920
C26     C   0.908432   0.813693   0.195164
C27     C   1.045567   0.779214   0.193936
C28     C   1.704059   0.680925   0.431710
C29     C   1.828371   0.628268   0.405032
C30     C   1.994182   0.660190   0.480979
C31     C   2.105183   0.601081   0.456941
C32     C   2.051095   0.507358   0.357177
C33     C   1.886594   0.473284   0.281131
C34     C   1.776499   0.533737   0.305256
Cl1    Cl   1.414704   0.376459   0.328711
Cl2    Cl   2.070521   0.779281   0.606264
N1      N   1.228218   0.472125   0.135078
N2      N   1.603723   0.734511   0.373292
H1      H   2.138429   0.460966   0.339372
H2      H   2.233478   0.629000   0.516772
H3      H   1.842967   0.399130   0.203338
H4      H   1.647010   0.503953   0.245926
H5      H   1.404508   0.599409  -0.040337
H6      H   1.293722   0.426637  -0.011027
H7      H   1.578861   1.082910   0.126280
H8      H   1.539065   1.152906   0.273896
H9      H   1.507458   0.839059   0.009138
H10     H   1.428696   0.981963   0.304125
H11     H   1.559471   0.823352   0.530591
H12     H   1.312933   0.884842   0.531627
H13     H   1.049731   0.744198   0.124752
H14     H   0.803735   0.805475   0.126500
H15     H   1.031675   0.906840   0.441663
H16     H   0.793280   0.887038   0.284837
H17     H   1.616988   0.728782   0.315336
H18     H   1.174150   0.502706   0.177062
H19     H   0.946742   0.170837  -0.018780
H20     H   0.784555   0.027641   0.009799
H21     H   1.184842   0.192462   0.319911
H22     H   0.904316   0.038183   0.179892
O1      O   1.335867   0.301960   0.076011
O2      O   1.692754   0.671309   0.498780
#END
data_1
_symmetry_space_group_name_H-M   ' P21/c '
loop_
_symmetry_equiv_pos_site_id
_symmetry_equiv_pos_as_xyz
1 X,Y,Z
2 -X,Y+1/2,-Z+1/2
3 -X,-Y,-Z
4 X,-Y+1/2,Z+1/2
_cell_length_a                    11.0859
_cell_length_b                    30.0558
_cell_length_c                    8.7923
_cell_angle_alpha                 90.0
_cell_angle_beta                  74.7815
_cell_angle_gamma                 90.0
loop_
_atom_site_label
_atom_site_type_symbol
_atom_site_fract_x
_atom_site_fract_y
_atom_site_fract_z
C1      C   0.371478   0.110569   0.463130
C2      C   0.270365   0.093410   0.576734
C3      C   0.256639   0.103013   0.734956
C4      C   0.344284   0.129171   0.782933
C5      C   0.445644   0.146105   0.666798
C6      C   0.459121   0.137037   0.508047
C7      C   0.329848   0.138435   0.954453
C8      C   0.189130   0.168765   1.193195
C9      C   0.074872   0.157022   1.293417
C10     C   0.046592   0.169735   1.455660
C11     C   0.136541   0.194287   1.511490
C12     C   0.251832   0.205585   1.404044
C13     C   0.277882   0.193348   1.248971
C14     C  -0.067867   0.158092   1.564638
C15     C  -0.091977   0.170341   1.720285
C16     C  -0.003282   0.194881   1.775015
C17     C   0.108536   0.206528   1.672465
C18     C  -0.015707   0.130707   1.231422
C19     C   0.003771   0.085768   1.199191
C20     C  -0.078304   0.060836   1.132858
C21     C  -0.179421   0.080922   1.100456
C22     C  -0.204448   0.126683   1.132365
C23     C  -0.121697   0.151954   1.198611
C24     C  -0.308571   0.147936   1.099033
C25     C  -0.330426   0.192469   1.128616
C26     C  -0.248234   0.217628   1.192794
C27     C  -0.146594   0.197952   1.227031
C28     C   0.184114   0.034710   1.136491
C29     C   0.277241   0.013293   1.211023
C30     C   0.243020  -0.020865   1.321577
C31     C   0.330892  -0.041032   1.386567
C32     C   0.454294  -0.026519   1.341676
C33     C   0.489614   0.007734   1.232492
C34     C   0.401554   0.027497   1.166977
Cl1    Cl   0.555911   0.180559   0.715380
Cl2    Cl   0.089048  -0.039772   1.378536
N1      N   0.218461   0.157646   1.031683
N2      N   0.105725   0.063970   1.233700
H1      H   0.522855  -0.042167   1.392708
H2      H   0.302214  -0.067790   1.471122
H3      H   0.585820   0.019185   1.198166
H4      H   0.427920   0.054593   1.082962
H5      H   0.319998   0.224443   1.446630
H6      H   0.366251   0.201831   1.167091
H7      H  -0.023634   0.204416   1.898276
H8      H  -0.180108   0.161070   1.801964
H9      H   0.177721   0.225295   1.713480
H10     H  -0.136605   0.139272   1.523277
H11     H  -0.058957   0.025847   1.108423
H12     H  -0.242463   0.061701   1.050061
H13     H  -0.084107   0.217567   1.276791
H14     H  -0.265553   0.252885   1.215510
H15     H  -0.370928   0.128227   1.049018
H16     H  -0.410567   0.208423   1.102489
H17     H   0.129403   0.073897   1.331780
H18     H   0.149288   0.158503   0.976503
H19     H   0.180415   0.088103   0.824135
H20     H   0.202248   0.072350   0.542853
H21     H   0.538103   0.150947   0.420895
H22     H   0.382937   0.103402   0.339101
O1      O   0.411918   0.129756   1.019033
O2      O   0.181055   0.026899   1.001508
#END
data_1
_symmetry_space_group_name_H-M   ' C2/c '
loop_
_symmetry_equiv_pos_site_id
_symmetry_equiv_pos_as_xyz
1 X,Y,Z
2 -X,Y,-Z+1/2
3 -X,-Y,-Z
4 X,-Y,Z+1/2
5 X+1/2,Y+1/2,Z
6 -X+1/2,Y+1/2,-Z+1/2
7 -X+1/2,-Y+1/2,-Z
8 X+1/2,-Y+1/2,Z+1/2
_cell_length_a                    20.1612
_cell_length_b                    19.2508
_cell_length_c                    15.3816
_cell_angle_alpha                 90.0
_cell_angle_beta                  105.6195
_cell_angle_gamma                 90.0
loop_
_atom_site_label
_atom_site_type_symbol
_atom_site_fract_x
_atom_site_fract_y
_atom_site_fract_z
C1      C   0.175442   0.272949   0.048634
C2      C   0.216023   0.323896   0.101716
C3      C   0.241360   0.378044   0.060663
C4      C   0.227737   0.382857  -0.033396
C5      C   0.186265   0.331440  -0.085567
C6      C   0.160198   0.277042  -0.044785
C7      C   0.259755   0.445349  -0.065236
C8      C   0.320775   0.481149  -0.179315
C9      C   0.346622   0.455748  -0.248497
C10     C   0.380850   0.501899  -0.294720
C11     C   0.388396   0.573401  -0.269306
C12     C   0.361401   0.596472  -0.198439
C13     C   0.328597   0.552201  -0.154002
C14     C   0.408201   0.479081  -0.365808
C15     C   0.440859   0.524688  -0.409232
C16     C   0.448045   0.595387  -0.384102
C17     C   0.422327   0.618987  -0.315459
C18     C   0.336304   0.381523  -0.276343
C19     C   0.280519   0.358840  -0.344623
C20     C   0.272107   0.287248  -0.367305
C21     C   0.319037   0.239576  -0.322029
C22     C   0.377252   0.259901  -0.252335
C23     C   0.386147   0.331735  -0.229497
C24     C   0.426460   0.211101  -0.205340
C25     C   0.482645   0.232065  -0.138109
C26     C   0.491704   0.303080  -0.115365
C27     C   0.444797   0.351671  -0.159775
C28     C   0.163814   0.396129  -0.430808
C29     C   0.124367   0.457260  -0.480221
C30     C   0.105966   0.515299  -0.437588
C31     C   0.066029   0.568218  -0.487244
C32     C   0.044265   0.563344  -0.580758
C33     C   0.061832   0.505669  -0.624501
C34     C   0.101179   0.452909  -0.574259
Cl1    Cl   0.162568   0.333096  -0.203107
Cl2    Cl   0.132581   0.522719  -0.320638
N1      N   0.287826   0.433946  -0.135579
N2      N   0.232680   0.407053  -0.394198
H1      H   0.013232   0.604733  -0.619369
H2      H   0.052293   0.612555  -0.452190
H3      H   0.044600   0.501643  -0.697522
H4      H   0.114225   0.407109  -0.607423
H5      H   0.367000   0.650908  -0.179063
H6      H   0.308251   0.569900  -0.099629
H7      H   0.473985   0.630834  -0.419031
H8      H   0.461549   0.506132  -0.463294
H9      H   0.427629   0.673289  -0.295358
H10     H   0.403349   0.424656  -0.385051
H11     H   0.227364   0.271353  -0.419921
H12     H   0.311983   0.184918  -0.339812
H13     H   0.452296   0.406212  -0.142000
H14     H   0.536278   0.319532  -0.062268
H15     H   0.418827   0.156568  -0.223649
H16     H   0.520142   0.194246  -0.102436
H17     H   0.250067   0.456205  -0.395542
H18     H   0.282268   0.385765  -0.162878
H19     H   0.272075   0.419059   0.100445
H20     H   0.227809   0.321433   0.174786
H21     H   0.127689   0.238477  -0.087220
H22     H   0.155022   0.230210   0.079607
O1      O   0.262293   0.500558  -0.025297
O2      O   0.134895   0.340683  -0.429304
#END
data_1
_symmetry_space_group_name_H-M   ' P21/c '
loop_
_symmetry_equiv_pos_site_id
_symmetry_equiv_pos_as_xyz
1 X,Y,Z
2 -X,Y+1/2,-Z+1/2
3 -X,-Y,-Z
4 X,-Y+1/2,Z+1/2
_cell_length_a                    11.1099
_cell_length_b                    28.9703
_cell_length_c                    10.6887
_cell_angle_alpha                 90.0
_cell_angle_beta                  120.8609
_cell_angle_gamma                 90.0
loop_
_atom_site_label
_atom_site_type_symbol
_atom_site_fract_x
_atom_site_fract_y
_atom_site_fract_z
C1      C   0.897636   0.100650   0.277135
C2      C   0.957505   0.075793   0.406896
C3      C   0.915684   0.084594   0.506429
C4      C   0.812374   0.117371   0.479231
C5      C   0.753672   0.141989   0.347930
C6      C   0.796551   0.133901   0.248111
C7      C   0.779791   0.123414   0.598399
C8      C   0.594388   0.147719   0.645981
C9      C   0.458499   0.138145   0.611993
C10     C   0.407788   0.157440   0.699467
C11     C   0.498288   0.185617   0.821597
C12     C   0.635946   0.194407   0.851255
C13     C   0.683568   0.176330   0.766393
C14     C   0.269604   0.149228   0.669413
C15     C   0.224180   0.167775   0.756362
C16     C   0.314034   0.195501   0.877397
C17     C   0.448288   0.204197   0.908942
C18     C   0.364514   0.109220   0.482625
C19     C   0.358231   0.061609   0.498628
C20     C   0.267802   0.033771   0.376499
C21     C   0.187480   0.053447   0.241927
C22     C   0.191435   0.101375   0.219668
C23     C   0.281075   0.129583   0.342091
C24     C   0.109517   0.121965   0.080672
C25     C   0.115025   0.168650   0.062272
C26     C   0.203096   0.196731   0.183251
C27     C   0.283791   0.177814   0.319538
C28     C   0.462201  -0.002963   0.676466
C29     C   0.556814  -0.013659   0.836218
C30     C   0.682969   0.007525   0.938086
C31     C   0.758732  -0.007661   1.082037
C32     C   0.709701  -0.044436   1.126729
C33     C   0.585918  -0.066629   1.026868
C34     C   0.511973  -0.051517   0.883594
Cl1    Cl   0.628565   0.185157   0.303144
Cl2    Cl   0.756352   0.052336   0.890171
N1      N   0.642574   0.130372   0.556919
N2      N   0.444470   0.042566   0.637269
H1      H   0.769248  -0.055916   1.239283
H2      H   0.856479   0.009426   1.157496
H3      H   0.547567  -0.095756   1.060354
H4      H   0.416739  -0.068767   0.802970
H5      H   0.704477   0.216231   0.943497
H6      H   0.789365   0.182880   0.791036
H7      H   0.276686   0.209937   0.945121
H8      H   0.117966   0.161074   0.731595
H9      H   0.518460   0.225581   1.001722
H10     H   0.199877   0.128002   0.576257
H11     H   0.265270  -0.002963   0.392477
H12     H   0.119036   0.031747   0.149273
H13     H   0.350603   0.199681   0.412169
H14     H   0.206708   0.233692   0.168413
H15     H   0.041925   0.099947  -0.011460
H16     H   0.051781   0.184085  -0.044840
H17     H   0.505784   0.065680   0.715279
H18     H   0.569162   0.123503   0.452201
H19     H   0.962623   0.066354   0.609646
H20     H   1.037027   0.049886   0.430743
H21     H   0.750258   0.153992   0.148441
H22     H   0.929730   0.094416   0.198258
O1      O   0.875039   0.121875   0.725640
O2      O   0.399572  -0.034678   0.592332
#END
data_1
_symmetry_space_group_name_H-M   ' P-1 '
loop_
_symmetry_equiv_pos_site_id
_symmetry_equiv_pos_as_xyz
1 X,Y,Z
2 -X,-Y,-Z
_cell_length_a                    10.8725
_cell_length_b                    8.9042
_cell_length_c                    15.9194
_cell_angle_alpha                 85.3229
_cell_angle_beta                  106.9191
_cell_angle_gamma                 73.9109
loop_
_atom_site_label
_atom_site_type_symbol
_atom_site_fract_x
_atom_site_fract_y
_atom_site_fract_z
C1      C   0.295246   0.006688   0.775541
C2      C   0.213775   0.093031   0.819378
C3      C   0.178153   0.257813   0.805373
C4      C   0.223912   0.338605   0.748089
C5      C   0.304828   0.249563   0.703951
C6      C   0.340374   0.084861   0.717295
C7      C   0.192856   0.515484   0.736186
C8      C   0.020214   0.772258   0.671923
C9      C  -0.091012   0.869836   0.687918
C10     C  -0.129762   1.037853   0.660607
C11     C  -0.052815   1.102361   0.617542
C12     C   0.059877   0.997421   0.602321
C13     C   0.095677   0.836846   0.628352
C14     C  -0.241509   1.143961   0.676401
C15     C  -0.275159   1.305218   0.650716
C16     C  -0.199334   1.368660   0.607748
C17     C  -0.090536   1.268916   0.591592
C18     C  -0.166178   0.798941   0.735950
C19     C  -0.113953   0.750711   0.827629
C20     C  -0.179734   0.674896   0.873875
C21     C  -0.298406   0.650385   0.828623
C22     C  -0.357835   0.700770   0.735084
C23     C  -0.291250   0.776153   0.688015
C24     C  -0.480977   0.677322   0.687090
C25     C  -0.536289   0.725243   0.596289
C26     C  -0.470204   0.798783   0.549536
C27     C  -0.350815   0.823659   0.594146
C28     C   0.122260   0.656796   0.927323
C29     C   0.234570   0.716253   0.977355
C30     C   0.227513   0.800604   1.046947
C31     C   0.333676   0.854256   1.090597
C32     C   0.447324   0.825516   1.063423
C33     C   0.455263   0.742884   0.993612
C34     C   0.349524   0.688162   0.950871
Cl1    Cl   0.360319   0.342358   0.628397
Cl2    Cl   0.087254   0.836799   1.083581
N1      N   0.060264   0.605511   0.695719
N2      N   0.007367   0.775501   0.877515
H1      H   0.529880   0.868003   1.097300
H2      H   0.326582   0.917521   1.145291
H3      H   0.543815   0.720976   0.972237
H4      H   0.353960   0.624309   0.895956
H5      H   0.117854   1.046599   0.568959
H6      H   0.181995   0.757039   0.616770
H7      H  -0.227150   1.496293   0.587647
H8      H  -0.360974   1.384551   0.663501
H9      H  -0.031189   1.316527   0.558726
H10     H  -0.300599   1.095981   0.709196
H11     H  -0.134046   0.637803   0.945580
H12     H  -0.349013   0.592549   0.864263
H13     H  -0.300679   0.880695   0.557830
H14     H  -0.514266   0.836151   0.477676
H15     H  -0.530853   0.620142   0.723702
H16     H  -0.630736   0.706523   0.560221
H17     H   0.012600   0.887021   0.870263
H18     H  -0.011935   0.552332   0.689630
H19     H   0.118366   0.326419   0.841491
H20     H   0.178605   0.032594   0.865110
H21     H   0.402827   0.019332   0.681877
H22     H   0.323844  -0.122037   0.786174
O1      O   0.283817   0.573893   0.759947
O2      O   0.135727   0.515893   0.928880
#END
data_1
_symmetry_space_group_name_H-M   ' P21/c '
loop_
_symmetry_equiv_pos_site_id
_symmetry_equiv_pos_as_xyz
1 X,Y,Z
2 -X,Y+1/2,-Z+1/2
3 -X,-Y,-Z
4 X,-Y+1/2,Z+1/2
_cell_length_a                    12.4004
_cell_length_b                    13.7311
_cell_length_c                    18.1288
_cell_angle_alpha                 90.0
_cell_angle_beta                  109.1541
_cell_angle_gamma                 90.0
loop_
_atom_site_label
_atom_site_type_symbol
_atom_site_fract_x
_atom_site_fract_y
_atom_site_fract_z
C1      C   0.543999   0.127022   0.984583
C2      C   0.466875   0.096709   0.913561
C3      C   0.503228   0.034808   0.866069
C4      C   0.615763   0.000713   0.888163
C5      C   0.692005   0.032604   0.959682
C6      C   0.656628   0.095574   1.007447
C7      C   0.642579  -0.065372   0.830541
C8      C   0.745297  -0.212930   0.816603
C9      C   0.741408  -0.311676   0.831724
C10     C   0.783409  -0.379773   0.787840
C11     C   0.830189  -0.344738   0.730648
C12     C   0.832969  -0.243043   0.718102
C13     C   0.791861  -0.178493   0.759769
C14     C   0.778300  -0.481859   0.798159
C15     C   0.818667  -0.545470   0.754843
C16     C   0.866233  -0.510604   0.699085
C17     C   0.871538  -0.412209   0.687289
C18     C   0.688034  -0.345074   0.889940
C19     C   0.570408  -0.338470   0.873803
C20     C   0.520151  -0.369917   0.929739
C21     C   0.586778  -0.407670   0.999643
C22     C   0.706444  -0.416412   1.018673
C23     C   0.757761  -0.384640   0.963022
C24     C   0.775839  -0.454860   1.091146
C25     C   0.892043  -0.461421   1.108859
C26     C   0.943391  -0.429090   1.054366
C27     C   0.878290  -0.391630   0.983468
C28     C   0.389845  -0.275509   0.778901
C29     C   0.336922  -0.251687   0.693693
C30     C   0.227825  -0.286130   0.650928
C31     C   0.174561  -0.256622   0.574139
C32     C   0.228439  -0.190637   0.539569
C33     C   0.335914  -0.154737   0.581440
C34     C   0.389460  -0.185108   0.657942
Cl1    Cl   0.835850  -0.000559   0.991710
Cl2    Cl   0.157073  -0.370836   0.689567
N1      N   0.708498  -0.144479   0.861017
N2      N   0.502209  -0.303913   0.800606
H1      H   0.185752  -0.167511   0.479782
H2      H   0.090999  -0.285692   0.541987
H3      H   0.378165  -0.102535   0.555210
H4      H   0.472364  -0.154701   0.690895
H5      H   0.868955  -0.216642   0.674671
H6      H   0.793637  -0.100784   0.749976
H7      H   0.898090  -0.561727   0.665431
H8      H   0.813836  -0.623385   0.763580
H9      H   0.907290  -0.384453   0.644129
H10     H   0.741790  -0.509280   0.840897
H11     H   0.428866  -0.362661   0.916012
H12     H   0.547150  -0.431773   1.041797
H13     H   0.919073  -0.366885   0.942243
H14     H   1.035435  -0.433725   1.068664
H15     H   0.735048  -0.478941   1.132672
H16     H   0.944564  -0.491019   1.164619
H17     H   0.538821  -0.304294   0.758327
H18     H   0.722358  -0.160856   0.917704
H19     H   0.445098   0.011185   0.809974
H20     H   0.378821   0.121178   0.895242
H21     H   0.718088   0.119759   1.062056
H22     H   0.517006   0.175750   1.022351
O1      O   0.602192  -0.049607   0.760339
O2      O   0.335854  -0.267539   0.823884
#END
data_1
_symmetry_space_group_name_H-M   ' P212121 '
loop_
_symmetry_equiv_pos_site_id
_symmetry_equiv_pos_as_xyz
1 X,Y,Z
2 X+1/2,-Y+1/2,-Z
3 -X,Y+1/2,-Z+1/2
4 -X+1/2,-Y,Z+1/2
_cell_length_a                    17.8866
_cell_length_b                    10.7768
_cell_length_c                    14.4521
_cell_angle_alpha                 90.0
_cell_angle_beta                  90.0
_cell_angle_gamma                 90.0
loop_
_atom_site_label
_atom_site_type_symbol
_atom_site_fract_x
_atom_site_fract_y
_atom_site_fract_z
C1      C   0.991395   0.534050   0.417524
C2      C   1.056860   0.468757   0.399410
C3      C   1.124474   0.512249   0.434127
C4      C   1.127359   0.620316   0.487639
C5      C   1.060995   0.684681   0.504995
C6      C   0.993174   0.641629   0.470620
C7      C   1.202520   0.667673   0.518360
C8      C   1.316381   0.588123   0.596152
C9      C   1.364124   0.495041   0.566385
C10     C   1.440399   0.496838   0.596229
C11     C   1.465962   0.595605   0.654081
C12     C   1.414935   0.689237   0.681280
C13     C   1.341766   0.685449   0.653699
C14     C   1.492130   0.403823   0.569372
C15     C   1.565228   0.408557   0.598278
C16     C   1.590385   0.506184   0.655463
C17     C   1.541674   0.597555   0.682697
C18     C   1.336712   0.395933   0.502938
C19     C   1.339898   0.413640   0.407537
C20     C   1.313315   0.319752   0.346763
C21     C   1.284023   0.212195   0.381882
C22     C   1.279810   0.190235   0.478257
C23     C   1.307134   0.283465   0.539726
C24     C   1.249658   0.079296   0.515076
C25     C   1.246257   0.060385   0.608931
C26     C   1.273267   0.152325   0.669936
C27     C   1.303015   0.260955   0.636427
C28     C   1.361086   0.574921   0.286268
C29     C   1.386980   0.707112   0.279182
C30     C   1.425650   0.752522   0.201882
C31     C   1.444335   0.877483   0.195000
C32     C   1.423497   0.959695   0.264522
C33     C   1.384365   0.916910   0.341223
C34     C   1.366594   0.791739   0.348314
Cl1    Cl   1.060910   0.817876   0.572609
Cl2    Cl   1.455498   0.654909   0.113676
N1      N   1.240151   0.582288   0.570702
N2      N   1.369270   0.524878   0.373462
H1      H   1.437824   1.057237   0.258094
H2      H   1.475212   0.909269   0.134919
H3      H   1.366733   0.980366   0.395281
H4      H   1.333285   0.761241   0.406980
H5      H   1.434622   0.764208   0.725264
H6      H   1.302241   0.756448   0.674524
H7      H   1.648340   0.508709   0.677761
H8      H   1.604053   0.336512   0.577036
H9      H   1.560508   0.673140   0.726701
H10     H   1.472934   0.328408   0.525618
H11     H   1.316234   0.336178   0.273039
H12     H   1.263780   0.141168   0.334714
H13     H   1.324286   0.330634   0.683914
H14     H   1.270734   0.136823   0.744132
H15     H   1.229199   0.009094   0.467356
H16     H   1.223005  -0.025066   0.636432
H17     H   1.393350   0.580145   0.421468
H18     H   1.215300   0.498640   0.578032
H19     H   1.176011   0.462816   0.418874
H20     H   1.055624   0.385108   0.357641
H21     H   0.942341   0.692623   0.485724
H22     H   0.938297   0.501230   0.390543
O1      O   1.227489   0.769129   0.497771
O2      O   1.333513   0.519953   0.221061
#END
data_1
_symmetry_space_group_name_H-M   ' P-1 '
loop_
_symmetry_equiv_pos_site_id
_symmetry_equiv_pos_as_xyz
1 X,Y,Z
2 -X,-Y,-Z
_cell_length_a                    15.1019
_cell_length_b                    10.5741
_cell_length_c                    9.9696
_cell_angle_alpha                 69.8305
_cell_angle_beta                  84.9197
_cell_angle_gamma                 107.1885
loop_
_atom_site_label
_atom_site_type_symbol
_atom_site_fract_x
_atom_site_fract_y
_atom_site_fract_z
C1      C   0.774613   0.010303   0.160693
C2      C   0.813053   0.132038   0.031671
C3      C   0.792123   0.124722  -0.098899
C4      C   0.733884  -0.002888  -0.104691
C5      C   0.695588  -0.124174   0.026812
C6      C   0.715669  -0.117401   0.158301
C7      C   0.715691  -0.008737  -0.248304
C8      C   0.671137   0.116590  -0.474911
C9      C   0.697429   0.251155  -0.587188
C10     C   0.668934   0.263386  -0.722809
C11     C   0.615832   0.136842  -0.741651
C12     C   0.591796   0.001898  -0.624098
C13     C   0.617966  -0.009054  -0.493814
C14     C   0.692439   0.398183  -0.840693
C15     C   0.664868   0.406753  -0.970293
C16     C   0.612437   0.281439  -0.988785
C17     C   0.588500   0.149380  -0.876510
C18     C   0.755400   0.381741  -0.567090
C19     C   0.853722   0.436006  -0.613695
C20     C   0.909379   0.557718  -0.590452
C21     C   0.866598   0.622369  -0.520990
C22     C   0.766985   0.572164  -0.472370
C23     C   0.710717   0.450512  -0.496511
C24     C   0.722040   0.638929  -0.401360
C25     C   0.625192   0.588292  -0.355321
C26     C   0.569252   0.468289  -0.379261
C27     C   0.610692   0.401082  -0.447947
C28     C   0.988401   0.407832  -0.750594
C29     C   1.011009   0.299553  -0.800492
C30     C   0.979786   0.150605  -0.720910
C31     C   1.006121   0.061830  -0.779845
C32     C   1.062752   0.120081  -0.919134
C33     C   1.094413   0.267744  -0.999827
C34     C   1.068910   0.355592  -0.939927
Cl1    Cl   0.618488  -0.285924   0.033860
Cl2    Cl   0.909673   0.066878  -0.544908
N1      N   0.694576   0.104548  -0.338541
N2      N   0.895452   0.368540  -0.685450
H1      H   1.082344   0.049644  -0.964013
H2      H   0.981831  -0.052814  -0.715100
H3      H   1.138941   0.314158  -1.108609
H4      H   1.093979   0.471319  -0.999356
H5      H   0.551161  -0.094496  -0.638347
H6      H   0.599877  -0.112541  -0.404877
H7      H   0.591073   0.289837  -1.091789
H8      H   0.683462   0.510979  -1.059321
H9      H   0.548046   0.052100  -0.889423
H10     H   0.732515   0.494982  -0.826888
H11     H   0.985384   0.598122  -0.630196
H12     H   0.909795   0.715158  -0.503227
H13     H   0.567012   0.309706  -0.467220
H14     H   0.492618   0.428967  -0.343465
H15     H   0.765957   0.731553  -0.384039
H16     H   0.591467   0.640344  -0.300926
H17     H   0.850568   0.273959  -0.680756
H18     H   0.695802   0.185596  -0.306278
H19     H   0.823637   0.219245  -0.200164
H20     H   0.859340   0.232203   0.032237
H21     H   0.684361  -0.212844   0.258273
H22     H   0.790128   0.014096   0.263806
O1      O   0.722236  -0.106547  -0.281991
O2      O   1.049374   0.523823  -0.776535
#END
data_1
_symmetry_space_group_name_H-M   ' P-1 '
loop_
_symmetry_equiv_pos_site_id
_symmetry_equiv_pos_as_xyz
1 X,Y,Z
2 -X,-Y,-Z
_cell_length_a                    17.6367
_cell_length_b                    11.976
_cell_length_c                    8.9616
_cell_angle_alpha                 61.0047
_cell_angle_beta                  116.1117
_cell_angle_gamma                 87.3739
loop_
_atom_site_label
_atom_site_type_symbol
_atom_site_fract_x
_atom_site_fract_y
_atom_site_fract_z
C1      C   0.724757   0.289905   0.922390
C2      C   0.680253   0.211199   0.866713
C3      C   0.693953   0.179455   0.748458
C4      C   0.751596   0.226436   0.682918
C5      C   0.796155   0.304961   0.741469
C6      C   0.783110   0.336566   0.860471
C7      C   0.764073   0.197377   0.548582
C8      C   0.826786   0.022594   0.529085
C9      C   0.811342  -0.089925   0.529713
C10     C   0.839614  -0.132078   0.432744
C11     C   0.883039  -0.057125   0.336056
C12     C   0.897411   0.057152   0.339866
C13     C   0.870504   0.096282   0.433912
C14     C   0.824569  -0.245367   0.426064
C15     C   0.851477  -0.282519   0.329457
C16     C   0.894870  -0.208734   0.234997
C17     C   0.910185  -0.098386   0.238513
C18     C   0.762559  -0.162330   0.625198
C19     C   0.670758  -0.107105   0.527869
C20     C   0.623415  -0.169495   0.619957
C21     C   0.667741  -0.287838   0.807050
C22     C   0.761300  -0.350198   0.911446
C23     C   0.809440  -0.286982   0.819743
C24     C   0.808297  -0.472929   1.104843
C25     C   0.899175  -0.530981   1.205017
C26     C   0.947003  -0.468139   1.115397
C27     C   0.903379  -0.349257   0.927695
C28     C   0.570358   0.128936   0.283182
C29     C   0.522195   0.239981   0.062665
C30     C   0.452758   0.232755  -0.084857
C31     C   0.410340   0.337377  -0.287265
C32     C   0.438579   0.449606  -0.343127
C33     C   0.508244   0.457650  -0.197883
C34     C   0.549784   0.353441   0.004238
Cl1    Cl   0.872011   0.361999   0.673260
Cl2    Cl   0.415052   0.094122  -0.019401
N1      N   0.802594   0.064411   0.629116
N2      N   0.622098   0.013728   0.333150
H1      H   0.405658   0.530973  -0.501204
H2      H   0.355781   0.330218  -0.398805
H3      H   0.530455   0.545070  -0.241695
H4      H   0.604622   0.358023   0.119036
H5      H   0.930933   0.113720   0.267136
H6      H   0.881549   0.183755   0.436182
H7      H   0.915929  -0.239314   0.159475
H8      H   0.839309  -0.369537   0.325918
H9      H   0.943330  -0.040546   0.165724
H10     H   0.791432  -0.302874   0.498888
H11     H   0.551717  -0.121557   0.538458
H12     H   0.631299  -0.335925   0.877416
H13     H   0.940522  -0.301570   0.859396
H14     H   1.018931  -0.514294   1.195560
H15     H   0.770853  -0.520234   1.172789
H16     H   0.934480  -0.625066   1.353335
H17     H   0.632658   0.018790   0.228392
H18     H   0.806809  -0.006790   0.757111
H19     H   0.657312   0.121754   0.698514
H20     H   0.634325   0.175012   0.913828
H21     H   0.818943   0.397074   0.904080
H22     H   0.714450   0.315339   1.014565
O1      O   0.742244   0.288791   0.378954
O2      O   0.565551   0.143322   0.404809
#END
data_1
_symmetry_space_group_name_H-M   ' P21/c '
loop_
_symmetry_equiv_pos_site_id
_symmetry_equiv_pos_as_xyz
1 X,Y,Z
2 -X,Y+1/2,-Z+1/2
3 -X,-Y,-Z
4 X,-Y+1/2,Z+1/2
_cell_length_a                    10.8464
_cell_length_b                    14.4601
_cell_length_c                    21.7555
_cell_angle_alpha                 90.0
_cell_angle_beta                  57.7912
_cell_angle_gamma                 90.0
loop_
_atom_site_label
_atom_site_type_symbol
_atom_site_fract_x
_atom_site_fract_y
_atom_site_fract_z
C1      C   0.674308   0.729318   0.994094
C2      C   0.767579   0.680623   0.930709
C3      C   0.791619   0.712062   0.864811
C4      C   0.722677   0.791665   0.861100
C5      C   0.628894   0.839525   0.925486
C6      C   0.605323   0.809022   0.991567
C7      C   0.742769   0.819112   0.789653
C8      C   0.943069   0.846457   0.661591
C9      C   1.086301   0.819137   0.613165
C10     C   1.148475   0.831128   0.536995
C11     C   1.061511   0.868865   0.511822
C12     C   0.915782   0.894469   0.563447
C13     C   0.856942   0.884058   0.636486
C14     C   1.294389   0.805617   0.484914
C15     C   1.350726   0.816969   0.411934
C16     C   1.264597   0.854328   0.387144
C17     C   1.123019   0.879673   0.436231
C18     C   1.174121   0.779260   0.641074
C19     C   1.164563   0.684672   0.655818
C20     C   1.243986   0.645011   0.684128
C21     C   1.331562   0.699697   0.696578
C22     C   1.346141   0.795674   0.681802
C23     C   1.266278   0.835966   0.653500
C24     C   1.436764   0.852518   0.694412
C25     C   1.448518   0.945569   0.679850
C26     C   1.369501   0.985623   0.651931
C27     C   1.280642   0.932431   0.639091
C28     C   1.038546   0.539564   0.656453
C29     C   0.951969   0.501345   0.626408
C30     C   0.823857   0.538492   0.635899
C31     C   0.753270   0.495626   0.605629
C32     C   0.810506   0.415268   0.565149
C33     C   0.937092   0.376663   0.555730
C34     C   1.005795   0.419222   0.586706
Cl1    Cl   0.542943   0.940377   0.924594
Cl2    Cl   0.743026   0.636954   0.688146
N1      N   0.885235   0.835185   0.736162
N2      N   1.077170   0.630638   0.640387
H1      H   0.755100   0.382513   0.541523
H2      H   0.653291   0.525590   0.614587
H3      H   0.981645   0.313426   0.524681
H4      H   1.103000   0.389372   0.581225
H5      H   0.849750   0.923236   0.544189
H6      H   0.745172   0.902773   0.675843
H7      H   1.310645   0.862935   0.329286
H8      H   1.462725   0.797118   0.372881
H9      H   1.055631   0.908531   0.417795
H10     H   1.361274   0.777051   0.503661
H11     H   1.233083   0.571663   0.695571
H12     H   1.392032   0.668848   0.718264
H13     H   1.220456   0.963620   0.617460
H14     H   1.379217   1.059279   0.640468
H15     H   1.496967   0.820858   0.715953
H16     H   1.518333   0.988539   0.689724
H17     H   1.035686   0.664856   0.614786
H18     H   0.959175   0.828500   0.750675
H19     H   0.863241   0.673632   0.815272
H20     H   0.821324   0.618215   0.932356
H21     H   0.533169   0.848042   1.040514
H22     H   0.654805   0.705606   1.045912
O1      O   0.640680   0.823087   0.781077
O2      O   1.076494   0.489113   0.688414
#END
data_1
_symmetry_space_group_name_H-M   ' P-1 '
loop_
_symmetry_equiv_pos_site_id
_symmetry_equiv_pos_as_xyz
1 X,Y,Z
2 -X,-Y,-Z
_cell_length_a                    13.3878
_cell_length_b                    10.8168
_cell_length_c                    10.2786
_cell_angle_alpha                 97.3376
_cell_angle_beta                  73.8558
_cell_angle_gamma                 87.061
loop_
_atom_site_label
_atom_site_type_symbol
_atom_site_fract_x
_atom_site_fract_y
_atom_site_fract_z
C1      C   0.877124   0.654268   0.635269
C2      C   0.929123   0.555285   0.671436
C3      C   1.034663   0.556980   0.660330
C4      C   1.090164   0.657196   0.615714
C5      C   1.036404   0.755464   0.579353
C6      C   0.930716   0.753977   0.588519
C7      C   1.204598   0.647346   0.605870
C8      C   1.337977   0.781987   0.659238
C9      C   1.351508   0.876816   0.756142
C10     C   1.453930   0.914434   0.745280
C11     C   1.539985   0.854741   0.635180
C12     C   1.521601   0.758583   0.539621
C13     C   1.423634   0.722230   0.550290
C14     C   1.473552   1.009177   0.841536
C15     C   1.572930   1.043224   0.828620
C16     C   1.657808   0.984579   0.719241
C17     C   1.641347   0.892133   0.624757
C18     C   1.260438   0.934438   0.872194
C19     C   1.221768   0.870439   0.983053
C20     C   1.133504   0.924312   1.092405
C21     C   1.086863   1.039555   1.091415
C22     C   1.123753   1.108663   0.982799
C23     C   1.211275   1.054766   0.871815
C24     C   1.076196   1.228075   0.980745
C25     C   1.112956   1.292426   0.872954
C26     C   1.199167   1.239101   0.762267
C27     C   1.246987   1.123483   0.761413
C28     C   1.255603   0.686926   1.091980
C29     C   1.321004   0.564509   1.073188
C30     C   1.357033   0.474398   0.956055
C31     C   1.411681   0.362255   0.959625
C32     C   1.430820   0.338151   1.080351
C33     C   1.393975   0.425374   1.198719
C34     C   1.338804   0.536041   1.194669
Cl1    Cl   1.099189   0.881661   0.515410
Cl2    Cl   1.334071   0.493560   0.800851
N1      N   1.236038   0.751097   0.668422
N2      N   1.271779   0.753680   0.984610
H1      H   1.473744   0.250631   1.081792
H2      H   1.438088   0.294349   0.867131
H3      H   1.407555   0.406736   1.293980
H4      H   1.307010   0.604284   1.285990
H5      H   1.587349   0.713069   0.456116
H6      H   1.409964   0.647602   0.478298
H7      H   1.735897   1.012573   0.710285
H8      H   1.586336   1.115997   0.903430
H9      H   1.706114   0.845896   0.540283
H10     H   1.408669   1.054641   0.925998
H11     H   1.105285   0.873093   1.176859
H12     H   1.019631   1.079188   1.176148
H13     H   1.313245   1.083265   0.675884
H14     H   1.227928   1.290041   0.676865
H15     H   1.009643   1.267650   1.066501
H16     H   1.075924   1.383945   0.872280
H17     H   1.328427   0.718322   0.897847
H18     H   1.179338   0.818319   0.723117
H19     H   1.077298   0.479735   0.685453
H20     H   0.887743   0.476856   0.707420
H21     H   0.891600   0.830845   0.558097
H22     H   0.794645   0.653992   0.642630
O1      O   1.260757   0.551600   0.551090
O2      O   1.193372   0.722757   1.204396
#END
data_1
_symmetry_space_group_name_H-M   ' C2/c '
loop_
_symmetry_equiv_pos_site_id
_symmetry_equiv_pos_as_xyz
1 X,Y,Z
2 -X,Y,-Z+1/2
3 -X,-Y,-Z
4 X,-Y,Z+1/2
5 X+1/2,Y+1/2,Z
6 -X+1/2,Y+1/2,-Z+1/2
7 -X+1/2,-Y+1/2,-Z
8 X+1/2,-Y+1/2,Z+1/2
_cell_length_a                    25.9005
_cell_length_b                    13.1822
_cell_length_c                    18.7984
_cell_angle_alpha                 90.0
_cell_angle_beta                  66.0093
_cell_angle_gamma                 90.0
loop_
_atom_site_label
_atom_site_type_symbol
_atom_site_fract_x
_atom_site_fract_y
_atom_site_fract_z
C1      C   0.375087   0.441646   0.039741
C2      C   0.321844   0.407045   0.089277
C3      C   0.298512   0.437706   0.166691
C4      C   0.328185   0.501459   0.196535
C5      C   0.381905   0.535218   0.145741
C6      C   0.405030   0.505910   0.067887
C7      C   0.302567   0.530827   0.281145
C8      C   0.210318   0.593437   0.380887
C9      C   0.152597   0.598277   0.398452
C10     C   0.114732   0.636200   0.472623
C11     C   0.136614   0.670504   0.526905
C12     C   0.195511   0.664302   0.506052
C13     C   0.231666   0.626546   0.435540
C14     C   0.055354   0.639707   0.495309
C15     C   0.020048   0.676552   0.567023
C16     C   0.041939   0.711744   0.620085
C17     C   0.099096   0.708364   0.600236
C18     C   0.130439   0.559136   0.341905
C19     C   0.131187   0.455674   0.327294
C20     C   0.111614   0.417167   0.272250
C21     C   0.091416   0.481961   0.232785
C22     C   0.089574   0.588038   0.245493
C23     C   0.109377   0.627237   0.300620
C24     C   0.069151   0.655769   0.204460
C25     C   0.068647   0.758538   0.216529
C26     C   0.088891   0.797659   0.270240
C27     C   0.108762   0.733866   0.311200
C28     C   0.180224   0.302121   0.340883
C29     C   0.194679   0.240040   0.397232
C30     C   0.158275   0.215211   0.473734
C31     C   0.176688   0.154797   0.519609
C32     C   0.231861   0.118834   0.489643
C33     C   0.268522   0.141709   0.413449
C34     C   0.249635   0.200821   0.367866
Cl1    Cl   0.421076   0.618142   0.175951
Cl2    Cl   0.087881   0.254438   0.515086
N1      N   0.246460   0.557074   0.307484
N2      N   0.149436   0.387951   0.369982
H1      H   0.245938   0.072290   0.525992
H2      H   0.147411   0.136093   0.578414
H3      H   0.311575   0.113367   0.389603
H4      H   0.277071   0.218454   0.307922
H5      H   0.212193   0.689985   0.547482
H6      H   0.276581   0.620596   0.420174
H7      H   0.013513   0.740902   0.676484
H8      H  -0.025242   0.678509   0.583089
H9      H   0.116565   0.734482   0.640703
H10     H   0.037931   0.612763   0.455132
H11     H   0.113175   0.336181   0.262095
H12     H   0.076232   0.452073   0.190914
H13     H   0.124351   0.764677   0.352259
H14     H   0.088836   0.879054   0.279208
H15     H   0.054011   0.624655   0.162893
H16     H   0.052943   0.809846   0.184689
H17     H   0.144410   0.410865   0.423707
H18     H   0.229544   0.555796   0.267594
H19     H   0.257475   0.407625   0.205000
H20     H   0.298251   0.356186   0.068161
H21     H   0.446417   0.534221   0.029847
H22     H   0.393679   0.418718  -0.020981
O1      O   0.329155   0.528686   0.321692
O2      O   0.198026   0.277677   0.272204
#END
data_1
_symmetry_space_group_name_H-M   ' P-1 '
loop_
_symmetry_equiv_pos_site_id
_symmetry_equiv_pos_as_xyz
1 X,Y,Z
2 -X,-Y,-Z
_cell_length_a                    11.0794
_cell_length_b                    9.1148
_cell_length_c                    14.7025
_cell_angle_alpha                 95.69
_cell_angle_beta                  91.8161
_cell_angle_gamma                 71.6062
loop_
_atom_site_label
_atom_site_type_symbol
_atom_site_fract_x
_atom_site_fract_y
_atom_site_fract_z
C1      C   0.928790   0.857170   0.055958
C2      C   0.969714   0.739169  -0.014529
C3      C   0.885652   0.666112  -0.054212
C4      C   0.759505   0.711063  -0.024483
C5      C   0.720153   0.829632   0.046392
C6      C   0.803998   0.902489   0.086959
C7      C   0.672511   0.627344  -0.068911
C8      C   0.483110   0.671094  -0.168077
C9      C   0.466876   0.685931  -0.260989
C10     C   0.365312   0.644299  -0.307471
C11     C   0.283473   0.587692  -0.257504
C12     C   0.304842   0.574032  -0.162769
C13     C   0.401746   0.615143  -0.118854
C14     C   0.344174   0.654465  -0.402650
C15     C   0.246724   0.612050  -0.445687
C16     C   0.165304   0.557451  -0.396023
C17     C   0.183641   0.545556  -0.303931
C18     C   0.558539   0.737679  -0.311340
C19     C   0.680280   0.635250  -0.327875
C20     C   0.771685   0.681108  -0.373382
C21     C   0.741265   0.827292  -0.401004
C22     C   0.618674   0.935948  -0.385624
C23     C   0.526100   0.890357  -0.340381
C24     C   0.585881   1.087975  -0.413369
C25     C   0.466737   1.191983  -0.396839
C26     C   0.375223   1.147653  -0.351471
C27     C   0.403977   1.000754  -0.323963
C28     C   0.830771   0.400482  -0.272733
C29     C   0.850177   0.232439  -0.262040
C30     C   0.951276   0.117026  -0.306976
C31     C   0.976058  -0.038358  -0.292813
C32     C   0.901472  -0.079780  -0.232008
C33     C   0.802059   0.033593  -0.185812
C34     C   0.776917   0.188680  -0.200756
Cl1    Cl   0.564865   0.887466   0.088059
Cl2    Cl   1.045136   0.161585  -0.385717
N1      N   0.579289   0.718083  -0.120554
N2      N   0.713095   0.481959  -0.303780
H1      H   0.921938  -0.201229  -0.220817
H2      H   1.053643  -0.125705  -0.329527
H3      H   0.744683   0.002064  -0.137394
H4      H   0.702865   0.278839  -0.162185
H5      H   0.242234   0.531184  -0.124970
H6      H   0.418196   0.605749  -0.046255
H7      H   0.088493   0.524632  -0.430897
H8      H   0.232125   0.620662  -0.518609
H9      H   0.121813   0.503064  -0.265082
H10     H   0.406335   0.696578  -0.441219
H11     H   0.865814   0.598956  -0.385108
H12     H   0.811845   0.861322  -0.435903
H13     H   0.332968   0.967508  -0.289199
H14     H   0.281223   1.230412  -0.338198
H15     H   0.657332   1.120950  -0.447963
H16     H   0.442740   1.308338  -0.418391
H17     H   0.643448   0.432347  -0.303904
H18     H   0.588918   0.819876  -0.134976
H19     H   0.916428   0.574424  -0.109624
H20     H   1.067120   0.703750  -0.038802
H21     H   0.771087   0.993257   0.142386
H22     H   0.994112   0.914374   0.087473
O1      O   0.686744   0.491030  -0.060873
O2      O   0.915901   0.457601  -0.256361
#END
data_1
_symmetry_space_group_name_H-M   ' P-1 '
loop_
_symmetry_equiv_pos_site_id
_symmetry_equiv_pos_as_xyz
1 X,Y,Z
2 -X,-Y,-Z
_cell_length_a                    13.9289
_cell_length_b                    10.2626
_cell_length_c                    11.4065
_cell_angle_alpha                 92.6098
_cell_angle_beta                  73.11
_cell_angle_gamma                 68.6941
loop_
_atom_site_label
_atom_site_type_symbol
_atom_site_fract_x
_atom_site_fract_y
_atom_site_fract_z
C1      C   0.125196   0.744371   0.994415
C2      C   0.136649   0.836053   0.910095
C3      C   0.139351   0.964062   0.949310
C4      C   0.131850   1.004066   1.071761
C5      C   0.119821   0.910277   1.155126
C6      C   0.116050   0.781848   1.116883
C7      C   0.134031   1.147167   1.100310
C8      C   0.167766   1.287866   1.253527
C9      C   0.238304   1.287636   1.318122
C10     C   0.216793   1.415166   1.396345
C11     C   0.122908   1.539858   1.407933
C12     C   0.052965   1.533663   1.341182
C13     C   0.073923   1.412204   1.266001
C14     C   0.286557   1.422482   1.463292
C15     C   0.264149   1.546369   1.537401
C16     C   0.171057   1.669387   1.548816
C17     C   0.102020   1.665730   1.485039
C18     C   0.335765   1.157564   1.308745
C19     C   0.433548   1.122056   1.211203
C20     C   0.527176   1.000911   1.205828
C21     C   0.522152   0.919057   1.297035
C22     C   0.425349   0.951262   1.398340
C23     C   0.330977   1.072678   1.404411
C24     C   0.419796   0.866978   1.492969
C25     C   0.324788   0.900493   1.590344
C26     C   0.231144   1.020488   1.596670
C27     C   0.233943   1.104409   1.506324
C28     C   0.520080   1.191853   1.014223
C29     C   0.501509   1.306921   0.935524
C30     C   0.406650   1.385534   0.909360
C31     C   0.405225   1.487053   0.832066
C32     C   0.498787   1.511899   0.779167
C33     C   0.594686   1.433365   0.801801
C34     C   0.595435   1.331843   0.877953
Cl1    Cl   0.104575   0.948992   1.311634
Cl2    Cl   0.286777   1.356902   0.965407
N1      N   0.186967   1.161028   1.181023
N2      N   0.436272   1.209725   1.120688
H1      H   0.496667   1.591599   0.719431
H2      H   0.330345   1.544920   0.813398
H3      H   0.668717   1.450667   0.759813
H4      H   0.669623   1.267404   0.895153
H5      H  -0.019023   1.628257   1.350306
H6      H   0.020761   1.409691   1.214009
H7      H   0.154338   1.766461   1.607839
H8      H   0.318772   1.549550   1.587737
H9      H   0.030025   1.759706   1.492726
H10     H   0.358442   1.328527   1.455224
H11     H   0.601440   0.975686   1.128641
H12     H   0.594362   0.826663   1.291882
H13     H   0.161581   1.196605   1.512140
H14     H   0.156098   1.046834   1.673917
H15     H   0.492551   0.774863   1.486803
H16     H   0.321322   0.835176   1.662471
H17     H   0.364695   1.292844   1.134403
H18     H   0.234967   1.071038   1.202042
H19     H   0.146514   1.038506   0.886049
H20     H   0.143322   0.807941   0.814334
H21     H   0.105473   0.712549   1.184138
H22     H   0.122646   0.643748   0.965480
O1      O   0.089643   1.244036   1.050856
O2      O   0.609740   1.093899   0.983731
#END
data_1
_symmetry_space_group_name_H-M   ' P-1 '
loop_
_symmetry_equiv_pos_site_id
_symmetry_equiv_pos_as_xyz
1 X,Y,Z
2 -X,-Y,-Z
_cell_length_a                    10.2183
_cell_length_b                    15.2074
_cell_length_c                    9.7723
_cell_angle_alpha                 90.156
_cell_angle_beta                  77.2159
_cell_angle_gamma                 75.9251
loop_
_atom_site_label
_atom_site_type_symbol
_atom_site_fract_x
_atom_site_fract_y
_atom_site_fract_z
C1      C   0.713100   0.394689   0.075154
C2      C   0.680494   0.323345   0.153065
C3      C   0.593440   0.276150   0.113364
C4      C   0.534579   0.298469  -0.002626
C5      C   0.570254   0.370113  -0.080114
C6      C   0.658623   0.417548  -0.041790
C7      C   0.441591   0.239392  -0.026693
C8      C   0.227902   0.237395  -0.105268
C9      C   0.152526   0.269497  -0.205283
C10     C   0.037032   0.234466  -0.215752
C11     C  -0.001034   0.168333  -0.122256
C12     C   0.078068   0.138607  -0.021619
C13     C   0.189302   0.171522  -0.012435
C14     C  -0.041296   0.262630  -0.318116
C15     C  -0.151485   0.227656  -0.326155
C16     C  -0.189481   0.162785  -0.232741
C17     C  -0.115300   0.133768  -0.133084
C18     C   0.194938   0.336652  -0.305457
C19     C   0.311500   0.310525  -0.415822
C20     C   0.351374   0.374226  -0.511927
C21     C   0.277137   0.463050  -0.494847
C22     C   0.159914   0.493755  -0.382454
C23     C   0.118377   0.429763  -0.286574
C24     C   0.083811   0.585800  -0.362710
C25     C  -0.028814   0.614352  -0.252164
C26     C  -0.069674   0.551400  -0.156505
C27     C   0.001653   0.461543  -0.173218
C28     C   0.529896   0.189814  -0.481360
C29     C   0.590202   0.092493  -0.455925
C30     C   0.711101   0.039649  -0.545474
C31     C   0.772108  -0.047478  -0.512439
C32     C   0.715805  -0.082697  -0.388418
C33     C   0.597549  -0.031010  -0.297107
C34     C   0.536214   0.055474  -0.331225
Cl1    Cl   0.513193   0.402589  -0.232145
Cl2    Cl   0.786298   0.076092  -0.705010
N1      N   0.337123   0.275399  -0.092259
N2      N   0.388521   0.219736  -0.431711
H1      H   0.765286  -0.150432  -0.363422
H2      H   0.864079  -0.087121  -0.584965
H3      H   0.553905  -0.056823  -0.198589
H4      H   0.447545   0.096189  -0.255561
H5      H   0.049118   0.088410   0.050036
H6      H   0.249849   0.147704   0.063910
H7      H  -0.276994   0.135883  -0.240235
H8      H  -0.209977   0.250144  -0.405338
H9      H  -0.142987   0.083535  -0.060831
H10     H  -0.012906   0.312450  -0.390479
H11     H   0.442236   0.351244  -0.596543
H12     H   0.308372   0.511451  -0.568827
H13     H  -0.030744   0.413665  -0.099137
H14     H  -0.158508   0.574231  -0.068810
H15     H   0.116796   0.633585  -0.436949
H16     H  -0.086369   0.685142  -0.237887
H17     H   0.338200   0.174776  -0.383507
H18     H   0.338964   0.334275  -0.139907
H19     H   0.568172   0.219335   0.170924
H20     H   0.723164   0.304259   0.244132
H21     H   0.684609   0.471904  -0.105349
H22     H   0.781550   0.432306   0.104226
O1      O   0.458224   0.163616   0.019165
O2      O   0.602274   0.238774  -0.536022
#END
data_1
_symmetry_space_group_name_H-M   ' P21/c '
loop_
_symmetry_equiv_pos_site_id
_symmetry_equiv_pos_as_xyz
1 X,Y,Z
2 -X+1/2,Y+1/2,-Z+1/2
3 -X,-Y,-Z
4 X+1/2,-Y+1/2,Z+1/2
_cell_length_a                    12.0725
_cell_length_b                    20.0951
_cell_length_c                    11.6364
_cell_angle_alpha                 90.0
_cell_angle_beta                  84.5672
_cell_angle_gamma                 90.0
loop_
_atom_site_label
_atom_site_type_symbol
_atom_site_fract_x
_atom_site_fract_y
_atom_site_fract_z
C1      C   0.618776   0.856735   0.217751
C2      C   0.703184   0.815134   0.248360
C3      C   0.693438   0.784409   0.355807
C4      C   0.600267   0.795137   0.434796
C5      C   0.516044   0.837232   0.402373
C6      C   0.525167   0.867689   0.294501
C7      C   0.592904   0.761834   0.550853
C8      C   0.633021   0.651156   0.636365
C9      C   0.704466   0.596764   0.617300
C10     C   0.710254   0.547881   0.705177
C11     C   0.642737   0.555232   0.812016
C12     C   0.571965   0.611297   0.827531
C13     C   0.566313   0.658154   0.742718
C14     C   0.782339   0.492069   0.690885
C15     C   0.786450   0.445971   0.777503
C16     C   0.719104   0.453107   0.882793
C17     C   0.648943   0.506710   0.899411
C18     C   0.776501   0.593580   0.505783
C19     C   0.865093   0.637855   0.487625
C20     C   0.929917   0.640932   0.379819
C21     C   0.904775   0.600281   0.291404
C22     C   0.814999   0.554710   0.305211
C23     C   0.749232   0.551449   0.413784
C24     C   0.787993   0.512941   0.213897
C25     C   0.699390   0.469969   0.228376
C26     C   0.633738   0.467123   0.335307
C27     C   0.657910   0.506738   0.425821
C28     C   0.912497   0.745990   0.570720
C29     C   0.912019   0.779861   0.685871
C30     C   0.995785   0.823909   0.712300
C31     C   0.989518   0.856741   0.817930
C32     C   0.898288   0.846620   0.898286
C33     C   0.813827   0.803434   0.873456
C34     C   0.821290   0.770213   0.768277
Cl1    Cl   0.394953   0.851237   0.491976
Cl2    Cl   1.112832   0.837186   0.616328
N1      N   0.626670   0.696358   0.545841
N2      N   0.891021   0.678838   0.579329
H1      H   0.893584   0.872814   0.980215
H2      H   1.056372   0.889992   0.836312
H3      H   0.741705   0.795819   0.935066
H4      H   0.753417   0.738066   0.748346
H5      H   0.520501   0.616833   0.908804
H6      H   0.512432   0.701121   0.755060
H7      H   0.723183   0.416182   0.950387
H8      H   0.842048   0.403559   0.764961
H9      H   0.596941   0.512821   0.980227
H10     H   0.834228   0.486244   0.610077
H11     H   0.997997   0.676138   0.368866
H12     H   0.954498   0.602604   0.208608
H13     H   0.607289   0.504222   0.507921
H14     H   0.563473   0.433212   0.346065
H15     H   0.838788   0.515730   0.131763
H16     H   0.679379   0.438219   0.157716
H17     H   0.868144   0.661317   0.659455
H18     H   0.654119   0.678736   0.466924
H19     H   0.762332   0.754649   0.380788
H20     H   0.777185   0.806965   0.189564
H21     H   0.458296   0.899616   0.271455
H22     H   0.625362   0.881011   0.134008
O1      O   0.563278   0.790439   0.640847
O2      O   0.926387   0.775510   0.479050
#END
data_1
_symmetry_space_group_name_H-M   ' P-1 '
loop_
_symmetry_equiv_pos_site_id
_symmetry_equiv_pos_as_xyz
1 X,Y,Z
2 -X,-Y,-Z
_cell_length_a                    11.402
_cell_length_b                    13.908
_cell_length_c                    9.1335
_cell_angle_alpha                 92.6924
_cell_angle_beta                  84.6981
_cell_angle_gamma                 75.8323
loop_
_atom_site_label
_atom_site_type_symbol
_atom_site_fract_x
_atom_site_fract_y
_atom_site_fract_z
C1      C   0.098885   0.726821   0.387673
C2      C   0.047317   0.674003   0.490146
C3      C  -0.061931   0.719527   0.574108
C4      C  -0.120638   0.818298   0.556794
C5      C  -0.067557   0.870299   0.453797
C6      C   0.041509   0.825252   0.368952
C7      C  -0.235241   0.867208   0.655726
C8      C  -0.453936   0.871170   0.685309
C9      C  -0.529484   0.808666   0.660843
C10     C  -0.647724   0.829483   0.741154
C11     C  -0.685887   0.913402   0.845977
C12     C  -0.605017   0.974174   0.867397
C13     C  -0.492137   0.954398   0.789861
C14     C  -0.728756   0.768062   0.722257
C15     C  -0.841267   0.789197   0.802158
C16     C  -0.878978   0.872569   0.905081
C17     C  -0.802540   0.933201   0.926298
C18     C  -0.486296   0.717980   0.557716
C19     C  -0.409408   0.633125   0.602325
C20     C  -0.368071   0.546039   0.505595
C21     C  -0.403557   0.545123   0.366567
C22     C  -0.482052   0.629390   0.315910
C23     C  -0.524521   0.716942   0.413080
C24     C  -0.519315   0.629094   0.172301
C25     C  -0.595326   0.711878   0.125618
C26     C  -0.637114   0.798725   0.221321
C27     C  -0.602716   0.801352   0.361378
C28     C  -0.266994   0.583290   0.788406
C29     C  -0.244274   0.608548   0.943119
C30     C  -0.183268   0.535632   1.029595
C31     C  -0.151932   0.561975   1.166774
C32     C  -0.178529   0.661479   1.218114
C33     C  -0.237358   0.734932   1.133098
C34     C  -0.269847   0.708224   0.996938
Cl1    Cl  -0.138906   0.993267   0.428768
Cl2    Cl  -0.150589   0.409892   0.975001
N1      N  -0.338449   0.850490   0.604675
N2      N  -0.376356   0.634109   0.746844
H1      H  -0.152563   0.681172   1.324737
H2      H  -0.106632   0.503961   1.232455
H3      H  -0.256823   0.812865   1.171083
H4      H  -0.312147   0.766509   0.929358
H5      H  -0.633930   1.038122   0.947133
H6      H  -0.430505   1.000840   0.807140
H7      H  -0.968254   0.888396   0.967286
H8      H  -0.901899   0.741266   0.785911
H9      H  -0.830321   0.997506   1.005501
H10     H  -0.700763   0.703835   0.643247
H11     H  -0.307560   0.481537   0.543246
H12     H  -0.371546   0.478175   0.293005
H13     H  -0.635223   0.868391   0.434398
H14     H  -0.697021   0.864109   0.183787
H15     H  -0.486339   0.561825   0.099527
H16     H  -0.623341   0.710857   0.015232
H17     H  -0.432897   0.684421   0.821278
H18     H  -0.326003   0.803205   0.513804
H19     H  -0.101857   0.677403   0.652911
H20     H   0.091452   0.597093   0.504785
H21     H   0.080411   0.867388   0.289350
H22     H   0.184087   0.691635   0.321567
O1      O  -0.232958   0.913320   0.771620
O2      O  -0.188519   0.526232   0.704139
#END
data_1
_symmetry_space_group_name_H-M   ' P-1 '
loop_
_symmetry_equiv_pos_site_id
_symmetry_equiv_pos_as_xyz
1 X,Y,Z
2 -X,-Y,-Z
_cell_length_a                    12.1971
_cell_length_b                    10.5714
_cell_length_c                    11.3034
_cell_angle_alpha                 93.5334
_cell_angle_beta                  86.4111
_cell_angle_gamma                 76.9416
loop_
_atom_site_label
_atom_site_type_symbol
_atom_site_fract_x
_atom_site_fract_y
_atom_site_fract_z
C1      C   0.139843   0.333702   0.447250
C2      C   0.047212   0.279582   0.467505
C3      C  -0.047495   0.318723   0.404754
C4      C  -0.052101   0.412630   0.322039
C5      C   0.042497   0.465316   0.302389
C6      C   0.137900   0.425754   0.364168
C7      C  -0.160338   0.461985   0.265769
C8      C  -0.321288   0.383134   0.187829
C9      C  -0.353468   0.278493   0.130953
C10     C  -0.466864   0.293425   0.098603
C11     C  -0.545825   0.415408   0.125475
C12     C  -0.509257   0.518340   0.185052
C13     C  -0.400802   0.503774   0.216264
C14     C  -0.504806   0.189984   0.040760
C15     C  -0.614315   0.207199   0.010609
C16     C  -0.691928   0.328197   0.036739
C17     C  -0.657956   0.429956   0.093122
C18     C  -0.272539   0.149389   0.108813
C19     C  -0.252677   0.068822   0.201494
C20     C  -0.174895  -0.053952   0.184876
C21     C  -0.119739  -0.096038   0.075633
C22     C  -0.138692  -0.019167  -0.022655
C23     C  -0.216076   0.104853  -0.005916
C24     C  -0.082580  -0.061799  -0.136376
C25     C  -0.101562   0.014831  -0.230162
C26     C  -0.177601   0.137893  -0.213639
C27     C  -0.233457   0.181952  -0.104344
C28     C  -0.273459   0.079883   0.419460
C29     C  -0.358211   0.084416   0.523712
C30     C  -0.467696   0.162402   0.546242
C31     C  -0.536742   0.148188   0.644988
C32     C  -0.497919   0.054097   0.722559
C33     C  -0.389446  -0.024623   0.702255
C34     C  -0.321005  -0.008722   0.604284
Cl1    Cl   0.046906   0.577525   0.197390
Cl2    Cl  -0.522512   0.286475   0.456438
N1      N  -0.211634   0.366635   0.224470
N2      N  -0.314501   0.108825   0.312344
H1      H  -0.552551   0.043212   0.799006
H2      H  -0.620444   0.211625   0.660299
H3      H  -0.358220  -0.098077   0.762631
H4      H  -0.235627  -0.067580   0.587054
H5      H  -0.569442   0.611037   0.206652
H6      H  -0.373254   0.583438   0.260264
H7      H  -0.778181   0.340388   0.012309
H8      H  -0.641386   0.126800  -0.033943
H9      H  -0.716865   0.523671   0.114064
H10     H  -0.445710   0.096634   0.019724
H11     H  -0.159484  -0.112814   0.259810
H12     H  -0.060455  -0.190356   0.063017
H13     H  -0.291703   0.276796  -0.091883
H14     H  -0.191949   0.198363  -0.287979
H15     H  -0.023864  -0.156571  -0.147976
H16     H  -0.058009  -0.018831  -0.317033
H17     H  -0.395890   0.157300   0.310459
H18     H  -0.164834   0.273996   0.217001
H19     H  -0.119655   0.276178   0.420946
H20     H   0.048099   0.206895   0.531375
H21     H   0.210207   0.467405   0.346356
H22     H   0.214522   0.304066   0.495478
O1      O  -0.200494   0.578431   0.265169
O2      O  -0.172569   0.040492   0.430746
#END
data_1
_symmetry_space_group_name_H-M   ' P-1 '
loop_
_symmetry_equiv_pos_site_id
_symmetry_equiv_pos_as_xyz
1 X,Y,Z
2 -X,-Y,-Z
_cell_length_a                    10.5882
_cell_length_b                    10.2357
_cell_length_c                    14.2939
_cell_angle_alpha                 89.6589
_cell_angle_beta                  94.5073
_cell_angle_gamma                 67.2917
loop_
_atom_site_label
_atom_site_type_symbol
_atom_site_fract_x
_atom_site_fract_y
_atom_site_fract_z
C1      C   0.040105   0.712088   0.452367
C2      C   0.022459   0.649557   0.368937
C3      C   0.091102   0.504392   0.361248
C4      C   0.178532   0.418787   0.435561
C5      C   0.194302   0.484018   0.519154
C6      C   0.125463   0.629391   0.527448
C7      C   0.254439   0.262805   0.424022
C8      C   0.219848   0.054807   0.357104
C9      C   0.155834   0.018225   0.278796
C10     C   0.193562  -0.127231   0.257630
C11     C   0.298050  -0.233565   0.316833
C12     C   0.360097  -0.191135   0.395896
C13     C   0.322236  -0.051351   0.416513
C14     C   0.131124  -0.170191   0.178857
C15     C   0.170580  -0.311130   0.159815
C16     C   0.274004  -0.416195   0.218388
C17     C   0.336189  -0.377828   0.295231
C18     C   0.045769   0.133728   0.220146
C19     C   0.080736   0.210204   0.152855
C20     C  -0.023600   0.326032   0.101338
C21     C  -0.158343   0.363743   0.118624
C22     C  -0.198338   0.290249   0.186907
C23     C  -0.094335   0.173388   0.238859
C24     C  -0.337409   0.329663   0.205366
C25     C  -0.373246   0.257142   0.272568
C26     C  -0.270629   0.141723   0.324208
C27     C  -0.134782   0.100646   0.307944
C28     C   0.280323   0.236895   0.086999
C29     C   0.433026   0.166005   0.077076
C30     C   0.535772   0.051646   0.128265
C31     C   0.672279   0.002476   0.107183
C32     C   0.709921   0.066070   0.034342
C33     C   0.610618   0.180372  -0.017194
C34     C   0.475396   0.228675   0.004648
Cl1    Cl   0.294637   0.387451   0.617280
Cl2    Cl   0.504425  -0.034990   0.223718
N1      N   0.176398   0.197928   0.378823
N2      N   0.219770   0.166344   0.137064
H1      H   0.816625   0.026545   0.018594
H2      H   0.748251  -0.085562   0.149090
H3      H   0.638357   0.231930  -0.074077
H4      H   0.396170   0.318440  -0.033762
H5      H   0.438894  -0.272230   0.441384
H6      H   0.370889  -0.019495   0.476507
H7      H   0.304054  -0.527199   0.202487
H8      H   0.121710  -0.342147   0.099165
H9      H   0.415926  -0.457871   0.340817
H10     H   0.051343  -0.089662   0.133759
H11     H   0.005903   0.383634   0.049494
H12     H  -0.237269   0.452594   0.078799
H13     H  -0.056658   0.011359   0.347661
H14     H  -0.299507   0.084642   0.377291
H15     H  -0.415412   0.418779   0.165166
H16     H  -0.480200   0.288146   0.286209
H17     H   0.282258   0.073794   0.170606
H18     H   0.078799   0.259919   0.355291
H19     H   0.079614   0.456655   0.295031
H20     H  -0.043471   0.713245   0.309736
H21     H   0.139113   0.676473   0.593277
H22     H  -0.012680   0.825449   0.459536
O1      O   0.375827   0.201511   0.449847
O2      O   0.215812   0.353181   0.048007
#END
data_1
_symmetry_space_group_name_H-M   ' P-1 '
loop_
_symmetry_equiv_pos_site_id
_symmetry_equiv_pos_as_xyz
1 X,Y,Z
2 -X,-Y,-Z
_cell_length_a                    11.0733
_cell_length_b                    9.1199
_cell_length_c                    14.6902
_cell_angle_alpha                 84.5407
_cell_angle_beta                  88.3242
_cell_angle_gamma                 71.6004
loop_
_atom_site_label
_atom_site_type_symbol
_atom_site_fract_x
_atom_site_fract_y
_atom_site_fract_z
C1      C   0.072676   0.143006   0.557270
C2      C   0.030695   0.260874   0.487048
C3      C   0.114173   0.334141   0.446975
C4      C   0.240836   0.289477   0.475865
C5      C   0.281198   0.171051   0.546528
C6      C   0.197914   0.098076   0.587570
C7      C   0.327099   0.373187   0.430729
C8      C   0.517323   0.329061   0.332546
C9      C   0.533294   0.314735   0.239496
C10     C   0.634717   0.356607   0.193183
C11     C   0.716877   0.412714   0.243473
C12     C   0.696049   0.425461   0.338401
C13     C   0.599230   0.384153   0.382116
C14     C   0.655432   0.347031   0.097862
C15     C   0.752740   0.389643   0.054972
C16     C   0.834440   0.443835   0.104944
C17     C   0.816554   0.455080   0.197190
C18     C   0.441828   0.262503   0.188885
C19     C   0.319956   0.364639   0.172162
C20     C   0.228548   0.318273   0.126677
C21     C   0.259149   0.171938   0.099118
C22     C   0.381981   0.063715   0.114455
C23     C   0.474526   0.109796   0.159728
C24     C   0.415031  -0.088369   0.086615
C25     C   0.534398  -0.191964   0.103072
C26     C   0.625899  -0.147145   0.148476
C27     C   0.596882  -0.000209   0.176092
C28     C   0.169767   0.599880   0.227181
C29     C   0.150389   0.767905   0.237979
C30     C   0.049879   0.882999   0.192301
C31     C   0.024823   1.038397   0.206543
C32     C   0.098565   1.080098   0.268154
C33     C   0.197381   0.967012   0.315069
C34     C   0.222802   0.811878   0.300074
Cl1    Cl   0.437014   0.113527   0.587546
Cl2    Cl  -0.042867   0.837872   0.112622
N1      N   0.421312   0.281828   0.380009
N2      N   0.287228   0.518316   0.195689
H1      H   0.077912   1.201558   0.279401
H2      H  -0.052294   1.125519   0.169278
H3      H   0.254085   0.998827   0.364081
H4      H   0.296388   0.721926   0.339090
H5      H   0.759002   0.467706   0.376495
H6      H   0.583228   0.392767   0.454874
H7      H   0.911129   0.476834   0.070182
H8      H   0.767015   0.381509  -0.018064
H9      H   0.878628   0.497212   0.236277
H10     H   0.593043   0.305232   0.059066
H11     H   0.134319   0.400221   0.114864
H12     H   0.188577   0.137487   0.064234
H13     H   0.667893   0.033395   0.210877
H14     H   0.720084  -0.229572   0.161682
H15     H   0.343592  -0.121714   0.051996
H16     H   0.558582  -0.308355   0.081437
H17     H   0.357109   0.567535   0.195857
H18     H   0.413294   0.178704   0.366614
H19     H   0.082669   0.425781   0.391770
H20     H  -0.067068   0.296048   0.463324
H21     H   0.231625   0.007486   0.642828
H22     H   0.007831   0.085640   0.589136
O1      O   0.311462   0.510181   0.437561
O2      O   0.084622   0.542947   0.243672
#END
data_1
_symmetry_space_group_name_H-M   ' P212121 '
loop_
_symmetry_equiv_pos_site_id
_symmetry_equiv_pos_as_xyz
1 X,Y,Z
2 X+1/2,-Y+1/2,-Z
3 -X,Y+1/2,-Z+1/2
4 -X+1/2,-Y,Z+1/2
_cell_length_a                    10.2861
_cell_length_b                    15.0086
_cell_length_c                    17.7452
_cell_angle_alpha                 90.0
_cell_angle_beta                  90.0
_cell_angle_gamma                 90.0
loop_
_atom_site_label
_atom_site_type_symbol
_atom_site_fract_x
_atom_site_fract_y
_atom_site_fract_z
C1      C   0.524731   0.244154   0.564986
C2      C   0.559815   0.165657   0.601258
C3      C   0.686003   0.154911   0.627734
C4      C   0.778814   0.222367   0.618971
C5      C   0.741829   0.300894   0.581981
C6      C   0.615737   0.311647   0.555104
C7      C   0.913247   0.209757   0.650093
C8      C   1.082656   0.092717   0.664316
C9      C   1.101383   0.000991   0.666931
C10     C   1.219863  -0.034610   0.695931
C11     C   1.318367   0.024277   0.722790
C12     C   1.295467   0.117115   0.718996
C13     C   1.182074   0.150960   0.690523
C14     C   1.243203  -0.127750   0.699915
C15     C   1.357414  -0.160298   0.729196
C16     C   1.454537  -0.101797   0.755761
C17     C   1.435045  -0.011381   0.752396
C18     C   0.996162  -0.060974   0.642689
C19     C   0.904982  -0.092220   0.693633
C20     C   0.802250  -0.148477   0.670870
C21     C   0.792643  -0.175075   0.597221
C22     C   0.885459  -0.147310   0.543158
C23     C   0.989033  -0.089818   0.565925
C24     C   0.878200  -0.175062   0.466963
C25     C   0.968976  -0.147452   0.415324
C26     C   1.071359  -0.090696   0.437747
C27     C   1.081235  -0.062510   0.511150
C28     C   0.846253   0.002077   0.802199
C29     C   0.899492   0.030281   0.877632
C30     C   0.842529   0.004986   0.945683
C31     C   0.892894   0.033675   1.014249
C32     C   1.002010   0.088389   1.014930
C33     C   1.060695   0.113742   0.947616
C34     C   1.010037   0.084319   0.879369
Cl1    Cl   0.851607   0.386497   0.564913
Cl2    Cl   0.707077  -0.064476   0.945750
N1      N   0.966802   0.127411   0.635185
N2      N   0.914298  -0.066515   0.770624
H1      H   1.041079   0.111009   1.068460
H2      H   0.846601   0.012948   1.066292
H3      H   1.145906   0.156383   0.948047
H4      H   1.055295   0.104240   0.826681
H5      H   1.370416   0.162423   0.738917
H6      H   1.164919   0.221966   0.688312
H7      H   1.544388  -0.128457   0.778631
H8      H   1.373346  -0.231783   0.731627
H9      H   1.509152   0.034446   0.772536
H10     H   1.169738  -0.173372   0.678871
H11     H   0.732345  -0.169744   0.712964
H12     H   0.713688  -0.218355   0.579460
H13     H   1.160280  -0.019105   0.528337
H14     H   1.142911  -0.069255   0.396566
H15     H   0.799105  -0.218777   0.450143
H16     H   0.962348  -0.169173   0.357078
H17     H   0.995534  -0.086356   0.797948
H18     H   0.909634   0.083935   0.607071
H19     H   0.711349   0.095311   0.659318
H20     H   0.488987   0.113026   0.609835
H21     H   0.590154   0.372913   0.526281
H22     H   0.426394   0.253363   0.544119
O1      O   0.967508   0.267449   0.686670
O2      O   0.754148   0.038558   0.772151
#END
data_1
_symmetry_space_group_name_H-M   ' P-1 '
loop_
_symmetry_equiv_pos_site_id
_symmetry_equiv_pos_as_xyz
1 X,Y,Z
2 -X,-Y,-Z
_cell_length_a                    11.0788
_cell_length_b                    9.0938
_cell_length_c                    14.6982
_cell_angle_alpha                 84.5315
_cell_angle_beta                  88.2542
_cell_angle_gamma                 71.8773
loop_
_atom_site_label
_atom_site_type_symbol
_atom_site_fract_x
_atom_site_fract_y
_atom_site_fract_z
C1      C   0.071648   0.143209   0.557395
C2      C   0.030219   0.261030   0.487126
C3      C   0.113960   0.334387   0.446970
C4      C   0.240334   0.289814   0.475819
C5      C   0.280150   0.171443   0.546521
C6      C   0.196588   0.098417   0.587661
C7      C   0.326805   0.373580   0.430401
C8      C   0.517124   0.328954   0.332491
C9      C   0.533387   0.314699   0.239507
C10     C   0.635232   0.356532   0.193468
C11     C   0.717460   0.412442   0.243959
C12     C   0.696348   0.424975   0.338843
C13     C   0.599142   0.383727   0.382300
C14     C   0.656321   0.347077   0.098208
C15     C   0.754007   0.389655   0.055564
C16     C   0.835743   0.443681   0.105734
C17     C   0.817524   0.454783   0.197932
C18     C   0.442161   0.262404   0.188571
C19     C   0.320777   0.364427   0.171674
C20     C   0.229719   0.317746   0.125857
C21     C   0.260051   0.171144   0.098386
C22     C   0.382284   0.062885   0.114141
C23     C   0.474531   0.109303   0.159645
C24     C   0.415008  -0.089539   0.086499
C25     C   0.533787  -0.193165   0.103372
C26     C   0.624989  -0.148022   0.149007
C27     C   0.596278  -0.000732   0.176430
C28     C   0.170741   0.599392   0.226455
C29     C   0.151256   0.767708   0.237511
C30     C   0.050284   0.882667   0.192754
C31     C   0.025382   1.038210   0.207330
C32     C   0.099707   1.080225   0.268377
C33     C   0.198974   0.967285   0.314410
C34     C   0.224240   0.812029   0.299066
Cl1    Cl   0.435604   0.114065   0.587440
Cl2    Cl  -0.043281   0.837411   0.113731
N1      N   0.420661   0.281895   0.379782
N2      N   0.288195   0.518390   0.195151
H1      H   0.079150   1.201792   0.279886
H2      H  -0.052099   1.125211   0.170748
H3      H   0.256140   0.999280   0.363018
H4      H   0.298135   0.722171   0.337510
H5      H   0.759387   0.466989   0.377108
H6      H   0.582880   0.392168   0.455018
H7      H   0.912733   0.476656   0.071169
H8      H   0.768550   0.381620  -0.017430
H9      H   0.879635   0.496769   0.237175
H10     H   0.593913   0.305401   0.059253
H11     H   0.135922   0.399667   0.113736
H12     H   0.189720   0.136493   0.063271
H13     H   0.667065   0.033105   0.211399
H14     H   0.718706  -0.230468   0.162549
H15     H   0.343789  -0.123126   0.051699
H16     H   0.557732  -0.309826   0.081890
H17     H   0.357978   0.568062   0.195532
H18     H   0.412214   0.178602   0.366492
H19     H   0.082906   0.425953   0.391710
H20     H  -0.067311   0.296086   0.463434
H21     H   0.229857   0.007873   0.642957
H22     H   0.006601   0.085766   0.589328
O1      O   0.311605   0.510868   0.436912
O2      O   0.085702   0.541715   0.242569
#END
data_1
_symmetry_space_group_name_H-M   ' P21/c '
loop_
_symmetry_equiv_pos_site_id
_symmetry_equiv_pos_as_xyz
1 X,Y,Z
2 -X+1/2,Y+1/2,-Z+1/2
3 -X,-Y,-Z
4 X+1/2,-Y+1/2,Z+1/2
_cell_length_a                    11.5358
_cell_length_b                    20.5188
_cell_length_c                    11.8442
_cell_angle_alpha                 90.0
_cell_angle_beta                  85.8633
_cell_angle_gamma                 90.0
loop_
_atom_site_label
_atom_site_type_symbol
_atom_site_fract_x
_atom_site_fract_y
_atom_site_fract_z
C1      C   0.092403   0.653015   0.128018
C2      C   0.122860   0.697928   0.208610
C3      C   0.227697   0.731212   0.193075
C4      C   0.304802   0.719042   0.098856
C5      C   0.273004   0.673394   0.018805
C6      C   0.167120   0.640907   0.032856
C7      C   0.420700   0.752921   0.090203
C8      C   0.506130   0.859095   0.139330
C9      C   0.488931   0.903410   0.228291
C10     C   0.581163   0.946209   0.253436
C11     C   0.689922   0.942262   0.188024
C12     C   0.703535   0.895625   0.099998
C13     C   0.614543   0.854948   0.075589
C14     C   0.569544   0.991956   0.343427
C15     C   0.660280   1.032055   0.366187
C16     C   0.767289   1.028569   0.300654
C17     C   0.781547   0.984476   0.213628
C18     C   0.376624   0.901920   0.299281
C19     C   0.355964   0.849721   0.373741
C20     C   0.248808   0.844008   0.439490
C21     C   0.164575   0.890403   0.430078
C22     C   0.181825   0.944600   0.356797
C23     C   0.289587   0.950527   0.290141
C24     C   0.094998   0.992669   0.347267
C25     C   0.112953   1.044435   0.274706
C26     C   0.219012   1.050067   0.208077
C27     C   0.305124   1.004365   0.215323
C28     C   0.441657   0.741158   0.417887
C29     C   0.558281   0.708194   0.408382
C30     C   0.592322   0.664586   0.490931
C31     C   0.698943   0.632754   0.477939
C32     C   0.772537   0.643286   0.381484
C33     C   0.739927   0.685882   0.298213
C34     C   0.633954   0.718115   0.312125
Cl1    Cl   0.361551   0.657427  -0.102791
Cl2    Cl   0.506764   0.650549   0.615229
N1      N   0.413167   0.818650   0.113768
N2      N   0.446803   0.805489   0.384641
H1      H   0.855172   0.617824   0.371726
H2      H   0.723398   0.599924   0.543944
H3      H   0.795852   0.693712   0.221781
H4      H   0.607681   0.748892   0.243932
H5      H   0.786575   0.892538   0.050751
H6      H   0.625131   0.819198   0.008423
H7      H   0.838163   1.060673   0.319572
H8      H   0.649684   1.066797   0.435341
H9      H   0.863741   0.981117   0.162975
H10     H   0.487528   0.994897   0.394176
H11     H   0.235643   0.802590   0.495560
H12     H   0.082453   0.886090   0.480600
H13     H   0.386425   1.008999   0.163805
H14     H   0.232538   1.090977   0.150441
H15     H   0.013515   0.987690   0.398641
H16     H   0.045776   1.081024   0.268109
H17     H   0.525898   0.822213   0.355921
H18     H   0.333226   0.835499   0.139265
H19     H   0.251717   0.764914   0.257909
H20     H   0.065698   0.707120   0.283722
H21     H   0.144091   0.606320  -0.031059
H22     H   0.010462   0.626931   0.138882
O1      O   0.512571   0.724502   0.070056
O2      O   0.351531   0.713540   0.449074
#END
data_1
_symmetry_space_group_name_H-M   ' P-1 '
loop_
_symmetry_equiv_pos_site_id
_symmetry_equiv_pos_as_xyz
1 X,Y,Z
2 -X,-Y,-Z
_cell_length_a                    10.2699
_cell_length_b                    12.9023
_cell_length_c                    11.9041
_cell_angle_alpha                 72.0847
_cell_angle_beta                  104.4018
_cell_angle_gamma                 81.3254
loop_
_atom_site_label
_atom_site_type_symbol
_atom_site_fract_x
_atom_site_fract_y
_atom_site_fract_z
C1      C   0.344020   0.643749   0.863616
C2      C   0.203264   0.672005   0.797777
C3      C   0.106812   0.673566   0.860930
C4      C   0.146919   0.649399   0.989495
C5      C   0.289238   0.620481   1.053893
C6      C   0.387011   0.617317   0.991451
C7      C   0.029423   0.654372   1.043290
C8      C  -0.024287   0.674135   1.227898
C9      C  -0.025229   0.741610   1.298849
C10     C  -0.090165   0.717043   1.394406
C11     C  -0.152220   0.624033   1.415340
C12     C  -0.147843   0.557832   1.340421
C13     C  -0.086159   0.581540   1.249360
C14     C  -0.096479   0.783477   1.469166
C15     C  -0.159994   0.758487   1.559641
C16     C  -0.220520   0.666036   1.580467
C17     C  -0.216623   0.600347   1.509345
C18     C   0.038038   0.839754   1.278375
C19     C  -0.039067   0.942089   1.185288
C20     C   0.013658   1.039459   1.169277
C21     C   0.140612   1.033538   1.245839
C22     C   0.222152   0.932083   1.342356
C23     C   0.169297   0.834204   1.359528
C24     C   0.353399   0.925321   1.422208
C25     C   0.430363   0.825966   1.515581
C26     C   0.378460   0.728896   1.532743
C27     C   0.251421   0.732716   1.456908
C28     C  -0.242568   1.025718   0.991580
C29     C  -0.356090   0.985966   0.922131
C30     C  -0.482893   1.058340   0.839502
C31     C  -0.581074   1.018627   0.771610
C32     C  -0.553603   0.906310   0.783281
C33     C  -0.427941   0.833175   0.863452
C34     C  -0.331099   0.873130   0.931835
Cl1    Cl   0.353894   0.582301   1.214916
Cl2    Cl  -0.527284   1.198946   0.821971
N1      N   0.044543   0.695072   1.137977
N2      N  -0.168050   0.946557   1.107174
H1      H  -0.630710   0.876589   0.729140
H2      H  -0.678844   1.076662   0.709907
H3      H  -0.403401   0.745556   0.872682
H4      H  -0.231845   0.815255   0.990353
H5      H  -0.194486   0.486586   1.356377
H6      H  -0.084918   0.531077   1.191761
H7      H  -0.270178   0.647257   1.652409
H8      H  -0.163666   0.810605   1.615685
H9      H  -0.263193   0.529014   1.523991
H10     H  -0.050424   0.854881   1.453992
H11     H  -0.048457   1.117112   1.095488
H12     H   0.180089   1.108514   1.232948
H13     H   0.212128   0.657727   1.470884
H14     H   0.439583   0.650424   1.606766
H15     H   0.392097   1.000726   1.407957
H16     H   0.530929   0.821725   1.576276
H17     H  -0.202716   0.876453   1.133343
H18     H   0.123821   0.731841   1.154794
H19     H  -0.003500   0.693517   0.812556
H20     H   0.169038   0.692204   0.697954
H21     H   0.496381   0.593532   1.044090
H22     H   0.421140   0.641601   0.815820
O1      O  -0.076100   0.628901   0.998218
O2      O  -0.218021   1.116186   0.947259
#END
data_1
_symmetry_space_group_name_H-M   ' P-1 '
loop_
_symmetry_equiv_pos_site_id
_symmetry_equiv_pos_as_xyz
1 X,Y,Z
2 -X,-Y,-Z
_cell_length_a                    14.9917
_cell_length_b                    11.4628
_cell_length_c                    12.1309
_cell_angle_alpha                 123.4315
_cell_angle_beta                  83.1977
_cell_angle_gamma                 122.7188
loop_
_atom_site_label
_atom_site_type_symbol
_atom_site_fract_x
_atom_site_fract_y
_atom_site_fract_z
C1      C   0.399380   0.902883   0.630317
C2      C   0.440145   0.848584   0.675886
C3      C   0.467445   0.736737   0.585075
C4      C   0.456111   0.679182   0.448526
C5      C   0.415805   0.736258   0.405088
C6      C   0.386959   0.846745   0.494711
C7      C   0.482424   0.552776   0.351046
C8      C   0.625100   0.545077   0.223084
C9      C   0.725216   0.644435   0.205607
C10     C   0.772355   0.564412   0.108279
C11     C   0.715145   0.383420   0.027930
C12     C   0.612703   0.287878   0.047838
C13     C   0.568382   0.364813   0.142183
C14     C   0.875778   0.659439   0.088920
C15     C   0.919163   0.579176  -0.005235
C16     C   0.861953   0.400037  -0.085143
C17     C   0.762005   0.304581  -0.068412
C18     C   0.784943   0.833634   0.289736
C19     C   0.842500   0.932858   0.424902
C20     C   0.900759   1.113108   0.506706
C21     C   0.902861   1.191329   0.451758
C22     C   0.848027   1.096800   0.314187
C23     C   0.788375   0.915250   0.231648
C24     C   0.850639   1.177543   0.256910
C25     C   0.796297   1.083467   0.123541
C26     C   0.736527   0.903848   0.042056
C27     C   0.732382   0.821610   0.094555
C28     C   0.856504   0.900530   0.607348
C29     C   0.853042   0.785724   0.636937
C30     C   0.835338   0.625131   0.546745
C31     C   0.838950   0.542115   0.595619
C32     C   0.861498   0.617419   0.734816
C33     C   0.880832   0.777282   0.826289
C34     C   0.876877   0.858702   0.776941
Cl1    Cl   0.398978   0.667695   0.235726
Cl2    Cl   0.806753   0.512459   0.369109
N1      N   0.578829   0.623767   0.317365
N2      N   0.843806   0.848896   0.475241
H1      H   0.864142   0.551003   0.771008
H2      H   0.824031   0.417794   0.522807
H3      H   0.899264   0.838540   0.935564
H4      H   0.891767   0.983556   0.845386
H5      H   0.568575   0.149896  -0.013529
H6      H   0.490412   0.291409   0.157730
H7      H   0.897251   0.338427  -0.159292
H8      H   0.998467   0.654499  -0.018236
H9      H   0.717097   0.166524  -0.128856
H10     H   0.920588   0.797271   0.149826
H11     H   0.942250   1.185677   0.612048
H12     H   0.947939   1.329528   0.514487
H13     H   0.685983   0.683446   0.031463
H14     H   0.693171   0.829874  -0.063200
H15     H   0.896592   1.315920   0.320921
H16     H   0.798843   1.146642   0.080557
H17     H   0.821326   0.728553   0.401760
H18     H   0.621902   0.751337   0.365239
H19     H   0.498019   0.692041   0.619369
H20     H   0.450193   0.892508   0.781791
H21     H   0.355056   0.887543   0.457526
H22     H   0.377197   0.989523   0.700306
O1      O   0.421321   0.403820   0.310037
O2      O   0.871863   1.036054   0.702391
#END
data_1
_symmetry_space_group_name_H-M   ' P-1 '
loop_
_symmetry_equiv_pos_site_id
_symmetry_equiv_pos_as_xyz
1 X,Y,Z
2 -X,-Y,-Z
_cell_length_a                    10.6169
_cell_length_b                    11.7404
_cell_length_c                    12.8245
_cell_angle_alpha                 107.8982
_cell_angle_beta                  81.7286
_cell_angle_gamma                 74.0931
loop_
_atom_site_label
_atom_site_type_symbol
_atom_site_fract_x
_atom_site_fract_y
_atom_site_fract_z
C1      C   0.440085   0.211444   0.407771
C2      C   0.565666   0.136027   0.333880
C3      C   0.666574   0.071094   0.373250
C4      C   0.645676   0.081066   0.486646
C5      C   0.518154   0.157327   0.559615
C6      C   0.416245   0.221632   0.520271
C7      C   0.759963   0.012525   0.526091
C8      C   0.965590  -0.183020   0.441967
C9      C   1.041166  -0.280861   0.340185
C10     C   1.171898  -0.361817   0.333634
C11     C   1.223186  -0.342305   0.432268
C12     C   1.141168  -0.243650   0.534492
C13     C   1.015589  -0.165992   0.540570
C14     C   1.253974  -0.461657   0.231599
C15     C   1.380146  -0.537305   0.227708
C16     C   1.430795  -0.517675   0.325297
C17     C   1.353506  -0.422179   0.425339
C18     C   0.981336  -0.301510   0.240515
C19     C   0.985570  -0.231391   0.171344
C20     C   0.923944  -0.250052   0.079076
C21     C   0.859092  -0.337308   0.057618
C22     C   0.850814  -0.410663   0.126081
C23     C   0.912650  -0.392528   0.218745
C24     C   0.782527  -0.500165   0.105295
C25     C   0.774884  -0.569545   0.173369
C26     C   0.835646  -0.551702   0.265261
C27     C   0.902950  -0.465700   0.287436
C28     C   1.035542  -0.043902   0.153721
C29     C   1.148743   0.009482   0.148354
C30     C   1.287987  -0.057636   0.118245
C31     C   1.381584   0.005244   0.115858
C32     C   1.337516   0.136237   0.144331
C33     C   1.199758   0.204771   0.173869
C34     C   1.107447   0.141261   0.174946
Cl1    Cl   0.478410   0.171844   0.700212
Cl2    Cl   1.353860  -0.222659   0.077443
N1      N   0.838203  -0.104394   0.445710
N2      N   1.053236  -0.142410   0.192033
H1      H   1.411390   0.184292   0.142711
H2      H   1.488624  -0.049567   0.091079
H3      H   1.164603   0.307075   0.195741
H4      H   0.999521   0.191807   0.196072
H5      H   1.179377  -0.229974   0.610021
H6      H   0.953401  -0.090230   0.618592
H7      H   1.530676  -0.578302   0.320952
H8      H   1.441528  -0.613159   0.148811
H9      H   1.391306  -0.406277   0.501111
H10     H   1.215449  -0.477560   0.156313
H11     H   0.927698  -0.193264   0.027096
H12     H   0.812534  -0.351101  -0.013331
H13     H   0.949451  -0.452763   0.358271
H14     H   0.829233  -0.606597   0.319047
H15     H   0.735973  -0.512751   0.034307
H16     H   0.722186  -0.637969   0.156825
H17     H   1.131720  -0.162202   0.227395
H18     H   0.806015  -0.132620   0.374747
H19     H   0.765274   0.016415   0.314957
H20     H   0.586486   0.127805   0.246021
H21     H   0.318386   0.279101   0.578629
H22     H   0.359974   0.262702   0.378351
O1      O   0.781454   0.058425   0.617823
O2      O   0.931008   0.005061   0.130784
#END
data_1
_symmetry_space_group_name_H-M   ' P-1 '
loop_
_symmetry_equiv_pos_site_id
_symmetry_equiv_pos_as_xyz
1 X,Y,Z
2 -X,-Y,-Z
_cell_length_a                    10.7192
_cell_length_b                    10.2955
_cell_length_c                    13.4929
_cell_angle_alpha                 74.4295
_cell_angle_beta                  93.213
_cell_angle_gamma                 81.82
loop_
_atom_site_label
_atom_site_type_symbol
_atom_site_fract_x
_atom_site_fract_y
_atom_site_fract_z
C1      C   0.155882   0.079327   0.434673
C2      C   0.072539   0.199243   0.385998
C3      C  -0.034886   0.193665   0.326163
C4      C  -0.063354   0.069561   0.314367
C5      C   0.023001  -0.049414   0.362458
C6      C   0.131763  -0.044523   0.422081
C7      C  -0.184870   0.085365   0.246930
C8      C  -0.374586  -0.019627   0.220778
C9      C  -0.438717  -0.127617   0.261817
C10     C  -0.560395  -0.130509   0.214349
C11     C  -0.615947  -0.021848   0.126298
C12     C  -0.547138   0.085342   0.087614
C13     C  -0.429911   0.087654   0.132313
C14     C  -0.628659  -0.239327   0.251608
C15     C  -0.745695  -0.239289   0.204620
C16     C  -0.800795  -0.131097   0.117967
C17     C  -0.736801  -0.024822   0.079749
C18     C  -0.378348  -0.242859   0.351907
C19     C  -0.283041  -0.341368   0.337670
C20     C  -0.221844  -0.450713   0.422056
C21     C  -0.257117  -0.461169   0.519352
C22     C  -0.353580  -0.364369   0.538470
C23     C  -0.414484  -0.253728   0.453825
C24     C  -0.390206  -0.374057   0.639035
C25     C  -0.483137  -0.278328   0.656095
C26     C  -0.543067  -0.168319   0.572612
C27     C  -0.509746  -0.156171   0.474084
C28     C  -0.147162  -0.396719   0.205789
C29     C  -0.158251  -0.387345   0.092345
C30     C  -0.258285  -0.422945   0.039496
C31     C  -0.259393  -0.411935  -0.065729
C32     C  -0.160798  -0.363884  -0.119491
C33     C  -0.060078  -0.328674  -0.068181
C34     C  -0.059044  -0.341541   0.036873
Cl1    Cl   0.004413  -0.208350   0.346921
Cl2    Cl  -0.382975  -0.487997   0.102742
N1      N  -0.255224  -0.018014   0.268457
N2      N  -0.251568  -0.331583   0.236807
H1      H  -0.162676  -0.354908  -0.201621
H2      H  -0.337398  -0.441739  -0.104446
H3      H   0.017434  -0.291768  -0.109813
H4      H   0.019328  -0.316692   0.078920
H5      H  -0.588824   0.167874   0.020120
H6      H  -0.378395   0.170183   0.102339
H7      H  -0.893442  -0.132484   0.081701
H8      H  -0.796407  -0.323465   0.234422
H9      H  -0.777833   0.058909   0.012811
H10     H  -0.587100  -0.322940   0.318202
H11     H  -0.146794  -0.523692   0.407890
H12     H  -0.210339  -0.545265   0.583839
H13     H  -0.556244  -0.071304   0.410219
H14     H  -0.616240  -0.092491   0.586432
H15     H  -0.342968  -0.459060   0.702705
H16     H  -0.510528  -0.286788   0.733563
H17     H  -0.319221  -0.275153   0.180460
H18     H  -0.220789  -0.101167   0.328139
H19     H  -0.100499   0.285589   0.286111
H20     H   0.091398   0.296736   0.394463
H21     H   0.197078  -0.138492   0.457569
H22     H   0.240605   0.081865   0.481699
O1      O  -0.216943   0.192549   0.178543
O2      O  -0.050331  -0.453518   0.261618
#END
data_1
_symmetry_space_group_name_H-M   ' P-1 '
loop_
_symmetry_equiv_pos_site_id
_symmetry_equiv_pos_as_xyz
1 X,Y,Z
2 -X,-Y,-Z
_cell_length_a                    14.0457
_cell_length_b                    10.7327
_cell_length_c                    10.414
_cell_angle_alpha                 65.6828
_cell_angle_beta                  89.5679
_cell_angle_gamma                 93.3856
loop_
_atom_site_label
_atom_site_type_symbol
_atom_site_fract_x
_atom_site_fract_y
_atom_site_fract_z
C1      C   0.533472   0.204533   0.565875
C2      C   0.479613   0.104536   0.677311
C3      C   0.501983  -0.030920   0.726296
C4      C   0.577271  -0.072325   0.666880
C5      C   0.630738   0.030869   0.555328
C6      C   0.609064   0.167540   0.505586
C7      C   0.588624  -0.224919   0.738622
C8      C   0.654286  -0.423657   0.712330
C9      C   0.723032  -0.458549   0.637538
C10     C   0.739948  -0.599067   0.676147
C11     C   0.686632  -0.703224   0.791586
C12     C   0.617993  -0.663147   0.864520
C13     C   0.601665  -0.528297   0.827124
C14     C   0.809505  -0.639542   0.603924
C15     C   0.824773  -0.775482   0.643948
C16     C   0.771677  -0.878265   0.757972
C17     C   0.704078  -0.842431   0.830089
C18     C   0.781359  -0.349092   0.520581
C19     C   0.859218  -0.283081   0.554079
C20     C   0.916304  -0.178009   0.446181
C21     C   0.894274  -0.140134   0.307866
C22     C   0.815245  -0.203327   0.268619
C23     C   0.757941  -0.309575   0.376691
C24     C   0.791546  -0.163923   0.125960
C25     C   0.714307  -0.226437   0.090689
C26     C   0.657460  -0.331449   0.197459
C27     C   0.678661  -0.372267   0.336886
C28     C   0.926453  -0.244727   0.756033
C29     C   0.938928  -0.319765   0.911860
C30     C   1.023753  -0.302848   0.974816
C31     C   1.032252  -0.367733   1.120301
C32     C   0.955926  -0.448863   1.205310
C33     C   0.870995  -0.466299   1.145094
C34     C   0.863223  -0.402344   0.999781
Cl1    Cl   0.729647  -0.000409   0.473759
Cl2    Cl   1.123405  -0.207313   0.875914
N1      N   0.638508  -0.284633   0.668294
N2      N   0.879972  -0.322718   0.696175
H1      H   0.963231  -0.498217   1.318717
H2      H   1.099152  -0.354071   1.165787
H3      H   0.810718  -0.528534   1.210605
H4      H   0.795735  -0.413369   0.953723
H5      H   0.577097  -0.741964   0.952529
H6      H   0.549377  -0.498751   0.884104
H7      H   0.784549  -0.985315   0.788261
H8      H   0.878246  -0.804313   0.587253
H9      H   0.662780  -0.920498   0.918199
H10     H   0.850513  -0.561212   0.515993
H11     H   0.975643  -0.127398   0.475548
H12     H   0.938182  -0.059524   0.225594
H13     H   0.634844  -0.453315   0.418586
H14     H   0.596415  -0.380533   0.168988
H15     H   0.835802  -0.082840   0.044674
H16     H   0.696741  -0.195389  -0.019093
H17     H   0.855440  -0.418628   0.761807
H18     H   0.672120  -0.221584   0.575888
H19     H   0.462083  -0.110739   0.814211
H20     H   0.420566   0.131935   0.726099
H21     H   0.652730   0.244116   0.419898
H22     H   0.517357   0.311398   0.526026
O1      O   0.550501  -0.290250   0.855293
O2      O   0.953291  -0.124671   0.690994
#END
data_1
_symmetry_space_group_name_H-M   ' P21/c '
loop_
_symmetry_equiv_pos_site_id
_symmetry_equiv_pos_as_xyz
1 X,Y,Z
2 -X+1/2,Y+1/2,-Z+1/2
3 -X,-Y,-Z
4 X+1/2,-Y+1/2,Z+1/2
_cell_length_a                    16.1172
_cell_length_b                    11.2595
_cell_length_c                    17.2359
_cell_angle_alpha                 90.0
_cell_angle_beta                  67.9321
_cell_angle_gamma                 90.0
loop_
_atom_site_label
_atom_site_type_symbol
_atom_site_fract_x
_atom_site_fract_y
_atom_site_fract_z
C1      C   0.747404   0.257050   0.729850
C2      C   0.699465   0.304956   0.808390
C3      C   0.717426   0.267257   0.877243
C4      C   0.782917   0.181071   0.869121
C5      C   0.830236   0.133639   0.789581
C6      C   0.812734   0.171634   0.720380
C7      C   0.800641   0.143327   0.945367
C8      C   0.822723   0.243468   1.066206
C9      C   0.798894   0.346100   1.115135
C10     C   0.820162   0.355301   1.188043
C11     C   0.866580   0.259983   1.208806
C12     C   0.890117   0.158569   1.156376
C13     C   0.869243   0.149334   1.086568
C14     C   0.795798   0.455602   1.241763
C15     C   0.816855   0.461276   1.311855
C16     C   0.863282   0.367392   1.331985
C17     C   0.887420   0.268970   1.281396
C18     C   0.750699   0.441549   1.088991
C19     C   0.663000   0.422057   1.095287
C20     C   0.616758   0.507724   1.066428
C21     C   0.658543   0.611074   1.031012
C22     C   0.747962   0.634851   1.021803
C23     C   0.794736   0.548788   1.050671
C24     C   0.792168   0.740688   0.983962
C25     C   0.879466   0.761213   0.974239
C26     C   0.926218   0.675813   1.001975
C27     C   0.885103   0.572421   1.039220
C28     C   0.549860   0.262647   1.122987
C29     C   0.505874   0.162349   1.181898
C30     C   0.499090   0.145643   1.264749
C31     C   0.452725   0.049086   1.311699
C32     C   0.412111  -0.032569   1.276948
C33     C   0.416757  -0.017069   1.195316
C34     C   0.462436   0.079701   1.149367
Cl1    Cl   0.914833   0.029745   0.772619
Cl2    Cl   0.544549   0.243991   1.316621
N1      N   0.803371   0.239471   0.993632
N2      N   0.620207   0.317333   1.133825
H1      H   0.376474  -0.107678   1.314107
H2      H   0.448573   0.039315   1.375647
H3      H   0.384731  -0.079876   1.167701
H4      H   0.466059   0.095172   1.086045
H5      H   0.925768   0.086643   1.172402
H6      H   0.886066   0.071296   1.047049
H7      H   0.879598   0.373231   1.387527
H8      H   0.797576   0.538761   1.352247
H9      H   0.922889   0.195915   1.296428
H10     H   0.760107   0.528120   1.226615
H11     H   0.548801   0.489270   1.072251
H12     H   0.622761   0.676664   1.009245
H13     H   0.921580   0.507277   1.060373
H14     H   0.995451   0.692004   0.993757
H15     H   0.755489   0.805419   0.962505
H16     H   0.912763   0.842672   0.945084
H17     H   0.644722   0.279736   1.174034
H18     H   0.791771   0.319503   0.973206
H19     H   0.676735   0.301428   0.938830
H20     H   0.647583   0.370636   0.816528
H21     H   0.851004   0.134088   0.659411
H22     H   0.734128   0.285829   0.675492
O1      O   0.810842   0.040659   0.961892
O2      O   0.523191   0.290137   1.067615
#END
data_1
_symmetry_space_group_name_H-M   ' P-1 '
loop_
_symmetry_equiv_pos_site_id
_symmetry_equiv_pos_as_xyz
1 X,Y,Z
2 -X,-Y,-Z
_cell_length_a                    10.9952
_cell_length_b                    14.6679
_cell_length_c                    9.2983
_cell_angle_alpha                 84.8913
_cell_angle_beta                  69.8332
_cell_angle_gamma                 87.9293
loop_
_atom_site_label
_atom_site_type_symbol
_atom_site_fract_x
_atom_site_fract_y
_atom_site_fract_z
C1      C   0.401252   0.231596   0.424378
C2      C   0.304516   0.182254   0.539398
C3      C   0.282591   0.194545   0.692862
C4      C   0.356854   0.255875   0.734125
C5      C   0.453418   0.305287   0.616591
C6      C   0.475665   0.293472   0.462831
C7      C   0.336124   0.267701   0.899585
C8      C   0.183273   0.325588   1.134395
C9      C   0.059648   0.310156   1.239527
C10     C   0.026677   0.339494   1.390652
C11     C   0.121938   0.384290   1.431175
C12     C   0.246844   0.398757   1.319465
C13     C   0.277547   0.370720   1.174611
C14     C  -0.097754   0.324456   1.503491
C15     C  -0.126255   0.352718   1.648549
C16     C  -0.032208   0.397480   1.688181
C17     C   0.089232   0.412758   1.581478
C18     C  -0.034582   0.260641   1.192118
C19     C  -0.021426   0.167088   1.179115
C20     C  -0.102253   0.119135   1.122233
C21     C  -0.196918   0.164938   1.080011
C22     C  -0.215738   0.260364   1.092467
C23     C  -0.133574   0.309047   1.148849
C24     C  -0.312947   0.308811   1.048769
C25     C  -0.328377   0.401572   1.058982
C26     C  -0.246607   0.449930   1.113441
C27     C  -0.151709   0.404948   1.157354
C28     C   0.170623   0.065707   1.130759
C29     C   0.257456   0.021904   1.212362
C30     C   0.215091  -0.047722   1.330612
C31     C   0.297922  -0.085843   1.404283
C32     C   0.423646  -0.053031   1.360804
C33     C   0.466676   0.016946   1.244076
C34     C   0.383997   0.054217   1.169800
Cl1    Cl   0.546206   0.385845   0.658201
Cl2    Cl   0.058601  -0.091056   1.386142
N1      N   0.216666   0.300557   0.982758
N2      N   0.075268   0.118403   1.222344
H1      H   0.488004  -0.082626   1.418808
H2      H   0.263558  -0.140690   1.494465
H3      H   0.564660   0.042726   1.210754
H4      H   0.416053   0.109387   1.079368
H5      H   0.318942   0.433435   1.350307
H6      H   0.373188   0.381841   1.090028
H7      H  -0.056114   0.419623   1.803145
H8      H  -0.222044   0.340580   1.733479
H9      H   0.162497   0.446958   1.610966
H10     H  -0.170644   0.290269   1.473550
H11     H  -0.087283   0.046094   1.113204
H12     H  -0.259343   0.128222   1.036567
H13     H  -0.089309   0.442489   1.199456
H14     H  -0.258962   0.523365   1.120795
H15     H  -0.375076   0.270970   1.006415
H16     H  -0.403174   0.437972   1.024948
H17     H   0.083900   0.132808   1.322592
H18     H   0.145961   0.300884   0.936451
H19     H   0.210037   0.154023   0.783636
H20     H   0.246530   0.133485   0.510269
H21     H   0.550763   0.333137   0.374558
H22     H   0.419283   0.222374   0.304170
O1      O   0.421991   0.250486   0.953301
O2      O   0.186744   0.056688   0.996337
#END
data_1
_symmetry_space_group_name_H-M   ' P21/c '
loop_
_symmetry_equiv_pos_site_id
_symmetry_equiv_pos_as_xyz
1 X,Y,Z
2 -X,Y+1/2,-Z+1/2
3 -X,-Y,-Z
4 X,-Y+1/2,Z+1/2
_cell_length_a                    10.6946
_cell_length_b                    12.3814
_cell_length_c                    22.9543
_cell_angle_alpha                 90.0
_cell_angle_beta                  105.12
_cell_angle_gamma                 90.0
loop_
_atom_site_label
_atom_site_type_symbol
_atom_site_fract_x
_atom_site_fract_y
_atom_site_fract_z
C1      C   0.024665   0.695483   0.512255
C2      C  -0.037034   0.649386   0.456880
C3      C  -0.144300   0.583937   0.452400
C4      C  -0.190213   0.560369   0.502837
C5      C  -0.127849   0.608527   0.557896
C6      C  -0.021195   0.675779   0.562542
C7      C  -0.308318   0.488804   0.488984
C8      C  -0.401424   0.326971   0.527113
C9      C  -0.385796   0.258149   0.576637
C10     C  -0.475496   0.172052   0.574829
C11     C  -0.579110   0.156211   0.521998
C12     C  -0.589305   0.226776   0.472506
C13     C  -0.503640   0.309627   0.474328
C14     C  -0.465428   0.100809   0.624310
C15     C  -0.553438   0.018855   0.621422
C16     C  -0.655944   0.003503   0.569112
C17     C  -0.668106   0.070964   0.520486
C18     C  -0.275882   0.274460   0.631242
C19     C  -0.283932   0.348895   0.675449
C20     C  -0.177769   0.364194   0.726878
C21     C  -0.066566   0.305763   0.733105
C22     C  -0.053145   0.229498   0.689205
C23     C  -0.159349   0.213692   0.637493
C24     C   0.062111   0.169466   0.695159
C25     C   0.072894   0.096273   0.651796
C26     C  -0.031929   0.080510   0.600544
C27     C  -0.145126   0.137539   0.593490
C28     C  -0.420348   0.494781   0.701028
C29     C  -0.559518   0.515082   0.699392
C30     C  -0.613617   0.618893   0.693542
C31     C  -0.739184   0.635464   0.698379
C32     C  -0.811613   0.548911   0.710307
C33     C  -0.759241   0.445454   0.716948
C34     C  -0.634261   0.429323   0.711446
Cl1    Cl  -0.183008   0.592306   0.622308
Cl2    Cl  -0.529403   0.729534   0.677207
N1      N  -0.310245   0.409216   0.530150
N2      N  -0.399974   0.405453   0.669203
H1      H  -0.909232   0.562875   0.714351
H2      H  -0.779275   0.716420   0.692707
H3      H  -0.815005   0.377650   0.726561
H4      H  -0.592101   0.348921   0.717211
H5      H  -0.667531   0.214468   0.432005
H6      H  -0.512374   0.363743   0.436520
H7      H  -0.724683  -0.061701   0.567475
H8      H  -0.543919  -0.034889   0.659736
H9      H  -0.746502   0.059957   0.479901
H10     H  -0.386453   0.111772   0.664574
H11     H  -0.185870   0.423807   0.760120
H12     H   0.014121   0.318179   0.772581
H13     H  -0.225255   0.124793   0.553931
H14     H  -0.023048   0.022616   0.566295
H15     H   0.142127   0.182571   0.734846
H16     H   0.161708   0.050552   0.656760
H17     H  -0.476958   0.377388   0.637174
H18     H  -0.237890   0.409881   0.568708
H19     H  -0.196205   0.549268   0.409505
H20     H  -0.002492   0.665376   0.417259
H21     H   0.024157   0.712856   0.605690
H22     H   0.108142   0.747671   0.516430
O1      O  -0.390929   0.500242   0.441357
O2      O  -0.333538   0.550263   0.731564
#END
data_1
_symmetry_space_group_name_H-M   ' P21/c '
loop_
_symmetry_equiv_pos_site_id
_symmetry_equiv_pos_as_xyz
1 X,Y,Z
2 -X+1/2,Y+1/2,-Z+1/2
3 -X,-Y,-Z
4 X+1/2,-Y+1/2,Z+1/2
_cell_length_a                    16.0851
_cell_length_b                    16.2379
_cell_length_c                    11.1401
_cell_angle_alpha                 90.0
_cell_angle_beta                  86.1658
_cell_angle_gamma                 90.0
loop_
_atom_site_label
_atom_site_type_symbol
_atom_site_fract_x
_atom_site_fract_y
_atom_site_fract_z
C1      C   0.772069   0.274432   0.887010
C2      C   0.715726   0.247569   0.978754
C3      C   0.738425   0.185490   1.055998
C4      C   0.817102   0.148592   1.042483
C5      C   0.872916   0.176487   0.949396
C6      C   0.850908   0.239194   0.872594
C7      C   0.839050   0.077958   1.121704
C8      C   0.850192   0.049158   1.340227
C9      C   0.822738   0.075576   1.455272
C10     C   0.842862   0.029099   1.557635
C11     C   0.891382  -0.044159   1.540907
C12     C   0.918630  -0.067979   1.422481
C13     C   0.899341  -0.023078   1.323920
C14     C   0.815878   0.052891   1.676504
C15     C   0.835948   0.006400   1.773412
C16     C   0.883926  -0.066033   1.756794
C17     C   0.910941  -0.090577   1.642854
C18     C   0.773948   0.153736   1.465242
C19     C   0.691534   0.154500   1.435019
C20     C   0.645847   0.229062   1.432584
C21     C   0.683546   0.301908   1.458426
C22     C   0.767940   0.304882   1.487093
C23     C   0.814115   0.229885   1.489635
C24     C   0.807842   0.380179   1.511526
C25     C   0.890153   0.381837   1.536986
C26     C   0.936034   0.307815   1.538921
C27     C   0.899077   0.233686   1.516134
C28     C   0.594342   0.067572   1.325966
C29     C   0.566963  -0.020696   1.319632
C30     C   0.482985  -0.043726   1.323507
C31     C   0.460293  -0.126065   1.314251
C32     C   0.521366  -0.186491   1.299805
C33     C   0.605181  -0.164905   1.295444
C34     C   0.627406  -0.082677   1.305971
Cl1    Cl   0.972924   0.136112   0.929087
Cl2    Cl   0.403973   0.028675   1.344621
N1      N   0.830961   0.097481   1.241896
N2      N   0.654057   0.079585   1.406311
H1      H   0.503052  -0.250518   1.291934
H2      H   0.394705  -0.142107   1.318691
H3      H   0.653201  -0.211671   1.283347
H4      H   0.692969  -0.065758   1.299759
H5      H   0.956221  -0.123347   1.410101
H6      H   0.919766  -0.041783   1.233538
H7      H   0.899358  -0.102100   1.834315
H8      H   0.814785   0.025499   1.863781
H9      H   0.947962  -0.146205   1.629076
H10     H   0.779146   0.108671   1.689669
H11     H   0.581898   0.227201   1.408045
H12     H   0.648501   0.359062   1.456513
H13     H   0.934674   0.176986   1.518130
H14     H   1.001204   0.309507   1.558771
H15     H   0.771955   0.436821   1.509373
H16     H   0.920180   0.439944   1.555447
H17     H   0.674992   0.029118   1.447873
H18     H   0.808670   0.154277   1.262845
H19     H   0.693272   0.164169   1.126277
H20     H   0.653935   0.274418   0.990497
H21     H   0.895862   0.259933   0.802140
H22     H   0.755076   0.322971   0.826236
O1      O   0.860493   0.010977   1.081553
O2      O   0.567332   0.122048   1.264032
#END
data_1
_symmetry_space_group_name_H-M   ' P-1 '
loop_
_symmetry_equiv_pos_site_id
_symmetry_equiv_pos_as_xyz
1 X,Y,Z
2 -X,-Y,-Z
_cell_length_a                    11.3295
_cell_length_b                    9.3262
_cell_length_c                    13.7328
_cell_angle_alpha                 95.9215
_cell_angle_beta                  74.0205
_cell_angle_gamma                 87.3634
loop_
_atom_site_label
_atom_site_type_symbol
_atom_site_fract_x
_atom_site_fract_y
_atom_site_fract_z
C1      C   0.669325   0.793786   0.349387
C2      C   0.717763   0.880513   0.273843
C3      C   0.744937   1.020072   0.301132
C4      C   0.723398   1.076724   0.403543
C5      C   0.675304   0.986963   0.478502
C6      C   0.648610   0.846738   0.451537
C7      C   0.750320   1.229247   0.430845
C8      C   0.895190   1.413128   0.372502
C9      C   0.973180   1.455131   0.284721
C10     C   1.010327   1.599361   0.285001
C11     C   0.966336   1.699127   0.375482
C12     C   0.888017   1.650824   0.463242
C13     C   0.853155   1.512238   0.462854
C14     C   1.089331   1.648102   0.197297
C15     C   1.122335   1.788070   0.199345
C16     C   1.078631   1.886519   0.288947
C17     C   1.002325   1.842460   0.375079
C18     C   1.019261   1.349329   0.191067
C19     C   0.950099   1.325020   0.122844
C20     C   0.991265   1.218582   0.036730
C21     C   1.101036   1.139007   0.019445
C22     C   1.176349   1.161314   0.085766
C23     C   1.135254   1.268107   0.172596
C24     C   1.290455   1.080209   0.068406
C25     C   1.361622   1.102831   0.134085
C26     C   1.321052   1.207972   0.220180
C27     C   1.210792   1.288591   0.239105
C28     C   0.733306   1.358346   0.122502
C29     C   0.630359   1.474469   0.138974
C30     C   0.536593   1.499544   0.230714
C31     C   0.439663   1.603449   0.243253
C32     C   0.436455   1.683267   0.163793
C33     C   0.529991   1.660492   0.072326
C34     C   0.626646   1.556823   0.060439
Cl1    Cl   0.651591   1.042361   0.607524
Cl2    Cl   0.541287   1.404746   0.331852
N1      N   0.859335   1.270989   0.371828
N2      N   0.839460   1.409846   0.136538
H1      H   0.360583   1.764042   0.173877
H2      H   0.367930   1.621257   0.315233
H3      H   0.527822   1.723296   0.010470
H4      H   0.700074   1.538000  -0.010653
H5      H   0.855323   1.726162   0.532583
H6      H   0.792324   1.476732   0.529887
H7      H   1.105608   1.996763   0.289511
H8      H   1.182904   1.823258   0.131434
H9      H   0.968129   1.917236   0.444591
H10     H   1.123845   1.572792   0.128213
H11     H   0.933834   1.200959  -0.014029
H12     H   1.132149   1.057516  -0.046577
H13     H   1.180254   1.369337   0.305453
H14     H   1.377594   1.225365   0.271984
H15     H   1.320617   0.999326   0.001925
H16     H   1.449005   1.039985   0.120083
H17     H   0.832941   1.510840   0.173256
H18     H   0.910888   1.198039   0.314708
H19     H   0.778187   1.088680   0.241474
H20     H   0.733347   0.840911   0.193867
H21     H   0.612156   0.779818   0.511298
H22     H   0.647511   0.684472   0.329308
O1      O   0.677877   1.308857   0.499402
O2      O   0.722594   1.231972   0.096206
#END
data_1
_symmetry_space_group_name_H-M   ' P-1 '
loop_
_symmetry_equiv_pos_site_id
_symmetry_equiv_pos_as_xyz
1 X,Y,Z
2 -X,-Y,-Z
_cell_length_a                    11.3258
_cell_length_b                    9.3298
_cell_length_c                    13.7246
_cell_angle_alpha                 95.8708
_cell_angle_beta                  74.0817
_cell_angle_gamma                 87.3326
loop_
_atom_site_label
_atom_site_type_symbol
_atom_site_fract_x
_atom_site_fract_y
_atom_site_fract_z
C1      C   0.669218   0.794142   0.349242
C2      C   0.717545   0.880948   0.273701
C3      C   0.744802   1.020377   0.301011
C4      C   0.723461   1.076806   0.403446
C5      C   0.675477   0.986969   0.478400
C6      C   0.648702   0.846873   0.451416
C7      C   0.750406   1.229221   0.430795
C8      C   0.895221   1.412979   0.372477
C9      C   0.973302   1.454933   0.284722
C10     C   1.010428   1.599097   0.284985
C11     C   0.966368   1.698798   0.375428
C12     C   0.887969   1.650521   0.463161
C13     C   0.853096   1.512009   0.462797
C14     C   1.089475   1.647832   0.197304
C15     C   1.122473   1.787731   0.199342
C16     C   1.078717   1.886111   0.288909
C17     C   1.002355   1.842059   0.375017
C18     C   1.019304   1.349209   0.191095
C19     C   0.950023   1.324778   0.122885
C20     C   0.991092   1.218312   0.036859
C21     C   1.100923   1.138834   0.019607
C22     C   1.176399   1.161297   0.085873
C23     C   1.135381   1.268100   0.172631
C24     C   1.290591   1.080329   0.068531
C25     C   1.361916   1.103088   0.134159
C26     C   1.321419   1.208224   0.220187
C27     C   1.211076   1.288710   0.239098
C28     C   0.733151   1.358174   0.122521
C29     C   0.630282   1.474384   0.138852
C30     C   0.536827   1.499714   0.230742
C31     C   0.440019   1.603851   0.243372
C32     C   0.436644   1.683693   0.163880
C33     C   0.529902   1.660713   0.072289
C34     C   0.626435   1.556815   0.060309
Cl1    Cl   0.652001   1.042124   0.607446
Cl2    Cl   0.541722   1.404933   0.331938
N1      N   0.859455   1.270846   0.371803
N2      N   0.839395   1.409638   0.136439
H1      H   0.360872   1.764651   0.174037
H2      H   0.368518   1.621827   0.315453
H3      H   0.527623   1.723550   0.010409
H4      H   0.699656   1.537864  -0.010876
H5      H   0.855225   1.725827   0.532467
H6      H   0.792227   1.476518   0.529810
H7      H   1.105692   1.996299   0.289466
H8      H   1.183077   1.822918   0.131450
H9      H   0.968110   1.916784   0.444500
H10     H   1.124028   1.572574   0.128247
H11     H   0.933543   1.200613  -0.013868
H12     H   1.131965   1.057320  -0.046350
H13     H   1.180593   1.369449   0.305398
H14     H   1.378082   1.225719   0.271957
H15     H   1.320688   0.999443   0.002106
H16     H   1.449365   1.040349   0.120169
H17     H   0.832985   1.510648   0.172985
H18     H   0.910993   1.198119   0.314594
H19     H   0.777963   1.089043   0.241352
H20     H   0.732969   0.841516   0.193708
H21     H   0.612340   0.779887   0.511173
H22     H   0.647341   0.684932   0.329142
O1      O   0.678004   1.308766   0.499327
O2      O   0.722332   1.231836   0.096451
#END
data_1
_symmetry_space_group_name_H-M   ' P-1 '
loop_
_symmetry_equiv_pos_site_id
_symmetry_equiv_pos_as_xyz
1 X,Y,Z
2 -X,-Y,-Z
_cell_length_a                    9.3607
_cell_length_b                    15.7056
_cell_length_c                    10.7281
_cell_angle_alpha                 105.4217
_cell_angle_beta                  77.8295
_cell_angle_gamma                 77.876
loop_
_atom_site_label
_atom_site_type_symbol
_atom_site_fract_x
_atom_site_fract_y
_atom_site_fract_z
C1      C   0.076298   0.802884   0.729486
C2      C   0.177865   0.831427   0.646417
C3      C   0.332365   0.804118   0.635617
C4      C   0.387923   0.749145   0.707972
C5      C   0.283737   0.721240   0.791134
C6      C   0.129115   0.747454   0.801364
C7      C   0.553868   0.726401   0.701450
C8      C   0.811193   0.662244   0.543245
C9      C   0.892789   0.678732   0.432394
C10     C   1.055355   0.650493   0.395448
C11     C   1.130585   0.606630   0.474064
C12     C   1.041741   0.592573   0.587242
C13     C   0.885924   0.619250   0.621683
C14     C   1.145037   0.665595   0.283672
C15     C   1.301298   0.638070   0.251125
C16     C   1.375658   0.594187   0.328379
C17     C   1.291788   0.578977   0.437558
C18     C   0.807709   0.728636   0.358097
C19     C   0.745094   0.823826   0.410866
C20     C   0.657425   0.871088   0.343759
C21     C   0.632100   0.823100   0.227745
C22     C   0.692092   0.726355   0.170821
C23     C   0.780987   0.678535   0.237287
C24     C   0.666081   0.676183   0.051122
C25     C   0.724757   0.582205  -0.001562
C26     C   0.812333   0.534606   0.064065
C27     C   0.839786   0.581295   0.180312
C28     C   0.736148   0.965389   0.591823
C29     C   0.757197   0.988641   0.730841
C30     C   0.840332   1.049286   0.774588
C31     C   0.854625   1.070193   0.904952
C32     C   0.785650   1.030658   0.993793
C33     C   0.703736   0.969601   0.952100
C34     C   0.690850   0.948634   0.821436
Cl1    Cl   0.344049   0.650178   0.880416
Cl2    Cl   0.932579   1.098510   0.666736
N1      N   0.651015   0.686471   0.574002
N2      N   0.771084   0.871764   0.529884
H1      H   0.797187   1.047481   1.095447
H2      H   0.920562   1.116997   0.935489
H3      H   0.650546   0.937529   1.019843
H4      H   0.627307   0.900491   0.789816
H5      H   1.099618   0.559502   0.647076
H6      H   0.818193   0.608891   0.708562
H7      H   1.499263   0.572736   0.301356
H8      H   1.368337   0.650217   0.165224
H9      H   1.347994   0.545550   0.497990
H10     H   1.088131   0.699401   0.224144
H11     H   0.614242   0.945304   0.385167
H12     H   0.564921   0.859998   0.177285
H13     H   0.907860   0.544044   0.229642
H14     H   0.858658   0.460254   0.022085
H15     H   0.598383   0.713734   0.001682
H16     H   0.704126   0.544360  -0.093439
H17     H   0.826971   0.831605   0.574229
H18     H   0.605996   0.681323   0.495527
H19     H   0.411813   0.827073   0.571626
H20     H   0.137363   0.874859   0.590295
H21     H   0.051275   0.724043   0.865582
H22     H  -0.044676   0.823507   0.738688
O1      O   0.596884   0.745582   0.802510
O2      O   0.689960   1.023574   0.543027
#END
data_1
_symmetry_space_group_name_H-M   ' P-1 '
loop_
_symmetry_equiv_pos_site_id
_symmetry_equiv_pos_as_xyz
1 X,Y,Z
2 -X,-Y,-Z
_cell_length_a                    15.0159
_cell_length_b                    8.9366
_cell_length_c                    10.9056
_cell_angle_alpha                 73.4408
_cell_angle_beta                  92.1746
_cell_angle_gamma                 95.2221
loop_
_atom_site_label
_atom_site_type_symbol
_atom_site_fract_x
_atom_site_fract_y
_atom_site_fract_z
C1      C   0.941189   0.140825   0.564879
C2      C   1.010609   0.257121   0.524530
C3      C   1.051646   0.331721   0.610084
C4      C   1.024068   0.290249   0.737188
C5      C   0.954316   0.173358   0.776100
C6      C   0.912536   0.098807   0.690806
C7      C   1.069827   0.375390   0.826066
C8      C   1.170858   0.328060   1.014834
C9      C   1.261697   0.312738   1.032873
C10     C   1.306205   0.352458   1.139243
C11     C   1.256604   0.408485   1.223783
C12     C   1.163837   0.422397   1.200771
C13     C   1.121902   0.382630   1.099626
C14     C   1.399266   0.340708   1.162718
C15     C   1.440593   0.381514   1.264515
C16     C   1.391270   0.435962   1.348298
C17     C   1.301168   0.449063   1.328003
C18     C   1.313422   0.259038   0.941703
C19     C   1.338090   0.365489   0.825909
C20     C   1.386857   0.320044   0.735667
C21     C   1.411443   0.170361   0.762341
C22     C   1.389426   0.058212   0.880309
C23     C   1.340337   0.103314   0.971617
C24     C   1.414640  -0.097076   0.909948
C25     C   1.392167  -0.204230   1.024616
C26     C   1.343218  -0.160097   1.114775
C27     C   1.317912  -0.010223   1.089061
C28     C   1.271821   0.590358   0.682725
C29     C   1.259051   0.760843   0.661656
C30     C   1.302742   0.873737   0.560842
C31     C   1.289277   1.031545   0.536170
C32     C   1.230783   1.077823   0.611653
C33     C   1.186265   0.966980   0.711464
C34     C   1.200457   0.809425   0.736248
Cl1    Cl   0.916207   0.119636   0.933050
Cl2    Cl   1.378153   0.821334   0.466223
N1      N   1.124329   0.284574   0.913970
N2      N   1.315745   0.522154   0.794458
H1      H   1.220094   1.201080   0.591653
H2      H   1.324678   1.116783   0.458255
H3      H   1.139849   1.002479   0.769673
H4      H   1.163415   0.721285   0.810853
H5      H   1.125957   0.464153   1.265533
H6      H   1.050832   0.392519   1.081894
H7      H   1.424757   0.467554   1.428503
H8      H   1.511903   0.371645   1.280720
H9      H   1.262483   0.491215   1.391708
H10     H   1.437731   0.298632   1.098941
H11     H   1.403964   0.406026   0.645592
H12     H   1.448939   0.136062   0.692882
H13     H   1.280344   0.023087   1.158878
H14     H   1.325435  -0.245377   1.205226
H15     H   1.452151  -0.129985   0.839718
H16     H   1.411846  -0.323025   1.046144
H17     H   1.318258   0.576667   0.864045
H18     H   1.138633   0.182978   0.898966
H19     H   1.106319   0.421960   0.580024
H20     H   1.033070   0.289885   0.426281
H21     H   0.858078   0.009275   0.723492
H22     H   0.908733   0.082395   0.498358
O1      O   1.060316   0.511892   0.817838
O2      O   1.248134   0.521241   0.603946
#END
data_1
_symmetry_space_group_name_H-M   ' P31 '
loop_
_symmetry_equiv_pos_site_id
_symmetry_equiv_pos_as_xyz
1 X,Y,Z
2 -Y,X-Y,Z+1/3
3 -X+Y,-X,Z+2/3
_cell_length_a                    9.9966
_cell_length_b                    9.9966
_cell_length_c                    24.8234
_cell_angle_alpha                 90.0
_cell_angle_beta                  90.0
_cell_angle_gamma                 120.0
loop_
_atom_site_label
_atom_site_type_symbol
_atom_site_fract_x
_atom_site_fract_y
_atom_site_fract_z
C1      C   0.042434   0.605633   0.999242
C2      C   0.202040   0.700326   1.002495
C3      C   0.273932   0.732332   1.052366
C4      C   0.189909   0.673150   1.100030
C5      C   0.029595   0.578271   1.095842
C6      C  -0.043670   0.544219   1.045856
C7      C   0.283630   0.713177   1.151121
C8      C   0.297062   0.826254   1.242073
C9      C   0.223536   0.881624   1.275639
C10     C   0.283116   0.936413   1.328199
C11     C   0.417166   0.933030   1.346044
C12     C   0.487021   0.874913   1.310690
C13     C   0.429973   0.822697   1.260125
C14     C   0.213035   0.994361   1.363846
C15     C   0.272923   1.046000   1.414328
C16     C   0.405524   1.042562   1.431891
C17     C   0.475845   0.987179   1.398327
C18     C   0.081920   0.880211   1.255681
C19     C  -0.062955   0.749970   1.262283
C20     C  -0.196664   0.745039   1.240642
C21     C  -0.182686   0.869642   1.212812
C22     C  -0.037625   1.004599   1.204746
C23     C   0.097438   1.010160   1.226389
C24     C  -0.023030   1.133000   1.175642
C25     C   0.118978   1.262153   1.168024
C26     C   0.252565   1.267841   1.189407
C27     C   0.242415   1.145292   1.217907
C28     C  -0.185679   0.474729   1.291521
C29     C  -0.152219   0.373291   1.327226
C30     C  -0.128603   0.392846   1.382872
C31     C  -0.101500   0.291971   1.413427
C32     C  -0.096466   0.170314   1.388368
C33     C  -0.120269   0.148344   1.333055
C34     C  -0.148930   0.248557   1.303116
Cl1    Cl  -0.086633   0.494290   1.152179
Cl2    Cl  -0.136422   0.541832   1.416510
N1      N   0.235174   0.774408   1.190698
N2      N  -0.071219   0.626044   1.291227
H1      H  -0.074600   0.092334   1.412303
H2      H  -0.085058   0.309557   1.456574
H3      H  -0.116995   0.053167   1.313305
H4      H  -0.169788   0.231735   1.260057
H5      H   0.588776   0.871772   1.324295
H6      H   0.483897   0.778543   1.233219
H7      H   0.451436   1.083784   1.471929
H8      H   0.217827   1.090079   1.441034
H9      H   0.577989   0.983951   1.411394
H10     H   0.111282   0.997638   1.350491
H11     H  -0.307344   0.641125   1.245807
H12     H  -0.285256   0.865520   1.196171
H13     H   0.345515   1.150680   1.234448
H14     H   0.364577   1.370421   1.183346
H15     H  -0.126744   1.127267   1.159374
H16     H   0.128963   1.360071   1.145638
H17     H   0.025311   0.651764   1.312321
H18     H   0.140719   0.783107   1.182384
H19     H   0.398632   0.802899   1.055566
H20     H   0.270350   0.748461   0.966267
H21     H  -0.167919   0.468920   1.044069
H22     H  -0.015551   0.578721   0.960469
O1      O   0.396661   0.697119   1.153803
O2      O  -0.302953   0.421220   1.264359
#END
data_1
_symmetry_space_group_name_H-M   ' P-1 '
loop_
_symmetry_equiv_pos_site_id
_symmetry_equiv_pos_as_xyz
1 X,Y,Z
2 -X,-Y,-Z
_cell_length_a                    13.9457
_cell_length_b                    11.2255
_cell_length_c                    9.287
_cell_angle_alpha                 93.4189
_cell_angle_beta                  86.7732
_cell_angle_gamma                 75.5748
loop_
_atom_site_label
_atom_site_type_symbol
_atom_site_fract_x
_atom_site_fract_y
_atom_site_fract_z
C1      C   0.840640   0.684945   0.226880
C2      C   0.766741   0.742246   0.141179
C3      C   0.792383   0.768046   0.001818
C4      C   0.891473   0.737863  -0.054275
C5      C   0.964878   0.681322   0.034515
C6      C   0.939655   0.655175   0.174060
C7      C   0.915927   0.760114  -0.208134
C8      C   0.867714   0.908008  -0.392990
C9      C   0.782760   0.986331  -0.437552
C10     C   0.782484   1.025169  -0.581316
C11     C   0.869602   0.982667  -0.677241
C12     C   0.954468   0.903350  -0.626436
C13     C   0.954421   0.867027  -0.488393
C14     C   0.697511   1.104184  -0.633026
C15     C   0.699135   1.139214  -0.772186
C16     C   0.785486   1.097361  -0.866748
C17     C   0.868831   1.020648  -0.819906
C18     C   0.692317   1.027693  -0.335866
C19     C   0.629654   0.951076  -0.311793
C20     C   0.545628   0.988755  -0.210785
C21     C   0.525969   1.101467  -0.134795
C22     C   0.587337   1.183153  -0.155302
C23     C   0.671628   1.145941  -0.257411
C24     C   0.567488   1.299926  -0.077198
C25     C   0.628309   1.377450  -0.098183
C26     C   0.711898   1.340791  -0.198672
C27     C   0.733137   1.228147  -0.276326
C28     C   0.631427   0.729958  -0.345010
C29     C   0.680817   0.617509  -0.444398
C30     C   0.628935   0.569127  -0.547512
C31     C   0.674521   0.462842  -0.634851
C32     C   0.773321   0.404275  -0.619022
C33     C   0.826208   0.451810  -0.517263
C34     C   0.780133   0.558185  -0.430399
Cl1    Cl   1.090051   0.646014  -0.022754
Cl2    Cl   0.505614   0.642353  -0.569087
N1      N   0.868468   0.873620  -0.249803
N2      N   0.648643   0.836771  -0.392429
H1      H   0.808908   0.321272  -0.687186
H2      H   0.632610   0.427054  -0.714215
H3      H   0.903473   0.406773  -0.505340
H4      H   0.822161   0.595237  -0.352095
H5      H   1.021055   0.871484  -0.699130
H6      H   1.019320   0.805826  -0.450519
H7      H   0.785687   1.125899  -0.976423
H8      H   0.633342   1.199707  -0.809871
H9      H   0.935710   0.987646  -0.891846
H10     H   0.630888   1.136755  -0.560781
H11     H   0.498704   0.926403  -0.194756
H12     H   0.461534   1.129868  -0.057534
H13     H   0.797391   1.200934  -0.353745
H14     H   0.759870   1.402371  -0.214882
H15     H   0.502949   1.326968   0.000020
H16     H   0.612417   1.466834  -0.037734
H17     H   0.695740   0.826781  -0.481753
H18     H   0.819790   0.931860  -0.176888
H19     H   0.733835   0.808958  -0.066180
H20     H   0.689229   0.765077   0.181110
H21     H   0.998113   0.611899   0.240493
H22     H   0.821695   0.663595   0.335701
O1      O   0.969742   0.679225  -0.290871
O2      O   0.585131   0.723530  -0.231918
#END
data_1
_symmetry_space_group_name_H-M   ' P-1 '
loop_
_symmetry_equiv_pos_site_id
_symmetry_equiv_pos_as_xyz
1 X,Y,Z
2 -X,-Y,-Z
_cell_length_a                    13.9449
_cell_length_b                    11.2194
_cell_length_c                    9.2291
_cell_angle_alpha                 86.1561
_cell_angle_beta                  93.3338
_cell_angle_gamma                 75.8704
loop_
_atom_site_label
_atom_site_type_symbol
_atom_site_fract_x
_atom_site_fract_y
_atom_site_fract_z
C1      C   0.774658   0.399215   0.114178
C2      C   0.827137   0.445475   0.009568
C3      C   0.782233   0.553219  -0.076749
C4      C   0.684228   0.615249  -0.059791
C5      C   0.632580   0.567793   0.045390
C6      C   0.677077   0.460102   0.132415
C7      C   0.638897   0.729629  -0.159589
C8      C   0.624719   0.952088  -0.181455
C9      C   0.688219   1.028532  -0.161609
C10     C   0.667479   1.146201  -0.242949
C11     C   0.583058   1.182265  -0.345799
C12     C   0.521494   1.100150  -0.363775
C13     C   0.541148   0.988365  -0.284251
C14     C   0.729520   1.228389  -0.226817
C15     C   0.708596   1.340185  -0.307804
C16     C   0.624826   1.375803  -0.409002
C17     C   0.563512   1.298186  -0.427355
C18     C   0.779616   0.986599  -0.061001
C19     C   0.864167   0.909763  -0.107343
C20     C   0.951627   0.868977  -0.012230
C21     C   0.953208   0.904090   0.126777
C22     C   0.869051   0.982318   0.179206
C23     C   0.781330   1.024657   0.083700
C24     C   0.869622   1.019604   0.322708
C25     C   0.786940   1.095629   0.370872
C26     C   0.699958   1.137549   0.276718
C27     C   0.697095   1.103104   0.136791
C28     C   0.913885   0.762678  -0.292012
C29     C   0.890950   0.739718  -0.447043
C30     C   0.965578   0.682224  -0.533016
C31     C   0.941824   0.652733  -0.672390
C32     C   0.843156   0.678037  -0.726650
C33     C   0.768081   0.733573  -0.642280
C34     C   0.792152   0.764324  -0.503760
Cl1    Cl   0.510418   0.643391   0.069122
Cl2    Cl   1.090293   0.651515  -0.473890
N1      N   0.644207   0.836966  -0.100143
N2      N   0.864942   0.875599  -0.251254
H1      H   0.825399   0.653647  -0.835107
H2      H   1.001100   0.610029  -0.737465
H3      H   0.690836   0.751943  -0.682833
H4      H   0.732633   0.803488  -0.436797
H5      H   0.457188   1.127307  -0.442092
H6      H   0.493768   0.926015  -0.298506
H7      H   0.609165   1.464508  -0.472149
H8      H   0.756933   1.401857  -0.293735
H9      H   0.498860   1.324509  -0.505133
H10     H   0.793964   1.201831  -0.148956
H11     H   1.016158   0.808873  -0.051351
H12     H   1.020483   0.872241   0.198757
H13     H   0.629996   1.135919   0.064858
H14     H   0.634707   1.197648   0.315283
H15     H   0.937043   0.986638   0.394224
H16     H   0.788197   1.123636   0.481190
H17     H   0.814314   0.931017  -0.324994
H18     H   0.686360   0.827831  -0.005224
H19     H   0.823879   0.589408  -0.157165
H20     H   0.903423   0.398491  -0.004466
H21     H   0.635166   0.425031   0.213238
H22     H   0.809434   0.315205   0.182120
O1      O   0.605910   0.724778  -0.283556
O2      O   0.969223   0.683114  -0.208428
#END
data_1
_symmetry_space_group_name_H-M   ' P-1 '
loop_
_symmetry_equiv_pos_site_id
_symmetry_equiv_pos_as_xyz
1 X,Y,Z
2 -X,-Y,-Z
_cell_length_a                    15.0809
_cell_length_b                    10.88
_cell_length_c                    19.4403
_cell_angle_alpha                 118.882
_cell_angle_beta                  112.0277
_cell_angle_gamma                 119.3214
loop_
_atom_site_label
_atom_site_type_symbol
_atom_site_fract_x
_atom_site_fract_y
_atom_site_fract_z
C1      C   0.860654   0.417202   0.552938
C2      C   0.985426   0.513607   0.658282
C3      C   1.154905   0.730994   0.747966
C4      C   1.206071   0.860560   0.737242
C5      C   1.077752   0.758056   0.629455
C6      C   0.906925   0.538680   0.538214
C7      C   1.396180   1.093590   0.845546
C8      C   1.639030   1.524375   0.989300
C9      C   1.701299   1.641719   0.975557
C10     C   1.876501   1.891996   1.087884
C11     C   1.984583   2.014916   1.211370
C12     C   1.914799   1.885635   1.219640
C13     C   1.746709   1.647373   1.112175
C14     C   1.947563   2.022329   1.080362
C15     C   2.116676   2.261863   1.189592
C16     C   2.223268   2.383301   1.311672
C17     C   2.158211   2.261801   1.322019
C18     C   1.586830   1.507605   0.844970
C19     C   1.558165   1.349936   0.756864
C20     C   1.449906   1.219696   0.631749
C21     C   1.371753   1.246967   0.596820
C22     C   1.395897   1.403314   0.682499
C23     C   1.505701   1.536277   0.808834
C24     C   1.314947   1.431545   0.646775
C25     C   1.340522   1.584434   0.731780
C26     C   1.449045   1.716154   0.856788
C27     C   1.529674   1.693124   0.894552
C28     C   1.628265   1.178941   0.726832
C29     C   1.716222   1.177443   0.795623
C30     C   1.823274   1.206129   0.805102
C31     C   1.895715   1.189096   0.861827
C32     C   1.860922   1.140817   0.908739
C33     C   1.755181   1.112009   0.900270
C34     C   1.684075   1.130958   0.844390
Cl1    Cl   1.120052   0.888564   0.597876
Cl2    Cl   1.876353   1.274654   0.752414
N1      N   1.464100   1.283458   0.879517
N2      N   1.638061   1.324159   0.795542
H1      H   1.917462   1.126695   0.952262
H2      H   1.979462   1.214638   0.869110
H3      H   1.727215   1.074569   0.936646
H4      H   1.600755   1.106505   0.837650
H5      H   1.997253   1.979611   1.313780
H6      H   1.694002   1.548462   1.118621
H7      H   2.356692   2.572682   1.397169
H8      H   2.168944   2.358766   1.181968
H9      H   2.239227   2.353416   1.415525
H10     H   1.866046   1.929507   0.986623
H11     H   1.431655   1.100712   0.566214
H12     H   1.288866   1.146367   0.500780
H13     H   1.613562   1.795939   0.991100
H14     H   1.469144   1.837231   0.923827
H15     H   1.231791   1.329244   0.550277
H16     H   1.277729   1.604616   0.703318
H17     H   1.711393   1.424397   0.886347
H18     H   1.385226   1.246766   0.817454
H19     H   1.254683   0.808117   0.829764
H20     H   0.950797   0.419357   0.670318
H21     H   0.811399   0.464258   0.455599
H22     H   0.727141   0.246656   0.481399
O1      O   1.484540   1.111784   0.904374
O2      O   1.551746   1.054652   0.618760
#END
data_1
_symmetry_space_group_name_H-M   ' P-1 '
loop_
_symmetry_equiv_pos_site_id
_symmetry_equiv_pos_as_xyz
1 X,Y,Z
2 -X,-Y,-Z
_cell_length_a                    11.3126
_cell_length_b                    9.0954
_cell_length_c                    14.5442
_cell_angle_alpha                 84.2104
_cell_angle_beta                  73.7504
_cell_angle_gamma                 90.63
loop_
_atom_site_label
_atom_site_type_symbol
_atom_site_fract_x
_atom_site_fract_y
_atom_site_fract_z
C1      C   0.583261   0.107639   0.222486
C2      C   0.524172   0.017528   0.175813
C3      C   0.414157  -0.057894   0.226864
C4      C   0.361859  -0.045152   0.324828
C5      C   0.422945   0.045530   0.370594
C6      C   0.532521   0.122327   0.319795
C7      C   0.248075  -0.138259   0.378839
C8      C   0.038352  -0.191185   0.361796
C9      C  -0.034364  -0.164798   0.299376
C10     C  -0.151096  -0.242047   0.320214
C11     C  -0.191795  -0.344533   0.404816
C12     C  -0.114625  -0.366640   0.466138
C13     C  -0.002824  -0.292625   0.446153
C14     C  -0.228860  -0.221431   0.258811
C15     C  -0.340346  -0.297857   0.280371
C16     C  -0.380378  -0.398815   0.364233
C17     C  -0.307225  -0.421343   0.424999
C18     C   0.009191  -0.060040   0.210089
C19     C   0.089768  -0.102037   0.126856
C20     C   0.128655  -0.000340   0.042319
C21     C   0.087816   0.140464   0.041946
C22     C   0.005124   0.188739   0.124721
C23     C  -0.035236   0.086994   0.209539
C24     C  -0.038265   0.334077   0.125267
C25     C  -0.118480   0.378250   0.206515
C26     C  -0.158266   0.278109   0.290739
C27     C  -0.117779   0.136257   0.292363
C28     C   0.242270  -0.286427   0.073520
C29     C   0.272720  -0.447067   0.073025
C30     C   0.248595  -0.554912   0.152362
C31     C   0.291876  -0.696980   0.143023
C32     C   0.360480  -0.733299   0.053696
C33     C   0.387522  -0.627127  -0.026009
C34     C   0.345515  -0.485486  -0.015549
Cl1    Cl   0.361668   0.069442   0.491481
Cl2    Cl   0.165090  -0.516794   0.267050
N1      N   0.152237  -0.114065   0.339190
N2      N   0.126976  -0.249305   0.123126
H1      H   0.393656  -0.844358   0.046840
H2      H   0.271934  -0.777440   0.206230
H3      H   0.442332  -0.654231  -0.095829
H4      H   0.368818  -0.399745  -0.075942
H5      H  -0.145504  -0.444311   0.530767
H6      H   0.056370  -0.309926   0.492857
H7      H  -0.468784  -0.458301   0.380375
H8      H  -0.398396  -0.280265   0.232397
H9      H  -0.336790  -0.498897   0.489796
H10     H  -0.199244  -0.143725   0.194249
H11     H   0.191658  -0.036027  -0.021414
H12     H   0.118243   0.217110  -0.023200
H13     H  -0.148673   0.060044   0.357517
H14     H  -0.221438   0.313548   0.354970
H15     H  -0.006632   0.410179   0.059932
H16     H  -0.151260   0.490016   0.206248
H17     H   0.071575  -0.327522   0.170470
H18     H   0.167421  -0.034447   0.282913
H19     H   0.368718  -0.128256   0.189890
H20     H   0.562878   0.005408   0.099912
H21     H   0.577119   0.193179   0.356901
H22     H   0.669126   0.167397   0.183393
O1      O   0.245609  -0.227584   0.447569
O2      O   0.322177  -0.194096   0.027654
#END
data_1
_symmetry_space_group_name_H-M   ' C2/c '
loop_
_symmetry_equiv_pos_site_id
_symmetry_equiv_pos_as_xyz
1 X,Y,Z
2 -X,Y,-Z+1/2
3 -X,-Y,-Z
4 X,-Y,Z+1/2
5 X+1/2,Y+1/2,Z
6 -X+1/2,Y+1/2,-Z+1/2
7 -X+1/2,-Y+1/2,-Z
8 X+1/2,-Y+1/2,Z+1/2
_cell_length_a                    30.1614
_cell_length_b                    14.9933
_cell_length_c                    14.4044
_cell_angle_alpha                 90.0
_cell_angle_beta                  62.457
_cell_angle_gamma                 90.0
loop_
_atom_site_label
_atom_site_type_symbol
_atom_site_fract_x
_atom_site_fract_y
_atom_site_fract_z
C1      C   0.192283   0.919393   0.830476
C2      C   0.243755   0.909817   0.790357
C3      C   0.273327   0.985073   0.774228
C4      C   0.252130   1.070453   0.798256
C5      C   0.200287   1.078740   0.838733
C6      C   0.170575   1.003614   0.854196
C7      C   0.286157   1.148129   0.785073
C8      C   0.370713   1.201852   0.656052
C9      C   0.404520   1.198959   0.549838
C10     C   0.447820   1.254851   0.510118
C11     C   0.455276   1.314126   0.579201
C12     C   0.419771   1.314437   0.686340
C13     C   0.378787   1.259840   0.724600
C14     C   0.484174   1.253916   0.403046
C15     C   0.525064   1.309325   0.366756
C16     C   0.532017   1.368436   0.435186
C17     C   0.497769   1.370384   0.539300
C18     C   0.396827   1.137695   0.476997
C19     C   0.376312   1.168538   0.414081
C20     C   0.370660   1.109764   0.342856
C21     C   0.384556   1.022271   0.336725
C22     C   0.405277   0.987613   0.399495
C23     C   0.412067   1.046494   0.469648
C24     C   0.419663   0.897125   0.393928
C25     C   0.440041   0.865305   0.455171
C26     C   0.447028   0.923402   0.524399
C27     C   0.433539   1.011670   0.531424
C28     C   0.326413   1.291237   0.397454
C29     C   0.315228   1.389726   0.411500
C30     C   0.347390   1.460955   0.400474
C31     C   0.330850   1.548978   0.412914
C32     C   0.281628   1.567592   0.436934
C33     C   0.249014   1.498158   0.447327
C34     C   0.266011   1.410919   0.433766
Cl1    Cl   0.171258   1.182150   0.867375
Cl2    Cl   0.410221   1.445166   0.368231
N1      N   0.329809   1.143818   0.692461
N2      N   0.362970   1.258668   0.419257
H1      H   0.269023   1.636400   0.446900
H2      H   0.356994   1.602213   0.403151
H3      H   0.210528   1.511989   0.465505
H4      H   0.241698   1.355629   0.439439
H5      H   0.425435   1.359163   0.739300
H6      H   0.351447   1.261139   0.806387
H7      H   0.564491   1.411885   0.405350
H8      H   0.552405   1.307423   0.284555
H9      H   0.502761   1.415258   0.593017
H10     H   0.479374   1.208437   0.349733
H11     H   0.354542   1.135069   0.294935
H12     H   0.379836   0.978081   0.282125
H13     H   0.439524   1.056077   0.584115
H14     H   0.463511   0.898214   0.572182
H15     H   0.414263   0.853231   0.339930
H16     H   0.450985   0.795773   0.450264
H17     H   0.377793   1.300094   0.452959
H18     H   0.330414   1.100198   0.638338
H19     H   0.313463   0.977936   0.744281
H20     H   0.260820   0.844167   0.771965
H21     H   0.130536   1.011874   0.884607
H22     H   0.168693   0.861229   0.843355
O1      O   0.276368   1.205569   0.851356
O2      O   0.301330   1.243733   0.370881
#END

#######################################################################
#
#                 Cambridge Crystallographic Data Centre
#                                CCDC 
#
#######################################################################
#
# If this CIF has been generated from an entry in the Cambridge 
# Structural Database, then it will include bibliographic, chemical, 
# crystal, experimental, refinement or atomic coordinate data resulting 
# from the CCDC's data processing and validation procedures.
#
#######################################################################

data_s96 SpaceGroup_C2/c (cell transformed)
_symmetry_cell_setting           monoclinic
_symmetry_space_group_name_H-M   'I 2/c'
_symmetry_Int_Tables_number      15
loop_
_symmetry_equiv_pos_site_id
_symmetry_equiv_pos_as_xyz
1 x,y,z
2 -x,y,1/2-z
3 1/2+x,1/2+y,1/2+z
4 1/2-x,1/2+y,-z
5 -x,-y,-z
6 x,-y,1/2+z
7 1/2-x,1/2-y,1/2-z
8 1/2+x,1/2-y,z
_cell_length_a                   18.8
_cell_length_b                   16.4
_cell_length_c                   19.3
_cell_angle_alpha                90
_cell_angle_beta                 70.4
_cell_angle_gamma                90
_cell_volume                     5605.93
loop_
_atom_site_label
_atom_site_type_symbol
_atom_site_fract_x
_atom_site_fract_y
_atom_site_fract_z
C1 C 0.46341 0.698048 0.863251
C2 C 0.422309 0.750926 0.834792
C3 C 0.374276 0.719513 0.800457
C4 C 0.366497 0.635465 0.792774
C5 C 0.40771 0.583471 0.822608
C6 C 0.455608 0.614397 0.857763
C7 C 0.313404 0.612224 0.752459
C8 C 0.302988 0.528705 0.649795
C9 C 0.310116 0.448826 0.62426
C10 C 0.280267 0.426782 0.567695
C11 C 0.244006 0.487081 0.537936
C12 C 0.238989 0.567739 0.565242
C13 C 0.26776 0.588658 0.619269
C14 C 0.284769 0.346037 0.540241
C15 C 0.255049 0.326428 0.486263
C16 C 0.219412 0.386237 0.456803
C17 C 0.214073 0.464895 0.482297
C18 C 0.347936 0.386598 0.656259
C19 C 0.309375 0.351609 0.72438
C20 C 0.344517 0.292363 0.755522
C21 C 0.417494 0.269771 0.718641
C22 C 0.45943 0.304246 0.64964
C23 C 0.424135 0.363522 0.617744
C24 C 0.535171 0.281752 0.611789
C25 C 0.575022 0.316299 0.545145
C26 C 0.540352 0.375097 0.513617
C27 C 0.466867 0.398091 0.548796
C28 C 0.199437 0.381887 0.83677
C29 C 0.123746 0.423102 0.856568
C30 C 0.0625425 0.401044 0.918838
C31 C -0.0067426 0.440273 0.935209
C32 C -0.0161328 0.50253 0.890221
C33 C 0.0438442 0.525772 0.828473
C34 C 0.112575 0.486015 0.812001
Cl1 Cl 0.398877 0.477965 0.820469
Cl2 Cl 0.0676989 0.322239 0.97703
N1 N 0.336525 0.550402 0.702146
N2 N 0.235696 0.377969 0.761641
H1 H -0.0703221 0.532899 0.903844
H2 H -0.0530215 0.421135 0.983406
H3 H 0.0377279 0.575204 0.793492
H4 H 0.15962 0.508227 0.765804
H5 H 0.211983 0.613873 0.542154
H6 H 0.263079 0.650284 0.640243
H7 H 0.196263 0.369836 0.414098
H8 H 0.259015 0.264244 0.466032
H9 H 0.186661 0.511504 0.460134
H10 H 0.312143 0.299721 0.56259
H11 H 0.313083 0.267041 0.808885
H12 H 0.444334 0.224395 0.742675
H13 H 0.440593 0.443181 0.52403
H14 H 0.572111 0.402364 0.46092
H15 H 0.561258 0.23651 0.63673
H16 H 0.633114 0.298643 0.51661
H17 H 0.209864 0.404322 0.729197
H18 H 0.378301 0.513488 0.705441
H19 H 0.340633 0.759443 0.779
H20 H 0.427524 0.816377 0.839476
H21 H 0.486042 0.572331 0.880946
H22 H 0.501101 0.721631 0.890499
O1 O 0.255608 0.651127 0.761926
O2 O 0.225297 0.354535 0.881931

#END
data_1
_symmetry_space_group_name_H-M   ' P-1 '
loop_
_symmetry_equiv_pos_site_id
_symmetry_equiv_pos_as_xyz
1 X,Y,Z
2 -X,-Y,-Z
_cell_length_a                    8.8148
_cell_length_b                    15.9885
_cell_length_c                    10.9136
_cell_angle_alpha                 106.3408
_cell_angle_beta                  74.2665
_cell_angle_gamma                 86.4117
loop_
_atom_site_label
_atom_site_type_symbol
_atom_site_fract_x
_atom_site_fract_y
_atom_site_fract_z
C1      C   0.505629   0.776156   0.289254
C2      C   0.598865   0.813506   0.200148
C3      C   0.763818   0.799804   0.170680
C4      C   0.838195   0.749692   0.230341
C5      C   0.742178   0.712163   0.319205
C6      C   0.577126   0.725106   0.348401
C7      C   1.015779   0.737076   0.201719
C8      C   1.269319   0.671279   0.030420
C9      C   1.369314   0.687748  -0.079480
C10     C   1.536967   0.659248  -0.117850
C11     C   1.598934   0.614274  -0.041794
C12     C   1.491910   0.598633   0.069535
C13     C   1.331590   0.626037   0.105056
C14     C   1.645210   0.675667  -0.228039
C15     C   1.806200   0.648607  -0.261253
C16     C   1.867136   0.603665  -0.186442
C17     C   1.765294   0.586965  -0.079082
C18     C   1.298008   0.737558  -0.152263
C19     C   1.244172   0.827136  -0.095779
C20     C   1.164123   0.873849  -0.158374
C21     C   1.139708   0.830883  -0.277288
C22     C   1.194236   0.739488  -0.340338
C23     C   1.274369   0.691992  -0.277310
C24     C   1.169929   0.694115  -0.463447
C25     C   1.221572   0.605279  -0.522313
C26     C   1.299710   0.558024  -0.459780
C27     C   1.325460   0.600166  -0.340460
C28     C   1.152947   0.928579   0.134488
C29     C   1.214606   0.976974   0.246345
C30     C   1.303256   1.045539   0.237072
C31     C   1.359632   1.088972   0.341604
C32     C   1.329316   1.062392   0.455706
C33     C   1.242986   0.993308   0.465488
C34     C   1.185688   0.950672   0.361241
Cl1    Cl   0.824666   0.645110   0.392751
Cl2    Cl   1.341675   1.080426   0.095372
N1      N   1.102708   0.696692   0.070500
N2      N   1.268968   0.873891   0.025980
H1      H   1.373786   1.096058   0.537134
H2      H   1.426299   1.142887   0.332943
H3      H   1.220363   0.972330   0.554297
H4      H   1.119441   0.896111   0.367051
H5      H   1.539310   0.563905   0.126785
H6      H   1.250372   0.614178   0.190480
H7      H   1.994594   0.582503  -0.213923
H8      H   1.887302   0.661854  -0.345863
H9      H   1.811064   0.552620  -0.020554
H10     H   1.598872   0.710077  -0.286066
H11     H   1.123063   0.943837  -0.110014
H12     H   1.078558   0.866861  -0.325361
H13     H   1.385998   0.563335  -0.293242
H14     H   1.339935   0.487695  -0.506502
H15     H   1.109100   0.731133  -0.510473
H16     H   1.202236   0.571175  -0.616746
H17     H   1.379780   0.864234   0.033786
H18     H   1.048460   0.693413  -0.000824
H19     H   0.837311   0.831757   0.105563
H20     H   0.543765   0.853842   0.154218
H21     H   0.506043   0.694797   0.417039
H22     H   0.376652   0.786419   0.313162
O1      O   1.077060   0.756196   0.291761
O2      O   1.011439   0.935230   0.143472
#END
data_1
_symmetry_space_group_name_H-M   ' P-1 '
loop_
_symmetry_equiv_pos_site_id
_symmetry_equiv_pos_as_xyz
1 X,Y,Z
2 -X,-Y,-Z
_cell_length_a                    11.3723
_cell_length_b                    8.8734
_cell_length_c                    14.7343
_cell_angle_alpha                 95.2176
_cell_angle_beta                  73.5308
_cell_angle_gamma                 86.0868
loop_
_atom_site_label
_atom_site_type_symbol
_atom_site_fract_x
_atom_site_fract_y
_atom_site_fract_z
C1      C   0.407407   0.606979   0.771990
C2      C   0.470407   0.512506   0.816629
C3      C   0.584580   0.437716   0.765366
C4      C   0.637429   0.456072   0.669493
C5      C   0.572503   0.551228   0.625817
C6      C   0.458477   0.627046   0.676760
C7      C   0.756452   0.362824   0.615551
C8      C   0.964726   0.303283   0.636484
C9      C   1.032967   0.327712   0.700362
C10     C   1.151857   0.245847   0.681162
C11     C   1.199029   0.141225   0.596872
C12     C   1.125931   0.121079   0.534235
C13     C   1.012171   0.199137   0.552677
C14     C   1.225598   0.263919   0.743963
C15     C   1.339270   0.183423   0.723934
C16     C   1.385704   0.080553   0.640303
C17     C   1.316551   0.060200   0.578249
C18     C   0.984358   0.433781   0.789825
C19     C   0.906283   0.390688   0.872103
C20     C   0.867518   0.493834   0.957115
C21     C   0.904997   0.636774   0.958783
C22     C   0.984557   0.686313   0.876841
C23     C   1.025605   0.583055   0.791765
C24     C   1.024533   0.833857   0.877538
C25     C   1.102234   0.878860   0.797121
C26     C   1.142812   0.777269   0.712604
C27     C   1.105576   0.633251   0.709852
C28     C   0.758008   0.208515   0.927016
C29     C   0.725886   0.046744   0.923934
C30     C   0.741017  -0.055688   0.842579
C31     C   0.695378  -0.197306   0.848840
C32     C   0.633136  -0.238344   0.937186
C33     C   0.614705  -0.137072   1.019042
C34     C   0.658939   0.004417   1.011735
Cl1    Cl   0.634019   0.582080   0.507705
Cl2    Cl   0.816260  -0.010607   0.729265
N1      N   0.848395   0.384040   0.657552
N2      N   0.872072   0.240947   0.875561
H1      H   0.598053  -0.349045   0.941707
H2      H   0.708442  -0.273486   0.784158
H3      H   0.564730  -0.167682   1.088191
H4      H   0.642083   0.086903   1.074155
H5      H   1.161522   0.041573   0.469923
H6      H   0.956153   0.183553   0.504866
H7      H   1.475768   0.017867   0.625381
H8      H   1.394068   0.199278   0.773006
H9      H   1.350939  -0.018839   0.513608
H10     H   1.191176   0.342948   0.808431
H11     H   0.807230   0.457349   1.020406
H12     H   0.874441   0.713944   1.024407
H13     H   1.137099   0.556096   0.644411
H14     H   1.203995   0.813287   0.649006
H15     H   0.992311   0.910963   0.943152
H16     H   1.132420   0.992326   0.798285
H17     H   0.925546   0.159838   0.825356
H18     H   0.828380   0.463961   0.714646
H19     H   0.633294   0.363259   0.800183
H20     H   0.431411   0.496327   0.890921
H21     H   0.410698   0.701449   0.641410
H22     H   0.318162   0.666183   0.811167
O1      O   0.765773   0.274815   0.544977
O2      O   0.679671   0.306031   0.977576
#END
data_1
_symmetry_space_group_name_H-M   ' P-1 '
loop_
_symmetry_equiv_pos_site_id
_symmetry_equiv_pos_as_xyz
1 X,Y,Z
2 -X,-Y,-Z
_cell_length_a                    11.3015
_cell_length_b                    9.2222
_cell_length_c                    14.4125
_cell_angle_alpha                 83.9893
_cell_angle_beta                  73.9566
_cell_angle_gamma                 88.8239
loop_
_atom_site_label
_atom_site_type_symbol
_atom_site_fract_x
_atom_site_fract_y
_atom_site_fract_z
C1      C   0.576539   0.607948   0.719234
C2      C   0.519203   0.521176   0.670905
C3      C   0.411861   0.445315   0.721552
C4      C   0.360532   0.454121   0.820862
C5      C   0.419869   0.541574   0.868269
C6      C   0.526644   0.618900   0.817923
C7      C   0.250417   0.360602   0.875130
C8      C   0.038961   0.313737   0.862065
C9      C  -0.035993   0.340632   0.800178
C10     C  -0.151085   0.265291   0.821748
C11     C  -0.187713   0.163579   0.906415
C12     C  -0.108215   0.140402   0.967012
C13     C   0.001980   0.212895   0.946391
C14     C  -0.230989   0.286917   0.760973
C15     C  -0.340820   0.212183   0.783218
C16     C  -0.376894   0.112009   0.867155
C17     C  -0.301538   0.088514   0.927295
C18     C   0.004740   0.443975   0.710585
C19     C   0.087605   0.402070   0.627330
C20     C   0.126453   0.502277   0.542749
C21     C   0.083086   0.641701   0.542340
C22     C  -0.001768   0.689934   0.625153
C23     C  -0.041738   0.589684   0.710124
C24     C  -0.047396   0.833998   0.625724
C25     C  -0.129336   0.878326   0.707103
C26     C  -0.168710   0.779641   0.791474
C27     C  -0.126135   0.639042   0.793091
C28     C   0.242797   0.216301   0.574552
C29     C   0.271909   0.056562   0.571548
C30     C   0.242505  -0.053643   0.648917
C31     C   0.284094  -0.195544   0.637038
C32     C   0.356162  -0.229335   0.547219
C33     C   0.388382  -0.120959   0.469588
C34     C   0.347955   0.020337   0.482576
Cl1    Cl   0.359492   0.560489   0.991049
Cl2    Cl   0.155027  -0.019185   0.764403
N1      N   0.150974   0.389567   0.839038
N2      N   0.127771   0.256511   0.624455
H1      H   0.387968  -0.340274   0.538430
H2      H   0.260157  -0.277981   0.698753
H3      H   0.445906  -0.146219   0.399480
H4      H   0.375001   0.107515   0.424060
H5      H  -0.136005   0.063161   1.031611
H6      H   0.063026   0.194578   0.992445
H7      H  -0.464037   0.053854   0.883850
H8      H  -0.400626   0.230489   0.735758
H9      H  -0.328088   0.011515   0.992113
H10     H  -0.204335   0.364059   0.696386
H11     H   0.191502   0.466705   0.479141
H12     H   0.113392   0.717390   0.477183
H13     H  -0.156757   0.563878   0.858317
H14     H  -0.233253   0.815237   0.855801
H15     H  -0.016053   0.908994   0.560308
H16     H  -0.163805   0.989107   0.706844
H17     H   0.071536   0.180042   0.669990
H18     H   0.162587   0.470143   0.783953
H19     H   0.367906   0.377874   0.682989
H20     H   0.557205   0.511942   0.593922
H21     H   0.569768   0.687100   0.856436
H22     H   0.660293   0.667959   0.680414
O1      O   0.253411   0.267754   0.940886
O2      O   0.322963   0.305152   0.530190
#END
data_1
_symmetry_space_group_name_H-M   ' P-1 '
loop_
_symmetry_equiv_pos_site_id
_symmetry_equiv_pos_as_xyz
1 X,Y,Z
2 -X,-Y,-Z
_cell_length_a                    18.2104
_cell_length_b                    8.9378
_cell_length_c                    11.9539
_cell_angle_alpha                 60.8998
_cell_angle_beta                  116.5549
_cell_angle_gamma                 84.5728
loop_
_atom_site_label
_atom_site_type_symbol
_atom_site_fract_x
_atom_site_fract_y
_atom_site_fract_z
C1      C   0.767293   0.540506   0.880283
C2      C   0.809970   0.506984   1.024908
C3      C   0.797513   0.655103   1.034623
C4      C   0.742648   0.838155   0.900466
C5      C   0.699917   0.869024   0.756070
C6      C   0.711885   0.721544   0.745494
C7      C   0.731177   0.998489   0.911095
C8      C   0.663031   1.147852   0.985333
C9      C   0.685942   1.114889   1.124718
C10     C   0.658796   1.268329   1.126766
C11     C   0.608532   1.452687   0.984791
C12     C   0.586132   1.478752   0.844913
C13     C   0.612103   1.330601   0.844324
C14     C   0.681275   1.244188   1.266061
C15     C   0.655216   1.394822   1.264654
C16     C   0.605246   1.576849   1.124197
C17     C   0.582482   1.604623   0.987445
C18     C   0.739514   0.919372   1.269150
C19     C   0.830382   0.833497   1.340741
C20     C   0.879943   0.644120   1.472536
C21     C   0.838623   0.543729   1.532564
C22     C   0.746062   0.626162   1.465307
C23     C   0.695582   0.816714   1.331907
C24     C   0.702477   0.524009   1.526416
C25     C   0.612504   0.605418   1.458681
C26     C   0.562327   0.793204   1.326215
C27     C   0.602667   0.896365   1.264285
C28     C   0.931647   0.871708   1.253629
C29     C   0.977379   1.000173   1.210254
C30     C   1.046304   1.009374   1.319688
C31     C   1.087508   1.129154   1.276660
C32     C   1.058623   1.242981   1.121832
C33     C   0.989492   1.236465   1.011198
C34     C   0.949114   1.115274   1.055176
Cl1    Cl   0.628069   1.092616   0.584828
Cl2    Cl   1.084290   0.866705   1.514782
N1      N   0.685626   1.000448   0.976118
N2      N   0.875593   0.932459   1.283358
H1      H   1.090586   1.336941   1.088134
H2      H   1.141594   1.132166   1.364182
H3      H   0.966793   1.325909   0.890298
H4      H   0.894645   1.109602   0.969961
H5      H   0.547224   1.619196   0.737033
H6      H   0.595073   1.349861   0.737662
H7      H   0.584969   1.694654   1.124677
H8      H   0.673156   1.373684   1.372511
H9      H   0.544134   1.744362   0.878688
H10     H   0.719514   1.104323   1.374360
H11     H   0.950805   0.581569   1.524057
H12     H   0.876870   0.398669   1.633970
H13     H   0.563568   1.040840   1.162576
H14     H   0.491115   0.856887   1.272745
H15     H   0.741770   0.379254   1.628217
H16     H   0.579755   0.525703   1.506509
H17     H   0.859702   1.064944   1.250292
H18     H   0.683607   0.878796   1.044343
H19     H   0.833442   0.631240   1.146747
H20     H   0.853711   0.366050   1.130332
H21     H   0.677593   0.749667   0.631934
H22     H   0.776762   0.425830   0.871469
O1      O   0.755421   1.122195   0.857288
O2      O   0.941799   0.732482   1.257095
#END
data_1
_symmetry_space_group_name_H-M   ' P-1 '
loop_
_symmetry_equiv_pos_site_id
_symmetry_equiv_pos_as_xyz
1 X,Y,Z
2 -X,-Y,-Z
_cell_length_a                    11.0409
_cell_length_b                    9.5196
_cell_length_c                    15.9149
_cell_angle_alpha                 119.6615
_cell_angle_beta                  74.6209
_cell_angle_gamma                 90.6713
loop_
_atom_site_label
_atom_site_type_symbol
_atom_site_fract_x
_atom_site_fract_y
_atom_site_fract_z
C1      C   0.836185   0.936370   0.643321
C2      C   0.792942   1.098386   0.719186
C3      C   0.766296   1.212500   0.693931
C4      C   0.782265   1.167623   0.593168
C5      C   0.825568   1.003776   0.517903
C6      C   0.852107   0.888847   0.542731
C7      C   0.757436   1.295406   0.568307
C8      C   0.602623   1.532232   0.624474
C9      C   0.527192   1.664090   0.714005
C10     C   0.490516   1.808786   0.715328
C11     C   0.534712   1.817034   0.625286
C12     C   0.612466   1.679534   0.536164
C13     C   0.645984   1.540411   0.534903
C14     C   0.412248   1.946893   0.804251
C15     C   0.380129   2.085535   0.803861
C16     C   0.424038   2.093412   0.714759
C17     C   0.499601   1.961586   0.627447
C18     C   0.481664   1.653427   0.807269
C19     C   0.551125   1.700303   0.875583
C20     C   0.510062   1.684048   0.962334
C21     C   0.400070   1.622128   0.980223
C22     C   0.324369   1.574604   0.913918
C23     C   0.365231   1.591317   0.826787
C24     C   0.209949   1.511102   0.931724
C25     C   0.138017   1.465487   0.866353
C26     C   0.178040   1.481924   0.780161
C27     C   0.288617   1.543226   0.760795
C28     C   0.770923   1.742610   0.880200
C29     C   0.872511   1.839043   0.860433
C30     C   0.967795   1.773716   0.767995
C31     C   1.063712   1.863063   0.753762
C32     C   1.064200   2.018870   0.832437
C33     C   0.969209   2.085909   0.924843
C34     C   0.873748   1.996019   0.938505
Cl1    Cl   0.843048   0.936038   0.391447
Cl2    Cl   0.965588   1.581646   0.668345
N1      N   0.640468   1.390015   0.622537
N2      N   0.662588   1.768685   0.860354
H1      H   1.139206   2.088140   0.821091
H2      H   1.136769   1.810045   0.681247
H3      H   0.969508   2.207771   0.986076
H4      H   0.799479   2.046644   1.010401
H5      H   0.645795   1.685609   0.467515
H6      H   0.706645   1.436476   0.467039
H7      H   0.397790   2.203673   0.715488
H8      H   0.320056   2.189907   0.872681
H9      H   0.533880   1.966166   0.558318
H10     H   0.377498   1.941293   0.872923
H11     H   0.568080   1.719478   1.012886
H12     H   0.369165   1.609628   1.046671
H13     H   0.318581   1.555973   0.694493
H14     H   0.120782   1.445961   0.728705
H15     H   0.180114   1.499095   0.998412
H16     H   0.050407   1.416885   0.880751
H17     H   0.669577   1.822531   0.818487
H18     H   0.586916   1.371111   0.677306
H19     H   0.736112   1.339896   0.753301
H20     H   0.781167   1.136850   0.797795
H21     H   0.884665   0.762624   0.482836
H22     H   0.857578   0.845963   0.661955
O1      O   0.837254   1.312978   0.506048
O2      O   0.783863   1.656898   0.914922
#END
data_1
_symmetry_space_group_name_H-M   ' P-1 '
loop_
_symmetry_equiv_pos_site_id
_symmetry_equiv_pos_as_xyz
1 X,Y,Z
2 -X,-Y,-Z
_cell_length_a                    11.0409
_cell_length_b                    9.5196
_cell_length_c                    15.9149
_cell_angle_alpha                 119.6615
_cell_angle_beta                  74.6209
_cell_angle_gamma                 90.6713
loop_
_atom_site_label
_atom_site_type_symbol
_atom_site_fract_x
_atom_site_fract_y
_atom_site_fract_z
C1      C   0.836185   0.936370   0.643321
C2      C   0.792942   1.098386   0.719186
C3      C   0.766296   1.212500   0.693931
C4      C   0.782265   1.167623   0.593168
C5      C   0.825568   1.003776   0.517903
C6      C   0.852107   0.888847   0.542731
C7      C   0.757436   1.295406   0.568307
C8      C   0.602623   1.532232   0.624474
C9      C   0.527192   1.664090   0.714005
C10     C   0.490516   1.808786   0.715328
C11     C   0.534712   1.817034   0.625286
C12     C   0.612466   1.679534   0.536164
C13     C   0.645984   1.540411   0.534903
C14     C   0.412248   1.946893   0.804251
C15     C   0.380129   2.085535   0.803861
C16     C   0.424038   2.093412   0.714759
C17     C   0.499601   1.961586   0.627447
C18     C   0.481664   1.653427   0.807269
C19     C   0.551125   1.700303   0.875583
C20     C   0.510062   1.684048   0.962334
C21     C   0.400070   1.622128   0.980223
C22     C   0.324369   1.574604   0.913918
C23     C   0.365231   1.591317   0.826787
C24     C   0.209949   1.511102   0.931724
C25     C   0.138017   1.465487   0.866353
C26     C   0.178040   1.481924   0.780161
C27     C   0.288617   1.543226   0.760795
C28     C   0.770923   1.742610   0.880200
C29     C   0.872511   1.839043   0.860433
C30     C   0.967795   1.773716   0.767995
C31     C   1.063712   1.863063   0.753762
C32     C   1.064200   2.018870   0.832437
C33     C   0.969209   2.085909   0.924843
C34     C   0.873748   1.996019   0.938505
Cl1    Cl   0.843048   0.936038   0.391447
Cl2    Cl   0.965588   1.581646   0.668345
N1      N   0.640468   1.390015   0.622537
N2      N   0.662588   1.768685   0.860354
H1      H   1.139206   2.088140   0.821091
H2      H   1.136769   1.810045   0.681247
H3      H   0.969508   2.207771   0.986076
H4      H   0.799479   2.046644   1.010401
H5      H   0.645795   1.685609   0.467515
H6      H   0.706645   1.436476   0.467039
H7      H   0.397790   2.203673   0.715488
H8      H   0.320056   2.189907   0.872681
H9      H   0.533880   1.966166   0.558318
H10     H   0.377498   1.941293   0.872923
H11     H   0.568080   1.719478   1.012886
H12     H   0.369165   1.609628   1.046671
H13     H   0.318581   1.555973   0.694493
H14     H   0.120782   1.445961   0.728705
H15     H   0.180114   1.499095   0.998412
H16     H   0.050407   1.416885   0.880751
H17     H   0.669577   1.822531   0.818487
H18     H   0.586916   1.371111   0.677306
H19     H   0.736112   1.339896   0.753301
H20     H   0.781167   1.136850   0.797795
H21     H   0.884665   0.762624   0.482836
H22     H   0.857578   0.845963   0.661955
O1      O   0.837254   1.312978   0.506048
O2      O   0.783863   1.656898   0.914922
#END
data_1
_symmetry_space_group_name_H-M   ' P212121 '
loop_
_symmetry_equiv_pos_site_id
_symmetry_equiv_pos_as_xyz
1 X,Y,Z
2 X+1/2,-Y+1/2,-Z
3 -X,Y+1/2,-Z+1/2
4 -X+1/2,-Y,Z+1/2
_cell_length_a                    19.6628
_cell_length_b                    13.1041
_cell_length_c                    11.0122
_cell_angle_alpha                 90.0
_cell_angle_beta                  90.0
_cell_angle_gamma                 90.0
loop_
_atom_site_label
_atom_site_type_symbol
_atom_site_fract_x
_atom_site_fract_y
_atom_site_fract_z
C1      C   0.753180   0.741618   0.588373
C2      C   0.779914   0.802317   0.496261
C3      C   0.849788   0.814175   0.486603
C4      C   0.894490   0.767559   0.568543
C5      C   0.866502   0.707032   0.660361
C6      C   0.796434   0.693469   0.669927
C7      C   0.968882   0.788435   0.547285
C8      C   1.073620   0.853400   0.642700
C9      C   1.114968   0.822314   0.738120
C10     C   1.184716   0.853287   0.739915
C11     C   1.211107   0.912902   0.642207
C12     C   1.167250   0.940051   0.545471
C13     C   1.100314   0.911567   0.545302
C14     C   1.229216   0.825300   0.835651
C15     C   1.296130   0.855400   0.834720
C16     C   1.322052   0.914725   0.738282
C17     C   1.280308   0.942694   0.644071
C18     C   1.087611   0.754299   0.835106
C19     C   1.087464   0.649171   0.816322
C20     C   1.062208   0.582408   0.907241
C21     C   1.036675   0.621850   1.013056
C22     C   1.035009   0.728209   1.035435
C23     C   1.061194   0.795700   0.944957
C24     C   1.008377   0.769228   1.144397
C25     C   1.007375   0.872697   1.164028
C26     C   1.033331   0.939545   1.074825
C27     C   1.059652   0.902252   0.968111
C28     C   1.110478   0.516231   0.657410
C29     C   1.135227   0.513834   0.528196
C30     C   1.179780   0.438668   0.485127
C31     C   1.199956   0.436949   0.364059
C32     C   1.175412   0.510062   0.283721
C33     C   1.131183   0.585368   0.324553
C34     C   1.111774   0.587301   0.445877
Cl1    Cl   0.917963   0.643642   0.764141
Cl2    Cl   1.213799   0.346881   0.581360
N1      N   1.003855   0.827821   0.643784
N2      N   1.113691   0.612556   0.706912
H1      H   1.191127   0.507753   0.189222
H2      H   1.234982   0.378252   0.333879
H3      H   1.111311   0.642611   0.262817
H4      H   1.076049   0.645514   0.475377
H5      H   1.187504   0.984776   0.470647
H6      H   1.066898   0.932339   0.471146
H7      H   1.375064   0.937950   0.738809
H8      H   1.329450   0.833353   0.908868
H9      H   1.299785   0.988134   0.569168
H10     H   1.209462   0.779702   0.909982
H11     H   1.063280   0.501114   0.890048
H12     H   1.017171   0.570427   1.082244
H13     H   1.079968   0.954160   0.900319
H14     H   1.032636   1.021321   1.090922
H15     H   0.988617   0.716969   1.212472
H16     H   0.986793   0.903328   1.247953
H17     H   1.133871   0.667075   0.652841
H18     H   0.981350   0.823944   0.726222
H19     H   0.871585   0.859531   0.413874
H20     H   0.746476   0.839841   0.431804
H21     H   0.776557   0.644846   0.741291
H22     H   0.698611   0.731044   0.596680
O1      O   0.993783   0.777379   0.446429
O2      O   1.088983   0.441208   0.710008
#END
data_1
_symmetry_space_group_name_H-M   ' P-1 '
loop_
_symmetry_equiv_pos_site_id
_symmetry_equiv_pos_as_xyz
1 X,Y,Z
2 -X,-Y,-Z
_cell_length_a                    13.9385
_cell_length_b                    9.2401
_cell_length_c                    11.247
_cell_angle_alpha                 93.6609
_cell_angle_beta                  76.0519
_cell_angle_gamma                 86.7936
loop_
_atom_site_label
_atom_site_type_symbol
_atom_site_fract_x
_atom_site_fract_y
_atom_site_fract_z
C1      C   0.338674   0.726483   0.185253
C2      C   0.265737   0.639807   0.242660
C3      C   0.292436   0.500418   0.268719
C4      C   0.391655   0.445038   0.238339
C5      C   0.464118   0.534772   0.181639
C6      C   0.437764   0.674445   0.155398
C7      C   0.416922   0.291329   0.262195
C8      C   0.366751   0.105769   0.408629
C9      C   0.282103   0.061950   0.486878
C10     C   0.281930  -0.082216   0.525989
C11     C   0.368708  -0.179046   0.483962
C12     C   0.453165  -0.128778   0.404761
C13     C   0.453143   0.009554   0.367960
C14     C   0.197356  -0.133588   0.604815
C15     C   0.199058  -0.273126   0.640120
C16     C   0.285091  -0.368528   0.598754
C17     C   0.368031  -0.322085   0.522216
C18     C   0.191683   0.163869   0.527724
C19     C   0.128816   0.187233   0.450964
C20     C   0.044539   0.288022   0.488114
C21     C   0.024676   0.364546   0.600605
C22     C   0.086185   0.344651   0.682562
C23     C   0.170739   0.242742   0.645870
C24     C   0.066170   0.423174   0.799188
C25     C   0.127088   0.402778   0.877018
C26     C   0.210947   0.302517   0.840845
C27     C   0.232350   0.224475   0.728349
C28     C   0.134796   0.158571   0.229777
C29     C   0.182175   0.058749   0.117038
C30     C   0.130565  -0.046304   0.069273
C31     C   0.175395  -0.134275  -0.036794
C32     C   0.273538  -0.117622  -0.095777
C33     C   0.326402  -0.014189  -0.048885
C34     C   0.280895   0.073418   0.057080
Cl1    Cl   0.589445   0.479165   0.146184
Cl2    Cl   0.007935  -0.068953   0.142886
N1      N   0.366912   0.249261   0.373747
N2      N   0.147406   0.105902   0.336757
H1      H   0.308608  -0.186356  -0.178532
H2      H   0.133357  -0.214755  -0.072022
H3      H   0.403208  -0.001552  -0.094119
H4      H   0.322884   0.153109   0.093568
H5      H   0.519477  -0.202186   0.373248
H6      H   0.517685   0.046982   0.306824
H7      H   0.285361  -0.478488   0.627512
H8      H   0.133559  -0.310456   0.700471
H9      H   0.434677  -0.394636   0.489550
H10     H   0.130946  -0.060779   0.637072
H11     H  -0.002600   0.303396   0.425658
H12     H  -0.039967   0.441636   0.628662
H13     H   0.296832   0.147255   0.701432
H14     H   0.259005   0.286812   0.902657
H15     H   0.001429   0.500237   0.825876
H16     H   0.111057   0.463556   0.966284
H17     H   0.192505   0.014194   0.328010
H18     H   0.316939   0.322324   0.429911
H19     H   0.234449   0.431681   0.309292
H20     H   0.188141   0.678966   0.265429
H21     H   0.495490   0.741631   0.111998
H22     H   0.318920   0.835395   0.163781
O1      O   0.473549   0.208952   0.183862
O2      O   0.093550   0.276566   0.223763
#END
data_1
_symmetry_space_group_name_H-M   ' P212121 '
loop_
_symmetry_equiv_pos_site_id
_symmetry_equiv_pos_as_xyz
1 X,Y,Z
2 X+1/2,-Y+1/2,-Z
3 -X,Y+1/2,-Z+1/2
4 -X+1/2,-Y,Z+1/2
_cell_length_a                    10.4271
_cell_length_b                    21.6417
_cell_length_c                    12.8134
_cell_angle_alpha                 90.0
_cell_angle_beta                  90.0
_cell_angle_gamma                 90.0
loop_
_atom_site_label
_atom_site_type_symbol
_atom_site_fract_x
_atom_site_fract_y
_atom_site_fract_z
C1      C   0.224925   0.817140   0.927692
C2      C   0.291138   0.867960   0.888894
C3      C   0.250397   0.927352   0.913750
C4      C   0.142429   0.936702   0.976643
C5      C   0.076632   0.885064   1.014660
C6      C   0.117877   0.825582   0.990890
C7      C   0.097370   1.001659   0.997061
C8      C   0.184974   1.101337   1.065581
C9      C   0.298216   1.135730   1.068701
C10     C   0.293725   1.199308   1.098703
C11     C   0.173742   1.226526   1.126336
C12     C   0.061558   1.189903   1.120848
C13     C   0.065916   1.129255   1.090888
C14     C   0.404657   1.237329   1.099863
C15     C   0.397147   1.298309   1.128973
C16     C   0.278730   1.324744   1.158154
C17     C   0.169409   1.289447   1.156386
C18     C   0.420171   1.106741   1.032212
C19     C   0.431465   1.090522   0.927210
C20     C   0.542321   1.060179   0.889234
C21     C   0.640901   1.047148   0.956355
C22     C   0.634829   1.063031   1.063469
C23     C   0.522511   1.093006   1.102437
C24     C   0.736449   1.049173   1.132936
C25     C   0.727767   1.063612   1.237002
C26     C   0.616056   1.092354   1.275954
C27     C   0.515914   1.106629   1.210635
C28     C   0.292687   1.080374   0.770464
C29     C   0.183028   1.110897   0.714760
C30     C   0.167156   1.174278   0.696844
C31     C   0.061324   1.196495   0.642206
C32     C  -0.030670   1.155571   0.605201
C33     C  -0.016208   1.092347   0.621284
C34     C   0.090275   1.070609   0.674630
Cl1    Cl  -0.055673   0.893292   1.095853
Cl2    Cl   0.280139   1.228672   0.737551
N1      N   0.191241   1.038717   1.038860
N2      N   0.331369   1.108070   0.860651
H1      H  -0.113290   1.173330   0.563240
H2      H   0.052420   1.245786   0.628787
H3      H  -0.087492   1.060107   0.592280
H4      H   0.104503   1.021490   0.687094
H5      H  -0.030032   1.210789   1.140726
H6      H  -0.020357   1.101654   1.085334
H7      H   0.274381   1.372970   1.181276
H8      H   0.483303   1.326516   1.129383
H9      H   0.077308   1.309331   1.177658
H10     H   0.496227   1.217599   1.077372
H11     H   0.546913   1.047640   0.807547
H12     H   0.726391   1.024135   0.927292
H13     H   0.430270   1.128596   1.241263
H14     H   0.609170   1.103194   1.358527
H15     H   0.821557   1.026610   1.102133
H16     H   0.806238   1.052755   1.289609
H17     H   0.276325   1.143000   0.887873
H18     H   0.278183   1.018774   1.048012
H19     H   0.300744   0.966716   0.880625
H20     H   0.374072   0.861694   0.838821
H21     H   0.065868   0.786363   1.022297
H22     H   0.256131   0.770568   0.908981
O1      O  -0.010443   1.019139   0.975738
O2      O   0.338084   1.031854   0.737977
#END
data_1
_symmetry_space_group_name_H-M   ' P-1 '
loop_
_symmetry_equiv_pos_site_id
_symmetry_equiv_pos_as_xyz
1 X,Y,Z
2 -X,-Y,-Z
_cell_length_a                    9.2508
_cell_length_b                    18.8638
_cell_length_c                    11.2127
_cell_angle_alpha                 64.1947
_cell_angle_beta                  87.3931
_cell_angle_gamma                 55.6312
loop_
_atom_site_label
_atom_site_type_symbol
_atom_site_fract_x
_atom_site_fract_y
_atom_site_fract_z
C1      C   0.391841   0.846319   0.470398
C2      C   0.383630   0.770621   0.490957
C3      C   0.219372   0.793205   0.442177
C4      C   0.061329   0.891206   0.371899
C5      C   0.072935   0.966546   0.350849
C6      C   0.236982   0.944237   0.399784
C7      C  -0.115362   0.912639   0.325969
C8      C  -0.251919   0.862907   0.227789
C9      C  -0.216068   0.778936   0.234751
C10     C  -0.362790   0.781004   0.193295
C11     C  -0.544767   0.869255   0.146152
C12     C  -0.574383   0.952882   0.141140
C13     C  -0.433228   0.950632   0.180187
C14     C  -0.333923   0.697173   0.198909
C15     C  -0.477719   0.700964   0.159594
C16     C  -0.657538   0.788463   0.112613
C17     C  -0.689843   0.870745   0.106211
C18     C  -0.025902   0.686412   0.288350
C19     C   0.057170   0.624260   0.428283
C20     C   0.241572   0.539392   0.479194
C21     C   0.341560   0.517885   0.389820
C22     C   0.263628   0.578784   0.245689
C23     C   0.077626   0.664071   0.194069
C24     C   0.365515   0.557500   0.151966
C25     C   0.287959   0.617864   0.012559
C26     C   0.104361   0.702390  -0.038792
C27     C   0.001653   0.724978   0.049462
C28     C   0.016754   0.646672   0.629101
C29     C  -0.124963   0.688060   0.700621
C30     C  -0.176634   0.634616   0.795932
C31     C  -0.306840   0.676116   0.860406
C32     C  -0.388702   0.773086   0.827858
C33     C  -0.340337   0.827932   0.731947
C34     C  -0.208948   0.785529   0.669019
Cl1    Cl  -0.113057   1.090610   0.258576
Cl2    Cl  -0.075633   0.512993   0.837979
N1      N  -0.106656   0.861437   0.265232
N2      N  -0.043203   0.643867   0.522778
H1      H  -0.490796   0.805645   0.877790
H2      H  -0.342810   0.632349   0.935074
H3      H  -0.404847   0.903872   0.705555
H4      H  -0.172492   0.828780   0.593577
H5      H  -0.712786   1.020348   0.104786
H6      H  -0.457407   1.014752   0.176658
H7      H  -0.769841   0.790402   0.081754
H8      H  -0.452814   0.636021   0.164605
H9      H  -0.827759   0.938526   0.070414
H10     H  -0.195959   0.629657   0.234575
H11     H   0.300867   0.492842   0.589414
H12     H   0.482985   0.452808   0.429094
H13     H  -0.139700   0.789923   0.009197
H14     H   0.043584   0.749967  -0.149153
H15     H   0.506915   0.492257   0.192735
H16     H   0.367441   0.600832  -0.058383
H17     H  -0.178754   0.680686   0.491872
H18     H   0.015412   0.811567   0.258537
H19     H   0.212474   0.733152   0.464762
H20     H   0.503436   0.693947   0.546951
H21     H   0.242020   1.004097   0.381501
H22     H   0.519047   0.829674   0.508694
O1      O  -0.253876   0.968157   0.348679
O2      O   0.168037   0.623317   0.659506
#END
data_1
_symmetry_space_group_name_H-M   ' P-1 '
loop_
_symmetry_equiv_pos_site_id
_symmetry_equiv_pos_as_xyz
1 X,Y,Z
2 -X,-Y,-Z
_cell_length_a                    13.763
_cell_length_b                    11.2933
_cell_length_c                    9.3163
_cell_angle_alpha                 92.812
_cell_angle_beta                  83.6616
_cell_angle_gamma                 73.6795
loop_
_atom_site_label
_atom_site_type_symbol
_atom_site_fract_x
_atom_site_fract_y
_atom_site_fract_z
C1      C   0.145461   0.339981   0.795839
C2      C   0.222281   0.294589   0.881079
C3      C   0.197333   0.264365   1.020428
C4      C   0.095823   0.279111   1.077567
C5      C   0.019567   0.324291   0.989530
C6      C   0.044131   0.354297   0.849749
C7      C   0.070446   0.251043   1.230582
C8      C   0.126134   0.101798   1.408724
C9      C   0.214183   0.025676   1.451947
C10     C   0.213684  -0.008861   1.597411
C11     C   0.122690   0.036351   1.697517
C12     C   0.034578   0.113019   1.648251
C13     C   0.035316   0.145032   1.508461
C14     C   0.301795  -0.086222   1.647002
C15     C   0.299643  -0.116525   1.788141
C16     C   0.209503  -0.071630   1.886908
C17     C   0.122964   0.003127   1.842031
C18     C   0.308925  -0.021035   1.346636
C19     C   0.377419   0.047730   1.324213
C20     C   0.464359   0.006764   1.217883
C21     C   0.482619  -0.103083   1.136309
C22     C   0.416468  -0.178565   1.156999
C23     C   0.328733  -0.137456   1.263801
C24     C   0.434946  -0.293025   1.074288
C25     C   0.369595  -0.364547   1.095420
C26     C   0.282711  -0.324057   1.200696
C27     C   0.262651  -0.213435   1.282798
C28     C   0.371793   0.266569   1.359511
C29     C   0.357774   0.369468   1.476087
C30     C   0.268031   0.467800   1.499414
C31     C   0.257896   0.565869   1.601948
C32     C   0.337724   0.565841   1.681385
C33     C   0.427154   0.467912   1.659928
C34     C   0.436688   0.369939   1.557879
Cl1    Cl  -0.108081   0.340041   1.048022
Cl2    Cl   0.166435   0.466954   1.405516
N1      N   0.125709   0.136831   1.265868
N2      N   0.362993   0.158231   1.411724
H1      H   0.329482   0.642734   1.760926
H2      H   0.187473   0.641114   1.619047
H3      H   0.489242   0.467724   1.722423
H4      H   0.506150   0.293031   1.539898
H5      H  -0.035224   0.146648   1.723743
H6      H  -0.032228   0.204359   1.472470
H7      H   0.208831  -0.096470   1.998073
H8      H   0.367861  -0.175893   1.823969
H9      H   0.053036   0.038198   1.917065
H10     H   0.371280  -0.121735   1.571411
H11     H   0.515087   0.064300   1.202116
H12     H   0.549239  -0.134223   1.054699
H13     H   0.195762  -0.182954   1.363767
H14     H   0.231242  -0.380956   1.217034
H15     H   0.502057  -0.323193   0.993368
H16     H   0.384498  -0.452190   1.031325
H17     H   0.328406   0.163341   1.514284
H18     H   0.182187   0.084313   1.191228
H19     H   0.257745   0.233042   1.087911
H20     H   0.301527   0.283993   0.840578
H21     H  -0.016592   0.388313   0.784039
H22     H   0.163873   0.364197   0.686862
O1      O   0.006249   0.326428   1.315071
O2      O   0.393334   0.278575   1.231702
#END
data_1
_symmetry_space_group_name_H-M   ' P-1 '
loop_
_symmetry_equiv_pos_site_id
_symmetry_equiv_pos_as_xyz
1 X,Y,Z
2 -X,-Y,-Z
_cell_length_a                    10.1212
_cell_length_b                    16.0913
_cell_length_c                    11.7959
_cell_angle_alpha                 61.9157
_cell_angle_beta                  77.3723
_cell_angle_gamma                 58.2869
loop_
_atom_site_label
_atom_site_type_symbol
_atom_site_fract_x
_atom_site_fract_y
_atom_site_fract_z
C1      C   0.035594   0.137202   0.499692
C2      C  -0.111257   0.171427   0.550557
C3      C  -0.230480   0.180651   0.497129
C4      C  -0.205626   0.156248   0.392372
C5      C  -0.057019   0.122239   0.342252
C6      C   0.062571   0.113224   0.395158
C7      C  -0.335131   0.160981   0.342449
C8      C  -0.616329   0.289711   0.275132
C9      C  -0.741847   0.387340   0.271168
C10     C  -0.890821   0.424709   0.224756
C11     C  -0.909589   0.361631   0.182396
C12     C  -0.778372   0.263574   0.187179
C13     C  -0.635370   0.227778   0.231787
C14     C  -1.022787   0.523094   0.219620
C15     C  -1.165118   0.556612   0.175242
C16     C  -1.183376   0.494012   0.133527
C17     C  -1.057849   0.398574   0.137142
C18     C  -0.718678   0.451611   0.315782
C19     C  -0.723830   0.428671   0.445093
C20     C  -0.697516   0.487719   0.488140
C21     C  -0.665773   0.568206   0.401951
C22     C  -0.659182   0.594952   0.268730
C23     C  -0.686334   0.536169   0.224795
C24     C  -0.626193   0.677980   0.178616
C25     C  -0.619756   0.702265   0.049963
C26     C  -0.646234   0.644101   0.006319
C27     C  -0.678842   0.563172   0.091346
C28     C  -0.674144   0.269269   0.648240
C29     C  -0.724730   0.187280   0.731555
C30     C  -0.618070   0.079688   0.808729
C31     C  -0.669685   0.006950   0.891308
C32     C  -0.827636   0.040378   0.899559
C33     C  -0.935141   0.146699   0.824435
C34     C  -0.883111   0.218758   0.741537
Cl1    Cl  -0.016855   0.094189   0.209495
Cl2    Cl  -0.418829   0.029450   0.801062
N1      N  -0.472483   0.256081   0.321473
N2      N  -0.760104   0.347935   0.535145
H1      H  -0.866079  -0.017176   0.964915
H2      H  -0.584667  -0.076020   0.948531
H3      H  -1.058733   0.173663   0.830708
H4      H  -0.966655   0.302537   0.684679
H5      H  -0.792204   0.215673   0.154363
H6      H  -0.535463   0.152527   0.235955
H7      H  -1.296579   0.521635   0.098551
H8      H  -1.264650   0.632203   0.171913
H9      H  -1.070309   0.349677   0.105160
H10     H  -1.009582   0.571968   0.250973
H11     H  -0.701855   0.467346   0.589896
H12     H  -0.645533   0.613184   0.435375
H13     H  -0.699308   0.518818   0.057152
H14     H  -0.640817   0.663533  -0.095523
H15     H  -0.605748   0.722113   0.213409
H16     H  -0.594190   0.766045  -0.018383
H17     H  -0.818221   0.329527   0.499220
H18     H  -0.468821   0.311243   0.337645
H19     H  -0.343920   0.205438   0.539459
H20     H  -0.133577   0.190090   0.632322
H21     H   0.176084   0.087599   0.353589
H22     H   0.129920   0.129379   0.540683
O1      O  -0.317496   0.087851   0.323237
O2      O  -0.567223   0.268656   0.681006
#END
data_1
_symmetry_space_group_name_H-M   ' P-1 '
loop_
_symmetry_equiv_pos_site_id
_symmetry_equiv_pos_as_xyz
1 X,Y,Z
2 -X,-Y,-Z
_cell_length_a                    9.066
_cell_length_b                    16.3784
_cell_length_c                    10.7316
_cell_angle_alpha                 96.2788
_cell_angle_beta                  64.7769
_cell_angle_gamma                 101.9751
loop_
_atom_site_label
_atom_site_type_symbol
_atom_site_fract_x
_atom_site_fract_y
_atom_site_fract_z
C1      C   0.733223   0.072049   0.086143
C2      C   0.569955   0.034732   0.161537
C3      C   0.512274  -0.046121   0.127450
C4      C   0.615513  -0.091487   0.018909
C5      C   0.779926  -0.052778  -0.055770
C6      C   0.838396   0.028198  -0.022276
C7      C   0.548539  -0.177668  -0.019312
C8      C   0.378025  -0.311710   0.091254
C9      C   0.320736  -0.359809   0.207386
C10     C   0.229329  -0.442433   0.208977
C11     C   0.200792  -0.475143   0.090800
C12     C   0.261031  -0.423494  -0.024361
C13     C   0.346018  -0.343900  -0.025119
C14     C   0.163102  -0.493647   0.325830
C15     C   0.076112  -0.572890   0.324417
C16     C   0.049975  -0.605341   0.206705
C17     C   0.111125  -0.557100   0.092487
C18     C   0.339057  -0.323216   0.334416
C19     C   0.243629  -0.264754   0.414492
C20     C   0.261807  -0.227100   0.533850
C21     C   0.372756  -0.248488   0.573792
C22     C   0.470343  -0.309164   0.498344
C23     C   0.453132  -0.346802   0.377947
C24     C   0.584579  -0.332878   0.539010
C25     C   0.679429  -0.391186   0.463618
C26     C   0.664114  -0.427887   0.343539
C27     C   0.554164  -0.406182   0.301558
C28     C   0.091510  -0.167168   0.386958
C29     C  -0.055734  -0.154715   0.365028
C30     C  -0.104308  -0.191830   0.261438
C31     C  -0.238968  -0.171778   0.248365
C32     C  -0.327635  -0.114392   0.339465
C33     C  -0.280488  -0.076068   0.442475
C34     C  -0.144817  -0.095582   0.453348
Cl1    Cl   0.919901  -0.104959  -0.188752
Cl2    Cl   0.002458  -0.263240   0.142156
N1      N   0.463219  -0.229808   0.091026
N2      N   0.114506  -0.247104   0.386346
H1      H  -0.432826  -0.099314   0.328941
H2      H  -0.272460  -0.201181   0.166196
H3      H  -0.348343  -0.030628   0.513310
H4      H  -0.103091  -0.064849   0.530437
H5      H   0.237853  -0.447859  -0.113978
H6      H   0.392985  -0.305082  -0.113851
H7      H  -0.018769  -0.668130   0.206975
H8      H   0.026938  -0.610967   0.414965
H9      H   0.091129  -0.581000   0.001291
H10     H   0.182412  -0.469592   0.417061
H11     H   0.185991  -0.181344   0.592415
H12     H   0.385783  -0.219565   0.665504
H13     H   0.543444  -0.434355   0.208748
H14     H   0.740229  -0.473523   0.283560
H15     H   0.595978  -0.303744   0.631248
H16     H   0.766719  -0.408890   0.495773
H17     H   0.057706  -0.292841   0.342115
H18     H   0.466228  -0.207887   0.181922
H19     H   0.384534  -0.074463   0.187476
H20     H   0.486570   0.067979   0.246799
H21     H   0.966647   0.056059  -0.081231
H22     H   0.780017   0.135217   0.111522
O1      O   0.568860  -0.196960  -0.137572
O2      O   0.179624  -0.106321   0.412144
#END
