# Supplementary material for: Report on the sixth blind test of organic crystal structure prediction methods
Source: Acta Crystallogr B Struct Sci Cryst Eng Mater. 2016 Aug 1;72(Pt 4):439–59. doi: 10.1107/S2052520616007447 (PMC4971545; doi:10.1107/S2052520616007447)
Supplement: Supplementary file 2 [file b-72-00439-sup2.zip › Group_16_Pickard_et_al/XXII-1_Pickard_et_al_short_list.cif]

data_s10
_audit_creation_method         'generated by CrystalMaker 8.7.6'
_publ_section_comment
;
 shelx file written by c2x

;
_cell_length_a                   3.9630(0)
_cell_length_b                  12.3255(0)
_cell_length_c                   9.8376(0)
_cell_angle_alpha               89.9525(0)
_cell_angle_beta                90.2595(0)
_cell_angle_gamma               88.8735(0)


loop_
_symmetry_equiv_pos_as_xyz
'+x,+y,+z'

loop_
_atom_site_label
_atom_site_type_symbol
_atom_site_occupancy
_atom_site_fract_x
_atom_site_fract_y
_atom_site_fract_z
     C    C  9.8376      0.1352    0.0313    0.5163
     C    C  9.8376      0.1007    0.0378    0.2409
     C    C  9.8376      0.9453    0.9352    0.2450
     C    C  9.8376      0.9776    0.9331    0.5191
     C    C  9.8376      0.8709    0.9023    0.1134
     C    C  9.8376      0.9117    0.8876    0.6483
     C    C  9.8376      0.2413    0.0778    0.6403
     C    C  9.8376      0.7100    0.8062    0.0778
     C    C  9.8376      0.8671    0.3839    0.0159
     C    C  9.8376      0.8951    0.3772    0.7405
     C    C  9.8376      0.0511    0.4797    0.7445
     C    C  9.8376      0.0253    0.4819    0.0186
     C    C  9.8376      0.1248    0.5122    0.6129
     C    C  9.8376      0.0955    0.5270    0.1478
     C    C  9.8376      0.7638    0.3372    0.1399
     C    C  9.8376      0.2864    0.6082    0.5773
     N    N  9.8376      0.1438    0.0805    0.1192
     N    N  9.8376      0.8567    0.8550    0.7572
     N    N  9.8376      0.3412    0.1172    0.7402
     N    N  9.8376      0.5712    0.7259    0.0533
     N    N  9.8376      0.8505    0.3344    0.6189
     N    N  9.8376      0.1536    0.5589    0.2569
     N    N  9.8376      0.6652    0.2977    0.2396
     N    N  9.8376      0.4261    0.6883    0.5532
     S    S  9.8376      0.2465    0.1136    0.3796
     S    S  9.8376      0.8417    0.8539    0.3833
     S    S  9.8376      0.0013    0.0000    0.9993
     S    S  9.8376      0.7511    0.3017    0.8794
     S    S  9.8376      0.1564    0.5614    0.8825
     S    S  9.8376      0.9925    0.4145    0.4989


data_s9
_audit_creation_method         'generated by CrystalMaker 8.7.6'
_publ_section_comment
;
 shelx file written by c2x

;
_cell_length_a                   3.9588(0)
_cell_length_b                   9.8450(0)
_cell_length_c                  12.3270(0)
_cell_angle_alpha               90.0000(0)
_cell_angle_beta                88.7641(0)
_cell_angle_gamma               90.0000(0)


loop_
_symmetry_equiv_pos_as_xyz
'+x,+y,+z'

loop_
_atom_site_label
_atom_site_type_symbol
_atom_site_occupancy
_atom_site_fract_x
_atom_site_fract_y
_atom_site_fract_z
     C    C  12.3270      0.9565    0.6330    0.4732
     C    C  12.3270      0.9219    0.3577    0.4800
     C    C  12.3270      0.7688    0.3619    0.3771
     C    C  12.3270      0.7996    0.6359    0.3750
     C    C  12.3270      0.6982    0.2304    0.3436
     C    C  12.3270      0.7363    0.7650    0.3290
     C    C  12.3270      0.0678    0.7565    0.5187
     C    C  12.3270      0.5401    0.1946    0.2472
     C    C  12.3270      0.7050    0.1330    0.8239
     C    C  12.3270      0.7396    0.8577    0.8171
     C    C  12.3270      0.8927    0.8619    0.9200
     C    C  12.3270      0.8619    0.1359    0.9221
     C    C  12.3270      0.9633    0.7304    0.9535
     C    C  12.3270      0.9252    0.2650    0.9681
     C    C  12.3270      0.5937    0.2565    0.7784
     C    C  12.3270      0.1214    0.6946    0.0499
     N    N  12.3270      0.9669    0.2360    0.5223
     N    N  12.3270      0.6829    0.8739    0.2962
     N    N  12.3270      0.1735    0.8559    0.5569
     N    N  12.3270      0.4034    0.1698    0.1666
     N    N  12.3270      0.6946    0.7360    0.7747
     N    N  12.3270      0.9786    0.3739    0.0009
     N    N  12.3270      0.4880    0.3559    0.7402
     N    N  12.3270      0.2581    0.6698    0.1305
     S    S  12.3270      0.0627    0.4964    0.5565
     S    S  12.3270      0.6623    0.5002    0.2962
     S    S  12.3270      0.8286    0.1163    0.4413
     S    S  12.3270      0.5989    0.9964    0.7406
     S    S  12.3270      0.9992    0.0002    0.0009
     S    S  12.3270      0.8329    0.6163    0.8558


data_s1
_audit_creation_method         'generated by CrystalMaker 8.7.6'
_publ_section_comment
;
 shelx file written by c2x

;
_cell_length_a                  13.3378(0)
_cell_length_b                  10.0891(0)
_cell_length_c                   7.1491(0)
_cell_angle_alpha               90.0000(0)
_cell_angle_beta                90.0000(0)
_cell_angle_gamma               90.0000(0)


loop_
_symmetry_equiv_pos_as_xyz
'+x,+y,+z'

loop_
_atom_site_label
_atom_site_type_symbol
_atom_site_occupancy
_atom_site_fract_x
_atom_site_fract_y
_atom_site_fract_z
     C    C  7.1491      0.9201    0.2426    0.7501
     C    C  7.1491      0.0074    0.1383    0.2094
     C    C  7.1491      0.1024    0.1907    0.1599
     C    C  7.1491      0.1789    0.9428    0.1490
     C    C  7.1491      0.1020    0.3276    0.1807
     C    C  7.1491      0.2652    0.8612    0.1482
     C    C  7.1491      0.0799    0.7574    0.2501
     C    C  7.1491      0.1824    0.4111    0.1353
     C    C  7.1491      0.9127    0.1082    0.6967
     C    C  7.1491      0.9926    0.8617    0.7094
     C    C  7.1491      0.8976    0.8093    0.6599
     C    C  7.1491      0.8211    0.0572    0.6490
     C    C  7.1491      0.8980    0.6724    0.6807
     C    C  7.1491      0.7348    0.1388    0.6482
     C    C  7.1491      0.0873    0.8918    0.1967
     C    C  7.1491      0.8176    0.5889    0.6353
     C    C  7.1491      0.5873    0.6082    0.1967
     C    C  7.1491      0.5074    0.3617    0.2094
     C    C  7.1491      0.6024    0.3093    0.1599
     C    C  7.1491      0.6789    0.5572    0.1490
     C    C  7.1491      0.6020    0.1724    0.1807
     C    C  7.1491      0.7652    0.6388    0.1482
     C    C  7.1491      0.5799    0.7426    0.2501
     C    C  7.1491      0.6824    0.0889    0.1353
     C    C  7.1491      0.4127    0.3918    0.6967
     C    C  7.1491      0.4926    0.6383    0.7094
     C    C  7.1491      0.3976    0.6907    0.6599
     C    C  7.1491      0.3211    0.4428    0.6490
     C    C  7.1491      0.3980    0.8276    0.6807
     C    C  7.1491      0.2348    0.3612    0.6482
     C    C  7.1491      0.4201    0.2574    0.7501
     C    C  7.1491      0.3176    0.9111    0.6353
     N    N  7.1491      0.9401    0.2253    0.2669
     N    N  7.1491      0.3384    0.7978    0.1430
     N    N  7.1491      0.0716    0.6464    0.2934
     N    N  7.1491      0.2516    0.4748    0.0915
     N    N  7.1491      0.0599    0.7747    0.7669
     N    N  7.1491      0.6616    0.2022    0.6430
     N    N  7.1491      0.9284    0.3536    0.7934
     N    N  7.1491      0.7484    0.5252    0.5915
     N    N  7.1491      0.4401    0.2747    0.2669
     N    N  7.1491      0.8384    0.7022    0.1430
     N    N  7.1491      0.5716    0.8536    0.2934
     N    N  7.1491      0.7516    0.0252    0.0915
     N    N  7.1491      0.5599    0.7253    0.7669
     N    N  7.1491      0.1616    0.2978    0.6430
     N    N  7.1491      0.4284    0.1464    0.7934
     N    N  7.1491      0.2484    0.9748    0.5915
     S    S  7.1491      0.5147    0.8769    0.7612
     S    S  7.1491      0.2076    0.1048    0.0809
     S    S  7.1491      0.9853    0.3769    0.2612
     S    S  7.1491      0.0300    0.0290    0.6932
     S    S  7.1491      0.7924    0.8952    0.5809
     S    S  7.1491      0.0147    0.6231    0.7612
     S    S  7.1491      0.4700    0.5290    0.1932
     S    S  7.1491      0.7076    0.3952    0.0809
     S    S  7.1491      0.4853    0.1231    0.2612
     S    S  7.1491      0.5300    0.4710    0.6932
     S    S  7.1491      0.2924    0.6048    0.5809
     S    S  7.1491      0.9700    0.9710    0.1932


data_s3
_audit_creation_method         'generated by CrystalMaker 8.7.6'
_publ_section_comment
;
 shelx file written by c2x

;
_cell_length_a                   6.8164(0)
_cell_length_b                  10.1867(0)
_cell_length_c                  13.8411(0)
_cell_angle_alpha               90.0000(0)
_cell_angle_beta                88.3493(0)
_cell_angle_gamma               90.0000(0)


loop_
_symmetry_equiv_pos_as_xyz
'+x,+y,+z'

loop_
_atom_site_label
_atom_site_type_symbol
_atom_site_occupancy
_atom_site_fract_x
_atom_site_fract_y
_atom_site_fract_z
     C    C  13.8411      0.7569    0.7574    0.9493
     C    C  13.8411      0.2529    0.6419    0.4892
     C    C  13.8411      0.2518    0.6920    0.5850
     C    C  13.8411      0.2435    0.4443    0.6558
     C    C  13.8411      0.2558    0.8284    0.5828
     C    C  13.8411      0.2393    0.3580    0.7361
     C    C  13.8411      0.2431    0.2574    0.5507
     C    C  13.8411      0.2605    0.9091    0.6647
     C    C  13.8411      0.7547    0.8948    0.9363
     C    C  13.8411      0.7471    0.1419    0.0108
     C    C  13.8411      0.7482    0.1920    0.9150
     C    C  13.8411      0.7565    0.9443    0.8442
     C    C  13.8411      0.7442    0.3284    0.9172
     C    C  13.8411      0.7607    0.8580    0.7639
     C    C  13.8411      0.2453    0.3948    0.5637
     C    C  13.8411      0.7395    0.4091    0.8353
     C    C  13.8411      0.7547    0.6052    0.4363
     C    C  13.8411      0.7471    0.3581    0.5108
     C    C  13.8411      0.7482    0.3080    0.4150
     C    C  13.8411      0.7565    0.5557    0.3442
     C    C  13.8411      0.7442    0.1716    0.4172
     C    C  13.8411      0.7607    0.6420    0.2639
     C    C  13.8411      0.7569    0.7426    0.4493
     C    C  13.8411      0.7395    0.0909    0.3353
     C    C  13.8411      0.2453    0.1052    0.0637
     C    C  13.8411      0.2529    0.8581    0.9892
     C    C  13.8411      0.2518    0.8080    0.0850
     C    C  13.8411      0.2435    0.0557    0.1558
     C    C  13.8411      0.2558    0.6716    0.0828
     C    C  13.8411      0.2393    0.1420    0.2361
     C    C  13.8411      0.2431    0.2426    0.0507
     C    C  13.8411      0.2605    0.5909    0.1647
     N    N  13.8411      0.2565    0.7308    0.4197
     N    N  13.8411      0.2358    0.2917    0.8049
     N    N  13.8411      0.2419    0.1443    0.5375
     N    N  13.8411      0.2661    0.9700    0.7359
     N    N  13.8411      0.7435    0.2308    0.0803
     N    N  13.8411      0.7642    0.7917    0.6951
     N    N  13.8411      0.7581    0.6443    0.9625
     N    N  13.8411      0.7339    0.4700    0.7641
     N    N  13.8411      0.7435    0.2692    0.5803
     N    N  13.8411      0.7642    0.7083    0.1951
     N    N  13.8411      0.7581    0.8557    0.4625
     N    N  13.8411      0.7339    0.0300    0.2641
     N    N  13.8411      0.2565    0.7692    0.9197
     N    N  13.8411      0.2358    0.2083    0.3049
     N    N  13.8411      0.2419    0.3557    0.0375
     N    N  13.8411      0.2661    0.5300    0.2359
     S    S  13.8411      0.2582    0.6193    0.9637
     S    S  13.8411      0.2452    0.6071    0.6943
     S    S  13.8411      0.2582    0.8807    0.4637
     S    S  13.8411      0.7488    0.9762    0.0480
     S    S  13.8411      0.7548    0.1071    0.8057
     S    S  13.8411      0.7418    0.3807    0.0363
     S    S  13.8411      0.7488    0.5238    0.5480
     S    S  13.8411      0.7548    0.3929    0.3057
     S    S  13.8411      0.7418    0.1193    0.5363
     S    S  13.8411      0.2512    0.0238    0.9520
     S    S  13.8411      0.2452    0.8929    0.1943
     S    S  13.8411      0.2512    0.4762    0.4520


data_s2
_audit_creation_method         'generated by CrystalMaker 8.7.6'
_publ_section_comment
;
 shelx file written by c2x

;
_cell_length_a                   6.9259(0)
_cell_length_b                  10.1464(0)
_cell_length_c                  13.7322(0)
_cell_angle_alpha               90.0000(0)
_cell_angle_beta                90.0000(0)
_cell_angle_gamma               90.0000(0)


loop_
_symmetry_equiv_pos_as_xyz
'+x,+y,+z'

loop_
_atom_site_label
_atom_site_type_symbol
_atom_site_occupancy
_atom_site_fract_x
_atom_site_fract_y
_atom_site_fract_z
     C    C  13.7322      0.4904    0.1347    0.9657
     C    C  13.7322      0.3526    0.7354    0.5312
     C    C  13.7322      0.3827    0.6845    0.4361
     C    C  13.7322      0.3926    0.9323    0.3636
     C    C  13.7322      0.3675    0.5479    0.4374
     C    C  13.7322      0.3995    0.0172    0.2818
     C    C  13.7322      0.3287    0.1190    0.4657
     C    C  13.7322      0.3912    0.4669    0.3557
     C    C  13.7322      0.4580    0.2713    0.9549
     C    C  13.7322      0.4666    0.5182    0.0312
     C    C  13.7322      0.4364    0.5692    0.9361
     C    C  13.7322      0.4266    0.3214    0.8636
     C    C  13.7322      0.4516    0.7057    0.9374
     C    C  13.7322      0.4197    0.2365    0.7818
     C    C  13.7322      0.3612    0.9824    0.4549
     C    C  13.7322      0.4279    0.7868    0.8557
     C    C  13.7322      0.9580    0.4824    0.1021
     C    C  13.7322      0.9666    0.2354    0.0258
     C    C  13.7322      0.9364    0.1845    0.1208
     C    C  13.7322      0.9266    0.4323    0.1934
     C    C  13.7322      0.9516    0.0479    0.1195
     C    C  13.7322      0.9197    0.5172    0.2751
     C    C  13.7322      0.9904    0.6190    0.0912
     C    C  13.7322      0.9279    0.9669    0.2013
     C    C  13.7322      0.8612    0.7713    0.6021
     C    C  13.7322      0.8526    0.0182    0.5258
     C    C  13.7322      0.8827    0.0692    0.6208
     C    C  13.7322      0.8926    0.8214    0.6934
     C    C  13.7322      0.8675    0.2057    0.6195
     C    C  13.7322      0.8995    0.7365    0.7751
     C    C  13.7322      0.8287    0.6347    0.5912
     C    C  13.7322      0.8912    0.2868    0.7013
     N    N  13.7322      0.3158    0.6472    0.5994
     N    N  13.7322      0.4095    0.0824    0.2119
     N    N  13.7322      0.3027    0.2316    0.4772
     N    N  13.7322      0.4129    0.4063    0.2842
     N    N  13.7322      0.5034    0.6065    0.0994
     N    N  13.7322      0.4096    0.1713    0.7119
     N    N  13.7322      0.5164    0.0221    0.9772
     N    N  13.7322      0.4062    0.8474    0.7842
     N    N  13.7322      0.0034    0.1472    0.9575
     N    N  13.7322      0.9096    0.5824    0.3450
     N    N  13.7322      0.0164    0.7316    0.0797
     N    N  13.7322      0.9062    0.9063    0.2727
     N    N  13.7322      0.8158    0.1065    0.4575
     N    N  13.7322      0.9095    0.6713    0.8450
     N    N  13.7322      0.8027    0.5221    0.5797
     N    N  13.7322      0.9129    0.3474    0.7727
     S    S  13.7322      0.8178    0.2571    0.5019
     S    S  13.7322      0.4334    0.7693    0.3288
     S    S  13.7322      0.3178    0.4966    0.5550
     S    S  13.7322      0.4571    0.3517    0.0681
     S    S  13.7322      0.3857    0.4844    0.8288
     S    S  13.7322      0.5014    0.7571    0.0550
     S    S  13.7322      0.9571    0.4020    0.9888
     S    S  13.7322      0.8857    0.2693    0.2282
     S    S  13.7322      0.0014    0.9966    0.0019
     S    S  13.7322      0.8621    0.8517    0.4888
     S    S  13.7322      0.9334    0.9844    0.7282
     S    S  13.7322      0.3621    0.9020    0.5681


data_s12
_audit_creation_method         'generated by CrystalMaker 8.7.6'
_publ_section_comment
;
 shelx file written by c2x

;
_cell_length_a                   7.0634(0)
_cell_length_b                  10.1851(0)
_cell_length_c                   7.4929(0)
_cell_angle_alpha               90.0000(0)
_cell_angle_beta                62.6771(0)
_cell_angle_gamma               90.0000(0)


loop_
_symmetry_equiv_pos_as_xyz
'+x,+y,+z'

loop_
_atom_site_label
_atom_site_type_symbol
_atom_site_occupancy
_atom_site_fract_x
_atom_site_fract_y
_atom_site_fract_z
     C    C  7.4929      0.2386    0.9158    0.9299
     C    C  7.4929      0.0793    0.1639    0.9838
     C    C  7.4929      0.2780    0.2125    0.9593
     C    C  7.4929      0.4312    0.9636    0.9035
     C    C  7.4929      0.2760    0.3489    0.9587
     C    C  7.4929      0.6069    0.8778    0.8468
     C    C  7.4929      0.2221    0.7792    0.9056
     C    C  7.4929      0.4431    0.4279    0.9489
     C    C  7.4929      0.2386    0.6506    0.4299
     C    C  7.4929      0.0793    0.4025    0.4838
     C    C  7.4929      0.2780    0.3539    0.4593
     C    C  7.4929      0.4312    0.6028    0.4035
     C    C  7.4929      0.2760    0.2174    0.4587
     C    C  7.4929      0.6069    0.6886    0.3468
     C    C  7.4929      0.2221    0.7871    0.4056
     C    C  7.4929      0.4431    0.1385    0.4489
     N    N  7.4929      0.9371    0.2532    0.9991
     N    N  7.4929      0.7563    0.8111    0.8021
     N    N  7.4929      0.2112    0.6660    0.8892
     N    N  7.4929      0.5862    0.4863    0.9474
     N    N  7.4929      0.9371    0.3131    0.4991
     N    N  7.4929      0.7563    0.7552    0.3021
     N    N  7.4929      0.2112    0.9004    0.3892
     N    N  7.4929      0.5862    0.0801    0.4474
     S    S  7.4929      0.9980    0.9994    0.0041
     S    S  7.4929      0.4990    0.1237    0.9366
     S    S  7.4929      0.0306    0.4031    0.9868
     S    S  7.4929      0.9980    0.5669    0.5041
     S    S  7.4929      0.4990    0.4427    0.4366
     S    S  7.4929      0.0306    0.1632    0.4868
