# Supplementary material for: Report on the sixth blind test of organic crystal structure prediction methods
Source: Acta Crystallogr B Struct Sci Cryst Eng Mater. 2016 Aug 1;72(Pt 4):439–59. doi: 10.1107/S2052520616007447 (PMC4971545; doi:10.1107/S2052520616007447)
Supplement: Supplementary file 2 [file b-72-00439-sup2.zip › Group_16_Pickard_et_al/XXII-2_Pickard_et_al_long_list.cif]

data_s10
_audit_creation_method         'generated by CrystalMaker 8.7.6'
_publ_section_comment
;
 shelx file written by c2x

;
_cell_length_a                   3.9630(0)
_cell_length_b                  12.3255(0)
_cell_length_c                   9.8376(0)
_cell_angle_alpha               89.9525(0)
_cell_angle_beta                90.2595(0)
_cell_angle_gamma               88.8735(0)


loop_
_symmetry_equiv_pos_as_xyz
'+x,+y,+z'

loop_
_atom_site_label
_atom_site_type_symbol
_atom_site_occupancy
_atom_site_fract_x
_atom_site_fract_y
_atom_site_fract_z
     C    C  9.8376      0.1352    0.0313    0.5163
     C    C  9.8376      0.1007    0.0378    0.2409
     C    C  9.8376      0.9453    0.9352    0.2450
     C    C  9.8376      0.9776    0.9331    0.5191
     C    C  9.8376      0.8709    0.9023    0.1134
     C    C  9.8376      0.9117    0.8876    0.6483
     C    C  9.8376      0.2413    0.0778    0.6403
     C    C  9.8376      0.7100    0.8062    0.0778
     C    C  9.8376      0.8671    0.3839    0.0159
     C    C  9.8376      0.8951    0.3772    0.7405
     C    C  9.8376      0.0511    0.4797    0.7445
     C    C  9.8376      0.0253    0.4819    0.0186
     C    C  9.8376      0.1248    0.5122    0.6129
     C    C  9.8376      0.0955    0.5270    0.1478
     C    C  9.8376      0.7638    0.3372    0.1399
     C    C  9.8376      0.2864    0.6082    0.5773
     N    N  9.8376      0.1438    0.0805    0.1192
     N    N  9.8376      0.8567    0.8550    0.7572
     N    N  9.8376      0.3412    0.1172    0.7402
     N    N  9.8376      0.5712    0.7259    0.0533
     N    N  9.8376      0.8505    0.3344    0.6189
     N    N  9.8376      0.1536    0.5589    0.2569
     N    N  9.8376      0.6652    0.2977    0.2396
     N    N  9.8376      0.4261    0.6883    0.5532
     S    S  9.8376      0.2465    0.1136    0.3796
     S    S  9.8376      0.8417    0.8539    0.3833
     S    S  9.8376      0.0013    0.0000    0.9993
     S    S  9.8376      0.7511    0.3017    0.8794
     S    S  9.8376      0.1564    0.5614    0.8825
     S    S  9.8376      0.9925    0.4145    0.4989


data_s9
_audit_creation_method         'generated by CrystalMaker 8.7.6'
_publ_section_comment
;
 shelx file written by c2x

;
_cell_length_a                   3.9588(0)
_cell_length_b                   9.8450(0)
_cell_length_c                  12.3270(0)
_cell_angle_alpha               90.0000(0)
_cell_angle_beta                88.7641(0)
_cell_angle_gamma               90.0000(0)


loop_
_symmetry_equiv_pos_as_xyz
'+x,+y,+z'

loop_
_atom_site_label
_atom_site_type_symbol
_atom_site_occupancy
_atom_site_fract_x
_atom_site_fract_y
_atom_site_fract_z
     C    C  12.3270      0.9565    0.6330    0.4732
     C    C  12.3270      0.9219    0.3577    0.4800
     C    C  12.3270      0.7688    0.3619    0.3771
     C    C  12.3270      0.7996    0.6359    0.3750
     C    C  12.3270      0.6982    0.2304    0.3436
     C    C  12.3270      0.7363    0.7650    0.3290
     C    C  12.3270      0.0678    0.7565    0.5187
     C    C  12.3270      0.5401    0.1946    0.2472
     C    C  12.3270      0.7050    0.1330    0.8239
     C    C  12.3270      0.7396    0.8577    0.8171
     C    C  12.3270      0.8927    0.8619    0.9200
     C    C  12.3270      0.8619    0.1359    0.9221
     C    C  12.3270      0.9633    0.7304    0.9535
     C    C  12.3270      0.9252    0.2650    0.9681
     C    C  12.3270      0.5937    0.2565    0.7784
     C    C  12.3270      0.1214    0.6946    0.0499
     N    N  12.3270      0.9669    0.2360    0.5223
     N    N  12.3270      0.6829    0.8739    0.2962
     N    N  12.3270      0.1735    0.8559    0.5569
     N    N  12.3270      0.4034    0.1698    0.1666
     N    N  12.3270      0.6946    0.7360    0.7747
     N    N  12.3270      0.9786    0.3739    0.0009
     N    N  12.3270      0.4880    0.3559    0.7402
     N    N  12.3270      0.2581    0.6698    0.1305
     S    S  12.3270      0.0627    0.4964    0.5565
     S    S  12.3270      0.6623    0.5002    0.2962
     S    S  12.3270      0.8286    0.1163    0.4413
     S    S  12.3270      0.5989    0.9964    0.7406
     S    S  12.3270      0.9992    0.0002    0.0009
     S    S  12.3270      0.8329    0.6163    0.8558


data_s1
_audit_creation_method         'generated by CrystalMaker 8.7.6'
_publ_section_comment
;
 shelx file written by c2x

;
_cell_length_a                  13.3378(0)
_cell_length_b                  10.0891(0)
_cell_length_c                   7.1491(0)
_cell_angle_alpha               90.0000(0)
_cell_angle_beta                90.0000(0)
_cell_angle_gamma               90.0000(0)


loop_
_symmetry_equiv_pos_as_xyz
'+x,+y,+z'

loop_
_atom_site_label
_atom_site_type_symbol
_atom_site_occupancy
_atom_site_fract_x
_atom_site_fract_y
_atom_site_fract_z
     C    C  7.1491      0.9201    0.2426    0.7501
     C    C  7.1491      0.0074    0.1383    0.2094
     C    C  7.1491      0.1024    0.1907    0.1599
     C    C  7.1491      0.1789    0.9428    0.1490
     C    C  7.1491      0.1020    0.3276    0.1807
     C    C  7.1491      0.2652    0.8612    0.1482
     C    C  7.1491      0.0799    0.7574    0.2501
     C    C  7.1491      0.1824    0.4111    0.1353
     C    C  7.1491      0.9127    0.1082    0.6967
     C    C  7.1491      0.9926    0.8617    0.7094
     C    C  7.1491      0.8976    0.8093    0.6599
     C    C  7.1491      0.8211    0.0572    0.6490
     C    C  7.1491      0.8980    0.6724    0.6807
     C    C  7.1491      0.7348    0.1388    0.6482
     C    C  7.1491      0.0873    0.8918    0.1967
     C    C  7.1491      0.8176    0.5889    0.6353
     C    C  7.1491      0.5873    0.6082    0.1967
     C    C  7.1491      0.5074    0.3617    0.2094
     C    C  7.1491      0.6024    0.3093    0.1599
     C    C  7.1491      0.6789    0.5572    0.1490
     C    C  7.1491      0.6020    0.1724    0.1807
     C    C  7.1491      0.7652    0.6388    0.1482
     C    C  7.1491      0.5799    0.7426    0.2501
     C    C  7.1491      0.6824    0.0889    0.1353
     C    C  7.1491      0.4127    0.3918    0.6967
     C    C  7.1491      0.4926    0.6383    0.7094
     C    C  7.1491      0.3976    0.6907    0.6599
     C    C  7.1491      0.3211    0.4428    0.6490
     C    C  7.1491      0.3980    0.8276    0.6807
     C    C  7.1491      0.2348    0.3612    0.6482
     C    C  7.1491      0.4201    0.2574    0.7501
     C    C  7.1491      0.3176    0.9111    0.6353
     N    N  7.1491      0.9401    0.2253    0.2669
     N    N  7.1491      0.3384    0.7978    0.1430
     N    N  7.1491      0.0716    0.6464    0.2934
     N    N  7.1491      0.2516    0.4748    0.0915
     N    N  7.1491      0.0599    0.7747    0.7669
     N    N  7.1491      0.6616    0.2022    0.6430
     N    N  7.1491      0.9284    0.3536    0.7934
     N    N  7.1491      0.7484    0.5252    0.5915
     N    N  7.1491      0.4401    0.2747    0.2669
     N    N  7.1491      0.8384    0.7022    0.1430
     N    N  7.1491      0.5716    0.8536    0.2934
     N    N  7.1491      0.7516    0.0252    0.0915
     N    N  7.1491      0.5599    0.7253    0.7669
     N    N  7.1491      0.1616    0.2978    0.6430
     N    N  7.1491      0.4284    0.1464    0.7934
     N    N  7.1491      0.2484    0.9748    0.5915
     S    S  7.1491      0.5147    0.8769    0.7612
     S    S  7.1491      0.2076    0.1048    0.0809
     S    S  7.1491      0.9853    0.3769    0.2612
     S    S  7.1491      0.0300    0.0290    0.6932
     S    S  7.1491      0.7924    0.8952    0.5809
     S    S  7.1491      0.0147    0.6231    0.7612
     S    S  7.1491      0.4700    0.5290    0.1932
     S    S  7.1491      0.7076    0.3952    0.0809
     S    S  7.1491      0.4853    0.1231    0.2612
     S    S  7.1491      0.5300    0.4710    0.6932
     S    S  7.1491      0.2924    0.6048    0.5809
     S    S  7.1491      0.9700    0.9710    0.1932


data_s3
_audit_creation_method         'generated by CrystalMaker 8.7.6'
_publ_section_comment
;
 shelx file written by c2x

;
_cell_length_a                   6.8164(0)
_cell_length_b                  10.1867(0)
_cell_length_c                  13.8411(0)
_cell_angle_alpha               90.0000(0)
_cell_angle_beta                88.3493(0)
_cell_angle_gamma               90.0000(0)


loop_
_symmetry_equiv_pos_as_xyz
'+x,+y,+z'

loop_
_atom_site_label
_atom_site_type_symbol
_atom_site_occupancy
_atom_site_fract_x
_atom_site_fract_y
_atom_site_fract_z
     C    C  13.8411      0.7569    0.7574    0.9493
     C    C  13.8411      0.2529    0.6419    0.4892
     C    C  13.8411      0.2518    0.6920    0.5850
     C    C  13.8411      0.2435    0.4443    0.6558
     C    C  13.8411      0.2558    0.8284    0.5828
     C    C  13.8411      0.2393    0.3580    0.7361
     C    C  13.8411      0.2431    0.2574    0.5507
     C    C  13.8411      0.2605    0.9091    0.6647
     C    C  13.8411      0.7547    0.8948    0.9363
     C    C  13.8411      0.7471    0.1419    0.0108
     C    C  13.8411      0.7482    0.1920    0.9150
     C    C  13.8411      0.7565    0.9443    0.8442
     C    C  13.8411      0.7442    0.3284    0.9172
     C    C  13.8411      0.7607    0.8580    0.7639
     C    C  13.8411      0.2453    0.3948    0.5637
     C    C  13.8411      0.7395    0.4091    0.8353
     C    C  13.8411      0.7547    0.6052    0.4363
     C    C  13.8411      0.7471    0.3581    0.5108
     C    C  13.8411      0.7482    0.3080    0.4150
     C    C  13.8411      0.7565    0.5557    0.3442
     C    C  13.8411      0.7442    0.1716    0.4172
     C    C  13.8411      0.7607    0.6420    0.2639
     C    C  13.8411      0.7569    0.7426    0.4493
     C    C  13.8411      0.7395    0.0909    0.3353
     C    C  13.8411      0.2453    0.1052    0.0637
     C    C  13.8411      0.2529    0.8581    0.9892
     C    C  13.8411      0.2518    0.8080    0.0850
     C    C  13.8411      0.2435    0.0557    0.1558
     C    C  13.8411      0.2558    0.6716    0.0828
     C    C  13.8411      0.2393    0.1420    0.2361
     C    C  13.8411      0.2431    0.2426    0.0507
     C    C  13.8411      0.2605    0.5909    0.1647
     N    N  13.8411      0.2565    0.7308    0.4197
     N    N  13.8411      0.2358    0.2917    0.8049
     N    N  13.8411      0.2419    0.1443    0.5375
     N    N  13.8411      0.2661    0.9700    0.7359
     N    N  13.8411      0.7435    0.2308    0.0803
     N    N  13.8411      0.7642    0.7917    0.6951
     N    N  13.8411      0.7581    0.6443    0.9625
     N    N  13.8411      0.7339    0.4700    0.7641
     N    N  13.8411      0.7435    0.2692    0.5803
     N    N  13.8411      0.7642    0.7083    0.1951
     N    N  13.8411      0.7581    0.8557    0.4625
     N    N  13.8411      0.7339    0.0300    0.2641
     N    N  13.8411      0.2565    0.7692    0.9197
     N    N  13.8411      0.2358    0.2083    0.3049
     N    N  13.8411      0.2419    0.3557    0.0375
     N    N  13.8411      0.2661    0.5300    0.2359
     S    S  13.8411      0.2582    0.6193    0.9637
     S    S  13.8411      0.2452    0.6071    0.6943
     S    S  13.8411      0.2582    0.8807    0.4637
     S    S  13.8411      0.7488    0.9762    0.0480
     S    S  13.8411      0.7548    0.1071    0.8057
     S    S  13.8411      0.7418    0.3807    0.0363
     S    S  13.8411      0.7488    0.5238    0.5480
     S    S  13.8411      0.7548    0.3929    0.3057
     S    S  13.8411      0.7418    0.1193    0.5363
     S    S  13.8411      0.2512    0.0238    0.9520
     S    S  13.8411      0.2452    0.8929    0.1943
     S    S  13.8411      0.2512    0.4762    0.4520


data_s2
_audit_creation_method         'generated by CrystalMaker 8.7.6'
_publ_section_comment
;
 shelx file written by c2x

;
_cell_length_a                   6.9259(0)
_cell_length_b                  10.1464(0)
_cell_length_c                  13.7322(0)
_cell_angle_alpha               90.0000(0)
_cell_angle_beta                90.0000(0)
_cell_angle_gamma               90.0000(0)


loop_
_symmetry_equiv_pos_as_xyz
'+x,+y,+z'

loop_
_atom_site_label
_atom_site_type_symbol
_atom_site_occupancy
_atom_site_fract_x
_atom_site_fract_y
_atom_site_fract_z
     C    C  13.7322      0.4904    0.1347    0.9657
     C    C  13.7322      0.3526    0.7354    0.5312
     C    C  13.7322      0.3827    0.6845    0.4361
     C    C  13.7322      0.3926    0.9323    0.3636
     C    C  13.7322      0.3675    0.5479    0.4374
     C    C  13.7322      0.3995    0.0172    0.2818
     C    C  13.7322      0.3287    0.1190    0.4657
     C    C  13.7322      0.3912    0.4669    0.3557
     C    C  13.7322      0.4580    0.2713    0.9549
     C    C  13.7322      0.4666    0.5182    0.0312
     C    C  13.7322      0.4364    0.5692    0.9361
     C    C  13.7322      0.4266    0.3214    0.8636
     C    C  13.7322      0.4516    0.7057    0.9374
     C    C  13.7322      0.4197    0.2365    0.7818
     C    C  13.7322      0.3612    0.9824    0.4549
     C    C  13.7322      0.4279    0.7868    0.8557
     C    C  13.7322      0.9580    0.4824    0.1021
     C    C  13.7322      0.9666    0.2354    0.0258
     C    C  13.7322      0.9364    0.1845    0.1208
     C    C  13.7322      0.9266    0.4323    0.1934
     C    C  13.7322      0.9516    0.0479    0.1195
     C    C  13.7322      0.9197    0.5172    0.2751
     C    C  13.7322      0.9904    0.6190    0.0912
     C    C  13.7322      0.9279    0.9669    0.2013
     C    C  13.7322      0.8612    0.7713    0.6021
     C    C  13.7322      0.8526    0.0182    0.5258
     C    C  13.7322      0.8827    0.0692    0.6208
     C    C  13.7322      0.8926    0.8214    0.6934
     C    C  13.7322      0.8675    0.2057    0.6195
     C    C  13.7322      0.8995    0.7365    0.7751
     C    C  13.7322      0.8287    0.6347    0.5912
     C    C  13.7322      0.8912    0.2868    0.7013
     N    N  13.7322      0.3158    0.6472    0.5994
     N    N  13.7322      0.4095    0.0824    0.2119
     N    N  13.7322      0.3027    0.2316    0.4772
     N    N  13.7322      0.4129    0.4063    0.2842
     N    N  13.7322      0.5034    0.6065    0.0994
     N    N  13.7322      0.4096    0.1713    0.7119
     N    N  13.7322      0.5164    0.0221    0.9772
     N    N  13.7322      0.4062    0.8474    0.7842
     N    N  13.7322      0.0034    0.1472    0.9575
     N    N  13.7322      0.9096    0.5824    0.3450
     N    N  13.7322      0.0164    0.7316    0.0797
     N    N  13.7322      0.9062    0.9063    0.2727
     N    N  13.7322      0.8158    0.1065    0.4575
     N    N  13.7322      0.9095    0.6713    0.8450
     N    N  13.7322      0.8027    0.5221    0.5797
     N    N  13.7322      0.9129    0.3474    0.7727
     S    S  13.7322      0.8178    0.2571    0.5019
     S    S  13.7322      0.4334    0.7693    0.3288
     S    S  13.7322      0.3178    0.4966    0.5550
     S    S  13.7322      0.4571    0.3517    0.0681
     S    S  13.7322      0.3857    0.4844    0.8288
     S    S  13.7322      0.5014    0.7571    0.0550
     S    S  13.7322      0.9571    0.4020    0.9888
     S    S  13.7322      0.8857    0.2693    0.2282
     S    S  13.7322      0.0014    0.9966    0.0019
     S    S  13.7322      0.8621    0.8517    0.4888
     S    S  13.7322      0.9334    0.9844    0.7282
     S    S  13.7322      0.3621    0.9020    0.5681


data_s12
_audit_creation_method         'generated by CrystalMaker 8.7.6'
_publ_section_comment
;
 shelx file written by c2x

;
_cell_length_a                   7.0634(0)
_cell_length_b                  10.1851(0)
_cell_length_c                   7.4929(0)
_cell_angle_alpha               90.0000(0)
_cell_angle_beta                62.6771(0)
_cell_angle_gamma               90.0000(0)


loop_
_symmetry_equiv_pos_as_xyz
'+x,+y,+z'

loop_
_atom_site_label
_atom_site_type_symbol
_atom_site_occupancy
_atom_site_fract_x
_atom_site_fract_y
_atom_site_fract_z
     C    C  7.4929      0.2386    0.9158    0.9299
     C    C  7.4929      0.0793    0.1639    0.9838
     C    C  7.4929      0.2780    0.2125    0.9593
     C    C  7.4929      0.4312    0.9636    0.9035
     C    C  7.4929      0.2760    0.3489    0.9587
     C    C  7.4929      0.6069    0.8778    0.8468
     C    C  7.4929      0.2221    0.7792    0.9056
     C    C  7.4929      0.4431    0.4279    0.9489
     C    C  7.4929      0.2386    0.6506    0.4299
     C    C  7.4929      0.0793    0.4025    0.4838
     C    C  7.4929      0.2780    0.3539    0.4593
     C    C  7.4929      0.4312    0.6028    0.4035
     C    C  7.4929      0.2760    0.2174    0.4587
     C    C  7.4929      0.6069    0.6886    0.3468
     C    C  7.4929      0.2221    0.7871    0.4056
     C    C  7.4929      0.4431    0.1385    0.4489
     N    N  7.4929      0.9371    0.2532    0.9991
     N    N  7.4929      0.7563    0.8111    0.8021
     N    N  7.4929      0.2112    0.6660    0.8892
     N    N  7.4929      0.5862    0.4863    0.9474
     N    N  7.4929      0.9371    0.3131    0.4991
     N    N  7.4929      0.7563    0.7552    0.3021
     N    N  7.4929      0.2112    0.9004    0.3892
     N    N  7.4929      0.5862    0.0801    0.4474
     S    S  7.4929      0.9980    0.9994    0.0041
     S    S  7.4929      0.4990    0.1237    0.9366
     S    S  7.4929      0.0306    0.4031    0.9868
     S    S  7.4929      0.9980    0.5669    0.5041
     S    S  7.4929      0.4990    0.4427    0.4366
     S    S  7.4929      0.0306    0.1632    0.4868


data_s4
_audit_creation_method         'generated by CrystalMaker 8.7.6'
_publ_section_comment
;
 shelx file written by c2x

;
_cell_length_a                   7.5527(0)
_cell_length_b                  10.2584(0)
_cell_length_c                  12.2447(0)
_cell_angle_alpha               90.0000(0)
_cell_angle_beta                90.0000(0)
_cell_angle_gamma               90.0000(0)


loop_
_symmetry_equiv_pos_as_xyz
'+x,+y,+z'

loop_
_atom_site_label
_atom_site_type_symbol
_atom_site_occupancy
_atom_site_fract_x
_atom_site_fract_y
_atom_site_fract_z
     C    C  12.2447      0.4593    0.0036    0.9523
     C    C  12.2447      0.5368    0.3800    0.5198
     C    C  12.2447      0.6073    0.4276    0.4198
     C    C  12.2447      0.6355    0.1785    0.3460
     C    C  12.2447      0.6135    0.5631    0.4225
     C    C  12.2447      0.6818    0.0907    0.2617
     C    C  12.2447      0.5407    0.9964    0.4523
     C    C  12.2447      0.6812    0.6444    0.3407
     C    C  12.2447      0.4370    0.8673    0.9412
     C    C  12.2447      0.4632    0.6200    0.0198
     C    C  12.2447      0.3927    0.5724    0.9198
     C    C  12.2447      0.3645    0.8215    0.8460
     C    C  12.2447      0.3865    0.4369    0.9225
     C    C  12.2447      0.3182    0.9093    0.7617
     C    C  12.2447      0.5630    0.1327    0.4412
     C    C  12.2447      0.3188    0.3556    0.8407
     C    C  12.2447      0.0630    0.8673    0.4412
     C    C  12.2447      0.0368    0.6200    0.5198
     C    C  12.2447      0.1073    0.5724    0.4198
     C    C  12.2447      0.1355    0.8215    0.3460
     C    C  12.2447      0.1135    0.4369    0.4225
     C    C  12.2447      0.1818    0.9093    0.2617
     C    C  12.2447      0.0407    0.0036    0.4523
     C    C  12.2447      0.1812    0.3556    0.3407
     C    C  12.2447      0.9370    0.1327    0.9412
     C    C  12.2447      0.9632    0.3800    0.0198
     C    C  12.2447      0.8927    0.4276    0.9198
     C    C  12.2447      0.8645    0.1785    0.8460
     C    C  12.2447      0.8865    0.5631    0.9225
     C    C  12.2447      0.8182    0.0907    0.7617
     C    C  12.2447      0.9593    0.9964    0.9523
     C    C  12.2447      0.8188    0.6444    0.8407
     N    N  12.2447      0.4965    0.4693    0.5935
     N    N  12.2447      0.7218    0.0230    0.1891
     N    N  12.2447      0.5230    0.8839    0.4610
     N    N  12.2447      0.7435    0.7092    0.2723
     N    N  12.2447      0.5035    0.5307    0.0935
     N    N  12.2447      0.2782    0.9770    0.6891
     N    N  12.2447      0.4770    0.1161    0.9610
     N    N  12.2447      0.2565    0.2908    0.7723
     N    N  12.2447      0.9965    0.5307    0.5935
     N    N  12.2447      0.2218    0.9770    0.1891
     N    N  12.2447      0.0230    0.1161    0.4610
     N    N  12.2447      0.2435    0.2908    0.2723
     N    N  12.2447      0.0035    0.4693    0.0935
     N    N  12.2447      0.7782    0.0230    0.6891
     N    N  12.2447      0.9770    0.8839    0.9610
     N    N  12.2447      0.7565    0.7092    0.7723
     S    S  12.2447      0.9638    0.6174    0.0480
     S    S  12.2447      0.6833    0.3389    0.3076
     S    S  12.2447      0.5362    0.6174    0.5480
     S    S  12.2447      0.5125    0.7819    0.0559
     S    S  12.2447      0.3167    0.6611    0.8076
     S    S  12.2447      0.4638    0.3826    0.0480
     S    S  12.2447      0.9875    0.7819    0.5559
     S    S  12.2447      0.1833    0.6611    0.3076
     S    S  12.2447      0.0362    0.3826    0.5480
     S    S  12.2447      0.0125    0.2181    0.0559
     S    S  12.2447      0.8167    0.3389    0.8076
     S    S  12.2447      0.4875    0.2181    0.5559


data_s5
_audit_creation_method         'generated by CrystalMaker 8.7.6'
_publ_section_comment
;
 shelx file written by c2x

;
_cell_length_a                   7.6479(0)
_cell_length_b                  10.2542(0)
_cell_length_c                  12.0971(0)
_cell_angle_alpha               90.0000(0)
_cell_angle_beta                90.0000(0)
_cell_angle_gamma               90.0000(0)


loop_
_symmetry_equiv_pos_as_xyz
'+x,+y,+z'

loop_
_atom_site_label
_atom_site_type_symbol
_atom_site_occupancy
_atom_site_fract_x
_atom_site_fract_y
_atom_site_fract_z
     C    C  12.0971      0.5662    0.3814    0.5999
     C    C  12.0971      0.4988    0.0058    0.0293
     C    C  12.0971      0.4241    0.9576    0.1288
     C    C  12.0971      0.3945    0.2062    0.2046
     C    C  12.0971      0.4174    0.8222    0.1252
     C    C  12.0971      0.3459    0.2931    0.2900
     C    C  12.0971      0.4939    0.3890    0.0999
     C    C  12.0971      0.3457    0.7407    0.2063
     C    C  12.0971      0.5894    0.5178    0.6099
     C    C  12.0971      0.5613    0.7647    0.5293
     C    C  12.0971      0.6359    0.8128    0.6288
     C    C  12.0971      0.6655    0.5643    0.7046
     C    C  12.0971      0.6427    0.9483    0.6252
     C    C  12.0971      0.7142    0.4773    0.7900
     C    C  12.0971      0.4707    0.2527    0.1099
     C    C  12.0971      0.7144    0.0298    0.7063
     C    C  12.0971      0.9707    0.5178    0.1099
     C    C  12.0971      0.9988    0.7647    0.0293
     C    C  12.0971      0.9241    0.8128    0.1288
     C    C  12.0971      0.8945    0.5643    0.2046
     C    C  12.0971      0.9174    0.9483    0.1252
     C    C  12.0971      0.8459    0.4773    0.2900
     C    C  12.0971      0.9939    0.3814    0.0999
     C    C  12.0971      0.8457    0.0298    0.2063
     C    C  12.0971      0.0894    0.2527    0.6099
     C    C  12.0971      0.0613    0.0058    0.5293
     C    C  12.0971      0.1359    0.9576    0.6288
     C    C  12.0971      0.1655    0.2062    0.7046
     C    C  12.0971      0.1427    0.8222    0.6252
     C    C  12.0971      0.2142    0.2931    0.7900
     C    C  12.0971      0.0662    0.3890    0.5999
     C    C  12.0971      0.2144    0.7407    0.7063
     N    N  12.0971      0.5416    0.9168    0.9550
     N    N  12.0971      0.3037    0.3596    0.3637
     N    N  12.0971      0.5122    0.5015    0.0919
     N    N  12.0971      0.2799    0.6759    0.2740
     N    N  12.0971      0.5185    0.8536    0.4550
     N    N  12.0971      0.7563    0.4108    0.8637
     N    N  12.0971      0.5479    0.2689    0.5919
     N    N  12.0971      0.7801    0.0945    0.7740
     N    N  12.0971      0.0416    0.8536    0.9550
     N    N  12.0971      0.8037    0.4108    0.3637
     N    N  12.0971      0.0122    0.2689    0.0919
     N    N  12.0971      0.7799    0.0945    0.2740
     N    N  12.0971      0.0185    0.9168    0.4550
     N    N  12.0971      0.2563    0.3596    0.8637
     N    N  12.0971      0.0479    0.5015    0.5919
     N    N  12.0971      0.2801    0.6759    0.7740
     S    S  12.0971      0.0607    0.7685    0.4995
     S    S  12.0971      0.3443    0.0456    0.2415
     S    S  12.0971      0.4993    0.7685    0.9995
     S    S  12.0971      0.5102    0.6025    0.4946
     S    S  12.0971      0.7158    0.7248    0.7415
     S    S  12.0971      0.5607    0.0019    0.4995
     S    S  12.0971      0.0498    0.6025    0.9946
     S    S  12.0971      0.8443    0.7248    0.2415
     S    S  12.0971      0.9993    0.0019    0.9995
     S    S  12.0971      0.0102    0.1679    0.4946
     S    S  12.0971      0.2158    0.0456    0.7415
     S    S  12.0971      0.5498    0.1679    0.9946


data_s8
_audit_creation_method         'generated by CrystalMaker 8.7.6'
_publ_section_comment
;
 shelx file written by c2x

;
_cell_length_a                   7.9893(0)
_cell_length_b                  11.7030(0)
_cell_length_c                   7.0132(0)
_cell_angle_alpha               70.9618(0)
_cell_angle_beta                58.7048(0)
_cell_angle_gamma              100.9025(0)


loop_
_symmetry_equiv_pos_as_xyz
'+x,+y,+z'

loop_
_atom_site_label
_atom_site_type_symbol
_atom_site_occupancy
_atom_site_fract_x
_atom_site_fract_y
_atom_site_fract_z
     C    C  7.0132      0.4973    0.5016    0.7017
     C    C  7.0132      0.7652    0.7591    0.2911
     C    C  7.0132      0.7947    0.7996    0.4453
     C    C  7.0132      0.5247    0.5421    0.8504
     C    C  7.0132      0.9288    0.9374    0.3027
     C    C  7.0132      0.4163    0.4476    0.1120
     C    C  7.0132      0.3571    0.3655    0.8152
     C    C  7.0132      0.9935    0.0088    0.3977
     C    C  7.0132      0.7131    0.2260    0.0122
     C    C  7.0132      0.4453    0.9686    0.4229
     C    C  7.0132      0.4157    0.9280    0.2687
     C    C  7.0132      0.6858    0.1856    0.8635
     C    C  7.0132      0.2817    0.7902    0.4113
     C    C  7.0132      0.7941    0.2801    0.6019
     C    C  7.0132      0.8534    0.3622    0.8988
     C    C  7.0132      0.2170    0.7188    0.3163
     N    N  7.0132      0.8621    0.8553    0.0547
     N    N  7.0132      0.3359    0.3739    0.3268
     N    N  7.0132      0.2447    0.2533    0.9032
     N    N  7.0132      0.0411    0.0593    0.4921
     N    N  7.0132      0.3483    0.8723    0.6592
     N    N  7.0132      0.8745    0.3537    0.3872
     N    N  7.0132      0.9658    0.4743    0.8107
     N    N  7.0132      0.1693    0.6684    0.2218
     S    S  7.0132      0.6190    0.5956    0.3743
     S    S  7.0132      0.6872    0.7010    0.7651
     S    S  7.0132      0.0028    0.0029    0.9943
     S    S  7.0132      0.5914    0.1321    0.3397
     S    S  7.0132      0.5232    0.0266    0.9489
     S    S  7.0132      0.2076    0.7247    0.7196


data_s7
_audit_creation_method         'generated by CrystalMaker 8.7.6'
_publ_section_comment
;
 shelx file written by c2x

;
_cell_length_a                  15.2849(0)
_cell_length_b                   7.3639(0)
_cell_length_c                   7.0211(0)
_cell_angle_alpha              111.9611(0)
_cell_angle_beta                92.1349(0)
_cell_angle_gamma              133.7136(0)


loop_
_symmetry_equiv_pos_as_xyz
'+x,+y,+z'

loop_
_atom_site_label
_atom_site_type_symbol
_atom_site_occupancy
_atom_site_fract_x
_atom_site_fract_y
_atom_site_fract_z
     C    C  7.0211      0.0926    0.2176    0.8906
     C    C  7.0211      0.8356    0.6950    0.7768
     C    C  7.0211      0.7950    0.6254    0.5526
     C    C  7.0211      0.0521    0.1502    0.6742
     C    C  7.0211      0.6569    0.3579    0.4250
     C    C  7.0211      0.1458    0.3542    0.6160
     C    C  7.0211      0.2279    0.4953    0.0544
     C    C  7.0211      0.5851    0.2243    0.1949
     C    C  7.0211      0.3698    0.2907    0.6383
     C    C  7.0211      0.6268    0.8134    0.7522
     C    C  7.0211      0.6675    0.8829    0.9763
     C    C  7.0211      0.4103    0.3581    0.8548
     C    C  7.0211      0.8056    0.1505    0.1039
     C    C  7.0211      0.3167    0.1541    0.9129
     C    C  7.0211      0.2345    0.0131    0.4746
     C    C  7.0211      0.8773    0.2840    0.3340
     N    N  7.0211      0.7392    0.5054    0.8213
     N    N  7.0211      0.2190    0.5088    0.5557
     N    N  7.0211      0.3395    0.7208    0.1911
     N    N  7.0211      0.5345    0.1289    0.0035
     N    N  7.0211      0.7232    0.0030    0.7076
     N    N  7.0211      0.2435    0.9996    0.9732
     N    N  7.0211      0.1229    0.7876    0.3378
     N    N  7.0211      0.9280    0.3794    0.5254
     S    S  7.0211      0.9996    0.9995    0.0010
     S    S  7.0211      0.8939    0.8276    0.4375
     S    S  7.0211      0.5914    0.2209    0.5948
     S    S  7.0211      0.4628    0.5088    0.5279
     S    S  7.0211      0.5685    0.6808    0.0914
     S    S  7.0211      0.8710    0.2874    0.9342


data_s17
_audit_creation_method         'generated by CrystalMaker 8.7.6'
_publ_section_comment
;
 shelx file written by c2x

;
_cell_length_a                   7.5134(0)
_cell_length_b                  18.5423(0)
_cell_length_c                  13.7018(0)
_cell_angle_alpha               90.0000(0)
_cell_angle_beta                90.0000(0)
_cell_angle_gamma               90.0000(0)


loop_
_symmetry_equiv_pos_as_xyz
'+x,+y,+z'

loop_
_atom_site_label
_atom_site_type_symbol
_atom_site_occupancy
_atom_site_fract_x
_atom_site_fract_y
_atom_site_fract_z
     C    C  13.7018      0.1513    0.8161    0.1413
     C    C  13.7018      0.4259    0.6470    0.7819
     C    C  13.7018      0.4224    0.6174    0.8775
     C    C  13.7018      0.5784    0.7389    0.9481
     C    C  13.7018      0.3436    0.5496    0.8757
     C    C  13.7018      0.6486    0.7778    0.0281
     C    C  13.7018      0.6513    0.8382    0.8440
     C    C  13.7018      0.3147    0.5051    0.9569
     C    C  13.7018      0.2257    0.3865    0.3561
     C    C  13.7018      0.3813    0.5074    0.2819
     C    C  13.7018      0.3847    0.5370    0.3775
     C    C  13.7018      0.2288    0.4155    0.4481
     C    C  13.7018      0.4636    0.6048    0.3757
     C    C  13.7018      0.1586    0.3766    0.5281
     C    C  13.7018      0.1558    0.3161    0.3440
     C    C  13.7018      0.4925    0.6492    0.4569
     C    C  13.7018      0.7257    0.2679    0.6291
     C    C  13.7018      0.8813    0.1470    0.7034
     C    C  13.7018      0.8847    0.1174    0.6078
     C    C  13.7018      0.7288    0.2389    0.5372
     C    C  13.7018      0.9636    0.0496    0.6096
     C    C  13.7018      0.6586    0.2778    0.4572
     C    C  13.7018      0.6558    0.3382    0.6413
     C    C  13.7018      0.9925    0.0051    0.5284
     C    C  13.7018      0.0815    0.8865    0.1291
     C    C  13.7018      0.9259    0.0074    0.2034
     C    C  13.7018      0.9224    0.0370    0.1078
     C    C  13.7018      0.0784    0.9155    0.0372
     C    C  13.7018      0.8436    0.1048    0.1096
     C    C  13.7018      0.1486    0.8766    0.9572
     C    C  13.7018      0.5815    0.7679    0.8561
     C    C  13.7018      0.8147    0.1492    0.0284
     C    C  13.7018      0.7257    0.3865    0.1291
     C    C  13.7018      0.8813    0.5074    0.2034
     C    C  13.7018      0.8847    0.5370    0.1078
     C    C  13.7018      0.7288    0.4155    0.0372
     C    C  13.7018      0.9636    0.6048    0.1096
     C    C  13.7018      0.6586    0.3766    0.9572
     C    C  13.7018      0.6558    0.3161    0.1413
     C    C  13.7018      0.9925    0.6492    0.0284
     C    C  13.7018      0.0815    0.7679    0.6291
     C    C  13.7018      0.9259    0.6470    0.7034
     C    C  13.7018      0.9224    0.6174    0.6078
     C    C  13.7018      0.0784    0.7389    0.5372
     C    C  13.7018      0.8436    0.5496    0.6096
     C    C  13.7018      0.1486    0.7778    0.4572
     C    C  13.7018      0.1513    0.8382    0.6413
     C    C  13.7018      0.8147    0.5051    0.5284
     C    C  13.7018      0.5815    0.8865    0.3561
     C    C  13.7018      0.4259    0.0074    0.2819
     C    C  13.7018      0.4224    0.0370    0.3775
     C    C  13.7018      0.5784    0.9155    0.4481
     C    C  13.7018      0.3436    0.1048    0.3757
     C    C  13.7018      0.6486    0.8766    0.5281
     C    C  13.7018      0.6513    0.8161    0.3440
     C    C  13.7018      0.3147    0.1492    0.4569
     C    C  13.7018      0.2257    0.2679    0.8561
     C    C  13.7018      0.3813    0.1470    0.7819
     C    C  13.7018      0.3847    0.1174    0.8775
     C    C  13.7018      0.2288    0.2389    0.9481
     C    C  13.7018      0.4636    0.0496    0.8757
     C    C  13.7018      0.1586    0.2778    0.0281
     C    C  13.7018      0.1558    0.3382    0.8440
     C    C  13.7018      0.4925    0.0051    0.9569
     N    N  13.7018      0.2064    0.7578    0.1522
     N    N  13.7018      0.7068    0.8071    0.0964
     N    N  13.7018      0.7064    0.8965    0.8331
     N    N  13.7018      0.2924    0.4700    0.0265
     N    N  13.7018      0.4496    0.5484    0.2125
     N    N  13.7018      0.1003    0.3472    0.5964
     N    N  13.7018      0.1008    0.2578    0.3331
     N    N  13.7018      0.5147    0.6843    0.5265
     N    N  13.7018      0.9496    0.1059    0.7727
     N    N  13.7018      0.6003    0.3071    0.3889
     N    N  13.7018      0.6008    0.3965    0.6522
     N    N  13.7018      0.0147    0.9700    0.4587
     N    N  13.7018      0.8576    0.0484    0.2727
     N    N  13.7018      0.2068    0.8472    0.8889
     N    N  13.7018      0.3576    0.6059    0.7125
     N    N  13.7018      0.7924    0.1843    0.9587
     N    N  13.7018      0.9496    0.5484    0.2727
     N    N  13.7018      0.6003    0.3472    0.8889
     N    N  13.7018      0.6008    0.2578    0.1522
     N    N  13.7018      0.0147    0.6843    0.9587
     N    N  13.7018      0.8576    0.6059    0.7727
     N    N  13.7018      0.2068    0.8071    0.3889
     N    N  13.7018      0.2064    0.8965    0.6522
     N    N  13.7018      0.7924    0.4700    0.4587
     N    N  13.7018      0.3576    0.0484    0.2125
     N    N  13.7018      0.7068    0.8472    0.5964
     N    N  13.7018      0.7064    0.7578    0.3331
     N    N  13.7018      0.2924    0.1843    0.5265
     N    N  13.7018      0.4496    0.1059    0.7125
     N    N  13.7018      0.1003    0.3071    0.0964
     N    N  13.7018      0.1008    0.3965    0.8331
     N    N  13.7018      0.5147    0.9700    0.0265
     S    S  13.7018      0.5224    0.0288    0.7567
     S    S  13.7018      0.4987    0.6550    0.9862
     S    S  13.7018      0.2847    0.5288    0.7567
     S    S  13.7018      0.2955    0.4233    0.2449
     S    S  13.7018      0.3085    0.4994    0.4862
     S    S  13.7018      0.5224    0.6255    0.2567
     S    S  13.7018      0.7955    0.2311    0.7403
     S    S  13.7018      0.8085    0.1550    0.4991
     S    S  13.7018      0.0224    0.0288    0.7285
     S    S  13.7018      0.0117    0.9233    0.2403
     S    S  13.7018      0.9987    0.9994    0.9991
     S    S  13.7018      0.7847    0.1255    0.2285
     S    S  13.7018      0.7955    0.4233    0.2403
     S    S  13.7018      0.8085    0.4994    0.9991
     S    S  13.7018      0.0224    0.6255    0.2285
     S    S  13.7018      0.0117    0.7311    0.7403
     S    S  13.7018      0.9987    0.6550    0.4991
     S    S  13.7018      0.7847    0.5288    0.7285
     S    S  13.7018      0.5117    0.9233    0.2449
     S    S  13.7018      0.4987    0.9994    0.4862
     S    S  13.7018      0.2847    0.1255    0.2567
     S    S  13.7018      0.2955    0.2311    0.7449
     S    S  13.7018      0.3085    0.1550    0.9862
     S    S  13.7018      0.5117    0.7311    0.7449


data_s18
_audit_creation_method         'generated by CrystalMaker 8.7.6'
_publ_section_comment
;
 shelx file written by c2x

;
_cell_length_a                  14.8900(0)
_cell_length_b                   9.8065(0)
_cell_length_c                   7.8671(0)
_cell_angle_alpha               90.0000(0)
_cell_angle_beta               122.1783(0)
_cell_angle_gamma               90.0000(0)


loop_
_symmetry_equiv_pos_as_xyz
'+x,+y,+z'

loop_
_atom_site_label
_atom_site_type_symbol
_atom_site_occupancy
_atom_site_fract_x
_atom_site_fract_y
_atom_site_fract_z
     C    C  7.8671      0.2346    0.2377    0.9935
     C    C  7.8671      0.9284    0.1394    0.0062
     C    C  7.8671      0.8282    0.1354    0.9873
     C    C  7.8671      0.8279    0.8595    0.9747
     C    C  7.8671      0.7962    0.2675    0.9934
     C    C  7.8671      0.7860    0.7298    0.9748
     C    C  7.8671      0.9719    0.7377    0.9891
     C    C  7.8671      0.7018    0.3041    0.9807
     C    C  7.8671      0.2827    0.3624    0.9941
     C    C  7.8671      0.2781    0.6394    0.9764
     C    C  7.8671      0.3783    0.6354    0.9954
     C    C  7.8671      0.3786    0.3595    0.0079
     C    C  7.8671      0.4103    0.7675    0.9892
     C    C  7.8671      0.4205    0.2298    0.0078
     C    C  7.8671      0.9239    0.8624    0.9885
     C    C  7.8671      0.5048    0.8041    0.0020
     C    C  7.8671      0.2827    0.2827    0.4941
     C    C  7.8671      0.2781    0.0057    0.4764
     C    C  7.8671      0.3783    0.0096    0.4954
     C    C  7.8671      0.3786    0.2856    0.5079
     C    C  7.8671      0.4103    0.8776    0.4892
     C    C  7.8671      0.4205    0.4152    0.5078
     C    C  7.8671      0.2346    0.4074    0.4935
     C    C  7.8671      0.5048    0.8409    0.5020
     C    C  7.8671      0.9239    0.7827    0.4885
     C    C  7.8671      0.9284    0.5057    0.5062
     C    C  7.8671      0.8282    0.5096    0.4873
     C    C  7.8671      0.8279    0.7856    0.4747
     C    C  7.8671      0.7962    0.3776    0.4934
     C    C  7.8671      0.7860    0.9152    0.4748
     C    C  7.8671      0.9719    0.9074    0.4891
     C    C  7.8671      0.7018    0.3409    0.4807
     N    N  7.8671      0.9709    0.2612    0.0268
     N    N  7.8671      0.7576    0.6204    0.9830
     N    N  7.8671      0.0125    0.6372    0.9843
     N    N  7.8671      0.6228    0.3297    0.9717
     N    N  7.8671      0.2357    0.7612    0.9558
     N    N  7.8671      0.4489    0.1204    0.9996
     N    N  7.8671      0.1940    0.1372    0.9983
     N    N  7.8671      0.5837    0.8297    0.0109
     N    N  7.8671      0.2357    0.8839    0.4558
     N    N  7.8671      0.4489    0.5246    0.4996
     N    N  7.8671      0.1940    0.5078    0.4983
     N    N  7.8671      0.5837    0.8154    0.5109
     N    N  7.8671      0.9709    0.3839    0.5268
     N    N  7.8671      0.7576    0.0246    0.4830
     N    N  7.8671      0.0125    0.0078    0.4843
     N    N  7.8671      0.6228    0.3154    0.4717
     S    S  7.8671      0.8924    0.2635    0.5218
     S    S  7.8671      0.7495    0.9958    0.9635
     S    S  7.8671      0.8924    0.3815    0.0218
     S    S  7.8671      0.2047    0.5002    0.9805
     S    S  7.8671      0.4570    0.4958    0.0191
     S    S  7.8671      0.3142    0.8815    0.9609
     S    S  7.8671      0.2047    0.1448    0.4805
     S    S  7.8671      0.4570    0.1493    0.5191
     S    S  7.8671      0.3142    0.7635    0.4609
     S    S  7.8671      0.0018    0.6448    0.5021
     S    S  7.8671      0.7495    0.6493    0.4635
     S    S  7.8671      0.0018    0.0002    0.0021


data_s11
_audit_creation_method         'generated by CrystalMaker 8.7.6'
_publ_section_comment
;
 shelx file written by c2x

;
_cell_length_a                  11.8235(0)
_cell_length_b                   6.7246(0)
_cell_length_c                   7.0143(0)
_cell_angle_alpha               90.0000(0)
_cell_angle_beta                59.2933(0)
_cell_angle_gamma               90.0000(0)


loop_
_symmetry_equiv_pos_as_xyz
'+x,+y,+z'

loop_
_atom_site_label
_atom_site_type_symbol
_atom_site_occupancy
_atom_site_fract_x
_atom_site_fract_y
_atom_site_fract_z
     C    C  7.0143      0.6798    0.4992    0.7549
     C    C  7.0143      0.4223    0.4992    0.8693
     C    C  7.0143      0.3849    0.4988    0.0962
     C    C  7.0143      0.6432    0.4989    0.9747
     C    C  7.0143      0.2485    0.4987    0.2274
     C    C  7.0143      0.7411    0.4991    0.0336
     C    C  7.0143      0.8158    0.4992    0.5943
     C    C  7.0143      0.1787    0.4986    0.4600
     C    C  7.0143      0.9022    0.9992    0.8824
     C    C  7.0143      0.1597    0.9992    0.7680
     C    C  7.0143      0.1971    0.9988    0.5411
     C    C  7.0143      0.9388    0.9989    0.6626
     C    C  7.0143      0.3335    0.9987    0.4099
     C    C  7.0143      0.8409    0.9991    0.6037
     C    C  7.0143      0.7662    0.9992    0.0430
     C    C  7.0143      0.4033    0.9986    0.1773
     N    N  7.0143      0.3255    0.4993    0.8276
     N    N  7.0143      0.8182    0.4994    0.0907
     N    N  7.0143      0.9278    0.4991    0.4620
     N    N  7.0143      0.1275    0.4986    0.6532
     N    N  7.0143      0.2565    0.9993    0.8097
     N    N  7.0143      0.7638    0.9994    0.5466
     N    N  7.0143      0.6543    0.9991    0.1753
     N    N  7.0143      0.4545    0.9986    0.9841
     S    S  7.0143      0.5818    0.4996    0.6356
     S    S  7.0143      0.4857    0.4985    0.2107
     S    S  7.0143      0.1808    0.4990    0.0574
     S    S  7.0143      0.0002    0.9996    0.0017
     S    S  7.0143      0.0963    0.9985    0.4266
     S    S  7.0143      0.4012    0.9990    0.5799


data_s16
_audit_creation_method         'generated by CrystalMaker 8.7.6'
_publ_section_comment
;
 shelx file written by c2x

;
_cell_length_a                  13.2508(0)
_cell_length_b                   9.8050(0)
_cell_length_c                   7.9468(0)
_cell_angle_alpha               90.0000(0)
_cell_angle_beta               109.6067(0)
_cell_angle_gamma               90.0000(0)


loop_
_symmetry_equiv_pos_as_xyz
'+x,+y,+z'

loop_
_atom_site_label
_atom_site_type_symbol
_atom_site_occupancy
_atom_site_fract_x
_atom_site_fract_y
_atom_site_fract_z
     C    C  7.9468      0.0775    0.5299    0.4123
     C    C  7.9468      0.3854    0.6288    0.2444
     C    C  7.9468      0.4855    0.6337    0.2158
     C    C  7.9468      0.4867    0.9093    0.2367
     C    C  7.9468      0.5155    0.5025    0.1862
     C    C  7.9468      0.5291    0.0391    0.2193
     C    C  7.9468      0.3409    0.0299    0.2857
     C    C  7.9468      0.6086    0.4677    0.1495
     C    C  7.9468      0.0282    0.4057    0.4323
     C    C  7.9468      0.0330    0.1288    0.4536
     C    C  7.9468      0.9328    0.1337    0.4822
     C    C  7.9468      0.9317    0.4093    0.4613
     C    C  7.9468      0.9028    0.0025    0.5118
     C    C  7.9468      0.8893    0.5391    0.4787
     C    C  7.9468      0.3902    0.9057    0.2657
     C    C  7.9468      0.8097    0.9677    0.5485
     C    C  7.9468      0.0282    0.4835    0.9323
     C    C  7.9468      0.0330    0.7604    0.9536
     C    C  7.9468      0.9328    0.7555    0.9822
     C    C  7.9468      0.9317    0.4799    0.9613
     C    C  7.9468      0.9028    0.8867    0.0118
     C    C  7.9468      0.8893    0.3501    0.9787
     C    C  7.9468      0.0775    0.3594    0.9123
     C    C  7.9468      0.8097    0.9215    0.0485
     C    C  7.9468      0.3902    0.9835    0.7657
     C    C  7.9468      0.3854    0.2604    0.7444
     C    C  7.9468      0.4855    0.2555    0.7158
     C    C  7.9468      0.4867    0.9799    0.7367
     C    C  7.9468      0.5155    0.3867    0.6862
     C    C  7.9468      0.5291    0.8501    0.7193
     C    C  7.9468      0.3409    0.8594    0.7857
     C    C  7.9468      0.6086    0.4215    0.6495
     N    N  7.9468      0.3416    0.5071    0.2374
     N    N  7.9468      0.5594    0.1482    0.2017
     N    N  7.9468      0.2993    0.1299    0.3083
     N    N  7.9468      0.6862    0.4441    0.1162
     N    N  7.9468      0.0768    0.0071    0.4606
     N    N  7.9468      0.8590    0.6482    0.4963
     N    N  7.9468      0.1191    0.6299    0.3897
     N    N  7.9468      0.7322    0.9441    0.5818
     N    N  7.9468      0.0768    0.8821    0.9606
     N    N  7.9468      0.8590    0.2410    0.9963
     N    N  7.9468      0.1191    0.2594    0.8897
     N    N  7.9468      0.7322    0.9451    0.0818
     N    N  7.9468      0.3416    0.3821    0.7374
     N    N  7.9468      0.5594    0.7410    0.7017
     N    N  7.9468      0.2993    0.7594    0.8083
     N    N  7.9468      0.6862    0.4451    0.6162
     S    S  7.9468      0.4187    0.5013    0.6993
     S    S  7.9468      0.5672    0.7736    0.2169
     S    S  7.9468      0.4187    0.3879    0.1993
     S    S  7.9468      0.1047    0.2666    0.4079
     S    S  7.9468      0.8512    0.2736    0.4811
     S    S  7.9468      0.9997    0.8879    0.4987
     S    S  7.9468      0.1047    0.6227    0.9079
     S    S  7.9468      0.8512    0.6156    0.9811
     S    S  7.9468      0.9997    0.0013    0.9987
     S    S  7.9468      0.3136    0.1227    0.7901
     S    S  7.9468      0.5672    0.1156    0.7169
     S    S  7.9468      0.3136    0.7666    0.2901


data_s6
_audit_creation_method         'generated by CrystalMaker 8.7.6'
_publ_section_comment
;
 shelx file written by c2x

;
_cell_length_a                  11.9320(0)
_cell_length_b                   6.0152(0)
_cell_length_c                  10.6463(0)
_cell_angle_alpha               56.6468(0)
_cell_angle_beta               129.2332(0)
_cell_angle_gamma              102.2424(0)


loop_
_symmetry_equiv_pos_as_xyz
'+x,+y,+z'

loop_
_atom_site_label
_atom_site_type_symbol
_atom_site_occupancy
_atom_site_fract_x
_atom_site_fract_y
_atom_site_fract_z
     C    C  10.6463      0.8146    0.5111    0.6642
     C    C  10.6463      0.0969    0.4989    0.9449
     C    C  10.6463      0.1202    0.2109    0.0576
     C    C  10.6463      0.8389    0.2321    0.7746
     C    C  10.6463      0.2619    0.1058    0.2357
     C    C  10.6463      0.7203    0.1059    0.6984
     C    C  10.6463      0.6730    0.6527    0.4803
     C    C  10.6463      0.3222    0.8305    0.3881
     C    C  10.6463      0.4534    0.5295    0.9445
     C    C  10.6463      0.1711    0.5417    0.6637
     C    C  10.6463      0.1478    0.8296    0.5510
     C    C  10.6463      0.4291    0.8084    0.8341
     C    C  10.6463      0.0061    0.9347    0.3730
     C    C  10.6463      0.5477    0.9347    0.9102
     C    C  10.6463      0.5950    0.3879    0.1284
     C    C  10.6463      0.9459    0.2101    0.2205
     N    N  10.6463      0.2093    0.6073    0.0249
     N    N  10.6463      0.6205    0.0081    0.6314
     N    N  10.6463      0.5570    0.7679    0.3275
     N    N  10.6463      0.3668    0.6003    0.5135
     N    N  10.6463      0.0588    0.4332    0.5838
     N    N  10.6463      0.6475    0.0325    0.9773
     N    N  10.6463      0.7110    0.2726    0.2812
     N    N  10.6463      0.9012    0.4402    0.0952
     S    S  10.6463      0.9356    0.7297    0.7117
     S    S  10.6463      0.0005    0.9975    0.0007
     S    S  10.6463      0.3519    0.3707    0.2437
     S    S  10.6463      0.3324    0.3108    0.8970
     S    S  10.6463      0.2675    0.0431    0.6079
     S    S  10.6463      0.9161    0.6699    0.3649


data_s19
_audit_creation_method         'generated by CrystalMaker 8.7.6'
_publ_section_comment
;
 shelx file written by c2x

;
_cell_length_a                  11.7111(0)
_cell_length_b                   6.8921(0)
_cell_length_c                   6.9890(0)
_cell_angle_alpha               81.6556(0)
_cell_angle_beta                80.6649(0)
_cell_angle_gamma               60.0356(0)


loop_
_symmetry_equiv_pos_as_xyz
'+x,+y,+z'

loop_
_atom_site_label
_atom_site_type_symbol
_atom_site_occupancy
_atom_site_fract_x
_atom_site_fract_y
_atom_site_fract_z
     C    C  6.9890      0.9048    0.1247    0.2094
     C    C  6.9890      0.1621    0.8681    0.0665
     C    C  6.9890      0.2009    0.8376    0.2552
     C    C  6.9890      0.9433    0.0972    0.3910
     C    C  6.9890      0.3384    0.7159    0.2477
     C    C  6.9890      0.8481    0.2152    0.5433
     C    C  6.9890      0.7695    0.2667    0.1818
     C    C  6.9890      0.4091    0.6537    0.4102
     C    C  6.9890      0.6526    0.9161    0.6520
     C    C  6.9890      0.3953    0.1727    0.7948
     C    C  6.9890      0.3565    0.2032    0.6061
     C    C  6.9890      0.6142    0.9436    0.4703
     C    C  6.9890      0.2191    0.3249    0.6137
     C    C  6.9890      0.7094    0.8255    0.3180
     C    C  6.9890      0.7880    0.7741    0.6796
     C    C  6.9890      0.1483    0.3871    0.4512
     N    N  6.9890      0.2588    0.7827    0.9257
     N    N  6.9890      0.7726    0.3075    0.6739
     N    N  6.9890      0.6575    0.3786    0.1597
     N    N  6.9890      0.4601    0.6078    0.5529
     N    N  6.9890      0.2986    0.2581    0.9356
     N    N  6.9890      0.7849    0.7332    0.1874
     N    N  6.9890      0.8999    0.6621    0.7017
     N    N  6.9890      0.0973    0.4329    0.3085
     S    S  6.9890      0.0005    0.0001    0.9981
     S    S  6.9890      0.0999    0.9257    0.4725
     S    S  6.9890      0.4051    0.6520    0.0092
     S    S  6.9890      0.5570    0.0406    0.8632
     S    S  6.9890      0.4576    0.1151    0.3889
     S    S  6.9890      0.1524    0.3888    0.8522


data_s15
_audit_creation_method         'generated by CrystalMaker 8.7.6'
_publ_section_comment
;
 shelx file written by c2x

;
_cell_length_a                   6.0671(0)
_cell_length_b                   9.6070(0)
_cell_length_c                   8.9990(0)
_cell_angle_alpha              102.2909(0)
_cell_angle_beta                86.8370(0)
_cell_angle_gamma              106.6465(0)


loop_
_symmetry_equiv_pos_as_xyz
'+x,+y,+z'

loop_
_atom_site_label
_atom_site_type_symbol
_atom_site_occupancy
_atom_site_fract_x
_atom_site_fract_y
_atom_site_fract_z
     C    C  8.9990      0.1717    0.8229    0.1498
     C    C  8.9990      0.4388    0.1037    0.1465
     C    C  8.9990      0.2639    0.1243    0.0623
     C    C  8.9990      0.0060    0.8434    0.0656
     C    C  8.9990      0.3352    0.2649    0.0282
     C    C  8.9990      0.8043    0.7248    0.0246
     C    C  8.9990      0.1272    0.6859    0.1968
     C    C  8.9990      0.2130    0.3243    0.9421
     C    C  8.9990      0.4933    0.4899    0.5079
     C    C  8.9990      0.2268    0.2089    0.5107
     C    C  8.9990      0.4019    0.1883    0.5948
     C    C  8.9990      0.6591    0.4695    0.5919
     C    C  8.9990      0.3307    0.0477    0.6291
     C    C  8.9990      0.8605    0.5883    0.6334
     C    C  8.9990      0.5372    0.6271    0.4614
     C    C  8.9990      0.4529    0.9885    0.7152
     N    N  8.9990      0.6260    0.2166    0.1767
     N    N  8.9990      0.6386    0.6266    0.9904
     N    N  8.9990      0.0879    0.5743    0.2385
     N    N  8.9990      0.1106    0.3700    0.8672
     N    N  8.9990      0.0395    0.0959    0.4808
     N    N  8.9990      0.0260    0.6865    0.6681
     N    N  8.9990      0.5760    0.7389    0.4201
     N    N  8.9990      0.5554    0.9428    0.7901
     S    S  8.9990      0.4381    0.9458    0.2159
     S    S  8.9990      0.9984    0.0006    0.0001
     S    S  8.9990      0.6075    0.3564    0.1042
     S    S  8.9990      0.2274    0.3668    0.4413
     S    S  8.9990      0.6674    0.3121    0.6568
     S    S  8.9990      0.0582    0.9562    0.5533


data_s13
_audit_creation_method         'generated by CrystalMaker 8.7.6'
_publ_section_comment
;
 shelx file written by c2x

;
_cell_length_a                  12.3378(0)
_cell_length_b                   7.0867(0)
_cell_length_c                   6.6582(0)
_cell_angle_alpha               90.0000(0)
_cell_angle_beta               122.8106(0)
_cell_angle_gamma               90.0000(0)


loop_
_symmetry_equiv_pos_as_xyz
'+x,+y,+z'

loop_
_atom_site_label
_atom_site_type_symbol
_atom_site_occupancy
_atom_site_fract_x
_atom_site_fract_y
_atom_site_fract_z
     C    C  6.6582      0.3642    0.6686    0.8640
     C    C  6.6582      0.1163    0.5392    0.6162
     C    C  6.6582      0.0716    0.7282    0.5713
     C    C  6.6582      0.3200    0.8510    0.8196
     C    C  6.6582      0.9375    0.7300    0.4369
     C    C  6.6582      0.4099    0.0011    0.9090
     C    C  6.6582      0.4992    0.6395    0.9987
     C    C  6.6582      0.8618    0.8941    0.3610
     C    C  6.6582      0.5203    0.1686    0.5194
     C    C  6.6582      0.7681    0.0392    0.7671
     C    C  6.6582      0.8129    0.2282    0.8121
     C    C  6.6582      0.5644    0.3510    0.5637
     C    C  6.6582      0.9470    0.2300    0.9464
     C    C  6.6582      0.4746    0.5011    0.4743
     C    C  6.6582      0.3853    0.1395    0.3846
     C    C  6.6582      0.0227    0.3941    0.0223
     N    N  6.6582      0.0271    0.4068    0.5269
     N    N  6.6582      0.4797    0.1305    0.9784
     N    N  6.6582      0.6107    0.6182    0.1101
     N    N  6.6582      0.8053    0.0368    0.3045
     N    N  6.6582      0.8573    0.9068    0.8565
     N    N  6.6582      0.4047    0.6305    0.4049
     N    N  6.6582      0.2737    0.1182    0.2733
     N    N  6.6582      0.0792    0.5368    0.0789
     S    S  6.6582      0.2764    0.4587    0.7767
     S    S  6.6582      0.1618    0.9360    0.6617
     S    S  6.6582      0.8811    0.4987    0.3806
     S    S  6.6582      0.6080    0.9587    0.6067
     S    S  6.6582      0.7226    0.4360    0.7217
     S    S  6.6582      0.0033    0.9987    0.0027


data_s14
_audit_creation_method         'generated by CrystalMaker 8.7.6'
_publ_section_comment
;
 shelx file written by c2x

;
_cell_length_a                   6.6239(0)
_cell_length_b                   7.0616(0)
_cell_length_c                  12.3462(0)
_cell_angle_alpha               90.0000(0)
_cell_angle_beta                57.8492(0)
_cell_angle_gamma               90.0000(0)


loop_
_symmetry_equiv_pos_as_xyz
'+x,+y,+z'

loop_
_atom_site_label
_atom_site_type_symbol
_atom_site_occupancy
_atom_site_fract_x
_atom_site_fract_y
_atom_site_fract_z
     C    C  12.3462      0.1236    0.3298    0.3637
     C    C  12.3462      0.3679    0.4599    0.1180
     C    C  12.3462      0.4204    0.2703    0.0737
     C    C  12.3462      0.1766    0.1471    0.3199
     C    C  12.3462      0.5553    0.2687    0.9407
     C    C  12.3462      0.0933    0.9971    0.4096
     C    C  12.3462      0.9876    0.3588    0.4977
     C    C  12.3462      0.6369    0.1046    0.8651
     C    C  12.3462      0.4791    0.8298    0.5221
     C    C  12.3462      0.2349    0.9599    0.7679
     C    C  12.3462      0.1823    0.7703    0.8122
     C    C  12.3462      0.4262    0.6471    0.5659
     C    C  12.3462      0.0475    0.7687    0.9451
     C    C  12.3462      0.5095    0.4971    0.4763
     C    C  12.3462      0.6152    0.8588    0.3882
     C    C  12.3462      0.9658    0.6046    0.0207
     N    N  12.3462      0.4533    0.5928    0.0294
     N    N  12.3462      0.0276    0.8689    0.4801
     N    N  12.3462      0.8755    0.3798    0.6084
     N    N  12.3462      0.6982    0.9623    0.8081
     N    N  12.3462      0.1494    0.0928    0.8564
     N    N  12.3462      0.5751    0.3689    0.4058
     N    N  12.3462      0.7273    0.8798    0.2775
     N    N  12.3462      0.9046    0.4623    0.0778
     S    S  12.3462      0.2017    0.5404    0.2767
     S    S  12.3462      0.3391    0.0618    0.1631
     S    S  12.3462      0.6039    0.5004    0.8847
     S    S  12.3462      0.4011    0.0404    0.6091
     S    S  12.3462      0.2636    0.5618    0.7228
     S    S  12.3462      0.9988    0.0004    0.0012


data_s20
_audit_creation_method         'generated by CrystalMaker 8.7.6'
_publ_section_comment
;
 shelx file written by c2x

;
_cell_length_a                  10.4029(0)
_cell_length_b                  13.4258(0)
_cell_length_c                   6.9689(0)
_cell_angle_alpha               90.0000(0)
_cell_angle_beta                89.9001(0)
_cell_angle_gamma               90.0000(0)


loop_
_symmetry_equiv_pos_as_xyz
'+x,+y,+z'

loop_
_atom_site_label
_atom_site_type_symbol
_atom_site_occupancy
_atom_site_fract_x
_atom_site_fract_y
_atom_site_fract_z
     C    C  6.9689      0.3574    0.9829    0.3601
     C    C  6.9689      0.5699    0.7734    0.7713
     C    C  6.9689      0.5760    0.7994    0.9682
     C    C  6.9689      0.5092    0.6114    0.0615
     C    C  6.9689      0.6408    0.8894    0.9877
     C    C  6.9689      0.5092    0.5372    0.2051
     C    C  6.9689      0.5031    0.4829    0.8196
     C    C  6.9689      0.6666    0.9444    0.1546
     C    C  6.9689      0.3550    0.0846    0.3077
     C    C  6.9689      0.2905    0.2734    0.4084
     C    C  6.9689      0.2844    0.2994    0.2114
     C    C  6.9689      0.3512    0.1114    0.1182
     C    C  6.9689      0.2197    0.3894    0.1919
     C    C  6.9689      0.3512    0.0372    0.9746
     C    C  6.9689      0.5054    0.5846    0.8719
     C    C  6.9689      0.1938    0.4444    0.0251
     C    C  6.9689      0.8513    0.5814    0.3753
     C    C  6.9689      0.7890    0.3921    0.2751
     C    C  6.9689      0.7825    0.3662    0.4721
     C    C  6.9689      0.8472    0.5548    0.5649
     C    C  6.9689      0.7196    0.2753    0.4915
     C    C  6.9689      0.8478    0.6293    0.7080
     C    C  6.9689      0.8540    0.6831    0.3225
     C    C  6.9689      0.6938    0.2203    0.6585
     C    C  6.9689      0.0091    0.0814    0.8044
     C    C  6.9689      0.0714    0.8921    0.9046
     C    C  6.9689      0.0780    0.8662    0.7075
     C    C  6.9689      0.0132    0.0548    0.6148
     C    C  6.9689      0.1408    0.7753    0.6881
     C    C  6.9689      0.0126    0.1293    0.4717
     C    C  6.9689      0.0064    0.1831    0.8571
     C    C  6.9689      0.1666    0.7203    0.5212
     N    N  6.9689      0.6238    0.8350    0.6482
     N    N  6.9689      0.5064    0.4774    0.3268
     N    N  6.9689      0.4987    0.3994    0.7732
     N    N  6.9689      0.6878    0.9931    0.2898
     N    N  6.9689      0.2366    0.3350    0.5315
     N    N  6.9689      0.3540    0.9774    0.8528
     N    N  6.9689      0.3618    0.8994    0.4064
     N    N  6.9689      0.1726    0.4931    0.8899
     N    N  6.9689      0.7370    0.3296    0.1519
     N    N  6.9689      0.8514    0.6894    0.8291
     N    N  6.9689      0.8590    0.7665    0.2755
     N    N  6.9689      0.6726    0.1715    0.7937
     N    N  6.9689      0.1234    0.8296    0.0278
     N    N  6.9689      0.0090    0.1894    0.3506
     N    N  6.9689      0.0014    0.2665    0.9042
     N    N  6.9689      0.1878    0.6715    0.3860
     S    S  6.9689      0.1806    0.7322    0.9154
     S    S  6.9689      0.5068    0.7325    0.1570
     S    S  6.9689      0.6826    0.9318    0.7606
     S    S  6.9689      0.3639    0.1660    0.5041
     S    S  6.9689      0.3536    0.2325    0.0226
     S    S  6.9689      0.1778    0.4318    0.4191
     S    S  6.9689      0.8609    0.5000    0.1789
     S    S  6.9689      0.8493    0.4340    0.6614
     S    S  6.9689      0.6798    0.2322    0.2643
     S    S  6.9689      0.9996    0.0000    0.0007
     S    S  6.9689      0.0112    0.9340    0.5183
     S    S  6.9689      0.4965    0.6660    0.6755


data_XXII-10540-1012-1
_audit_creation_method         'generated by CrystalMaker 8.7.6'
_publ_section_comment
;
 XXII-10540-1012-1 -0.0137 1032.770105 -1.26108330E+004 0 0  60 (Pna21) n 
- 1

;
_cell_length_a                  13.8030(0)
_cell_length_b                   6.9508(0)
_cell_length_c                  10.7646(0)
_cell_angle_alpha               90.0000(0)
_cell_angle_beta                90.0000(0)
_cell_angle_gamma               90.0000(0)


loop_
_symmetry_equiv_pos_as_xyz
'+x,+y,+z'

loop_
_atom_site_label
_atom_site_type_symbol
_atom_site_occupancy
_atom_site_fract_x
_atom_site_fract_y
_atom_site_fract_z
     C    C  1.0000      0.8309    0.7771    0.6408
     C    C  1.0000      0.4181    0.1664    0.9512
     C    C  1.0000      0.4449    0.3628    0.9415
     C    C  1.0000      0.2839    0.4596    0.0717
     C    C  1.0000      0.5323    0.3779    0.8786
     C    C  1.0000      0.2292    0.5996    0.1359
     C    C  1.0000      0.1691    0.2229    0.1408
     C    C  1.0000      0.5854    0.5461    0.8560
     C    C  1.0000      0.7442    0.7293    0.5783
     C    C  1.0000      0.5819    0.8336    0.4512
     C    C  1.0000      0.5551    0.6372    0.4415
     C    C  1.0000      0.7161    0.5404    0.5717
     C    C  1.0000      0.4677    0.6221    0.3786
     C    C  1.0000      0.7708    0.4004    0.6359
     C    C  1.0000      0.2558    0.2707    0.0783
     C    C  1.0000      0.4146    0.4539    0.3560
     C    C  1.0000      0.7558    0.2293    0.0783
     C    C  1.0000      0.9181    0.3336    0.9512
     C    C  1.0000      0.9449    0.1372    0.9415
     C    C  1.0000      0.7839    0.0404    0.0717
     C    C  1.0000      0.0323    0.1221    0.8786
     C    C  1.0000      0.7292    0.9004    0.1359
     C    C  1.0000      0.6691    0.2771    0.1408
     C    C  1.0000      0.0854    0.9539    0.8560
     C    C  1.0000      0.2442    0.7707    0.5783
     C    C  1.0000      0.0819    0.6664    0.4512
     C    C  1.0000      0.0551    0.8628    0.4415
     C    C  1.0000      0.2161    0.9596    0.5717
     C    C  1.0000      0.9677    0.8779    0.3786
     C    C  1.0000      0.2708    0.0996    0.6359
     C    C  1.0000      0.3309    0.7229    0.6408
     C    C  1.0000      0.9146    0.0461    0.3560
     N    N  1.0000      0.4790    0.0399    0.9018
     N    N  1.0000      0.1876    0.7209    0.1918
     N    N  1.0000      0.0953    0.1779    0.1887
     N    N  1.0000      0.6322    0.6866    0.8404
     N    N  1.0000      0.5210    0.9601    0.4018
     N    N  1.0000      0.8124    0.2791    0.6918
     N    N  1.0000      0.9047    0.8221    0.6887
     N    N  1.0000      0.3678    0.3134    0.3404
     N    N  1.0000      0.9790    0.4601    0.9018
     N    N  1.0000      0.6876    0.7791    0.1918
     N    N  1.0000      0.5953    0.3221    0.1887
     N    N  1.0000      0.1322    0.8134    0.8404
     N    N  1.0000      0.0210    0.5399    0.4018
     N    N  1.0000      0.3124    0.2209    0.6918
     N    N  1.0000      0.4047    0.6779    0.6887
     N    N  1.0000      0.8678    0.1866    0.3404
     S    S  1.0000      0.9286    0.6494    0.3383
     S    S  1.0000      0.3836    0.5631    0.9976
     S    S  1.0000      0.5714    0.1494    0.8383
     S    S  1.0000      0.6871    0.9315    0.5165
     S    S  1.0000      0.6164    0.4369    0.4976
     S    S  1.0000      0.4286    0.8506    0.3383
     S    S  1.0000      0.8129    0.4315    0.0165
     S    S  1.0000      0.8836    0.9369    0.9976
     S    S  1.0000      0.0714    0.3506    0.8383
     S    S  1.0000      0.1871    0.5685    0.5165
     S    S  1.0000      0.1164    0.0631    0.4976
     S    S  1.0000      0.3129    0.0685    0.0165


data_XXII-1483-1972-1
_audit_creation_method         'generated by CrystalMaker 8.7.6'
_publ_section_comment
;
 XXII-1483-1972-1 0.0303 995.412557 -1.26111382E+004 0 0  60 (Pna21) n - 
1

;
_cell_length_a                  22.2416(0)
_cell_length_b                   6.5569(0)
_cell_length_c                   6.8256(0)
_cell_angle_alpha               90.0000(0)
_cell_angle_beta                90.0000(0)
_cell_angle_gamma               90.0000(0)


loop_
_symmetry_equiv_pos_as_xyz
'+x,+y,+z'

loop_
_atom_site_label
_atom_site_type_symbol
_atom_site_occupancy
_atom_site_fract_x
_atom_site_fract_y
_atom_site_fract_z
     C    C  1.0000      0.6983    0.0890    0.7345
     C    C  1.0000      0.3854    0.4448    0.3015
     C    C  1.0000      0.4004    0.4872    0.1034
     C    C  1.0000      0.3441    0.1379    0.9960
     C    C  1.0000      0.4411    0.6484    0.0974
     C    C  1.0000      0.3357    0.9821    0.8555
     C    C  1.0000      0.3017    0.9110    0.2345
     C    C  1.0000      0.4676    0.7384    0.9326
     C    C  1.0000      0.6721    0.8990    0.6867
     C    C  1.0000      0.6146    0.5552    0.8015
     C    C  1.0000      0.5996    0.5128    0.6034
     C    C  1.0000      0.6559    0.8621    0.4960
     C    C  1.0000      0.5589    0.3516    0.5974
     C    C  1.0000      0.6643    0.0179    0.3555
     C    C  1.0000      0.3279    0.1010    0.1867
     C    C  1.0000      0.5324    0.2616    0.4326
     C    C  1.0000      0.8279    0.3990    0.1867
     C    C  1.0000      0.8854    0.0552    0.3015
     C    C  1.0000      0.9004    0.0128    0.1034
     C    C  1.0000      0.8441    0.3621    0.9960
     C    C  1.0000      0.9411    0.8516    0.0974
     C    C  1.0000      0.8357    0.5179    0.8555
     C    C  1.0000      0.8017    0.5890    0.2345
     C    C  1.0000      0.9676    0.7616    0.9326
     C    C  1.0000      0.1721    0.6010    0.6867
     C    C  1.0000      0.1146    0.9448    0.8015
     C    C  1.0000      0.0996    0.9872    0.6034
     C    C  1.0000      0.1559    0.6379    0.4960
     C    C  1.0000      0.0589    0.1484    0.5974
     C    C  1.0000      0.1643    0.4821    0.3555
     C    C  1.0000      0.1983    0.4110    0.7345
     C    C  1.0000      0.0324    0.2384    0.4326
     N    N  1.0000      0.4123    0.5581    0.4365
     N    N  1.0000      0.3287    0.8499    0.7395
     N    N  1.0000      0.2790    0.7535    0.2742
     N    N  1.0000      0.4907    0.8177    0.7963
     N    N  1.0000      0.5877    0.4419    0.9365
     N    N  1.0000      0.6713    0.1501    0.2395
     N    N  1.0000      0.7210    0.2465    0.7742
     N    N  1.0000      0.5093    0.1823    0.2963
     N    N  1.0000      0.9123    0.9419    0.4365
     N    N  1.0000      0.8287    0.6501    0.7395
     N    N  1.0000      0.7790    0.7465    0.2742
     N    N  1.0000      0.9907    0.6823    0.7963
     N    N  1.0000      0.0877    0.0581    0.9365
     N    N  1.0000      0.1713    0.3499    0.2395
     N    N  1.0000      0.2210    0.2535    0.7742
     N    N  1.0000      0.0093    0.3177    0.2963
     S    S  1.0000      0.0444    0.2291    0.8347
     S    S  1.0000      0.3722    0.3653    0.8961
     S    S  1.0000      0.4556    0.7291    0.3347
     S    S  1.0000      0.6671    0.7332    0.8860
     S    S  1.0000      0.6278    0.6347    0.3961
     S    S  1.0000      0.5444    0.2709    0.8347
     S    S  1.0000      0.8329    0.2332    0.3860
     S    S  1.0000      0.8722    0.1347    0.8961
     S    S  1.0000      0.9556    0.7709    0.3347
     S    S  1.0000      0.1671    0.7668    0.8860
     S    S  1.0000      0.1278    0.8653    0.3961
     S    S  1.0000      0.3329    0.2668    0.3860


data_XXII-15318-6182-8
_audit_creation_method         'generated by CrystalMaker 8.7.6'
_publ_section_comment
;
 XXII-15318-6182-8 -0.0068 964.079646 -1.26110724E+004 0 0  60 (P-1) n - 
1

;
_cell_length_a                  14.1042(0)
_cell_length_b                  10.2894(0)
_cell_length_c                   6.9856(0)
_cell_angle_alpha               95.2838(0)
_cell_angle_beta               106.2496(0)
_cell_angle_gamma               82.9112(0)


loop_
_symmetry_equiv_pos_as_xyz
'+x,+y,+z'

loop_
_atom_site_label
_atom_site_type_symbol
_atom_site_occupancy
_atom_site_fract_x
_atom_site_fract_y
_atom_site_fract_z
     C    C  1.0000      0.8648    0.7563    0.5191
     C    C  1.0000      0.1193    0.6349    0.5913
     C    C  1.0000      0.1188    0.6734    0.4015
     C    C  1.0000      0.1290    0.4167    0.2681
     C    C  1.0000      0.1131    0.8095    0.4052
     C    C  1.0000      0.1275    0.3214    0.1079
     C    C  1.0000      0.1352    0.2437    0.4809
     C    C  1.0000      0.1132    0.8821    0.2447
     C    C  1.0000      0.8687    0.6215    0.5472
     C    C  1.0000      0.8807    0.3651    0.4087
     C    C  1.0000      0.8812    0.3266    0.5985
     C    C  1.0000      0.8710    0.5833    0.7319
     C    C  1.0000      0.8869    0.1905    0.5948
     C    C  1.0000      0.8725    0.6786    0.8921
     C    C  1.0000      0.1313    0.3785    0.4528
     C    C  1.0000      0.8868    0.1179    0.7553
     C    C  1.0000      0.6353    0.0943    0.3806
     C    C  1.0000      0.6134    0.8439    0.2244
     C    C  1.0000      0.6165    0.8048    0.4152
     C    C  1.0000      0.6372    0.0564    0.5652
     C    C  1.0000      0.6038    0.6718    0.4025
     C    C  1.0000      0.6403    0.1522    0.7250
     C    C  1.0000      0.6386    0.2287    0.3574
     C    C  1.0000      0.6032    0.6002    0.5635
     C    C  1.0000      0.3647    0.9057    0.6194
     C    C  1.0000      0.3866    0.1561    0.7756
     C    C  1.0000      0.3835    0.1952    0.5848
     C    C  1.0000      0.3628    0.9436    0.4348
     C    C  1.0000      0.3962    0.3282    0.5975
     C    C  1.0000      0.3597    0.8478    0.2750
     C    C  1.0000      0.3614    0.7713    0.6426
     C    C  1.0000      0.3968    0.3998    0.4365
     N    N  1.0000      0.1131    0.7312    0.7288
     N    N  1.0000      0.1251    0.2478    0.9664
     N    N  1.0000      0.1403    0.1312    0.5090
     N    N  1.0000      0.1158    0.9384    0.1064
     N    N  1.0000      0.8869    0.2688    0.2712
     N    N  1.0000      0.8749    0.7522    0.0336
     N    N  1.0000      0.8597    0.8688    0.4910
     N    N  1.0000      0.8842    0.0616    0.8936
     N    N  1.0000      0.5984    0.7512    0.0768
     N    N  1.0000      0.6426    0.2291    0.8627
     N    N  1.0000      0.6430    0.3405    0.3384
     N    N  1.0000      0.6035    0.5455    0.7055
     N    N  1.0000      0.4016    0.2488    0.9232
     N    N  1.0000      0.3574    0.7709    0.1373
     N    N  1.0000      0.3570    0.6595    0.6616
     N    N  1.0000      0.3965    0.4545    0.2945
     S    S  1.0000      0.4106    0.3896    0.8417
     S    S  1.0000      0.1275    0.5735    0.1901
     S    S  1.0000      0.1097    0.8746    0.6417
     S    S  1.0000      0.8695    0.5241    0.3289
     S    S  1.0000      0.8725    0.4265    0.8099
     S    S  1.0000      0.8903    0.1254    0.3583
     S    S  1.0000      0.6306    0.9982    0.1597
     S    S  1.0000      0.6359    0.8995    0.6410
     S    S  1.0000      0.5894    0.6104    0.1583
     S    S  1.0000      0.3694    0.0018    0.8403
     S    S  1.0000      0.3641    0.1005    0.3590
     S    S  1.0000      0.1305    0.4759    0.6711


data_XXII-15465-2453-1
_audit_creation_method         'generated by CrystalMaker 8.7.6'
_publ_section_comment
;
 XXII-15465-2453-1 0.0394 981.040079 -1.26112183E+004 0 0  60 (P21/c) n -
 1

;
_cell_length_a                   6.4782(0)
_cell_length_b                  11.4820(0)
_cell_length_c                  13.2996(0)
_cell_angle_alpha               90.0000(0)
_cell_angle_beta                82.6102(0)
_cell_angle_gamma               90.0000(0)


loop_
_symmetry_equiv_pos_as_xyz
'+x,+y,+z'

loop_
_atom_site_label
_atom_site_type_symbol
_atom_site_occupancy
_atom_site_fract_x
_atom_site_fract_y
_atom_site_fract_z
     C    C  1.0000      0.4376    0.1656    0.3238
     C    C  1.0000      0.0682    0.7286    0.0369
     C    C  1.0000      0.9920    0.8305    0.0898
     C    C  1.0000      0.2974    0.8105    0.2093
     C    C  1.0000      0.8390    0.8815    0.0397
     C    C  1.0000      0.4248    0.8611    0.2759
     C    C  1.0000      0.5624    0.6656    0.1762
     C    C  1.0000      0.7242    0.9826    0.0666
     C    C  1.0000      0.6327    0.2106    0.3410
     C    C  1.0000      0.9318    0.2286    0.4631
     C    C  1.0000      0.0080    0.3305    0.4102
     C    C  1.0000      0.7026    0.3105    0.2907
     C    C  1.0000      0.1610    0.3815    0.4603
     C    C  1.0000      0.5752    0.3611    0.2241
     C    C  1.0000      0.3673    0.7106    0.1590
     C    C  1.0000      0.2758    0.4826    0.4334
     C    C  1.0000      0.6327    0.2894    0.8410
     C    C  1.0000      0.9318    0.2714    0.9631
     C    C  1.0000      0.0080    0.1695    0.9102
     C    C  1.0000      0.7026    0.1895    0.7907
     C    C  1.0000      0.1610    0.1185    0.9603
     C    C  1.0000      0.5752    0.1389    0.7241
     C    C  1.0000      0.4376    0.3344    0.8238
     C    C  1.0000      0.2758    0.0174    0.9334
     C    C  1.0000      0.3673    0.7894    0.6590
     C    C  1.0000      0.0682    0.7714    0.5369
     C    C  1.0000      0.9920    0.6695    0.5898
     C    C  1.0000      0.2974    0.6895    0.7093
     C    C  1.0000      0.8390    0.6185    0.5397
     C    C  1.0000      0.4248    0.6389    0.7759
     C    C  1.0000      0.5624    0.8344    0.6762
     C    C  1.0000      0.7242    0.5174    0.5666
     N    N  1.0000      0.9851    0.7038    0.9533
     N    N  1.0000      0.5373    0.9014    0.3301
     N    N  1.0000      0.7264    0.6275    0.1894
     N    N  1.0000      0.6272    0.0687    0.0874
     N    N  1.0000      0.0149    0.2038    0.5467
     N    N  1.0000      0.4627    0.4014    0.1699
     N    N  1.0000      0.2736    0.1275    0.3106
     N    N  1.0000      0.3728    0.5687    0.4126
     N    N  1.0000      0.0149    0.2962    0.0467
     N    N  1.0000      0.4627    0.0986    0.6699
     N    N  1.0000      0.2736    0.3725    0.8106
     N    N  1.0000      0.3728    0.9313    0.9126
     N    N  1.0000      0.9851    0.7962    0.4533
     N    N  1.0000      0.5373    0.5986    0.8301
     N    N  1.0000      0.7264    0.8725    0.6894
     N    N  1.0000      0.6272    0.4313    0.5874
     S    S  1.0000      0.8055    0.7020    0.4342
     S    S  1.0000      0.0640    0.8856    0.2023
     S    S  1.0000      0.8055    0.7980    0.9342
     S    S  1.0000      0.7518    0.1279    0.4272
     S    S  1.0000      0.9360    0.3856    0.2977
     S    S  1.0000      0.1945    0.2980    0.5658
     S    S  1.0000      0.7518    0.3721    0.9272
     S    S  1.0000      0.9360    0.1144    0.7977
     S    S  1.0000      0.1945    0.2020    0.0658
     S    S  1.0000      0.2482    0.8721    0.5728
     S    S  1.0000      0.0640    0.6144    0.7023
     S    S  1.0000      0.2482    0.6279    0.0728


data_XXII-16019-7359-4
_audit_creation_method         'generated by CrystalMaker 8.7.6'
_publ_section_comment
;
 XXII-16019-7359-4 0.0564 976.573327 -1.26111567E+004 0 0  60 (P21/c) n -
 1

;
_cell_length_a                  12.9082(0)
_cell_length_b                   9.8873(0)
_cell_length_c                   7.9168(0)
_cell_angle_alpha               90.0000(0)
_cell_angle_beta                75.1320(0)
_cell_angle_gamma               90.0000(0)


loop_
_symmetry_equiv_pos_as_xyz
'+x,+y,+z'

loop_
_atom_site_label
_atom_site_type_symbol
_atom_site_occupancy
_atom_site_fract_x
_atom_site_fract_y
_atom_site_fract_z
     C    C  1.0000      0.8660    0.1638    0.2197
     C    C  1.0000      0.1729    0.0632    0.2009
     C    C  1.0000      0.2735    0.0601    0.0755
     C    C  1.0000      0.2742    0.7869    0.0839
     C    C  1.0000      0.3059    0.1917    0.0268
     C    C  1.0000      0.3164    0.6585    0.0235
     C    C  1.0000      0.1340    0.6638    0.2803
     C    C  1.0000      0.4007    0.2285    0.9044
     C    C  1.0000      0.8217    0.2886    0.2898
     C    C  1.0000      0.8271    0.5632    0.2991
     C    C  1.0000      0.7265    0.5601    0.4245
     C    C  1.0000      0.7258    0.2869    0.4161
     C    C  1.0000      0.6941    0.6917    0.4732
     C    C  1.0000      0.6836    0.1585    0.4765
     C    C  1.0000      0.1783    0.7886    0.2102
     C    C  1.0000      0.5993    0.7285    0.5956
     C    C  1.0000      0.8217    0.2114    0.7898
     C    C  1.0000      0.8271    0.9368    0.7991
     C    C  1.0000      0.7265    0.9399    0.9245
     C    C  1.0000      0.7258    0.2131    0.9161
     C    C  1.0000      0.6941    0.8083    0.9732
     C    C  1.0000      0.6836    0.3415    0.9765
     C    C  1.0000      0.8660    0.3362    0.7197
     C    C  1.0000      0.5993    0.7715    0.0956
     C    C  1.0000      0.1783    0.7114    0.7102
     C    C  1.0000      0.1729    0.4368    0.7009
     C    C  1.0000      0.2735    0.4399    0.5755
     C    C  1.0000      0.2742    0.7131    0.5839
     C    C  1.0000      0.3059    0.3083    0.5268
     C    C  1.0000      0.3164    0.8415    0.5235
     C    C  1.0000      0.1340    0.8362    0.7803
     C    C  1.0000      0.4007    0.2715    0.4044
     N    N  1.0000      0.1308    0.1848    0.2444
     N    N  1.0000      0.3448    0.5487    0.9728
     N    N  1.0000      0.0990    0.5599    0.3445
     N    N  1.0000      0.4809    0.2554    0.7987
     N    N  1.0000      0.8692    0.6848    0.2556
     N    N  1.0000      0.6552    0.0487    0.5272
     N    N  1.0000      0.9010    0.0599    0.1555
     N    N  1.0000      0.5191    0.7554    0.7013
     N    N  1.0000      0.8692    0.8152    0.7556
     N    N  1.0000      0.6552    0.4513    0.0272
     N    N  1.0000      0.9010    0.4401    0.6555
     N    N  1.0000      0.5191    0.7446    0.2013
     N    N  1.0000      0.1308    0.3152    0.7444
     N    N  1.0000      0.3448    0.9513    0.4728
     N    N  1.0000      0.0990    0.9401    0.8445
     N    N  1.0000      0.4809    0.2446    0.2987
     S    S  1.0000      0.2098    0.1963    0.6383
     S    S  1.0000      0.3511    0.9224    0.9799
     S    S  1.0000      0.2098    0.3037    0.1383
     S    S  1.0000      0.9012    0.4248    0.1942
     S    S  1.0000      0.6489    0.4224    0.5201
     S    S  1.0000      0.7902    0.8037    0.3617
     S    S  1.0000      0.9012    0.0752    0.6942
     S    S  1.0000      0.6489    0.0776    0.0201
     S    S  1.0000      0.7902    0.6963    0.8617
     S    S  1.0000      0.0988    0.5752    0.8058
     S    S  1.0000      0.3511    0.5776    0.4799
     S    S  1.0000      0.0988    0.9248    0.3058


data_XXII-29250-58-2
_audit_creation_method         'generated by CrystalMaker 8.7.6'
_publ_section_comment
;
 XXII-29250-58-2 0.0100 986.877713 -1.26112179E+004 0 0  60 (P212121) n -
 1

;
_cell_length_a                  11.5036(0)
_cell_length_b                   8.3930(0)
_cell_length_c                  10.2214(0)
_cell_angle_alpha               90.0000(0)
_cell_angle_beta                90.0000(0)
_cell_angle_gamma               90.0000(0)


loop_
_symmetry_equiv_pos_as_xyz
'+x,+y,+z'

loop_
_atom_site_label
_atom_site_type_symbol
_atom_site_occupancy
_atom_site_fract_x
_atom_site_fract_y
_atom_site_fract_z
     C    C  1.0000      0.2632    0.7703    0.4750
     C    C  1.0000      0.2907    0.2168    0.5919
     C    C  1.0000      0.3816    0.3303    0.5846
     C    C  1.0000      0.3905    0.3499    0.8478
     C    C  1.0000      0.3919    0.3854    0.4569
     C    C  1.0000      0.4230    0.4443    0.9563
     C    C  1.0000      0.2368    0.2297    0.9750
     C    C  1.0000      0.4671    0.5041    0.4109
     C    C  1.0000      0.2008    0.7546    0.3565
     C    C  1.0000      0.2093    0.7832    0.0919
     C    C  1.0000      0.1184    0.6697    0.0846
     C    C  1.0000      0.1095    0.6501    0.3478
     C    C  1.0000      0.1081    0.6146    0.9569
     C    C  1.0000      0.0770    0.5557    0.4563
     C    C  1.0000      0.2992    0.2454    0.8565
     C    C  1.0000      0.0329    0.4959    0.9109
     C    C  1.0000      0.7008    0.7454    0.6435
     C    C  1.0000      0.7093    0.7168    0.9081
     C    C  1.0000      0.6184    0.8303    0.9154
     C    C  1.0000      0.6095    0.8499    0.6522
     C    C  1.0000      0.6081    0.8854    0.0431
     C    C  1.0000      0.5770    0.9443    0.5437
     C    C  1.0000      0.7632    0.7297    0.5250
     C    C  1.0000      0.5329    0.0041    0.0891
     C    C  1.0000      0.7992    0.2546    0.1435
     C    C  1.0000      0.7907    0.2832    0.4081
     C    C  1.0000      0.8816    0.1697    0.4154
     C    C  1.0000      0.8905    0.1501    0.1522
     C    C  1.0000      0.8919    0.1146    0.5431
     C    C  1.0000      0.9230    0.0557    0.0437
     C    C  1.0000      0.7368    0.2703    0.0250
     C    C  1.0000      0.9671    0.9959    0.5891
     N    N  1.0000      0.2368    0.1832    0.4801
     N    N  1.0000      0.4521    0.5269    0.0442
     N    N  1.0000      0.1802    0.2140    0.0707
     N    N  1.0000      0.5272    0.6093    0.3741
     N    N  1.0000      0.2632    0.8168    0.9801
     N    N  1.0000      0.0479    0.4731    0.5442
     N    N  1.0000      0.3198    0.7860    0.5707
     N    N  1.0000      0.9728    0.3907    0.8741
     N    N  1.0000      0.7632    0.6832    0.0199
     N    N  1.0000      0.5479    0.0269    0.4558
     N    N  1.0000      0.8198    0.7140    0.4293
     N    N  1.0000      0.4728    0.1093    0.1259
     N    N  1.0000      0.7368    0.3168    0.5199
     N    N  1.0000      0.9521    0.9731    0.9558
     N    N  1.0000      0.6802    0.2860    0.9293
     N    N  1.0000      0.0272    0.8907    0.6259
     S    S  1.0000      0.7938    0.2144    0.6406
     S    S  1.0000      0.4772    0.3833    0.7093
     S    S  1.0000      0.2938    0.2856    0.3594
     S    S  1.0000      0.2564    0.8796    0.2345
     S    S  1.0000      0.0228    0.6167    0.2093
     S    S  1.0000      0.2062    0.7144    0.8594
     S    S  1.0000      0.7564    0.6204    0.7655
     S    S  1.0000      0.5228    0.8833    0.7907
     S    S  1.0000      0.7062    0.7856    0.1406
     S    S  1.0000      0.7436    0.3796    0.2655
     S    S  1.0000      0.9772    0.1167    0.2907
     S    S  1.0000      0.2436    0.1204    0.7345


data_XXII-30820-8371-1
_audit_creation_method         'generated by CrystalMaker 8.7.6'
_publ_section_comment
;
 XXII-30820-8371-1 -0.0314 999.681921 -1.26110803E+004 0 0  60 (P212121) 
n - 1

;
_cell_length_a                   5.7196(0)
_cell_length_b                  13.0232(0)
_cell_length_c                  13.4208(0)
_cell_angle_alpha               90.0000(0)
_cell_angle_beta                90.0000(0)
_cell_angle_gamma               90.0000(0)


loop_
_symmetry_equiv_pos_as_xyz
'+x,+y,+z'

loop_
_atom_site_label
_atom_site_type_symbol
_atom_site_occupancy
_atom_site_fract_x
_atom_site_fract_y
_atom_site_fract_z
     C    C  1.0000      0.3584    0.2877    0.6833
     C    C  1.0000      0.5921    0.5197    0.1983
     C    C  1.0000      0.6133    0.4726    0.1035
     C    C  1.0000      0.9873    0.5944    0.0635
     C    C  1.0000      0.4368    0.3999    0.0921
     C    C  1.0000      0.1674    0.6260    0.9983
     C    C  1.0000      0.1416    0.7123    0.1833
     C    C  1.0000      0.4059    0.3353    0.0098
     C    C  1.0000      0.5258    0.3628    0.6566
     C    C  1.0000      0.9079    0.4803    0.6983
     C    C  1.0000      0.8867    0.5274    0.6035
     C    C  1.0000      0.5127    0.4056    0.5635
     C    C  1.0000      0.0632    0.6001    0.5921
     C    C  1.0000      0.3326    0.3740    0.4983
     C    C  1.0000      0.9742    0.6372    0.1566
     C    C  1.0000      0.0941    0.6647    0.5098
     C    C  1.0000      0.0258    0.1372    0.3434
     C    C  1.0000      0.4079    0.0197    0.3017
     C    C  1.0000      0.3867    0.9726    0.3965
     C    C  1.0000      0.0127    0.0944    0.4365
     C    C  1.0000      0.5632    0.8999    0.4079
     C    C  1.0000      0.8326    0.1260    0.5017
     C    C  1.0000      0.8584    0.2123    0.3167
     C    C  1.0000      0.5941    0.8353    0.4902
     C    C  1.0000      0.4742    0.8628    0.8434
     C    C  1.0000      0.0921    0.9803    0.8017
     C    C  1.0000      0.1133    0.0274    0.8965
     C    C  1.0000      0.4873    0.9056    0.9365
     C    C  1.0000      0.9368    0.1001    0.9079
     C    C  1.0000      0.6674    0.8740    0.0017
     C    C  1.0000      0.6416    0.7877    0.8167
     C    C  1.0000      0.9059    0.1647    0.9902
     N    N  1.0000      0.4144    0.4882    0.2544
     N    N  1.0000      0.3202    0.6490    0.9433
     N    N  1.0000      0.2822    0.7746    0.2054
     N    N  1.0000      0.3884    0.2801    0.9401
     N    N  1.0000      0.0856    0.5118    0.7544
     N    N  1.0000      0.1798    0.3510    0.4433
     N    N  1.0000      0.2178    0.2254    0.7054
     N    N  1.0000      0.1116    0.7199    0.4401
     N    N  1.0000      0.5856    0.9882    0.2456
     N    N  1.0000      0.6798    0.1490    0.5567
     N    N  1.0000      0.7178    0.2746    0.2946
     N    N  1.0000      0.6116    0.7801    0.5599
     N    N  1.0000      0.9144    0.0118    0.7456
     N    N  1.0000      0.8202    0.8510    0.0567
     N    N  1.0000      0.7822    0.7254    0.7946
     N    N  1.0000      0.8884    0.2199    0.0599
     S    S  1.0000      0.7655    0.1020    0.8019
     S    S  1.0000      0.8146    0.4988    0.0093
     S    S  1.0000      0.2655    0.3980    0.1981
     S    S  1.0000      0.7231    0.3884    0.7524
     S    S  1.0000      0.6854    0.5012    0.5093
     S    S  1.0000      0.2345    0.6020    0.6981
     S    S  1.0000      0.2231    0.1116    0.2476
     S    S  1.0000      0.1854    0.9988    0.4907
     S    S  1.0000      0.7345    0.8980    0.3019
     S    S  1.0000      0.2769    0.8884    0.7476
     S    S  1.0000      0.3146    0.0012    0.9907
     S    S  1.0000      0.7769    0.6116    0.2524
