# Supplementary material for: Report on the sixth blind test of organic crystal structure prediction methods
Source: Acta Crystallogr B Struct Sci Cryst Eng Mater. 2016 Aug 1;72(Pt 4):439–59. doi: 10.1107/S2052520616007447 (PMC4971545; doi:10.1107/S2052520616007447)
Supplement: Supplementary file 2 [file b-72-00439-sup2.zip › Group_17_Podeszwa/README.txt]

The four xxii-list files give relative energies of the structures, as in the original submission (list and list-alt) and after refitting/fixing the potential. See the SI document for more details. The associate structures correspond to the idenitifers in the XXII-1_Podeszwa.cif file.
