# Supplementary material for: Report on the sixth blind test of organic crystal structure prediction methods
Source: Acta Crystallogr B Struct Sci Cryst Eng Mater. 2016 Aug 1;72(Pt 4):439–59. doi: 10.1107/S2052520616007447 (PMC4971545; doi:10.1107/S2052520616007447)
Supplement: Supplementary file 2 [file b-72-00439-sup2.zip › Group_17_Podeszwa/XXII-1_Podeszwa.cif]

data_cb_246_1
# comments
_symmetry_space_group_name_H-M Pbca
_cell_formula_units_Z 8
loop_
_symmetry_equiv_pos_site_id
_symmetry_equiv_pos_as_xyz
1 x,y,z
2 1/2-x,1/2+y,z
3 x,1/2-y,1/2+z
4 1/2+x,y,1/2-z
5 1/2+x,1/2-y,-z
6 -x,1/2+y,1/2-z
7 1/2-x,-y,1/2+z
8 -x,-y,-z
_cell_length_a 8.33958
_cell_length_b 19.2944
_cell_length_c 12.5555
_cell_angle_alpha  90
_cell_angle_beta  90
_cell_angle_gamma  90
#
loop_
_atom_site_label
_atom_site_fract_x
_atom_site_fract_y
_atom_site_fract_z
C1 0.165353 0.010955 0.085358
C2 0.062540 0.015442 0.174625
S3 0.186810 0.074823 -0.012216
S4 -0.059017 0.087729 0.203458
C5 0.156117 0.150210 0.064595
C6 0.058445 0.155169 0.150021
C7 0.239245 -0.052678 0.084006
N8 0.055393 -0.038248 0.237411
S9 0.172520 -0.100592 0.190912
C10 0.241657 0.208462 0.025962
N11 0.311400 0.254750 -0.009604
C12 0.037869 0.219101 0.204172
N13 0.014831 0.270413 0.249245
C14 0.349243 -0.078867 0.009135
N15 0.438805 -0.101377 -0.051955
#
data_am_65_2
# comments
_symmetry_space_group_name_H-M P21/n
_cell_formula_units_Z 4
loop_
_symmetry_equiv_pos_site_id
_symmetry_equiv_pos_as_xyz
1 x,y,z
2 -x,-y,-z
3 1/2-x,1/2+y,1/2-z
4 1/2+x,1/2-y,1/2+z
_cell_length_a 8.50761
_cell_length_b 7.60234
_cell_length_c 16.089
_cell_angle_alpha  90
_cell_angle_beta  108.983
_cell_angle_gamma  90
#
loop_
_atom_site_label
_atom_site_fract_x
_atom_site_fract_y
_atom_site_fract_z
C1 0.834578 0.182528 0.879751
C2 0.985865 0.263115 0.929740
S3 0.756411 0.176380 0.764838
S4 1.123347 0.367834 0.883640
C5 0.943362 0.167549 0.739424
C6 1.088622 0.243750 0.786620
C7 0.754329 0.118156 0.935141
N8 1.022435 0.262791 1.015114
S9 0.871074 0.166244 1.042236
C10 0.927357 0.075027 0.660472
N11 0.907481 0.001147 0.594940
C12 1.230679 0.233941 0.758679
N13 1.348384 0.232552 0.737403
C14 0.600316 0.030162 0.913079
N15 0.473614 -0.041180 0.896134
#
data_fc_75_3
# comments
_symmetry_space_group_name_H-M P21/n
_cell_formula_units_Z 4
loop_
_symmetry_equiv_pos_site_id
_symmetry_equiv_pos_as_xyz
1 x,y,z
2 -x,-y,-z
3 1/2-x,1/2+y,1/2-z
4 1/2+x,1/2-y,1/2+z
_cell_length_a 6.82451
_cell_length_b 8.4169
_cell_length_c 17.4308
_cell_angle_alpha  90
_cell_angle_beta  84.8788
_cell_angle_gamma  90
#
loop_
_atom_site_label
_atom_site_fract_x
_atom_site_fract_y
_atom_site_fract_z
C1 0.572664 -0.082361 0.910510
C2 0.759985 -0.011996 0.914916
S3 0.354985 0.021800 0.899709
S4 0.805239 0.194185 0.908328
C5 0.447684 0.184199 0.843312
C6 0.626232 0.252390 0.846915
C7 0.586034 -0.244119 0.920096
N8 0.906061 -0.106499 0.926495
S9 0.825479 -0.292188 0.934981
C10 0.311719 0.243801 0.793436
N11 0.194707 0.289944 0.754767
C12 0.684038 0.386571 0.800799
N13 0.735537 0.498040 0.765560
C14 0.435287 -0.358822 0.920416
N15 0.313113 -0.454446 0.921375
#
data_aq_182_4
# comments
_symmetry_space_group_name_H-M P212121
_cell_formula_units_Z 4
loop_
_symmetry_equiv_pos_site_id
_symmetry_equiv_pos_as_xyz
1 x,y,z
2 1/2+x,1/2-y,-z
3 -x,1/2+y,1/2-z
4 1/2-x,-y,1/2+z
_cell_length_a 13.9952
_cell_length_b 7.06532
_cell_length_c 10.4583
_cell_angle_alpha  90
_cell_angle_beta  90
_cell_angle_gamma  90
#
loop_
_atom_site_label
_atom_site_fract_x
_atom_site_fract_y
_atom_site_fract_z
C1 0.084262 0.752921 0.052963
C2 -0.007596 0.720443 0.104693
S3 0.180200 0.852940 0.135812
S4 -0.039744 0.772122 0.263785
C5 0.157511 0.768900 0.291734
C6 0.070204 0.737164 0.342234
C7 0.085083 0.703247 -0.074072
N8 -0.072519 0.652338 0.028065
S9 -0.027083 0.625714 -0.117027
C10 0.241653 0.741918 0.364790
N11 0.312097 0.725273 0.421275
C12 0.059636 0.675653 0.470647
N13 0.047589 0.629486 0.575520
C14 0.161234 0.714201 -0.161608
N15 0.222741 0.723447 -0.234968
#
data_au_403_5
# comments
_symmetry_space_group_name_H-M Pna21
_cell_formula_units_Z 4
loop_
_symmetry_equiv_pos_site_id
_symmetry_equiv_pos_as_xyz
1 x,y,z
2 1/2-x,1/2+y,1/2+z
3 1/2+x,1/2-y,z
4 -x,-y,1/2+z
_cell_length_a 13.8338
_cell_length_b 10.3918
_cell_length_c 7.24092
_cell_angle_alpha  90
_cell_angle_beta  90
_cell_angle_gamma  90
#
loop_
_atom_site_label
_atom_site_fract_x
_atom_site_fract_y
_atom_site_fract_z
C1 0.402908 0.796497 0.045930
C2 0.491429 0.848822 -0.016945
S3 0.312490 0.882762 0.160254
S4 0.524127 1.011960 0.006291
C5 0.325757 1.035336 0.055771
C6 0.409801 1.086357 -0.004989
C7 0.401053 0.666364 0.012254
N8 0.553009 0.769796 -0.092466
S9 0.508564 0.621703 -0.089377
C10 0.237978 1.105322 0.045469
N11 0.165018 1.159530 0.043102
C12 0.413173 1.212230 -0.081319
N13 0.419632 1.315329 -0.140714
C14 0.327424 0.577331 0.053890
N15 0.268026 0.502786 0.088196
#
data_am_18_6
# comments
_symmetry_space_group_name_H-M P21/n
_cell_formula_units_Z 4
loop_
_symmetry_equiv_pos_site_id
_symmetry_equiv_pos_as_xyz
1 x,y,z
2 -x,-y,-z
3 1/2-x,1/2+y,1/2-z
4 1/2+x,1/2-y,1/2+z
_cell_length_a 10.1727
_cell_length_b 7.50552
_cell_length_c 13.1117
_cell_angle_alpha  90
_cell_angle_beta  83.6747
_cell_angle_gamma  90
#
loop_
_atom_site_label
_atom_site_fract_x
_atom_site_fract_y
_atom_site_fract_z
C1 0.086785 0.174676 0.850709
C2 0.083695 0.250840 0.949776
S3 0.223955 0.174970 0.757667
S4 0.220260 0.355755 0.996663
C5 0.354029 0.162950 0.836355
C6 0.352312 0.234929 0.931057
C7 -0.036314 0.108951 0.836876
N8 -0.028633 0.246133 1.008340
S9 -0.143094 0.150593 0.945778
C10 0.467399 0.072915 0.789088
N11 0.558273 0.001288 0.746703
C12 0.464335 0.223015 0.986663
N13 0.554227 0.219895 1.033774
C14 -0.077092 0.024175 0.749700
N15 -0.112515 -0.044543 0.678574
#
data_am_150_7
# comments
_symmetry_space_group_name_H-M P21/n
_cell_formula_units_Z 4
loop_
_symmetry_equiv_pos_site_id
_symmetry_equiv_pos_as_xyz
1 x,y,z
2 -x,-y,-z
3 1/2-x,1/2+y,1/2-z
4 1/2+x,1/2-y,1/2+z
_cell_length_a 8.14624
_cell_length_b 8.31606
_cell_length_c 15.5755
_cell_angle_alpha  90
_cell_angle_beta  76.8455
_cell_angle_gamma  90
#
loop_
_atom_site_label
_atom_site_fract_x
_atom_site_fract_y
_atom_site_fract_z
C1 0.898609 0.325370 0.050292
C2 0.769721 0.422980 0.100502
S3 1.102892 0.309572 0.066868
S4 0.793594 0.542824 0.190220
C5 1.063784 0.335504 0.182261
C6 0.941131 0.428209 0.230983
C7 0.841486 0.251618 -0.016341
N8 0.626248 0.426524 0.076907
S9 0.637445 0.312158 -0.011368
C10 1.179695 0.252010 0.221422
N11 1.278910 0.184157 0.250095
C12 0.924088 0.445401 0.323334
N13 0.907819 0.465641 0.398344
C14 0.928682 0.146002 -0.081660
N15 0.998696 0.060021 -0.136109
#
data_ai_71_8
# comments
_symmetry_space_group_name_H-M P21/c
_cell_formula_units_Z 4
loop_
_symmetry_equiv_pos_site_id
_symmetry_equiv_pos_as_xyz
1 x,y,z
2 -x,-y,-z
3 -x,1/2+y,1/2-z
4 x,1/2-y,1/2+z
_cell_length_a 12.3056
_cell_length_b 6.66296
_cell_length_c 14.5625
_cell_angle_alpha  90
_cell_angle_beta  55.6494
_cell_angle_gamma  90
#
loop_
_atom_site_label
_atom_site_fract_x
_atom_site_fract_y
_atom_site_fract_z
C1 0.694098 0.087714 0.633546
C2 0.752065 0.278961 0.618731
S3 0.743599 -0.132529 0.665412
S4 0.882985 0.327269 0.632806
C5 0.795818 -0.034840 0.747357
C6 0.851176 0.147491 0.734146
C7 0.597789 0.099446 0.613264
N8 0.707103 0.426383 0.590225
S9 0.590364 0.342265 0.576162
C10 0.778462 -0.171142 0.829539
N11 0.764543 -0.288622 0.893924
C12 0.894115 0.209071 0.802244
N13 0.933101 0.263664 0.854164
C14 0.516833 -0.055178 0.617552
N15 0.450195 -0.180524 0.619935
#
data_ai_151_9
# comments
_symmetry_space_group_name_H-M P21/c
_cell_formula_units_Z 4
loop_
_symmetry_equiv_pos_site_id
_symmetry_equiv_pos_as_xyz
1 x,y,z
2 -x,-y,-z
3 -x,1/2+y,1/2-z
4 x,1/2-y,1/2+z
_cell_length_a 10.1117
_cell_length_b 6.65574
_cell_length_c 14.5766
_cell_angle_alpha  90
_cell_angle_beta  91.9866
_cell_angle_gamma  90
#
loop_
_atom_site_label
_atom_site_fract_x
_atom_site_fract_y
_atom_site_fract_z
C1 0.695045 0.088508 0.730616
C2 0.753266 0.280400 0.744036
S3 0.744739 -0.130861 0.788290
S4 0.884736 0.330531 0.823560
C5 0.796941 -0.030599 0.895900
C6 0.852557 0.152337 0.909652
C7 0.598326 0.098759 0.661977
N8 0.708132 0.426943 0.692323
S9 0.590907 0.341088 0.620074
C10 0.779313 -0.165507 0.969921
N11 0.765182 -0.281928 1.027795
C12 0.895495 0.216015 0.998952
N13 0.934504 0.272292 1.070124
C14 0.517019 -0.056913 0.626350
N15 0.450101 -0.183144 0.595851
#
data_fc_406_10
# comments
_symmetry_space_group_name_H-M P21/n
_cell_formula_units_Z 4
loop_
_symmetry_equiv_pos_site_id
_symmetry_equiv_pos_as_xyz
1 x,y,z
2 -x,-y,-z
3 1/2-x,1/2+y,1/2-z
4 1/2+x,1/2-y,1/2+z
_cell_length_a 13.8452
_cell_length_b 7.05387
_cell_length_c 9.9883
_cell_angle_alpha  90
_cell_angle_beta  86.1252
_cell_angle_gamma  90
#
loop_
_atom_site_label
_atom_site_fract_x
_atom_site_fract_y
_atom_site_fract_z
C1 0.477439 0.965202 0.835255
C2 0.446995 1.157070 0.839478
S3 0.415638 0.777099 0.916648
S4 0.339413 1.237451 0.925930
C5 0.294620 0.854091 0.908932
C6 0.264615 1.036755 0.912770
C7 0.565436 0.950827 0.763443
N8 0.503896 1.281423 0.777974
S9 0.602268 1.174067 0.711148
C10 0.227772 0.702422 0.902594
N11 0.175885 0.574082 0.899924
C12 0.164795 1.083323 0.910683
N13 0.084130 1.127581 0.912144
C14 0.621790 0.787127 0.735743
N15 0.669308 0.654454 0.712835
#
data_fc_141_11
# comments
_symmetry_space_group_name_H-M P21/n
_cell_formula_units_Z 4
loop_
_symmetry_equiv_pos_site_id
_symmetry_equiv_pos_as_xyz
1 x,y,z
2 -x,-y,-z
3 1/2-x,1/2+y,1/2-z
4 1/2+x,1/2-y,1/2+z
_cell_length_a 8.20787
_cell_length_b 6.93653
_cell_length_c 17.8596
_cell_angle_alpha  90
_cell_angle_beta  76.7428
_cell_angle_gamma  90
#
loop_
_atom_site_label
_atom_site_fract_x
_atom_site_fract_y
_atom_site_fract_z
C1 -0.029572 0.455783 0.908722
C2 0.045308 0.270724 0.904719
S3 0.077589 0.674970 0.905877
S4 0.261799 0.231133 0.894258
C5 0.272157 0.612703 0.844907
C6 0.344958 0.436611 0.840482
C7 -0.200243 0.436828 0.919299
N8 -0.053874 0.121356 0.911139
S9 -0.250895 0.194782 0.924696
C10 0.352615 0.770447 0.800715
N11 0.414663 0.904121 0.766928
C12 0.505070 0.403328 0.791334
N13 0.636802 0.370794 0.753382
C14 -0.322098 0.583462 0.926926
N15 -0.423894 0.701925 0.933839
#
data_am_190_12
# comments
_symmetry_space_group_name_H-M P21/n
_cell_formula_units_Z 4
loop_
_symmetry_equiv_pos_site_id
_symmetry_equiv_pos_as_xyz
1 x,y,z
2 -x,-y,-z
3 1/2-x,1/2+y,1/2-z
4 1/2+x,1/2-y,1/2+z
_cell_length_a 8.43918
_cell_length_b 15.9069
_cell_length_c 7.35995
_cell_angle_alpha  90
_cell_angle_beta  90.0638
_cell_angle_gamma  90
#
loop_
_atom_site_label
_atom_site_fract_x
_atom_site_fract_y
_atom_site_fract_z
C1 -0.097284 0.121707 0.210239
C2 0.034591 0.075296 0.274728
S3 -0.115947 0.231177 0.220590
S4 0.204859 0.121097 0.373101
C5 0.084190 0.261791 0.195969
C6 0.211130 0.218030 0.256763
C7 -0.211838 0.067411 0.147170
N8 0.026525 -0.006523 0.264046
S9 -0.147090 -0.034558 0.176892
C10 0.102264 0.340791 0.108828
N11 0.110881 0.406081 0.040121
C12 0.367504 0.249769 0.235580
N13 0.496587 0.274043 0.224797
C14 -0.361646 0.086830 0.073046
N15 -0.485458 0.101607 0.013067
#
data_cb_422_13
# comments
_symmetry_space_group_name_H-M Pbca
_cell_formula_units_Z 8
loop_
_symmetry_equiv_pos_site_id
_symmetry_equiv_pos_as_xyz
1 x,y,z
2 1/2-x,1/2+y,z
3 x,1/2-y,1/2+z
4 1/2+x,y,1/2-z
5 1/2+x,1/2-y,-z
6 -x,1/2+y,1/2-z
7 1/2-x,-y,1/2+z
8 -x,-y,-z
_cell_length_a 15.5894
_cell_length_b 15.6445
_cell_length_c 8.3546
_cell_angle_alpha  90
_cell_angle_beta  90
_cell_angle_gamma  90
#
loop_
_atom_site_label
_atom_site_fract_x
_atom_site_fract_y
_atom_site_fract_z
C1 0.058402 -0.968431 0.161581
C2 0.118123 -0.930398 0.055790
S3 0.045014 -1.078406 0.189102
S4 0.190874 -0.988462 -0.063826
C5 0.151120 -1.114467 0.158514
C6 0.208788 -1.078718 0.058014
C7 0.009485 -0.905974 0.232918
N8 0.117194 -0.847270 0.044235
S9 0.040728 -0.807648 0.160473
C10 0.171283 -1.188945 0.247582
N11 0.184232 -1.250497 0.320327
C12 0.291790 -1.114620 0.037919
N13 0.359423 -1.142768 0.015226
C14 -0.057548 -0.915670 0.344506
N15 -0.113106 -0.922463 0.435312
#
data_cb_1_14
# comments
_symmetry_space_group_name_H-M Pbca
_cell_formula_units_Z 8
loop_
_symmetry_equiv_pos_site_id
_symmetry_equiv_pos_as_xyz
1 x,y,z
2 1/2-x,1/2+y,z
3 x,1/2-y,1/2+z
4 1/2+x,y,1/2-z
5 1/2+x,1/2-y,-z
6 -x,1/2+y,1/2-z
7 1/2-x,-y,1/2+z
8 -x,-y,-z
_cell_length_a 19.7471
_cell_length_b 14.355
_cell_length_c 7.1704
_cell_angle_alpha  90
_cell_angle_beta  90
_cell_angle_gamma  90
#
loop_
_atom_site_label
_atom_site_fract_x
_atom_site_fract_y
_atom_site_fract_z
C1 0.043011 0.113007 0.767588
C2 0.068095 0.204874 0.781711
S3 0.091009 0.016037 0.704093
S4 0.153133 0.236317 0.741365
C5 0.170609 0.046816 0.797947
C6 0.195137 0.134235 0.812376
C7 -0.025467 0.112407 0.801670
N8 0.024754 0.270057 0.822740
S9 -0.051973 0.224544 0.843691
C10 0.209612 -0.030998 0.854024
N11 0.239984 -0.096632 0.894629
C12 0.261031 0.151267 0.884243
N13 0.314914 0.168206 0.938107
C14 -0.070292 0.036221 0.800407
N15 -0.107888 -0.025424 0.798720
#
data_am_2_15
# comments
_symmetry_space_group_name_H-M P21/n
_cell_formula_units_Z 4
loop_
_symmetry_equiv_pos_site_id
_symmetry_equiv_pos_as_xyz
1 x,y,z
2 -x,-y,-z
3 1/2-x,1/2+y,1/2-z
4 1/2+x,1/2-y,1/2+z
_cell_length_a 5.9379
_cell_length_b 8.5533
_cell_length_c 19.7867
_cell_angle_alpha  90
_cell_angle_beta  95.0331
_cell_angle_gamma  90
#
loop_
_atom_site_label
_atom_site_fract_x
_atom_site_fract_y
_atom_site_fract_z
C1 -0.027309 0.243904 0.968524
C2 0.168794 0.333778 0.961102
S3 -0.234267 0.199409 0.903256
S4 0.239376 0.413100 0.883579
C5 -0.068150 0.187622 0.833847
C6 0.119477 0.272626 0.826161
C7 -0.036285 0.204026 1.035461
N8 0.301313 0.362090 1.015665
S9 0.193797 0.283388 1.082203
C10 -0.154690 0.080946 0.783366
N11 -0.233884 -0.005198 0.743098
C12 0.236732 0.258164 0.767068
N13 0.334658 0.252653 0.719173
C14 -0.202762 0.116732 1.065105
N15 -0.338588 0.046222 1.090357
#
data_cb_347_16
# comments
_symmetry_space_group_name_H-M Pbca
_cell_formula_units_Z 8
loop_
_symmetry_equiv_pos_site_id
_symmetry_equiv_pos_as_xyz
1 x,y,z
2 1/2-x,1/2+y,z
3 x,1/2-y,1/2+z
4 1/2+x,y,1/2-z
5 1/2+x,1/2-y,-z
6 -x,1/2+y,1/2-z
7 1/2-x,-y,1/2+z
8 -x,-y,-z
_cell_length_a 20.079
_cell_length_b 12.0016
_cell_length_c 8.37071
_cell_angle_alpha  90
_cell_angle_beta  90
_cell_angle_gamma  90
#
loop_
_atom_site_label
_atom_site_fract_x
_atom_site_fract_y
_atom_site_fract_z
C1 0.828936 0.863188 0.392729
C2 0.839749 0.962853 0.306204
S3 0.885608 0.753086 0.407062
S4 0.913605 0.993479 0.200854
C5 0.961745 0.826603 0.399752
C6 0.972706 0.921857 0.317737
C7 0.765825 0.863586 0.456616
N8 0.791033 1.034631 0.301792
S9 0.726113 0.984856 0.401292
C10 1.013546 0.773705 0.486197
N11 1.054448 0.726504 0.555866
C12 1.036674 0.972398 0.315137
N13 1.088271 1.015096 0.306869
C14 0.734595 0.780795 0.549550
N15 0.708043 0.713392 0.625018
#
data_ak_267_17
# comments
_symmetry_space_group_name_H-M P21/c
_cell_formula_units_Z 4
loop_
_symmetry_equiv_pos_site_id
_symmetry_equiv_pos_as_xyz
1 x,y,z
2 -x,-y,-z
3 -x,1/2+y,1/2-z
4 x,1/2-y,1/2+z
_cell_length_a 10.9578
_cell_length_b 7.03369
_cell_length_c 12.9262
_cell_angle_alpha  90
_cell_angle_beta  91.2023
_cell_angle_gamma  90
#
loop_
_atom_site_label
_atom_site_fract_x
_atom_site_fract_y
_atom_site_fract_z
C1 0.796918 0.118318 0.750976
C2 0.763466 0.309833 0.769358
S3 0.746760 -0.077702 0.821965
S4 0.662374 0.381907 0.866389
C5 0.598804 -0.000786 0.854370
C6 0.565652 0.181551 0.872043
C7 0.879771 0.110912 0.672512
N8 0.813505 0.440221 0.712121
S9 0.909579 0.339338 0.631142
C10 0.514405 -0.152585 0.864285
N11 0.449528 -0.281244 0.873257
C12 0.444829 0.227643 0.901311
N13 0.348276 0.271250 0.927478
C14 0.937218 -0.050126 0.630405
N15 0.985840 -0.180617 0.595414
#
data_cd_28_18
# comments
_symmetry_space_group_name_H-M Pbcn
_cell_formula_units_Z 8
loop_
_symmetry_equiv_pos_site_id
_symmetry_equiv_pos_as_xyz
1 x,y,z
2 1/2-x,1/2+y,z
3 x,-y,1/2+z
4 1/2+x,1/2+y,1/2-z
5 1/2+x,1/2-y,-z
6 -x,y,1/2-z
7 1/2-x,1/2-y,1/2+z
8 -x,-y,-z
_cell_length_a 17.2747
_cell_length_b 8.61046
_cell_length_c 13.6497
_cell_angle_alpha  90
_cell_angle_beta  90
_cell_angle_gamma  90
#
loop_
_atom_site_label
_atom_site_fract_x
_atom_site_fract_y
_atom_site_fract_z
C1 0.091514 -0.093105 0.017680
C2 0.086655 -0.026485 0.112341
S3 0.101452 0.011265 -0.091487
S4 0.091772 0.174637 0.135860
C5 0.156967 0.170819 -0.050403
C6 0.152939 0.235441 0.039760
C7 0.083090 -0.251557 0.024153
N8 0.075813 -0.120706 0.185899
S9 0.068626 -0.301504 0.145114
C10 0.206570 0.232155 -0.123643
N11 0.244999 0.279764 -0.186219
C12 0.198320 0.367457 0.064383
N13 0.232917 0.476981 0.086924
C14 0.083526 -0.362014 -0.052056
N15 0.083204 -0.454172 -0.113768
#
data_af_65_19
# comments
_symmetry_space_group_name_H-M P21
_cell_formula_units_Z 2
loop_
_symmetry_equiv_pos_site_id
_symmetry_equiv_pos_as_xyz
1 x,y,z
2 -x,1/2+y,-z
_cell_length_a 6.82464
_cell_length_b 8.02097
_cell_length_c 9.96607
_cell_angle_alpha  90
_cell_angle_beta  69.7024
_cell_angle_gamma  90
#
loop_
_atom_site_label
_atom_site_fract_x
_atom_site_fract_y
_atom_site_fract_z
C1 0.189965 -0.104334 0.816588
C2 0.372284 -0.028092 0.825187
S3 -0.015599 0.001176 0.787510
S4 0.424260 0.187600 0.804338
C5 0.121794 0.166007 0.677176
C6 0.296059 0.239788 0.684211
C7 0.194021 -0.272527 0.842094
N8 0.506579 -0.124189 0.853868
S9 0.418440 -0.318597 0.876607
C10 0.027118 0.221400 0.579217
N11 -0.057735 0.264151 0.503067
C12 0.390640 0.375833 0.593568
N13 0.470234 0.489210 0.524062
C14 0.043655 -0.394276 0.845037
N15 -0.078768 -0.495651 0.848842
#
data_as_11_20
# comments
_symmetry_space_group_name_H-M Pna21
_cell_formula_units_Z 4
loop_
_symmetry_equiv_pos_site_id
_symmetry_equiv_pos_as_xyz
1 x,y,z
2 1/2-x,1/2+y,1/2+z
3 1/2+x,1/2-y,z
4 -x,-y,1/2+z
_cell_length_a 9.22098
_cell_length_b 20.3919
_cell_length_c 5.43695
_cell_angle_alpha  90
_cell_angle_beta  90
_cell_angle_gamma  90
#
loop_
_atom_site_label
_atom_site_fract_x
_atom_site_fract_y
_atom_site_fract_z
C1 0.239896 0.457676 1.056047
C2 0.145691 0.447701 0.856811
S3 0.285357 0.398429 1.273462
S4 0.060744 0.372604 0.791797
C5 0.279418 0.326969 1.093180
C6 0.190117 0.316852 0.902429
C7 0.284094 0.521860 1.060038
N8 0.118118 0.498002 0.717497
S9 0.203405 0.563338 0.822486
C10 0.376659 0.277844 1.172388
N11 0.455779 0.238884 1.246361
C12 0.190461 0.256484 0.774402
N13 0.184895 0.207626 0.668352
C14 0.376651 0.552701 1.227588
N15 0.451605 0.578911 1.364372
#
data_ai_480_21
# comments
_symmetry_space_group_name_H-M P21/c
_cell_formula_units_Z 4
loop_
_symmetry_equiv_pos_site_id
_symmetry_equiv_pos_as_xyz
1 x,y,z
2 -x,-y,-z
3 -x,1/2+y,1/2-z
4 x,1/2-y,1/2+z
_cell_length_a 8.65295
_cell_length_b 5.82968
_cell_length_c 20.1038
_cell_angle_alpha  90
_cell_angle_beta  84.6228
_cell_angle_gamma  90
#
loop_
_atom_site_label
_atom_site_fract_x
_atom_site_fract_y
_atom_site_fract_z
C1 0.719714 1.005572 0.542873
C2 0.814203 0.810652 0.548408
S3 0.597421 1.123258 0.607967
S4 0.826659 0.656611 0.623105
C5 0.702876 1.061810 0.676825
C6 0.793558 0.876507 0.682713
C7 0.732494 1.080878 0.477809
N8 0.893521 0.738908 0.494156
S9 0.856351 0.902393 0.430229
C10 0.680111 1.225368 0.728880
N11 0.655817 1.360891 0.770414
C12 0.869352 0.838867 0.741408
N13 0.930513 0.798853 0.788855
C14 0.657759 1.267532 0.450362
N15 0.596602 1.419108 0.426897
#
data_af_210_22
# comments
_symmetry_space_group_name_H-M P21
_cell_formula_units_Z 2
loop_
_symmetry_equiv_pos_site_id
_symmetry_equiv_pos_as_xyz
1 x,y,z
2 -x,1/2+y,-z
_cell_length_a 6.56865
_cell_length_b 6.99743
_cell_length_c 10.9394
_cell_angle_alpha  90
_cell_angle_beta  92.8007
_cell_angle_gamma  90
#
loop_
_atom_site_label
_atom_site_fract_x
_atom_site_fract_y
_atom_site_fract_z
C1 0.997696 1.011308 0.703063
C2 0.952891 0.820487 0.735539
S3 0.865460 1.213284 0.750276
S4 0.757307 0.755394 0.832322
C5 0.796041 1.138717 0.896849
C6 0.753052 0.957058 0.929077
C7 1.153727 1.012886 0.623638
N8 1.060817 0.685386 0.687884
S9 1.225952 0.780569 0.595437
C10 0.781569 1.291950 0.981034
N11 0.768256 1.421851 1.045700
C12 0.691530 0.913157 1.048657
N13 0.636627 0.871465 1.144091
C14 1.244297 1.171365 0.568187
N15 1.319444 1.299693 0.521221
#
data_ai_297_23
# comments
_symmetry_space_group_name_H-M P21/c
_cell_formula_units_Z 4
loop_
_symmetry_equiv_pos_site_id
_symmetry_equiv_pos_as_xyz
1 x,y,z
2 -x,-y,-z
3 -x,1/2+y,1/2-z
4 x,1/2-y,1/2+z
_cell_length_a 10.2262
_cell_length_b 6.85541
_cell_length_c 14.3198
_cell_angle_alpha  90
_cell_angle_beta  88.9119
_cell_angle_gamma  90
#
loop_
_atom_site_label
_atom_site_fract_x
_atom_site_fract_y
_atom_site_fract_z
C1 0.703639 0.874069 1.013536
C2 0.743849 0.682350 0.989741
S3 0.770043 1.087879 0.965764
S4 0.866631 0.627585 0.905469
C5 0.810194 1.007593 0.851405
C6 0.848602 0.824997 0.827738
C7 0.609477 0.866859 1.083405
N8 0.688079 0.538695 1.035100
S9 0.582184 0.626554 1.113643
C10 0.802958 1.157845 0.783555
N11 0.797890 1.285836 0.731064
C12 0.883240 0.777122 0.733834
N13 0.915048 0.732733 0.658665
C14 0.544013 1.023174 1.128073
N15 0.489964 1.149747 1.165943
#
data_ai_89_24
# comments
_symmetry_space_group_name_H-M P21/c
_cell_formula_units_Z 4
loop_
_symmetry_equiv_pos_site_id
_symmetry_equiv_pos_as_xyz
1 x,y,z
2 -x,-y,-z
3 -x,1/2+y,1/2-z
4 x,1/2-y,1/2+z
_cell_length_a 9.05452
_cell_length_b 6.80791
_cell_length_c 16.4001
_cell_angle_alpha  90
_cell_angle_beta  104.339
_cell_angle_gamma  90
#
loop_
_atom_site_label
_atom_site_fract_x
_atom_site_fract_y
_atom_site_fract_z
C1 0.680616 0.034292 0.563632
C2 0.674377 0.223702 0.527157
S3 0.700185 -0.185972 0.512303
S4 0.689148 0.268834 0.423532
C5 0.813712 -0.106901 0.445066
C6 0.808967 0.073490 0.409888
C7 0.660823 0.049045 0.643920
N8 0.652528 0.372477 0.573005
S9 0.633727 0.292614 0.665463
C10 0.911220 -0.256016 0.427715
N11 0.986664 -0.383250 0.414245
C12 0.901604 0.120118 0.354118
N13 0.972527 0.163166 0.306952
C14 0.657839 -0.102797 0.701961
N15 0.654011 -0.225690 0.750171
#
data_aq_12_25
# comments
_symmetry_space_group_name_H-M P212121
_cell_formula_units_Z 4
loop_
_symmetry_equiv_pos_site_id
_symmetry_equiv_pos_as_xyz
1 x,y,z
2 1/2+x,1/2-y,-z
3 -x,1/2+y,1/2-z
4 1/2-x,-y,1/2+z
_cell_length_a 13.2024
_cell_length_b 10.8132
_cell_length_c 7.07318
_cell_angle_alpha  90
_cell_angle_beta  90
_cell_angle_gamma  90
#
loop_
_atom_site_label
_atom_site_fract_x
_atom_site_fract_y
_atom_site_fract_z
C1 0.246979 0.704051 0.199649
C2 0.230980 0.739021 0.390256
S3 0.174314 0.754155 0.007530
S4 0.135575 0.842255 0.464879
C5 0.141510 0.904585 0.083539
C6 0.126099 0.939196 0.265011
C7 0.324803 0.619706 0.189851
N8 0.289347 0.688742 0.517814
S9 0.368610 0.590520 0.415225
C10 0.128672 0.989312 -0.067784
N11 0.117320 1.054395 -0.195943
C12 0.096344 1.061965 0.310606
N13 0.069942 1.160117 0.353907
C14 0.364727 0.560491 0.028740
N15 0.397971 0.510395 -0.101796
#
data_ai_184_26
# comments
_symmetry_space_group_name_H-M P21/c
_cell_formula_units_Z 4
loop_
_symmetry_equiv_pos_site_id
_symmetry_equiv_pos_as_xyz
1 x,y,z
2 -x,-y,-z
3 -x,1/2+y,1/2-z
4 x,1/2-y,1/2+z
_cell_length_a 9.05491
_cell_length_b 6.8073
_cell_length_c 16.3989
_cell_angle_alpha  90
_cell_angle_beta  104.34
_cell_angle_gamma  90
#
loop_
_atom_site_label
_atom_site_fract_x
_atom_site_fract_y
_atom_site_fract_z
C1 0.819405 0.034000 0.936385
C2 0.825589 0.223437 0.972808
S3 0.799880 -0.186159 0.987773
S4 0.810799 0.268698 1.076427
C5 0.686363 -0.107026 1.055001
C6 0.691069 0.073387 1.090126
C7 0.839189 0.048642 0.856087
N8 0.847384 0.372121 0.926910
S9 0.866198 0.292138 0.834477
C10 0.588932 -0.256108 1.072401
N11 0.513543 -0.383316 1.085921
C12 0.598429 0.120071 1.145907
N13 0.527517 0.163148 1.193063
C14 0.842221 -0.103264 0.798086
N15 0.846074 -0.226192 0.749906
#
data_am_103_27
# comments
_symmetry_space_group_name_H-M P21/c
_cell_formula_units_Z 4
loop_
_symmetry_equiv_pos_site_id
_symmetry_equiv_pos_as_xyz
1 x,y,z
2 -x,-y,-z
3 -x,1/2+y,1/2-z
4 x,1/2-y,1/2+z
_cell_length_a 8.18632
_cell_length_b 8.29117
_cell_length_c 15.3842
_cell_angle_alpha  90
_cell_angle_beta  100.954
_cell_angle_gamma  90
#
loop_
_atom_site_label
_atom_site_fract_x
_atom_site_fract_y
_atom_site_fract_z
C1 0.208516 0.134978 0.242768
C2 0.274155 0.225622 0.179533
S3 -0.002954 0.104770 0.241348
S4 0.151871 0.320539 0.086922
C5 -0.081217 0.103049 0.126254
C6 -0.019651 0.188875 0.065192
C7 0.335818 0.081612 0.307935
N8 0.435126 0.242380 0.192524
S9 0.521718 0.150758 0.285697
C10 -0.223594 0.004297 0.101908
N11 -0.341031 -0.075406 0.085465
C12 -0.095668 0.183256 -0.025742
N13 -0.155655 0.185036 -0.100173
C14 0.325904 -0.011013 0.383474
N15 0.319992 -0.086042 0.446135
#
data_fc_371_28
# comments
_symmetry_space_group_name_H-M P21/c
_cell_formula_units_Z 4
loop_
_symmetry_equiv_pos_site_id
_symmetry_equiv_pos_as_xyz
1 x,y,z
2 -x,-y,-z
3 -x,1/2+y,1/2-z
4 x,1/2-y,1/2+z
_cell_length_a 6.61762
_cell_length_b 6.96121
_cell_length_c 21.9297
_cell_angle_alpha  90
_cell_angle_beta  87.7224
_cell_angle_gamma  90
#
loop_
_atom_site_label
_atom_site_fract_x
_atom_site_fract_y
_atom_site_fract_z
C1 1.003464 0.114575 0.898786
C2 0.955894 0.306959 0.883925
S3 0.873277 -0.088255 0.874226
S4 0.758378 0.373506 0.836506
C5 0.799575 -0.009439 0.801811
C6 0.753916 0.173761 0.787018
C7 1.160507 0.112040 0.938046
N8 1.062747 0.442328 0.908321
S9 1.230257 0.345378 0.953443
C10 0.784734 -0.160988 0.758912
N11 0.771308 -0.289686 0.725885
C12 0.689147 0.221018 0.727832
N13 0.631604 0.265343 0.680657
C14 1.253744 -0.048116 0.964478
N15 1.331089 -0.177861 0.986915
#
data_aq_83_29
# comments
_symmetry_space_group_name_H-M P212121
_cell_formula_units_Z 4
loop_
_symmetry_equiv_pos_site_id
_symmetry_equiv_pos_as_xyz
1 x,y,z
2 1/2+x,1/2-y,-z
3 -x,1/2+y,1/2-z
4 1/2-x,-y,1/2+z
_cell_length_a 7.78022
_cell_length_b 18.7193
_cell_length_c 6.89976
_cell_angle_alpha  90
_cell_angle_beta  90
_cell_angle_gamma  90
#
loop_
_atom_site_label
_atom_site_fract_x
_atom_site_fract_y
_atom_site_fract_z
C1 0.944626 0.845000 0.097001
C2 0.867459 0.849049 0.282643
S3 0.834914 0.852479 -0.123506
S4 0.646316 0.864131 0.321861
C5 0.670228 0.912838 -0.058191
C6 0.595577 0.917272 0.118506
C7 1.117173 0.830546 0.116288
N8 0.966783 0.839148 0.432778
S9 1.165565 0.822071 0.359284
C10 0.615707 0.956744 -0.214218
N11 0.573540 0.990445 -0.346627
C12 0.459456 0.966173 0.154153
N13 0.345796 1.004074 0.188511
C14 1.241151 0.821561 -0.030730
N15 1.344378 0.813562 -0.149567
#
data_cb_49_30
# comments
_symmetry_space_group_name_H-M Pbca
_cell_formula_units_Z 8
loop_
_symmetry_equiv_pos_site_id
_symmetry_equiv_pos_as_xyz
1 x,y,z
2 1/2-x,1/2+y,z
3 x,1/2-y,1/2+z
4 1/2+x,y,1/2-z
5 1/2+x,1/2-y,-z
6 -x,1/2+y,1/2-z
7 1/2-x,-y,1/2+z
8 -x,-y,-z
_cell_length_a 21.4331
_cell_length_b 11.6562
_cell_length_c 8.1994
_cell_angle_alpha  90
_cell_angle_beta  90
_cell_angle_gamma  90
#
loop_
_atom_site_label
_atom_site_fract_x
_atom_site_fract_y
_atom_site_fract_z
C1 0.853205 -0.014794 0.720462
C2 0.831479 0.078788 0.814611
S3 0.927476 -0.025127 0.633399
S4 0.876863 0.200164 0.863034
C5 0.972203 0.049448 0.779783
C6 0.952015 0.138824 0.870533
C7 0.806004 -0.093368 0.700661
N8 0.773715 0.075268 0.864552
S9 0.739820 -0.043189 0.796639
C10 1.034439 0.009027 0.791621
N11 1.085011 -0.025552 0.794830
C12 0.992561 0.195610 0.981139
N13 1.024309 0.245944 1.070049
C14 0.807340 -0.197915 0.614644
N15 0.807468 -0.283598 0.543667
#
data_fc_473_31
# comments
_symmetry_space_group_name_H-M P21/n
_cell_formula_units_Z 4
loop_
_symmetry_equiv_pos_site_id
_symmetry_equiv_pos_as_xyz
1 x,y,z
2 -x,-y,-z
3 1/2-x,1/2+y,1/2-z
4 1/2+x,1/2-y,1/2+z
_cell_length_a 7.08815
_cell_length_b 7.00206
_cell_length_c 20.2112
_cell_angle_alpha  90
_cell_angle_beta  93.4546
_cell_angle_gamma  90
#
loop_
_atom_site_label
_atom_site_fract_x
_atom_site_fract_y
_atom_site_fract_z
C1 0.100849 0.107083 0.900754
C2 0.065848 0.293427 0.875588
S3 0.017547 -0.104242 0.863132
S4 -0.065156 0.342678 0.800543
C5 0.018449 -0.039619 0.778637
C6 -0.014584 0.137707 0.753977
C7 0.201624 0.118086 0.960945
N8 0.131386 0.436584 0.911388
S9 0.239382 0.355285 0.980829
C10 0.051835 -0.196446 0.736418
N11 0.076236 -0.329223 0.703892
C12 -0.017181 0.173269 0.684702
N13 -0.024699 0.207900 0.628576
C14 0.264534 -0.032314 1.003098
N15 0.316118 -0.153916 1.038524
#
data_ai_6_32
# comments
_symmetry_space_group_name_H-M P21/c
_cell_formula_units_Z 4
loop_
_symmetry_equiv_pos_site_id
_symmetry_equiv_pos_as_xyz
1 x,y,z
2 -x,-y,-z
3 -x,1/2+y,1/2-z
4 x,1/2-y,1/2+z
_cell_length_a 10.8297
_cell_length_b 7.05444
_cell_length_c 21.3982
_cell_angle_alpha  90
_cell_angle_beta  37.4099
_cell_angle_gamma  90
#
loop_
_atom_site_label
_atom_site_fract_x
_atom_site_fract_y
_atom_site_fract_z
C1 0.800836 0.871487 0.751632
C2 0.799343 0.683072 0.729337
S3 0.861202 1.072505 0.683197
S4 0.854063 0.620543 0.629304
C5 0.768978 1.003229 0.646136
C6 0.766528 0.823894 0.624717
C7 0.758253 0.871358 0.831703
N8 0.759701 0.548188 0.785209
S9 0.724973 0.640495 0.869666
C10 0.700678 1.158032 0.636806
N11 0.650169 1.289035 0.628484
C12 0.695434 0.784121 0.591940
N13 0.643059 0.745743 0.562883
C14 0.746225 1.027215 0.877627
N15 0.737122 1.153371 0.915749
#
data_aq_171_33
# comments
_symmetry_space_group_name_H-M P212121
_cell_formula_units_Z 4
loop_
_symmetry_equiv_pos_site_id
_symmetry_equiv_pos_as_xyz
1 x,y,z
2 1/2+x,1/2-y,-z
3 -x,1/2+y,1/2-z
4 1/2-x,-y,1/2+z
_cell_length_a 7.82315
_cell_length_b 13.1669
_cell_length_c 9.91287
_cell_angle_alpha  90
_cell_angle_beta  90
_cell_angle_gamma  90
#
loop_
_atom_site_label
_atom_site_fract_x
_atom_site_fract_y
_atom_site_fract_z
C1 0.907535 0.846271 0.848115
C2 1.011099 0.934351 0.849807
S3 0.870181 0.767387 0.986700
S4 1.117064 0.980560 0.994440
C5 0.877040 0.856873 1.119330
C6 0.975209 0.941284 1.122159
C7 0.848271 0.829214 0.719455
N8 1.031826 0.982238 0.735889
S9 0.928388 0.921641 0.614033
C10 0.771049 0.830501 1.229749
N11 0.685131 0.804910 1.318241
C12 0.975744 1.006664 1.236173
N13 0.983010 1.060832 1.328019
C14 0.742888 0.749842 0.672833
N15 0.657451 0.684848 0.632638
#
data_ak_303_34
# comments
_symmetry_space_group_name_H-M P21/c
_cell_formula_units_Z 4
loop_
_symmetry_equiv_pos_site_id
_symmetry_equiv_pos_as_xyz
1 x,y,z
2 -x,-y,-z
3 -x,1/2+y,1/2-z
4 x,1/2-y,1/2+z
_cell_length_a 9.54652
_cell_length_b 9.70163
_cell_length_c 12.3618
_cell_angle_alpha  90
_cell_angle_beta  62.6992
_cell_angle_gamma  90
#
loop_
_atom_site_label
_atom_site_fract_x
_atom_site_fract_y
_atom_site_fract_z
C1 0.714989 0.800102 0.913451
C2 0.800823 0.852682 0.972200
S3 0.606999 0.899772 0.860197
S4 0.815890 1.029524 0.998829
C5 0.721367 1.052039 0.817817
C6 0.803948 1.103296 0.873052
C7 0.722540 0.658419 0.910451
N8 0.869303 0.763481 1.011307
S9 0.831217 0.604824 0.981937
C10 0.715542 1.122185 0.719396
N11 0.704938 1.176904 0.640414
C12 0.887912 1.229602 0.834423
N13 0.955128 1.333506 0.807722
C14 0.653033 0.565257 0.861637
N15 0.595945 0.487284 0.822788
#
#
data_ab_79_36
# comments
_symmetry_space_group_name_H-M P-1
_cell_formula_units_Z 2
loop_
_symmetry_equiv_pos_site_id
_symmetry_equiv_pos_as_xyz
1 x,y,z
2 -x,-y,-z
_cell_length_a 13.0894
_cell_length_b 7.00276
_cell_length_c 7.04371
_cell_angle_alpha  103.244
_cell_angle_beta  93.852
_cell_angle_gamma  52.4181
#
loop_
_atom_site_label
_atom_site_fract_x
_atom_site_fract_y
_atom_site_fract_z
C1 0.090549 0.106629 0.712333
C2 0.128736 0.250962 0.688298
S3 0.190425 -0.217861 0.654262
S4 0.285876 0.125253 0.599254
C5 0.341942 -0.286077 0.706019
C6 0.379549 -0.149771 0.683859
C7 -0.038677 0.259987 0.778340
N8 0.040431 0.491548 0.730616
S9 -0.100026 0.563782 0.800136
C10 0.426733 -0.509554 0.769384
N11 0.493184 -0.695147 0.817088
C12 0.505698 -0.225899 0.723233
N13 0.608357 -0.283618 0.749463
C14 -0.115745 0.194005 0.819816
N15 -0.180656 0.143158 0.853276
#
data_ab_5_37
# comments
_symmetry_space_group_name_H-M P-1
_cell_formula_units_Z 2
loop_
_symmetry_equiv_pos_site_id
_symmetry_equiv_pos_as_xyz
1 x,y,z
2 -x,-y,-z
_cell_length_a 7.00458
_cell_length_b 10.4116
_cell_length_c 7.04328
_cell_angle_alpha  93.9396
_cell_angle_beta  103.168
_cell_angle_gamma  95.4513
#
loop_
_atom_site_label
_atom_site_fract_x
_atom_site_fract_y
_atom_site_fract_z
C1 0.197050 0.909070 0.712357
C2 0.379547 0.871002 0.688391
S3 -0.027370 0.809024 0.654412
S4 0.411121 0.713857 0.599574
C5 0.055837 0.657495 0.706293
C6 0.229723 0.619987 0.684221
C7 0.221048 1.038356 0.778173
N8 0.531690 0.959442 0.730600
S9 0.463369 1.099884 0.799930
C10 -0.082897 0.572550 0.769687
N11 -0.202058 0.505988 0.817410
C12 0.279671 0.493824 0.723681
N13 0.324564 0.391154 0.750013
C14 0.077975 1.115339 0.819537
N15 -0.037803 1.180193 0.852878
#
data_ca_8_38
# comments
_symmetry_space_group_name_H-M P-1
_cell_formula_units_Z 2
loop_
_symmetry_equiv_pos_site_id
_symmetry_equiv_pos_as_xyz
1 x,y,z
2 -x,-y,-z
_cell_length_a 7.00292
_cell_length_b 10.4133
_cell_length_c 7.04338
_cell_angle_alpha  93.9545
_cell_angle_beta  103.167
_cell_angle_gamma  95.4138
#
loop_
_atom_site_label
_atom_site_fract_x
_atom_site_fract_y
_atom_site_fract_z
C1 0.197079 0.908975 0.212251
C2 0.379630 0.870832 0.188302
S3 -0.027369 0.809008 0.154362
S4 0.411263 0.713642 0.099545
C5 0.055925 0.657483 0.206329
C6 0.229863 0.619897 0.184263
C7 0.221049 1.038267 0.278017
N8 0.531769 0.959202 0.230445
S9 0.463397 1.099699 0.299722
C10 -0.082807 0.572633 0.269793
N11 -0.201965 0.506148 0.317556
C12 0.279877 0.493751 0.223794
N13 0.324814 0.391075 0.250183
C14 0.077917 1.115322 0.319344
N15 -0.037923 1.180222 0.352673
#
data_ai_101_39
# comments
_symmetry_space_group_name_H-M P21/c
_cell_formula_units_Z 4
loop_
_symmetry_equiv_pos_site_id
_symmetry_equiv_pos_as_xyz
1 x,y,z
2 -x,-y,-z
3 -x,1/2+y,1/2-z
4 x,1/2-y,1/2+z
_cell_length_a 13.5747
_cell_length_b 6.6122
_cell_length_c 13.8938
_cell_angle_alpha  90
_cell_angle_beta  55.0208
_cell_angle_gamma  90
#
loop_
_atom_site_label
_atom_site_fract_x
_atom_site_fract_y
_atom_site_fract_z
C1 0.800393 1.007473 0.859675
C2 0.802079 0.821384 0.808565
S3 0.730024 1.228293 0.858858
S4 0.730239 0.780577 0.737490
C5 0.606903 1.125187 0.864525
C6 0.607295 0.947687 0.816206
C7 0.867760 0.991169 0.904469
N8 0.863383 0.673513 0.812341
S9 0.927784 0.751211 0.877157
C10 0.503953 1.251752 0.922998
N11 0.423057 1.361627 0.969555
C12 0.504390 0.881602 0.822224
N13 0.423579 0.823994 0.822805
C14 0.890730 1.140056 0.961603
N15 0.911192 1.260803 1.007954
#
data_ai_32_40
# comments
_symmetry_space_group_name_H-M P21/c
_cell_formula_units_Z 4
loop_
_symmetry_equiv_pos_site_id
_symmetry_equiv_pos_as_xyz
1 x,y,z
2 -x,-y,-z
3 -x,1/2+y,1/2-z
4 x,1/2-y,1/2+z
_cell_length_a 11.7546
_cell_length_b 6.895
_cell_length_c 17.8712
_cell_angle_alpha  90
_cell_angle_beta  136.017
_cell_angle_gamma  90
#
loop_
_atom_site_label
_atom_site_fract_x
_atom_site_fract_y
_atom_site_fract_z
C1 0.738343 0.076279 0.864766
C2 0.789121 -0.111868 0.867356
S3 0.790024 0.290196 0.842488
S4 0.910856 -0.161733 0.845731
C5 0.800775 0.205524 0.754392
C6 0.848899 0.026278 0.755947
C7 0.649629 0.066201 0.888079
N8 0.745711 -0.255549 0.889843
S9 0.640703 -0.171867 0.912711
C10 0.758288 0.348531 0.680738
N11 0.725462 0.470861 0.623617
C12 0.858766 -0.025229 0.683742
N13 0.871999 -0.072098 0.628068
C14 0.577676 0.218645 0.894941
N15 0.518805 0.342134 0.901646
#
data_av_32_41
# comments
_symmetry_space_group_name_H-M Pna21
_cell_formula_units_Z 4
loop_
_symmetry_equiv_pos_site_id
_symmetry_equiv_pos_as_xyz
1 x,y,z
2 1/2-x,1/2+y,1/2+z
3 1/2+x,1/2-y,z
4 -x,-y,1/2+z
_cell_length_a 20.1481
_cell_length_b 7.023
_cell_length_c 7.02305
_cell_angle_alpha  90
_cell_angle_beta  90
_cell_angle_gamma  90
#
loop_
_atom_site_label
_atom_site_fract_x
_atom_site_fract_y
_atom_site_fract_z
C1 0.648092 0.705035 1.008820
C2 0.624282 0.713189 0.819387
S3 0.605429 0.788766 1.208839
S4 0.546190 0.806079 0.754462
C5 0.522571 0.744211 1.139549
C6 0.499215 0.751365 0.959260
C7 0.711221 0.630662 1.010403
N8 0.663703 0.652042 0.685318
S9 0.735086 0.582271 0.779670
C10 0.479928 0.704659 1.295376
N11 0.446877 0.676498 1.427164
C12 0.430940 0.719598 0.919453
N13 0.375519 0.698795 0.880949
C14 0.753224 0.599323 1.167686
N15 0.788539 0.573874 1.294991
#
data_af_8_42
# comments
_symmetry_space_group_name_H-M P21
_cell_formula_units_Z 2
loop_
_symmetry_equiv_pos_site_id
_symmetry_equiv_pos_as_xyz
1 x,y,z
2 -x,1/2+y,-z
_cell_length_a 10.3854
_cell_length_b 7.00603
_cell_length_c 7.01064
_cell_angle_alpha  90
_cell_angle_beta  104.491
_cell_angle_gamma  90
#
loop_
_atom_site_label
_atom_site_fract_x
_atom_site_fract_y
_atom_site_fract_z
C1 0.299754 -0.007455 0.802941
C2 0.251935 0.182078 0.801187
S3 0.216993 -0.210858 0.855481
S4 0.097939 0.243803 0.847689
C5 0.049763 -0.141071 0.760089
C6 0.002846 0.039334 0.757383
C7 0.424154 -0.006327 0.767423
N8 0.328952 0.318675 0.767709
S9 0.470180 0.226704 0.739610
C10 -0.036384 -0.296777 0.689123
N11 -0.103033 -0.428590 0.636376
C12 -0.134776 0.079359 0.683324
N13 -0.246391 0.117937 0.628403
C14 0.507733 -0.162781 0.758026
N15 0.577999 -0.289395 0.751149
#
data_av_58_43
# comments
_symmetry_space_group_name_H-M Pna21
_cell_formula_units_Z 4
loop_
_symmetry_equiv_pos_site_id
_symmetry_equiv_pos_as_xyz
1 x,y,z
2 1/2-x,1/2+y,1/2+z
3 1/2+x,1/2-y,z
4 -x,-y,1/2+z
_cell_length_a 13.5176
_cell_length_b 12.5861
_cell_length_c 6.0197
_cell_angle_alpha  90
_cell_angle_beta  90
_cell_angle_gamma  90
#
loop_
_atom_site_label
_atom_site_fract_x
_atom_site_fract_y
_atom_site_fract_z
C1 0.955000 0.734559 0.949692
C2 0.895034 0.720041 1.139911
S3 0.931745 0.825720 0.737229
S4 0.787273 0.794172 1.196410
C5 0.875009 0.929006 0.889029
C6 0.817680 0.916232 1.070929
C7 1.031250 0.662331 0.951579
N8 0.920537 0.645146 1.277945
S9 1.020213 0.583147 1.183579
C10 0.892269 1.030883 0.797059
N11 0.906937 1.112014 0.713778
C12 0.772516 1.004613 1.176533
N13 0.732565 1.074039 1.264924
C14 1.107127 0.648514 0.793804
N15 1.169524 0.635579 0.665235
#
data_am_481_44
# comments
_symmetry_space_group_name_H-M P21/c
_cell_formula_units_Z 4
loop_
_symmetry_equiv_pos_site_id
_symmetry_equiv_pos_as_xyz
1 x,y,z
2 -x,-y,-z
3 -x,1/2+y,1/2-z
4 x,1/2-y,1/2+z
_cell_length_a 5.49248
_cell_length_b 10.9979
_cell_length_c 17.1622
_cell_angle_alpha  90
_cell_angle_beta  86.1337
_cell_angle_gamma  90
#
loop_
_atom_site_label
_atom_site_fract_x
_atom_site_fract_y
_atom_site_fract_z
C1 0.797606 0.447081 0.257864
C2 0.980138 0.362468 0.275332
S3 0.778284 0.519800 0.167995
S4 1.216822 0.314067 0.207894
C5 0.897168 0.405619 0.103740
C6 1.071239 0.324248 0.119704
C7 0.645651 0.468206 0.323446
N8 0.974396 0.320620 0.346501
S9 0.745443 0.384100 0.399736
C10 0.797304 0.408455 0.029718
N11 0.713803 0.415718 -0.030163
C12 1.160646 0.238545 0.062749
N13 1.242536 0.168929 0.017609
C14 0.442512 0.546408 0.332090
N15 0.276300 0.610768 0.340367
#
data_af_58_45
# comments
_symmetry_space_group_name_H-M P21
_cell_formula_units_Z 2
loop_
_symmetry_equiv_pos_site_id
_symmetry_equiv_pos_as_xyz
1 x,y,z
2 -x,1/2+y,-z
_cell_length_a 8.14864
_cell_length_b 6.99456
_cell_length_c 8.98777
_cell_angle_alpha  90
_cell_angle_beta  77.0674
_cell_angle_gamma  90
#
loop_
_atom_site_label
_atom_site_fract_x
_atom_site_fract_y
_atom_site_fract_z
C1 0.877218 0.001947 0.687290
C2 0.946833 0.184705 0.700165
S3 0.983577 -0.214680 0.688524
S4 1.153135 0.223503 0.723424
C5 1.116911 -0.157322 0.811947
C6 1.184084 0.016538 0.825412
C7 0.716513 0.021110 0.665554
N8 0.852620 0.332611 0.690252
S9 0.669220 0.260654 0.660229
C10 1.154412 -0.316391 0.896110
N11 1.183733 -0.450916 0.960145
C12 1.295003 0.046070 0.924519
N13 1.388689 0.075648 1.001236
C14 0.603130 -0.123501 0.646058
N15 0.508910 -0.240274 0.628818
#
data_au_162_46
# comments
_symmetry_space_group_name_H-M Pna21
_cell_formula_units_Z 4
loop_
_symmetry_equiv_pos_site_id
_symmetry_equiv_pos_as_xyz
1 x,y,z
2 1/2-x,1/2+y,1/2+z
3 1/2+x,1/2-y,z
4 -x,-y,1/2+z
_cell_length_a 12.6656
_cell_length_b 10.3883
_cell_length_c 7.83021
_cell_angle_alpha  90
_cell_angle_beta  90
_cell_angle_gamma  90
#
loop_
_atom_site_label
_atom_site_fract_x
_atom_site_fract_y
_atom_site_fract_z
C1 0.545629 0.811406 0.004322
C2 0.641813 0.781904 0.086926
S3 0.488760 0.964323 -0.006143
S4 0.721927 0.896521 0.190286
C5 0.602899 1.061601 -0.011291
C6 0.695212 1.034508 0.066877
C7 0.501029 0.700570 -0.058461
N8 0.670822 0.661602 0.089495
S9 0.580564 0.571994 -0.006691
C10 0.588614 1.177770 -0.103241
N11 0.572625 1.272163 -0.176882
C12 0.781344 1.121727 0.059758
N13 0.852739 1.191139 0.060434
C14 0.405353 0.686083 -0.147617
N15 0.326710 0.672313 -0.219927
#
data_ak_481_47
# comments
_symmetry_space_group_name_H-M P21/c
_cell_formula_units_Z 4
loop_
_symmetry_equiv_pos_site_id
_symmetry_equiv_pos_as_xyz
1 x,y,z
2 -x,-y,-z
3 -x,1/2+y,1/2-z
4 x,1/2-y,1/2+z
_cell_length_a 15.3979
_cell_length_b 6.07502
_cell_length_c 19.7401
_cell_angle_alpha  90
_cell_angle_beta  146.378
_cell_angle_gamma  90
#
loop_
_atom_site_label
_atom_site_fract_x
_atom_site_fract_y
_atom_site_fract_z
C1 0.718942 0.973962 0.787151
C2 0.808175 1.166947 0.834564
S3 0.600496 0.847974 0.649363
S4 0.817252 1.310015 0.762862
C5 0.706659 0.908695 0.643854
C6 0.792381 1.092182 0.688835
C7 0.732980 0.907437 0.862555
N8 0.884876 1.245181 0.936130
S9 0.851343 1.090599 0.981974
C10 0.690206 0.746224 0.582212
N11 0.671036 0.611329 0.529352
C12 0.869091 1.128865 0.675825
N13 0.930674 1.167750 0.664974
C14 0.662984 0.725363 0.849159
N15 0.605640 0.577561 0.839151
#
data_as_78_48
# comments
_symmetry_space_group_name_H-M Pna21
_cell_formula_units_Z 4
loop_
_symmetry_equiv_pos_site_id
_symmetry_equiv_pos_as_xyz
1 x,y,z
2 1/2-x,1/2+y,1/2+z
3 1/2+x,1/2-y,z
4 -x,-y,1/2+z
_cell_length_a 16.5967
_cell_length_b 9.07401
_cell_length_c 6.64047
_cell_angle_alpha  90
_cell_angle_beta  90
_cell_angle_gamma  90
#
loop_
_atom_site_label
_atom_site_fract_x
_atom_site_fract_y
_atom_site_fract_z
C1 0.090212 0.391237 -0.022004
C2 0.128323 0.395901 0.168680
S3 0.057335 0.545290 -0.157028
S4 0.150747 0.559939 0.300061
C5 0.130341 0.676523 -0.083573
C6 0.167221 0.682124 0.097892
C7 0.079136 0.247045 -0.079895
N8 0.145837 0.270150 0.253083
S9 0.115110 0.132845 0.106982
C10 0.146150 0.783518 -0.234030
N11 0.155944 0.869714 -0.359889
C12 0.223197 0.795730 0.144406
N13 0.267819 0.888013 0.190317
C14 0.043108 0.192749 -0.257332
N15 0.013236 0.146228 -0.401439
#
data_dd_301_49
# comments
_symmetry_space_group_name_H-M C2/c
_cell_formula_units_Z 8
loop_
_symmetry_equiv_pos_site_id
_symmetry_equiv_pos_as_xyz
1 x,y,z
2 -x,-y,-z
3 -x,y,1/2-z
4 x,-y,1/2+z
5 1/2+x,1/2+y,z
6 1/2-x,1/2-y,-z
7 1/2-x,1/2+y,1/2-z
8 1/2+x,1/2-y,1/2+z
_cell_length_a 29.7768
_cell_length_b 8.2243
_cell_length_c 13.976
_cell_angle_alpha  90
_cell_angle_beta  144.034
_cell_angle_gamma  90
#
loop_
_atom_site_label
_atom_site_fract_x
_atom_site_fract_y
_atom_site_fract_z
C1 0.104529 0.868541 0.987262
C2 0.162096 0.778559 1.038766
S3 0.094611 1.080125 0.966157
S4 0.232776 0.866062 1.086751
C5 0.127861 1.120294 0.906459
C6 0.182718 1.035280 0.954621
C7 0.060171 0.765289 0.964767
N8 0.163453 0.621678 1.055117
S9 0.094625 0.569802 1.012139
C10 0.092810 1.258242 0.803648
N11 0.063642 1.373149 0.722485
C12 0.207292 1.081325 0.903926
N13 0.230232 1.116537 0.868531
C14 -0.002641 0.803863 0.915515
N15 -0.053966 0.833458 0.876323
#
data_aq_276_50
# comments
_symmetry_space_group_name_H-M P212121
_cell_formula_units_Z 4
loop_
_symmetry_equiv_pos_site_id
_symmetry_equiv_pos_as_xyz
1 x,y,z
2 1/2+x,1/2-y,-z
3 -x,1/2+y,1/2-z
4 1/2-x,-y,1/2+z
_cell_length_a 6.78543
_cell_length_b 17.7801
_cell_length_c 8.41525
_cell_angle_alpha  90
_cell_angle_beta  90
_cell_angle_gamma  90
#
loop_
_atom_site_label
_atom_site_fract_x
_atom_site_fract_y
_atom_site_fract_z
C1 0.891843 0.842687 1.089841
C2 0.702239 0.838623 1.020227
S3 1.112410 0.853052 0.984865
S4 0.657095 0.845247 0.814294
C5 1.031611 0.908266 0.822960
C6 0.851016 0.904975 0.755476
C7 0.877136 0.833230 1.251587
N8 0.553360 0.827428 1.115250
S9 0.633419 0.818933 1.300555
C10 1.179573 0.956794 0.762902
N11 1.305931 0.994396 0.716367
C12 0.803012 0.950101 0.621618
N13 0.758927 0.984589 0.510447
C14 1.029168 0.832686 1.365661
N15 1.152229 0.831550 1.460774
#
data_cc_458_51
# comments
_symmetry_space_group_name_H-M Pbca
_cell_formula_units_Z 8
loop_
_symmetry_equiv_pos_site_id
_symmetry_equiv_pos_as_xyz
1 x,y,z
2 1/2-x,1/2+y,z
3 x,1/2-y,1/2+z
4 1/2+x,y,1/2-z
5 1/2+x,1/2-y,-z
6 -x,1/2+y,1/2-z
7 1/2-x,-y,1/2+z
8 -x,-y,-z
_cell_length_a 8.50042
_cell_length_b 13.6886
_cell_length_c 17.4048
_cell_angle_alpha  90
_cell_angle_beta  90
_cell_angle_gamma  90
#
loop_
_atom_site_label
_atom_site_fract_x
_atom_site_fract_y
_atom_site_fract_z
C1 1.086366 0.971195 0.088009
C2 1.009564 0.879699 0.081302
S3 0.991832 1.083297 0.102088
S4 0.804065 0.863617 0.087964
C5 0.828770 1.045818 0.157751
C6 0.754458 0.958677 0.151954
C7 1.245637 0.959171 0.077713
N8 1.097241 0.803463 0.067454
S9 1.283775 0.837591 0.059438
C10 0.775940 1.118677 0.209652
N11 0.735487 1.180956 0.250034
C12 0.620426 0.937023 0.197743
N13 0.508911 0.917095 0.232632
C14 1.364809 1.030853 0.079046
N15 1.464013 1.088812 0.079418
#
data_ag_75_52
# comments
_symmetry_space_group_name_H-M Pc
_cell_formula_units_Z 2
loop_
_symmetry_equiv_pos_site_id
_symmetry_equiv_pos_as_xyz
1 x,y,z
2 x,-y,1/2+z
_cell_length_a 7.14016
_cell_length_b 10.1253
_cell_length_c 10.6365
_cell_angle_alpha  90
_cell_angle_beta  41.1456
_cell_angle_gamma  90
#
loop_
_atom_site_label
_atom_site_fract_x
_atom_site_fract_y
_atom_site_fract_z
C1 -0.012928 0.289931 0.012463
C2 0.174213 0.241265 0.010886
S3 -0.074588 0.215556 -0.101769
S4 0.372445 0.094425 -0.104098
C5 -0.034220 0.047399 -0.082069
C6 0.143450 -0.000338 -0.083235
C7 -0.127107 0.408050 0.108757
N8 0.205394 0.312036 0.096334
S9 0.011116 0.448016 0.183658
C10 -0.203304 -0.038170 -0.070757
N11 -0.341185 -0.104112 -0.065329
C12 0.167269 -0.138260 -0.073286
N13 0.198023 -0.249868 -0.069645
C14 -0.320267 0.490185 0.142414
N15 -0.477228 0.559263 0.170227
#
data_am_336_53
# comments
_symmetry_space_group_name_H-M P21/n
_cell_formula_units_Z 4
loop_
_symmetry_equiv_pos_site_id
_symmetry_equiv_pos_as_xyz
1 x,y,z
2 -x,-y,-z
3 1/2-x,1/2+y,1/2-z
4 1/2+x,1/2-y,1/2+z
_cell_length_a 12.696
_cell_length_b 7.3221
_cell_length_c 12.1974
_cell_angle_alpha  90
_cell_angle_beta  111.28
_cell_angle_gamma  90
#
loop_
_atom_site_label
_atom_site_fract_x
_atom_site_fract_y
_atom_site_fract_z
C1 0.805721 0.268002 0.911866
C2 0.690676 0.286196 0.839845
S3 0.860710 0.300562 1.063916
S4 0.582655 0.341042 0.892904
C5 0.746280 0.225456 1.101730
C6 0.636100 0.241874 1.033767
C7 0.868395 0.230427 0.843369
N8 0.664421 0.265164 0.727013
S9 0.780077 0.224974 0.698120
C10 0.780181 0.148460 1.215708
N11 0.811797 0.089784 1.309923
C12 0.550175 0.182528 1.074274
N13 0.477406 0.139727 1.104668
C14 0.985718 0.203670 0.878968
N15 1.081961 0.182592 0.906526
#
data_fc_48_54
# comments
_symmetry_space_group_name_H-M P21/c
_cell_formula_units_Z 4
loop_
_symmetry_equiv_pos_site_id
_symmetry_equiv_pos_as_xyz
1 x,y,z
2 -x,-y,-z
3 -x,1/2+y,1/2-z
4 x,1/2-y,1/2+z
_cell_length_a 10.5196
_cell_length_b 6.94739
_cell_length_c 14.3189
_cell_angle_alpha  90
_cell_angle_beta  106.694
_cell_angle_gamma  90
#
loop_
_atom_site_label
_atom_site_fract_x
_atom_site_fract_y
_atom_site_fract_z
C1 0.306208 0.130883 0.901231
C2 0.260905 0.320854 0.908110
S3 0.225873 -0.078666 0.921775
S4 0.112810 0.377253 0.936577
C5 0.058436 -0.004323 0.880299
C6 0.013891 0.176553 0.886367
C7 0.426367 0.136454 0.881062
N8 0.335913 0.461771 0.894766
S9 0.472112 0.373482 0.874618
C10 -0.030434 -0.157204 0.841254
N11 -0.099179 -0.287059 0.811710
C12 -0.123859 0.219912 0.853815
N13 -0.235280 0.260862 0.830198
C14 0.506425 -0.018900 0.869095
N15 0.573820 -0.144655 0.859724
#
data_ab_74_55
# comments
_symmetry_space_group_name_H-M P-1
_cell_formula_units_Z 2
loop_
_symmetry_equiv_pos_site_id
_symmetry_equiv_pos_as_xyz
1 x,y,z
2 -x,-y,-z
_cell_length_a 6.83866
_cell_length_b 8.18572
_cell_length_c 9.11652
_cell_angle_alpha  76.3565
_cell_angle_beta  87.3911
_cell_angle_gamma  90.3321
#
loop_
_atom_site_label
_atom_site_fract_x
_atom_site_fract_y
_atom_site_fract_z
C1 0.932696 0.877064 0.679058
C2 0.744594 0.949019 0.679154
S3 1.153179 0.980365 0.694210
S4 0.701502 1.155479 0.698407
C5 1.074055 1.113411 0.811463
C6 0.894901 1.182794 0.812761
C7 0.916598 0.716926 0.657189
N8 0.595551 0.856981 0.659985
S9 0.673583 0.673003 0.636145
C10 1.221738 1.148070 0.904990
N11 1.347847 1.175026 0.977031
C12 0.848190 1.293243 0.908001
N13 0.805208 1.386680 0.981252
C14 1.066912 0.601838 0.648228
N15 1.188553 0.506239 0.639534
#
data_am_237_56
# comments
_symmetry_space_group_name_H-M P21/n
_cell_formula_units_Z 4
loop_
_symmetry_equiv_pos_site_id
_symmetry_equiv_pos_as_xyz
1 x,y,z
2 -x,-y,-z
3 1/2-x,1/2+y,1/2-z
4 1/2+x,1/2-y,1/2+z
_cell_length_a 12.6948
_cell_length_b 7.32495
_cell_length_c 12.202
_cell_angle_alpha  90
_cell_angle_beta  111.271
_cell_angle_gamma  90
#
loop_
_atom_site_label
_atom_site_fract_x
_atom_site_fract_y
_atom_site_fract_z
C1 0.305683 0.268123 0.911743
C2 0.190600 0.286284 0.839686
S3 0.360718 0.300679 1.063866
S4 0.082587 0.341084 0.892761
C5 0.246267 0.225485 1.101677
C6 0.136059 0.241869 1.033675
C7 0.368328 0.230564 0.843221
N8 0.164297 0.265262 0.726819
S9 0.279958 0.225105 0.697914
C10 0.280191 0.148443 1.215716
N11 0.311844 0.089744 1.309968
C12 0.050125 0.182470 1.074191
N13 -0.022653 0.139621 1.104608
C14 0.485679 0.203845 0.878846
N15 0.581939 0.182783 0.906431
#
data_aq_90_57
# comments
_symmetry_space_group_name_H-M P212121
_cell_formula_units_Z 4
loop_
_symmetry_equiv_pos_site_id
_symmetry_equiv_pos_as_xyz
1 x,y,z
2 1/2+x,1/2-y,-z
3 -x,1/2+y,1/2-z
4 1/2-x,-y,1/2+z
_cell_length_a 6.41356
_cell_length_b 17.158
_cell_length_c 9.17246
_cell_angle_alpha  90
_cell_angle_beta  90
_cell_angle_gamma  90
#
loop_
_atom_site_label
_atom_site_fract_x
_atom_site_fract_y
_atom_site_fract_z
C1 0.300045 0.840260 0.887467
C2 0.484551 0.885298 0.895343
S3 0.167755 0.801448 1.037334
S4 0.609329 0.911358 1.059696
C5 0.218603 0.873769 1.169700
C6 0.393961 0.917209 1.178356
C7 0.246971 0.828216 0.743925
N8 0.568789 0.906889 0.772461
S9 0.430784 0.871996 0.634172
C10 0.056922 0.881388 1.273965
N11 -0.077227 0.884504 1.357841
C12 0.422592 0.972098 1.292568
N13 0.454455 1.016257 1.385423
C14 0.076556 0.786177 0.687177
N15 -0.061623 0.751443 0.638693
#
data_dc_117_58
# comments
_symmetry_space_group_name_H-M C2/c
_cell_formula_units_Z 8
loop_
_symmetry_equiv_pos_site_id
_symmetry_equiv_pos_as_xyz
1 x,y,z
2 -x,-y,-z
3 -x,y,1/2-z
4 x,-y,1/2+z
5 1/2+x,1/2+y,z
6 1/2-x,1/2-y,-z
7 1/2-x,1/2+y,1/2-z
8 1/2+x,1/2-y,1/2+z
_cell_length_a 15.8868
_cell_length_b 6.99759
_cell_length_c 23.725
_cell_angle_alpha  90
_cell_angle_beta  50.6689
_cell_angle_gamma  90
#
loop_
_atom_site_label
_atom_site_fract_x
_atom_site_fract_y
_atom_site_fract_z
C1 0.372480 0.050523 0.890027
C2 0.360018 -0.136751 0.873850
S3 0.364032 0.259576 0.853671
S4 0.331070 -0.189689 0.815054
C5 0.266917 0.190576 0.843865
C6 0.254117 0.012336 0.828476
C7 0.397925 0.042570 0.935595
N8 0.373634 -0.277841 0.903192
S9 0.405928 -0.193172 0.952535
C10 0.202762 0.344795 0.851324
N11 0.153843 0.475550 0.856556
C12 0.175812 -0.026835 0.819157
N13 0.114757 -0.064396 0.809553
C14 0.418012 0.194830 0.964465
N15 0.435476 0.317999 0.988243
#
data_am_32_59
# comments
_symmetry_space_group_name_H-M P21/n
_cell_formula_units_Z 4
loop_
_symmetry_equiv_pos_site_id
_symmetry_equiv_pos_as_xyz
1 x,y,z
2 -x,-y,-z
3 1/2-x,1/2+y,1/2-z
4 1/2+x,1/2-y,1/2+z
_cell_length_a 10.4289
_cell_length_b 7.91981
_cell_length_c 13.6311
_cell_angle_alpha  90
_cell_angle_beta  112.813
_cell_angle_gamma  90
#
loop_
_atom_site_label
_atom_site_fract_x
_atom_site_fract_y
_atom_site_fract_z
C1 -0.003075 0.326078 0.227205
C2 0.122277 0.411821 0.285215
S3 -0.076493 0.304855 0.088991
S4 0.227486 0.508704 0.226905
C5 0.074645 0.296587 0.060661
C6 0.194993 0.377718 0.115439
C7 -0.061998 0.269874 0.295487
N8 0.159394 0.422525 0.387865
S9 0.040964 0.330900 0.422972
C10 0.057944 0.198307 -0.030282
N11 0.038611 0.119389 -0.105965
C12 0.309228 0.367438 0.083709
N13 0.403803 0.365573 0.059366
C14 -0.186986 0.180397 0.271245
N15 -0.289778 0.107945 0.252700
#
data_au_458_60
# comments
_symmetry_space_group_name_H-M Pna21
_cell_formula_units_Z 4
loop_
_symmetry_equiv_pos_site_id
_symmetry_equiv_pos_as_xyz
1 x,y,z
2 1/2-x,1/2+y,1/2+z
3 1/2+x,1/2-y,z
4 -x,-y,1/2+z
_cell_length_a 22.467
_cell_length_b 6.42217
_cell_length_c 7.0557
_cell_angle_alpha  90
_cell_angle_beta  90
_cell_angle_gamma  90
#
loop_
_atom_site_label
_atom_site_fract_x
_atom_site_fract_y
_atom_site_fract_z
C1 0.853759 0.523074 1.014614
C2 0.870946 0.502151 0.822534
S3 0.877002 0.360798 1.199289
S4 0.920211 0.309796 0.738402
C5 0.949316 0.296006 1.121249
C6 0.966306 0.275693 0.938384
C7 0.813626 0.683308 1.032154
N8 0.847399 0.630922 0.700863
S9 0.800384 0.788284 0.811237
C10 0.989633 0.258392 1.272148
N11 1.020556 0.225671 1.399819
C12 1.025266 0.215650 0.890788
N13 1.072411 0.162722 0.845629
C14 0.785010 0.755611 1.197124
N15 0.760801 0.816040 1.330865
#
data_ag_71_61
# comments
_symmetry_space_group_name_H-M Pn
_cell_formula_units_Z 2
loop_
_symmetry_equiv_pos_site_id
_symmetry_equiv_pos_as_xyz
1 x,y,z
2 1/2+x,-y,1/2+z
_cell_length_a 6.97813
_cell_length_b 9.96378
_cell_length_c 7.89752
_cell_angle_alpha  90
_cell_angle_beta  111.067
_cell_angle_gamma  90
#
loop_
_atom_site_label
_atom_site_fract_x
_atom_site_fract_y
_atom_site_fract_z
C1 0.957564 0.956944 0.948351
C2 1.142425 0.903088 0.941734
S3 0.740042 0.863131 0.932517
S4 1.185268 0.730375 0.920527
C5 0.855603 0.712270 1.038073
C6 1.032064 0.659823 1.032926
C7 0.971179 1.094658 0.959378
N8 1.287048 0.987826 0.947274
S9 1.207090 1.143467 0.956862
C10 0.740348 0.644887 1.127836
N11 0.639275 0.592489 1.196336
C12 1.108375 0.534982 1.117332
N13 1.173821 0.432304 1.180733
C14 0.822227 1.187502 0.967243
N15 0.701271 1.265168 0.972539
#
data_ai_84_62
# comments
_symmetry_space_group_name_H-M P21/c
_cell_formula_units_Z 4
loop_
_symmetry_equiv_pos_site_id
_symmetry_equiv_pos_as_xyz
1 x,y,z
2 -x,-y,-z
3 -x,1/2+y,1/2-z
4 x,1/2-y,1/2+z
_cell_length_a 9.15019
_cell_length_b 6.89515
_cell_length_c 16.1149
_cell_angle_alpha  90
_cell_angle_beta  76.367
_cell_angle_gamma  90
#
loop_
_atom_site_label
_atom_site_fract_x
_atom_site_fract_y
_atom_site_fract_z
C1 0.687125 0.929627 0.687368
C2 0.697010 0.739476 0.718361
S3 0.693596 1.142085 0.745525
S4 0.721299 0.685798 0.821121
C5 0.815635 1.069788 0.809776
C6 0.826253 0.888771 0.839725
C7 0.663674 0.921597 0.606321
N8 0.683425 0.596220 0.667906
S9 0.653327 0.682307 0.577491
C10 0.902141 1.224640 0.830896
N11 0.968214 1.356070 0.847655
C12 0.924604 0.847207 0.893602
N13 1.000693 0.807725 0.939117
C14 0.646075 1.076247 0.552576
N15 0.630366 1.201380 0.507837
#
data_am_1_63
# comments
_symmetry_space_group_name_H-M P21/c
_cell_formula_units_Z 4
loop_
_symmetry_equiv_pos_site_id
_symmetry_equiv_pos_as_xyz
1 x,y,z
2 -x,-y,-z
3 -x,1/2+y,1/2-z
4 x,1/2-y,1/2+z
_cell_length_a 6.9485
_cell_length_b 7.14618
_cell_length_c 20.2814
_cell_angle_alpha  90
_cell_angle_beta  93.2136
_cell_angle_gamma  90
#
loop_
_atom_site_label
_atom_site_fract_x
_atom_site_fract_y
_atom_site_fract_z
C1 0.143459 0.263315 0.970978
C2 0.331504 0.271632 0.947552
S3 -0.069725 0.301613 0.922868
S4 0.381325 0.318095 0.864780
C5 -0.003407 0.214088 0.845837
C6 0.175552 0.221006 0.822918
C7 0.154414 0.230473 1.037909
N8 0.475836 0.247750 0.990694
S9 0.393613 0.216974 1.065148
C10 -0.160787 0.138002 0.807112
N11 -0.294101 0.080554 0.776904
C12 0.212316 0.152257 0.759048
N13 0.247966 0.101694 0.706835
C14 0.002562 0.213609 1.080820
N15 -0.120207 0.200661 1.116831
#
data_am_71_64
# comments
_symmetry_space_group_name_H-M P21/n
_cell_formula_units_Z 4
loop_
_symmetry_equiv_pos_site_id
_symmetry_equiv_pos_as_xyz
1 x,y,z
2 -x,-y,-z
3 1/2-x,1/2+y,1/2-z
4 1/2+x,1/2-y,1/2+z
_cell_length_a 5.89422
_cell_length_b 8.67565
_cell_length_c 20.0113
_cell_angle_alpha  90
_cell_angle_beta  91.3961
_cell_angle_gamma  90
#
loop_
_atom_site_label
_atom_site_fract_x
_atom_site_fract_y
_atom_site_fract_z
C1 0.028828 0.380281 0.195738
C2 0.226476 0.289139 0.194002
S3 -0.099088 0.470136 0.126700
S4 0.374124 0.248121 0.120814
C5 -0.037082 0.337319 0.063199
C6 0.150843 0.249541 0.060979
C7 -0.040250 0.394076 0.260409
N8 0.305776 0.235974 0.250633
S9 0.146587 0.296545 0.312202
C10 -0.203585 0.333185 0.011171
N11 -0.341769 0.335827 -0.030602
C12 0.188332 0.149908 0.006268
N13 0.228127 0.069706 -0.037949
C14 -0.227043 0.475388 0.284529
N15 -0.378690 0.542394 0.305258
#
data_ay_22_65
# comments
_symmetry_space_group_name_H-M Pca21
_cell_formula_units_Z 4
loop_
_symmetry_equiv_pos_site_id
_symmetry_equiv_pos_as_xyz
1 x,y,z
2 -x,-y,1/2+z
3 1/2-x,y,1/2+z
4 1/2+x,-y,z
_cell_length_a 19.0327
_cell_length_b 6.16816
_cell_length_c 8.75434
_cell_angle_alpha  90
_cell_angle_beta  90
_cell_angle_gamma  90
#
loop_
_atom_site_label
_atom_site_fract_x
_atom_site_fract_y
_atom_site_fract_z
C1 0.968635 0.222252 0.933750
C2 0.976274 0.028076 1.017507
S3 0.890450 0.312782 0.851918
S4 0.907020 -0.153299 1.056300
C5 0.828769 0.211549 0.984340
C6 0.835456 0.026552 1.065100
C7 1.032693 0.322877 0.919664
N8 1.039083 -0.020529 1.065105
S9 1.095558 0.166898 1.007819
C10 0.767770 0.341374 0.996389
N11 0.718541 0.450290 1.000283
C12 0.781460 -0.044571 1.165031
N13 0.738213 -0.111029 1.245160
C14 1.048866 0.517987 0.844319
N15 1.063160 0.677054 0.782139
#
data_af_19_66
# comments
_symmetry_space_group_name_H-M P21
_cell_formula_units_Z 2
loop_
_symmetry_equiv_pos_site_id
_symmetry_equiv_pos_as_xyz
1 x,y,z
2 -x,1/2+y,-z
_cell_length_a 10.2908
_cell_length_b 6.42698
_cell_length_c 7.65443
_cell_angle_alpha  90
_cell_angle_beta  94.8267
_cell_angle_gamma  90
#
loop_
_atom_site_label
_atom_site_fract_x
_atom_site_fract_y
_atom_site_fract_z
C1 0.059547 1.024206 0.763860
C2 0.098546 0.838063 0.851985
S3 0.153675 1.250076 0.760539
S4 0.251303 0.802006 0.970484
C5 0.311929 1.142027 0.768628
C6 0.350372 0.964417 0.852132
C7 -0.066041 1.004084 0.689222
N8 0.014096 0.686688 0.847869
S9 -0.123685 0.761128 0.737855
C10 0.400906 1.265042 0.681706
N11 0.470369 1.372334 0.611920
C12 0.481619 0.894632 0.855897
N13 0.588061 0.834368 0.865533
C14 -0.142629 1.151795 0.591348
N15 -0.207193 1.271615 0.511782
#
data_aq_55_67
# comments
_symmetry_space_group_name_H-M P212121
_cell_formula_units_Z 4
loop_
_symmetry_equiv_pos_site_id
_symmetry_equiv_pos_as_xyz
1 x,y,z
2 1/2+x,1/2-y,-z
3 -x,1/2+y,1/2-z
4 1/2-x,-y,1/2+z
_cell_length_a 8.18337
_cell_length_b 12.2646
_cell_length_c 9.94833
_cell_angle_alpha  90
_cell_angle_beta  90
_cell_angle_gamma  90
#
loop_
_atom_site_label
_atom_site_fract_x
_atom_site_fract_y
_atom_site_fract_z
C1 0.112137 0.600473 0.707300
C2 0.215235 0.693201 0.710012
S3 0.106449 0.498692 0.830547
S4 0.353338 0.722644 0.841251
C5 0.151580 0.576069 0.975590
C6 0.249670 0.664768 0.979548
C7 0.023590 0.599626 0.589750
N8 0.209462 0.758916 0.606864
S9 0.078427 0.711195 0.494150
C10 0.078020 0.534000 1.093978
N11 0.017864 0.495575 1.188065
C12 0.282681 0.719064 1.102727
N13 0.315778 0.764365 1.201136
C14 -0.091788 0.522058 0.545875
N15 -0.185975 0.458823 0.507887
#
data_as_12_68
# comments
_symmetry_space_group_name_H-M Pna21
_cell_formula_units_Z 4
loop_
_symmetry_equiv_pos_site_id
_symmetry_equiv_pos_as_xyz
1 x,y,z
2 1/2-x,1/2+y,1/2+z
3 1/2+x,1/2-y,z
4 -x,-y,1/2+z
_cell_length_a 19.6617
_cell_length_b 8.65551
_cell_length_c 6.18191
_cell_angle_alpha  90
_cell_angle_beta  90
_cell_angle_gamma  90
#
loop_
_atom_site_label
_atom_site_fract_x
_atom_site_fract_y
_atom_site_fract_z
C1 0.143839 0.996334 0.033999
C2 0.100536 0.986908 -0.148068
S3 0.139049 0.877232 0.261115
S4 0.035074 0.849547 -0.177625
C5 0.110658 0.703713 0.141598
C6 0.069374 0.693107 -0.032244
C7 0.187805 1.118424 0.010128
N8 0.109015 1.089239 -0.299904
S9 0.170513 1.210239 -0.230424
C10 0.133715 0.570098 0.251276
N11 0.152751 0.464696 0.348243
C12 0.047519 0.547394 -0.111315
N13 0.027285 0.431388 -0.178321
C14 0.238672 1.169692 0.153354
N15 0.280354 1.214024 0.269633
#
data_aq_8_69
# comments
_symmetry_space_group_name_H-M P212121
_cell_formula_units_Z 4
loop_
_symmetry_equiv_pos_site_id
_symmetry_equiv_pos_as_xyz
1 x,y,z
2 1/2+x,1/2-y,-z
3 -x,1/2+y,1/2-z
4 1/2-x,-y,1/2+z
_cell_length_a 12.4479
_cell_length_b 11.6924
_cell_length_c 6.8688
_cell_angle_alpha  90
_cell_angle_beta  90
_cell_angle_gamma  90
#
loop_
_atom_site_label
_atom_site_fract_x
_atom_site_fract_y
_atom_site_fract_z
C1 0.869437 0.603336 0.860321
C2 0.870330 0.647817 0.668683
S3 0.848587 0.683868 1.071399
S4 0.847750 0.792875 0.611030
C5 0.759576 0.789456 0.982707
C6 0.759513 0.832574 0.800115
C7 0.893099 0.488442 0.856001
N8 0.891912 0.576750 0.527648
S9 0.915940 0.447815 0.618361
C10 0.687070 0.830183 1.126062
N11 0.630930 0.862124 1.248708
C12 0.686705 0.920529 0.745309
N13 0.630473 0.993849 0.695539
C14 0.901488 0.411600 1.013318
N15 0.909434 0.347509 1.140831
#
data_ak_23_70
# comments
_symmetry_space_group_name_H-M P21/c
_cell_formula_units_Z 4
loop_
_symmetry_equiv_pos_site_id
_symmetry_equiv_pos_as_xyz
1 x,y,z
2 -x,-y,-z
3 -x,1/2+y,1/2-z
4 x,1/2-y,1/2+z
_cell_length_a 11.5439
_cell_length_b 6.24487
_cell_length_c 20.4176
_cell_angle_alpha  90
_cell_angle_beta  44.0707
_cell_angle_gamma  90
#
loop_
_atom_site_label
_atom_site_fract_x
_atom_site_fract_y
_atom_site_fract_z
C1 0.718002 1.010841 -1.032898
C2 0.806805 0.818571 -1.058417
S3 0.593214 1.138458 -0.924075
S4 0.809047 0.677927 -0.984482
C5 0.700868 1.073013 -0.895152
C6 0.786211 0.890152 -0.919135
C7 0.737658 1.075759 -1.104742
N8 0.888260 0.739377 -1.141063
S9 0.859953 0.892321 -1.194932
C10 0.685708 1.231106 -0.839631
N11 0.667368 1.362648 -0.793063
C12 0.863804 0.849742 -0.889407
N13 0.925815 0.808114 -0.865064
C14 0.669886 1.256753 -1.108443
N15 0.614392 1.403730 -1.112427
#
data_ai_222_71
# comments
_symmetry_space_group_name_H-M P21/c
_cell_formula_units_Z 4
loop_
_symmetry_equiv_pos_site_id
_symmetry_equiv_pos_as_xyz
1 x,y,z
2 -x,-y,-z
3 -x,1/2+y,1/2-z
4 x,1/2-y,1/2+z
_cell_length_a 12.3154
_cell_length_b 9.92108
_cell_length_c 8.57095
_cell_angle_alpha  90
_cell_angle_beta  103.07
_cell_angle_gamma  90
#
loop_
_atom_site_label
_atom_site_fract_x
_atom_site_fract_y
_atom_site_fract_z
C1 0.725511 -0.041312 0.857609
C2 0.822764 -0.045745 0.982601
S3 0.623616 0.084561 0.832773
S4 0.858537 0.078113 1.132941
C5 0.706351 0.225609 0.908276
C6 0.799403 0.222741 1.027426
C7 0.720386 -0.154558 0.763809
N8 0.887896 -0.150141 0.987849
S9 0.833949 -0.255392 0.840548
C10 0.663738 0.348516 0.834614
N11 0.624716 0.446398 0.773061
C12 0.857873 0.343059 1.083285
N13 0.906714 0.438805 1.134874
C14 0.637584 -0.191024 0.628253
N15 0.570023 -0.223002 0.517441
#
data_cc_105_72
# comments
_symmetry_space_group_name_H-M Pbca
_cell_formula_units_Z 8
loop_
_symmetry_equiv_pos_site_id
_symmetry_equiv_pos_as_xyz
1 x,y,z
2 1/2-x,1/2+y,z
3 x,1/2-y,1/2+z
4 1/2+x,y,1/2-z
5 1/2+x,1/2-y,-z
6 -x,1/2+y,1/2-z
7 1/2-x,-y,1/2+z
8 -x,-y,-z
_cell_length_a 9.80604
_cell_length_b 8.68399
_cell_length_c 23.8786
_cell_angle_alpha  90
_cell_angle_beta  90
_cell_angle_gamma  90
#
loop_
_atom_site_label
_atom_site_fract_x
_atom_site_fract_y
_atom_site_fract_z
C1 -0.046483 0.960576 0.864824
C2 -0.046221 1.054025 0.913427
S3 0.078244 0.963808 0.812424
S4 0.083134 1.187666 0.929771
C5 0.224271 1.008648 0.852481
C6 0.225896 1.097582 0.898967
C7 -0.163222 0.872953 0.863634
N8 -0.150400 1.042192 0.947194
S9 -0.261229 0.916596 0.921509
C10 0.346102 0.945528 0.830091
N11 0.442975 0.893962 0.809732
C12 0.350030 1.131131 0.927081
N13 0.449030 1.164158 0.950583
C14 -0.204808 0.765820 0.822740
N15 -0.240974 0.678283 0.789390
#
data_aq_476_73
# comments
_symmetry_space_group_name_H-M P212121
_cell_formula_units_Z 4
loop_
_symmetry_equiv_pos_site_id
_symmetry_equiv_pos_as_xyz
1 x,y,z
2 1/2+x,1/2-y,-z
3 -x,1/2+y,1/2-z
4 1/2-x,-y,1/2+z
_cell_length_a 7.01578
_cell_length_b 22.9696
_cell_length_c 6.45744
_cell_angle_alpha  90
_cell_angle_beta  90
_cell_angle_gamma  90
#
loop_
_atom_site_label
_atom_site_fract_x
_atom_site_fract_y
_atom_site_fract_z
C1 0.892313 0.893613 1.020609
C2 1.085018 0.878845 0.984013
S3 0.698811 0.869300 0.873680
S4 1.161338 0.831884 0.785044
C5 0.779969 0.799520 0.800910
C6 0.963468 0.784832 0.765674
C7 0.881457 0.932388 1.182140
N8 1.213147 0.902872 1.102752
S9 1.108425 0.947420 1.269041
C10 0.630423 0.758640 0.774327
N11 0.503523 0.727156 0.751049
C12 1.013086 0.727799 0.700456
N13 1.059560 0.682276 0.642873
C14 0.718205 0.958552 1.267856
N15 0.585862 0.980715 1.339191
#
data_am_367_74
# comments
_symmetry_space_group_name_H-M P21/n
_cell_formula_units_Z 4
loop_
_symmetry_equiv_pos_site_id
_symmetry_equiv_pos_as_xyz
1 x,y,z
2 -x,-y,-z
3 1/2-x,1/2+y,1/2-z
4 1/2+x,1/2-y,1/2+z
_cell_length_a 6.93625
_cell_length_b 11.082
_cell_length_c 14.599
_cell_angle_alpha  90
_cell_angle_beta  65.8604
_cell_angle_gamma  90
#
loop_
_atom_site_label
_atom_site_fract_x
_atom_site_fract_y
_atom_site_fract_z
C1 0.237437 0.139135 0.105681
C2 0.013357 0.133467 0.149081
S3 0.396980 0.134745 0.172770
S4 -0.142500 0.118005 0.279068
C5 0.243794 0.039780 0.273890
C6 0.029872 0.033440 0.315950
C7 0.309871 0.155059 0.003468
N8 -0.082106 0.143397 0.088579
S9 0.095831 0.163747 -0.028191
C10 0.367720 -0.029647 0.311579
N11 0.475146 -0.082727 0.340826
C12 -0.078613 -0.043113 0.399644
N13 -0.173638 -0.102160 0.469186
C14 0.520704 0.166298 -0.068120
N15 0.692695 0.176518 -0.127801
#
data_bh_24_75
# comments
_symmetry_space_group_name_H-M Pca21
_cell_formula_units_Z 4
loop_
_symmetry_equiv_pos_site_id
_symmetry_equiv_pos_as_xyz
1 x,y,z
2 -x,-y,1/2+z
3 1/2-x,y,1/2+z
4 1/2+x,-y,z
_cell_length_a 18.6661
_cell_length_b 6.8065
_cell_length_c 8.10654
_cell_angle_alpha  90
_cell_angle_beta  90
_cell_angle_gamma  90
#
loop_
_atom_site_label
_atom_site_fract_x
_atom_site_fract_y
_atom_site_fract_z
C1 0.091395 0.095022 1.104396
C2 0.086153 0.281383 1.027711
S3 0.106423 -0.126552 1.001293
S4 0.095742 0.321092 0.813803
C5 0.160842 -0.044984 0.836621
C6 0.156427 0.132547 0.762427
C7 0.079097 0.113351 1.270930
N8 0.071558 0.431209 1.121984
S9 0.061077 0.355946 1.315101
C10 0.210249 -0.188971 0.781951
N11 0.248706 -0.312204 0.739841
C12 0.201200 0.181204 0.626645
N13 0.235480 0.225516 0.513521
C14 0.078567 -0.034807 1.392470
N15 0.077434 -0.154720 1.493671
#
data_fa_13_76
# comments
_symmetry_space_group_name_H-M P21/c
_cell_formula_units_Z 4
loop_
_symmetry_equiv_pos_site_id
_symmetry_equiv_pos_as_xyz
1 x,y,z
2 -x,-y,-z
3 -x,1/2+y,1/2-z
4 x,1/2-y,1/2+z
_cell_length_a 4.6279
_cell_length_b 22.8241
_cell_length_c 9.70735
_cell_angle_alpha  90
_cell_angle_beta  98.3099
_cell_angle_gamma  90
#
loop_
_atom_site_label
_atom_site_fract_x
_atom_site_fract_y
_atom_site_fract_z
C1 0.934291 0.862385 0.057801
C2 1.129888 0.910259 0.069365
S3 0.902997 0.811781 0.189598
S4 1.371449 0.927578 0.221414
C5 0.984776 0.856684 0.338328
C6 1.170863 0.902535 0.350684
C7 0.783875 0.859915 -0.074965
N8 1.134732 0.942378 -0.041125
S9 0.902175 0.915729 -0.171972
C10 0.841106 0.838997 0.450724
N11 0.723277 0.822296 0.540174
C12 1.229364 0.934658 0.477023
N13 1.288301 0.961239 0.578835
C14 0.570982 0.819130 -0.131286
N15 0.397304 0.785793 -0.179520
#
data_aq_186_77
# comments
_symmetry_space_group_name_H-M P212121
_cell_formula_units_Z 4
loop_
_symmetry_equiv_pos_site_id
_symmetry_equiv_pos_as_xyz
1 x,y,z
2 1/2+x,1/2-y,-z
3 -x,1/2+y,1/2-z
4 1/2-x,-y,1/2+z
_cell_length_a 6.97445
_cell_length_b 20.2341
_cell_length_c 7.18734
_cell_angle_alpha  90
_cell_angle_beta  90
_cell_angle_gamma  90
#
loop_
_atom_site_label
_atom_site_fract_x
_atom_site_fract_y
_atom_site_fract_z
C1 0.123394 0.851406 -0.029648
C2 -0.060637 0.873551 0.024681
S3 0.340064 0.882934 0.053927
S4 -0.101483 0.936166 0.190603
C5 0.273663 0.904175 0.283459
C6 0.098491 0.925326 0.337179
C7 0.106000 0.803841 -0.165191
N8 -0.207896 0.846716 -0.057483
S9 -0.133406 0.792320 -0.214034
C10 0.426919 0.899221 0.412097
N11 0.557033 0.895540 0.511077
C12 0.061713 0.943441 0.524839
N13 0.026493 0.960055 0.675193
C14 0.252381 0.769233 -0.258665
N15 0.370693 0.740700 -0.337678
#
data_am_5_78
# comments
_symmetry_space_group_name_H-M P21/n
_cell_formula_units_Z 4
loop_
_symmetry_equiv_pos_site_id
_symmetry_equiv_pos_as_xyz
1 x,y,z
2 -x,-y,-z
3 1/2-x,1/2+y,1/2-z
4 1/2+x,1/2-y,1/2+z
_cell_length_a 6.93724
_cell_length_b 12.5824
_cell_length_c 11.645
_cell_angle_alpha  90
_cell_angle_beta  86.3691
_cell_angle_gamma  90
#
loop_
_atom_site_label
_atom_site_fract_x
_atom_site_fract_y
_atom_site_fract_z
C1 0.903168 0.106399 0.869664
C2 0.718297 0.154494 0.875920
S3 1.121657 0.174086 0.878713
S4 0.677858 0.291681 0.896847
C5 1.048273 0.278090 0.973554
C6 0.872229 0.324634 0.980457
C7 0.885509 -0.000656 0.849285
N8 0.570178 0.093035 0.862415
S9 0.645064 -0.030467 0.837742
C10 1.197002 0.313127 1.042484
N11 1.323723 0.340183 1.095311
C12 0.829964 0.410545 1.057131
N13 0.790542 0.482163 1.116494
C14 1.032585 -0.077769 0.836033
N15 1.151527 -0.142008 0.824159
#
data_ak_166_79
# comments
_symmetry_space_group_name_H-M P21/c
_cell_formula_units_Z 4
loop_
_symmetry_equiv_pos_site_id
_symmetry_equiv_pos_as_xyz
1 x,y,z
2 -x,-y,-z
3 -x,1/2+y,1/2-z
4 x,1/2-y,1/2+z
_cell_length_a 8.49357
_cell_length_b 7.81142
_cell_length_c 15.6488
_cell_angle_alpha  90
_cell_angle_beta  75.6152
_cell_angle_gamma  90
#
loop_
_atom_site_label
_atom_site_fract_x
_atom_site_fract_y
_atom_site_fract_z
C1 0.798366 0.233824 0.842976
C2 0.909823 0.156481 0.884910
S3 0.649804 0.124527 0.804687
S4 0.914280 -0.064569 0.907410
C5 0.602208 -0.042513 0.882858
C6 0.707386 -0.117347 0.923411
C7 0.830276 0.406341 0.832731
N8 1.017898 0.255651 0.905924
S9 0.995141 0.454584 0.873951
C10 0.438958 -0.098680 0.898422
N11 0.305710 -0.142096 0.907743
C12 0.658009 -0.255329 0.983152
N13 0.624047 -0.370411 1.030757
C14 0.749968 0.530490 0.793783
N15 0.686182 0.633869 0.761502
#
data_ah_64_80
# comments
_symmetry_space_group_name_H-M P21
_cell_formula_units_Z 2
loop_
_symmetry_equiv_pos_site_id
_symmetry_equiv_pos_as_xyz
1 x,y,z
2 -x,1/2+y,-z
_cell_length_a 5.97786
_cell_length_b 9.05419
_cell_length_c 9.60178
_cell_angle_alpha  90
_cell_angle_beta  96.9654
_cell_angle_gamma  90
#
loop_
_atom_site_label
_atom_site_fract_x
_atom_site_fract_y
_atom_site_fract_z
C1 0.236420 1.051819 0.065731
C2 0.038999 0.965404 0.051879
S3 0.358135 1.132645 0.221245
S4 -0.114738 0.921973 0.191543
C5 0.289178 1.001353 0.344449
C6 0.101413 0.918080 0.332443
C7 0.311067 1.068999 -0.062925
N8 -0.035146 0.918681 -0.073183
S9 0.129195 0.980006 -0.187287
C10 0.449639 0.992977 0.464743
N11 0.583013 0.991949 0.561840
C12 0.058025 0.819094 0.440211
N13 0.013542 0.739450 0.526642
C14 0.499648 1.147561 -0.096630
N15 0.652860 1.212355 -0.126325
#
data_fc_23_81
# comments
_symmetry_space_group_name_H-M P21/n
_cell_formula_units_Z 4
loop_
_symmetry_equiv_pos_site_id
_symmetry_equiv_pos_as_xyz
1 x,y,z
2 -x,-y,-z
3 1/2-x,1/2+y,1/2-z
4 1/2+x,1/2-y,1/2+z
_cell_length_a 6.95217
_cell_length_b 7.23582
_cell_length_c 21.7583
_cell_angle_alpha  90
_cell_angle_beta  69.4946
_cell_angle_gamma  90
#
loop_
_atom_site_label
_atom_site_fract_x
_atom_site_fract_y
_atom_site_fract_z
C1 0.208296 1.033240 0.898234
C2 0.417578 0.980557 0.876844
S3 0.027600 0.949084 0.866066
S4 0.529852 0.816347 0.814656
C5 0.119539 0.721547 0.845016
C6 0.318827 0.669368 0.824590
C7 0.171373 1.167739 0.945654
N8 0.534156 1.062944 0.904100
S9 0.397507 1.217665 0.958003
C10 -0.038308 0.592741 0.849298
N11 -0.171801 0.493576 0.852412
C12 0.377308 0.483238 0.806581
N13 0.432292 0.334193 0.790092
C14 -0.014477 1.259496 0.979582
N15 -0.165359 1.337095 1.007557
#
data_am_144_82
# comments
_symmetry_space_group_name_H-M P21/c
_cell_formula_units_Z 4
loop_
_symmetry_equiv_pos_site_id
_symmetry_equiv_pos_as_xyz
1 x,y,z
2 -x,-y,-z
3 -x,1/2+y,1/2-z
4 x,1/2-y,1/2+z
_cell_length_a 7.82243
_cell_length_b 11.6964
_cell_length_c 11.3931
_cell_angle_alpha  90
_cell_angle_beta  94.8963
_cell_angle_gamma  90
#
loop_
_atom_site_label
_atom_site_fract_x
_atom_site_fract_y
_atom_site_fract_z
C1 0.755827 0.218788 0.838589
C2 0.841432 0.301079 0.913374
S3 0.856416 0.110208 0.764494
S4 1.065604 0.305711 0.946415
C5 1.034373 0.081599 0.866213
C6 1.117146 0.159325 0.938143
C7 0.582619 0.240892 0.828160
N8 0.747573 0.379605 0.957746
S9 0.543705 0.361268 0.909084
C10 1.089977 -0.033713 0.863834
N11 1.132420 -0.128053 0.857213
C12 1.263221 0.128189 1.014012
N13 1.384825 0.107210 1.075320
C14 0.451305 0.181031 0.761802
N15 0.342032 0.133388 0.707226
#
data_am_160_83
# comments
_symmetry_space_group_name_H-M P21/n
_cell_formula_units_Z 4
loop_
_symmetry_equiv_pos_site_id
_symmetry_equiv_pos_as_xyz
1 x,y,z
2 -x,-y,-z
3 1/2-x,1/2+y,1/2-z
4 1/2+x,1/2-y,1/2+z
_cell_length_a 10.558
_cell_length_b 13.0342
_cell_length_c 7.58748
_cell_angle_alpha  90
_cell_angle_beta  101.773
_cell_angle_gamma  90
#
loop_
_atom_site_label
_atom_site_fract_x
_atom_site_fract_y
_atom_site_fract_z
C1 0.285945 0.138393 0.166219
C2 0.225354 0.218330 0.053633
S3 0.216789 0.072301 0.323453
S4 0.067379 0.262992 0.050820
C5 0.052224 0.074000 0.214614
C6 -0.006763 0.149782 0.106718
C7 0.409768 0.124362 0.139966
N8 0.292765 0.262828 -0.050712
S9 0.439486 0.211838 -0.016977
C10 -0.017608 -0.012624 0.255649
N11 -0.070919 -0.083685 0.295590
C12 -0.141151 0.145345 0.030564
N13 -0.250824 0.146000 -0.031127
C14 0.503618 0.053816 0.225074
N15 0.582119 -0.003114 0.294479
#
data_ah_27_84
# comments
_symmetry_space_group_name_H-M P21
_cell_formula_units_Z 2
loop_
_symmetry_equiv_pos_site_id
_symmetry_equiv_pos_as_xyz
1 x,y,z
2 -x,1/2+y,-z
_cell_length_a 5.97868
_cell_length_b 9.05422
_cell_length_c 9.60336
_cell_angle_alpha  90
_cell_angle_beta  96.9619
_cell_angle_gamma  90
#
loop_
_atom_site_label
_atom_site_fract_x
_atom_site_fract_y
_atom_site_fract_z
C1 0.736624 0.064543 0.565562
C2 0.539166 -0.021951 0.551727
S3 0.858205 0.145467 0.721037
S4 0.385252 -0.065395 0.691367
C5 0.789128 0.014146 0.844235
C6 0.601338 -0.069199 0.832232
C7 0.811407 0.081695 0.436913
N8 0.465143 -0.068752 0.426695
S9 0.629633 -0.007411 0.312599
C10 0.949540 0.005829 0.964502
N11 1.082857 0.004867 1.061563
C12 0.557862 -0.168202 0.940008
N13 0.513295 -0.247867 1.026429
C14 1.000084 0.160325 0.403205
N15 1.153342 0.225161 0.373490
#
data_fa_326_85
# comments
_symmetry_space_group_name_H-M P21/c
_cell_formula_units_Z 4
loop_
_symmetry_equiv_pos_site_id
_symmetry_equiv_pos_as_xyz
1 x,y,z
2 -x,-y,-z
3 -x,1/2+y,1/2-z
4 x,1/2-y,1/2+z
_cell_length_a 7.20783
_cell_length_b 20.4401
_cell_length_c 9.85022
_cell_angle_alpha  90
_cell_angle_beta  135.113
_cell_angle_gamma  90
#
loop_
_atom_site_label
_atom_site_fract_x
_atom_site_fract_y
_atom_site_fract_z
C1 0.646975 0.899277 0.610393
C2 0.784362 0.879195 0.799434
S3 0.351797 0.865345 0.399927
S4 0.675437 0.817067 0.853789
C5 0.203032 0.844195 0.478902
C6 0.331891 0.825011 0.658943
C7 0.787799 0.947049 0.617198
N8 1.008447 0.907698 0.940810
S9 1.075398 0.961293 0.853914
C10 -0.075365 0.846921 0.330622
N11 -0.301885 0.848747 0.204328
C12 0.192639 0.806802 0.706026
N13 0.087161 0.790185 0.749710
C14 0.724285 0.980009 0.462963
N15 0.676176 1.007223 0.338074
#
data_dd_347_86
# comments
_symmetry_space_group_name_H-M C2/c
_cell_formula_units_Z 8
loop_
_symmetry_equiv_pos_site_id
_symmetry_equiv_pos_as_xyz
1 x,y,z
2 -x,-y,-z
3 -x,y,1/2-z
4 x,-y,1/2+z
5 1/2+x,1/2+y,z
6 1/2-x,1/2-y,-z
7 1/2-x,1/2+y,1/2-z
8 1/2+x,1/2-y,1/2+z
_cell_length_a 14.9914
_cell_length_b 11.7701
_cell_length_c 14.1514
_cell_angle_alpha  90
_cell_angle_beta  55.6598
_cell_angle_gamma  90
#
loop_
_atom_site_label
_atom_site_fract_x
_atom_site_fract_y
_atom_site_fract_z
C1 0.780135 1.039148 -0.026352
C2 0.683569 1.042937 0.084936
S3 0.894582 0.959033 -0.065867
S4 0.661993 0.964474 0.202336
C5 0.833699 0.840648 0.025762
C6 0.741513 0.843099 0.132122
C7 0.772376 1.112568 -0.097042
N8 0.607436 1.111187 0.101204
S9 0.648642 1.179889 -0.019144
C10 0.893546 0.738743 -0.021418
N11 0.946095 0.658279 -0.062624
C12 0.701283 0.743450 0.200591
N13 0.666850 0.664969 0.260246
C14 0.849958 1.135781 -0.213695
N15 0.912977 1.156459 -0.309221
#
data_am_173_87
# comments
_symmetry_space_group_name_H-M P21/n
_cell_formula_units_Z 4
loop_
_symmetry_equiv_pos_site_id
_symmetry_equiv_pos_as_xyz
1 x,y,z
2 -x,-y,-z
3 1/2-x,1/2+y,1/2-z
4 1/2+x,1/2-y,1/2+z
_cell_length_a 8.52603
_cell_length_b 17.2249
_cell_length_c 7.67854
_cell_angle_alpha  90
_cell_angle_beta  63.975
_cell_angle_gamma  90
#
loop_
_atom_site_label
_atom_site_fract_x
_atom_site_fract_y
_atom_site_fract_z
C1 0.760959 0.415751 0.097481
C2 0.903952 0.367054 0.069483
S3 0.623650 0.403907 -0.015813
S4 0.964737 0.284569 -0.082403
C5 0.624319 0.301690 -0.036288
C6 0.759856 0.254529 -0.062872
C7 0.752186 0.476057 0.219111
N8 0.998160 0.386090 0.158684
S9 0.921818 0.467472 0.282955
C10 0.466544 0.271645 -0.028797
N11 0.336713 0.250011 -0.025334
C12 0.749043 0.173012 -0.084465
N13 0.747361 0.106558 -0.106942
C14 0.631542 0.537834 0.283591
N15 0.534396 0.589225 0.336874
#
data_aq_478_88
# comments
_symmetry_space_group_name_H-M P212121
_cell_formula_units_Z 4
loop_
_symmetry_equiv_pos_site_id
_symmetry_equiv_pos_as_xyz
1 x,y,z
2 1/2+x,1/2-y,-z
3 -x,1/2+y,1/2-z
4 1/2-x,-y,1/2+z
_cell_length_a 7.52036
_cell_length_b 23.1888
_cell_length_c 6.07358
_cell_angle_alpha  90
_cell_angle_beta  90
_cell_angle_gamma  90
#
loop_
_atom_site_label
_atom_site_fract_x
_atom_site_fract_y
_atom_site_fract_z
C1 0.208238 0.901867 0.186366
C2 0.307091 0.913270 0.378911
S3 0.276740 0.856931 -0.027706
S4 0.515778 0.882558 0.436900
C5 0.400790 0.805302 0.119635
C6 0.495596 0.815618 0.303725
C7 0.054716 0.933828 0.187893
N8 0.240185 0.949951 0.518300
S9 0.049644 0.975205 0.422645
C10 0.398056 0.750037 0.021589
N11 0.394443 0.706017 -0.066486
C12 0.596190 0.771351 0.405585
N13 0.683038 0.736941 0.491248
C14 -0.080157 0.935916 0.028141
N15 -0.191518 0.938465 -0.101987
#
data_ab_67_89
# comments
_symmetry_space_group_name_H-M P-1
_cell_formula_units_Z 2
loop_
_symmetry_equiv_pos_site_id
_symmetry_equiv_pos_as_xyz
1 x,y,z
2 -x,-y,-z
_cell_length_a 9.78574
_cell_length_b 4.71863
_cell_length_c 11.2171
_cell_angle_alpha  87.5673
_cell_angle_beta  84.5115
_cell_angle_gamma  100.332
#
loop_
_atom_site_label
_atom_site_fract_x
_atom_site_fract_y
_atom_site_fract_z
C1 0.568649 0.004003 0.729185
C2 0.577834 0.188749 0.824899
S3 0.705652 -0.018697 0.620608
S4 0.731634 0.423496 0.851973
C5 0.849497 0.053644 0.705403
C6 0.859541 0.229342 0.797027
C7 0.433918 -0.143442 0.730902
N8 0.463881 0.188469 0.895080
S9 0.332558 -0.035888 0.847996
C10 0.960792 -0.085580 0.665700
N11 1.049644 -0.199390 0.628778
C12 0.982308 0.281011 0.856852
N13 1.081365 0.334148 0.906386
C14 0.378929 -0.346290 0.651662
N15 0.331818 -0.511725 0.587000
#
data_fc_207_90
# comments
_symmetry_space_group_name_H-M P21/n
_cell_formula_units_Z 4
loop_
_symmetry_equiv_pos_site_id
_symmetry_equiv_pos_as_xyz
1 x,y,z
2 -x,-y,-z
3 1/2-x,1/2+y,1/2-z
4 1/2+x,1/2-y,1/2+z
_cell_length_a 7.28362
_cell_length_b 6.92785
_cell_length_c 41.0948
_cell_angle_alpha  90
_cell_angle_beta  150.378
_cell_angle_gamma  90
#
loop_
_atom_site_label
_atom_site_fract_x
_atom_site_fract_y
_atom_site_fract_z
C1 -0.030986 0.107474 0.899021
C2 -0.081038 0.296217 0.878827
S3 -0.105337 -0.105708 0.865718
S4 -0.219552 0.347362 0.817207
C5 0.021772 -0.030389 0.845753
C6 -0.024221 0.149345 0.826468
C7 0.065675 0.117091 0.946262
N8 -0.029508 0.439909 0.906785
S9 0.077693 0.355815 0.959909
C10 0.171464 -0.181396 0.849548
N11 0.285712 -0.309841 0.852219
C12 0.075750 0.193350 0.809232
N13 0.145701 0.234577 0.793373
C14 0.137999 -0.035894 0.979124
N15 0.195755 -0.159722 1.006244
#
data_ak_22_geometries_not_relaxed_91
# comments
_symmetry_space_group_name_H-M P21/c
_cell_formula_units_Z 4
loop_
_symmetry_equiv_pos_site_id
_symmetry_equiv_pos_as_xyz
1 x,y,z
2 -x,-y,-z
3 -x,1/2+y,1/2-z
4 x,1/2-y,1/2+z
_cell_length_a 10.61570
_cell_length_b 6.76463
_cell_length_c 13.77999
_cell_angle_alpha  90
_cell_angle_beta  107.113
_cell_angle_gamma  90
#
loop_
_atom_site_label
_atom_site_fract_x
_atom_site_fract_y
_atom_site_fract_z
C1 -0.30339 0.10565 -0.22617
C2 -0.25871 0.30103 -0.19637
S3 -0.23649 -0.11095 -0.16068
S4 -0.12893 0.35834 -0.08579
C5 -0.18806 -0.02274 -0.03390
C6 -0.14532 0.16339 -0.00443
C7 -0.40253 0.11143 -0.31718
N8 -0.31570 0.44603 -0.25640
S9 -0.42853 0.35486 -0.35739
C10 -0.19346 -0.17074 0.03837
N11 -0.19726 -0.29723 0.09454
C12 -0.10412 0.21739 0.10024
N13 -0.06693 0.26665 0.18470
C14 -0.47348 -0.04849 -0.37411
N15 -0.53205 -0.17804 -0.42219
#
data_cb_75_geometries_not_relaxed_92
# comments
_symmetry_space_group_name_H-M Pbca
_cell_formula_units_Z 8
loop_
_symmetry_equiv_pos_site_id
_symmetry_equiv_pos_as_xyz
1 x,y,z
2 1/2-x,1/2+y,z
3 x,1/2-y,1/2+z
4 1/2+x,y,1/2-z
5 1/2+x,1/2-y,-z
6 -x,1/2+y,1/2-z
7 1/2-x,-y,1/2+z
8 -x,-y,-z
_cell_length_a 6.71756
_cell_length_b 13.98941
_cell_length_c 20.50457
_cell_angle_alpha  90
_cell_angle_beta  90
_cell_angle_gamma  90
#
loop_
_atom_site_label
_atom_site_fract_x
_atom_site_fract_y
_atom_site_fract_z
C1 0.10145 0.27087 -0.09623
C2 0.29674 0.25109 -0.11953
S3 -0.11859 0.22009 -0.12705
S4 0.35052 0.16942 -0.18308
C5 -0.03072 0.10547 -0.15016
C6 0.15533 0.08562 -0.17243
C7 0.11019 0.33975 -0.04812
N8 0.44435 0.29847 -0.09302
S9 0.35594 0.37422 -0.03752
C10 -0.17907 0.03298 -0.14543
N11 -0.30593 -0.02329 -0.14187
C12 0.20889 -0.00877 -0.19196
N13 0.25769 -0.08411 -0.20974
C14 -0.04864 0.38078 -0.01237
N15 -0.17729 0.41571 0.01711
#
data_aq_50_geometries_not_relaxed_93
# comments
_symmetry_space_group_name_H-M P212121
_cell_formula_units_Z 4
loop_
_symmetry_equiv_pos_site_id
_symmetry_equiv_pos_as_xyz
1 x,y,z
2 1/2+x,1/2-y,-z
3 -x,1/2+y,1/2-z
4 1/2-x,-y,1/2+z
_cell_length_a 13.60309
_cell_length_b 12.22558
_cell_length_c 5.98242
_cell_angle_alpha  90
_cell_angle_beta  90
_cell_angle_gamma  90
#
loop_
_atom_site_label
_atom_site_fract_x
_atom_site_fract_y
_atom_site_fract_z
C1 0.13154 -0.38987 0.24825
C2 0.09755 -0.33333 0.44134
S3 0.18849 -0.32840 0.01641
S4 0.10944 -0.19049 0.48189
C5 0.25134 -0.21915 0.14902
C6 0.21976 -0.16456 0.33344
C7 0.10827 -0.49945 0.26547
N8 0.05260 -0.39102 0.59513
S9 0.04564 -0.52102 0.51393
C10 0.34000 -0.18923 0.03779
N11 0.41073 -0.16655 -0.06089
C12 0.27435 -0.07501 0.42249
N13 0.31530 -0.00015 0.49780
C14 0.12757 -0.58444 0.11075
N15 0.14219 -0.65507 -0.01499
#
data_fc_58_geometries_not_relaxed_94
# comments
_symmetry_space_group_name_H-M P21/n
_cell_formula_units_Z 4
loop_
_symmetry_equiv_pos_site_id
_symmetry_equiv_pos_as_xyz
1 x,y,z
2 -x,-y,-z
3 1/2-x,1/2+y,1/2-z
4 1/2+x,1/2-y,1/2+z
_cell_length_a 6.91902
_cell_length_b 10.27683
_cell_length_c 14.41324
_cell_angle_alpha  90
_cell_angle_beta  76.1152
_cell_angle_gamma  90
#
loop_
_atom_site_label
_atom_site_fract_x
_atom_site_fract_y
_atom_site_fract_z
C1 -0.07433 0.41840 -0.10992
C2 -0.27176 0.37252 -0.10190
S3 0.11320 0.33338 -0.07190
S4 -0.35993 0.21914 -0.05381
C5 0.04929 0.17082 -0.09304
C6 -0.13850 0.12578 -0.08572
C7 -0.05564 0.54265 -0.14739
N8 -0.39615 0.45082 -0.12991
S9 -0.28265 0.59082 -0.16697
C10 0.21717 0.08619 -0.11628
N11 0.35812 0.02056 -0.13326
C12 -0.17439 -0.00826 -0.10100
N13 -0.21094 -0.11705 -0.11077
C14 0.11394 0.62451 -0.16640
N15 0.25125 0.69335 -0.18184
#
data_av_180_geometries_not_relaxed_95
# comments
_symmetry_space_group_name_H-M Pna21
_cell_formula_units_Z 4
loop_
_symmetry_equiv_pos_site_id
_symmetry_equiv_pos_as_xyz
1 x,y,z
2 1/2-x,1/2+y,1/2+z
3 1/2+x,1/2-y,z
4 -x,-y,1/2+z
_cell_length_a 19.23048
_cell_length_b 12.49067
_cell_length_c 4.09484
_cell_angle_alpha  90
_cell_angle_beta  90
_cell_angle_gamma  90
#
loop_
_atom_site_label
_atom_site_fract_x
_atom_site_fract_y
_atom_site_fract_z
C1 -0.46339 -0.25989 -0.06855
C2 -0.46151 -0.16211 0.10973
S3 -0.39650 -0.30771 -0.32201
S4 -0.38989 -0.07303 0.11100
C5 -0.32260 -0.25722 -0.11376
C6 -0.32014 -0.16408 0.05747
C7 -0.52716 -0.30863 -0.02596
N8 -0.51720 -0.13591 0.27600
S9 -0.57839 -0.22852 0.22229
C10 -0.26261 -0.32311 -0.15056
N11 -0.21481 -0.37840 -0.19235
C12 -0.25718 -0.12877 0.20675
N13 -0.20671 -0.09576 0.32619
C14 -0.55124 -0.40622 -0.16085
N15 -0.57202 -0.48577 -0.27122
#
data_ak_1_geometries_not_relaxed_96
# comments
_symmetry_space_group_name_H-M P21/c
_cell_formula_units_Z 4
loop_
_symmetry_equiv_pos_site_id
_symmetry_equiv_pos_as_xyz
1 x,y,z
2 -x,-y,-z
3 -x,1/2+y,1/2-z
4 x,1/2-y,1/2+z
_cell_length_a 11.48401
_cell_length_b 6.84220
_cell_length_c 20.59598
_cell_angle_alpha  90
_cell_angle_beta  36.8221
_cell_angle_gamma  90
#
loop_
_atom_site_label
_atom_site_fract_x
_atom_site_fract_y
_atom_site_fract_z
C1 -0.22468 0.11016 -0.36018
C2 -0.19079 0.30517 -0.35407
S3 -0.16424 -0.10157 -0.34327
S4 -0.08519 0.36668 -0.32553
C5 -0.19780 -0.01699 -0.24770
C6 -0.16614 0.16875 -0.24093
C7 -0.30266 0.11242 -0.38712
N8 -0.23678 0.44672 -0.37358
S9 -0.32248 0.35267 -0.40414
C10 -0.25705 -0.16721 -0.17759
N11 -0.30187 -0.29524 -0.12365
C12 -0.19101 0.22009 -0.16324
N13 -0.20534 0.26745 -0.10286
C14 -0.35651 -0.04832 -0.40246
N15 -0.40025 -0.17856 -0.41610
#
data_ai_257_geometries_not_relaxed_97
# comments
_symmetry_space_group_name_H-M P21/c
_cell_formula_units_Z 4
loop_
_symmetry_equiv_pos_site_id
_symmetry_equiv_pos_as_xyz
1 x,y,z
2 -x,-y,-z
3 -x,1/2+y,1/2-z
4 x,1/2-y,1/2+z
_cell_length_a 10.67796
_cell_length_b 9.79244
_cell_length_c 10.96509
_cell_angle_alpha  90
_cell_angle_beta  59.5444
_cell_angle_gamma  90
#
loop_
_atom_site_label
_atom_site_fract_x
_atom_site_fract_y
_atom_site_fract_z
C1 -0.19263 0.02203 0.04158
C2 -0.16827 0.14060 -0.04270
S3 -0.23457 0.02240 0.21864
S4 -0.17988 0.30979 0.01910
C5 -0.33586 0.17596 0.27930
C6 -0.31380 0.28980 0.19995
C7 -0.17067 -0.09342 -0.03910
N8 -0.13150 0.12207 -0.17514
S9 -0.11982 -0.04441 -0.20998
C10 -0.44397 0.17222 0.42565
N11 -0.52884 0.16516 0.54579
C12 -0.39829 0.41004 0.26054
N13 -0.46232 0.51113 0.30614
C14 -0.18199 -0.23199 0.00217
N15 -0.18980 -0.34627 0.03393
#
data_as_82_geometries_not_relaxed_98
# comments
_symmetry_space_group_name_H-M Pna21
_cell_formula_units_Z 4
loop_
_symmetry_equiv_pos_site_id
_symmetry_equiv_pos_as_xyz
1 x,y,z
2 1/2+x,1/2-y,z
3 1/2-x,1/2+y,1/2+z
4 -x,-y,1/2+z
_cell_length_a 10.20789
_cell_length_b 13.87807
_cell_length_c 6.98476
_cell_angle_alpha  90
_cell_angle_beta  90
_cell_angle_gamma  90
#
loop_
_atom_site_label
_atom_site_fract_x
_atom_site_fract_y
_atom_site_fract_z
C1 0.37463 0.28647 -0.01030
C2 0.36215 0.32100 0.18070
S3 0.31674 0.34606 -0.21554
S4 0.28810 0.43207 0.24266
C5 0.33700 0.46785 -0.14467
C6 0.32544 0.50174 0.03713
C7 0.43285 0.19670 -0.00898
N8 0.40559 0.26544 0.31852
S9 0.46361 0.16348 0.22599
C10 0.36323 0.53085 -0.30116
N11 0.38209 0.57958 -0.43368
C12 0.33911 0.60193 0.07790
N13 0.34662 0.68314 0.11709
C14 0.46258 0.13635 -0.16658
N15 0.48685 0.08561 -0.29413
#
data_as_51_geometries_not_relaxed_99
# comments
_symmetry_space_group_name_H-M Pna21
_cell_formula_units_Z 4
loop_
_symmetry_equiv_pos_site_id
_symmetry_equiv_pos_as_xyz
1 x,y,z
2 1/2+x,1/2-y,z
3 1/2-x,1/2+y,1/2+z
4 -x,-y,1/2+z
_cell_length_a 12.20705
_cell_length_b 11.70408
_cell_length_c 6.77909
_cell_angle_alpha  90
_cell_angle_beta  90
_cell_angle_gamma  90
#
loop_
_atom_site_label
_atom_site_fract_x
_atom_site_fract_y
_atom_site_fract_z
C1 0.39849 0.12434 0.01274
C2 0.35411 0.12130 -0.18134
S3 0.32224 0.11111 0.23143
S4 0.21348 0.10070 -0.23448
C5 0.21704 0.01734 0.15191
C6 0.17402 0.01350 -0.03292
C7 0.50963 0.14536 0.00341
N8 0.42190 0.13768 -0.32858
S9 0.54738 0.16135 -0.24155
C10 0.17670 -0.05438 0.30550
N11 0.14519 -0.10956 0.43629
C12 0.08660 -0.06263 -0.07986
N13 0.01383 -0.12145 -0.12356
C14 0.58511 0.15615 0.16093
N15 0.64806 0.16605 0.28846
#
data_am_47_geometries_not_relaxed_100
# comments
_symmetry_space_group_name_H-M P21/n
_cell_formula_units_Z 4
loop_
_symmetry_equiv_pos_site_id
_symmetry_equiv_pos_as_xyz
1 x,y,z
2 -x,-y,-z
3 1/2-x,1/2+y,1/2-z
4 1/2+x,1/2-y,1/2+z
_cell_length_a 6.18008
_cell_length_b 12.80496
_cell_length_c 12.56227
_cell_angle_alpha  90
_cell_angle_beta  105.235
_cell_angle_gamma  90
#
loop_
_atom_site_label
_atom_site_fract_x
_atom_site_fract_y
_atom_site_fract_z
C1 -0.06643 0.13748 -0.08938
C2 0.11707 0.19514 -0.10805
S3 -0.25573 0.06250 -0.18906
S4 0.18825 0.19863 -0.23562
C5 -0.07702 0.01863 -0.26954
C6 0.09878 0.07284 -0.28794
C7 -0.08031 0.15390 0.01721
N8 0.23624 0.25089 -0.02590
S9 0.12987 0.23969 0.08233
C10 -0.13939 -0.08096 -0.31871
N11 -0.19910 -0.16142 -0.35855
C12 0.22745 0.03190 -0.35742
N13 0.33372 0.00262 -0.41528
C14 -0.23824 0.11257 0.06968
N15 -0.36738 0.07995 0.11381
#
