# Supplementary material for: Report on the sixth blind test of organic crystal structure prediction methods
Source: Acta Crystallogr B Struct Sci Cryst Eng Mater. 2016 Aug 1;72(Pt 4):439–59. doi: 10.1107/S2052520616007447 (PMC4971545; doi:10.1107/S2052520616007447)
Supplement: Supplementary file 2 [file b-72-00439-sup2.zip › Group_17_Podeszwa/xxii-list-alt-refitted.txt]

#energies in kcal/mol
1 ai_151 -28.5258
2 ai_71 -28.3711
3 am_2 -28.3538
4 fc_75 -28.2631
5 ai_297 -28.215
6 af_65 -28.175
7 fc_48 -28.1706
8 fc_371 -28.1265
9 ak_267 -27.9299
10 af_210 -27.8993
11 aq_83 -27.8119
12 cb_246 -27.7901
13 fc_473 -27.7633
14 aq_476 -27.7269
15 fc_23 -27.6725
16 aq_90 -27.6571
17 ak_23 -27.6044
18 as_78 -27.5994
19 as_11 -27.5781
20 fc_141 -27.5556
21 cb_1 -27.5195
22 aq_276 -27.495
23 af_58 -27.4578
24 am_5 -27.4206
25 fc_406 -27.4028
26 ai_6 -27.4008
27 af_8 -27.375
28 av_58 -27.3583
29 cd_28 -27.3583
30 cb_49 -27.2995
31 ai_480 -27.2937
32 ai_84 -27.2925
33 cb_347 -27.2807
34 ca_8 -27.24
35 ab_5 -27.2393
36 ab_79 -27.2383
37 aq_182 -27.2264
38 am_47 -27.2208
39 am_1 -27.2087
40 am_65 -27.1789
41 fa_326 -27.1533
42 av_32 -27.1461
43 ak_303 -27.0778
44 aq_12 -26.9951
45 am_367 -26.9152
46 aq_186 -26.9138
47 am_18 -26.9056
48 am_190 -26.8641
49 ai_101 -26.8456
50 am_336 -26.7924
51 am_237 -26.7785
52 au_403 -26.7764
53 au_458 -26.7737
54 aq_478 -26.7694
55 ag_75 -26.7572
56 ai_32 -26.7192
57 am_150 -26.7172
58 as_12 -26.7019
59 as_51 -26.6933
60 af_19 -26.6833
61 dd_301 -26.6578
62 aq_8 -26.6094
63 am_71 -26.5331
64 dc_117 -26.5208
65 fa_13 -26.5208
66 ay_22 -26.5131
67 am_32 -26.4181
68 am_160 -26.4146
69 am_144 -26.4069
70 aq_171 -26.3319
71 ag_71 -26.27
72 ak_166 -26.2578
73 ah_64 -26.2292
74 ah_27 -26.2225
75 cc_105 -26.0635
76 ak_481 -26.0592
77 dd_347 -26.0361
78 ai_222 -26.0319
79 am_103 -25.9438
80 cb_207 -25.9198
81 ai_184 -25.9167
82 ai_89 -25.9164
83 cc_458 -25.8528
84 au_162 -25.6562
85 ab_74 -25.581
86 am_173 -25.4575
87 aq_55 -25.4194
88 cb_422 -24.8695
