# Supplementary material for: Report on the sixth blind test of organic crystal structure prediction methods
Source: Acta Crystallogr B Struct Sci Cryst Eng Mater. 2016 Aug 1;72(Pt 4):439–59. doi: 10.1107/S2052520616007447 (PMC4971545; doi:10.1107/S2052520616007447)
Supplement: Supplementary file 2 [file b-72-00439-sup2.zip › Group_17_Podeszwa/xxii-list-fixed.txt]

#energies in kcal/mol
1 fc_75 -28.5181
2 ai_151 -28.4925
3 am_2 -28.3712
4 ai_71 -28.3594
5 ai_297 -28.0033
6 cb_246 -27.9854
7 af_65 -27.9475
8 as_11 -27.7792
9 cb_1 -27.6617
10 fc_371 -27.6235
11 as_78 -27.6194
12 af_210 -27.5927
13 aq_276 -27.535
14 aq_90 -27.5238
15 fc_406 -27.5132
16 ak_267 -27.5111
17 fc_48 -27.5089
18 fc_141 -27.4884
19 fc_23 -27.4238
20 cd_28 -27.4219
21 av_58 -27.4172
22 ai_84 -27.2756
23 aq_83 -27.2688
24 am_5 -27.2233
25 ak_23 -27.2188
26 ai_480 -27.1975
27 am_47 -27.1933
28 af_58 -27.1727
29 aq_182 -27.1583
30 fc_473 -27.1289
31 ai_6 -27.0963
32 am_65 -27.068
33 ak_303 -27.0222
34 fa_326 -26.9908
35 am_150 -26.9734
36 ab_5 -26.962
37 ab_79 -26.9606
38 ca_8 -26.9573
39 af_8 -26.9458
40 cb_347 -26.9406
41 cb_49 -26.9354
42 am_1 -26.9337
43 am_336 -26.9125
44 am_237 -26.9007
45 aq_186 -26.8481
46 am_190 -26.8016
47 aq_12 -26.8007
48 av_32 -26.7812
49 au_403 -26.7507
50 af_19 -26.6858
51 ay_22 -26.6819
52 ai_32 -26.6654
53 am_367 -26.6451
54 as_51 -26.63
55 am_71 -26.6169
56 as_12 -26.6094
57 dc_117 -26.6025
58 am_18 -26.5778
59 bh_24 -26.5656
60 aq_8 -26.5573
61 ak_481 -26.5271
62 ai_101 -26.4894
63 ag_75 -26.4878
64 aq_478 -26.4475
65 ah_64 -26.4
66 ah_27 -26.3958
67 cb_207 -26.3927
68 dd_301 -26.3777
69 fa_13 -26.353
70 au_458 -26.3419
71 ai_89 -26.3097
72 ai_184 -26.3095
73 am_481 -26.2951
74 cc_458 -26.2225
75 am_32 -26.216
76 am_160 -26.191
77 cc_105 -26.1333
78 aq_171 -26.0931
79 aq_476 -26.0925
80 ai_222 -26.0882
81 ag_71 -26.0617
82 am_144 -26.0424
83 ak_166 -25.95
84 dd_347 -25.8912
85 am_103 -25.8867
86 au_162 -25.6347
87 ab_74 -25.5997
88 cb_422 -25.407
89 aq_55 -25.1861
90 am_173 -24.895
