# Supplementary material for: Report on the sixth blind test of organic crystal structure prediction methods
Source: Acta Crystallogr B Struct Sci Cryst Eng Mater. 2016 Aug 1;72(Pt 4):439–59. doi: 10.1107/S2052520616007447 (PMC4971545; doi:10.1107/S2052520616007447)
Supplement: Supplementary file 2 [file b-72-00439-sup2.zip › Group_17_Podeszwa/xxii-list.txt]

#energies in kcal/mol
1 cb_246 -30.1172
2 am_65 -30.0063
3 fc_75 -29.7194
4 aq_182 -29.6028
5 au_403 -29.5319
6 am_18 -29.4056
7 am_150 -29.3781
8 ai_71 -29.2683
9 ai_151 -29.2325
10 fc_406 -29.041
11 fc_141 -29.0006
12 am_190 -28.9523
13 cb_422 -28.6523
14 cb_1 -28.6000
15 am_2 -28.4837
16 cb_347 -28.4828
17 ak_267 -28.3792
18 cd_28 -28.3719
19 af_65 -28.3308
20 as_11 -28.3151
21 ai_480 -28.305
22 af_210 -28.304
23 ai_297 -28.2242
24 ai_89 -28.2111
25 aq_12 -28.2076
26 ai_184 -28.2071
27 am_103 -28.1977
28 fc_371 -28.181
29 aq_83 -28.1613
30 cb_49 -28.125
31 fc_473 -28.1203
32 ai_6 -28.0892
33 aq_171 -28.0875
34 ak_303 -28.0812
35 ab_79 -28.0383
36 ab_5 -28.03670
37 ca_8 -28.03600
38 cb_207 -28.0151
39 ai_101 -27.9539
40 ai_32 -27.9496
41 av_32 -27.9203
42 af_8 -27.9092
43 av_58 -27.8978
44 am_481 -27.8542
45 au_162 -27.8451
46 ak_481 -27.8283
47 as_78 -27.7888
48 dd_301 -27.7762
49 aq_276 -27.7706
50 cc_458 -27.7125
51 af_58 -27.6938
52 ag_75 -27.67
53 am_336 -27.6681
54 fc_48 -27.6667
55 ab_74 -27.663
56 am_237 -27.6556
57 aq_90 -27.6381
58 as_51 -27.6233
59 dc_117 -27.6142
60 am_32 -27.5979
61 au_458 -27.585
62 am_47 -27.565
63 ag_71 -27.5592
64 ai_84 -27.53
65 am_1 -27.5288
66 am_71 -27.5125
67 ay_22 -27.4587
68 af_19 -27.4525
69 aq_55 -27.4417
70 as_12 -27.4325
71 aq_8 -27.42330
72 ak_23 -27.4200
73 ai_222 -27.4132
74 cc_105 -27.3812
75 aq_476 -27.3781
76 am_367 -27.3705
77 bh_24 -27.3531
78 fa_13 -27.3256
79 aq_186 -27.3131
80 am_5 -27.3111
81 ak_166 -27.2992
82 ah_64 -27.2733
83 fc_23 -27.2706
84 am_144 -27.2687
85 am_160 -27.2674
86 ah_27 -27.2592
87 fa_326 -27.2396
88 dd_347 -27.2273
89 am_173 -27.2263
90 aq_478 -27.2163
-----------not-relaxed-structures-below----
91 ak_22_geometries_not_relaxed  -29.02
92 cb_75_geometries_not_relaxed  -28.785
93 aq_50_geometries_not_relaxed  -28.3722
94 fc_58_geometries_not_relaxed  -28.2172
95 av_18_geometries_not_relaxed  -28.0339
96 ak_1_geometries_not_relaxed   -27.653
97 ai_257_geometries_not_relaxed -27.641
98 as_82_geometries_not_relaxed  -27.5494
99 as_51_geometries_not_relaxed  -27.4611
100 am_4_geometries_not_relaxed  -27.4044
