# Supplementary material for: Report on the sixth blind test of organic crystal structure prediction methods
Source: Acta Crystallogr B Struct Sci Cryst Eng Mater. 2016 Aug 1;72(Pt 4):439–59. doi: 10.1107/S2052520616007447 (PMC4971545; doi:10.1107/S2052520616007447)
Supplement: Supplementary file 2 [file b-72-00439-sup2.zip › Group_18_Price/Group_18_Price_Energies for Submitted_Structures.xlsx]

## Sheet: Sheet1
		Group 18 Price et al.
		Absolute or relative, lattice or free energies of submitted crystal structures (See ESI).					Experimental structures
		XXII list 1 structure name	Lattice Energy/kJmol-1	XXII list 2 structure name	Free Energy/kJmol-1	XXIII list 1 structure name	Lattice Energy/kJmol-1	XXIII list 2 structure name	Free Energy/kJ mol-1	XXIV list 1 structure name	Relative Lattice Energy/kJmol-1	XXIV list 2 structure name	Relative Lattice Energy/kJmol-1	XXV list 1 structure name	Lattice Energy/kJmol-1	XXV list 2 structure name	Free Energy/kJmol-1	XXVI list 1 structure name	Lattice Energy/kJmol-1	XXVI list 2 structure name	Free Energy/kJmol-1
		A467	-107.987	A467	-135.012	A70	-186.256	A1361	-212.679	1482	0	C1115	0	B1	-267.269	B1	-307.587	3525	-206.859	1600	-237.397
		A8	-107.877	A4	-134.742	A1361	-185.004	A70	-211.02	i62	5.27	C228	1.28	A5	-261.882	A5	-301.961	1600	-206.368	675	-229.088
		A1	-107.821	A172	-134.569	A691	-184.964	A6494	-210.552	i241	6.72	C913	3.09	A3308	-258.863	A3308	-302.811	675	-204.252	3525	-227.853
		A5293	-106.851	A43	-133.936	A51	-184.861	A691	-209.298	942	7.16	C123	3.4	A12	-258.633	A1	-301.191	38	-202.705	2591	-227.592
		A446	-106.656	A98	-133.121	A2073	-184.781	A3457	-209.003	99	7.96	C726	4.14	A50	-258.488	A12	-301.35	421	-201.426	185	-227.316
		A4	-106.188	A8	-131.982	A424	-184.691	A72	-208.873	358	8.5	C191	4.75	A1	-258.482	A10	-299.453	3104	-201.2	3104	-227.036
		A645	-105.773	A389	-131.672	A2112	-184.614	A424	-208.27	994	8.93	C254	5.45	A47	-257.947	B18669	-298.282	615	-200.581	851	-226.487
		A22	-105.056	A76	-131.472	A771	-184.339	A771	-208.043	349	9.09	C757	6.4	B483	-257.875	A47	-297.669	239	-200.477	2496	-226.406
		A519	-104.836	A8308	-131.286	A3457	-183.856	A191	-207.611	185	10.14	C235	6.73	A10	-257.245	B69	-298.585	2930	-200.3	239	-226.299
		A43	-104.812	A84	-131.191	A5191	-183.683	A4890	-207.224	181	10.28	C1135	7.12	B62	-256.064	B483	-297.653	354	-199.978	314	-226.145
		A67	-104.599	A279	-131.148	A4890	-183.611	A5191	-207.163	i342	10.36	C420	8.54	A1928	-256.049	A9677	-295.807	851	-199.813	354	-225.611
		A98	-104.414	A394	-130.973	A72	-183.517	A272	-207.004	144	10.36	C1293	9.93	A539	-255.987	A539	-296.589	6460	-199.74	38	-225.462
		A5160	-104.123	A22	-130.887	A118	-183.358	A63	-206.629	135	10.52	C206	10.22	A9677	-255.52	A56	-296.581	6335	-199.405	221	-224.928
		A2846	-104.122	A298	-130.649	A1413	-183.096	A118	-206.545	1262	10.53	C380	10.31	A1477	-255.397	A88	-296.501	221	-199.397	5126	-224.858
		A134	-103.769	A36	-130.324	A75	-183.092	A75	-206.393	178	10.79	C1030	10.68	A88	-255.185	B62	-296.037	2231	-199.291	615	-224.839
		A818	-103.736	A471	-130.199	A63	-183.075	A1413	-206.351	165	10.79	C1312	10.94	B18669	-255.18	A467	-298.053	2496	-198.929	4946	-224.714
		A1393	-103.618	A4800	-129.945	A272	-182.261	A2457	-206.019	926	11.06	C727	11.07	B69	-255.069	B5816	-296.108	185	-198.748	8620	-224.261
		A3230	-103.617	A34	-129.941	A191	-181.689	A587	-205.827	108	11.08	C628	11.17	A17	-254.887	A207	-295.883	4201	-198.651	6335	-224.005
		A5146	-103.54	A450	-129.266	A1752	-181.157	A2417	-205.706	1967	11.26	C324	11.19	A56	-254.417	A99	-296.294	314	-198.631	4201	-223.985
		A2848	-103.275	A41	-129.071	A894	-180.915	A138	-205.511	816	11.38	C804	11.33	A193	-254.37	A1954	-296.072	508	-198.563	686	-223.079
		A58	-103.262	A824	-128.878	A7375	-180.889	A227	-205.338	605	11.41	C280	12.13	A13	-254.028	A1928	-294.669	4946	-198.484	1019	-222.862
		A394	-103.17	A2511	-128.851	A227	-180.847	A1949	-205.072	104	11.75	1482	12.42	A139	-253.904	A17	-295.403	6879	-198.35	1881	-222.843
		A279	-103.121	A82	-128.795	A113	-180.829	A3174	-204.923	106	12.07	C1385	12.5	A495	-253.801	A3087	-295.222	506	-198.235	1236	-222.727
		A124	-102.923	A21	-128.535	A6494	-180.785	A2054	-204.872	i1	12.17	C770	12.7	A207	-253.568	A193	-296.294	4842	-198.028	43	-222.28
		A641	-102.895	A250	-128.442	A4228	-180.674	A3023	-204.832	74	12.2	C70	12.82	A1954	-253.523	A13	-295.296	43	-197.836	6879	-221.895
		A7	-102.764	A14	-128.125	A4887	-180.586	A2311	-204.817	220	12.35	C585	13.13	B251	-253.37	B282	-293.645	1236	-197.707	1537	-221.875
		A40	-102.712	A1598	-128.015	A138	-180.451	A3513	-204.709	362	12.39	369	13.85	A3332	-253.28	A139	-294.653	1537	-197.688	508	-221.584
		A83	-102.551	A2502	-127.9	A1949	-180.385	A1109	-204.694	784	12.43	C44	13.99	B282	-253.266	A672	-294.5	188	-197.456	3075	-221.545
		A9315	-102.432	A143	-127.647	A4351	-180.358	A894	-204.613	1647	12.65	C1143	14.27	A91	-253.142	A989	-296.639	5126	-196.809	4842	-221.325
		A442	-102.398	A6650	-127.559	A76	-180.328	A1422	-204.532	369	12.76	C850	14.74	A99	-253.13	A214	-295.413	444	-196.747	83	-221.219
		A160	-102.355	A5945	-127.488	A762	-180.177	A1127	-204.529	209	12.98	144	15.3	A672	-252.89	A495	-294.209	544	-196.575	694	-221.05
		A3719	-102.253	A218	-127.435	A3174	-180.175	A6634	-204.339	1062	13.32	C43	15.33	B5816	-252.844	B129	-294.957	686	-196.518	361	-220.968
		A464	-102.241	A1991	-127.249	A2054	-180.119	A282	-203.872	35	13.37	209	15.41	A467	-252.775	A432	-293.982	89	-196.424	506	-220.916
		A78	-102.161	A7940	-127.183	A3384	-179.831	A323	-203.825	2328	13.58	C615	15.48	A214	-252.339	A231	-294.948	20	-196.16	188	-220.878
		A165	-101.98	A191	-126.997	A3746	-179.714	A2715	-203.757	463	13.6	C38	15.87	A872	-252.228	A3332	-293.684	83	-196.039	803	-220.852
		A381	-101.98	A935	-126.935	A3343	-179.711	A24995	-203.697	94	13.7	C552	15.95	A3087	-252.106	A3204	-293.999	3075	-195.955	1244	-220.775
		A84	-101.966	A198	-126.881	B204	-179.616	A3746	-203.694	1389	13.73	C1091	15.95	B129	-251.924	A970	-295.378	4199	-195.825	203	-220.675
		A131	-101.966	A423	-126.805	A642	-179.564	A368	-203.621	634	13.86	349	16.02	A674	-251.823	A1477	-293.346	1249	-195.765	20	-220.651
		A164	-101.933	A858	-126.694	A1116	-179.478	A6738	-203.614	1115	13.87	C4	16.11	A231	-251.759	A91	-293.57	177	-195.671	1237	-220.578
		A133	-101.881	A333	-126.396	A20123	-179.409	A4228	-203.595	831	13.9	C329	16.29	A75	-251.677	A9079	-293.202	2012	-195.492	177	-220.559
		A244	-101.774	A56	-126.392	A13393	-179.276	A1752	-203.524	913	13.94	C718	16.35	A432	-251.653	A886	-293.886	3860	-195.435	7902	-220.55
		A53	-101.763	A3645	-126.285	A2417	-179.243	A113	-203.513	154	14.04	358	16.37	A5433	-251.569	A188	-293.346	1237	-195.431	8917	-220.54
		A32	-101.703	A682	-126.171	A24995	-179.095	A3750	-203.494	1292	14.04	C377	16.39	A772	-251.543	A1596	-292.413	579	-194.833	455	-220.412
		A389	-101.607	A2476	-126.042	A776	-179.084	A505	-203.409	2215	14.1	C665	16.48	A1238	-251.437	A3586	-292.46	361	-194.398	1369	-219.942
		A177	-101.539	A713	-125.837	A12658	-179.059	A12658	-203.121	923	14.36	C1349	16.7	A886	-251.348	A11883	-292.302	985	-194.355	4273	-219.733
		A196	-101.509	A5541	-125.829	A954	-179.03	A1918	-203.043	1800	14.5	C171	16.72	A188	-251.268	A6895	-294.27	371	-194.345	1098	-219.513
		A752	-101.469	A414	-125.759	A323	-178.968	A1411	-202.964	604	14.5	C901	16.75	B157	-251.243	A613	-293.393	694	-194.34	1249	-219.454
		A282	-101.441	A3115	-125.756	A249	-178.831	A5145	-202.762	183	14.75	C180	16.81	A4739	-251.144	B6958	-293.179	102	-194.078	1391	-219.182
		A96	-101.405	A1032	-125.687	A67	-178.69	A710	-202.703	193	14.88	C1496	16.91	A989	-251.118	A245	-291.938	5147	-193.98	89	-219.17
		A817	-101.395	A2801	-125.599	A1827	-178.616	A1603	-202.599	i982	14.97	C536	17.03	B456	-251.062	A4739	-291.784	8917	-193.914	6909	-219.157
		A23	-101.349	A1138	-125.593	A1127	-178.602	A1262	-202.541	494	15.04	300	17.1	A857	-251.051	A1043	-293.325	1098	-193.86	709	-219.013
		A738	-101.223	A1855	-125.517	A1109	-178.517	A966	-202.491	625	15.1	C909	17.11	B236	-251.044	A829	-293.368	1378	-193.62	1662	-218.84
		A36	-101.205	A188	-125.462	A87	-178.511	A89	-202.442	1010	15.12	C771	17.18	A959	-250.972	A974	-292.313	1662	-193.605	1378	-218.76
		A253	-101.197	A200	-125.402	A364	-178.383	A139	-202.411	266	15.2	C537	17.64	A3204	-250.954	A1238	-292.769	1369	-193.519	595	-218.691
		A488	-101.172	A489	-125.334	A1918	-178.376	A2118	-202.383	39	15.21	C128	17.69	A970	-250.925	B236	-291.203	1019	-193.399	1786	-218.685
		A1772	-101.156	A8685	-125.28	A291	-178.344	A1116	-202.342	668	15.22	C526	17.87	A1005	-250.622	B2121	-291.184	6282	-193.322	3860	-218.617
		A128	-101.137	A461	-125.265	A815	-178.343	A776	-202.325	95	15.25	C277	17.88	A245	-250.62	A864	-292.798	88	-193.222	576	-218.556
		A664	-101.124	A3726	-125.246	A3023	-178.322	A76	-202.298	1110	15.37	579	17.95	B6958	-250.615	B7087	-292.162	125	-193.196	4199	-218.535
		A19	-101.114	A621	-125.237	A5145	-178.266	A428	-202.291	232	15.47	942	18.03	A3586	-250.519	A75	-290.8	1391	-193.191	6915	-218.35
		A424	-101.1	A347	-125.142	A2736	-178.233	A1084	-202.275	1805	15.51	204	18.06	A613	-250.458	B246	-292.272	6915	-193.15	371	-218.318
		A1898	-101.065	A7686	-125.137	A1958	-178.163	A1191	-202.212	1458	15.6	99	18.19	A133	-250.304	A1005	-293.5	203	-193.14	4822	-218.267
		A1809	-101.064	A825	-125.108	A1603	-178.139	A4562	-202.189	1053	15.64	C692	18.26	B445	-250.239	B10649	-291.454	1749	-193.129	2763	-218.182
		A76	-101.064	A239	-125.08	A1084	-178.081	A4122	-202.094	304	15.72	170	18.33	A1043	-250.155	B369	-292.26	2339	-193.121	5110	-218.107
		A103	-101.045	A337	-124.991	A2118	-177.96	A87	-202.076	1931	15.8	220	18.44	A192	-250.129	A1152	-292.383	277	-193.08	779	-217.919
		A5931	-101.025	A4108	-124.962	A89	-177.943	A225	-201.811	962	15.86	634	18.47	A334	-250.117	A1593	-291.705	8620	-192.921	5656	-217.888
		A178	-101.01	A127	-124.929	A1262	-177.873	B204	-201.745	730	15.92	C1	18.7	A864	-250.009	A6816	-291.549	485	-192.819	1377	-217.649
		A2464	-100.962	A3	-124.916	A2949	-177.87	A2949	-201.635	175	15.95	266	18.73	A1596	-249.924	A74	-290.471	576	-192.775	5147	-217.588
		A1338	-100.951	A815	-124.874	A890	-177.807	A937	-201.6	1986	15.99	i445	18.77	B369	-249.866	A809	-291.852	709	-192.695	1850	-217.586
		A587	-100.938	A80	-124.858	A105	-177.786	A2622	-201.531	2193	16	C765	18.86	A156	-249.647	A959	-291.139	1275	-192.587	444	-217.461
		A492	-100.923	A793	-124.809	A2992	-177.658	A1359	-201.461	682	16.07	831	18.92	A74	-249.643	A13198	-291.096	3196	-192.508	9156	-217.27
		A10	-100.875	A952	-124.754	A4122	-177.64	A4220	-201.431	105	16.25	C1069	18.94	A345	-249.532	A13426	-290.995	1881	-192.489	3196	-217.004
		A190	-100.874	A1384	-124.733	A228	-177.583	A2992	-201.427	1123	16.27	C774	19.04	A381	-249.491	A5703	-292.669	595	-192.347	2002	-216.912
		A1874	-100.869	A3102	-124.655	A724	-177.566	A20028	-201.424	41	16.28	135	19.08	A153	-249.42	A10308	-291.876	4822	-192.341	844	-216.871
		A2051	-100.834	A537	-124.632	A396	-177.493	A4170	-201.422	164	16.35	C1016	19.19	A71	-249.396	A345	-289.979	833	-192.25	7450	-216.852
		A322	-100.713	A959	-124.62	A587	-177.429	A1996	-201.402	512	16.46	1748	19.19	A13426	-249.332	A775	-291.277	692	-192.018	1666	-216.734
		A3213	-100.683	A958	-124.57	B202	-177.427	A1518	-201.359	787	16.48	C588	19.31	A1534	-249.291	A153	-291.79	2129	-191.989	2656	-216.619
		A300	-100.666	A1134	-124.55	A1191	-177.287	A3343	-201.295	1025	16.48	1928	19.33	B5528	-249.251	B456	-289.906	7559	-191.984	3124	-216.494
		A95	-100.587	A201	-124.495	A966	-177.261	A364	-201.249	122	16.62	i806	19.33	A558	-249.186	A244	-290.065	1244	-191.941	3937	-216.395
		A347	-100.577	A493	-124.484	A361	-177.25	A1157	-201.199	96	16.65	C41	19.44	A1152	-249.169	A558	-291.103	7458	-191.742	3136	-216.38
		A573	-100.572	A1965	-124.48	A8542	-177.214	A249	-201.103	755	16.66	C1304	19.49	A974	-249.151	A5234	-290.195	2763	-191.679	3892	-216.345
		A1663	-100.55	A1161	-124.474	A3438	-177.182	A1316	-201.101	254	16.69	1769	19.49	A4769	-249.107	A71	-290.166	3441	-191.679	4171	-216.342
		A298	-100.531	A5240	-124.474	A282	-177.143	A361	-201.086	56	16.71	i573	19.53	A931	-249.05	A2366	-290.712	500	-191.642	1833	-216.241
		A405	-100.493	A812	-124.46	A368	-177.088	B60	-201.026	556	16.75	1703	19.54	A11883	-249.009	A1822	-290.628	545	-191.604	833	-216.225
		A426	-100.461	A362	-124.451	A221	-177.085	A1912	-200.99	609	16.78	C630	19.57	B7087	-248.998	A2264	-290.538	174	-191.523	2384	-216.156
		A574	-100.423	A729	-124.383	A505	-177.045	A520	-200.955	961	16.78	C176	19.58	A61	-248.995	A3022	-291.344	4800	-191.503	31	-216.034
		A238	-100.419	A103	-124.366	A568	-177.015	A9239	-200.855	1317	16.81	C617	19.58	A2974	-248.958	A2944	-290.453	4000	-191.475	4819	-216.008
		A82	-100.379	A353	-124.317	A1411	-176.999	A105	-200.82	766	16.88	C184	19.62	B2121	-248.896	A1836	-292.624	5656	-191.466	8710	-215.937
		A580	-100.377	A97	-124.277	A1157	-176.984	A11794	-200.811	530	16.89	C572	19.67	A16905	-248.821	A16905	-289.029	119	-191.458	773	-215.913
		A38	-100.363	A1963	-124.27	A225	-176.983	A1005	-200.734	1046	16.91	C580	19.74	A5234	-248.805	A2605	-290.472	1825	-191.408	102	-215.908
		A540	-100.346	A316	-124.267	A1422	-176.891	A15423	-200.722	1087	16.96	926	19.74	B1401	-248.802	A4769	-289.885	455	-191.352	882	-215.85
		A161	-100.334	A716	-124.241	A11932	-176.876	A1958	-200.609	1114	16.97	C88	19.79	A2605	-248.797	A381	-291.02	3136	-191.28	119	-215.845
		A104	-100.277	A878	-124.206	A701	-176.839	A591	-200.577	392	17.06	780	19.85	A3517	-248.68	A3268	-290.492	4915	-191.28	316	-215.798
		A29	-100.27	A194	-124.144	A3513	-176.788	A701	-200.526	i58	17.09	178	19.85	A1822	-248.625	A15006	-289.037	779	-191.238	1825	-215.755
		A8608	-100.255	A6991	-124.112	A4562	-176.746	A5575	-200.504	i72	17.09	C468	19.95	A83	-248.613	A636	-290.643	1377	-191.214	9140	-215.726
		A4355	-100.249	A1697	-124.109	A3636	-176.653	A3765	-200.488	786	17.16	C1429	20.01	A13198	-248.603	A156	-289.969	201	-191.164	7458	-215.517
		A1515	-100.228	A1911	-124.019	B60	-176.56	A2342	-200.476	143	17.23	932	20.03	B246	-248.565	A4841	-291.614	4638	-191.135	12	-215.495
		A224	-100.139	A175	-123.963	A856	-176.525	A3294	-200.449	1407	17.33	C899	20.04	A5703	-248.524	A192	-290.235	1920	-191.133	911	-215.376
		A325	-100.133	A8432	-123.894	A2547	-176.445	A833	-200.418	1120	17.34	1211	20.09	A6816	-248.445	B2732	-290.78	1684	-191.043	836	-215.321
		A981	-100.126	A415	-123.877	A1166	-176.436	A3438	-200.347	483	17.36	C745	20.21	A2264	-248.422	A383	-289.895	31	-190.886	1798	-215.277
		A5857	-100.084	A1970	-123.856	A877	-176.397	B184	-200.315	1245	17.38	C644	20.25	A125	-248.419	A8936	-289.4	4958	-190.747	1246	-215.188
