# Supplementary material for: Report on the sixth blind test of organic crystal structure prediction methods
Source: Acta Crystallogr B Struct Sci Cryst Eng Mater. 2016 Aug 1;72(Pt 4):439–59. doi: 10.1107/S2052520616007447 (PMC4971545; doi:10.1107/S2052520616007447)
Supplement: Supplementary file 2 [file b-72-00439-sup2.zip › Group_18_Price/XXII-1_Price.cif]

########################################################
#                                                      #
# Blind Test Submission for XXII                       #
#                                                      #
# Sarah (Sally) L. Price & Rebecca K. Hylton           #
# Department of Chemistry                              #
# UCL                                                  #
#                                                      #
# List1, lowest 100 structures following               #
# CrystalOptimizer minimization with FIT potential     #
# with Halgren sulfur parameters                       #
#                                                      #
########################################################

data_XXII_List1_1_Price_A467
_database_code_CSD               UNKNWN
_symmetry_cell_setting           monoclinic
_symmetry_space_group_name_H-M   'P 21/c'
_symmetry_Int_Tables_number      14
loop_
_symmetry_equiv_pos_site_id
_symmetry_equiv_pos_as_xyz
1 x,y,z
2 -x,1/2+y,1/2-z
3 -x,-y,-z
4 x,1/2-y,1/2+z
_cell_length_a                   9.8296
_cell_length_b                   6.5977
_cell_length_c                   14.7253
_cell_angle_alpha                90
_cell_angle_beta                 91.3678
_cell_angle_gamma                90
_cell_volume                     954.704
loop_
_atom_site_label
_atom_site_type_symbol
_atom_site_fract_x
_atom_site_fract_y
_atom_site_fract_z
C1 C 0.198514 0.119377 0.219231
C2 C 0.249832 0.318459 0.234472
C3 C 0.355924 0.191927 0.395768
C4 C 0.305762 0.0026049 0.380978
C5 C 0.0957139 0.126119 0.153959
C6 C 0.38997 0.258238 0.485444
C7 C 0.281826 -0.132711 0.454081
C8 C 0.0172921 -0.0371283 0.119222
N1 N 0.194582 0.465555 0.1868
N2 N 0.418011 0.313769 0.558404
N3 N 0.259591 -0.24956 0.510895
N4 N -0.0480116 -0.168577 0.0888587
S1 S 0.261933 -0.0991345 0.272815
S2 S 0.0758631 0.373372 0.117127
S3 S 0.386503 0.37392 0.310551

#END

data_XXII_List1_2_Price_A8
_database_code_CSD               UNKNWN
_symmetry_cell_setting           orthorhombic
_symmetry_space_group_name_H-M   'P n a 21'
_symmetry_Int_Tables_number      33
loop_
_symmetry_equiv_pos_site_id
_symmetry_equiv_pos_as_xyz
1 x,y,z
2 -x,-y,1/2+z
3 1/2-x,1/2+y,1/2+z
4 1/2+x,1/2-y,z
_cell_length_a                   13.1204
_cell_length_b                   10.1993
_cell_length_c                   7.1357
_cell_angle_alpha                90
_cell_angle_beta                 90
_cell_angle_gamma                90
_cell_volume                     954.891
loop_
_atom_site_label
_atom_site_type_symbol
_atom_site_fract_x
_atom_site_fract_y
_atom_site_fract_z
C1 C 0.402238 0.298843 0.0338815
C2 C 0.494728 0.354038 -0.0344534
C3 C 0.407057 0.595369 -0.0184545
C4 C 0.318477 0.541935 0.0437797
C5 C 0.403691 0.165154 0.00420815
C6 C 0.409397 0.725647 -0.0901357
C7 C 0.226434 0.615783 0.0385341
C8 C 0.324986 0.0768122 0.0524363
N1 N 0.561062 0.273489 -0.108484
N2 N 0.417608 0.832286 -0.145465
N3 N 0.150904 0.675213 0.0342638
N4 N 0.259351 0.00697235 0.0971202
S1 S 0.302237 0.384116 0.141197
S2 S 0.517706 0.121552 -0.0990755
S3 S 0.528613 0.520981 -0.016016

#END

data_XXII_List1_3_Price_A1
_database_code_CSD               UNKNWN
_symmetry_cell_setting           monoclinic
_symmetry_space_group_name_H-M   'P 21/c'
_symmetry_Int_Tables_number      14
loop_
_symmetry_equiv_pos_site_id
_symmetry_equiv_pos_as_xyz
1 x,y,z
2 -x,1/2+y,1/2-z
3 -x,-y,-z
4 x,1/2-y,1/2+z
_cell_length_a                   6.0892
_cell_length_b                   7.9691
_cell_length_c                   20.1613
_cell_angle_alpha                90
_cell_angle_beta                 75.8692
_cell_angle_gamma                90
_cell_volume                     948.732
loop_
_atom_site_label
_atom_site_type_symbol
_atom_site_fract_x
_atom_site_fract_y
_atom_site_fract_z
C1 C 0.00241193 0.754781 0.475172
C2 C 0.212905 0.83845 0.469071
C3 C 0.305991 0.788543 0.331885
C4 C 0.105099 0.708158 0.338107
C5 C -0.0830499 0.707463 0.54233
C6 C 0.482855 0.769304 0.271475
C7 C 0.0675088 0.605264 0.28424
C8 C -0.287034 0.61995 0.569506
N1 N 0.284731 0.855757 0.52477
N2 N 0.628537 0.753614 0.222487
N3 N 0.0366147 0.52051 0.240495
N4 N -0.450624 0.543107 0.591783
S1 S -0.132141 0.722119 0.4088
S2 S 0.0992036 0.77396 0.590546
S3 S 0.375875 0.926065 0.392344

#END

data_XXII_List1_4_Price_A5293
_database_code_CSD               UNKNWN
_symmetry_cell_setting           orthorhombic
_symmetry_space_group_name_H-M   'P 21 21 21'
_symmetry_Int_Tables_number      19
loop_
_symmetry_equiv_pos_site_id
_symmetry_equiv_pos_as_xyz
1 x,y,z
2 1/2+x,1/2-y,-z
3 -x,1/2+y,1/2-z
4 1/2-x,-y,1/2+z
_cell_length_a                   13.0395
_cell_length_b                   7.1738
_cell_length_c                   10.2161
_cell_angle_alpha                90
_cell_angle_beta                 90
_cell_angle_gamma                90
_cell_volume                     955.642
loop_
_atom_site_label
_atom_site_type_symbol
_atom_site_fract_x
_atom_site_fract_y
_atom_site_fract_z
C1 C 0.399396 0.705803 0.456155
C2 C 0.490378 0.630111 0.400323
C3 C 0.398704 0.652208 0.161092
C4 C 0.313236 0.727997 0.215347
C5 C 0.401291 0.677429 0.589726
C6 C 0.396865 0.581688 0.0307885
C7 C 0.22233 0.750509 0.139871
C8 C 0.323963 0.733343 0.678401
N1 N 0.555807 0.551808 0.480298
N2 N 0.401619 0.519773 -0.0741491
N3 N 0.148527 0.780656 0.0797163
N4 N 0.260487 0.779474 0.751386
S1 S 0.302744 0.82693 0.373077
S2 S 0.513705 0.566259 0.63254
S3 S 0.521854 0.636819 0.232445

#END

data_XXII_List1_5_Price_A446
_database_code_CSD               UNKNWN
_symmetry_space_group_name_H-M   Unknown
_symmetry_Int_Tables_number      0
loop_
_symmetry_equiv_pos_site_id
_symmetry_equiv_pos_as_xyz
1 x,y,z
2 1/2-x,1/2-y,1/2+z
3 1/2-x,1/2+y,z
4 x,-y,1/2+z
_cell_length_a                   6.7439
_cell_length_b                   14.5924
_cell_length_c                   19.5986
_cell_angle_alpha                90
_cell_angle_beta                 90
_cell_angle_gamma                90
_cell_volume                     1928.69
loop_
_atom_site_label
_atom_site_type_symbol
_atom_site_fract_x
_atom_site_fract_y
_atom_site_fract_z
C1 C 0.893406 0.657701 0.094165
C2 C 0.697702 0.639453 0.117678
C3 C 0.83109 0.480624 0.172569
C4 C 1.01729 0.498045 0.149406
C5 C 0.885907 0.723358 0.0435878
C6 C 0.774468 0.389996 0.191068
C7 C 1.15805 0.425982 0.142405
C8 C 1.04884 0.759426 0.00706732
N1 N 0.552927 0.685352 0.0892843
N2 N 0.727678 0.316644 0.207607
N3 N 1.2722 0.366849 0.136524
N4 N 1.18431 0.787747 -0.0229057
S1 S 1.1096 0.60716 0.126226
S2 S 0.642767 0.756908 0.0317484
S3 S 0.641551 0.562669 0.184575
C9 C 0.385115 0.592386 0.899899
C10 C 0.190805 0.611484 0.875371
C11 C 0.330685 0.769319 0.820674
C12 C 0.515524 0.750778 0.844567
C13 C 0.373807 0.526852 0.950502
C14 C 0.27845 0.860245 0.801488
C15 C 0.660255 0.821128 0.851326
C16 C 0.535317 0.490351 0.987533
N5 N 0.0438417 0.56636 0.903118
N6 N 0.235909 0.934185 0.785046
N7 N 0.782615 0.876296 0.858819
N8 N 0.671304 0.461984 1.0172
S4 S 0.604109 0.641304 0.868711
S5 S 0.129573 0.494481 0.961183
S6 S 0.138522 0.688678 0.808362

#END

data_XXII_List1_6_Price_A4
_database_code_CSD               UNKNWN
_symmetry_cell_setting           monoclinic
_symmetry_space_group_name_H-M   'P 21/n'
_symmetry_Int_Tables_number      14
loop_
_symmetry_equiv_pos_site_id
_symmetry_equiv_pos_as_xyz
1 x,y,z
2 1/2-x,1/2+y,1/2-z
3 -x,-y,-z
4 1/2+x,1/2-y,1/2+z
_cell_length_a                   12.4318
_cell_length_b                   6.6508
_cell_length_c                   12.1782
_cell_angle_alpha                90
_cell_angle_beta                 73.8816
_cell_angle_gamma                90
_cell_volume                     967.329
loop_
_atom_site_label
_atom_site_type_symbol
_atom_site_fract_x
_atom_site_fract_y
_atom_site_fract_z
C1 C 0.619773 0.61158 0.182786
C2 C 0.610588 0.807431 0.139243
C3 C 0.718442 0.671856 -0.0717281
C4 C 0.7271 0.485532 -0.029188
C5 C 0.606522 0.62357 0.298848
C6 C 0.792205 0.732698 -0.178206
C7 C 0.811741 0.348487 -0.087065
C8 C 0.610298 0.462713 0.373502
N1 N 0.592128 0.956764 0.212014
N2 N 0.851081 0.78125 -0.266081
N3 N 0.87985 0.231932 -0.130744
N4 N 0.613072 0.330021 0.434733
S1 S 0.638621 0.39144 0.100839
S2 S 0.581796 0.870862 0.34181
S3 S 0.618776 0.85571 -0.00553781

#END

data_XXII_List1_7_Price_A645
_database_code_CSD               UNKNWN
_symmetry_cell_setting           monoclinic
_symmetry_space_group_name_H-M   'P 21/c'
_symmetry_Int_Tables_number      14
loop_
_symmetry_equiv_pos_site_id
_symmetry_equiv_pos_as_xyz
1 x,y,z
2 -x,1/2+y,1/2-z
3 -x,-y,-z
4 x,1/2-y,1/2+z
_cell_length_a                   8.3514
_cell_length_b                   8.0089
_cell_length_c                   14.5098
_cell_angle_alpha                90
_cell_angle_beta                 99.2457
_cell_angle_gamma                90
_cell_volume                     957.887
loop_
_atom_site_label
_atom_site_type_symbol
_atom_site_fract_x
_atom_site_fract_y
_atom_site_fract_z
C1 C 0.448232 0.330102 0.113516
C2 C 0.546603 0.236217 0.0608952
C3 C 0.794801 0.269162 0.205455
C4 C 0.698299 0.355454 0.255701
C5 C 0.314682 0.390033 0.0544146
C6 C 0.966572 0.276489 0.230524
C7 C 0.765026 0.44828 0.336342
C8 C 0.187537 0.48871 0.0787338
N1 N 0.497009 0.223479 -0.0290334
N2 N 1.10668 0.281504 0.251895
N3 N 0.81227 0.522712 0.404013
N4 N 0.082508 0.569602 0.09836
S1 S 0.483647 0.353986 0.235034
S2 S 0.322576 0.322398 -0.0578287
S3 S 0.728628 0.135728 0.109873

#END

data_XXII_List1_8_Price_A22
_database_code_CSD               UNKNWN
_symmetry_cell_setting           orthorhombic
_symmetry_space_group_name_H-M   'P 21 21 21'
_symmetry_Int_Tables_number      19
loop_
_symmetry_equiv_pos_site_id
_symmetry_equiv_pos_as_xyz
1 x,y,z
2 1/2+x,1/2-y,-z
3 -x,1/2+y,1/2-z
4 1/2-x,-y,1/2+z
_cell_length_a                   9.9234
_cell_length_b                   11.8411
_cell_length_c                   8.2534
_cell_angle_alpha                90
_cell_angle_beta                 90
_cell_angle_gamma                90
_cell_volume                     969.807
loop_
_atom_site_label
_atom_site_type_symbol
_atom_site_fract_x
_atom_site_fract_y
_atom_site_fract_z
C1 C 0.578311 0.399122 0.677868
C2 C 0.580798 0.306514 0.7876
C3 C 0.852638 0.304879 0.758327
C4 C 0.848431 0.395182 0.656756
C5 C 0.451285 0.408426 0.611466
C6 C 0.967297 0.232697 0.762153
C7 C 0.959321 0.421701 0.554405
C8 C 0.406319 0.488635 0.496749
N1 N 0.46922 0.249134 0.806092
N2 N 1.05941 0.172182 0.766573
N3 N 1.0491 0.44355 0.469594
N4 N 0.368868 0.550925 0.397703
S1 S 0.712866 0.492103 0.646008
S2 S 0.348967 0.305012 0.693241
S3 S 0.725509 0.266742 0.898335

#END

data_XXII_List1_9_Price_A519
_database_code_CSD               UNKNWN
_symmetry_cell_setting           monoclinic
_symmetry_space_group_name_H-M   'P 21/c'
_symmetry_Int_Tables_number      14
loop_
_symmetry_equiv_pos_site_id
_symmetry_equiv_pos_as_xyz
1 x,y,z
2 -x,1/2+y,1/2-z
3 -x,-y,-z
4 x,1/2-y,1/2+z
_cell_length_a                   9.7425
_cell_length_b                   10.7683
_cell_length_c                   9.4341
_cell_angle_alpha                90
_cell_angle_beta                 85.0889
_cell_angle_gamma                90
_cell_volume                     986.099
loop_
_atom_site_label
_atom_site_type_symbol
_atom_site_fract_x
_atom_site_fract_y
_atom_site_fract_z
C1 C 0.051652 0.379738 0.335211
C2 C 0.0617685 0.464175 0.218769
C3 C 0.339531 0.455451 0.219215
C4 C 0.328915 0.375522 0.331078
C5 C -0.0798174 0.384708 0.402163
C6 C 0.462299 0.525047 0.185867
C7 C 0.439768 0.36094 0.418618
C8 C -0.130241 0.315498 0.522785
N1 N -0.0484554 0.528036 0.196005
N2 N 0.561317 0.582175 0.153864
N3 N 0.530487 0.350243 0.490049
N4 N -0.166202 0.257912 0.623354
S1 S 0.183894 0.281629 0.381577
S2 S -0.176582 0.488972 0.313603
S3 S 0.211346 0.482638 0.101113

#END

data_XXII_List1_10_Price_A43
_database_code_CSD               UNKNWN
_symmetry_cell_setting           monoclinic
_symmetry_space_group_name_H-M   'P 21/c'
_symmetry_Int_Tables_number      14
loop_
_symmetry_equiv_pos_site_id
_symmetry_equiv_pos_as_xyz
1 x,y,z
2 -x,1/2+y,1/2-z
3 -x,-y,-z
4 x,1/2-y,1/2+z
_cell_length_a                   10.9627
_cell_length_b                   6.9471
_cell_length_c                   12.6878
_cell_angle_alpha                90
_cell_angle_beta                 83.833
_cell_angle_gamma                90
_cell_volume                     960.698
loop_
_atom_site_label
_atom_site_type_symbol
_atom_site_fract_x
_atom_site_fract_y
_atom_site_fract_z
C1 C 0.813065 0.832557 0.754301
C2 C 0.789501 0.633469 0.73995
C3 C 0.606996 0.733471 0.624231
C4 C 0.630928 0.923268 0.638167
C5 C 0.874925 0.856482 0.8424
C6 C 0.489323 0.672011 0.600054
C7 C 0.538133 1.06516 0.633459
C8 C 0.91577 1.0297 0.885267
N1 N 0.827957 0.513095 0.808456
N2 N 0.393027 0.62197 0.580806
N3 N 0.462523 1.18098 0.628207
N4 N 0.949977 1.16999 0.922395
S1 S 0.775401 1.0123 0.66664
S2 S 0.899557 0.632732 0.895988
S3 S 0.713929 0.545148 0.633552

#END

data_XXII_List1_11_Price_A67
_database_code_CSD               UNKNWN
_symmetry_cell_setting           triclinic
_symmetry_space_group_name_H-M   'P -1'
_symmetry_Int_Tables_number      2
loop_
_symmetry_equiv_pos_site_id
_symmetry_equiv_pos_as_xyz
1 x,y,z
2 -x,-y,-z
_cell_length_a                   9.7272
_cell_length_b                   7.6452
_cell_length_c                   6.4511
_cell_angle_alpha                94.307
_cell_angle_beta                 95.6059
_cell_angle_gamma                78.5483
_cell_volume                     467.182
loop_
_atom_site_label
_atom_site_type_symbol
_atom_site_fract_x
_atom_site_fract_y
_atom_site_fract_z
C1 C 0.0647444 0.230424 0.0273563
C2 C 0.0639498 0.151797 -0.179599
C3 C 0.34281 0.154498 -0.166507
C4 C 0.342547 0.22732 0.0323337
C5 C -0.0709214 0.308209 0.0691202
C6 C 0.452693 0.165592 -0.292494
C7 C 0.453772 0.312927 0.120094
C8 C -0.11729 0.40151 0.254781
N1 N -0.0577984 0.165234 -0.289071
N2 N 0.540662 0.173304 -0.399154
N3 N 0.54763 0.378274 0.189345
N4 N -0.155229 0.483747 0.404484
S1 S 0.213963 0.218011 0.204944
S2 S -0.183983 0.272639 -0.146992
S3 S 0.216756 0.0354151 -0.29222

#END

data_XXII_List1_12_Price_A98
_database_code_CSD               UNKNWN
_symmetry_cell_setting           monoclinic
_symmetry_space_group_name_H-M   'P 21/c'
_symmetry_Int_Tables_number      14
loop_
_symmetry_equiv_pos_site_id
_symmetry_equiv_pos_as_xyz
1 x,y,z
2 -x,1/2+y,1/2-z
3 -x,-y,-z
4 x,1/2-y,1/2+z
_cell_length_a                   7.0108
_cell_length_b                   11.548
_cell_length_c                   13.6093
_cell_angle_alpha                90
_cell_angle_beta                 62.2885
_cell_angle_gamma                90
_cell_volume                     975.44
loop_
_atom_site_label
_atom_site_type_symbol
_atom_site_fract_x
_atom_site_fract_y
_atom_site_fract_z
C1 C 0.718532 0.909605 0.136521
C2 C 0.53008 0.884448 0.126147
C3 C 0.711602 0.681382 0.0300366
C4 C 0.890479 0.706505 0.0407213
C5 C 0.731916 1.02747 0.148439
C6 C 0.719624 0.600902 -0.0510282
C7 C 1.0933 0.656588 -0.0319632
C8 C 0.8955 1.08711 0.160787
N1 N 0.408366 0.971764 0.129405
N2 N 0.71986 0.535425 -0.11592
N3 N 1.25735 0.615324 -0.0929224
N4 N 1.03131 1.1356 0.170215
S1 S 0.892898 0.803659 0.140952
S2 S 0.511065 1.09346 0.148166
S3 S 0.45358 0.742032 0.112133

#END

data_XXII_List1_13_Price_A5160
_database_code_CSD               UNKNWN
_symmetry_cell_setting           orthorhombic
_symmetry_space_group_name_H-M   'F d d 2'
_symmetry_Int_Tables_number      43
loop_
_symmetry_equiv_pos_site_id
_symmetry_equiv_pos_as_xyz
1 x,y,z
2 -x,-y,z
3 1/4-x,1/4+y,1/4+z
4 1/4+x,1/4-y,1/4+z
5 x,1/2+y,1/2+z
6 -x,1/2-y,1/2+z
7 1/4-x,3/4+y,3/4+z
8 1/4+x,3/4-y,3/4+z
9 1/2+x,y,1/2+z
10 1/2-x,-y,1/2+z
11 3/4-x,1/4+y,3/4+z
12 3/4+x,1/4-y,3/4+z
13 1/2+x,1/2+y,z
14 1/2-x,1/2-y,z
15 3/4-x,3/4+y,1/4+z
16 3/4+x,3/4-y,1/4+z
_cell_length_a                   14.3222
_cell_length_b                   39.799
_cell_length_c                   6.8881
_cell_angle_alpha                90
_cell_angle_beta                 90
_cell_angle_gamma                90
_cell_volume                     3926.28
loop_
_atom_site_label
_atom_site_type_symbol
_atom_site_fract_x
_atom_site_fract_y
_atom_site_fract_z
C1 C 0.880659 0.511834 0.53262
C2 C 0.889835 0.519648 0.331913
C3 C 0.883623 0.585839 0.42415
C4 C 0.873925 0.578221 0.615386
C5 C 0.853276 0.47879 0.552272
C6 C 0.85908 0.618299 0.353909
C7 C 0.838558 0.602367 0.748856
C8 C 0.835732 0.461203 0.726706
N1 N 0.87215 0.495621 0.207641
N2 N 0.8407 0.64477 0.293859
N3 N 0.809404 0.621738 0.859592
N4 N 0.821245 0.446444 0.869125
S1 S 0.9034 0.539442 0.724812
S2 S 0.84417 0.46083 0.324641
S3 S 0.928003 0.558884 0.242425

#END

data_XXII_List1_14_Price_A2846
_database_code_CSD               UNKNWN
_symmetry_cell_setting           monoclinic
_symmetry_space_group_name_H-M   'P 21/n'
_symmetry_Int_Tables_number      14
loop_
_symmetry_equiv_pos_site_id
_symmetry_equiv_pos_as_xyz
1 x,y,z
2 1/2-x,1/2+y,1/2-z
3 -x,-y,-z
4 1/2+x,1/2-y,1/2+z
_cell_length_a                   9.9532
_cell_length_b                   9.3425
_cell_length_c                   10.6024
_cell_angle_alpha                90
_cell_angle_beta                 81.4954
_cell_angle_gamma                90
_cell_volume                     975.053
loop_
_atom_site_label
_atom_site_type_symbol
_atom_site_fract_x
_atom_site_fract_y
_atom_site_fract_z
C1 C 0.925295 0.16261 0.621581
C2 C 0.934558 0.282739 0.538189
C3 C 0.660593 0.269692 0.545583
C4 C 0.652768 0.155721 0.626024
C5 C 1.05274 0.103562 0.619001
C6 C 0.550015 0.303327 0.479629
C7 C 0.532292 0.071816 0.64916
C8 C 1.08632 -0.0173681 0.688024
N1 N 1.05481 0.314819 0.477254
N2 N 0.460271 0.334096 0.426253
N3 N 0.434514 0.00239139 0.668149
N4 N 1.11021 -0.118022 0.745176
S1 S 0.778205 0.102477 0.718186
S2 S 1.16931 0.202701 0.51803
S3 S 0.796254 0.392749 0.514787

#END

data_XXII_List1_15_Price_A134
_database_code_CSD               UNKNWN
_symmetry_cell_setting           monoclinic
_symmetry_space_group_name_H-M   'P 21/c'
_symmetry_Int_Tables_number      14
loop_
_symmetry_equiv_pos_site_id
_symmetry_equiv_pos_as_xyz
1 x,y,z
2 -x,1/2+y,1/2-z
3 -x,-y,-z
4 x,1/2-y,1/2+z
_cell_length_a                   7.57
_cell_length_b                   6.6547
_cell_length_c                   19.2278
_cell_angle_alpha                90
_cell_angle_beta                 92.0153
_cell_angle_gamma                90
_cell_volume                     968.022
loop_
_atom_site_label
_atom_site_type_symbol
_atom_site_fract_x
_atom_site_fract_y
_atom_site_fract_z
C1 C 0.945187 0.866611 0.351513
C2 C 0.983805 0.668336 0.375214
C3 C 1.29794 0.802517 0.427544
C4 C 1.26059 0.991071 0.404217
C5 C 0.814258 0.858679 0.299856
C6 C 1.47597 0.742729 0.442051
C7 C 1.39729 1.1311 0.390901
C8 C 0.740206 1.02334 0.262705
N1 N 0.893993 0.521015 0.346017
N2 N 1.6208 0.695596 0.455855
N3 N 1.5047 1.25055 0.379797
N4 N 0.683198 1.15914 0.231251
S1 S 1.04462 1.08422 0.385845
S2 S 0.750365 0.611749 0.287446
S3 S 1.13952 0.61423 0.443263

#END

data_XXII_List1_16_Price_A818
_database_code_CSD               UNKNWN
_symmetry_cell_setting           monoclinic
_symmetry_space_group_name_H-M   'C 2/c'
_symmetry_Int_Tables_number      15
loop_
_symmetry_equiv_pos_site_id
_symmetry_equiv_pos_as_xyz
1 x,y,z
2 -x,y,1/2-z
3 1/2+x,1/2+y,z
4 1/2-x,1/2+y,1/2-z
5 -x,-y,-z
6 x,-y,1/2+z
7 1/2-x,1/2-y,-z
8 1/2+x,1/2-y,1/2+z
_cell_length_a                   21.7518
_cell_length_b                   9.9987
_cell_length_c                   10.5652
_cell_angle_alpha                90
_cell_angle_beta                 55.9007
_cell_angle_gamma                90
_cell_volume                     1902.75
loop_
_atom_site_label
_atom_site_type_symbol
_atom_site_fract_x
_atom_site_fract_y
_atom_site_fract_z
C1 C 0.365243 0.916851 0.369122
C2 C 0.412539 0.917179 0.422768
C3 C 0.411937 0.642368 0.417836
C4 C 0.367036 0.642968 0.366222
C5 C 0.347632 1.04707 0.358607
C6 C 0.433668 0.517719 0.446534
C7 C 0.343555 0.519495 0.339286
C8 C 0.302119 1.0896 0.309941
N1 N 0.429714 1.03374 0.450716
N2 N 0.452063 0.416374 0.46901
N3 N 0.324146 0.419117 0.317248
N4 N 0.265428 1.12569 0.268476
S1 S 0.332378 0.78005 0.32
S2 S 0.390327 1.15513 0.414145
S3 S 0.451157 0.777366 0.455856

#END

data_XXII_List1_17_Price_A1393
_database_code_CSD               UNKNWN
_symmetry_cell_setting           orthorhombic
_symmetry_space_group_name_H-M   'P 21 21 21'
_symmetry_Int_Tables_number      19
loop_
_symmetry_equiv_pos_site_id
_symmetry_equiv_pos_as_xyz
1 x,y,z
2 1/2+x,1/2-y,-z
3 -x,1/2+y,1/2-z
4 1/2-x,-y,1/2+z
_cell_length_a                   13.5458
_cell_length_b                   6.8709
_cell_length_c                   10.0917
_cell_angle_alpha                90
_cell_angle_beta                 90
_cell_angle_gamma                90
_cell_volume                     939.253
loop_
_atom_site_label
_atom_site_type_symbol
_atom_site_fract_x
_atom_site_fract_y
_atom_site_fract_z
C1 C 0.27682 0.118026 0.879583
C2 C 0.303839 -0.0817773 0.886216
C3 C 0.492325 0.032583 0.930047
C4 C 0.465028 0.22282 0.925772
C5 C 0.187793 0.135823 0.814545
C6 C 0.592569 -0.0221086 0.910014
C7 C 0.535419 0.372757 0.90311
C8 C 0.133703 0.306281 0.785182
N1 N 0.243483 -0.207993 0.832824
N2 N 0.674357 -0.0687628 0.895934
N3 N 0.591444 0.498832 0.887649
N4 N 0.0877632 0.443395 0.757938
S1 S 0.343343 0.308097 0.953002
S2 S 0.146252 -0.0939126 0.771946
S3 S 0.412788 -0.165549 0.963653

#END

data_XXII_List1_18_Price_A3230
_database_code_CSD               UNKNWN
_symmetry_cell_setting           monoclinic
_symmetry_space_group_name_H-M   'P 21/n'
_symmetry_Int_Tables_number      14
loop_
_symmetry_equiv_pos_site_id
_symmetry_equiv_pos_as_xyz
1 x,y,z
2 1/2-x,1/2+y,1/2-z
3 -x,-y,-z
4 1/2+x,1/2-y,1/2+z
_cell_length_a                   9.6586
_cell_length_b                   9.9005
_cell_length_c                   9.9328
_cell_angle_alpha                90
_cell_angle_beta                 77.4724
_cell_angle_gamma                90
_cell_volume                     927.21
loop_
_atom_site_label
_atom_site_type_symbol
_atom_site_fract_x
_atom_site_fract_y
_atom_site_fract_z
C1 C 0.112273 0.547608 0.648829
C2 C 0.259615 0.553618 0.587322
C3 C 0.242224 0.827589 0.597972
C4 C 0.101541 0.821095 0.656851
C5 C 0.0617178 0.420225 0.630443
C6 C 0.30359 0.950048 0.537583
C7 C 0.0148188 0.938126 0.662376
C8 C -0.0781369 0.370803 0.673475
N1 N 0.318786 0.443848 0.52779
N2 N 0.357493 1.04843 0.488107
N3 N -0.0523697 1.03615 0.667988
N4 N -0.193169 0.329042 0.703589
S1 S 0.0104887 0.678552 0.738922
S2 S 0.200233 0.321466 0.543457
S3 S 0.367754 0.696583 0.591283

#END

data_XXII_List1_19_Price_A5146
_database_code_CSD               UNKNWN
_symmetry_cell_setting           orthorhombic
_symmetry_space_group_name_H-M   'P 21 21 21'
_symmetry_Int_Tables_number      19
loop_
_symmetry_equiv_pos_site_id
_symmetry_equiv_pos_as_xyz
1 x,y,z
2 1/2+x,1/2-y,-z
3 -x,1/2+y,1/2-z
4 1/2-x,-y,1/2+z
_cell_length_a                   19.4359
_cell_length_b                   7.4583
_cell_length_c                   6.6997
_cell_angle_alpha                90
_cell_angle_beta                 90
_cell_angle_gamma                90
_cell_volume                     971.18
loop_
_atom_site_label
_atom_site_type_symbol
_atom_site_fract_x
_atom_site_fract_y
_atom_site_fract_z
C1 C 0.848578 0.560713 0.846884
C2 C 0.874337 0.523182 1.04133
C3 C 0.926899 0.211752 0.900356
C4 C 0.901568 0.24754 0.715599
C5 C 0.798189 0.690491 0.860423
C6 C 0.945038 0.0332299 0.953959
C7 C 0.891315 0.10888 0.572859
C8 C 0.760302 0.762257 0.699117
N1 N 0.847677 0.612766 1.19036
N2 N 0.960377 -0.112323 0.996954
N3 N 0.881609 0.00233579 0.449448
N4 N 0.7306 0.817953 0.561935
S1 S 0.878072 0.462244 0.625675
S2 S 0.789187 0.754776 1.10654
S3 S 0.941891 0.371099 1.09057

#END

data_XXII_List1_20_Price_A2848
_database_code_CSD               UNKNWN
_symmetry_cell_setting           monoclinic
_symmetry_space_group_name_H-M   'P 21/c'
_symmetry_Int_Tables_number      14
loop_
_symmetry_equiv_pos_site_id
_symmetry_equiv_pos_as_xyz
1 x,y,z
2 -x,1/2+y,1/2-z
3 -x,-y,-z
4 x,1/2-y,1/2+z
_cell_length_a                   9.0198
_cell_length_b                   9.9044
_cell_length_c                   12.0895
_cell_angle_alpha                90
_cell_angle_beta                 116.617
_cell_angle_gamma                90
_cell_volume                     965.568
loop_
_atom_site_label
_atom_site_type_symbol
_atom_site_fract_x
_atom_site_fract_y
_atom_site_fract_z
C1 C 0.716026 0.195862 0.0845577
C2 C 0.799271 0.139423 0.0194004
C3 C 0.791491 -0.105459 0.118352
C4 C 0.714258 -0.0507532 0.181787
C5 C 0.729364 0.33466 0.0851804
C6 C 0.867996 -0.23473 0.151187
C7 C 0.707655 -0.12269 0.28145
C8 C 0.664265 0.427144 0.14107
N1 N 0.869373 0.223625 -0.0261829
N2 N 0.933193 -0.339345 0.174337
N3 N 0.702125 -0.181254 0.362808
N4 N 0.60651 0.500591 0.186083
S1 S 0.610607 0.106189 0.152423
S2 S 0.837929 0.380656 0.00422617
S3 S 0.80578 -0.0343149 -0.0104906

#END

data_XXII_List1_21_Price_A58
_database_code_CSD               UNKNWN
_symmetry_cell_setting           orthorhombic
_symmetry_space_group_name_H-M   'P 21 21 21'
_symmetry_Int_Tables_number      19
loop_
_symmetry_equiv_pos_site_id
_symmetry_equiv_pos_as_xyz
1 x,y,z
2 1/2+x,1/2-y,-z
3 -x,1/2+y,1/2-z
4 1/2-x,-y,1/2+z
_cell_length_a                   6.743
_cell_length_b                   12.0025
_cell_length_c                   11.8658
_cell_angle_alpha                90
_cell_angle_beta                 90
_cell_angle_gamma                90
_cell_volume                     960.333
loop_
_atom_site_label
_atom_site_type_symbol
_atom_site_fract_x
_atom_site_fract_y
_atom_site_fract_z
C1 C 0.628449 0.123786 0.103308
C2 C 0.826303 0.126665 0.144887
C3 C 0.691088 0.234663 0.329652
C4 C 0.502612 0.231204 0.289229
C5 C 0.631861 0.105289 -0.011372
C6 C 0.744304 0.313794 0.413705
C7 C 0.354673 0.306541 0.327837
C8 C 0.467548 0.0970037 -0.0848169
N1 N 0.969471 0.112058 0.0719684
N2 N 0.784248 0.377088 0.484251
N3 N 0.22801 0.366167 0.355674
N4 N 0.333583 0.089617 -0.145968
S1 S 0.415726 0.135179 0.187131
S2 S 0.875182 0.0909219 -0.0547116
S3 S 0.886373 0.145188 0.288585

#END

data_XXII_List1_22_Price_A394
_database_code_CSD               UNKNWN
_symmetry_cell_setting           tetragonal
_symmetry_space_group_name_H-M   'P 41 21 2'
_symmetry_Int_Tables_number      92
loop_
_symmetry_equiv_pos_site_id
_symmetry_equiv_pos_as_xyz
1 x,y,z
2 1/2-y,1/2+x,1/4+z
3 1/2+y,1/2-x,3/4+z
4 1/2+x,1/2-y,3/4-z
5 1/2-x,1/2+y,1/4-z
6 -x,-y,1/2+z
7 y,x,-z
8 -y,-x,1/2-z
_cell_length_a                   6.7359
_cell_length_b                   6.7359
_cell_length_c                   42.4348
_cell_angle_alpha                90
_cell_angle_beta                 90
_cell_angle_gamma                90
_cell_volume                     1925.37
loop_
_atom_site_label
_atom_site_type_symbol
_atom_site_fract_x
_atom_site_fract_y
_atom_site_fract_z
C1 C 0.317811 0.763047 0.201782
C2 C 0.25076 0.950951 0.212771
C3 C 0.0169474 0.972766 0.161215
C4 C 0.0794269 0.791012 0.151461
C5 C 0.498116 0.719325 0.215517
C6 C -0.0628698 1.11127 0.139277
C7 C 0.0687223 0.732308 0.119327
C8 C 0.614988 0.547428 0.211022
N1 N 0.364205 1.0456 0.232778
N2 N -0.117142 1.22733 0.120937
N3 N 0.058529 0.674633 0.0935631
N4 N 0.711046 0.406034 0.207333
S1 S 0.178789 0.608151 0.177078
S2 S 0.562683 0.910424 0.240686
S3 S 0.023767 1.05817 0.200638

#END

data_XXII_List1_23_Price_A279
_database_code_CSD               UNKNWN
_symmetry_cell_setting           orthorhombic
_symmetry_space_group_name_H-M   'P 21 21 21'
_symmetry_Int_Tables_number      19
loop_
_symmetry_equiv_pos_site_id
_symmetry_equiv_pos_as_xyz
1 x,y,z
2 1/2+x,1/2-y,-z
3 -x,1/2+y,1/2-z
4 1/2-x,-y,1/2+z
_cell_length_a                   4.0387
_cell_length_b                   18.8179
_cell_length_c                   12.6632
_cell_angle_alpha                90
_cell_angle_beta                 90
_cell_angle_gamma                90
_cell_volume                     962.401
loop_
_atom_site_label
_atom_site_type_symbol
_atom_site_fract_x
_atom_site_fract_y
_atom_site_fract_z
C1 C 0.587979 0.279644 0.240336
C2 C 0.714567 0.280981 0.345175
C3 C 0.783325 0.42352 0.327696
C4 C 0.663495 0.421779 0.227361
C5 C 0.61018 0.211363 0.20126
C6 C 0.975248 0.482338 0.363003
C7 C 0.73169 0.478322 0.155928
C8 C 0.50996 0.189048 0.099609
N1 N 0.823231 0.221033 0.384379
N2 N 1.13267 0.530405 0.391239
N3 N 0.79219 0.525887 0.100665
N4 N 0.42096 0.172498 0.0158777
S1 S 0.417082 0.352696 0.174415
S2 S 0.774676 0.156567 0.297146
S3 S 0.718582 0.357798 0.425268

#END

data_XXII_List1_24_Price_A124
_database_code_CSD               UNKNWN
_symmetry_cell_setting           monoclinic
_symmetry_space_group_name_H-M   'P 21/c'
_symmetry_Int_Tables_number      14
loop_
_symmetry_equiv_pos_site_id
_symmetry_equiv_pos_as_xyz
1 x,y,z
2 -x,1/2+y,1/2-z
3 -x,-y,-z
4 x,1/2-y,1/2+z
_cell_length_a                   6.0606
_cell_length_b                   19.4371
_cell_length_c                   8.0792
_cell_angle_alpha                90
_cell_angle_beta                 87.4969
_cell_angle_gamma                90
_cell_volume                     950.826
loop_
_atom_site_label
_atom_site_type_symbol
_atom_site_fract_x
_atom_site_fract_y
_atom_site_fract_z
C1 C 0.992231 0.477176 0.24413
C2 C 1.20259 0.470409 0.160367
C3 C 1.18298 0.333206 0.215724
C4 C 0.982766 0.340125 0.296468
C5 C 0.961455 0.544741 0.292005
C6 C 1.31468 0.273809 0.241032
C7 C 0.901561 0.289163 0.409919
C8 C 0.77458 0.572078 0.379742
N1 N 1.32344 0.525949 0.143539
N2 N 1.4225 0.225372 0.26153
N3 N 0.830311 0.248333 0.502759
N4 N 0.624775 0.593507 0.458324
S1 S 0.800694 0.410457 0.274448
S2 S 1.18904 0.592426 0.225952
S3 S 1.30284 0.392616 0.0726876

#END

data_XXII_List1_25_Price_A641
_database_code_CSD               UNKNWN
_symmetry_cell_setting           monoclinic
_symmetry_space_group_name_H-M   'P 21/c'
_symmetry_Int_Tables_number      14
loop_
_symmetry_equiv_pos_site_id
_symmetry_equiv_pos_as_xyz
1 x,y,z
2 -x,1/2+y,1/2-z
3 -x,-y,-z
4 x,1/2-y,1/2+z
_cell_length_a                   9.8739
_cell_length_b                   9.925
_cell_length_c                   12.0855
_cell_angle_alpha                90
_cell_angle_beta                 51.8288
_cell_angle_gamma                90
_cell_volume                     931.106
loop_
_atom_site_label
_atom_site_type_symbol
_atom_site_fract_x
_atom_site_fract_y
_atom_site_fract_z
C1 C 0.743577 0.951182 0.109436
C2 C 0.656455 0.946678 0.257018
C3 C 0.660333 0.672598 0.242806
C4 C 0.744159 0.677488 0.10176
C5 C 0.807679 1.07919 0.0603591
C6 C 0.65139 0.548937 0.306721
C7 C 0.818058 0.558602 0.018704
C8 C 0.903665 1.12621 -0.0795985
N1 N 0.651838 1.05797 0.31722
N2 N 0.64275 0.446998 0.358045
N3 N 0.879633 0.461348 -0.04846
N4 N 0.986601 1.16319 -0.195556
S1 S 0.764871 0.818915 0.00378504
S2 S 0.751093 1.1801 0.199689
S3 S 0.54811 0.804755 0.365403

#END

data_XXII_List1_26_Price_A7
_database_code_CSD               UNKNWN
_symmetry_cell_setting           orthorhombic
_symmetry_space_group_name_H-M   'P b c a'
_symmetry_Int_Tables_number      61
loop_
_symmetry_equiv_pos_site_id
_symmetry_equiv_pos_as_xyz
1 x,y,z
2 1/2+x,1/2-y,-z
3 -x,1/2+y,1/2-z
4 1/2-x,-y,1/2+z
5 -x,-y,-z
6 1/2-x,1/2+y,z
7 x,1/2-y,1/2+z
8 1/2+x,y,1/2-z
_cell_length_a                   13.7123
_cell_length_b                   7.1081
_cell_length_c                   19.6202
_cell_angle_alpha                90
_cell_angle_beta                 90
_cell_angle_gamma                90
_cell_volume                     1912.35
loop_
_atom_site_label
_atom_site_type_symbol
_atom_site_fract_x
_atom_site_fract_y
_atom_site_fract_z
C1 C 0.111168 0.766482 0.036089
C2 C 0.206975 0.794041 0.0621599
C3 C 0.131498 0.81284 0.189756
C4 C 0.039893 0.791144 0.164566
C5 C 0.111125 0.800907 -0.0330921
C6 C 0.146217 0.886358 0.256463
C7 C -0.0428076 0.845896 0.203686
C8 C 0.0305911 0.791659 -0.0778849
N1 N 0.274678 0.843344 0.0187103
N2 N 0.160543 0.942394 0.311193
N3 N -0.110705 0.895588 0.234218
N4 N -0.0362245 0.788162 -0.114304
S1 S 0.00918104 0.698271 0.0837674
S2 S 0.228035 0.857818 -0.05871
S3 S 0.241114 0.753406 0.147666

#END

data_XXII_List1_27_Price_A40
_database_code_CSD               UNKNWN
_symmetry_cell_setting           monoclinic
_symmetry_space_group_name_H-M   'P 21/c'
_symmetry_Int_Tables_number      14
loop_
_symmetry_equiv_pos_site_id
_symmetry_equiv_pos_as_xyz
1 x,y,z
2 -x,1/2+y,1/2-z
3 -x,-y,-z
4 x,1/2-y,1/2+z
_cell_length_a                   10.1009
_cell_length_b                   7.7856
_cell_length_c                   14.9199
_cell_angle_alpha                90
_cell_angle_beta                 54.2901
_cell_angle_gamma                90
_cell_volume                     952.719
loop_
_atom_site_label
_atom_site_type_symbol
_atom_site_fract_x
_atom_site_fract_y
_atom_site_fract_z
C1 C 0.928274 0.823781 0.645847
C2 C 1.02687 0.738539 0.542252
C3 C 1.27925 0.757567 0.560076
C4 C 1.18263 0.835609 0.660003
C5 C 0.791706 0.889849 0.658423
C6 C 1.45211 0.764604 0.499602
C7 C 1.25061 0.919024 0.709288
C8 C 0.661994 0.984464 0.747705
N1 N 0.974646 0.737018 0.480065
N2 N 1.59356 0.76678 0.447996
N3 N 1.29902 0.988785 0.753673
N4 N 0.555378 1.06601 0.818493
S1 S 0.966999 0.832172 0.745896
S2 S 0.797342 0.836683 0.543656
S3 S 1.21238 0.634166 0.49406

#END

data_XXII_List1_28_Price_A83
_database_code_CSD               UNKNWN
_symmetry_cell_setting           monoclinic
_symmetry_space_group_name_H-M   'P 21/c'
_symmetry_Int_Tables_number      14
loop_
_symmetry_equiv_pos_site_id
_symmetry_equiv_pos_as_xyz
1 x,y,z
2 -x,1/2+y,1/2-z
3 -x,-y,-z
4 x,1/2-y,1/2+z
_cell_length_a                   9.9717
_cell_length_b                   7.1466
_cell_length_c                   13.7604
_cell_angle_alpha                90
_cell_angle_beta                 78.3885
_cell_angle_gamma                90
_cell_volume                     960.549
loop_
_atom_site_label
_atom_site_type_symbol
_atom_site_fract_x
_atom_site_fract_y
_atom_site_fract_z
C1 C 0.942541 0.301582 0.626174
C2 C 0.913095 0.263529 0.531045
C3 C 0.643661 0.225363 0.616561
C4 C 0.67243 0.253829 0.707842
C5 C 1.08206 0.290561 0.620293
C6 C 0.515059 0.148722 0.607204
C7 C 0.57576 0.201644 0.794538
C8 C 1.15181 0.317178 0.699001
N1 N 1.01707 0.227869 0.458904
N2 N 0.40941 0.0925156 0.597017
N3 N 0.4969 0.159115 0.865281
N4 N 1.20846 0.343622 0.763736
S1 S 0.823705 0.349044 0.735543
S2 S 1.16164 0.239584 0.499762
S3 S 0.749537 0.278277 0.500941

#END

data_XXII_List1_29_Price_A9315
_database_code_CSD               UNKNWN
_symmetry_cell_setting           monoclinic
_symmetry_space_group_name_H-M   'P 21/n'
_symmetry_Int_Tables_number      14
loop_
_symmetry_equiv_pos_site_id
_symmetry_equiv_pos_as_xyz
1 x,y,z
2 1/2-x,1/2+y,1/2-z
3 -x,-y,-z
4 1/2+x,1/2-y,1/2+z
_cell_length_a                   14.7069
_cell_length_b                   9.9521
_cell_length_c                   8.4122
_cell_angle_alpha                90
_cell_angle_beta                 50.9993
_cell_angle_gamma                90
_cell_volume                     956.85
loop_
_atom_site_label
_atom_site_type_symbol
_atom_site_fract_x
_atom_site_fract_y
_atom_site_fract_z
C1 C 0.475373 0.549415 0.261931
C2 C 0.577809 0.549297 0.245869
C3 C 0.568342 0.824537 0.264499
C4 C 0.472356 0.82414 0.274728
C5 C 0.453661 0.420181 0.234434
C6 C 0.623846 0.948339 0.24266
C7 C 0.428379 0.94827 0.263436
C8 C 0.361149 0.378159 0.236558
N1 N 0.629691 0.433692 0.210756
N2 N 0.671661 1.04639 0.227498
N3 N 0.395126 1.05124 0.253153
N4 N 0.286603 0.344486 0.23345
S1 S 0.387893 0.6864 0.303951
S2 S 0.558432 0.312957 0.19551
S3 S 0.638454 0.687946 0.280477

#END

data_XXII_List1_30_Price_A442
_database_code_CSD               UNKNWN
_symmetry_cell_setting           monoclinic
_symmetry_space_group_name_H-M   'P 1 1 21'
_symmetry_Int_Tables_number      4
loop_
_symmetry_equiv_pos_site_id
_symmetry_equiv_pos_as_xyz
1 x,y,z
2 -x,-y,1/2+z
_cell_length_a                   12.0575
_cell_length_b                   11.9646
_cell_length_c                   6.7417
_cell_angle_alpha                90
_cell_angle_beta                 90
_cell_angle_gamma                93.5876
_cell_volume                     970.673
loop_
_atom_site_label
_atom_site_type_symbol
_atom_site_fract_x
_atom_site_fract_y
_atom_site_fract_z
C1 C 0.62839 0.110082 0.177003
C2 C 0.626122 0.15057 -0.0213232
C3 C 0.518775 0.328101 0.11072
C4 C 0.520931 0.288568 0.299625
C5 C 0.647173 -0.00242759 0.174633
C6 C 0.441146 0.40735 0.0553417
C7 C 0.444943 0.32388 0.444813
C8 C 0.654099 -0.073604 0.340933
N1 N 0.641644 0.0788442 -0.163585
N2 N 0.379239 0.473862 0.0119659
N3 N 0.382236 0.351256 0.563532
N4 N 0.655609 -0.13459 0.474928
S1 S 0.61484 0.192409 0.38924
S2 S 0.662783 -0.0451539 -0.0679282
S3 S 0.608237 0.291718 -0.0834003
C9 C 0.870537 0.592103 0.321647
C10 C 0.87485 0.628926 0.120966
C11 C 0.976745 0.823975 0.24433
C12 C 0.972847 0.787771 0.435373
C13 C 0.856286 0.476878 0.32629
C14 C 1.05574 0.910909 0.184859
C15 C 1.04993 0.83131 0.579792
C16 C 0.848394 0.407317 0.495721
N5 N 0.865025 0.552175 -0.0172163
N6 N 1.11863 0.98341 0.136763
N7 N 1.11036 0.863716 0.704336
N8 N 0.841838 0.350141 0.635094
S4 S 0.876752 0.681896 0.526939
S5 S 0.847112 0.42711 0.0858231
S6 S 0.888277 0.77167 0.0520912

#END

data_XXII_List1_31_Price_A160
_database_code_CSD               UNKNWN
_symmetry_cell_setting           monoclinic
_symmetry_space_group_name_H-M   'P 21/c'
_symmetry_Int_Tables_number      14
loop_
_symmetry_equiv_pos_site_id
_symmetry_equiv_pos_as_xyz
1 x,y,z
2 -x,1/2+y,1/2-z
3 -x,-y,-z
4 x,1/2-y,1/2+z
_cell_length_a                   3.7609
_cell_length_b                   27.0741
_cell_length_c                   9.3291
_cell_angle_alpha                90
_cell_angle_beta                 83.4175
_cell_angle_gamma                90
_cell_volume                     943.655
loop_
_atom_site_label
_atom_site_type_symbol
_atom_site_fract_x
_atom_site_fract_y
_atom_site_fract_z
C1 C 0.441509 0.637753 0.0723016
C2 C 0.43214 0.585208 0.068762
C3 C 0.253019 0.585592 0.359874
C4 C 0.262546 0.635794 0.362536
C5 C 0.615103 0.654938 -0.0563645
C6 C 0.251981 0.558267 0.49029
C7 C 0.258673 0.661135 0.496472
C8 C 0.681744 0.704881 -0.09434
N1 N 0.579676 0.563597 -0.0486629
N2 N 0.244953 0.535727 0.596574
N3 N 0.249446 0.680324 0.608256
N4 N 0.742278 0.746142 -0.121499
S1 S 0.254875 0.675665 0.213275
S2 S 0.738937 0.605474 -0.167906
S3 S 0.223698 0.547498 0.208055

#END

data_XXII_List1_32_Price_A3719
_database_code_CSD               UNKNWN
_symmetry_cell_setting           orthorhombic
_symmetry_space_group_name_H-M   'P n a 21'
_symmetry_Int_Tables_number      33
loop_
_symmetry_equiv_pos_site_id
_symmetry_equiv_pos_as_xyz
1 x,y,z
2 -x,-y,1/2+z
3 1/2-x,1/2+y,1/2+z
4 1/2+x,1/2-y,z
_cell_length_a                   12.2232
_cell_length_b                   19.4295
_cell_length_c                   4.1139
_cell_angle_alpha                90
_cell_angle_beta                 90
_cell_angle_gamma                90
_cell_volume                     977.013
loop_
_atom_site_label
_atom_site_type_symbol
_atom_site_fract_x
_atom_site_fract_y
_atom_site_fract_z
C1 C 0.756915 0.532169 0.901505
C2 C 0.652224 0.532982 1.05273
C3 C 0.668394 0.67182 1.09702
C4 C 0.768018 0.67062 0.950019
C5 C 0.79948 0.46651 0.917246
C6 C 0.635845 0.730351 1.28119
C7 C 0.839861 0.728076 0.970927
C8 C 0.901711 0.444249 0.796046
N1 N 0.616209 0.474939 1.17317
N2 N 0.611963 0.777948 1.43681
N3 N 0.896947 0.775874 0.979179
N4 N 0.985167 0.425418 0.694074
S1 S 0.819039 0.602397 0.709123
S2 S 0.706254 0.413113 1.1069
S3 S 0.567899 0.606572 1.07684

#END

data_XXII_List1_33_Price_A464
_database_code_CSD               UNKNWN
_symmetry_cell_setting           monoclinic
_symmetry_space_group_name_H-M   'P 21/c'
_symmetry_Int_Tables_number      14
loop_
_symmetry_equiv_pos_site_id
_symmetry_equiv_pos_as_xyz
1 x,y,z
2 -x,1/2+y,1/2-z
3 -x,-y,-z
4 x,1/2-y,1/2+z
_cell_length_a                   11.2548
_cell_length_b                   7.1761
_cell_length_c                   13.2371
_cell_angle_alpha                90
_cell_angle_beta                 63.1119
_cell_angle_gamma                90
_cell_volume                     953.523
loop_
_atom_site_label
_atom_site_type_symbol
_atom_site_fract_x
_atom_site_fract_y
_atom_site_fract_z
C1 C 0.385447 0.616615 0.792742
C2 C 0.353343 0.618555 0.909872
C3 C 0.0963972 0.697238 0.959884
C4 C 0.127896 0.699931 0.847916
C5 C 0.522121 0.624491 0.729425
C6 C -0.0256322 0.776785 1.04062
C7 C 0.0398811 0.783327 0.810549
C8 C 0.590608 0.626801 0.609845
N1 N 0.452684 0.626253 0.935511
N2 N -0.125298 0.841111 1.10683
N3 N -0.0316861 0.851471 0.779792
N4 N 0.640666 0.628507 0.511431
S1 S 0.272455 0.606426 0.735626
S2 S 0.595788 0.629051 0.818825
S3 S 0.190948 0.597514 1.02209

#END

data_XXII_List1_34_Price_A78
_database_code_CSD               UNKNWN
_symmetry_cell_setting           monoclinic
_symmetry_space_group_name_H-M   'P 21'
_symmetry_Int_Tables_number      4
loop_
_symmetry_equiv_pos_site_id
_symmetry_equiv_pos_as_xyz
1 x,y,z
2 -x,1/2+y,-z
_cell_length_a                   7.0872
_cell_length_b                   6.6443
_cell_length_c                   10.2262
_cell_angle_alpha                90
_cell_angle_beta                 85.4484
_cell_angle_gamma                90
_cell_volume                     480.028
loop_
_atom_site_label
_atom_site_type_symbol
_atom_site_fract_x
_atom_site_fract_y
_atom_site_fract_z
C1 C 0.268887 0.0130234 0.438933
C2 C 0.327015 -0.180118 0.390677
C3 C 0.326426 -0.0339156 0.142002
C4 C 0.269757 0.14961 0.188686
C5 C 0.205371 -0.0036105 0.569578
C6 C 0.314709 -0.0815179 0.00712766
C7 C 0.202251 0.297999 0.10352
C8 C 0.134911 0.154811 0.651709
N1 N 0.311467 -0.330458 0.473415
N2 N 0.315373 -0.120611 -0.103669
N3 N 0.151135 0.426233 0.037595
N4 N 0.0785047 0.289123 0.716309
S1 S 0.278715 0.239121 0.350723
S2 S 0.22742 -0.250151 0.619459
S3 S 0.426568 -0.229904 0.230285

#END

data_XXII_List1_35_Price_A165
_database_code_CSD               UNKNWN
_symmetry_cell_setting           triclinic
_symmetry_space_group_name_H-M   'P -1'
_symmetry_Int_Tables_number      2
loop_
_symmetry_equiv_pos_site_id
_symmetry_equiv_pos_as_xyz
1 x,y,z
2 -x,-y,-z
_cell_length_a                   6.9215
_cell_length_b                   29.8696
_cell_length_c                   19.3998
_cell_angle_alpha                60.0332
_cell_angle_beta                 114.063
_cell_angle_gamma                54.6756
_cell_volume                     481.328
loop_
_atom_site_label
_atom_site_type_symbol
_atom_site_fract_x
_atom_site_fract_y
_atom_site_fract_z
C1 C 0.858749 0.507362 0.704676
C2 C 1.05461 0.513787 0.715955
C3 C 0.706953 0.613315 0.725894
C4 C 0.562906 0.596477 0.728909
C5 C 0.499413 0.570038 0.54333
C6 C 0.217951 0.767555 0.585815
C7 C -0.0260881 0.719429 0.610868
C8 C 0.208149 0.587433 0.476749
N1 N 0.871788 0.574533 0.57961
N2 N -0.182675 0.893879 0.470832
N3 N -0.454926 0.806525 0.533069
N4 N -0.0698364 0.611489 0.407725
S1 S 1.16518 0.402512 0.908753
S2 S 0.474684 0.6214 0.434871
S3 S 1.52675 0.444264 0.903113

#END

data_XXII_List1_36_Price_A381
_database_code_CSD               UNKNWN
_symmetry_cell_setting           triclinic
_symmetry_space_group_name_H-M   'P -1'
_symmetry_Int_Tables_number      2
loop_
_symmetry_equiv_pos_site_id
_symmetry_equiv_pos_as_xyz
1 x,y,z
2 -x,-y,-z
_cell_length_a                   6.9936
_cell_length_b                   12.1166
_cell_length_c                   10.4355
_cell_angle_alpha                116.181
_cell_angle_beta                 86.7707
_cell_angle_gamma                45.3466
_cell_volume                     462.271
loop_
_atom_site_label
_atom_site_type_symbol
_atom_site_fract_x
_atom_site_fract_y
_atom_site_fract_z
C1 C 0.476485 0.751898 0.172646
C2 C 0.653305 0.76337 0.219127
C3 C 0.562526 0.723437 0.446242
C4 C 0.390823 0.715171 0.402809
C5 C 0.43628 0.785507 0.060737
C6 C 0.586355 0.728394 0.582846
C7 C 0.240828 0.709088 0.491792
C8 C 0.271712 0.787195 -0.0128768
N1 N 0.740704 0.801031 0.151401
N2 N 0.600299 0.735428 0.696126
N3 N 0.11171 0.705557 0.56122
N4 N 0.135264 0.786385 -0.0709556
S1 S 0.323421 0.705634 0.240329
S2 S 0.619137 0.824718 0.0228795
S3 S 0.778857 0.72464 0.353914

#END

data_XXII_List1_37_Price_A84
_database_code_CSD               UNKNWN
_symmetry_cell_setting           orthorhombic
_symmetry_space_group_name_H-M   'P 21 21 21'
_symmetry_Int_Tables_number      19
loop_
_symmetry_equiv_pos_site_id
_symmetry_equiv_pos_as_xyz
1 x,y,z
2 1/2+x,1/2-y,-z
3 -x,1/2+y,1/2-z
4 1/2-x,-y,1/2+z
_cell_length_a                   6.0507
_cell_length_b                   19.7799
_cell_length_c                   8.3855
_cell_angle_alpha                90
_cell_angle_beta                 90
_cell_angle_gamma                90
_cell_volume                     1003.6
loop_
_atom_site_label
_atom_site_type_symbol
_atom_site_fract_x
_atom_site_fract_y
_atom_site_fract_z
C1 C 0.979353 0.962708 0.860667
C2 C 0.780782 0.958539 0.770319
C3 C 0.852398 0.823765 0.744197
C4 C 1.03821 0.828516 0.834595
C5 C 1.05346 1.02867 0.860368
C6 C 0.818386 0.766647 0.643933
C7 C 1.19959 0.776276 0.836551
C8 C 1.24526 1.05352 0.936628
N1 N 0.706692 1.01436 0.705999
N2 N 0.791291 0.719706 0.56293
N3 N 1.33655 0.735247 0.845333
N4 N 1.40549 1.07303 0.997595
S1 S 1.09626 0.89571 0.967812
S2 S 0.870706 1.07806 0.753434
S3 S 0.632387 0.882632 0.741423

#END

data_XXII_List1_38_Price_A131
_database_code_CSD               UNKNWN
_symmetry_cell_setting           monoclinic
_symmetry_space_group_name_H-M   'C 2/c'
_symmetry_Int_Tables_number      15
loop_
_symmetry_equiv_pos_site_id
_symmetry_equiv_pos_as_xyz
1 x,y,z
2 -x,y,1/2-z
3 1/2+x,1/2+y,z
4 1/2-x,1/2+y,1/2-z
5 -x,-y,-z
6 x,-y,1/2+z
7 1/2-x,1/2-y,-z
8 1/2+x,1/2-y,1/2+z
_cell_length_a                   18.3492
_cell_length_b                   6.5725
_cell_length_c                   16.191
_cell_angle_alpha                90
_cell_angle_beta                 92.3923
_cell_angle_gamma                90
_cell_volume                     1950.93
loop_
_atom_site_label
_atom_site_type_symbol
_atom_site_fract_x
_atom_site_fract_y
_atom_site_fract_z
C1 C 0.241808 0.387228 0.629031
C2 C 0.221653 0.190148 0.599601
C3 C 0.0819087 0.322985 0.578026
C4 C 0.101373 0.510198 0.606848
C5 C 0.309371 0.376413 0.669467
C6 C 0.00717947 0.264122 0.572896
C7 C 0.0477291 0.651369 0.631734
C8 C 0.34799 0.539041 0.708004
N1 N 0.267883 0.0419483 0.614771
N2 N -0.0534787 0.215155 0.563793
N3 N 0.00583841 0.773344 0.650968
N4 N 0.379577 0.672158 0.740367
S1 S 0.190758 0.610535 0.614953
S2 S 0.341368 0.12968 0.665323
S3 S 0.140911 0.13483 0.54082

#END

data_XXII_List1_39_Price_A164
_database_code_CSD               UNKNWN
_symmetry_cell_setting           triclinic
_symmetry_space_group_name_H-M   'P -1'
_symmetry_Int_Tables_number      2
loop_
_symmetry_equiv_pos_site_id
_symmetry_equiv_pos_as_xyz
1 x,y,z
2 -x,-y,-z
_cell_length_a                   7.8912
_cell_length_b                   9.7339
_cell_length_c                   6.922
_cell_angle_alpha                107.222
_cell_angle_beta                 71.1879
_cell_angle_gamma                96.515
_cell_volume                     480.632
loop_
_atom_site_label
_atom_site_type_symbol
_atom_site_fract_x
_atom_site_fract_y
_atom_site_fract_z
C1 C 0.431931 0.788469 0.111443
C2 C 0.473666 0.77008 -0.110407
C3 C 0.792066 0.66245 -0.16032
C4 C 0.747376 0.676495 0.0513436
C5 C 0.296663 0.88638 0.219712
C6 C 0.974326 0.648078 -0.288717
C7 C 0.879562 0.670298 0.14768
C8 C 0.215324 0.935781 0.441467
N1 N 0.382695 0.844577 -0.171098
N2 N 1.12291 0.635105 -0.394112
N3 N 0.984944 0.658748 0.226388
N4 N 0.149302 0.980392 0.623404
S1 S 0.525625 0.690487 0.225678
S2 S 0.23339 0.942095 0.0383572
S3 S 0.640272 0.653401 -0.304289

#END

data_XXII_List1_40_Price_A133
_database_code_CSD               UNKNWN
_symmetry_cell_setting           monoclinic
_symmetry_space_group_name_H-M   'P 21'
_symmetry_Int_Tables_number      4
loop_
_symmetry_equiv_pos_site_id
_symmetry_equiv_pos_as_xyz
1 x,y,z
2 -x,1/2+y,1/2-z
_cell_length_a                   6.9135
_cell_length_b                   13.3109
_cell_length_c                   11.9228
_cell_angle_alpha                90
_cell_angle_beta                 59.8502
_cell_angle_gamma                90
_cell_volume                     948.761
loop_
_atom_site_label
_atom_site_type_symbol
_atom_site_fract_x
_atom_site_fract_y
_atom_site_fract_z
C1 C 0.681429 0.400046 0.253651
C2 C 0.907978 0.382183 0.218542
C3 C 1.01942 0.38424 -0.0346648
C4 C 0.802523 0.400326 -0.0005774
C5 C 0.544578 0.378113 0.383399
C6 C 1.17514 0.349426 -0.161545
C7 C 0.728356 0.383439 -0.090824
C8 C 0.308945 0.38606 0.454939
N1 N 0.945428 0.350167 0.309655
N2 N 1.30205 0.320795 -0.265048
N3 N 0.664074 0.36923 -0.162706
N4 N 0.116449 0.398113 0.513169
S1 S 0.588682 0.445383 0.150896
S2 S 0.707003 0.34048 0.448268
S3 S 1.14026 0.405309 0.0632274
C9 C 0.578908 0.610955 0.522627
C10 C 0.353665 0.629879 0.555681
C11 C 0.233327 0.61901 0.810431
C12 C 0.448721 0.601025 0.778118
C13 C 0.719214 0.635021 0.393885
C14 C 0.07372 0.647856 0.939461
C15 C 0.516416 0.607737 0.872578
C16 C 0.954902 0.627102 0.324924
N5 N 0.320538 0.664565 0.464032
N6 N -0.0580246 0.667365 1.0461
N7 N 0.57934 0.609618 0.946448
N8 N 1.14854 0.61961 0.270712
S4 S 0.668095 0.561563 0.625195
S5 S 0.561586 0.675582 0.327217
S6 S 0.116971 0.606122 0.708985

#END

data_XXII_List1_41_Price_A244
_database_code_CSD               UNKNWN
_symmetry_cell_setting           monoclinic
_symmetry_space_group_name_H-M   'P 21/c'
_symmetry_Int_Tables_number      14
loop_
_symmetry_equiv_pos_site_id
_symmetry_equiv_pos_as_xyz
1 x,y,z
2 -x,1/2+y,1/2-z
3 -x,-y,-z
4 x,1/2-y,1/2+z
_cell_length_a                   6.8954
_cell_length_b                   11.6079
_cell_length_c                   11.984
_cell_angle_alpha                90
_cell_angle_beta                 94.7095
_cell_angle_gamma                90
_cell_volume                     955.974
loop_
_atom_site_label
_atom_site_type_symbol
_atom_site_fract_x
_atom_site_fract_y
_atom_site_fract_z
C1 C 0.859201 0.364089 0.905673
C2 C 0.656352 0.379038 0.877303
C3 C 0.740599 0.474796 0.6814
C4 C 0.934252 0.461073 0.709486
C5 C 0.892262 0.349121 1.01978
C6 C 0.673689 0.55697 0.59889
C7 C 1.07389 0.530504 0.659848
C8 C 1.07244 0.3324 1.08274
N1 N 0.541937 0.376043 0.959093
N2 N 0.62011 0.62295 0.530224
N3 N 1.1881 0.588137 0.620543
N4 N 1.21946 0.320297 1.13613
S1 S 1.03574 0.36029 0.808728
S2 S 0.67182 0.352084 1.07882
S3 S 0.552906 0.396019 0.738471

#END

data_XXII_List1_42_Price_A53
_database_code_CSD               UNKNWN
_symmetry_cell_setting           monoclinic
_symmetry_space_group_name_H-M   'P 21/c'
_symmetry_Int_Tables_number      14
loop_
_symmetry_equiv_pos_site_id
_symmetry_equiv_pos_as_xyz
1 x,y,z
2 -x,1/2+y,1/2-z
3 -x,-y,-z
4 x,1/2-y,1/2+z
_cell_length_a                   7.9802
_cell_length_b                   6.044
_cell_length_c                   20.0398
_cell_angle_alpha                90
_cell_angle_beta                 94.9384
_cell_angle_gamma                90
_cell_volume                     962.978
loop_
_atom_site_label
_atom_site_type_symbol
_atom_site_fract_x
_atom_site_fract_y
_atom_site_fract_z
C1 C 0.760194 0.495393 0.531985
C2 C 0.848041 0.700283 0.531393
C3 C 0.830682 0.731166 0.665997
C4 C 0.744467 0.537471 0.666156
C5 C 0.700945 0.440708 0.467411
C6 C 0.833028 0.878683 0.721482
C7 C 0.655228 0.477909 0.722005
C8 C 0.605512 0.253002 0.445941
N1 N 0.857745 0.795449 0.473227
N2 N 0.842894 1.00521 0.765307
N3 N 0.583296 0.423918 0.76732
N4 N 0.521931 0.102838 0.428493
S1 S 0.731271 0.333978 0.602649
S2 S 0.762756 0.641658 0.413255
S3 S 0.953093 0.82682 0.602541

#END

data_XXII_List1_43_Price_A32
_database_code_CSD               UNKNWN
_symmetry_cell_setting           monoclinic
_symmetry_space_group_name_H-M   'P 21'
_symmetry_Int_Tables_number      4
loop_
_symmetry_equiv_pos_site_id
_symmetry_equiv_pos_as_xyz
1 x,y,z
2 -x,1/2+y,-z
_cell_length_a                   7.5647
_cell_length_b                   6.5857
_cell_length_c                   9.8054
_cell_angle_alpha                90
_cell_angle_beta                 90.9793
_cell_angle_gamma                90
_cell_volume                     488.422
loop_
_atom_site_label
_atom_site_type_symbol
_atom_site_fract_x
_atom_site_fract_y
_atom_site_fract_z
C1 C 0.934657 0.980045 0.299924
C2 C 0.966114 1.1749 0.242421
C3 C 1.27469 1.0348 0.143998
C4 C 1.24547 0.850001 0.200954
C5 C 0.809496 0.997324 0.399922
C6 C 1.449 1.09402 0.108757
C7 C 1.38715 0.714581 0.231662
C8 C 0.743894 0.838289 0.481536
N1 N 0.876129 1.32775 0.290698
N2 N 1.59181 1.13995 0.0796909
N3 N 1.49656 0.596869 0.259096
N4 N 0.692096 0.70764 0.54977
S1 S 1.03618 0.754655 0.248062
S2 S 0.741308 1.24705 0.409866
S3 S 1.11067 1.21812 0.105805

#END

data_XXII_List1_44_Price_A389
_database_code_CSD               UNKNWN
_symmetry_cell_setting           triclinic
_symmetry_space_group_name_H-M   'P -1'
_symmetry_Int_Tables_number      2
loop_
_symmetry_equiv_pos_site_id
_symmetry_equiv_pos_as_xyz
1 x,y,z
2 -x,-y,-z
_cell_length_a                   7.1483
_cell_length_b                   10.5546
_cell_length_c                   6.8262
_cell_angle_alpha                103.218
_cell_angle_beta                 80.4767
_cell_angle_gamma                93.6084
_cell_volume                     494.297
loop_
_atom_site_label
_atom_site_type_symbol
_atom_site_fract_x
_atom_site_fract_y
_atom_site_fract_z
C1 C 0.064901 0.29828 0.156018
C2 C 0.0302144 0.268635 0.352132
C3 C -0.295895 0.146102 0.25517
C4 C -0.25955 0.174164 0.0675939
C5 C 0.190971 0.402861 0.158691
C6 C -0.484485 0.118423 0.34306
C7 C -0.408797 0.180729 -0.0437988
C8 C 0.260906 0.461907 -0.00601062
N1 N 0.11788 0.340995 0.493619
N2 N -0.637904 0.0941682 0.414386
N3 N -0.531238 0.18669 -0.133868
N4 N 0.316987 0.511187 -0.140936
S1 S -0.0287598 0.206526 -0.0551542
S2 S 0.255712 0.450855 0.398045
S3 S -0.122048 0.138949 0.408935

#END

data_XXII_List1_45_Price_A177
_database_code_CSD               UNKNWN
_symmetry_cell_setting           monoclinic
_symmetry_space_group_name_H-M   'P 21/c'
_symmetry_Int_Tables_number      14
loop_
_symmetry_equiv_pos_site_id
_symmetry_equiv_pos_as_xyz
1 x,y,z
2 -x,1/2+y,1/2-z
3 -x,-y,-z
4 x,1/2-y,1/2+z
_cell_length_a                   10.3133
_cell_length_b                   7.4569
_cell_length_c                   12.771
_cell_angle_alpha                90
_cell_angle_beta                 79.2195
_cell_angle_gamma                90
_cell_volume                     964.823
loop_
_atom_site_label
_atom_site_type_symbol
_atom_site_fract_x
_atom_site_fract_y
_atom_site_fract_z
C1 C 0.559287 0.2591 0.969614
C2 C 0.590409 0.327669 1.06593
C3 C 0.849661 0.278925 0.981815
C4 C 0.81867 0.215462 0.889895
C5 C 0.428535 0.207726 0.98729
C6 C 0.975912 0.244761 1.00744
C7 C 0.911594 0.11683 0.81541
C8 C 0.358536 0.132149 0.912957
N1 N 0.495628 0.330538 1.14978
N2 N 1.07783 0.220729 1.03136
N3 N 0.982532 0.0368958 0.750507
N4 N 0.301972 0.0667654 0.852153
S1 S 0.667572 0.251926 0.846491
S2 S 0.357921 0.252898 1.11827
S3 S 0.746917 0.412405 1.07764

#END

data_XXII_List1_46_Price_A196
_database_code_CSD               UNKNWN
_symmetry_cell_setting           monoclinic
_symmetry_space_group_name_H-M   'P 21/c'
_symmetry_Int_Tables_number      14
loop_
_symmetry_equiv_pos_site_id
_symmetry_equiv_pos_as_xyz
1 x,y,z
2 -x,1/2+y,1/2-z
3 -x,-y,-z
4 x,1/2-y,1/2+z
_cell_length_a                   12.1605
_cell_length_b                   6.6673
_cell_length_c                   14.3352
_cell_angle_alpha                90
_cell_angle_beta                 56.8139
_cell_angle_gamma                90
_cell_volume                     972.696
loop_
_atom_site_label
_atom_site_type_symbol
_atom_site_fract_x
_atom_site_fract_y
_atom_site_fract_z
C1 C 0.956995 0.932628 0.634615
C2 C 0.925095 0.731677 0.624721
C3 C 0.667087 0.832846 0.744846
C4 C 0.697614 1.02342 0.756276
C5 C 1.08389 0.938942 0.609379
C6 C 0.537295 0.757798 0.817537
C7 C 0.601577 1.15007 0.842585
C8 C 1.15216 1.10948 0.610416
N1 N 1.01608 0.595593 0.594754
N2 N 0.431216 0.694732 0.873055
N3 N 0.524402 1.25758 0.911122
N4 N 1.20662 1.25172 0.611614
S1 S 0.852687 1.14007 0.671784
S2 S 1.15079 0.700964 0.573714
S3 S 0.775117 0.658176 0.642729

#END

data_XXII_List1_47_Price_A752
_database_code_CSD               UNKNWN
_symmetry_cell_setting           monoclinic
_symmetry_space_group_name_H-M   'P 21'
_symmetry_Int_Tables_number      4
loop_
_symmetry_equiv_pos_site_id
_symmetry_equiv_pos_as_xyz
1 x,y,z
2 -x,1/2+y,1/2-z
_cell_length_a                   6.9591
_cell_length_b                   11.8289
_cell_length_c                   13.4874
_cell_angle_alpha                90
_cell_angle_beta                 60.4166
_cell_angle_gamma                90
_cell_volume                     965.526
loop_
_atom_site_label
_atom_site_type_symbol
_atom_site_fract_x
_atom_site_fract_y
_atom_site_fract_z
C1 C 0.271169 0.871337 0.57981
C2 C 0.442646 0.880793 0.607801
C3 C 0.151465 0.983316 0.80462
C4 C -0.0114593 0.97343 0.777261
C5 C 0.363297 0.854539 0.463984
C6 C 0.134988 1.06496 0.885979
C7 C -0.200627 1.04477 0.828329
C8 C 0.24991 0.841765 0.401964
N1 N 0.646315 0.872308 0.524286
N2 N 0.121242 1.13185 0.952275
N3 N -0.356872 1.10169 0.872317
N4 N 0.156834 0.834007 0.350621
S1 S -0.0114947 0.873837 0.679268
S2 S 0.647426 0.849419 0.403183
S3 S 0.393174 0.899549 0.748422
C9 C 0.132117 0.140704 0.394837
C10 C -0.0420114 0.122223 0.370192
C11 C 0.253435 0.0308064 0.168015
C12 C 0.418417 0.0463953 0.192975
C13 C 0.0437327 0.155586 0.510721
C14 C 0.274104 -0.0505855 0.0855537
C15 C 0.610851 -0.0227635 0.141459
C16 C 0.162868 0.175055 0.568834
N5 N -0.244128 0.122843 0.456114
N6 N 0.287191 -0.114637 0.0171606
N7 N 0.766238 -0.0803026 0.0978018
N8 N 0.266038 0.190201 0.613996
S4 S 0.412701 0.146203 0.292226
S5 S -0.240793 0.148279 0.575681
S6 S 0.00086124 0.105824 0.230498

#END

data_XXII_List1_48_Price_A282
_database_code_CSD               UNKNWN
_symmetry_cell_setting           monoclinic
_symmetry_space_group_name_H-M   'P 21/c'
_symmetry_Int_Tables_number      14
loop_
_symmetry_equiv_pos_site_id
_symmetry_equiv_pos_as_xyz
1 x,y,z
2 -x,1/2+y,1/2-z
3 -x,-y,-z
4 x,1/2-y,1/2+z
_cell_length_a                   3.9876
_cell_length_b                   18.7092
_cell_length_c                   13.1132
_cell_angle_alpha                90
_cell_angle_beta                 78.5855
_cell_angle_gamma                90
_cell_volume                     958.958
loop_
_atom_site_label
_atom_site_type_symbol
_atom_site_fract_x
_atom_site_fract_y
_atom_site_fract_z
C1 C 0.56591 0.966004 0.2647
C2 C 0.768842 0.963977 0.162426
C3 C 0.795095 0.819839 0.176308
C4 C 0.607159 0.82203 0.274772
C5 C 0.571635 1.03426 0.304087
C6 C 0.998096 0.758809 0.140862
C7 C 0.618148 0.764509 0.345073
C8 C 0.403697 1.05799 0.403408
N1 N 0.916307 1.02353 0.125224
N2 N 1.16452 0.709117 0.111748
N3 N 0.627292 0.717601 0.402553
N4 N 0.257253 1.07716 0.484335
S1 S 0.339844 0.893494 0.329115
S2 S 0.81583 1.08837 0.211343
S3 S 0.813352 0.887649 0.0816226

#END

data_XXII_List1_49_Price_A96
_database_code_CSD               UNKNWN
_symmetry_cell_setting           monoclinic
_symmetry_space_group_name_H-M   'P 21/n'
_symmetry_Int_Tables_number      14
loop_
_symmetry_equiv_pos_site_id
_symmetry_equiv_pos_as_xyz
1 x,y,z
2 1/2-x,1/2+y,1/2-z
3 -x,-y,-z
4 1/2+x,1/2-y,1/2+z
_cell_length_a                   7.5164
_cell_length_b                   18.775
_cell_length_c                   6.9027
_cell_angle_alpha                90
_cell_angle_beta                 95.4212
_cell_angle_gamma                90
_cell_volume                     969.755
loop_
_atom_site_label
_atom_site_type_symbol
_atom_site_fract_x
_atom_site_fract_y
_atom_site_fract_z
C1 C 0.433017 0.401991 0.87274
C2 C 0.476157 0.391842 0.678213
C3 C 0.784873 0.327634 0.819361
C4 C 0.744894 0.338631 1.00498
C5 C 0.299554 0.452394 0.873748
C6 C 0.963449 0.311788 0.781221
C7 C 0.88076 0.335368 1.16303
C8 C 0.222099 0.477377 1.03972
N1 N 0.386926 0.429477 0.542204
N2 N 1.10915 0.298877 0.749748
N3 N 0.991921 0.334834 1.29202
N4 N 0.159593 0.498318 1.1765
S1 S 0.530739 0.357273 1.0785
S2 S 0.238787 0.480239 0.638447
S3 S 0.632714 0.32905 0.608149

#END

data_XXII_List1_50_Price_A817
_database_code_CSD               UNKNWN
_symmetry_cell_setting           monoclinic
_symmetry_space_group_name_H-M   'P 21/n'
_symmetry_Int_Tables_number      14
loop_
_symmetry_equiv_pos_site_id
_symmetry_equiv_pos_as_xyz
1 x,y,z
2 1/2-x,1/2+y,1/2-z
3 -x,-y,-z
4 1/2+x,1/2-y,1/2+z
_cell_length_a                   6.8906
_cell_length_b                   20.3495
_cell_length_c                   6.9245
_cell_angle_alpha                90
_cell_angle_beta                 76.0431
_cell_angle_gamma                90
_cell_volume                     942.29
loop_
_atom_site_label
_atom_site_type_symbol
_atom_site_fract_x
_atom_site_fract_y
_atom_site_fract_z
C1 C 0.1014 0.71047 0.396332
C2 C 0.095513 0.692601 0.198833
C3 C 0.181045 0.566122 0.282919
C4 C 0.186708 0.583582 0.470944
C5 C 0.0982904 0.778112 0.411422
C6 C 0.247858 0.502458 0.211008
C7 C 0.251296 0.537865 0.597987
C8 C 0.102764 0.814033 0.584922
N1 N 0.0883011 0.740453 0.0746857
N2 N 0.295162 0.449611 0.155453
N3 N 0.299742 0.502258 0.708923
N4 N 0.100949 0.841528 0.732473
S1 S 0.107134 0.658047 0.595376
S2 S 0.0851345 0.812252 0.186835
S3 S 0.0895867 0.611872 0.107628

#END

data_XXII_List1_51_Price_A23
_database_code_CSD               UNKNWN
_symmetry_cell_setting           orthorhombic
_symmetry_space_group_name_H-M   'P c a 21'
_symmetry_Int_Tables_number      29
loop_
_symmetry_equiv_pos_site_id
_symmetry_equiv_pos_as_xyz
1 x,y,z
2 -x,-y,1/2+z
3 1/2-x,y,1/2+z
4 1/2+x,-y,z
_cell_length_a                   13.644
_cell_length_b                   9.8661
_cell_length_c                   7.1875
_cell_angle_alpha                90
_cell_angle_beta                 90
_cell_angle_gamma                90
_cell_volume                     967.531
loop_
_atom_site_label
_atom_site_type_symbol
_atom_site_fract_x
_atom_site_fract_y
_atom_site_fract_z
C1 C 0.869292 0.0768327 0.951825
C2 C 0.773548 0.127598 0.988742
C3 C 0.851699 0.378466 1.03936
C4 C 0.943328 0.329196 1.00874
C5 C 0.867442 -0.0628884 0.960154
C6 C 0.839315 0.507969 1.12347
C7 C 1.02718 0.406053 1.06142
C8 C 0.948482 -0.149838 0.933235
N1 N 0.704604 0.0385661 1.02131
N2 N 0.829353 0.613732 1.19205
N3 N 1.09576 0.467702 1.10645
N4 N 1.01728 -0.217356 0.91087
S1 S 0.974115 0.173025 0.903895
S2 S 0.749591 -0.116543 1.00728
S3 S 0.739677 0.300107 0.980233

#END

data_XXII_List1_52_Price_A738
_database_code_CSD               UNKNWN
_symmetry_cell_setting           monoclinic
_symmetry_space_group_name_H-M   'P a'
_symmetry_Int_Tables_number      7
loop_
_symmetry_equiv_pos_site_id
_symmetry_equiv_pos_as_xyz
1 x,y,z
2 1/2+x,-y,z
_cell_length_a                   19.2645
_cell_length_b                   7.477
_cell_length_c                   6.7407
_cell_angle_alpha                90
_cell_angle_beta                 90.1344
_cell_angle_gamma                90
_cell_volume                     970.932
loop_
_atom_site_label
_atom_site_type_symbol
_atom_site_fract_x
_atom_site_fract_y
_atom_site_fract_z
C1 C 0.596485 0.306228 0.945774
C2 C 0.617171 0.262625 1.14276
C3 C 0.672524 -0.0460115 1.00416
C4 C 0.651788 -0.0051318 0.816669
C5 C 0.546417 0.437933 0.952276
C6 C 0.689345 -0.22559 1.05525
C7 C 0.64559 -0.141015 0.669815
C8 C 0.512366 0.515929 0.787686
N1 N 0.587257 0.34995 1.2874
N2 N 0.703016 -0.372383 1.09631
N3 N 0.640337 -0.25227 0.550339
N4 N 0.483272 0.579987 0.654222
S1 S 0.630421 0.211105 0.729411
S2 S 0.531601 0.496766 1.19624
S3 S 0.682961 0.106926 1.20175
C9 C 0.398446 0.191895 0.447553
C10 C 0.377666 0.235611 0.644198
C11 C 0.32234 0.544654 0.505276
C12 C 0.343402 0.504227 0.318302
C13 C 0.447951 0.0587299 0.454953
C14 C 0.304827 0.724053 0.55499
C15 C 0.349555 0.63929 0.17067
C16 C 0.48192 -0.0197482 0.291039
N5 N 0.406992 0.147034 0.789272
N6 N 0.290081 0.870871 0.592579
N7 N 0.355062 0.744374 0.0446581
N8 N 0.510079 -0.0815394 0.15503
S4 S 0.365907 0.289092 0.230091
S5 S 0.462208 -0.0009809 0.699145
S6 S 0.312188 0.392007 0.702962

#END

data_XXII_List1_53_Price_A36
_database_code_CSD               UNKNWN
_symmetry_cell_setting           monoclinic
_symmetry_space_group_name_H-M   'P 21/c'
_symmetry_Int_Tables_number      14
loop_
_symmetry_equiv_pos_site_id
_symmetry_equiv_pos_as_xyz
1 x,y,z
2 -x,1/2+y,1/2-z
3 -x,-y,-z
4 x,1/2-y,1/2+z
_cell_length_a                   6.1388
_cell_length_b                   8.1557
_cell_length_c                   20.3674
_cell_angle_alpha                90
_cell_angle_beta                 76.1667
_cell_angle_gamma                90
_cell_volume                     990.142
loop_
_atom_site_label
_atom_site_type_symbol
_atom_site_fract_x
_atom_site_fract_y
_atom_site_fract_z
C1 C 0.265165 0.138071 0.712719
C2 C 0.0686096 0.22498 0.707864
C3 C 0.245234 0.251923 0.57288
C4 C 0.430125 0.166244 0.578156
C5 C 0.282245 0.139325 0.779028
C6 C 0.25004 0.350217 0.5148
C7 C 0.630062 0.16794 0.525658
C8 C 0.453585 0.0666527 0.804805
N1 N -0.0549179 0.28746 0.763585
N2 N 0.251803 0.427347 0.466703
N3 N 0.798149 0.161606 0.484736
N4 N 0.59477 0.00728093 0.825981
S1 S 0.446196 0.0349195 0.646052
S2 S 0.0550931 0.242682 0.827916
S3 S -0.0179921 0.250442 0.631828

#END

data_XXII_List1_54_Price_A253
_database_code_CSD               UNKNWN
_symmetry_cell_setting           triclinic
_symmetry_space_group_name_H-M   'C 1'
_symmetry_Int_Tables_number      1
loop_
_symmetry_equiv_pos_site_id
_symmetry_equiv_pos_as_xyz
1 x,y,z
2 1/2+x,1/2+y,z
_cell_length_a                   17.5641
_cell_length_b                   6.7147
_cell_length_c                   8.8538
_cell_angle_alpha                67.7348
_cell_angle_beta                 87.0417
_cell_angle_gamma                89.989
_cell_volume                     964.842
loop_
_atom_site_label
_atom_site_type_symbol
_atom_site_fract_x
_atom_site_fract_y
_atom_site_fract_z
C1 C 0.980747 0.47843 0.271755
C2 C 1.00479 0.697929 0.218076
C3 C 1.14785 0.578459 0.164361
C4 C 1.12425 0.369459 0.215691
C5 C 0.912033 0.449912 0.360946
C6 C 1.22663 0.632636 0.158096
C7 C 1.17717 0.199238 0.264466
C8 C 0.869787 0.254966 0.436038
N1 N 0.960407 0.827563 0.25945
N2 N 1.29072 0.683049 0.143396
N3 N 1.21796 0.0542711 0.303615
N4 N 0.838098 0.0898122 0.499243
S1 S 1.02884 0.279283 0.224448
S2 S 0.883815 0.693992 0.36562
S3 S 1.08878 0.804972 0.0952294
C9 C 0.471045 0.240424 0.750013
C10 C 0.447034 0.406534 0.803496
C11 C 0.303953 0.233848 0.857331
C12 C 0.327468 0.075871 0.806158
C13 C 0.539766 0.300815 0.660869
C14 C 0.225146 0.281597 0.863227
C15 C 0.274586 -0.0456558 0.757404
C16 C 0.581796 0.180413 0.585794
N5 N 0.491485 0.577336 0.762071
N6 N 0.160747 0.315632 0.875887
N7 N 0.234072 -0.152761 0.718915
N8 N 0.613826 0.0820982 0.519903
S4 S 0.422867 -0.00580081 0.797249
S5 S 0.568093 0.549476 0.656053
S6 S 0.363055 0.391323 0.926277

#END

data_XXII_List1_55_Price_A488
_database_code_CSD               UNKNWN
_symmetry_cell_setting           orthorhombic
_symmetry_space_group_name_H-M   'P b c n'
_symmetry_Int_Tables_number      60
loop_
_symmetry_equiv_pos_site_id
_symmetry_equiv_pos_as_xyz
1 x,y,z
2 1/2+x,1/2-y,-z
3 -x,y,1/2-z
4 1/2-x,1/2-y,1/2+z
5 -x,-y,-z
6 1/2-x,1/2+y,z
7 x,-y,1/2+z
8 1/2+x,1/2+y,1/2-z
_cell_length_a                   6.9358
_cell_length_b                   11.4861
_cell_length_c                   24.6156
_cell_angle_alpha                90
_cell_angle_beta                 90
_cell_angle_gamma                90
_cell_volume                     1961.01
loop_
_atom_site_label
_atom_site_type_symbol
_atom_site_fract_x
_atom_site_fract_y
_atom_site_fract_z
C1 C 0.401532 0.0169711 0.851732
C2 C 0.389726 0.0109116 0.909341
C3 C 0.727065 0.12833 0.914429
C4 C 0.73513 0.134458 0.859339
C5 C 0.286558 -0.0682013 0.829187
C6 C 0.896396 0.140708 0.946593
C7 C 0.913605 0.15184 0.832036
C8 C 0.255876 -0.0935308 0.7737
N1 N 0.278678 -0.0695256 0.930227
N2 N 1.0304 0.152242 0.974417
N3 N 1.06012 0.165561 0.810039
N4 N 0.231906 -0.114209 0.727986
S1 S 0.531359 0.123343 0.816273
S2 S 0.174179 -0.14404 0.880988
S3 S 0.514266 0.107385 0.952864

#END

data_XXII_List1_56_Price_A1772
_database_code_CSD               UNKNWN
_symmetry_cell_setting           monoclinic
_symmetry_space_group_name_H-M   'P 21/c'
_symmetry_Int_Tables_number      14
loop_
_symmetry_equiv_pos_site_id
_symmetry_equiv_pos_as_xyz
1 x,y,z
2 -x,1/2+y,1/2-z
3 -x,-y,-z
4 x,1/2-y,1/2+z
_cell_length_a                   6.9466
_cell_length_b                   7.1897
_cell_length_c                   22.7023
_cell_angle_alpha                90
_cell_angle_beta                 120.097
_cell_angle_gamma                90
_cell_volume                     980.974
loop_
_atom_site_label
_atom_site_type_symbol
_atom_site_fract_x
_atom_site_fract_y
_atom_site_fract_z
C1 C 0.169832 0.92483 0.402892
C2 C -0.0467007 0.957703 0.392763
C3 C -0.0676298 1.27415 0.325446
C4 C 0.140997 1.24406 0.336313
C5 C 0.279737 0.799402 0.455302
C6 C -0.160758 1.4561 0.309894
C7 C 0.272379 1.39423 0.335054
C8 C 0.498365 0.730393 0.482007
N1 N -0.102267 0.868359 0.432232
N2 N -0.233151 1.60573 0.296124
N3 N 0.37932 1.51946 0.335781
N4 N 0.677544 0.671376 0.504938
S1 S 0.275329 1.02507 0.354575
S2 S 0.104512 0.732387 0.484944
S3 S -0.245499 1.10255 0.327903

#END

data_XXII_List1_57_Price_A128
_database_code_CSD               UNKNWN
_symmetry_cell_setting           monoclinic
_symmetry_space_group_name_H-M   'P 21/c'
_symmetry_Int_Tables_number      14
loop_
_symmetry_equiv_pos_site_id
_symmetry_equiv_pos_as_xyz
1 x,y,z
2 -x,1/2+y,1/2-z
3 -x,-y,-z
4 x,1/2-y,1/2+z
_cell_length_a                   11.2582
_cell_length_b                   6.959
_cell_length_c                   13.8581
_cell_angle_alpha                90
_cell_angle_beta                 61.7206
_cell_angle_gamma                90
_cell_volume                     956.141
loop_
_atom_site_label
_atom_site_type_symbol
_atom_site_fract_x
_atom_site_fract_y
_atom_site_fract_z
C1 C 0.446766 0.251811 0.120654
C2 C 0.415584 0.261602 0.232913
C3 C 0.150881 0.319425 0.287779
C4 C 0.181551 0.313636 0.180471
C5 C 0.584975 0.254926 0.0560712
C6 C 0.0205974 0.38139 0.368
C7 C 0.083427 0.366522 0.148085
C8 C 0.656347 0.249739 -0.0595934
N1 N 0.517219 0.270569 0.253775
N2 N -0.0848153 0.430688 0.435588
N3 N 0.00696747 0.409365 0.117721
N4 N 0.713897 0.248394 -0.154809
S1 S 0.333554 0.239316 0.0674246
S2 S 0.661337 0.265498 0.138601
S3 S 0.252925 0.251091 0.346865

#END

data_XXII_List1_58_Price_A664
_database_code_CSD               UNKNWN
_symmetry_cell_setting           monoclinic
_symmetry_space_group_name_H-M   'P 21/c'
_symmetry_Int_Tables_number      14
loop_
_symmetry_equiv_pos_site_id
_symmetry_equiv_pos_as_xyz
1 x,y,z
2 -x,1/2+y,1/2-z
3 -x,-y,-z
4 x,1/2-y,1/2+z
_cell_length_a                   9.6291
_cell_length_b                   6.6635
_cell_length_c                   15.4628
_cell_angle_alpha                90
_cell_angle_beta                 97.0645
_cell_angle_gamma                90
_cell_volume                     984.615
loop_
_atom_site_label
_atom_site_type_symbol
_atom_site_fract_x
_atom_site_fract_y
_atom_site_fract_z
C1 C 0.435784 0.00960347 0.609382
C2 C 0.430553 -0.190585 0.577206
C3 C 0.149747 -0.184891 0.577013
C4 C 0.156025 0.00585055 0.608282
C5 C 0.569767 0.0521328 0.647212
C6 C 0.0333942 -0.311449 0.586388
C7 C 0.0479339 0.0825222 0.654027
C8 C 0.619983 0.232965 0.687273
N1 N 0.546587 -0.294684 0.588034
N2 N -0.0597241 -0.42103 0.589569
N3 N -0.0406581 0.141316 0.692068
N4 N 0.660786 0.383044 0.719192
S1 S 0.294097 0.176169 0.597831
S2 S 0.674472 -0.155295 0.637211
S3 S 0.278246 -0.29979 0.521062

#END

data_XXII_List1_59_Price_A19
_database_code_CSD               UNKNWN
_symmetry_cell_setting           monoclinic
_symmetry_space_group_name_H-M   'P 21/n'
_symmetry_Int_Tables_number      14
loop_
_symmetry_equiv_pos_site_id
_symmetry_equiv_pos_as_xyz
1 x,y,z
2 1/2-x,1/2+y,1/2-z
3 -x,-y,-z
4 1/2+x,1/2-y,1/2+z
_cell_length_a                   12.4622
_cell_length_b                   6.6497
_cell_length_c                   11.882
_cell_angle_alpha                90
_cell_angle_beta                 81.9626
_cell_angle_gamma                90
_cell_volume                     974.988
loop_
_atom_site_label
_atom_site_type_symbol
_atom_site_fract_x
_atom_site_fract_y
_atom_site_fract_z
C1 C 0.140148 0.113161 0.884108
C2 C 0.130348 -0.0792782 0.936993
C3 C 0.252556 0.0586516 1.09326
C4 C 0.261125 0.242107 1.04243
C5 C 0.111303 0.0987195 0.77648
C6 C 0.323283 0.00392741 1.17248
C7 C 0.338432 0.384798 1.07014
C8 C 0.110218 0.254459 0.695763
N1 N 0.0975081 -0.227867 0.878245
N2 N 0.375667 -0.0421961 1.24186
N3 N 0.399062 0.505581 1.09336
N4 N 0.108679 0.383066 0.62978
S1 S 0.177772 0.336699 0.945966
S2 S 0.0732098 -0.145929 0.75305
S3 S 0.15557 -0.128909 1.07682

#END

data_XXII_List1_60_Price_A424
_database_code_CSD               UNKNWN
_symmetry_cell_setting           monoclinic
_symmetry_space_group_name_H-M   'P 21'
_symmetry_Int_Tables_number      4
loop_
_symmetry_equiv_pos_site_id
_symmetry_equiv_pos_as_xyz
1 x,y,z
2 -x,1/2+y,-z
_cell_length_a                   3.815
_cell_length_b                   12.5911
_cell_length_c                   9.8757
_cell_angle_alpha                90
_cell_angle_beta                 79.3875
_cell_angle_gamma                90
_cell_volume                     466.266
loop_
_atom_site_label
_atom_site_type_symbol
_atom_site_fract_x
_atom_site_fract_y
_atom_site_fract_z
C1 C 0.746625 0.993627 0.942132
C2 C 0.730595 1.09773 0.887497
C3 C 0.903614 1.0162 0.630475
C4 C 0.925719 0.917308 0.68321
C5 C 0.78055 1.00052 1.07848
C6 C 1.07612 1.04026 0.493514
C7 C 1.13403 0.836479 0.606087
C8 C 0.808301 0.915729 1.16963
N1 N 0.748169 1.17757 0.970767
N2 N 1.20599 1.0611 0.380795
N3 N 1.30769 0.768465 0.549217
N4 N 0.831252 0.845873 1.24441
S1 S 0.718395 0.875954 0.850262
S2 S 0.779625 1.1328 1.12525
S3 S 0.666993 1.12417 0.718003

#END

data_XXII_List1_61_Price_A1898
_database_code_CSD               UNKNWN
_symmetry_cell_setting           monoclinic
_symmetry_space_group_name_H-M   'C 2/c'
_symmetry_Int_Tables_number      15
loop_
_symmetry_equiv_pos_site_id
_symmetry_equiv_pos_as_xyz
1 x,y,z
2 -x,y,1/2-z
3 1/2+x,1/2+y,z
4 1/2-x,1/2+y,1/2-z
5 -x,-y,-z
6 x,-y,1/2+z
7 1/2-x,1/2-y,-z
8 1/2+x,1/2-y,1/2+z
_cell_length_a                   16.0303
_cell_length_b                   6.7477
_cell_length_c                   18.1244
_cell_angle_alpha                90
_cell_angle_beta                 87.2986
_cell_angle_gamma                90
_cell_volume                     1958.3
loop_
_atom_site_label
_atom_site_type_symbol
_atom_site_fract_x
_atom_site_fract_y
_atom_site_fract_z
C1 C 0.371595 1.36205 0.243878
C2 C 0.39592 1.16765 0.221311
C3 C 0.422873 1.30564 0.0817603
C4 C 0.398769 1.4905 0.103537
C5 C 0.327622 1.35194 0.311039
C6 C 0.42447 1.25169 0.00576887
C7 C 0.373677 1.6329 0.051068
C8 C 0.292013 1.51146 0.352027
N1 N 0.374084 1.02128 0.265445
N2 N 0.430564 1.20764 -0.0562353
N3 N 0.353463 1.75031 0.00853812
N4 N 0.262073 1.64314 0.385021
S1 S 0.396151 1.58027 0.195306
S2 S 0.322799 1.10788 0.339773
S3 S 0.45681 1.11475 0.139978

#END

data_XXII_List1_62_Price_A1809
_database_code_CSD               UNKNWN
_symmetry_cell_setting           monoclinic
_symmetry_space_group_name_H-M   'P 21/c'
_symmetry_Int_Tables_number      14
loop_
_symmetry_equiv_pos_site_id
_symmetry_equiv_pos_as_xyz
1 x,y,z
2 -x,1/2+y,1/2-z
3 -x,-y,-z
4 x,1/2-y,1/2+z
_cell_length_a                   6.8698
_cell_length_b                   10.0399
_cell_length_c                   16.0507
_cell_angle_alpha                90
_cell_angle_beta                 58.6248
_cell_angle_gamma                90
_cell_volume                     945.173
loop_
_atom_site_label
_atom_site_type_symbol
_atom_site_fract_x
_atom_site_fract_y
_atom_site_fract_z
C1 C 0.326257 0.863697 0.772286
C2 C 0.490088 0.859751 0.801064
C3 C 0.144503 0.813874 0.985916
C4 C -0.00981502 0.815789 0.957067
C5 C 0.417053 0.929623 0.684437
C6 C 0.072818 0.835956 1.08546
C7 C -0.2452 0.838879 1.02523
C8 C 0.313708 0.956628 0.629732
N1 N 0.687682 0.915835 0.743012
N2 N 0.0102553 0.854218 1.16714
N3 N -0.437598 0.856159 1.08162
N4 N 0.236589 0.982823 0.58227
S1 S 0.0589695 0.786301 0.835913
S2 S 0.693642 0.976345 0.64603
S3 S 0.439548 0.781947 0.909294

#END

data_XXII_List1_63_Price_A76
_database_code_CSD               UNKNWN
_symmetry_cell_setting           monoclinic
_symmetry_space_group_name_H-M   'P 21/c'
_symmetry_Int_Tables_number      14
loop_
_symmetry_equiv_pos_site_id
_symmetry_equiv_pos_as_xyz
1 x,y,z
2 -x,1/2+y,1/2-z
3 -x,-y,-z
4 x,1/2-y,1/2+z
_cell_length_a                   12.0696
_cell_length_b                   6.8836
_cell_length_c                   13.1543
_cell_angle_alpha                90
_cell_angle_beta                 62.9117
_cell_angle_gamma                90
_cell_volume                     973.006
loop_
_atom_site_label
_atom_site_type_symbol
_atom_site_fract_x
_atom_site_fract_y
_atom_site_fract_z
C1 C 0.31288 0.642674 0.0902002
C2 C 0.300287 0.842871 0.120115
C3 C 0.11089 0.742911 0.323463
C4 C 0.12702 0.551723 0.294213
C5 C 0.372947 0.624764 -0.0270468
C6 C -0.00563673 0.811348 0.409014
C7 C 0.0290649 0.414682 0.346647
C8 C 0.404348 0.451815 -0.0920425
N1 N 0.344486 0.969326 0.0368015
N2 N -0.102515 0.863952 0.477479
N3 N -0.0494458 0.300064 0.389237
N4 N 0.430276 0.309918 -0.145779
S1 S 0.269923 0.454201 0.190315
S2 S 0.409119 0.854028 -0.0868775
S3 S 0.227145 0.923748 0.263378

#END

data_XXII_List1_64_Price_A103
_database_code_CSD               UNKNWN
_symmetry_cell_setting           orthorhombic
_symmetry_space_group_name_H-M   'P 21 21 21'
_symmetry_Int_Tables_number      19
loop_
_symmetry_equiv_pos_site_id
_symmetry_equiv_pos_as_xyz
1 x,y,z
2 1/2+x,1/2-y,-z
3 -x,1/2+y,1/2-z
4 1/2-x,-y,1/2+z
_cell_length_a                   7.0955
_cell_length_b                   6.8125
_cell_length_c                   20.0522
_cell_angle_alpha                90
_cell_angle_beta                 90
_cell_angle_gamma                90
_cell_volume                     969.285
loop_
_atom_site_label
_atom_site_type_symbol
_atom_site_fract_x
_atom_site_fract_y
_atom_site_fract_z
C1 C 0.739978 0.853342 0.722731
C2 C 0.731689 1.05306 0.702062
C3 C 0.78183 0.931936 0.574423
C4 C 0.789846 0.741665 0.594574
C5 C 0.77384 0.846178 0.790432
C6 C 0.852192 0.986169 0.510554
C7 C 0.866121 0.593164 0.552629
C8 C 0.792992 0.674645 0.82949
N1 N 0.755613 1.1873 0.747934
N2 N 0.908668 1.02883 0.458124
N3 N 0.92649 0.465509 0.520666
N4 N 0.811035 0.533499 0.861402
S1 S 0.704691 0.648969 0.671295
S2 S 0.786827 1.08229 0.821373
S3 S 0.683826 1.12962 0.619671

#END

data_XXII_List1_65_Price_A5931
_database_code_CSD               UNKNWN
_symmetry_cell_setting           orthorhombic
_symmetry_space_group_name_H-M   'P n a 21'
_symmetry_Int_Tables_number      33
loop_
_symmetry_equiv_pos_site_id
_symmetry_equiv_pos_as_xyz
1 x,y,z
2 -x,-y,1/2+z
3 1/2-x,1/2+y,1/2+z
4 1/2+x,1/2-y,z
_cell_length_a                   20.0777
_cell_length_b                   7.1007
_cell_length_c                   6.8166
_cell_angle_alpha                90
_cell_angle_beta                 90
_cell_angle_gamma                90
_cell_volume                     971.814
loop_
_atom_site_label
_atom_site_type_symbol
_atom_site_fract_x
_atom_site_fract_y
_atom_site_fract_z
C1 C 0.0278926 0.759429 0.987726
C2 C 0.0522882 0.774285 1.1832
C3 C 0.177336 0.721127 1.04223
C4 C 0.153648 0.707907 0.855924
C5 C -0.0398002 0.726189 0.993086
C6 C 0.242438 0.654178 1.08656
C7 C 0.19343 0.632478 0.702142
C8 C -0.0817848 0.701907 0.828636
N1 N 0.00907446 0.755476 1.32547
N2 N 0.295719 0.598044 1.11839
N3 N 0.223937 0.575015 0.570204
N4 N -0.11476 0.678738 0.690616
S1 S 0.0750128 0.787777 0.773673
S2 S -0.0661798 0.721451 1.23404
S3 S 0.135941 0.82275 1.24484

#END

data_XXII_List1_66_Price_A178
_database_code_CSD               UNKNWN
_symmetry_cell_setting           monoclinic
_symmetry_space_group_name_H-M   'P 21/c'
_symmetry_Int_Tables_number      14
loop_
_symmetry_equiv_pos_site_id
_symmetry_equiv_pos_as_xyz
1 x,y,z
2 -x,1/2+y,1/2-z
3 -x,-y,-z
4 x,1/2-y,1/2+z
_cell_length_a                   10.3387
_cell_length_b                   13.6831
_cell_length_c                   7.3654
_cell_angle_alpha                90
_cell_angle_beta                 73.0118
_cell_angle_gamma                90
_cell_volume                     996.484
loop_
_atom_site_label
_atom_site_type_symbol
_atom_site_fract_x
_atom_site_fract_y
_atom_site_fract_z
C1 C 0.0751375 0.125614 0.800479
C2 C 0.113579 0.218153 0.856566
C3 C 0.37066 0.151133 0.783965
C4 C 0.333019 0.0626623 0.732744
C5 C -0.0638547 0.11714 0.865328
C6 C 0.494694 0.160838 0.829545
C7 C 0.414671 -0.0218766 0.72421
C8 C -0.138138 0.0346552 0.837541
N1 N 0.0166691 0.275598 0.953231
N2 N 0.598302 0.169337 0.859842
N3 N 0.473904 -0.0949689 0.711701
N4 N -0.194588 -0.0353795 0.813515
S1 S 0.185021 0.0374087 0.666678
S2 S -0.131808 0.222897 0.982131
S3 S 0.281363 0.262098 0.795863

#END

data_XXII_List1_67_Price_A2464
_database_code_CSD               UNKNWN
_symmetry_cell_setting           monoclinic
_symmetry_space_group_name_H-M   'P 21'
_symmetry_Int_Tables_number      4
loop_
_symmetry_equiv_pos_site_id
_symmetry_equiv_pos_as_xyz
1 x,y,z
2 -x,1/2+y,-z
_cell_length_a                   9.7161
_cell_length_b                   4.0671
_cell_length_c                   12.2493
_cell_angle_alpha                90
_cell_angle_beta                 86.9464
_cell_angle_gamma                90
_cell_volume                     483.36
loop_
_atom_site_label
_atom_site_type_symbol
_atom_site_fract_x
_atom_site_fract_y
_atom_site_fract_z
C1 C 0.42317 0.107776 0.258664
C2 C 0.426156 -0.0194963 0.15039
C3 C 0.148992 -0.098734 0.172825
C4 C 0.146831 0.023195 0.276245
C5 C 0.553897 0.0966076 0.297075
C6 C 0.0368093 -0.289265 0.137475
C7 C 0.0312797 -0.0340691 0.350182
C8 C 0.598204 0.194551 0.400144
N1 N 0.545254 -0.118867 0.107739
N2 N -0.0525344 -0.450682 0.107801
N3 N -0.0664499 -0.0785355 0.407139
N4 N 0.637117 0.26958 0.484699
S1 S 0.277373 0.267505 0.330319
S2 S 0.665997 -0.0599178 0.195563
S3 S 0.280941 -0.0371248 0.0698921

#END

data_XXII_List1_68_Price_A1338
_database_code_CSD               UNKNWN
_symmetry_cell_setting           orthorhombic
_symmetry_space_group_name_H-M   'F d d 2'
_symmetry_Int_Tables_number      43
loop_
_symmetry_equiv_pos_site_id
_symmetry_equiv_pos_as_xyz
1 x,y,z
2 -x,-y,z
3 1/4-x,1/4+y,1/4+z
4 1/4+x,1/4-y,1/4+z
5 x,1/2+y,1/2+z
6 -x,1/2-y,1/2+z
7 1/4-x,3/4+y,3/4+z
8 1/4+x,3/4-y,3/4+z
9 1/2+x,y,1/2+z
10 1/2-x,-y,1/2+z
11 3/4-x,1/4+y,3/4+z
12 3/4+x,1/4-y,3/4+z
13 1/2+x,1/2+y,z
14 1/2-x,1/2-y,z
15 3/4-x,3/4+y,1/4+z
16 3/4+x,3/4-y,1/4+z
_cell_length_a                   18.7857
_cell_length_b                   54.9391
_cell_length_c                   3.683
_cell_angle_alpha                90
_cell_angle_beta                 90
_cell_angle_gamma                90
_cell_volume                     3801.11
loop_
_atom_site_label
_atom_site_type_symbol
_atom_site_fract_x
_atom_site_fract_y
_atom_site_fract_z
C1 C 0.717167 0.318399 0.471938
C2 C 0.718118 0.292492 0.475237
C3 C 0.573442 0.292899 0.445173
C4 C 0.57277 0.317654 0.444258
C5 C 0.783027 0.326963 0.577442
C6 C 0.509995 0.27973 0.522986
C7 C 0.508107 0.330403 0.512001
C8 C 0.80323 0.351637 0.611267
N1 N 0.777627 0.281917 0.570798
N2 N 0.458145 0.269016 0.586642
N3 N 0.453838 0.339868 0.566743
N4 N 0.819601 0.371931 0.642185
S1 S 0.645452 0.336919 0.346281
S2 S 0.838922 0.302633 0.659991
S3 S 0.64632 0.2738 0.342653

#END

data_XXII_List1_69_Price_A587
_database_code_CSD               UNKNWN
_symmetry_cell_setting           orthorhombic
_symmetry_space_group_name_H-M   'P b c a'
_symmetry_Int_Tables_number      61
loop_
_symmetry_equiv_pos_site_id
_symmetry_equiv_pos_as_xyz
1 x,y,z
2 1/2+x,1/2-y,-z
3 -x,1/2+y,1/2-z
4 1/2-x,-y,1/2+z
5 -x,-y,-z
6 1/2-x,1/2+y,z
7 x,1/2-y,1/2+z
8 1/2+x,y,1/2-z
_cell_length_a                   13.589
_cell_length_b                   7.5244
_cell_length_c                   18.8044
_cell_angle_alpha                90
_cell_angle_beta                 90
_cell_angle_gamma                90
_cell_volume                     1922.73
loop_
_atom_site_label
_atom_site_type_symbol
_atom_site_fract_x
_atom_site_fract_y
_atom_site_fract_z
C1 C 0.260405 0.944269 0.544935
C2 C 0.15597 0.95362 0.540972
C3 C 0.148386 0.926522 0.684494
C4 C 0.248125 0.915861 0.687962
C5 C 0.297803 0.899955 0.479163
C6 C 0.0897537 0.866385 0.742411
C7 C 0.295744 0.84287 0.748693
C8 C 0.396982 0.875026 0.458866
N1 N 0.115346 0.921263 0.479252
N2 N 0.042681 0.817243 0.790105
N3 N 0.335886 0.782737 0.79767
N4 N 0.476873 0.85374 0.438523
S1 S 0.330497 0.988288 0.621091
S2 S 0.201425 0.879332 0.419616
S3 S 0.0797044 1.0148 0.612963

#END

data_XXII_List1_70_Price_A492
_database_code_CSD               UNKNWN
_symmetry_cell_setting           orthorhombic
_symmetry_space_group_name_H-M   'P 21 21 21'
_symmetry_Int_Tables_number      19
loop_
_symmetry_equiv_pos_site_id
_symmetry_equiv_pos_as_xyz
1 x,y,z
2 1/2+x,1/2-y,-z
3 -x,1/2+y,1/2-z
4 1/2-x,-y,1/2+z
_cell_length_a                   6.5167
_cell_length_b                   9.5978
_cell_length_c                   15.7003
_cell_angle_alpha                90
_cell_angle_beta                 90
_cell_angle_gamma                90
_cell_volume                     981.991
loop_
_atom_site_label
_atom_site_type_symbol
_atom_site_fract_x
_atom_site_fract_y
_atom_site_fract_z
C1 C 0.0299754 0.805151 0.856601
C2 C -0.169514 0.802986 0.819887
C3 C -0.175576 1.08419 0.832284
C4 C 0.0164362 1.08446 0.866056
C5 C 0.074128 0.675588 0.889852
C6 C -0.310946 1.19913 0.843689
C7 C 0.0878402 1.20067 0.913925
C8 C 0.255826 0.633872 0.93184
N1 N -0.271695 0.685814 0.823537
N2 N -0.427487 1.29047 0.848263
N3 N 0.141947 1.29854 0.951281
N4 N 0.405361 0.599123 0.966109
S1 S 0.196496 0.948119 0.852767
S2 S -0.130606 0.565506 0.870783
S3 S -0.281343 0.948927 0.76947

#END

data_XXII_List1_71_Price_A10
_database_code_CSD               UNKNWN
_symmetry_cell_setting           monoclinic
_symmetry_space_group_name_H-M   'P 21/n'
_symmetry_Int_Tables_number      14
loop_
_symmetry_equiv_pos_site_id
_symmetry_equiv_pos_as_xyz
1 x,y,z
2 1/2-x,1/2+y,1/2-z
3 -x,-y,-z
4 1/2+x,1/2-y,1/2+z
_cell_length_a                   7.4873
_cell_length_b                   15.6186
_cell_length_c                   8.2156
_cell_angle_alpha                90
_cell_angle_beta                 87.8674
_cell_angle_gamma                90
_cell_volume                     960.076
loop_
_atom_site_label
_atom_site_type_symbol
_atom_site_fract_x
_atom_site_fract_y
_atom_site_fract_z
C1 C 0.788054 0.882284 0.112315
C2 C 0.725652 0.929938 -0.0219204
C3 C 0.737091 0.784226 -0.20242
C4 C 0.798031 0.739257 -0.074197
C5 C 0.849686 0.93823 0.227388
C6 C 0.754121 0.74962 -0.362534
C7 C 0.878224 0.657322 -0.0969025
C8 C 0.923289 0.915959 0.377557
N1 N 0.736334 1.01341 -0.0134815
N2 N 0.76346 0.71975 -0.492116
N3 N 0.948065 0.59107 -0.109224
N4 N 0.983103 0.898215 0.501638
S1 S 0.783047 0.770711 0.132618
S2 S 0.820854 1.04208 0.161231
S3 S 0.627734 0.884373 -0.193828

#END

data_XXII_List1_72_Price_A190
_database_code_CSD               UNKNWN
_symmetry_cell_setting           monoclinic
_symmetry_space_group_name_H-M   'P 21/n'
_symmetry_Int_Tables_number      14
loop_
_symmetry_equiv_pos_site_id
_symmetry_equiv_pos_as_xyz
1 x,y,z
2 1/2-x,1/2+y,1/2-z
3 -x,-y,-z
4 1/2+x,1/2-y,1/2+z
_cell_length_a                   7.5361
_cell_length_b                   18.6424
_cell_length_c                   6.9307
_cell_angle_alpha                90
_cell_angle_beta                 95.4355
_cell_angle_gamma                90
_cell_volume                     969.323
loop_
_atom_site_label
_atom_site_type_symbol
_atom_site_fract_x
_atom_site_fract_y
_atom_site_fract_z
C1 C 0.431342 0.902469 0.37061
C2 C 0.475246 0.892011 0.177229
C3 C 0.78332 0.827913 0.320422
C4 C 0.742298 0.839129 0.504794
C5 C 0.296847 0.952761 0.3696
C6 C 0.961655 0.811539 0.284203
C7 C 0.876441 0.835268 0.663485
C8 C 0.220677 0.976806 0.536749
N1 N 0.385779 0.929341 0.0408384
N2 N 1.10712 0.798092 0.254362
N3 N 0.98497 0.834908 0.794295
N4 N 0.160618 0.995966 0.676284
S1 S 0.528517 0.858247 0.57698
S2 S 0.236316 0.980175 0.134988
S3 S 0.633351 0.829402 0.108617

#END

data_XXII_List1_73_Price_A1874
_database_code_CSD               UNKNWN
_symmetry_cell_setting           orthorhombic
_symmetry_space_group_name_H-M   'P n a 21'
_symmetry_Int_Tables_number      33
loop_
_symmetry_equiv_pos_site_id
_symmetry_equiv_pos_as_xyz
1 x,y,z
2 -x,-y,1/2+z
3 1/2-x,1/2+y,1/2+z
4 1/2+x,1/2-y,z
_cell_length_a                   17.217
_cell_length_b                   9.3447
_cell_length_c                   6.1376
_cell_angle_alpha                90
_cell_angle_beta                 90
_cell_angle_gamma                90
_cell_volume                     987.464
loop_
_atom_site_label
_atom_site_type_symbol
_atom_site_fract_x
_atom_site_fract_y
_atom_site_fract_z
C1 C 0.406269 0.840649 0.0244616
C2 C 0.3602 0.840621 -0.168183
C3 C 0.336561 1.12536 -0.115245
C4 C 0.37955 1.12418 0.0702463
C5 C 0.41423 0.701755 0.0977866
C6 C 0.284752 1.24057 -0.158998
C7 C 0.373165 1.23548 0.227394
C8 C 0.455739 0.660184 0.285999
N1 N 0.335107 0.7168 -0.238543
N2 N 0.244167 1.3357 -0.202697
N3 N 0.370908 1.3204 0.36559
N4 N 0.490129 0.634465 0.444157
S1 S 0.447871 0.9917 0.14621
S2 S 0.366627 0.587375 -0.0778505
S3 S 0.338898 0.994836 -0.323336

#END

data_XXII_List1_74_Price_A2051
_database_code_CSD               UNKNWN
_symmetry_cell_setting           monoclinic
_symmetry_space_group_name_H-M   'P 21/c'
_symmetry_Int_Tables_number      14
loop_
_symmetry_equiv_pos_site_id
_symmetry_equiv_pos_as_xyz
1 x,y,z
2 -x,1/2+y,1/2-z
3 -x,-y,-z
4 x,1/2-y,1/2+z
_cell_length_a                   12.0525
_cell_length_b                   4.1419
_cell_length_c                   19.3926
_cell_angle_alpha                90
_cell_angle_beta                 93.1227
_cell_angle_gamma                90
_cell_volume                     966.646
loop_
_atom_site_label
_atom_site_type_symbol
_atom_site_fract_x
_atom_site_fract_y
_atom_site_fract_z
C1 C 0.757728 0.853954 0.286452
C2 C 0.651458 0.704293 0.28622
C3 C 0.676637 0.657528 0.425723
C4 C 0.777806 0.802416 0.425532
C5 C 0.796659 0.840566 0.220946
C6 C 0.645947 0.474079 0.483773
C7 C 0.853704 0.779932 0.484202
C8 C 0.898667 0.958922 0.198696
N1 N 0.610872 0.586974 0.227507
N2 N 0.619125 0.31678 0.529606
N3 N 0.911749 0.771956 0.53403
N4 N 0.982578 1.05682 0.180507
S1 S 0.82603 1.04091 0.35776
S2 S 0.698147 0.654362 0.166347
S3 S 0.570589 0.679354 0.359233

#END

data_XXII_List1_75_Price_A322
_database_code_CSD               UNKNWN
_symmetry_cell_setting           monoclinic
_symmetry_space_group_name_H-M   'P 21/c'
_symmetry_Int_Tables_number      14
loop_
_symmetry_equiv_pos_site_id
_symmetry_equiv_pos_as_xyz
1 x,y,z
2 -x,1/2+y,1/2-z
3 -x,-y,-z
4 x,1/2-y,1/2+z
_cell_length_a                   7.4563
_cell_length_b                   6.8712
_cell_length_c                   18.6852
_cell_angle_alpha                90
_cell_angle_beta                 95.3805
_cell_angle_gamma                90
_cell_volume                     953.094
loop_
_atom_site_label
_atom_site_type_symbol
_atom_site_fract_x
_atom_site_fract_y
_atom_site_fract_z
C1 C 0.306916 0.565553 0.912246
C2 C 0.247496 0.372044 0.896749
C3 C 0.219684 0.462468 0.754995
C4 C 0.276903 0.646755 0.770318
C5 C 0.287152 0.607873 0.983172
C6 C 0.12375 0.417088 0.687565
C7 C 0.243871 0.799816 0.719517
C8 C 0.328337 0.781662 1.02169
N1 N 0.187827 0.272289 0.949223
N2 N 0.0396425 0.373752 0.634444
N3 N 0.22063 0.929086 0.679615
N4 N 0.366503 0.91837 1.05645
S1 S 0.399677 0.721398 0.851342
S2 S 0.202342 0.404846 1.02322
S3 S 0.256435 0.258766 0.81232

#END

data_XXII_List1_76_Price_A3213
_database_code_CSD               UNKNWN
_symmetry_cell_setting           monoclinic
_symmetry_space_group_name_H-M   'P 21/n'
_symmetry_Int_Tables_number      14
loop_
_symmetry_equiv_pos_site_id
_symmetry_equiv_pos_as_xyz
1 x,y,z
2 1/2-x,1/2+y,1/2-z
3 -x,-y,-z
4 1/2+x,1/2-y,1/2+z
_cell_length_a                   11.8201
_cell_length_b                   7.2298
_cell_length_c                   11.6805
_cell_angle_alpha                90
_cell_angle_beta                 70.7339
_cell_angle_gamma                90
_cell_volume                     942.278
loop_
_atom_site_label
_atom_site_type_symbol
_atom_site_fract_x
_atom_site_fract_y
_atom_site_fract_z
C1 C 0.790149 0.413788 0.787831
C2 C 0.682733 0.413174 0.889389
C3 C 0.814222 0.32351 1.03338
C4 C 0.916616 0.32237 0.936043
C5 C 0.76195 0.408344 0.682409
C6 C 0.812386 0.238286 1.14382
C7 C 1.02269 0.239284 0.94472
C8 C 0.83959 0.405752 0.560945
N1 N 0.581431 0.408551 0.866958
N2 N 0.812606 0.167087 1.23294
N3 N 1.1087 0.17396 0.95488
N4 N 0.89947 0.408283 0.459553
S1 S 0.936389 0.423603 0.793171
S2 S 0.607635 0.407476 0.719129
S3 S 0.67689 0.42881 1.042

#END

data_XXII_List1_77_Price_A300
_database_code_CSD               UNKNWN
_symmetry_cell_setting           monoclinic
_symmetry_space_group_name_H-M   'C c'
_symmetry_Int_Tables_number      9
loop_
_symmetry_equiv_pos_site_id
_symmetry_equiv_pos_as_xyz
1 x,y,z
2 x,-y,1/2+z
3 1/2+x,1/2+y,z
4 1/2+x,1/2-y,1/2+z
_cell_length_a                   3.6992
_cell_length_b                   27.3982
_cell_length_c                   9.591
_cell_angle_alpha                90
_cell_angle_beta                 76.9375
_cell_angle_gamma                90
_cell_volume                     946.909
loop_
_atom_site_label
_atom_site_type_symbol
_atom_site_fract_x
_atom_site_fract_y
_atom_site_fract_z
C1 C 0.492408 1.3855 0.0983139
C2 C 0.5119 1.33365 0.100413
C3 C 0.634859 1.33485 -0.189848
C4 C 0.621557 1.38447 -0.190806
C5 C 0.325074 1.40211 0.233235
C6 C 0.598782 1.3078 -0.312683
C7 C 0.590081 1.40965 -0.31739
C8 C 0.250891 1.45106 0.276742
N1 N 0.376737 1.31184 0.222367
N2 N 0.571083 1.28552 -0.412836
N3 N 0.575326 1.42789 -0.425359
N4 N 0.186937 1.49136 0.311493
S1 S 0.673116 1.42293 -0.0488558
S2 S 0.219028 1.35283 0.347641
S3 S 0.71316 1.29752 -0.0493038

#END

data_XXII_List1_78_Price_A95
_database_code_CSD               UNKNWN
_symmetry_cell_setting           orthorhombic
_symmetry_space_group_name_H-M   'P n a 21'
_symmetry_Int_Tables_number      33
loop_
_symmetry_equiv_pos_site_id
_symmetry_equiv_pos_as_xyz
1 x,y,z
2 -x,-y,1/2+z
3 1/2-x,1/2+y,1/2+z
4 1/2+x,1/2-y,z
_cell_length_a                   12.3626
_cell_length_b                   9.9793
_cell_length_c                   8.1245
_cell_angle_alpha                90
_cell_angle_beta                 90
_cell_angle_gamma                90
_cell_volume                     1002.32
loop_
_atom_site_label
_atom_site_type_symbol
_atom_site_fract_x
_atom_site_fract_y
_atom_site_fract_z
C1 C 0.0703565 0.674523 0.99915
C2 C 0.171407 0.68618 0.916473
C3 C 0.196771 0.416927 0.951144
C4 C 0.0992771 0.406936 1.02734
C5 C 0.0378321 0.799577 1.052
C6 C 0.273271 0.310565 0.961019
C7 C 0.069318 0.287546 1.11154
C8 C -0.0577782 0.831234 1.13895
N1 N 0.213691 0.805991 0.905346
N2 N 0.336936 0.224897 0.959757
N3 N 0.0405256 0.189947 1.17612
N4 N -0.137977 0.854499 1.20789
S1 S -0.00543537 0.527414 1.02122
S2 S 0.132571 0.917045 0.991898
S3 S 0.241598 0.550863 0.826212

#END

data_XXII_List1_79_Price_A347
_database_code_CSD               UNKNWN
_symmetry_cell_setting           orthorhombic
_symmetry_space_group_name_H-M   'P 21 21 21'
_symmetry_Int_Tables_number      19
loop_
_symmetry_equiv_pos_site_id
_symmetry_equiv_pos_as_xyz
1 x,y,z
2 1/2+x,1/2-y,-z
3 -x,1/2+y,1/2-z
4 1/2-x,-y,1/2+z
_cell_length_a                   9.2782
_cell_length_b                   26.6963
_cell_length_c                   3.7871
_cell_angle_alpha                90
_cell_angle_beta                 90
_cell_angle_gamma                90
_cell_volume                     938.04
loop_
_atom_site_label
_atom_site_type_symbol
_atom_site_fract_x
_atom_site_fract_y
_atom_site_fract_z
C1 C 0.323414 0.363123 0.676346
C2 C 0.320445 0.416372 0.655316
C3 C 0.607819 0.41478 0.50268
C4 C 0.610065 0.363925 0.523712
C5 C 0.19713 0.3466 0.829661
C6 C 0.739716 0.442009 0.494475
C7 C 0.744426 0.33811 0.522011
C8 C 0.159989 0.296231 0.89893
N1 N 0.205548 0.438957 0.776484
N2 N 0.847157 0.464352 0.487939
N3 N 0.856479 0.318726 0.5115
N4 N 0.135381 0.254361 0.957573
S1 S 0.460417 0.323231 0.528356
S2 S 0.0881986 0.397334 0.923225
S3 S 0.455821 0.454151 0.465696

#END

data_XXII_List1_80_Price_A573
_database_code_CSD               UNKNWN
_symmetry_cell_setting           monoclinic
_symmetry_space_group_name_H-M   'P 21/c'
_symmetry_Int_Tables_number      14
loop_
_symmetry_equiv_pos_site_id
_symmetry_equiv_pos_as_xyz
1 x,y,z
2 -x,1/2+y,1/2-z
3 -x,-y,-z
4 x,1/2-y,1/2+z
_cell_length_a                   7.2841
_cell_length_b                   6.3466
_cell_length_c                   20.2686
_cell_angle_alpha                90
_cell_angle_beta                 86.1002
_cell_angle_gamma                90
_cell_volume                     934.833
loop_
_atom_site_label
_atom_site_type_symbol
_atom_site_fract_x
_atom_site_fract_y
_atom_site_fract_z
C1 C 0.426493 0.511991 0.0950286
C2 C 0.487336 0.711233 0.0700471
C3 C 0.72555 0.717826 0.166289
C4 C 0.669542 0.523313 0.187467
C5 C 0.251074 0.473067 0.0765995
C6 C 0.808021 0.859828 0.209857
C7 C 0.689067 0.455442 0.253449
C8 C 0.136699 0.296047 0.0897365
N1 N 0.37376 0.819528 0.0360142
N2 N 0.868924 0.975084 0.2472
N3 N 0.705238 0.399344 0.307331
N4 N 0.0368293 0.154597 0.0987201
S1 S 0.569357 0.338371 0.134951
S2 S 0.182419 0.683483 0.0298202
S3 S 0.705721 0.815355 0.0852128

#END

data_XXII_List1_81_Price_A1663
_database_code_CSD               UNKNWN
_symmetry_cell_setting           monoclinic
_symmetry_space_group_name_H-M   'P 21'
_symmetry_Int_Tables_number      4
loop_
_symmetry_equiv_pos_site_id
_symmetry_equiv_pos_as_xyz
1 x,y,z
2 -x,1/2+y,-z
_cell_length_a                   7.0439
_cell_length_b                   7.1435
_cell_length_c                   10.7621
_cell_angle_alpha                90
_cell_angle_beta                 63.6803
_cell_angle_gamma                90
_cell_volume                     485.39
loop_
_atom_site_label
_atom_site_type_symbol
_atom_site_fract_x
_atom_site_fract_y
_atom_site_fract_z
C1 C 0.802371 0.0463164 0.952957
C2 C 1.01545 0.0146587 0.929084
C3 C 1.12326 -0.0411876 0.655534
C4 C 0.918886 -0.0153077 0.679037
C5 C 0.672369 0.0416656 1.09364
C6 C 1.27163 -0.121917 0.52849
C7 C 0.853067 -0.0680381 0.576506
C8 C 0.450131 0.0646002 1.16015
N1 N 1.04915 -0.0108994 1.03801
N2 N 1.39411 -0.189228 0.42588
N3 N 0.801157 -0.111149 0.492015
N4 N 0.267217 0.0826434 1.21509
S1 S 0.712106 0.0841806 0.827373
S2 S 0.824056 0.00389297 1.18087
S3 S 1.23851 0.0207209 0.765679

#END

data_XXII_List1_82_Price_A298
_database_code_CSD               UNKNWN
_symmetry_cell_setting           monoclinic
_symmetry_space_group_name_H-M   'P 21/c'
_symmetry_Int_Tables_number      14
loop_
_symmetry_equiv_pos_site_id
_symmetry_equiv_pos_as_xyz
1 x,y,z
2 -x,1/2+y,1/2-z
3 -x,-y,-z
4 x,1/2-y,1/2+z
_cell_length_a                   6.1379
_cell_length_b                   20.2492
_cell_length_c                   10.0145
_cell_angle_alpha                90
_cell_angle_beta                 54.0401
_cell_angle_gamma                90
_cell_volume                     1007.48
loop_
_atom_site_label
_atom_site_type_symbol
_atom_site_fract_x
_atom_site_fract_y
_atom_site_fract_z
C1 C 0.505889 0.355067 0.0377141
C2 C 0.695582 0.395105 0.0385287
C3 C 0.890122 0.434482 -0.270177
C4 C 0.706778 0.396272 -0.268787
C5 C 0.414262 0.306108 0.154886
C6 C 1.13176 0.454125 -0.422325
C7 C 0.752148 0.372508 -0.416794
C8 C 0.225739 0.25593 0.193189
N1 N 0.748415 0.379817 0.143695
N2 N 1.32562 0.470692 -0.54771
N3 N 0.77602 0.351037 -0.532366
N4 N 0.0749987 0.213614 0.223979
S1 S 0.396901 0.370413 -0.0863834
S2 S 0.564862 0.315591 0.255051
S3 S 0.855031 0.464164 -0.0923816

#END

data_XXII_List1_83_Price_A405
_database_code_CSD               UNKNWN
_symmetry_cell_setting           monoclinic
_symmetry_space_group_name_H-M   'C 2/c'
_symmetry_Int_Tables_number      15
loop_
_symmetry_equiv_pos_site_id
_symmetry_equiv_pos_as_xyz
1 x,y,z
2 -x,y,1/2-z
3 1/2+x,1/2+y,z
4 1/2-x,1/2+y,1/2-z
5 -x,-y,-z
6 x,-y,1/2+z
7 1/2-x,1/2-y,-z
8 1/2+x,1/2-y,1/2+z
_cell_length_a                   20.842
_cell_length_b                   9.9041
_cell_length_c                   10.8615
_cell_angle_alpha                90
_cell_angle_beta                 119.94
_cell_angle_gamma                90
_cell_volume                     1942.84
loop_
_atom_site_label
_atom_site_type_symbol
_atom_site_fract_x
_atom_site_fract_y
_atom_site_fract_z
C1 C 0.138854 0.576208 0.912975
C2 C 0.0957266 0.643239 0.780676
C3 C 0.107009 0.871971 0.926675
C4 C 0.148939 0.807135 1.0523
C5 C 0.128661 0.438701 0.892637
C6 C 0.0696676 0.994014 0.921472
C7 C 0.157379 0.859686 1.18144
C8 C 0.161187 0.336674 0.996934
N1 N 0.0561721 0.567951 0.668862
N2 N 0.0375634 1.0916 0.916763
N3 N 0.16535 0.900313 1.28858
N4 N 0.186478 0.251932 1.08204
S1 S 0.19927 0.656624 1.07334
S2 S 0.0692381 0.406912 0.714498
S3 S 0.094415 0.820294 0.760188

#END

data_XXII_List1_84_Price_A426
_database_code_CSD               UNKNWN
_symmetry_cell_setting           orthorhombic
_symmetry_space_group_name_H-M   'P 21 21 21'
_symmetry_Int_Tables_number      19
loop_
_symmetry_equiv_pos_site_id
_symmetry_equiv_pos_as_xyz
1 x,y,z
2 1/2+x,1/2-y,-z
3 -x,1/2+y,1/2-z
4 1/2-x,-y,1/2+z
_cell_length_a                   7.3515
_cell_length_b                   6.8144
_cell_length_c                   19.5887
_cell_angle_alpha                90
_cell_angle_beta                 90
_cell_angle_gamma                90
_cell_volume                     981.317
loop_
_atom_site_label
_atom_site_type_symbol
_atom_site_fract_x
_atom_site_fract_y
_atom_site_fract_z
C1 C 0.587165 0.894474 0.402277
C2 C 0.585526 0.773258 0.34316
C3 C 0.263991 0.935253 0.308167
C4 C 0.267347 1.05023 0.364847
C5 C 0.701411 0.813946 0.450532
C6 C 0.0967628 0.890027 0.275101
C7 C 0.10406 1.12126 0.39495
C8 C 0.741445 0.886622 0.51641
N1 N 0.686462 0.615181 0.344226
N2 N -0.0389355 0.851695 0.247757
N3 N -0.0283305 1.17684 0.420987
N4 N 0.775378 0.941453 0.571118
S1 S 0.469502 1.11714 0.40844
S2 S 0.79678 0.60232 0.417542
S3 S 0.458187 0.830469 0.269234

#END

data_XXII_List1_85_Price_A574
_database_code_CSD               UNKNWN
_symmetry_cell_setting           monoclinic
_symmetry_space_group_name_H-M   'P 21/c'
_symmetry_Int_Tables_number      14
loop_
_symmetry_equiv_pos_site_id
_symmetry_equiv_pos_as_xyz
1 x,y,z
2 -x,1/2+y,1/2-z
3 -x,-y,-z
4 x,1/2-y,1/2+z
_cell_length_a                   7.2044
_cell_length_b                   6.6153
_cell_length_c                   20.4412
_cell_angle_alpha                90
_cell_angle_beta                 84.7888
_cell_angle_gamma                90
_cell_volume                     970.186
loop_
_atom_site_label
_atom_site_type_symbol
_atom_site_fract_x
_atom_site_fract_y
_atom_site_fract_z
C1 C 0.229894 0.903448 0.276397
C2 C 0.175258 0.703433 0.295248
C3 C 0.163287 0.818543 0.423104
C4 C 0.218514 1.0083 0.404907
C5 C 0.301628 0.902842 0.21148
C6 C 0.175653 0.750721 0.488672
C7 C 0.290566 1.14208 0.45093
C8 C 0.372261 1.07154 0.174828
N1 N 0.200271 0.562217 0.250513
N2 N 0.175906 0.69245 0.542295
N3 N 0.347726 1.25421 0.487989
N4 N 0.428907 1.21243 0.145482
S1 S 0.208113 1.11826 0.326535
S2 S 0.290173 0.660824 0.18044
S3 S 0.0663155 0.636262 0.373043

#END

data_XXII_List1_86_Price_A238
_database_code_CSD               UNKNWN
_symmetry_cell_setting           monoclinic
_symmetry_space_group_name_H-M   'P 21/c'
_symmetry_Int_Tables_number      14
loop_
_symmetry_equiv_pos_site_id
_symmetry_equiv_pos_as_xyz
1 x,y,z
2 -x,1/2+y,1/2-z
3 -x,-y,-z
4 x,1/2-y,1/2+z
_cell_length_a                   6.5029
_cell_length_b                   9.7637
_cell_length_c                   14.8764
_cell_angle_alpha                90
_cell_angle_beta                 92.1137
_cell_angle_gamma                90
_cell_volume                     943.895
loop_
_atom_site_label
_atom_site_type_symbol
_atom_site_fract_x
_atom_site_fract_y
_atom_site_fract_z
C1 C 0.540445 0.539683 0.865447
C2 C 0.336951 0.539107 0.826946
C3 C 0.345155 0.816873 0.831388
C4 C 0.541036 0.815818 0.866629
C5 C 0.584005 0.412937 0.90235
C6 C 0.219642 0.935705 0.837684
C7 C 0.626608 0.935431 0.907923
C8 C 0.767741 0.369808 0.947479
N1 N 0.231634 0.425487 0.832549
N2 N 0.113122 1.03112 0.839788
N3 N 0.691898 1.03543 0.940306
N4 N 0.916403 0.334345 0.986525
S1 S 0.713566 0.676521 0.860251
S2 S 0.373807 0.306867 0.883914
S3 S 0.222371 0.681315 0.771589

#END

data_XXII_List1_87_Price_A82
_database_code_CSD               UNKNWN
_symmetry_cell_setting           orthorhombic
_symmetry_space_group_name_H-M   'P c a 21'
_symmetry_Int_Tables_number      29
loop_
_symmetry_equiv_pos_site_id
_symmetry_equiv_pos_as_xyz
1 x,y,z
2 -x,-y,1/2+z
3 1/2-x,y,1/2+z
4 1/2+x,-y,z
_cell_length_a                   19.4128
_cell_length_b                   5.2831
_cell_length_c                   9.8963
_cell_angle_alpha                90
_cell_angle_beta                 90
_cell_angle_gamma                90
_cell_volume                     1014.96
loop_
_atom_site_label
_atom_site_type_symbol
_atom_site_fract_x
_atom_site_fract_y
_atom_site_fract_z
C1 C 0.966665 0.302159 0.0473892
C2 C 0.969589 0.507036 -0.0457527
C3 C 0.830273 0.487092 -0.064094
C4 C 0.828128 0.293169 0.0259689
C5 C 1.03081 0.191259 0.056661
C6 C 0.773331 0.536991 -0.150757
C7 C 0.768494 0.138273 0.0381113
C8 C 1.04999 -0.0176046 0.137496
N1 N 1.02894 0.553105 -0.103316
N2 N 0.727822 0.587302 -0.222152
N3 N 0.720078 0.0114194 0.0516837
N4 N 1.06527 -0.187498 0.205794
S1 S 0.894179 0.215369 0.14191
S2 S 1.08753 0.352774 -0.0466884
S3 S 0.898834 0.704079 -0.0844537

#END

data_XXII_List1_88_Price_A580
_database_code_CSD               UNKNWN
_symmetry_cell_setting           monoclinic
_symmetry_space_group_name_H-M   'P 21/c'
_symmetry_Int_Tables_number      14
loop_
_symmetry_equiv_pos_site_id
_symmetry_equiv_pos_as_xyz
1 x,y,z
2 -x,1/2+y,1/2-z
3 -x,-y,-z
4 x,1/2-y,1/2+z
_cell_length_a                   7.3426
_cell_length_b                   6.8627
_cell_length_c                   19.5648
_cell_angle_alpha                90
_cell_angle_beta                 88.5736
_cell_angle_gamma                90
_cell_volume                     985.566
loop_
_atom_site_label
_atom_site_type_symbol
_atom_site_fract_x
_atom_site_fract_y
_atom_site_fract_z
C1 C 0.0787116 0.646284 0.402039
C2 C 0.0818454 0.527763 0.342382
C3 C -0.241364 0.684625 0.309039
C4 C -0.241834 0.797774 0.36605
C5 C 0.192927 0.56745 0.449618
C6 C -0.40625 0.639735 0.275669
C7 C -0.407557 0.870062 0.395486
C8 C 0.228603 0.638841 0.515684
N1 N 0.186062 0.373154 0.342454
N2 N -0.537536 0.604301 0.246121
N3 N -0.542908 0.929204 0.419547
N4 N 0.254024 0.696119 0.570518
S1 S -0.0427471 0.865026 0.409688
S2 S 0.293988 0.360663 0.415393
S3 S -0.0443686 0.583094 0.269128

#END

data_XXII_List1_89_Price_A38
_database_code_CSD               UNKNWN
_symmetry_cell_setting           monoclinic
_symmetry_space_group_name_H-M   'P 21/c'
_symmetry_Int_Tables_number      14
loop_
_symmetry_equiv_pos_site_id
_symmetry_equiv_pos_as_xyz
1 x,y,z
2 -x,1/2+y,1/2-z
3 -x,-y,-z
4 x,1/2-y,1/2+z
_cell_length_a                   8.7958
_cell_length_b                   10.3776
_cell_length_c                   10.3508
_cell_angle_alpha                90
_cell_angle_beta                 90.7558
_cell_angle_gamma                90
_cell_volume                     944.732
loop_
_atom_site_label
_atom_site_type_symbol
_atom_site_fract_x
_atom_site_fract_y
_atom_site_fract_z
C1 C 0.267153 0.0557802 0.00251205
C2 C 0.364963 0.0976759 -0.0975865
C3 C 0.314692 0.345686 -0.0252966
C4 C 0.218148 0.305789 0.0679761
C5 C 0.227622 -0.0711597 -0.0185149
C6 C 0.314979 0.476475 -0.0668798
C7 C 0.114821 0.394666 0.124132
C8 C 0.131225 -0.149231 0.056498
N1 N 0.399288 0.0135816 -0.186708
N2 N 0.321441 0.582249 -0.103235
N3 N 0.0326441 0.469354 0.169261
N4 N 0.0512984 -0.213643 0.117441
S1 S 0.204267 0.148798 0.132465
S2 S 0.317156 -0.125892 -0.155739
S3 S 0.451796 0.2508 -0.104266

#END

data_XXII_List1_90_Price_A540
_database_code_CSD               UNKNWN
_symmetry_cell_setting           monoclinic
_symmetry_space_group_name_H-M   'C 2/c'
_symmetry_Int_Tables_number      15
loop_
_symmetry_equiv_pos_site_id
_symmetry_equiv_pos_as_xyz
1 x,y,z
2 -x,y,1/2-z
3 1/2+x,1/2+y,z
4 1/2-x,1/2+y,1/2-z
5 -x,-y,-z
6 x,-y,1/2+z
7 1/2-x,1/2-y,-z
8 1/2+x,1/2-y,1/2+z
_cell_length_a                   18.6304
_cell_length_b                   6.8434
_cell_length_c                   15.2573
_cell_angle_alpha                90
_cell_angle_beta                 89.3505
_cell_angle_gamma                90
_cell_volume                     1945.11
loop_
_atom_site_label
_atom_site_type_symbol
_atom_site_fract_x
_atom_site_fract_y
_atom_site_fract_z
C1 C 0.353818 1.31509 0.777843
C2 C 0.366706 1.1163 0.755403
C3 C 0.424396 1.23912 0.601912
C4 C 0.41193 1.42853 0.624245
C5 C 0.301168 1.32431 0.841961
C6 C 0.433191 1.18521 0.512348
C7 C 0.404831 1.57644 0.559444
C8 C 0.272254 1.4935 0.882009
N1 N 0.328903 0.983391 0.796758
N2 N 0.441407 1.14566 0.438846
N3 N 0.397762 1.69938 0.507705
N4 N 0.246943 1.63278 0.913068
S1 S 0.401962 1.51222 0.733681
S2 S 0.274821 1.0895 0.868884
S3 S 0.431886 1.04341 0.676934

#END

data_XXII_List1_91_Price_A161
_database_code_CSD               UNKNWN
_symmetry_cell_setting           monoclinic
_symmetry_space_group_name_H-M   'P 21/c'
_symmetry_Int_Tables_number      14
loop_
_symmetry_equiv_pos_site_id
_symmetry_equiv_pos_as_xyz
1 x,y,z
2 -x,1/2+y,1/2-z
3 -x,-y,-z
4 x,1/2-y,1/2+z
_cell_length_a                   12.4625
_cell_length_b                   6.7129
_cell_length_c                   14.7304
_cell_angle_alpha                90
_cell_angle_beta                 52.7772
_cell_angle_gamma                90
_cell_volume                     981.298
loop_
_atom_site_label
_atom_site_type_symbol
_atom_site_fract_x
_atom_site_fract_y
_atom_site_fract_z
C1 C 0.204565 0.874229 0.9258
C2 C 0.238621 0.67247 0.889615
C3 C 0.352735 0.790498 0.673617
C4 C 0.31714 0.982308 0.708934
C5 C 0.103723 0.87943 1.04178
C6 C 0.381271 0.726209 0.568943
C7 C 0.299802 1.1208 0.64559
C8 C 0.0409154 1.05099 1.10999
N1 N 0.173111 0.534395 0.96766
N2 N 0.409592 0.670731 0.482199
N3 N 0.284582 1.23423 0.594667
N4 N -0.0132006 1.19138 1.16599
S1 S 0.281923 1.081 0.835911
S2 S 0.0647797 0.638655 1.09374
S3 S 0.369084 0.60129 0.747944

#END

data_XXII_List1_92_Price_A104
_database_code_CSD               UNKNWN
_symmetry_cell_setting           monoclinic
_symmetry_space_group_name_H-M   'P 21/c'
_symmetry_Int_Tables_number      14
loop_
_symmetry_equiv_pos_site_id
_symmetry_equiv_pos_as_xyz
1 x,y,z
2 -x,1/2+y,1/2-z
3 -x,-y,-z
4 x,1/2-y,1/2+z
_cell_length_a                   6.9234
_cell_length_b                   7.1235
_cell_length_c                   19.6749
_cell_angle_alpha                90
_cell_angle_beta                 97.8067
_cell_angle_gamma                90
_cell_volume                     961.35
loop_
_atom_site_label
_atom_site_type_symbol
_atom_site_fract_x
_atom_site_fract_y
_atom_site_fract_z
C1 C 0.319635 0.758349 0.520506
C2 C 0.127534 0.748043 0.538551
C3 C 0.281884 0.683016 0.670959
C4 C 0.464966 0.686467 0.653353
C5 C 0.309561 0.747065 0.450091
C6 C 0.249311 0.604881 0.735022
C7 C 0.624552 0.608742 0.697702
C8 C 0.470656 0.749985 0.413044
N1 N -0.0161896 0.731821 0.488369
N2 N 0.222961 0.540653 0.78727
N3 N 0.758569 0.546193 0.732258
N4 N 0.606558 0.752047 0.384269
S1 S 0.536661 0.778126 0.577169
S2 S 0.0687773 0.730049 0.413868
S3 S 0.0680866 0.771651 0.622576

#END

data_XXII_List1_93_Price_A29
_database_code_CSD               UNKNWN
_symmetry_cell_setting           monoclinic
_symmetry_space_group_name_H-M   'P 21/c'
_symmetry_Int_Tables_number      14
loop_
_symmetry_equiv_pos_site_id
_symmetry_equiv_pos_as_xyz
1 x,y,z
2 -x,1/2+y,1/2-z
3 -x,-y,-z
4 x,1/2-y,1/2+z
_cell_length_a                   12.0048
_cell_length_b                   6.06
_cell_length_c                   15.5067
_cell_angle_alpha                90
_cell_angle_beta                 58.3958
_cell_angle_gamma                90
_cell_volume                     960.788
loop_
_atom_site_label
_atom_site_type_symbol
_atom_site_fract_x
_atom_site_fract_y
_atom_site_fract_z
C1 C 0.929985 0.0251837 0.400598
C2 C 0.905158 -0.178643 0.368121
C3 C 0.646202 -0.123143 0.505287
C4 C 0.670643 0.0703779 0.536541
C5 C 1.06098 0.0380143 0.368124
C6 C 0.525146 -0.23526 0.566264
C7 C 0.575195 0.165652 0.630761
C8 C 1.12548 0.211534 0.385459
N1 N 1.00471 -0.310781 0.315838
N2 N 0.427291 -0.331748 0.611551
N3 N 0.496252 0.248007 0.706044
N4 N 1.17589 0.351948 0.403753
S1 S 0.81416 0.231049 0.468666
S2 S 1.13933 -0.19646 0.299518
S3 S 0.751361 -0.258113 0.389169

#END

data_XXII_List1_94_Price_A8608
_database_code_CSD               UNKNWN
_symmetry_cell_setting           monoclinic
_symmetry_space_group_name_H-M   'P 21'
_symmetry_Int_Tables_number      4
loop_
_symmetry_equiv_pos_site_id
_symmetry_equiv_pos_as_xyz
1 x,y,z
2 -x,1/2+y,-z
_cell_length_a                   13.1995
_cell_length_b                   6.2003
_cell_length_c                   7.3286
_cell_angle_alpha                90
_cell_angle_beta                 53.9479
_cell_angle_gamma                90
_cell_volume                     484.911
loop_
_atom_site_label
_atom_site_type_symbol
_atom_site_fract_x
_atom_site_fract_y
_atom_site_fract_z
C1 C 0.695887 0.0761262 0.752999
C2 C 0.651156 -0.121587 0.874181
C3 C 0.846817 -0.115648 0.899496
C4 C 0.886864 0.0753727 0.786983
C5 C 0.649026 0.102822 0.628869
C6 C 0.932324 -0.255631 0.899275
C7 C 1.01457 0.139599 0.661275
C8 C 0.669317 0.275869 0.485411
N1 N 0.577701 -0.23884 0.849212
N2 N 1.00584 -0.369508 0.887684
N3 N 1.11792 0.198247 0.558002
N4 N 0.683442 0.417265 0.368427
S1 S 0.786387 0.260628 0.780936
S2 S 0.553781 -0.114488 0.678323
S3 S 0.690708 -0.211008 1.05401

#END

data_XXII_List1_95_Price_A4355
_database_code_CSD               UNKNWN
_symmetry_cell_setting           orthorhombic
_symmetry_space_group_name_H-M   'P b c a'
_symmetry_Int_Tables_number      61
loop_
_symmetry_equiv_pos_site_id
_symmetry_equiv_pos_as_xyz
1 x,y,z
2 1/2+x,1/2-y,-z
3 -x,1/2+y,1/2-z
4 1/2-x,-y,1/2+z
5 -x,-y,-z
6 1/2-x,1/2+y,z
7 x,1/2-y,1/2+z
8 1/2+x,y,1/2-z
_cell_length_a                   13.4285
_cell_length_b                   7.348
_cell_length_c                   20.4299
_cell_angle_alpha                90
_cell_angle_beta                 90
_cell_angle_gamma                90
_cell_volume                     2015.87
loop_
_atom_site_label
_atom_site_type_symbol
_atom_site_fract_x
_atom_site_fract_y
_atom_site_fract_z
C1 C 0.625646 0.13705 0.291225
C2 C 0.72077 0.201949 0.311324
C3 C 0.648865 0.233929 0.435234
C4 C 0.558263 0.172142 0.415664
C5 C 0.619687 0.144815 0.223853
C6 C 0.65903 0.323132 0.496731
C7 C 0.47307 0.190834 0.456532
C8 C 0.536545 0.0925007 0.185841
N1 N 0.782255 0.254085 0.265334
N2 N 0.668322 0.390427 0.54784
N3 N 0.401371 0.196887 0.488312
N4 N 0.467891 0.0467447 0.155367
S1 S 0.531483 0.053938 0.342401
S2 S 0.730591 0.22575 0.192647
S3 S 0.762883 0.209568 0.393104

#END

data_XXII_List1_96_Price_A1515
_database_code_CSD               UNKNWN
_symmetry_cell_setting           triclinic
_symmetry_space_group_name_H-M   'P -1'
_symmetry_Int_Tables_number      2
loop_
_symmetry_equiv_pos_site_id
_symmetry_equiv_pos_as_xyz
1 x,y,z
2 -x,-y,-z
_cell_length_a                   10.3358
_cell_length_b                   6.9259
_cell_length_c                   8.5544
_cell_angle_alpha                54.5071
_cell_angle_beta                 107.358
_cell_angle_gamma                96.578
_cell_volume                     474.517
loop_
_atom_site_label
_atom_site_type_symbol
_atom_site_fract_x
_atom_site_fract_y
_atom_site_fract_z
C1 C 0.587368 0.220744 0.27793
C2 C 0.617827 0.0419773 0.25799
C3 C 0.87523 0.184859 0.268528
C4 C 0.84562 0.353521 0.289496
C5 C 0.44825 0.252857 0.23112
C6 C 0.996063 0.192706 0.218176
C7 C 0.937235 0.530303 0.272096
C8 C 0.377692 0.414883 0.232332
N1 N 0.515107 -0.0550281 0.202442
N2 N 1.09769 0.197961 0.184175
N3 N 1.0104 0.673224 0.266784
N4 N 0.321024 0.547951 0.235131
S1 S 0.70451 0.371163 0.358027
S2 S 0.370726 0.0593344 0.172679
S3 S 0.782946 -0.0628889 0.307737

#END

data_XXII_List1_97_Price_A224
_database_code_CSD               UNKNWN
_symmetry_cell_setting           orthorhombic
_symmetry_space_group_name_H-M   'P n a 21'
_symmetry_Int_Tables_number      33
loop_
_symmetry_equiv_pos_site_id
_symmetry_equiv_pos_as_xyz
1 x,y,z
2 -x,-y,1/2+z
3 1/2-x,1/2+y,1/2+z
4 1/2+x,1/2-y,z
_cell_length_a                   9.268
_cell_length_b                   26.2938
_cell_length_c                   3.8396
_cell_angle_alpha                90
_cell_angle_beta                 90
_cell_angle_gamma                90
_cell_volume                     935.676
loop_
_atom_site_label
_atom_site_type_symbol
_atom_site_fract_x
_atom_site_fract_y
_atom_site_fract_z
C1 C 0.422531 0.637044 0.0384804
C2 C 0.426773 0.583456 -0.0133764
C3 C 0.139102 0.586326 -0.160591
C4 C 0.136174 0.63757 -0.11294
C5 C 0.547203 0.652209 0.205168
C6 C 0.00765341 0.558425 -0.17801
C7 C 0.00155458 0.663598 -0.0987655
C8 C 0.584241 0.702181 0.306551
N1 N 0.541179 0.559316 0.0981281
N2 N -0.0991972 0.535495 -0.198181
N3 N -0.11029 0.683559 -0.0937195
N4 N 0.609437 0.743364 0.398126
S1 S 0.286291 0.678743 -0.0963685
S2 S 0.656524 0.599901 0.272209
S3 S 0.292228 0.547543 -0.225671

#END

data_XXII_List1_98_Price_A325
_database_code_CSD               UNKNWN
_symmetry_cell_setting           orthorhombic
_symmetry_space_group_name_H-M   'P b c a'
_symmetry_Int_Tables_number      61
loop_
_symmetry_equiv_pos_site_id
_symmetry_equiv_pos_as_xyz
1 x,y,z
2 1/2+x,1/2-y,-z
3 -x,1/2+y,1/2-z
4 1/2-x,-y,1/2+z
5 -x,-y,-z
6 1/2-x,1/2+y,z
7 x,1/2-y,1/2+z
8 1/2+x,y,1/2-z
_cell_length_a                   6.9914
_cell_length_b                   11.6036
_cell_length_c                   24.557
_cell_angle_alpha                90
_cell_angle_beta                 90
_cell_angle_gamma                90
_cell_volume                     1992.2
loop_
_atom_site_label
_atom_site_type_symbol
_atom_site_fract_x
_atom_site_fract_y
_atom_site_fract_z
C1 C 0.910821 0.011364 0.850635
C2 C 0.891803 0.00822636 0.908281
C3 C 1.2242 0.125969 0.915314
C4 C 1.23876 0.129475 0.860137
C5 C 0.801577 -0.0752049 0.827988
C6 C 1.38864 0.139498 0.948886
C7 C 1.41898 0.144638 0.834229
C8 C 0.781612 -0.101874 0.772128
N1 N 0.780889 -0.0712738 0.929006
N2 N 1.52052 0.151656 0.977104
N3 N 1.56678 0.157431 0.813428
N4 N 0.770596 -0.125875 0.726295
S1 S 1.04104 0.116447 0.81541
S2 S 0.685095 -0.148469 0.879494
S3 S 1.00846 0.106865 0.951907

#END

data_XXII_List1_99_Price_A981
_database_code_CSD               UNKNWN
_symmetry_cell_setting           triclinic
_symmetry_space_group_name_H-M   'P 1'
_symmetry_Int_Tables_number      1
loop_
_symmetry_equiv_pos_site_id
_symmetry_equiv_pos_as_xyz
1 x,y,z
_cell_length_a                   3.8266
_cell_length_b                   6.6368
_cell_length_c                   9.7648
_cell_angle_alpha                97.762
_cell_angle_beta                 79.3195
_cell_angle_gamma                77.9158
_cell_volume                     234.361
loop_
_atom_site_label
_atom_site_type_symbol
_atom_site_fract_x
_atom_site_fract_y
_atom_site_fract_z
C1 C 0.89546 0.994234 0.103084
C2 C 0.810701 1.19848 0.0695953
C3 C 1.02933 1.02374 -0.208076
C4 C 1.10976 0.829627 -0.174724
C5 C 0.93957 1.00962 0.240781
C6 C 1.19279 1.06223 -0.342251
C7 C 1.36773 0.659735 -0.270137
C8 C 1.02726 0.842951 0.314181
N1 N 0.789601 1.35687 0.168875
N2 N 1.32544 1.10006 -0.449788
N3 N 1.585 0.517518 -0.342004
N4 N 1.10194 0.708827 0.376614
S1 S 0.916778 0.763672 -0.0122426
S2 S 0.863685 1.27091 0.314508
S3 S 0.722204 1.24668 -0.0958125

#END

data_XXII_List1_100_Price_A5857
_database_code_CSD               UNKNWN
_symmetry_cell_setting           monoclinic
_symmetry_space_group_name_H-M   'P 21/a'
_symmetry_Int_Tables_number      14
loop_
_symmetry_equiv_pos_site_id
_symmetry_equiv_pos_as_xyz
1 x,y,z
2 1/2-x,1/2+y,-z
3 -x,-y,-z
4 1/2+x,1/2-y,z
_cell_length_a                   10.4371
_cell_length_b                   20.2468
_cell_length_c                   6.8907
_cell_angle_alpha                90
_cell_angle_beta                 41.3523
_cell_angle_gamma                90
_cell_volume                     962.045
loop_
_atom_site_label
_atom_site_type_symbol
_atom_site_fract_x
_atom_site_fract_y
_atom_site_fract_z
C1 C 0.254469 0.0304257 0.103808
C2 C 0.251618 0.0491684 -0.0922239
C3 C 0.199186 0.177198 0.0790489
C4 C 0.19837 0.158966 0.269794
C5 C 0.240619 -0.0374269 0.13227
C6 C 0.137409 0.241876 0.0967918
C7 C 0.1387 0.2042 0.484087
C8 C 0.236728 -0.0746929 0.310006
N1 N 0.237939 0.00172083 -0.204745
N2 N 0.089823 0.295071 0.109203
N3 N 0.0912375 0.239154 0.663085
N4 N 0.231532 -0.104053 0.460761
S1 S 0.271978 0.0826637 0.285659
S2 S 0.23002 -0.0707721 -0.08603
S3 S 0.277087 0.130354 -0.21065

#END
