# Supplementary material for: Report on the sixth blind test of organic crystal structure prediction methods
Source: Acta Crystallogr B Struct Sci Cryst Eng Mater. 2016 Aug 1;72(Pt 4):439–59. doi: 10.1107/S2052520616007447 (PMC4971545; doi:10.1107/S2052520616007447)
Supplement: Supplementary file 2 [file b-72-00439-sup2.zip › Group_18_Price/XXII-2_Price.cif]

########################################################
#                                                      #
# Blind Test Submission for XXII                       #
#                                                      #
# Sarah (Sally) L. Price & Rebecca K. Hylton           #
# Department of Chemistry                              #
# UCL                                                  #
#                                                      #
# List2, 100 low energy structures following           #
# minimization within PCM with FIT potential and       #
# Scheraga parameters for sulfur, including free energy#
# after manually removing some of the higher energy    #
# structures that also appeared in List1               #
#                                                      #
########################################################

data_XXII_List2_1_Price_A467
_database_code_CSD               UNKNWN
_symmetry_cell_setting           monoclinic
_symmetry_space_group_name_H-M   'P 21/c'
_symmetry_Int_Tables_number      14
loop_
_symmetry_equiv_pos_site_id
_symmetry_equiv_pos_as_xyz
1 x,y,z
2 -x,1/2+y,1/2-z
3 -x,-y,-z
4 x,1/2-y,1/2+z
_cell_length_a                   10.0336
_cell_length_b                   6.7252
_cell_length_c                   14.8097
_cell_angle_alpha                90
_cell_angle_beta                 93.0485
_cell_angle_gamma                90
_cell_volume                     997.914
loop_
_atom_site_label
_atom_site_type_symbol
_atom_site_fract_x
_atom_site_fract_y
_atom_site_fract_z
C1 C 0.199033 0.11105 0.222846
C2 C 0.251164 0.305627 0.238153
C3 C 0.354659 0.181604 0.40087
C4 C 0.304267 -0.00360566 0.385654
C5 C 0.0980546 0.118544 0.156054
C6 C 0.389521 0.246643 0.490495
C7 C 0.282097 -0.136445 0.458062
C8 C 0.0200475 -0.041498 0.120994
N1 N 0.198042 0.450059 0.189236
N2 N 0.419857 0.299995 0.563341
N3 N 0.261103 -0.251523 0.514103
N4 N -0.0448432 -0.170498 0.090407
S1 S 0.260028 -0.103812 0.277527
S2 S 0.0806167 0.360605 0.118099
S3 S 0.385369 0.359163 0.316449

#END

data_XXII_List2_2_Price_A4
_database_code_CSD               UNKNWN
_symmetry_cell_setting           monoclinic
_symmetry_space_group_name_H-M   'P 21/n'
_symmetry_Int_Tables_number      14
loop_
_symmetry_equiv_pos_site_id
_symmetry_equiv_pos_as_xyz
1 x,y,z
2 1/2-x,1/2+y,1/2-z
3 -x,-y,-z
4 1/2+x,1/2-y,1/2+z
_cell_length_a                   12.7601
_cell_length_b                   6.7887
_cell_length_c                   12.1682
_cell_angle_alpha                90
_cell_angle_beta                 72.7286
_cell_angle_gamma                90
_cell_volume                     1006.54
loop_
_atom_site_label
_atom_site_type_symbol
_atom_site_fract_x
_atom_site_fract_y
_atom_site_fract_z
C1 C 0.623003 0.603014 0.178007
C2 C 0.613928 0.793921 0.133438
C3 C 0.724395 0.659492 -0.078415
C4 C 0.732494 0.477793 -0.0348584
C5 C 0.607323 0.616405 0.294883
C6 C 0.79788 0.719662 -0.185828
C7 C 0.81596 0.343514 -0.0935373
C8 C 0.610117 0.459888 0.370546
N1 N 0.593413 0.940958 0.206221
N2 N 0.855706 0.773442 -0.273593
N3 N 0.882605 0.229771 -0.139619
N4 N 0.611434 0.331433 0.433241
S1 S 0.644151 0.386265 0.0964226
S2 S 0.580847 0.858734 0.337291
S3 S 0.625249 0.839174 -0.0126231

#END

data_XXII_List2_3_Price_A172
_database_code_CSD               UNKNWN
_symmetry_space_group_name_H-M   Unknown
_symmetry_Int_Tables_number      0
loop_
_symmetry_equiv_pos_site_id
_symmetry_equiv_pos_as_xyz
1 x,y,z
2 1/2-x,-y,1/2+z
3 1/2-x,1/2+y,z
4 x,1/2-y,1/2+z
_cell_length_a                   6.839
_cell_length_b                   14.5446
_cell_length_c                   20.2526
_cell_angle_alpha                90
_cell_angle_beta                 90
_cell_angle_gamma                90
_cell_volume                     2014.54
loop_
_atom_site_label
_atom_site_type_symbol
_atom_site_fract_x
_atom_site_fract_y
_atom_site_fract_z
C1 C 0.896546 0.409535 0.595528
C2 C 0.705273 0.393001 0.620487
C3 C 0.837152 0.23448 0.674147
C4 C 1.01902 0.250526 0.649714
C5 C 0.886273 0.472633 0.544818
C6 C 0.778511 0.143952 0.692068
C7 C 1.1536 0.177309 0.639471
C8 C 1.04343 0.50707 0.506871
N1 N 0.560724 0.43776 0.592973
N2 N 0.728973 0.0707185 0.707758
N3 N 1.26483 0.118506 0.629544
N4 N 1.17312 0.535508 0.475929
S1 S 1.1103 0.360093 0.627172
S2 S 0.645823 0.506135 0.534538
S3 S 0.655923 0.319088 0.687672
C9 C 0.39595 0.341689 0.398751
C10 C 0.205546 0.360122 0.373692
C11 C 0.345082 0.517637 0.320262
C12 C 0.526162 0.499694 0.344675
C13 C 0.38268 0.277723 0.448841
C14 C 0.292398 0.608608 0.301422
C15 C 0.666419 0.570996 0.353006
C16 C 0.53869 0.242009 0.486722
N5 N 0.0592318 0.315858 0.400543
N6 N 0.248461 0.682357 0.285083
N7 N 0.783468 0.627556 0.361991
N8 N 0.667506 0.215907 0.519111
S4 S 0.612629 0.389782 0.368339
S5 S 0.141145 0.2457 0.458415
S6 S 0.158304 0.435615 0.307276

#END

data_XXII_List2_4_Price_A43
_database_code_CSD               UNKNWN
_symmetry_cell_setting           monoclinic
_symmetry_space_group_name_H-M   'P 21/c'
_symmetry_Int_Tables_number      14
loop_
_symmetry_equiv_pos_site_id
_symmetry_equiv_pos_as_xyz
1 x,y,z
2 -x,1/2+y,1/2-z
3 -x,-y,-z
4 x,1/2-y,1/2+z
_cell_length_a                   11.1212
_cell_length_b                   7.0832
_cell_length_c                   12.8062
_cell_angle_alpha                90
_cell_angle_beta                 84.74
_cell_angle_gamma                90
_cell_volume                     1004.54
loop_
_atom_site_label
_atom_site_type_symbol
_atom_site_fract_x
_atom_site_fract_y
_atom_site_fract_z
C1 C 0.807955 0.836586 0.753009
C2 C 0.788234 0.640792 0.736903
C3 C 0.602356 0.736031 0.625614
C4 C 0.624032 0.922616 0.640144
C5 C 0.871883 0.860591 0.839297
C6 C 0.48682 0.672623 0.601045
C7 C 0.532313 1.06045 0.632346
C8 C 0.9113 1.02949 0.883947
N1 N 0.831152 0.522595 0.802629
N2 N 0.392919 0.618813 0.581062
N3 N 0.458823 1.17511 0.624939
N4 N 0.944935 1.1656 0.922737
S1 S 0.765811 1.01408 0.668436
S2 S 0.902614 0.640654 0.889362
S3 S 0.71004 0.553656 0.632898

#END

data_XXII_List2_5_Price_A98
_database_code_CSD               UNKNWN
_symmetry_cell_setting           monoclinic
_symmetry_space_group_name_H-M   'P 21/c'
_symmetry_Int_Tables_number      14
loop_
_symmetry_equiv_pos_site_id
_symmetry_equiv_pos_as_xyz
1 x,y,z
2 -x,1/2+y,1/2-z
3 -x,-y,-z
4 x,1/2-y,1/2+z
_cell_length_a                   7.0845
_cell_length_b                   11.7227
_cell_length_c                   13.7915
_cell_angle_alpha                90
_cell_angle_beta                 62.3469
_cell_angle_gamma                90
_cell_volume                     1014.54
loop_
_atom_site_label
_atom_site_type_symbol
_atom_site_fract_x
_atom_site_fract_y
_atom_site_fract_z
C1 C 0.723761 0.90164 0.132147
C2 C 0.534829 0.877167 0.124158
C3 C 0.71348 0.677926 0.0264138
C4 C 0.892476 0.702115 0.0353386
C5 C 0.737366 1.01749 0.144889
C6 C 0.719513 0.59887 -0.0532901
C7 C 1.09162 0.651661 -0.0364063
C8 C 0.89912 1.07819 0.155513
N1 N 0.412594 0.963244 0.129848
N2 N 0.723855 0.534125 -0.118094
N3 N 1.25353 0.610526 -0.0962551
N4 N 1.03109 1.13037 0.163109
S1 S 0.899099 0.797213 0.133607
S2 S 0.515432 1.08268 0.148284
S3 S 0.458878 0.737263 0.109332

#END

data_XXII_List2_6_Price_A8
_database_code_CSD               UNKNWN
_symmetry_cell_setting           orthorhombic
_symmetry_space_group_name_H-M   'P n a 21'
_symmetry_Int_Tables_number      33
loop_
_symmetry_equiv_pos_site_id
_symmetry_equiv_pos_as_xyz
1 x,y,z
2 -x,-y,1/2+z
3 1/2-x,1/2+y,1/2+z
4 1/2+x,1/2-y,z
_cell_length_a                   13.3432
_cell_length_b                   10.2427
_cell_length_c                   7.3911
_cell_angle_alpha                90
_cell_angle_beta                 90
_cell_angle_gamma                90
_cell_volume                     1010.14
loop_
_atom_site_label
_atom_site_type_symbol
_atom_site_fract_x
_atom_site_fract_y
_atom_site_fract_z
C1 C 0.399885 0.301134 0.0325792
C2 C 0.49127 0.355747 -0.0319982
C3 C 0.406034 0.596549 -0.0170648
C4 C 0.318387 0.543799 0.0411748
C5 C 0.40111 0.168027 0.00371383
C6 C 0.408878 0.726188 -0.0864672
C7 C 0.227924 0.61729 0.0335081
C8 C 0.323233 0.0805102 0.0492578
N1 N 0.556596 0.275309 -0.102681
N2 N 0.415937 0.831679 -0.142899
N3 N 0.153395 0.675944 0.0305058
N4 N 0.258662 0.0117707 0.0946844
S1 S 0.301062 0.386471 0.133991
S2 S 0.513535 0.124199 -0.0944685
S3 S 0.525222 0.521685 -0.0125548

#END

data_XXII_List2_7_Price_A389
_database_code_CSD               UNKNWN
_symmetry_cell_setting           triclinic
_symmetry_space_group_name_H-M   'P -1'
_symmetry_Int_Tables_number      2
loop_
_symmetry_equiv_pos_site_id
_symmetry_equiv_pos_as_xyz
1 x,y,z
2 -x,-y,-z
_cell_length_a                   7.2211
_cell_length_b                   10.4226
_cell_length_c                   6.988
_cell_angle_alpha                100.149
_cell_angle_beta                 83.7347
_cell_angle_gamma                94.4218
_cell_volume                     513.712
loop_
_atom_site_label
_atom_site_type_symbol
_atom_site_fract_x
_atom_site_fract_y
_atom_site_fract_z
C1 C 0.0621364 0.298502 0.148653
C2 C 0.0287454 0.26884 0.340941
C3 C -0.298848 0.14589 0.243156
C4 C -0.264927 0.174695 0.0597825
C5 C 0.191479 0.402975 0.147807
C6 C -0.484232 0.117926 0.323528
C7 C -0.413839 0.182883 -0.0542542
C8 C 0.261419 0.462444 -0.0142842
N1 N 0.120449 0.34099 0.476595
N2 N -0.634636 0.0937597 0.390471
N3 N -0.536251 0.189722 -0.146354
N4 N 0.31495 0.511062 -0.148952
S1 S -0.0386724 0.207931 -0.0534196
S2 S 0.260335 0.450785 0.380132
S3 S -0.125471 0.138525 0.400649

#END

data_XXII_List2_8_Price_A76
_database_code_CSD               UNKNWN
_symmetry_cell_setting           monoclinic
_symmetry_space_group_name_H-M   'P 21/c'
_symmetry_Int_Tables_number      14
loop_
_symmetry_equiv_pos_site_id
_symmetry_equiv_pos_as_xyz
1 x,y,z
2 -x,1/2+y,1/2-z
3 -x,-y,-z
4 x,1/2-y,1/2+z
_cell_length_a                   12.342
_cell_length_b                   7.0112
_cell_length_c                   13.2669
_cell_angle_alpha                90
_cell_angle_beta                 62.4482
_cell_angle_gamma                90
_cell_volume                     1017.82
loop_
_atom_site_label
_atom_site_type_symbol
_atom_site_fract_x
_atom_site_fract_y
_atom_site_fract_z
C1 C 0.307684 0.640454 0.0946387
C2 C 0.293888 0.837163 0.124166
C3 C 0.104986 0.740875 0.326201
C4 C 0.120906 0.553176 0.297307
C5 C 0.370381 0.622158 -0.0219591
C6 C -0.0095542 0.808771 0.411478
C7 C 0.0243323 0.419 0.349494
C8 C 0.403927 0.453143 -0.087354
N1 N 0.339854 0.960862 0.0410584
N2 N -0.103132 0.863787 0.481235
N3 N -0.0517846 0.304643 0.391247
N4 N 0.432567 0.314385 -0.14135
S1 S 0.260813 0.454793 0.194155
S2 S 0.407422 0.847172 -0.081718
S3 S 0.219156 0.918441 0.266346

#END

data_XXII_List2_9_Price_A8308
_database_code_CSD               UNKNWN
_symmetry_cell_setting           orthorhombic
_symmetry_space_group_name_H-M   'P n a 21'
_symmetry_Int_Tables_number      33
loop_
_symmetry_equiv_pos_site_id
_symmetry_equiv_pos_as_xyz
1 x,y,z
2 -x,-y,1/2+z
3 1/2-x,1/2+y,1/2+z
4 1/2+x,1/2-y,z
_cell_length_a                   20.742
_cell_length_b                   7.9297
_cell_length_c                   6.4145
_cell_angle_alpha                90
_cell_angle_beta                 90
_cell_angle_gamma                90
_cell_volume                     1055.04
loop_
_atom_site_label
_atom_site_type_symbol
_atom_site_fract_x
_atom_site_fract_y
_atom_site_fract_z
C1 C 0.351718 0.0263514 0.969461
C2 C 0.392629 0.0222889 1.14741
C3 C 0.432373 -0.287378 1.02746
C4 C 0.393419 -0.281212 0.857279
C5 C 0.303718 0.144037 1.00044
C6 C 0.454308 -0.444888 1.10677
C7 C 0.372348 -0.430657 0.755402
C8 C 0.253386 0.186384 0.8615
N1 N 0.378783 0.12442 1.30119
N2 N 0.472206 -0.573138 1.17258
N3 N 0.353866 -0.549694 0.668218
N4 N 0.21187 0.221941 0.74809
S1 S 0.364547 -0.0922105 0.74302
S2 S 0.314847 0.238514 1.24046
S3 S 0.460946 -0.109933 1.16663

#END

data_XXII_List2_10_Price_A84
_database_code_CSD               UNKNWN
_symmetry_cell_setting           orthorhombic
_symmetry_space_group_name_H-M   'P 21 21 21'
_symmetry_Int_Tables_number      19
loop_
_symmetry_equiv_pos_site_id
_symmetry_equiv_pos_as_xyz
1 x,y,z
2 1/2+x,1/2-y,-z
3 -x,1/2+y,1/2-z
4 1/2-x,-y,1/2+z
_cell_length_a                   6.2734
_cell_length_b                   19.7872
_cell_length_c                   8.3604
_cell_angle_alpha                90
_cell_angle_beta                 90
_cell_angle_gamma                90
_cell_volume                     1037.8
loop_
_atom_site_label
_atom_site_type_symbol
_atom_site_fract_x
_atom_site_fract_y
_atom_site_fract_z
C1 C 0.986769 0.961397 0.868497
C2 C 0.794426 0.956846 0.778939
C3 C 0.868094 0.822502 0.74815
C4 C 1.04865 0.827534 0.837181
C5 C 1.05469 1.02771 0.870391
C6 C 0.835112 0.765666 0.646772
C7 C 1.20606 0.775826 0.836139
C8 C 1.23953 1.05288 0.946473
N1 N 0.719217 1.01273 0.717286
N2 N 0.806745 0.719076 0.564872
N3 N 1.33927 0.735095 0.842482
N4 N 1.39475 1.07247 1.00652
S1 S 1.1058 0.894288 0.971602
S2 S 0.874472 1.07691 0.766469
S3 S 0.653894 0.880605 0.748313

#END

data_XXII_List2_11_Price_A279
_database_code_CSD               UNKNWN
_symmetry_cell_setting           orthorhombic
_symmetry_space_group_name_H-M   'P 21 21 21'
_symmetry_Int_Tables_number      19
loop_
_symmetry_equiv_pos_site_id
_symmetry_equiv_pos_as_xyz
1 x,y,z
2 1/2+x,1/2-y,-z
3 -x,1/2+y,1/2-z
4 1/2-x,-y,1/2+z
_cell_length_a                   4.2232
_cell_length_b                   18.8818
_cell_length_c                   12.7754
_cell_angle_alpha                90
_cell_angle_beta                 90
_cell_angle_gamma                90
_cell_volume                     1018.73
loop_
_atom_site_label
_atom_site_type_symbol
_atom_site_fract_x
_atom_site_fract_y
_atom_site_fract_z
C1 C 0.593934 0.281918 0.237098
C2 C 0.717731 0.28133 0.340673
C3 C 0.786721 0.423496 0.328698
C4 C 0.669763 0.423614 0.229531
C5 C 0.613358 0.214664 0.195464
C6 C 0.973828 0.481194 0.36491
C7 C 0.736301 0.480449 0.159774
C8 C 0.516237 0.193174 0.094491
N1 N 0.822091 0.220863 0.376859
N2 N 1.1269 0.528768 0.392642
N3 N 0.791084 0.52717 0.103394
N4 N 0.43114 0.175545 0.0120064
S1 S 0.429631 0.356077 0.175343
S2 S 0.773054 0.158294 0.287952
S3 S 0.724127 0.356462 0.42301

#END

data_XXII_List2_12_Price_A394
_database_code_CSD               UNKNWN
_symmetry_cell_setting           tetragonal
_symmetry_space_group_name_H-M   'P 41 21 2'
_symmetry_Int_Tables_number      92
loop_
_symmetry_equiv_pos_site_id
_symmetry_equiv_pos_as_xyz
1 x,y,z
2 1/2-y,1/2+x,1/4+z
3 1/2+y,1/2-x,3/4+z
4 1/2+x,1/2-y,3/4-z
5 1/2-x,1/2+y,1/4-z
6 -x,-y,1/2+z
7 y,x,-z
8 -y,-x,1/2-z
_cell_length_a                   6.8055
_cell_length_b                   6.8055
_cell_length_c                   43.7108
_cell_angle_alpha                90
_cell_angle_beta                 90
_cell_angle_gamma                90
_cell_volume                     2024.46
loop_
_atom_site_label
_atom_site_type_symbol
_atom_site_fract_x
_atom_site_fract_y
_atom_site_fract_z
C1 C 0.290411 0.797708 0.199999
C2 C 0.217286 0.982449 0.210087
C3 C 0.0042086 0.998604 0.15801
C4 C 0.0710091 0.818829 0.149339
C5 C 0.465092 0.757625 0.21472
C6 C -0.0689892 1.13382 0.135934
C7 C 0.0691226 0.757275 0.118266
C8 C 0.585662 0.589878 0.211519
N1 N 0.321482 1.07848 0.230304
N2 N -0.119875 1.24774 0.117783
N3 N 0.0640955 0.695488 0.0934883
N4 N 0.682497 0.450306 0.208837
S1 S 0.161842 0.640725 0.175381
S2 S 0.517515 0.948259 0.239554
S3 S -0.0040422 1.085 0.196191

#END

data_XXII_List2_13_Price_A22
_database_code_CSD               UNKNWN
_symmetry_cell_setting           orthorhombic
_symmetry_space_group_name_H-M   'P 21 21 21'
_symmetry_Int_Tables_number      19
loop_
_symmetry_equiv_pos_site_id
_symmetry_equiv_pos_as_xyz
1 x,y,z
2 1/2+x,1/2-y,-z
3 -x,1/2+y,1/2-z
4 1/2-x,-y,1/2+z
_cell_length_a                   9.8988
_cell_length_b                   12.4201
_cell_length_c                   8.342
_cell_angle_alpha                90
_cell_angle_beta                 90
_cell_angle_gamma                90
_cell_volume                     1025.6
loop_
_atom_site_label
_atom_site_type_symbol
_atom_site_fract_x
_atom_site_fract_y
_atom_site_fract_z
C1 C 0.582283 0.402584 0.67597
C2 C 0.58082 0.312002 0.7803
C3 C 0.853184 0.303882 0.748909
C4 C 0.852384 0.39289 0.654118
C5 C 0.45512 0.41635 0.611341
C6 C 0.965097 0.231886 0.748859
C7 C 0.965767 0.419244 0.556995
C8 C 0.416269 0.497742 0.502287
N1 N 0.466634 0.260067 0.79615
N2 N 1.05323 0.17013 0.752766
N3 N 1.05814 0.440764 0.477193
N4 N 0.389396 0.563643 0.408687
S1 S 0.720285 0.48892 0.650219
S2 S 0.348287 0.319208 0.687607
S3 S 0.724692 0.266871 0.885895

#END

data_XXII_List2_14_Price_A298
_database_code_CSD               UNKNWN
_symmetry_cell_setting           monoclinic
_symmetry_space_group_name_H-M   'P 21/c'
_symmetry_Int_Tables_number      14
loop_
_symmetry_equiv_pos_site_id
_symmetry_equiv_pos_as_xyz
1 x,y,z
2 -x,1/2+y,1/2-z
3 -x,-y,-z
4 x,1/2-y,1/2+z
_cell_length_a                   6.2968
_cell_length_b                   20.4181
_cell_length_c                   10.1785
_cell_angle_alpha                90
_cell_angle_beta                 52.6137
_cell_angle_gamma                90
_cell_volume                     1039.79
loop_
_atom_site_label
_atom_site_type_symbol
_atom_site_fract_x
_atom_site_fract_y
_atom_site_fract_z
C1 C 0.56171 0.354428 0.00037682
C2 C 0.747778 0.394223 -0.00024369
C3 C 0.945417 0.433791 -0.30831
C4 C 0.764848 0.395991 -0.305242
C5 C 0.468735 0.305835 0.117493
C6 C 1.18603 0.453952 -0.461364
C7 C 0.810891 0.373923 -0.453082
C8 C 0.282451 0.256018 0.157321
N1 N 0.796781 0.379072 0.10388
N2 N 1.38232 0.470902 -0.585765
N3 N 0.835996 0.354596 -0.569204
N4 N 0.131995 0.214085 0.191749
S1 S 0.45693 0.369512 -0.121558
S2 S 0.614033 0.315242 0.215787
S3 S 0.908087 0.462743 -0.131522

#END

data_XXII_List2_15_Price_A36
_database_code_CSD               UNKNWN
_symmetry_cell_setting           monoclinic
_symmetry_space_group_name_H-M   'P 21/c'
_symmetry_Int_Tables_number      14
loop_
_symmetry_equiv_pos_site_id
_symmetry_equiv_pos_as_xyz
1 x,y,z
2 -x,1/2+y,1/2-z
3 -x,-y,-z
4 x,1/2-y,1/2+z
_cell_length_a                   6.3613
_cell_length_b                   8.1929
_cell_length_c                   20.3077
_cell_angle_alpha                90
_cell_angle_beta                 76.5342
_cell_angle_gamma                90
_cell_volume                     1029.29
loop_
_atom_site_label
_atom_site_type_symbol
_atom_site_fract_x
_atom_site_fract_y
_atom_site_fract_z
C1 C 0.270698 0.133165 0.711217
C2 C 0.0795973 0.217709 0.706232
C3 C 0.25153 0.251157 0.571535
C4 C 0.431233 0.167542 0.576913
C5 C 0.285673 0.132111 0.777897
C6 C 0.254252 0.350994 0.513974
C7 C 0.623924 0.172635 0.524714
C8 C 0.451952 0.0605178 0.803759
N1 N -0.0418824 0.276461 0.762187
N2 N 0.251312 0.430017 0.466678
N3 N 0.784666 0.168446 0.483415
N4 N 0.588531 0.0015078 0.825048
S1 S 0.448817 0.0349184 0.644225
S2 S 0.063587 0.230534 0.826904
S3 S -0.00279696 0.245051 0.629736

#END

data_XXII_List2_16_Price_A471
_database_code_CSD               UNKNWN
_symmetry_cell_setting           monoclinic
_symmetry_space_group_name_H-M   'P 21/c'
_symmetry_Int_Tables_number      14
loop_
_symmetry_equiv_pos_site_id
_symmetry_equiv_pos_as_xyz
1 x,y,z
2 -x,1/2+y,1/2-z
3 -x,-y,-z
4 x,1/2-y,1/2+z
_cell_length_a                   7.101
_cell_length_b                   20.6258
_cell_length_c                   8.4915
_cell_angle_alpha                90
_cell_angle_beta                 55.7647
_cell_angle_gamma                90
_cell_volume                     1028.21
loop_
_atom_site_label
_atom_site_type_symbol
_atom_site_fract_x
_atom_site_fract_y
_atom_site_fract_z
C1 C 0.598485 0.140575 0.912195
C2 C 0.7614 0.13832 0.959507
C3 C 0.444733 0.0788818 1.28998
C4 C 0.291226 0.0808541 1.2425
C5 C 0.664214 0.186644 0.772664
C6 C 0.370137 0.0702349 1.48318
C7 C 0.0537163 0.0739972 1.38284
C8 C 0.547834 0.203944 0.687912
N1 N 0.935374 0.177758 0.868233
N2 N 0.309416 0.0633241 1.64091
N3 N -0.141594 0.0685727 1.49277
N4 N 0.450045 0.219551 0.621133
S1 S 0.361031 0.0896585 1.00793
S2 S 0.919126 0.220621 0.711916
S3 S 0.743788 0.0844899 1.12908

#END

data_XXII_List2_17_Price_A4800
_database_code_CSD               UNKNWN
_symmetry_cell_setting           monoclinic
_symmetry_space_group_name_H-M   'P 21/c'
_symmetry_Int_Tables_number      14
loop_
_symmetry_equiv_pos_site_id
_symmetry_equiv_pos_as_xyz
1 x,y,z
2 -x,1/2+y,1/2-z
3 -x,-y,-z
4 x,1/2-y,1/2+z
_cell_length_a                   7.3548
_cell_length_b                   19.7143
_cell_length_c                   9.8522
_cell_angle_alpha                90
_cell_angle_beta                 45.2648
_cell_angle_gamma                90
_cell_volume                     1014.77
loop_
_atom_site_label
_atom_site_type_symbol
_atom_site_fract_x
_atom_site_fract_y
_atom_site_fract_z
C1 C 0.0663812 0.40164 0.867397
C2 C 0.30139 0.388998 0.675341
C3 C 0.479159 0.327074 0.808568
C4 C 0.255969 0.340251 0.991574
C5 C -0.0660659 0.451737 0.869005
C6 C 0.704366 0.311161 0.765064
C7 C 0.243884 0.34001 1.14223
C8 C -0.306561 0.478688 1.03291
N1 N 0.348293 0.424613 0.541444
N2 N 0.887649 0.296884 0.729166
N3 N 0.230792 0.341909 1.2668
N4 N -0.502839 0.501612 1.16726
S1 S -0.0402926 0.3591 1.06879
S2 S 0.106706 0.476403 0.637269
S3 S 0.523361 0.326024 0.607588

#END

data_XXII_List2_18_Price_A34
_database_code_CSD               UNKNWN
_symmetry_cell_setting           orthorhombic
_symmetry_space_group_name_H-M   'P n a 21'
_symmetry_Int_Tables_number      33
loop_
_symmetry_equiv_pos_site_id
_symmetry_equiv_pos_as_xyz
1 x,y,z
2 -x,-y,1/2+z
3 1/2-x,1/2+y,1/2+z
4 1/2+x,1/2-y,z
_cell_length_a                   8.8083
_cell_length_b                   19.7916
_cell_length_c                   5.9692
_cell_angle_alpha                90
_cell_angle_beta                 90
_cell_angle_gamma                90
_cell_volume                     1040.61
loop_
_atom_site_label
_atom_site_type_symbol
_atom_site_fract_x
_atom_site_fract_y
_atom_site_fract_z
C1 C 0.239399 0.532341 0.938503
C2 C 0.150995 0.543656 1.13444
C3 C 0.20362 0.677492 1.08609
C4 C 0.28606 0.665918 0.897632
C5 C 0.287581 0.466038 0.935402
C6 C 0.221845 0.738422 1.20996
C7 C 0.393434 0.713787 0.817231
C8 C 0.378267 0.435076 0.769227
N1 N 0.131411 0.492519 1.27028
N2 N 0.235462 0.786955 1.31767
N3 N 0.480879 0.751396 0.741658
N4 N 0.455334 0.410181 0.634499
S1 S 0.270167 0.59261 0.728753
S2 S 0.216872 0.424884 1.16818
S3 S 0.0656915 0.622091 1.19868

#END

data_XXII_List2_19_Price_A450
_database_code_CSD               UNKNWN
_symmetry_cell_setting           monoclinic
_symmetry_space_group_name_H-M   'P n'
_symmetry_Int_Tables_number      7
loop_
_symmetry_equiv_pos_site_id
_symmetry_equiv_pos_as_xyz
1 x,y,z
2 1/2+x,-y,1/2+z
_cell_length_a                   12.3237
_cell_length_b                   6.8267
_cell_length_c                   12.7902
_cell_angle_alpha                90
_cell_angle_beta                 72.0556
_cell_angle_gamma                90
_cell_volume                     1023.7
loop_
_atom_site_label
_atom_site_type_symbol
_atom_site_fract_x
_atom_site_fract_y
_atom_site_fract_z
C1 C 0.422722 0.133446 0.873611
C2 C 0.385672 -0.0642171 0.874918
C3 C 0.170112 0.0538075 0.979371
C4 C 0.206242 0.241723 0.979868
C5 C 0.538772 0.136777 0.856557
C6 C 0.0649728 -0.00842569 1.05525
C7 C 0.143355 0.378734 1.0594
C8 C 0.608632 0.303047 0.85092
N1 N 0.463181 -0.201224 0.860115
N2 N -0.0224154 -0.0604994 1.11383
N3 N 0.0944098 0.494804 1.12297
N4 N 0.666374 0.438555 0.848678
S1 S 0.333806 0.338413 0.888627
S2 S 0.589704 -0.100806 0.841185
S3 S 0.243542 -0.131769 0.888647
C9 C 0.0806361 0.632302 0.626173
C10 C 0.117792 0.43472 0.624955
C11 C 0.333266 0.553492 0.520512
C12 C 0.296965 0.74133 0.520155
C13 C -0.0354173 0.63535 0.643198
C14 C 0.438556 0.491567 0.444758
C15 C 0.360115 0.878765 0.441047
C16 C -0.105168 0.801763 0.648802
N5 N 0.0403693 0.297565 0.63975
N6 N 0.525818 0.439009 0.386155
N7 N 0.408682 0.993468 0.376372
N8 N -0.162795 0.937479 0.651178
S4 S 0.169323 0.83749 0.6115
S5 S -0.086221 0.397724 0.658613
S6 S 0.260003 0.367434 0.610995

#END

data_XXII_List2_20_Price_A41
_database_code_CSD               UNKNWN
_symmetry_cell_setting           monoclinic
_symmetry_space_group_name_H-M   'P 21/c'
_symmetry_Int_Tables_number      14
loop_
_symmetry_equiv_pos_site_id
_symmetry_equiv_pos_as_xyz
1 x,y,z
2 -x,1/2+y,1/2-z
3 -x,-y,-z
4 x,1/2-y,1/2+z
_cell_length_a                   6.8387
_cell_length_b                   6.9313
_cell_length_c                   21.7641
_cell_angle_alpha                90
_cell_angle_beta                 88.1226
_cell_angle_gamma                90
_cell_volume                     1031.09
loop_
_atom_site_label
_atom_site_type_symbol
_atom_site_fract_x
_atom_site_fract_y
_atom_site_fract_z
C1 C 0.510943 0.124819 0.904842
C2 C 0.454941 0.320597 0.896809
C3 C 0.247076 0.206086 0.799931
C4 C 0.298473 0.0192175 0.809323
C5 C 0.679456 0.117619 0.937845
C6 C 0.186298 0.268784 0.741283
C7 C 0.295223 -0.119773 0.761325
C8 C 0.783524 -0.0479303 0.955974
N1 N 0.565828 0.45335 0.920409
N2 N 0.135653 0.320369 0.693556
N3 N 0.286648 -0.239329 0.724063
N4 N 0.870385 -0.182187 0.971764
S1 S 0.371624 -0.0719127 0.881163
S2 S 0.747541 0.350152 0.956278
S3 S 0.245003 0.38869 0.856788

#END

data_XXII_List2_21_Price_A824
_database_code_CSD               UNKNWN
_symmetry_cell_setting           monoclinic
_symmetry_space_group_name_H-M   'P 21'
_symmetry_Int_Tables_number      4
loop_
_symmetry_equiv_pos_site_id
_symmetry_equiv_pos_as_xyz
1 x,y,z
2 1/2-x,1/2+y,-z
_cell_length_a                   7.3736
_cell_length_b                   22.3497
_cell_length_c                   6.4396
_cell_angle_alpha                90
_cell_angle_beta                 89.9772
_cell_angle_gamma                90
_cell_volume                     1061.23
loop_
_atom_site_label
_atom_site_type_symbol
_atom_site_fract_x
_atom_site_fract_y
_atom_site_fract_z
C1 C 0.0295832 0.411431 0.583807
C2 C -0.0540489 0.420119 0.387062
C3 C -0.260177 0.322568 0.460506
C4 C -0.179145 0.314702 0.648006
C5 C 0.194244 0.440647 0.587234
C6 C -0.34686 0.273997 0.357631
C7 C -0.171893 0.257448 0.744094
C8 C 0.320059 0.443247 0.752439
N1 N 0.0335805 0.452391 0.250428
N2 N -0.417562 0.234996 0.269993
N3 N -0.162561 0.211124 0.825384
N4 N 0.422564 0.446305 0.889046
S1 S -0.0707679 0.372507 0.789914
S2 S 0.225909 0.476408 0.351997
S3 S -0.270121 0.391142 0.323859
C9 C 0.530417 0.101917 0.91575
C10 C 0.446507 0.0931596 1.11238
C11 C 0.240301 0.190756 1.03869
C12 C 0.321308 0.198574 0.85112
C13 C 0.694885 0.0725828 0.912125
C14 C 0.152732 0.239244 1.14117
C15 C 0.326343 0.255605 0.753282
C16 C 0.821208 0.0699217 0.747343
N5 N 0.533766 0.0607239 1.24877
N6 N 0.0824409 0.27802 1.2305
N7 N 0.334766 0.301572 0.669444
N8 N 0.924272 0.067127 0.611127
S4 S 0.430814 0.14094 0.709473
S5 S 0.726014 0.0366232 1.14711
S6 S 0.230753 0.1223 1.17615

#END

data_XXII_List2_22_Price_A2511
_database_code_CSD               UNKNWN
_symmetry_cell_setting           monoclinic
_symmetry_space_group_name_H-M   'P c'
_symmetry_Int_Tables_number      7
loop_
_symmetry_equiv_pos_site_id
_symmetry_equiv_pos_as_xyz
1 x,y,z
2 x,-y,1/2+z
_cell_length_a                   7.28
_cell_length_b                   6.8636
_cell_length_c                   20.799
_cell_angle_alpha                90
_cell_angle_beta                 87.4211
_cell_angle_gamma                90
_cell_volume                     1038.21
loop_
_atom_site_label
_atom_site_type_symbol
_atom_site_fract_x
_atom_site_fract_y
_atom_site_fract_z
C1 C 0.941953 0.377386 0.40973
C2 C 0.985807 0.571124 0.390088
C3 C 1.30526 0.437833 0.335225
C4 C 1.26349 0.253638 0.354839
C5 C 0.808396 0.382914 0.458879
C6 C 1.49051 0.491763 0.319201
C7 C 1.40357 0.111955 0.362322
C8 C 0.72958 0.220391 0.491458
N1 N 0.897228 0.712844 0.419952
N2 N 1.64004 0.537076 0.304035
N3 N 1.51462 -0.00686489 0.369345
N4 N 0.664894 0.08732 0.518583
S1 S 1.03875 0.167174 0.374651
S2 S 0.748432 0.622294 0.474352
S3 S 1.14476 0.628001 0.326157
C9 C 0.0483836 0.883183 0.110426
C10 C 0.00380029 1.0771 0.129636
C11 C -0.315053 0.943533 0.184847
C12 C -0.272737 0.759149 0.16555
C13 C 0.181687 0.888206 0.0611791
C14 C -0.500384 0.997503 0.200721
C15 C -0.413053 0.617616 0.158141
C16 C 0.261073 0.7257 0.0287836
N5 N 0.0916438 1.21864 0.0994074
N6 N -0.649799 1.04395 0.215604
N7 N -0.527083 0.50225 0.15083
N8 N 0.323085 0.590965 0.0018353
S4 S -0.0476434 0.673395 0.146041
S5 S 0.240547 1.12761 0.0451434
S6 S -0.155001 1.13433 0.193576

#END

data_XXII_List2_23_Price_A82
_database_code_CSD               UNKNWN
_symmetry_cell_setting           orthorhombic
_symmetry_space_group_name_H-M   'P c a 21'
_symmetry_Int_Tables_number      29
loop_
_symmetry_equiv_pos_site_id
_symmetry_equiv_pos_as_xyz
1 x,y,z
2 -x,-y,1/2+z
3 1/2-x,y,1/2+z
4 1/2+x,-y,z
_cell_length_a                   19.2465
_cell_length_b                   6.6257
_cell_length_c                   8.2225
_cell_angle_alpha                90
_cell_angle_beta                 90
_cell_angle_gamma                90
_cell_volume                     1048.55
loop_
_atom_site_label
_atom_site_type_symbol
_atom_site_fract_x
_atom_site_fract_y
_atom_site_fract_z
C1 C 0.974795 0.252519 0.0569944
C2 C 0.978273 0.442467 -0.0233474
C3 C 0.838464 0.430435 -0.0603416
C4 C 0.835671 0.248927 0.0161668
C5 C 1.03979 0.16488 0.057182
C6 C 0.782936 0.496342 -0.161678
C7 C 0.777367 0.119091 -0.00323195
C8 C 1.05857 -0.0240127 0.123744
N1 N 1.03881 0.498798 -0.0796952
N2 N 0.738989 0.558175 -0.244799
N3 N 0.729922 0.0114422 -0.0141318
N4 N 1.07401 -0.179168 0.178845
S1 S 0.90023 0.151375 0.147735
S2 S 1.09787 0.326002 -0.0367512
S3 S 0.906822 0.607612 -0.0444424

#END

data_XXII_List2_24_Price_A21
_database_code_CSD               UNKNWN
_symmetry_cell_setting           orthorhombic
_symmetry_space_group_name_H-M   'P 21 21 21'
_symmetry_Int_Tables_number      19
loop_
_symmetry_equiv_pos_site_id
_symmetry_equiv_pos_as_xyz
1 x,y,z
2 1/2+x,1/2-y,-z
3 -x,1/2+y,1/2-z
4 1/2-x,-y,1/2+z
_cell_length_a                   12.1202
_cell_length_b                   12.522
_cell_length_c                   6.8458
_cell_angle_alpha                90
_cell_angle_beta                 90
_cell_angle_gamma                90
_cell_volume                     1038.98
loop_
_atom_site_label
_atom_site_type_symbol
_atom_site_fract_x
_atom_site_fract_y
_atom_site_fract_z
C1 C 0.641135 0.87441 0.105492
C2 C 0.605109 0.865925 0.302674
C3 C 0.420495 0.973509 0.203103
C4 C 0.455879 0.980959 0.015321
C5 C 0.75392 0.860779 0.097661
C6 C 0.341218 1.04659 0.278392
C7 C 0.419477 1.06404 -0.110757
C8 C 0.822711 0.863648 -0.0689079
N1 N 0.680241 0.847663 0.435745
N2 N 0.274246 1.10346 0.341092
N3 N 0.393864 1.12951 -0.222238
N4 N 0.880583 0.867105 -0.204092
S1 S 0.552221 0.892378 -0.0933791
S2 S 0.802466 0.836674 0.330993
S3 S 0.465072 0.875974 0.372502

#END

data_XXII_List2_25_Price_A250
_database_code_CSD               UNKNWN
_symmetry_cell_setting           orthorhombic
_symmetry_space_group_name_H-M   'P 21 21 21'
_symmetry_Int_Tables_number      19
loop_
_symmetry_equiv_pos_site_id
_symmetry_equiv_pos_as_xyz
1 x,y,z
2 1/2+x,1/2-y,-z
3 -x,1/2+y,1/2-z
4 1/2-x,-y,1/2+z
_cell_length_a                   8.6639
_cell_length_b                   6.0305
_cell_length_c                   20.1412
_cell_angle_alpha                90
_cell_angle_beta                 90
_cell_angle_gamma                90
_cell_volume                     1052.33
loop_
_atom_site_label
_atom_site_type_symbol
_atom_site_fract_x
_atom_site_fract_y
_atom_site_fract_z
C1 C 0.241686 0.541761 0.279708
C2 C 0.149491 0.351514 0.292799
C3 C 0.199696 0.417829 0.423622
C4 C 0.285556 0.601055 0.410256
C5 C 0.29485 0.532775 0.215229
C6 C 0.217834 0.302134 0.484719
C7 C 0.397755 0.681902 0.455729
C8 C 0.390402 0.689044 0.182904
N1 N 0.131609 0.208501 0.244574
N2 N 0.233912 0.205546 0.534161
N3 N 0.489718 0.756608 0.491293
N4 N 0.472816 0.813636 0.156824
S1 S 0.26924 0.758647 0.33624
S2 S 0.223416 0.296521 0.177685
S3 S 0.0586267 0.303804 0.37006

#END

data_XXII_List2_26_Price_A14
_database_code_CSD               UNKNWN
_symmetry_cell_setting           orthorhombic
_symmetry_space_group_name_H-M   'P n a 21'
_symmetry_Int_Tables_number      33
loop_
_symmetry_equiv_pos_site_id
_symmetry_equiv_pos_as_xyz
1 x,y,z
2 -x,-y,1/2+z
3 1/2-x,1/2+y,1/2+z
4 1/2+x,1/2-y,z
_cell_length_a                   12.1154
_cell_length_b                   12.2819
_cell_length_c                   6.9159
_cell_angle_alpha                90
_cell_angle_beta                 90
_cell_angle_gamma                90
_cell_volume                     1029.09
loop_
_atom_site_label
_atom_site_type_symbol
_atom_site_fract_x
_atom_site_fract_y
_atom_site_fract_z
C1 C 0.391005 0.875043 0.973372
C2 C 0.359554 0.878331 1.17144
C3 C 0.173136 0.982839 1.06427
C4 C 0.203834 0.978113 0.875466
C5 C 0.503477 0.859869 0.960064
C6 C 0.095545 1.06202 1.12834
C7 C 0.162039 1.05281 0.736495
C8 C 0.569295 0.852202 0.791945
N1 N 0.43767 0.867109 1.30048
N2 N 0.0312509 1.1258 1.18044
N3 N 0.130425 1.1118 0.617325
N4 N 0.625761 0.847318 0.6564
S1 S 0.297617 0.881049 0.780436
S2 S 0.557338 0.848868 1.19085
S3 S 0.221381 0.8947 1.24808

#END

data_XXII_List2_27_Price_A1598
_database_code_CSD               UNKNWN
_symmetry_cell_setting           monoclinic
_symmetry_space_group_name_H-M   'P 21'
_symmetry_Int_Tables_number      4
loop_
_symmetry_equiv_pos_site_id
_symmetry_equiv_pos_as_xyz
1 x,y,z
2 -x,1/2+y,1/2-z
_cell_length_a                   4.4924
_cell_length_b                   25.7193
_cell_length_c                   9.7729
_cell_angle_alpha                90
_cell_angle_beta                 66.2571
_cell_angle_gamma                90
_cell_volume                     1033.6
loop_
_atom_site_label
_atom_site_type_symbol
_atom_site_fract_x
_atom_site_fract_y
_atom_site_fract_z
C1 C 0.754587 0.890949 0.632481
C2 C 0.663124 0.837645 0.643454
C3 C 0.605467 0.837794 0.930659
C4 C 0.695528 0.888599 0.919194
C5 C 0.902268 0.904953 0.483954
C6 C 0.621492 0.806191 1.04708
C7 C 0.806397 0.911089 1.0233
C8 C 1.03298 0.953591 0.421377
N1 N 0.729262 0.812376 0.518443
N2 N 0.63185 0.77996 1.14187
N3 N 0.898167 0.929492 1.10781
N4 N 1.14135 0.993702 0.371021
S1 S 0.682286 0.932963 0.783574
S2 S 0.90489 0.851779 0.374972
S3 S 0.453124 0.804734 0.813933
C9 C 0.746009 0.115394 0.367296
C10 C 0.840371 0.168559 0.356358
C11 C 0.89468 0.168519 0.069584
C12 C 0.804671 0.117711 0.080923
C13 C 0.597808 0.101438 0.51585
C14 C 0.878022 0.200132 -0.0466703
C15 C 0.697613 0.094985 -0.0241447
C16 C 0.465766 0.0527737 0.577699
N5 N 0.775446 0.19376 0.481375
N6 N 0.864422 0.226267 -0.140977
N7 N 0.606863 0.0761244 -0.108431
N8 N 0.358793 0.0125875 0.627991
S4 S 0.819747 0.0733363 0.216184
S5 S 0.598033 0.154416 0.624865
S6 S 1.0489 0.201499 0.185802

#END

data_XXII_List2_28_Price_A2502
_database_code_CSD               UNKNWN
_symmetry_cell_setting           orthorhombic
_symmetry_space_group_name_H-M   'P n a 21'
_symmetry_Int_Tables_number      33
loop_
_symmetry_equiv_pos_site_id
_symmetry_equiv_pos_as_xyz
1 x,y,z
2 -x,-y,1/2+z
3 1/2-x,1/2+y,1/2+z
4 1/2+x,1/2-y,z
_cell_length_a                   25.8344
_cell_length_b                   9.8092
_cell_length_c                   4.1185
_cell_angle_alpha                90
_cell_angle_beta                 90
_cell_angle_gamma                90
_cell_volume                     1043.69
loop_
_atom_site_label
_atom_site_type_symbol
_atom_site_fract_x
_atom_site_fract_y
_atom_site_fract_z
C1 C 0.136002 0.927157 0.0546022
C2 C 0.0848166 0.930375 -0.0730705
C3 C 0.0831094 0.653241 -0.0393418
C4 C 0.131793 0.651149 0.0860941
C5 C 0.159171 1.05212 0.00480926
C6 C 0.0607377 0.53144 -0.164341
C7 C 0.159437 0.526005 0.110341
C8 C 0.209888 1.0909 0.0939145
N1 N 0.0694161 1.04426 -0.207032
N2 N 0.0426718 0.432686 -0.271297
N3 N 0.180444 0.422095 0.141976
N4 N 0.25169 1.12157 0.168302
S1 S 0.165154 0.790587 0.258238
S2 S 0.115733 1.15994 -0.184415
S3 S 0.0404749 0.793821 -0.054704

#END

data_XXII_List2_29_Price_A143
_database_code_CSD               UNKNWN
_symmetry_cell_setting           orthorhombic
_symmetry_space_group_name_H-M   'P b c a'
_symmetry_Int_Tables_number      61
loop_
_symmetry_equiv_pos_site_id
_symmetry_equiv_pos_as_xyz
1 x,y,z
2 1/2+x,1/2-y,-z
3 -x,1/2+y,1/2-z
4 1/2-x,-y,1/2+z
5 -x,-y,-z
6 1/2-x,1/2+y,z
7 x,1/2-y,1/2+z
8 1/2+x,y,1/2-z
_cell_length_a                   20.2675
_cell_length_b                   13.319
_cell_length_c                   7.8217
_cell_angle_alpha                90
_cell_angle_beta                 90
_cell_angle_gamma                90
_cell_volume                     2111.41
loop_
_atom_site_label
_atom_site_type_symbol
_atom_site_fract_x
_atom_site_fract_y
_atom_site_fract_z
C1 C 0.291543 0.622412 0.398567
C2 C 0.31192 0.715341 0.325873
C3 C 0.43469 0.637789 0.289171
C4 C 0.414751 0.549415 0.358916
C5 C 0.223608 0.616315 0.392408
C6 C 0.493328 0.642239 0.189294
C7 C 0.451529 0.459584 0.33448
C8 C 0.185359 0.534788 0.451974
N1 N 0.26572 0.775414 0.269445
N2 N 0.542171 0.646995 0.111904
N3 N 0.48027 0.384504 0.32086
N4 N 0.156012 0.465491 0.500634
S1 S 0.344209 0.532961 0.489404
S2 S 0.192411 0.724854 0.30312
S3 S 0.394926 0.754997 0.31372

#END

data_XXII_List2_30_Price_A6650
_database_code_CSD               UNKNWN
_symmetry_cell_setting           orthorhombic
_symmetry_space_group_name_H-M   'P b c a'
_symmetry_Int_Tables_number      61
loop_
_symmetry_equiv_pos_site_id
_symmetry_equiv_pos_as_xyz
1 x,y,z
2 1/2+x,1/2-y,-z
3 -x,1/2+y,1/2-z
4 1/2-x,-y,1/2+z
5 -x,-y,-z
6 1/2-x,1/2+y,z
7 x,1/2-y,1/2+z
8 1/2+x,y,1/2-z
_cell_length_a                   13.9666
_cell_length_b                   7.4735
_cell_length_c                   19.2507
_cell_angle_alpha                90
_cell_angle_beta                 90
_cell_angle_gamma                90
_cell_volume                     2009.38
loop_
_atom_site_label
_atom_site_type_symbol
_atom_site_fract_x
_atom_site_fract_y
_atom_site_fract_z
C1 C 0.603709 0.769833 0.535342
C2 C 0.69743 0.798059 0.562179
C3 C 0.622876 0.812051 0.691609
C4 C 0.53332 0.788912 0.665571
C5 C 0.602666 0.810661 0.465492
C6 C 0.636793 0.889531 0.758404
C7 C 0.451357 0.849995 0.702535
C8 C 0.523681 0.802777 0.41973
N1 N 0.763005 0.853751 0.518732
N2 N 0.650053 0.950257 0.813132
N3 N 0.383731 0.905638 0.730299
N4 N 0.458228 0.801588 0.382462
S1 S 0.50659 0.691022 0.584035
S2 S 0.716481 0.874012 0.440257
S3 S 0.730219 0.751775 0.648985

#END

data_XXII_List2_31_Price_A5945
_database_code_CSD               UNKNWN
_symmetry_cell_setting           monoclinic
_symmetry_space_group_name_H-M   'P 21/c'
_symmetry_Int_Tables_number      14
loop_
_symmetry_equiv_pos_site_id
_symmetry_equiv_pos_as_xyz
1 x,y,z
2 -x,1/2+y,1/2-z
3 -x,-y,-z
4 x,1/2-y,1/2+z
_cell_length_a                   7.2506
_cell_length_b                   13.7733
_cell_length_c                   10.5173
_cell_angle_alpha                90
_cell_angle_beta                 89.8805
_cell_angle_gamma                90
_cell_volume                     1050.3
loop_
_atom_site_label
_atom_site_type_symbol
_atom_site_fract_x
_atom_site_fract_y
_atom_site_fract_z
C1 C 0.931991 0.550298 0.297353
C2 C 0.970112 0.646381 0.255206
C3 C 1.28431 0.580796 0.147176
C4 C 1.24834 0.489393 0.189208
C5 C 0.807574 0.553505 0.396539
C6 C 1.46752 0.609399 0.11596
C7 C 1.39361 0.421699 0.209391
C8 C 0.733975 0.474971 0.466651
N1 N 0.885559 0.717497 0.313645
N2 N 1.6161 0.63218 0.0870068
N3 N 1.5125 0.366324 0.224494
N4 N 0.672705 0.412186 0.527268
S1 S 1.02557 0.445582 0.228299
S2 S 0.747926 0.673163 0.424652
S3 S 1.11716 0.672722 0.125496

#END

data_XXII_List2_32_Price_A218
_database_code_CSD               UNKNWN
_symmetry_cell_setting           monoclinic
_symmetry_space_group_name_H-M   'P 21'
_symmetry_Int_Tables_number      4
loop_
_symmetry_equiv_pos_site_id
_symmetry_equiv_pos_as_xyz
1 x,y,z
2 -x,1/2+y,-z
_cell_length_a                   9.6693
_cell_length_b                   8.9016
_cell_length_c                   6.0894
_cell_angle_alpha                90
_cell_angle_beta                 83.0569
_cell_angle_gamma                90
_cell_volume                     520.285
loop_
_atom_site_label
_atom_site_type_symbol
_atom_site_fract_x
_atom_site_fract_y
_atom_site_fract_z
C1 C 0.928524 0.058309 0.729466
C2 C 0.936484 -0.0282149 0.531936
C3 C 0.657751 -0.0714936 0.612692
C4 C 0.651477 0.0129413 0.799529
C5 C 1.05904 0.067781 0.798056
C6 C 0.549571 -0.174755 0.58062
C7 C 0.536229 0.00165676 0.96763
C8 C 1.09712 0.143117 0.985964
N1 N 1.05867 -0.0811408 0.45309
N2 N 0.463119 -0.259443 0.546997
N3 N 0.441779 -0.00457902 1.10483
N4 N 1.12933 0.207389 1.13793
S1 S 0.777738 0.147452 0.854295
S2 S 1.1767 -0.0270559 0.611271
S3 S 0.791914 -0.0640294 0.388076

#END

data_XXII_List2_33_Price_A1991
_database_code_CSD               UNKNWN
_symmetry_cell_setting           monoclinic
_symmetry_space_group_name_H-M   'P 21/c'
_symmetry_Int_Tables_number      14
loop_
_symmetry_equiv_pos_site_id
_symmetry_equiv_pos_as_xyz
1 x,y,z
2 -x,1/2+y,1/2-z
3 -x,-y,-z
4 x,1/2-y,1/2+z
_cell_length_a                   4.1344
_cell_length_b                   18.8567
_cell_length_c                   14.0734
_cell_angle_alpha                90
_cell_angle_beta                 112.335
_cell_angle_gamma                90
_cell_volume                     1014.86
loop_
_atom_site_label
_atom_site_type_symbol
_atom_site_fract_x
_atom_site_fract_y
_atom_site_fract_z
C1 C 0.0989852 0.962834 0.767506
C2 C 0.0934174 0.96172 0.665796
C3 C 0.157555 0.818806 0.678856
C4 C 0.167464 0.820197 0.776505
C5 C 0.176586 1.03048 0.806878
C6 C 0.287687 0.758911 0.643019
C7 C 0.313407 0.762709 0.844958
C8 C 0.208629 1.05395 0.905404
N1 N 0.157851 1.02138 0.628906
N2 N 0.394091 0.709649 0.614589
N3 N 0.433156 0.715802 0.900864
N4 N 0.224548 1.07322 0.985496
S1 S 0.0103434 0.890114 0.831125
S2 S 0.225148 1.0852 0.714688
S3 S -0.0137374 0.886091 0.585793

#END

data_XXII_List2_34_Price_A7940
_database_code_CSD               UNKNWN
_symmetry_cell_setting           orthorhombic
_symmetry_space_group_name_H-M   'P 21 21 21'
_symmetry_Int_Tables_number      19
loop_
_symmetry_equiv_pos_site_id
_symmetry_equiv_pos_as_xyz
1 x,y,z
2 1/2+x,1/2-y,-z
3 -x,1/2+y,1/2-z
4 1/2-x,-y,1/2+z
_cell_length_a                   4.8434
_cell_length_b                   24.8916
_cell_length_c                   8.5767
_cell_angle_alpha                90
_cell_angle_beta                 90
_cell_angle_gamma                90
_cell_volume                     1034.01
loop_
_atom_site_label
_atom_site_type_symbol
_atom_site_fract_x
_atom_site_fract_y
_atom_site_fract_z
C1 C 0.391868 0.359639 0.844869
C2 C 0.291724 0.412888 0.823737
C3 C 0.538101 0.414446 0.5392
C4 C 0.632843 0.363563 0.560155
C5 C 0.377718 0.346205 1.0006
C6 C 0.65538 0.447856 0.421912
C7 C 0.845224 0.342394 0.46336
C8 C 0.456832 0.297864 1.07445
N1 N 0.20732 0.438551 0.947982
N2 N 0.746553 0.475162 0.324825
N3 N 1.01667 0.32406 0.384919
N4 N 0.523119 0.25889 1.13899
S1 S 0.50513 0.316532 0.696677
S2 S 0.237364 0.399564 1.10275
S3 S 0.264104 0.445337 0.641425

#END

data_XXII_List2_35_Price_A191
_database_code_CSD               UNKNWN
_symmetry_cell_setting           monoclinic
_symmetry_space_group_name_H-M   'P 21/c'
_symmetry_Int_Tables_number      14
loop_
_symmetry_equiv_pos_site_id
_symmetry_equiv_pos_as_xyz
1 x,y,z
2 -x,1/2+y,1/2-z
3 -x,-y,-z
4 x,1/2-y,1/2+z
_cell_length_a                   4.4529
_cell_length_b                   10.0289
_cell_length_c                   22.6883
_cell_angle_alpha                90
_cell_angle_beta                 87.4509
_cell_angle_gamma                90
_cell_volume                     1012.2
loop_
_atom_site_label
_atom_site_type_symbol
_atom_site_fract_x
_atom_site_fract_y
_atom_site_fract_z
C1 C 0.520497 0.412128 0.137941
C2 C 0.347798 0.414661 0.0865173
C3 C 0.337526 0.141037 0.088304
C4 C 0.506077 0.139353 0.136815
C5 C 0.60403 0.540729 0.151309
C6 C 0.264973 0.0182673 0.0607556
C7 C 0.606153 0.0154185 0.159505
C8 C 0.779294 0.579021 0.198867
N1 N 0.301625 0.531227 0.0627636
N2 N 0.200783 -0.0818767 0.0388542
N3 N 0.689171 -0.0852885 0.17817
N4 N 0.932154 0.606961 0.237206
S1 S 0.624791 0.274185 0.179699
S2 S 0.461923 0.650069 0.100783
S3 S 0.17818 0.277654 0.0523536

#END

data_XXII_List2_36_Price_A935
_database_code_CSD               UNKNWN
_symmetry_space_group_name_H-M   Unknown
_symmetry_Int_Tables_number      0
loop_
_symmetry_equiv_pos_site_id
_symmetry_equiv_pos_as_xyz
1 x,y,z
2 1/2-x,1/2+y,z
3 x,1/2+y,1/2+z
4 1/2-x,y,1/2+z
_cell_length_a                   21.2211
_cell_length_b                   8.4276
_cell_length_c                   11.5781
_cell_angle_alpha                89.5158
_cell_angle_beta                 90
_cell_angle_gamma                90
_cell_volume                     2070.59
loop_
_atom_site_label
_atom_site_type_symbol
_atom_site_fract_x
_atom_site_fract_y
_atom_site_fract_z
C1 C 0.358316 0.973695 0.483196
C2 C 0.359804 0.845438 0.563895
C3 C 0.419411 0.669274 0.402491
C4 C 0.418159 0.792955 0.326477
C5 C 0.31344 1.08203 0.517252
C6 C 0.428915 0.511652 0.362843
C7 C 0.427015 0.769142 0.206077
C8 C 0.297427 1.2252 0.459944
N1 N 0.320869 0.851697 0.651335
N2 N 0.437078 0.38233 0.332188
N3 N 0.435557 0.756029 0.10747
N4 N 0.283319 1.343 0.413908
S1 S 0.408385 0.994684 0.363872
S2 S 0.279391 1.01742 0.644689
S3 S 0.412023 0.682966 0.554162
C9 C 0.642341 0.422323 0.14065
C10 C 0.644103 0.55284 0.21784
C11 C 0.584741 0.731154 0.054358
C12 C 0.582891 0.605548 -0.0183501
C13 C 0.684692 0.308479 0.177424
C14 C 0.574733 0.887514 0.010666
C15 C 0.569113 0.625531 -0.137815
C16 C 0.697536 0.161715 0.124173
N5 N 0.683041 0.543029 0.305186
N6 N 0.566036 1.01492 -0.0250404
N7 N 0.557508 0.629324 -0.235902
N8 N 0.709577 0.0428255 0.0790838
S4 S 0.592312 0.403728 0.021265
S5 S 0.720545 0.371336 0.302915
S6 S 0.596143 0.723269 0.205414

#END

data_XXII_List2_37_Price_A198
_database_code_CSD               UNKNWN
_symmetry_cell_setting           orthorhombic
_symmetry_space_group_name_H-M   'P 21 21 21'
_symmetry_Int_Tables_number      19
loop_
_symmetry_equiv_pos_site_id
_symmetry_equiv_pos_as_xyz
1 x,y,z
2 1/2+x,1/2-y,-z
3 -x,1/2+y,1/2-z
4 1/2-x,-y,1/2+z
_cell_length_a                   24.6243
_cell_length_b                   4.2175
_cell_length_c                   9.9519
_cell_angle_alpha                90
_cell_angle_beta                 90
_cell_angle_gamma                90
_cell_volume                     1033.53
loop_
_atom_site_label
_atom_site_type_symbol
_atom_site_fract_x
_atom_site_fract_y
_atom_site_fract_z
C1 C 0.366054 0.0865036 0.176412
C2 C 0.416901 -0.0744044 0.178895
C3 C 0.415848 -0.0794066 -0.0956526
C4 C 0.367358 0.074625 -0.0973252
C5 C 0.344309 0.087754 0.30416
C6 C 0.436547 -0.215903 -0.216096
C7 C 0.33876 0.113491 -0.220604
C8 C 0.294303 0.222152 0.344143
N1 N 0.43318 -0.185567 0.294768
N2 N 0.45343 -0.335696 -0.312587
N3 N 0.316601 0.155023 -0.322179
N4 N 0.253491 0.338222 0.376113
S1 S 0.334648 0.26541 0.0379513
S2 S 0.388438 -0.100478 0.413028
S3 S 0.460877 -0.126237 0.040728

#END

data_XXII_List2_38_Price_A423
_database_code_CSD               UNKNWN
_symmetry_cell_setting           orthorhombic
_symmetry_space_group_name_H-M   'P n a 21'
_symmetry_Int_Tables_number      33
loop_
_symmetry_equiv_pos_site_id
_symmetry_equiv_pos_as_xyz
1 x,y,z
2 -x,-y,1/2+z
3 1/2-x,1/2+y,1/2+z
4 1/2+x,1/2-y,z
_cell_length_a                   7.5929
_cell_length_b                   24.6775
_cell_length_c                   5.6916
_cell_angle_alpha                90
_cell_angle_beta                 90
_cell_angle_gamma                90
_cell_volume                     1066.46
loop_
_atom_site_label
_atom_site_type_symbol
_atom_site_fract_x
_atom_site_fract_y
_atom_site_fract_z
C1 C 0.0775799 0.349671 0.0404614
C2 C 0.047386 0.406473 0.0284174
C3 C 0.363386 0.416185 -0.185316
C4 C 0.387561 0.361656 -0.176915
C5 C -0.0253706 0.327568 0.215439
C6 C 0.508728 0.452304 -0.20614
C7 C 0.558974 0.338525 -0.185641
C8 C -0.0372088 0.272868 0.287023
N1 N -0.0656888 0.42725 0.176565
N2 N 0.622938 0.483356 -0.224756
N3 N 0.698144 0.319133 -0.198311
N4 N -0.0482921 0.22799 0.347018
S1 S 0.212261 0.31442 -0.156973
S2 S -0.149516 0.378625 0.341628
S3 S 0.155891 0.448868 -0.175816

#END

data_XXII_List2_39_Price_A858
_database_code_CSD               UNKNWN
_symmetry_cell_setting           orthorhombic
_symmetry_space_group_name_H-M   'P n a 21'
_symmetry_Int_Tables_number      33
loop_
_symmetry_equiv_pos_site_id
_symmetry_equiv_pos_as_xyz
1 x,y,z
2 -x,-y,1/2+z
3 1/2-x,1/2+y,1/2+z
4 1/2+x,1/2-y,z
_cell_length_a                   8.5866
_cell_length_b                   25.0934
_cell_length_c                   4.786
_cell_angle_alpha                90
_cell_angle_beta                 90
_cell_angle_gamma                90
_cell_volume                     1031.22
loop_
_atom_site_label
_atom_site_type_symbol
_atom_site_fract_x
_atom_site_fract_y
_atom_site_fract_z
C1 C 0.350003 0.890051 0.915964
C2 C 0.332335 0.836364 0.825787
C3 C 0.0460668 0.835284 1.06634
C4 C 0.0637921 0.886604 1.15132
C5 C 0.50524 0.90394 0.906734
C6 C -0.0689507 0.802033 1.19082
C7 C -0.0340459 0.908335 1.36258
C8 C 0.576029 0.952841 0.979351
N1 N 0.4586 0.81074 0.752823
N2 N -0.162574 0.774072 1.28696
N3 N -0.113933 0.926088 1.53507
N4 N 0.638415 0.992301 1.03962
S1 S 0.198004 0.932882 1.0114
S2 S 0.611277 0.850326 0.782248
S3 S 0.151437 0.803412 0.796703

#END

data_XXII_List2_40_Price_A333
_database_code_CSD               UNKNWN
_symmetry_cell_setting           monoclinic
_symmetry_space_group_name_H-M   'P 21/c'
_symmetry_Int_Tables_number      14
loop_
_symmetry_equiv_pos_site_id
_symmetry_equiv_pos_as_xyz
1 x,y,z
2 -x,1/2+y,1/2-z
3 -x,-y,-z
4 x,1/2-y,1/2+z
_cell_length_a                   9.2354
_cell_length_b                   10.1266
_cell_length_c                   10.8471
_cell_angle_alpha                90
_cell_angle_beta                 85.3926
_cell_angle_gamma                90
_cell_volume                     1011.18
loop_
_atom_site_label
_atom_site_type_symbol
_atom_site_fract_x
_atom_site_fract_y
_atom_site_fract_z
C1 C 0.774533 0.846228 0.517361
C2 C 0.684228 0.844687 0.416749
C3 C 0.683604 1.11614 0.420912
C4 C 0.768533 1.11651 0.517598
C5 C 0.810486 0.718083 0.545399
C6 C 0.641417 1.23812 0.36897
C7 C 0.810648 1.23939 0.567813
C8 C 0.898562 0.677978 0.639239
N1 N 0.653462 0.729172 0.37182
N2 N 0.602291 1.33446 0.323887
N3 N 0.845363 1.34051 0.606594
N4 N 0.973675 0.646269 0.714994
S1 S 0.833538 0.982034 0.599799
S2 S 0.73058 0.610313 0.447728
S3 S 0.609109 0.98187 0.344596

#END

data_XXII_List2_41_Price_A56
_database_code_CSD               UNKNWN
_symmetry_cell_setting           monoclinic
_symmetry_space_group_name_H-M   'P 21/c'
_symmetry_Int_Tables_number      14
loop_
_symmetry_equiv_pos_site_id
_symmetry_equiv_pos_as_xyz
1 x,y,z
2 -x,1/2+y,1/2-z
3 -x,-y,-z
4 x,1/2-y,1/2+z
_cell_length_a                   10.9727
_cell_length_b                   6.4623
_cell_length_c                   14.65
_cell_angle_alpha                90
_cell_angle_beta                 89.355
_cell_angle_gamma                90
_cell_volume                     1038.75
loop_
_atom_site_label
_atom_site_type_symbol
_atom_site_fract_x
_atom_site_fract_y
_atom_site_fract_z
C1 C 0.30685 0.497086 0.516309
C2 C 0.31366 0.311055 0.464568
C3 C 0.115999 0.439899 0.370881
C4 C 0.111347 0.61827 0.419993
C5 C 0.372064 0.473538 0.595554
C6 C 0.0119233 0.371277 0.322294
C7 C 0.00421923 0.742222 0.42228
C8 C 0.388729 0.620416 0.665763
N1 N 0.376748 0.158305 0.498669
N2 N -0.0734749 0.315858 0.282973
N3 N -0.0816956 0.847376 0.423905
N4 N 0.405251 0.741997 0.722745
S1 S 0.234254 0.724631 0.481521
S2 S 0.436293 0.229346 0.596851
S3 S 0.244751 0.277978 0.357216

#END

data_XXII_List2_42_Price_A3645
_database_code_CSD               UNKNWN
_symmetry_cell_setting           monoclinic
_symmetry_space_group_name_H-M   'P 21/c'
_symmetry_Int_Tables_number      14
loop_
_symmetry_equiv_pos_site_id
_symmetry_equiv_pos_as_xyz
1 x,y,z
2 -x,1/2+y,1/2-z
3 -x,-y,-z
4 x,1/2-y,1/2+z
_cell_length_a                   10.3318
_cell_length_b                   13.8283
_cell_length_c                   7.6885
_cell_angle_alpha                90
_cell_angle_beta                 107.262
_cell_angle_gamma                90
_cell_volume                     1048.99
loop_
_atom_site_label
_atom_site_type_symbol
_atom_site_fract_x
_atom_site_fract_y
_atom_site_fract_z
C1 C 0.92718 0.3769 0.805941
C2 C 0.888908 0.286692 0.865125
C3 C 0.631148 0.353349 0.787258
C4 C 0.668711 0.439301 0.731612
C5 C 1.06609 0.386825 0.871733
C6 C 0.507657 0.345234 0.83268
C7 C 0.586525 0.52322 0.717068
C8 C 1.1423 0.466946 0.843323
N1 N 0.985886 0.231904 0.965084
N2 N 0.405284 0.335496 0.864521
N3 N 0.524093 0.594316 0.701068
N4 N 1.20281 0.534483 0.822058
S1 S 0.816477 0.460092 0.665507
S2 S 1.13424 0.284642 0.993684
S3 S 0.720784 0.243143 0.805652

#END

data_XXII_List2_43_Price_A682
_database_code_CSD               UNKNWN
_symmetry_cell_setting           monoclinic
_symmetry_space_group_name_H-M   'C 2/c'
_symmetry_Int_Tables_number      15
loop_
_symmetry_equiv_pos_site_id
_symmetry_equiv_pos_as_xyz
1 x,y,z
2 -x,y,1/2-z
3 1/2+x,1/2+y,z
4 1/2-x,1/2+y,1/2-z
5 -x,-y,-z
6 x,-y,1/2+z
7 1/2-x,1/2-y,-z
8 1/2+x,1/2-y,1/2+z
_cell_length_a                   14.1426
_cell_length_b                   13.4044
_cell_length_c                   13.7226
_cell_angle_alpha                90
_cell_angle_beta                 53.3653
_cell_angle_gamma                90
_cell_volume                     2087.54
loop_
_atom_site_label
_atom_site_type_symbol
_atom_site_fract_x
_atom_site_fract_y
_atom_site_fract_z
C1 C 0.331859 0.435294 0.289186
C2 C 0.236483 0.381808 0.390285
C3 C 0.197853 0.538361 0.533648
C4 C 0.289657 0.588436 0.436666
C5 C 0.405992 0.368991 0.197152
C6 C 0.156448 0.563005 0.654031
C7 C 0.351083 0.663817 0.451259
C8 C 0.510527 0.393959 0.0825168
N1 N 0.235099 0.284913 0.379649
N2 N 0.119385 0.58216 0.753513
N3 N 0.404418 0.725341 0.458658
N4 N 0.595748 0.418305 -0.0103669
S1 S 0.346567 0.565222 0.283498
S2 S 0.349683 0.249946 0.243219
S3 S 0.119445 0.440195 0.525229

#END

data_XXII_List2_44_Price_A2476
_database_code_CSD               UNKNWN
_symmetry_cell_setting           monoclinic
_symmetry_space_group_name_H-M   'C c'
_symmetry_Int_Tables_number      9
loop_
_symmetry_equiv_pos_site_id
_symmetry_equiv_pos_as_xyz
1 x,y,z
2 x,-y,1/2+z
3 1/2+x,1/2+y,z
4 1/2+x,1/2-y,1/2+z
_cell_length_a                   19.9292
_cell_length_b                   7.0669
_cell_length_c                   14.9065
_cell_angle_alpha                90
_cell_angle_beta                 90.5826
_cell_angle_gamma                90
_cell_volume                     2099.29
loop_
_atom_site_label
_atom_site_type_symbol
_atom_site_fract_x
_atom_site_fract_y
_atom_site_fract_z
C1 C 0.343682 1.27694 0.97218
C2 C 0.35394 1.47054 0.994537
C3 C 0.413031 1.35711 1.14937
C4 C 0.40319 1.17257 1.12709
C5 C 0.293402 1.26305 0.908299
C6 C 0.423283 1.41107 1.24047
C7 C 0.401518 1.02936 1.1941
C8 C 0.267256 1.0973 0.868105
N1 N 0.316375 1.5957 0.953304
N2 N 0.431932 1.45528 1.31477
N3 N 0.400645 0.912855 1.2491
N4 N 0.244734 0.96106 0.836201
S1 S 0.391447 1.08987 1.01585
S2 S 0.265705 1.48802 0.881341
S3 S 0.415512 1.54749 1.07247
C9 C 0.147119 1.00367 0.535431
C10 C 0.139026 1.20051 0.518486
C11 C 0.0784365 1.1113 0.360813
C12 C 0.0861365 0.923658 0.377999
C13 C 0.196724 0.977829 0.599385
C14 C 0.067499 1.17696 0.271577
C15 C 0.084086 0.787799 0.307611
C16 C 0.220913 0.805274 0.63509
N5 N 0.177523 1.31706 0.563717
N6 N 0.057105 1.23359 0.199582
N7 N 0.0821985 0.674192 0.251272
N8 N 0.243381 0.66642 0.664409
S4 S 0.0981183 0.825295 0.486247
S5 S 0.22654 1.19656 0.633071
S6 S 0.079045 1.29317 0.442288

#END

data_XXII_List2_45_Price_A713
_database_code_CSD               UNKNWN
_symmetry_cell_setting           monoclinic
_symmetry_space_group_name_H-M   'P 21/n'
_symmetry_Int_Tables_number      14
loop_
_symmetry_equiv_pos_site_id
_symmetry_equiv_pos_as_xyz
1 x,y,z
2 1/2-x,1/2+y,1/2-z
3 -x,-y,-z
4 1/2+x,1/2-y,1/2+z
_cell_length_a                   16.691
_cell_length_b                   4.0774
_cell_length_c                   16.2274
_cell_angle_alpha                90
_cell_angle_beta                 69.3742
_cell_angle_gamma                90
_cell_volume                     1033.58
loop_
_atom_site_label
_atom_site_type_symbol
_atom_site_fract_x
_atom_site_fract_y
_atom_site_fract_z
C1 C 0.349402 0.694852 0.420348
C2 C 0.302317 0.62757 0.364291
C3 C 0.160529 0.538691 0.509352
C4 C 0.205966 0.600925 0.562587
C5 C 0.435736 0.663511 0.373245
C6 C 0.0806723 0.371238 0.542319
C7 C 0.174407 0.499514 0.652271
C8 C 0.505146 0.705721 0.402867
N1 N 0.346098 0.552779 0.282334
N2 N 0.0159466 0.230892 0.567124
N3 N 0.147425 0.414363 0.725261
N4 N 0.562342 0.742702 0.426986
S1 S 0.304853 0.811158 0.531106
S2 S 0.449547 0.563672 0.265485
S3 S 0.189787 0.655257 0.397712

#END

data_XXII_List2_46_Price_A5541
_database_code_CSD               UNKNWN
_symmetry_cell_setting           orthorhombic
_symmetry_space_group_name_H-M   'P n a 21'
_symmetry_Int_Tables_number      33
loop_
_symmetry_equiv_pos_site_id
_symmetry_equiv_pos_as_xyz
1 x,y,z
2 -x,-y,1/2+z
3 1/2-x,1/2+y,1/2+z
4 1/2+x,1/2-y,z
_cell_length_a                   12.7791
_cell_length_b                   20.3949
_cell_length_c                   4.1215
_cell_angle_alpha                90
_cell_angle_beta                 90
_cell_angle_gamma                90
_cell_volume                     1074.18
loop_
_atom_site_label
_atom_site_type_symbol
_atom_site_fract_x
_atom_site_fract_y
_atom_site_fract_z
C1 C 0.762341 0.0930018 0.08294
C2 C 0.862608 0.0672175 0.00379784
C3 C 0.9348 0.19167 -0.0294933
C4 C 0.838904 0.215447 0.050528
C5 C 0.687156 0.0461674 0.0195873
C6 C 1.00939 0.232004 -0.190652
C7 C 0.809262 0.280942 -0.0240697
C8 C 0.578258 0.0535567 0.0670322
N1 N 0.866419 0.00728319 -0.108723
N2 N 1.07135 0.263699 -0.324743
N3 N 0.781064 0.334097 -0.0759347
N4 N 0.489007 0.0612648 0.105199
S1 S 0.741172 0.170109 0.257363
S2 S 0.747231 -0.024046 -0.1216
S3 S 0.98021 0.111551 0.0555635

#END

data_XXII_List2_47_Price_A414
_database_code_CSD               UNKNWN
_symmetry_cell_setting           orthorhombic
_symmetry_space_group_name_H-M   'P n a 21'
_symmetry_Int_Tables_number      33
loop_
_symmetry_equiv_pos_site_id
_symmetry_equiv_pos_as_xyz
1 x,y,z
2 -x,-y,1/2+z
3 1/2-x,1/2+y,1/2+z
4 1/2+x,1/2-y,z
_cell_length_a                   22.2454
_cell_length_b                   7.1326
_cell_length_c                   6.4849
_cell_angle_alpha                90
_cell_angle_beta                 90
_cell_angle_gamma                90
_cell_volume                     1028.94
loop_
_atom_site_label
_atom_site_type_symbol
_atom_site_fract_x
_atom_site_fract_y
_atom_site_fract_z
C1 C 0.647284 0.455995 0.0746319
C2 C 0.666439 0.52903 -0.118599
C3 C 0.567421 0.747439 -0.119932
C4 C 0.550418 0.678662 0.0666076
C5 C 0.67408 0.284292 0.107589
C6 C 0.524251 0.82709 -0.256193
C7 C 0.489409 0.680029 0.131813
C8 C 0.667479 0.164151 0.27933
N1 N 0.7039 0.427557 -0.226854
N2 N 0.488322 0.883828 -0.370325
N3 N 0.440658 0.682133 0.196263
N4 N 0.661913 0.0648868 0.420123
S1 S 0.601188 0.578774 0.246813
S2 S 0.720489 0.234061 -0.0990382
S3 S 0.642054 0.748284 -0.214388

#END

data_XXII_List2_48_Price_A3115
_database_code_CSD               UNKNWN
_symmetry_cell_setting           monoclinic
_symmetry_space_group_name_H-M   'P 21/c'
_symmetry_Int_Tables_number      14
loop_
_symmetry_equiv_pos_site_id
_symmetry_equiv_pos_as_xyz
1 x,y,z
2 -x,1/2+y,1/2-z
3 -x,-y,-z
4 x,1/2-y,1/2+z
_cell_length_a                   10.9537
_cell_length_b                   7.0757
_cell_length_c                   13.7394
_cell_angle_alpha                90
_cell_angle_beta                 79.4999
_cell_angle_gamma                90
_cell_volume                     1047.04
loop_
_atom_site_label
_atom_site_type_symbol
_atom_site_fract_x
_atom_site_fract_y
_atom_site_fract_z
C1 C 0.792035 0.00222604 0.18828
C2 C 0.759867 0.0036359 0.0925219
C3 C 0.636842 -0.324659 0.137641
C4 C 0.668652 -0.32528 0.228769
C5 C 0.893312 0.118144 0.188165
C6 C 0.603054 -0.495495 0.0947072
C7 C 0.67352 -0.496976 0.28183
C8 C 0.953687 0.153049 0.268922
N1 N 0.827278 0.10833 0.0246908
N2 N 0.575552 -0.635093 0.059718
N3 N 0.678972 -0.637858 0.324313
N4 N 1.00415 0.174785 0.335506
S1 S 0.709841 -0.120937 0.289967
S2 S 0.935467 0.218864 0.072422
S3 S 0.632009 -0.122053 0.0630939

#END

data_XXII_List2_49_Price_A1032
_database_code_CSD               UNKNWN
_symmetry_cell_setting           monoclinic
_symmetry_space_group_name_H-M   'I 2/a'
_symmetry_Int_Tables_number      15
loop_
_symmetry_equiv_pos_site_id
_symmetry_equiv_pos_as_xyz
1 x,y,z
2 1/2-x,y,-z
3 1/2+x,1/2+y,1/2+z
4 -x,1/2+y,1/2-z
5 -x,-y,-z
6 1/2+x,-y,z
7 1/2-x,1/2-y,1/2-z
8 x,1/2-y,1/2+z
_cell_length_a                   19.4309
_cell_length_b                   4.2206
_cell_length_c                   25.3308
_cell_angle_alpha                90
_cell_angle_beta                 89.4807
_cell_angle_gamma                90
_cell_volume                     2077.29
loop_
_atom_site_label
_atom_site_type_symbol
_atom_site_fract_x
_atom_site_fract_y
_atom_site_fract_z
C1 C 0.0341414 0.066311 0.618274
C2 C 0.0318784 -0.0776227 0.669069
C3 C 0.171042 -0.131715 0.665003
C4 C 0.172942 0.00533287 0.616428
C5 C -0.0308107 0.0609096 0.596755
C6 C 0.22875 -0.307427 0.683057
C7 C 0.23272 -0.0188593 0.583793
C8 C -0.0505812 0.178978 0.546959
N1 N -0.0277291 -0.183531 0.685754
N2 N 0.276119 -0.454609 0.69625
N3 N 0.28231 -0.028457 0.557851
N4 N -0.0659162 0.287272 0.506555
S1 S 0.106806 0.235088 0.588094
S2 S -0.0873321 -0.111941 0.641244
S3 S 0.103048 -0.108399 0.711569

#END

data_XXII_List2_50_Price_A2801
_database_code_CSD               UNKNWN
_symmetry_cell_setting           triclinic
_symmetry_space_group_name_H-M   'P -1'
_symmetry_Int_Tables_number      2
loop_
_symmetry_equiv_pos_site_id
_symmetry_equiv_pos_as_xyz
1 x,y,z
2 -x,-y,-z
_cell_length_a                   7.2889
_cell_length_b                   9.7331
_cell_length_c                   8.8888
_cell_angle_alpha                95.306
_cell_angle_beta                 74.0482
_cell_angle_gamma                64.756
_cell_volume                     532.238
loop_
_atom_site_label
_atom_site_type_symbol
_atom_site_fract_x
_atom_site_fract_y
_atom_site_fract_z
C1 C 0.370079 0.230868 0.671002
C2 C 0.262255 0.370228 0.622832
C3 C -0.120465 0.391535 0.79888
C4 C -0.0161711 0.25783 0.843549
C5 C 0.581207 0.147061 0.566378
C6 C -0.339123 0.447032 0.807812
C7 C -0.121552 0.168176 0.897063
C8 C 0.742773 0.0017587 0.570029
N1 N 0.374602 0.394346 0.495431
N2 N -0.519147 0.497862 0.817493
N3 N -0.209148 0.0960311 0.941246
N4 N 0.877609 -0.118671 0.569001
S1 S 0.253064 0.179446 0.841373
S2 S 0.625309 0.249689 0.423947
S3 S -0.00880915 0.513176 0.729397

#END

data_XXII_List2_51_Price_A1138
_database_code_CSD               UNKNWN
_symmetry_cell_setting           monoclinic
_symmetry_space_group_name_H-M   'P c'
_symmetry_Int_Tables_number      7
loop_
_symmetry_equiv_pos_site_id
_symmetry_equiv_pos_as_xyz
1 x,y,z
2 x,-y,1/2+z
_cell_length_a                   9.73
_cell_length_b                   4.2031
_cell_length_c                   25.3234
_cell_angle_alpha                90
_cell_angle_beta                 90.8433
_cell_angle_gamma                90
_cell_volume                     1035.52
loop_
_atom_site_label
_atom_site_type_symbol
_atom_site_fract_x
_atom_site_fract_y
_atom_site_fract_z
C1 C 0.918855 0.664725 0.616807
C2 C 0.924429 0.794032 0.668728
C3 C 0.647634 0.872383 0.663861
C4 C 0.642818 0.750555 0.614118
C5 C 1.04889 0.666213 0.595873
C6 C 0.535121 1.05319 0.68297
C7 C 0.524961 0.798619 0.581108
C8 C 1.08906 0.560586 0.545437
N1 N 1.04462 0.8861 0.686798
N2 N 0.442554 1.20174 0.69771
N3 N 0.426463 0.834569 0.555288
N4 N 1.12245 0.464548 0.504547
S1 S 0.771678 0.516805 0.58464
S2 S 1.16338 0.817682 0.642293
S3 S 0.781928 0.822326 0.710802
C9 C 0.0654619 0.16376 0.879586
C10 C 0.0600263 0.294158 0.827739
C11 C 0.336846 0.371357 0.832563
C12 C 0.341517 0.249322 0.882285
C13 C -0.0645765 0.165553 0.900522
C14 C 0.44929 0.552366 0.813442
C15 C 0.458957 0.298792 0.91546
C16 C -0.104763 0.0593257 0.950921
N5 N -0.0600758 0.387179 0.809717
N6 N 0.541548 0.700186 0.798237
N7 N 0.556949 0.335803 0.941525
N8 N -0.138192 -0.0361966 0.991839
S4 S 0.212617 0.0154056 0.911712
S5 S -0.178904 0.318504 0.854183
S6 S 0.202497 0.321661 0.785632

#END

data_XXII_List2_52_Price_A1855
_database_code_CSD               UNKNWN
_symmetry_cell_setting           orthorhombic
_symmetry_space_group_name_H-M   'P b c a'
_symmetry_Int_Tables_number      61
loop_
_symmetry_equiv_pos_site_id
_symmetry_equiv_pos_as_xyz
1 x,y,z
2 1/2+x,1/2-y,-z
3 -x,1/2+y,1/2-z
4 1/2-x,-y,1/2+z
5 -x,-y,-z
6 1/2-x,1/2+y,z
7 x,1/2-y,1/2+z
8 1/2+x,y,1/2-z
_cell_length_a                   18.8531
_cell_length_b                   9.4149
_cell_length_c                   11.7515
_cell_angle_alpha                90
_cell_angle_beta                 90
_cell_angle_gamma                90
_cell_volume                     2085.89
loop_
_atom_site_label
_atom_site_type_symbol
_atom_site_fract_x
_atom_site_fract_y
_atom_site_fract_z
C1 C 0.528083 0.897358 0.320935
C2 C 0.519142 0.964156 0.21332
C3 C 0.659147 1.02378 0.213168
C4 C 0.667158 0.95949 0.316
C5 C 0.463504 0.890163 0.375677
C6 C 0.708985 1.1272 0.175629
C7 C 0.724023 0.996797 0.389751
C8 C 0.448895 0.8329 0.484327
N1 N 0.455102 1.00501 0.185661
N2 N 0.749344 1.21398 0.148217
N3 N 0.771565 1.02656 0.448014
N4 N 0.436508 0.789224 0.574652
S1 S 0.608715 0.828363 0.369971
S2 S 0.399176 0.962607 0.288372
S3 S 0.589548 0.989444 0.116122

#END

data_XXII_List2_53_Price_A188
_database_code_CSD               UNKNWN
_symmetry_cell_setting           monoclinic
_symmetry_space_group_name_H-M   'P 21'
_symmetry_Int_Tables_number      4
loop_
_symmetry_equiv_pos_site_id
_symmetry_equiv_pos_as_xyz
1 x,y,z
2 -x,1/2+y,1/2-z
_cell_length_a                   7.0738
_cell_length_b                   21.1425
_cell_length_c                   8.3517
_cell_angle_alpha                90
_cell_angle_beta                 124.103
_cell_angle_gamma                90
_cell_volume                     1034.26
loop_
_atom_site_label
_atom_site_type_symbol
_atom_site_fract_x
_atom_site_fract_y
_atom_site_fract_z
C1 C 0.258034 0.10042 0.0662524
C2 C 0.421946 0.103936 0.0185968
C3 C 0.104065 0.163058 -0.315294
C4 C -0.0509082 0.159738 -0.268036
C5 C 0.327617 0.0558754 0.209674
C6 C 0.029025 0.17495 -0.510193
C7 C -0.287918 0.169081 -0.40903
C8 C 0.212319 0.0381997 0.296638
N1 N 0.599713 0.0666975 0.113041
N2 N -0.0369035 0.186597 -0.669383
N3 N -0.483494 0.17621 -0.516795
N4 N 0.118427 0.0246637 0.369739
S1 S 0.0133591 0.147511 -0.032816
S2 S 0.586383 0.0245538 0.272985
S3 S 0.403453 0.156409 -0.154111
C9 C 0.490063 0.880685 0.947025
C10 C 0.327996 0.878413 0.996803
C11 C 0.650197 0.821194 1.33248
C12 C 0.801636 0.82246 1.2811
C13 C 0.42229 0.925198 0.803932
C14 C 0.727939 0.812676 1.52942
C15 C 1.03907 0.813036 1.42048
C16 C 0.534033 0.942568 0.713627
N5 N 0.152608 0.916532 0.904243
N6 N 0.791023 0.805813 1.69014
N7 N 1.23243 0.803011 1.53044
N8 N 0.624412 0.958317 0.639272
S4 S 0.727636 0.830942 1.04165
S5 S 0.166512 0.958053 0.743613
S6 S 0.349988 0.826868 1.17286

#END

data_XXII_List2_54_Price_A200
_database_code_CSD               UNKNWN
_symmetry_cell_setting           monoclinic
_symmetry_space_group_name_H-M   'P 21'
_symmetry_Int_Tables_number      4
loop_
_symmetry_equiv_pos_site_id
_symmetry_equiv_pos_as_xyz
1 x,y,z
2 -x,1/2+y,-z
_cell_length_a                   7.2003
_cell_length_b                   7.4516
_cell_length_c                   9.7434
_cell_angle_alpha                90
_cell_angle_beta                 77.5632
_cell_angle_gamma                90
_cell_volume                     510.503
loop_
_atom_site_label
_atom_site_type_symbol
_atom_site_fract_x
_atom_site_fract_y
_atom_site_fract_z
C1 C 0.765215 0.951455 0.452005
C2 C 0.580947 0.976231 0.423702
C3 C 0.747436 1.04512 0.1507
C4 C 0.92292 1.0229 0.178627
C5 C 0.751233 0.954928 0.595462
C6 C 0.727374 1.12983 0.0237251
C7 C 1.08872 1.08037 0.0809074
C8 C 0.904003 0.936241 0.664312
N1 N 0.439184 0.996301 0.531841
N2 N 0.708395 1.19897 -0.079271
N3 N 1.22826 1.12581 0.00506169
N4 N 1.03089 0.921969 0.719772
S1 S 0.977266 0.917722 0.327687
S2 S 0.516357 0.98357 0.679422
S3 S 0.528621 0.972531 0.254922

#END

data_XXII_List2_55_Price_A489
_database_code_CSD               UNKNWN
_symmetry_cell_setting           monoclinic
_symmetry_space_group_name_H-M   'P 21/n'
_symmetry_Int_Tables_number      14
loop_
_symmetry_equiv_pos_site_id
_symmetry_equiv_pos_as_xyz
1 x,y,z
2 1/2-x,1/2+y,1/2-z
3 -x,-y,-z
4 1/2+x,1/2-y,1/2+z
_cell_length_a                   12.73
_cell_length_b                   6.8183
_cell_length_c                   11.8646
_cell_angle_alpha                90
_cell_angle_beta                 83.3032
_cell_angle_gamma                90
_cell_volume                     1022.78
loop_
_atom_site_label
_atom_site_type_symbol
_atom_site_fract_x
_atom_site_fract_y
_atom_site_fract_z
C1 C 0.35962 0.895096 0.114478
C2 C 0.367795 1.08493 0.0643488
C3 C 0.248264 0.955515 -0.0956369
C4 C 0.241092 0.774481 -0.0473977
C5 C 0.386579 0.905825 0.223569
C6 C 0.176485 1.0118 -0.173247
C7 C 0.16378 0.637197 -0.0747067
C8 C 0.388338 0.751384 0.302726
N1 N 0.397877 1.22856 0.126267
N2 N 0.121405 1.05285 -0.241135
N3 N 0.104164 0.518454 -0.0972794
N4 N 0.389499 0.625026 0.368304
S1 S 0.325821 0.679316 0.0472314
S2 S 0.421221 1.14452 0.251499
S3 S 0.343879 1.13636 -0.0762332

#END

data_XXII_List2_56_Price_A8685
_database_code_CSD               UNKNWN
_symmetry_cell_setting           monoclinic
_symmetry_space_group_name_H-M   'A 2/n'
_symmetry_Int_Tables_number      15
loop_
_symmetry_equiv_pos_site_id
_symmetry_equiv_pos_as_xyz
1 x,y,z
2 1/2-x,y,1/2-z
3 x,1/2+y,1/2+z
4 1/2-x,1/2+y,-z
5 -x,-y,-z
6 1/2+x,-y,1/2+z
7 -x,1/2-y,1/2-z
8 1/2+x,1/2-y,z
_cell_length_a                   13.7074
_cell_length_b                   15.3567
_cell_length_c                   12.7405
_cell_angle_alpha                90
_cell_angle_beta                 52.2268
_cell_angle_gamma                90
_cell_volume                     2119.87
loop_
_atom_site_label
_atom_site_type_symbol
_atom_site_fract_x
_atom_site_fract_y
_atom_site_fract_z
C1 C 0.894604 0.559756 0.929269
C2 C 0.952449 0.582123 0.794595
C3 C 0.878693 0.427031 0.765231
C4 C 0.82339 0.406901 0.894217
C5 C 0.944293 0.609414 0.976175
C6 C 0.913972 0.360818 0.669747
C7 C 0.802126 0.319036 0.938481
C8 C 0.912892 0.60694 1.10449
N1 N 1.03782 0.64233 0.740948
N2 N 0.942021 0.309683 0.5884
N3 N 0.784795 0.248397 0.979139
N4 N 0.890369 0.603822 1.20843
S1 S 0.773256 0.485071 1.02041
S2 S 1.05346 0.678957 0.851818
S3 S 0.912243 0.533933 0.699843

#END

data_XXII_List2_57_Price_A461
_database_code_CSD               UNKNWN
_symmetry_cell_setting           monoclinic
_symmetry_space_group_name_H-M   'C c'
_symmetry_Int_Tables_number      9
loop_
_symmetry_equiv_pos_site_id
_symmetry_equiv_pos_as_xyz
1 x,y,z
2 x,-y,1/2+z
3 1/2+x,1/2+y,z
4 1/2+x,1/2-y,1/2+z
_cell_length_a                   15.4002
_cell_length_b                   10.9832
_cell_length_c                   13.1318
_cell_angle_alpha                90
_cell_angle_beta                 108.167
_cell_angle_gamma                90
_cell_volume                     2110.43
loop_
_atom_site_label
_atom_site_type_symbol
_atom_site_fract_x
_atom_site_fract_y
_atom_site_fract_z
C1 C 0.167107 0.269251 0.669625
C2 C 0.113252 0.163568 0.632288
C3 C 0.0446061 0.274427 0.440323
C4 C 0.0975993 0.373972 0.476898
C5 C 0.192881 0.273517 0.779881
C6 C -0.0364548 0.282869 0.351185
C7 C 0.0730316 0.490309 0.429028
C8 C 0.24593 0.360778 0.851801
N1 N 0.0977503 0.0918779 0.704251
N2 N -0.102702 0.287475 0.278316
N3 N 0.0530914 0.585505 0.390116
N4 N 0.287921 0.429435 0.915575
S1 S 0.200559 0.370241 0.585609
S2 S 0.149876 0.146021 0.825188
S3 S 0.0683219 0.126249 0.494877
C9 C 0.340735 0.760375 0.842875
C10 C 0.404912 0.667246 0.889799
C11 C 0.463499 0.805501 1.06813
C12 C 0.400839 0.892701 1.02251
C13 C 0.31403 0.74962 0.732848
C14 C 0.543842 0.834162 1.15372
C15 C 0.414133 1.01614 1.05652
C16 C 0.251687 0.823449 0.655804
N5 N 0.426781 0.591454 0.824919
N6 N 0.61063 0.855128 1.22269
N7 N 0.42401 1.11754 1.08293
N8 N 0.202216 0.884259 0.590759
S4 S 0.29833 0.863727 0.917189
S5 S 0.368784 0.625503 0.699626
S6 S 0.45427 0.650303 1.02989

#END

data_XXII_List2_58_Price_A3726
_database_code_CSD               UNKNWN
_symmetry_cell_setting           monoclinic
_symmetry_space_group_name_H-M   'P 21/n'
_symmetry_Int_Tables_number      14
loop_
_symmetry_equiv_pos_site_id
_symmetry_equiv_pos_as_xyz
1 x,y,z
2 1/2-x,1/2+y,1/2-z
3 -x,-y,-z
4 1/2+x,1/2-y,1/2+z
_cell_length_a                   13.6573
_cell_length_b                   10.5843
_cell_length_c                   7.0058
_cell_angle_alpha                90
_cell_angle_beta                 82.8302
_cell_angle_gamma                90
_cell_volume                     1004.79
loop_
_atom_site_label
_atom_site_type_symbol
_atom_site_fract_x
_atom_site_fract_y
_atom_site_fract_z
C1 C 0.226827 0.633908 0.905202
C2 C 0.198436 0.635625 0.716653
C3 C 0.0106892 0.679144 0.877006
C4 C 0.0391233 0.679207 1.05622
C5 C 0.316353 0.573193 0.901387
C6 C -0.0899316 0.6586 0.852224
C7 C -0.0305257 0.660626 1.22245
C8 C 0.371181 0.550449 1.05616
N1 N 0.258254 0.582611 0.579388
N2 N -0.172462 0.641989 0.834878
N3 N -0.087027 0.646922 1.35927
N4 N 0.418623 0.531309 1.17974
S1 S 0.161228 0.706981 1.10604
S2 S 0.356522 0.527759 0.66763
S3 S 0.0887065 0.706837 0.660074

#END

data_XXII_List2_59_Price_A621
_database_code_CSD               UNKNWN
_symmetry_cell_setting           monoclinic
_symmetry_space_group_name_H-M   'C 2/c'
_symmetry_Int_Tables_number      15
loop_
_symmetry_equiv_pos_site_id
_symmetry_equiv_pos_as_xyz
1 x,y,z
2 -x,y,1/2-z
3 1/2+x,1/2+y,z
4 1/2-x,1/2+y,1/2-z
5 -x,-y,-z
6 x,-y,1/2+z
7 1/2-x,1/2-y,-z
8 1/2+x,1/2-y,1/2+z
_cell_length_a                   19.1748
_cell_length_b                   4.0709
_cell_length_c                   26.8909
_cell_angle_alpha                90
_cell_angle_beta                 90.8142
_cell_angle_gamma                90
_cell_volume                     2098.86
loop_
_atom_site_label
_atom_site_type_symbol
_atom_site_fract_x
_atom_site_fract_y
_atom_site_fract_z
C1 C 0.216188 0.719673 0.134427
C2 C 0.219725 0.61212 0.0841777
C3 C 0.0788405 0.545475 0.0833688
C4 C 0.0758384 0.649024 0.131349
C5 C 0.281477 0.698044 0.156348
C6 C 0.0215826 0.373964 0.0613101
C7 C 0.0148908 0.594871 0.159815
C8 C 0.301172 0.777886 0.205708
N1 N 0.280606 0.517458 0.0681648
N2 N -0.024508 0.23163 0.0428691
N3 N -0.0357182 0.557828 0.182413
N4 N 0.317764 0.843314 0.246245
S1 S 0.141637 0.870198 0.1636
S2 S 0.339916 0.556651 0.112892
S3 S 0.148286 0.6117 0.0420562

#END

data_XXII_List2_60_Price_A347
_database_code_CSD               UNKNWN
_symmetry_cell_setting           orthorhombic
_symmetry_space_group_name_H-M   'P 21 21 21'
_symmetry_Int_Tables_number      19
loop_
_symmetry_equiv_pos_site_id
_symmetry_equiv_pos_as_xyz
1 x,y,z
2 1/2+x,1/2-y,-z
3 -x,1/2+y,1/2-z
4 1/2-x,-y,1/2+z
_cell_length_a                   9.7156
_cell_length_b                   25.2122
_cell_length_c                   4.1497
_cell_angle_alpha                90
_cell_angle_beta                 90
_cell_angle_gamma                90
_cell_volume                     1016.48
loop_
_atom_site_label
_atom_site_type_symbol
_atom_site_fract_x
_atom_site_fract_y
_atom_site_fract_z
C1 C 0.343465 0.361581 0.537658
C2 C 0.338326 0.414388 0.416545
C3 C 0.616278 0.41067 0.329602
C4 C 0.620782 0.360402 0.447687
C5 C 0.220382 0.349879 0.687223
C6 C 0.740348 0.440099 0.292898
C7 C 0.749343 0.336548 0.525863
C8 C 0.183704 0.30202 0.842155
N1 N 0.224559 0.441 0.463889
N2 N 0.841797 0.463832 0.258239
N3 N 0.854125 0.317025 0.590322
N4 N 0.154601 0.263438 0.979461
S1 S 0.48056 0.316859 0.503022
S2 S 0.111462 0.403844 0.657011
S3 S 0.470072 0.445733 0.194476

#END

data_XXII_List2_61_Price_A7686
_database_code_CSD               UNKNWN
_symmetry_cell_setting           monoclinic
_symmetry_space_group_name_H-M   'P 21/c'
_symmetry_Int_Tables_number      14
loop_
_symmetry_equiv_pos_site_id
_symmetry_equiv_pos_as_xyz
1 x,y,z
2 -x,1/2+y,1/2-z
3 -x,-y,-z
4 x,1/2-y,1/2+z
_cell_length_a                   11.9306
_cell_length_b                   6.9926
_cell_length_c                   14.3851
_cell_angle_alpha                90
_cell_angle_beta                 120.125
_cell_angle_gamma                90
_cell_volume                     1038
loop_
_atom_site_label
_atom_site_type_symbol
_atom_site_fract_x
_atom_site_fract_y
_atom_site_fract_z
C1 C 0.795683 0.560308 0.827605
C2 C 0.77161 0.535552 0.720952
C3 C 0.641019 0.209632 0.705292
C4 C 0.667034 0.230304 0.808238
C5 C 0.896504 0.687106 0.881709
C6 C 0.606447 0.0276073 0.654217
C7 C 0.665165 0.0685273 0.867565
C8 C 0.954252 0.751602 0.989105
N1 N 0.84419 0.632382 0.693346
N2 N 0.578495 -0.121276 0.612828
N3 N 0.662156 -0.0675459 0.912644
N4 N 1.00736 0.806259 1.07731
S1 S 0.709533 0.4474 0.881153
S2 S 0.947915 0.765625 0.79512
S3 S 0.644381 0.394297 0.622946

#END

data_XXII_List2_62_Price_A825
_database_code_CSD               UNKNWN
_symmetry_cell_setting           monoclinic
_symmetry_space_group_name_H-M   'P 21/c'
_symmetry_Int_Tables_number      14
loop_
_symmetry_equiv_pos_site_id
_symmetry_equiv_pos_as_xyz
1 x,y,z
2 -x,1/2+y,1/2-z
3 -x,-y,-z
4 x,1/2-y,1/2+z
_cell_length_a                   6.0581
_cell_length_b                   8.3144
_cell_length_c                   22.7648
_cell_angle_alpha                90
_cell_angle_beta                 63.5933
_cell_angle_gamma                90
_cell_volume                     1027.01
loop_
_atom_site_label
_atom_site_type_symbol
_atom_site_fract_x
_atom_site_fract_y
_atom_site_fract_z
C1 C 0.288725 0.00570113 0.353842
C2 C 0.406327 0.00512138 0.395782
C3 C 0.241756 0.308885 0.432218
C4 C 0.129514 0.308117 0.392113
C5 C 0.388863 -0.113831 0.307455
C6 C 0.297562 0.456935 0.454038
C7 C 0.0666094 0.454443 0.370831
C8 C 0.324884 -0.153244 0.256592
N1 N 0.578784 -0.10219 0.384112
N2 N 0.342339 0.578038 0.471877
N3 N 0.0155143 0.573709 0.353207
N4 N 0.275798 -0.188717 0.214432
S1 S 0.0453079 0.13279 0.362795
S2 S 0.610261 -0.215448 0.321251
S3 S 0.325935 0.136646 0.463125

#END

data_XXII_List2_63_Price_A239
_database_code_CSD               UNKNWN
_symmetry_cell_setting           monoclinic
_symmetry_space_group_name_H-M   'P 21/c'
_symmetry_Int_Tables_number      14
loop_
_symmetry_equiv_pos_site_id
_symmetry_equiv_pos_as_xyz
1 x,y,z
2 -x,1/2+y,1/2-z
3 -x,-y,-z
4 x,1/2-y,1/2+z
_cell_length_a                   9.8843
_cell_length_b                   11.2791
_cell_length_c                   11.1688
_cell_angle_alpha                90
_cell_angle_beta                 55.2935
_cell_angle_gamma                90
_cell_volume                     1023.62
loop_
_atom_site_label
_atom_site_type_symbol
_atom_site_fract_x
_atom_site_fract_y
_atom_site_fract_z
C1 C 0.84819 0.349643 0.850125
C2 C 0.926203 0.418278 0.720216
C3 C 1.18829 0.443751 0.736239
C4 C 1.11323 0.377115 0.859511
C5 C 0.681533 0.344325 0.911118
C6 C 1.32205 0.519203 0.699892
C7 C 1.16826 0.379104 0.952674
C8 C 0.561312 0.28522 1.04092
N1 N 0.832654 0.461875 0.682812
N2 N 1.43105 0.580642 0.671167
N3 N 1.21047 0.378087 1.03081
N4 N 0.46443 0.237404 1.14912
S1 S 0.949088 0.277143 0.916833
S2 S 0.639806 0.420778 0.80165
S3 S 1.14017 0.444754 0.606166

#END

data_XXII_List2_64_Price_A337
_database_code_CSD               UNKNWN
_symmetry_cell_setting           orthorhombic
_symmetry_space_group_name_H-M   'P n a 21'
_symmetry_Int_Tables_number      33
loop_
_symmetry_equiv_pos_site_id
_symmetry_equiv_pos_as_xyz
1 x,y,z
2 -x,-y,1/2+z
3 1/2-x,1/2+y,1/2+z
4 1/2+x,1/2-y,z
_cell_length_a                   22.6115
_cell_length_b                   4.5352
_cell_length_c                   10.033
_cell_angle_alpha                90
_cell_angle_beta                 90
_cell_angle_gamma                90
_cell_volume                     1028.86
loop_
_atom_site_label
_atom_site_type_symbol
_atom_site_fract_x
_atom_site_fract_y
_atom_site_fract_z
C1 C 0.890522 0.985114 0.093466
C2 C 0.840144 0.796269 0.0970306
C3 C 0.838794 0.80072 -0.176342
C4 C 0.886455 0.983172 -0.178851
C5 C 0.903818 1.07298 0.221676
C6 C 0.809022 0.730438 -0.297377
C7 C 0.906921 1.09793 -0.302692
C8 C 0.950415 1.26326 0.259117
N1 N 0.817024 0.742562 0.213984
N2 N 0.784313 0.662298 -0.394134
N3 N 0.924237 1.1917 -0.403153
N4 N 0.987713 1.42903 0.286349
S1 S 0.931408 1.09935 -0.0454689
S2 S 0.854589 0.914243 0.331958
S3 S 0.806741 0.616926 -0.0396087

#END

data_XXII_List2_65_Price_A4108
_database_code_CSD               UNKNWN
_symmetry_cell_setting           orthorhombic
_symmetry_space_group_name_H-M   'P 21 21 21'
_symmetry_Int_Tables_number      19
loop_
_symmetry_equiv_pos_site_id
_symmetry_equiv_pos_as_xyz
1 x,y,z
2 1/2+x,1/2-y,-z
3 -x,1/2+y,1/2-z
4 1/2-x,-y,1/2+z
_cell_length_a                   7.2955
_cell_length_b                   9.7304
_cell_length_c                   14.5158
_cell_angle_alpha                90
_cell_angle_beta                 90
_cell_angle_gamma                90
_cell_volume                     1030.45
loop_
_atom_site_label
_atom_site_type_symbol
_atom_site_fract_x
_atom_site_fract_y
_atom_site_fract_z
C1 C 0.40153 0.42588 0.149259
C2 C 0.581756 0.422241 0.111786
C3 C 0.590067 0.700324 0.117166
C4 C 0.416753 0.703256 0.151286
C5 C 0.317487 0.300874 0.133787
C6 C 0.668149 0.818189 0.0742613
C7 C 0.306959 0.823482 0.142484
C8 C 0.137141 0.267185 0.161175
N1 N 0.63382 0.308203 0.0718141
N2 N 0.740807 0.910602 0.0390789
N3 N 0.217086 0.921562 0.135655
N4 N -0.0106766 0.247326 0.187892
S1 S 0.304471 0.565582 0.207448
S2 S 0.468025 0.192827 0.0776532
S3 S 0.740846 0.558276 0.12133

#END

data_XXII_List2_66_Price_A127
_database_code_CSD               UNKNWN
_symmetry_cell_setting           orthorhombic
_symmetry_space_group_name_H-M   'P 21 21 21'
_symmetry_Int_Tables_number      19
loop_
_symmetry_equiv_pos_site_id
_symmetry_equiv_pos_as_xyz
1 x,y,z
2 1/2+x,1/2-y,-z
3 -x,1/2+y,1/2-z
4 1/2-x,-y,1/2+z
_cell_length_a                   9.147
_cell_length_b                   19.1887
_cell_length_c                   5.8524
_cell_angle_alpha                90
_cell_angle_beta                 90
_cell_angle_gamma                90
_cell_volume                     1027.21
loop_
_atom_site_label
_atom_site_type_symbol
_atom_site_fract_x
_atom_site_fract_y
_atom_site_fract_z
C1 C 0.381868 0.0970984 0.562121
C2 C 0.379466 0.145808 0.745872
C3 C 0.0944562 0.1742 0.64346
C4 C 0.0979146 0.128088 0.467316
C5 C 0.524916 0.0777885 0.520969
C6 C -0.025538 0.221021 0.664958
C7 C -0.019586 0.124921 0.308154
C8 C 0.568179 0.0303487 0.349157
N1 N 0.505137 0.162455 0.83748
N2 N -0.12363 0.258936 0.68644
N3 N -0.113291 0.120002 0.175064
N4 N 0.592983 -0.00848522 0.201737
S1 S 0.232183 0.0644406 0.409654
S2 S 0.639246 0.119471 0.711177
S3 S 0.221527 0.183123 0.868166

#END

data_XXII_List2_67_Price_A3
_database_code_CSD               UNKNWN
_symmetry_cell_setting           monoclinic
_symmetry_space_group_name_H-M   'C 2/c'
_symmetry_Int_Tables_number      15
loop_
_symmetry_equiv_pos_site_id
_symmetry_equiv_pos_as_xyz
1 x,y,z
2 -x,y,1/2-z
3 1/2+x,1/2+y,z
4 1/2-x,1/2+y,1/2-z
5 -x,-y,-z
6 x,-y,1/2+z
7 1/2-x,1/2-y,-z
8 1/2+x,1/2-y,1/2+z
_cell_length_a                   18.5266
_cell_length_b                   8.0392
_cell_length_c                   13.9974
_cell_angle_alpha                90
_cell_angle_beta                 101.296
_cell_angle_gamma                90
_cell_volume                     2044.37
loop_
_atom_site_label
_atom_site_type_symbol
_atom_site_fract_x
_atom_site_fract_y
_atom_site_fract_z
C1 C 0.103846 0.632537 0.71821
C2 C 0.158443 0.730172 0.778928
C3 C 0.182307 0.473007 0.906712
C4 C 0.130014 0.38067 0.848363
C5 C 0.05936 0.734793 0.652592
C6 C 0.206267 0.429624 1.00649
C7 C 0.0985999 0.238627 0.885104
C8 C -0.00156803 0.689307 0.579807
N1 N 0.157465 0.890614 0.763166
N2 N 0.227392 0.392981 1.08744
N3 N 0.0718752 0.121767 0.912599
N4 N -0.0512896 0.649879 0.519848
S1 S 0.0961955 0.415702 0.722812
S2 S 0.0902999 0.93739 0.670962
S3 S 0.228445 0.64737 0.870512

#END

data_XXII_List2_68_Price_A815
_database_code_CSD               UNKNWN
_symmetry_cell_setting           monoclinic
_symmetry_space_group_name_H-M   'P 21'
_symmetry_Int_Tables_number      4
loop_
_symmetry_equiv_pos_site_id
_symmetry_equiv_pos_as_xyz
1 x,y,z
2 -x,1/2+y,1/2-z
_cell_length_a                   7.1088
_cell_length_b                   13.9072
_cell_length_c                   10.3379
_cell_angle_alpha                90
_cell_angle_beta                 83.0717
_cell_angle_gamma                90
_cell_volume                     1014.58
loop_
_atom_site_label
_atom_site_type_symbol
_atom_site_fract_x
_atom_site_fract_y
_atom_site_fract_z
C1 C 0.00344533 0.873753 0.547608
C2 C -0.184328 0.871485 0.512339
C3 C -0.0358397 0.898572 0.257359
C4 C 0.142668 0.90026 0.291783
C5 C -0.00318522 0.852691 0.678501
C6 C -0.0621735 0.901663 0.122983
C7 C 0.301353 0.907531 0.1941
C8 C 0.154109 0.847586 0.749704
N1 N -0.320884 0.851226 0.604672
N2 N -0.0879536 0.904745 0.0141956
N3 N 0.434793 0.915549 0.118076
N4 N 0.285858 0.843818 0.806066
S1 S 0.215542 0.898664 0.448701
S2 S -0.235125 0.8336 0.744333
S3 S -0.254303 0.895709 0.357598
C9 C 0.601872 0.114358 0.632017
C10 C 0.789803 0.116467 0.666385
C11 C 0.641337 0.109835 0.921442
C12 C 0.462596 0.106908 0.887566
C13 C 0.6048 0.142261 0.503738
C14 C 0.671766 0.132348 1.05165
C15 C 0.302763 0.121644 0.982368
C16 C 0.44784 0.15022 0.432585
N5 N 0.924831 0.142698 0.576019
N6 N 0.701134 0.151603 1.15674
N7 N 0.168009 0.131599 1.05675
N8 N 0.317435 0.15746 0.375442
S4 S 0.398456 0.077715 0.732397
S5 S 0.835736 0.165629 0.438921
S6 S 0.853364 0.0835851 0.820159

#END

data_XXII_List2_69_Price_A80
_database_code_CSD               UNKNWN
_symmetry_cell_setting           monoclinic
_symmetry_space_group_name_H-M   'C c'
_symmetry_Int_Tables_number      9
loop_
_symmetry_equiv_pos_site_id
_symmetry_equiv_pos_as_xyz
1 x,y,z
2 x,-y,1/2+z
3 1/2+x,1/2+y,z
4 1/2+x,1/2-y,1/2+z
_cell_length_a                   15.156
_cell_length_b                   6.9895
_cell_length_c                   19.5475
_cell_angle_alpha                90
_cell_angle_beta                 88.7876
_cell_angle_gamma                90
_cell_volume                     2070.26
loop_
_atom_site_label
_atom_site_type_symbol
_atom_site_fract_x
_atom_site_fract_y
_atom_site_fract_z
C1 C 0.0269817 0.444456 0.10626
C2 C 0.00378007 0.639777 0.116344
C3 C -0.153403 0.519922 0.169094
C4 C -0.129561 0.333832 0.160408
C5 C 0.0951411 0.43254 0.0585913
C6 C -0.243958 0.57092 0.177029
C7 C -0.193894 0.185636 0.160604
C8 C 0.137725 0.265915 0.0336892
N1 N 0.0481522 0.767684 0.0809331
N2 N -0.317841 0.612278 0.184172
N3 N -0.245818 0.0633245 0.162879
N4 N 0.172427 0.129397 0.0124415
S1 S -0.0192786 0.25241 0.151967
S2 S 0.124343 0.660921 0.03284
S3 S -0.0801369 0.716106 0.174166
C9 C 0.466707 0.795694 0.392065
C10 C 0.491736 0.988427 0.37859
C11 C 0.647997 0.854659 0.328699
C12 C 0.622187 0.671089 0.340378
C13 C 0.398296 0.79341 0.439729
C14 C 0.739073 0.900798 0.320423
C15 C 0.68473 0.519635 0.342722
C16 C 0.354624 0.630892 0.466962
N5 N 0.448481 1.12285 0.411602
N6 N 0.813213 0.940052 0.31337
N7 N 0.733973 0.392155 0.341428
N8 N 0.319744 0.49655 0.489791
S4 S 0.511031 0.595877 0.349691
S5 S 0.371157 1.02604 0.461363
S6 S 0.576731 1.05315 0.319867

#END

data_XXII_List2_70_Price_A793
_database_code_CSD               UNKNWN
_symmetry_cell_setting           orthorhombic
_symmetry_space_group_name_H-M   'F d d 2'
_symmetry_Int_Tables_number      43
loop_
_symmetry_equiv_pos_site_id
_symmetry_equiv_pos_as_xyz
1 x,y,z
2 -x,-y,z
3 1/4-x,1/4+y,1/4+z
4 1/4+x,1/4-y,1/4+z
5 x,1/2+y,1/2+z
6 -x,1/2-y,1/2+z
7 1/4-x,3/4+y,3/4+z
8 1/4+x,3/4-y,3/4+z
9 1/2+x,y,1/2+z
10 1/2-x,-y,1/2+z
11 3/4-x,1/4+y,3/4+z
12 3/4+x,1/4-y,3/4+z
13 1/2+x,1/2+y,z
14 1/2-x,1/2-y,z
15 3/4-x,3/4+y,1/4+z
16 3/4+x,3/4-y,1/4+z
_cell_length_a                   53.2324
_cell_length_b                   19.3543
_cell_length_c                   4.1191
_cell_angle_alpha                90
_cell_angle_beta                 90
_cell_angle_gamma                90
_cell_volume                     4243.81
loop_
_atom_site_label
_atom_site_type_symbol
_atom_site_fract_x
_atom_site_fract_y
_atom_site_fract_z
C1 C 0.558137 0.218141 0.404903
C2 C 0.583548 0.222254 0.510267
C3 C 0.583376 0.0828753 0.58459
C4 C 0.559144 0.0793668 0.481765
C5 C 0.547288 0.282724 0.423542
C6 C 0.594359 0.0269822 0.758782
C7 C 0.544652 0.0187296 0.538281
C8 C 0.522379 0.301293 0.34342
N1 N 0.591845 0.282878 0.600864
N2 N 0.603706 -0.0169621 0.908312
N3 N 0.533563 -0.032198 0.580668
N4 N 0.50196 0.316857 0.275471
S1 S 0.543217 0.143808 0.258267
S2 S 0.569439 0.341241 0.559727
S3 S 0.604533 0.151665 0.514558

#END

data_XXII_List2_71_Price_A952
_database_code_CSD               UNKNWN
_symmetry_cell_setting           tetragonal
_symmetry_space_group_name_H-M   'P 42/n'
_symmetry_Int_Tables_number      86
loop_
_symmetry_equiv_pos_site_id
_symmetry_equiv_pos_as_xyz
1 x,y,z
2 -y,1/2+x,1/2+z
3 1/2+y,-x,1/2+z
4 1/2-x,1/2-y,z
5 -x,-y,-z
6 y,1/2-x,1/2-z
7 1/2-y,x,1/2-z
8 1/2+x,1/2+y,-z
_cell_length_a                   9.2396
_cell_length_b                   9.2396
_cell_length_c                   25.1776
_cell_angle_alpha                90
_cell_angle_beta                 90
_cell_angle_gamma                90
_cell_volume                     2149.42
loop_
_atom_site_label
_atom_site_type_symbol
_atom_site_fract_x
_atom_site_fract_y
_atom_site_fract_z
C1 C 0.483355 0.954852 0.351499
C2 C 0.503918 0.939817 0.407229
C3 C 0.226892 1.02698 0.421131
C4 C 0.208448 1.03917 0.367776
C5 C 0.616502 0.96545 0.327001
C6 C 0.133564 1.10119 0.456935
C7 C 0.0960532 1.12596 0.345985
C8 C 0.6417 0.981139 0.271943
N1 N 0.637163 0.938815 0.424802
N2 N 0.0577885 1.15945 0.486934
N3 N 0.00504698 1.19524 0.326784
N4 N 0.658709 0.989985 0.226328
S1 S 0.315132 0.948915 0.319602
S2 S 0.750898 0.952847 0.374425
S3 S 0.360018 0.919918 0.452843

#END

data_XXII_List2_72_Price_A1384
_database_code_CSD               UNKNWN
_symmetry_cell_setting           monoclinic
_symmetry_space_group_name_H-M   'I a'
_symmetry_Int_Tables_number      9
loop_
_symmetry_equiv_pos_site_id
_symmetry_equiv_pos_as_xyz
1 x,y,z
2 1/2+x,1/2+y,1/2+z
3 1/2+x,-y,z
4 x,1/2-y,1/2+z
_cell_length_a                   14.8371
_cell_length_b                   7.1047
_cell_length_c                   20.0668
_cell_angle_alpha                90
_cell_angle_beta                 90.0476
_cell_angle_gamma                90
_cell_volume                     2115.3
loop_
_atom_site_label
_atom_site_type_symbol
_atom_site_fract_x
_atom_site_fract_y
_atom_site_fract_z
C1 C 0.208766 0.475106 0.84936
C2 C 0.224132 0.278199 0.855253
C3 C 0.381488 0.35588 0.917092
C4 C 0.365792 0.543703 0.911485
C5 C 0.147254 0.508138 0.799213
C6 C 0.470736 0.286556 0.925702
C7 C 0.437627 0.676213 0.912237
C8 C 0.112751 0.681399 0.775858
N1 N 0.180003 0.167385 0.814665
N2 N 0.54367 0.230082 0.932484
N3 N 0.494984 0.787508 0.91405
N4 N 0.0841386 0.820584 0.753985
S1 S 0.257198 0.644165 0.901837
S2 S 0.113679 0.294299 0.766191
S3 S 0.297406 0.179465 0.9153
C9 C 0.279434 0.6942 0.154073
C10 C 0.26328 0.498726 0.144442
C11 C 0.105821 0.587874 0.084446
C12 C 0.12195 0.774245 0.0939952
C13 C 0.341949 0.718198 0.204195
C14 C 0.0165883 0.52097 0.0735851
C15 C 0.0501618 0.906921 0.0954398
C16 C 0.376955 0.887847 0.230332
N5 N 0.307807 0.381142 0.182318
N6 N -0.0556497 0.464853 0.0632531
N7 N -0.00831657 1.01536 0.0986795
N8 N 0.405937 1.02338 0.254676
S4 S 0.230429 0.872809 0.106057
S5 S 0.375482 0.499198 0.232565
S6 S 0.189112 0.409834 0.0831167

#END

data_XXII_List2_73_Price_A3102
_database_code_CSD               UNKNWN
_symmetry_cell_setting           monoclinic
_symmetry_space_group_name_H-M   'P 21/c'
_symmetry_Int_Tables_number      14
loop_
_symmetry_equiv_pos_site_id
_symmetry_equiv_pos_as_xyz
1 x,y,z
2 -x,1/2+y,1/2-z
3 -x,-y,-z
4 x,1/2-y,1/2+z
_cell_length_a                   6.9771
_cell_length_b                   6.8919
_cell_length_c                   22.1826
_cell_angle_alpha                90
_cell_angle_beta                 96.0476
_cell_angle_gamma                90
_cell_volume                     1060.72
loop_
_atom_site_label
_atom_site_type_symbol
_atom_site_fract_x
_atom_site_fract_y
_atom_site_fract_z
C1 C 0.780922 0.963403 0.348652
C2 C 0.586951 1.00964 0.357146
C3 C 0.724653 1.24585 0.448917
C4 C 0.909247 1.2031 0.439282
C5 C 0.785803 0.789815 0.317993
C6 C 0.681669 1.31893 0.505971
C7 C 1.06409 1.23001 0.485582
C8 C 0.947239 0.68955 0.300149
N1 N 0.453201 0.88737 0.335877
N2 N 0.647934 1.37821 0.552745
N3 N 1.19068 1.25432 0.523245
N4 N 1.07665 0.601749 0.285419
S1 S 0.977211 1.11633 0.369414
S2 S 0.55248 0.705568 0.301911
S3 S 0.521707 1.22246 0.394443

#END

data_XXII_List2_74_Price_A537
_database_code_CSD               UNKNWN
_symmetry_cell_setting           orthorhombic
_symmetry_space_group_name_H-M   'P 21 21 21'
_symmetry_Int_Tables_number      19
loop_
_symmetry_equiv_pos_site_id
_symmetry_equiv_pos_as_xyz
1 x,y,z
2 1/2+x,1/2-y,-z
3 -x,1/2+y,1/2-z
4 1/2-x,-y,1/2+z
_cell_length_a                   6.8184
_cell_length_b                   22.5369
_cell_length_c                   6.9179
_cell_angle_alpha                90
_cell_angle_beta                 90
_cell_angle_gamma                90
_cell_volume                     1063.04
loop_
_atom_site_label
_atom_site_type_symbol
_atom_site_fract_x
_atom_site_fract_y
_atom_site_fract_z
C1 C 0.774128 0.850315 0.721136
C2 C 0.717539 0.85867 0.917116
C3 C 0.50141 0.952302 0.798838
C4 C 0.552887 0.94233 0.611775
C5 C 0.946336 0.818321 0.714497
C6 C 0.436622 1.00935 0.859759
C7 C 0.544803 0.988114 0.470625
C8 C 1.05228 0.800026 0.549354
N1 N 0.831376 0.836277 1.05068
N2 N 0.383243 1.05582 0.909979
N3 N 0.533879 1.02432 0.351458
N4 N 1.13896 0.783764 0.414791
S1 S 0.630288 0.872202 0.524009
S2 S 1.01698 0.801266 0.947983
S3 S 0.503838 0.89806 0.983937

#END

data_XXII_List2_75_Price_A959
_database_code_CSD               UNKNWN
_symmetry_cell_setting           monoclinic
_symmetry_space_group_name_H-M   'C 2/c'
_symmetry_Int_Tables_number      15
loop_
_symmetry_equiv_pos_site_id
_symmetry_equiv_pos_as_xyz
1 x,y,z
2 -x,y,1/2-z
3 1/2+x,1/2+y,z
4 1/2-x,1/2+y,1/2-z
5 -x,-y,-z
6 x,-y,1/2+z
7 1/2-x,1/2-y,-z
8 1/2+x,1/2-y,1/2+z
_cell_length_a                   25.7386
_cell_length_b                   4.1826
_cell_length_c                   19.4989
_cell_angle_alpha                90
_cell_angle_beta                 90.103
_cell_angle_gamma                90
_cell_volume                     2099.14
loop_
_atom_site_label
_atom_site_type_symbol
_atom_site_fract_x
_atom_site_fract_y
_atom_site_fract_z
C1 C 0.117175 0.420851 0.535359
C2 C 0.16733 0.563933 0.533792
C3 C 0.164974 0.601063 0.672819
C4 C 0.116896 0.466609 0.674062
C5 C 0.0954578 0.433953 0.470701
C6 C 0.184028 0.76749 0.73136
C7 C 0.0855098 0.486568 0.73394
C8 C 0.0461128 0.320632 0.450203
N1 N 0.183401 0.6759 0.474895
N2 N 0.199399 0.901409 0.779507
N3 N 0.0604577 0.495993 0.78342
N4 N 0.00579621 0.220781 0.433939
S1 S 0.0875749 0.246715 0.607002
S2 S 0.13905 0.611581 0.415175
S3 S 0.209964 0.584604 0.604646

#END

data_XXII_List2_76_Price_A958
_database_code_CSD               UNKNWN
_symmetry_cell_setting           monoclinic
_symmetry_space_group_name_H-M   'P 21/c'
_symmetry_Int_Tables_number      14
loop_
_symmetry_equiv_pos_site_id
_symmetry_equiv_pos_as_xyz
1 x,y,z
2 -x,1/2+y,1/2-z
3 -x,-y,-z
4 x,1/2-y,1/2+z
_cell_length_a                   9.6889
_cell_length_b                   9.6587
_cell_length_c                   11.2148
_cell_angle_alpha                90
_cell_angle_beta                 86.5556
_cell_angle_gamma                90
_cell_volume                     1047.61
loop_
_atom_site_label
_atom_site_type_symbol
_atom_site_fract_x
_atom_site_fract_y
_atom_site_fract_z
C1 C 0.756976 0.281693 0.0245344
C2 C 0.845066 0.278569 -0.081658
C3 C 0.80323 0.555292 -0.10602
C4 C 0.719385 0.557423 -0.00446541
C5 C 0.717043 0.148501 0.0545893
C6 C 0.803114 0.667594 -0.188252
C7 C 0.63327 0.673911 0.0230334
C8 C 0.629498 0.105749 0.15299
N1 N 0.871816 0.157363 -0.12968
N2 N 0.808836 0.758108 -0.25663
N3 N 0.56589 0.770515 0.0474699
N4 N 0.558318 0.0725576 0.23513
S1 S 0.7098 0.429241 0.108066
S2 S 0.793849 0.0346877 -0.048199
S3 S 0.924491 0.42547 -0.149497

#END

data_XXII_List2_77_Price_A1134
_database_code_CSD               UNKNWN
_symmetry_cell_setting           orthorhombic
_symmetry_space_group_name_H-M   'P c a 21'
_symmetry_Int_Tables_number      29
loop_
_symmetry_equiv_pos_site_id
_symmetry_equiv_pos_as_xyz
1 x,y,z
2 -x,-y,1/2+z
3 1/2-x,y,1/2+z
4 1/2+x,-y,z
_cell_length_a                   24.9532
_cell_length_b                   5.929
_cell_length_c                   7.1679
_cell_angle_alpha                90
_cell_angle_beta                 90
_cell_angle_gamma                90
_cell_volume                     1060.47
loop_
_atom_site_label
_atom_site_type_symbol
_atom_site_fract_x
_atom_site_fract_y
_atom_site_fract_z
C1 C 0.851641 0.0374106 0.120819
C2 C 0.908405 0.0352305 0.138445
C3 C 0.913722 0.261865 -0.187587
C4 C 0.859355 0.26581 -0.200095
C5 C 0.830071 -0.133678 0.227194
C6 C 0.946083 0.285772 -0.349876
C7 C 0.833043 0.288189 -0.375087
C8 C 0.775578 -0.192471 0.249777
N1 N 0.92959 -0.119373 0.245718
N2 N 0.972268 0.31088 -0.482322
N3 N 0.811447 0.309926 -0.517619
N4 N 0.731135 -0.247017 0.267291
S1 S 0.816363 0.243275 -0.00400128
S2 S 0.881568 -0.273958 0.339511
S3 S 0.950196 0.231104 0.0226398

#END

data_XXII_List2_78_Price_A201
_database_code_CSD               UNKNWN
_symmetry_cell_setting           monoclinic
_symmetry_space_group_name_H-M   'P 21/c'
_symmetry_Int_Tables_number      14
loop_
_symmetry_equiv_pos_site_id
_symmetry_equiv_pos_as_xyz
1 x,y,z
2 -x,1/2+y,1/2-z
3 -x,-y,-z
4 x,1/2-y,1/2+z
_cell_length_a                   7.1157
_cell_length_b                   13.0188
_cell_length_c                   10.9898
_cell_angle_alpha                90
_cell_angle_beta                 81.9786
_cell_angle_gamma                90
_cell_volume                     1008.11
loop_
_atom_site_label
_atom_site_type_symbol
_atom_site_fract_x
_atom_site_fract_y
_atom_site_fract_z
C1 C 0.669262 0.716555 0.376783
C2 C 0.861199 0.684281 0.372215
C3 C 0.750014 0.490996 0.324199
C4 C 0.567141 0.522587 0.328287
C5 C 0.645917 0.810012 0.43608
C6 C 0.791376 0.384802 0.336082
C7 C 0.414805 0.450868 0.342658
C8 C 0.4766 0.867776 0.459668
N1 N 0.975915 0.744974 0.421761
N2 N 0.821941 0.297528 0.343707
N3 N 0.287651 0.394037 0.352359
N4 N 0.33832 0.916215 0.477514
S1 S 0.493103 0.650929 0.311585
S2 S 0.860737 0.848875 0.476782
S3 S 0.953549 0.570121 0.300515

#END

data_XXII_List2_79_Price_A493
_database_code_CSD               UNKNWN
_symmetry_cell_setting           monoclinic
_symmetry_space_group_name_H-M   'P 21/c'
_symmetry_Int_Tables_number      14
loop_
_symmetry_equiv_pos_site_id
_symmetry_equiv_pos_as_xyz
1 x,y,z
2 -x,1/2+y,1/2-z
3 -x,-y,-z
4 x,1/2-y,1/2+z
_cell_length_a                   9.6714
_cell_length_b                   4.2441
_cell_length_c                   25.1263
_cell_angle_alpha                90
_cell_angle_beta                 88.0163
_cell_angle_gamma                90
_cell_volume                     1030.73
loop_
_atom_site_label
_atom_site_type_symbol
_atom_site_fract_x
_atom_site_fract_y
_atom_site_fract_z
C1 C 0.420696 0.427279 0.132585
C2 C 0.424305 0.303415 0.0799469
C3 C 0.14682 0.216339 0.0895163
C4 C 0.144188 0.33684 0.139674
C5 C 0.552095 0.421861 0.152171
C6 C 0.0354575 0.0274564 0.0721272
C7 C 0.0289597 0.281839 0.175226
C8 C 0.595777 0.520273 0.2026
N1 N 0.544363 0.211308 0.0600444
N2 N -0.0534094 -0.133363 0.0580719
N3 N -0.067259 0.239863 0.203319
N4 N 0.632742 0.598618 0.244082
S1 S 0.273657 0.579326 0.166134
S2 S 0.665342 0.273324 0.103623
S3 S 0.278202 0.278046 0.039947

#END

data_XXII_List2_80_Price_A1965
_database_code_CSD               UNKNWN
_symmetry_cell_setting           monoclinic
_symmetry_space_group_name_H-M   'P 21/c'
_symmetry_Int_Tables_number      14
loop_
_symmetry_equiv_pos_site_id
_symmetry_equiv_pos_as_xyz
1 x,y,z
2 -x,1/2+y,1/2-z
3 -x,-y,-z
4 x,1/2-y,1/2+z
_cell_length_a                   15.8943
_cell_length_b                   4.2513
_cell_length_c                   19.3158
_cell_angle_alpha                90
_cell_angle_beta                 52.9059
_cell_angle_gamma                90
_cell_volume                     1041.08
loop_
_atom_site_label
_atom_site_type_symbol
_atom_site_fract_x
_atom_site_fract_y
_atom_site_fract_z
C1 C 0.265241 0.861372 0.901059
C2 C 0.163687 0.718858 0.95094
C3 C 0.171049 0.690715 1.08732
C4 C 0.2683 0.825277 1.03923
C5 C 0.309488 0.83721 0.814083
C6 C 0.135014 0.518931 1.16387
C7 C 0.335737 0.79721 1.06433
C8 C 0.409568 0.947461 0.743278
N1 N 0.131288 0.597186 0.908559
N2 N 0.10626 0.372467 1.22529
N3 N 0.389895 0.782109 1.08588
N4 N 0.491157 1.04484 0.685683
S1 S 0.323121 1.04837 0.9436
S2 S 0.221384 0.650985 0.803233
S3 S 0.0780211 0.711308 1.06551

#END

data_XXII_List2_81_Price_A1161
_database_code_CSD               UNKNWN
_symmetry_cell_setting           monoclinic
_symmetry_space_group_name_H-M   'P 2/c'
_symmetry_Int_Tables_number      13
loop_
_symmetry_equiv_pos_site_id
_symmetry_equiv_pos_as_xyz
1 x,y,z
2 -x,y,1/2-z
3 -x,-y,-z
4 x,-y,1/2+z
_cell_length_a                   7.7484
_cell_length_b                   5.42
_cell_length_c                   26.0536
_cell_angle_alpha                90
_cell_angle_beta                 103.27
_cell_angle_gamma                90
_cell_volume                     1064.94
loop_
_atom_site_label
_atom_site_type_symbol
_atom_site_fract_x
_atom_site_fract_y
_atom_site_fract_z
C1 C 0.98059 0.0109479 0.85397
C2 C 1.00353 0.0209481 0.909678
C3 C 1.32088 0.239623 0.91512
C4 C 1.29521 0.231946 0.861776
C5 C 0.856826 -0.167404 0.833625
C6 C 1.4938 0.262011 0.948364
C7 C 1.44112 0.243521 0.837211
C8 C 0.795504 -0.23695 0.780285
N1 N 0.909558 -0.131401 0.931132
N2 N 1.62979 0.287425 0.977947
N3 N 1.56101 0.255605 0.817483
N4 N 0.747238 -0.293213 0.736283
S1 S 1.08407 0.212203 0.817857
S2 S 0.780151 -0.298083 0.8847
S3 S 1.15011 0.229231 0.950042

#END

data_XXII_List2_82_Price_A5240
_database_code_CSD               UNKNWN
_symmetry_cell_setting           monoclinic
_symmetry_space_group_name_H-M   'P 21/n'
_symmetry_Int_Tables_number      14
loop_
_symmetry_equiv_pos_site_id
_symmetry_equiv_pos_as_xyz
1 x,y,z
2 1/2-x,1/2+y,1/2-z
3 -x,-y,-z
4 1/2+x,1/2-y,1/2+z
_cell_length_a                   6.9365
_cell_length_b                   15.7124
_cell_length_c                   9.7136
_cell_angle_alpha                90
_cell_angle_beta                 103.744
_cell_angle_gamma                90
_cell_volume                     1028.36
loop_
_atom_site_label
_atom_site_type_symbol
_atom_site_fract_x
_atom_site_fract_y
_atom_site_fract_z
C1 C 0.461117 0.599198 0.655966
C2 C 0.660356 0.62914 0.685483
C3 C 0.653017 0.641596 0.96286
C4 C 0.462958 0.612676 0.933943
C5 C 0.377858 0.606337 0.51265
C6 C 0.733586 0.685043 1.09233
C7 C 0.343171 0.623224 1.03304
C8 C 0.183084 0.584322 0.439201
N1 N 0.726983 0.656506 0.578302
N2 N 0.797482 0.7212 1.19765
N3 N 0.24366 0.628065 1.11356
N4 N 0.0228423 0.566206 0.378851
S1 S 0.341981 0.556244 0.78012
S2 S 0.553206 0.646605 0.430015
S3 S 0.82359 0.628479 0.85532

#END

data_XXII_List2_83_Price_A812
_database_code_CSD               UNKNWN
_symmetry_cell_setting           monoclinic
_symmetry_space_group_name_H-M   'P 21'
_symmetry_Int_Tables_number      4
loop_
_symmetry_equiv_pos_site_id
_symmetry_equiv_pos_as_xyz
1 x,y,z
2 -x,1/2+y,-z
_cell_length_a                   6.6768
_cell_length_b                   7.2792
_cell_length_c                   12.608
_cell_angle_alpha                90
_cell_angle_beta                 117.783
_cell_angle_gamma                90
_cell_volume                     542.132
loop_
_atom_site_label
_atom_site_type_symbol
_atom_site_fract_x
_atom_site_fract_y
_atom_site_fract_z
C1 C 0.959715 0.926144 0.307167
C2 C 1.16245 1.00437 0.316402
C3 C 0.907053 1.22221 0.128314
C4 C 0.714927 1.14666 0.120955
C5 C 1.00629 0.756211 0.361636
C6 C 0.908815 1.30836 0.0273847
C7 C 0.51049 1.14316 0.0109374
C8 C 0.855179 0.63157 0.373035
N1 N 1.34844 0.908143 0.371602
N2 N 0.919428 1.37952 -0.0523473
N3 N 0.341128 1.1387 -0.0777171
N4 N 0.736795 0.526107 0.385173
S1 S 0.698635 1.04002 0.243205
S2 S 1.29316 0.713611 0.420174
S3 S 1.1719 1.22423 0.25931

#END

data_XXII_List2_84_Price_A362
_database_code_CSD               UNKNWN
_symmetry_cell_setting           orthorhombic
_symmetry_space_group_name_H-M   'P b c n'
_symmetry_Int_Tables_number      60
loop_
_symmetry_equiv_pos_site_id
_symmetry_equiv_pos_as_xyz
1 x,y,z
2 1/2+x,1/2-y,-z
3 -x,y,1/2-z
4 1/2-x,1/2-y,1/2+z
5 -x,-y,-z
6 1/2-x,1/2+y,z
7 x,-y,1/2+z
8 1/2+x,1/2+y,1/2-z
_cell_length_a                   15.5315
_cell_length_b                   11.2725
_cell_length_c                   11.8017
_cell_angle_alpha                90
_cell_angle_beta                 90
_cell_angle_gamma                90
_cell_volume                     2066.23
loop_
_atom_site_label
_atom_site_type_symbol
_atom_site_fract_x
_atom_site_fract_y
_atom_site_fract_z
C1 C 0.130268 0.826256 0.746086
C2 C 0.173382 0.886294 0.835749
C3 C 0.169544 0.681943 0.95722
C4 C 0.128241 0.625452 0.871306
C5 C 0.0956444 0.908973 0.672945
C6 C 0.169235 0.633865 1.06879
C7 C 0.0844043 0.516422 0.89042
C8 C 0.0475369 0.883816 0.574179
N1 N 0.173029 1.00232 0.833462
N2 N 0.172328 0.597653 1.16089
N3 N 0.0489421 0.426566 0.902747
N4 N 0.00655901 0.861663 0.494552
S1 S 0.124889 0.672262 0.728351
S2 S 0.121235 1.04965 0.719841
S3 S 0.229831 0.814388 0.945919

#END

data_XXII_List2_85_Price_A729
_database_code_CSD               UNKNWN
_symmetry_cell_setting           monoclinic
_symmetry_space_group_name_H-M   'C 2/c'
_symmetry_Int_Tables_number      15
loop_
_symmetry_equiv_pos_site_id
_symmetry_equiv_pos_as_xyz
1 x,y,z
2 -x,y,1/2-z
3 1/2+x,1/2+y,z
4 1/2-x,1/2+y,1/2-z
5 -x,-y,-z
6 x,-y,1/2+z
7 1/2-x,1/2-y,-z
8 1/2+x,1/2-y,1/2+z
_cell_length_a                   15.3179
_cell_length_b                   6.9861
_cell_length_c                   19.1974
_cell_angle_alpha                90
_cell_angle_beta                 85.6881
_cell_angle_gamma                90
_cell_volume                     2048.54
loop_
_atom_site_label
_atom_site_type_symbol
_atom_site_fract_x
_atom_site_fract_y
_atom_site_fract_z
C1 C 0.0202789 0.649371 0.604001
C2 C -0.00149725 0.845101 0.61615
C3 C -0.160263 0.729296 0.670959
C4 C -0.137682 0.542947 0.660106
C5 C 0.0882127 0.637371 0.55281
C6 C -0.249857 0.785069 0.677966
C7 C -0.201734 0.397746 0.654207
C8 C 0.12864 0.468967 0.525289
N1 N 0.0436158 0.973245 0.57909
N2 N -0.323008 0.830521 0.684041
N3 N -0.251165 0.272455 0.65086
N4 N 0.158168 0.33014 0.499857
S1 S -0.0280221 0.459474 0.652298
S2 S 0.118934 0.865855 0.526736
S3 S -0.0852948 0.919479 0.678624

#END

data_XXII_List2_86_Price_A103
_database_code_CSD               UNKNWN
_symmetry_cell_setting           orthorhombic
_symmetry_space_group_name_H-M   'P 21 21 21'
_symmetry_Int_Tables_number      19
loop_
_symmetry_equiv_pos_site_id
_symmetry_equiv_pos_as_xyz
1 x,y,z
2 1/2+x,1/2-y,-z
3 -x,1/2+y,1/2-z
4 1/2-x,-y,1/2+z
_cell_length_a                   7.4291
_cell_length_b                   6.7881
_cell_length_c                   20.4826
_cell_angle_alpha                90
_cell_angle_beta                 90
_cell_angle_gamma                90
_cell_volume                     1032.93
loop_
_atom_site_label
_atom_site_type_symbol
_atom_site_fract_x
_atom_site_fract_y
_atom_site_fract_z
C1 C 0.744605 0.702239 0.718244
C2 C 0.705308 0.898204 0.698036
C3 C 0.764913 0.785542 0.572704
C4 C 0.802384 0.598844 0.592413
C5 C 0.779561 0.70133 0.784398
C6 C 0.818165 0.850494 0.509513
C7 C 0.892156 0.464092 0.550332
C8 C 0.825153 0.536069 0.822934
N1 N 0.708396 1.03547 0.742849
N2 N 0.860197 0.903751 0.457796
N3 N 0.965437 0.3488 0.517888
N4 N 0.864345 0.397907 0.853275
S1 S 0.741846 0.49314 0.668213
S2 S 0.756482 0.937566 0.814587
S3 S 0.645932 0.965531 0.61763

#END

data_XXII_List2_87_Price_A353
_database_code_CSD               UNKNWN
_symmetry_cell_setting           orthorhombic
_symmetry_space_group_name_H-M   'P b c a'
_symmetry_Int_Tables_number      61
loop_
_symmetry_equiv_pos_site_id
_symmetry_equiv_pos_as_xyz
1 x,y,z
2 1/2+x,1/2-y,-z
3 -x,1/2+y,1/2-z
4 1/2-x,-y,1/2+z
5 -x,-y,-z
6 1/2-x,1/2+y,z
7 x,1/2-y,1/2+z
8 1/2+x,y,1/2-z
_cell_length_a                   7.5003
_cell_length_b                   23.7351
_cell_length_c                   11.7744
_cell_angle_alpha                90
_cell_angle_beta                 90
_cell_angle_gamma                90
_cell_volume                     2096.08
loop_
_atom_site_label
_atom_site_type_symbol
_atom_site_fract_x
_atom_site_fract_y
_atom_site_fract_z
C1 C 0.0364508 0.103139 0.998712
C2 C 0.110267 0.0934352 1.10821
C3 C 0.0115811 0.199322 1.16301
C4 C -0.0632582 0.206678 1.05891
C5 C 0.11316 0.0667333 0.92166
C6 C 0.0691981 0.246026 1.22938
C7 C -0.0842075 0.261255 1.01096
C8 C 0.0777153 0.0620125 0.804187
N1 N 0.232024 0.0542454 1.11742
N2 N 0.120643 0.282753 1.28582
N3 N -0.102475 0.305967 0.97242
N4 N 0.0489683 0.0582763 0.70751
S1 S -0.140424 0.149739 0.974568
S2 S 0.264019 0.0242871 0.992415
S3 S 0.0454252 0.132989 1.2286

#END

data_XXII_List2_88_Price_A97
_database_code_CSD               UNKNWN
_symmetry_cell_setting           monoclinic
_symmetry_space_group_name_H-M   'C c'
_symmetry_Int_Tables_number      9
loop_
_symmetry_equiv_pos_site_id
_symmetry_equiv_pos_as_xyz
1 x,y,z
2 x,-y,1/2+z
3 1/2+x,1/2+y,z
4 1/2+x,1/2-y,1/2+z
_cell_length_a                   18.0596
_cell_length_b                   7.1515
_cell_length_c                   8.9948
_cell_angle_alpha                90
_cell_angle_beta                 64.2388
_cell_angle_gamma                90
_cell_volume                     1046.25
loop_
_atom_site_label
_atom_site_type_symbol
_atom_site_fract_x
_atom_site_fract_y
_atom_site_fract_z
C1 C 0.43841 1.08935 0.0482772
C2 C 0.483321 0.939832 0.0745236
C3 C 0.615009 1.17053 -0.024594
C4 C 0.570765 1.31271 -0.0463059
C5 C 0.371182 1.01837 0.0325005
C6 C 0.70251 1.17308 -0.103961
C7 C 0.610029 1.46907 -0.147691
C8 C 0.310715 1.11842 0.00532309
N1 N 0.455242 0.770318 0.0788442
N2 N 0.773944 1.17267 -0.163956
N3 N 0.639739 1.5989 -0.229776
N4 N 0.260878 1.20106 -0.0163989
S1 S 0.462034 1.32644 0.0506302
S2 S 0.369634 0.778151 0.0549802
S3 S 0.573234 0.97297 0.103014

#END

data_XXII_List2_89_Price_A1963
_database_code_CSD               UNKNWN
_symmetry_space_group_name_H-M   Unknown
_symmetry_Int_Tables_number      0
loop_
_symmetry_equiv_pos_site_id
_symmetry_equiv_pos_as_xyz
1 x,y,z
2 1/2-x,1/2+y,z
3 x,1/2+y,1/2+z
4 1/2-x,y,1/2+z
_cell_length_a                   21.3339
_cell_length_b                   11.5224
_cell_length_c                   8.4085
_cell_angle_alpha                90.1109
_cell_angle_beta                 90
_cell_angle_gamma                90
_cell_volume                     2066.95
loop_
_atom_site_label
_atom_site_type_symbol
_atom_site_fract_x
_atom_site_fract_y
_atom_site_fract_z
C1 C 0.358809 0.667696 0.0526679
C2 C 0.357793 0.58892 -0.077863
C3 C 0.417116 0.751964 -0.254926
C4 C 0.418317 0.826006 -0.129034
C5 C 0.315364 0.63304 0.164342
C6 C 0.42598 0.794177 -0.412326
C7 C 0.42972 0.946647 -0.149934
C8 C 0.301261 0.687568 0.310713
N1 N 0.318352 0.502186 -0.0702902
N2 N 0.433378 0.826171 -0.54195
N3 N 0.439265 1.04572 -0.158846
N4 N 0.28832 0.732109 0.430402
S1 S 0.409871 0.785776 0.0728475
S2 S 0.27951 0.507072 0.0995042
S3 S 0.407391 0.599797 -0.245265
C9 C 0.642692 0.322047 0.242526
C10 C 0.642824 0.401004 0.112557
C11 C 0.58346 0.23734 -0.0641678
C12 C 0.583085 0.163016 0.0611171
C13 C 0.686311 0.357678 0.353431
C14 C 0.573895 0.194676 -0.221276
C15 C 0.571767 0.042348 0.0395939
C16 C 0.700562 0.302008 0.498643
N5 N 0.681751 0.488562 0.120037
N6 N 0.565872 0.159564 -0.349311
N7 N 0.561329 -0.0564311 0.0304042
N8 N 0.713698 0.255472 0.616517
S4 S 0.592592 0.202683 0.263101
S5 S 0.721238 0.484308 0.288944
S6 S 0.592767 0.389561 -0.0539381

#END

data_XXII_List2_90_Price_A316
_database_code_CSD               UNKNWN
_symmetry_cell_setting           monoclinic
_symmetry_space_group_name_H-M   'P 21/c'
_symmetry_Int_Tables_number      14
loop_
_symmetry_equiv_pos_site_id
_symmetry_equiv_pos_as_xyz
1 x,y,z
2 -x,1/2+y,1/2-z
3 -x,-y,-z
4 x,1/2-y,1/2+z
_cell_length_a                   5.803
_cell_length_b                   7.6464
_cell_length_c                   24.3677
_cell_angle_alpha                90
_cell_angle_beta                 97.7856
_cell_angle_gamma                90
_cell_volume                     1071.28
loop_
_atom_site_label
_atom_site_type_symbol
_atom_site_fract_x
_atom_site_fract_y
_atom_site_fract_z
C1 C 0.128384 0.858457 0.650222
C2 C 0.0640606 0.89897 0.593241
C3 C -0.166441 0.591242 0.582129
C4 C -0.106393 0.556269 0.636875
C5 C 0.321713 0.954877 0.670805
C6 C -0.230846 0.454744 0.543346
C7 C -0.10202 0.381889 0.657302
C8 C 0.441166 0.953869 0.725334
N1 N 0.191087 1.01366 0.571097
N2 N -0.291437 0.348312 0.510497
N3 N -0.0996025 0.239971 0.674448
N4 N 0.539309 0.953349 0.770186
S1 S -0.0308894 0.719063 0.687924
S2 S 0.399248 1.08636 0.618587
S3 S -0.177564 0.802703 0.552329

#END

data_XXII_List2_91_Price_A716
_database_code_CSD               UNKNWN
_symmetry_cell_setting           monoclinic
_symmetry_space_group_name_H-M   'P 21/c'
_symmetry_Int_Tables_number      14
loop_
_symmetry_equiv_pos_site_id
_symmetry_equiv_pos_as_xyz
1 x,y,z
2 -x,1/2+y,1/2-z
3 -x,-y,-z
4 x,1/2-y,1/2+z
_cell_length_a                   7.3665
_cell_length_b                   10.709
_cell_length_c                   13.9035
_cell_angle_alpha                90
_cell_angle_beta                 114.162
_cell_angle_gamma                90
_cell_volume                     1000.73
loop_
_atom_site_label
_atom_site_type_symbol
_atom_site_fract_x
_atom_site_fract_y
_atom_site_fract_z
C1 C 0.735367 0.805483 0.369869
C2 C 0.565166 0.849574 0.383727
C3 C 0.677718 1.08818 0.36509
C4 C 0.840376 1.0455 0.352461
C5 C 0.760607 0.680063 0.394567
C6 C 0.661135 1.21791 0.382428
C7 C 0.99002 1.12987 0.352888
C8 C 0.913417 0.603013 0.391003
N1 N 0.468464 0.768466 0.41529
N2 N 0.645676 1.32463 0.392216
N3 N 1.11603 1.1948 0.352416
N4 N 1.03919 0.54161 0.3858
S1 S 0.890563 0.89092 0.326706
S2 S 0.573688 0.62948 0.429777
S3 S 0.468124 1.0025 0.357832

#END

data_XXII_List2_92_Price_A878
_database_code_CSD               UNKNWN
_symmetry_cell_setting           orthorhombic
_symmetry_space_group_name_H-M   'P 21 21 21'
_symmetry_Int_Tables_number      19
loop_
_symmetry_equiv_pos_site_id
_symmetry_equiv_pos_as_xyz
1 x,y,z
2 1/2+x,1/2-y,-z
3 -x,1/2+y,1/2-z
4 1/2-x,-y,1/2+z
_cell_length_a                   13.2981
_cell_length_b                   7.205
_cell_length_c                   10.9441
_cell_angle_alpha                90
_cell_angle_beta                 90
_cell_angle_gamma                90
_cell_volume                     1048.58
loop_
_atom_site_label
_atom_site_type_symbol
_atom_site_fract_x
_atom_site_fract_y
_atom_site_fract_z
C1 C 0.966173 0.833511 0.459007
C2 C 0.867571 0.830277 0.509316
C3 C 0.914607 0.503108 0.615799
C4 C 1.00914 0.51041 0.568762
C5 C 0.967834 0.950491 0.359305
C6 C 0.871788 0.331163 0.653124
C7 C 1.06795 0.346929 0.554668
C8 C 1.05073 0.992295 0.283348
N1 N 0.799012 0.932206 0.455988
N2 N 0.835878 0.192388 0.68511
N3 N 1.11608 0.213462 0.54299
N4 N 1.11792 1.02328 0.218592
S1 S 1.06939 0.718577 0.52325
S2 S 0.849664 1.04601 0.340296
S3 S 0.835257 0.697101 0.639082

#END

data_XXII_List2_93_Price_A194
_database_code_CSD               UNKNWN
_symmetry_cell_setting           tetragonal
_symmetry_space_group_name_H-M   'I -4'
_symmetry_Int_Tables_number      82
loop_
_symmetry_equiv_pos_site_id
_symmetry_equiv_pos_as_xyz
1 x,y,z
2 -x,-y,z
3 y,-x,-z
4 -y,x,-z
5 1/2+x,1/2+y,1/2+z
6 1/2-x,1/2-y,1/2+z
7 1/2+y,1/2-x,1/2-z
8 1/2-y,1/2+x,1/2-z
_cell_length_a                   14.6732
_cell_length_b                   14.6732
_cell_length_c                   9.6008
_cell_angle_alpha                90
_cell_angle_beta                 90
_cell_angle_gamma                90
_cell_volume                     2067.08
loop_
_atom_site_label
_atom_site_type_symbol
_atom_site_fract_x
_atom_site_fract_y
_atom_site_fract_z
C1 C 0.214132 0.588799 0.0722103
C2 C 0.31054 0.578549 0.0660343
C3 C 0.318652 0.621903 0.341168
C4 C 0.2266 0.631732 0.346246
C5 C 0.180297 0.594931 -0.0616253
C6 C 0.373871 0.657519 0.450259
C7 C 0.184315 0.675136 0.46201
C8 C 0.0875112 0.606077 -0.0971088
N1 N 0.348 0.576647 -0.0575746
N2 N 0.419293 0.686688 0.538818
N3 N 0.148547 0.709075 0.556725
N4 N 0.0102924 0.616091 -0.119293
S1 S 0.147232 0.590425 0.223133
S2 S 0.26877 0.585496 -0.179128
S3 S 0.382094 0.564232 0.212121

#END

data_XXII_List2_94_Price_A6991
_database_code_CSD               UNKNWN
_symmetry_cell_setting           orthorhombic
_symmetry_space_group_name_H-M   'P n a 21'
_symmetry_Int_Tables_number      33
loop_
_symmetry_equiv_pos_site_id
_symmetry_equiv_pos_as_xyz
1 x,y,z
2 -x,-y,1/2+z
3 1/2-x,1/2+y,1/2+z
4 1/2+x,1/2-y,z
_cell_length_a                   24.5671
_cell_length_b                   9.9728
_cell_length_c                   4.2492
_cell_angle_alpha                90
_cell_angle_beta                 90
_cell_angle_gamma                90
_cell_volume                     1041.07
loop_
_atom_site_label
_atom_site_type_symbol
_atom_site_fract_x
_atom_site_fract_y
_atom_site_fract_z
C1 C 0.381898 0.608986 0.902493
C2 C 0.329315 0.618054 1.04118
C3 C 0.344028 0.886816 1.09791
C4 C 0.394269 0.877579 0.965537
C5 C 0.399317 0.47763 0.909906
C6 C 0.329093 1.00257 1.2739
C7 C 0.43205 0.985089 0.99532
C8 C 0.448881 0.422745 0.801165
N1 N 0.307525 0.506915 1.1453
N2 N 0.31649 1.09521 1.42289
N3 N 0.461211 1.0764 1.01645
N4 N 0.489121 0.374185 0.713466
S1 S 0.41841 0.742224 0.736559
S2 S 0.348927 0.379752 1.07784
S3 S 0.291115 0.767503 1.06778

#END

data_XXII_List2_95_Price_A1697
_database_code_CSD               UNKNWN
_symmetry_cell_setting           orthorhombic
_symmetry_space_group_name_H-M   'P n a 21'
_symmetry_Int_Tables_number      33
loop_
_symmetry_equiv_pos_site_id
_symmetry_equiv_pos_as_xyz
1 x,y,z
2 -x,-y,1/2+z
3 1/2-x,1/2+y,1/2+z
4 1/2+x,1/2-y,z
_cell_length_a                   13.9777
_cell_length_b                   17.8411
_cell_length_c                   4.1823
_cell_angle_alpha                90
_cell_angle_beta                 90
_cell_angle_gamma                90
_cell_volume                     1042.97
loop_
_atom_site_label
_atom_site_type_symbol
_atom_site_fract_x
_atom_site_fract_y
_atom_site_fract_z
C1 C 0.801047 0.0886257 0.967421
C2 C 0.733336 0.143268 0.866461
C3 C 0.872766 0.247739 0.902383
C4 C 0.936662 0.194967 0.998739
C5 C 0.752942 0.027385 1.08898
C6 C 0.888155 0.325088 0.968255
C7 C 1.01927 0.215086 1.178
C8 C 0.79622 -0.0378948 1.21437
N1 N 0.642644 0.127284 0.903184
N2 N 0.898275 0.388751 1.01621
N3 N 1.08548 0.231261 1.33129
N4 N 0.835477 -0.0889064 1.32679
S1 S 0.924939 0.0977335 0.92161
S2 S 0.631366 0.0426165 1.05898
S3 S 0.76625 0.229253 0.687948

#END

data_XXII_List2_96_Price_A1911
_database_code_CSD               UNKNWN
_symmetry_cell_setting           monoclinic
_symmetry_space_group_name_H-M   'P 21/c'
_symmetry_Int_Tables_number      14
loop_
_symmetry_equiv_pos_site_id
_symmetry_equiv_pos_as_xyz
1 x,y,z
2 -x,1/2+y,1/2-z
3 -x,-y,-z
4 x,1/2-y,1/2+z
_cell_length_a                   6.9888
_cell_length_b                   7.2455
_cell_length_c                   21.501
_cell_angle_alpha                90
_cell_angle_beta                 81.9231
_cell_angle_gamma                90
_cell_volume                     1077.95
loop_
_atom_site_label
_atom_site_type_symbol
_atom_site_fract_x
_atom_site_fract_y
_atom_site_fract_z
C1 C 0.366399 0.995021 0.644752
C2 C 0.17719 1.00058 0.627614
C3 C 0.271944 1.3232 0.568744
C4 C 0.452875 1.31442 0.584999
C5 C 0.366692 0.882065 0.69634
C6 C 0.190557 1.49552 0.554491
C7 C 0.562797 1.4769 0.591178
C8 C 0.524619 0.839834 0.728297
N1 N 0.0428163 0.903927 0.661511
N2 N 0.128233 1.63609 0.540766
N3 N 0.652027 1.61015 0.596095
N4 N 0.652176 0.809845 0.756138
S1 S 0.565762 1.10438 0.601686
S2 S 0.137302 0.792585 0.716958
S3 S 0.120233 1.13021 0.56299

#END

data_XXII_List2_97_Price_A175
_database_code_CSD               UNKNWN
_symmetry_cell_setting           monoclinic
_symmetry_space_group_name_H-M   'C 2/c'
_symmetry_Int_Tables_number      15
loop_
_symmetry_equiv_pos_site_id
_symmetry_equiv_pos_as_xyz
1 x,y,z
2 -x,y,1/2-z
3 1/2+x,1/2+y,z
4 1/2-x,1/2+y,1/2-z
5 -x,-y,-z
6 x,-y,1/2+z
7 1/2-x,1/2-y,-z
8 1/2+x,1/2-y,1/2+z
_cell_length_a                   10.6041
_cell_length_b                   9.514
_cell_length_c                   20.6982
_cell_angle_alpha                90
_cell_angle_beta                 85.4843
_cell_angle_gamma                90
_cell_volume                     2081.71
loop_
_atom_site_label
_atom_site_type_symbol
_atom_site_fract_x
_atom_site_fract_y
_atom_site_fract_z
C1 C 0.365653 1.31927 0.0997076
C2 C 0.4454 1.43518 0.111711
C3 C 0.244195 1.56593 0.174463
C4 C 0.168061 1.45579 0.162206
C5 C 0.423252 1.23768 0.0508364
C6 C 0.190645 1.69918 0.191795
C7 C 0.0342066 1.47111 0.165911
C8 C 0.37497 1.11406 0.024058
N1 N 0.553346 1.44379 0.0767078
N2 N 0.147168 1.80813 0.205832
N3 N -0.0754836 1.47844 0.168749
N4 N 0.336919 1.01316 0.00061587
S1 S 0.218987 1.28346 0.14133
S2 S 0.569013 1.30915 0.0263475
S3 S 0.410952 1.56208 0.172809

#END

data_XXII_List2_98_Price_A8432
_database_code_CSD               UNKNWN
_symmetry_cell_setting           monoclinic
_symmetry_space_group_name_H-M   'P 21/n'
_symmetry_Int_Tables_number      14
loop_
_symmetry_equiv_pos_site_id
_symmetry_equiv_pos_as_xyz
1 x,y,z
2 1/2-x,1/2+y,1/2-z
3 -x,-y,-z
4 1/2+x,1/2-y,1/2+z
_cell_length_a                   11.4988
_cell_length_b                   10.0549
_cell_length_c                   9.8653
_cell_angle_alpha                90
_cell_angle_beta                 117.006
_cell_angle_gamma                90
_cell_volume                     1016.25
loop_
_atom_site_label
_atom_site_type_symbol
_atom_site_fract_x
_atom_site_fract_y
_atom_site_fract_z
C1 C 0.579492 0.659339 0.359101
C2 C 0.717453 0.666307 0.414625
C3 C 0.722332 0.394181 0.395214
C4 C 0.590868 0.388433 0.342989
C5 C 0.532708 0.784676 0.363854
C6 C 0.796019 0.274234 0.426888
C7 C 0.527632 0.26247 0.31682
C8 C 0.401328 0.819647 0.319224
N1 N 0.771796 0.783147 0.457376
N2 N 0.860082 0.179242 0.452337
N3 N 0.475239 0.160155 0.295146
N4 N 0.293041 0.847809 0.28221
S1 S 0.477747 0.51993 0.292667
S2 S 0.660401 0.896876 0.43319
S3 S 0.823395 0.534422 0.428318

#END

data_XXII_List2_99_Price_A415
_database_code_CSD               UNKNWN
_symmetry_cell_setting           monoclinic
_symmetry_space_group_name_H-M   'I c'
_symmetry_Int_Tables_number      9
loop_
_symmetry_equiv_pos_site_id
_symmetry_equiv_pos_as_xyz
1 x,y,z
2 1/2+x,1/2+y,1/2+z
3 x,-y,1/2+z
4 1/2+x,1/2-y,z
_cell_length_a                   21.9675
_cell_length_b                   6.9547
_cell_length_c                   13.781
_cell_angle_alpha                90
_cell_angle_beta                 86.8224
_cell_angle_gamma                90
_cell_volume                     2102.19
loop_
_atom_site_label
_atom_site_type_symbol
_atom_site_fract_x
_atom_site_fract_y
_atom_site_fract_z
C1 C 0.0926237 0.788242 0.228233
C2 C 0.100286 0.591624 0.253199
C3 C 0.193851 0.699872 0.360702
C4 C 0.185213 0.887624 0.337587
C5 C 0.060502 0.800161 0.145263
C6 C 0.250675 0.636951 0.394123
C7 C 0.232261 1.02569 0.347351
C8 C 0.0430864 0.968004 0.0961125
N1 N 0.0771044 0.462698 0.196812
N2 N 0.297152 0.586042 0.421293
N3 N 0.27085 1.13746 0.356499
N4 N 0.0282029 1.10589 0.0561104
S1 S 0.116035 0.982383 0.297929
S2 S 0.0422772 0.570554 0.108612
S3 S 0.138493 0.515901 0.35598
C9 C 0.902342 0.942635 0.257664
C10 C 0.890889 0.746583 0.235549
C11 C 0.800473 0.863194 0.123909
C12 C 0.811594 1.05006 0.145767
C13 C 0.934237 0.952725 0.340914
C14 C 0.743154 0.806568 0.0898619
C15 C 0.765713 1.1927 0.137645
C16 C 0.95432 1.12003 0.387759
N5 N 0.911343 0.616558 0.294126
N6 N 0.697414 0.758612 0.058902
N7 N 0.72814 1.30836 0.129635
N8 N 0.971294 1.25657 0.426663
S4 S 0.88152 1.1375 0.186223
S5 S 0.947886 0.72215 0.381126
S6 S 0.853039 0.672144 0.132158

#END

data_XXII_List2_100_Price_A1970
_database_code_CSD               UNKNWN
_symmetry_cell_setting           monoclinic
_symmetry_space_group_name_H-M   'P 21'
_symmetry_Int_Tables_number      4
loop_
_symmetry_equiv_pos_site_id
_symmetry_equiv_pos_as_xyz
1 x,y,z
2 -x,1/2+y,-z
_cell_length_a                   12.0761
_cell_length_b                   10.0794
_cell_length_c                   4.759
_cell_angle_alpha                90
_cell_angle_beta                 62.9652
_cell_angle_gamma                90
_cell_volume                     515.969
loop_
_atom_site_label
_atom_site_type_symbol
_atom_site_fract_x
_atom_site_fract_y
_atom_site_fract_z
C1 C 0.778322 0.0933917 0.253413
C2 C 0.677482 0.0964726 0.175352
C3 C 0.676286 -0.176204 0.179946
C4 C 0.771857 -0.178128 0.256472
C5 C 0.808639 0.221755 0.292109
C6 C 0.621504 -0.29785 0.154078
C7 C 0.816299 -0.302114 0.3081
C8 C 0.903164 0.260315 0.372288
N1 N 0.63451 0.213243 0.155213
N2 N 0.575701 -0.394281 0.122202
N3 N 0.850642 -0.403742 0.353661
N4 N 0.978999 0.289887 0.447166
S1 S 0.85672 -0.0445312 0.299578
S2 S 0.71265 0.331528 0.227917
S3 S 0.604674 -0.0401666 0.096437

#END
