# Supplementary material for: Report on the sixth blind test of organic crystal structure prediction methods
Source: Acta Crystallogr B Struct Sci Cryst Eng Mater. 2016 Aug 1;72(Pt 4):439–59. doi: 10.1107/S2052520616007447 (PMC4971545; doi:10.1107/S2052520616007447)
Supplement: Supplementary file 2 [file b-72-00439-sup2.zip › Group_18_Price/XXIII-1_Price.cif]

########################################################
#                                                      #
# Blind Test Submission for XXIII                      #
#                                                      #
# Sarah (Sally) L. Price & Louise S. Price             #
# Department of Chemistry                              #
# UCL                                                  #
#                                                      #
# List1, lowest 100 structures following               #
# CrystalOptimizer minimization with FIT potential     #
#                                                      #
########################################################

data_XXIII_List1_1_Price_A70
_database_code_CSD               UNKNWN
_symmetry_cell_setting           triclinic
_symmetry_space_group_name_H-M   'P -1'
_symmetry_Int_Tables_number      2
loop_
_symmetry_equiv_pos_site_id
_symmetry_equiv_pos_as_xyz
1 x,y,z
2 -x,-y,-z
_cell_length_a                   8.0978
_cell_length_b                   7.1618
_cell_length_c                   18.9336
_cell_angle_alpha                93.6402
_cell_angle_beta                 108.551
_cell_angle_gamma                61.7407
_cell_volume                     911.92
loop_
_atom_site_label
_atom_site_type_symbol
_atom_site_fract_x
_atom_site_fract_y
_atom_site_fract_z
C1 C 0.0501535 0.0361781 0.920843
C2 C -0.118434 0.0170715 0.875828
C3 C -0.0874502 -0.185397 0.853441
C4 C 0.100219 -0.359708 0.875284
C5 C 0.265619 -0.34195 0.920206
C6 C 0.238545 -0.14479 0.942272
C7 C 0.0272438 0.240916 0.947565
C8 C -0.484196 0.202738 0.812389
C9 C -0.616543 0.364743 0.753827
C10 C -0.80169 0.384217 0.714309
C11 C -0.860931 0.242367 0.730542
C12 C -0.728119 0.0824307 0.789791
C13 C -0.543592 0.0628591 0.830528
C14 C -1.06484 0.26996 0.687894
C15 C -1.07174 0.0632642 0.666368
C16 C -1.27956 0.0945053 0.630113
C17 C -1.33054 -0.0540633 0.646779
C18 C -1.5194 -0.0321141 0.612576
C19 C -1.66337 0.142031 0.559994
C20 C -1.61414 0.291148 0.54259
C21 C -1.42534 0.267453 0.576986
N1 N -0.301672 0.193279 0.852702
O1 O -0.127678 0.410013 0.932738
O2 O 0.198721 0.229375 0.99255
CL1 Cl -1.57045 -0.22342 0.636788
CL2 Cl -1.90046 0.17791 0.515991
H1 H -0.212364 -0.202299 0.817117
H2 H 0.118516 -0.512828 0.856501
H3 H 0.412288 -0.479905 0.937236
H4 H 0.363888 -0.125884 0.97701
H5 H -0.572262 0.474449 0.739201
H6 H -0.901842 0.51153 0.668931
H7 H -0.769787 -0.0279134 0.805959
H8 H -0.446105 -0.0589433 0.877624
H9 H -1.12699 0.37999 0.637495
H10 H -1.1632 0.349209 0.721441
H11 H -0.998628 -0.0522123 0.715985
H12 H -0.985373 -0.00981181 0.62837
H13 H -1.22193 -0.191136 0.68753
H14 H -1.72603 0.426103 0.501564
H15 H -1.39239 0.38638 0.561582
H16 H -0.301303 0.331606 0.868521
H17 H 0.16777 0.367225 1.01084

#END

data_XXIII_List1_2_Price_A1361
_database_code_CSD               UNKNWN
_symmetry_cell_setting           monoclinic
_symmetry_space_group_name_H-M   'P 21/c'
_symmetry_Int_Tables_number      14
loop_
_symmetry_equiv_pos_site_id
_symmetry_equiv_pos_as_xyz
1 x,y,z
2 -x,1/2+y,1/2-z
3 -x,-y,-z
4 x,1/2-y,1/2+z
_cell_length_a                   7.7381
_cell_length_b                   34.1147
_cell_length_c                   7.29
_cell_angle_alpha                90
_cell_angle_beta                 71.6451
_cell_angle_gamma                90
_cell_volume                     1826.53
loop_
_atom_site_label
_atom_site_type_symbol
_atom_site_fract_x
_atom_site_fract_y
_atom_site_fract_z
C1 C 0.126783 0.962656 0.0356499
C2 C 0.0115145 0.936941 -0.0277302
C3 C 0.0705079 0.925475 -0.223523
C4 C 0.231926 0.939371 -0.350194
C5 C 0.342552 0.965289 -0.2893
C6 C 0.289415 0.976278 -0.0971867
C7 C 0.078471 0.975049 0.238296
C8 C -0.296926 0.904759 0.077605
C9 C -0.345564 0.905719 -0.0917754
C10 C -0.500605 0.886133 -0.100366
C11 C -0.612608 0.86536 0.0569889
C12 C -0.565083 0.865164 0.226874
C13 C -0.410317 0.884191 0.237157
C14 C -0.779953 0.844537 0.0436557
C15 C -0.772392 0.799927 0.0601513
C16 C -0.942714 0.778738 0.0557346
C17 C -0.946196 0.737791 0.0603693
C18 C -1.09881 0.716742 0.0568096
C19 C -1.25398 0.736646 0.0478699
C20 C -1.25218 0.777358 0.0425463
C21 C -1.09864 0.798102 0.0462654
N1 N -0.146384 0.923698 0.103079
O1 O -0.0577565 0.965336 0.369457
O2 O 0.201324 0.99941 0.272456
CL1 Cl -1.09237 0.666066 0.0633434
CL2 Cl -1.44706 0.711688 0.0429912
H1 H -0.0083608 0.90424 -0.273613
H2 H 0.273007 0.929519 -0.499507
H3 H 0.46844 0.976233 -0.389913
H4 H 0.373724 0.995884 -0.0449155
H5 H -0.267471 0.922989 -0.214601
H6 H -0.535842 0.887527 -0.233327
H7 H -0.650578 0.849789 0.35378
H8 H -0.374789 0.88329 0.369951
H9 H -0.802044 0.852301 -0.0931543
H10 H -0.899032 0.855442 0.159072
H11 H -0.744798 0.792264 0.194529
H12 H -0.655635 0.788725 -0.0568415
H13 H -0.82747 0.721598 0.0671229
H14 H -1.37259 0.792713 0.0352459
H15 H -1.10258 0.829848 0.0413622
H16 H -0.160544 0.932698 0.240367
H17 H 0.153232 1.00777 0.405646

#END

data_XXIII_List1_3_Price_A691
_database_code_CSD               UNKNWN
_symmetry_cell_setting           triclinic
_symmetry_space_group_name_H-M   'P -1'
_symmetry_Int_Tables_number      2
loop_
_symmetry_equiv_pos_site_id
_symmetry_equiv_pos_as_xyz
1 x,y,z
2 -x,-y,-z
_cell_length_a                   17.8233
_cell_length_b                   7.6841
_cell_length_c                   7.3383
_cell_angle_alpha                68.585
_cell_angle_beta                 84.5636
_cell_angle_gamma                82.6166
_cell_volume                     926.634
loop_
_atom_site_label
_atom_site_type_symbol
_atom_site_fract_x
_atom_site_fract_y
_atom_site_fract_z
C1 C 0.574402 0.855663 0.456638
C2 C 0.622743 0.966293 0.503196
C3 C 0.645172 0.904109 0.697814
C4 C 0.620047 0.743902 0.838876
C5 C 0.571456 0.637795 0.794299
C6 C 0.549729 0.694315 0.603848
C7 C 0.549144 0.90946 0.257143
C8 C 0.685062 1.26704 0.366259
C9 C 0.682692 1.3243 0.527354
C10 C 0.721679 1.47348 0.517485
C11 C 0.763531 1.57181 0.349148
C12 C 0.764248 1.51642 0.187235
C13 C 0.72642 1.36701 0.195376
C14 C 0.804996 1.7341 0.33982
C15 C 0.891011 1.698 0.313173
C16 C 0.93456 1.86322 0.284402
C17 C 1.01349 1.84366 0.25992
C18 C 1.0561 1.9911 0.233447
C19 C 1.02008 2.16446 0.231364
C20 C 0.941579 2.18552 0.256391
C21 C 0.89949 2.03707 0.28273
N1 N 0.64724 1.12213 0.358444
O1 O 0.566734 1.04485 0.114709
O2 O 0.50214 0.79353 0.239813
CL1 Cl 1.15367 1.95508 0.203685
CL2 Cl 1.07034 2.3526 0.198962
H1 H 0.685007 0.979123 0.735443
H2 H 0.639253 0.700045 0.98668
H3 H 0.551688 0.512864 0.906169
H4 H 0.512721 0.613857 0.564148
H5 H 0.648142 1.25791 0.65835
H6 H 0.718498 1.51535 0.644707
H7 H 0.795089 1.59154 0.0517029
H8 H 0.72855 1.32523 0.0684004
H9 H 0.790582 1.76695 0.473034
H10 H 0.784778 1.85916 0.216886
H11 H 0.904557 1.65296 0.187027
H12 H 0.911854 1.57831 0.440238
H13 H 1.04313 1.71064 0.26098
H14 H 0.913641 2.3199 0.255241
H15 H 0.838397 2.0592 0.302411
H16 H 0.63021 1.13853 0.223938
H17 H 0.485169 0.846876 0.107511

#END

data_XXIII_List1_4_Price_A51
_database_code_CSD               UNKNWN
_symmetry_cell_setting           triclinic
_symmetry_space_group_name_H-M   'P -1'
_symmetry_Int_Tables_number      2
loop_
_symmetry_equiv_pos_site_id
_symmetry_equiv_pos_as_xyz
1 x,y,z
2 -x,-y,-z
_cell_length_a                   18.8086
_cell_length_b                   7.1268
_cell_length_c                   7.6296
_cell_angle_alpha                67.6619
_cell_angle_beta                 99.4033
_cell_angle_gamma                98.3806
_cell_volume                     929.323
loop_
_atom_site_label
_atom_site_type_symbol
_atom_site_fract_x
_atom_site_fract_y
_atom_site_fract_z
C1 C 0.575204 0.0413369 0.145785
C2 C 0.622599 0.0105854 0.0328994
C3 C 0.645877 -0.185779 0.0910656
C4 C 0.622447 -0.343076 0.249313
C5 C 0.574917 -0.313798 0.357709
C6 C 0.552209 -0.122082 0.305079
C7 C 0.548453 0.241125 0.093215
C8 C 0.684586 0.17521 -0.263717
C9 C 0.72822 0.354464 -0.348669
C10 C 0.765301 0.374946 -0.498808
C11 C 0.760637 0.218322 -0.569201
C12 C 0.716334 0.0414085 -0.485115
C13 C 0.678171 0.0191893 -0.335977
C14 C 0.80292 0.238207 -0.72764
C15 C 0.876309 0.148789 -0.659841
C16 C 0.922888 0.19503 -0.817537
C17 C 0.9981 0.203294 -0.776931
C18 C 1.04271 0.240317 -0.917285
C19 C 1.01246 0.270831 -1.10476
C20 C 0.937506 0.263291 -1.14717
C21 C 0.893473 0.225867 -1.00586
N1 N 0.646515 0.170785 -0.119334
O1 O 0.564716 0.396155 -0.0404238
O2 O 0.501755 0.243739 0.208062
CL1 Cl 1.13552 0.248578 -0.855059
CL2 Cl 1.06501 0.318302 -1.28564
H1 H 0.684612 -0.211457 0.0138331
H2 H 0.642146 -0.491614 0.290095
H3 H 0.556599 -0.438405 0.481236
H4 H 0.515749 -0.0939353 0.386888
H5 H 0.732969 0.477139 -0.294715
H6 H 0.798782 0.515568 -0.562491
H7 H 0.710304 -0.0812624 -0.539765
H8 H 0.641718 -0.116465 -0.280106
H9 H 0.811958 0.399604 -0.817347
H10 H 0.769926 0.163757 -0.819527
H11 H 0.867388 -0.0169294 -0.586444
H12 H 0.905998 0.206883 -0.551968
H13 H 1.0233 0.180843 -0.632664
H14 H 0.914018 0.287347 -1.29285
H15 H 0.835321 0.221396 -1.04495
H16 H 0.629452 0.30561 -0.133546
H17 H 0.484763 0.378157 0.154316

#END

data_XXIII_List1_5_Price_A2073
_database_code_CSD               UNKNWN
_symmetry_cell_setting           triclinic
_symmetry_space_group_name_H-M   'P -1'
_symmetry_Int_Tables_number      2
loop_
_symmetry_equiv_pos_site_id
_symmetry_equiv_pos_as_xyz
1 x,y,z
2 -x,-y,-z
_cell_length_a                   24.4732
_cell_length_b                   8.0007
_cell_length_c                   7.0772
_cell_angle_alpha                62.0506
_cell_angle_beta                 67.252
_cell_angle_gamma                107.693
_cell_volume                     906.864
loop_
_atom_site_label
_atom_site_type_symbol
_atom_site_fract_x
_atom_site_fract_y
_atom_site_fract_z
C1 C 0.0779608 0.0222768 0.311382
C2 C 0.121282 0.234546 0.248041
C3 C 0.143565 0.221237 0.40798
C4 C 0.123294 0.00902015 0.620583
C5 C 0.08003 -0.199792 0.685246
C6 C 0.0580152 -0.190425 0.530076
C7 C 0.0511665 0.0224596 0.158448
C8 C 0.18578 0.66793 -0.0642814
C9 C 0.242592 0.856067 -0.347465
C10 C 0.285043 1.08272 -0.451561
C11 C 0.273365 1.13176 -0.279814
C12 C 0.216434 0.943001 0.00194958
C13 C 0.172697 0.715004 0.109002
C14 C 0.321511 1.38294 -0.406143
C15 C 0.319907 1.41153 -0.206223
C16 C 0.365295 1.66332 -0.331014
C17 C 0.352393 1.71136 -0.15873
C18 C 0.393318 1.93903 -0.262085
C19 C 0.448899 2.12714 -0.545466
C20 C 0.462065 2.0815 -0.719196
C21 C 0.420929 1.85311 -0.613574
N1 N 0.142435 0.443246 0.0308558
O1 O 0.064689 0.194878 -0.0363322
O2 O 0.0082692 -0.193106 0.25213
CL1 Cl 0.374008 1.9846 -0.0354499
CL2 Cl 0.501523 2.41432 -0.686844
H1 H 0.17865 0.381068 0.358182
H2 H 0.141983 0.0062916 0.737856
H3 H 0.0641811 -0.36564 0.853236
H4 H 0.0244828 -0.349228 0.574941
H5 H 0.253506 0.821898 -0.484583
H6 H 0.329074 1.22562 -0.672277
H7 H 0.204596 0.971508 0.144137
H8 H 0.127245 0.573543 0.328014
H9 H 0.305388 1.48422 -0.509352
H10 H 0.378254 1.46212 -0.569512
H11 H 0.338339 1.31721 -0.108955
H12 H 0.262912 1.32628 -0.0384882
H13 H 0.309394 1.56902 0.0623068
H14 H 0.505061 2.2276 -0.939152
H15 H 0.432876 1.82527 -0.756223
H16 H 0.127381 0.429022 -0.079283
H17 H -0.00974751 -0.180784 0.149898

#END

data_XXIII_List1_6_Price_A424
_database_code_CSD               UNKNWN
_symmetry_cell_setting           triclinic
_symmetry_space_group_name_H-M   'P -1'
_symmetry_Int_Tables_number      2
loop_
_symmetry_equiv_pos_site_id
_symmetry_equiv_pos_as_xyz
1 x,y,z
2 -x,-y,-z
_cell_length_a                   11.9772
_cell_length_b                   19.7102
_cell_length_c                   4.5389
_cell_angle_alpha                102.08
_cell_angle_beta                 96.2983
_cell_angle_gamma                61.4968
_cell_volume                     920.723
loop_
_atom_site_label
_atom_site_type_symbol
_atom_site_fract_x
_atom_site_fract_y
_atom_site_fract_z
C1 C 0.18423 0.542203 0.110628
C2 C 0.27935 0.483578 -0.0953874
C3 C 0.349025 0.506908 -0.244461
C4 C 0.326691 0.583999 -0.189509
C5 C 0.235286 0.641317 0.0166634
C6 C 0.164913 0.619818 0.162305
C7 C 0.105011 0.523055 0.267398
C8 C 0.37705 0.344393 -0.358218
C9 C 0.502916 0.325298 -0.406681
C10 C 0.574874 0.261562 -0.624493
C11 C 0.52592 0.213992 -0.79625
C12 C 0.401316 0.232289 -0.73978
C13 C 0.327626 0.296421 -0.526308
C14 C 0.604685 0.144025 -1.02766
C15 C 0.67303 0.0666704 -0.903566
C16 C 0.731038 -0.00316986 -1.15278
C17 C 0.853478 -0.0299142 -1.25296
C18 C 0.906174 -0.0928117 -1.49016
C19 C 0.835749 -0.130341 -1.63266
C20 C 0.713314 -0.104056 -1.53427
C21 C 0.661818 -0.0412942 -1.29764
N1 N 0.300797 0.407277 -0.138704
O1 O 0.110929 0.458346 0.2426
O2 O 0.0196566 0.585397 0.450556
CL1 Cl 1.0589 -0.12331 -1.60242
CL2 Cl 0.897002 -0.208893 -1.92754
H1 H 0.418282 0.464438 -0.410984
H2 H 0.381693 0.599803 -0.310768
H3 H 0.219169 0.701529 0.0601141
H4 H 0.0922389 0.663156 0.320723
H5 H 0.545755 0.358843 -0.267879
H6 H 0.672227 0.248127 -0.659545
H7 H 0.360228 0.196369 -0.869222
H8 H 0.230037 0.310618 -0.490706
H9 H 0.675404 0.153656 -1.12154
H10 H 0.543439 0.137057 -1.21683
H11 H 0.604255 0.0612206 -0.782436
H12 H 0.745674 0.0689106 -0.738478
H13 H 0.910358 -0.00196314 -1.14512
H14 H 0.659383 -0.133671 -1.64513
H15 H 0.566313 -0.0218982 -1.22347
H16 H 0.234786 0.4011 -0.0393941
H17 H -0.0244308 0.56706 0.553468

#END

data_XXIII_List1_7_Price_A2112
_database_code_CSD               UNKNWN
_symmetry_cell_setting           triclinic
_symmetry_space_group_name_H-M   'P -1'
_symmetry_Int_Tables_number      2
loop_
_symmetry_equiv_pos_site_id
_symmetry_equiv_pos_as_xyz
1 x,y,z
2 -x,-y,-z
_cell_length_a                   6.8677
_cell_length_b                   15.6511
_cell_length_c                   8.6742
_cell_angle_alpha                84.4729
_cell_angle_beta                 96.3082
_cell_angle_gamma                80.9559
_cell_volume                     909.049
loop_
_atom_site_label
_atom_site_type_symbol
_atom_site_fract_x
_atom_site_fract_y
_atom_site_fract_z
C1 C 0.986505 0.447801 0.176918
C2 C 1.07504 0.506101 0.268193
C3 C 1.27731 0.481318 0.329101
C4 C 1.38668 0.404262 0.298454
C5 C 1.30129 0.348117 0.20607
C6 C 1.10235 0.370235 0.147774
C7 C 0.775226 0.467448 0.113977
C8 C 1.01455 0.653297 0.364388
C9 C 0.866815 0.703134 0.432945
C10 C 0.902816 0.777907 0.496984
C11 C 1.08636 0.805671 0.495727
C12 C 1.23103 0.756666 0.424067
C13 C 1.19692 0.682085 0.358048
C14 C 1.12352 0.886951 0.565833
C15 C 1.29201 0.871881 0.702987
C16 C 1.33742 0.956171 0.756621
C17 C 1.19735 1.01029 0.824061
C18 C 1.23516 1.08929 0.870747
C19 C 1.4166 1.11586 0.8499
C20 C 1.55715 1.06244 0.782578
C21 C 1.51761 0.983697 0.73645
N1 N 0.961677 0.581554 0.296384
O1 O 0.657149 0.532101 0.131004
O2 O 0.715838 0.405825 0.0310383
CL1 Cl 1.05572 1.15318 0.954395
CL2 Cl 1.47057 1.21349 0.906065
H1 H 1.34591 0.521938 0.405472
H2 H 1.54173 0.387278 0.348664
H3 H 1.38855 0.288016 0.181888
H4 H 1.03107 0.327407 0.0776702
H5 H 0.723841 0.682055 0.436674
H6 H 0.785948 0.815318 0.549873
H7 H 1.37329 0.778022 0.416316
H8 H 1.30942 0.648255 0.296878
H9 H 0.986171 0.918682 0.604135
H10 H 1.16034 0.933735 0.475401
H11 H 1.42645 0.83535 0.668145
H12 H 1.25056 0.830803 0.799643
H13 H 1.05566 0.99107 0.842335
H14 H 1.69764 1.08336 0.766853
H15 H 1.62937 0.942962 0.684074
H16 H 0.815244 0.586204 0.255158
H17 H 0.578829 0.426805 -0.0121641

#END

data_XXIII_List1_8_Price_A771
_database_code_CSD               UNKNWN
_symmetry_cell_setting           orthorhombic
_symmetry_space_group_name_H-M   'P 21 21 21'
_symmetry_Int_Tables_number      19
loop_
_symmetry_equiv_pos_site_id
_symmetry_equiv_pos_as_xyz
1 x,y,z
2 1/2+x,1/2-y,-z
3 -x,1/2+y,1/2-z
4 1/2-x,-y,1/2+z
_cell_length_a                   33.6071
_cell_length_b                   4.5626
_cell_length_c                   11.6446
_cell_angle_alpha                90
_cell_angle_beta                 90
_cell_angle_gamma                90
_cell_volume                     1785.53
loop_
_atom_site_label
_atom_site_type_symbol
_atom_site_fract_x
_atom_site_fract_y
_atom_site_fract_z
C1 C 0.480923 0.209167 0.970941
C2 C 0.512016 0.388415 1.01539
C3 C 0.502814 0.582009 1.10582
C4 C 0.464631 0.598022 1.14956
C5 C 0.434102 0.420607 1.10709
C6 C 0.4426 0.229441 1.01847
C7 C 0.487974 0.00317346 0.876421
C8 C 0.581309 0.560145 0.986437
C9 C 0.595251 0.643818 1.09492
C10 C 0.626991 0.837486 1.10448
C11 C 0.646204 0.949028 1.00743
C12 C 0.632723 0.858714 0.89973
C13 C 0.600638 0.668763 0.888972
C14 C 0.681639 1.1482 1.02058
C15 C 0.720456 0.977062 1.04245
C16 C 0.755609 1.17902 1.05488
C17 C 0.776396 1.27507 0.958312
C18 C 0.808147 1.46942 0.96782
C19 C 0.819606 1.57179 1.07605
C20 C 0.799033 1.47733 1.173
C21 C 0.767419 1.28346 1.16235
N1 N 0.549971 0.359136 0.972474
O1 O 0.519444 -0.0337643 0.82544
O2 O 0.45561 -0.155043 0.848569
CL1 Cl 0.832888 1.57926 0.844866
CL2 Cl 0.858964 1.81267 1.09204
H1 H 0.525578 0.726496 1.13904
H2 H 0.458542 0.75203 1.21856
H3 H 0.40432 0.432988 1.14264
H4 H 0.419459 0.0903147 0.983357
H5 H 0.582115 0.549323 1.17152
H6 H 0.637335 0.900718 1.18946
H7 H 0.64723 0.941195 0.822745
H8 H 0.590018 0.604872 0.804459
H9 H 0.676825 1.30106 1.0919
H10 H 0.68534 1.28265 0.9433
H11 H 0.725331 0.823894 0.971346
H12 H 0.717036 0.843988 1.12016
H13 H 0.768116 1.19741 0.873449
H14 H 0.808232 1.55712 1.25664
H15 H 0.751822 1.21126 1.23905
H16 H 0.55121 0.227369 0.90201
H17 H 0.464186 -0.293707 0.790791

#END

data_XXIII_List1_9_Price_A3457
_database_code_CSD               UNKNWN
_symmetry_cell_setting           triclinic
_symmetry_space_group_name_H-M   'P -1'
_symmetry_Int_Tables_number      2
loop_
_symmetry_equiv_pos_site_id
_symmetry_equiv_pos_as_xyz
1 x,y,z
2 -x,-y,-z
_cell_length_a                   8.737
_cell_length_b                   6.8425
_cell_length_c                   17.5904
_cell_angle_alpha                102.389
_cell_angle_beta                 90.9277
_cell_angle_gamma                64.9382
_cell_volume                     927.096
loop_
_atom_site_label
_atom_site_type_symbol
_atom_site_fract_x
_atom_site_fract_y
_atom_site_fract_z
C1 C 0.345154 0.564941 0.0776464
C2 C 0.447953 0.657027 0.121007
C3 C 0.378254 0.889457 0.147402
C4 C 0.217064 1.02291 0.131062
C5 C 0.117427 0.933036 0.0874874
C6 C 0.182344 0.705577 0.0617565
C7 C 0.406979 0.32435 0.0500238
C8 C 0.72185 0.568176 0.183457
C9 C 0.766565 0.741657 0.183073
C10 C 0.885265 0.772968 0.231645
C11 C 0.966388 0.631632 0.280882
C12 C 0.924318 0.455361 0.279604
C13 C 0.804113 0.424467 0.232348
C14 C 1.09878 0.662412 0.33142
C15 C 1.27946 0.529548 0.290591
C16 C 1.40986 0.56606 0.341353
C17 C 1.5261 0.395305 0.37222
C18 C 1.64621 0.426762 0.42008
C19 C 1.65174 0.63244 0.437698
C20 C 1.53638 0.80383 0.406699
C21 C 1.41729 0.770863 0.359156
N1 N 0.607975 0.519662 0.13501
O1 O 0.545553 0.1832 0.0597285
O2 O 0.293423 0.264527 0.0118807
CL1 Cl 1.7868 0.207643 0.456526
CL2 Cl 1.79811 0.680869 0.496681
H1 H 0.450803 0.963893 0.18273
H2 H 0.167757 1.20123 0.15294
H3 H -0.00850011 1.03925 0.0745185
H4 H 0.107581 0.630486 0.0285526
H5 H 0.711351 0.849547 0.143268
H6 H 0.916604 0.910152 0.230382
H7 H 0.985062 0.341783 0.317221
H8 H 0.771014 0.288775 0.233425
H9 H 1.07144 0.838499 0.347933
H10 H 1.09438 0.611388 0.386007
H11 H 1.30842 0.353062 0.274893
H12 H 1.28362 0.579194 0.235645
H13 H 1.52471 0.233665 0.359274
H14 H 1.54202 0.962836 0.420253
H15 H 1.3294 0.906511 0.335253
H16 H 0.632741 0.356475 0.117627
H17 H 0.345648 0.104459 -0.00390498

#END

data_XXIII_List1_10_Price_A5191
_database_code_CSD               UNKNWN
_symmetry_cell_setting           monoclinic
_symmetry_space_group_name_H-M   'P 21/a'
_symmetry_Int_Tables_number      14
loop_
_symmetry_equiv_pos_site_id
_symmetry_equiv_pos_as_xyz
1 x,y,z
2 1/2-x,1/2+y,-z
3 -x,-y,-z
4 1/2+x,1/2-y,z
_cell_length_a                   11.0382
_cell_length_b                   13.7383
_cell_length_c                   12.3562
_cell_angle_alpha                90
_cell_angle_beta                 77.8653
_cell_angle_gamma                90
_cell_volume                     1831.9
loop_
_atom_site_label
_atom_site_type_symbol
_atom_site_fract_x
_atom_site_fract_y
_atom_site_fract_z
C1 C 0.952746 0.242611 0.571401
C2 C 0.872962 0.304411 0.52483
C3 C 0.86411 0.402688 0.558344
C4 C 0.932677 0.438477 0.631205
C5 C 1.01351 0.378794 0.674173
C6 C 1.02132 0.281611 0.644748
C7 C 0.961592 0.138003 0.546874
C8 C 0.741739 0.309851 0.38117
C9 C 0.659452 0.250364 0.338468
C10 C 0.592834 0.286535 0.264051
C11 C 0.605509 0.383267 0.227884
C12 C 0.689698 0.441175 0.268403
C13 C 0.75809 0.4058 0.342553
C14 C 0.529521 0.423815 0.150248
C15 C 0.389529 0.417613 0.20119
C16 C 0.310798 0.483838 0.147355
C17 C 0.312941 0.584025 0.165725
C18 C 0.243346 0.647563 0.115666
C19 C 0.169881 0.611419 0.0453679
C20 C 0.167482 0.511641 0.0264952
C21 C 0.237302 0.448731 0.0768679
N1 N 0.809016 0.265754 0.45137
O1 O 0.904884 0.0934523 0.487399
O2 O 1.0416 0.0916247 0.597275
CL1 Cl 0.249904 0.770837 0.142938
CL2 Cl 0.0817629 0.687877 -0.0183533
H1 H 0.798835 0.450047 0.530076
H2 H 0.922116 0.51453 0.655529
H3 H 1.0677 0.40759 0.730625
H4 H 1.08126 0.23301 0.678586
H5 H 0.647507 0.175032 0.365539
H6 H 0.529947 0.238091 0.233105
H7 H 0.704165 0.516091 0.240162
H8 H 0.827084 0.452323 0.36661
H9 H 0.549239 0.385535 0.0705415
H10 H 0.555122 0.500062 0.132207
H11 H 0.375949 0.436777 0.289069
H12 H 0.357751 0.342316 0.198476
H13 H 0.368819 0.613867 0.220356
H14 H 0.110211 0.484025 -0.0280393
H15 H 0.234071 0.371049 0.0612026
H16 H 0.817349 0.191978 0.44541
H17 H 1.04596 0.0245773 0.572979

#END

data_XXIII_List1_11_Price_A4890
_database_code_CSD               UNKNWN
_symmetry_cell_setting           monoclinic
_symmetry_space_group_name_H-M   'P 21/c'
_symmetry_Int_Tables_number      14
loop_
_symmetry_equiv_pos_site_id
_symmetry_equiv_pos_as_xyz
1 x,y,z
2 -x,1/2+y,1/2-z
3 -x,-y,-z
4 x,1/2-y,1/2+z
_cell_length_a                   4.5095
_cell_length_b                   15.5948
_cell_length_c                   28.1454
_cell_angle_alpha                90
_cell_angle_beta                 112.996
_cell_angle_gamma                90
_cell_volume                     1822.03
loop_
_atom_site_label
_atom_site_type_symbol
_atom_site_fract_x
_atom_site_fract_y
_atom_site_fract_z
C1 C 0.81935 0.307926 0.561097
C2 C 0.981812 0.247976 0.541381
C3 C 1.13368 0.177394 0.572654
C4 C 1.12156 0.165852 0.620575
C5 C 0.956885 0.22333 0.639526
C6 C 0.810644 0.293739 0.609791
C7 C 0.666932 0.385472 0.532302
C8 C 1.07722 0.209884 0.461447
C9 C 1.09852 0.120282 0.46335
C10 C 1.19426 0.0757743 0.428894
C11 C 1.27079 0.117298 0.39132
C12 C 1.24462 0.206788 0.389231
C13 C 1.15186 0.252172 0.423417
C14 C 1.36483 0.0697569 0.352802
C15 C 1.07221 0.0520339 0.302171
C16 C 1.16665 0.0189518 0.25983
C17 C 1.23375 -0.0678243 0.257262
C18 C 1.33131 -0.0990139 0.21933
C19 C 1.36415 -0.0430362 0.182929
C20 C 1.29788 0.043746 0.185268
C21 C 1.20078 0.0742278 0.223252
N1 N 0.981118 0.261484 0.493243
O1 O 0.685085 0.411445 0.4925
O2 O 0.495535 0.428146 0.554435
CL1 Cl 1.4089 -0.207552 0.218243
CL2 Cl 1.48349 -0.0782811 0.13487
H1 H 1.27316 0.133472 0.559894
H2 H 1.24511 0.111097 0.643741
H3 H 0.946806 0.213632 0.677026
H4 H 0.685748 0.340156 0.623923
H5 H 1.02857 0.0843626 0.490244
H6 H 1.20766 0.00616544 0.431441
H7 H 1.30219 0.241858 0.360511
H8 H 1.13923 0.321767 0.421432
H9 H 1.48285 0.00894477 0.369046
H10 H 1.54132 0.107562 0.343815
H11 H 0.935546 0.111697 0.289514
H12 H 0.911209 0.00652111 0.309885
H13 H 1.20887 -0.1128 0.284928
H14 H 1.3227 0.0868947 0.156811
H15 H 1.14925 0.142119 0.224269
H16 H 0.892201 0.320149 0.478702
H17 H 0.419388 0.481022 0.5357

#END

data_XXIII_List1_12_Price_A72
_database_code_CSD               UNKNWN
_symmetry_cell_setting           monoclinic
_symmetry_space_group_name_H-M   'P 21/n'
_symmetry_Int_Tables_number      14
loop_
_symmetry_equiv_pos_site_id
_symmetry_equiv_pos_as_xyz
1 x,y,z
2 1/2-x,1/2+y,1/2-z
3 -x,-y,-z
4 1/2+x,1/2-y,1/2+z
_cell_length_a                   13.0382
_cell_length_b                   10.1429
_cell_length_c                   14.6772
_cell_angle_alpha                90
_cell_angle_beta                 70.416
_cell_angle_gamma                90
_cell_volume                     1828.7
loop_
_atom_site_label
_atom_site_type_symbol
_atom_site_fract_x
_atom_site_fract_y
_atom_site_fract_z
C1 C 0.0206658 0.420678 0.725119
C2 C 0.123216 0.413716 0.739604
C3 C 0.123887 0.385812 0.833546
C4 C 0.02808 0.362357 0.908572
C5 C -0.0726601 0.36649 0.894195
C6 C -0.0751489 0.396934 0.803253
C7 C 0.0138431 0.459011 0.631029
C8 C 0.324258 0.412408 0.662094
C9 C 0.356071 0.291647 0.690406
C10 C 0.463966 0.269681 0.681869
C11 C 0.54405 0.365376 0.643154
C12 C 0.511986 0.484207 0.613033
C13 C 0.403797 0.508253 0.622925
C14 C 0.66126 0.339393 0.632694
C15 C 0.713439 0.222349 0.5666
C16 C 0.823611 0.190047 0.573068
C17 C 0.919101 0.21192 0.495832
C18 C 1.02084 0.182901 0.502439
C19 C 1.02857 0.130205 0.587716
C20 C 0.933361 0.107112 0.665291
C21 C 0.832614 0.136486 0.657922
N1 N 0.217276 0.437064 0.664672
O1 O 0.0906574 0.479574 0.556928
O2 O -0.0892092 0.472762 0.632358
CL1 Cl 1.13603 0.213019 0.403537
CL2 Cl 1.15228 0.091947 0.600413
H1 H 0.201083 0.384026 0.846366
H2 H 0.0316824 0.34133 0.980043
H3 H -0.147494 0.347717 0.953492
H4 H -0.152182 0.403324 0.790423
H5 H 0.295544 0.215075 0.718818
H6 H 0.486253 0.175382 0.705198
H7 H 0.5726 0.560058 0.582053
H8 H 0.379873 0.602013 0.600415
H9 H 0.667039 0.320543 0.704488
H10 H 0.71001 0.428022 0.605688
H11 H 0.720026 0.244954 0.491916
H12 H 0.660346 0.135843 0.588121
H13 H 0.915616 0.252514 0.428478
H14 H 0.939649 0.0653245 0.73125
H15 H 0.759635 0.116676 0.719233
H16 H 0.205846 0.46371 0.601919
H17 H -0.086376 0.494929 0.567488

#END

data_XXIII_List1_13_Price_A118
_database_code_CSD               UNKNWN
_symmetry_cell_setting           triclinic
_symmetry_space_group_name_H-M   'P -1'
_symmetry_Int_Tables_number      2
loop_
_symmetry_equiv_pos_site_id
_symmetry_equiv_pos_as_xyz
1 x,y,z
2 -x,-y,-z
_cell_length_a                   14.3023
_cell_length_b                   9.5789
_cell_length_c                   6.9094
_cell_angle_alpha                97.529
_cell_angle_beta                 87.4369
_cell_angle_gamma                78.242
_cell_volume                     916.247
loop_
_atom_site_label
_atom_site_type_symbol
_atom_site_fract_x
_atom_site_fract_y
_atom_site_fract_z
C1 C 0.930681 0.66792 0.472565
C2 C 0.985237 0.757534 0.578138
C3 C 0.953599 0.813514 0.774471
C4 C 0.873891 0.780097 0.86262
C5 C 0.821725 0.689765 0.760742
C6 C 0.85032 0.635905 0.567075
C7 C 0.957774 0.607174 0.266697
C8 C 1.13665 0.851583 0.557218
C9 C 1.18857 0.911288 0.424384
C10 C 1.26593 0.969245 0.481058
C11 C 1.29525 0.970315 0.67172
C12 C 1.24411 0.908821 0.80173
C13 C 1.16686 0.848686 0.746785
C14 C 1.37806 1.03603 0.734756
C15 C 1.36476 1.19813 0.723083
C16 C 1.45053 1.25479 0.790669
C17 C 1.50665 1.30866 0.660868
C18 C 1.58637 1.36111 0.720235
C19 C 1.6109 1.36072 0.9135
C20 C 1.55474 1.30801 1.04474
C21 C 1.47561 1.25598 0.984056
N1 N 1.06267 0.789836 0.484245
O1 O 1.02571 0.625622 0.166179
O2 O 0.899062 0.524476 0.191295
CL1 Cl 1.65299 1.4261 0.551122
CL2 Cl 1.70912 1.42469 0.994228
H1 H 0.990224 0.888305 0.854959
H2 H 0.851507 0.826502 1.01375
H3 H 0.75956 0.663482 0.831323
H4 H 0.810602 0.566938 0.483525
H5 H 1.16679 0.912574 0.275826
H6 H 1.30464 1.01426 0.374056
H7 H 1.26599 0.905302 0.950078
H8 H 1.13255 0.795608 0.850022
H9 H 1.44351 0.980045 0.644723
H10 H 1.39174 1.01755 0.885078
H11 H 1.30016 1.25617 0.813873
H12 H 1.35273 1.21826 0.572907
H13 H 1.48894 1.31038 0.50993
H14 H 1.57391 1.30897 1.19498
H15 H 1.43246 1.21654 1.08945
H16 H 1.07163 0.748608 0.339433
H17 H 0.925144 0.482768 0.0600606

#END

data_XXIII_List1_14_Price_A1413
_database_code_CSD               UNKNWN
_symmetry_cell_setting           monoclinic
_symmetry_space_group_name_H-M   'P 21/c'
_symmetry_Int_Tables_number      14
loop_
_symmetry_equiv_pos_site_id
_symmetry_equiv_pos_as_xyz
1 x,y,z
2 -x,1/2+y,1/2-z
3 -x,-y,-z
4 x,1/2-y,1/2+z
_cell_length_a                   11.691
_cell_length_b                   4.5616
_cell_length_c                   39.5545
_cell_angle_alpha                90
_cell_angle_beta                 121.6
_cell_angle_gamma                90
_cell_volume                     1796.65
loop_
_atom_site_label
_atom_site_type_symbol
_atom_site_fract_x
_atom_site_fract_y
_atom_site_fract_z
C1 C 0.689453 0.787733 0.731499
C2 C 0.788163 0.607567 0.762497
C3 C 0.862978 0.415593 0.753495
C4 C 0.840614 0.402283 0.715574
C5 C 0.744835 0.58067 0.685121
C6 C 0.670534 0.769923 0.693428
C7 C 0.606317 0.990821 0.73831
C8 C 0.881157 0.43321 0.831521
C9 C 1.01517 0.35779 0.846042
C10 C 1.08178 0.16507 0.877783
C11 C 1.01888 0.0465886 0.896514
C12 C 0.88631 0.129116 0.882441
C13 C 0.817861 0.317813 0.85033
C14 C 1.09433 -0.152164 0.931917
C15 C 1.18009 0.0182666 0.971033
C16 C 1.24303 -0.184862 1.00625
C17 C 1.37437 -0.284508 1.02264
C18 C 1.43185 -0.479147 1.05449
C19 C 1.35726 -0.577787 1.0706
C20 C 1.2259 -0.47904 1.05446
C21 C 1.16974 -0.285316 1.02273
N1 N 0.810872 0.633123 0.800181
O1 O 0.610304 1.02604 0.769603
O2 O 0.520859 1.14768 0.705942
CL1 Cl 1.59556 -0.593914 1.07353
CL2 Cl 1.4239 -0.8186 1.11022
H1 H 0.935993 0.270545 0.776223
H2 H 0.899321 0.249621 0.709613
H3 H 0.728784 0.570371 0.655539
H4 H 0.594957 0.90954 0.670332
H5 H 1.06816 0.456956 0.833191
H6 H 1.1857 0.108072 0.888515
H7 H 0.834905 0.0411357 0.89652
H8 H 0.713882 0.375314 0.839283
H9 H 1.15986 -0.300485 0.9278
H10 H 1.02332 -0.291604 0.934704
H11 H 1.11602 0.178106 0.974071
H12 H 1.25751 0.143635 0.969691
H13 H 1.43461 -0.21014 1.01075
H14 H 1.16881 -0.555539 1.06724
H15 H 1.06733 -0.20983 1.01069
H16 H 0.742473 0.763768 0.801371
H17 H 0.477588 1.28592 0.714248

#END

data_XXIII_List1_15_Price_A75
_database_code_CSD               UNKNWN
_symmetry_cell_setting           monoclinic
_symmetry_space_group_name_H-M   'P 21/c'
_symmetry_Int_Tables_number      14
loop_
_symmetry_equiv_pos_site_id
_symmetry_equiv_pos_as_xyz
1 x,y,z
2 -x,1/2+y,1/2-z
3 -x,-y,-z
4 x,1/2-y,1/2+z
_cell_length_a                   4.4126
_cell_length_b                   24.8975
_cell_length_c                   19.814
_cell_angle_alpha                90
_cell_angle_beta                 56.5934
_cell_angle_gamma                90
_cell_volume                     1817.18
loop_
_atom_site_label
_atom_site_type_symbol
_atom_site_fract_x
_atom_site_fract_y
_atom_site_fract_z
C1 C 0.673241 0.627271 0.00214088
C2 C 0.60708 0.643376 -0.0578288
C3 C 0.477978 0.696006 -0.0527609
C4 C 0.421277 0.730773 0.0075738
C5 C 0.492754 0.715394 0.0652792
C6 C 0.615321 0.663809 0.0620882
C7 C 0.800656 0.572911 0.00236498
C8 C 0.649619 0.612892 -0.184159
C9 C 0.698709 0.660819 -0.226099
C10 C 0.673167 0.661237 -0.29298
C11 C 0.601311 0.614765 -0.321148
C12 C 0.559233 0.566945 -0.279845
C13 C 0.580819 0.565877 -0.21268
C14 C 0.586605 0.615554 -0.395256
C15 C 0.967493 0.608418 -0.47299
C16 C 0.960752 0.603621 -0.547849
C17 C 1.01238 0.648412 -0.595262
C18 C 0.996723 0.644417 -0.663388
C19 C 0.928045 0.594827 -0.685301
C20 C 0.876165 0.54981 -0.638295
C21 C 0.892242 0.554244 -0.570542
N1 N 0.671985 0.607724 -0.116958
O1 O 0.848677 0.536427 -0.0440712
O2 O 0.868765 0.56518 0.0599279
CL1 Cl 1.06514 0.70178 -0.719463
CL2 Cl 0.907355 0.587836 -0.769516
H1 H 0.406316 0.708675 -0.0944312
H2 H 0.317363 0.770755 0.00978809
H3 H 0.45016 0.743092 0.111998
H4 H 0.669109 0.650411 0.106579
H5 H 0.772702 0.69747 -0.20918
H6 H 0.712657 0.699064 -0.324315
H7 H 0.503601 0.529809 -0.300037
H8 H 0.539977 0.528358 -0.180672
H9 H 0.468856 0.653339 -0.398895
H10 H 0.40957 0.583285 -0.391833
H11 H 1.0914 0.572316 -0.466439
H12 H 1.1389 0.642268 -0.478735
H13 H 1.06761 0.687415 -0.579766
H14 H 0.824425 0.511354 -0.655819
H15 H 0.852721 0.51859 -0.534909
H16 H 0.73648 0.570427 -0.107383
H17 H 0.961912 0.529032 0.0529365

#END

data_XXIII_List1_16_Price_A63
_database_code_CSD               UNKNWN
_symmetry_cell_setting           monoclinic
_symmetry_space_group_name_H-M   'I 2/a'
_symmetry_Int_Tables_number      15
loop_
_symmetry_equiv_pos_site_id
_symmetry_equiv_pos_as_xyz
1 x,y,z
2 1/2-x,y,-z
3 1/2+x,1/2+y,1/2+z
4 -x,1/2+y,1/2-z
5 -x,-y,-z
6 1/2+x,-y,z
7 1/2-x,1/2-y,1/2-z
8 x,1/2-y,1/2+z
_cell_length_a                   34.3308
_cell_length_b                   4.4817
_cell_length_c                   23.8508
_cell_angle_alpha                90
_cell_angle_beta                 83.4526
_cell_angle_gamma                90
_cell_volume                     3645.76
loop_
_atom_site_label
_atom_site_type_symbol
_atom_site_fract_x
_atom_site_fract_y
_atom_site_fract_z
C1 C 0.0148983 0.50898 0.887303
C2 C -0.0155956 0.32907 0.869381
C3 C -0.00619752 0.139043 0.822727
C4 C 0.03137 0.129927 0.79491
C5 C 0.0612217 0.309535 0.81175
C6 C 0.0526567 0.495109 0.857723
C7 C 0.00774294 0.707267 0.936299
C8 C -0.084615 0.158055 0.892022
C9 C -0.104613 0.0362681 0.941115
C10 C -0.137594 -0.140198 0.938358
C11 C -0.151496 -0.203456 0.886854
C12 C -0.131493 -0.0790721 0.838097
C13 C -0.0988463 0.101885 0.840335
C14 C -0.187555 -0.391902 0.884307
C15 C -0.224638 -0.207328 0.877549
C16 C -0.260113 -0.406288 0.879908
C17 C -0.273309 -0.521882 0.831239
C18 C -0.305378 -0.713653 0.833843
C19 C -0.325045 -0.793534 0.886209
C20 C -0.312163 -0.67893 0.935176
C21 C -0.280174 -0.488203 0.931963
N1 N -0.0527242 0.347775 0.897323
O1 O -0.0235091 0.741516 0.965869
O2 O 0.0399141 0.857172 0.94729
CL1 Cl -0.320375 -0.848706 0.771824
CL2 Cl -0.36511 -1.02996 0.891998
H1 H -0.0285182 -0.00710677 0.809434
H2 H 0.0375467 -0.0209238 0.759331
H3 H 0.0905573 0.302469 0.789429
H4 H 0.0753019 0.634871 0.872086
H5 H -0.0938134 0.0791326 0.981438
H6 H -0.152595 -0.233613 0.977029
H7 H -0.141903 -0.121539 0.797436
H8 H -0.0848561 0.205806 0.802153
H9 H -0.192943 -0.52608 0.922831
H10 H -0.182914 -0.550752 0.849196
H11 H -0.220562 -0.0846331 0.837587
H12 H -0.228749 -0.0406229 0.911303
H13 H -0.258651 -0.462401 0.78998
H14 H -0.327674 -0.740677 0.975696
H15 H -0.270732 -0.400192 0.970675
H16 H -0.053948 0.472939 0.933107
H17 H 0.0323628 0.992503 0.978183

#END

data_XXIII_List1_17_Price_A272
_database_code_CSD               UNKNWN
_symmetry_cell_setting           triclinic
_symmetry_space_group_name_H-M   'P -1'
_symmetry_Int_Tables_number      2
loop_
_symmetry_equiv_pos_site_id
_symmetry_equiv_pos_as_xyz
1 x,y,z
2 -x,-y,-z
_cell_length_a                   13.3725
_cell_length_b                   10.6958
_cell_length_c                   7.2594
_cell_angle_alpha                65.3312
_cell_angle_beta                 98.6271
_cell_angle_gamma                81.2349
_cell_volume                     905.771
loop_
_atom_site_label
_atom_site_type_symbol
_atom_site_fract_x
_atom_site_fract_y
_atom_site_fract_z
C1 C 0.0164982 0.306167 0.0302001
C2 C -0.0567768 0.225254 0.106344
C3 C -0.0520393 0.167689 0.321953
C4 C 0.0215286 0.188336 0.455101
C5 C 0.0933129 0.267646 0.381088
C6 C 0.0895178 0.32585 0.170089
C7 C 0.0109053 0.379992 -0.194064
C8 C -0.191498 0.108787 0.0159748
C9 C -0.191641 0.0192858 -0.0801781
C10 C -0.258716 -0.0707136 -0.0481866
C11 C -0.326805 -0.0759894 0.0821386
C12 C -0.326533 0.0140672 0.176314
C13 C -0.261069 0.106771 0.142406
C14 C -0.396617 -0.177879 0.120227
C15 C -0.335293 -0.331241 0.258743
C16 C -0.393436 -0.445887 0.287564
C17 C -0.499784 -0.41734 0.204
C18 C -0.550785 -0.526297 0.233962
C19 C -0.495076 -0.667194 0.34974
C20 C -0.388555 -0.697016 0.434307
C21 C -0.338765 -0.587919 0.403415
N1 N -0.125402 0.202085 -0.0291803
O1 O -0.0523673 0.379553 -0.334261
O2 O 0.085034 0.452571 -0.237129
CL1 Cl -0.683127 -0.482973 0.125479
CL2 Cl -0.555173 -0.805586 0.390637
H1 H -0.104806 0.102622 0.384943
H2 H 0.023025 0.141303 0.620532
H3 H 0.150442 0.28391 0.486563
H4 H 0.143433 0.389189 0.107678
H5 H -0.138318 0.0210716 -0.179905
H6 H -0.258014 -0.138485 -0.125804
H7 H -0.380079 0.0140139 0.27525
H8 H -0.265955 0.180489 0.209455
H9 H -0.436725 -0.168452 -0.0301572
H10 H -0.457281 -0.149095 0.191335
H11 H -0.30053 -0.341511 0.412898
H12 H -0.268776 -0.352677 0.195227
H13 H -0.54568 -0.309106 0.113491
H14 H -0.345621 -0.806795 0.524141
H15 H -0.25564 -0.613409 0.470489
H16 H -0.117553 0.248147 -0.178712
H17 H 0.0707658 0.507916 -0.386842

#END

data_XXIII_List1_18_Price_A191
_database_code_CSD               UNKNWN
_symmetry_cell_setting           monoclinic
_symmetry_space_group_name_H-M   'A 2/n'
_symmetry_Int_Tables_number      15
loop_
_symmetry_equiv_pos_site_id
_symmetry_equiv_pos_as_xyz
1 x,y,z
2 1/2-x,y,1/2-z
3 x,1/2+y,1/2+z
4 1/2-x,1/2+y,-z
5 -x,-y,-z
6 1/2+x,-y,1/2+z
7 -x,1/2-y,1/2-z
8 1/2+x,1/2-y,z
_cell_length_a                   23.9923
_cell_length_b                   4.4901
_cell_length_c                   34.8265
_cell_angle_alpha                90
_cell_angle_beta                 83.284
_cell_angle_gamma                90
_cell_volume                     3726.04
loop_
_atom_site_label
_atom_site_type_symbol
_atom_site_fract_x
_atom_site_fract_y
_atom_site_fract_z
C1 C 0.886277 0.973894 0.0158396
C2 C 0.868575 1.16295 -0.0133191
C3 C 0.821572 1.34694 -0.00323509
C4 C 0.793275 1.3424 0.0336867
C5 C 0.809882 1.15393 0.0621754
C6 C 0.856192 0.973929 0.0529552
C7 C 0.935836 0.782104 0.00820876
C8 C 0.892221 1.35157 -0.0805728
C9 C 0.941422 1.46502 -0.100931
C10 C 0.939054 1.64928 -0.132701
C11 C 0.887839 1.72871 -0.145208
C12 C 0.839026 1.61032 -0.12516
C13 C 0.84082 1.42182 -0.0936792
C14 C 0.885407 1.92493 -0.180016
C15 C 0.886842 1.74605 -0.217917
C16 C 0.888619 1.94887 -0.252451
C17 C 0.839166 2.04746 -0.265669
C18 C 0.840149 2.24287 -0.296777
C19 C 0.891458 2.34373 -0.315336
C20 C 0.941087 2.24632 -0.302328
C21 C 0.939606 2.0516 -0.271287
N1 N 0.896988 1.15485 -0.0498808
O1 O 0.966138 0.759641 -0.0224797
O2 O 0.946307 0.62358 0.0392977
CL1 Cl 0.77724 2.35549 -0.31185
CL2 Cl 0.895013 2.58562 -0.354188
H1 H 0.808424 1.50032 -0.0243913
H2 H 0.757482 1.48943 0.0404089
H3 H 0.787171 1.15002 0.0909896
H4 H 0.870426 0.827921 0.0745954
H5 H 0.981626 1.41035 -0.0912296
H6 H 0.977883 1.73649 -0.147806
H7 H 0.798562 1.66372 -0.134622
H8 H 0.802391 1.32266 -0.0798583
H9 H 0.920863 2.08057 -0.182712
H10 H 0.847273 2.06147 -0.176433
H11 H 0.850037 1.60018 -0.216315
H12 H 0.923796 1.60077 -0.220779
H13 H 0.798764 1.97127 -0.251846
H14 H 0.980776 2.32459 -0.316973
H15 H 0.978804 1.97722 -0.26169
H16 H 0.932707 1.03075 -0.0513713
H17 H 0.977649 0.493029 0.0315571

#END

data_XXIII_List1_19_Price_A1752
_database_code_CSD               UNKNWN
_symmetry_cell_setting           triclinic
_symmetry_space_group_name_H-M   'P -1'
_symmetry_Int_Tables_number      2
loop_
_symmetry_equiv_pos_site_id
_symmetry_equiv_pos_as_xyz
1 x,y,z
2 -x,-y,-z
_cell_length_a                   7.0224
_cell_length_b                   14.6946
_cell_length_c                   9.5022
_cell_angle_alpha                90.1916
_cell_angle_beta                 71.9883
_cell_angle_gamma                83.5143
_cell_volume                     925.764
loop_
_atom_site_label
_atom_site_type_symbol
_atom_site_fract_x
_atom_site_fract_y
_atom_site_fract_z
C1 C 0.384875 0.951235 0.652115
C2 C 0.535589 0.874101 0.607246
C3 C 0.688465 0.864263 0.67531
C4 C 0.695913 0.929136 0.778575
C5 C 0.552408 1.00641 0.81917
C6 C 0.397784 1.01576 0.757123
C7 C 0.212092 0.962776 0.595058
C8 C 0.665973 0.740562 0.424947
C9 C 0.875138 0.739292 0.392735
C10 C 1.00532 0.666052 0.311072
C11 C 0.934331 0.592606 0.257053
C12 C 0.726227 0.595092 0.287748
C13 C 0.59404 0.667276 0.370479
C14 C 1.08024 0.513477 0.171326
C15 C 1.18481 0.458164 0.269084
C16 C 1.35333 0.385427 0.18813
C17 C 1.51553 0.364898 0.242803
C18 C 1.67289 0.29707 0.174947
C19 C 1.67038 0.2483 0.0491514
C20 C 1.50947 0.268469 -0.00632321
C21 C 1.35285 0.336125 0.0623874
N1 N 0.523888 0.811824 0.503407
O1 O 0.180692 0.912351 0.503976
O2 O 0.0820305 1.03709 0.655916
CL1 Cl 1.8691 0.275545 0.248936
CL2 Cl 1.86342 0.163773 -0.0389866
H1 H 0.797184 0.803424 0.650164
H2 H 0.81529 0.918843 0.829388
H3 H 0.560116 1.05735 0.899468
H4 H 0.281742 1.0739 0.789289
H5 H 0.936917 0.797111 0.425699
H6 H 1.16695 0.667432 0.28606
H7 H 0.665801 0.539249 0.24689
H8 H 0.432334 0.667313 0.394527
H9 H 1.19563 0.538975 0.0783838
H10 H 0.999597 0.469084 0.122948
H11 H 1.07051 0.426286 0.354506
H12 H 1.24493 0.505389 0.329307
H13 H 1.52121 0.402062 0.340095
H14 H 1.50866 0.230446 -0.104147
H15 H 1.22949 0.350197 0.0164367
H16 H 0.393337 0.823441 0.477282
H17 H -0.0233725 1.04323 0.60977

#END

data_XXIII_List1_20_Price_A894
_database_code_CSD               UNKNWN
_symmetry_cell_setting           triclinic
_symmetry_space_group_name_H-M   'P -1'
_symmetry_Int_Tables_number      2
loop_
_symmetry_equiv_pos_site_id
_symmetry_equiv_pos_as_xyz
1 x,y,z
2 -x,-y,-z
_cell_length_a                   11.6189
_cell_length_b                   8.9092
_cell_length_c                   9.9199
_cell_angle_alpha                66.3161
_cell_angle_beta                 95.322
_cell_angle_gamma                85.6953
_cell_volume                     929.188
loop_
_atom_site_label
_atom_site_type_symbol
_atom_site_fract_x
_atom_site_fract_y
_atom_site_fract_z
C1 C 0.929618 0.177607 0.243012
C2 C 0.874467 0.0940216 0.370475
C3 C 0.862285 0.168542 0.470432
C4 C 0.899514 0.32074 0.442947
C5 C 0.950072 0.405606 0.315494
C6 C 0.965722 0.332248 0.218305
C7 C 0.955785 0.0998658 0.142149
C8 C 0.760518 -0.142514 0.488775
C9 C 0.674994 -0.0725997 0.544163
C10 C 0.603166 -0.17175 0.637818
C11 C 0.612185 -0.341825 0.679271
C12 C 0.696968 -0.41016 0.621792
C13 C 0.769892 -0.313637 0.529409
C14 C 0.533504 -0.449667 0.77826
C15 C 0.432249 -0.496713 0.696722
C16 C 0.381293 -0.640124 0.805431
C17 C 0.398604 -0.795931 0.804087
C18 C 0.354457 -0.930709 0.906104
C19 C 0.291163 -0.910319 1.01184
C20 C 0.272753 -0.754764 1.01348
C21 C 0.317143 -0.621511 0.911402
N1 N 0.834832 -0.0540459 0.391764
O1 O 0.945461 -0.0430166 0.162469
O2 O 0.993979 0.203463 0.0185401
CL1 Cl 0.379251 -1.12076 0.898249
CL2 Cl 0.234686 -1.07428 1.14036
H1 H 0.826778 0.103106 0.572312
H2 H 0.889815 0.373713 0.523264
H3 H 0.978396 0.525367 0.294344
H4 H 1.00753 0.393194 0.120548
H5 H 0.661265 0.0598256 0.510401
H6 H 0.53733 -0.113717 0.678704
H7 H 0.707066 -0.542487 0.651601
H8 H 0.836249 -0.370371 0.488302
H9 H 0.497986 -0.390247 0.845729
H10 H 0.585754 -0.56457 0.857087
H11 H 0.464672 -0.530356 0.611152
H12 H 0.365767 -0.38972 0.639419
H13 H 0.447245 -0.814632 0.722637
H14 H 0.222877 -0.739912 1.09544
H15 H 0.301127 -0.501011 0.913987
H16 H 0.868644 -0.106294 0.327462
H17 H 1.01487 0.140853 -0.0376416

#END

data_XXIII_List1_21_Price_A7375
_database_code_CSD               UNKNWN
_symmetry_cell_setting           triclinic
_symmetry_space_group_name_H-M   'P -1'
_symmetry_Int_Tables_number      2
loop_
_symmetry_equiv_pos_site_id
_symmetry_equiv_pos_as_xyz
1 x,y,z
2 -x,-y,-z
_cell_length_a                   8.5755
_cell_length_b                   6.9455
_cell_length_c                   18.1034
_cell_angle_alpha                88.8866
_cell_angle_beta                 59.5619
_cell_angle_gamma                100.025
_cell_volume                     908.073
loop_
_atom_site_label
_atom_site_type_symbol
_atom_site_fract_x
_atom_site_fract_y
_atom_site_fract_z
C1 C 0.723971 0.488285 0.949313
C2 C 0.761702 0.59103 1.00784
C3 C 0.840282 0.794694 0.984665
C4 C 0.875129 0.891907 0.908801
C5 C 0.834283 0.792192 0.852302
C6 C 0.760663 0.591959 0.872934
C7 C 0.646104 0.275512 0.968399
C8 C 0.727179 0.561756 1.15369
C9 C 0.772611 0.444199 1.20075
C10 C 0.765705 0.501488 1.27508
C11 C 0.714662 0.677556 1.30537
C12 C 0.667462 0.792365 1.25866
C13 C 0.671804 0.735888 1.18444
C14 C 0.705919 0.730611 1.3877
C15 C 0.749302 0.950427 1.39306
C16 C 0.758009 1.00251 1.4718
C17 C 0.731601 0.860253 1.53464
C18 C 0.741377 0.913617 1.60632
C19 C 0.778366 1.11185 1.61616
C20 C 0.805051 1.25519 1.55348
C21 C 0.794856 1.20094 1.48258
N1 N 0.729498 0.490223 1.08158
O1 O 0.609076 0.167745 1.03197
O2 O 0.616294 0.202681 0.907347
CL1 Cl 0.706514 0.728277 1.6818
CL2 Cl 0.791934 1.1847 1.7039
H1 H 0.878702 0.874254 1.0259
H2 H 0.936987 1.04862 0.89292
H3 H 0.86135 0.869872 0.793075
H4 H 0.729636 0.510172 0.829901
H5 H 0.815529 0.308372 1.17765
H6 H 0.802538 0.408032 1.31016
H7 H 0.623279 0.928322 1.28068
H8 H 0.627311 0.825097 1.15177
H9 H 0.803205 0.66015 1.39494
H10 H 0.567911 0.664056 1.44315
H11 H 0.645595 1.02076 1.39162
H12 H 0.881832 1.0194 1.33503
H13 H 0.702036 0.70448 1.52971
H14 H 0.833817 1.40934 1.56131
H15 H 0.816112 1.315 1.43447
H16 H 0.688138 0.341815 1.08563
H17 H 0.554132 0.0656867 0.927064

#END

data_XXIII_List1_22_Price_A227
_database_code_CSD               UNKNWN
_symmetry_cell_setting           monoclinic
_symmetry_space_group_name_H-M   'P 21/c'
_symmetry_Int_Tables_number      14
loop_
_symmetry_equiv_pos_site_id
_symmetry_equiv_pos_as_xyz
1 x,y,z
2 -x,1/2+y,1/2-z
3 -x,-y,-z
4 x,1/2-y,1/2+z
_cell_length_a                   7.9627
_cell_length_b                   19.2603
_cell_length_c                   13.1315
_cell_angle_alpha                90
_cell_angle_beta                 109.784
_cell_angle_gamma                90
_cell_volume                     1895.02
loop_
_atom_site_label
_atom_site_type_symbol
_atom_site_fract_x
_atom_site_fract_y
_atom_site_fract_z
C1 C 0.182889 0.140793 0.40716
C2 C 0.155979 0.149858 0.295067
C3 C 0.231464 0.208868 0.263859
C4 C 0.3323 0.255476 0.340166
C5 C 0.362504 0.245893 0.450472
C6 C 0.287041 0.189008 0.482407
C7 C 0.106472 0.0810966 0.445406
C8 C 0.0187252 0.100337 0.109697
C9 C -0.151649 0.0799927 0.0425413
C10 C -0.189694 0.0724644 -0.0680736
C11 C -0.0608072 0.0854332 -0.116165
C12 C 0.109111 0.105074 -0.048475
C13 C 0.15006 0.1118 0.0626798
C14 C -0.104409 0.0804759 -0.236846
C15 C -0.197328 0.147315 -0.292178
C16 C -0.232052 0.152291 -0.41207
C17 C -0.319822 0.0998662 -0.483679
C18 C -0.35154 0.105106 -0.594296
C19 C -0.294562 0.163961 -0.635788
C20 C -0.206493 0.216546 -0.565274
C21 C -0.17551 0.210553 -0.455048
N1 N 0.0525708 0.103498 0.22121
O1 O 0.004626 0.0378246 0.388651
O2 O 0.158027 0.0773748 0.553912
CL1 Cl -0.461516 0.0382529 -0.67858
CL2 Cl -0.330817 0.172785 -0.772667
H1 H 0.205972 0.218554 0.178708
H2 H 0.387352 0.300636 0.313061
H3 H 0.442353 0.282623 0.509809
H4 H 0.30671 0.180627 0.567298
H5 H -0.25432 0.0702475 0.0781502
H6 H -0.322954 0.0562706 -0.118182
H7 H 0.213446 0.114044 -0.0831369
H8 H 0.285464 0.124087 0.11349
H9 H -0.190333 0.0354676 -0.268864
H10 H 0.0179043 0.07251 -0.255939
H11 H -0.115886 0.1918 -0.252182
H12 H -0.32381 0.152564 -0.27654
H13 H -0.36617 0.0535963 -0.454071
H14 H -0.162237 0.262038 -0.597831
H15 H -0.106005 0.252151 -0.4014
H16 H -0.0144445 0.0694466 0.25265
H17 H 0.0994793 0.0372461 0.570963

#END

data_XXIII_List1_23_Price_A113
_database_code_CSD               UNKNWN
_symmetry_cell_setting           triclinic
_symmetry_space_group_name_H-M   'P -1'
_symmetry_Int_Tables_number      2
loop_
_symmetry_equiv_pos_site_id
_symmetry_equiv_pos_as_xyz
1 x,y,z
2 -x,-y,-z
_cell_length_a                   9.6838
_cell_length_b                   11.8633
_cell_length_c                   8.6313
_cell_angle_alpha                71.0167
_cell_angle_beta                 94.4927
_cell_angle_gamma                94.2542
_cell_volume                     933.522
loop_
_atom_site_label
_atom_site_type_symbol
_atom_site_fract_x
_atom_site_fract_y
_atom_site_fract_z
C1 C 0.760435 0.0775742 0.721882
C2 C 0.63753 0.134652 0.642192
C3 C 0.54562 0.164337 0.740145
C4 C 0.571948 0.136091 0.90777
C5 C 0.690525 0.0774467 0.986483
C6 C 0.783657 0.050083 0.892423
C7 C 0.86416 0.048668 0.627559
C8 C 0.502265 0.21094 0.371656
C9 C 0.529695 0.282826 0.211605
C10 C 0.422077 0.330466 0.0986835
C11 C 0.283945 0.308887 0.140947
C12 C 0.257393 0.235833 0.299921
C13 C 0.363906 0.186258 0.413817
C14 C 0.1686 0.360937 0.0163053
C15 C 0.0934465 0.269085 -0.0567238
C16 C -0.0160837 0.323596 -0.188572
C17 C -0.00626168 0.322238 -0.348127
C18 C -0.106261 0.372178 -0.471935
C19 C -0.219112 0.424583 -0.436775
C20 C -0.230212 0.425764 -0.27731
C21 C -0.13012 0.375803 -0.154988
N1 N 0.615493 0.161806 0.476009
O1 O 0.85569 0.0647121 0.479644
O2 O 0.977809 0.00230289 0.719108
CL1 Cl -0.087041 0.367385 -0.667282
CL2 Cl -0.345666 0.487756 -0.586497
H1 H 0.455139 0.213211 0.682198
H2 H 0.498801 0.161161 0.978575
H3 H 0.709916 0.0550263 1.11823
H4 H 0.877794 0.00641138 0.949362
H5 H 0.636651 0.302111 0.177433
H6 H 0.445969 0.38664 -0.024475
H7 H 0.150786 0.215983 0.335805
H8 H 0.339249 0.125903 0.533949
H9 H 0.210426 0.435825 -0.0836603
H10 H 0.0929054 0.397873 0.07223
H11 H 0.0464363 0.196357 0.0422374
H12 H 0.169764 0.228759 -0.106802
H13 H 0.0804397 0.281903 -0.378504
H14 H -0.318603 0.466084 -0.250762
H15 H -0.141578 0.377112 -0.0313801
H16 H 0.697257 0.145203 0.420782
H17 H 1.03579 -0.0171396 0.645998

#END

data_XXIII_List1_24_Price_A6494
_database_code_CSD               UNKNWN
_symmetry_cell_setting           monoclinic
_symmetry_space_group_name_H-M   'P 21'
_symmetry_Int_Tables_number      4
loop_
_symmetry_equiv_pos_site_id
_symmetry_equiv_pos_as_xyz
1 x,y,z
2 -x,1/2+y,1/2-z
_cell_length_a                   8.1782
_cell_length_b                   36.5827
_cell_length_c                   7.0385
_cell_angle_alpha                90
_cell_angle_beta                 62.1683
_cell_angle_gamma                90
_cell_volume                     1862.19
loop_
_atom_site_label
_atom_site_type_symbol
_atom_site_fract_x
_atom_site_fract_y
_atom_site_fract_z
C1 C 0.370551 0.0314523 0.00373191
C2 C 0.244431 0.0533023 -0.0342212
C3 C 0.298052 0.0643862 -0.247215
C4 C 0.466342 0.0539054 -0.413679
C5 C 0.58933 0.0320686 -0.377279
C6 C 0.540051 0.0211911 -0.169635
C7 C 0.321109 0.0181392 0.220301
C8 C -0.0627891 0.0842168 0.128794
C9 C -0.144955 0.112353 0.278022
C10 C -0.293827 0.131656 0.284873
C11 C -0.363976 0.124149 0.142138
C12 C -0.281384 0.0958274 -0.00551987
C13 C -0.134145 0.0759185 -0.0121523
C14 C -0.529527 0.144856 0.157977
C15 C -0.517885 0.157463 -0.0557583
C16 C -0.695854 0.174135 -0.0304203
C17 C -0.764702 0.165318 -0.17222
C18 C -0.926063 0.181108 -0.154873
C19 C -1.02289 0.206521 0.00692141
C20 C -0.954719 0.215732 0.148809
C21 C -0.793824 0.199858 0.130074
N1 N 0.0819706 0.0645117 0.134248
O1 O 0.178472 0.0249932 0.384415
O2 O 0.451468 -0.00343453 0.226912
CL1 Cl -1.00207 0.168398 -0.337298
CL2 Cl -1.22421 0.226928 0.0369436
H1 H 0.207296 0.0820763 -0.278862
H2 H 0.503338 0.0631633 -0.575457
H3 H 0.720951 0.0239094 -0.509147
H4 H 0.632538 0.00429467 -0.136275
H5 H -0.0902376 0.119053 0.387791
H6 H -0.355664 0.153402 0.402466
H7 H -0.334778 0.0884291 -0.115694
H8 H -0.0765271 0.053312 -0.123824
H9 H -0.552687 0.168502 0.262933
H10 H -0.653296 0.12766 0.240309
H11 H -0.481664 0.134401 -0.167271
H12 H -0.404822 0.1773 -0.131656
H13 H -0.69279 0.145617 -0.299858
H14 H -1.02963 0.235613 0.274015
H15 H -0.744311 0.207923 0.242647
H16 H 0.0665817 0.0567858 0.280589
H17 H 0.403638 -0.0122704 0.372636
C22 C 0.125154 0.95364 0.994741
C23 C 0.250693 0.931596 1.03266
C24 C 0.197128 0.920591 1.24577
C25 C 0.0293304 0.931286 1.41232
C26 C -0.0931184 0.953292 1.37593
C27 C -0.0438644 0.964106 1.16819
C28 C 0.174518 0.966847 0.777993
C29 C 0.558222 0.900791 0.86954
C30 C 0.642964 0.872986 0.718683
C31 C 0.792609 0.853978 0.711776
C32 C 0.861355 0.861457 0.855859
C33 C 0.776375 0.889483 1.00497
C34 C 0.628258 0.909094 1.01177
C35 C 1.02756 0.841072 0.840505
C36 C 1.01589 0.828602 1.05444
C37 C 1.19304 0.811544 1.02928
C38 C 1.26254 0.820312 1.17053
C39 C 1.423 0.804184 1.15378
C40 C 1.51818 0.778477 0.993209
C41 C 1.44929 0.769314 0.851939
C42 C 1.2893 0.785522 0.870049
N2 N 0.412739 0.920223 0.864121
O3 O 0.317072 0.959931 0.613903
O4 O 0.0442856 0.988439 0.771239
CL3 Cl 1.49993 0.816858 1.33543
CL4 Cl 1.71832 0.757654 0.964039
H18 H 0.287378 0.902764 1.27745
H19 H -0.00768511 0.922073 1.57419
H20 H -0.224331 0.961625 1.50787
H21 H -0.135972 0.981121 1.13483
H22 H 0.58953 0.866288 0.607689
H23 H 0.856238 0.832476 0.592915
H24 H 0.82849 0.896887 1.11634
H25 H 0.568923 0.931483 1.12469
H26 H 1.05175 0.817386 0.735546
H27 H 1.15077 0.85842 0.758342
H28 H 0.981284 0.851781 1.16492
H29 H 0.90175 0.80902 1.13149
H30 H 1.19189 0.840235 1.2972
H31 H 1.5229 0.7492 0.727718
H32 H 1.23916 0.777479 0.758029
H33 H 0.428815 0.928271 0.717961
H34 H 0.0922731 0.997289 0.625526

#END

data_XXIII_List1_25_Price_A4228
_database_code_CSD               UNKNWN
_symmetry_cell_setting           triclinic
_symmetry_space_group_name_H-M   'P -1'
_symmetry_Int_Tables_number      2
loop_
_symmetry_equiv_pos_site_id
_symmetry_equiv_pos_as_xyz
1 x,y,z
2 -x,-y,-z
_cell_length_a                   7.0314
_cell_length_b                   10.0815
_cell_length_c                   14.0496
_cell_angle_alpha                83.3232
_cell_angle_beta                 80.1781
_cell_angle_gamma                72.1199
_cell_volume                     931.769
loop_
_atom_site_label
_atom_site_type_symbol
_atom_site_fract_x
_atom_site_fract_y
_atom_site_fract_z
C1 C 0.614873 0.346752 0.055954
C2 C 0.456009 0.38527 0.134838
C3 C 0.302532 0.319221 0.147806
C4 C 0.30362 0.222956 0.0851082
C5 C 0.456367 0.187644 0.00649014
C6 C 0.610454 0.24898 -0.00649834
C7 C 0.786049 0.404839 0.0404547
C8 C 0.324816 0.53484 0.275882
C9 C 0.406399 0.55812 0.354391
C10 C 0.280864 0.616112 0.435945
C11 C 0.0709888 0.651799 0.442673
C12 C -0.00882541 0.629097 0.363561
C13 C 0.11451 0.573133 0.280836
C14 C -0.0647153 0.713061 0.531743
C15 C -0.190468 0.866131 0.515113
C16 C -0.352454 0.919032 0.598487
C17 C -0.509798 0.858801 0.624555
C18 C -0.66053 0.904181 0.701743
C19 C -0.655152 1.01179 0.754843
C20 C -0.498711 1.07217 0.729485
C21 C -0.348953 1.02597 0.652229
N1 N 0.459573 0.482716 0.194176
O1 O 0.811303 0.489247 0.0894216
O2 O 0.922767 0.354342 -0.0357752
CL1 Cl -0.852266 0.825999 0.730125
CL2 Cl -0.839662 1.07112 0.851393
H1 H 0.184774 0.341766 0.209441
H2 H 0.183043 0.173857 0.0981138
H3 H 0.455326 0.112692 -0.0427502
H4 H 0.732852 0.221919 -0.0658628
H5 H 0.569393 0.529122 0.351126
H6 H 0.347661 0.632825 0.496182
H7 H -0.171747 0.65702 0.365915
H8 H 0.0476258 0.562357 0.219165
H9 H 0.0249209 0.70493 0.589923
H10 H -0.168164 0.650271 0.558505
H11 H -0.261256 0.876087 0.449752
H12 H -0.0898535 0.932493 0.499523
H13 H -0.517958 0.775677 0.584153
H14 H -0.495761 1.15554 0.771035
H15 H -0.227808 1.07427 0.633489
H16 H 0.591246 0.508576 0.180577
H17 H 1.02764 0.399786 -0.0433313

#END

data_XXIII_List1_26_Price_A4887
_database_code_CSD               UNKNWN
_symmetry_cell_setting           triclinic
_symmetry_space_group_name_H-M   'P -1'
_symmetry_Int_Tables_number      2
loop_
_symmetry_equiv_pos_site_id
_symmetry_equiv_pos_as_xyz
1 x,y,z
2 -x,-y,-z
_cell_length_a                   7.0967
_cell_length_b                   9.8674
_cell_length_c                   19.3518
_cell_angle_alpha                67.9579
_cell_angle_beta                 64.1997
_cell_angle_gamma                107.933
_cell_volume                     933.31
loop_
_atom_site_label
_atom_site_type_symbol
_atom_site_fract_x
_atom_site_fract_y
_atom_site_fract_z
C1 C 0.724303 0.709453 0.945092
C2 C 0.726997 0.751302 0.865426
C3 C 0.598143 0.829599 0.852297
C4 C 0.469086 0.860757 0.915496
C5 C 0.461102 0.815819 0.99479
C6 C 0.590336 0.74233 1.00803
C7 C 0.864953 0.636469 0.960931
C8 C 0.882277 0.742262 0.724506
C9 C 1.11683 0.797268 0.64769
C10 C 1.15289 0.816799 0.567184
C11 C 0.959048 0.783797 0.559743
C12 C 0.725354 0.728251 0.637047
C13 C 0.68486 0.705576 0.718704
C14 C 1.00269 0.810357 0.470852
C15 C 0.826452 0.642155 0.488292
C16 C 0.836252 0.676035 0.403771
C17 C 0.733213 0.764923 0.377362
C18 C 0.742615 0.801293 0.298755
C19 C 0.857815 0.748713 0.244645
C20 C 0.961468 0.660433 0.270342
C21 C 0.950937 0.624823 0.349015
N1 N 0.855165 0.71659 0.805235
O1 O 0.992212 0.603485 0.911471
O2 O 0.844411 0.607728 1.03824
CL1 Cl 0.609977 0.9108 0.270038
CL2 Cl 0.872986 0.791329 0.146461
H1 H 0.606219 0.869964 0.790194
H2 H 0.37363 0.922381 0.902344
H3 H 0.358032 0.839738 1.04436
H4 H 0.591319 0.708852 1.06795
H5 H 1.2712 0.825775 0.651488
H6 H 1.33697 0.860039 0.508342
H7 H 0.569143 0.700234 0.634234
H8 H 0.498164 0.655207 0.778917
H9 H 1.20043 0.861586 0.417577
H10 H 0.975515 0.913188 0.43855
H11 H 0.631036 0.580185 0.549399
H12 H 0.87321 0.545855 0.509314
H13 H 0.641897 0.806264 0.418576
H14 H 1.05017 0.620071 0.228001
H15 H 1.0327 0.555646 0.368114
H16 H 0.959694 0.678107 0.819172
H17 H 0.933961 0.554029 1.04563

#END

data_XXIII_List1_27_Price_A138
_database_code_CSD               UNKNWN
_symmetry_cell_setting           monoclinic
_symmetry_space_group_name_H-M   'P 21/c'
_symmetry_Int_Tables_number      14
loop_
_symmetry_equiv_pos_site_id
_symmetry_equiv_pos_as_xyz
1 x,y,z
2 -x,1/2+y,1/2-z
3 -x,-y,-z
4 x,1/2-y,1/2+z
_cell_length_a                   14.7415
_cell_length_b                   7.8812
_cell_length_c                   16.8651
_cell_angle_alpha                90
_cell_angle_beta                 72.5985
_cell_angle_gamma                90
_cell_volume                     1869.72
loop_
_atom_site_label
_atom_site_type_symbol
_atom_site_fract_x
_atom_site_fract_y
_atom_site_fract_z
C1 C 0.621101 0.222559 0.319907
C2 C 0.581176 0.243144 0.253316
C3 C 0.635867 0.328232 0.1813
C4 C 0.725704 0.388154 0.175441
C5 C 0.765615 0.366339 0.240283
C6 C 0.712853 0.284448 0.311537
C7 C 0.568083 0.135726 0.396537
C8 C 0.440327 0.202549 0.20341
C9 C 0.475492 0.147773 0.121008
C10 C 0.420468 0.163782 0.0673194
C11 C 0.328467 0.230022 0.0942498
C12 C 0.293162 0.281094 0.177185
C13 C 0.348085 0.268497 0.230964
C14 C 0.269645 0.244386 0.0352709
C15 C 0.181883 0.127219 0.0584009
C16 C 0.133998 0.124929 -0.0089027
C17 C 0.0539601 0.223008 -0.00416598
C18 C 0.0117366 0.223307 -0.0678364
C19 C 0.0496998 0.123401 -0.138366
C20 C 0.129656 0.0243902 -0.143697
C21 C 0.171026 0.0253281 -0.0798985
N1 N 0.491987 0.183118 0.260612
O1 O 0.48774 0.0769757 0.411816
O2 O 0.616115 0.124372 0.452736
CL1 Cl -0.0876861 0.347866 -0.0579804
CL2 Cl 0.00037465 0.117882 -0.219339
H1 H 0.605894 0.349538 0.130809
H2 H 0.765543 0.45399 0.119177
H3 H 0.836371 0.413252 0.234915
H4 H 0.741612 0.266377 0.363056
H5 H 0.545657 0.0908121 0.0995099
H6 H 0.449298 0.121472 0.00331486
H7 H 0.221938 0.334021 0.200012
H8 H 0.320255 0.311255 0.294914
H9 H 0.313906 0.213198 -0.0277314
H10 H 0.245847 0.375674 0.0327616
H11 H 0.131876 0.167987 0.117456
H12 H 0.204508 -0.00156414 0.0681375
H13 H 0.0227187 0.301447 0.0500918
H14 H 0.15857 -0.053668 -0.198425
H15 H 0.233034 -0.0535889 -0.0851866
H16 H 0.457261 0.135924 0.317794
H17 H 0.576274 0.0606245 0.499167

#END

data_XXIII_List1_28_Price_A1949
_database_code_CSD               UNKNWN
_symmetry_cell_setting           monoclinic
_symmetry_space_group_name_H-M   'P 21/c'
_symmetry_Int_Tables_number      14
loop_
_symmetry_equiv_pos_site_id
_symmetry_equiv_pos_as_xyz
1 x,y,z
2 -x,1/2+y,1/2-z
3 -x,-y,-z
4 x,1/2-y,1/2+z
_cell_length_a                   4.4314
_cell_length_b                   29.0599
_cell_length_c                   15.7428
_cell_angle_alpha                90
_cell_angle_beta                 65.2125
_cell_angle_gamma                90
_cell_volume                     1840.52
loop_
_atom_site_label
_atom_site_type_symbol
_atom_site_fract_x
_atom_site_fract_y
_atom_site_fract_z
C1 C 0.856256 0.558413 0.176871
C2 C 0.56144 0.535292 0.238383
C3 C 0.313179 0.561664 0.308014
C4 C 0.356109 0.608237 0.316896
C5 C 0.64711 0.630816 0.257775
C6 C 0.891841 0.605716 0.188419
C7 C 1.12279 0.53363 0.101351
C8 C 0.273461 0.458771 0.279815
C9 C 0.204837 0.423316 0.230067
C10 C -0.033721 0.390375 0.276791
C11 C -0.212688 0.391846 0.374062
C12 C -0.140905 0.426945 0.423084
C13 C 0.100917 0.45987 0.377312
C14 C -0.462093 0.354448 0.421815
C15 C -0.299474 0.313984 0.450542
C16 C -0.518278 0.272055 0.481096
C17 C -0.800229 0.270703 0.565887
C18 C -1.00699 0.232358 0.592646
C19 C -0.934082 0.194002 0.533771
C20 C -0.653595 0.19496 0.448899
C21 C -0.44946 0.233454 0.423071
N1 N 0.529416 0.489108 0.227726
O1 O 1.12025 0.492936 0.0813577
O2 O 1.38746 0.560222 0.0527276
CL1 Cl -1.35212 0.23272 0.698971
CL2 Cl -1.1806 0.145261 0.562973
H1 H 0.081291 0.545401 0.353183
H2 H 0.157561 0.627431 0.370913
H3 H 0.679468 0.667323 0.265638
H4 H 1.11877 0.622377 0.140848
H5 H 0.338346 0.422347 0.154341
H6 H -0.0850399 0.363276 0.237048
H7 H -0.273483 0.428451 0.498882
H8 H 0.161278 0.485596 0.417623
H9 H -0.566372 0.341643 0.374331
H10 H -0.671097 0.367823 0.483719
H11 H -0.230088 0.325502 0.506284
H12 H -0.067259 0.304891 0.390945
H13 H -0.862729 0.299897 0.613288
H14 H -0.597403 0.165106 0.403477
H15 H -0.231677 0.23337 0.356545
H16 H 0.717592 0.475784 0.169933
H17 H 1.55315 0.540859 0.00668455

#END

data_XXIII_List1_29_Price_A4351
_database_code_CSD               UNKNWN
_symmetry_cell_setting           triclinic
_symmetry_space_group_name_H-M   'P -1'
_symmetry_Int_Tables_number      2
loop_
_symmetry_equiv_pos_site_id
_symmetry_equiv_pos_as_xyz
1 x,y,z
2 -x,-y,-z
_cell_length_a                   19.224
_cell_length_b                   15.1231
_cell_length_c                   4.4774
_cell_angle_alpha                102.597
_cell_angle_beta                 56.2727
_cell_angle_gamma                72.8667
_cell_volume                     907.469
loop_
_atom_site_label
_atom_site_type_symbol
_atom_site_fract_x
_atom_site_fract_y
_atom_site_fract_z
C1 C 0.374712 0.259349 0.239355
C2 C 0.415032 0.298601 0.385036
C3 C 0.356752 0.404888 0.69049
C4 C 0.264571 0.468768 0.840395
C5 C 0.225869 0.430942 0.69283
C6 C 0.281213 0.32674 0.396318
C7 C 0.429281 0.14926 -0.0726398
C8 C 0.567345 0.2464 0.284529
C9 C 0.642056 0.153828 0.171357
C10 C 0.7084 0.157388 0.206895
C11 C 0.70347 0.25277 0.354168
C12 C 0.631004 0.343686 0.454844
C13 C 0.564165 0.341437 0.417966
C14 C 0.778227 0.252917 0.380485
C15 C 0.872851 0.223476 -0.0362189
C16 C 0.956621 0.200561 -0.0506957
C17 C 0.969824 0.281202 0.0835328
C18 C 1.04561 0.260559 0.0816436
C19 C 1.11016 0.157042 -0.0564966
C20 C 1.0977 0.0758643 -0.190849
C21 C 1.02182 0.0975885 -0.18733
N1 N 0.507368 0.23252 0.219912
O1 O 0.508489 0.0800852 -0.217831
O2 O 0.384242 0.128233 -0.199514
CL1 Cl 1.05807 0.364279 0.250158
CL2 Cl 1.20541 0.12824 -0.0646579
H1 H 0.382643 0.436016 0.823441
H2 H 0.221857 0.549857 1.07911
H3 H 0.153761 0.481779 0.810069
H4 H 0.252824 0.294637 0.278663
H5 H 0.64609 0.079309 0.0620491
H6 H 0.76472 0.0848211 0.12228
H7 H 0.626652 0.418599 0.561953
H8 H 0.512416 0.413135 0.479539
H9 H 0.795579 0.195826 0.477793
H10 H 0.749589 0.330126 0.612129
H11 H 0.858323 0.287171 -0.110576
H12 H 0.893048 0.153706 -0.272885
H13 H 0.920809 0.362185 0.19075
H14 H 1.14836 -0.0042736 -0.29894
H15 H 1.01349 0.0331149 -0.294925
H16 H 0.534409 0.156924 0.0287107
H17 H 0.42541 0.0549903 -0.407025

#END

data_XXIII_List1_30_Price_A76
_database_code_CSD               UNKNWN
_symmetry_cell_setting           orthorhombic
_symmetry_space_group_name_H-M   'P b c a'
_symmetry_Int_Tables_number      61
loop_
_symmetry_equiv_pos_site_id
_symmetry_equiv_pos_as_xyz
1 x,y,z
2 1/2+x,1/2-y,-z
3 -x,1/2+y,1/2-z
4 1/2-x,-y,1/2+z
5 -x,-y,-z
6 1/2-x,1/2+y,z
7 x,1/2-y,1/2+z
8 1/2+x,y,1/2-z
_cell_length_a                   21.9579
_cell_length_b                   22.9281
_cell_length_c                   7.2519
_cell_angle_alpha                90
_cell_angle_beta                 90
_cell_angle_gamma                90
_cell_volume                     3650.99
loop_
_atom_site_label
_atom_site_type_symbol
_atom_site_fract_x
_atom_site_fract_y
_atom_site_fract_z
C1 C 0.583529 0.622191 0.637368
C2 C 0.554689 0.673455 0.706563
C3 C 0.591985 0.717116 0.783925
C4 C 0.65461 0.711075 0.787505
C5 C 0.683155 0.661723 0.714654
C6 C 0.647274 0.617661 0.643472
C7 C 0.547635 0.572362 0.571741
C8 C 0.45491 0.725067 0.743919
C9 C 0.470938 0.783763 0.721952
C10 C 0.430127 0.827535 0.770544
C11 C 0.372262 0.814902 0.839173
C12 C 0.356269 0.756167 0.857465
C13 C 0.39669 0.712018 0.811797
C14 C 0.327894 0.862774 0.886087
C15 C 0.281195 0.870801 0.72932
C16 C 0.233385 0.915901 0.771861
C17 C 0.174431 0.899326 0.819949
C18 C 0.130055 0.940553 0.863097
C19 C 0.144727 0.999843 0.858093
C20 C 0.203444 1.01696 0.809805
C21 C 0.247157 0.975415 0.767217
N1 N 0.492643 0.678475 0.695116
O1 O 0.492325 0.57105 0.550602
O2 O 0.581704 0.524682 0.540827
CL1 Cl 0.0576602 0.917279 0.921354
CL2 Cl 0.0907209 1.05226 0.910428
H1 H 0.571183 0.754995 0.846726
H2 H 0.681783 0.745536 0.849286
H3 H 0.732357 0.657597 0.716546
H4 H 0.668038 0.578149 0.590717
H5 H 0.514313 0.795396 0.660907
H6 H 0.443654 0.872813 0.752387
H7 H 0.311559 0.744698 0.910989
H8 H 0.383791 0.666635 0.830317
H9 H 0.352104 0.903857 0.910002
H10 H 0.303541 0.852436 1.01399
H11 H 0.259386 0.828761 0.701292
H12 H 0.305713 0.882832 0.603187
H13 H 0.162125 0.853476 0.824123
H14 H 0.214157 1.06312 0.805578
H15 H 0.292658 0.989568 0.728748
H16 H 0.471942 0.641597 0.648291
H17 H 0.554823 0.493761 0.500937

#END

data_XXIII_List1_31_Price_A762
_database_code_CSD               UNKNWN
_symmetry_cell_setting           monoclinic
_symmetry_space_group_name_H-M   'A 2/n'
_symmetry_Int_Tables_number      15
loop_
_symmetry_equiv_pos_site_id
_symmetry_equiv_pos_as_xyz
1 x,y,z
2 1/2-x,y,1/2-z
3 x,1/2+y,1/2+z
4 1/2-x,1/2+y,-z
5 -x,-y,-z
6 1/2+x,-y,1/2+z
7 -x,1/2-y,1/2-z
8 1/2+x,1/2-y,z
_cell_length_a                   26.2328
_cell_length_b                   7.2046
_cell_length_c                   19.9062
_cell_angle_alpha                90
_cell_angle_beta                 78.0562
_cell_angle_gamma                90
_cell_volume                     3680.76
loop_
_atom_site_label
_atom_site_type_symbol
_atom_site_fract_x
_atom_site_fract_y
_atom_site_fract_z
C1 C 0.0162173 0.0889355 0.407507
C2 C -0.0173728 0.0381932 0.362524
C3 C -0.0115098 -0.141015 0.333451
C4 C 0.0252796 -0.263115 0.34828
C5 C 0.0578286 -0.214305 0.392814
C6 C 0.0528375 -0.0393373 0.421785
C7 C 0.0106504 0.268703 0.442859
C8 C -0.0874584 0.153465 0.304035
C9 C -0.0962201 0.31499 0.268732
C10 C -0.132773 0.316652 0.227449
C11 C -0.161719 0.157966 0.219502
C12 C -0.153303 -0.00116073 0.255501
C13 C -0.117281 -0.00420874 0.297914
C14 C -0.199589 0.160726 0.171911
C15 C -0.169927 0.166588 0.0971212
C16 C -0.201418 0.164127 0.0417199
C17 C -0.255624 0.170332 0.0556174
C18 C -0.283317 0.168739 0.00287944
C19 C -0.256747 0.160833 -0.0653925
C20 C -0.202451 0.154508 -0.0798997
C21 C -0.175356 0.156041 -0.0271187
N1 N -0.0517753 0.165969 0.347168
O1 O -0.020798 0.390497 0.437344
O2 O 0.0445818 0.292234 0.484327
CL1 Cl -0.35068 0.176614 0.0242667
CL2 Cl -0.289514 0.158466 -0.132383
H1 H -0.0348502 -0.181095 0.296927
H2 H 0.0287996 -0.399303 0.324289
H3 H 0.0863902 -0.311418 0.404443
H4 H 0.0773864 0.00251922 0.456725
H5 H -0.0737204 0.438898 0.27387
H6 H -0.138988 0.444012 0.20091
H7 H -0.176053 -0.12532 0.251447
H8 H -0.113762 -0.127274 0.327949
H9 H -0.225264 0.282024 0.182953
H10 H -0.224558 0.0373949 0.180585
H11 H -0.142728 0.0490079 0.0885539
H12 H -0.145056 0.290621 0.0898866
H13 H -0.277646 0.176492 0.108071
H14 H -0.181942 0.148178 -0.133086
H15 H -0.133034 0.150811 -0.0395446
H16 H -0.0494028 0.291138 0.370086
H17 H 0.03566 0.406568 0.509426

#END

data_XXIII_List1_32_Price_A3174
_database_code_CSD               UNKNWN
_symmetry_cell_setting           monoclinic
_symmetry_space_group_name_H-M   'P 21/a'
_symmetry_Int_Tables_number      14
loop_
_symmetry_equiv_pos_site_id
_symmetry_equiv_pos_as_xyz
1 x,y,z
2 1/2-x,1/2+y,-z
3 -x,-y,-z
4 1/2+x,1/2-y,z
_cell_length_a                   25.5514
_cell_length_b                   8.134
_cell_length_c                   8.8127
_cell_angle_alpha                90
_cell_angle_beta                 85.6492
_cell_angle_gamma                90
_cell_volume                     1826.31
loop_
_atom_site_label
_atom_site_type_symbol
_atom_site_fract_x
_atom_site_fract_y
_atom_site_fract_z
C1 C 0.371285 0.126363 0.0915326
C2 C 0.355808 0.219377 0.2244
C3 C 0.30278 0.266948 0.248161
C4 C 0.266627 0.221123 0.14708
C5 C 0.281303 0.125948 0.0188209
C6 C 0.333361 0.081452 -0.0080763
C7 C 0.426463 0.083036 0.0534729
C8 C 0.385239 0.333923 0.467029
C9 C 0.341322 0.310618 0.569784
C10 C 0.338508 0.386868 0.711309
C11 C 0.378836 0.486224 0.757934
C12 C 0.422822 0.507016 0.655255
C13 C 0.426024 0.43315 0.513064
C14 C 0.37312 0.572331 0.910107
C15 C 0.422529 0.570577 0.997515
C16 C 0.418877 0.666255 1.14497
C17 C 0.370932 0.706579 1.22182
C18 C 0.36857 0.791855 1.35941
C19 C 0.414767 0.838166 1.42278
C20 C 0.462909 0.798461 1.34677
C21 C 0.464798 0.714046 1.20985
N1 N 0.392363 0.259258 0.324395
O1 O 0.463799 0.123644 0.124238
O2 O 0.433334 -0.0105441 -0.0720186
CL1 Cl 0.307658 0.838428 1.44835
CL2 Cl 0.413503 0.944252 1.59315
H1 H 0.290668 0.344927 0.343916
H2 H 0.226172 0.261366 0.168143
H3 H 0.2526 0.0895402 -0.059319
H4 H 0.346036 0.0106786 -0.108424
H5 H 0.310131 0.228118 0.54204
H6 H 0.303986 0.365875 0.788906
H7 H 0.455209 0.584255 0.684945
H8 H 0.460379 0.45315 0.434744
H9 H 0.340618 0.514519 0.978826
H10 H 0.361314 0.700737 0.893736
H11 H 0.455782 0.619588 0.925651
H12 H 0.432881 0.442483 1.02107
H13 H 0.334183 0.673102 1.17619
H14 H 0.498695 0.835258 1.39628
H15 H 0.502744 0.68466 1.1521
H16 H 0.429936 0.236128 0.283333
H17 H 0.470168 -0.0374507 -0.0885234

#END

data_XXIII_List1_33_Price_A2054
_database_code_CSD               UNKNWN
_symmetry_cell_setting           monoclinic
_symmetry_space_group_name_H-M   'P 21/c'
_symmetry_Int_Tables_number      14
loop_
_symmetry_equiv_pos_site_id
_symmetry_equiv_pos_as_xyz
1 x,y,z
2 -x,1/2+y,1/2-z
3 -x,-y,-z
4 x,1/2-y,1/2+z
_cell_length_a                   11.8544
_cell_length_b                   20.1186
_cell_length_c                   9.3072
_cell_angle_alpha                90
_cell_angle_beta                 122.315
_cell_angle_gamma                90
_cell_volume                     1875.93
loop_
_atom_site_label
_atom_site_type_symbol
_atom_site_fract_x
_atom_site_fract_y
_atom_site_fract_z
C1 C 0.829095 0.151367 0.85173
C2 C 0.877762 0.203904 0.796318
C3 C 0.797819 0.261141 0.726937
C4 C 0.677634 0.266834 0.716949
C5 C 0.631323 0.216239 0.775375
C6 C 0.706613 0.159032 0.83983
C7 C 0.900824 0.0880053 0.912081
C8 C 1.07419 0.242781 0.785287
C9 C 1.07894 0.311302 0.814957
C10 C 1.16049 0.352288 0.788515
C11 C 1.24144 0.327496 0.733808
C12 C 1.23817 0.258897 0.708048
C13 C 1.15607 0.217406 0.73186
C14 C 1.33254 0.37141 0.708956
C15 C 1.4416 0.405252 0.8745
C16 C 1.54861 0.435874 0.85512
C17 C 1.52473 0.494807 0.764099
C18 C 1.62117 0.522445 0.740299
C19 C 1.7447 0.491098 0.807871
C20 C 1.76929 0.432241 0.898728
C21 C 1.6724 0.405048 0.921773
N1 N 0.99886 0.197091 0.812392
O1 O 1.00642 0.0738058 0.9253
O2 O 0.837574 0.0437512 0.95305
CL1 Cl 1.58466 0.595876 0.626801
CL2 Cl 1.86797 0.523507 0.782256
H1 H 0.82949 0.300295 0.676361
H2 H 0.618394 0.311543 0.661564
H3 H 0.537318 0.221274 0.768138
H4 H 0.671589 0.118369 0.882415
H5 H 1.02188 0.332548 0.863786
H6 H 1.16126 0.405254 0.812569
H7 H 1.30035 0.237468 0.666555
H8 H 1.1539 0.164401 0.707932
H9 H 1.27521 0.409803 0.613221
H10 H 1.38089 0.341465 0.658481
H11 H 1.48649 0.368116 0.976246
H12 H 1.39625 0.442991 0.913122
H13 H 1.42988 0.520413 0.710721
H14 H 1.86542 0.40815 0.951335
H15 H 1.69376 0.359134 0.993339
H16 H 1.03823 0.150649 0.84896
H17 H 0.891985 0.00410223 0.994114

#END

data_XXIII_List1_34_Price_A3384
_database_code_CSD               UNKNWN
_symmetry_cell_setting           triclinic
_symmetry_space_group_name_H-M   'P -1'
_symmetry_Int_Tables_number      2
loop_
_symmetry_equiv_pos_site_id
_symmetry_equiv_pos_as_xyz
1 x,y,z
2 -x,-y,-z
_cell_length_a                   10.9504
_cell_length_b                   12.8525
_cell_length_c                   7.1861
_cell_angle_alpha                94.0035
_cell_angle_beta                 70.0939
_cell_angle_gamma                81.6956
_cell_volume                     933.246
loop_
_atom_site_label
_atom_site_type_symbol
_atom_site_fract_x
_atom_site_fract_y
_atom_site_fract_z
C1 C 0.18079 0.464447 0.991689
C2 C 0.275804 0.529331 0.9074
C3 C 0.33537 0.517437 0.697701
C4 C 0.301789 0.446239 0.578387
C5 C 0.207515 0.383658 0.660619
C6 C 0.148596 0.393469 0.865717
C7 C 0.110716 0.474871 1.20787
C8 C 0.394424 0.669679 0.988407
C9 C 0.459744 0.688023 1.12166
C10 C 0.540513 0.763573 1.09528
C11 C 0.559789 0.82337 0.93553
C12 C 0.493051 0.805662 0.805463
C13 C 0.410303 0.731064 0.831327
C14 C 0.652946 0.901631 0.903626
C15 C 0.796047 0.842831 0.831479
C16 C 0.902827 0.90953 0.789772
C17 C 0.877801 1.01852 0.785792
C18 C 0.979167 1.07751 0.744043
C19 C 1.10873 1.02759 0.705063
C20 C 1.13479 0.918463 0.70891
C21 C 1.03335 0.860637 0.750817
N1 N 0.310213 0.595603 1.03079
O1 O 0.125289 0.53613 1.3339
O2 O 0.0243969 0.408305 1.26245
CL1 Cl 0.940472 1.21277 0.74207
CL2 Cl 1.23789 1.09715 0.652582
H1 H 0.41213 0.561973 0.629632
H2 H 0.350837 0.438927 0.417526
H3 H 0.181306 0.328382 0.565759
H4 H 0.0751471 0.346003 0.934104
H5 H 0.446797 0.641677 1.2456
H6 H 0.589561 0.776451 1.20133
H7 H 0.503954 0.852451 0.682253
H8 H 0.35494 0.723314 0.733086
H9 H 0.631376 0.953993 1.0425
H10 H 0.638386 0.952143 0.793497
H11 H 0.81406 0.789154 0.695352
H12 H 0.807274 0.790766 0.941471
H13 H 0.77837 1.06033 0.815749
H14 H 1.23565 0.879901 0.67892
H15 H 1.05588 0.775676 0.753311
H16 H 0.262339 0.591034 1.17802
H17 H -0.0226146 0.42622 1.4045

#END

data_XXIII_List1_35_Price_A3746
_database_code_CSD               UNKNWN
_symmetry_cell_setting           triclinic
_symmetry_space_group_name_H-M   'P -1'
_symmetry_Int_Tables_number      2
loop_
_symmetry_equiv_pos_site_id
_symmetry_equiv_pos_as_xyz
1 x,y,z
2 -x,-y,-z
_cell_length_a                   8.9472
_cell_length_b                   12.7089
_cell_length_c                   8.2032
_cell_angle_alpha                91.8155
_cell_angle_beta                 88.4582
_cell_angle_gamma                82.8074
_cell_volume                     924.525
loop_
_atom_site_label
_atom_site_type_symbol
_atom_site_fract_x
_atom_site_fract_y
_atom_site_fract_z
C1 C 0.389576 0.257339 0.651987
C2 C 0.252242 0.287293 0.743064
C3 C 0.219621 0.393486 0.801112
C4 C 0.317042 0.46682 0.767708
C5 C 0.450247 0.438439 0.675096
C6 C 0.485271 0.334246 0.619709
C7 C 0.43462 0.146993 0.595416
C8 C 0.0140723 0.228165 0.849286
C9 C -0.094176 0.315468 0.826088
C10 C -0.235206 0.322478 0.903813
C11 C -0.275642 0.243201 1.00396
C12 C -0.167458 0.155607 1.02457
C13 C -0.0255935 0.148113 0.949432
C14 C -0.428156 0.255408 1.09068
C15 C -0.507979 0.155921 1.08215
C16 C -0.655945 0.16321 1.17767
C17 C -0.739529 0.260137 1.2232
C18 C -0.877398 0.264883 1.30818
C19 C -0.934232 0.171453 1.34893
C20 C -0.851463 0.0741334 1.304
C21 C -0.714323 0.070344 1.21993
N1 N 0.156419 0.213251 0.771478
O1 O 0.367973 0.0710752 0.625475
O2 O 0.561718 0.134786 0.502143
CL1 Cl -0.974913 0.388019 1.36139
CL2 Cl -1.10472 0.173973 1.45447
H1 H 0.119272 0.416898 0.876776
H2 H 0.289069 0.547784 0.815715
H3 H 0.525584 0.496674 0.648641
H4 H 0.589079 0.309639 0.54998
H5 H -0.069988 0.376464 0.74333
H6 H -0.317217 0.391107 0.883304
H7 H -0.192736 0.0921948 1.10263
H8 H 0.0572124 0.0798805 0.96906
H9 H -0.498665 0.32178 1.03798
H10 H -0.416161 0.278338 1.21958
H11 H -0.433743 0.0881042 1.1257
H12 H -0.527009 0.136028 0.953685
H13 H -0.6991 0.33445 1.19412
H14 H -0.895915 0.00176254 1.33649
H15 H -0.651259 -0.00636608 1.18641
H16 H 0.202366 0.137506 0.741951
H17 H 0.583902 0.0608447 0.468103

#END

data_XXIII_List1_36_Price_A3343
_database_code_CSD               UNKNWN
_symmetry_cell_setting           triclinic
_symmetry_space_group_name_H-M   'P -1'
_symmetry_Int_Tables_number      2
loop_
_symmetry_equiv_pos_site_id
_symmetry_equiv_pos_as_xyz
1 x,y,z
2 -x,-y,-z
_cell_length_a                   15.3036
_cell_length_b                   14.4673
_cell_length_c                   4.418
_cell_angle_alpha                97.3897
_cell_angle_beta                 88.1482
_cell_angle_gamma                70.44
_cell_volume                     911.071
loop_
_atom_site_label
_atom_site_type_symbol
_atom_site_fract_x
_atom_site_fract_y
_atom_site_fract_z
C1 C 0.115994 0.627464 0.454677
C2 C 0.0688353 0.70878 0.686861
C3 C 0.12265 0.754419 0.862012
C4 C 0.218333 0.721851 0.806573
C5 C 0.264769 0.643533 0.574754
C6 C 0.213229 0.597054 0.40385
C7 C 0.0652037 0.573803 0.270679
C8 C -0.0848166 0.813426 0.958476
C9 C -0.075737 0.906285 1.04156
C10 C -0.137844 0.976066 1.26444
C11 C -0.21142 0.95725 1.40809
C12 C -0.221003 0.865086 1.31848
C13 C -0.158912 0.794169 1.09956
C14 C -0.280848 1.03389 1.64111
C15 C -0.365734 1.09907 1.49554
C16 C -0.445525 1.15799 1.72736
C17 C -0.455846 1.25455 1.8565
C18 C -0.528064 1.30859 2.07726
C19 C -0.591727 1.26597 2.17293
C20 C -0.582007 1.16954 2.04525
C21 C -0.509775 1.11638 1.82554
N1 N -0.0264349 0.740657 0.730574
O1 O -0.0188841 0.590887 0.294282
O2 O 0.120771 0.499754 0.062003
CL1 Cl -0.536624 1.42821 2.22613
CL2 Cl -0.682549 1.3308 2.44566
H1 H 0.0890656 0.813322 1.04874
H2 H 0.257691 0.758186 0.94795
H3 H 0.339791 0.619079 0.531414
H4 H 0.247506 0.535154 0.225556
H5 H -0.0223132 0.925512 0.924521
H6 H -0.129193 1.0476 1.32534
H7 H -0.277615 0.847914 1.42547
H8 H -0.166657 0.722308 1.03774
H9 H -0.247991 1.08142 1.77046
H10 H -0.305594 0.996574 1.80844
H11 H -0.388859 1.05066 1.32994
H12 H -0.344481 1.14841 1.36451
H13 H -0.407469 1.28944 1.78499
H14 H -0.631975 1.13712 2.1198
H15 H -0.50358 1.04138 1.72757
H16 H -0.0547856 0.694517 0.609693
H17 H 0.0813625 0.47081 -0.0538398

#END

data_XXIII_List1_37_Price_B204
_database_code_CSD               UNKNWN
_symmetry_cell_setting           triclinic
_symmetry_space_group_name_H-M   'P -1'
_symmetry_Int_Tables_number      2
loop_
_symmetry_equiv_pos_site_id
_symmetry_equiv_pos_as_xyz
1 x,y,z
2 -x,-y,-z
_cell_length_a                   7.1196
_cell_length_b                   13.1815
_cell_length_c                   11.1804
_cell_angle_alpha                71.6676
_cell_angle_beta                 88.8953
_cell_angle_gamma                109.595
_cell_volume                     929.136
loop_
_atom_site_label
_atom_site_type_symbol
_atom_site_fract_x
_atom_site_fract_y
_atom_site_fract_z
C1 C 0.410549 0.472551 0.145881
C2 C 0.454679 0.370078 0.178836
C3 C 0.629689 0.369835 0.235575
C4 C 0.75791 0.467012 0.254397
C5 C 0.718552 0.568635 0.218295
C6 C 0.544472 0.569592 0.166264
C7 C 0.222592 0.476671 0.0967348
C8 C 0.345055 0.172374 0.166014
C9 C 0.528431 0.158939 0.145027
C10 C 0.532176 0.0521501 0.152965
C11 C 0.356325 -0.0441213 0.180263
C12 C 0.173575 -0.0293092 0.19849
C13 C 0.167367 0.0761361 0.19226
C14 C 0.361194 -0.160074 0.191179
C15 C 0.318152 -0.243009 0.330352
C16 C 0.49907 -0.229547 0.400102
C17 C 0.581707 -0.31506 0.430587
C18 C 0.74897 -0.305787 0.494911
C19 C 0.835869 -0.209642 0.530561
C20 C 0.753106 -0.124298 0.501572
C21 C 0.586448 -0.134215 0.437504
N1 N 0.32518 0.276126 0.157094
O1 O 0.0935386 0.399549 0.0731494
O2 O 0.200061 0.577317 0.079608
CL1 Cl 0.843478 -0.415272 0.529242
CL2 Cl 1.04348 -0.194976 0.61075
H1 H 0.660865 0.291388 0.26812
H2 H 0.890816 0.4632 0.299005
H3 H 0.820739 0.644742 0.232517
H4 H 0.50745 0.646359 0.140251
H5 H 0.667943 0.232387 0.117628
H6 H 0.676526 0.0441279 0.135801
H7 H 0.0329203 -0.101972 0.21838
H8 H 0.0236512 0.0852903 0.207941
H9 H 0.506474 -0.151439 0.146395
H10 H 0.246248 -0.199181 0.138875
H11 H 0.258632 -0.33117 0.330323
H12 H 0.198494 -0.231666 0.38197
H13 H 0.51649 -0.390736 0.404123
H14 H 0.820618 -0.0503937 0.530646
H15 H 0.523358 -0.0671645 0.416587
H16 H 0.195552 0.286168 0.128665
H17 H 0.0799455 0.575441 0.040025

#END

data_XXIII_List1_38_Price_A642
_database_code_CSD               UNKNWN
_symmetry_cell_setting           monoclinic
_symmetry_space_group_name_H-M   'P 21/c'
_symmetry_Int_Tables_number      14
loop_
_symmetry_equiv_pos_site_id
_symmetry_equiv_pos_as_xyz
1 x,y,z
2 -x,1/2+y,1/2-z
3 -x,-y,-z
4 x,1/2-y,1/2+z
_cell_length_a                   17.4948
_cell_length_b                   4.5832
_cell_length_c                   23.603
_cell_angle_alpha                90
_cell_angle_beta                 96.0898
_cell_angle_gamma                90
_cell_volume                     1881.86
loop_
_atom_site_label
_atom_site_type_symbol
_atom_site_fract_x
_atom_site_fract_y
_atom_site_fract_z
C1 C 0.469822 0.029239 0.38545
C2 C 0.530528 -0.147996 0.368677
C3 C 0.512974 -0.341734 0.322744
C4 C 0.439673 -0.355758 0.294548
C5 C 0.380511 -0.177757 0.310142
C6 C 0.39618 0.010375 0.355597
C7 C 0.482733 0.224123 0.434799
C8 C 0.66727 -0.2983 0.390846
C9 C 0.692538 -0.368771 0.338197
C10 C 0.757603 -0.54018 0.335725
C11 C 0.800591 -0.642507 0.384957
C12 C 0.776074 -0.564502 0.437329
C13 C 0.710506 -0.397185 0.44044
C14 C 0.872465 -0.820067 0.382102
C15 C 0.942754 -0.626554 0.374547
C16 C 1.0174 -0.792372 0.380925
C17 C 1.03874 -0.972202 0.337587
C18 C 1.10669 -1.13221 0.344034
C19 C 1.15508 -1.11439 0.395024
C20 C 1.13439 -0.936058 0.438622
C21 C 1.06642 -0.777683 0.43158
N1 N 0.603186 -0.12127 0.396386
O1 O 0.543654 0.260615 0.464646
O2 O 0.419214 0.368413 0.446171
CL1 Cl 1.13017 -1.34996 0.288574
CL2 Cl 1.24025 -1.30838 0.405061
H1 H 0.556983 -0.487344 0.310395
H2 H 0.428338 -0.509538 0.259618
H3 H 0.323346 -0.188732 0.287431
H4 H 0.351253 0.147922 0.369373
H5 H 0.662511 -0.282567 0.299211
H6 H 0.775731 -0.593219 0.294255
H7 H 0.80832 -0.639798 0.476541
H8 H 0.691604 -0.344182 0.481614
H9 H 0.864582 -0.97784 0.347049
H10 H 0.884399 -0.947484 0.421337
H11 H 0.94539 -0.451252 0.40624
H12 H 0.93423 -0.520393 0.332717
H13 H 1.0023 -0.988923 0.297485
H14 H 1.17232 -0.92274 0.477995
H15 H 1.05141 -0.639149 0.466089
H16 H 0.604865 0.00538788 0.431951
H17 H 0.43446 0.497909 0.477707

#END

data_XXIII_List1_39_Price_A1116
_database_code_CSD               UNKNWN
_symmetry_cell_setting           triclinic
_symmetry_space_group_name_H-M   'P -1'
_symmetry_Int_Tables_number      2
loop_
_symmetry_equiv_pos_site_id
_symmetry_equiv_pos_as_xyz
1 x,y,z
2 -x,-y,-z
_cell_length_a                   9.1756
_cell_length_b                   9.7497
_cell_length_c                   12.7501
_cell_angle_alpha                103.705
_cell_angle_beta                 85.6974
_cell_angle_gamma                59.9574
_cell_volume                     933.494
loop_
_atom_site_label
_atom_site_type_symbol
_atom_site_fract_x
_atom_site_fract_y
_atom_site_fract_z
C1 C 0.770627 0.637792 0.577694
C2 C 0.803193 0.735501 0.523739
C3 C 0.909825 0.790995 0.563983
C4 C 0.982113 0.750061 0.6518
C5 C 0.95309 0.65168 0.703385
C6 C 0.847448 0.597505 0.666003
C7 C 0.660127 0.576227 0.541247
C8 C 0.750478 0.854457 0.366265
C9 C 0.610255 0.941411 0.320489
C10 C 0.623441 1.01822 0.24489
C11 C 0.776433 1.01133 0.211397
C12 C 0.916054 0.921937 0.255668
C13 C 0.9056 0.842641 0.330806
C14 C 0.787716 1.10089 0.132396
C15 C 0.655898 1.28926 0.182336
C16 C 0.668598 1.40189 0.123679
C17 C 0.527433 1.56599 0.151018
C18 C 0.53105 1.6781 0.102509
C19 C 0.678251 1.62639 0.0239351
C20 C 0.818842 1.46302 -0.00442085
C21 C 0.81402 1.35207 0.0448552
N1 N 0.728498 0.773921 0.437349
O1 O 0.573227 0.613502 0.472591
O2 O 0.661362 0.469093 0.591366
CL1 Cl 0.351767 1.87959 0.140411
CL2 Cl 0.687742 1.7618 -0.0387337
H1 H 0.929849 0.872202 0.52831
H2 H 1.06198 0.796888 0.68118
H3 H 1.01107 0.619441 0.771859
H4 H 0.821255 0.522235 0.704997
H5 H 0.489871 0.949245 0.345929
H6 H 0.512345 1.08415 0.210881
H7 H 1.03789 0.911387 0.229716
H8 H 1.01989 0.767579 0.358806
H9 H 0.765956 1.05278 0.0521078
H10 H 0.919159 1.07577 0.11635
H11 H 0.667424 1.32895 0.267835
H12 H 0.524856 1.31302 0.190283
H13 H 0.411637 1.6087 0.211541
H14 H 0.932212 1.42352 -0.065796
H15 H 0.925706 1.22523 0.0203461
H16 H 0.639669 0.741406 0.427147
H17 H 0.58295 0.437913 0.564372

#END

data_XXIII_List1_40_Price_A20123
_database_code_CSD               UNKNWN
_symmetry_cell_setting           monoclinic
_symmetry_space_group_name_H-M   'P 21/c'
_symmetry_Int_Tables_number      14
loop_
_symmetry_equiv_pos_site_id
_symmetry_equiv_pos_as_xyz
1 x,y,z
2 -x,1/2+y,1/2-z
3 -x,-y,-z
4 x,1/2-y,1/2+z
_cell_length_a                   11.0593
_cell_length_b                   23.0088
_cell_length_c                   7.3062
_cell_angle_alpha                90
_cell_angle_beta                 101.234
_cell_angle_gamma                90
_cell_volume                     1823.52
loop_
_atom_site_label
_atom_site_type_symbol
_atom_site_fract_x
_atom_site_fract_y
_atom_site_fract_z
C1 C 0.682856 0.126086 0.0953577
C2 C 0.637847 0.177913 0.166092
C3 C 0.723089 0.222808 0.225947
C4 C 0.845157 0.217653 0.20984
C5 C 0.888443 0.167863 0.134245
C6 C 0.807444 0.122421 0.0815613
C7 C 0.603786 0.0747564 0.0498316
C8 C 0.442247 0.228561 0.204702
C9 C 0.47061 0.287274 0.185338
C10 C 0.389292 0.330353 0.218871
C11 C 0.2777 0.317292 0.270988
C12 C 0.249378 0.258529 0.288027
C13 C 0.329623 0.215128 0.256599
C14 C 0.18932 0.364336 0.302953
C15 C 0.0838441 0.370438 0.132537
C16 C -0.0120361 0.415426 0.152449
C17 C -0.137003 0.402955 0.0943825
C18 C -0.227739 0.443954 0.10644
C19 C -0.193482 0.499121 0.178286
C20 C -0.0690243 0.51223 0.236134
C21 C 0.020373 0.470952 0.223089
N1 N 0.515351 0.181548 0.173997
O1 O 0.492306 0.0725144 0.0419509
O2 O 0.667787 0.0270562 0.0217284
CL1 Cl -0.381156 0.425644 0.0325792
CL2 Cl -0.303043 0.551359 0.196591
H1 H 0.693753 0.260908 0.292206
H2 H 0.908049 0.253156 0.258451
H3 H 0.984064 0.164374 0.120479
H4 H 0.839378 0.0825035 0.0280813
H5 H 0.553157 0.299829 0.136439
H6 H 0.41379 0.375568 0.202161
H7 H 0.163333 0.246485 0.329091
H8 H 0.306484 0.169809 0.273976
H9 H 0.239119 0.405514 0.330855
H10 H 0.150478 0.354498 0.426553
H11 H 0.0389688 0.328129 0.102301
H12 H 0.124053 0.380977 0.0104592
H13 H -0.165697 0.360336 0.0383485
H14 H -0.0433294 0.555225 0.291197
H15 H 0.116701 0.482582 0.268401
H16 H 0.468947 0.143954 0.134243
H17 H 0.61004 -0.00457994 -0.0106471

#END

data_XXIII_List1_41_Price_A13393
_database_code_CSD               UNKNWN
_symmetry_cell_setting           triclinic
_symmetry_space_group_name_H-M   'P -1'
_symmetry_Int_Tables_number      2
loop_
_symmetry_equiv_pos_site_id
_symmetry_equiv_pos_as_xyz
1 x,y,z
2 -x,-y,-z
_cell_length_a                   10.5329
_cell_length_b                   8.8643
_cell_length_c                   11.8331
_cell_angle_alpha                89.1959
_cell_angle_beta                 73.9429
_cell_angle_gamma                63.2464
_cell_volume                     940.17
loop_
_atom_site_label
_atom_site_type_symbol
_atom_site_fract_x
_atom_site_fract_y
_atom_site_fract_z
C1 C 0.392831 0.820111 0.745705
C2 C 0.327035 0.914503 0.861122
C3 C 0.270355 0.841028 0.955626
C4 C 0.276163 0.684437 0.936139
C5 C 0.338906 0.592739 0.822655
C6 C 0.396633 0.661426 0.72917
C7 C 0.450154 0.891505 0.643473
C8 C 0.261813 1.17762 0.985273
C9 C 0.344367 1.2429 1.02223
C10 C 0.279596 1.36002 1.12379
C11 C 0.132171 1.41315 1.19263
C12 C 0.0507124 1.34639 1.15534
C13 C 0.113313 1.23168 1.05284
C14 C 0.0623016 1.541 1.30212
C15 C -0.0428138 1.72193 1.28461
C16 C -0.107918 1.84921 1.39432
C17 C -0.120215 2.012 1.38609
C18 C -0.183657 2.13319 1.48549
C19 C -0.237552 2.09298 1.59714
C20 C -0.226948 1.93119 1.60655
C21 C -0.163492 1.81158 1.50682
N1 N 0.32883 1.06531 0.879374
O1 O 0.445431 1.03211 0.64509
O2 O 0.513428 0.785688 0.541268
CL1 Cl -0.193977 2.33211 1.46798
CL2 Cl -0.317014 2.23763 1.72393
H1 H 0.224531 0.907434 1.04486
H2 H 0.231817 0.63174 1.01123
H3 H 0.342606 0.470049 0.808342
H4 H 0.446324 0.593481 0.640142
H5 H 0.460047 1.2003 0.970742
H6 H 0.345692 1.4095 1.1509
H7 H -0.0646918 1.38617 1.20686
H8 H 0.0469198 1.1848 1.02378
H9 H 0.149995 1.54545 1.33251
H10 H 0.00065571 1.49702 1.37344
H11 H -0.133562 1.7191 1.25767
H12 H 0.017491 1.76391 1.2109
H13 H -0.0792437 2.04702 1.30045
H14 H -0.269461 1.90044 1.69332
H15 H -0.158217 1.68732 1.5178
H16 H 0.379721 1.10019 0.805186
H17 H 0.535409 0.849726 0.478728

#END

data_XXIII_List1_42_Price_A2417
_database_code_CSD               UNKNWN
_symmetry_cell_setting           monoclinic
_symmetry_space_group_name_H-M   'C c'
_symmetry_Int_Tables_number      9
loop_
_symmetry_equiv_pos_site_id
_symmetry_equiv_pos_as_xyz
1 x,y,z
2 x,-y,1/2+z
3 1/2+x,1/2+y,z
4 1/2+x,1/2-y,1/2+z
_cell_length_a                   15.3733
_cell_length_b                   6.8089
_cell_length_c                   40.1061
_cell_angle_alpha                90
_cell_angle_beta                 116.776
_cell_angle_gamma                90
_cell_volume                     3747.96
loop_
_atom_site_label
_atom_site_type_symbol
_atom_site_fract_x
_atom_site_fract_y
_atom_site_fract_z
C1 C 0.365062 1.19692 0.536598
C2 C 0.332232 1.07672 0.557853
C3 C 0.379334 0.894746 0.570643
C4 C 0.453752 0.834858 0.562626
C5 C 0.484835 0.951373 0.541347
C6 C 0.440406 1.13101 0.528767
C7 C 0.321163 1.39009 0.523076
C8 C 0.22356 1.06383 0.589265
C9 C 0.208812 1.19861 0.612593
C10 C 0.171152 1.13663 0.636449
C11 C 0.14793 0.939605 0.638095
C12 C 0.162795 0.806742 0.61461
C13 C 0.198993 0.866799 0.590144
C14 C 0.106621 0.873687 0.663924
C15 C -0.00214451 0.819645 0.642448
C16 C -0.0430226 0.747272 0.667981
C17 C -0.0828057 0.880121 0.6838
C18 C -0.118362 0.818082 0.708412
C19 C -0.114316 0.619176 0.717629
C20 C -0.074631 0.485578 0.701962
C21 C -0.0393785 0.549082 0.67746
N1 N 0.257192 1.13961 0.564665
O1 O 0.255497 1.46567 0.527988
O2 O 0.360765 1.48689 0.504026
CL1 Cl -0.167354 0.989665 0.726996
CL2 Cl -0.15783 0.53448 0.747947
H1 H 0.358316 0.802743 0.587827
H2 H 0.488456 0.694021 0.573256
H3 H 0.542864 0.902458 0.534997
H4 H 0.463386 1.22585 0.512497
H5 H 0.227988 1.35172 0.612044
H6 H 0.160431 1.2432 0.654459
H7 H 0.144743 0.652606 0.615088
H8 H 0.205834 0.761954 0.571098
H9 H 0.115667 0.989568 0.684179
H10 H 0.14678 0.74554 0.680151
H11 H -0.0111511 0.70657 0.621694
H12 H -0.0428678 0.94848 0.62684
H13 H -0.0870579 1.03519 0.676909
H14 H -0.0721109 0.331424 0.709174
H15 H -0.00903188 0.442491 0.66541
H16 H 0.237206 1.28049 0.556059
H17 H 0.325962 1.60999 0.496242
C22 C 0.133872 0.921244 0.962031
C23 C 0.167076 0.798671 0.941204
C24 C 0.120132 0.616213 0.928857
C25 C 0.0452463 0.558328 0.936762
C26 C 0.0136345 0.677321 0.957549
C27 C 0.0581265 0.857223 0.969798
C28 C 0.178332 1.11409 0.975505
C29 C 0.275052 0.783394 0.909594
C30 C 0.289832 0.916546 0.886049
C31 C 0.326436 0.85253 0.861973
C32 C 0.348947 0.655095 0.860361
C33 C 0.334118 0.523784 0.884102
C34 C 0.298958 0.585825 0.908764
C35 C 0.388334 0.585385 0.834118
C36 C 0.49487 0.517233 0.856097
C37 C 0.539202 0.442864 0.831818
C38 C 0.564328 0.574971 0.810982
C39 C 0.603205 0.510548 0.787593
C40 C 0.617494 0.309691 0.784623
C41 C 0.592443 0.176964 0.805271
C42 C 0.553662 0.242933 0.828532
N2 N 0.242417 0.860232 0.934417
O3 O 0.244232 1.18858 0.970611
O4 O 0.138892 1.21154 0.994545
CL3 Cl 0.633576 0.681281 0.762615
CL4 Cl 0.665732 0.221059 0.75607
H18 H 0.141438 0.522262 0.912014
H19 H 0.0106388 0.417069 0.926443
H20 H -0.0447519 0.630023 0.963825
H21 H 0.0348903 0.953712 0.985761
H22 H 0.271404 1.07019 0.886545
H23 H 0.336991 0.958197 0.843784
H24 H 0.351311 0.369123 0.883655
H25 H 0.292398 0.481974 0.928014
H26 H 0.38382 0.703407 0.814846
H27 H 0.344369 0.463335 0.816913
H28 H 0.49869 0.401917 0.875754
H29 H 0.538038 0.640429 0.873147
H30 H 0.554361 0.731709 0.812938
H31 H 0.603871 0.0214279 0.802886
H32 H 0.534728 0.136917 0.844448
H33 H 0.262312 1.00141 0.942817
H34 H 0.173934 1.33435 1.00239

#END

data_XXIII_List1_43_Price_A24995
_database_code_CSD               UNKNWN
_symmetry_cell_setting           triclinic
_symmetry_space_group_name_H-M   'P -1'
_symmetry_Int_Tables_number      2
loop_
_symmetry_equiv_pos_site_id
_symmetry_equiv_pos_as_xyz
1 x,y,z
2 -x,-y,-z
_cell_length_a                   6.8989
_cell_length_b                   21.0142
_cell_length_c                   8.0225
_cell_angle_alpha                93.3249
_cell_angle_beta                 65.9466
_cell_angle_gamma                66.1778
_cell_volume                     936.446
loop_
_atom_site_label
_atom_site_type_symbol
_atom_site_fract_x
_atom_site_fract_y
_atom_site_fract_z
C1 C 0.387125 0.573704 0.916183
C2 C 0.37468 0.616404 1.06882
C3 C 0.549986 0.639988 1.02489
C4 C 0.728365 0.62166 0.841051
C5 C 0.742853 0.578852 0.691998
C6 C 0.571763 0.555716 0.73138
C7 C 0.209724 0.547815 0.951076
C8 C 0.14136 0.676982 1.417
C9 C -0.102618 0.723321 1.54021
C10 C -0.173124 0.765703 1.71375
C11 C -0.00368931 0.764205 1.76921
C12 C 0.238061 0.717389 1.64631
C13 C 0.311564 0.673663 1.47291
C14 C -0.0837029 0.810796 1.95878
C15 C -0.263506 0.797224 2.12237
C16 C -0.364935 0.843678 2.31795
C17 C -0.249855 0.877998 2.36236
C18 C -0.345309 0.919196 2.5454
C19 C -0.560189 0.9266 2.68871
C20 C -0.676963 0.892553 2.64594
C21 C -0.580648 0.851913 2.46328
N1 N 0.195514 0.633596 1.24897
O1 O 0.0390497 0.560127 1.10432
O2 O 0.248006 0.507245 0.793986
CL1 Cl -0.192875 0.960495 2.58999
CL2 Cl -0.685072 0.977277 2.91766
H1 H 0.540226 0.674683 1.13644
H2 H 0.858867 0.64141 0.813066
H3 H 0.884453 0.564415 0.548388
H4 H 0.57664 0.522945 0.618821
H5 H -0.235381 0.726033 1.49709
H6 H -0.363233 0.801747 1.8056
H7 H 0.372838 0.714055 1.68781
H8 H 0.49995 0.635572 1.38407
H9 H -0.165996 0.868116 1.96182
H10 H 0.074754 0.799855 1.977
H11 H -0.176638 0.74023 2.12106
H12 H -0.414253 0.804179 2.09674
H13 H -0.0828354 0.873671 2.25488
H14 H -0.844399 0.89867 2.75763
H15 H -0.67506 0.825994 2.43285
H16 H 0.0730607 0.617303 1.25456
H17 H 0.127342 0.491064 0.832863

#END

data_XXIII_List1_44_Price_A776
_database_code_CSD               UNKNWN
_symmetry_cell_setting           monoclinic
_symmetry_space_group_name_H-M   'P 21/c'
_symmetry_Int_Tables_number      14
loop_
_symmetry_equiv_pos_site_id
_symmetry_equiv_pos_as_xyz
1 x,y,z
2 -x,1/2+y,1/2-z
3 -x,-y,-z
4 x,1/2-y,1/2+z
_cell_length_a                   14.8983
_cell_length_b                   10.319
_cell_length_c                   13.6768
_cell_angle_alpha                90
_cell_angle_beta                 60.4274
_cell_angle_gamma                90
_cell_volume                     1828.71
loop_
_atom_site_label
_atom_site_type_symbol
_atom_site_fract_x
_atom_site_fract_y
_atom_site_fract_z
C1 C 0.575572 0.815416 0.0100899
C2 C 0.635738 0.890954 -0.0886781
C3 C 0.663612 1.01708 -0.0741417
C4 C 0.632148 1.06667 0.0318404
C5 C 0.571452 0.993904 0.128489
C6 C 0.544665 0.869178 0.116281
C7 C 0.544457 0.682315 0.00302281
C8 C 0.705737 0.889432 -0.299146
C9 C 0.741443 0.799104 -0.387436
C10 C 0.779563 0.839345 -0.497403
C11 C 0.783945 0.97073 -0.525147
C12 C 0.745776 1.05931 -0.436796
C13 C 0.706368 1.02055 -0.325475
C14 C 0.830467 1.0088 -0.647271
C15 C 0.794507 1.13799 -0.671516
C16 C 0.854386 1.17211 -0.794753
C17 C 0.852064 1.09041 -0.874801
C18 C 0.908278 1.11909 -0.988928
C19 C 0.968863 1.23097 -1.02565
C20 C 0.971645 1.31275 -0.946205
C21 C 0.915235 1.28349 -0.832407
N1 N 0.665049 0.837243 -0.191538
O1 O 0.570497 0.620082 -0.0831063
O2 O 0.481531 0.62993 0.104243
CL1 Cl 0.901117 1.01353 -1.08328
CL2 Cl 1.04048 1.27152 -1.16631
H1 H 0.71443 1.07396 -0.147198
H2 H 0.656315 1.16389 0.0390478
H3 H 0.546692 1.03367 0.211354
H4 H 0.498697 0.809767 0.189718
H5 H 0.73942 0.696484 -0.368491
H6 H 0.806795 0.766933 -0.563751
H7 H 0.744713 1.16211 -0.453255
H8 H 0.67274 1.09295 -0.259857
H9 H 0.815749 0.930958 -0.692099
H10 H 0.91489 1.01277 -0.685041
H11 H 0.804799 1.21615 -0.623811
H12 H 0.711613 1.13311 -0.642947
H13 H 0.805331 1.00312 -0.849201
H14 H 1.01872 1.39957 -0.974807
H15 H 0.918761 1.34865 -0.77199
H16 H 0.645685 0.741799 -0.18613
H17 H 0.467455 0.542142 0.0909056

#END

data_XXIII_List1_45_Price_A12658
_database_code_CSD               UNKNWN
_symmetry_cell_setting           triclinic
_symmetry_space_group_name_H-M   'P -1'
_symmetry_Int_Tables_number      2
loop_
_symmetry_equiv_pos_site_id
_symmetry_equiv_pos_as_xyz
1 x,y,z
2 -x,-y,-z
_cell_length_a                   6.8703
_cell_length_b                   22.3799
_cell_length_c                   7.7313
_cell_angle_alpha                114.014
_cell_angle_beta                 114.924
_cell_angle_gamma                97.1512
_cell_volume                     919.719
loop_
_atom_site_label
_atom_site_type_symbol
_atom_site_fract_x
_atom_site_fract_y
_atom_site_fract_z
C1 C 0.590341 0.575974 0.995745
C2 C 0.604731 0.622031 1.197
C3 C 0.419685 0.645414 1.18071
C4 C 0.229789 0.623473 0.976566
C5 C 0.214031 0.577505 0.779077
C6 C 0.394272 0.554525 0.791212
C7 C 0.77421 0.548448 1.0008
C8 C 0.836357 0.6839 1.6101
C9 C 1.05339 0.735237 1.77866
C10 C 1.10278 0.773117 1.99483
C11 C 0.938711 0.762059 2.05133
C12 C 0.723149 0.710455 1.88202
C13 C 0.672028 0.671487 1.66509
C14 C 1.00389 0.803325 2.29056
C15 C 0.812507 0.820177 2.32982
C16 C 0.878763 0.855639 2.57027
C17 C 1.10731 0.891476 2.74351
C18 C 1.16527 0.925063 2.96418
C19 C 0.992599 0.923196 3.01446
C20 C 0.76369 0.887483 2.84239
C21 C 0.708118 0.85414 2.62359
N1 N 0.798735 0.645285 1.39654
O1 O 0.953574 0.562994 1.16695
O2 O 0.730527 0.50336 0.797863
CL1 Cl 1.45211 0.96852 3.17199
CL2 Cl 1.05729 0.964101 3.28608
H1 H 0.430321 0.682563 1.33101
H2 H 0.0914753 0.643049 0.97093
H3 H 0.0639375 0.560439 0.619614
H4 H 0.387513 0.519032 0.641085
H5 H 1.18213 0.745497 1.73769
H6 H 1.2725 0.812864 2.12284
H7 H 0.591401 0.699008 1.91845
H8 H 0.505381 0.630245 1.53868
H9 H 1.14651 0.85214 2.3726
H10 H 1.07351 0.77455 2.3736
H11 H 0.663645 0.772049 2.23765
H12 H 0.752071 0.853167 2.26137
H13 H 1.24612 0.894035 2.71117
H14 H 0.630537 0.886047 2.88274
H15 H 0.528579 0.826353 2.4916
H16 H 0.924694 0.627976 1.38309
H17 H 0.856821 0.4864 0.820355

#END

data_XXIII_List1_46_Price_A954
_database_code_CSD               UNKNWN
_symmetry_cell_setting           triclinic
_symmetry_space_group_name_H-M   'P -1'
_symmetry_Int_Tables_number      2
loop_
_symmetry_equiv_pos_site_id
_symmetry_equiv_pos_as_xyz
1 x,y,z
2 -x,-y,-z
_cell_length_a                   19.6927
_cell_length_b                   8.714
_cell_length_c                   6.8558
_cell_angle_alpha                62.902
_cell_angle_beta                 95.5625
_cell_angle_gamma                69.3709
_cell_volume                     932.216
loop_
_atom_site_label
_atom_site_type_symbol
_atom_site_fract_x
_atom_site_fract_y
_atom_site_fract_z
C1 C 0.92294 0.732281 0.408917
C2 C 0.882516 0.664935 0.309217
C3 C 0.858374 0.758639 0.067103
C4 C 0.873678 0.909943 -0.0683892
C5 C 0.914084 0.974561 0.0291289
C6 C 0.93799 0.885334 0.266019
C7 C 0.949696 0.642393 0.659559
C8 C 0.820003 0.447912 0.387534
C9 C 0.821771 0.402008 0.216461
C10 C 0.772806 0.332428 0.169651
C11 C 0.721479 0.302738 0.292916
C12 C 0.721512 0.343667 0.467406
C13 C 0.769371 0.416082 0.513404
C14 C 0.670068 0.222729 0.243207
C15 C 0.715789 0.020964 0.283806
C16 C 0.666445 -0.0697039 0.252451
C17 C 0.626597 -0.124841 0.408331
C18 C 0.579351 -0.205419 0.382146
C19 C 0.571032 -0.231737 0.196157
C20 C 0.610436 -0.176824 0.0397839
C21 C 0.65749 -0.0964866 0.0676954
N1 N 0.869109 0.513085 0.449308
O1 O 0.939816 0.51015 0.803694
O2 O 0.98763 0.721311 0.724665
CL1 Cl 0.531804 -0.272045 0.581739
CL2 Cl 0.512968 -0.331375 0.156236
H1 H 0.825457 0.714994 -0.0140853
H2 H 0.853535 0.97934 -0.254507
H3 H 0.926237 1.09259 -0.0786096
H4 H 0.969069 0.932843 0.346866
H5 H 0.863193 0.415519 0.124435
H6 H 0.77519 0.299671 0.0344805
H7 H 0.682743 0.320519 0.567958
H8 H 0.767505 0.450066 0.647495
H9 H 0.632324 0.319244 0.0645455
H10 H 0.632793 0.215641 0.352478
H11 H 0.755912 -0.0719815 0.459169
H12 H 0.75062 0.0292598 0.167587
H13 H 0.632472 -0.10684 0.554745
H14 H 0.603751 -0.197861 -0.103825
H15 H 0.687775 -0.0545334 -0.0562872
H16 H 0.884423 0.472873 0.617793
H17 H 1.00308 0.652588 0.891122

#END

data_XXIII_List1_47_Price_A323
_database_code_CSD               UNKNWN
_symmetry_cell_setting           triclinic
_symmetry_space_group_name_H-M   'P -1'
_symmetry_Int_Tables_number      2
loop_
_symmetry_equiv_pos_site_id
_symmetry_equiv_pos_as_xyz
1 x,y,z
2 -x,-y,-z
_cell_length_a                   11.6165
_cell_length_b                   27.7753
_cell_length_c                   4.7033
_cell_angle_alpha                66.0508
_cell_angle_beta                 133.586
_cell_angle_gamma                123.974
_cell_volume                     911.027
loop_
_atom_site_label
_atom_site_type_symbol
_atom_site_fract_x
_atom_site_fract_y
_atom_site_fract_z
C1 C 0.144752 0.425415 0.401168
C2 C 0.0257848 0.380341 0.48204
C3 C 0.095334 0.353281 0.859898
C4 C 0.273733 0.369301 1.13953
C5 C 0.390902 0.41277 1.05889
C6 C 0.325268 0.440497 0.69301
C7 C 0.0809883 0.457346 0.0218857
C8 C -0.278839 0.320226 0.25059
C9 C -0.394556 0.332696 0.193039
C10 C -0.526278 0.288951 0.226226
C11 C -0.544666 0.23175 0.32469
C12 C -0.427581 0.219675 0.382546
C13 C -0.298047 0.262701 0.343227
C14 C -0.682775 0.182747 0.371849
C15 C -0.816926 0.196588 0.272669
C16 C -0.945052 0.145846 0.346381
C17 C -1.07493 0.152536 0.269979
C18 C -1.19597 0.107474 0.331796
C19 C -1.1896 0.0532933 0.474614
C20 C -1.06154 0.04583 0.551257
C21 C -0.941299 0.0913482 0.487921
N1 N -0.150976 0.364143 0.199562
O1 O -0.0721254 0.448989 -0.252741
O2 O 0.20979 0.499173 -0.00571559
CL1 Cl -1.35286 0.119107 0.230884
CL2 Cl -1.33646 -0.0044919 0.557771
H1 H 0.00733537 0.320064 0.930769
H2 H 0.323084 0.347702 1.42812
H3 H 0.530672 0.424873 1.2803
H4 H 0.413043 0.474969 0.62388
H5 H -0.380975 0.377142 0.121279
H6 H -0.614563 0.300337 0.176675
H7 H -0.44015 0.175294 0.454412
H8 H -0.21148 0.252084 0.379868
H9 H -0.615126 0.166124 0.677682
H10 H -0.751669 0.146855 0.192516
H11 H -0.890258 0.211487 -0.0359455
H12 H -0.749494 0.232894 0.446964
H13 H -1.08311 0.194128 0.158772
H14 H -1.05689 0.00377039 0.661461
H15 H -0.844085 0.0833782 0.551292
H16 H -0.185435 0.390319 -0.0469615
H17 H 0.15536 0.516323 -0.26838

#END

data_XXIII_List1_48_Price_A249
_database_code_CSD               UNKNWN
_symmetry_cell_setting           monoclinic
_symmetry_space_group_name_H-M   'C 2/c'
_symmetry_Int_Tables_number      15
loop_
_symmetry_equiv_pos_site_id
_symmetry_equiv_pos_as_xyz
1 x,y,z
2 -x,y,1/2-z
3 1/2+x,1/2+y,z
4 1/2-x,1/2+y,1/2-z
5 -x,-y,-z
6 x,-y,1/2+z
7 1/2-x,1/2-y,-z
8 1/2+x,1/2-y,1/2+z
_cell_length_a                   11.0872
_cell_length_b                   24.0766
_cell_length_c                   14.4199
_cell_angle_alpha                90
_cell_angle_beta                 73.7374
_cell_angle_gamma                90
_cell_volume                     3695.26
loop_
_atom_site_label
_atom_site_type_symbol
_atom_site_fract_x
_atom_site_fract_y
_atom_site_fract_z
C1 C 0.0541695 0.362231 0.0924173
C2 C 0.0942622 0.4184 0.0744172
C3 C 0.00455581 0.460712 0.107122
C4 C -0.117476 0.448093 0.158491
C5 C -0.156149 0.39312 0.179206
C6 C -0.0705199 0.351035 0.145094
C7 C 0.139697 0.315841 0.0547957
C8 C 0.278975 0.480388 0.00663915
C9 C 0.37688 0.48615 -0.0787158
C10 C 0.448031 0.534387 -0.0973888
C11 C 0.424534 0.578708 -0.0322522
C12 C 0.328469 0.572239 0.053469
C13 C 0.257306 0.523953 0.0737554
C14 C 0.497797 0.632072 -0.0547033
C15 C 0.430437 0.673511 -0.104371
C16 C 0.489238 0.730251 -0.125019
C17 C 0.617017 0.736767 -0.171359
C18 C 0.671244 0.789132 -0.190943
C19 C 0.596977 0.836582 -0.163743
C20 C 0.469552 0.830629 -0.117302
C21 C 0.416728 0.77811 -0.0980624
N1 N 0.215871 0.429616 0.0232952
O1 O 0.248829 0.319566 0.00526195
O2 O 0.0853685 0.26595 0.0781375
CL1 Cl 0.830149 0.79447 -0.248782
CL2 Cl 0.660493 0.902498 -0.186533
H1 H 0.0310506 0.503513 0.0893108
H2 H -0.184262 0.481785 0.182101
H3 H -0.251907 0.383566 0.220007
H4 H -0.0987355 0.307987 0.158251
H5 H 0.396232 0.452332 -0.130727
H6 H 0.523426 0.537646 -0.164249
H7 H 0.310182 0.605384 0.106881
H8 H 0.187725 0.519439 0.143127
H9 H 0.592602 0.623567 -0.101095
H10 H 0.508756 0.65071 0.0118241
H11 H 0.333367 0.678237 -0.0594209
H12 H 0.423594 0.654745 -0.172169
H13 H 0.676962 0.700729 -0.193615
H14 H 0.412578 0.867609 -0.0962139
H15 H 0.3171 0.774347 -0.0614299
H16 H 0.264286 0.395522 -0.00856734
H17 H 0.14695 0.237909 0.0494677

#END

data_XXIII_List1_49_Price_A67
_database_code_CSD               UNKNWN
_symmetry_cell_setting           orthorhombic
_symmetry_space_group_name_H-M   'P b c a'
_symmetry_Int_Tables_number      61
loop_
_symmetry_equiv_pos_site_id
_symmetry_equiv_pos_as_xyz
1 x,y,z
2 1/2+x,1/2-y,-z
3 -x,1/2+y,1/2-z
4 1/2-x,-y,1/2+z
5 -x,-y,-z
6 1/2-x,1/2+y,z
7 x,1/2-y,1/2+z
8 1/2+x,y,1/2-z
_cell_length_a                   21.5973
_cell_length_b                   22.7573
_cell_length_c                   7.423
_cell_angle_alpha                90
_cell_angle_beta                 90
_cell_angle_gamma                90
_cell_volume                     3648.38
loop_
_atom_site_label
_atom_site_type_symbol
_atom_site_fract_x
_atom_site_fract_y
_atom_site_fract_z
C1 C 0.40479 0.883255 0.369958
C2 C 0.428007 0.83331 0.275603
C3 C 0.385135 0.790284 0.219946
C4 C 0.322935 0.795339 0.260979
C5 C 0.300342 0.843302 0.358329
C6 C 0.341312 0.886855 0.409318
C7 C 0.445604 0.931958 0.421861
C8 C 0.525917 0.782585 0.17966
C9 C 0.582892 0.796226 0.0988123
C10 C 0.623003 0.752168 0.0445193
C11 C 0.608266 0.692756 0.0677384
C12 C 0.552131 0.679679 0.151339
C13 C 0.511501 0.723356 0.208189
C14 C 0.652265 0.644903 0.00997013
C15 C 0.712879 0.645614 0.117217
C16 C 0.758767 0.59838 0.0654597
C17 C 0.821592 0.606507 0.102205
C18 C 0.8655 0.563871 0.0612654
C19 C 0.846948 0.511281 -0.019749
C20 C 0.784553 0.502698 -0.0578092
C21 C 0.741135 0.545601 -0.0157933
N1 N 0.489934 0.829852 0.237674
O1 O 0.501634 0.934565 0.398143
O2 O 0.414981 0.976635 0.499783
CL1 Cl 0.94255 0.577035 0.110742
CL2 Cl 0.899602 0.45686 -0.0743869
H1 H 0.40099 0.753782 0.138616
H2 H 0.291315 0.761398 0.214714
H3 H 0.251535 0.8468 0.391014
H4 H 0.324852 0.925193 0.481502
H5 H 0.594943 0.842053 0.0771633
H6 H 0.666496 0.7643 -0.019345
H7 H 0.53982 0.633991 0.175256
H8 H 0.469726 0.711124 0.279754
H9 H 0.662899 0.648966 -0.134139
H10 H 0.629014 0.602509 0.027266
H11 H 0.701835 0.641292 0.261078
H12 H 0.735099 0.688665 0.103037
H13 H 0.83729 0.64703 0.164601
H14 H 0.77035 0.461911 -0.12115
H15 H 0.692961 0.537234 -0.0481023
H16 H 0.513505 0.866956 0.271994
H17 H 0.445318 1.00569 0.535032

#END

data_XXIII_List1_50_Price_A1827
_database_code_CSD               UNKNWN
_symmetry_cell_setting           triclinic
_symmetry_space_group_name_H-M   'P -1'
_symmetry_Int_Tables_number      2
loop_
_symmetry_equiv_pos_site_id
_symmetry_equiv_pos_as_xyz
1 x,y,z
2 -x,-y,-z
_cell_length_a                   11.7266
_cell_length_b                   4.5662
_cell_length_c                   18.2846
_cell_angle_alpha                85.1347
_cell_angle_beta                 75.8884
_cell_angle_gamma                76.0059
_cell_volume                     920.993
loop_
_atom_site_label
_atom_site_type_symbol
_atom_site_fract_x
_atom_site_fract_y
_atom_site_fract_z
C1 C 0.281051 0.163794 0.041816
C2 C 0.243442 0.369908 -0.0152989
C3 C 0.15008 0.626815 0.00731957
C4 C 0.0965182 0.676263 0.0827559
C5 C 0.132431 0.473436 0.139019
C6 C 0.223896 0.22063 0.117887
C7 C 0.375715 -0.111769 0.0225451
C8 C 0.288026 0.52666 -0.149991
C9 C 0.391 0.611594 -0.19377
C10 C 0.383234 0.810128 -0.255271
C11 C 0.272911 0.932775 -0.274503
C12 C 0.170324 0.846493 -0.23051
C13 C 0.177465 0.643918 -0.169776
C14 C 0.26535 1.14315 -0.342139
C15 C 0.266143 0.965423 -0.410245
C16 C 0.266706 1.14546 -0.48324
C17 C 0.172432 1.17482 -0.519221
C18 C 0.171449 1.33851 -0.587026
C19 C 0.266324 1.47688 -0.620033
C20 C 0.361167 1.44808 -0.584532
C21 C 0.361291 1.28438 -0.517097
N1 N 0.298007 0.315463 -0.0898306
O1 O 0.431544 -0.190862 -0.0411183
O2 O 0.398897 -0.281533 0.0832868
CL1 Cl 0.0515418 1.36556 -0.628643
CL2 Cl 0.269089 1.68276 -0.704068
H1 H 0.121993 0.790337 -0.03502
H2 H 0.0252425 0.877709 0.0981313
H3 H 0.0894479 0.513441 0.198061
H4 H 0.253614 0.0593644 0.160271
H5 H 0.477263 0.522269 -0.178826
H6 H 0.46454 0.873714 -0.288425
H7 H 0.0832779 0.936913 -0.244502
H8 H 0.097518 0.571723 -0.137824
H9 H 0.341675 1.2527 -0.355544
H10 H 0.182932 1.32326 -0.330308
H11 H 0.188141 0.861947 -0.39616
H12 H 0.346141 0.777006 -0.418256
H13 H 0.0976588 1.06924 -0.494682
H14 H 0.434785 1.55521 -0.610714
H15 H 0.436612 1.26346 -0.490728
H16 H 0.369852 0.134994 -0.0978826
H17 H 0.457795 -0.463479 0.0651483

#END

data_XXIII_List1_51_Price_A1127
_database_code_CSD               UNKNWN
_symmetry_cell_setting           monoclinic
_symmetry_space_group_name_H-M   'P 21/a'
_symmetry_Int_Tables_number      14
loop_
_symmetry_equiv_pos_site_id
_symmetry_equiv_pos_as_xyz
1 x,y,z
2 1/2-x,1/2+y,-z
3 -x,-y,-z
4 1/2+x,1/2-y,z
_cell_length_a                   12.3713
_cell_length_b                   33.6632
_cell_length_c                   4.4224
_cell_angle_alpha                90
_cell_angle_beta                 82.9885
_cell_angle_gamma                90
_cell_volume                     1827.97
loop_
_atom_site_label
_atom_site_type_symbol
_atom_site_fract_x
_atom_site_fract_y
_atom_site_fract_z
C1 C 0.209818 0.976824 0.925457
C2 C 0.26479 1.00634 1.07997
C3 C 0.351123 0.994051 1.23838
C4 C 0.381399 0.954541 1.24298
C5 C 0.328617 0.925565 1.08863
C6 C 0.243589 0.937036 0.93286
C7 C 0.119234 0.987252 0.755233
C8 C 0.260919 1.07638 1.25629
C9 C 0.36843 1.08606 1.29453
C10 C 0.390041 1.11744 1.48251
C11 C 0.306599 1.14066 1.63233
C12 C 0.199696 1.13143 1.58644
C13 C 0.17685 1.09977 1.40346
C14 C 0.331286 1.17545 1.82648
C15 C 0.342314 1.21472 1.64613
C16 C 0.356933 1.24986 1.8476
C17 C 0.266344 1.26924 1.99873
C18 C 0.277914 1.30102 2.19357
C19 C 0.382035 1.3139 2.24018
C20 C 0.472951 1.29474 2.09053
C21 C 0.460355 1.26308 1.89675
N1 N 0.234066 1.0455 1.06535
O1 O 0.0813724 1.02053 0.729692
O2 O 0.077748 0.955849 0.621376
CL1 Cl 0.162218 1.32391 2.37267
CL2 Cl 0.399653 1.35338 2.47977
H1 H 0.392031 1.01553 1.36638
H2 H 0.447754 0.946133 1.36982
H3 H 0.353569 0.894694 1.09151
H4 H 0.200723 0.915195 0.812312
H5 H 0.435332 1.06988 1.16934
H6 H 0.474199 1.1243 1.51008
H7 H 0.132816 1.14897 1.69975
H8 H 0.0930149 1.09254 1.37571
H9 H 0.40655 1.1701 1.92766
H10 H 0.266381 1.17884 2.01703
H11 H 0.26937 1.21883 1.53165
H12 H 0.411226 1.21248 1.46611
H13 H 0.18474 1.25982 1.96478
H14 H 0.553373 1.30506 2.12742
H15 H 0.532237 1.24857 1.7808
H16 H 0.1652 1.04912 0.963666
H17 H 0.0221157 0.965741 0.505188

#END

data_XXIII_List1_52_Price_A1109
_database_code_CSD               UNKNWN
_symmetry_cell_setting           triclinic
_symmetry_space_group_name_H-M   'P -1'
_symmetry_Int_Tables_number      2
loop_
_symmetry_equiv_pos_site_id
_symmetry_equiv_pos_as_xyz
1 x,y,z
2 -x,-y,-z
_cell_length_a                   13.2314
_cell_length_b                   4.534
_cell_length_c                   17.0847
_cell_angle_alpha                91.2793
_cell_angle_beta                 73.5091
_cell_angle_gamma                103.694
_cell_volume                     953.726
loop_
_atom_site_label
_atom_site_type_symbol
_atom_site_fract_x
_atom_site_fract_y
_atom_site_fract_z
C1 C 0.8669 0.903001 0.909979
C2 C 0.780497 1.02615 0.957426
C3 C 0.729653 1.18219 0.915549
C4 C 0.762527 1.21334 0.831174
C5 C 0.846187 1.08924 0.784428
C6 C 0.897384 0.936774 0.824353
C7 C 0.924193 0.739675 0.949327
C8 C 0.680111 1.13703 1.09681
C9 C 0.575785 1.13621 1.09284
C10 C 0.510257 1.2841 1.15039
C11 C 0.54492 1.43147 1.21423
C12 C 0.647972 1.42398 1.21886
C13 C 0.715019 1.28107 1.161
C14 C 0.471189 1.58053 1.27783
C15 C 0.390058 1.35096 1.34498
C16 C 0.314194 1.50119 1.40637
C17 C 0.344036 1.63625 1.4732
C18 C 0.276585 1.78505 1.52917
C19 C 0.176989 1.80095 1.5187
C20 C 0.146558 1.66685 1.45212
C21 C 0.214461 1.51907 1.39669
N1 N 0.748231 0.984697 1.04111
O1 O 0.90728 0.696987 1.02292
O2 O 1.00159 0.632911 0.895544
CL1 Cl 0.318411 1.94623 1.61094
CL2 Cl 0.0905484 1.98263 1.58692
H1 H 0.666288 1.287 0.949901
H2 H 0.721972 1.33753 0.801114
H3 H 0.870799 1.11297 0.718232
H4 H 0.963082 0.839851 0.78982
H5 H 0.544899 1.01189 1.04617
H6 H 0.429661 1.28204 1.146
H7 H 0.677067 1.53571 1.26804
H8 H 0.795804 1.28273 1.16468
H9 H 0.425465 1.69456 1.24909
H10 H 0.519224 1.75755 1.3063
H11 H 0.435276 1.24184 1.37538
H12 H 0.34345 1.17063 1.31643
H13 H 0.420814 1.6257 1.48281
H14 H 0.0689456 1.67926 1.4446
H15 H 0.189105 1.41473 1.34529
H16 H 0.798647 0.892817 1.06286
H17 H 1.03128 0.5188 0.926817

#END

data_XXIII_List1_53_Price_A87
_database_code_CSD               UNKNWN
_symmetry_cell_setting           monoclinic
_symmetry_space_group_name_H-M   'P 21/c'
_symmetry_Int_Tables_number      14
loop_
_symmetry_equiv_pos_site_id
_symmetry_equiv_pos_as_xyz
1 x,y,z
2 -x,1/2+y,1/2-z
3 -x,-y,-z
4 x,1/2-y,1/2+z
_cell_length_a                   8.4713
_cell_length_b                   11.098
_cell_length_c                   21.7332
_cell_angle_alpha                90
_cell_angle_beta                 114.983
_cell_angle_gamma                90
_cell_volume                     1852.06
loop_
_atom_site_label
_atom_site_type_symbol
_atom_site_fract_x
_atom_site_fract_y
_atom_site_fract_z
C1 C 0.203406 0.553057 0.0668936
C2 C 0.142251 0.458009 0.0953903
C3 C 0.00132032 0.483165 0.111711
C4 C -0.0717135 0.596918 0.10215
C5 C -0.00884844 0.690958 0.075982
C6 C 0.126693 0.667579 0.0582434
C7 C 0.343953 0.532503 0.0455091
C8 C 0.191216 0.242454 0.13422
C9 C 0.216961 0.131717 0.108775
C10 C 0.200676 0.0242402 0.138122
C11 C 0.157818 0.0225686 0.193562
C12 C 0.134457 0.133232 0.219096
C13 C 0.15227 0.241821 0.190775
C14 C 0.145481 -0.0947129 0.226087
C15 C 0.3193 -0.127209 0.286212
C16 C 0.326758 -0.255728 0.309363
C17 C 0.307578 -0.286288 0.367984
C18 C 0.311906 -0.405859 0.388175
C19 C 0.335984 -0.49808 0.349313
C20 C 0.355712 -0.468612 0.290607
C21 C 0.351146 -0.349283 0.271072
N1 N 0.218879 0.346901 0.104385
O1 O 0.413204 0.435801 0.045206
O2 O 0.392295 0.633168 0.0235939
CL1 Cl 0.287434 -0.436835 0.461706
CL2 Cl 0.342792 -0.647912 0.372139
H1 H -0.053818 0.411238 0.130077
H2 H -0.181074 0.612337 0.114892
H3 H -0.0663835 0.780081 0.0689647
H4 H 0.17633 0.738129 0.0367155
H5 H 0.247924 0.130905 0.0650749
H6 H 0.220279 -0.0604011 0.117078
H7 H 0.103378 0.135076 0.262808
H8 H 0.140736 0.325955 0.213883
H9 H 0.110362 -0.16715 0.188333
H10 H 0.0418916 -0.0911314 0.24368
H11 H 0.342853 -0.0650538 0.328347
H12 H 0.424768 -0.112199 0.270431
H13 H 0.289139 -0.216383 0.3993
H14 H 0.375319 -0.540576 0.260775
H15 H 0.367887 -0.328369 0.225322
H16 H 0.299786 0.338141 0.0808751
H17 H 0.476631 0.609377 0.00673812

#END

data_XXIII_List1_54_Price_A364
_database_code_CSD               UNKNWN
_symmetry_cell_setting           monoclinic
_symmetry_space_group_name_H-M   'P 21/n'
_symmetry_Int_Tables_number      14
loop_
_symmetry_equiv_pos_site_id
_symmetry_equiv_pos_as_xyz
1 x,y,z
2 1/2-x,1/2+y,1/2-z
3 -x,-y,-z
4 1/2+x,1/2-y,1/2+z
_cell_length_a                   23.0465
_cell_length_b                   4.4265
_cell_length_c                   19.1067
_cell_angle_alpha                90
_cell_angle_beta                 68.8824
_cell_angle_gamma                90
_cell_volume                     1818.28
loop_
_atom_site_label
_atom_site_type_symbol
_atom_site_fract_x
_atom_site_fract_y
_atom_site_fract_z
C1 C 0.663669 0.320892 0.8873
C2 C 0.615131 0.489557 0.87593
C3 C 0.580626 0.690078 0.933049
C4 C 0.593417 0.721092 0.998007
C5 C 0.640452 0.553149 1.00977
C6 C 0.674999 0.356417 0.954313
C7 C 0.702196 0.11135 0.829924
C8 C 0.565052 0.631323 0.785242
C9 C 0.589914 0.749312 0.712548
C10 C 0.553384 0.922094 0.683789
C11 C 0.491298 0.985687 0.726556
C12 C 0.466554 0.863547 0.798664
C13 C 0.502333 0.685837 0.827542
C14 C 0.452043 1.1706 0.694401
C15 C 0.41786 0.974995 0.654683
C16 C 0.387181 1.16186 0.612013
C17 C 0.32413 1.23359 0.641873
C18 C 0.296403 1.41297 0.602797
C19 C 0.332153 1.52481 0.531995
C20 C 0.395261 1.45435 0.50149
C21 C 0.422261 1.27555 0.541023
N1 N 0.602376 0.447435 0.811771
O1 O 0.697864 0.0611888 0.768948
O2 O 0.745044 -0.0337524 0.850066
CL1 Cl 0.217817 1.49286 0.642999
CL2 Cl 0.300059 1.74768 0.480963
H1 H 0.544621 0.827146 0.925023
H2 H 0.566084 0.8798 1.0405
H3 H 0.649842 0.577331 1.06118
H4 H 0.712088 0.22463 0.96155
H5 H 0.638493 0.707327 0.679082
H6 H 0.573888 1.01343 0.627327
H7 H 0.418065 0.905461 0.832775
H8 H 0.481379 0.583494 0.882552
H9 H 0.48159 1.33336 0.653883
H10 H 0.4178 1.30374 0.738528
H11 H 0.383534 0.832367 0.696133
H12 H 0.4516 0.821445 0.615815
H13 H 0.29526 1.14862 0.696706
H14 H 0.422679 1.54082 0.44633
H15 H 0.471504 1.22203 0.516034
H16 H 0.634307 0.315129 0.773231
H17 H 0.764435 -0.179373 0.810827

#END

data_XXIII_List1_55_Price_A1918
_database_code_CSD               UNKNWN
_symmetry_cell_setting           triclinic
_symmetry_space_group_name_H-M   'P -1'
_symmetry_Int_Tables_number      2
loop_
_symmetry_equiv_pos_site_id
_symmetry_equiv_pos_as_xyz
1 x,y,z
2 -x,-y,-z
_cell_length_a                   9.2295
_cell_length_b                   13.382
_cell_length_c                   10.5667
_cell_angle_alpha                53.9111
_cell_angle_beta                 61.8712
_cell_angle_gamma                69.7977
_cell_volume                     925.882
loop_
_atom_site_label
_atom_site_type_symbol
_atom_site_fract_x
_atom_site_fract_y
_atom_site_fract_z
C1 C 0.135096 0.273405 0.348834
C2 C 0.0346833 0.388549 0.30512
C3 C 0.0975207 0.49167 0.260375
C4 C 0.251099 0.480116 0.262545
C5 C 0.349389 0.366758 0.307692
C6 C 0.290612 0.26535 0.349507
C7 C 0.075474 0.162305 0.399545
C8 C -0.226668 0.506893 0.262582
C9 C -0.289 0.556595 0.136906
C10 C -0.405235 0.659285 0.106962
C11 C -0.461318 0.717559 0.19864
C12 C -0.398342 0.667129 0.324149
C13 C -0.284195 0.563139 0.357147
C14 C -0.587374 0.828818 0.16799
C15 C -0.760557 0.803701 0.215295
C16 C -0.886754 0.915464 0.192663
C17 C -1.04955 0.904946 0.230331
C18 C -1.17027 1.00458 0.211691
C19 C -1.12967 1.11977 0.153172
C20 C -0.968129 1.13183 0.114647
C21 C -0.84855 1.03131 0.13398
N1 N -0.113939 0.399874 0.296192
O1 O -0.0621905 0.154085 0.418482
O2 O 0.191236 0.0649699 0.42224
CL1 Cl -1.36935 0.984298 0.261245
CL2 Cl -1.27424 1.24732 0.127253
H1 H 0.0252559 0.581067 0.221226
H2 H 0.29602 0.561431 0.227099
H3 H 0.469644 0.358616 0.309338
H4 H 0.364257 0.176408 0.384514
H5 H -0.244704 0.514037 0.0621466
H6 H -0.451062 0.696048 0.00790698
H7 H -0.441102 0.709268 0.399315
H8 H -0.239959 0.524094 0.457836
H9 H -0.543833 0.901527 0.035209
H10 H -0.594465 0.86706 0.238506
H11 H -0.802676 0.728096 0.346281
H12 H -0.756047 0.769304 0.141322
H13 H -1.08475 0.816636 0.275985
H14 H -0.936657 1.22124 0.0689866
H15 H -0.724082 1.04523 0.101874
H16 H -0.144822 0.32111 0.324974
H17 H 0.140466 -0.00734725 0.46866

#END

data_XXIII_List1_56_Price_A291
_database_code_CSD               UNKNWN
_symmetry_cell_setting           monoclinic
_symmetry_space_group_name_H-M   'P 21/c'
_symmetry_Int_Tables_number      14
loop_
_symmetry_equiv_pos_site_id
_symmetry_equiv_pos_as_xyz
1 x,y,z
2 -x,1/2+y,1/2-z
3 -x,-y,-z
4 x,1/2-y,1/2+z
_cell_length_a                   4.0958
_cell_length_b                   16.1728
_cell_length_c                   28.7031
_cell_angle_alpha                90
_cell_angle_beta                 108.453
_cell_angle_gamma                90
_cell_volume                     1803.56
loop_
_atom_site_label
_atom_site_type_symbol
_atom_site_fract_x
_atom_site_fract_y
_atom_site_fract_z
C1 C 0.366304 0.821835 0.566
C2 C 0.513133 0.758148 0.544652
C3 C 0.654258 0.688837 0.573881
C4 C 0.643942 0.682055 0.621397
C5 C 0.493899 0.743596 0.642096
C6 C 0.359569 0.812685 0.614339
C7 C 0.218057 0.896451 0.538249
C8 C 0.576048 0.709277 0.464812
C9 C 0.670041 0.740803 0.425414
C10 C 0.71135 0.688793 0.389189
C11 C 0.661018 0.603508 0.391008
C12 C 0.561587 0.572917 0.429966
C13 C 0.516591 0.624193 0.466269
C14 C 0.710679 0.544949 0.352534
C15 C 0.740457 0.588961 0.307164
C16 C 0.780349 0.53504 0.26636
C17 C 0.766474 0.449088 0.267198
C18 C 0.802788 0.401619 0.228573
C19 C 0.853668 0.43996 0.187917
C20 C 0.867695 0.526096 0.186725
C21 C 0.831868 0.572631 0.225309
N1 N 0.525732 0.767482 0.497849
O1 O 0.220984 0.914383 0.496945
O2 O 0.0694761 0.946608 0.562941
CL1 Cl 0.783609 0.294963 0.232117
CL2 Cl 0.90041 0.384663 0.138865
H1 H 0.783614 0.641808 0.559365
H2 H 0.7582 0.628035 0.642919
H3 H 0.485827 0.737756 0.679359
H4 H 0.24529 0.861809 0.629684
H5 H 0.713105 0.806871 0.423669
H6 H 0.784408 0.716132 0.359444
H7 H 0.512643 0.507051 0.431688
H8 H 0.424508 0.598305 0.494624
H9 H 0.941707 0.507155 0.368829
H10 H 0.493278 0.501622 0.341864
H11 H 0.513891 0.628615 0.291978
H12 H 0.962115 0.630976 0.318038
H13 H 0.727721 0.416798 0.298138
H14 H 0.907498 0.555847 0.155083
H15 H 0.844023 0.639656 0.223559
H16 H 0.438878 0.823775 0.483222
H17 H -0.0229163 0.993902 0.542412

#END

data_XXIII_List1_57_Price_A815
_database_code_CSD               UNKNWN
_symmetry_cell_setting           monoclinic
_symmetry_space_group_name_H-M   'P 21/c'
_symmetry_Int_Tables_number      14
loop_
_symmetry_equiv_pos_site_id
_symmetry_equiv_pos_as_xyz
1 x,y,z
2 -x,1/2+y,1/2-z
3 -x,-y,-z
4 x,1/2-y,1/2+z
_cell_length_a                   14.4738
_cell_length_b                   10.5776
_cell_length_c                   12.9018
_cell_angle_alpha                90
_cell_angle_beta                 67.3303
_cell_angle_gamma                90
_cell_volume                     1822.64
loop_
_atom_site_label
_atom_site_type_symbol
_atom_site_fract_x
_atom_site_fract_y
_atom_site_fract_z
C1 C 0.420334 0.690463 0.49812
C2 C 0.366487 0.619029 0.59666
C3 C 0.335988 0.495662 0.583221
C4 C 0.359216 0.444719 0.477507
C5 C 0.413693 0.513456 0.380638
C6 C 0.442975 0.635198 0.392161
C7 C 0.453313 0.820293 0.505009
C8 C 0.303885 0.619211 0.806894
C9 C 0.320093 0.494764 0.832353
C10 C 0.27918 0.451025 0.942578
C11 C 0.222255 0.528505 1.03172
C12 C 0.20845 0.653814 1.00565
C13 C 0.247358 0.698228 0.896287
C14 C 0.17419 0.485002 1.15214
C15 C 0.216527 0.365962 1.1855
C16 C 0.155981 0.333506 1.30686
C17 C 0.150033 0.418358 1.39205
C18 C 0.0926798 0.391334 1.50408
C19 C 0.0392643 0.277978 1.53329
C20 C 0.0447433 0.193031 1.44869
C21 C 0.102301 0.220652 1.33705
N1 N 0.343527 0.673182 0.700015
O1 O 0.432642 0.883434 0.59049
O2 O 0.510762 0.867441 0.403961
CL1 Cl 0.0894412 0.50077 1.60523
CL2 Cl -0.0333303 0.239805 1.67111
H1 H 0.290877 0.441986 0.656794
H2 H 0.333597 0.349757 0.470406
H3 H 0.431954 0.472635 0.297975
H4 H 0.484334 0.691101 0.3184
H5 H 0.367555 0.432398 0.766729
H6 H 0.294183 0.353758 0.958293
H7 H 0.165304 0.71791 1.07281
H8 H 0.234202 0.795548 0.878609
H9 H 0.0940127 0.468867 1.17264
H10 H 0.176953 0.563268 1.20659
H11 H 0.29538 0.381019 1.17183
H12 H 0.214261 0.285881 1.13276
H13 H 0.191147 0.506845 1.37245
H14 H 0.00323809 0.105085 1.47152
H15 H 0.105342 0.153037 1.27242
H16 H 0.36054 0.7669 0.695982
H17 H 0.526463 0.954491 0.413088

#END

data_XXIII_List1_58_Price_A3023
_database_code_CSD               UNKNWN
_symmetry_cell_setting           monoclinic
_symmetry_space_group_name_H-M   'P 21/a'
_symmetry_Int_Tables_number      14
loop_
_symmetry_equiv_pos_site_id
_symmetry_equiv_pos_as_xyz
1 x,y,z
2 1/2-x,1/2+y,-z
3 -x,-y,-z
4 1/2+x,1/2-y,z
_cell_length_a                   29.5713
_cell_length_b                   14.3687
_cell_length_c                   4.4231
_cell_angle_alpha                90
_cell_angle_beta                 85.2651
_cell_angle_gamma                90
_cell_volume                     1872.97
loop_
_atom_site_label
_atom_site_type_symbol
_atom_site_fract_x
_atom_site_fract_y
_atom_site_fract_z
C1 C 0.556984 0.851174 0.958784
C2 C 0.533802 0.781408 1.14015
C3 C 0.559558 0.724046 1.31914
C4 C 0.606012 0.734907 1.31691
C5 C 0.62903 0.80242 1.13601
C6 C 0.604295 0.859677 0.960661
C7 C 0.532262 0.91487 0.772568
C8 C 0.458728 0.719624 1.33966
C9 C 0.422341 0.766528 1.49432
C10 C 0.391663 0.718623 1.69175
C11 C 0.396676 0.623342 1.74369
C12 C 0.432867 0.577045 1.58678
C13 C 0.463335 0.623904 1.38436
C14 C 0.362364 0.572944 1.95461
C15 C 0.322092 0.535555 1.79049
C16 C 0.286089 0.493074 2.00836
C17 C 0.290628 0.402349 2.1138
C18 C 0.258368 0.363198 2.32292
C19 C 0.220523 0.41531 2.43138
C20 C 0.215704 0.505969 2.32763
C21 C 0.248119 0.544249 2.11901
N1 N 0.487799 0.770187 1.1321
O1 O 0.491197 0.916096 0.753264
O2 O 0.559522 0.975751 0.615157
CL1 Cl 0.265829 0.250105 2.4436
CL2 Cl 0.1794 0.3698 2.69062
H1 H 0.542489 0.672128 1.46474
H2 H 0.624749 0.689793 1.45925
H3 H 0.665544 0.810041 1.13407
H4 H 0.621192 0.913143 0.820111
H5 H 0.418684 0.840946 1.46028
H6 H 0.363687 0.756131 1.81145
H7 H 0.437111 0.502683 1.62068
H8 H 0.490294 0.586113 1.25606
H9 H 0.349249 0.61998 2.13632
H10 H 0.378431 0.514799 2.06534
H11 H 0.334625 0.484322 1.62006
H12 H 0.307509 0.592785 1.66681
H13 H 0.31962 0.360321 2.03196
H14 H 0.186176 0.545871 2.41205
H15 H 0.243656 0.61502 2.04008
H16 H 0.473234 0.821917 1.01642
H17 H 0.540753 1.01218 0.490824

#END

data_XXIII_List1_59_Price_A5145
_database_code_CSD               UNKNWN
_symmetry_cell_setting           monoclinic
_symmetry_space_group_name_H-M   'A 2/n'
_symmetry_Int_Tables_number      15
loop_
_symmetry_equiv_pos_site_id
_symmetry_equiv_pos_as_xyz
1 x,y,z
2 1/2-x,y,1/2-z
3 x,1/2+y,1/2+z
4 1/2-x,1/2+y,-z
5 -x,-y,-z
6 1/2+x,-y,1/2+z
7 -x,1/2-y,1/2-z
8 1/2+x,1/2-y,z
_cell_length_a                   24.238
_cell_length_b                   5.8813
_cell_length_c                   25.6846
_cell_angle_alpha                90
_cell_angle_beta                 87.4889
_cell_angle_gamma                90
_cell_volume                     3657.85
loop_
_atom_site_label
_atom_site_type_symbol
_atom_site_fract_x
_atom_site_fract_y
_atom_site_fract_z
C1 C 0.594412 0.695526 0.74688
C2 C 0.639935 0.707443 0.780204
C3 C 0.674967 0.897996 0.775218
C4 C 0.666347 1.06464 0.738403
C5 C 0.622713 1.05005 0.704894
C6 C 0.58711 0.866919 0.709859
C7 C 0.554768 0.506374 0.750355
C8 C 0.69292 0.459525 0.841118
C9 C 0.746262 0.551671 0.837381
C10 C 0.788142 0.45839 0.866004
C11 C 0.779348 0.274066 0.899447
C12 C 0.726055 0.182541 0.902884
C13 C 0.6839 0.273095 0.874714
C14 C 0.826724 0.176019 0.928271
C15 C 0.813394 0.098697 0.984562
C16 C 0.864922 0.0204389 1.00999
C17 C 0.889448 0.156158 1.04696
C18 C 0.937732 0.0883556 1.07005
C19 C 0.962243 -0.119166 1.05626
C20 C 0.937881 -0.256341 1.01948
C21 C 0.889811 -0.187237 0.996718
N1 N 0.646861 0.536588 0.815758
O1 O 0.55106 0.362785 0.784788
O2 O 0.521455 0.501512 0.709974
CL1 Cl 0.965837 0.265627 1.11568
CL2 Cl 1.02211 -0.209463 1.08417
H1 H 0.707232 0.92192 0.8024
H2 H 0.693964 1.2102 0.736294
H3 H 0.616315 1.18092 0.676024
H4 H 0.552354 0.852898 0.684898
H5 H 0.756668 0.688541 0.810672
H6 H 0.829172 0.532899 0.861869
H7 H 0.716915 0.03762 0.928058
H8 H 0.642798 0.199186 0.878499
H9 H 0.859951 0.302392 0.928722
H10 H 0.844326 0.0304859 0.906396
H11 H 0.783247 -0.0403161 0.985004
H12 H 0.794251 0.23886 1.00685
H13 H 0.871067 0.31795 1.05837
H14 H 0.957041 -0.417825 1.0092
H15 H 0.871257 -0.297342 0.968348
H16 H 0.613603 0.430758 0.818293
H17 H 0.495686 0.377126 0.714895

#END

data_XXIII_List1_60_Price_A2736
_database_code_CSD               UNKNWN
_symmetry_cell_setting           monoclinic
_symmetry_space_group_name_H-M   'P 21/n'
_symmetry_Int_Tables_number      14
loop_
_symmetry_equiv_pos_site_id
_symmetry_equiv_pos_as_xyz
1 x,y,z
2 1/2-x,1/2+y,1/2-z
3 -x,-y,-z
4 1/2+x,1/2-y,1/2+z
_cell_length_a                   4.476
_cell_length_b                   23.74
_cell_length_c                   17.3246
_cell_angle_alpha                90
_cell_angle_beta                 85.7279
_cell_angle_gamma                90
_cell_volume                     1835.8
loop_
_atom_site_label
_atom_site_type_symbol
_atom_site_fract_x
_atom_site_fract_y
_atom_site_fract_z
C1 C 0.0373594 0.382567 0.504536
C2 C -0.102775 0.364319 0.43773
C3 C -0.306277 0.319075 0.446155
C4 C -0.364171 0.29267 0.516761
C5 C -0.222661 0.309733 0.582122
C6 C -0.0257922 0.354558 0.575309
C7 C 0.235848 0.431752 0.501316
C8 C -0.194623 0.383547 0.301407
C9 C -0.340794 0.430341 0.272879
C10 C -0.493417 0.425741 0.206187
C11 C -0.508474 0.374427 0.167113
C12 C -0.362301 0.327912 0.196136
C13 C -0.204494 0.332296 0.262007
C14 C -0.671852 0.371164 0.0943426
C15 C -0.469851 0.380581 0.0193221
C16 C -0.65563 0.390624 -0.048294
C17 C -0.752776 0.346149 -0.0926039
C18 C -0.933203 0.355303 -0.153479
C19 C -1.02014 0.410072 -0.171052
C20 C -0.924262 0.454841 -0.127206
C21 C -0.744587 0.445142 -0.0666838
N1 N -0.0318763 0.389689 0.367484
O1 O 0.302569 0.460781 0.444172
O2 O 0.34333 0.444085 0.569725
CL1 Cl -1.04465 0.298187 -0.206304
CL2 Cl -1.24316 0.423483 -0.246301
H1 H -0.420635 0.305363 0.396483
H2 H -0.523369 0.258044 0.521039
H3 H -0.268069 0.288557 0.637226
H4 H 0.0837497 0.369323 0.625255
H5 H -0.335093 0.470129 0.303719
H6 H -0.606673 0.462441 0.184705
H7 H -0.369603 0.287648 0.166383
H8 H -0.0848457 0.296239 0.282848
H9 H -0.848997 0.403142 0.0969918
H10 H -0.785092 0.330398 0.0905938
H11 H -0.321066 0.344335 0.00864912
H12 H -0.326136 0.417201 0.0270833
H13 H -0.687186 0.303217 -0.0803301
H14 H -0.991558 0.497266 -0.141415
H15 H -0.671031 0.480671 -0.0333676
H16 H 0.08572 0.42606 0.37256
H17 H 0.472883 0.476485 0.561816

#END

data_XXIII_List1_61_Price_A1958
_database_code_CSD               UNKNWN
_symmetry_cell_setting           triclinic
_symmetry_space_group_name_H-M   'P -1'
_symmetry_Int_Tables_number      2
loop_
_symmetry_equiv_pos_site_id
_symmetry_equiv_pos_as_xyz
1 x,y,z
2 -x,-y,-z
_cell_length_a                   11.522
_cell_length_b                   12.396
_cell_length_c                   6.8724
_cell_angle_alpha                76.7025
_cell_angle_beta                 102.96
_cell_angle_gamma                78.482
_cell_volume                     897.649
loop_
_atom_site_label
_atom_site_type_symbol
_atom_site_fract_x
_atom_site_fract_y
_atom_site_fract_z
C1 C 0.175646 0.952392 0.161226
C2 C 0.2624 1.01798 0.131478
C3 C 0.325789 1.00115 -0.0169629
C4 C 0.303705 0.925047 -0.130663
C5 C 0.217452 0.862306 -0.103923
C6 C 0.15516 0.876391 0.0422069
C7 C 0.105396 0.965047 0.311891
C8 C 0.356463 1.16707 0.253996
C9 C 0.391455 1.1933 0.443323
C10 C 0.461185 1.27122 0.46308
C11 C 0.498505 1.3267 0.295434
C12 C 0.461713 1.30138 0.107424
C13 C 0.390597 1.22418 0.084115
C14 C 0.576102 1.41026 0.31845
C15 C 0.693113 1.3604 0.504163
C16 C 0.760988 1.4468 0.556063
C17 C 0.797998 1.51797 0.406409
C18 C 0.860539 1.59774 0.454621
C19 C 0.88735 1.60775 0.657514
C20 C 0.850788 1.53746 0.808128
C21 C 0.788287 1.45835 0.757542
N1 N 0.282061 1.09108 0.249356
O1 O 0.110497 1.03068 0.420499
O2 O 0.0303387 0.895048 0.324428
CL1 Cl 0.904388 1.68345 0.26269
CL2 Cl 0.964795 1.70555 0.72578
H1 H 0.396473 1.04506 -0.0364209
H2 H 0.355407 0.914099 -0.242176
H3 H 0.200145 0.803369 -0.19484
H4 H 0.088279 0.828365 0.0677556
H5 H 0.364089 1.1506 0.575707
H6 H 0.485723 1.28979 0.611763
H7 H 0.487559 1.34436 -0.0267065
H8 H 0.358738 1.21208 -0.0680652
H9 H 0.521014 1.48781 0.339201
H10 H 0.600872 1.43872 0.173822
H11 H 0.755263 1.29121 0.472531
H12 H 0.66893 1.31938 0.642838
H13 H 0.778874 1.51187 0.24783
H14 H 0.871675 1.54576 0.96509
H15 H 0.760328 1.40454 0.877527
H16 H 0.231698 1.08881 0.35394
H17 H -0.0170181 0.914715 0.416948

#END

data_XXIII_List1_62_Price_A1603
_database_code_CSD               UNKNWN
_symmetry_cell_setting           monoclinic
_symmetry_space_group_name_H-M   'P 21/n'
_symmetry_Int_Tables_number      14
loop_
_symmetry_equiv_pos_site_id
_symmetry_equiv_pos_as_xyz
1 x,y,z
2 1/2-x,1/2+y,1/2-z
3 -x,-y,-z
4 1/2+x,1/2-y,1/2+z
_cell_length_a                   4.4925
_cell_length_b                   17.4526
_cell_length_c                   24.2855
_cell_angle_alpha                90
_cell_angle_beta                 78.2736
_cell_angle_gamma                90
_cell_volume                     1864.38
loop_
_atom_site_label
_atom_site_type_symbol
_atom_site_fract_x
_atom_site_fract_y
_atom_site_fract_z
C1 C 0.175306 0.0125357 0.882611
C2 C 0.0246047 -0.05212 0.864915
C3 C -0.121451 -0.0419183 0.81927
C4 C -0.114267 0.0278726 0.792155
C5 C 0.0389335 0.0908011 0.8087
C6 C 0.179263 0.0825042 0.853938
C7 C 0.313615 0.00767159 0.932212
C8 C -0.137875 -0.18721 0.885529
C9 C -0.136265 -0.222662 0.833814
C10 C -0.303892 -0.288979 0.831102
C11 C -0.472786 -0.323412 0.879352
C12 C -0.466122 -0.288739 0.931
C13 C -0.30375 -0.221806 0.934235
C14 C -0.648025 -0.396444 0.877131
C15 C -0.452772 -0.468265 0.880443
C16 C -0.634502 -0.541317 0.887621
C17 C -0.750155 -0.572531 0.843399
C18 C -0.925246 -0.63892 0.85039
C19 C -0.988973 -0.675617 0.902626
C20 C -0.875216 -0.644932 0.947063
C21 C -0.700787 -0.578643 0.939561
N1 N 0.0324036 -0.121374 0.891238
O1 O 0.322663 -0.0492913 0.961328
O2 O 0.434754 0.0741077 0.945111
CL1 Cl -1.0594 -0.674516 0.793522
CL2 Cl -1.20509 -0.758327 0.913154
H1 H -0.246081 -0.0892606 0.806033
H2 H -0.231165 0.0334084 0.757327
H3 H 0.045189 0.145186 0.786884
H4 H 0.295274 0.130572 0.868501
H5 H 0.00149464 -0.198985 0.795701
H6 H -0.300491 -0.314941 0.79025
H7 H -0.594844 -0.314027 0.969496
H8 H -0.307115 -0.195022 0.974756
H9 H -0.739019 -0.398669 0.838557
H10 H -0.844571 -0.397709 0.912252
H11 H -0.337813 -0.461727 0.915859
H12 H -0.272831 -0.471186 0.842484
H13 H -0.703204 -0.545426 0.802286
H14 H -0.924802 -0.673718 0.987482
H15 H -0.613769 -0.555711 0.974784
H16 H 0.116511 -0.117385 0.927048
H17 H 0.522003 0.0639011 0.977649

#END

data_XXIII_List1_63_Price_A1084
_database_code_CSD               UNKNWN
_symmetry_cell_setting           triclinic
_symmetry_space_group_name_H-M   'P -1'
_symmetry_Int_Tables_number      2
loop_
_symmetry_equiv_pos_site_id
_symmetry_equiv_pos_as_xyz
1 x,y,z
2 -x,-y,-z
_cell_length_a                   12.2189
_cell_length_b                   7.9527
_cell_length_c                   10.9592
_cell_angle_alpha                95.6535
_cell_angle_beta                 71.4682
_cell_angle_gamma                71.5324
_cell_volume                     933.936
loop_
_atom_site_label
_atom_site_type_symbol
_atom_site_fract_x
_atom_site_fract_y
_atom_site_fract_z
C1 C 0.125726 0.682198 0.240618
C2 C 0.165098 0.584275 0.108059
C3 C 0.226476 0.655422 0.00624189
C4 C 0.249176 0.811731 0.0338234
C5 C 0.212774 0.905217 0.163493
C6 C 0.151141 0.839609 0.265009
C7 C 0.061653 0.617279 0.352422
C8 C 0.164331 0.309907 -0.0289477
C9 C 0.266322 0.265804 -0.147238
C10 C 0.282594 0.139346 -0.254835
C11 C 0.199857 0.0506788 -0.250233
C12 C 0.0997485 0.0926641 -0.131014
C13 C 0.0815712 0.219622 -0.0231947
C14 C 0.21768 -0.0877613 -0.366451
C15 C 0.347836 -0.238255 -0.420105
C16 C 0.370456 -0.373898 -0.539902
C17 C 0.333379 -0.522079 -0.526735
C18 C 0.350663 -0.645656 -0.636754
C19 C 0.405853 -0.621966 -0.763364
C20 C 0.442977 -0.474247 -0.777542
C21 C 0.425312 -0.351922 -0.66711
N1 N 0.139348 0.431413 0.0859241
O1 O 0.0331598 0.483059 0.34584
O2 O 0.0338316 0.721127 0.470634
CL1 Cl 0.303115 -0.82704 -0.613015
CL2 Cl 0.429488 -0.772462 -0.902811
H1 H 0.25205 0.590691 -0.0955121
H2 H 0.29583 0.862309 -0.0479201
H3 H 0.231703 1.02709 0.184163
H4 H 0.120781 0.909598 0.366774
H5 H 0.336603 0.323975 -0.154439
H6 H 0.362954 0.109816 -0.344651
H7 H 0.0337135 0.0253122 -0.122592
H8 H 0.0017825 0.251025 0.0675039
H9 H 0.20369 -0.02143 -0.446512
H10 H 0.147178 -0.14885 -0.337892
H11 H 0.360437 -0.307877 -0.341276
H12 H 0.418151 -0.176466 -0.445036
H13 H 0.290705 -0.543833 -0.429418
H14 H 0.486079 -0.456995 -0.876125
H15 H 0.455283 -0.237813 -0.680273
H16 H 0.085444 0.409945 0.170652
H17 H -0.00259179 0.661399 0.536052

#END

data_XXIII_List1_64_Price_A2118
_database_code_CSD               UNKNWN
_symmetry_cell_setting           triclinic
_symmetry_space_group_name_H-M   'P -1'
_symmetry_Int_Tables_number      2
loop_
_symmetry_equiv_pos_site_id
_symmetry_equiv_pos_as_xyz
1 x,y,z
2 -x,-y,-z
_cell_length_a                   10.4094
_cell_length_b                   7.9958
_cell_length_c                   11.6545
_cell_angle_alpha                83.9493
_cell_angle_beta                 87.965
_cell_angle_gamma                102.173
_cell_volume                     941.265
loop_
_atom_site_label
_atom_site_type_symbol
_atom_site_fract_x
_atom_site_fract_y
_atom_site_fract_z
C1 C 0.237719 0.810454 0.890035
C2 C 0.3626 0.912268 0.845892
C3 C 0.449014 0.829927 0.788554
C4 C 0.41282 0.657209 0.77425
C5 C 0.289608 0.55803 0.815592
C6 C 0.203989 0.635713 0.873053
C7 C 0.141432 0.887735 0.948457
C8 C 0.510041 1.20557 0.827492
C9 C 0.575412 1.21712 0.718955
C10 C 0.686894 1.34634 0.687324
C11 C 0.73559 1.46948 0.760349
C12 C 0.668215 1.45876 0.867719
C13 C 0.557902 1.32934 0.90109
C14 C 0.858499 1.60533 0.723828
C15 C 0.840487 1.78972 0.72701
C16 C 0.960367 1.92897 0.685288
C17 C 1.07231 1.89215 0.633503
C18 C 1.18096 2.02306 0.594346
C19 C 1.17862 2.19406 0.606676
C20 C 1.06713 2.23209 0.658465
C21 C 0.959798 2.10111 0.697202
N1 N 0.396076 1.08176 0.864683
O1 O 0.15826 1.03681 0.970779
O2 O 0.0257516 0.776743 0.97741
CL1 Cl 1.3167 1.96768 0.531095
CL2 Cl 1.312 2.35892 0.558891
H1 H 0.546879 0.90141 0.759047
H2 H 0.482732 0.598209 0.730519
H3 H 0.261886 0.422809 0.803379
H4 H 0.107905 0.562087 0.906563
H5 H 0.536852 1.12908 0.657618
H6 H 0.736004 1.3528 0.602539
H7 H 0.703403 1.55152 0.927503
H8 H 0.508193 1.32161 0.985688
H9 H 0.890268 1.58864 0.635906
H10 H 0.938506 1.58443 0.778912
H11 H 0.810584 1.80797 0.815223
H12 H 0.758136 1.80864 0.674413
H13 H 1.07824 1.761 0.622747
H14 H 1.0661 2.36531 0.667936
H15 H 0.873698 2.13312 0.737479
H16 H 0.329039 1.11784 0.917141
H17 H -0.0329632 0.842096 1.00836

#END

data_XXIII_List1_65_Price_A89
_database_code_CSD               UNKNWN
_symmetry_cell_setting           triclinic
_symmetry_space_group_name_H-M   'P -1'
_symmetry_Int_Tables_number      2
loop_
_symmetry_equiv_pos_site_id
_symmetry_equiv_pos_as_xyz
1 x,y,z
2 -x,-y,-z
_cell_length_a                   8.7143
_cell_length_b                   4.0582
_cell_length_c                   26.1538
_cell_angle_alpha                88.994
_cell_angle_beta                 88.9988
_cell_angle_gamma                79.6129
_cell_volume                     909.519
loop_
_atom_site_label
_atom_site_type_symbol
_atom_site_fract_x
_atom_site_fract_y
_atom_site_fract_z
C1 C 0.246657 0.10433 0.0721402
C2 C 0.295828 -0.0651439 0.118846
C3 C 0.184786 -0.205424 0.147752
C4 C 0.0328069 -0.175068 0.131512
C5 C -0.016364 -0.00462864 0.0860758
C6 C 0.0910539 0.131354 0.0569689
C7 C 0.356148 0.255701 0.0403023
C8 C 0.518375 -0.254769 0.177533
C9 C 0.665207 -0.457365 0.171697
C10 C 0.745278 -0.60814 0.21395
C11 C 0.680747 -0.566047 0.263206
C12 C 0.534381 -0.361186 0.268597
C13 C 0.454171 -0.204843 0.226806
C14 C 0.762805 -0.734457 0.309768
C15 C 0.94029 -0.817831 0.304369
C16 C 1.02481 -0.93615 0.353132
C17 C 1.18155 -0.910188 0.357656
C18 C 1.2658 -1.02272 0.401176
C19 C 1.19284 -1.16541 0.441797
C20 C 1.03664 -1.1921 0.437802
C21 C 0.953828 -1.07914 0.394077
N1 N 0.447403 -0.0960332 0.133724
O1 O 0.49369 0.2536 0.0495107
O2 O 0.29233 0.404873 -0.00254606
CL1 Cl 1.45964 -0.982245 0.404319
CL2 Cl 1.29195 -1.30819 0.496888
H1 H 0.220632 -0.345737 0.18245
H2 H -0.0492473 -0.288174 0.154633
H3 H -0.136131 0.0190823 0.0737828
H4 H 0.0567776 0.263072 0.0213921
H5 H 0.715992 -0.496508 0.133569
H6 H 0.859184 -0.763019 0.207879
H7 H 0.482906 -0.31801 0.306624
H8 H 0.343617 -0.0365922 0.23243
H9 H 0.717246 -0.964932 0.318487
H10 H 0.731389 -0.572069 0.342824
H11 H 0.983612 -0.596832 0.28952
H12 H 0.973083 -1.01256 0.275553
H13 H 1.24074 -0.799329 0.326712
H14 H 0.980523 -1.30249 0.469448
H15 H 0.832154 -1.10399 0.392348
H16 H 0.517633 -0.00381459 0.107743
H17 H 0.371584 0.508516 -0.0193789

#END

data_XXIII_List1_66_Price_A1262
_database_code_CSD               UNKNWN
_symmetry_cell_setting           monoclinic
_symmetry_space_group_name_H-M   'P 21/c'
_symmetry_Int_Tables_number      14
loop_
_symmetry_equiv_pos_site_id
_symmetry_equiv_pos_as_xyz
1 x,y,z
2 -x,1/2+y,1/2-z
3 -x,-y,-z
4 x,1/2-y,1/2+z
_cell_length_a                   7.7672
_cell_length_b                   11.8999
_cell_length_c                   23.8422
_cell_angle_alpha                90
_cell_angle_beta                 57.8374
_cell_angle_gamma                90
_cell_volume                     1865.53
loop_
_atom_site_label
_atom_site_type_symbol
_atom_site_fract_x
_atom_site_fract_y
_atom_site_fract_z
C1 C 0.308805 0.797019 0.00376538
C2 C 0.429006 0.816077 0.0317889
C3 C 0.584357 0.738324 0.0171459
C4 C 0.613518 0.644109 -0.0209358
C5 C 0.490612 0.622866 -0.0461992
C6 C 0.342551 0.700387 -0.0345182
C7 C 0.16024 0.880727 0.0102383
C8 C 0.447383 0.930678 0.116608
C9 C 0.514668 0.848872 0.143053
C10 C 0.566281 0.879453 0.188519
C11 C 0.553379 0.99054 0.209351
C12 C 0.484267 1.07108 0.183318
C13 C 0.432803 1.04221 0.137697
C14 C 0.617441 1.01975 0.257133
C15 C 0.850612 1.01771 0.223112
C16 C 0.922566 1.0307 0.270225
C17 C 0.988658 0.936659 0.28847
C18 C 1.0523 0.945709 0.332985
C19 C 1.05062 1.04996 0.360088
C20 C 0.984806 1.14429 0.341974
C21 C 0.92161 1.13467 0.297623
N1 N 0.390657 0.908595 0.0711767
O1 O 0.129087 0.972982 0.0366131
O2 O 0.0589451 0.847729 -0.0182721
CL1 Cl 1.13287 0.825033 0.352969
CL2 Cl 1.12885 1.06513 0.415355
H1 H 0.687922 0.755019 0.0334226
H2 H 0.736184 0.586639 -0.0317085
H3 H 0.513558 0.54839 -0.0756283
H4 H 0.249498 0.688006 -0.0553902
H5 H 0.516288 0.760897 0.131311
H6 H 0.614805 0.814231 0.209153
H7 H 0.470693 1.15825 0.198852
H8 H 0.38088 1.10647 0.117638
H9 H 0.551319 0.959516 0.298284
H10 H 0.559218 1.10271 0.279071
H11 H 0.91555 1.08431 0.185564
H12 H 0.907947 0.93828 0.19617
H13 H 0.992038 0.854648 0.267984
H14 H 0.984598 1.22515 0.363022
H15 H 0.871804 1.20934 0.283895
H16 H 0.297747 0.965474 0.068325
H17 H -0.0206498 0.910476 -0.0179161

#END

data_XXIII_List1_67_Price_A2949
_database_code_CSD               UNKNWN
_symmetry_cell_setting           triclinic
_symmetry_space_group_name_H-M   'P -1'
_symmetry_Int_Tables_number      2
loop_
_symmetry_equiv_pos_site_id
_symmetry_equiv_pos_as_xyz
1 x,y,z
2 -x,-y,-z
_cell_length_a                   7.9909
_cell_length_b                   11.5464
_cell_length_c                   13.4538
_cell_angle_alpha                64.1588
_cell_angle_beta                 97.3136
_cell_angle_gamma                65.9804
_cell_volume                     947.765
loop_
_atom_site_label
_atom_site_type_symbol
_atom_site_fract_x
_atom_site_fract_y
_atom_site_fract_z
C1 C 0.659517 0.98275 0.76055
C2 C 0.631334 0.899254 0.864919
C3 C 0.680005 0.913 0.962066
C4 C 0.758774 1.00109 0.95738
C5 C 0.792034 1.07977 0.856415
C6 C 0.740736 1.07053 0.759282
C7 C 0.602625 0.980157 0.653805
C8 C 0.513582 0.724333 0.959932
C9 C 0.649542 0.625935 1.07743
C10 C 0.60553 0.536431 1.16552
C11 C 0.428515 0.539145 1.13974
C12 C 0.295923 0.634958 1.02187
C13 C 0.33659 0.726771 0.933296
C14 C 0.382288 0.443672 1.23728
C15 C 0.264508 0.529878 1.28895
C16 C 0.228578 0.437029 1.39434
C17 C 0.14073 0.356277 1.38877
C18 C 0.107801 0.270096 1.48593
C19 C 0.163897 0.263127 1.59216
C20 C 0.25201 0.34283 1.5989
C21 C 0.284149 0.428283 1.50122
N1 N 0.55344 0.81246 0.866947
O1 O 0.520788 0.91569 0.640379
O2 O 0.645175 1.06182 0.565319
CL1 Cl -0.00236952 0.172883 1.47357
CL2 Cl 0.126206 0.157366 1.71539
H1 H 0.651137 0.856248 1.04022
H2 H 0.79357 1.00967 1.03375
H3 H 0.854789 1.14807 0.853742
H4 H 0.7617 1.13234 0.679032
H5 H 0.791886 0.616488 1.0989
H6 H 0.713378 0.460282 1.25612
H7 H 0.157816 0.638325 0.998801
H8 H 0.230847 0.801686 0.842221
H9 H 0.519517 0.342714 1.30892
H10 H 0.29907 0.404587 1.2033
H11 H 0.122951 0.626679 1.21794
H12 H 0.342994 0.577188 1.3147
H13 H 0.0949751 0.360013 1.30739
H14 H 0.295357 0.336739 1.68159
H15 H 0.353624 0.489414 1.50839
H16 H 0.493865 0.833305 0.785287
H17 H 0.596037 1.05891 0.497464

#END

data_XXIII_List1_68_Price_A890
_database_code_CSD               UNKNWN
_symmetry_cell_setting           triclinic
_symmetry_space_group_name_H-M   'P -1'
_symmetry_Int_Tables_number      2
loop_
_symmetry_equiv_pos_site_id
_symmetry_equiv_pos_as_xyz
1 x,y,z
2 -x,-y,-z
_cell_length_a                   15.5521
_cell_length_b                   8.5917
_cell_length_c                   7.4022
_cell_angle_alpha                77.3578
_cell_angle_beta                 104.744
_cell_angle_gamma                85.497
_cell_volume                     923.828
loop_
_atom_site_label
_atom_site_type_symbol
_atom_site_fract_x
_atom_site_fract_y
_atom_site_fract_z
C1 C 0.5631 0.839707 0.9911
C2 C 0.506086 0.748055 1.08223
C3 C 0.532646 0.700284 1.28544
C4 C 0.609982 0.742547 1.39192
C5 C 0.664683 0.834881 1.30279
C6 C 0.640787 0.881318 1.1038
C7 C 0.541496 0.891756 0.780344
C8 C 0.36104 0.63 1.01657
C9 C 0.314664 0.553764 0.87938
C10 C 0.24215 0.477457 0.906945
C11 C 0.212767 0.473991 1.07133
C12 C 0.258116 0.552501 1.20487
C13 C 0.330572 0.631179 1.1786
C14 C 0.136468 0.383567 1.10353
C15 C 0.168308 0.202145 1.14856
C16 C 0.106952 0.087449 1.21167
C17 C 0.0150896 0.132411 1.17699
C18 C -0.0396842 0.0219208 1.2346
C19 C -0.00308748 -0.137476 1.32889
C20 C 0.0888265 -0.183746 1.36452
C21 C 0.142734 -0.0728891 1.30711
N1 N 0.430195 0.709902 0.970365
O1 O 0.477352 0.861265 0.66462
O2 O 0.599742 0.982296 0.717796
CL1 Cl -0.153174 0.0880836 1.18628
CL2 Cl -0.0681628 -0.27892 1.40351
H1 H 0.493596 0.624079 1.35924
H2 H 0.628205 0.701786 1.54817
H3 H 0.724907 0.868398 1.38756
H4 H 0.682291 0.951557 1.03006
H5 H 0.336796 0.554444 0.751317
H6 H 0.207358 0.419939 0.797863
H7 H 0.235624 0.554913 1.33197
H8 H 0.360695 0.698022 1.28077
H9 H 0.0783938 0.419968 0.975332
H10 H 0.114733 0.412418 1.22354
H11 H 0.232632 0.174537 1.26111
H12 H 0.184154 0.174984 1.02134
H13 H -0.0159692 0.255317 1.10425
H14 H 0.117324 -0.307654 1.43851
H15 H 0.214266 -0.111629 1.33715
H16 H 0.426239 0.743007 0.82726
H17 H 0.575933 1.01976 0.579299

#END

data_XXIII_List1_69_Price_A105
_database_code_CSD               UNKNWN
_symmetry_cell_setting           monoclinic
_symmetry_space_group_name_H-M   'C 2/c'
_symmetry_Int_Tables_number      15
loop_
_symmetry_equiv_pos_site_id
_symmetry_equiv_pos_as_xyz
1 x,y,z
2 1/2-x,y,1/2-z
3 1/2+x,1/2+y,z
4 -x,1/2+y,1/2-z
5 -x,-y,-z
6 1/2+x,-y,1/2+z
7 1/2-x,1/2-y,-z
8 x,1/2-y,1/2+z
_cell_length_a                   17.9001
_cell_length_b                   7.0794
_cell_length_c                   29.6726
_cell_angle_alpha                90
_cell_angle_beta                 78.202
_cell_angle_gamma                90
_cell_volume                     3680.73
loop_
_atom_site_label
_atom_site_type_symbol
_atom_site_fract_x
_atom_site_fract_y
_atom_site_fract_z
C1 C 0.435625 0.510011 0.190016
C2 C 0.497086 0.546106 0.212702
C3 C 0.567233 0.605936 0.185698
C4 C 0.576874 0.62254 0.138444
C5 C 0.517533 0.581247 0.115886
C6 C 0.447609 0.52848 0.141947
C7 C 0.358853 0.465272 0.21607
C8 C 0.539201 0.521161 0.287924
C9 C 0.513364 0.570823 0.334198
C10 C 0.561722 0.561852 0.365202
C11 C 0.63742 0.502839 0.35158
C12 C 0.662441 0.450929 0.305544
C13 C 0.614549 0.457203 0.274178
C14 C 0.690099 0.498255 0.385261
C15 C 0.72091 0.30055 0.391601
C16 C 0.77853 0.287025 0.422205
C17 C 0.78948 0.431311 0.452103
C18 C 0.842218 0.41335 0.48053
C19 C 0.885226 0.248491 0.479435
C20 C 0.874747 0.1033 0.449612
C21 C 0.822286 0.122797 0.421451
N1 N 0.486032 0.524154 0.259461
O1 O 0.339836 0.449927 0.257954
O2 O 0.307293 0.445822 0.189241
CL1 Cl 0.852865 0.598731 0.516722
CL2 Cl 0.951332 0.220282 0.51405
H1 H 0.613307 0.645002 0.202454
H2 H 0.631635 0.670249 0.118805
H3 H 0.525682 0.593531 0.0787641
H4 H 0.399964 0.50075 0.125483
H5 H 0.454866 0.618836 0.345547
H6 H 0.540098 0.602389 0.400832
H7 H 0.720836 0.402647 0.29365
H8 H 0.635301 0.407561 0.239317
H9 H 0.659348 0.552871 0.418455
H10 H 0.738412 0.594304 0.373642
H11 H 0.746848 0.241841 0.35782
H12 H 0.672589 0.20708 0.405257
H13 H 0.757275 0.561763 0.453914
H14 H 0.908464 -0.0244482 0.448779
H15 H 0.815128 0.0080405 0.398369
H16 H 0.430488 0.502142 0.274881
H17 H 0.258186 0.424359 0.209252

#END

data_XXIII_List1_70_Price_A2992
_database_code_CSD               UNKNWN
_symmetry_cell_setting           orthorhombic
_symmetry_space_group_name_H-M   'P 21 21 21'
_symmetry_Int_Tables_number      19
loop_
_symmetry_equiv_pos_site_id
_symmetry_equiv_pos_as_xyz
1 x,y,z
2 1/2+x,1/2-y,-z
3 -x,1/2+y,1/2-z
4 1/2-x,-y,1/2+z
_cell_length_a                   11.4972
_cell_length_b                   4.7325
_cell_length_c                   33.5064
_cell_angle_alpha                90
_cell_angle_beta                 90
_cell_angle_gamma                90
_cell_volume                     1823.1
loop_
_atom_site_label
_atom_site_type_symbol
_atom_site_fract_x
_atom_site_fract_y
_atom_site_fract_z
C1 C 0.274186 0.16062 0.768367
C2 C 0.236808 -0.0276033 0.737808
C3 C 0.144861 -0.21458 0.746439
C4 C 0.0928226 -0.215815 0.783627
C5 C 0.128356 -0.0297485 0.813637
C6 C 0.218389 0.154989 0.805675
C7 C 0.370783 0.357864 0.762066
C8 C 0.2795 -0.219988 0.670542
C9 C 0.173608 -0.298178 0.653266
C10 C 0.170658 -0.496909 0.622713
C11 C 0.272174 -0.618892 0.607723
C12 C 0.377813 -0.534358 0.62466
C13 C 0.381899 -0.339812 0.655613
C14 C 0.271182 -0.826233 0.57365
C15 C 0.297979 -0.681484 0.533455
C16 C 0.32127 -0.887331 0.500188
C17 C 0.231945 -0.987885 0.475905
C18 C 0.253031 -1.18436 0.445836
C19 C 0.365935 -1.28462 0.439656
C20 C 0.455905 -1.18591 0.46373
C21 C 0.433629 -0.990097 0.493581
N1 N 0.286991 -0.0133605 0.700607
O1 O 0.429612 0.379197 0.731752
O2 O 0.390461 0.527725 0.793536
CL1 Cl 0.138379 -1.29937 0.416618
CL2 Cl 0.396257 -1.52802 0.402578
H1 H 0.116685 -0.363637 0.723925
H2 H 0.022804 -0.364689 0.789339
H3 H 0.0864095 -0.0306399 0.842632
H4 H 0.248239 0.300394 0.828477
H5 H 0.0937567 -0.197948 0.66315
H6 H 0.0871672 -0.555487 0.609873
H7 H 0.4586 -0.62575 0.613731
H8 H 0.464723 -0.280738 0.668824
H9 H 0.187015 -0.934059 0.571778
H10 H 0.336592 -0.990671 0.578947
H11 H 0.374321 -0.545585 0.537387
H12 H 0.225672 -0.541221 0.525612
H13 H 0.143579 -0.912231 0.480037
H14 H 0.543355 -1.26398 0.458621
H15 H 0.505112 -0.914689 0.511945
H16 H 0.358162 0.114503 0.699888
H17 H 0.449837 0.660002 0.785201

#END

data_XXIII_List1_71_Price_A4122
_database_code_CSD               UNKNWN
_symmetry_cell_setting           monoclinic
_symmetry_space_group_name_H-M   'P 21/n'
_symmetry_Int_Tables_number      14
loop_
_symmetry_equiv_pos_site_id
_symmetry_equiv_pos_as_xyz
1 x,y,z
2 1/2-x,1/2+y,1/2-z
3 -x,-y,-z
4 1/2+x,1/2-y,1/2+z
_cell_length_a                   12.7516
_cell_length_b                   17.9947
_cell_length_c                   8.6917
_cell_angle_alpha                90
_cell_angle_beta                 68.0278
_cell_angle_gamma                90
_cell_volume                     1849.55
loop_
_atom_site_label
_atom_site_type_symbol
_atom_site_fract_x
_atom_site_fract_y
_atom_site_fract_z
C1 C 0.188989 0.942745 0.617084
C2 C 0.299736 0.916962 0.594209
C3 C 0.361938 0.880813 0.443786
C4 C 0.318773 0.872984 0.320467
C5 C 0.212118 0.900511 0.340365
C6 C 0.148162 0.934048 0.489009
C7 C 0.114364 0.974591 0.775857
C8 C 0.447276 0.919498 0.723695
C9 C 0.450423 0.921811 0.883776
C10 C 0.551957 0.917051 0.906472
C11 C 0.654906 0.910921 0.771223
C12 C 0.651389 0.910852 0.613112
C13 C 0.550028 0.915821 0.587751
C14 C 0.763815 0.902864 0.800038
C15 C 0.766945 0.828278 0.885248
C16 C 0.87505 0.814984 0.913157
C17 C 0.877214 0.81801 1.07208
C18 C 0.977033 0.806634 1.09913
C19 C 1.07746 0.791801 0.965393
C20 C 1.07602 0.788471 0.805942
C21 C 0.976215 0.799884 0.78041
N1 N 0.340473 0.928492 0.717405
O1 O 0.134773 0.97963 0.902354
O2 O 0.0148629 0.997846 0.773469
CL1 Cl 0.973593 0.811087 1.29986
CL2 Cl 1.20381 0.777101 0.991485
H1 H 0.442749 0.856084 0.42702
H2 H 0.369156 0.844205 0.206888
H3 H 0.179168 0.894584 0.242648
H4 H 0.0638004 0.95413 0.509871
H5 H 0.371536 0.926744 0.990456
H6 H 0.551399 0.918947 1.03185
H7 H 0.730059 0.907887 0.505386
H8 H 0.552691 0.919693 0.462116
H9 H 0.773443 0.9484 0.877676
H10 H 0.836151 0.906334 0.681869
H11 H 0.754304 0.783406 0.80849
H12 H 0.695052 0.82558 1.00391
H13 H 0.800267 0.829309 1.17831
H14 H 1.15423 0.776547 0.702637
H15 H 0.976939 0.796544 0.655165
H16 H 0.278725 0.944875 0.8256
H17 H -0.0318943 1.0126 0.885136

#END

data_XXIII_List1_72_Price_A228
_database_code_CSD               UNKNWN
_symmetry_cell_setting           triclinic
_symmetry_space_group_name_H-M   'P -1'
_symmetry_Int_Tables_number      2
loop_
_symmetry_equiv_pos_site_id
_symmetry_equiv_pos_as_xyz
1 x,y,z
2 -x,-y,-z
_cell_length_a                   4.5487
_cell_length_b                   20.7389
_cell_length_c                   13.5861
_cell_angle_alpha                122.462
_cell_angle_beta                 112.124
_cell_angle_gamma                57.8676
_cell_volume                     908.259
loop_
_atom_site_label
_atom_site_type_symbol
_atom_site_fract_x
_atom_site_fract_y
_atom_site_fract_z
C1 C 0.427189 0.953191 0.196675
C2 C 0.175363 1.01231 0.277762
C3 C 0.159858 0.986524 0.352185
C4 C 0.384392 0.907076 0.347666
C5 C 0.63606 0.849666 0.26999
C6 C 0.652429 0.873249 0.195177
C7 C 0.450316 0.973843 0.112943
C8 C -0.307632 1.15746 0.349249
C9 C -0.610582 1.20506 0.295903
C10 C -0.879457 1.27446 0.360497
C11 C -0.859463 1.29918 0.480232
C12 C -0.556035 1.25225 0.533003
C13 C -0.281558 1.183 0.469442
C14 C -1.16585 1.37482 0.544261
C15 C -1.13345 1.40026 0.67453
C16 C -1.44339 1.47852 0.733899
C17 C -1.42517 1.5161 0.856214
C18 C -1.70371 1.58745 0.914897
C19 C -2.01363 1.62373 0.851234
C20 C -2.03545 1.58708 0.729409
C21 C -1.7551 1.51568 0.671716
N1 N -0.0373913 1.0909 0.280929
O1 O 0.264602 1.03981 0.102063
O2 O 0.704744 0.911541 0.0443281
CL1 Cl -1.6592 1.63012 1.06672
CL2 Cl -2.36928 1.71254 0.918952
H1 H -0.0379178 1.02877 0.411269
H2 H 0.361969 0.889402 0.405846
H3 H 0.812839 0.787681 0.267689
H4 H 0.841543 0.82971 0.132795
H5 H -0.633229 1.18636 0.202719
H6 H -1.11197 1.31019 0.316951
H7 H -0.52655 1.27003 0.626159
H8 H -0.0425652 1.15038 0.514545
H9 H -1.39919 1.36213 0.498697
H10 H -1.21566 1.42886 0.533647
H11 H -0.896262 1.41106 0.720761
H12 H -1.09889 1.34807 0.686258
H13 H -1.18777 1.48956 0.908308
H14 H -2.27565 1.61524 0.6799
H15 H -1.78426 1.48943 0.576641
H16 H -0.0182824 1.09681 0.214108
H17 H 0.704917 0.931685 -0.00541456

#END

data_XXIII_List1_73_Price_A724
_database_code_CSD               UNKNWN
_symmetry_cell_setting           triclinic
_symmetry_space_group_name_H-M   'P -1'
_symmetry_Int_Tables_number      2
loop_
_symmetry_equiv_pos_site_id
_symmetry_equiv_pos_as_xyz
1 x,y,z
2 -x,-y,-z
_cell_length_a                   11.6985
_cell_length_b                   11.2093
_cell_length_c                   7.8898
_cell_angle_alpha                107.293
_cell_angle_beta                 95.7386
_cell_angle_gamma                71.9772
_cell_volume                     939.334
loop_
_atom_site_label
_atom_site_type_symbol
_atom_site_fract_x
_atom_site_fract_y
_atom_site_fract_z
C1 C 0.763894 0.753 0.361038
C2 C 0.868088 0.734355 0.47189
C3 C 0.966323 0.622789 0.409456
C4 C 0.962825 0.536003 0.244022
C5 C 0.862016 0.555632 0.133156
C6 C 0.763929 0.663166 0.193357
C7 C 0.656183 0.864184 0.418873
C8 C 0.956698 0.817597 0.767974
C9 C 0.920022 0.849844 0.943518
C10 C 1.00343 0.853269 1.08175
C11 C 1.12582 0.823799 1.05045
C12 C 1.16134 0.793332 0.874897
C13 C 1.07882 0.791442 0.735499
C14 C 1.21737 0.823194 1.19883
C15 C 1.28273 0.684581 1.21279
C16 C 1.38755 0.674497 1.34104
C17 C 1.38039 0.763389 1.50934
C18 C 1.47691 0.753086 1.62803
C19 C 1.58379 0.652154 1.57916
C20 C 1.592 0.563109 1.41149
C21 C 1.49518 0.574561 1.2942
N1 N 0.868231 0.823013 0.634878
O1 O 0.640845 0.945559 0.564239
O2 O 0.569059 0.868335 0.294156
CL1 Cl 1.4621 0.866487 1.83478
CL2 Cl 1.70608 0.635731 1.7222
H1 H 1.04449 0.603375 0.49426
H2 H 1.04014 0.450674 0.201036
H3 H 0.860225 0.487409 0.00316947
H4 H 0.683876 0.679948 0.111207
H5 H 0.825331 0.871872 0.970744
H6 H 0.972571 0.878929 1.21706
H7 H 1.25566 0.773405 0.846686
H8 H 1.10841 0.773749 0.601882
H9 H 1.17309 0.884417 1.32447
H10 H 1.28425 0.86761 1.17785
H11 H 1.31479 0.621543 1.0808
H12 H 1.21712 0.644559 1.24923
H13 H 1.29867 0.842693 1.55174
H14 H 1.67528 0.485208 1.37405
H15 H 1.5036 0.504272 1.16369
H16 H 0.78511 0.88498 0.673159
H17 H 0.499625 0.939984 0.344721

#END

data_XXIII_List1_74_Price_A396
_database_code_CSD               UNKNWN
_symmetry_cell_setting           monoclinic
_symmetry_space_group_name_H-M   'P 21/c'
_symmetry_Int_Tables_number      14
loop_
_symmetry_equiv_pos_site_id
_symmetry_equiv_pos_as_xyz
1 x,y,z
2 -x,1/2+y,1/2-z
3 -x,-y,-z
4 x,1/2-y,1/2+z
_cell_length_a                   16.0846
_cell_length_b                   7.248
_cell_length_c                   16.5393
_cell_angle_alpha                90
_cell_angle_beta                 74.4786
_cell_angle_gamma                90
_cell_volume                     1857.85
loop_
_atom_site_label
_atom_site_type_symbol
_atom_site_fract_x
_atom_site_fract_y
_atom_site_fract_z
C1 C 0.603719 0.848153 0.647283
C2 C 0.55827 0.83505 0.733933
C3 C 0.605751 0.783815 0.790772
C4 C 0.69323 0.748397 0.76341
C5 C 0.73805 0.763459 0.678712
C6 C 0.692743 0.812603 0.621911
C7 C 0.559175 0.901585 0.584304
C8 C 0.412373 0.857396 0.837509
C9 C 0.330168 0.790743 0.839192
C10 C 0.266065 0.781072 0.914329
C11 C 0.281763 0.835974 0.989904
C12 C 0.363479 0.904808 0.987385
C13 C 0.428003 0.917718 0.912498
C14 C 0.211501 0.820568 1.07076
C15 C 0.226348 0.668237 1.13022
C16 C 0.154843 0.663362 1.21079
C17 C 0.135062 0.821444 1.26049
C18 C 0.0687201 0.821302 1.33441
C19 C 0.0202745 0.66108 1.35971
C20 C 0.0394101 0.503174 1.31042
C21 C 0.105869 0.504738 1.23676
N1 N 0.471727 0.871354 0.758601
O1 O 0.481939 0.934355 0.59757
O2 O 0.611645 0.915172 0.506214
CL1 Cl 0.0478909 1.02134 1.39352
CL2 Cl -0.0629107 0.65561 1.45105
H1 H 0.572498 0.76611 0.856451
H2 H 0.727273 0.707655 0.80915
H3 H 0.806824 0.736594 0.657919
H4 H 0.725566 0.824638 0.555727
H5 H 0.317416 0.74561 0.781017
H6 H 0.20266 0.728968 0.914398
H7 H 0.37677 0.953422 1.0449
H8 H 0.489335 0.980524 0.911919
H9 H 0.14957 0.795641 1.05688
H10 H 0.204782 0.953278 1.10378
H11 H 0.288519 0.691693 1.14411
H12 H 0.231282 0.534268 1.09868
H13 H 0.171869 0.947472 1.24284
H14 H 0.00153127 0.379465 1.33039
H15 H 0.119768 0.380225 1.19897
H16 H 0.446293 0.894507 0.709343
H17 H 0.577273 0.963136 0.471122

#END

data_XXIII_List1_75_Price_A587
_database_code_CSD               UNKNWN
_symmetry_cell_setting           monoclinic
_symmetry_space_group_name_H-M   'C 2/c'
_symmetry_Int_Tables_number      15
loop_
_symmetry_equiv_pos_site_id
_symmetry_equiv_pos_as_xyz
1 x,y,z
2 -x,y,1/2-z
3 1/2+x,1/2+y,z
4 1/2-x,1/2+y,1/2-z
5 -x,-y,-z
6 x,-y,1/2+z
7 1/2-x,1/2-y,-z
8 1/2+x,1/2-y,1/2+z
_cell_length_a                   14.1176
_cell_length_b                   7.6058
_cell_length_c                   37.9966
_cell_angle_alpha                90
_cell_angle_beta                 109.259
_cell_angle_gamma                90
_cell_volume                     3851.59
loop_
_atom_site_label
_atom_site_type_symbol
_atom_site_fract_x
_atom_site_fract_y
_atom_site_fract_z
C1 C 0.00356522 0.347953 0.534304
C2 C 0.0432322 0.491693 0.558807
C3 C 0.14739 0.522839 0.569741
C4 C 0.208688 0.419279 0.556492
C5 C 0.169729 0.280597 0.531832
C6 C 0.0681153 0.246164 0.521283
C7 C -0.103762 0.305331 0.522186
C8 C -0.0009542 0.749118 0.591267
C9 C -0.0558883 0.784941 0.61518
C10 C -0.0450513 0.943703 0.634016
C11 C 0.0207999 1.0734 0.629912
C12 C 0.0742145 1.03747 0.605712
C13 C 0.0632436 0.879763 0.586255
C14 C 0.0347976 1.24469 0.651021
C15 C 0.0691381 1.21712 0.69324
C16 C 0.0935826 1.38171 0.716797
C17 C 0.126864 1.36523 0.755585
C18 C 0.150193 1.51174 0.778699
C19 C 0.140314 1.68037 0.763237
C20 C 0.106964 1.69818 0.724672
C21 C 0.0838671 1.55079 0.701763
N1 N -0.0194571 0.590075 0.571796
O1 O -0.167686 0.379096 0.532165
O2 O -0.1282 0.171605 0.497747
CL1 Cl 0.191153 1.48015 0.82649
CL2 Cl 0.168445 1.8666 0.790868
H1 H 0.180045 0.625681 0.58977
H2 H 0.288733 0.446389 0.565816
H3 H 0.218291 0.200508 0.521423
H4 H 0.0360161 0.138155 0.502534
H5 H -0.106914 0.685583 0.619033
H6 H -0.0892513 0.966897 0.652204
H7 H 0.124861 1.13653 0.601399
H8 H 0.102703 0.860585 0.56644
H9 H -0.0355381 1.32002 0.64225
H10 H 0.0902653 1.32443 0.643716
H11 H 0.135538 1.1317 0.701242
H12 H 0.0115229 1.14334 0.700582
H13 H 0.135232 1.23585 0.76835
H14 H 0.0992 1.82912 0.712739
H15 H 0.0578171 1.56981 0.671794
H16 H -0.0906899 0.541992 0.564154
H17 H -0.20008 0.155373 0.489817

#END

data_XXIII_List1_76_Price_B202
_database_code_CSD               UNKNWN
_symmetry_cell_setting           triclinic
_symmetry_space_group_name_H-M   'P -1'
_symmetry_Int_Tables_number      2
loop_
_symmetry_equiv_pos_site_id
_symmetry_equiv_pos_as_xyz
1 x,y,z
2 -x,-y,-z
_cell_length_a                   12.0458
_cell_length_b                   12.1529
_cell_length_c                   7.4434
_cell_angle_alpha                77.4957
_cell_angle_beta                 76.7733
_cell_angle_gamma                61.2136
_cell_volume                     922.41
loop_
_atom_site_label
_atom_site_type_symbol
_atom_site_fract_x
_atom_site_fract_y
_atom_site_fract_z
C1 C 0.309205 0.818891 0.105039
C2 C 0.348221 0.693098 0.197664
C3 C 0.472787 0.626581 0.246125
C4 C 0.554828 0.681024 0.202704
C5 C 0.517692 0.803418 0.108743
C6 C 0.395408 0.870836 0.0623719
C7 C 0.179407 0.895846 0.056941
C8 C 0.284249 0.519184 0.313637
C9 C 0.182009 0.505937 0.432946
C10 C 0.19245 0.386783 0.506997
C11 C 0.304849 0.277004 0.466546
C12 C 0.405984 0.291247 0.346204
C13 C 0.39643 0.409728 0.268815
C14 C 0.316517 0.147359 0.544649
C15 C 0.300011 0.0818273 0.404027
C16 C 0.165704 0.140034 0.360273
C17 C 0.12775 0.225774 0.201888
C18 C 0.0026905 0.280369 0.164016
C19 C -0.0876596 0.249394 0.286755
C20 C -0.0508775 0.163905 0.445827
C21 C 0.0740108 0.110126 0.481705
N1 N 0.265142 0.641585 0.236641
O1 O 0.092398 0.865793 0.0970142
O2 O 0.160805 1.00933 -0.0385223
CL1 Cl -0.0386376 0.385875 -0.0352696
CL2 Cl -0.244255 0.313745 0.246957
H1 H 0.502969 0.532829 0.32319
H2 H 0.649676 0.627106 0.243907
H3 H 0.582942 0.845158 0.0744137
H4 H 0.363201 0.966628 -0.00818217
H5 H 0.094372 0.590248 0.468035
H6 H 0.111651 0.378913 0.599025
H7 H 0.494374 0.207548 0.310274
H8 H 0.47497 0.417217 0.170484
H9 H 0.245859 0.153346 0.669502
H10 H 0.411144 0.0868456 0.588008
H11 H 0.328952 -0.0177243 0.460583
H12 H 0.366179 0.0822837 0.275757
H13 H 0.19607 0.25182 0.104921
H14 H -0.121393 0.139886 0.540141
H15 H 0.100869 0.0430482 0.606024
H16 H 0.174889 0.704734 0.210719
H17 H 0.0715012 1.05472 -0.0548508

#END

data_XXIII_List1_77_Price_A1191
_database_code_CSD               UNKNWN
_symmetry_cell_setting           monoclinic
_symmetry_space_group_name_H-M   'C 2/c'
_symmetry_Int_Tables_number      15
loop_
_symmetry_equiv_pos_site_id
_symmetry_equiv_pos_as_xyz
1 x,y,z
2 -x,y,1/2-z
3 1/2+x,1/2+y,z
4 1/2-x,1/2+y,1/2-z
5 -x,-y,-z
6 x,-y,1/2+z
7 1/2-x,1/2-y,-z
8 1/2+x,1/2-y,1/2+z
_cell_length_a                   36.6761
_cell_length_b                   6.78
_cell_length_c                   15.9944
_cell_angle_alpha                90
_cell_angle_beta                 109.611
_cell_angle_gamma                90
_cell_volume                     3746.52
loop_
_atom_site_label
_atom_site_type_symbol
_atom_site_fract_x
_atom_site_fract_y
_atom_site_fract_z
C1 C 0.0400976 0.0561889 0.969246
C2 C 0.0613527 -0.0641036 1.04276
C3 C 0.0740448 -0.249654 1.02366
C4 C 0.0660717 -0.312711 0.937188
C5 C 0.0448532 -0.196071 0.865304
C6 C 0.0322609 -0.0132994 0.882287
C7 C 0.0258775 0.251208 0.98341
C8 C 0.0922006 -0.0736667 1.20847
C9 C 0.115597 0.0605545 1.27003
C10 C 0.138638 -0.0028644 1.35343
C11 C 0.139533 -0.201366 1.3781
C12 C 0.115834 -0.333009 1.31668
C13 C 0.0920978 -0.271304 1.23315
C14 C 0.164098 -0.266687 1.46979
C15 C 0.147117 -0.191105 1.5398
C16 C 0.169674 -0.251778 1.63348
C17 C 0.191388 -0.114204 1.69475
C18 C 0.212712 -0.168805 1.78138
C19 C 0.212542 -0.364716 1.80811
C20 C 0.190826 -0.503282 1.74731
C21 C 0.169699 -0.447347 1.66125
N1 N 0.0684634 0.00382915 1.12733
O1 O 0.0308489 0.33095 1.05513
O2 O 0.005933 0.343346 0.907403
CL1 Cl 0.238963 0.00999741 1.85399
CL2 Cl 0.238476 -0.439932 1.91488
H1 H 0.0913555 -0.341684 1.07775
H2 H 0.0767093 -0.456133 0.925563
H3 H 0.0385132 -0.247349 0.797671
H4 H 0.0159424 0.0813084 0.827991
H5 H 0.115752 0.214415 1.25117
H6 H 0.156796 0.103478 1.3999
H7 H 0.115449 -0.487493 1.33469
H8 H 0.0727321 -0.37559 1.18837
H9 H 0.193774 -0.211393 1.48593
H10 H 0.166037 -0.427944 1.47273
H11 H 0.117286 -0.245208 1.5221
H12 H 0.145111 -0.0299899 1.5358
H13 H 0.191952 0.0391489 1.67569
H14 H 0.190681 -0.655052 1.76866
H15 H 0.152774 -0.557581 1.6151
H16 H 0.05963 0.146121 1.12816
H17 H -0.00280946 0.468028 0.923142

#END

data_XXIII_List1_78_Price_A966
_database_code_CSD               UNKNWN
_symmetry_cell_setting           triclinic
_symmetry_space_group_name_H-M   'P -1'
_symmetry_Int_Tables_number      2
loop_
_symmetry_equiv_pos_site_id
_symmetry_equiv_pos_as_xyz
1 x,y,z
2 -x,-y,-z
_cell_length_a                   7.1967
_cell_length_b                   12.8631
_cell_length_c                   10.9616
_cell_angle_alpha                78.9276
_cell_angle_beta                 71.9316
_cell_angle_gamma                85.2858
_cell_volume                     946.46
loop_
_atom_site_label
_atom_site_type_symbol
_atom_site_fract_x
_atom_site_fract_y
_atom_site_fract_z
C1 C 0.830368 0.469097 0.179509
C2 C 0.815632 0.534773 0.273382
C3 C 0.965309 0.52489 0.333202
C4 C 1.12152 0.454917 0.30071
C5 C 1.13739 0.391525 0.207493
C6 C 0.991711 0.399309 0.148444
C7 C 0.683802 0.477579 0.110179
C8 C 0.612509 0.672448 0.393039
C9 C 0.417605 0.681717 0.469354
C10 C 0.36301 0.755352 0.552143
C11 C 0.500235 0.82142 0.562767
C12 C 0.693566 0.811927 0.486021
C13 C 0.749922 0.739642 0.400933
C14 C 0.439059 0.898279 0.656775
C15 C 0.379967 0.842622 0.799278
C16 C 0.31746 0.914595 0.899572
C17 C 0.302575 0.871658 1.02929
C18 C 0.243162 0.933189 1.12656
C19 C 0.197686 1.04087 1.09468
C20 C 0.21296 1.0846 0.965901
C21 C 0.272271 1.02219 0.869506
N1 N 0.655237 0.599945 0.307217
O1 O 0.541955 0.538654 0.12313
O2 O 0.716717 0.409407 0.0264568
CL1 Cl 0.227858 0.874784 1.28517
CL2 Cl 0.123828 1.12001 1.21308
H1 H 0.954085 0.570588 0.408605
H2 H 1.23309 0.449189 0.3497
H3 H 1.26107 0.337216 0.182211
H4 H 0.99954 0.351203 0.0758365
H5 H 0.30999 0.630086 0.463128
H6 H 0.210653 0.761519 0.60982
H7 H 0.802614 0.863397 0.49096
H8 H 0.8996 0.737346 0.338284
H9 H 0.315447 0.947316 0.637711
H10 H 0.55808 0.952492 0.639294
H11 H 0.502227 0.7915 0.81661
H12 H 0.260606 0.788657 0.815645
H13 H 0.337703 0.788334 1.05614
H14 H 0.178165 1.16821 0.941861
H15 H 0.283374 1.059 0.769885
H16 H 0.555594 0.594778 0.260079
H17 H 0.624057 0.427197 -0.0224999

#END

data_XXIII_List1_79_Price_A361
_database_code_CSD               UNKNWN
_symmetry_cell_setting           triclinic
_symmetry_space_group_name_H-M   'P -1'
_symmetry_Int_Tables_number      2
loop_
_symmetry_equiv_pos_site_id
_symmetry_equiv_pos_as_xyz
1 x,y,z
2 -x,-y,-z
_cell_length_a                   6.476
_cell_length_b                   10.4522
_cell_length_c                   13.6867
_cell_angle_alpha                83.1224
_cell_angle_beta                 88.0661
_cell_angle_gamma                95.0772
_cell_volume                     915.235
loop_
_atom_site_label
_atom_site_type_symbol
_atom_site_fract_x
_atom_site_fract_y
_atom_site_fract_z
C1 C 0.487328 0.667214 0.947988
C2 C 0.573826 0.763264 1.00412
C3 C 0.773448 0.823751 0.975376
C4 C 0.88468 0.787974 0.896738
C5 C 0.802389 0.691542 0.842791
C6 C 0.604868 0.633558 0.868359
C7 C 0.276721 0.604109 0.970943
C8 C 0.531255 0.86311 1.15884
C9 C 0.725161 0.847847 1.19883
C10 C 0.783362 0.910017 1.27913
C11 C 0.650923 0.986749 1.32369
C12 C 0.456682 0.999466 1.28435
C13 C 0.397587 0.939516 1.20309
C14 C 0.71912 1.05617 1.4092
C15 C 0.88555 1.16795 1.37507
C16 C 0.969679 1.24487 1.45391
C17 C 0.842531 1.27482 1.53067
C18 C 0.92107 1.34788 1.60202
C19 C 1.13149 1.39252 1.59749
C20 C 1.25997 1.36301 1.52138
C21 C 1.17978 1.2899 1.45086
N1 N 0.458886 0.799808 1.08024
O1 O 0.159154 0.621934 1.03881
O2 O 0.219588 0.521312 0.906763
CL1 Cl 0.754934 1.38164 1.69527
CL2 Cl 1.23485 1.48325 1.68493
H1 H 0.837565 0.901122 1.0146
H2 H 1.03781 0.837014 0.876372
H3 H 0.890788 0.663686 0.781298
H4 H 0.536268 0.560003 0.826739
H5 H 0.828385 0.785086 1.16823
H6 H 0.93414 0.89586 1.30929
H7 H 0.349573 1.0581 1.31747
H8 H 0.246656 0.95174 1.17279
H9 H 0.781356 0.988985 1.46617
H10 H 0.584099 1.09258 1.44314
H11 H 0.820591 1.23386 1.31792
H12 H 1.01528 1.12956 1.33822
H13 H 0.678428 1.24199 1.53637
H14 H 1.42329 1.39755 1.51848
H15 H 1.28284 1.26746 1.39223
H16 H 0.312776 0.754124 1.08898
H17 H 0.084157 0.478324 0.927357

#END

data_XXIII_List1_80_Price_A8542
_database_code_CSD               UNKNWN
_symmetry_cell_setting           triclinic
_symmetry_space_group_name_H-M   'P -1'
_symmetry_Int_Tables_number      2
loop_
_symmetry_equiv_pos_site_id
_symmetry_equiv_pos_as_xyz
1 x,y,z
2 -x,-y,-z
_cell_length_a                   19.2577
_cell_length_b                   16.0154
_cell_length_c                   4.5068
_cell_angle_alpha                59.9854
_cell_angle_beta                 123.85
_cell_angle_gamma                90.1258
_cell_volume                     922.778
loop_
_atom_site_label
_atom_site_type_symbol
_atom_site_fract_x
_atom_site_fract_y
_atom_site_fract_z
C1 C 0.404344 0.247026 0.021335
C2 C 0.451724 0.282605 -0.144172
C3 C 0.407139 0.384642 -0.543274
C4 C 0.321497 0.447854 -0.762665
C5 C 0.276008 0.413722 -0.596107
C6 C 0.317804 0.313621 -0.20826
C7 C 0.444482 0.140982 0.427539
C8 C 0.600208 0.228887 0.0264673
C9 C 0.607779 0.32297 -0.200849
C10 C 0.674836 0.323494 -0.237924
C11 C 0.737001 0.232076 -0.0523403
C12 C 0.72987 0.138278 0.179989
C13 C 0.663151 0.136369 0.217564
C14 C 0.811864 0.231806 -0.0762677
C15 C 0.894992 0.231011 0.298149
C16 C 0.976316 0.211569 0.331722
C17 C 0.990427 0.293648 0.0790349
C18 C 1.064 0.275946 0.0979934
C19 C 1.12535 0.173674 0.375652
C20 C 1.112 0.0910316 0.629391
C21 C 1.03833 0.109937 0.606911
N1 N 0.537052 0.217595 0.0913786
O1 O 0.517612 0.0734169 0.651913
O2 O 0.393185 0.121377 0.549148
CL1 Cl 1.07832 0.38086 -0.22124
CL2 Cl 1.2179 0.148115 0.410727
H1 H 0.438741 0.412692 -0.691334
H2 H 0.289442 0.525529 -1.07177
H3 H 0.20914 0.464161 -0.7686
H4 H 0.28389 0.284205 -0.072975
H5 H 0.564235 0.3959 -0.333471
H6 H 0.678743 0.398037 -0.416287
H7 H 0.777105 0.0650226 0.330936
H8 H 0.65833 0.0624104 0.393322
H9 H 0.788235 0.299793 -0.40128
H10 H 0.832873 0.162601 -0.0462623
H11 H 0.911772 0.169882 0.61648
H12 H 0.876969 0.305225 0.242118
H13 H 0.943759 0.373686 -0.137472
H14 H 1.16022 0.0120535 0.844993
H15 H 1.0292 0.0444839 0.808885
H16 H 0.554918 0.144703 0.351661
H17 H 0.426838 0.0516369 0.82688

#END

data_XXIII_List1_81_Price_A3438
_database_code_CSD               UNKNWN
_symmetry_cell_setting           triclinic
_symmetry_space_group_name_H-M   'P -1'
_symmetry_Int_Tables_number      2
loop_
_symmetry_equiv_pos_site_id
_symmetry_equiv_pos_as_xyz
1 x,y,z
2 -x,-y,-z
_cell_length_a                   13.982
_cell_length_b                   16.4498
_cell_length_c                   4.4202
_cell_angle_alpha                89.7901
_cell_angle_beta                 80.6663
_cell_angle_gamma                69.7181
_cell_volume                     939.473
loop_
_atom_site_label
_atom_site_type_symbol
_atom_site_fract_x
_atom_site_fract_y
_atom_site_fract_z
C1 C 0.183385 0.0580302 0.0165053
C2 C 0.156917 0.129792 -0.174978
C3 C 0.23851 0.148185 -0.358187
C4 C 0.340635 0.0986225 -0.351499
C5 C 0.366814 0.0291921 -0.160986
C6 C 0.288033 0.00964387 0.0187603
C7 C 0.103574 0.0331553 0.210738
C8 C 0.00637719 0.246342 -0.343093
C9 C -0.0900367 0.250841 -0.410105
C10 C -0.146037 0.318851 -0.568494
C11 C -0.108389 0.384746 -0.666491
C12 C -0.0135397 0.380727 -0.594173
C13 C 0.0430893 0.3134 -0.432115
C14 C -0.17262 0.458884 -0.831017
C15 C -0.253306 0.529808 -0.602562
C16 C -0.331758 0.596441 -0.755795
C17 C -0.425817 0.5869 -0.776144
C18 C -0.498533 0.64629 -0.924137
C19 C -0.477484 0.716999 -1.05544
C20 C -0.38374 0.727062 -1.03603
C21 C -0.311829 0.66744 -0.888046
N1 N 0.0546753 0.177839 -0.16912
O1 O 0.00977451 0.0684049 0.230255
O2 O 0.1432 -0.0351813 0.376915
CL1 Cl -0.614031 0.631099 -0.940544
CL2 Cl -0.565579 0.792639 -1.24059
H1 H 0.221048 0.199829 -0.515198
H2 H 0.401176 0.114472 -0.498705
H3 H 0.447149 -0.00893197 -0.155305
H4 H 0.305993 -0.0443943 0.166619
H5 H -0.119634 0.199445 -0.339998
H6 H -0.220093 0.320413 -0.620175
H7 H 0.0167468 0.431916 -0.662359
H8 H 0.113761 0.315063 -0.366362
H9 H -0.213294 0.434826 -0.981324
H10 H -0.123384 0.487474 -0.979429
H11 H -0.213074 0.561188 -0.476002
H12 H -0.293074 0.498513 -0.4323
H13 H -0.443984 0.532662 -0.674644
H14 H -0.368284 0.782336 -1.1376
H15 H -0.239311 0.676595 -0.873988
H16 H 0.00650453 0.151977 -0.038641
H17 H 0.0863432 -0.0453214 0.507258

#END

data_XXIII_List1_82_Price_A282
_database_code_CSD               UNKNWN
_symmetry_cell_setting           monoclinic
_symmetry_space_group_name_H-M   'P 21/c'
_symmetry_Int_Tables_number      14
loop_
_symmetry_equiv_pos_site_id
_symmetry_equiv_pos_as_xyz
1 x,y,z
2 -x,1/2+y,1/2-z
3 -x,-y,-z
4 x,1/2-y,1/2+z
_cell_length_a                   8.2816
_cell_length_b                   9.8947
_cell_length_c                   25.6293
_cell_angle_alpha                90
_cell_angle_beta                 64.0998
_cell_angle_gamma                90
_cell_volume                     1889.22
loop_
_atom_site_label
_atom_site_type_symbol
_atom_site_fract_x
_atom_site_fract_y
_atom_site_fract_z
C1 C 0.0649911 0.0388607 0.609239
C2 C 0.0338994 0.0417558 0.668524
C3 C -0.144667 0.0582501 0.710907
C4 C -0.283783 0.0726178 0.695347
C5 C -0.253054 0.0713077 0.637171
C6 C -0.0794663 0.0541918 0.594967
C7 C 0.247257 0.0212559 0.563123
C8 C 0.17238 0.0392092 0.737437
C9 C 0.251717 -0.0626505 0.756201
C10 C 0.260275 -0.0504791 0.808946
C11 C 0.186326 0.0611905 0.844913
C12 C 0.105216 0.16148 0.826081
C13 C 0.0988585 0.151796 0.772928
C14 C 0.198193 0.0730181 0.901699
C15 C 0.347572 0.164209 0.901914
C16 C 0.359159 0.161499 0.959195
C17 C 0.522368 0.186727 0.961059
C18 C 0.53762 0.188886 1.01299
C19 C 0.386827 0.165219 1.06531
C20 C 0.223156 0.139843 1.06415
C21 C 0.209571 0.138155 1.01204
N1 N 0.173345 0.0251111 0.682767
O1 O 0.382554 -0.00114708 0.569786
O2 O 0.257385 0.0327979 0.509488
CL1 Cl 0.745489 0.220598 1.01121
CL2 Cl 0.397161 0.166019 1.13123
H1 H -0.172213 0.0574378 0.756335
H2 H -0.419627 0.0842476 0.729314
H3 H -0.363228 0.082836 0.625418
H4 H -0.0512614 0.0519463 0.549494
H5 H 0.306147 -0.151098 0.72904
H6 H 0.323197 -0.130114 0.822877
H7 H 0.0471304 0.249541 0.85327
H8 H 0.0386745 0.231913 0.758366
H9 H 0.214768 -0.028127 0.916165
H10 H 0.0686519 0.110443 0.93429
H11 H 0.325512 0.268424 0.891734
H12 H 0.47687 0.13316 0.86715
H13 H 0.642351 0.20517 0.921123
H14 H 0.105939 0.121273 1.10476
H15 H 0.0792136 0.117868 1.01332
H16 H 0.292439 0.00323789 0.648406
H17 H 0.382219 0.0203546 0.482673

#END

data_XXIII_List1_83_Price_A368
_database_code_CSD               UNKNWN
_symmetry_cell_setting           monoclinic
_symmetry_space_group_name_H-M   'P 21/c'
_symmetry_Int_Tables_number      14
loop_
_symmetry_equiv_pos_site_id
_symmetry_equiv_pos_as_xyz
1 x,y,z
2 -x,1/2+y,1/2-z
3 -x,-y,-z
4 x,1/2-y,1/2+z
_cell_length_a                   4.535
_cell_length_b                   12.6804
_cell_length_c                   38.4329
_cell_angle_alpha                90
_cell_angle_beta                 58.5994
_cell_angle_gamma                90
_cell_volume                     1886.43
loop_
_atom_site_label
_atom_site_type_symbol
_atom_site_fract_x
_atom_site_fract_y
_atom_site_fract_z
C1 C 0.0180256 0.726617 0.0222461
C2 C -0.0605375 0.771555 -0.00604817
C3 C -0.255911 0.865439 0.00551126
C4 C -0.362132 0.912791 0.0426202
C5 C -0.278885 0.870049 0.0699498
C6 C -0.0924658 0.77724 0.059548
C7 C 0.210426 0.627283 0.0129499
C8 C 0.0176304 0.753505 -0.0752257
C9 C 0.0405541 0.85855 -0.0876783
C10 C 0.0102188 0.883146 -0.120921
C11 C -0.0380355 0.805316 -0.143189
C12 C -0.0528491 0.700606 -0.131039
C13 C -0.0277126 0.674793 -0.0975937
C14 C -0.0574127 0.832688 -0.180064
C15 C 0.304184 0.837674 -0.21901
C16 C 0.293436 0.852135 -0.257225
C17 C 0.200493 0.767326 -0.272686
C18 C 0.179008 0.778334 -0.307313
C19 C 0.250515 0.875851 -0.327114
C20 C 0.342784 0.960816 -0.311842
C21 C 0.363491 0.94897 -0.277243
N1 N 0.0527024 0.722662 -0.0426414
O1 O 0.318836 0.57454 -0.0180892
O2 O 0.264933 0.595967 0.0425593
CL1 Cl 0.0646381 0.669865 -0.325059
CL2 Cl 0.227413 0.892683 -0.370299
H1 H -0.334328 0.898878 -0.0143351
H2 H -0.515 0.984532 0.0505093
H3 H -0.361349 0.90827 0.0988608
H4 H -0.027718 0.741257 0.0803075
H5 H 0.093798 0.920626 -0.0723253
H6 H 0.0279461 0.9653 -0.129976
H7 H -0.0895422 0.637935 -0.147755
H8 H -0.0467169 0.593037 -0.0881676
H9 H -0.187937 0.908573 -0.175735
H10 H -0.212815 0.773656 -0.184272
H11 H 0.441694 0.764462 -0.221219
H12 H 0.452058 0.901656 -0.216053
H13 H 0.145443 0.690759 -0.257925
H14 H 0.398389 1.0361 -0.327437
H15 H 0.436525 1.01613 -0.265788
H16 H 0.163606 0.651172 -0.0448523
H17 H 0.409748 0.533902 0.0326763

#END

data_XXIII_List1_84_Price_A221
_database_code_CSD               UNKNWN
_symmetry_cell_setting           monoclinic
_symmetry_space_group_name_H-M   'A 2/n'
_symmetry_Int_Tables_number      15
loop_
_symmetry_equiv_pos_site_id
_symmetry_equiv_pos_as_xyz
1 x,y,z
2 1/2-x,y,1/2-z
3 x,1/2+y,1/2+z
4 1/2-x,1/2+y,-z
5 -x,-y,-z
6 1/2+x,-y,1/2+z
7 -x,1/2-y,1/2-z
8 1/2+x,1/2-y,z
_cell_length_a                   36.1772
_cell_length_b                   7.7942
_cell_length_c                   13.8877
_cell_angle_alpha                90
_cell_angle_beta                 83.6134
_cell_angle_gamma                90
_cell_volume                     3891.64
loop_
_atom_site_label
_atom_site_type_symbol
_atom_site_fract_x
_atom_site_fract_y
_atom_site_fract_z
C1 C 0.964955 0.851033 0.534851
C2 C 0.942409 0.998803 0.525384
C3 C 0.931641 1.03562 0.43308
C4 C 0.943004 0.932813 0.354239
C5 C 0.965607 0.789466 0.362952
C6 C 0.976152 0.75027 0.452959
C7 C 0.977346 0.80472 0.628446
C8 C 0.910444 1.24781 0.61192
C9 C 0.915265 1.38137 0.544159
C10 C 0.894291 1.53045 0.557558
C11 C 0.868465 1.55436 0.639053
C12 C 0.864352 1.42186 0.707068
C13 C 0.884764 1.27121 0.693996
C14 C 0.845609 1.71598 0.652812
C15 C 0.821934 1.75031 0.569386
C16 C 0.798809 1.91054 0.584857
C17 C 0.76072 1.90228 0.613617
C18 C 0.739403 2.0505 0.629719
C19 C 0.756176 2.21141 0.617002
C20 C 0.794268 2.221 0.588041
C21 C 0.815214 2.07264 0.572201
N1 N 0.931253 1.09627 0.605326
O1 O 0.968962 0.8781 0.705762
O2 O 1.0001 0.667856 0.623095
CL1 Cl 0.692207 2.03037 0.665121
CL2 Cl 0.731027 2.39941 0.635743
H1 H 0.913257 1.14287 0.424673
H2 H 0.933855 0.964549 0.284465
H3 H 0.974535 0.710019 0.300559
H4 H 0.993474 0.639277 0.462105
H5 H 0.936248 1.37058 0.482286
H6 H 0.898916 1.6321 0.503919
H7 H 0.844558 1.43624 0.771453
H8 H 0.880745 1.16901 0.747356
H9 H 0.863835 1.82694 0.659855
H10 H 0.827286 1.70849 0.721013
H11 H 0.803913 1.63944 0.561453
H12 H 0.840219 1.76115 0.501208
H13 H 0.746948 1.7788 0.623834
H14 H 0.807129 2.34637 0.577844
H15 H 0.844836 2.08323 0.549126
H16 H 0.938368 1.04557 0.668248
H17 H 1.00808 0.652187 0.686697

#END

data_XXIII_List1_85_Price_A505
_database_code_CSD               UNKNWN
_symmetry_cell_setting           monoclinic
_symmetry_space_group_name_H-M   'P 21/c'
_symmetry_Int_Tables_number      14
loop_
_symmetry_equiv_pos_site_id
_symmetry_equiv_pos_as_xyz
1 x,y,z
2 -x,1/2+y,1/2-z
3 -x,-y,-z
4 x,1/2-y,1/2+z
_cell_length_a                   13.5945
_cell_length_b                   10.8663
_cell_length_c                   14.8576
_cell_angle_alpha                90
_cell_angle_beta                 60.1325
_cell_angle_gamma                90
_cell_volume                     1903.28
loop_
_atom_site_label
_atom_site_type_symbol
_atom_site_fract_x
_atom_site_fract_y
_atom_site_fract_z
C1 C 0.860644 0.161687 0.894712
C2 C 0.905152 0.16998 0.78561
C3 C 0.84774 0.244832 0.748976
C4 C 0.751903 0.309736 0.81727
C5 C 0.708536 0.303034 0.924544
C6 C 0.763086 0.229253 0.96176
C7 C 0.91848 0.0887094 0.937503
C8 C 1.06246 0.111579 0.610801
C9 C 1.10131 0.00373162 0.552102
C10 C 1.17085 0.00967507 0.445025
C11 C 1.20204 0.122491 0.393187
C12 C 1.1629 0.229767 0.452622
C13 C 1.09484 0.225188 0.559853
C14 C 1.27752 0.126615 0.276981
C15 C 1.22634 0.191429 0.21771
C16 C 1.30837 0.192883 0.102509
C17 C 1.35027 0.302927 0.0487292
C18 C 1.42616 0.304493 -0.0577528
C19 C 1.46123 0.194009 -0.112723
C20 C 1.41917 0.0833552 -0.0598809
C21 C 1.34376 0.083007 0.0460918
N1 N 0.996445 0.100074 0.719147
O1 O 1.00447 0.0272101 0.887805
O2 O 0.866785 0.0939988 1.0416
CL1 Cl 1.47475 0.444851 -0.119073
CL2 Cl 1.55523 0.191364 -0.244893
H1 H 0.878188 0.248628 0.666351
H2 H 0.709305 0.365988 0.786523
H3 H 0.633297 0.35444 0.977588
H4 H 0.73124 0.222271 1.04453
H5 H 1.07607 -0.0846018 0.591354
H6 H 1.20054 -0.0752152 0.400736
H7 H 1.18779 0.31907 0.414768
H8 H 1.0681 0.309684 0.604713
H9 H 1.30124 0.0324805 0.247696
H10 H 1.35729 0.173376 0.257676
H11 H 1.20227 0.285786 0.246128
H12 H 1.148 0.144037 0.233732
H13 H 1.32421 0.390193 0.0895784
H14 H 1.44615 -0.00214404 -0.103194
H15 H 1.31139 -0.00442863 0.0853309
H16 H 1.02806 0.0459907 0.754702
H17 H 0.911707 0.0468226 1.06324

#END

data_XXIII_List1_86_Price_A568
_database_code_CSD               UNKNWN
_symmetry_cell_setting           monoclinic
_symmetry_space_group_name_H-M   'P 21/c'
_symmetry_Int_Tables_number      14
loop_
_symmetry_equiv_pos_site_id
_symmetry_equiv_pos_as_xyz
1 x,y,z
2 -x,1/2+y,1/2-z
3 -x,-y,-z
4 x,1/2-y,1/2+z
_cell_length_a                   4.6817
_cell_length_b                   21.3099
_cell_length_c                   18.0519
_cell_angle_alpha                90
_cell_angle_beta                 91.169
_cell_angle_gamma                90
_cell_volume                     1800.6
loop_
_atom_site_label
_atom_site_type_symbol
_atom_site_fract_x
_atom_site_fract_y
_atom_site_fract_z
C1 C 0.138852 0.399045 0.615756
C2 C -0.0720614 0.416297 0.667664
C3 C -0.210326 0.368548 0.707289
C4 C -0.138739 0.306274 0.696953
C5 C 0.0732216 0.288912 0.647588
C6 C 0.206365 0.335199 0.607303
C7 C 0.279577 0.445497 0.568721
C8 C -0.308161 0.50592 0.730728
C9 C -0.32923 0.48254 0.803027
C10 C -0.504011 0.512323 0.853379
C11 C -0.660078 0.566099 0.834416
C12 C -0.632367 0.589737 0.762825
C13 C -0.46123 0.56012 0.711513
C14 C -0.840469 0.598538 0.89101
C15 C -0.654279 0.633716 0.948718
C16 C -0.822152 0.666971 1.00725
C17 C -0.8049 0.731976 1.01452
C18 C -0.957334 0.763889 1.06827
C19 C -1.13135 0.73011 1.11602
C20 C -1.14958 0.665129 1.10947
C21 C -0.996407 0.633994 1.05573
N1 N -0.131791 0.478777 0.67794
O1 O 0.230031 0.501795 0.566289
O2 O 0.478895 0.418946 0.526444
CL1 Cl -0.927387 0.844577 1.07463
CL2 Cl -1.32372 0.768353 1.18332
H1 H -0.381671 0.380603 0.743977
H2 H -0.251631 0.270491 0.727709
H3 H 0.129894 0.239992 0.64018
H4 H 0.367156 0.322682 0.567585
H5 H -0.20132 0.442682 0.820686
H6 H -0.517368 0.493351 0.909161
H7 H -0.749559 0.631744 0.746491
H8 H -0.446601 0.578577 0.655602
H9 H -0.974473 0.56417 0.919264
H10 H -0.986561 0.631806 0.86366
H11 H -0.51957 0.667518 0.919969
H12 H -0.507534 0.600015 0.975319
H13 H -0.670639 0.75892 0.977903
H14 H -1.28448 0.639505 1.14712
H15 H -1.01215 0.583224 1.05181
H16 H -0.0423592 0.507539 0.63989
H17 H 0.569119 0.45022 0.496066

#END

data_XXIII_List1_87_Price_A1411
_database_code_CSD               UNKNWN
_symmetry_cell_setting           monoclinic
_symmetry_space_group_name_H-M   'P 21/c'
_symmetry_Int_Tables_number      14
loop_
_symmetry_equiv_pos_site_id
_symmetry_equiv_pos_as_xyz
1 x,y,z
2 -x,1/2+y,1/2-z
3 -x,-y,-z
4 x,1/2-y,1/2+z
_cell_length_a                   16.9362
_cell_length_b                   4.565
_cell_length_c                   25.5005
_cell_angle_alpha                90
_cell_angle_beta                 109.329
_cell_angle_gamma                90
_cell_volume                     1860.41
loop_
_atom_site_label
_atom_site_type_symbol
_atom_site_fract_x
_atom_site_fract_y
_atom_site_fract_z
C1 C 0.89802 0.349767 0.809432
C2 C 0.946148 0.168166 0.853977
C3 C 0.903066 -0.0265853 0.8778
C4 C 0.816691 -0.0409764 0.858406
C5 C 0.769141 0.138655 0.815053
C6 C 0.810297 0.330669 0.791148
C7 C 0.938139 0.555873 0.782033
C8 C 1.08854 -0.00411673 0.908595
C9 C 1.14993 -0.135442 0.890918
C10 C 1.2091 -0.320965 0.926054
C11 C 1.20857 -0.384193 0.979521
C12 C 1.14723 -0.251219 0.996983
C13 C 1.08863 -0.0614321 0.96254
C14 C 1.274 -0.580955 1.01765
C15 C 1.34783 -0.405458 1.05684
C16 C 1.4143 -0.602522 1.09395
C17 C 1.47605 -0.717462 1.07478
C18 C 1.53676 -0.907932 1.10733
C19 C 1.53614 -0.986556 1.1602
C20 C 1.47473 -0.872999 1.17962
C21 C 1.41447 -0.68322 1.14678
N1 N 1.03172 0.194073 0.8734
O1 O 1.0135 0.59203 0.792876
O2 O 0.883001 0.715843 0.742157
CL1 Cl 1.6119 -1.04174 1.0813
CL2 Cl 1.6108 -1.2219 1.20188
H1 H 0.938399 -0.171357 0.910891
H2 H 0.785672 -0.195511 0.877531
H3 H 0.701353 0.127275 0.800353
H4 H 0.775077 0.471577 0.757264
H5 H 1.15043 -0.0925993 0.849112
H6 H 1.25607 -0.421534 0.911315
H7 H 1.14578 -0.29417 1.03862
H8 H 1.0435 0.0479939 0.977679
H9 H 1.29788 -0.733102 0.993214
H10 H 1.2465 -0.71567 1.04275
H11 H 1.32428 -0.256707 1.08198
H12 H 1.37455 -0.267486 1.03179
H13 H 1.47781 -0.658037 1.03395
H14 H 1.47503 -0.934707 1.22077
H15 H 1.36716 -0.5957 1.16267
H16 H 1.05413 0.326388 0.849425
H17 H 0.915665 0.858199 0.730083

#END

data_XXIII_List1_88_Price_A1157
_database_code_CSD               UNKNWN
_symmetry_cell_setting           triclinic
_symmetry_space_group_name_H-M   'P -1'
_symmetry_Int_Tables_number      2
loop_
_symmetry_equiv_pos_site_id
_symmetry_equiv_pos_as_xyz
1 x,y,z
2 -x,-y,-z
_cell_length_a                   7.8876
_cell_length_b                   8.9862
_cell_length_c                   13.9342
_cell_angle_alpha                74.9244
_cell_angle_beta                 103.168
_cell_angle_gamma                97.5662
_cell_volume                     925.826
loop_
_atom_site_label
_atom_site_type_symbol
_atom_site_fract_x
_atom_site_fract_y
_atom_site_fract_z
C1 C 0.278437 0.655264 0.101706
C2 C 0.121163 0.656664 0.135617
C3 C 0.0179894 0.515988 0.155641
C4 C 0.0706312 0.380686 0.146061
C5 C 0.227599 0.378203 0.116246
C6 C 0.327878 0.5157 0.0929803
C7 C 0.381832 0.799856 0.0680555
C8 C -0.0576201 0.819412 0.189388
C9 C -0.123035 0.715191 0.268696
C10 C -0.254841 0.754908 0.306657
C11 C -0.324592 0.898481 0.269367
C12 C -0.257017 1.00244 0.190796
C13 C -0.126969 0.964143 0.15139
C14 C -0.471972 0.936516 0.309328
C15 C -0.438282 1.08929 0.342182
C16 C -0.595261 1.14265 0.365378
C17 C -0.586016 1.29221 0.379273
C18 C -0.72487 1.34734 0.402196
C19 C -0.878202 1.25202 0.411905
C20 C -0.88876 1.10292 0.39848
C21 C -0.748998 1.0489 0.375643
N1 N 0.0772869 0.791827 0.148138
O1 O 0.349287 0.929878 0.0670958
O2 O 0.522101 0.779458 0.034662
CL1 Cl -0.703561 1.53417 0.417905
CL2 Cl -1.05422 1.31623 0.440106
H1 H -0.106632 0.514972 0.176105
H2 H -0.0132275 0.274874 0.161587
H3 H 0.268453 0.271273 0.109674
H4 H 0.447637 0.518444 0.0666128
H5 H -0.0672149 0.605159 0.303519
H6 H -0.302792 0.671728 0.36849
H7 H -0.308521 1.11515 0.158154
H8 H -0.0784779 1.04622 0.0893891
H9 H -0.498537 0.841586 0.37292
H10 H -0.591195 0.941993 0.24991
H11 H -0.391376 1.18056 0.282766
H12 H -0.33126 1.07904 0.408983
H13 H -0.468476 1.36858 0.372044
H14 H -1.00789 1.02936 0.406143
H15 H -0.761956 0.93179 0.365871
H16 H 0.151983 0.886146 0.118079
H17 H 0.578398 0.881072 0.0124698

#END

data_XXIII_List1_89_Price_A225
_database_code_CSD               UNKNWN
_symmetry_cell_setting           triclinic
_symmetry_space_group_name_H-M   'P -1'
_symmetry_Int_Tables_number      2
loop_
_symmetry_equiv_pos_site_id
_symmetry_equiv_pos_as_xyz
1 x,y,z
2 -x,-y,-z
_cell_length_a                   13.7154
_cell_length_b                   7.7893
_cell_length_c                   10.4988
_cell_angle_alpha                110.817
_cell_angle_beta                 107.423
_cell_angle_gamma                65.0265
_cell_volume                     935.494
loop_
_atom_site_label
_atom_site_type_symbol
_atom_site_fract_x
_atom_site_fract_y
_atom_site_fract_z
C1 C 0.806509 0.820371 0.998397
C2 C 0.824789 0.708461 1.09099
C3 C 0.734868 0.673197 1.10064
C4 C 0.633858 0.737714 1.01908
C5 C 0.617074 0.840224 0.924407
C6 C 0.70287 0.883679 0.917471
C7 C 0.891552 0.887013 0.997041
C8 C 0.973794 0.499175 1.23967
C9 C 0.932101 0.357746 1.22927
C10 C 0.986955 0.224146 1.30934
C11 C 1.08397 0.224925 1.40174
C12 C 1.1256 0.365583 1.41081
C13 C 1.07191 0.499987 1.33232
C14 C 1.14375 0.076254 1.48523
C15 C 1.24148 -0.0870631 1.42103
C16 C 1.29844 -0.257412 1.48573
C17 C 1.30875 -0.231535 1.62696
C18 C 1.36305 -0.389751 1.68548
C19 C 1.40844 -0.578698 1.60284
C20 C 1.39839 -0.606042 1.46165
C21 C 1.34398 -0.4476 1.40427
N1 N 0.927423 0.639562 1.16482
O1 O 0.985728 0.840759 1.05992
O2 O 0.855737 1.01395 0.919503
CL1 Cl 1.37228 -0.345685 1.8616
CL2 Cl 1.47626 -0.779245 1.67122
H1 H 0.743866 0.601349 1.17684
H2 H 0.566532 0.708468 1.03036
H3 H 0.537853 0.888676 0.859914
H4 H 0.691291 0.969396 0.848798
H5 H 0.859744 0.344573 1.15477
H6 H 0.952827 0.115432 1.29845
H7 H 1.20101 0.371547 1.48199
H8 H 1.10505 0.609826 1.34288
H9 H 1.0883 0.0114018 1.48987
H10 H 1.17174 0.149419 1.59201
H11 H 1.30063 -0.0227537 1.42657
H12 H 1.21338 -0.143041 1.31045
H13 H 1.27463 -0.0871674 1.69472
H14 H 1.43333 -0.753102 1.39752
H15 H 1.33666 -0.47239 1.29376
H16 H 0.979838 0.693728 1.15487
H17 H 0.916319 1.04917 0.92289

#END

data_XXIII_List1_90_Price_A1422
_database_code_CSD               UNKNWN
_symmetry_cell_setting           monoclinic
_symmetry_space_group_name_H-M   'C 2/c'
_symmetry_Int_Tables_number      15
loop_
_symmetry_equiv_pos_site_id
_symmetry_equiv_pos_as_xyz
1 x,y,z
2 -x,y,1/2-z
3 1/2+x,1/2+y,z
4 1/2-x,1/2+y,1/2-z
5 -x,-y,-z
6 x,-y,1/2+z
7 1/2-x,1/2-y,-z
8 1/2+x,1/2-y,1/2+z
_cell_length_a                   12.8293
_cell_length_b                   7.8708
_cell_length_c                   38.0087
_cell_angle_alpha                90
_cell_angle_beta                 77.4583
_cell_angle_gamma                90
_cell_volume                     3746.42
loop_
_atom_site_label
_atom_site_type_symbol
_atom_site_fract_x
_atom_site_fract_y
_atom_site_fract_z
C1 C 0.352607 0.791437 0.462933
C2 C 0.284008 0.739386 0.440045
C3 C 0.218329 0.863717 0.429159
C4 C 0.219435 1.02982 0.440831
C5 C 0.285345 1.08061 0.463769
C6 C 0.351052 0.961166 0.474431
C7 C 0.420903 0.66797 0.476037
C8 C 0.221683 0.49704 0.407729
C9 C 0.111519 0.525351 0.413881
C10 C 0.0498092 0.440257 0.393601
C11 C 0.0949352 0.322087 0.367233
C12 C 0.204641 0.292474 0.361772
C13 C 0.267308 0.378249 0.381474
C14 C 0.0280063 0.226025 0.345555
C15 C -0.0697079 0.323541 0.33969
C16 C -0.141884 0.23138 0.31949
C17 C -0.249709 0.276008 0.326365
C18 C -0.319858 0.199347 0.307982
C19 C -0.282768 0.0743965 0.282175
C20 C -0.17546 0.0287884 0.275252
C21 C -0.105894 0.106408 0.29365
N1 N 0.287323 0.575314 0.427942
O1 O 0.430547 0.517329 0.467907
O2 O 0.475372 0.735499 0.499125
CL1 Cl -0.452432 0.261425 0.318018
CL2 Cl -0.367203 -0.024993 0.258821
H1 H 0.168936 0.829223 0.410517
H2 H 0.168343 1.12231 0.431636
H3 H 0.285287 1.21117 0.472899
H4 H 0.403266 0.99677 0.492122
H5 H 0.0735618 0.611198 0.43516
H6 H -0.0353114 0.465778 0.399302
H7 H 0.242078 0.201408 0.34139
H8 H 0.352782 0.355289 0.376413
H9 H 0.00162883 0.104841 0.358952
H10 H 0.0793575 0.192308 0.319495
H11 H -0.0428564 0.442942 0.32561
H12 H -0.118968 0.361153 0.365779
H13 H -0.280651 0.372205 0.34639
H14 H -0.147133 -0.0685187 0.255248
H15 H -0.0226868 0.0679289 0.287597
H16 H 0.344462 0.503154 0.435557
H17 H 0.512565 0.64361 0.508013

#END

data_XXIII_List1_91_Price_A11932
_database_code_CSD               UNKNWN
_symmetry_cell_setting           triclinic
_symmetry_space_group_name_H-M   'P -1'
_symmetry_Int_Tables_number      2
loop_
_symmetry_equiv_pos_site_id
_symmetry_equiv_pos_as_xyz
1 x,y,z
2 -x,-y,-z
_cell_length_a                   12.5101
_cell_length_b                   7.3334
_cell_length_c                   11.0091
_cell_angle_alpha                95.8079
_cell_angle_beta                 76.1538
_cell_angle_gamma                105.093
_cell_volume                     946.003
loop_
_atom_site_label
_atom_site_type_symbol
_atom_site_fract_x
_atom_site_fract_y
_atom_site_fract_z
C1 C 0.630389 0.311612 0.762665
C2 C 0.667835 0.245779 0.637065
C3 C 0.725331 0.382648 0.547202
C4 C 0.74605 0.573464 0.580223
C5 C 0.711285 0.637968 0.703599
C6 C 0.653641 0.506433 0.792902
C7 C 0.570299 0.178039 0.861613
C8 C 0.663573 -0.0420289 0.49231
C9 C 0.763092 0.00552611 0.398852
C10 C 0.775999 -0.102224 0.287457
C11 C 0.692305 -0.261624 0.26522
C12 C 0.594548 -0.310739 0.360001
C13 C 0.579818 -0.203061 0.47108
C14 C 0.709529 -0.379417 0.145165
C15 C 0.789727 -0.506499 0.146281
C16 C 0.826898 -0.605983 0.0227629
C17 C 0.884878 -0.502986 -0.0833414
C18 C 0.919346 -0.592829 -0.198087
C19 C 0.895517 -0.790272 -0.208553
C20 C 0.837546 -0.894276 -0.1035
C21 C 0.80355 -0.802877 0.0105628
N1 N 0.644187 0.0556283 0.607994
O1 O 0.546092 0.00531459 0.849122
O2 O 0.540551 0.263555 0.974033
CL1 Cl 0.991465 -0.456522 -0.325688
CL2 Cl 0.936857 -0.907055 -0.349711
H1 H 0.750208 0.337988 0.450074
H2 H 0.789872 0.674311 0.507872
H3 H 0.728578 0.787947 0.728751
H4 H 0.624826 0.551955 0.889272
H5 H 0.832217 0.12308 0.414745
H6 H 0.854038 -0.061366 0.216426
H7 H 0.52778 -0.434458 0.34607
H8 H 0.502046 -0.242019 0.542519
H9 H 0.745241 -0.286458 0.0658162
H10 H 0.628027 -0.467003 0.129832
H11 H 0.749012 -0.610673 0.218381
H12 H 0.865275 -0.418417 0.176091
H13 H 0.905062 -0.34957 -0.0778181
H14 H 0.819302 -1.04733 -0.112321
H15 H 0.758171 -0.886555 0.0915268
H16 H 0.593004 -0.022453 0.6808
H17 H 0.506863 0.165279 1.0338

#END

data_XXIII_List1_92_Price_A701
_database_code_CSD               UNKNWN
_symmetry_cell_setting           triclinic
_symmetry_space_group_name_H-M   'P -1'
_symmetry_Int_Tables_number      2
loop_
_symmetry_equiv_pos_site_id
_symmetry_equiv_pos_as_xyz
1 x,y,z
2 -x,-y,-z
_cell_length_a                   7.4255
_cell_length_b                   13.5043
_cell_length_c                   10.3198
_cell_angle_alpha                96.9374
_cell_angle_beta                 66.7676
_cell_angle_gamma                83.0564
_cell_volume                     927.704
loop_
_atom_site_label
_atom_site_type_symbol
_atom_site_fract_x
_atom_site_fract_y
_atom_site_fract_z
C1 C 0.782512 0.00543673 0.699459
C2 C 0.787701 -0.0694531 0.784974
C3 C 0.93582 -0.0748377 0.838273
C4 C 1.06637 -0.00719841 0.813115
C5 C 1.05615 0.0687481 0.734357
C6 C 0.91672 0.0729893 0.676623
C7 C 0.649763 0.00759915 0.625154
C8 C 0.594355 -0.194374 0.914351
C9 C 0.632122 -0.184726 1.03778
C10 C 0.570241 -0.250485 1.13365
C11 C 0.470692 -0.327761 1.1113
C12 C 0.431232 -0.335676 0.989312
C13 C 0.492474 -0.271007 0.892086
C14 C 0.405208 -0.397937 1.21735
C15 C 0.261206 -0.34318 1.3685
C16 C 0.212289 -0.407718 1.48338
C17 C 0.279401 -0.512266 1.45294
C18 C 0.23144 -0.56975 1.56147
C19 C 0.114234 -0.52268 1.70351
C20 C 0.0461908 -0.418085 1.73507
C21 C 0.0947716 -0.36171 1.62648
N1 N 0.649296 -0.131766 0.812691
O1 O 0.544916 -0.0547827 0.620153
O2 O 0.654799 0.0860809 0.555851
CL1 Cl 0.3201 -0.699335 1.51568
CL2 Cl 0.0517559 -0.591336 1.8411
H1 H 0.953493 -0.135411 0.894334
H2 H 1.17987 -0.0146034 0.854769
H3 H 1.15817 0.121908 0.716033
H4 H 0.909539 0.12884 0.610835
H5 H 0.700361 -0.123243 1.06344
H6 H 0.60163 -0.240966 1.22838
H7 H 0.352121 -0.394221 0.969136
H8 H 0.462151 -0.279679 0.796937
H9 H 0.537685 -0.439823 1.22284
H10 H 0.336686 -0.454976 1.17776
H11 H 0.122072 -0.307809 1.36553
H12 H 0.322761 -0.279877 1.40163
H13 H 0.37045 -0.551639 1.34387
H14 H -0.0448336 -0.38188 1.84575
H15 H 0.0404492 -0.280216 1.65327
H16 H 0.578452 -0.131678 0.746046
H17 H 0.582049 0.0740209 0.497482

#END

data_XXIII_List1_93_Price_A3513
_database_code_CSD               UNKNWN
_symmetry_cell_setting           monoclinic
_symmetry_space_group_name_H-M   'C 2/c'
_symmetry_Int_Tables_number      15
loop_
_symmetry_equiv_pos_site_id
_symmetry_equiv_pos_as_xyz
1 x,y,z
2 -x,y,1/2-z
3 1/2+x,1/2+y,z
4 1/2-x,1/2+y,1/2-z
5 -x,-y,-z
6 x,-y,1/2+z
7 1/2-x,1/2-y,-z
8 1/2+x,1/2-y,1/2+z
_cell_length_a                   15.8833
_cell_length_b                   6.7244
_cell_length_c                   37.0899
_cell_angle_alpha                90
_cell_angle_beta                 108.476
_cell_angle_gamma                90
_cell_volume                     3757.22
loop_
_atom_site_label
_atom_site_type_symbol
_atom_site_fract_x
_atom_site_fract_y
_atom_site_fract_z
C1 C 0.0387415 0.553782 0.961376
C2 C -0.0332007 0.433913 0.939173
C3 C -0.0121469 0.249879 0.925937
C4 C 0.0748543 0.187022 0.934663
C5 C 0.145206 0.302741 0.957001
C6 C 0.126277 0.484812 0.969845
C7 C 0.0220979 0.749646 0.97512
C8 C -0.198108 0.413497 0.909309
C9 C -0.219743 0.21304 0.911319
C10 C -0.301951 0.140579 0.889251
C11 C -0.365879 0.264219 0.865177
C12 C -0.344569 0.465247 0.863849
C13 C -0.262391 0.538652 0.885274
C14 C -0.454985 0.183671 0.841803
C15 C -0.531947 0.2554 0.85528
C16 C -0.621177 0.184836 0.82973
C17 C -0.692638 0.316024 0.817984
C18 C -0.776172 0.254115 0.795129
C19 C -0.789711 0.0557654 0.783597
C20 C -0.719005 -0.0771433 0.795384
C21 C -0.636119 -0.0135979 0.818156
N1 N -0.118466 0.500614 0.931301
O1 O -0.0505176 0.828259 0.969527
O2 O 0.0966778 0.844631 0.995211
CL1 Cl -0.861646 0.425564 0.781476
CL2 Cl -0.8919 -0.0292999 0.75512
H1 H -0.065036 0.158955 0.907833
H2 H 0.0881977 0.0447569 0.923672
H3 H 0.213236 0.251581 0.963878
H4 H 0.179392 0.579275 0.986828
H5 H -0.173002 0.114256 0.930876
H6 H -0.31689 -0.0160506 0.891299
H7 H -0.392668 0.565927 0.845264
H8 H -0.246527 0.694686 0.883333
H9 H -0.469069 0.227231 0.811953
H10 H -0.452186 0.0210078 0.842372
H11 H -0.521097 0.202741 0.884421
H12 H -0.531572 0.418091 0.85666
H13 H -0.683945 0.471079 0.826542
H14 H -0.730003 -0.231274 0.786502
H15 H -0.582688 -0.121547 0.827054
H16 H -0.121921 0.643181 0.94001
H17 H 0.0788516 0.970163 1.00325

#END

data_XXIII_List1_94_Price_A4562
_database_code_CSD               UNKNWN
_symmetry_cell_setting           monoclinic
_symmetry_space_group_name_H-M   'P 21/a'
_symmetry_Int_Tables_number      14
loop_
_symmetry_equiv_pos_site_id
_symmetry_equiv_pos_as_xyz
1 x,y,z
2 1/2-x,1/2+y,-z
3 -x,-y,-z
4 1/2+x,1/2-y,z
_cell_length_a                   8.0659
_cell_length_b                   25.8536
_cell_length_c                   8.9516
_cell_angle_alpha                90
_cell_angle_beta                 87.9495
_cell_angle_gamma                90
_cell_volume                     1865.5
loop_
_atom_site_label
_atom_site_type_symbol
_atom_site_fract_x
_atom_site_fract_y
_atom_site_fract_z
C1 C 0.874071 0.372775 0.0617431
C2 C 0.777647 0.357868 0.191278
C3 C 0.716776 0.306813 0.197951
C4 C 0.753696 0.271914 0.0845576
C5 C 0.852673 0.285931 -0.0402092
C6 C 0.909613 0.336249 -0.0509019
C7 C 0.924993 0.426774 0.0389482
C8 C 0.671185 0.385602 0.444359
C9 C 0.687001 0.341172 0.532094
C10 C 0.608183 0.338175 0.672449
C11 C 0.513838 0.378887 0.732695
C12 C 0.500278 0.423328 0.644867
C13 C 0.576669 0.426699 0.503945
C14 C 0.42512 0.373341 0.883331
C15 C 0.439878 0.420992 0.983407
C16 C 0.34445 0.418655 1.13154
C17 C 0.316039 0.372165 1.20715
C18 C 0.230832 0.370721 1.34521
C19 C 0.172078 0.416606 1.41036
C20 C 0.199486 0.463255 1.33584
C21 C 0.284155 0.464116 1.19825
N1 N 0.750511 0.392784 0.304732
O1 O 0.888024 0.463344 0.120387
O2 O 1.0206 0.433711 -0.0854237
CL1 Cl 0.199153 0.311819 1.43337
CL2 Cl 0.0652996 0.416475 1.58146
H1 H 0.636735 0.295239 0.291726
H2 H 0.70337 0.232995 0.0932205
H3 H 0.881994 0.258199 -0.128148
H4 H 0.98268 0.348669 -0.148382
H5 H 0.765192 0.309487 0.492925
H6 H 0.623131 0.303189 0.738118
H7 H 0.426806 0.455993 0.685434
H8 H 0.562427 0.46148 0.437396
H9 H 0.475069 0.339294 0.939035
H10 H 0.293024 0.365244 0.868095
H11 H 0.398404 0.455372 0.923849
H12 H 0.571712 0.427683 1.00371
H13 H 0.35991 0.33582 1.15996
H14 H 0.152964 0.498702 1.38682
H15 H 0.303685 0.500904 1.14157
H16 H 0.776943 0.429892 0.274359
H17 H 1.04645 0.470145 -0.0932634

#END

data_XXIII_List1_95_Price_A3636
_database_code_CSD               UNKNWN
_symmetry_cell_setting           monoclinic
_symmetry_space_group_name_H-M   'C 2/c'
_symmetry_Int_Tables_number      15
loop_
_symmetry_equiv_pos_site_id
_symmetry_equiv_pos_as_xyz
1 x,y,z
2 -x,y,1/2-z
3 1/2+x,1/2+y,z
4 1/2-x,1/2+y,1/2-z
5 -x,-y,-z
6 x,-y,1/2+z
7 1/2-x,1/2-y,-z
8 1/2+x,1/2-y,1/2+z
_cell_length_a                   15.9624
_cell_length_b                   6.8687
_cell_length_c                   39.3287
_cell_angle_alpha                90
_cell_angle_beta                 61.2595
_cell_angle_gamma                90
_cell_volume                     3780.82
loop_
_atom_site_label
_atom_site_type_symbol
_atom_site_fract_x
_atom_site_fract_y
_atom_site_fract_z
C1 C 0.13456 0.187652 0.537877
C2 C 0.163619 0.311512 0.559479
C3 C 0.115372 0.49049 0.572556
C4 C 0.0434799 0.544499 0.564425
C5 C 0.0162195 0.424775 0.542706
C6 C 0.0616492 0.247697 0.529959
C7 C 0.178615 -0.00415396 0.524554
C8 C 0.270052 0.336458 0.589946
C9 C 0.290165 0.206767 0.612622
C10 C 0.32775 0.274685 0.635665
C11 C 0.345601 0.473091 0.637272
C12 C 0.326268 0.600176 0.614269
C13 C 0.28981 0.534181 0.590541
C14 C 0.38813 0.543731 0.661931
C15 C 0.493919 0.485658 0.644832
C16 C 0.538317 0.555157 0.668907
C17 C 0.572219 0.420407 0.685862
C18 C 0.613552 0.480075 0.708296
C19 C 0.621663 0.678306 0.714016
C20 C 0.588321 0.813986 0.696984
C21 C 0.547296 0.753138 0.674703
N1 N 0.236479 0.254249 0.566183
O1 O 0.242565 -0.074906 0.5294
O2 O 0.140993 -0.105254 0.505877
CL1 Cl 0.654159 0.305303 0.728566
CL2 Cl 0.672274 0.760487 0.741601
H1 H 0.133302 0.584747 0.59018
H2 H 0.00777076 0.683181 0.57532
H3 H -0.0397914 0.469041 0.536219
H4 H 0.0413159 0.150226 0.513493
H5 H 0.274915 0.0528868 0.612231
H6 H 0.342144 0.171927 0.653272
H7 H 0.341048 0.754643 0.614445
H8 H 0.27947 0.635452 0.571731
H9 H 0.348283 0.483841 0.691333
H10 H 0.3814 0.70235 0.664927
H11 H 0.533478 0.545576 0.61541
H12 H 0.500413 0.32716 0.641738
H13 H 0.566824 0.265499 0.681801
H14 H 0.595346 0.967735 0.701401
H15 H 0.522443 0.861641 0.661497
H16 H 0.257816 0.114991 0.557306
H17 H 0.174954 -0.227678 0.498072

#END

data_XXIII_List1_96_Price_B60
_database_code_CSD               UNKNWN
_symmetry_cell_setting           monoclinic
_symmetry_space_group_name_H-M   'P 21/a'
_symmetry_Int_Tables_number      14
loop_
_symmetry_equiv_pos_site_id
_symmetry_equiv_pos_as_xyz
1 x,y,z
2 1/2-x,1/2+y,-z
3 -x,-y,-z
4 1/2+x,1/2-y,z
_cell_length_a                   9.4237
_cell_length_b                   27.9476
_cell_length_c                   7.6063
_cell_angle_alpha                90
_cell_angle_beta                 65.7837
_cell_angle_gamma                90
_cell_volume                     1826.99
loop_
_atom_site_label
_atom_site_type_symbol
_atom_site_fract_x
_atom_site_fract_y
_atom_site_fract_z
C1 C 0.0396191 0.875919 0.444338
C2 C -0.0346071 0.849329 0.345829
C3 C -0.00758655 0.799602 0.32503
C4 C 0.0894329 0.777518 0.395714
C5 C 0.16445 0.803583 0.489558
C6 C 0.137993 0.852243 0.513391
C7 C 0.0151386 0.927637 0.474603
C8 C -0.215971 0.852755 0.182516
C9 C -0.369701 0.868099 0.237636
C10 C -0.457887 0.85152 0.142247
C11 C -0.396656 0.818776 -0.00946397
C12 C -0.242837 0.804011 -0.0645435
C13 C -0.152465 0.820905 0.0278093
C14 C -0.491701 0.801617 -0.115157
C15 C -0.48607 0.835355 -0.278083
C16 C -0.561259 0.883513 -0.214012
C17 C -0.473873 0.925407 -0.265986
C18 C -0.543199 0.970099 -0.209046
C19 C -0.702921 0.973572 -0.0978623
C20 C -0.791359 0.931776 -0.0456966
C21 C -0.721464 0.887466 -0.103305
N1 N -0.13013 0.872366 0.277979
O1 O -0.0670019 0.952736 0.422661
O2 O 0.0937505 0.946503 0.570781
CL1 Cl -0.426593 1.02049 -0.279556
CL2 Cl -0.79502 1.02804 -0.0230547
H1 H -0.0670931 0.778329 0.257101
H2 H 0.106482 0.739064 0.37805
H3 H 0.24108 0.785989 0.543661
H4 H 0.193376 0.87331 0.587206
H5 H -0.419693 0.892926 0.35734
H6 H -0.576989 0.863912 0.187597
H7 H -0.191522 0.779106 -0.184019
H8 H -0.0315409 0.810176 -0.0225952
H9 H -0.613151 0.796676 -0.0130183
H10 H -0.449734 0.766417 -0.178655
H11 H -0.543581 0.817273 -0.359319
H12 H -0.364417 0.84037 -0.378767
H13 H -0.349259 0.923815 -0.351585
H14 H -0.915685 0.934625 0.0398073
H15 H -0.793122 0.855444 -0.0621375
H16 H -0.148781 0.907404 0.317203
H17 H 0.0765483 0.980677 0.58032

#END

data_XXIII_List1_97_Price_A856
_database_code_CSD               UNKNWN
_symmetry_cell_setting           triclinic
_symmetry_space_group_name_H-M   'P -1'
_symmetry_Int_Tables_number      2
loop_
_symmetry_equiv_pos_site_id
_symmetry_equiv_pos_as_xyz
1 x,y,z
2 -x,-y,-z
_cell_length_a                   20.1428
_cell_length_b                   7.4077
_cell_length_c                   6.8808
_cell_angle_alpha                67.5211
_cell_angle_beta                 98.0935
_cell_angle_gamma                84.0936
_cell_volume                     925.352
loop_
_atom_site_label
_atom_site_type_symbol
_atom_site_fract_x
_atom_site_fract_y
_atom_site_fract_z
C1 C 0.426395 0.909226 0.946788
C2 C 0.38059 1.06139 0.961877
C3 C 0.357435 1.01855 1.15635
C4 C 0.379209 0.836541 1.32672
C5 C 0.424927 0.688459 1.31312
C6 C 0.447731 0.726488 1.12351
C7 C 0.453406 0.945074 0.750704
C8 C 0.318484 1.41073 0.772306
C9 C 0.273253 1.52364 0.577952
C10 C 0.23449 1.70142 0.547776
C11 C 0.238662 1.77386 0.708709
C12 C 0.284355 1.66105 0.900889
C13 C 0.324167 1.48332 0.93287
C14 C 0.196481 1.97152 0.663918
C15 C 0.178563 1.99799 0.860418
C16 C 0.140553 2.2001 0.818871
C17 C 0.119161 2.35017 0.614207
C18 C 0.0841441 2.53486 0.582275
C19 C 0.0697846 2.57228 0.757147
C20 C 0.0909233 2.42276 0.962792
C21 C 0.125717 2.24 0.992653
N1 N 0.358244 1.23745 0.788183
O1 O 0.438858 1.09675 0.585662
O2 O 0.498113 0.790743 0.764551
CL1 Cl 0.05906 2.71508 0.323686
CL2 Cl 0.0265757 2.79835 0.727221
H1 H 0.320374 1.12804 1.16933
H2 H 0.359735 0.808778 1.47318
H3 H 0.441918 0.546375 1.44809
H4 H 0.482978 0.614471 1.10752
H5 H 0.268351 1.46898 0.451771
H6 H 0.199537 1.78576 0.395697
H7 H 0.2905 1.71229 1.02957
H8 H 0.360982 1.40365 1.08123
H9 H 0.149636 1.99317 0.549017
H10 H 0.224258 2.08977 0.582057
H11 H 0.225221 1.97002 0.978565
H12 H 0.148761 1.88479 0.939328
H13 H 0.129208 2.3272 0.473927
H14 H 0.0796826 2.45238 1.09845
H15 H 0.141762 2.12569 1.15437
H16 H 0.37556 1.2417 0.65469
H17 H 0.51515 0.832408 0.632362

#END

data_XXIII_List1_98_Price_A2547
_database_code_CSD               UNKNWN
_symmetry_cell_setting           triclinic
_symmetry_space_group_name_H-M   'P -1'
_symmetry_Int_Tables_number      2
loop_
_symmetry_equiv_pos_site_id
_symmetry_equiv_pos_as_xyz
1 x,y,z
2 -x,-y,-z
_cell_length_a                   11.8228
_cell_length_b                   10.9733
_cell_length_c                   8.0148
_cell_angle_alpha                102.559
_cell_angle_beta                 107.43
_cell_angle_gamma                67.2729
_cell_volume                     908.895
loop_
_atom_site_label
_atom_site_type_symbol
_atom_site_fract_x
_atom_site_fract_y
_atom_site_fract_z
C1 C 0.722926 0.676882 0.644183
C2 C 0.697774 0.808098 0.733512
C3 C 0.588754 0.866717 0.80063
C4 C 0.506697 0.799157 0.776209
C5 C 0.529447 0.67103 0.685497
C6 C 0.63725 0.611367 0.62223
C7 C 0.840254 0.606986 0.585325
C8 C 0.754683 1.01053 0.82492
C9 C 0.832019 1.04171 0.985392
C10 C 0.812766 1.1736 1.05547
C11 C 0.714287 1.27718 0.969879
C12 C 0.636496 1.24492 0.810915
C13 C 0.656397 1.11329 0.738276
C14 C 0.696531 1.41952 1.04776
C15 C 0.80325 1.46197 1.0378
C16 C 0.803673 1.59687 1.13221
C17 C 0.915143 1.62487 1.17236
C18 C 0.921303 1.74793 1.25625
C19 C 0.814167 1.84623 1.3026
C20 C 0.702904 1.81913 1.26373
C21 C 0.697722 1.69586 1.17943
N1 N 0.776977 0.876375 0.752511
O1 O 0.926724 0.648675 0.60929
O2 O 0.845552 0.486326 0.497656
CL1 Cl 1.06234 1.77614 1.30239
CL2 Cl 0.818024 2.00044 1.40787
H1 H 0.570316 0.965686 0.87188
H2 H 0.423553 0.846697 0.829706
H3 H 0.464431 0.618758 0.666793
H4 H 0.6582 0.511225 0.554369
H5 H 0.907071 0.961479 1.05402
H6 H 0.873722 1.19631 1.18049
H7 H 0.559684 1.32405 0.742019
H8 H 0.596342 1.08898 0.613599
H9 H 0.693165 1.43163 1.18601
H10 H 0.605236 1.48483 0.978869
H11 H 0.800089 1.45887 0.898577
H12 H 0.894085 1.38719 1.09032
H13 H 0.999512 1.54987 1.13806
H14 H 0.620346 1.89576 1.30045
H15 H 0.609522 1.67772 1.15117
H16 H 0.860347 0.822043 0.719276
H17 H 0.925948 0.444402 0.466185

#END

data_XXIII_List1_99_Price_A1166
_database_code_CSD               UNKNWN
_symmetry_cell_setting           monoclinic
_symmetry_space_group_name_H-M   'P 21/c'
_symmetry_Int_Tables_number      14
loop_
_symmetry_equiv_pos_site_id
_symmetry_equiv_pos_as_xyz
1 x,y,z
2 -x,1/2+y,1/2-z
3 -x,-y,-z
4 x,1/2-y,1/2+z
_cell_length_a                   14.336
_cell_length_b                   10.6949
_cell_length_c                   14.9607
_cell_angle_alpha                90
_cell_angle_beta                 56.8701
_cell_angle_gamma                90
_cell_volume                     1920.91
loop_
_atom_site_label
_atom_site_type_symbol
_atom_site_fract_x
_atom_site_fract_y
_atom_site_fract_z
C1 C 0.138731 0.162786 0.759762
C2 C 0.0964778 0.16885 0.693175
C3 C 0.155441 0.240824 0.599031
C4 C 0.250339 0.305585 0.573398
C5 C 0.29154 0.30092 0.639249
C6 C 0.235621 0.229697 0.731094
C7 C 0.0792951 0.0924394 0.860212
C8 C -0.061973 0.117404 0.676201
C9 C -0.0960719 0.236603 0.666775
C10 C -0.167991 0.250131 0.632412
C11 C -0.21039 0.146395 0.609011
C12 C -0.177432 0.0278916 0.620672
C13 C -0.103996 0.0131156 0.653235
C14 C -0.286588 0.162039 0.569856
C15 C -0.226614 0.192377 0.449944
C16 C -0.307783 0.191168 0.415733
C17 C -0.351345 0.301395 0.403364
C18 C -0.428684 0.299678 0.374448
C19 C -0.463746 0.18569 0.357061
C20 C -0.420441 0.0748576 0.36887
C21 C -0.343568 0.0778083 0.397758
N1 N 0.00669925 0.0980961 0.715241
O1 O -0.00587712 0.0312277 0.894492
O2 O 0.128536 0.0998039 0.914953
CL1 Cl -0.479145 0.440266 0.360443
CL2 Cl -0.559271 0.17887 0.320703
H1 H 0.126073 0.24306 0.545898
H2 H 0.294004 0.359797 0.500063
H3 H 0.366245 0.351878 0.618444
H4 H 0.265798 0.224309 0.783476
H5 H -0.0665956 0.318282 0.687366
H6 H -0.193762 0.343531 0.625853
H7 H -0.209527 -0.0545796 0.603621
H8 H -0.0782698 -0.0795823 0.661065
H9 H -0.347486 0.236201 0.61508
H10 H -0.335007 0.0761051 0.585898
H11 H -0.161094 0.122818 0.404161
H12 H -0.185363 0.283437 0.433388
H13 H -0.325159 0.391294 0.416044
H14 H -0.447602 -0.0133372 0.354685
H15 H -0.31034 -0.00968819 0.405961
H16 H -0.0269217 0.0468038 0.783421
H17 H 0.0834932 0.0527656 0.980249

#END

data_XXIII_List1_100_Price_A877
_database_code_CSD               UNKNWN
_symmetry_cell_setting           triclinic
_symmetry_space_group_name_H-M   'P -1'
_symmetry_Int_Tables_number      2
loop_
_symmetry_equiv_pos_site_id
_symmetry_equiv_pos_as_xyz
1 x,y,z
2 -x,-y,-z
_cell_length_a                   12.9949
_cell_length_b                   7.3931
_cell_length_c                   10.0401
_cell_angle_alpha                77.1059
_cell_angle_beta                 82.9572
_cell_angle_gamma                81.5286
_cell_volume                     925.96
loop_
_atom_site_label
_atom_site_type_symbol
_atom_site_fract_x
_atom_site_fract_y
_atom_site_fract_z
C1 C 0.288575 0.748838 0.0366044
C2 C 0.191751 0.809899 0.10636
C3 C 0.111732 0.693853 0.127884
C4 C 0.126082 0.529703 0.0799285
C5 C 0.220212 0.471928 0.00909107
C6 C 0.300474 0.581322 -0.0104691
C7 C 0.376133 0.86018 0.0130936
C8 C 0.0967878 1.05206 0.231438
C9 C 0.118352 1.13587 0.335187
C10 C 0.0381287 1.22687 0.409832
C11 C -0.0661167 1.23713 0.38477
C12 C -0.0868733 1.1547 0.280052
C13 C -0.00735356 1.06555 0.203173
C14 C -0.15314 1.33348 0.467408
C15 C -0.209315 1.51221 0.383654
C16 C -0.310545 1.58689 0.455096
C17 C -0.391924 1.67974 0.377425
C18 C -0.485718 1.75459 0.438438
C19 C -0.499621 1.73679 0.580838
C20 C -0.41912 1.64433 0.659406
C21 C -0.325803 1.57055 0.597275
N1 N 0.181293 0.970833 0.155206
O1 O 0.372672 1.01848 0.0331495
O2 O 0.467412 0.768178 -0.0280657
CL1 Cl -0.58326 1.86733 0.335632
CL2 Cl -0.615224 1.82719 0.660615
H1 H 0.0390686 0.731096 0.186334
H2 H 0.0624966 0.444107 0.099001
H3 H 0.230428 0.343393 -0.028721
H4 H 0.375039 0.539424 -0.0633694
H5 H 0.198817 1.12736 0.357724
H6 H 0.0570886 1.29012 0.490258
H7 H -0.167108 1.16163 0.256688
H8 H -0.0258658 1.01075 0.118574
H9 H -0.12148 1.36555 0.554516
H10 H -0.211037 1.23697 0.511246
H11 H -0.22553 1.48516 0.285795
H12 H -0.156272 1.62024 0.35679
H13 H -0.383041 1.69481 0.26667
H14 H -0.430551 1.63087 0.769872
H15 H -0.264563 1.49928 0.661525
H16 H 0.247444 1.0342 0.138182
H17 H 0.519265 0.853431 -0.0407944

#END
