# Supplementary material for: Report on the sixth blind test of organic crystal structure prediction methods
Source: Acta Crystallogr B Struct Sci Cryst Eng Mater. 2016 Aug 1;72(Pt 4):439–59. doi: 10.1107/S2052520616007447 (PMC4971545; doi:10.1107/S2052520616007447)
Supplement: Supplementary file 2 [file b-72-00439-sup2.zip › Group_18_Price/XXIII-2_Price.cif]

########################################################
#                                                      #
# Blind Test Submission for XXIII                      #
#                                                      #
# Sarah (Sally) L. Price & Louise S. Price             #
# Department of Chemistry                              #
# UCL                                                  #
#                                                      #
# List2, 100 low energy structures following           #
# minimization within PCM and including free energy,   #
# after manually removing closely related structures   #
#                                                      #
########################################################

data_XXIII_List2_1_Price_A1361
_database_code_CSD               UNKNWN
_symmetry_cell_setting           monoclinic
_symmetry_space_group_name_H-M   'P 21/c'
_symmetry_Int_Tables_number      14
loop_
_symmetry_equiv_pos_site_id
_symmetry_equiv_pos_as_xyz
1 x,y,z
2 -x,1/2+y,1/2-z
3 -x,-y,-z
4 x,1/2-y,1/2+z
_cell_length_a                   7.7461
_cell_length_b                   34.0659
_cell_length_c                   7.2801
_cell_angle_alpha                90
_cell_angle_beta                 71.5021
_cell_angle_gamma                90
_cell_volume                     1821.81
loop_
_atom_site_label
_atom_site_type_symbol
_atom_site_fract_x
_atom_site_fract_y
_atom_site_fract_z
C1 C 0.126094 0.962825 0.0370951
C2 C 0.0108401 0.937106 -0.0262176
C3 C 0.0700623 0.925588 -0.222388
C4 C 0.231692 0.93944 -0.349482
C5 C 0.342313 0.965363 -0.288658
C6 C 0.288946 0.976401 -0.0961764
C7 C 0.0775385 0.97527 0.240121
C8 C -0.297792 0.90499 0.0796798
C9 C -0.346065 0.905953 -0.0900079
C10 C -0.501112 0.88639 -0.0984228
C11 C -0.613479 0.865638 0.0594132
C12 C -0.566314 0.86544 0.229604
C13 C -0.411547 0.884444 0.239717
C14 C -0.780823 0.84484 0.0462602
C15 C -0.773645 0.800164 0.0629825
C16 C -0.943983 0.779002 0.0587674
C17 C -0.947788 0.737998 0.0635963
C18 C -1.10043 0.716969 0.0602272
C19 C -1.2553 0.736952 0.0512864
C20 C -1.25317 0.777721 0.0457694
C21 C -1.09961 0.798444 0.049299
N1 N -0.147276 0.923908 0.105017
O1 O -0.0588972 0.965599 0.371678
O2 O 0.200415 0.999627 0.274156
CL1 Cl -1.0944 0.666219 0.0669957
CL2 Cl -1.44841 0.712023 0.0466406
H1 H -0.00881207 0.904344 -0.272429
H2 H 0.272942 0.929548 -0.499076
H3 H 0.46837 0.976272 -0.389605
H4 H 0.373239 0.996012 -0.0439462
H5 H -0.267672 0.923212 -0.213207
H6 H -0.536061 0.887786 -0.23163
H7 H -0.652096 0.850083 0.356889
H8 H -0.376306 0.883541 0.372755
H9 H -0.802578 0.852611 -0.0908409
H10 H -0.899934 0.85581 0.161938
H11 H -0.746386 0.792493 0.197642
H12 H -0.656853 0.788898 -0.0542719
H13 H -0.8293 0.721743 0.0703548
H14 H -1.37335 0.793138 0.0384678
H15 H -1.10329 0.830237 0.044247
H16 H -0.161611 0.932938 0.242547
H17 H 0.152178 1.00803 0.407606

#END

data_XXIII_List2_2_Price_A70
_database_code_CSD               UNKNWN
_symmetry_cell_setting           triclinic
_symmetry_space_group_name_H-M   'P -1'
_symmetry_Int_Tables_number      2
loop_
_symmetry_equiv_pos_site_id
_symmetry_equiv_pos_as_xyz
1 x,y,z
2 -x,-y,-z
_cell_length_a                   8.0893
_cell_length_b                   7.161
_cell_length_c                   18.9263
_cell_angle_alpha                93.6985
_cell_angle_beta                 108.495
_cell_angle_gamma                61.7213
_cell_volume                     910.796
loop_
_atom_site_label
_atom_site_type_symbol
_atom_site_fract_x
_atom_site_fract_y
_atom_site_fract_z
C1 C 0.0505731 0.0378135 0.92127
C2 C -0.117969 0.0185515 0.876202
C3 C -0.0867384 -0.183967 0.853665
C4 C 0.101121 -0.35818 0.875417
C5 C 0.266474 -0.340271 0.920391
C6 C 0.239161 -0.143059 0.942603
C7 C 0.027406 0.242605 0.948145
C8 C -0.483917 0.203966 0.812822
C9 C -0.616286 0.366005 0.75436
C10 C -0.801446 0.385316 0.714813
C11 C -0.860674 0.243267 0.730918
C12 C -0.727843 0.0832977 0.790069
C13 C -0.543307 0.0638854 0.830833
C14 C -1.0646 0.270683 0.688244
C15 C -1.07128 0.0638838 0.666556
C16 C -1.27916 0.0949342 0.630275
C17 C -1.3301 -0.0538277 0.64681
C18 C -1.519 -0.0320538 0.612579
C19 C -1.66303 0.142106 0.560103
C20 C -1.61382 0.291417 0.542831
C21 C -1.42499 0.267895 0.577253
N1 N -0.301391 0.194671 0.85317
O1 O -0.127702 0.411632 0.933413
O2 O 0.198863 0.231204 0.99316
CL1 Cl -1.57002 -0.223594 0.636625
CL2 Cl -1.90017 0.177773 0.516072
H1 H -0.211607 -0.20098 0.8173
H2 H 0.119606 -0.511341 0.856519
H3 H 0.413293 -0.478151 0.937348
H4 H 0.364463 -0.124037 0.977384
H5 H -0.572011 0.475867 0.739834
H6 H -0.901616 0.51266 0.669516
H7 H -0.769508 -0.0272018 0.806138
H8 H -0.445813 -0.0579505 0.877854
H9 H -1.12672 0.380792 0.637921
H10 H -1.1632 0.349793 0.721825
H11 H -0.998196 -0.051659 0.716095
H12 H -0.984678 -0.0090565 0.628526
H13 H -1.22145 -0.190918 0.687476
H14 H -1.72576 0.426384 0.501887
H15 H -1.39206 0.386971 0.561953
H16 H -0.301178 0.333059 0.869097
H17 H 0.167727 0.369069 1.01155

#END

data_XXIII_List2_3_Price_A6494
_database_code_CSD               UNKNWN
_symmetry_cell_setting           monoclinic
_symmetry_space_group_name_H-M   'P 21'
_symmetry_Int_Tables_number      4
loop_
_symmetry_equiv_pos_site_id
_symmetry_equiv_pos_as_xyz
1 x,y,z
2 -x,1/2+y,1/2-z
_cell_length_a                   8.158
_cell_length_b                   36.5837
_cell_length_c                   7.0326
_cell_angle_alpha                90
_cell_angle_beta                 62.2145
_cell_angle_gamma                90
_cell_volume                     1856.88
loop_
_atom_site_label
_atom_site_type_symbol
_atom_site_fract_x
_atom_site_fract_y
_atom_site_fract_z
C1 C 0.370675 0.0312645 0.0056414
C2 C 0.244351 0.0531632 -0.0323028
C3 C 0.298146 0.0643188 -0.245316
C4 C 0.466787 0.0538604 -0.411813
C5 C 0.589973 0.0319764 -0.375428
C6 C 0.540531 0.0210284 -0.167762
C7 C 0.321064 0.0178773 0.222217
C8 C -0.063459 0.0840934 0.130756
C9 C -0.145786 0.11219 0.280304
C10 C -0.294919 0.13153 0.287148
C11 C -0.365174 0.1241 0.144097
C12 C -0.282421 0.0958168 -0.00388036
C13 C -0.134924 0.0758717 -0.0105156
C14 C -0.531019 0.144844 0.15993
C15 C -0.519282 0.157534 -0.0538691
C16 C -0.697576 0.174243 -0.0285868
C17 C -0.766529 0.165503 -0.170714
C18 C -0.928183 0.181329 -0.153416
C19 C -1.02521 0.206702 0.00866172
C20 C -0.95693 0.215836 0.15088
C21 C -0.795743 0.199927 0.132191
N1 N 0.0815505 0.0643477 0.136217
O1 O 0.17812 0.024703 0.38636
O2 O 0.451643 -0.00373349 0.228796
CL1 Cl -1.0043 0.168714 -0.336258
CL2 Cl -1.22689 0.22715 0.0386383
H1 H 0.207246 0.0820456 -0.276941
H2 H 0.503908 0.0631737 -0.573602
H3 H 0.721869 0.0238356 -0.507323
H4 H 0.633164 0.00409402 -0.134411
H5 H -0.0909849 0.118831 0.390327
H6 H -0.356878 0.153244 0.404993
H7 H -0.335896 0.0884778 -0.114314
H8 H -0.077195 0.0532955 -0.122448
H9 H -0.554221 0.168454 0.265199
H10 H -0.655067 0.127649 0.241991
H11 H -0.482991 0.134508 -0.165678
H12 H -0.405958 0.177372 -0.129477
H13 H -0.694471 0.145835 -0.298579
H14 H -1.03199 0.235687 0.276307
H15 H -0.746156 0.207933 0.245028
H16 H 0.0660838 0.0565668 0.282601
H17 H 0.403672 -0.0126153 0.374506
C22 C 0.12505 0.953906 0.992611
C23 C 0.250787 0.931816 1.03053
C24 C 0.197035 0.92074 1.24367
C25 C 0.0288747 0.931411 1.41025
C26 C -0.0937678 0.95346 1.37385
C27 C -0.0443364 0.964345 1.16609
C28 C 0.174596 0.967187 0.77585
C29 C 0.558918 0.900999 0.86741
C30 C 0.643848 0.873235 0.716242
C31 C 0.793756 0.854192 0.709366
C32 C 0.862583 0.861596 0.853782
C33 C 0.777415 0.889584 1.00321
C34 C 0.629039 0.909228 1.00999
C35 C 1.02909 0.841176 0.838461
C36 C 1.0173 0.828625 1.05247
C37 C 1.19477 0.811532 1.02738
C38 C 1.26436 0.820226 1.16898
C39 C 1.42511 0.804066 1.1523
C40 C 1.5205 0.778399 0.991443
C41 C 1.45153 0.76931 0.849825
C42 C 1.29125 0.785551 0.867871
N2 N 0.413186 0.920469 0.861959
O3 O 0.317469 0.9603 0.61174
O4 O 0.0441447 0.988813 0.769109
CL3 Cl 1.50212 0.816648 1.33439
CL4 Cl 1.721 0.757538 0.96234
H18 H 0.287425 0.902878 1.27535
H19 H -0.00827712 0.922142 1.57213
H20 H -0.225264 0.961774 1.50581
H21 H -0.136587 0.981396 1.13272
H22 H 0.590351 0.866594 0.604981
H23 H 0.857528 0.832722 0.590259
H24 H 0.829593 0.89693 1.11484
H25 H 0.569572 0.931587 1.12315
H26 H 1.05334 0.817526 0.733186
H27 H 1.15257 0.858526 0.756582
H28 H 0.982611 0.851768 1.16325
H29 H 0.902905 0.809041 1.12922
H30 H 1.19355 0.840117 1.29588
H31 H 1.5253 0.749228 0.725382
H32 H 1.24104 0.777565 0.755574
H33 H 0.429352 0.928572 0.715755
H34 H 0.0922826 0.997709 0.62341

#END

data_XXIII_List2_4_Price_A691
_database_code_CSD               UNKNWN
_symmetry_cell_setting           triclinic
_symmetry_space_group_name_H-M   'P -1'
_symmetry_Int_Tables_number      2
loop_
_symmetry_equiv_pos_site_id
_symmetry_equiv_pos_as_xyz
1 x,y,z
2 -x,-y,-z
_cell_length_a                   17.7264
_cell_length_b                   7.7037
_cell_length_c                   7.3354
_cell_angle_alpha                68.5044
_cell_angle_beta                 84.4943
_cell_angle_gamma                82.5277
_cell_volume                     922.858
loop_
_atom_site_label
_atom_site_type_symbol
_atom_site_fract_x
_atom_site_fract_y
_atom_site_fract_z
C1 C 0.574148 0.85635 0.454908
C2 C 0.622549 0.966761 0.501714
C3 C 0.645139 0.904207 0.696467
C4 C 0.620101 0.74384 0.837434
C5 C 0.57144 0.63793 0.792625
C6 C 0.549564 0.694828 0.60203
C7 C 0.548728 0.910544 0.255254
C8 C 0.684748 1.26744 0.365147
C9 C 0.682225 1.32396 0.526684
C10 C 0.721178 1.47295 0.517084
C11 C 0.763139 1.57181 0.348593
C12 C 0.763997 1.51716 0.186245
C13 C 0.726211 1.36795 0.194112
C14 C 0.804561 1.73388 0.339562
C15 C 0.891094 1.69846 0.312564
C16 C 0.934612 1.86354 0.284056
C17 C 1.01399 1.84457 0.259287
C18 C 1.0566 1.9919 0.233039
C19 C 1.02011 2.16456 0.231484
C20 C 0.941154 2.18502 0.256803
C21 C 0.899077 2.03669 0.282913
N1 N 0.646965 1.12278 0.35704
O1 O 0.566233 1.04613 0.112868
O2 O 0.50167 0.794755 0.237712
CL1 Cl 1.15475 1.95664 0.202891
CL2 Cl 1.07033 2.35253 0.199382
H1 H 0.68505 0.97909 0.734259
H2 H 0.639435 0.699703 0.985345
H3 H 0.551738 0.512868 0.904426
H4 H 0.512503 0.61454 0.562144
H5 H 0.647564 1.25711 0.657831
H6 H 0.717875 1.51424 0.644649
H7 H 0.794918 1.5927 0.0505866
H8 H 0.728457 1.32674 0.066796
H9 H 0.78998 1.7661 0.473135
H10 H 0.784071 1.85889 0.216776
H11 H 0.90482 1.65408 0.186042
H12 H 0.912203 1.57881 0.439499
H13 H 1.044 1.7121 0.259935
H14 H 0.912852 2.31886 0.256063
H15 H 0.837622 2.05834 0.302836
H16 H 0.629858 1.13951 0.222376
H17 H 0.484563 0.84831 0.105351

#END

data_XXIII_List2_5_Price_A3457
_database_code_CSD               UNKNWN
_symmetry_cell_setting           triclinic
_symmetry_space_group_name_H-M   'P -1'
_symmetry_Int_Tables_number      2
loop_
_symmetry_equiv_pos_site_id
_symmetry_equiv_pos_as_xyz
1 x,y,z
2 -x,-y,-z
_cell_length_a                   8.7512
_cell_length_b                   6.8511
_cell_length_c                   17.6234
_cell_angle_alpha                102.866
_cell_angle_beta                 91.1684
_cell_angle_gamma                64.7111
_cell_volume                     928.018
loop_
_atom_site_label
_atom_site_type_symbol
_atom_site_fract_x
_atom_site_fract_y
_atom_site_fract_z
C1 C 0.345839 0.563734 0.0774694
C2 C 0.44858 0.656146 0.12085
C3 C 0.378808 0.889269 0.147238
C4 C 0.217606 1.02305 0.130873
C5 C 0.118028 0.932825 0.0872774
C6 C 0.183014 0.704708 0.0615532
C7 C 0.407737 0.322474 0.0498526
C8 C 0.722433 0.567361 0.183349
C9 C 0.767139 0.740387 0.182975
C10 C 0.885782 0.772131 0.23157
C11 C 0.966856 0.631651 0.280821
C12 C 0.924798 0.455787 0.279533
C13 C 0.804649 0.424496 0.232254
C14 C 1.09919 0.662836 0.331384
C15 C 1.27997 0.528241 0.290581
C16 C 1.41031 0.565168 0.341369
C17 C 1.52654 0.3947 0.372255
C18 C 1.6466 0.426565 0.420138
C19 C 1.65207 0.632368 0.43776
C20 C 1.53673 0.803463 0.406742
C21 C 1.41769 0.770089 0.359176
N1 N 0.608618 0.518412 0.134879
O1 O 0.546331 0.180976 0.0595794
O2 O 0.294227 0.262462 0.0116877
CL1 Cl 1.78717 0.207788 0.456606
CL2 Cl 1.79838 0.681298 0.496771
H1 H 0.451308 0.964032 0.182581
H2 H 0.168242 1.20192 0.152746
H3 H -0.00790917 1.03929 0.074288
H4 H 0.108297 0.629351 0.028334
H5 H 0.711967 0.847538 0.14316
H6 H 0.917115 0.908955 0.230314
H7 H 0.985505 0.342876 0.31716
H8 H 0.771555 0.289168 0.233323
H9 H 1.0718 0.839233 0.347895
H10 H 1.09471 0.613137 0.385972
H11 H 1.30898 0.351456 0.274886
H12 H 1.28421 0.576557 0.235634
H13 H 1.52518 0.232966 0.359306
H14 H 1.54234 0.962556 0.4203
H15 H 1.32981 0.9055 0.335259
H16 H 0.633429 0.354893 0.117497
H17 H 0.346498 0.101949 -0.00409208

#END

data_XXIII_List2_6_Price_A72
_database_code_CSD               UNKNWN
_symmetry_cell_setting           monoclinic
_symmetry_space_group_name_H-M   'P 21/n'
_symmetry_Int_Tables_number      14
loop_
_symmetry_equiv_pos_site_id
_symmetry_equiv_pos_as_xyz
1 x,y,z
2 1/2-x,1/2+y,1/2-z
3 -x,-y,-z
4 1/2+x,1/2-y,1/2+z
_cell_length_a                   13.0312
_cell_length_b                   10.1385
_cell_length_c                   14.6404
_cell_angle_alpha                90
_cell_angle_beta                 70.3899
_cell_angle_gamma                90
_cell_volume                     1822.05
loop_
_atom_site_label
_atom_site_type_symbol
_atom_site_fract_x
_atom_site_fract_y
_atom_site_fract_z
C1 C 0.0198589 0.421318 0.724691
C2 C 0.12238 0.414278 0.739353
C3 C 0.122837 0.386323 0.83359
C4 C 0.0268537 0.362891 0.908727
C5 C -0.0738587 0.367099 0.894176
C6 C -0.076139 0.397596 0.802947
C7 C 0.0132542 0.459711 0.630299
C8 C 0.3236 0.412866 0.661856
C9 C 0.355307 0.29202 0.690288
C10 C 0.463218 0.269975 0.681861
C11 C 0.543426 0.365673 0.643134
C12 C 0.51147 0.484591 0.612887
C13 C 0.403263 0.508716 0.622674
C14 C 0.660655 0.339606 0.63279
C15 C 0.712936 0.222503 0.566544
C16 C 0.823087 0.190109 0.573171
C17 C 0.918757 0.211959 0.495816
C18 C 1.02048 0.182856 0.502571
C19 C 1.028 0.130098 0.588123
C20 C 0.932612 0.107026 0.665819
C21 C 0.831887 0.136484 0.6583
N1 N 0.216616 0.437604 0.664307
O1 O 0.0902406 0.480262 0.556064
O2 O -0.089801 0.473536 0.6315
CL1 Cl 1.1359 0.212952 0.403508
CL2 Cl 1.15168 0.0917345 0.601016
H1 H 0.200009 0.384479 0.846549
H2 H 0.0302934 0.341823 0.980427
H3 H -0.148832 0.348344 0.953563
H4 H -0.153145 0.404046 0.789977
H5 H 0.294688 0.215443 0.718705
H6 H 0.485421 0.17561 0.705284
H7 H 0.572183 0.560447 0.581894
H8 H 0.379422 0.602542 0.60007
H9 H 0.666271 0.320713 0.704816
H10 H 0.709499 0.428251 0.605769
H11 H 0.719693 0.245144 0.491634
H12 H 0.659762 0.135985 0.588057
H13 H 0.915433 0.252602 0.428248
H14 H 0.938741 0.0651894 0.731991
H15 H 0.758764 0.116689 0.719709
H16 H 0.205332 0.464295 0.601344
H17 H -0.0868187 0.495738 0.566431

#END

data_XXIII_List2_7_Price_A424
_database_code_CSD               UNKNWN
_symmetry_cell_setting           triclinic
_symmetry_space_group_name_H-M   'P -1'
_symmetry_Int_Tables_number      2
loop_
_symmetry_equiv_pos_site_id
_symmetry_equiv_pos_as_xyz
1 x,y,z
2 -x,-y,-z
_cell_length_a                   11.9233
_cell_length_b                   19.716
_cell_length_c                   4.5664
_cell_angle_alpha                102.277
_cell_angle_beta                 96.3051
_cell_angle_gamma                61.4906
_cell_volume                     921.682
loop_
_atom_site_label
_atom_site_type_symbol
_atom_site_fract_x
_atom_site_fract_y
_atom_site_fract_z
C1 C 0.183375 0.542262 0.113367
C2 C 0.278568 0.483713 -0.0932938
C3 C 0.347998 0.507192 -0.242296
C4 C 0.325375 0.584353 -0.186701
C5 C 0.233916 0.641598 0.0200528
C6 C 0.163768 0.619952 0.165668
C7 C 0.104371 0.522959 0.270189
C8 C 0.376578 0.344509 -0.357157
C9 C 0.502813 0.325524 -0.407251
C10 C 0.574764 0.261838 -0.625363
C11 C 0.525459 0.21421 -0.795866
C12 C 0.400512 0.232395 -0.737834
C13 C 0.326812 0.296477 -0.524012
C14 C 0.604234 0.144294 -1.02765
C15 C 0.673447 0.0668534 -0.905848
C16 C 0.731356 -0.00294885 -1.15504
C17 C 0.854064 -0.029581 -1.25658
C18 C 0.906643 -0.0924396 -1.49369
C19 C 0.835823 -0.130043 -1.63472
C20 C 0.713117 -0.10387 -1.53497
C21 C 0.661742 -0.0411463 -1.29844
N1 N 0.300326 0.407338 -0.137301
O1 O 0.110543 0.458172 0.244908
O2 O 0.0189033 0.585248 0.454017
CL1 Cl 1.05972 -0.122798 -1.60769
CL2 Cl 0.896917 -0.208552 -1.92945
H1 H 0.417267 0.464783 -0.409193
H2 H 0.380187 0.600273 -0.307905
H3 H 0.217578 0.701866 0.0639844
H4 H 0.0910485 0.66323 0.32456
H5 H 0.545969 0.359112 -0.269548
H6 H 0.672402 0.248488 -0.661679
H7 H 0.359146 0.196426 -0.866275
H8 H 0.228934 0.310588 -0.487138
H9 H 0.674908 0.154037 -1.12189
H10 H 0.54237 0.137319 -1.21495
H11 H 0.60477 0.0612899 -0.784494
H12 H 0.746708 0.0691119 -0.742682
H13 H 0.911256 -0.00157106 -1.1499
H14 H 0.658883 -0.133542 -1.64471
H15 H 0.566025 -0.0218385 -1.2232
H16 H 0.234373 0.401055 -0.037688
H17 H -0.0249924 0.566809 0.556805

#END

data_XXIII_List2_8_Price_A771
_database_code_CSD               UNKNWN
_symmetry_cell_setting           orthorhombic
_symmetry_space_group_name_H-M   'P 21 21 21'
_symmetry_Int_Tables_number      19
loop_
_symmetry_equiv_pos_site_id
_symmetry_equiv_pos_as_xyz
1 x,y,z
2 1/2+x,1/2-y,-z
3 -x,1/2+y,1/2-z
4 1/2-x,-y,1/2+z
_cell_length_a                   33.5213
_cell_length_b                   4.5965
_cell_length_c                   11.6042
_cell_angle_alpha                90
_cell_angle_beta                 90
_cell_angle_gamma                90
_cell_volume                     1787.98
loop_
_atom_site_label
_atom_site_type_symbol
_atom_site_fract_x
_atom_site_fract_y
_atom_site_fract_z
C1 C 0.480923 0.20278 0.970278
C2 C 0.511927 0.38277 1.01456
C3 C 0.502544 0.574954 1.10516
C4 C 0.464272 0.588911 1.14923
C5 C 0.433833 0.410784 1.10692
C6 C 0.442509 0.220981 1.01814
C7 C 0.48816 -0.00186116 0.875592
C8 C 0.581194 0.557054 0.985018
C9 C 0.595142 0.64158 1.09373
C10 C 0.626759 0.835706 1.10299
C11 C 0.645845 0.946936 1.00541
C12 C 0.632368 0.855851 0.897482
C13 C 0.600399 0.665386 0.887019
C14 C 0.681163 1.14676 1.01825
C15 C 0.720275 0.979268 1.04017
C16 C 0.755306 1.18183 1.05229
C17 C 0.775988 1.27778 0.95519
C18 C 0.807615 1.47259 0.964396
C19 C 0.819054 1.57553 1.07285
C20 C 0.798586 1.48117 1.17032
C21 C 0.767095 1.28684 1.15997
N1 N 0.549985 0.355637 0.971346
O1 O 0.519721 -0.03702 0.824318
O2 O 0.455869 -0.160947 0.847947
CL1 Cl 0.832231 1.58229 0.840792
CL2 Cl 0.858262 1.81699 1.08848
H1 H 0.525229 0.719891 1.13826
H2 H 0.458041 0.74185 1.21835
H3 H 0.403982 0.421572 1.14273
H4 H 0.419439 0.0813323 0.983143
H5 H 0.582117 0.547496 1.17075
H6 H 0.637109 0.899589 1.18816
H7 H 0.646779 0.938085 0.820082
H8 H 0.589774 0.600835 0.802323
H9 H 0.676213 1.29865 1.08969
H10 H 0.684685 1.27996 0.940551
H11 H 0.725287 0.82708 0.96894
H12 H 0.717033 0.847459 1.11829
H13 H 0.767723 1.1997 0.870144
H14 H 0.807769 1.56142 1.25414
H15 H 0.751579 1.21475 1.23709
H16 H 0.551329 0.224485 0.900756
H17 H 0.464584 -0.298443 0.790058

#END

data_XXIII_List2_9_Price_A191
_database_code_CSD               UNKNWN
_symmetry_cell_setting           monoclinic
_symmetry_space_group_name_H-M   'A 2/n'
_symmetry_Int_Tables_number      15
loop_
_symmetry_equiv_pos_site_id
_symmetry_equiv_pos_as_xyz
1 x,y,z
2 1/2-x,y,1/2-z
3 x,1/2+y,1/2+z
4 1/2-x,1/2+y,-z
5 -x,-y,-z
6 1/2+x,-y,1/2+z
7 -x,1/2-y,1/2-z
8 1/2+x,1/2-y,z
_cell_length_a                   23.9124
_cell_length_b                   4.5239
_cell_length_c                   34.7564
_cell_angle_alpha                90
_cell_angle_beta                 83.6146
_cell_angle_gamma                90
_cell_volume                     3736.53
loop_
_atom_site_label
_atom_site_type_symbol
_atom_site_fract_x
_atom_site_fract_y
_atom_site_fract_z
C1 C 0.886665 0.968972 0.0158983
C2 C 0.868931 1.15854 -0.0131947
C3 C 0.822018 1.34212 -0.0030275
C4 C 0.793832 1.33674 0.0339099
C5 C 0.810463 1.14781 0.0623307
C6 C 0.85669 0.968176 0.0530307
C7 C 0.936149 0.777455 0.0081861
C8 C 0.892466 1.34821 -0.0803856
C9 C 0.941818 1.46025 -0.100626
C10 C 0.939448 1.64471 -0.132317
C11 C 0.888083 1.72571 -0.144858
C12 C 0.839114 1.60877 -0.12493
C13 C 0.840902 1.42014 -0.0935331
C14 C 0.885644 1.92219 -0.179582
C15 C 0.8867 1.7464 -0.217669
C16 C 0.888492 1.94929 -0.252109
C17 C 0.838909 2.04929 -0.265345
C18 C 0.839914 2.24467 -0.296361
C19 C 0.891379 2.34408 -0.314805
C20 C 0.941138 2.24524 -0.301778
C21 C 0.939632 2.05057 -0.27083
N1 N 0.897224 1.15135 -0.0497803
O1 O 0.966353 0.755681 -0.0225248
O2 O 0.946668 0.618322 0.0392243
CL1 Cl 0.776838 2.35911 -0.311463
CL2 Cl 0.894967 2.58589 -0.353539
H1 H 0.808863 1.49576 -0.0241248
H2 H 0.758108 1.48345 0.0406988
H3 H 0.787836 1.14327 0.091156
H4 H 0.870944 0.821798 0.0746194
H5 H 0.982146 1.40429 -0.0908932
H6 H 0.978399 1.73078 -0.147329
H7 H 0.798524 1.66347 -0.134424
H8 H 0.802333 1.32225 -0.079815
H9 H 0.921347 2.0757 -0.182122
H10 H 0.847545 2.05871 -0.175948
H11 H 0.849648 1.6027 -0.216221
H12 H 0.923612 1.60121 -0.220589
H13 H 0.798383 1.97426 -0.251611
H14 H 0.980946 2.3224 -0.316335
H15 H 0.978932 1.97507 -0.261218
H16 H 0.932924 1.02715 -0.051313
H17 H 0.977937 0.488151 0.031421

#END

data_XXIII_List2_10_Price_A4890
_database_code_CSD               UNKNWN
_symmetry_cell_setting           monoclinic
_symmetry_space_group_name_H-M   'P 21/c'
_symmetry_Int_Tables_number      14
loop_
_symmetry_equiv_pos_site_id
_symmetry_equiv_pos_as_xyz
1 x,y,z
2 -x,1/2+y,1/2-z
3 -x,-y,-z
4 x,1/2-y,1/2+z
_cell_length_a                   4.5093
_cell_length_b                   15.5881
_cell_length_c                   28.1433
_cell_angle_alpha                90
_cell_angle_beta                 112.823
_cell_angle_gamma                90
_cell_volume                     1823.35
loop_
_atom_site_label
_atom_site_type_symbol
_atom_site_fract_x
_atom_site_fract_y
_atom_site_fract_z
C1 C 0.820135 0.309435 0.561353
C2 C 0.982104 0.249238 0.541633
C3 C 1.13326 0.178663 0.572912
C4 C 1.12094 0.167361 0.620846
C5 C 0.956741 0.225083 0.639805
C6 C 0.811196 0.295487 0.61006
C7 C 0.668464 0.386989 0.532543
C8 C 1.07741 0.210664 0.461708
C9 C 1.09811 0.121017 0.4637
C10 C 1.19357 0.0762482 0.429255
C11 C 1.2704 0.117546 0.391606
C12 C 1.24484 0.207085 0.38943
C13 C 1.15237 0.252727 0.423602
C14 C 1.36416 0.0697243 0.353103
C15 C 1.07189 0.0519688 0.302628
C16 C 1.16614 0.0185925 0.260286
C17 C 1.23262 -0.0682845 0.257785
C18 C 1.33 -0.0997482 0.219849
C19 C 1.36328 -0.0439505 0.183376
C20 C 1.29763 0.042931 0.185648
C21 C 1.20071 0.0736864 0.223637
N1 N 0.981646 0.262516 0.493486
O1 O 0.686888 0.412764 0.492709
O2 O 0.497451 0.429921 0.554702
CL1 Cl 1.40681 -0.208398 0.218847
CL2 Cl 1.48242 -0.0795376 0.135308
H1 H 1.27236 0.134554 0.56014
H2 H 1.24394 0.112602 0.644014
H3 H 0.946495 0.215572 0.677315
H4 H 0.686685 0.342089 0.624194
H5 H 1.02791 0.085268 0.490662
H6 H 1.2065 0.00661189 0.431873
H7 H 1.30266 0.241985 0.360649
H8 H 1.14021 0.322352 0.421546
H9 H 1.48161 0.00887575 0.36936
H10 H 1.54074 0.107366 0.343997
H11 H 0.935784 0.1117 0.289967
H12 H 0.910732 0.0065975 0.310463
H13 H 1.20739 -0.113125 0.285509
H14 H 1.32278 0.0859394 0.157136
H15 H 1.14967 0.141652 0.224602
H16 H 0.893244 0.321203 0.478921
H17 H 0.42178 0.482786 0.535945

#END

data_XXIII_List2_11_Price_A5191
_database_code_CSD               UNKNWN
_symmetry_cell_setting           monoclinic
_symmetry_space_group_name_H-M   'P 21/a'
_symmetry_Int_Tables_number      14
loop_
_symmetry_equiv_pos_site_id
_symmetry_equiv_pos_as_xyz
1 x,y,z
2 1/2-x,1/2+y,-z
3 -x,-y,-z
4 1/2+x,1/2-y,z
_cell_length_a                   11.0418
_cell_length_b                   13.6968
_cell_length_c                   12.3576
_cell_angle_alpha                90
_cell_angle_beta                 77.7483
_cell_angle_gamma                90
_cell_volume                     1826.37
loop_
_atom_site_label
_atom_site_type_symbol
_atom_site_fract_x
_atom_site_fract_y
_atom_site_fract_z
C1 C 0.953325 0.242331 0.570547
C2 C 0.873394 0.304221 0.524174
C3 C 0.864118 0.402728 0.557947
C4 C 0.932423 0.438661 0.630869
C5 C 1.0134 0.378902 0.673644
C6 C 1.02163 0.281484 0.643964
C7 C 0.962605 0.137461 0.545747
C8 C 0.742398 0.309617 0.380583
C9 C 0.66042 0.249842 0.337774
C10 C 0.593793 0.286093 0.263475
C11 C 0.606154 0.383197 0.227539
C12 C 0.690044 0.441395 0.268159
C13 C 0.758442 0.405947 0.34219
C14 C 0.530147 0.423825 0.150037
C15 C 0.390126 0.417238 0.20106
C16 C 0.311241 0.48358 0.14743
C17 C 0.312975 0.584047 0.166055
C18 C 0.24323 0.647707 0.116191
C19 C 0.170025 0.611405 0.0458341
C20 C 0.168035 0.511347 0.0267078
C21 C 0.238002 0.448318 0.0768877
N1 N 0.809721 0.265423 0.450642
O1 O 0.906169 0.0927452 0.486183
O2 O 1.0427 0.0910344 0.595991
CL1 Cl 0.249276 0.771327 0.143775
CL2 Cl 0.0817323 0.688005 -0.0176512
H1 H 0.79872 0.450137 0.529834
H2 H 0.921537 0.514887 0.655395
H3 H 1.06738 0.407814 0.730145
H4 H 1.08169 0.232811 0.677648
H5 H 0.648721 0.174217 0.364667
H6 H 0.531149 0.237417 0.23244
H7 H 0.704268 0.51661 0.240093
H8 H 0.82721 0.452718 0.366327
H9 H 0.550131 0.385586 0.0702083
H10 H 0.555482 0.500381 0.13217
H11 H 0.376338 0.436304 0.289011
H12 H 0.358644 0.341652 0.198175
H13 H 0.368644 0.614015 0.220737
H14 H 0.110965 0.483609 -0.0278706
H15 H 0.235092 0.370417 0.0610257
H16 H 0.818343 0.191449 0.44449
H17 H 1.04735 0.0238287 0.571518

#END

data_XXIII_List2_12_Price_A272
_database_code_CSD               UNKNWN
_symmetry_cell_setting           triclinic
_symmetry_space_group_name_H-M   'P -1'
_symmetry_Int_Tables_number      2
loop_
_symmetry_equiv_pos_site_id
_symmetry_equiv_pos_as_xyz
1 x,y,z
2 -x,-y,-z
_cell_length_a                   13.3856
_cell_length_b                   10.6812
_cell_length_c                   7.2602
_cell_angle_alpha                65.3014
_cell_angle_beta                 98.6915
_cell_angle_gamma                81.3696
_cell_volume                     905.582
loop_
_atom_site_label
_atom_site_type_symbol
_atom_site_fract_x
_atom_site_fract_y
_atom_site_fract_z
C1 C 0.0168807 0.30699 0.0276941
C2 C -0.056338 0.225925 0.104233
C3 C -0.0513299 0.168213 0.319974
C4 C 0.0224398 0.188862 0.452877
C5 C 0.0941701 0.268321 0.378476
C6 C 0.0901136 0.326671 0.167344
C7 C 0.011041 0.380982 -0.196706
C8 C -0.191322 0.109312 0.014428
C9 C -0.191867 0.0197714 -0.0817839
C10 C -0.259002 -0.070365 -0.0494556
C11 C -0.326755 -0.075744 0.0812726
C12 C -0.326083 0.014354 0.175505
C13 C -0.260555 0.107198 0.141266
C14 C -0.396639 -0.177786 0.119715
C15 C -0.335506 -0.331317 0.258059
C16 C -0.393787 -0.446116 0.287175
C17 C -0.500075 -0.417567 0.204038
C18 C -0.551209 -0.526669 0.234264
C19 C -0.495696 -0.667716 0.349878
C20 C -0.389236 -0.697542 0.434018
C21 C -0.339314 -0.588301 0.402868
N1 N -0.125183 0.202756 -0.0310688
O1 O -0.052413 0.380568 -0.33671
O2 O 0.0851559 0.453691 -0.240146
CL1 Cl -0.683467 -0.483332 0.126308
CL2 Cl -0.555962 -0.80629 0.39109
H1 H -0.104057 0.103026 0.383256
H2 H 0.02414 0.141712 0.618419
H3 H 0.151461 0.284585 0.483762
H4 H 0.143984 0.390129 0.104638
H5 H -0.138809 0.0216347 -0.181825
H6 H -0.258615 -0.138164 -0.127125
H7 H -0.379363 0.014225 0.274755
H8 H -0.265126 0.180951 0.208378
H9 H -0.436957 -0.168306 -0.0305901
H10 H -0.45701 -0.149043 0.191148
H11 H -0.30052 -0.341646 0.412162
H12 H -0.269259 -0.352706 0.194196
H13 H -0.54582 -0.309219 0.113669
H14 H -0.346455 -0.807438 0.523727
H15 H -0.256239 -0.613797 0.469609
H16 H -0.117522 0.248932 -0.180744
H17 H 0.0707527 0.509146 -0.389902

#END

data_XXIII_List2_13_Price_A63
_database_code_CSD               UNKNWN
_symmetry_cell_setting           monoclinic
_symmetry_space_group_name_H-M   'I 2/a'
_symmetry_Int_Tables_number      15
loop_
_symmetry_equiv_pos_site_id
_symmetry_equiv_pos_as_xyz
1 x,y,z
2 1/2-x,y,-z
3 1/2+x,1/2+y,1/2+z
4 -x,1/2+y,1/2-z
5 -x,-y,-z
6 1/2+x,-y,z
7 1/2-x,1/2-y,1/2-z
8 x,1/2-y,1/2+z
_cell_length_a                   34.2795
_cell_length_b                   4.5103
_cell_length_c                   23.7576
_cell_angle_alpha                90
_cell_angle_beta                 83.7672
_cell_angle_gamma                90
_cell_volume                     3651.47
loop_
_atom_site_label
_atom_site_type_symbol
_atom_site_fract_x
_atom_site_fract_y
_atom_site_fract_z
C1 C 0.0147561 0.513637 0.887668
C2 C -0.0156937 0.333205 0.869698
C3 C -0.00623632 0.143239 0.823123
C4 C 0.0313444 0.134646 0.795422
C5 C 0.0611503 0.314721 0.812304
C6 C 0.0525285 0.500269 0.858205
C7 C 0.00754199 0.711966 0.936598
C8 C -0.0846688 0.161519 0.892216
C9 C -0.104568 0.0413556 0.941508
C10 C -0.137492 -0.13526 0.938742
C11 C -0.151432 -0.200259 0.887035
C12 C -0.13153 -0.0775032 0.838077
C13 C -0.0989431 0.103546 0.840316
C14 C -0.187431 -0.388882 0.884474
C15 C -0.22466 -0.207035 0.877289
C16 C -0.260063 -0.405927 0.879667
C17 C -0.273266 -0.522812 0.830864
C18 C -0.305262 -0.714431 0.8335
C19 C -0.324848 -0.79284 0.886035
C20 C -0.31196 -0.676941 0.935136
C21 C -0.280043 -0.486381 0.93189
N1 N -0.0528401 0.351346 0.897516
O1 O -0.0237282 0.745815 0.966066
O2 O 0.0396791 0.862424 0.947653
CL1 Cl -0.320273 -0.851141 0.771308
CL2 Cl -0.364823 -1.02902 0.89187
H1 H -0.0285172 -0.00320586 0.809809
H2 H 0.0375685 -0.0161562 0.759904
H3 H 0.0904955 0.308043 0.790071
H4 H 0.0751388 0.640414 0.872601
H5 H -0.0937341 0.085622 0.981997
H6 H -0.152415 -0.227385 0.977572
H7 H -0.141974 -0.121371 0.797251
H8 H -0.0850368 0.20609 0.80196
H9 H -0.19271 -0.521169 0.923253
H10 H -0.18274 -0.547673 0.849425
H11 H -0.22069 -0.0862501 0.837071
H12 H -0.228826 -0.0404631 0.91097
H13 H -0.258671 -0.464499 0.789471
H14 H -0.327408 -0.73756 0.975786
H15 H -0.270594 -0.397356 0.970706
H16 H -0.054092 0.47681 0.933294
H17 H 0.0320821 0.997605 0.978476

#END

data_XXIII_List2_14_Price_A118
_database_code_CSD               UNKNWN
_symmetry_cell_setting           triclinic
_symmetry_space_group_name_H-M   'P -1'
_symmetry_Int_Tables_number      2
loop_
_symmetry_equiv_pos_site_id
_symmetry_equiv_pos_as_xyz
1 x,y,z
2 -x,-y,-z
_cell_length_a                   14.3204
_cell_length_b                   9.5743
_cell_length_c                   6.9031
_cell_angle_alpha                97.7135
_cell_angle_beta                 87.558
_cell_angle_gamma                78.2806
_cell_volume                     915.969
loop_
_atom_site_label
_atom_site_type_symbol
_atom_site_fract_x
_atom_site_fract_y
_atom_site_fract_z
C1 C 0.931222 0.666986 0.47164
C2 C 0.985785 0.756819 0.577539
C3 C 0.954364 0.812967 0.774192
C4 C 0.874855 0.779505 0.862334
C5 C 0.822682 0.68896 0.760132
C6 C 0.851067 0.634932 0.566152
C7 C 0.958096 0.606056 0.265432
C8 C 1.13695 0.851097 0.556849
C9 C 1.18867 0.910798 0.424036
C10 C 1.26596 0.968936 0.480917
C11 C 1.29541 0.970198 0.671773
C12 C 1.24447 0.908707 0.801755
C13 C 1.16729 0.848391 0.7466
C14 C 1.37816 1.03611 0.735041
C15 C 1.36484 1.19831 0.723739
C16 C 1.45054 1.25517 0.791542
C17 C 1.50646 1.30904 0.661752
C18 C 1.5861 1.36167 0.721316
C19 C 1.61078 1.36147 0.914773
C20 C 1.55483 1.30876 1.04601
C21 C 1.47576 1.25654 0.985125
N1 N 1.06302 0.789157 0.483644
O1 O 1.02584 0.624514 0.164871
O2 O 0.89941 0.523164 0.189749
CL1 Cl 1.65247 1.42664 0.552203
CL2 Cl 1.70892 1.42567 0.995749
H1 H 0.991 0.887923 0.854943
H2 H 0.852636 0.826043 1.01372
H3 H 0.760675 0.662643 0.830708
H4 H 0.811338 0.565797 0.48235
H5 H 1.16678 0.911936 0.275332
H6 H 1.30451 1.01394 0.373924
H7 H 1.26646 0.905334 0.950243
H8 H 1.13313 0.795318 0.849806
H9 H 1.44343 0.980087 0.644799
H10 H 1.39195 1.01776 0.885469
H11 H 1.30041 1.25639 0.814745
H12 H 1.35268 1.21831 0.573462
H13 H 1.48863 1.31061 0.510667
H14 H 1.57411 1.30986 1.1964
H15 H 1.43277 1.21712 1.09052
H16 H 1.07184 0.747789 0.338595
H17 H 0.92534 0.481346 0.0582918

#END

data_XXIII_List2_15_Price_A75
_database_code_CSD               UNKNWN
_symmetry_cell_setting           monoclinic
_symmetry_space_group_name_H-M   'P 21/c'
_symmetry_Int_Tables_number      14
loop_
_symmetry_equiv_pos_site_id
_symmetry_equiv_pos_as_xyz
1 x,y,z
2 -x,1/2+y,1/2-z
3 -x,-y,-z
4 x,1/2-y,1/2+z
_cell_length_a                   4.4366
_cell_length_b                   24.8646
_cell_length_c                   19.8255
_cell_angle_alpha                90
_cell_angle_beta                 56.3683
_cell_angle_gamma                90
_cell_volume                     1820.96
loop_
_atom_site_label
_atom_site_type_symbol
_atom_site_fract_x
_atom_site_fract_y
_atom_site_fract_z
C1 C 0.674256 0.626734 0.00258687
C2 C 0.607335 0.642869 -0.0571259
C3 C 0.476927 0.69549 -0.0516234
C4 C 0.419689 0.730223 0.00887842
C5 C 0.491878 0.71482 0.0663265
C6 C 0.615745 0.663241 0.0627124
C7 C 0.803068 0.572376 0.00236247
C8 C 0.649865 0.612468 -0.183489
C9 C 0.697117 0.660519 -0.225198
C10 C 0.671164 0.660974 -0.291947
C11 C 0.600676 0.614422 -0.320208
C12 C 0.560415 0.566484 -0.279144
C13 C 0.582442 0.565374 -0.21211
C14 C 0.585477 0.615261 -0.394188
C15 C 0.965292 0.608395 -0.472374
C16 C 0.958206 0.603646 -0.547142
C17 C 1.00805 0.648563 -0.594335
C18 C 0.992087 0.644606 -0.662363
C19 C 0.924908 0.594929 -0.684399
C20 C 0.874818 0.549786 -0.637612
C21 C 0.891183 0.554183 -0.569955
N1 N 0.672796 0.607254 -0.11644
O1 O 0.85179 0.535908 -0.044257
O2 O 0.871662 0.564629 0.0597111
CL1 Cl 1.05824 0.702128 -0.718166
CL2 Cl 0.903905 0.587983 -0.7685
H1 H 0.404744 0.708167 -0.0930723
H2 H 0.314784 0.770197 0.0114333
H3 H 0.448842 0.742494 0.113176
H4 H 0.670131 0.649821 0.106999
H5 H 0.76996 0.697247 -0.208222
H6 H 0.709213 0.698898 -0.323103
H7 H 0.505888 0.529283 -0.299416
H8 H 0.543038 0.527757 -0.180278
H9 H 0.466792 0.653032 -0.397469
H10 H 0.409803 0.582847 -0.390685
H11 H 1.09009 0.572312 -0.466184
H12 H 1.13528 0.642392 -0.478178
H13 H 1.06208 0.687636 -0.578742
H14 H 0.824234 0.511264 -0.655232
H15 H 0.853066 0.518432 -0.534496
H16 H 0.738358 0.569938 -0.107154
H17 H 0.965674 0.528492 0.05242

#END

data_XXIII_List2_16_Price_A1413
_database_code_CSD               UNKNWN
_symmetry_cell_setting           monoclinic
_symmetry_space_group_name_H-M   'P 21/c'
_symmetry_Int_Tables_number      14
loop_
_symmetry_equiv_pos_site_id
_symmetry_equiv_pos_as_xyz
1 x,y,z
2 -x,1/2+y,1/2-z
3 -x,-y,-z
4 x,1/2-y,1/2+z
_cell_length_a                   11.6471
_cell_length_b                   4.5972
_cell_length_c                   39.5447
_cell_angle_alpha                90
_cell_angle_beta                 121.803
_cell_angle_gamma                90
_cell_volume                     1799.49
loop_
_atom_site_label
_atom_site_type_symbol
_atom_site_fract_x
_atom_site_fract_y
_atom_site_fract_z
C1 C 0.688738 0.793855 0.73164
C2 C 0.787498 0.612983 0.762572
C3 C 0.862073 0.422156 0.753439
C4 C 0.839428 0.410616 0.715456
C5 C 0.743611 0.589675 0.685072
C6 C 0.669543 0.777824 0.693506
C7 C 0.605826 0.995871 0.738584
C8 C 0.880645 0.436464 0.831556
C9 C 1.01519 0.359831 0.846138
C10 C 1.08164 0.166771 0.877769
C11 C 1.01807 0.0490732 0.896333
C12 C 0.884995 0.132728 0.882207
C13 C 0.816686 0.321827 0.8502
C14 C 1.09339 -0.150195 0.93163
C15 C 1.18029 0.0166101 0.97103
C16 C 1.24303 -0.186877 1.00612
C17 C 1.37481 -0.287595 1.02255
C18 C 1.43207 -0.482478 1.05428
C19 C 1.3568 -0.58028 1.07023
C20 C 1.22499 -0.480464 1.05405
C21 C 1.16906 -0.286505 1.02244
N1 N 0.810529 0.636679 0.80033
O1 O 0.610045 1.02957 0.769939
O2 O 0.520312 1.15355 0.706271
CL1 Cl 1.59636 -0.598601 1.07338
CL2 Cl 1.42314 -0.821362 1.1097
H1 H 0.935086 0.276686 0.776105
H2 H 0.897942 0.258828 0.709392
H3 H 0.727349 0.580744 0.655443
H4 H 0.593935 0.917943 0.670464
H5 H 1.06875 0.45823 0.83343
H6 H 1.18597 0.108841 0.888549
H7 H 0.833068 0.045366 0.896157
H8 H 0.712292 0.380269 0.839104
H9 H 1.15879 -0.29781 0.927422
H10 H 1.02155 -0.288 0.93421
H11 H 1.11639 0.175682 0.974171
H12 H 1.25854 0.140338 0.969889
H13 H 1.43558 -0.213905 1.01078
H14 H 1.16738 -0.556331 1.06671
H15 H 1.0663 -0.210194 1.01038
H16 H 0.742182 0.766896 0.801588
H17 H 0.477278 1.29079 0.714682

#END

data_XXIII_List2_17_Price_A2457
_database_code_CSD               UNKNWN
_symmetry_cell_setting           monoclinic
_symmetry_space_group_name_H-M   'P 21'
_symmetry_Int_Tables_number      4
loop_
_symmetry_equiv_pos_site_id
_symmetry_equiv_pos_as_xyz
1 x,y,z
2 1/2-x,1/2+y,1/2-z
_cell_length_a                   6.8499
_cell_length_b                   35.1651
_cell_length_c                   8.2008
_cell_angle_alpha                90
_cell_angle_beta                 72.5902
_cell_angle_gamma                90
_cell_volume                     1884.89
loop_
_atom_site_label
_atom_site_type_symbol
_atom_site_fract_x
_atom_site_fract_y
_atom_site_fract_z
C1 C 0.930453 0.463066 0.633197
C2 C 1.09888 0.44275 0.523235
C3 C 1.25356 0.430204 0.59159
C4 C 1.24279 0.437688 0.759482
C5 C 1.0793 0.458059 0.867001
C6 C 0.925393 0.470337 0.8028
C7 C 0.762697 0.476673 0.571638
C8 C 1.23911 0.411868 0.238471
C9 C 1.15331 0.38515 0.153707
C10 C 1.27812 0.361767 0.0290073
C11 C 1.49109 0.363883 -0.0138779
C12 C 1.57504 0.390792 0.071308
C13 C 1.45229 0.414813 0.194273
C14 C 1.62672 0.338684 -0.149597
C15 C 1.72955 0.35997 -0.317771
C16 C 1.89531 0.336501 -0.43743
C17 C 1.86706 0.317996 -0.578788
C18 C 2.02051 0.295735 -0.686383
C19 C 2.20791 0.291687 -0.65339
C20 C 2.23834 0.310162 -0.512605
C21 C 2.08428 0.332208 -0.406582
N1 N 1.10575 0.436042 0.356987
O1 O 0.747859 0.472622 0.427544
O2 O 0.6156 0.494575 0.693447
CL1 Cl 1.97497 0.273577 -0.859823
CL2 Cl 2.40392 0.264507 -0.782822
H1 H 1.37985 0.41367 0.512318
H2 H 1.36438 0.427345 0.807862
H3 H 1.07277 0.463991 0.998316
H4 H 0.795944 0.485959 0.883487
H5 H 0.98789 0.382693 0.18747
H6 H 1.20841 0.341106 -0.0351293
H7 H 1.74049 0.393378 0.0396351
H8 H 1.52133 0.436449 0.253643
H9 H 1.53923 0.314599 -0.175857
H10 H 1.74702 0.326471 -0.102427
H11 H 1.79589 0.386486 -0.287969
H12 H 1.61364 0.368104 -0.378695
H13 H 1.72303 0.320751 -0.607752
H14 H 2.38464 0.307082 -0.488117
H15 H 2.11192 0.346526 -0.298089
H16 H 0.975523 0.444027 0.330676
H17 H 0.512451 0.502952 0.642747
C22 C 0.170245 0.540679 0.347755
C23 C 0.00245761 0.561144 0.457869
C24 C -0.154181 0.573142 0.390628
C25 C -0.145912 0.565001 0.223831
C26 C 0.0168622 0.544478 0.1163
C27 C 0.172675 0.532732 0.179343
C28 C 0.339403 0.527378 0.408237
C29 C -0.135845 0.591891 0.744112
C30 C -0.052059 0.617367 0.835863
C31 C -0.178306 0.639764 0.963971
C32 C -0.391216 0.637838 1.00493
C33 C -0.473129 0.612161 0.912761
C34 C -0.349005 0.589117 0.786079
C35 C -0.526988 0.663063 1.14097
C36 C -0.682716 0.640208 1.28095
C37 C -0.8084 0.664655 1.42514
C38 C -0.717504 0.680393 1.54086
C39 C -0.827349 0.703843 1.67316
C40 C -1.03259 0.712046 1.69122
C41 C -1.12418 0.696527 1.57615
C42 C -1.01303 0.673134 1.44453
N2 N -0.00086285 0.568666 0.622575
O3 O 0.356984 0.532134 0.551079
O4 O 0.484475 0.508893 0.287034
CL3 Cl -0.706537 0.722283 1.81324
CL4 Cl -1.17523 0.741006 1.85392
H18 H -0.279691 0.589898 0.469482
H19 H -0.268913 0.574977 0.176327
H20 H 0.0214378 0.53803 -0.0141227
H21 H 0.301629 0.516995 0.098628
H22 H 0.113203 0.619681 0.80481
H23 H -0.109498 0.659442 1.03315
H24 H -0.638148 0.609647 0.941178
H25 H -0.417558 0.568265 0.722489
H26 H -0.432338 0.680257 1.19931
H27 H -0.610012 0.683245 1.08392
H28 H -0.784787 0.624479 1.22485
H29 H -0.5995 0.618816 1.33135
H30 H -0.558685 0.674263 1.52985
H31 H -1.28346 0.702995 1.59122
H32 H -1.08724 0.661251 1.35602
H33 H 0.130492 0.560878 0.647505
H34 H 0.589088 0.501005 0.33707

#END

data_XXIII_List2_18_Price_A587
_database_code_CSD               UNKNWN
_symmetry_cell_setting           monoclinic
_symmetry_space_group_name_H-M   'C 2/c'
_symmetry_Int_Tables_number      15
loop_
_symmetry_equiv_pos_site_id
_symmetry_equiv_pos_as_xyz
1 x,y,z
2 -x,y,1/2-z
3 1/2+x,1/2+y,z
4 1/2-x,1/2+y,1/2-z
5 -x,-y,-z
6 x,-y,1/2+z
7 1/2-x,1/2-y,-z
8 1/2+x,1/2-y,1/2+z
_cell_length_a                   14.1163
_cell_length_b                   7.6313
_cell_length_c                   37.7924
_cell_angle_alpha                90
_cell_angle_beta                 109.464
_cell_angle_gamma                90
_cell_volume                     3838.55
loop_
_atom_site_label
_atom_site_type_symbol
_atom_site_fract_x
_atom_site_fract_y
_atom_site_fract_z
C1 C 0.00263355 0.347545 0.534154
C2 C 0.0423992 0.491375 0.558671
C3 C 0.146661 0.522593 0.56968
C4 C 0.207959 0.418998 0.556483
C5 C 0.168898 0.280206 0.531803
C6 C 0.0671858 0.245718 0.521186
C7 C -0.1048 0.304862 0.521966
C8 C -0.00174528 0.748778 0.59104
C9 C -0.0565492 0.785122 0.615044
C10 C -0.045679 0.943808 0.633831
C11 C 0.0200779 1.07291 0.629586
C12 C 0.0733597 1.03646 0.605292
C13 C 0.06235 0.878805 0.585879
C14 C 0.0341185 1.24414 0.650647
C15 C 0.0688092 1.21767 0.693176
C16 C 0.0933239 1.38227 0.716712
C17 C 0.126922 1.36677 0.755776
C18 C 0.15033 1.51334 0.778885
C19 C 0.140211 1.68103 0.763138
C20 C 0.106546 1.69786 0.724297
C21 C 0.0833722 1.55042 0.701396
N1 N -0.0202893 0.589804 0.571612
O1 O -0.168729 0.378684 0.531903
O2 O -0.129337 0.171001 0.497509
CL1 Cl 0.191688 1.483 0.827028
CL2 Cl 0.168429 1.8673 0.790753
H1 H 0.179407 0.625557 0.589737
H2 H 0.28809 0.446176 0.565867
H3 H 0.217459 0.200084 0.521434
H4 H 0.035009 0.137635 0.502424
H5 H -0.107498 0.686236 0.61901
H6 H -0.0897781 0.967413 0.652092
H7 H 0.123926 1.13503 0.600863
H8 H 0.101691 0.859167 0.565974
H9 H -0.0363663 1.31906 0.641711
H10 H 0.0894988 1.32338 0.64323
H11 H 0.135358 1.13268 0.701346
H12 H 0.0112764 1.14437 0.700622
H13 H 0.13548 1.23814 0.768764
H14 H 0.0985969 1.82808 0.712144
H15 H 0.0570733 1.56866 0.671206
H16 H -0.0915758 0.541756 0.563947
H17 H -0.201296 0.154691 0.489519

#END

data_XXIII_List2_19_Price_A2417
_database_code_CSD               UNKNWN
_symmetry_cell_setting           monoclinic
_symmetry_space_group_name_H-M   'C c'
_symmetry_Int_Tables_number      9
loop_
_symmetry_equiv_pos_site_id
_symmetry_equiv_pos_as_xyz
1 x,y,z
2 x,-y,1/2+z
3 1/2+x,1/2+y,z
4 1/2+x,1/2-y,1/2+z
_cell_length_a                   15.3516
_cell_length_b                   6.8162
_cell_length_c                   40.1787
_cell_angle_alpha                90
_cell_angle_beta                 116.784
_cell_angle_gamma                90
_cell_volume                     3753.23
loop_
_atom_site_label
_atom_site_type_symbol
_atom_site_fract_x
_atom_site_fract_y
_atom_site_fract_z
C1 C 0.36472 1.19805 0.536461
C2 C 0.332002 1.07817 0.557751
C3 C 0.379247 0.896489 0.570554
C4 C 0.453695 0.836567 0.562516
C5 C 0.484666 0.952759 0.541203
C6 C 0.440096 1.13211 0.52861
C7 C 0.320673 1.3909 0.522922
C8 C 0.223408 1.06562 0.589205
C9 C 0.208721 1.20046 0.612478
C10 C 0.171164 1.13876 0.636352
C11 C 0.147992 0.941978 0.638071
C12 C 0.162795 0.809045 0.614641
C13 C 0.198885 0.868809 0.590158
C14 C 0.106795 0.876372 0.66392
C15 C -0.00212877 0.822239 0.642551
C16 C -0.042894 0.750182 0.668106
C17 C -0.0826677 0.883043 0.683894
C18 C -0.118115 0.821299 0.708523
C19 C -0.113966 0.622686 0.717788
C20 C -0.0742897 0.489078 0.702152
C21 C -0.0391465 0.552286 0.677634
N1 N 0.256925 1.14108 0.564585
O1 O 0.254965 1.46648 0.527848
O2 O 0.360185 1.48742 0.503836
CL1 Cl -0.167102 0.99288 0.727067
CL2 Cl -0.157343 0.538362 0.748129
H1 H 0.358322 0.804743 0.587762
H2 H 0.488512 0.695961 0.573156
H3 H 0.542718 0.90382 0.534838
H4 H 0.462988 1.2267 0.512313
H5 H 0.227864 1.3534 0.611871
H6 H 0.16049 1.24539 0.654319
H7 H 0.144777 0.655084 0.615176
H8 H 0.205671 0.763906 0.571159
H9 H 0.115909 0.992304 0.684114
H10 H 0.147093 0.74849 0.680144
H11 H -0.0112062 0.709105 0.621858
H12 H -0.0429891 0.950813 0.626945
H13 H -0.0869993 1.03788 0.676966
H14 H -0.0716901 0.335152 0.709402
H15 H -0.00880544 0.445692 0.665608
H16 H 0.236846 1.28175 0.555958
H17 H 0.325287 1.61033 0.496045
C22 C 0.134609 0.925247 0.962198
C23 C 0.167765 0.802909 0.941366
C24 C 0.120773 0.620616 0.929053
C25 C 0.0458872 0.562666 0.936995
C26 C 0.0143254 0.681431 0.957787
C27 C 0.0588644 0.861168 0.970003
C28 C 0.179119 1.11791 0.975638
C29 C 0.275668 0.787886 0.909718
C30 C 0.290318 0.920982 0.886193
C31 C 0.326848 0.857152 0.862115
C32 C 0.349411 0.659963 0.860482
C33 C 0.334712 0.528706 0.884203
C34 C 0.29963 0.590564 0.908865
C35 C 0.388715 0.590456 0.834238
C36 C 0.495441 0.522463 0.856125
C37 C 0.539705 0.448302 0.831838
C38 C 0.56472 0.580361 0.811012
C39 C 0.603528 0.516125 0.78762
C40 C 0.617858 0.31551 0.784635
C41 C 0.592917 0.182833 0.805273
C42 C 0.554204 0.248614 0.828538
N2 N 0.243111 0.864528 0.93454
O3 O 0.245023 1.19243 0.97071
O4 O 0.139721 1.21515 0.994688
CL3 Cl 0.633765 0.686788 0.762654
CL4 Cl 0.666013 0.227119 0.756076
H18 H 0.142035 0.526841 0.91221
H19 H 0.0112396 0.42154 0.926703
H20 H -0.04406 0.634085 0.964091
H21 H 0.0356661 0.957478 0.985968
H22 H 0.271845 1.07444 0.886706
H23 H 0.337301 0.962772 0.843942
H24 H 0.351948 0.374235 0.883739
H25 H 0.293179 0.486761 0.928096
H26 H 0.384082 0.708399 0.814993
H27 H 0.344668 0.468523 0.817072
H28 H 0.499381 0.407221 0.875754
H29 H 0.53869 0.64554 0.873135
H30 H 0.554721 0.736912 0.81298
H31 H 0.604376 0.0274856 0.802876
H32 H 0.535356 0.14264 0.844445
H33 H 0.263027 1.00556 0.942926
H34 H 0.174795 1.33786 1.00251

#END

data_XXIII_List2_20_Price_A138
_database_code_CSD               UNKNWN
_symmetry_cell_setting           monoclinic
_symmetry_space_group_name_H-M   'P 21/c'
_symmetry_Int_Tables_number      14
loop_
_symmetry_equiv_pos_site_id
_symmetry_equiv_pos_as_xyz
1 x,y,z
2 -x,1/2+y,1/2-z
3 -x,-y,-z
4 x,1/2-y,1/2+z
_cell_length_a                   14.7556
_cell_length_b                   7.9008
_cell_length_c                   16.8278
_cell_angle_alpha                90
_cell_angle_beta                 72.5909
_cell_angle_gamma                90
_cell_volume                     1871.94
loop_
_atom_site_label
_atom_site_type_symbol
_atom_site_fract_x
_atom_site_fract_y
_atom_site_fract_z
C1 C 0.620402 0.220051 0.32058
C2 C 0.580527 0.2409 0.253856
C3 C 0.635222 0.325843 0.181716
C4 C 0.725015 0.385381 0.175864
C5 C 0.764875 0.363311 0.240834
C6 C 0.712109 0.281553 0.312212
C7 C 0.567376 0.133349 0.397342
C8 C 0.439782 0.200955 0.203834
C9 C 0.474882 0.146468 0.121218
C10 C 0.419919 0.162756 0.0674243
C11 C 0.328044 0.229008 0.0944585
C12 C 0.292803 0.279799 0.177608
C13 C 0.347667 0.266914 0.231494
C14 C 0.269286 0.243681 0.0353626
C15 C 0.18153 0.126982 0.0584949
C16 C 0.133689 0.125038 -0.00895381
C17 C 0.0537865 0.223084 -0.0041479
C18 C 0.0116028 0.223696 -0.0679547
C19 C 0.0494687 0.124147 -0.138696
C20 C 0.129289 0.0251739 -0.144098
C21 C 0.170621 0.0257982 -0.0801618
N1 N 0.491382 0.181252 0.261148
O1 O 0.48707 0.074924 0.412635
O2 O 0.615357 0.121717 0.453655
CL1 Cl -0.0876498 0.348194 -0.0580026
CL2 Cl 0.00018638 0.119028 -0.219846
H1 H 0.605291 0.347335 0.131127
H2 H 0.76486 0.451113 0.119504
H3 H 0.835595 0.409924 0.23547
H4 H 0.740829 0.263289 0.363833
H5 H 0.544946 0.0895176 0.0996351
H6 H 0.448697 0.120666 0.00325293
H7 H 0.221678 0.332724 0.20052
H8 H 0.319889 0.309448 0.29561
H9 H 0.313487 0.212639 -0.0278005
H10 H 0.245593 0.374718 0.0329167
H11 H 0.131594 0.167609 0.117708
H12 H 0.204053 -0.00157371 0.0681856
H13 H 0.0226229 0.301249 0.0502735
H14 H 0.158128 -0.0526042 -0.19899
H15 H 0.232522 -0.0530807 -0.0855086
H16 H 0.456658 0.134099 0.318437
H17 H 0.575512 0.0580977 0.500161

#END

data_XXIII_List2_21_Price_A227
_database_code_CSD               UNKNWN
_symmetry_cell_setting           monoclinic
_symmetry_space_group_name_H-M   'P 21/c'
_symmetry_Int_Tables_number      14
loop_
_symmetry_equiv_pos_site_id
_symmetry_equiv_pos_as_xyz
1 x,y,z
2 -x,1/2+y,1/2-z
3 -x,-y,-z
4 x,1/2-y,1/2+z
_cell_length_a                   7.9523
_cell_length_b                   19.3021
_cell_length_c                   13.1316
_cell_angle_alpha                90
_cell_angle_beta                 109.813
_cell_angle_gamma                90
_cell_volume                     1896.33
loop_
_atom_site_label
_atom_site_type_symbol
_atom_site_fract_x
_atom_site_fract_y
_atom_site_fract_z
C1 C 0.181658 0.140121 0.408364
C2 C 0.154846 0.149312 0.296308
C3 C 0.230061 0.208363 0.265307
C4 C 0.330561 0.254899 0.34178
C5 C 0.360681 0.2452 0.452052
C6 C 0.28547 0.188267 0.483784
C7 C 0.105501 0.0803719 0.446398
C8 C 0.0180983 0.0999952 0.110775
C9 C -0.152301 0.0795427 0.0434287
C10 C -0.190138 0.0721566 -0.0671944
C11 C -0.0610176 0.085378 -0.115105
C12 C 0.10893 0.105127 -0.0472262
C13 C 0.149681 0.111716 0.0639382
C14 C -0.104423 0.0805656 -0.235791
C15 C -0.197945 0.147207 -0.291067
C16 C -0.232538 0.152319 -0.410935
C17 C -0.31991 0.0999914 -0.482709
C18 C -0.351512 0.105355 -0.593303
C19 C -0.294817 0.164241 -0.634603
C20 C -0.207144 0.21673 -0.563922
C21 C -0.176273 0.210614 -0.453722
N1 N 0.0517617 0.103016 0.222283
O1 O 0.00392342 0.0371306 0.389475
O2 O 0.156968 0.0765569 0.554905
CL1 Cl -0.46099 0.0386178 -0.677797
CL2 Cl -0.330941 0.173218 -0.771444
H1 H 0.204611 0.218131 0.180184
H2 H 0.385407 0.300092 0.314832
H3 H 0.440268 0.281874 0.51152
H4 H 0.305076 0.179793 0.568643
H5 H -0.255158 0.0695995 0.0788956
H6 H -0.323421 0.0558747 -0.117454
H7 H 0.213458 0.114298 -0.0817462
H8 H 0.285142 0.124102 0.114893
H9 H -0.190084 0.0355751 -0.267973
H10 H 0.018223 0.0728391 -0.254763
H11 H -0.116787 0.191655 -0.250915
H12 H -0.32474 0.152222 -0.275558
H13 H -0.366032 0.0537007 -0.453252
H14 H -0.163106 0.262247 -0.59633
H15 H -0.107077 0.252139 -0.399942
H16 H -0.0151684 0.0688816 0.253573
H17 H 0.0985997 0.036396 0.571809

#END

data_XXIII_List2_22_Price_A1949
_database_code_CSD               UNKNWN
_symmetry_cell_setting           monoclinic
_symmetry_space_group_name_H-M   'P 21/c'
_symmetry_Int_Tables_number      14
loop_
_symmetry_equiv_pos_site_id
_symmetry_equiv_pos_as_xyz
1 x,y,z
2 -x,1/2+y,1/2-z
3 -x,-y,-z
4 x,1/2-y,1/2+z
_cell_length_a                   4.4393
_cell_length_b                   29.0847
_cell_length_c                   15.6967
_cell_angle_alpha                90
_cell_angle_beta                 65.2107
_cell_angle_gamma                90
_cell_volume                     1839.94
loop_
_atom_site_label
_atom_site_type_symbol
_atom_site_fract_x
_atom_site_fract_y
_atom_site_fract_z
C1 C 0.859987 0.558181 0.175942
C2 C 0.564977 0.53518 0.237499
C3 C 0.317009 0.561621 0.307088
C4 C 0.360384 0.608149 0.315894
C5 C 0.651551 0.630611 0.256736
C6 C 0.896016 0.605441 0.187414
C7 C 1.12627 0.53332 0.10045
C8 C 0.276239 0.458811 0.279078
C9 C 0.20798 0.423378 0.229155
C10 C -0.0309102 0.390544 0.275951
C11 C -0.210571 0.392104 0.373467
C12 C -0.139158 0.42718 0.422666
C13 C 0.102972 0.459998 0.37683
C14 C -0.460353 0.35482 0.421301
C15 C -0.299286 0.314367 0.450473
C16 C -0.518406 0.27254 0.481079
C17 C -0.800578 0.271297 0.565958
C18 C -1.00759 0.233046 0.592751
C19 C -0.934714 0.194676 0.533821
C20 C -0.654007 0.195526 0.448861
C21 C -0.449622 0.233927 0.422999
N1 N 0.532501 0.489037 0.22692
O1 O 1.12339 0.492652 0.0805059
O2 O 1.39112 0.559803 0.0517964
CL1 Cl -1.353 0.233541 0.699189
CL2 Cl -1.18154 0.146049 0.563063
H1 H 0.0850414 0.545449 0.352271
H2 H 0.162064 0.627399 0.369877
H3 H 0.684249 0.667084 0.264543
H4 H 1.12308 0.622011 0.139812
H5 H 0.342051 0.422341 0.153231
H6 H -0.0819312 0.36346 0.236068
H7 H -0.272294 0.428754 0.498661
H8 H 0.162977 0.485708 0.417298
H9 H -0.563833 0.342026 0.373535
H10 H -0.669289 0.368263 0.483216
H11 H -0.230712 0.325886 0.506502
H12 H -0.0671825 0.305198 0.390886
H13 H -0.863065 0.300504 0.613406
H14 H -0.597843 0.165661 0.403397
H15 H -0.231671 0.233759 0.356404
H16 H 0.720625 0.475652 0.169113
H17 H 1.55658 0.540395 0.00578904

#END

data_XXIII_List2_23_Price_A3174
_database_code_CSD               UNKNWN
_symmetry_cell_setting           monoclinic
_symmetry_space_group_name_H-M   'P 21/a'
_symmetry_Int_Tables_number      14
loop_
_symmetry_equiv_pos_site_id
_symmetry_equiv_pos_as_xyz
1 x,y,z
2 1/2-x,1/2+y,-z
3 -x,-y,-z
4 1/2+x,1/2-y,z
_cell_length_a                   25.527
_cell_length_b                   8.1451
_cell_length_c                   8.8033
_cell_angle_alpha                90
_cell_angle_beta                 85.6529
_cell_angle_gamma                90
_cell_volume                     1825.12
loop_
_atom_site_label
_atom_site_type_symbol
_atom_site_fract_x
_atom_site_fract_y
_atom_site_fract_z
C1 C 0.371692 0.124155 0.091042
C2 C 0.356138 0.216999 0.224027
C3 C 0.303006 0.263879 0.24795
C4 C 0.266831 0.217559 0.14692
C5 C 0.281587 0.122552 0.0185522
C6 C 0.333743 0.0787282 -0.00851034
C7 C 0.426964 0.0815243 0.0527951
C8 C 0.385557 0.332021 0.466719
C9 C 0.341666 0.308321 0.569733
C10 C 0.338812 0.38459 0.711353
C11 C 0.379079 0.484358 0.757826
C12 C 0.423043 0.505548 0.654889
C13 C 0.426281 0.431664 0.5126
C14 C 0.373312 0.570445 0.910108
C15 C 0.422811 0.569399 0.997442
C16 C 0.419097 0.665065 1.14498
C17 C 0.371084 0.704829 1.22204
C18 C 0.368671 0.790112 1.35971
C19 C 0.414885 0.836998 1.42297
C20 C 0.463094 0.797856 1.34675
C21 C 0.465033 0.713428 1.20975
N1 N 0.392723 0.257387 0.323973
O1 O 0.464318 0.122615 0.12348
O2 O 0.433906 -0.0119825 -0.0727778
CL1 Cl 0.307675 0.83597 1.44891
CL2 Cl 0.413558 0.943113 1.59343
H1 H 0.290825 0.341708 0.343786
H2 H 0.226293 0.257272 0.168108
H3 H 0.252868 0.0857542 -0.0595459
H4 H 0.346478 0.00809615 -0.108949
H5 H 0.310533 0.22552 0.542119
H6 H 0.304313 0.363287 0.789153
H7 H 0.45538 0.583112 0.684451
H8 H 0.460614 0.451972 0.434077
H9 H 0.340876 0.512389 0.979039
H10 H 0.36133 0.698511 0.893672
H11 H 0.456009 0.618672 0.925366
H12 H 0.433341 0.441635 1.02107
H13 H 0.33432 0.670896 1.17651
H14 H 0.498892 0.835099 1.39617
H15 H 0.503031 0.684485 1.15184
H16 H 0.430346 0.234705 0.282764
H17 H 0.470805 -0.0384173 -0.0894003

#END

data_XXIII_List2_24_Price_A2054
_database_code_CSD               UNKNWN
_symmetry_cell_setting           monoclinic
_symmetry_space_group_name_H-M   'P 21/c'
_symmetry_Int_Tables_number      14
loop_
_symmetry_equiv_pos_site_id
_symmetry_equiv_pos_as_xyz
1 x,y,z
2 -x,1/2+y,1/2-z
3 -x,-y,-z
4 x,1/2-y,1/2+z
_cell_length_a                   11.8689
_cell_length_b                   20.0899
_cell_length_c                   9.3023
_cell_angle_alpha                90
_cell_angle_beta                 122.254
_cell_angle_gamma                90
_cell_volume                     1875.82
loop_
_atom_site_label
_atom_site_type_symbol
_atom_site_fract_x
_atom_site_fract_y
_atom_site_fract_z
C1 C 0.83014 0.150613 0.852536
C2 C 0.87873 0.203206 0.796983
C3 C 0.798829 0.26047 0.72733
C4 C 0.678747 0.26614 0.717213
C5 C 0.632502 0.215494 0.775773
C6 C 0.707762 0.158257 0.840498
C7 C 0.901862 0.0872086 0.913182
C8 C 1.07492 0.242174 0.785981
C9 C 1.07946 0.31081 0.815357
C10 C 1.16089 0.351857 0.788837
C11 C 1.24191 0.327018 0.734335
C12 C 1.23885 0.258306 0.708869
C13 C 1.15688 0.216751 0.732762
C14 C 1.33287 0.371 0.709401
C15 C 1.44151 0.405003 0.874818
C16 C 1.54839 0.435681 0.855421
C17 C 1.52453 0.494644 0.764185
C18 C 1.62086 0.522329 0.740373
C19 C 1.74425 0.491 0.808152
C20 C 1.76882 0.432113 0.899225
C21 C 1.67204 0.404873 0.92228
N1 N 0.999718 0.196417 0.813189
O1 O 1.00738 0.0730184 0.92655
O2 O 0.838704 0.0429001 0.954252
CL1 Cl 1.58439 0.595796 0.626601
CL2 Cl 1.86739 0.523468 0.782532
H1 H 0.830461 0.299659 0.67665
H2 H 0.619539 0.31087 0.66162
H3 H 0.538575 0.220513 0.768432
H4 H 0.672795 0.117551 0.883194
H5 H 1.02233 0.3321 0.864019
H6 H 1.1615 0.404912 0.81266
H7 H 1.30109 0.236837 0.667544
H8 H 1.15487 0.163657 0.709063
H9 H 1.27565 0.409384 0.613506
H10 H 1.38133 0.340995 0.659121
H11 H 1.48629 0.367879 0.976703
H12 H 1.39605 0.442808 0.913222
H13 H 1.42978 0.520238 0.710642
H14 H 1.86484 0.408036 0.951991
H15 H 1.69338 0.358937 0.994016
H16 H 1.03911 0.149937 0.849965
H17 H 0.893099 0.00322814 0.995507

#END

data_XXIII_List2_25_Price_A3023
_database_code_CSD               UNKNWN
_symmetry_cell_setting           monoclinic
_symmetry_space_group_name_H-M   'P 21/a'
_symmetry_Int_Tables_number      14
loop_
_symmetry_equiv_pos_site_id
_symmetry_equiv_pos_as_xyz
1 x,y,z
2 1/2-x,1/2+y,-z
3 -x,-y,-z
4 1/2+x,1/2-y,z
_cell_length_a                   29.6016
_cell_length_b                   14.3291
_cell_length_c                   4.4363
_cell_angle_alpha                90
_cell_angle_beta                 85.2493
_cell_angle_gamma                90
_cell_volume                     1875.26
loop_
_atom_site_label
_atom_site_type_symbol
_atom_site_fract_x
_atom_site_fract_y
_atom_site_fract_z
C1 C 0.556717 0.852472 0.95687
C2 C 0.533686 0.782518 1.13847
C3 C 0.559514 0.725473 1.31772
C4 C 0.605895 0.736811 1.31553
C5 C 0.628767 0.804505 1.13442
C6 C 0.603959 0.861459 0.958808
C7 C 0.531909 0.91587 0.770342
C8 C 0.458799 0.720089 1.33787
C9 C 0.422333 0.766963 1.49138
C10 C 0.391765 0.718877 1.68871
C11 C 0.396969 0.623449 1.74166
C12 C 0.433239 0.577178 1.58588
C13 C 0.463599 0.624207 1.3836
C14 C 0.362775 0.572846 1.95244
C15 C 0.322646 0.534758 1.78911
C16 C 0.286745 0.492085 2.00672
C17 C 0.291459 0.401288 2.11297
C18 C 0.259291 0.361979 2.32183
C19 C 0.221363 0.414005 2.42921
C20 C 0.216369 0.504734 2.32466
C21 C 0.248694 0.543172 2.1163
N1 N 0.487758 0.770811 1.1304
O1 O 0.490888 0.916678 0.750933
O2 O 0.559029 0.976985 0.612755
CL1 Cl 0.266971 0.2488 2.44354
CL2 Cl 0.18035 0.368297 2.6881
H1 H 0.542556 0.67343 1.46345
H2 H 0.62469 0.691933 1.45806
H3 H 0.665226 0.812498 1.13253
H4 H 0.620741 0.915059 0.818085
H5 H 0.418525 0.841507 1.45653
H6 H 0.363725 0.756368 1.80751
H7 H 0.437633 0.502696 1.6206
H8 H 0.490626 0.586412 1.25623
H9 H 0.349552 0.620112 2.13301
H10 H 0.378935 0.514835 2.06361
H11 H 0.335296 0.483291 1.61983
H12 H 0.307972 0.591848 1.66505
H13 H 0.32052 0.359322 2.03198
H14 H 0.186778 0.544567 2.40825
H15 H 0.244095 0.613994 2.03674
H16 H 0.473112 0.822397 1.01439
H17 H 0.540219 1.01317 0.48828

#END

data_XXIII_List2_26_Price_A2311
_database_code_CSD               UNKNWN
_symmetry_cell_setting           monoclinic
_symmetry_space_group_name_H-M   'P 21/c'
_symmetry_Int_Tables_number      14
loop_
_symmetry_equiv_pos_site_id
_symmetry_equiv_pos_as_xyz
1 x,y,z
2 -x,1/2+y,1/2-z
3 -x,-y,-z
4 x,1/2-y,1/2+z
_cell_length_a                   4.4794
_cell_length_b                   32.4875
_cell_length_c                   14.2868
_cell_angle_alpha                90
_cell_angle_beta                 113.584
_cell_angle_gamma                90
_cell_volume                     1905.42
loop_
_atom_site_label
_atom_site_type_symbol
_atom_site_fract_x
_atom_site_fract_y
_atom_site_fract_z
C1 C 0.219473 0.0445252 0.161706
C2 C 0.480776 0.0208552 0.232032
C3 C 0.762395 0.0419274 0.297138
C4 C 0.782951 0.0842948 0.292911
C5 C 0.525575 0.107691 0.225022
C6 C 0.248254 0.0875531 0.160293
C7 C -0.0814523 0.0247442 0.0916791
C8 C 0.703904 -0.0491758 0.284935
C9 C 0.901799 -0.0459652 0.389285
C10 C 1.14655 -0.0746528 0.43585
C11 C 1.19748 -0.107688 0.38128
C12 C 0.992617 -0.111287 0.278054
C13 C 0.750494 -0.0824099 0.230102
C14 C 1.45843 -0.138963 0.434644
C15 C 1.3493 -0.171738 0.49238
C16 C 1.6187 -0.201712 0.54766
C17 C 1.66858 -0.236024 0.497037
C18 C 1.92305 -0.26335 0.545796
C19 C 2.1342 -0.256495 0.647452
C20 C 2.08644 -0.22231 0.698609
C21 C 1.83179 -0.195274 0.649166
N1 N 0.45024 -0.0211716 0.23555
O1 O -0.139836 -0.0122095 0.0849139
O2 O -0.302203 0.0517418 0.031406
CL1 Cl 1.97066 -0.30545 0.478884
CL2 Cl 2.45293 -0.289716 0.711166
H1 H 0.969058 0.024683 0.348883
H2 H 1.00505 0.0994487 0.343715
H3 H 0.543187 0.140946 0.222846
H4 H 0.0453126 0.104851 0.106399
H5 H 0.857248 -0.0217069 0.434258
H6 H 1.29942 -0.0715307 0.516819
H7 H 1.0258 -0.136791 0.233832
H8 H 0.597439 -0.0851807 0.14917
H9 H 1.67618 -0.123491 0.489149
H10 H 1.53318 -0.154439 0.379306
H11 H 1.13634 -0.188034 0.437998
H12 H 1.27017 -0.156392 0.546858
H13 H 1.50676 -0.242062 0.418196
H14 H 2.25075 -0.217315 0.777589
H15 H 1.79762 -0.168851 0.690482
H16 H 0.246267 -0.0323643 0.178495
H17 H -0.496168 0.0363938 -0.00890354

#END

data_XXIII_List2_27_Price_A3513
_database_code_CSD               UNKNWN
_symmetry_cell_setting           monoclinic
_symmetry_space_group_name_H-M   'C 2/c'
_symmetry_Int_Tables_number      15
loop_
_symmetry_equiv_pos_site_id
_symmetry_equiv_pos_as_xyz
1 x,y,z
2 -x,y,1/2-z
3 1/2+x,1/2+y,z
4 1/2-x,1/2+y,1/2-z
5 -x,-y,-z
6 x,-y,1/2+z
7 1/2-x,1/2-y,-z
8 1/2+x,1/2-y,1/2+z
_cell_length_a                   15.8734
_cell_length_b                   6.7265
_cell_length_c                   37.1149
_cell_angle_alpha                90
_cell_angle_beta                 108.401
_cell_angle_gamma                90
_cell_volume                     3760.22
loop_
_atom_site_label
_atom_site_type_symbol
_atom_site_fract_x
_atom_site_fract_y
_atom_site_fract_z
C1 C 0.0384371 0.55636 0.961507
C2 C -0.0334949 0.436774 0.939266
C3 C -0.0124174 0.252904 0.925993
C4 C 0.0745934 0.189933 0.934721
C5 C 0.144931 0.305371 0.957095
C6 C 0.125982 0.487281 0.969976
C7 C 0.0217755 0.752049 0.975293
C8 C -0.198399 0.416737 0.909371
C9 C -0.220139 0.21634 0.911299
C10 C -0.30233 0.144153 0.889205
C11 C -0.36614 0.268009 0.865181
C12 C -0.34473 0.468971 0.863933
C13 C -0.262565 0.542108 0.885386
C14 C -0.455231 0.187752 0.841777
C15 C -0.532311 0.259388 0.855228
C16 C -0.62151 0.189131 0.829654
C17 C -0.692925 0.320428 0.817941
C18 C -0.776435 0.258796 0.795063
C19 C -0.789996 0.0606224 0.783473
C20 C -0.719338 -0.0723943 0.795226
C21 C -0.636477 -0.00912583 0.818021
N1 N -0.118772 0.503579 0.931394
O1 O -0.0508477 0.830733 0.969705
O2 O 0.0963499 0.846776 0.995418
CL1 Cl -0.86185 0.430367 0.781453
CL2 Cl -0.892156 -0.0240957 0.754966
H1 H -0.0652904 0.162205 0.907863
H2 H 0.0879566 0.0478037 0.923702
H3 H 0.212968 0.254122 0.963973
H4 H 0.179088 0.581528 0.986989
H5 H -0.173498 0.117383 0.930814
H6 H -0.317351 -0.0124358 0.89119
H7 H -0.392735 0.569815 0.845389
H8 H -0.246618 0.698099 0.883508
H9 H -0.469149 0.231575 0.811978
H10 H -0.452493 0.0251346 0.84229
H11 H -0.521629 0.206478 0.884314
H12 H -0.531883 0.422014 0.856662
H13 H -0.684214 0.475351 0.826543
H14 H -0.730355 -0.226389 0.786299
H15 H -0.583083 -0.117154 0.826891
H16 H -0.122225 0.646025 0.940138
H17 H 0.0785098 0.972208 1.00348

#END

data_XXIII_List2_28_Price_A1109
_database_code_CSD               UNKNWN
_symmetry_cell_setting           triclinic
_symmetry_space_group_name_H-M   'P -1'
_symmetry_Int_Tables_number      2
loop_
_symmetry_equiv_pos_site_id
_symmetry_equiv_pos_as_xyz
1 x,y,z
2 -x,-y,-z
_cell_length_a                   13.2059
_cell_length_b                   4.5413
_cell_length_c                   17.084
_cell_angle_alpha                91.6746
_cell_angle_beta                 73.6154
_cell_angle_gamma                103.857
_cell_volume                     953.537
loop_
_atom_site_label
_atom_site_type_symbol
_atom_site_fract_x
_atom_site_fract_y
_atom_site_fract_z
C1 C 0.867588 0.89859 0.910222
C2 C 0.781108 1.02208 0.95754
C3 C 0.730399 1.17757 0.915629
C4 C 0.763474 1.20786 0.831341
C5 C 0.847207 1.08342 0.784716
C6 C 0.898275 0.931491 0.824679
C7 C 0.924751 0.735807 0.949616
C8 C 0.680456 1.13421 1.09679
C9 C 0.576056 1.13338 1.09249
C10 C 0.510464 1.28168 1.15001
C11 C 0.545127 1.4295 1.21412
C12 C 0.648246 1.42204 1.21906
C13 C 0.715363 1.27871 1.16126
C14 C 0.471315 1.57904 1.27766
C15 C 0.389854 1.35038 1.34438
C16 C 0.313912 1.50106 1.40571
C17 C 0.343737 1.63661 1.47279
C18 C 0.276224 1.78581 1.52871
C19 C 0.17658 1.80162 1.51795
C20 C 0.146166 1.66703 1.45111
C21 C 0.21413 1.51886 1.39573
N1 N 0.748636 0.981494 1.04113
O1 O 0.907662 0.69388 1.02316
O2 O 1.00224 0.628619 0.895947
CL1 Cl 0.318031 1.94759 1.61081
CL2 Cl 0.0900604 1.98378 1.5861
H1 H 0.666988 1.28261 0.949899
H2 H 0.72302 1.33163 0.801256
H3 H 0.871975 1.10648 0.718585
H4 H 0.964027 0.834323 0.790242
H5 H 0.545155 1.00875 1.04558
H6 H 0.429812 1.27961 1.14536
H7 H 0.677342 1.53411 1.26846
H8 H 0.796204 1.28039 1.16519
H9 H 0.42568 1.69268 1.24887
H10 H 0.519445 1.75613 1.30646
H11 H 0.434983 1.24167 1.37484
H12 H 0.34315 1.16999 1.31551
H13 H 0.420551 1.62615 1.48263
H14 H 0.0685146 1.67938 1.44336
H15 H 0.188785 1.41414 1.34413
H16 H 0.798993 0.889911 1.06296
H17 H 1.03183 0.514927 0.927222

#END

data_XXIII_List2_29_Price_A894
_database_code_CSD               UNKNWN
_symmetry_cell_setting           triclinic
_symmetry_space_group_name_H-M   'P -1'
_symmetry_Int_Tables_number      2
loop_
_symmetry_equiv_pos_site_id
_symmetry_equiv_pos_as_xyz
1 x,y,z
2 -x,-y,-z
_cell_length_a                   11.6311
_cell_length_b                   8.9159
_cell_length_c                   9.8807
_cell_angle_alpha                66.0805
_cell_angle_beta                 95.345
_cell_angle_gamma                85.3915
_cell_volume                     924.686
loop_
_atom_site_label
_atom_site_type_symbol
_atom_site_fract_x
_atom_site_fract_y
_atom_site_fract_z
C1 C 0.929641 0.175849 0.242562
C2 C 0.874346 0.0922308 0.370386
C3 C 0.861863 0.166451 0.470707
C4 C 0.898942 0.318428 0.443192
C5 C 0.949642 0.403362 0.315348
C6 C 0.965587 0.330267 0.217831
C7 C 0.956115 0.0983019 0.141428
C8 C 0.760479 -0.143807 0.488743
C9 C 0.674754 -0.0734426 0.54378
C10 C 0.602872 -0.172362 0.637524
C11 C 0.612034 -0.342631 0.679403
C12 C 0.697021 -0.411402 0.622259
C13 C 0.77 -0.315123 0.529803
C14 C 0.533301 -0.450206 0.778471
C15 C 0.432279 -0.496132 0.695879
C16 C 0.381297 -0.639525 0.804934
C17 C 0.398818 -0.795431 0.80384
C18 C 0.354647 -0.930222 0.906206
C19 C 0.291114 -0.909739 1.01204
C20 C 0.272494 -0.754077 1.01343
C21 C 0.31691 -0.620813 0.911002
N1 N 0.834869 -0.0555741 0.391652
O1 O 0.945942 -0.0445468 0.161912
O2 O 0.99442 0.202047 0.0173468
CL1 Cl 0.37971 -1.1204 0.898649
CL2 Cl 0.234599 -1.07371 1.141
H1 H 0.826238 0.10092 0.572931
H2 H 0.889009 0.37116 0.523809
H3 H 0.977847 0.522956 0.29417
H4 H 1.00751 0.391242 0.119797
H5 H 0.660917 0.0591921 0.509634
H6 H 0.536879 -0.113977 0.678127
H7 H 0.707236 -0.543895 0.652408
H8 H 0.836513 -0.372213 0.48898
H9 H 0.497569 -0.390776 0.845995
H10 H 0.585543 -0.565799 0.858156
H11 H 0.464919 -0.529698 0.610118
H12 H 0.365773 -0.388418 0.637741
H13 H 0.447647 -0.814202 0.722315
H14 H 0.222435 -0.739147 1.09546
H15 H 0.300729 -0.500222 0.913384
H16 H 0.868879 -0.107833 0.327294
H17 H 1.0155 0.139499 -0.0389267

#END

data_XXIII_List2_30_Price_A1422
_database_code_CSD               UNKNWN
_symmetry_cell_setting           monoclinic
_symmetry_space_group_name_H-M   'C 2/c'
_symmetry_Int_Tables_number      15
loop_
_symmetry_equiv_pos_site_id
_symmetry_equiv_pos_as_xyz
1 x,y,z
2 -x,y,1/2-z
3 1/2+x,1/2+y,z
4 1/2-x,1/2+y,1/2-z
5 -x,-y,-z
6 x,-y,1/2+z
7 1/2-x,1/2-y,-z
8 1/2+x,1/2-y,1/2+z
_cell_length_a                   12.8177
_cell_length_b                   7.8601
_cell_length_c                   38.0345
_cell_angle_alpha                90
_cell_angle_beta                 77.4852
_cell_angle_gamma                90
_cell_volume                     3740.87
loop_
_atom_site_label
_atom_site_type_symbol
_atom_site_fract_x
_atom_site_fract_y
_atom_site_fract_z
C1 C 0.353202 0.790413 0.463142
C2 C 0.284622 0.738203 0.440241
C3 C 0.218975 0.862672 0.429296
C4 C 0.220092 1.02906 0.440924
C5 C 0.285981 1.08 0.463875
C6 C 0.351659 0.960431 0.474595
C7 C 0.421461 0.66682 0.476304
C8 C 0.222295 0.49539 0.407963
C9 C 0.112056 0.52381 0.414047
C10 C 0.0503509 0.438521 0.393764
C11 C 0.0955523 0.320044 0.367459
C12 C 0.205329 0.290325 0.362065
C13 C 0.267994 0.376291 0.381771
C14 C 0.0286265 0.223768 0.345778
C15 C -0.0690971 0.321422 0.339843
C16 C -0.141277 0.229062 0.319634
C17 C -0.249172 0.273823 0.32644
C18 C -0.319325 0.196992 0.308046
C19 C -0.282168 0.0717307 0.2823
C20 C -0.17479 0.025988 0.275446
C21 C -0.10522 0.103779 0.293855
N1 N 0.28793 0.573847 0.428182
O1 O 0.431093 0.515929 0.468218
O2 O 0.475907 0.734535 0.499395
CL1 Cl -0.451989 0.259251 0.317995
CL2 Cl -0.366606 -0.0278794 0.258935
H1 H 0.169603 0.828057 0.410645
H2 H 0.169026 1.12164 0.431686
H3 H 0.285931 1.21079 0.47297
H4 H 0.403856 0.996152 0.492297
H5 H 0.0740343 0.609891 0.435277
H6 H -0.034829 0.464136 0.399412
H7 H 0.242826 0.19902 0.341733
H8 H 0.353527 0.353245 0.376762
H9 H 0.00215708 0.102495 0.359183
H10 H 0.0800797 0.189858 0.319764
H11 H -0.0421519 0.440907 0.325755
H12 H -0.118457 0.359232 0.365885
H13 H -0.280168 0.370261 0.346418
H14 H -0.146411 -0.0715604 0.255489
H15 H -0.0219574 0.0651883 0.287856
H16 H 0.345057 0.501606 0.43584
H17 H 0.513066 0.642552 0.508319

#END

data_XXIII_List2_31_Price_A1127
_database_code_CSD               UNKNWN
_symmetry_cell_setting           monoclinic
_symmetry_space_group_name_H-M   'P 21/a'
_symmetry_Int_Tables_number      14
loop_
_symmetry_equiv_pos_site_id
_symmetry_equiv_pos_as_xyz
1 x,y,z
2 1/2-x,1/2+y,-z
3 -x,-y,-z
4 1/2+x,1/2-y,z
_cell_length_a                   12.361
_cell_length_b                   33.5988
_cell_length_c                   4.4392
_cell_angle_alpha                90
_cell_angle_beta                 83.097
_cell_angle_gamma                90
_cell_volume                     1830.3
loop_
_atom_site_label
_atom_site_type_symbol
_atom_site_fract_x
_atom_site_fract_y
_atom_site_fract_z
C1 C 0.20919 0.976678 0.920718
C2 C 0.264179 1.00613 1.07609
C3 C 0.350614 0.993707 1.23373
C4 C 0.380968 0.954116 1.23678
C5 C 0.32817 0.925199 1.08159
C6 C 0.243043 0.936807 0.926563
C7 C 0.118502 0.987252 0.751219
C8 C 0.260231 1.07618 1.25465
C9 C 0.367805 1.08585 1.29358
C10 C 0.389415 1.11715 1.48224
C11 C 0.305908 1.14031 1.63212
C12 C 0.198941 1.1311 1.58559
C13 C 0.176096 1.09951 1.4019
C14 C 0.330592 1.17503 1.82708
C15 C 0.34154 1.2145 1.64912
C16 C 0.356149 1.24957 1.85135
C17 C 0.265497 1.26888 2.00233
C18 C 0.277059 1.30058 2.19781
C19 C 0.381238 1.31345 2.2452
C20 C 0.472217 1.29435 2.09569
C21 C 0.459627 1.26277 1.90128
N1 N 0.233374 1.04539 1.06304
O1 O 0.0805626 1.02061 0.727016
O2 O 0.0770136 0.955888 0.616394
CL1 Cl 0.161282 1.32338 2.3767
CL2 Cl 0.398848 1.35283 2.48559
H1 H 0.391538 1.01513 1.3623
H2 H 0.447401 0.945598 1.36305
H3 H 0.353184 0.894266 1.08328
H4 H 0.200161 0.915013 0.80539
H5 H 0.434754 1.06973 1.16847
H6 H 0.473622 1.124 1.51034
H7 H 0.13201 1.1486 1.69893
H8 H 0.0922124 1.0923 1.37361
H9 H 0.40593 1.16959 1.92795
H10 H 0.26567 1.17829 2.01678
H11 H 0.268523 1.2187 1.53495
H12 H 0.410471 1.21238 1.46998
H13 H 0.183847 1.25947 1.96779
H14 H 0.552683 1.30466 2.13319
H15 H 0.53156 1.24832 1.78545
H16 H 0.164441 1.04909 0.961627
H17 H 0.021311 0.965884 0.500843

#END

data_XXIII_List2_32_Price_A6634
_database_code_CSD               UNKNWN
_symmetry_cell_setting           monoclinic
_symmetry_space_group_name_H-M   'P 21'
_symmetry_Int_Tables_number      4
loop_
_symmetry_equiv_pos_site_id
_symmetry_equiv_pos_as_xyz
1 x,y,z
2 -x,1/2+y,1/2-z
_cell_length_a                   6.8479
_cell_length_b                   39.7098
_cell_length_c                   7.4838
_cell_angle_alpha                90
_cell_angle_beta                 65.3243
_cell_angle_gamma                90
_cell_volume                     1849.23
loop_
_atom_site_label
_atom_site_type_symbol
_atom_site_fract_x
_atom_site_fract_y
_atom_site_fract_z
C1 C 0.756059 0.46581 0.626334
C2 C 0.718921 0.443001 0.496763
C3 C 0.506995 0.431453 0.550664
C4 C 0.340885 0.442317 0.72219
C5 C 0.376537 0.46505 0.848204
C6 C 0.583151 0.476439 0.798918
C7 C 0.971536 0.479504 0.575728
C8 C 0.881163 0.412216 0.177811
C9 C 1.03916 0.387556 0.0930244
C10 C 1.04572 0.368729 -0.0655046
C11 C 0.895169 0.373403 -0.144538
C12 C 0.739068 0.398212 -0.0596588
C13 C 0.73211 0.41755 0.097801
C14 C 0.914137 0.352836 -0.320963
C15 C 0.703648 0.344761 -0.336032
C16 C 0.72897 0.32687 -0.522871
C17 C 0.916099 0.309627 -0.639992
C18 C 0.934355 0.292768 -0.809674
C19 C 0.763155 0.292912 -0.864755
C20 C 0.575397 0.310094 -0.748547
C21 C 0.559161 0.326835 -0.580411
N1 N 0.887293 0.431481 0.332258
O1 O 1.13554 0.4721 0.431641
O2 O 0.97708 0.502215 0.706816
CL1 Cl 1.17146 0.271929 -0.948944
CL2 Cl 0.778968 0.272374 -1.07419
H1 H 0.476066 0.413098 0.458535
H2 H 0.180043 0.432663 0.759574
H3 H 0.244916 0.473491 0.982277
H4 H 0.615953 0.494024 0.893782
H5 H 1.15556 0.383121 0.154167
H6 H 1.16971 0.349648 -0.1284
H7 H 0.621095 0.403242 -0.118186
H8 H 0.613093 0.43737 0.156324
H9 H 0.997365 0.329337 -0.319283
H10 H 1.02021 0.366133 -0.455534
H11 H 0.613618 0.368011 -0.326492
H12 H 0.601555 0.329529 -0.208675
H13 H 1.05273 0.308945 -0.602453
H14 H 0.443114 0.310218 -0.792402
H15 H 0.411567 0.340175 -0.492084
H16 H 1.03347 0.439973 0.317497
H17 H 1.12259 0.510683 0.657618
C22 C 0.746286 0.539813 0.371641
C23 C 0.783786 0.562844 0.500075
C24 C 0.996159 0.57421 0.445783
C25 C 1.1622 0.562989 0.275229
C26 C 1.12605 0.540072 0.150371
C27 C 0.919059 0.52884 0.199936
C28 C 0.530759 0.526048 0.423297
C29 C 0.620412 0.593749 0.81877
C30 C 0.461294 0.618152 0.905998
C31 C 0.453861 0.63655 1.06625
C32 C 0.60449 0.631715 1.145
C33 C 0.761788 0.607159 1.05755
C34 C 0.769761 0.588245 0.898268
C35 C 0.585961 0.651718 1.32312
C36 C 0.796474 0.659424 1.33892
C37 C 0.771407 0.677644 1.52477
C38 C 0.585213 0.695213 1.64063
C39 C 0.567764 0.712351 1.80925
C40 C 0.738744 0.712177 1.86459
C41 C 0.925586 0.694667 1.74964
C42 C 0.941043 0.677647 1.58258
N2 N 0.6151 0.574937 0.662455
O3 O 0.367513 0.533222 0.568738
O4 O 0.523996 0.50363 0.291336
CL3 Cl 0.331644 0.733574 1.94684
CL4 Cl 0.723895 0.73306 2.0727
H18 H 1.02752 0.592744 0.536766
H19 H 1.32335 0.57252 0.237672
H20 H 1.25758 0.531357 0.0170249
H21 H 0.885882 0.511087 0.106086
H22 H 0.344621 0.622744 0.845358
H23 H 0.328877 0.655435 1.13085
H24 H 0.880112 0.601998 1.11548
H25 H 0.889842 0.56862 0.837954
H26 H 0.503349 0.675366 1.3231
H27 H 0.479383 0.638227 1.4567
H28 H 0.884169 0.636007 1.33166
H29 H 0.900556 0.674315 1.21076
H30 H 0.448632 0.695936 1.60305
H31 H 1.05777 0.694513 1.79362
H32 H 1.08794 0.664057 1.49525
H33 H 0.469646 0.56594 0.678
H34 H 0.37894 0.494938 0.341889

#END

data_XXIII_List2_33_Price_A282
_database_code_CSD               UNKNWN
_symmetry_cell_setting           monoclinic
_symmetry_space_group_name_H-M   'P 21/c'
_symmetry_Int_Tables_number      14
loop_
_symmetry_equiv_pos_site_id
_symmetry_equiv_pos_as_xyz
1 x,y,z
2 -x,1/2+y,1/2-z
3 -x,-y,-z
4 x,1/2-y,1/2+z
_cell_length_a                   8.28
_cell_length_b                   9.9025
_cell_length_c                   25.6101
_cell_angle_alpha                90
_cell_angle_beta                 64.017
_cell_angle_gamma                90
_cell_volume                     1887.6
loop_
_atom_site_label
_atom_site_type_symbol
_atom_site_fract_x
_atom_site_fract_y
_atom_site_fract_z
C1 C 0.0668471 0.0386251 0.609053
C2 C 0.0354964 0.0416817 0.668418
C3 C -0.143263 0.0584472 0.71086
C4 C -0.282315 0.0729181 0.695278
C5 C -0.251328 0.0714481 0.637021
C6 C -0.077551 0.0540671 0.59476
C7 C 0.249321 0.0207377 0.562874
C8 C 0.17371 0.0391407 0.737417
C9 C 0.252739 -0.062682 0.756271
C10 C 0.2611 -0.0504133 0.809079
C11 C 0.187246 0.0613262 0.845024
C12 C 0.106441 0.161582 0.826104
C13 C 0.100289 0.151795 0.772886
C14 C 0.198899 0.0732568 0.901879
C15 C 0.348541 0.164217 0.902023
C16 C 0.359876 0.161622 0.959384
C17 C 0.523184 0.18666 0.961222
C18 C 0.53822 0.188915 1.01322
C19 C 0.3871 0.165543 1.06564
C20 C 0.223327 0.14036 1.0645
C21 C 0.209961 0.138573 1.01232
N1 N 0.174878 0.0249323 0.682682
O1 O 0.384572 -0.00177761 0.569552
O2 O 0.259712 0.0321416 0.509157
CL1 Cl 0.746232 0.220375 1.0114
CL2 Cl 0.397152 0.166477 1.13165
H1 H -0.171016 0.057765 0.756352
H2 H -0.418316 0.0847588 0.729293
H3 H -0.361453 0.0830593 0.625252
H4 H -0.0491463 0.0516931 0.549225
H5 H 0.307086 -0.151178 0.729129
H6 H 0.323785 -0.130022 0.823078
H7 H 0.048436 0.249695 0.853275
H8 H 0.0403468 0.231881 0.758254
H9 H 0.215169 -0.0277941 0.916432
H10 H 0.0692723 0.110862 0.934498
H11 H 0.326774 0.26835 0.891761
H12 H 0.47795 0.132977 0.867224
H13 H 0.643418 0.204872 0.921212
H14 H 0.105856 0.122019 1.10519
H15 H 0.0795118 0.118444 1.01363
H16 H 0.294101 0.00287337 0.648282
H17 H 0.384667 0.0195156 0.482306

#END

data_XXIII_List2_34_Price_A323
_database_code_CSD               UNKNWN
_symmetry_cell_setting           triclinic
_symmetry_space_group_name_H-M   'P -1'
_symmetry_Int_Tables_number      2
loop_
_symmetry_equiv_pos_site_id
_symmetry_equiv_pos_as_xyz
1 x,y,z
2 -x,-y,-z
_cell_length_a                   11.6314
_cell_length_b                   27.7989
_cell_length_c                   4.7116
_cell_angle_alpha                65.8599
_cell_angle_beta                 133.858
_cell_angle_gamma                124.083
_cell_volume                     909.253
loop_
_atom_site_label
_atom_site_type_symbol
_atom_site_fract_x
_atom_site_fract_y
_atom_site_fract_z
C1 C 0.145404 0.425694 0.398763
C2 C 0.0266641 0.380635 0.480268
C3 C 0.097098 0.35363 0.859426
C4 C 0.276111 0.369686 1.1397
C5 C 0.393049 0.413137 1.05844
C6 C 0.326562 0.440812 0.691288
C7 C 0.0807635 0.457572 0.0181279
C8 C -0.278427 0.320496 0.24871
C9 C -0.39408 0.332996 0.190825
C10 C -0.525688 0.28926 0.2245
C11 C -0.544005 0.23204 0.323815
C12 C -0.426984 0.219934 0.382
C13 C -0.297581 0.26295 0.342184
C14 C -0.681973 0.183045 0.37155
C15 C -0.816148 0.196913 0.271906
C16 C -0.944078 0.146182 0.346286
C17 C -1.07395 0.152897 0.269557
C18 C -1.19481 0.107847 0.331955
C19 C -1.18827 0.0536534 0.475718
C20 C -1.06021 0.0461659 0.552696
C21 C -0.94015 0.0916724 0.488771
N1 N -0.150722 0.364401 0.197144
O1 O -0.0729551 0.449181 -0.257195
O2 O 0.209465 0.499391 -0.0099277
CL1 Cl -1.3517 0.119509 0.230587
CL2 Cl -1.33491 -0.00411809 0.559634
H1 H 0.00930046 0.320428 0.930792
H2 H 0.326139 0.348128 1.42929
H3 H 0.533304 0.425267 1.28036
H4 H 0.414147 0.475271 0.621655
H5 H -0.380538 0.377459 0.118417
H6 H -0.613933 0.300669 0.174661
H7 H -0.439515 0.175536 0.454515
H8 H -0.211086 0.252308 0.379071
H9 H -0.613603 0.166468 0.678385
H10 H -0.751442 0.147095 0.192096
H11 H -0.890208 0.211765 -0.0377028
H12 H -0.748152 0.233276 0.446304
H13 H -1.08226 0.194499 0.157618
H14 H -1.05543 0.00409638 0.663632
H15 H -0.842936 0.0836833 0.552433
H16 H -0.185739 0.390546 -0.0503131
H17 H 0.154422 0.516503 -0.273481

#END

data_XXIII_List2_35_Price_A2715
_database_code_CSD               UNKNWN
_symmetry_cell_setting           monoclinic
_symmetry_space_group_name_H-M   'P 21/c'
_symmetry_Int_Tables_number      14
loop_
_symmetry_equiv_pos_site_id
_symmetry_equiv_pos_as_xyz
1 x,y,z
2 -x,1/2+y,1/2-z
3 -x,-y,-z
4 x,1/2-y,1/2+z
_cell_length_a                   6.9521
_cell_length_b                   40.7062
_cell_length_c                   7.8055
_cell_angle_alpha                90
_cell_angle_beta                 121.232
_cell_angle_gamma                90
_cell_volume                     1888.77
loop_
_atom_site_label
_atom_site_type_symbol
_atom_site_fract_x
_atom_site_fract_y
_atom_site_fract_z
C1 C 0.860013 0.464445 0.873889
C2 C 1.03001 0.441823 1.00403
C3 C 1.18081 0.430378 0.947539
C4 C 1.16601 0.441246 0.773389
C5 C 1.0017 0.46386 0.647197
C6 C 0.850822 0.475071 0.698653
C7 C 0.700098 0.477644 0.925384
C8 C 1.20018 0.410739 1.32403
C9 C 1.1332 0.386463 1.40922
C10 C 1.29152 0.36727 1.56627
C11 C 1.52205 0.371099 1.64394
C12 C 1.5874 0.395675 1.5593
C13 C 1.43083 0.415379 1.40378
C14 C 1.69079 0.350222 1.8171
C15 C 1.90145 0.34211 1.8086
C16 C 2.04603 0.315316 1.94987
C17 C 1.97837 0.282567 1.9071
C18 C 2.10732 0.257449 2.03709
C19 C 2.30831 0.264794 2.21459
C20 C 2.37663 0.297422 2.25853
C21 C 2.24683 0.322325 2.12776
N1 N 1.03604 0.430622 1.17207
O1 O 0.68784 0.470127 1.07134
O2 O 0.558779 0.499969 0.792838
CL1 Cl 2.01375 0.21737 1.97353
CL2 Cl 2.47481 0.234475 2.38086
H1 H 1.30562 0.412144 1.03944
H2 H 1.28409 0.431683 0.734041
H3 H 0.992017 0.472314 0.511155
H4 H 0.720866 0.49249 0.603398
H5 H 0.954846 0.382561 1.34956
H6 H 1.23412 0.348529 1.62896
H7 H 1.76475 0.400153 1.61709
H8 H 1.48802 0.434974 1.34661
H9 H 1.6091 0.327262 1.81847
H10 H 1.74184 0.362398 1.96011
H11 H 2.00415 0.364229 1.8398
H12 H 1.84745 0.334811 1.65475
H13 H 1.82342 0.276151 1.76987
H14 H 2.53284 0.303007 2.39634
H15 H 2.30341 0.347621 2.1648
H16 H 0.905749 0.438596 1.18553
H17 H 0.466987 0.508353 0.842882

#END

data_XXIII_List2_36_Price_A24995
_database_code_CSD               UNKNWN
_symmetry_cell_setting           triclinic
_symmetry_space_group_name_H-M   'P -1'
_symmetry_Int_Tables_number      2
loop_
_symmetry_equiv_pos_site_id
_symmetry_equiv_pos_as_xyz
1 x,y,z
2 -x,-y,-z
_cell_length_a                   6.8926
_cell_length_b                   20.9665
_cell_length_c                   8.055
_cell_angle_alpha                93.5918
_cell_angle_beta                 65.8496
_cell_angle_gamma                66.3849
_cell_volume                     936.815
loop_
_atom_site_label
_atom_site_type_symbol
_atom_site_fract_x
_atom_site_fract_y
_atom_site_fract_z
C1 C 0.385658 0.573634 0.917672
C2 C 0.373432 0.616354 1.07024
C3 C 0.549043 0.640018 1.02653
C4 C 0.727505 0.621744 0.842946
C5 C 0.741781 0.578913 0.693937
C6 C 0.57039 0.555701 0.733121
C7 C 0.207936 0.547664 0.95236
C8 C 0.140185 0.676892 1.41812
C9 C -0.104003 0.723274 1.54186
C10 C -0.174371 0.765665 1.71534
C11 C -0.00458233 0.764136 1.77022
C12 C 0.237375 0.717275 1.64679
C13 C 0.310741 0.673538 1.47343
C14 C -0.0844486 0.810737 1.95974
C15 C -0.264418 0.797047 2.12272
C16 C -0.365731 0.843508 2.31826
C17 C -0.250338 0.877886 2.36274
C18 C -0.345689 0.919085 2.5457
C19 C -0.56078 0.926431 2.68886
C20 C -0.677867 0.892325 2.646
C21 C -0.581652 0.851685 2.46343
N1 N 0.194176 0.633492 1.25014
O1 O 0.0371476 0.559924 1.10539
O2 O 0.246043 0.50708 0.795339
CL1 Cl -0.192864 0.96046 2.5904
CL2 Cl -0.685545 0.977108 2.9177
H1 H 0.539448 0.674737 1.13808
H2 H 0.858243 0.641556 0.815133
H3 H 0.88345 0.564517 0.55052
H4 H 0.575096 0.522911 0.6206
H5 H -0.237041 0.726015 1.49921
H6 H -0.364649 0.801745 1.80762
H7 H 0.372427 0.713913 1.68782
H8 H 0.499294 0.635404 1.38412
H9 H -0.166777 0.86819 1.96372
H10 H 0.0742857 0.799763 1.97744
H11 H -0.177504 0.739921 2.12047
H12 H -0.415444 0.804031 2.09757
H13 H -0.0831483 0.873606 2.25538
H14 H -0.845467 0.898397 2.75757
H15 H -0.67631 0.825721 2.43293
H16 H 0.0714836 0.617157 1.25569
H17 H 0.125178 0.49084 0.834029

#END

data_XXIII_List2_37_Price_A3746
_database_code_CSD               UNKNWN
_symmetry_cell_setting           triclinic
_symmetry_space_group_name_H-M   'P -1'
_symmetry_Int_Tables_number      2
loop_
_symmetry_equiv_pos_site_id
_symmetry_equiv_pos_as_xyz
1 x,y,z
2 -x,-y,-z
_cell_length_a                   8.9429
_cell_length_b                   12.6957
_cell_length_c                   8.2243
_cell_angle_alpha                92.1053
_cell_angle_beta                 88.2987
_cell_angle_gamma                82.9354
_cell_volume                     925.492
loop_
_atom_site_label
_atom_site_type_symbol
_atom_site_fract_x
_atom_site_fract_y
_atom_site_fract_z
C1 C 0.390339 0.256646 0.651293
C2 C 0.252791 0.286734 0.742337
C3 C 0.22 0.393205 0.800194
C4 C 0.317466 0.466664 0.766648
C5 C 0.450886 0.438137 0.674076
C6 C 0.486075 0.333684 0.618869
C7 C 0.435555 0.146047 0.594895
C8 C 0.0144042 0.227522 0.848732
C9 C -0.0938665 0.314631 0.825663
C10 C -0.235074 0.321693 0.903414
C11 C -0.275667 0.242646 1.00348
C12 C -0.167455 0.155235 1.02395
C13 C -0.0254172 0.1477 0.948787
C14 C -0.428381 0.254923 1.09021
C15 C -0.508152 0.155153 1.08192
C16 C -0.656331 0.16255 1.17743
C17 C -0.740066 0.259603 1.22289
C18 C -0.878126 0.264433 1.30788
C19 C -0.935 0.170958 1.34871
C20 C -0.85208 0.073512 1.30386
C21 C -0.714753 0.0696429 1.21977
N1 N 0.156933 0.21255 0.770903
O1 O 0.368876 0.0700442 0.625061
O2 O 0.56286 0.133698 0.501657
CL1 Cl -0.975823 0.387728 1.36099
CL2 Cl -1.10572 0.173579 1.45426
H1 H 0.119476 0.416751 0.875812
H2 H 0.289356 0.547849 0.814504
H3 H 0.526258 0.496468 0.647511
H4 H 0.590047 0.30897 0.549168
H5 H -0.0695489 0.375416 0.742999
H6 H -0.317098 0.390166 0.883008
H7 H -0.192853 0.0920104 1.10193
H8 H 0.0574029 0.0796211 0.968313
H9 H -0.498838 0.321034 1.03767
H10 H -0.416638 0.278397 1.21877
H11 H -0.433949 0.0875673 1.12532
H12 H -0.526934 0.134709 0.953797
H13 H -0.699613 0.333957 1.19374
H14 H -0.896566 0.00110938 1.33641
H15 H -0.651575 -0.0071632 1.18632
H16 H 0.202984 0.136695 0.741451
H17 H 0.58515 0.0595873 0.467737

#END

data_XXIII_List2_38_Price_A368
_database_code_CSD               UNKNWN
_symmetry_cell_setting           monoclinic
_symmetry_space_group_name_H-M   'P 21/c'
_symmetry_Int_Tables_number      14
loop_
_symmetry_equiv_pos_site_id
_symmetry_equiv_pos_as_xyz
1 x,y,z
2 -x,1/2+y,1/2-z
3 -x,-y,-z
4 x,1/2-y,1/2+z
_cell_length_a                   4.5506
_cell_length_b                   12.6405
_cell_length_c                   38.5151
_cell_angle_alpha                90
_cell_angle_beta                 58.3341
_cell_angle_gamma                90
_cell_volume                     1885.63
loop_
_atom_site_label
_atom_site_type_symbol
_atom_site_fract_x
_atom_site_fract_y
_atom_site_fract_z
C1 C 0.0205421 0.726435 0.0221615
C2 C -0.0588819 0.771063 -0.00600967
C3 C -0.255538 0.864966 0.00564716
C4 C -0.362178 0.912633 0.0427299
C5 C -0.278111 0.870207 0.0699351
C6 C -0.0904152 0.777377 0.0594394
C7 C 0.214323 0.627082 0.0127653
C8 C 0.0190416 0.752403 -0.0750628
C9 C 0.0403075 0.857697 -0.0875201
C10 C 0.00937038 0.881967 -0.120659
C11 C -0.0378783 0.803565 -0.142818
C12 C -0.0510425 0.698621 -0.130669
C13 C -0.0252838 0.673123 -0.0973242
C14 C -0.0579265 0.830604 -0.179589
C15 C 0.303255 0.835938 -0.218704
C16 C 0.292017 0.850029 -0.256815
C17 C 0.20024 0.764606 -0.272151
C18 C 0.178345 0.775249 -0.306674
C19 C 0.248245 0.873014 -0.326495
C20 C 0.339344 0.958589 -0.311347
C21 C 0.360475 0.947104 -0.276851
N1 N 0.0548029 0.72187 -0.042583
O1 O 0.323276 0.574074 -0.018264
O2 O 0.269501 0.596083 0.0422635
CL1 Cl 0.0654799 0.666025 -0.324269
CL2 Cl 0.224584 0.889407 -0.369554
H1 H -0.334584 0.898147 -0.0140959
H2 H -0.516032 0.984371 0.0506986
H3 H -0.360921 0.908679 0.0988253
H4 H -0.024992 0.741626 0.0801038
H5 H 0.0927294 0.920233 -0.0722581
H6 H 0.0258062 0.964322 -0.129719
H7 H -0.0869173 0.635508 -0.147303
H8 H -0.0429995 0.591168 -0.0878929
H9 H -0.189528 0.906508 -0.175189
H10 H -0.212455 0.771029 -0.183659
H11 H 0.441816 0.762751 -0.220995
H12 H 0.450174 0.90045 -0.215876
H13 H 0.146446 0.687839 -0.257372
H14 H 0.393706 1.03407 -0.326957
H15 H 0.432579 1.01474 -0.265493
H16 H 0.166737 0.650358 -0.044857
H17 H 0.415146 0.534015 0.0323103

#END

data_XXIII_List2_39_Price_A6738
_database_code_CSD               UNKNWN
_symmetry_cell_setting           orthorhombic
_symmetry_space_group_name_H-M   'P b c a'
_symmetry_Int_Tables_number      61
loop_
_symmetry_equiv_pos_site_id
_symmetry_equiv_pos_as_xyz
1 x,y,z
2 1/2+x,1/2-y,-z
3 -x,1/2+y,1/2-z
4 1/2-x,-y,1/2+z
5 -x,-y,-z
6 1/2-x,1/2+y,z
7 x,1/2-y,1/2+z
8 1/2+x,y,1/2-z
_cell_length_a                   28.6982
_cell_length_b                   15.2897
_cell_length_c                   8.4018
_cell_angle_alpha                90
_cell_angle_beta                 90
_cell_angle_gamma                90
_cell_volume                     3686.6
loop_
_atom_site_label
_atom_site_type_symbol
_atom_site_fract_x
_atom_site_fract_y
_atom_site_fract_z
C1 C 0.563316 0.887584 0.778324
C2 C 0.54771 0.876256 0.938697
C3 C 0.580493 0.845317 1.05008
C4 C 0.625443 0.823858 1.00518
C5 C 0.640218 0.832422 0.847796
C6 C 0.609147 0.865143 0.73709
C7 C 0.532913 0.925326 0.655602
C8 C 0.472579 0.877121 1.09996
C9 C 0.483203 0.831023 1.2396
C10 C 0.449425 0.818189 1.35592
C11 C 0.404193 0.850534 1.34136
C12 C 0.393833 0.896676 1.20214
C13 C 0.426917 0.909559 1.08453
C14 C 0.368229 0.837799 1.46952
C15 C 0.376057 0.886695 1.62702
C16 C 0.33394 0.880968 1.73455
C17 C 0.320565 0.953 1.82561
C18 C 0.282695 0.949477 1.92894
C19 C 0.257142 0.872185 1.94352
C20 C 0.270255 0.79964 1.85399
C21 C 0.3081 0.803943 1.75145
N1 N 0.502464 0.896806 0.974671
O1 O 0.493641 0.954595 0.676034
O2 O 0.552629 0.927127 0.510597
CL1 Cl 0.268268 1.04197 2.03692
CL2 Cl 0.209719 0.864541 2.06976
H1 H 0.571236 0.84165 1.17447
H2 H 0.649543 0.80077 1.09564
H3 H 0.675464 0.815236 0.813287
H4 H 0.619917 0.874505 0.61463
H5 H 0.51696 0.801233 1.25701
H6 H 0.458971 0.781065 1.4615
H7 H 0.358986 0.922999 1.18505
H8 H 0.417592 0.945659 0.977663
H9 H 0.365448 0.767579 1.49492
H10 H 0.334133 0.857192 1.42243
H11 H 0.383845 0.955532 1.60255
H12 H 0.406759 0.860079 1.68811
H13 H 0.339775 1.01398 1.81652
H14 H 0.250398 0.739627 1.86593
H15 H 0.317343 0.745876 1.68425
H16 H 0.4865 0.927586 0.881894
H17 H 0.531696 0.959116 0.441673

#END

data_XXIII_List2_40_Price_A4228
_database_code_CSD               UNKNWN
_symmetry_cell_setting           triclinic
_symmetry_space_group_name_H-M   'P -1'
_symmetry_Int_Tables_number      2
loop_
_symmetry_equiv_pos_site_id
_symmetry_equiv_pos_as_xyz
1 x,y,z
2 -x,-y,-z
_cell_length_a                   7.035
_cell_length_b                   10.0872
_cell_length_c                   14.0131
_cell_angle_alpha                83.255
_cell_angle_beta                 80.035
_cell_angle_gamma                72.3717
_cell_volume                     931.18
loop_
_atom_site_label
_atom_site_type_symbol
_atom_site_fract_x
_atom_site_fract_y
_atom_site_fract_z
C1 C 0.616093 0.34717 0.0557822
C2 C 0.456915 0.385673 0.134758
C3 C 0.303183 0.319588 0.14778
C4 C 0.304347 0.223294 0.0850399
C5 C 0.457429 0.187987 0.00632295
C6 C 0.611748 0.249366 -0.00671233
C7 C 0.787488 0.405315 0.0402436
C8 C 0.325375 0.535265 0.275926
C9 C 0.406293 0.558796 0.354693
C10 C 0.280475 0.616789 0.436335
C11 C 0.0709595 0.652229 0.442901
C12 C -0.00818328 0.629275 0.363529
C13 C 0.115457 0.573304 0.280708
C14 C -0.0650641 0.713495 0.532072
C15 C -0.189781 0.866189 0.515069
C16 C -0.352047 0.919064 0.598522
C17 C -0.509727 0.858819 0.624675
C18 C -0.660736 0.904178 0.701942
C19 C -0.655303 1.01178 0.75504
C20 C -0.49853 1.07218 0.729599
C21 C -0.348498 1.026 0.652264
N1 N 0.460432 0.483142 0.194128
O1 O 0.812697 0.48976 0.0892442
O2 O 0.924465 0.354833 -0.0360629
CL1 Cl -0.852876 0.825977 0.730424
CL2 Cl -0.84015 1.07109 0.851688
H1 H 0.185135 0.342139 0.209501
H2 H 0.183559 0.174171 0.0980928
H3 H 0.456454 0.11301 -0.0429525
H4 H 0.734389 0.222317 -0.0661466
H5 H 0.568984 0.529996 0.351562
H6 H 0.346752 0.6337 0.496774
H7 H -0.1708 0.657 0.365748
H8 H 0.0491348 0.562317 0.218821
H9 H 0.0239217 0.705615 0.590501
H10 H -0.168931 0.650751 0.558956
H11 H -0.259869 0.875893 0.449444
H12 H -0.0888252 0.932526 0.499384
H13 H -0.517931 0.775696 0.584274
H14 H -0.495539 1.15555 0.771148
H15 H -0.227096 1.07431 0.633461
H16 H 0.592197 0.509068 0.180523
H17 H 1.0295 0.400304 -0.0436528

#END

data_XXIII_List2_41_Price_A1752
_database_code_CSD               UNKNWN
_symmetry_cell_setting           triclinic
_symmetry_space_group_name_H-M   'P -1'
_symmetry_Int_Tables_number      2
loop_
_symmetry_equiv_pos_site_id
_symmetry_equiv_pos_as_xyz
1 x,y,z
2 -x,-y,-z
_cell_length_a                   7.0231
_cell_length_b                   14.6682
_cell_length_c                   9.4878
_cell_angle_alpha                90.107
_cell_angle_beta                 72.3654
_cell_angle_gamma                83.3783
_cell_volume                     924.554
loop_
_atom_site_label
_atom_site_type_symbol
_atom_site_fract_x
_atom_site_fract_y
_atom_site_fract_z
C1 C 0.383795 0.951569 0.652058
C2 C 0.534639 0.874391 0.607241
C3 C 0.688038 0.864517 0.67542
C4 C 0.695818 0.929407 0.778752
C5 C 0.552144 1.00673 0.819302
C6 C 0.397048 1.01611 0.757136
C7 C 0.210575 0.963127 0.594865
C8 C 0.664494 0.740847 0.424938
C9 C 0.873284 0.739711 0.392936
C10 C 1.00328 0.666473 0.311321
C11 C 0.932462 0.592899 0.257149
C12 C 0.72471 0.595256 0.287637
C13 C 0.59272 0.667434 0.370315
C14 C 1.0782 0.513771 0.171479
C15 C 1.1839 0.458263 0.269234
C16 C 1.35221 0.385544 0.188366
C17 C 1.51491 0.364977 0.243153
C18 C 1.67214 0.297157 0.175375
C19 C 1.66899 0.248437 0.0495468
C20 C 1.50759 0.268645 -0.00603979
C21 C 1.3511 0.336291 0.0625923
N1 N 0.522585 0.812102 0.503335
O1 O 0.178847 0.91269 0.50371
O2 O 0.08052 1.03746 0.655682
CL1 Cl 1.86898 0.275584 0.249504
CL2 Cl 1.86185 0.163923 -0.0384949
H1 H 0.796947 0.803626 0.650303
H2 H 0.815605 0.919084 0.829651
H3 H 0.560104 1.05769 0.899654
H4 H 0.280897 1.07428 0.78926
H5 H 0.934855 0.797646 0.426029
H6 H 1.16461 0.667963 0.286474
H7 H 0.664414 0.539312 0.246656
H8 H 0.431304 0.667365 0.3942
H9 H 1.19258 0.539496 0.0787097
H10 H 0.997546 0.469303 0.122976
H11 H 1.07058 0.426153 0.354478
H12 H 1.24411 0.505544 0.329563
H13 H 1.52107 0.402104 0.340474
H14 H 1.50629 0.23066 -0.103889
H15 H 1.22735 0.350394 0.0165548
H16 H 0.391818 0.823716 0.477108
H17 H -0.0252329 1.04363 0.609455

#END

data_XXIII_List2_42_Price_A113
_database_code_CSD               UNKNWN
_symmetry_cell_setting           triclinic
_symmetry_space_group_name_H-M   'P -1'
_symmetry_Int_Tables_number      2
loop_
_symmetry_equiv_pos_site_id
_symmetry_equiv_pos_as_xyz
1 x,y,z
2 -x,-y,-z
_cell_length_a                   9.6829
_cell_length_b                   11.8247
_cell_length_c                   8.6322
_cell_angle_alpha                71.1977
_cell_angle_beta                 94.5199
_cell_angle_gamma                94.0745
_cell_volume                     931.62
loop_
_atom_site_label
_atom_site_type_symbol
_atom_site_fract_x
_atom_site_fract_y
_atom_site_fract_z
C1 C 0.760742 0.0772569 0.720497
C2 C 0.637708 0.134529 0.640781
C3 C 0.545661 0.164499 0.738584
C4 C 0.571989 0.136335 0.906083
C5 C 0.6907 0.0774969 0.984812
C6 C 0.78396 0.049857 0.890906
C7 C 0.864601 0.0480587 0.626343
C8 C 0.50235 0.210864 0.370363
C9 C 0.529666 0.282728 0.210625
C10 C 0.421961 0.330485 0.0977027
C11 C 0.283851 0.309049 0.139657
C12 C 0.257418 0.236011 0.298318
C13 C 0.364022 0.186317 0.412207
C14 C 0.168412 0.361222 0.015019
C15 C 0.0935317 0.269137 -0.0583008
C16 C -0.0160949 0.323763 -0.190126
C17 C -0.00619296 0.322215 -0.349565
C18 C -0.106279 0.372258 -0.473349
C19 C -0.2193 0.42496 -0.438282
C20 C -0.23048 0.426331 -0.278934
C21 C -0.130299 0.376267 -0.156635
N1 N 0.615674 0.161594 0.474729
O1 O 0.856156 0.0639906 0.478544
O2 O 0.978344 0.00155026 0.717919
CL1 Cl -0.0869521 0.367216 -0.66855
CL2 Cl -0.345967 0.488269 -0.587978
H1 H 0.455066 0.213534 0.680633
H2 H 0.498733 0.161629 0.976777
H3 H 0.710091 0.0551424 1.11645
H4 H 0.878198 0.00603241 0.947868
H5 H 0.636598 0.301908 0.1767
H6 H 0.445763 0.386642 -0.0252086
H7 H 0.150835 0.216267 0.333954
H8 H 0.339467 0.125966 0.532083
H9 H 0.21009 0.436146 -0.084641
H10 H 0.0925843 0.398398 0.070865
H11 H 0.0466647 0.196382 0.0403517
H12 H 0.169989 0.228568 -0.108311
H13 H 0.0806407 0.281648 -0.379869
H14 H -0.319001 0.466881 -0.25246
H15 H -0.141821 0.377727 -0.0331224
H16 H 0.697517 0.144798 0.419637
H17 H 1.03642 -0.0180863 0.644909

#END

data_XXIII_List2_43_Price_A3750
_database_code_CSD               UNKNWN
_symmetry_cell_setting           monoclinic
_symmetry_space_group_name_H-M   'P 21/c'
_symmetry_Int_Tables_number      14
loop_
_symmetry_equiv_pos_site_id
_symmetry_equiv_pos_as_xyz
1 x,y,z
2 -x,1/2+y,1/2-z
3 -x,-y,-z
4 x,1/2-y,1/2+z
_cell_length_a                   6.8638
_cell_length_b                   35.7972
_cell_length_c                   8.2626
_cell_angle_alpha                90
_cell_angle_beta                 111.091
_cell_angle_gamma                90
_cell_volume                     1894.16
loop_
_atom_site_label
_atom_site_type_symbol
_atom_site_fract_x
_atom_site_fract_y
_atom_site_fract_z
C1 C 0.628703 0.462468 0.643173
C2 C 0.452948 0.442596 0.528625
C3 C 0.300162 0.430737 0.594477
C4 C 0.320111 0.438224 0.763827
C5 C 0.490971 0.458061 0.875538
C6 C 0.642994 0.469826 0.813961
C7 C 0.794654 0.475575 0.584415
C8 C 0.300397 0.411823 0.239875
C9 C 0.0831501 0.412716 0.194288
C10 C -0.0437238 0.38848 0.0693541
C11 C 0.0396154 0.363047 -0.0166477
C12 C 0.255626 0.363046 0.0258626
C13 C 0.384291 0.386751 0.152421
C14 C -0.101108 0.337553 -0.15478
C15 C -0.256099 0.359681 -0.306302
C16 C -0.393312 0.335512 -0.452012
C17 C -0.306372 0.314787 -0.552272
C18 C -0.428769 0.291748 -0.6856
C19 C -0.64343 0.288961 -0.72086
C20 C -0.7313 0.309478 -0.621294
C21 C -0.60751 0.332402 -0.488424
N1 N 0.437565 0.436128 0.360832
O1 O 0.803448 0.470861 0.440374
O2 O 0.947529 0.494024 0.707856
CL1 Cl -0.312214 0.266908 -0.806077
CL2 Cl -0.80326 0.260769 -0.88499
H1 H 0.168169 0.414594 0.512594
H2 H 0.199615 0.428319 0.809883
H3 H 0.504496 0.464007 1.00786
H4 H 0.778091 0.485085 0.897665
H5 H 0.0130424 0.433218 0.253339
H6 H -0.211628 0.389664 0.0380094
H7 H 0.325181 0.343838 -0.0399013
H8 H 0.552468 0.385836 0.185601
H9 H -0.189122 0.319084 -0.0999072
H10 H -0.0064575 0.319308 -0.203626
H11 H -0.166846 0.378971 -0.356211
H12 H -0.354346 0.377159 -0.258028
H13 H -0.140357 0.3166 -0.528279
H14 H -0.897863 0.307235 -0.649306
H15 H -0.679336 0.348167 -0.412271
H16 H 0.568692 0.443846 0.338782
H17 H 1.04773 0.501709 0.656821

#END

data_XXIII_List2_44_Price_A505
_database_code_CSD               UNKNWN
_symmetry_cell_setting           monoclinic
_symmetry_space_group_name_H-M   'P 21/c'
_symmetry_Int_Tables_number      14
loop_
_symmetry_equiv_pos_site_id
_symmetry_equiv_pos_as_xyz
1 x,y,z
2 -x,1/2+y,1/2-z
3 -x,-y,-z
4 x,1/2-y,1/2+z
_cell_length_a                   13.5677
_cell_length_b                   10.8522
_cell_length_c                   14.8323
_cell_angle_alpha                90
_cell_angle_beta                 60.2074
_cell_angle_gamma                90
_cell_volume                     1895.25
loop_
_atom_site_label
_atom_site_type_symbol
_atom_site_fract_x
_atom_site_fract_y
_atom_site_fract_z
C1 C 0.860788 0.161166 0.895414
C2 C 0.905305 0.169482 0.786195
C3 C 0.847704 0.244308 0.749463
C4 C 0.751679 0.30917 0.817776
C5 C 0.708301 0.302449 0.925166
C6 C 0.763034 0.22869 0.962478
C7 C 0.918814 0.0882209 0.938314
C8 C 1.06284 0.111173 0.61127
C9 C 1.10185 0.00321775 0.552497
C10 C 1.17144 0.00922549 0.445331
C11 C 1.20252 0.122212 0.393474
C12 C 1.16321 0.229595 0.452985
C13 C 1.09511 0.224956 0.560307
C14 C 1.27805 0.126403 0.277172
C15 C 1.2267 0.191175 0.217772
C16 C 1.30879 0.192704 0.102483
C17 C 1.35059 0.302932 0.0486915
C18 C 1.42655 0.304568 -0.0578726
C19 C 1.46178 0.193969 -0.112916
C20 C 1.41982 0.0831287 -0.0600651
C21 C 1.34435 0.0827126 0.0459897
N1 N 0.996789 0.0996035 0.719709
O1 O 1.00498 0.0267619 0.888616
O2 O 0.867079 0.0934901 1.04252
CL1 Cl 1.47501 0.445157 -0.119201
CL2 Cl 1.55587 0.191404 -0.24519
H1 H 0.878159 0.248112 0.666745
H2 H 0.708938 0.365402 0.78695
H3 H 0.632913 0.353822 0.978224
H4 H 0.731185 0.221694 1.04533
H5 H 1.07671 -0.085251 0.59176
H6 H 1.20126 -0.0757504 0.400985
H7 H 1.18801 0.319035 0.415121
H8 H 1.06824 0.309542 0.605228
H9 H 1.30191 0.0321687 0.247845
H10 H 1.35787 0.173352 0.257933
H11 H 1.20249 0.28563 0.246232
H12 H 1.14831 0.143594 0.233725
H13 H 1.3244 0.390291 0.0895967
H14 H 1.44693 -0.00246103 -0.103437
H15 H 1.31206 -0.00486974 0.0852333
H16 H 1.02853 0.0455272 0.755339
H17 H 0.912132 0.0463445 1.06423

#END

data_XXIII_List2_45_Price_A12658
_database_code_CSD               UNKNWN
_symmetry_cell_setting           triclinic
_symmetry_space_group_name_H-M   'P -1'
_symmetry_Int_Tables_number      2
loop_
_symmetry_equiv_pos_site_id
_symmetry_equiv_pos_as_xyz
1 x,y,z
2 -x,-y,-z
_cell_length_a                   6.8736
_cell_length_b                   22.3377
_cell_length_c                   7.7574
_cell_angle_alpha                114.32
_cell_angle_beta                 114.939
_cell_angle_gamma                97.0027
_cell_volume                     919.056
loop_
_atom_site_label
_atom_site_type_symbol
_atom_site_fract_x
_atom_site_fract_y
_atom_site_fract_z
C1 C 0.592538 0.575867 0.997292
C2 C 0.606976 0.622014 1.19879
C3 C 0.422129 0.645536 1.18313
C4 C 0.232374 0.623636 0.979323
C5 C 0.216567 0.577574 0.781574
C6 C 0.396616 0.554462 0.793112
C7 C 0.776197 0.548189 1.00167
C8 C 0.838457 0.683893 1.61161
C9 C 1.05554 0.735394 1.78078
C10 C 1.1049 0.773305 1.99692
C11 C 0.940766 0.762123 2.0528
C12 C 0.725154 0.710354 1.88288
C13 C 0.674053 0.671348 1.66595
C14 C 1.00592 0.80342 2.29199
C15 C 0.814639 0.820323 2.33143
C16 C 0.880828 0.855783 2.57168
C17 C 1.10934 0.89169 2.74511
C18 C 1.16723 0.925281 2.96562
C19 C 0.994555 0.923347 3.01555
C20 C 0.765689 0.887564 2.84329
C21 C 0.710171 0.854217 2.62465
N1 N 0.80085 0.645241 1.39805
O1 O 0.95542 0.562684 1.16747
O2 O 0.732483 0.503016 0.798508
CL1 Cl 1.45402 0.968825 3.17367
CL2 Cl 1.05918 0.964253 3.28695
H1 H 0.432816 0.682768 1.33368
H2 H 0.0942147 0.643322 0.974179
H3 H 0.066584 0.560541 0.622378
H4 H 0.389815 0.518895 0.642774
H5 H 1.18434 0.745758 1.74031
H6 H 1.27467 0.813182 2.12541
H7 H 0.593345 0.6988 1.91878
H8 H 0.507354 0.629967 1.53901
H9 H 1.14868 0.852457 2.37496
H10 H 1.07526 0.77441 2.3739
H11 H 0.665648 0.771987 2.23839
H12 H 0.754472 0.853562 2.26415
H13 H 1.24815 0.894301 2.71303
H14 H 0.632527 0.886075 2.88336
H15 H 0.530664 0.826374 2.4925
H16 H 0.92669 0.627851 1.38425
H17 H 0.858623 0.485946 0.820492

#END

data_XXIII_List2_46_Price_A1918
_database_code_CSD               UNKNWN
_symmetry_cell_setting           triclinic
_symmetry_space_group_name_H-M   'P -1'
_symmetry_Int_Tables_number      2
loop_
_symmetry_equiv_pos_site_id
_symmetry_equiv_pos_as_xyz
1 x,y,z
2 -x,-y,-z
_cell_length_a                   9.2058
_cell_length_b                   13.3445
_cell_length_c                   10.5482
_cell_angle_alpha                54.0763
_cell_angle_beta                 62.5232
_cell_angle_gamma                69.9685
_cell_volume                     926.314
loop_
_atom_site_label
_atom_site_type_symbol
_atom_site_fract_x
_atom_site_fract_y
_atom_site_fract_z
C1 C 0.13626 0.271606 0.350046
C2 C 0.0358607 0.387092 0.30603
C3 C 0.0991411 0.490354 0.260951
C4 C 0.253172 0.478622 0.263071
C5 C 0.351481 0.364936 0.3085
C6 C 0.292242 0.263378 0.350656
C7 C 0.0762282 0.160355 0.401093
C8 C -0.225977 0.505945 0.263271
C9 C -0.290082 0.555456 0.138253
C10 C -0.40625 0.658506 0.107993
C11 C -0.460519 0.717336 0.198694
C12 C -0.395778 0.667094 0.32355
C13 C -0.281667 0.562752 0.356852
C14 C -0.586474 0.828991 0.167688
C15 C -0.75972 0.804112 0.214916
C16 C -0.885684 0.916299 0.191867
C17 C -1.04852 0.906026 0.229434
C18 C -1.16905 1.00605 0.210416
C19 C -1.12819 1.1214 0.151607
C20 C -0.966601 1.13321 0.11318
C21 C -0.847227 1.03231 0.132892
N1 N -0.113307 0.398567 0.2972
O1 O -0.0616772 0.152301 0.420034
O2 O 0.191855 0.0626549 0.424125
CL1 Cl -1.36819 0.986055 0.259866
CL2 Cl -1.2725 1.24944 0.125212
H1 H 0.0268227 0.579993 0.221602
H2 H 0.298423 0.560052 0.227366
H3 H 0.472097 0.356657 0.310101
H4 H 0.365884 0.174181 0.385891
H5 H -0.247224 0.512463 0.0642614
H6 H -0.453485 0.695108 0.00946847
H7 H -0.437092 0.709667 0.397947
H8 H -0.236024 0.523867 0.457012
H9 H -0.544248 0.901464 0.0354075
H10 H -0.592108 0.867605 0.237467
H11 H -0.800575 0.728727 0.345431
H12 H -0.756697 0.769347 0.141683
H13 H -1.08392 0.817602 0.275307
H14 H -0.934934 1.22275 0.067296
H15 H -0.722722 1.04605 0.100852
H16 H -0.144557 0.319661 0.326264
H17 H 0.140993 -0.00970487 0.470674

#END

data_XXIII_List2_47_Price_A1411
_database_code_CSD               UNKNWN
_symmetry_cell_setting           monoclinic
_symmetry_space_group_name_H-M   'P 21/c'
_symmetry_Int_Tables_number      14
loop_
_symmetry_equiv_pos_site_id
_symmetry_equiv_pos_as_xyz
1 x,y,z
2 -x,1/2+y,1/2-z
3 -x,-y,-z
4 x,1/2-y,1/2+z
_cell_length_a                   16.9244
_cell_length_b                   4.5797
_cell_length_c                   25.3934
_cell_angle_alpha                90
_cell_angle_beta                 109.286
_cell_angle_gamma                90
_cell_volume                     1857.76
loop_
_atom_site_label
_atom_site_type_symbol
_atom_site_fract_x
_atom_site_fract_y
_atom_site_fract_z
C1 C 0.898621 0.354113 0.809259
C2 C 0.946555 0.171796 0.853813
C3 C 0.903229 -0.0226448 0.877536
C4 C 0.816805 -0.0360606 0.858036
C5 C 0.769446 0.144264 0.814677
C6 C 0.810841 0.335987 0.790869
C7 C 0.938996 0.55997 0.781957
C8 C 1.08882 -0.00199069 0.908507
C9 C 1.15017 -0.132821 0.890649
C10 C 1.20917 -0.318891 0.925757
C11 C 1.2085 -0.383157 0.97937
C12 C 1.1472 -0.250677 0.997012
C13 C 1.08877 -0.0603767 0.962604
C14 C 1.27374 -0.580533 1.01747
C15 C 1.34772 -0.406922 1.05699
C16 C 1.41401 -0.604581 1.09407
C17 C 1.47574 -0.719047 1.07474
C18 C 1.53628 -0.909996 1.10724
C19 C 1.5355 -0.989593 1.16023
C20 C 1.47411 -0.876515 1.17983
C21 C 1.41402 -0.68625 1.14703
N1 N 1.03219 0.196693 0.873352
O1 O 1.01443 0.595342 0.79289
O2 O 0.88402 0.720658 0.742068
CL1 Cl 1.61141 -1.04318 1.081
CL2 Cl 1.60995 -1.22556 1.20187
H1 H 0.93841 -0.167915 0.910624
H2 H 0.785596 -0.190371 0.877084
H3 H 0.701618 0.133637 0.799897
H4 H 0.775772 0.477424 0.756982
H5 H 1.15078 -0.0891469 0.848723
H6 H 1.25612 -0.419053 0.910876
H7 H 1.14564 -0.294451 1.03877
H8 H 1.04367 0.0485942 0.977896
H9 H 1.29755 -0.731754 0.992804
H10 H 1.24606 -0.715246 1.04254
H11 H 1.32424 -0.259104 1.08237
H12 H 1.37462 -0.268959 1.03198
H13 H 1.47762 -0.658873 1.03381
H14 H 1.47429 -0.938982 1.22108
H15 H 1.36673 -0.59912 1.16306
H16 H 1.05477 0.329016 0.849414
H17 H 0.916853 0.862655 0.730087

#END

data_XXIII_List2_48_Price_A5145
_database_code_CSD               UNKNWN
_symmetry_cell_setting           monoclinic
_symmetry_space_group_name_H-M   'A 2/n'
_symmetry_Int_Tables_number      15
loop_
_symmetry_equiv_pos_site_id
_symmetry_equiv_pos_as_xyz
1 x,y,z
2 1/2-x,y,1/2-z
3 x,1/2+y,1/2+z
4 1/2-x,1/2+y,-z
5 -x,-y,-z
6 1/2+x,-y,1/2+z
7 -x,1/2-y,1/2-z
8 1/2+x,1/2-y,z
_cell_length_a                   24.1922
_cell_length_b                   5.8944
_cell_length_c                   25.6084
_cell_angle_alpha                90
_cell_angle_beta                 87.2426
_cell_angle_gamma                90
_cell_volume                     3647.49
loop_
_atom_site_label
_atom_site_type_symbol
_atom_site_fract_x
_atom_site_fract_y
_atom_site_fract_z
C1 C 0.594111 0.692291 0.746592
C2 C 0.639621 0.704189 0.77996
C3 C 0.674646 0.894632 0.775013
C4 C 0.666039 1.06121 0.738188
C5 C 0.622424 1.04666 0.70463
C6 C 0.586823 0.863619 0.709561
C7 C 0.554469 0.503226 0.750031
C8 C 0.692648 0.45661 0.84085
C9 C 0.746062 0.54899 0.837075
C10 C 0.787984 0.455944 0.865675
C11 C 0.779162 0.271629 0.899132
C12 C 0.725797 0.179872 0.902607
C13 C 0.6836 0.270189 0.874461
C14 C 0.826593 0.173866 0.927924
C15 C 0.813108 0.0960512 0.984367
C16 C 0.864699 0.0180996 1.00976
C17 C 0.889101 0.15333 1.04688
C18 C 0.937444 0.0858101 1.06994
C19 C 0.962141 -0.120927 1.05595
C20 C 0.937904 -0.257611 1.01902
C21 C 0.889774 -0.188794 0.996292
N1 N 0.646537 0.53341 0.815521
O1 O 0.55072 0.359583 0.784498
O2 O 0.521211 0.49853 0.709571
CL1 Cl 0.965387 0.262441 1.11576
CL2 Cl 1.02209 -0.210853 1.08381
H1 H 0.706883 0.918473 0.802245
H2 H 0.693647 1.20668 0.736112
H3 H 0.616037 1.17748 0.675751
H4 H 0.552079 0.849618 0.684565
H5 H 0.756502 0.685902 0.810343
H6 H 0.829072 0.530637 0.861508
H7 H 0.716634 0.0349513 0.927793
H8 H 0.642441 0.196098 0.878276
H9 H 0.859824 0.300204 0.928398
H10 H 0.844362 0.0290091 0.905876
H11 H 0.782965 -0.0428839 0.984777
H12 H 0.793795 0.235534 1.00682
H13 H 0.870574 0.31451 1.05844
H14 H 0.957208 -0.418488 1.00859
H15 H 0.871319 -0.298509 0.9678
H16 H 0.613255 0.42754 0.818053
H17 H 0.495436 0.374177 0.714476

#END

data_XXIII_List2_49_Price_A710
_database_code_CSD               UNKNWN
_symmetry_cell_setting           monoclinic
_symmetry_space_group_name_H-M   'C c'
_symmetry_Int_Tables_number      9
loop_
_symmetry_equiv_pos_site_id
_symmetry_equiv_pos_as_xyz
1 x,y,z
2 x,-y,1/2+z
3 1/2+x,1/2+y,z
4 1/2+x,1/2-y,1/2+z
_cell_length_a                   17.0966
_cell_length_b                   4.1236
_cell_length_c                   52.5028
_cell_angle_alpha                90
_cell_angle_beta                 88.0827
_cell_angle_gamma                90
_cell_volume                     3699.35
loop_
_atom_site_label
_atom_site_type_symbol
_atom_site_fract_x
_atom_site_fract_y
_atom_site_fract_z
C1 C 0.126837 1.00227 0.967476
C2 C 0.15621 1.14017 0.944166
C3 C 0.105241 1.33722 0.930335
C4 C 0.0290776 1.39025 0.938957
C5 C -0.0002459 1.25099 0.961611
C6 C 0.0490015 1.0605 0.975597
C7 C 0.17702 0.799858 0.983026
C8 C 0.271092 1.219 0.914647
C9 C 0.343263 1.3695 0.917738
C10 C 0.385647 1.49289 0.89682
C11 C 0.357015 1.47486 0.872287
C12 C 0.284686 1.32232 0.869419
C13 C 0.242485 1.19347 0.890044
C14 C 0.399648 1.60993 0.848953
C15 C 0.481972 1.73801 0.852662
C16 C 0.520402 1.87965 0.828771
C17 C 0.59452 2.02007 0.830098
C18 C 0.633026 2.15339 0.808863
C19 C 0.597129 2.14856 0.7853
C20 C 0.523434 2.0096 0.783671
C21 C 0.485622 1.87695 0.805087
N1 N 0.231825 1.08327 0.936015
O1 O 0.245412 0.72875 0.97804
O2 O 0.14127 0.692047 1.00461
CL1 Cl 0.724719 2.3236 0.811864
CL2 Cl 0.642151 2.31106 0.758212
H1 H 0.126863 1.45328 0.912982
H2 H -0.008312 1.54484 0.927832
H3 H -0.060242 1.29296 0.96815
H4 H 0.0282448 0.951444 0.993356
H5 H 0.366079 1.39004 0.936736
H6 H 0.441738 1.60694 0.899983
H7 H 0.261468 1.29944 0.850461
H8 H 0.187874 1.06655 0.887153
H9 H 0.363884 1.80563 0.841195
H10 H 0.401835 1.42008 0.834281
H11 H 0.519127 1.54322 0.859811
H12 H 0.480556 1.92638 0.867441
H13 H 0.62365 2.0271 0.848168
H14 H 0.495804 2.00625 0.765373
H15 H 0.428188 1.77098 0.802941
H16 H 0.263965 0.961303 0.948875
H17 H 0.17827 0.552412 1.01281
C22 C 0.359246 1.0013 0.538448
C23 C 0.32991 1.13917 0.561764
C24 C 0.38091 1.33609 0.575594
C25 C 0.457063 1.3891 0.56696
C26 C 0.486344 1.24993 0.544298
C27 C 0.437068 1.05953 0.530316
C28 C 0.309036 0.798859 0.52291
C29 C 0.215051 1.21827 0.591289
C30 C 0.142849 1.36851 0.5882
C31 C 0.10048 1.49208 0.609114
C32 C 0.129151 1.47445 0.633645
C33 C 0.201502 1.3221 0.636512
C34 C 0.243689 1.1931 0.615892
C35 C 0.0865263 1.60971 0.656972
C36 C 0.00418752 1.73763 0.653263
C37 C -0.0342373 1.87941 0.677149
C38 C -0.108346 2.0199 0.675815
C39 C -0.14685 2.15334 0.697046
C40 C -0.110962 2.14858 0.72061
C41 C -0.0372745 2.00957 0.722245
C42 C 0.00053422 1.87678 0.700834
N2 N 0.254305 1.0823 0.569929
O3 O 0.240685 0.727356 0.527926
O4 O 0.344709 0.691539 0.501301
CL3 Cl -0.238531 2.32362 0.694035
CL4 Cl -0.155987 2.31124 0.747692
H18 H 0.359323 1.45211 0.592953
H19 H 0.49448 1.5436 0.578084
H20 H 0.546333 1.29188 0.53775
H21 H 0.457795 0.950503 0.512552
H22 H 0.119999 1.38874 0.569205
H23 H 0.0443662 1.60594 0.605952
H24 H 0.22475 1.29949 0.655469
H25 H 0.298314 1.06628 0.618786
H26 H 0.122281 1.80554 0.664716
H27 H 0.0843665 1.42002 0.671656
H28 H -0.0329554 1.54271 0.646128
H29 H 0.00557508 1.92586 0.638475
H30 H -0.13747 2.02689 0.657744
H31 H -0.00964854 2.00627 0.740543
H32 H 0.0579634 1.77078 0.702986
H33 H 0.222168 0.959919 0.557091
H34 H 0.307705 0.551797 0.493111

#END

data_XXIII_List2_50_Price_A1603
_database_code_CSD               UNKNWN
_symmetry_cell_setting           monoclinic
_symmetry_space_group_name_H-M   'P 21/n'
_symmetry_Int_Tables_number      14
loop_
_symmetry_equiv_pos_site_id
_symmetry_equiv_pos_as_xyz
1 x,y,z
2 1/2-x,1/2+y,1/2-z
3 -x,-y,-z
4 1/2+x,1/2-y,1/2+z
_cell_length_a                   4.536
_cell_length_b                   17.4328
_cell_length_c                   24.157
_cell_angle_alpha                90
_cell_angle_beta                 77.7687
_cell_angle_gamma                90
_cell_volume                     1866.86
loop_
_atom_site_label
_atom_site_type_symbol
_atom_site_fract_x
_atom_site_fract_y
_atom_site_fract_z
C1 C 0.175956 0.013861 0.883562
C2 C 0.0249705 -0.0504081 0.865739
C3 C -0.120879 -0.039369 0.820309
C4 C -0.11328 0.0308522 0.793502
C5 C 0.0401366 0.0934042 0.810153
C6 C 0.180319 0.0842857 0.855199
C7 C 0.314274 0.00812318 0.933017
C8 C -0.13795 -0.185687 0.885974
C9 C -0.137965 -0.220483 0.833799
C10 C -0.305466 -0.286593 0.831056
C11 C -0.472683 -0.321468 0.879708
C12 C -0.464464 -0.287463 0.931791
C13 C -0.30216 -0.220736 0.935076
C14 C -0.647834 -0.394295 0.877435
C15 C -0.454932 -0.466521 0.879831
C16 C -0.636332 -0.539486 0.887013
C17 C -0.752575 -0.569971 0.842676
C18 C -0.927285 -0.636272 0.849696
C19 C -0.990015 -0.67362 0.902084
C20 C -0.87566 -0.643665 0.946638
C21 C -0.701618 -0.577456 0.939105
N1 N 0.0322419 -0.120103 0.891717
O1 O 0.323027 -0.0493066 0.961876
O2 O 0.435828 0.0742819 0.946106
CL1 Cl -1.06223 -0.670946 0.792673
CL2 Cl -1.20564 -0.756249 0.912652
H1 H -0.245624 -0.0864037 0.807012
H2 H -0.230017 0.0370325 0.758839
H3 H 0.0466962 0.148133 0.788573
H4 H 0.296543 0.132041 0.869854
H5 H -0.00161288 -0.196466 0.795336
H6 H -0.303334 -0.312036 0.78985
H7 H -0.591856 -0.31311 0.970607
H8 H -0.304252 -0.194464 0.975955
H9 H -0.73904 -0.395871 0.838895
H10 H -0.842294 -0.39575 0.913178
H11 H -0.339931 -0.460619 0.915168
H12 H -0.277084 -0.469195 0.841251
H13 H -0.706413 -0.54235 0.801441
H14 H -0.924477 -0.672955 0.987172
H15 H -0.614123 -0.555099 0.974421
H16 H 0.116577 -0.116713 0.927508
H17 H 0.523004 0.0634997 0.978511

#END

data_XXIII_List2_51_Price_A1262
_database_code_CSD               UNKNWN
_symmetry_cell_setting           monoclinic
_symmetry_space_group_name_H-M   'P 21/c'
_symmetry_Int_Tables_number      14
loop_
_symmetry_equiv_pos_site_id
_symmetry_equiv_pos_as_xyz
1 x,y,z
2 -x,1/2+y,1/2-z
3 -x,-y,-z
4 x,1/2-y,1/2+z
_cell_length_a                   7.7448
_cell_length_b                   11.8974
_cell_length_c                   23.89
_cell_angle_alpha                90
_cell_angle_beta                 57.9237
_cell_angle_gamma                90
_cell_volume                     1865.25
loop_
_atom_site_label
_atom_site_type_symbol
_atom_site_fract_x
_atom_site_fract_y
_atom_site_fract_z
C1 C 0.308302 0.797519 0.00352795
C2 C 0.428513 0.81651 0.031652
C3 C 0.583938 0.738642 0.0172326
C4 C 0.613135 0.644385 -0.0207387
C5 C 0.490197 0.623213 -0.0461079
C6 C 0.342086 0.700843 -0.0346389
C7 C 0.159726 0.881339 0.00979148
C8 C 0.446692 0.93113 0.116357
C9 C 0.513731 0.849268 0.142882
C10 C 0.565215 0.879827 0.188347
C11 C 0.55242 0.990947 0.2091
C12 C 0.483548 1.07155 0.182984
C13 C 0.432217 1.04269 0.137364
C14 C 0.616352 1.02012 0.256893
C15 C 0.849938 1.01794 0.223176
C16 C 0.921738 1.03089 0.270316
C17 C 0.987601 0.936791 0.288653
C18 C 1.05109 0.945807 0.33319
C19 C 1.04947 1.05009 0.360222
C20 C 0.983892 1.14448 0.342016
C21 C 0.920851 1.13489 0.297644
N1 N 0.390107 0.909074 0.0709182
O1 O 0.128593 0.973635 0.036067
O2 O 0.0584133 0.848394 -0.0187918
CL1 Cl 1.13137 0.825058 0.353291
CL2 Cl 1.12752 1.06522 0.415514
H1 H 0.687555 0.755278 0.0336042
H2 H 0.735864 0.586826 -0.0313372
H3 H 0.513169 0.548704 -0.0754506
H4 H 0.249025 0.688516 -0.0555905
H5 H 0.515232 0.761272 0.131188
H6 H 0.613541 0.814563 0.20904
H7 H 0.47006 1.15874 0.198452
H8 H 0.380484 1.107 0.117243
H9 H 0.549814 0.959926 0.297947
H10 H 0.558125 1.10314 0.278708
H11 H 0.915284 1.0845 0.185717
H12 H 0.907309 0.938455 0.19636
H13 H 0.990924 0.854759 0.268224
H14 H 0.98374 1.22535 0.36301
H15 H 0.871226 1.2096 0.283845
H16 H 0.297238 0.966023 0.0679412
H17 H -0.0211327 0.911204 -0.0185515

#END

data_XXIII_List2_52_Price_A966
_database_code_CSD               UNKNWN
_symmetry_cell_setting           triclinic
_symmetry_space_group_name_H-M   'P -1'
_symmetry_Int_Tables_number      2
loop_
_symmetry_equiv_pos_site_id
_symmetry_equiv_pos_as_xyz
1 x,y,z
2 -x,-y,-z
_cell_length_a                   7.1759
_cell_length_b                   12.8873
_cell_length_c                   10.9541
_cell_angle_alpha                78.9662
_cell_angle_beta                 71.9579
_cell_angle_gamma                85.2506
_cell_volume                     945.097
loop_
_atom_site_label
_atom_site_type_symbol
_atom_site_fract_x
_atom_site_fract_y
_atom_site_fract_z
C1 C 0.829547 0.469099 0.178907
C2 C 0.815109 0.53461 0.272879
C3 C 0.964892 0.524201 0.333108
C4 C 1.12094 0.453879 0.300911
C5 C 1.13653 0.390642 0.2076
C6 C 0.990737 0.398943 0.148151
C7 C 0.682895 0.478107 0.109161
C8 C 0.612406 0.672579 0.392259
C9 C 0.416927 0.682438 0.46825
C10 C 0.362634 0.756033 0.551036
C11 C 0.500734 0.821476 0.561978
C12 C 0.694635 0.811399 0.485551
C13 C 0.750711 0.739146 0.400468
C14 C 0.439843 0.898303 0.655983
C15 C 0.379749 0.842879 0.798549
C16 C 0.317465 0.914832 0.898846
C17 C 0.301827 0.871957 1.02871
C18 C 0.24256 0.933483 1.12598
C19 C 0.198009 1.04109 1.09396
C20 C 0.214041 1.08476 0.965043
C21 C 0.273196 1.02235 0.868644
N1 N 0.654822 0.600155 0.30641
O1 O 0.541219 0.539515 0.12182
O2 O 0.715508 0.410035 0.0253936
CL1 Cl 0.22629 0.875157 1.28477
CL2 Cl 0.124363 1.12022 1.21237
H1 H 0.953845 0.569781 0.408591
H2 H 1.2326 0.447752 0.350214
H3 H 1.2601 0.336054 0.182553
H4 H 0.998351 0.35097 0.0754591
H5 H 0.308622 0.631296 0.461778
H6 H 0.209823 0.762666 0.608458
H7 H 0.804379 0.862376 0.490738
H8 H 0.900884 0.736388 0.338061
H9 H 0.316423 0.94766 0.636624
H10 H 0.559665 0.951998 0.638742
H11 H 0.5018 0.791447 0.816172
H12 H 0.25959 0.789433 0.814674
H13 H 0.336233 0.788687 1.05567
H14 H 0.179964 1.16831 0.940897
H15 H 0.284911 1.05911 0.768913
H16 H 0.555024 0.595371 0.258989
H17 H 0.622915 0.428132 -0.0238327

#END

data_XXIII_List2_53_Price_A89
_database_code_CSD               UNKNWN
_symmetry_cell_setting           triclinic
_symmetry_space_group_name_H-M   'P -1'
_symmetry_Int_Tables_number      2
loop_
_symmetry_equiv_pos_site_id
_symmetry_equiv_pos_as_xyz
1 x,y,z
2 -x,-y,-z
_cell_length_a                   8.7179
_cell_length_b                   4.1121
_cell_length_c                   25.828
_cell_angle_alpha                89.6185
_cell_angle_beta                 88.7456
_cell_angle_gamma                79.6507
_cell_volume                     910.619
loop_
_atom_site_label
_atom_site_type_symbol
_atom_site_fract_x
_atom_site_fract_y
_atom_site_fract_z
C1 C 0.248213 0.107273 0.0717119
C2 C 0.297118 -0.0631703 0.118404
C3 C 0.186105 -0.204553 0.147126
C4 C 0.034396 -0.174408 0.130742
C5 C -0.0145221 -0.00310614 0.0853381
C6 C 0.0928786 0.134026 0.0563962
C7 C 0.357691 0.259812 0.0400614
C8 C 0.519134 -0.253222 0.177214
C9 C 0.666157 -0.451745 0.170609
C10 C 0.745948 -0.603188 0.21287
C11 C 0.680944 -0.565782 0.262885
C12 C 0.534387 -0.364988 0.269047
C13 C 0.454446 -0.208085 0.227273
C14 C 0.762702 -0.734941 0.309446
C15 C 0.940176 -0.815616 0.303731
C16 C 1.0243 -0.935485 0.352707
C17 C 1.1808 -0.909133 0.357435
C18 C 1.2647 -1.0229 0.401122
C19 C 1.19162 -1.16728 0.44171
C20 C 1.03566 -1.19439 0.437515
C21 C 0.953194 -1.08017 0.393623
N1 N 0.448438 -0.0937434 0.133407
O1 O 0.495006 0.257984 0.0494241
O2 O 0.294145 0.409829 -0.0028042
CL1 Cl 1.45825 -0.981864 0.404517
CL2 Cl 1.29029 -1.31167 0.49701
H1 H 0.221774 -0.345404 0.181762
H2 H -0.0476408 -0.288337 0.153714
H3 H -0.134081 0.0204044 0.0729368
H4 H 0.0587984 0.26647 0.02084
H5 H 0.717317 -0.487169 0.13187
H6 H 0.860014 -0.754821 0.206192
H7 H 0.482533 -0.325581 0.307698
H8 H 0.343713 -0.0431974 0.233549
H9 H 0.717428 -0.963384 0.317416
H10 H 0.730768 -0.577362 0.343507
H11 H 0.983288 -0.596082 0.289519
H12 H 0.97349 -1.00543 0.273846
H13 H 1.24008 -0.796987 0.326525
H14 H 0.979442 -1.3061 0.469139
H15 H 0.831696 -1.1054 0.391741
H16 H 0.518719 -0.00029426 0.107459
H17 H 0.373336 0.513928 -0.0194443

#END

data_XXIII_List2_54_Price_A139
_database_code_CSD               UNKNWN
_symmetry_cell_setting           monoclinic
_symmetry_space_group_name_H-M   'C 2/c'
_symmetry_Int_Tables_number      15
loop_
_symmetry_equiv_pos_site_id
_symmetry_equiv_pos_as_xyz
1 x,y,z
2 -x,y,1/2-z
3 1/2+x,1/2+y,z
4 1/2-x,1/2+y,1/2-z
5 -x,-y,-z
6 x,-y,1/2+z
7 1/2-x,1/2-y,-z
8 1/2+x,1/2-y,1/2+z
_cell_length_a                   36.917
_cell_length_b                   4.4918
_cell_length_c                   25.2574
_cell_angle_alpha                90
_cell_angle_beta                 115.892
_cell_angle_gamma                90
_cell_volume                     3767.84
loop_
_atom_site_label
_atom_site_type_symbol
_atom_site_fract_x
_atom_site_fract_y
_atom_site_fract_z
C1 C 0.275616 0.735623 0.611966
C2 C 0.312875 0.578863 0.633741
C3 C 0.321127 0.372612 0.679639
C4 C 0.294103 0.326952 0.703178
C5 C 0.257773 0.483659 0.68251
C6 C 0.248962 0.684651 0.637172
C7 C 0.264665 0.947964 0.563327
C8 C 0.37338 0.455693 0.619489
C9 C 0.375093 0.311772 0.571557
C10 C 0.408811 0.146322 0.579122
C11 C 0.441337 0.115723 0.63456
C12 C 0.439346 0.259908 0.682186
C13 C 0.406071 0.430387 0.674923
C14 C 0.477916 -0.059393 0.641433
C15 C 0.509248 0.136781 0.633024
C16 C 0.544412 -0.0365909 0.633974
C17 C 0.540784 -0.188456 0.583706
C18 C 0.572391 -0.357139 0.583693
C19 C 0.608564 -0.376168 0.634959
C20 C 0.612448 -0.225752 0.685334
C21 C 0.580675 -0.0581861 0.684777
N1 N 0.339582 0.631529 0.610433
O1 O 0.284979 1.01204 0.537462
O2 O 0.228452 1.07488 0.54782
CL1 Cl 0.566216 -0.539055 0.51994
CL2 Cl 0.648636 -0.582713 0.636749
H1 H 0.348819 0.245387 0.695878
H2 H 0.301441 0.165183 0.738369
H3 H 0.236833 0.447431 0.701464
H4 H 0.220885 0.807702 0.619888
H5 H 0.349653 0.329292 0.528457
H6 H 0.409633 0.03522 0.541401
H7 H 0.464427 0.241008 0.725681
H8 H 0.405413 0.54822 0.712025
H9 H 0.468947 -0.240744 0.609159
H10 H 0.492044 -0.16423 0.684963
H11 H 0.519918 0.308413 0.667288
H12 H 0.49418 0.254789 0.590973
H13 H 0.513015 -0.175477 0.543389
H14 H 0.640664 -0.241378 0.724796
H15 H 0.584269 0.0585454 0.724456
H16 H 0.327891 0.760062 0.573561
H17 H 0.224936 1.2216 0.517944

#END

data_XXIII_List2_55_Price_A2118
_database_code_CSD               UNKNWN
_symmetry_cell_setting           triclinic
_symmetry_space_group_name_H-M   'P -1'
_symmetry_Int_Tables_number      2
loop_
_symmetry_equiv_pos_site_id
_symmetry_equiv_pos_as_xyz
1 x,y,z
2 -x,-y,-z
_cell_length_a                   10.4057
_cell_length_b                   7.9647
_cell_length_c                   11.6902
_cell_angle_alpha                83.9036
_cell_angle_beta                 87.861
_cell_angle_gamma                102.031
_cell_volume                     940.463
loop_
_atom_site_label
_atom_site_type_symbol
_atom_site_fract_x
_atom_site_fract_y
_atom_site_fract_z
C1 C 0.236109 0.809286 0.890337
C2 C 0.361072 0.910958 0.846183
C3 C 0.447386 0.827902 0.788937
C4 C 0.411022 0.654649 0.774736
C5 C 0.287732 0.55562 0.816095
C6 C 0.202207 0.633994 0.873463
C7 C 0.13992 0.88731 0.948673
C8 C 0.508786 1.20479 0.827645
C9 C 0.574191 1.21618 0.719362
C10 C 0.685785 1.34543 0.687692
C11 C 0.734565 1.46876 0.760435
C12 C 0.667157 1.45821 0.867557
C13 C 0.55673 1.32875 0.900961
C14 C 0.857591 1.60462 0.723877
C15 C 0.839787 1.78987 0.727043
C16 C 0.959792 1.92916 0.685303
C17 C 1.07167 1.89168 0.633561
C18 C 1.18044 2.02265 0.594391
C19 C 1.17828 2.19436 0.606664
C20 C 1.06686 2.23306 0.658408
C21 C 0.959407 2.10201 0.697158
N1 N 0.394713 1.08098 0.86486
O1 O 0.156895 1.0369 0.970891
O2 O 0.0241506 0.776393 0.977674
CL1 Cl 1.3161 1.96642 0.531197
CL2 Cl 1.31182 2.35931 0.558861
H1 H 0.545303 0.899231 0.759407
H2 H 0.480861 0.5951 0.731071
H3 H 0.259877 0.419978 0.803966
H4 H 0.106066 0.560498 0.906982
H5 H 0.535578 1.12803 0.658257
H6 H 0.734921 1.35177 0.603107
H7 H 0.702406 1.55112 0.927117
H8 H 0.506995 1.32115 0.98536
H9 H 0.889368 1.5878 0.636185
H10 H 0.937518 1.58316 0.778719
H11 H 0.809877 1.80825 0.815023
H12 H 0.757514 1.80934 0.674683
H13 H 1.07746 1.75996 0.62285
H14 H 1.06597 2.36684 0.667834
H15 H 0.873359 2.13455 0.737399
H16 H 0.327719 1.11749 0.917227
H17 H -0.0344824 0.842281 1.00858

#END

data_XXIII_List2_56_Price_A1116
_database_code_CSD               UNKNWN
_symmetry_cell_setting           triclinic
_symmetry_space_group_name_H-M   'P -1'
_symmetry_Int_Tables_number      2
loop_
_symmetry_equiv_pos_site_id
_symmetry_equiv_pos_as_xyz
1 x,y,z
2 -x,-y,-z
_cell_length_a                   9.1363
_cell_length_b                   9.7398
_cell_length_c                   12.7593
_cell_angle_alpha                103.653
_cell_angle_beta                 85.4974
_cell_angle_gamma                60.1588
_cell_volume                     930.799
loop_
_atom_site_label
_atom_site_type_symbol
_atom_site_fract_x
_atom_site_fract_y
_atom_site_fract_z
C1 C 0.770001 0.637928 0.577132
C2 C 0.802955 0.735619 0.523042
C3 C 0.9102 0.791132 0.56294
C4 C 0.982707 0.750234 0.650552
C5 C 0.953308 0.651873 0.702266
C6 C 0.847061 0.597679 0.665224
C7 C 0.658855 0.576344 0.541043
C8 C 0.750298 0.854531 0.365703
C9 C 0.609702 0.941369 0.320218
C10 C 0.623133 1.01817 0.244571
C11 C 0.776748 1.01138 0.210739
C12 C 0.916731 0.922107 0.254725
C13 C 0.906037 0.842823 0.329908
C14 C 0.788301 1.10092 0.131684
C15 C 0.656444 1.2891 0.181718
C16 C 0.669488 1.4017 0.122964
C17 C 0.528174 1.56561 0.150462
C18 C 0.532097 1.67768 0.10187
C19 C 0.679763 1.62611 0.0230526
C20 C 0.820503 1.46292 -0.00545999
C21 C 0.815373 1.35201 0.0438991
N1 N 0.728024 0.774003 0.436864
O1 O 0.571669 0.61357 0.472616
O2 O 0.659819 0.469253 0.591226
CL1 Cl 0.352606 1.87894 0.139978
CL2 Cl 0.689645 1.76146 -0.0397243
H1 H 0.93052 0.872317 0.527166
H2 H 1.06305 0.797072 0.679669
H3 H 1.01147 0.619664 0.770576
H4 H 0.820563 0.522422 0.704325
H5 H 0.488835 0.949121 0.345923
H6 H 0.511734 1.08401 0.210793
H7 H 1.03905 0.911642 0.228508
H8 H 1.02062 0.767861 0.357682
H9 H 0.766297 1.05286 0.0515607
H10 H 0.920229 1.07591 0.115356
H11 H 0.668148 1.32875 0.267082
H12 H 0.524912 1.31276 0.189953
H13 H 0.412016 1.60821 0.211175
H14 H 0.934231 1.42352 -0.0670227
H15 H 0.927184 1.22532 0.0192642
H16 H 0.638728 0.741457 0.426919
H17 H 0.580982 0.438054 0.564475

#END

data_XXIII_List2_57_Price_A776
_database_code_CSD               UNKNWN
_symmetry_cell_setting           monoclinic
_symmetry_space_group_name_H-M   'P 21/c'
_symmetry_Int_Tables_number      14
loop_
_symmetry_equiv_pos_site_id
_symmetry_equiv_pos_as_xyz
1 x,y,z
2 -x,1/2+y,1/2-z
3 -x,-y,-z
4 x,1/2-y,1/2+z
_cell_length_a                   14.8983
_cell_length_b                   10.3077
_cell_length_c                   13.6861
_cell_angle_alpha                90
_cell_angle_beta                 60.2667
_cell_angle_gamma                90
_cell_volume                     1825.03
loop_
_atom_site_label
_atom_site_type_symbol
_atom_site_fract_x
_atom_site_fract_y
_atom_site_fract_z
C1 C 0.575126 0.814128 0.010219
C2 C 0.635469 0.889837 -0.0886143
C3 C 0.663571 1.01594 -0.074057
C4 C 0.632155 1.06536 0.0320131
C5 C 0.571284 0.992436 0.128734
C6 C 0.544274 0.86772 0.1165
C7 C 0.543771 0.681028 0.00312934
C8 C 0.705519 0.888732 -0.299177
C9 C 0.741134 0.798456 -0.387633
C10 C 0.77934 0.838954 -0.497609
C11 C 0.7839 0.970557 -0.525197
C12 C 0.745815 1.05909 -0.436673
C13 C 0.706322 1.02007 -0.325337
C14 C 0.830515 1.00889 -0.647355
C15 C 0.794661 1.13844 -0.671292
C16 C 0.85465 1.17277 -0.794619
C17 C 0.852185 1.09125 -0.874681
C18 C 0.9085 1.12012 -0.988898
C19 C 0.969334 1.232 -1.0257
C20 C 0.97226 1.3136 -0.946241
C21 C 0.915748 1.28415 -0.832352
N1 N 0.664724 0.836292 -0.191561
O1 O 0.569742 0.618908 -0.083098
O2 O 0.480695 0.6285 0.10445
CL1 Cl 0.901149 1.01478 -1.08326
CL2 Cl 1.04109 1.27278 -1.16647
H1 H 0.714533 1.07293 -0.147185
H2 H 0.6565 1.16257 0.0392295
H3 H 0.546563 1.03207 0.21167
H4 H 0.498168 0.808183 0.189987
H5 H 0.738972 0.69567 -0.368813
H6 H 0.806498 0.766574 -0.564088
H7 H 0.744886 1.16206 -0.452996
H8 H 0.672755 1.09247 -0.259562
H9 H 0.81565 0.931166 -0.692175
H10 H 0.915081 1.01266 -0.68542
H11 H 0.805095 1.21649 -0.62358
H12 H 0.711622 1.13379 -0.642428
H13 H 0.805258 1.00396 -0.849019
H14 H 1.01953 1.40042 -0.974904
H15 H 0.91939 1.34917 -0.771928
H16 H 0.645195 0.740802 -0.18619
H17 H 0.466469 0.540715 0.0910797

#END

data_XXIII_List2_58_Price_A76
_database_code_CSD               UNKNWN
_symmetry_cell_setting           orthorhombic
_symmetry_space_group_name_H-M   'P b c a'
_symmetry_Int_Tables_number      61
loop_
_symmetry_equiv_pos_site_id
_symmetry_equiv_pos_as_xyz
1 x,y,z
2 1/2+x,1/2-y,-z
3 -x,1/2+y,1/2-z
4 1/2-x,-y,1/2+z
5 -x,-y,-z
6 1/2-x,1/2+y,z
7 x,1/2-y,1/2+z
8 1/2+x,y,1/2-z
_cell_length_a                   21.9056
_cell_length_b                   22.9552
_cell_length_c                   7.2745
_cell_angle_alpha                90
_cell_angle_beta                 90
_cell_angle_gamma                90
_cell_volume                     3657.96
loop_
_atom_site_label
_atom_site_type_symbol
_atom_site_fract_x
_atom_site_fract_y
_atom_site_fract_z
C1 C 0.583562 0.621253 0.635939
C2 C 0.554852 0.672545 0.70502
C3 C 0.592422 0.716079 0.78175
C4 C 0.655182 0.70989 0.78485
C5 C 0.683599 0.660508 0.712123
C6 C 0.647452 0.616571 0.641543
C7 C 0.547392 0.571558 0.570911
C8 C 0.455007 0.724353 0.742907
C9 C 0.471215 0.782935 0.720746
C10 C 0.430468 0.826768 0.769398
C11 C 0.372489 0.81431 0.83829
C12 C 0.356312 0.755689 0.856786
C13 C 0.396671 0.711481 0.811053
C14 C 0.328185 0.862247 0.885286
C15 C 0.281264 0.870345 0.729349
C16 C 0.233499 0.91552 0.772019
C17 C 0.1744 0.899123 0.820451
C18 C 0.130067 0.940422 0.86371
C19 C 0.144932 0.999604 0.858468
C20 C 0.203794 1.01654 0.809837
C21 C 0.247463 0.974929 0.767143
N1 N 0.492663 0.677711 0.694075
O1 O 0.491928 0.57038 0.550267
O2 O 0.581385 0.523842 0.539943
CL1 Cl 0.0574861 0.91737 0.922398
CL2 Cl 0.0909842 1.05211 0.910932
H1 H 0.571726 0.75398 0.844426
H2 H 0.682566 0.744257 0.846148
H3 H 0.732908 0.656266 0.713639
H4 H 0.668113 0.577042 0.588886
H5 H 0.514673 0.794432 0.659529
H6 H 0.444135 0.871954 0.751086
H7 H 0.311511 0.744358 0.910516
H8 H 0.383633 0.666188 0.829722
H9 H 0.352585 0.903227 0.908843
H10 H 0.303854 0.852012 1.013
H11 H 0.259264 0.828402 0.701675
H12 H 0.305767 0.882271 0.603391
H13 H 0.161944 0.853359 0.824815
H14 H 0.214655 1.06262 0.805432
H15 H 0.293077 0.988942 0.728409
H16 H 0.471771 0.640918 0.647643
H17 H 0.554322 0.493015 0.500457

#END

data_XXIII_List2_59_Price_A428
_database_code_CSD               UNKNWN
_symmetry_cell_setting           monoclinic
_symmetry_space_group_name_H-M   'P 21/c'
_symmetry_Int_Tables_number      14
loop_
_symmetry_equiv_pos_site_id
_symmetry_equiv_pos_as_xyz
1 x,y,z
2 -x,1/2+y,1/2-z
3 -x,-y,-z
4 x,1/2-y,1/2+z
_cell_length_a                   4.3446
_cell_length_b                   49.023
_cell_length_c                   9.3448
_cell_angle_alpha                90
_cell_angle_beta                 110.479
_cell_angle_gamma                90
_cell_volume                     1864.52
loop_
_atom_site_label
_atom_site_type_symbol
_atom_site_fract_x
_atom_site_fract_y
_atom_site_fract_z
C1 C 0.846626 0.463985 0.754579
C2 C 0.712305 0.441175 0.807203
C3 C 0.453117 0.426803 0.699047
C4 C 0.336972 0.43438 0.547068
C5 C 0.471528 0.456506 0.494855
C6 C 0.722965 0.471049 0.599159
C7 C 1.11414 0.48001 0.860795
C8 C 0.733452 0.412902 1.03288
C9 C 0.704478 0.385853 0.98184
C10 C 0.622586 0.365368 1.06464
C11 C 0.574465 0.370669 1.20232
C12 C 0.610856 0.39765 1.25383
C13 C 0.687389 0.418422 1.17072
C14 C 0.477796 0.347875 1.28699
C15 C 0.567252 0.353007 1.45833
C16 C 0.552884 0.327888 1.54931
C17 C 0.772153 0.32519 1.6988
C18 C 0.762942 0.302754 1.78843
C19 C 0.529535 0.282266 1.7284
C20 C 0.309553 0.284759 1.57928
C21 C 0.320775 0.307258 1.49104
N1 N 0.829628 0.434306 0.958347
O1 O 1.24691 0.475796 0.99798
O2 O 1.21054 0.501065 0.794282
CL1 Cl 1.04234 0.300527 1.97287
CL2 Cl 0.506075 0.253833 1.83363
H1 H 0.340075 0.409928 0.737106
H2 H 0.13584 0.422868 0.467394
H3 H 0.379499 0.462226 0.37518
H4 H 0.830872 0.488428 0.562506
H5 H 0.752517 0.380853 0.878441
H6 H 0.601877 0.344516 1.02247
H7 H 0.576691 0.402864 1.36023
H8 H 0.710673 0.439301 1.2122
H9 H 0.596312 0.328974 1.27047
H10 H 0.212261 0.344301 1.23433
H11 H 0.403685 0.3686 1.47696
H12 H 0.815886 0.361526 1.50431
H13 H 0.956589 0.340777 1.74792
H14 H 0.129036 0.268791 1.53324
H15 H 0.145214 0.308567 1.37533
H16 H 1.00238 0.447421 1.02481
H17 H 1.39676 0.509221 0.872603

#END

data_XXIII_List2_60_Price_A1084
_database_code_CSD               UNKNWN
_symmetry_cell_setting           triclinic
_symmetry_space_group_name_H-M   'P -1'
_symmetry_Int_Tables_number      2
loop_
_symmetry_equiv_pos_site_id
_symmetry_equiv_pos_as_xyz
1 x,y,z
2 -x,-y,-z
_cell_length_a                   12.2789
_cell_length_b                   7.9338
_cell_length_c                   10.9723
_cell_angle_alpha                95.4524
_cell_angle_beta                 71.19
_cell_angle_gamma                71.3749
_cell_volume                     935.177
loop_
_atom_site_label
_atom_site_type_symbol
_atom_site_fract_x
_atom_site_fract_y
_atom_site_fract_z
C1 C 0.12528 0.681411 0.241375
C2 C 0.164736 0.583851 0.108726
C3 C 0.226107 0.655439 0.00693959
C4 C 0.248717 0.81181 0.0346264
C5 C 0.212226 0.904922 0.164375
C6 C 0.150602 0.83889 0.265869
C7 C 0.0612067 0.616019 0.353153
C8 C 0.164156 0.309696 -0.0284775
C9 C 0.266044 0.265585 -0.146982
C10 C 0.282424 0.139407 -0.254668
C11 C 0.199897 0.0510317 -0.249949
C12 C 0.0998844 0.0930012 -0.130525
C13 C 0.0816044 0.219692 -0.022612
C14 C 0.217836 -0.0871124 -0.366266
C15 C 0.347707 -0.238491 -0.420423
C16 C 0.370435 -0.373839 -0.540324
C17 C 0.333426 -0.522234 -0.527257
C18 C 0.350819 -0.645515 -0.637361
C19 C 0.406052 -0.6213 -0.763955
C20 C 0.443109 -0.473361 -0.778034
C21 C 0.425335 -0.351335 -0.667518
N1 N 0.139077 0.43092 0.086493
O1 O 0.0327897 0.481693 0.346487
O2 O 0.0332911 0.719537 0.471445
CL1 Cl 0.303349 -0.827196 -0.613746
CL2 Cl 0.42982 -0.771416 -0.903508
H1 H 0.25176 0.591044 -0.0948567
H2 H 0.295372 0.862744 -0.0470936
H3 H 0.231083 1.02684 0.185124
H4 H 0.120176 0.908589 0.367696
H5 H 0.33615 0.323486 -0.154299
H6 H 0.362699 0.109861 -0.344649
H7 H 0.0340106 0.0258601 -0.122012
H8 H 0.00189825 0.251105 0.0682521
H9 H 0.20401 -0.0199977 -0.446113
H10 H 0.147478 -0.148077 -0.337618
H11 H 0.360149 -0.308887 -0.341806
H12 H 0.417873 -0.176846 -0.445446
H13 H 0.29072 -0.544399 -0.429955
H14 H 0.486243 -0.455704 -0.876608
H15 H 0.455254 -0.237052 -0.680605
H16 H 0.0851901 0.409197 0.171252
H17 H -0.00313694 0.65947 0.536818

#END

data_XXIII_List2_61_Price_A1191
_database_code_CSD               UNKNWN
_symmetry_cell_setting           monoclinic
_symmetry_space_group_name_H-M   'C 2/c'
_symmetry_Int_Tables_number      15
loop_
_symmetry_equiv_pos_site_id
_symmetry_equiv_pos_as_xyz
1 x,y,z
2 -x,y,1/2-z
3 1/2+x,1/2+y,z
4 1/2-x,1/2+y,1/2-z
5 -x,-y,-z
6 x,-y,1/2+z
7 1/2-x,1/2-y,-z
8 1/2+x,1/2-y,1/2+z
_cell_length_a                   36.6845
_cell_length_b                   6.7708
_cell_length_c                   16.0085
_cell_angle_alpha                90
_cell_angle_beta                 109.738
_cell_angle_gamma                90
_cell_volume                     3742.62
loop_
_atom_site_label
_atom_site_type_symbol
_atom_site_fract_x
_atom_site_fract_y
_atom_site_fract_z
C1 C 0.039975 0.0577993 0.969459
C2 C 0.0612522 -0.0628401 1.04294
C3 C 0.0739376 -0.24857 1.02381
C4 C 0.0659375 -0.311474 0.937329
C5 C 0.0446972 -0.194497 0.865471
C6 C 0.0321111 -0.0115429 0.88249
C7 C 0.0257602 0.253023 0.983662
C8 C 0.0921529 -0.0728533 1.20866
C9 C 0.115578 0.0614023 1.27034
C10 C 0.138647 -0.00231278 1.35375
C11 C 0.139541 -0.201152 1.3783
C12 C 0.115813 -0.332827 1.31675
C13 C 0.0920491 -0.270828 1.23322
C14 C 0.164136 -0.266794 1.46999
C15 C 0.147168 -0.191333 1.53993
C16 C 0.169755 -0.252329 1.6336
C17 C 0.191497 -0.114717 1.69499
C18 C 0.212849 -0.169614 1.78162
C19 C 0.212679 -0.365867 1.80822
C20 C 0.190935 -0.504473 1.7473
C21 C 0.16978 -0.448241 1.66124
N1 N 0.0683892 0.00495033 1.12752
O1 O 0.0307544 0.332673 1.0554
O2 O 0.00579253 0.345479 0.907675
CL1 Cl 0.239135 0.00925511 1.85438
CL2 Cl 0.238647 -0.441458 1.91498
H1 H 0.091265 -0.340858 1.07788
H2 H 0.076571 -0.455042 0.925677
H3 H 0.038336 -0.245657 0.797831
H4 H 0.0157763 0.0833281 0.828216
H5 H 0.115734 0.215525 1.25159
H6 H 0.156827 0.104063 1.40032
H7 H 0.115427 -0.487572 1.33466
H8 H 0.0726612 -0.375152 1.18833
H9 H 0.193829 -0.211434 1.48627
H10 H 0.16607 -0.428275 1.47285
H11 H 0.11732 -0.245496 1.52209
H12 H 0.145166 -0.0299911 1.536
H13 H 0.192063 0.0388986 1.67603
H14 H 0.19079 -0.656509 1.76855
H15 H 0.152833 -0.558514 1.61499
H16 H 0.0595579 0.14742 1.12839
H17 H -0.00294475 0.470272 0.923435

#END

data_XXIII_List2_62_Price_A4562
_database_code_CSD               UNKNWN
_symmetry_cell_setting           monoclinic
_symmetry_space_group_name_H-M   'P 21/a'
_symmetry_Int_Tables_number      14
loop_
_symmetry_equiv_pos_site_id
_symmetry_equiv_pos_as_xyz
1 x,y,z
2 1/2-x,1/2+y,-z
3 -x,-y,-z
4 1/2+x,1/2-y,z
_cell_length_a                   8.075
_cell_length_b                   25.8031
_cell_length_c                   8.9371
_cell_angle_alpha                90
_cell_angle_beta                 88.0462
_cell_angle_gamma                90
_cell_volume                     1861.05
loop_
_atom_site_label
_atom_site_type_symbol
_atom_site_fract_x
_atom_site_fract_y
_atom_site_fract_z
C1 C 0.875407 0.373108 0.0612441
C2 C 0.77913 0.358117 0.190808
C3 C 0.718783 0.30691 0.197445
C4 C 0.756059 0.271949 0.0840047
C5 C 0.85489 0.286051 -0.0407762
C6 C 0.911321 0.336515 -0.0514476
C7 C 0.925804 0.427251 0.0384313
C8 C 0.672349 0.385871 0.444028
C9 C 0.688473 0.341389 0.532016
C10 C 0.609666 0.338349 0.672436
C11 C 0.515025 0.379073 0.732507
C12 C 0.501155 0.423568 0.644431
C13 C 0.577535 0.426979 0.503437
C14 C 0.426344 0.373473 0.883209
C15 C 0.44058 0.421254 0.983401
C16 C 0.345172 0.418863 1.13158
C17 C 0.317149 0.372275 1.20732
C18 C 0.231949 0.370786 1.34543
C19 C 0.172806 0.416724 1.41048
C20 C 0.199824 0.463471 1.33582
C21 C 0.284492 0.464376 1.19819
N1 N 0.751626 0.393104 0.304331
O1 O 0.88849 0.463879 0.119862
O2 O 1.02134 0.434256 -0.0859494
CL1 Cl 0.200763 0.311761 1.43377
CL2 Cl 0.0660225 0.41654 1.58164
H1 H 0.638868 0.295266 0.291221
H2 H 0.706135 0.232912 0.0926381
H3 H 0.884492 0.25827 -0.12875
H4 H 0.984266 0.349001 -0.148951
H5 H 0.766882 0.309701 0.493006
H6 H 0.624855 0.303324 0.738304
H7 H 0.427449 0.456242 0.68485
H8 H 0.563054 0.4618 0.436689
H9 H 0.476492 0.339416 0.939169
H10 H 0.294493 0.365241 0.867674
H11 H 0.398897 0.45565 0.923597
H12 H 0.572178 0.428077 1.00401
H13 H 0.361329 0.335886 1.16021
H14 H 0.153002 0.498958 1.38672
H15 H 0.303715 0.501239 1.1414
H16 H 0.777719 0.430301 0.273902
H17 H 1.04683 0.470782 -0.0938072

#END

data_XXIII_List2_63_Price_A4122
_database_code_CSD               UNKNWN
_symmetry_cell_setting           monoclinic
_symmetry_space_group_name_H-M   'P 21/n'
_symmetry_Int_Tables_number      14
loop_
_symmetry_equiv_pos_site_id
_symmetry_equiv_pos_as_xyz
1 x,y,z
2 1/2-x,1/2+y,1/2-z
3 -x,-y,-z
4 1/2+x,1/2-y,1/2+z
_cell_length_a                   12.7675
_cell_length_b                   17.8675
_cell_length_c                   8.706
_cell_angle_alpha                90
_cell_angle_beta                 68.422
_cell_angle_gamma                90
_cell_volume                     1846.86
loop_
_atom_site_label
_atom_site_type_symbol
_atom_site_fract_x
_atom_site_fract_y
_atom_site_fract_z
C1 C 0.186765 0.94292 0.620661
C2 C 0.297394 0.917239 0.597896
C3 C 0.359295 0.881417 0.447606
C4 C 0.315926 0.87383 0.324365
C5 C 0.209356 0.901285 0.344211
C6 C 0.145721 0.934478 0.492674
C7 C 0.112531 0.974358 0.779144
C8 C 0.444955 0.919677 0.727651
C9 C 0.448556 0.92152 0.88726
C10 C 0.549958 0.916852 0.910246
C11 C 0.652308 0.911293 0.775788
C12 C 0.648324 0.911705 0.61818
C13 C 0.547085 0.916592 0.592543
C14 C 0.761112 0.9033 0.804846
C15 C 0.765107 0.827929 0.888477
C16 C 0.873151 0.814664 0.916538
C17 C 0.875762 0.817225 1.075
C18 C 0.975521 0.805877 1.1022
C19 C 1.07544 0.791545 0.969086
C20 C 1.07354 0.788681 0.810094
C21 C 0.973801 0.800061 0.784407
N1 N 0.338311 0.928549 0.721069
O1 O 0.13323 0.979082 0.905403
O2 O 0.0130658 0.997594 0.776733
CL1 Cl 0.972655 0.809736 1.30234
CL2 Cl 1.20168 0.776904 0.99539
H1 H 0.440069 0.85672 0.430816
H2 H 0.366086 0.845294 0.210874
H3 H 0.176238 0.895553 0.246566
H4 H 0.0614556 0.954475 0.513449
H5 H 0.370136 0.926007 0.993328
H6 H 0.549763 0.918374 1.03524
H7 H 0.726509 0.909203 0.511103
H8 H 0.549333 0.920884 0.467401
H9 H 0.770575 0.948938 0.883072
H10 H 0.832894 0.907299 0.687446
H11 H 0.752635 0.782952 0.811126
H12 H 0.693762 0.824707 1.00639
H13 H 0.799223 0.828128 1.18074
H14 H 1.15135 0.777142 0.707264
H15 H 0.974175 0.797085 0.659519
H16 H 0.276898 0.944595 0.828925
H17 H -0.0333669 1.01202 0.888086

#END

data_XXIII_List2_64_Price_A87
_database_code_CSD               UNKNWN
_symmetry_cell_setting           monoclinic
_symmetry_space_group_name_H-M   'P 21/c'
_symmetry_Int_Tables_number      14
loop_
_symmetry_equiv_pos_site_id
_symmetry_equiv_pos_as_xyz
1 x,y,z
2 -x,1/2+y,1/2-z
3 -x,-y,-z
4 x,1/2-y,1/2+z
_cell_length_a                   8.4245
_cell_length_b                   11.0885
_cell_length_c                   21.8081
_cell_angle_alpha                90
_cell_angle_beta                 114.877
_cell_angle_gamma                90
_cell_volume                     1848.18
loop_
_atom_site_label
_atom_site_type_symbol
_atom_site_fract_x
_atom_site_fract_y
_atom_site_fract_z
C1 C 0.203445 0.553097 0.0666113
C2 C 0.142113 0.458238 0.095271
C3 C 0.00100357 0.483806 0.111873
C4 C -0.0720047 0.597773 0.102415
C5 C -0.00893688 0.69163 0.0760764
C6 C 0.126758 0.667846 0.0580702
C7 C 0.344132 0.532112 0.044952
C8 C 0.190974 0.242575 0.134078
C9 C 0.216203 0.131566 0.1087
C10 C 0.199846 0.0241727 0.138113
C11 C 0.157424 0.0228576 0.193556
C12 C 0.134587 0.133789 0.219016
C13 C 0.152489 0.242296 0.190624
C14 C 0.14503 -0.0943423 0.22614
C15 C 0.319888 -0.126967 0.285776
C16 C 0.327219 -0.255502 0.308964
C17 C 0.308491 -0.285768 0.367549
C18 C 0.312679 -0.405355 0.387782
C19 C 0.336154 -0.497892 0.349002
C20 C 0.355428 -0.468721 0.290333
C21 C 0.351006 -0.349373 0.270754
N1 N 0.218728 0.346908 0.104154
O1 O 0.413296 0.435172 0.0445599
O2 O 0.392696 0.632651 0.022888
CL1 Cl 0.288795 -0.435954 0.461263
CL2 Cl 0.342766 -0.647759 0.371883
H1 H -0.0543279 0.412027 0.130389
H2 H -0.181516 0.613509 0.115378
H3 H -0.066448 0.780923 0.0691394
H4 H 0.176535 0.738244 0.0364122
H5 H 0.246808 0.130478 0.0650066
H6 H 0.219038 -0.060684 0.117124
H7 H 0.103869 0.13591 0.262722
H8 H 0.141411 0.326637 0.213654
H9 H 0.109201 -0.166942 0.188589
H10 H 0.0413218 -0.0904443 0.24394
H11 H 0.344131 -0.0646116 0.327735
H12 H 0.425556 -0.112253 0.269765
H13 H 0.290529 -0.215614 0.3988
H14 H 0.374571 -0.540931 0.260562
H15 H 0.367391 -0.328695 0.225031
H16 H 0.29961 0.33785 0.0805031
H17 H 0.477041 0.608572 0.00588296

#END

data_XXIII_List2_65_Price_A225
_database_code_CSD               UNKNWN
_symmetry_cell_setting           triclinic
_symmetry_space_group_name_H-M   'P -1'
_symmetry_Int_Tables_number      2
loop_
_symmetry_equiv_pos_site_id
_symmetry_equiv_pos_as_xyz
1 x,y,z
2 -x,-y,-z
_cell_length_a                   13.6639
_cell_length_b                   7.7713
_cell_length_c                   10.5197
_cell_angle_alpha                110.79
_cell_angle_beta                 107.324
_cell_angle_gamma                65.1785
_cell_volume                     933.159
loop_
_atom_site_label
_atom_site_type_symbol
_atom_site_fract_x
_atom_site_fract_y
_atom_site_fract_z
C1 C 0.806388 0.821099 0.998265
C2 C 0.824441 0.70909 1.09061
C3 C 0.734181 0.673388 1.10002
C4 C 0.633072 0.737572 1.01849
C5 C 0.616518 0.840167 0.924068
C6 C 0.702639 0.884061 0.917353
C7 C 0.891755 0.888226 0.997118
C8 C 0.973455 0.500085 1.23914
C9 C 0.93156 0.358195 1.22864
C10 C 0.986322 0.2246 1.30857
C11 C 1.08344 0.225831 1.40093
C12 C 1.12527 0.366946 1.41011
C13 C 1.07168 0.501354 1.33176
C14 C 1.14313 0.077156 1.48428
C15 C 1.24123 -0.0861138 1.42043
C16 C 1.29811 -0.256532 1.48503
C17 C 1.30814 -0.230487 1.62589
C18 C 1.36238 -0.388761 1.68433
C19 C 1.408 -0.577939 1.60196
C20 C 1.39822 -0.605452 1.46113
C21 C 1.34387 -0.446951 1.40384
N1 N 0.927196 0.640519 1.16444
O1 O 0.986064 0.842304 1.06002
O2 O 0.856084 1.01523 0.919751
CL1 Cl 1.37126 -0.344477 1.86
CL2 Cl 1.47575 -0.778567 1.67024
H1 H 0.742985 0.601474 1.17602
H2 H 0.56548 0.707994 1.02958
H3 H 0.537219 0.888352 0.859593
H4 H 0.691236 0.969864 0.848868
H5 H 0.859132 0.344657 1.15419
H6 H 0.952039 0.115521 1.29761
H7 H 1.20077 0.373273 1.48126
H8 H 1.10497 0.611555 1.34239
H9 H 1.08744 0.011947 1.48877
H10 H 1.17101 0.150638 1.59085
H11 H 1.3006 -0.021428 1.4261
H12 H 1.21326 -0.142377 1.31007
H13 H 1.27384 -0.0859378 1.69343
H14 H 1.43333 -0.752693 1.39721
H15 H 1.33677 -0.471878 1.29361
H16 H 0.97984 0.695006 1.15465
H17 H 0.91688 1.05077 0.923272

#END

data_XXIII_List2_66_Price_B204
_database_code_CSD               UNKNWN
_symmetry_cell_setting           triclinic
_symmetry_space_group_name_H-M   'P -1'
_symmetry_Int_Tables_number      2
loop_
_symmetry_equiv_pos_site_id
_symmetry_equiv_pos_as_xyz
1 x,y,z
2 -x,-y,-z
_cell_length_a                   7.1167
_cell_length_b                   13.1805
_cell_length_c                   11.1616
_cell_angle_alpha                71.5213
_cell_angle_beta                 89.0699
_cell_angle_gamma                109.636
_cell_volume                     926.382
loop_
_atom_site_label
_atom_site_type_symbol
_atom_site_fract_x
_atom_site_fract_y
_atom_site_fract_z
C1 C 0.40922 0.472765 0.145445
C2 C 0.453507 0.370257 0.178438
C3 C 0.628824 0.369986 0.235305
C4 C 0.757176 0.467179 0.254203
C5 C 0.717654 0.568845 0.218055
C6 C 0.543284 0.569822 0.165907
C7 C 0.220972 0.476893 0.0961917
C8 C 0.343802 0.172539 0.165517
C9 C 0.527238 0.159226 0.14447
C10 C 0.531031 0.0524303 0.152389
C11 C 0.355167 -0.0439644 0.179721
C12 C 0.172347 -0.0292684 0.198002
C13 C 0.166096 0.0761795 0.191796
C14 C 0.360096 -0.159928 0.19062
C15 C 0.317495 -0.243137 0.330089
C16 C 0.498764 -0.229726 0.400002
C17 C 0.581573 -0.315253 0.430524
C18 C 0.74916 -0.306026 0.494997
C19 C 0.836218 -0.209915 0.530763
C20 C 0.753287 -0.124559 0.50174
C21 C 0.586307 -0.13443 0.437524
N1 N 0.323865 0.276294 0.156616
O1 O 0.0917668 0.399762 0.0725269
O2 O 0.19835 0.577555 0.0790624
CL1 Cl 0.843866 -0.415527 0.529365
CL2 Cl 1.04423 -0.195307 0.611138
H1 H 0.660142 0.291497 0.267897
H2 H 0.89032 0.463343 0.298909
H3 H 0.819944 0.644967 0.232334
H4 H 0.506137 0.646616 0.139863
H5 H 0.666744 0.232783 0.117031
H6 H 0.675427 0.0445048 0.135177
H7 H 0.0316747 -0.102026 0.217916
H8 H 0.0223304 0.08524 0.207521
H9 H 0.505328 -0.151146 0.145729
H10 H 0.244907 -0.198987 0.138182
H11 H 0.257951 -0.331319 0.33003
H12 H 0.197921 -0.231944 0.381836
H13 H 0.516238 -0.390904 0.403973
H14 H 0.820927 -0.0506832 0.530907
H15 H 0.523092 -0.0673726 0.416584
H16 H 0.194053 0.28633 0.128128
H17 H 0.0780235 0.5757 0.0393897

#END

data_XXIII_List2_67_Price_A2949
_database_code_CSD               UNKNWN
_symmetry_cell_setting           triclinic
_symmetry_space_group_name_H-M   'P -1'
_symmetry_Int_Tables_number      2
loop_
_symmetry_equiv_pos_site_id
_symmetry_equiv_pos_as_xyz
1 x,y,z
2 -x,-y,-z
_cell_length_a                   7.9962
_cell_length_b                   11.5361
_cell_length_c                   13.4234
_cell_angle_alpha                64.2543
_cell_angle_beta                 97.4556
_cell_angle_gamma                66.0203
_cell_volume                     945.852
loop_
_atom_site_label
_atom_site_type_symbol
_atom_site_fract_x
_atom_site_fract_y
_atom_site_fract_z
C1 C 0.658493 0.983327 0.759944
C2 C 0.63033 0.899776 0.864362
C3 C 0.679231 0.913314 0.961913
C4 C 0.758194 1.00126 0.957567
C5 C 0.79143 1.07999 0.856559
C6 C 0.739912 1.07095 0.759031
C7 C 0.601376 0.980952 0.652786
C8 C 0.512367 0.724984 0.959016
C9 C 0.648356 0.626402 1.0768
C10 C 0.604317 0.536889 1.16485
C11 C 0.42724 0.539775 1.13874
C12 C 0.294612 0.635772 1.02058
C13 C 0.33531 0.727596 0.932042
C14 C 0.38099 0.444285 1.23624
C15 C 0.263494 0.530401 1.28814
C16 C 0.227565 0.437512 1.39354
C17 C 0.139518 0.356925 1.3876
C18 C 0.106588 0.270707 1.48478
C19 C 0.162886 0.263532 1.59139
C20 C 0.251199 0.34307 1.59849
C21 C 0.283336 0.428561 1.5008
N1 N 0.552239 0.813134 0.866046
O1 O 0.519361 0.916639 0.639023
O2 O 0.643935 1.06264 0.564315
CL1 Cl -0.00383442 0.173705 1.47195
CL2 Cl 0.125203 0.157718 1.71465
H1 H 0.65039 0.85652 1.04011
H2 H 0.793166 1.00968 1.03424
H3 H 0.854338 1.14816 0.854155
H4 H 0.760856 1.13281 0.678736
H5 H 0.790736 0.616824 1.09852
H6 H 0.712188 0.460596 1.25568
H7 H 0.156453 0.639277 0.99724
H8 H 0.229541 0.802655 0.840737
H9 H 0.518152 0.34322 1.30803
H10 H 0.29761 0.40536 1.20194
H11 H 0.121996 0.627316 1.21696
H12 H 0.342144 0.577558 1.3142
H13 H 0.0936037 0.360822 1.30591
H14 H 0.294701 0.336819 1.68149
H15 H 0.352967 0.489561 1.50826
H16 H 0.492541 0.834132 0.784107
H17 H 0.59465 1.05987 0.496174

#END

data_XXIII_List2_68_Price_A937
_database_code_CSD               UNKNWN
_symmetry_cell_setting           monoclinic
_symmetry_space_group_name_H-M   'A 2/n'
_symmetry_Int_Tables_number      15
loop_
_symmetry_equiv_pos_site_id
_symmetry_equiv_pos_as_xyz
1 x,y,z
2 1/2-x,y,1/2-z
3 x,1/2+y,1/2+z
4 1/2-x,1/2+y,-z
5 -x,-y,-z
6 1/2+x,-y,1/2+z
7 -x,1/2-y,1/2-z
8 1/2+x,1/2-y,z
_cell_length_a                   36.6531
_cell_length_b                   13.4096
_cell_length_c                   7.7918
_cell_angle_alpha                90
_cell_angle_beta                 88.8256
_cell_angle_gamma                90
_cell_volume                     3828.89
loop_
_atom_site_label
_atom_site_type_symbol
_atom_site_fract_x
_atom_site_fract_y
_atom_site_fract_z
C1 C 0.463689 0.667457 0.792097
C2 C 0.44083 0.747482 0.740411
C3 C 0.429695 0.817519 0.86599
C4 C 0.44105 0.809272 1.03336
C5 C 0.4639 0.731597 1.08405
C6 C 0.474847 0.661848 0.96322
C7 C 0.476806 0.593212 0.667265
C8 C 0.408717 0.828694 0.49996
C9 C 0.380265 0.803741 0.391191
C10 C 0.360539 0.877639 0.309607
C11 C 0.367811 0.978843 0.334355
C12 C 0.396713 1.00285 0.441311
C13 C 0.417031 0.929712 0.521846
C14 C 0.346489 1.05761 0.240538
C15 C 0.33762 1.15042 0.347834
C16 C 0.319266 1.23376 0.251866
C17 C 0.326494 1.3326 0.295361
C18 C 0.30943 1.41162 0.213498
C19 C 0.284502 1.39292 0.0842672
C20 C 0.277127 1.2945 0.0397692
C21 C 0.294214 1.21617 0.122459
N1 N 0.428988 0.752288 0.575172
O1 O 0.468579 0.588253 0.515999
O2 O 0.500119 0.527203 0.734582
CL1 Cl 0.32002 1.53204 0.275066
CL2 Cl 0.262662 1.48824 -0.022108
H1 H 0.411249 0.876917 0.831061
H2 H 0.431691 0.864177 1.12694
H3 H 0.472757 0.725938 1.21565
H4 H 0.492473 0.60065 0.998812
H5 H 0.373517 0.725674 0.372221
H6 H 0.338493 0.855961 0.226014
H7 H 0.404327 1.08027 0.460706
H8 H 0.43998 0.950843 0.599817
H9 H 0.321254 1.02367 0.195302
H10 H 0.361882 1.08068 0.12467
H11 H 0.362633 1.18027 0.402421
H12 H 0.320281 1.12844 0.458157
H13 H 0.345838 1.34956 0.394952
H14 H 0.257771 1.28012 -0.0607546
H15 H 0.287707 1.14047 0.0845465
H16 H 0.436432 0.692752 0.501453
H17 H 0.508859 0.484587 0.642491

#END

data_XXIII_List2_69_Price_A2622
_database_code_CSD               UNKNWN
_symmetry_cell_setting           monoclinic
_symmetry_space_group_name_H-M   'P 21/n'
_symmetry_Int_Tables_number      14
loop_
_symmetry_equiv_pos_site_id
_symmetry_equiv_pos_as_xyz
1 x,y,z
2 1/2-x,1/2+y,1/2-z
3 -x,-y,-z
4 1/2+x,1/2-y,1/2+z
_cell_length_a                   12.8678
_cell_length_b                   18.9003
_cell_length_c                   7.813
_cell_angle_alpha                90
_cell_angle_beta                 80.1445
_cell_angle_gamma                90
_cell_volume                     1872.12
loop_
_atom_site_label
_atom_site_type_symbol
_atom_site_fract_x
_atom_site_fract_y
_atom_site_fract_z
C1 C 0.146436 0.916422 0.767687
C2 C 0.103099 0.898667 0.9429
C3 C 0.173859 0.879467 1.054
C4 C 0.281247 0.8759 0.993725
C5 C 0.323463 0.891049 0.820873
C6 C 0.255722 0.911862 0.710834
C7 C 0.0792935 0.943341 0.648115
C8 C -0.0669998 0.879624 1.1497
C9 C -0.0425867 0.826172 1.26063
C10 C -0.11305 0.808783 1.41015
C11 C -0.210086 0.842732 1.45579
C12 C -0.234614 0.895263 1.3431
C13 C -0.165019 0.913571 1.19415
C14 C -0.284842 0.825386 1.62043
C15 C -0.257275 0.86447 1.77979
C16 C -0.33501 0.849424 1.94296
C17 C -0.395418 0.903237 2.03216
C18 C -0.467518 0.889625 2.18299
C19 C -0.480273 0.820863 2.2482
C20 C -0.419661 0.766672 2.16033
C21 C -0.348157 0.780797 2.01037
N1 N -0.00411049 0.900661 0.995031
O1 O -0.0142935 0.958587 0.68606
O2 O 0.131103 0.951955 0.484871
CL1 Cl -0.540063 0.959122 2.28685
CL2 Cl -0.568265 0.800202 2.43449
H1 H 0.144034 0.86964 1.18995
H2 H 0.333213 0.861502 1.08406
H3 H 0.407716 0.887708 0.774453
H4 H 0.286355 0.925755 0.577106
H5 H 0.0292925 0.795665 1.22698
H6 H -0.0918708 0.766523 1.49231
H7 H -0.309926 0.922605 1.37282
H8 H -0.186021 0.954998 1.10974
H9 H -0.284785 0.76821 1.64427
H10 H -0.365561 0.839275 1.60594
H11 H -0.254136 0.921442 1.75384
H12 H -0.177702 0.848883 1.79777
H13 H -0.387148 0.95729 1.98473
H14 H -0.429324 0.713334 2.21188
H15 H -0.301461 0.737624 1.94532
H16 H -0.0415461 0.927094 0.909642
H17 H 0.0840146 0.976648 0.421237

#END

data_XXIII_List2_70_Price_A1359
_database_code_CSD               UNKNWN
_symmetry_cell_setting           monoclinic
_symmetry_space_group_name_H-M   'C 2/c'
_symmetry_Int_Tables_number      15
loop_
_symmetry_equiv_pos_site_id
_symmetry_equiv_pos_as_xyz
1 x,y,z
2 -x,y,1/2-z
3 1/2+x,1/2+y,z
4 1/2-x,1/2+y,1/2-z
5 -x,-y,-z
6 x,-y,1/2+z
7 1/2-x,1/2-y,-z
8 1/2+x,1/2-y,1/2+z
_cell_length_a                   14.3235
_cell_length_b                   7.0806
_cell_length_c                   39.4513
_cell_angle_alpha                90
_cell_angle_beta                 107.544
_cell_angle_gamma                90
_cell_volume                     3815.01
loop_
_atom_site_label
_atom_site_type_symbol
_atom_site_fract_x
_atom_site_fract_y
_atom_site_fract_z
C1 C 0.220503 0.82377 0.537309
C2 C 0.302573 0.722599 0.559301
C3 C 0.285939 0.539568 0.570397
C4 C 0.193462 0.460555 0.559838
C5 C 0.113163 0.5586 0.537849
C6 C 0.12766 0.738647 0.526958
C7 C 0.233049 1.0132 0.524344
C8 C 0.482801 0.727984 0.589458
C9 C 0.547161 0.838898 0.615603
C10 C 0.639105 0.770914 0.634353
C11 C 0.669955 0.590211 0.628264
C12 C 0.605287 0.481276 0.601914
C13 C 0.513505 0.548394 0.582566
C14 C 0.771814 0.52393 0.648402
C15 C 0.780967 0.316021 0.659535
C16 C 0.88511 0.251521 0.676583
C17 C 0.914123 0.0700356 0.670421
C18 C 1.0088 0.00486651 0.686587
C19 C 1.07761 0.122097 0.709658
C20 C 1.04948 0.303571 0.716098
C21 C 0.954835 0.366959 0.699882
N1 N 0.3926 0.806612 0.570295
O1 O 0.309458 1.10362 0.531634
O2 O 0.149879 1.0856 0.502447
CL1 Cl 1.03868 -0.222211 0.67733
CL2 Cl 1.19636 0.0495878 0.730411
H1 H 0.346352 0.462457 0.588195
H2 H 0.183475 0.319744 0.569149
H3 H 0.0409151 0.495037 0.529616
H4 H 0.0668525 0.818586 0.510003
H5 H 0.524009 0.978464 0.621229
H6 H 0.687836 0.859802 0.654553
H7 H 0.626952 0.341786 0.595593
H8 H 0.46625 0.462878 0.561477
H9 H 0.799184 0.613665 0.671934
H10 H 0.820801 0.549742 0.632138
H11 H 0.748241 0.226022 0.636435
H12 H 0.737991 0.29121 0.677945
H13 H 0.86244 -0.0246083 0.652553
H14 H 1.10292 0.394607 0.734066
H15 H 0.935753 0.508987 0.705742
H16 H 0.392296 0.943534 0.56238
H17 H 0.166545 1.20473 0.493767

#END

data_XXIII_List2_71_Price_A4220
_database_code_CSD               UNKNWN
_symmetry_cell_setting           triclinic
_symmetry_space_group_name_H-M   'P -1'
_symmetry_Int_Tables_number      2
loop_
_symmetry_equiv_pos_site_id
_symmetry_equiv_pos_as_xyz
1 x,y,z
2 -x,-y,-z
_cell_length_a                   7.9385
_cell_length_b                   10.9716
_cell_length_c                   10.7353
_cell_angle_alpha                89.8777
_cell_angle_beta                 80.3205
_cell_angle_gamma                90.2715
_cell_volume                     921.698
loop_
_atom_site_label
_atom_site_type_symbol
_atom_site_fract_x
_atom_site_fract_y
_atom_site_fract_z
C1 C 0.81548 0.288292 0.418275
C2 C 0.785694 0.180448 0.351788
C3 C 0.913105 0.0901177 0.336711
C4 C 1.0612 0.10509 0.386787
C5 C 1.08993 0.210474 0.453355
C6 C 0.967283 0.300537 0.468174
C7 C 0.68468 0.383506 0.442127
C8 C 0.561289 0.0609182 0.272407
C9 C 0.455676 0.0589003 0.180359
C10 C 0.366681 -0.045731 0.158265
C11 C 0.379634 -0.153442 0.225744
C12 C 0.484778 -0.150489 0.317765
C13 C 0.572624 -0.0457481 0.342274
C14 C 0.287447 -0.269045 0.201397
C15 C 0.336755 -0.318876 0.0671032
C16 C 0.270551 -0.445376 0.0460525
C17 C 0.251945 -0.479166 -0.0762745
C18 C 0.197346 -0.595332 -0.103117
C19 C 0.158862 -0.681416 -0.00630521
C20 C 0.176421 -0.648636 0.115977
C21 C 0.231498 -0.532432 0.141765
N1 N 0.643516 0.170428 0.294894
O1 O 0.551004 0.387075 0.399791
O2 O 0.723649 0.470586 0.520565
CL1 Cl 0.177732 -0.629752 -0.25732
CL2 Cl 0.0895957 -0.826924 -0.0341999
H1 H 0.895627 0.00953795 0.281966
H2 H 1.15726 0.0339664 0.372421
H3 H 1.2066 0.221643 0.492264
H4 H 0.986216 0.383121 0.519432
H5 H 0.444559 0.140955 0.125497
H6 H 0.285163 -0.0431345 0.0863815
H7 H 0.496652 -0.231926 0.373552
H8 H 0.648407 -0.0464403 0.417463
H9 H 0.148544 -0.255431 0.221402
H10 H 0.315515 -0.337132 0.269619
H11 H 0.476912 -0.320037 0.0432514
H12 H 0.29434 -0.255952 -0.00060778
H13 H 0.280441 -0.414084 -0.153386
H14 H 0.146148 -0.715483 0.191105
H15 H 0.243267 -0.510862 0.238468
H16 H 0.566546 0.244939 0.308553
H17 H 0.627736 0.525629 0.536802

#END

data_XXIII_List2_72_Price_A2992
_database_code_CSD               UNKNWN
_symmetry_cell_setting           orthorhombic
_symmetry_space_group_name_H-M   'P 21 21 21'
_symmetry_Int_Tables_number      19
loop_
_symmetry_equiv_pos_site_id
_symmetry_equiv_pos_as_xyz
1 x,y,z
2 1/2+x,1/2-y,-z
3 -x,1/2+y,1/2-z
4 1/2-x,-y,1/2+z
_cell_length_a                   11.4576
_cell_length_b                   4.7597
_cell_length_c                   33.4089
_cell_angle_alpha                90
_cell_angle_beta                 90
_cell_angle_gamma                90
_cell_volume                     1821.95
loop_
_atom_site_label
_atom_site_type_symbol
_atom_site_fract_x
_atom_site_fract_y
_atom_site_fract_z
C1 C 0.274936 0.163132 0.768227
C2 C 0.237647 -0.0253925 0.73772
C3 C 0.145483 -0.21131 0.746496
C4 C 0.0931542 -0.21124 0.783774
C5 C 0.128595 -0.0248897 0.813733
C6 C 0.218839 0.15882 0.805629
C7 C 0.371753 0.35937 0.761782
C8 C 0.280818 -0.219222 0.67043
C9 C 0.174665 -0.298078 0.653131
C10 C 0.17193 -0.496914 0.622649
C11 C 0.273922 -0.618402 0.607751
C12 C 0.379819 -0.533253 0.624705
C13 C 0.383696 -0.338558 0.655591
C14 C 0.273169 -0.825933 0.573747
C15 C 0.300082 -0.683533 0.533326
C16 C 0.323691 -0.889451 0.500139
C17 C 0.234199 -0.99076 0.475836
C18 C 0.255579 -1.18724 0.445846
C19 C 0.368959 -1.28673 0.439769
C20 C 0.459101 -1.18726 0.463865
C21 C 0.436526 -0.991451 0.493636
N1 N 0.288105 -0.0125366 0.700417
O1 O 0.430862 0.379588 0.731383
O2 O 0.39129 0.529605 0.793212
CL1 Cl 0.140696 -1.30322 0.416598
CL2 Cl 0.39966 -1.53011 0.402792
H1 H 0.117377 -0.360531 0.724028
H2 H 0.0229768 -0.359305 0.7896
H3 H 0.0864176 -0.02477 0.842798
H4 H 0.248625 0.304429 0.82839
H5 H 0.0944411 -0.198339 0.662933
H6 H 0.0882288 -0.556003 0.60979
H7 H 0.460979 -0.624244 0.613847
H8 H 0.466726 -0.278963 0.668822
H9 H 0.18879 -0.933548 0.571927
H10 H 0.338899 -0.988956 0.579215
H11 H 0.376585 -0.547955 0.537187
H12 H 0.227455 -0.544677 0.525322
H13 H 0.145464 -0.915722 0.479888
H14 H 0.546921 -1.26474 0.458835
H15 H 0.50815 -0.915453 0.512016
H16 H 0.359439 0.114845 0.699617
H17 H 0.450808 0.661019 0.784766

#END

data_XXIII_List2_73_Price_A20028
_database_code_CSD               UNKNWN
_symmetry_cell_setting           triclinic
_symmetry_space_group_name_H-M   'P -1'
_symmetry_Int_Tables_number      2
loop_
_symmetry_equiv_pos_site_id
_symmetry_equiv_pos_as_xyz
1 x,y,z
2 -x,-y,-z
_cell_length_a                   26.4138
_cell_length_b                   4.4724
_cell_length_c                   8.7793
_cell_angle_alpha                82.8566
_cell_angle_beta                 72.3063
_cell_angle_gamma                98.7816
_cell_volume                     960.289
loop_
_atom_site_label
_atom_site_type_symbol
_atom_site_fract_x
_atom_site_fract_y
_atom_site_fract_z
C1 C 0.0708646 0.682016 0.683455
C2 C 0.114823 0.538958 0.691541
C3 C 0.141294 0.412586 0.557029
C4 C 0.125325 0.430656 0.420717
C5 C 0.0828065 0.57558 0.411053
C6 C 0.055974 0.697173 0.542547
C7 C 0.0400799 0.806565 0.821549
C8 C 0.169532 0.377626 0.861516
C9 C 0.222559 0.416881 0.75452
C10 C 0.25979 0.26751 0.798538
C11 C 0.246258 0.0798983 0.950448
C12 C 0.193619 0.0482821 1.05794
C13 C 0.155757 0.192367 1.0146
C14 C 0.287091 -0.0727045 1.00102
C15 C 0.322636 0.150715 1.06515
C16 C 0.362437 0.00915751 1.12719
C17 C 0.358987 -0.0130299 1.28985
C18 C 0.395473 -0.143892 1.34896
C19 C 0.436533 -0.255914 1.24399
C20 C 0.440447 -0.233958 1.08091
C21 C 0.403921 -0.103002 1.02349
N1 N 0.130597 0.529682 0.826726
O1 O 0.048667 0.808054 0.950934
O2 O -0.00098678 0.925202 0.795333
CL1 Cl 0.38891 -0.164136 1.55232
CL2 Cl 0.482799 -0.420727 1.31129
H1 H 0.173581 0.293331 0.562616
H2 H 0.146377 0.32881 0.319704
H3 H 0.0708205 0.590318 0.303078
H4 H 0.0223768 0.807216 0.539458
H5 H 0.234934 0.56988 0.637883
H6 H 0.300644 0.300616 0.712627
H7 H 0.18175 -0.0956112 1.1774
H8 H 0.114739 0.159913 1.09894
H9 H 0.312949 -0.155291 0.898273
H10 H 0.266219 -0.275101 1.09612
H11 H 0.296116 0.243124 1.16214
H12 H 0.344562 0.348079 0.96737
H13 H 0.327439 0.0725857 1.37382
H14 H 0.472609 -0.320253 0.999995
H15 H 0.407985 -0.0867806 0.895631
H16 H 0.105272 0.604083 0.920318
H17 H -0.0171902 1.01162 0.889835

#END

data_XXIII_List2_74_Price_A4170
_database_code_CSD               UNKNWN
_symmetry_cell_setting           monoclinic
_symmetry_space_group_name_H-M   'P 21/a'
_symmetry_Int_Tables_number      14
loop_
_symmetry_equiv_pos_site_id
_symmetry_equiv_pos_as_xyz
1 x,y,z
2 1/2-x,1/2+y,-z
3 -x,-y,-z
4 1/2+x,1/2-y,z
_cell_length_a                   7.6312
_cell_length_b                   16.6572
_cell_length_c                   14.7984
_cell_angle_alpha                90
_cell_angle_beta                 84.1716
_cell_angle_gamma                90
_cell_volume                     1871.37
loop_
_atom_site_label
_atom_site_type_symbol
_atom_site_fract_x
_atom_site_fract_y
_atom_site_fract_z
C1 C 0.709998 0.598626 0.87402
C2 C 0.553332 0.636707 0.914293
C3 C 0.462069 0.686941 0.858417
C4 C 0.51776 0.696251 0.76713
C5 C 0.666787 0.656511 0.726935
C6 C 0.762579 0.609581 0.781209
C7 C 0.824956 0.553175 0.929355
C8 C 0.342355 0.636275 1.05758
C9 C 0.181655 0.657837 1.02639
C10 C 0.0326639 0.669062 1.08762
C11 C 0.036138 0.659726 1.18093
C12 C 0.197035 0.637929 1.21162
C13 C 0.346426 0.62665 1.1518
C14 C -0.126227 0.6729 1.24614
C15 C -0.18911 0.59551 1.29581
C16 C -0.345715 0.606535 1.36562
C17 C -0.484991 0.552029 1.37066
C18 C -0.628921 0.5591 1.43599
C19 C -0.635215 0.622043 1.49858
C20 C -0.496407 0.67662 1.49463
C21 C -0.35374 0.668855 1.42924
N1 N 0.50091 0.623306 1.00432
O1 O 0.795368 0.537192 1.01021
O2 O 0.976758 0.530943 0.882135
CL1 Cl -0.797547 0.489507 1.43803
CL2 Cl -0.811114 0.633831 1.5809
H1 H 0.350893 0.721511 0.888088
H2 H 0.443838 0.735909 0.726715
H3 H 0.708867 0.66355 0.655144
H4 H 0.882197 0.580172 0.752541
H5 H 0.168358 0.66226 0.954487
H6 H -0.0904045 0.68525 1.06114
H7 H 0.206491 0.63042 1.28399
H8 H 0.4702 0.610734 1.17763
H9 H -0.23264 0.697011 1.20973
H10 H -0.0981246 0.718667 1.29598
H11 H -0.0795875 0.570331 1.32942
H12 H -0.220207 0.550655 1.24573
H13 H -0.483308 0.502623 1.3227
H14 H -0.501754 0.725161 1.5437
H15 H -0.24721 0.712128 1.42847
H16 H 0.592087 0.591263 1.03497
H17 H 1.04574 0.501568 0.922356

#END

data_XXIII_List2_75_Price_A1996
_database_code_CSD               UNKNWN
_symmetry_cell_setting           monoclinic
_symmetry_space_group_name_H-M   'C c'
_symmetry_Int_Tables_number      9
loop_
_symmetry_equiv_pos_site_id
_symmetry_equiv_pos_as_xyz
1 x,y,z
2 x,-y,1/2+z
3 1/2+x,1/2+y,z
4 1/2+x,1/2-y,1/2+z
_cell_length_a                   15.0616
_cell_length_b                   6.9236
_cell_length_c                   40.2846
_cell_angle_alpha                90
_cell_angle_beta                 61.9379
_cell_angle_gamma                90
_cell_volume                     3707.03
loop_
_atom_site_label
_atom_site_type_symbol
_atom_site_fract_x
_atom_site_fract_y
_atom_site_fract_z
C1 C 0.14283 0.911739 0.538723
C2 C 0.175331 0.804818 0.561326
C3 C 0.134499 0.618663 0.5731
C4 C 0.066778 0.54185 0.562589
C5 C 0.0361866 0.645333 0.539929
C6 C 0.0742943 0.828769 0.528424
C7 C 0.182555 1.10557 0.52522
C8 C 0.287807 0.806311 0.591402
C9 C 0.301261 0.925587 0.616775
C10 C 0.351238 0.85749 0.635829
C11 C 0.388795 0.668838 0.630736
C12 C 0.375456 0.551833 0.605219
C13 C 0.3265 0.618706 0.585544
C14 C 0.445248 0.605441 0.651501
C15 C 0.440421 0.390647 0.6607
C16 C 0.507263 0.328797 0.677405
C17 C 0.541825 0.459103 0.69509
C18 C 0.601782 0.398261 0.710948
C19 C 0.628166 0.204072 0.709395
C20 C 0.593882 0.0728406 0.691751
C21 C 0.534505 0.134689 0.675985
N1 N 0.24035 0.887101 0.572027
O1 O 0.241108 1.19584 0.532556
O2 O 0.148347 1.18325 0.502786
CL1 Cl 0.642235 0.568408 0.732352
CL2 Cl 0.702462 0.121774 0.728603
H1 H 0.154711 0.537284 0.591523
H2 H 0.0365543 0.398465 0.572494
H3 H -0.0167241 0.583512 0.531708
H4 H 0.0516153 0.913181 0.511019
H5 H 0.271191 1.07147 0.621602
H6 H 0.360556 0.952469 0.655475
H7 H 0.404857 0.40547 0.599792
H8 H 0.320538 0.526266 0.56494
H9 H 0.416679 0.689678 0.677555
H10 H 0.524762 0.646666 0.634839
H11 H 0.46192 0.304895 0.635183
H12 H 0.362239 0.350385 0.679961
H13 H 0.523201 0.61125 0.696902
H14 H 0.614818 -0.0779411 0.690471
H15 H 0.508862 0.0300331 0.662253
H16 H 0.256817 1.02736 0.563796
H17 H 0.181942 1.30651 0.494611
C22 C 0.361956 1.21759 0.960706
C23 C 0.329835 1.11026 0.938027
C24 C 0.371148 0.924424 0.926239
C25 C 0.438932 0.848377 0.936801
C26 C 0.469088 0.952236 0.959544
C27 C 0.430581 1.13544 0.971044
C28 C 0.321938 1.41132 0.974152
C29 C 0.216659 1.11094 0.908167
C30 C 0.199433 1.23369 0.884114
C31 C 0.148755 1.16697 0.865227
C32 C 0.114111 0.976409 0.86929
C33 C 0.130947 0.855988 0.89352
C34 C 0.180703 0.921436 0.913008
C35 C 0.0567677 0.915446 0.848729
C36 C 0.0651611 0.70355 0.837353
C37 C 0.00156722 0.646023 0.818985
C38 C -0.0509714 0.780806 0.809296
C39 C -0.108586 0.723995 0.792182
C40 C -0.114318 0.529372 0.784445
C41 C -0.0619217 0.393564 0.794047
C42 C -0.00498098 0.451398 0.811064
N2 N 0.26446 1.1917 0.927409
O3 O 0.262612 1.50026 0.967025
O4 O 0.356954 1.49093 0.996172
CL3 Cl -0.17214 0.898642 0.780891
CL4 Cl -0.18482 0.452066 0.763292
H18 H 0.35153 0.842785 0.90769
H19 H 0.469536 0.705244 0.926872
H20 H 0.522003 0.890944 0.967817
H21 H 0.452965 1.22025 0.988488
H22 H 0.227261 1.38113 0.880163
H23 H 0.136516 1.26436 0.846589
H24 H 0.1037 0.708075 0.898058
H25 H 0.189152 0.826306 0.932729
H26 H 0.0817967 1.00613 0.823595
H27 H -0.0232317 0.950099 0.8665
H28 H 0.0431754 0.611174 0.862117
H29 H 0.144198 0.668362 0.818307
H30 H -0.048605 0.933367 0.814813
H31 H -0.0667157 0.242374 0.788012
H32 H 0.0351964 0.34323 0.818373
H33 H 0.247046 1.33127 0.936031
H34 H 0.323359 1.61429 1.0042

#END

data_XXIII_List2_76_Price_A1518
_database_code_CSD               UNKNWN
_symmetry_cell_setting           monoclinic
_symmetry_space_group_name_H-M   'P 21/c'
_symmetry_Int_Tables_number      14
loop_
_symmetry_equiv_pos_site_id
_symmetry_equiv_pos_as_xyz
1 x,y,z
2 -x,1/2+y,1/2-z
3 -x,-y,-z
4 x,1/2-y,1/2+z
_cell_length_a                   11.0056
_cell_length_b                   11.3367
_cell_length_c                   15.0686
_cell_angle_alpha                90
_cell_angle_beta                 86.3875
_cell_angle_gamma                90
_cell_volume                     1876.33
loop_
_atom_site_label
_atom_site_type_symbol
_atom_site_fract_x
_atom_site_fract_y
_atom_site_fract_z
C1 C 0.849239 0.824572 0.659196
C2 C 0.887204 0.817036 0.747679
C3 C 0.81993 0.743742 0.808353
C4 C 0.722178 0.678913 0.782032
C5 C 0.686276 0.684107 0.69474
C6 C 0.749415 0.757345 0.634862
C7 C 0.912631 0.901662 0.59325
C8 C 1.04514 0.877083 0.850512
C9 C 1.08938 0.982336 0.884961
C10 C 1.1563 0.980904 0.959902
C11 C 1.1806 0.875554 1.00381
C12 C 1.13679 0.771137 0.968639
C13 C 1.0709 0.771056 0.892802
C14 C 1.25574 0.880068 1.08428
C15 C 1.22892 0.782786 1.15323
C16 C 1.30001 0.795392 1.23519
C17 C 1.35877 0.699053 1.27073
C18 C 1.42143 0.708551 1.34789
C19 C 1.42585 0.816699 1.39183
C20 C 1.36656 0.913522 1.35754
C21 C 1.30449 0.902829 1.28066
N1 N 0.982517 0.884244 0.772576
O1 O 1.00189 0.962871 0.604897
O2 O 0.861264 0.901819 0.514643
CL1 Cl 1.49264 0.584822 1.38732
CL2 Cl 1.5027 0.833333 1.48765
H1 H 0.843942 0.740732 0.876936
H2 H 0.672148 0.623806 0.830731
H3 H 0.609691 0.632577 0.674565
H4 H 0.722595 0.764318 0.567068
H5 H 1.06949 1.06521 0.852706
H6 H 1.18945 1.06374 0.985625
H7 H 1.15516 0.687067 0.999679
H8 H 1.04148 0.688073 0.86543
H9 H 1.24177 0.966571 1.11564
H10 H 1.35298 0.876554 1.06279
H11 H 1.24873 0.696207 1.12352
H12 H 1.13108 0.783034 1.17286
H13 H 1.35698 0.613794 1.23798
H14 H 1.36952 0.997238 1.39221
H15 H 1.25822 0.979827 1.25636
H16 H 1.01766 0.938993 0.723961
H17 H 0.909721 0.95257 0.474839

#END

data_XXIII_List2_77_Price_A3343
_database_code_CSD               UNKNWN
_symmetry_cell_setting           triclinic
_symmetry_space_group_name_H-M   'P -1'
_symmetry_Int_Tables_number      2
loop_
_symmetry_equiv_pos_site_id
_symmetry_equiv_pos_as_xyz
1 x,y,z
2 -x,-y,-z
_cell_length_a                   15.3229
_cell_length_b                   14.3984
_cell_length_c                   4.438
_cell_angle_alpha                97.3613
_cell_angle_beta                 88.258
_cell_angle_gamma                70.3413
_cell_volume                     911.628
loop_
_atom_site_label
_atom_site_type_symbol
_atom_site_fract_x
_atom_site_fract_y
_atom_site_fract_z
C1 C 0.11536 0.62686 0.452136
C2 C 0.0683687 0.708133 0.684541
C3 C 0.122232 0.75362 0.85973
C4 C 0.217799 0.72096 0.804151
C5 C 0.264063 0.642703 0.572168
C6 C 0.212478 0.59636 0.40119
C7 C 0.0645229 0.573322 0.267996
C8 C -0.0849876 0.812811 0.956399
C9 C -0.0760007 0.906047 1.0409
C10 C -0.137911 0.975739 1.26379
C11 C -0.211199 0.956476 1.40609
C12 C -0.220697 0.863956 1.31512
C13 C -0.158796 0.793112 1.09614
C14 C -0.280424 1.03304 1.63919
C15 C -0.365498 1.09901 1.49558
C16 C -0.44504 1.15776 1.72709
C17 C -0.455385 1.25461 1.85742
C18 C -0.527367 1.30846 2.07787
C19 C -0.590763 1.26536 2.17201
C20 C -0.581017 1.16863 2.04313
C21 C -0.509022 1.11566 1.82375
N1 N -0.0267978 0.740126 0.728447
O1 O -0.0194694 0.590475 0.291632
O2 O 0.119926 0.499302 0.0591295
CL1 Cl -0.535974 1.42847 2.22828
CL2 Cl -0.681287 1.32996 2.44431
H1 H 0.0887891 0.812447 1.04651
H2 H 0.257202 0.75717 0.945541
H3 H 0.338992 0.618183 0.52874
H4 H 0.246628 0.534496 0.222733
H5 H -0.0228113 0.925664 0.925022
H6 H -0.129337 1.04757 1.3258
H7 H -0.277086 0.846431 1.42104
H8 H -0.166465 0.720954 1.03321
H9 H -0.247548 1.08055 1.76882
H10 H -0.304877 0.9951 1.80476
H11 H -0.388692 1.0507 1.32989
H12 H -0.344513 1.14897 1.36633
H13 H -0.407214 1.28988 1.78712
H14 H -0.630778 1.13585 2.1165
H15 H -0.502803 1.04042 1.72484
H16 H -0.0551648 0.693998 0.607264
H17 H 0.0804876 0.470467 -0.0567215

#END

data_XXIII_List2_78_Price_A364
_database_code_CSD               UNKNWN
_symmetry_cell_setting           monoclinic
_symmetry_space_group_name_H-M   'P 21/n'
_symmetry_Int_Tables_number      14
loop_
_symmetry_equiv_pos_site_id
_symmetry_equiv_pos_as_xyz
1 x,y,z
2 1/2-x,1/2+y,1/2-z
3 -x,-y,-z
4 1/2+x,1/2-y,1/2+z
_cell_length_a                   22.9733
_cell_length_b                   4.4494
_cell_length_c                   19.075
_cell_angle_alpha                90
_cell_angle_beta                 68.8185
_cell_angle_gamma                90
_cell_volume                     1818.07
loop_
_atom_site_label
_atom_site_type_symbol
_atom_site_fract_x
_atom_site_fract_y
_atom_site_fract_z
C1 C 0.664311 0.315388 0.886805
C2 C 0.615784 0.485149 0.875609
C3 C 0.581549 0.685521 0.932879
C4 C 0.594583 0.715368 0.997818
C5 C 0.641603 0.546381 1.00941
C6 C 0.675889 0.349764 0.953807
C7 C 0.702573 0.105889 0.829263
C8 C 0.565499 0.628832 0.78505
C9 C 0.590496 0.745817 0.712161
C10 C 0.554001 0.919344 0.683507
C11 C 0.491822 0.984678 0.726573
C12 C 0.466935 0.863563 0.798875
C13 C 0.50267 0.685161 0.827653
C14 C 0.4526 1.1704 0.694529
C15 C 0.417882 0.97745 0.654985
C16 C 0.387255 1.16487 0.61238
C17 C 0.324092 1.23844 0.642531
C18 C 0.296427 1.41827 0.60351
C19 C 0.332356 1.5287 0.532467
C20 C 0.395577 1.4564 0.501669
C21 C 0.422513 1.27717 0.54115
N1 N 0.60277 0.444242 0.811471
O1 O 0.698015 0.0566331 0.768274
O2 O 0.745438 -0.0402803 0.849258
CL1 Cl 0.217692 1.50048 0.644081
CL2 Cl 0.300345 1.75206 0.481491
H1 H 0.545571 0.823336 0.924978
H2 H 0.567459 0.87398 1.04043
H3 H 0.651181 0.569671 1.06081
H4 H 0.712962 0.217167 0.960912
H5 H 0.63916 0.70243 0.67846
H6 H 0.574614 1.00985 0.626888
H7 H 0.418364 0.906871 0.833222
H8 H 0.481584 0.583729 0.882823
H9 H 0.48244 1.33149 0.653809
H10 H 0.418498 1.30384 0.738813
H11 H 0.383274 0.836566 0.696656
H12 H 0.451458 0.823693 0.615972
H13 H 0.29508 1.1546 0.697556
H14 H 0.423132 1.5418 0.446323
H15 H 0.471844 1.22221 0.515932
H16 H 0.634563 0.311686 0.772789
H17 H 0.764612 -0.18559 0.809937

#END

data_XXIII_List2_79_Price_A1157
_database_code_CSD               UNKNWN
_symmetry_cell_setting           triclinic
_symmetry_space_group_name_H-M   'P -1'
_symmetry_Int_Tables_number      2
loop_
_symmetry_equiv_pos_site_id
_symmetry_equiv_pos_as_xyz
1 x,y,z
2 -x,-y,-z
_cell_length_a                   7.9103
_cell_length_b                   8.9696
_cell_length_c                   13.907
_cell_angle_alpha                75.1282
_cell_angle_beta                 103.056
_cell_angle_gamma                97.6914
_cell_volume                     926.008
loop_
_atom_site_label
_atom_site_type_symbol
_atom_site_fract_x
_atom_site_fract_y
_atom_site_fract_z
C1 C 0.279672 0.656782 0.10146
C2 C 0.122722 0.657754 0.135522
C3 C 0.0202224 0.516501 0.155826
C4 C 0.0731857 0.381089 0.146368
C5 C 0.229824 0.379063 0.116405
C6 C 0.329455 0.517094 0.0928656
C7 C 0.382411 0.801855 0.06752
C8 C -0.0562443 0.820451 0.189265
C9 C -0.121332 0.716349 0.268794
C10 C -0.253011 0.755856 0.306836
C11 C -0.322963 0.899117 0.26941
C12 C -0.25572 1.00297 0.190617
C13 C -0.125796 0.964869 0.151129
C14 C -0.470175 0.936887 0.309469
C15 C -0.437136 1.09036 0.34211
C16 C -0.593935 1.14332 0.365386
C17 C -0.585226 1.29332 0.379088
C18 C -0.723951 1.34812 0.402072
C19 C -0.876605 1.25202 0.412044
C20 C -0.886625 1.10247 0.398813
C21 C -0.746998 1.04879 0.375912
N1 N 0.0784965 0.793087 0.147914
O1 O 0.349534 0.931984 0.0664227
O2 O 0.522459 0.781778 0.034015
CL1 Cl -0.703334 1.53553 0.417529
CL2 Cl -1.05244 1.31579 0.44033
H1 H -0.104121 0.515092 0.176409
H2 H -0.0101515 0.274819 0.16211
H3 H 0.270932 0.272051 0.109931
H4 H 0.448956 0.520167 0.066378
H5 H -0.065379 0.606615 0.303721
H6 H -0.300709 0.672779 0.368841
H7 H -0.307382 1.11543 0.157864
H8 H -0.0775558 1.04684 0.0889568
H9 H -0.496508 0.842144 0.37323
H10 H -0.588977 0.941391 0.250128
H11 H -0.390513 1.18157 0.282513
H12 H -0.330505 1.08108 0.408854
H13 H -0.468218 1.37031 0.371653
H14 H -1.00523 1.0283 0.40668
H15 H -0.759524 0.931311 0.366298
H16 H 0.152764 0.88769 0.117657
H17 H 0.578334 0.883669 0.0116344

#END

data_XXIII_List2_80_Price_A249
_database_code_CSD               UNKNWN
_symmetry_cell_setting           monoclinic
_symmetry_space_group_name_H-M   'C 2/c'
_symmetry_Int_Tables_number      15
loop_
_symmetry_equiv_pos_site_id
_symmetry_equiv_pos_as_xyz
1 x,y,z
2 -x,y,1/2-z
3 1/2+x,1/2+y,z
4 1/2-x,1/2+y,1/2-z
5 -x,-y,-z
6 x,-y,1/2+z
7 1/2-x,1/2-y,-z
8 1/2+x,1/2-y,1/2+z
_cell_length_a                   11.1145
_cell_length_b                   24.0339
_cell_length_c                   14.3582
_cell_angle_alpha                90
_cell_angle_beta                 73.8821
_cell_angle_gamma                90
_cell_volume                     3684.67
loop_
_atom_site_label
_atom_site_type_symbol
_atom_site_fract_x
_atom_site_fract_y
_atom_site_fract_z
C1 C 0.0551219 0.361622 0.0920031
C2 C 0.0950498 0.417897 0.0740407
C3 C 0.0055271 0.460267 0.106503
C4 C -0.116191 0.447604 0.157627
C5 C -0.154716 0.392528 0.178323
C6 C -0.0692499 0.350384 0.144429
C7 C 0.140505 0.315164 0.0545844
C8 C 0.279197 0.480032 0.00665359
C9 C 0.377018 0.485806 -0.0787263
C10 C 0.447893 0.534145 -0.0972282
C11 C 0.424194 0.57856 -0.0318911
C12 C 0.328204 0.572078 0.0538652
C13 C 0.257312 0.52369 0.0739887
C14 C 0.497179 0.632035 -0.0541852
C15 C 0.430219 0.673508 -0.104419
C16 C 0.48879 0.730361 -0.124964
C17 C 0.616221 0.736914 -0.171005
C18 C 0.670238 0.789383 -0.190497
C19 C 0.596106 0.836903 -0.163506
C20 C 0.469026 0.830914 -0.117363
C21 C 0.416409 0.778291 -0.0982112
N1 N 0.216347 0.429155 0.0231641
O1 O 0.24938 0.318914 0.00525676
O2 O 0.0863712 0.265174 0.0778511
CL1 Cl 0.828715 0.794762 -0.247964
CL2 Cl 0.659369 0.902948 -0.186192
H1 H 0.0319275 0.503146 0.0886825
H2 H -0.18284 0.481343 0.181051
H3 H -0.250231 0.382939 0.218934
H4 H -0.0973468 0.307255 0.157565
H5 H 0.396528 0.451916 -0.130896
H6 H 0.52323 0.537411 -0.164113
H7 H 0.309752 0.605296 0.107448
H8 H 0.187759 0.51917 0.143423
H9 H 0.591788 0.62353 -0.100406
H10 H 0.507826 0.650733 0.0127137
H11 H 0.333364 0.678227 -0.0596539
H12 H 0.423677 0.654683 -0.172578
H13 H 0.676055 0.700823 -0.193096
H14 H 0.412155 0.867948 -0.0964346
H15 H 0.317048 0.774502 -0.0618104
H16 H 0.26473 0.395005 -0.00863178
H17 H 0.147848 0.237094 0.0493154

#END

data_XXIII_List2_81_Price_A1316
_database_code_CSD               UNKNWN
_symmetry_cell_setting           monoclinic
_symmetry_space_group_name_H-M   'P 21/c'
_symmetry_Int_Tables_number      14
loop_
_symmetry_equiv_pos_site_id
_symmetry_equiv_pos_as_xyz
1 x,y,z
2 -x,1/2+y,1/2-z
3 -x,-y,-z
4 x,1/2-y,1/2+z
_cell_length_a                   4.3783
_cell_length_b                   30.7219
_cell_length_c                   13.8263
_cell_angle_alpha                90
_cell_angle_beta                 81.1752
_cell_angle_gamma                90
_cell_volume                     1837.76
loop_
_atom_site_label
_atom_site_type_symbol
_atom_site_fract_x
_atom_site_fract_y
_atom_site_fract_z
C1 C 0.316203 0.444227 0.677793
C2 C 0.491695 0.466226 0.741916
C3 C 0.604776 0.441041 0.814011
C4 C 0.545212 0.39693 0.822927
C5 C 0.369273 0.375575 0.761293
C6 C 0.258846 0.399437 0.689363
C7 C 0.192423 0.467798 0.600099
C8 C 0.69783 0.540018 0.781033
C9 C 0.826169 0.575841 0.726617
C10 C 0.971814 0.608873 0.770782
C11 C 0.995874 0.60721 0.870396
C12 C 0.86276 0.571712 0.924192
C13 C 0.713307 0.53865 0.88138
C14 C 1.15706 0.642474 0.920238
C15 C 1.23588 0.683224 0.858128
C16 C 1.31741 0.722905 0.913288
C17 C 1.4634 0.71984 0.995829
C18 C 1.54152 0.756845 1.04484
C19 C 1.47391 0.798116 1.01149
C20 C 1.32781 0.801531 0.929133
C21 C 1.25057 0.764455 0.881029
N1 N 0.544268 0.509849 0.730173
O1 O 0.222348 0.506742 0.581921
O2 O 0.0332828 0.44225 0.546586
CL1 Cl 1.72186 0.750696 1.14698
CL2 Cl 1.56502 0.845105 1.06975
H1 H 0.750193 0.456247 0.860939
H2 H 0.639264 0.378761 0.879036
H3 H 0.32189 0.341001 0.769202
H4 H 0.124063 0.383743 0.639774
H5 H 0.813131 0.577312 0.648834
H6 H 1.07047 0.635817 0.725766
H7 H 0.87144 0.570146 1.00233
H8 H 0.599513 0.51286 0.92677
H9 H 1.36815 0.628921 0.942233
H10 H 1.00872 0.651705 0.988504
H11 H 1.03737 0.691825 0.822373
H12 H 1.4263 0.676113 0.798743
H13 H 1.51982 0.688343 1.02385
H14 H 1.27436 0.833634 0.903673
H15 H 1.13525 0.767904 0.817228
H16 H 0.459667 0.522135 0.671157
H17 H -0.0507949 0.461027 0.50108

#END

data_XXIII_List2_82_Price_A361
_database_code_CSD               UNKNWN
_symmetry_cell_setting           triclinic
_symmetry_space_group_name_H-M   'P -1'
_symmetry_Int_Tables_number      2
loop_
_symmetry_equiv_pos_site_id
_symmetry_equiv_pos_as_xyz
1 x,y,z
2 -x,-y,-z
_cell_length_a                   6.4934
_cell_length_b                   10.4134
_cell_length_c                   13.753
_cell_angle_alpha                83.512
_cell_angle_beta                 87.4555
_cell_angle_gamma                95.5404
_cell_volume                     918.244
loop_
_atom_site_label
_atom_site_type_symbol
_atom_site_fract_x
_atom_site_fract_y
_atom_site_fract_z
C1 C 0.486882 0.665555 0.9477
C2 C 0.574115 0.761809 1.00385
C3 C 0.774709 0.822132 0.975179
C4 C 0.886089 0.785989 0.896562
C5 C 0.803011 0.689342 0.842574
C6 C 0.604605 0.631528 0.868095
C7 C 0.27537 0.602626 0.97062
C8 C 0.5313 0.862128 1.15838
C9 C 0.723789 0.846391 1.1978
C10 C 0.781826 0.908681 1.27791
C11 C 0.650555 0.985998 1.32282
C12 C 0.457675 0.99918 1.28403
C13 C 0.398802 0.93912 1.20298
C14 C 0.71862 1.05555 1.40814
C15 C 0.887151 1.16744 1.37438
C16 C 0.971337 1.2445 1.45305
C17 C 0.844007 1.27482 1.5298
C18 C 0.922655 1.348 1.60102
C19 C 1.13337 1.39239 1.59636
C20 C 1.26203 1.3625 1.52026
C21 C 1.18172 1.28927 1.44987
N1 N 0.45909 0.798731 1.07997
O1 O 0.157494 0.620758 1.03845
O2 O 0.217781 0.519618 0.906464
CL1 Cl 0.75628 1.38224 1.69426
CL2 Cl 1.23687 1.48325 1.68363
H1 H 0.83952 0.899681 1.01446
H2 H 1.03999 0.834914 0.876252
H3 H 0.891524 0.661197 0.781095
H4 H 0.53543 0.557821 0.826456
H5 H 0.825988 0.78316 1.1669
H6 H 0.931474 0.894146 1.30763
H7 H 0.351489 1.05827 1.31743
H8 H 0.248968 0.951715 1.17311
H9 H 0.778603 0.987946 1.46446
H10 H 0.584176 1.09238 1.4423
H11 H 0.824431 1.23377 1.31788
H12 H 1.01632 1.12864 1.33732
H13 H 0.679679 1.24219 1.5356
H14 H 1.42557 1.39684 1.51726
H15 H 1.28491 1.26653 1.39124
H16 H 0.312419 0.753163 1.08871
H17 H 0.081639 0.476733 0.926998

#END

data_XXIII_List2_83_Price_B60
_database_code_CSD               UNKNWN
_symmetry_cell_setting           monoclinic
_symmetry_space_group_name_H-M   'P 21/a'
_symmetry_Int_Tables_number      14
loop_
_symmetry_equiv_pos_site_id
_symmetry_equiv_pos_as_xyz
1 x,y,z
2 1/2-x,1/2+y,-z
3 -x,-y,-z
4 1/2+x,1/2-y,z
_cell_length_a                   9.4271
_cell_length_b                   27.8838
_cell_length_c                   7.5959
_cell_angle_alpha                90
_cell_angle_beta                 65.7166
_cell_angle_gamma                90
_cell_volume                     1820.02
loop_
_atom_site_label
_atom_site_type_symbol
_atom_site_fract_x
_atom_site_fract_y
_atom_site_fract_z
C1 C 0.0405045 0.876239 0.443487
C2 C -0.0335604 0.849561 0.344821
C3 C -0.00617263 0.799741 0.323636
C4 C 0.0910428 0.777651 0.394095
C5 C 0.165902 0.803804 0.488083
C6 C 0.139086 0.852554 0.512299
C7 C 0.0156443 0.928055 0.474158
C8 C -0.215018 0.852917 0.181654
C9 C -0.368889 0.868194 0.237222
C10 C -0.45699 0.851541 0.141769
C11 C -0.395528 0.818788 -0.0104536
C12 C -0.241574 0.804091 -0.0659781
C13 C -0.151288 0.821061 0.0264327
C14 C -0.490488 0.801552 -0.116215
C15 C -0.485127 0.835402 -0.279149
C16 C -0.560677 0.883612 -0.214558
C17 C -0.473585 0.925664 -0.266497
C18 C -0.543246 0.970406 -0.209077
C19 C -0.703013 0.973771 -0.0974363
C20 C -0.791159 0.931817 -0.0453027
C21 C -0.720931 0.887458 -0.10339
N1 N -0.129286 0.872607 0.277203
O1 O -0.0667078 0.953171 0.422458
O2 O 0.0941522 0.946993 0.570434
CL1 Cl -0.426992 1.021 -0.279577
CL2 Cl -0.795522 1.02829 -0.0220236
H1 H -0.0655484 0.778396 0.255596
H2 H 0.108374 0.739123 0.376136
H3 H 0.242687 0.786205 0.542006
H4 H 0.19434 0.873689 0.58624
H5 H -0.419056 0.893025 0.357326
H6 H -0.576204 0.863883 0.187473
H7 H -0.190082 0.779183 -0.185857
H8 H -0.030265 0.810389 -0.0243253
H9 H -0.611914 0.796508 -0.0137533
H10 H -0.448263 0.766309 -0.180091
H11 H -0.542532 0.817258 -0.360497
H12 H -0.363498 0.840519 -0.380155
H13 H -0.348943 0.924159 -0.352444
H14 H -0.915522 0.934581 0.0405568
H15 H -0.792366 0.855312 -0.0622382
H16 H -0.148192 0.907706 0.316731
H17 H 0.0766972 0.981233 0.58023

#END

data_XXIII_List2_84_Price_A1912
_database_code_CSD               UNKNWN
_symmetry_cell_setting           monoclinic
_symmetry_space_group_name_H-M   'P 21/c'
_symmetry_Int_Tables_number      14
loop_
_symmetry_equiv_pos_site_id
_symmetry_equiv_pos_as_xyz
1 x,y,z
2 -x,1/2+y,1/2-z
3 -x,-y,-z
4 x,1/2-y,1/2+z
_cell_length_a                   16.634
_cell_length_b                   6.4875
_cell_length_c                   20.8657
_cell_angle_alpha                90
_cell_angle_beta                 56.4998
_cell_angle_gamma                90
_cell_volume                     1877.64
loop_
_atom_site_label
_atom_site_type_symbol
_atom_site_fract_x
_atom_site_fract_y
_atom_site_fract_z
C1 C 0.940276 0.458558 0.45252
C2 C 0.998282 0.54944 0.378299
C3 C 0.9685 0.740055 0.365639
C4 C 0.886805 0.837952 0.424129
C5 C 0.830828 0.751277 0.497545
C6 C 0.857709 0.562554 0.5106
C7 C 0.965584 0.257397 0.468816
C8 C 1.15406 0.529212 0.251015
C9 C 1.2025 0.397081 0.18755
C10 C 1.28157 0.465976 0.118067
C11 C 1.31464 0.668609 0.108974
C12 C 1.26643 0.798751 0.17282
C13 C 1.18806 0.73118 0.243041
C14 C 1.39748 0.746272 0.0326062
C15 C 1.36149 0.842738 -0.0145701
C16 C 1.44111 0.915539 -0.0933534
C17 C 1.5145 0.780715 -0.144074
C18 C 1.58881 0.844862 -0.216855
C19 C 1.59095 1.04811 -0.240116
C20 C 1.51825 1.18367 -0.18988
C21 C 1.44442 1.11791 -0.117339
N1 N 1.07764 0.447621 0.320504
O1 O 1.03526 0.151276 0.423832
O2 O 0.902105 0.194235 0.54125
CL1 Cl 1.67733 0.66992 -0.277177
CL2 Cl 1.68218 1.13421 -0.330039
H1 H 1.0092 0.807253 0.308656
H2 H 0.865704 0.984089 0.412168
H3 H 0.76697 0.829489 0.543214
H4 H 0.814935 0.490411 0.566658
H5 H 1.17713 0.239581 0.193337
H6 H 1.31811 0.35992 0.0697334
H7 H 1.29188 0.956027 0.168033
H8 H 1.15453 0.833751 0.292277
H9 H 1.44684 0.618868 0.00038715
H10 H 1.43912 0.861345 0.0409805
H11 H 1.31338 0.971757 0.0177258
H12 H 1.31708 0.728283 -0.020164
H13 H 1.51448 0.621794 -0.127833
H14 H 1.52044 1.34112 -0.20827
H15 H 1.38842 1.22617 -0.078828
H16 H 1.08763 0.305742 0.335835
H17 H 0.924668 0.0656155 0.549244

#END

data_XXIII_List2_85_Price_A520
_database_code_CSD               UNKNWN
_symmetry_cell_setting           monoclinic
_symmetry_space_group_name_H-M   'P 21/c'
_symmetry_Int_Tables_number      14
loop_
_symmetry_equiv_pos_site_id
_symmetry_equiv_pos_as_xyz
1 x,y,z
2 -x,1/2+y,1/2-z
3 -x,-y,-z
4 x,1/2-y,1/2+z
_cell_length_a                   4.4682
_cell_length_b                   34.7913
_cell_length_c                   14.3751
_cell_angle_alpha                90
_cell_angle_beta                 57.5755
_cell_angle_gamma                90
_cell_volume                     1886.29
loop_
_atom_site_label
_atom_site_type_symbol
_atom_site_fract_x
_atom_site_fract_y
_atom_site_fract_z
C1 C 0.148134 0.984718 0.708898
C2 C 0.240007 1.01557 0.754162
C3 C 0.294823 1.00699 0.839806
C4 C 0.255279 0.96994 0.87942
C5 C 0.159565 0.939722 0.836339
C6 C 0.108914 0.947451 0.751504
C7 C 0.0971591 0.991449 0.617664
C8 C 0.408899 1.0842 0.739777
C9 C 0.702831 1.10348 0.654337
C10 C 0.832967 1.13625 0.676138
C11 C 0.678084 1.15033 0.783362
C12 C 0.384961 1.13082 0.868276
C13 C 0.248679 1.09843 0.847199
C14 C 0.819941 1.18623 0.804914
C15 C 0.595908 1.22209 0.819359
C16 C 0.762416 1.25801 0.830381
C17 C 0.981285 1.28063 0.738147
C18 C 1.14723 1.3133 0.745644
C19 C 1.09464 1.32381 0.847219
C20 C 0.87609 1.3014 0.939825
C21 C 0.712241 1.26889 0.931353
N1 N 0.27346 1.05215 0.714414
O1 O 0.121356 1.02242 0.573589
O2 O 0.0190774 0.959353 0.582681
CL1 Cl 1.41471 1.34026 0.628267
CL2 Cl 1.29438 1.36424 0.860404
H1 H 0.374906 1.02974 0.873433
H2 H 0.301198 0.964405 0.945194
H3 H 0.127587 0.910775 0.868398
H4 H 0.0378913 0.924585 0.715614
H5 H 0.829401 1.0924 0.570874
H6 H 1.06213 1.15088 0.608738
H7 H 0.258335 1.14134 0.952423
H8 H 0.0143233 1.08426 0.913586
H9 H 1.09298 1.19127 0.736396
H10 H 0.83081 1.18272 0.878878
H11 H 0.327815 1.21834 0.892026
H12 H 0.568794 1.22452 0.748245
H13 H 1.02453 1.27308 0.658533
H14 H 0.835839 1.30989 1.01837
H15 H 0.541278 1.25185 1.0046
H16 H 0.263274 1.0536 0.645462
H17 H -0.0279197 0.967302 0.527232

#END

data_XXIII_List2_86_Price_A9239
_database_code_CSD               UNKNWN
_symmetry_cell_setting           triclinic
_symmetry_space_group_name_H-M   'P -1'
_symmetry_Int_Tables_number      2
loop_
_symmetry_equiv_pos_site_id
_symmetry_equiv_pos_as_xyz
1 x,y,z
2 -x,-y,-z
_cell_length_a                   12.9066
_cell_length_b                   7.9469
_cell_length_c                   10.3647
_cell_angle_alpha                67.5978
_cell_angle_beta                 102.334
_cell_angle_gamma                81.0359
_cell_volume                     926.454
loop_
_atom_site_label
_atom_site_type_symbol
_atom_site_fract_x
_atom_site_fract_y
_atom_site_fract_z
C1 C 0.30283 0.851122 0.828153
C2 C 0.330226 0.688903 0.801212
C3 C 0.24445 0.609745 0.764544
C4 C 0.137143 0.690233 0.750354
C5 C 0.109756 0.852703 0.771604
C6 C 0.193087 0.92934 0.812181
C7 C 0.388553 0.931802 0.880155
C8 C 0.484555 0.488476 0.767409
C9 C 0.599934 0.425412 0.817481
C10 C 0.656259 0.30203 0.77563
C11 C 0.601067 0.237407 0.679764
C12 C 0.486978 0.305078 0.62692
C13 C 0.428964 0.429713 0.667381
C14 C 0.661373 0.100801 0.635222
C15 C 0.732122 -0.0851622 0.762544
C16 C 0.782929 -0.229681 0.716689
C17 C 0.851026 -0.403981 0.82347
C18 C 0.899978 -0.541775 0.787702
C19 C 0.881653 -0.506629 0.640663
C20 C 0.814659 -0.333656 0.53312
C21 C 0.766116 -0.197183 0.5706
N1 N 0.437032 0.61935 0.810846
O1 O 0.487923 0.866819 0.913478
O2 O 0.348121 1.08997 0.891867
CL1 Cl 0.982993 -0.754544 0.925951
CL2 Cl 0.940625 -0.673276 0.590131
H1 H 0.263289 0.479157 0.753897
H2 H 0.0736707 0.623536 0.723341
H3 H 0.0253134 0.915605 0.759313
H4 H 0.174902 1.05234 0.83352
H5 H 0.645239 0.473277 0.891929
H6 H 0.745502 0.256616 0.817678
H7 H 0.441162 0.261434 0.549737
H8 H 0.341135 0.48501 0.616084
H9 H 0.713565 0.167682 0.571373
H10 H 0.600378 0.0709279 0.56136
H11 H 0.681719 -0.146154 0.831737
H12 H 0.797815 -0.0583369 0.832665
H13 H 0.866698 -0.434837 0.938475
H14 H 0.800902 -0.306632 0.41922
H15 H 0.714883 -0.0638274 0.48315
H16 H 0.48998 0.675363 0.859437
H17 H 0.410074 1.12226 0.938881

#END

data_XXIII_List2_87_Price_A105
_database_code_CSD               UNKNWN
_symmetry_cell_setting           monoclinic
_symmetry_space_group_name_H-M   'C 2/c'
_symmetry_Int_Tables_number      15
loop_
_symmetry_equiv_pos_site_id
_symmetry_equiv_pos_as_xyz
1 x,y,z
2 1/2-x,y,1/2-z
3 1/2+x,1/2+y,z
4 -x,1/2+y,1/2-z
5 -x,-y,-z
6 1/2+x,-y,1/2+z
7 1/2-x,1/2-y,-z
8 x,1/2-y,1/2+z
_cell_length_a                   17.8724
_cell_length_b                   7.0927
_cell_length_c                   29.7025
_cell_angle_alpha                90
_cell_angle_beta                 78.2902
_cell_angle_gamma                90
_cell_volume                     3686.83
loop_
_atom_site_label
_atom_site_type_symbol
_atom_site_fract_x
_atom_site_fract_y
_atom_site_fract_z
C1 C 0.434679 0.508917 0.190291
C2 C 0.496301 0.544954 0.212941
C3 C 0.56654 0.60421 0.185951
C4 C 0.576112 0.620332 0.138749
C5 C 0.51661 0.579101 0.116229
C6 C 0.446599 0.526885 0.142274
C7 C 0.357815 0.464736 0.216321
C8 C 0.53861 0.520594 0.288093
C9 C 0.512861 0.570656 0.334274
C10 C 0.561346 0.561826 0.365256
C11 C 0.637088 0.502565 0.351703
C12 C 0.662019 0.450265 0.305761
C13 C 0.613998 0.456397 0.274419
C14 C 0.689908 0.498125 0.385357
C15 C 0.720641 0.300752 0.391812
C16 C 0.778397 0.287344 0.4224
C17 C 0.789522 0.431591 0.452177
C18 C 0.842382 0.413752 0.480591
C19 C 0.885337 0.249058 0.479605
C20 C 0.874683 0.103907 0.449904
C21 C 0.822102 0.123281 0.421754
N1 N 0.485309 0.523494 0.259652
O1 O 0.338843 0.449853 0.258158
O2 O 0.306112 0.445245 0.189525
CL1 Cl 0.853244 0.599073 0.516631
CL2 Cl 0.95159 0.221003 0.514208
H1 H 0.612741 0.643207 0.202673
H2 H 0.630948 0.667604 0.119118
H3 H 0.524706 0.591006 0.0791489
H4 H 0.398831 0.499211 0.125835
H5 H 0.454333 0.618864 0.345567
H6 H 0.539789 0.602673 0.400812
H7 H 0.720442 0.401784 0.293924
H8 H 0.634676 0.406473 0.239636
H9 H 0.659215 0.55303 0.41847
H10 H 0.738336 0.593738 0.373706
H11 H 0.746508 0.24177 0.358115
H12 H 0.672211 0.207731 0.405496
H13 H 0.757364 0.561914 0.453902
H14 H 0.908359 -0.023714 0.449155
H15 H 0.814808 0.0085572 0.398767
H16 H 0.429698 0.501836 0.275053
H17 H 0.256958 0.424155 0.209512

#END

data_XXIII_List2_88_Price_A11794
_database_code_CSD               UNKNWN
_symmetry_cell_setting           monoclinic
_symmetry_space_group_name_H-M   'P 21/c'
_symmetry_Int_Tables_number      14
loop_
_symmetry_equiv_pos_site_id
_symmetry_equiv_pos_as_xyz
1 x,y,z
2 -x,1/2+y,1/2-z
3 -x,-y,-z
4 x,1/2-y,1/2+z
_cell_length_a                   4.6087
_cell_length_b                   29.7338
_cell_length_c                   15.294
_cell_angle_alpha                90
_cell_angle_beta                 113.952
_cell_angle_gamma                90
_cell_volume                     1915.33
loop_
_atom_site_label
_atom_site_type_symbol
_atom_site_fract_x
_atom_site_fract_y
_atom_site_fract_z
C1 C 0.827318 0.562554 0.37509
C2 C 0.555365 0.543444 0.300519
C3 C 0.292932 0.571761 0.25303
C4 C 0.30023 0.616578 0.277965
C5 C 0.56804 0.635547 0.35003
C6 C 0.827069 0.608297 0.397819
C7 C 1.1082 0.53511 0.428757
C8 C 0.304155 0.471648 0.220742
C9 C 0.0751614 0.48366 0.130722
C10 C -0.168044 0.453973 0.0794646
C11 C -0.189641 0.411356 0.114358
C12 C 0.0440388 0.39925 0.203521
C13 C 0.285201 0.428689 0.255952
C14 C -0.448746 0.378837 0.0578495
C15 C -0.318879 0.341472 0.0138717
C16 C -0.556063 0.305387 -0.0376947
C17 C -0.660228 0.3001 -0.13627
C18 C -0.880163 0.267 -0.185341
C19 C -1.00036 0.23839 -0.135726
C20 C -0.896595 0.243418 -0.0370036
C21 C -0.677493 0.276431 0.0112453
N1 N 0.560084 0.499032 0.276369
O1 O 1.14285 0.495172 0.415896
O2 O 1.3391 0.558166 0.497815
CL1 Cl -0.998424 0.262356 -0.307814
CL2 Cl -1.27374 0.196756 -0.192885
H1 H 0.0786602 0.558011 0.198565
H2 H 0.0920308 0.637223 0.240209
H3 H 0.572392 0.670842 0.368434
H4 H 1.03741 0.621909 0.454647
H5 H 0.0931034 0.515442 0.0985567
H6 H -0.343202 0.464215 0.00972433
H7 H 0.0347193 0.366313 0.233273
H8 H 0.460681 0.418876 0.325907
H9 H -0.642538 0.396484 0.00092404
H10 H -0.551031 0.363629 0.104304
H11 H -0.113662 0.326007 0.0714152
H12 H -0.227144 0.356804 -0.0349183
H13 H -0.570439 0.321875 -0.176606
H14 H -0.989728 0.220948 0.00125085
H15 H -0.598854 0.279511 0.0882809
H16 H 0.758058 0.482623 0.321663
H17 H 1.51853 0.538219 0.526824

#END

data_XXIII_List2_89_Price_A1005
_database_code_CSD               UNKNWN
_symmetry_cell_setting           monoclinic
_symmetry_space_group_name_H-M   'P 21/n'
_symmetry_Int_Tables_number      14
loop_
_symmetry_equiv_pos_site_id
_symmetry_equiv_pos_as_xyz
1 x,y,z
2 1/2-x,1/2+y,1/2-z
3 -x,-y,-z
4 1/2+x,1/2-y,1/2+z
_cell_length_a                   11.0604
_cell_length_b                   21.3738
_cell_length_c                   7.9234
_cell_angle_alpha                90
_cell_angle_beta                 79.8303
_cell_angle_gamma                90
_cell_volume                     1843.69
loop_
_atom_site_label
_atom_site_type_symbol
_atom_site_fract_x
_atom_site_fract_y
_atom_site_fract_z
C1 C 0.0824726 0.934348 0.100693
C2 C -0.00585339 0.909968 0.00803361
C3 C 0.0324671 0.893729 -0.165633
C4 C 0.154193 0.89965 -0.242289
C5 C 0.242268 0.922326 -0.150844
C6 C 0.205431 0.939644 0.0184124
C7 C 0.0463319 0.955422 0.278522
C8 C -0.21521 0.869604 0.0166338
C9 C -0.195994 0.806463 -0.0263303
C10 C -0.286645 0.77228 -0.0859141
C11 C -0.399758 0.79909 -0.0997344
C12 C -0.418726 0.861843 -0.0530891
C13 C -0.327874 0.896916 0.00346879
C14 C -0.500576 0.761347 -0.15623
C15 C -0.586746 0.734847 0.00156015
C16 C -0.70478 0.706213 -0.0317389
C17 C -0.737123 0.645182 0.0189304
C18 C -0.847364 0.618857 -0.00817441
C19 C -0.928134 0.653718 -0.0873996
C20 C -0.896894 0.71494 -0.13796
C21 C -0.78702 0.740709 -0.11029
N1 N -0.126521 0.90409 0.0843062
O1 O -0.0588907 0.961566 0.355924
O2 O 0.143356 0.968343 0.353613
CL1 Cl -0.880153 0.54265 0.0584709
CL2 Cl -1.06584 0.623105 -0.124184
H1 H -0.0350847 0.876835 -0.238549
H2 H 0.1811 0.887031 -0.376547
H3 H 0.337615 0.92689 -0.212133
H4 H 0.271528 0.958202 0.0913782
H5 H -0.109544 0.784629 -0.0130006
H6 H -0.269861 0.723374 -0.120238
H7 H -0.505789 0.883974 -0.0629688
H8 H -0.343124 0.94592 0.036889
H9 H -0.462404 0.723023 -0.240946
H10 H -0.552809 0.791092 -0.230202
H11 H -0.609711 0.773214 0.0938754
H12 H -0.536078 0.700653 0.0649678
H13 H -0.676081 0.616898 0.0808117
H14 H -0.960206 0.74201 -0.198805
H15 H -0.765522 0.788696 -0.149817
H16 H -0.149825 0.926097 0.199057
H17 H 0.113995 0.98731 0.463961

#END

data_XXIII_List2_90_Price_A15423
_database_code_CSD               UNKNWN
_symmetry_cell_setting           triclinic
_symmetry_space_group_name_H-M   'P -1'
_symmetry_Int_Tables_number      2
loop_
_symmetry_equiv_pos_site_id
_symmetry_equiv_pos_as_xyz
1 x,y,z
2 -x,-y,-z
_cell_length_a                   8.4186
_cell_length_b                   8.9339
_cell_length_c                   12.6768
_cell_angle_alpha                83.4552
_cell_angle_beta                 91.821
_cell_angle_gamma                87.7374
_cell_volume                     945.85
loop_
_atom_site_label
_atom_site_type_symbol
_atom_site_fract_x
_atom_site_fract_y
_atom_site_fract_z
C1 C 0.354119 0.606485 0.743764
C2 C 0.264854 0.744448 0.713974
C3 C 0.206048 0.774904 0.608029
C4 C 0.236583 0.674827 0.534935
C5 C 0.327001 0.540811 0.563238
C6 C 0.383487 0.507975 0.667131
C7 C 0.411118 0.563695 0.85403
C8 C 0.152531 0.981402 0.773449
C9 C 0.0463759 1.01209 0.851943
C10 C -0.0376879 1.14977 0.844838
C11 C -0.0204765 1.26064 0.759154
C12 C 0.0868848 1.22968 0.682123
C13 C 0.173727 1.09298 0.688992
C14 C -0.113607 1.40911 0.752691
C15 C -0.0728184 1.50639 0.841127
C16 C -0.169954 1.65307 0.835442
C17 C -0.208658 1.73991 0.738819
C18 C -0.296361 1.87605 0.734519
C19 C -0.347662 1.92782 0.828195
C20 C -0.310037 1.84192 0.924994
C21 C -0.222714 1.70633 0.928252
N1 N 0.240038 0.843416 0.787473
O1 O 0.384773 0.633645 0.929684
O2 O 0.499765 0.434071 0.866672
CL1 Cl -0.339973 1.97828 0.612022
CL2 Cl -0.457266 2.09612 0.825995
H1 H 0.132994 0.876423 0.584537
H2 H 0.188278 0.70146 0.454151
H3 H 0.351137 0.463368 0.505167
H4 H 0.451797 0.403776 0.691779
H5 H 0.0295345 0.926016 0.917926
H6 H -0.120483 1.1705 0.906233
H7 H 0.104862 1.31493 0.615703
H8 H 0.260756 1.07408 0.630072
H9 H -0.241395 1.38885 0.754033
H10 H -0.0945855 1.47229 0.675204
H11 H 0.0541333 1.53022 0.838466
H12 H -0.0880232 1.44186 0.918704
H13 H -0.170482 1.70377 0.66448
H14 H -0.350595 1.88239 0.997441
H15 H -0.195036 1.64065 1.0046
H16 H 0.270407 0.79912 0.863286
H17 H 0.533389 0.413521 0.940702

#END

data_XXIII_List2_91_Price_A1958
_database_code_CSD               UNKNWN
_symmetry_cell_setting           triclinic
_symmetry_space_group_name_H-M   'P -1'
_symmetry_Int_Tables_number      2
loop_
_symmetry_equiv_pos_site_id
_symmetry_equiv_pos_as_xyz
1 x,y,z
2 -x,-y,-z
_cell_length_a                   11.5222
_cell_length_b                   12.372
_cell_length_c                   6.8841
_cell_angle_alpha                76.9195
_cell_angle_beta                 102.834
_cell_angle_gamma                78.3007
_cell_volume                     898.314
loop_
_atom_site_label
_atom_site_type_symbol
_atom_site_fract_x
_atom_site_fract_y
_atom_site_fract_z
C1 C 0.174777 0.952428 0.162313
C2 C 0.261581 1.01784 0.13248
C3 C 0.324866 1.00068 -0.0160504
C4 C 0.302635 0.924441 -0.129746
C5 C 0.216333 0.861877 -0.102906
C6 C 0.154142 0.87628 0.0433018
C7 C 0.104629 0.965424 0.313078
C8 C 0.355873 1.16698 0.254936
C9 C 0.390995 1.19332 0.443852
C10 C 0.460818 1.27116 0.463563
C11 C 0.498106 1.32645 0.296281
C12 C 0.461186 1.30103 0.108692
C13 C 0.389975 1.2239 0.0854454
C14 C 0.575803 1.40994 0.31923
C15 C 0.692851 1.35988 0.503842
C16 C 0.760847 1.44625 0.555679
C17 C 0.797852 1.51727 0.406421
C18 C 0.860504 1.59701 0.454575
C19 C 0.887436 1.60716 0.657004
C20 C 0.850881 1.53702 0.807221
C21 C 0.788268 1.45793 0.7567
N1 N 0.281388 1.09109 0.250345
O1 O 0.109863 1.03122 0.421728
O2 O 0.0295058 0.895551 0.325659
CL1 Cl 0.904341 1.68253 0.263147
CL2 Cl 0.965022 1.70493 0.725177
H1 H 0.395583 1.04444 -0.0356252
H2 H 0.35426 0.913239 -0.241339
H3 H 0.198911 0.80283 -0.193812
H4 H 0.0872258 0.828396 0.0689212
H5 H 0.363656 1.15076 0.575943
H6 H 0.485457 1.28983 0.611928
H7 H 0.487004 1.34387 -0.025134
H8 H 0.358021 1.21174 -0.0663499
H9 H 0.520819 1.48775 0.340519
H10 H 0.600524 1.43823 0.174872
H11 H 0.754902 1.29041 0.471694
H12 H 0.6687 1.319 0.642204
H13 H 0.778636 1.51106 0.248204
H14 H 0.871861 1.54541 0.963825
H15 H 0.760315 1.40424 0.876373
H16 H 0.231084 1.08904 0.354961
H17 H -0.0177744 0.915453 0.41831

#END

data_XXIII_List2_92_Price_A591
_database_code_CSD               UNKNWN
_symmetry_cell_setting           monoclinic
_symmetry_space_group_name_H-M   'I 2/a'
_symmetry_Int_Tables_number      15
loop_
_symmetry_equiv_pos_site_id
_symmetry_equiv_pos_as_xyz
1 x,y,z
2 1/2-x,y,-z
3 1/2+x,1/2+y,1/2+z
4 -x,1/2+y,1/2-z
5 -x,-y,-z
6 1/2+x,-y,z
7 1/2-x,1/2-y,1/2-z
8 x,1/2-y,1/2+z
_cell_length_a                   33.9511
_cell_length_b                   4.4793
_cell_length_c                   26.7938
_cell_angle_alpha                90
_cell_angle_beta                 73.1058
_cell_angle_gamma                90
_cell_volume                     3898.87
loop_
_atom_site_label
_atom_site_type_symbol
_atom_site_fract_x
_atom_site_fract_y
_atom_site_fract_z
C1 C 0.702216 0.76228 0.691433
C2 C 0.724833 0.93343 0.647602
C3 C 0.70272 1.13443 0.625426
C4 C 0.660516 1.16297 0.645443
C5 C 0.638209 0.992615 0.687987
C6 C 0.659319 0.795522 0.710469
C7 C 0.723153 0.550423 0.716841
C8 C 0.794221 1.08372 0.592631
C9 C 0.8283 1.19749 0.605723
C10 C 0.857234 1.37231 0.570563
C11 C 0.853064 1.44223 0.52153
C12 C 0.819254 1.32465 0.5085
C13 C 0.790466 1.14512 0.543003
C14 C 0.884994 1.6272 0.483293
C15 C 0.920595 1.43661 0.4494
C16 C 0.95292 1.62581 0.412601
C17 C 0.9856 1.74007 0.428392
C18 C 1.01518 1.92331 0.395705
C19 C 1.01231 1.99542 0.346134
C20 C 0.979763 1.8823 0.330073
C21 C 0.950434 1.69986 0.36298
N1 N 0.766634 0.895778 0.628145
O1 O 0.760144 0.497985 0.704177
O2 O 0.697399 0.40913 0.757707
CL1 Cl 1.05504 2.05625 0.417639
CL2 Cl 1.04849 2.2214 0.304253
H1 H 0.719182 1.27395 0.593105
H2 H 0.644621 1.32196 0.627477
H3 H 0.605059 1.01516 0.703173
H4 H 0.642939 0.661535 0.743715
H5 H 0.831652 1.15009 0.644057
H6 H 0.883325 1.45984 0.581776
H7 H 0.815555 1.37132 0.470273
H8 H 0.76544 1.04632 0.531089
H9 H 0.897746 1.79435 0.504185
H10 H 0.870841 1.75139 0.457709
H11 H 0.908165 1.27363 0.427454
H12 H 0.934311 1.30838 0.474946
H13 H 0.988544 1.68591 0.466647
H14 H 0.977872 1.93857 0.291458
H15 H 0.92535 1.61259 0.349693
H16 H 0.778572 0.76228 0.650879
H17 H 0.713522 0.265108 0.77022

#END

data_XXIII_List2_93_Price_A701
_database_code_CSD               UNKNWN
_symmetry_cell_setting           triclinic
_symmetry_space_group_name_H-M   'P -1'
_symmetry_Int_Tables_number      2
loop_
_symmetry_equiv_pos_site_id
_symmetry_equiv_pos_as_xyz
1 x,y,z
2 -x,-y,-z
_cell_length_a                   7.4022
_cell_length_b                   13.5124
_cell_length_c                   10.3088
_cell_angle_alpha                96.7198
_cell_angle_beta                 66.9362
_cell_angle_gamma                82.6263
_cell_volume                     924.891
loop_
_atom_site_label
_atom_site_type_symbol
_atom_site_fract_x
_atom_site_fract_y
_atom_site_fract_z
C1 C 0.782055 0.0050282 0.699044
C2 C 0.787497 -0.0698803 0.784875
C3 C 0.935739 -0.075498 0.838789
C4 C 1.06613 -0.00805771 0.813905
C5 C 1.05562 0.0679115 0.734825
C6 C 0.916105 0.0723755 0.676499
C7 C 0.649287 0.0074115 0.624147
C8 C 0.59429 -0.194537 0.914058
C9 C 0.631712 -0.184998 1.03782
C10 C 0.56989 -0.250687 1.13377
C11 C 0.470743 -0.327785 1.11119
C12 C 0.431608 -0.33559 0.988864
C13 C 0.492801 -0.270989 0.89155
C14 C 0.405312 -0.397889 1.21733
C15 C 0.26031 -0.343006 1.36816
C16 C 0.211412 -0.407501 1.48319
C17 C 0.279388 -0.512097 1.45313
C18 C 0.231419 -0.569539 1.5618
C19 C 0.113331 -0.522376 1.7036
C20 C 0.0444192 -0.417731 1.73478
C21 C 0.0930154 -0.361399 1.62606
N1 N 0.649196 -0.131985 0.812285
O1 O 0.544689 -0.0547973 0.618896
O2 O 0.654019 0.0858893 0.554585
CL1 Cl 0.32118 -0.69919 1.51649
CL2 Cl 0.0508137 -0.590977 1.84135
H1 H 0.953674 -0.1361 0.895128
H2 H 1.17974 -0.0156405 0.856038
H3 H 1.15752 0.120915 0.716717
H4 H 0.908736 0.128246 0.610462
H5 H 0.699593 -0.123644 1.06364
H6 H 0.601005 -0.241255 1.22876
H7 H 0.352804 -0.393994 0.968493
H8 H 0.462749 -0.279575 0.796144
H9 H 0.538253 -0.439953 1.22337
H10 H 0.337157 -0.454793 1.17755
H11 H 0.120736 -0.307446 1.36463
H12 H 0.321464 -0.279825 1.40143
H13 H 0.371137 -0.551543 1.34426
H14 H -0.0472894 -0.381453 1.84527
H15 H 0.0380082 -0.279865 1.65255
H16 H 0.578424 -0.131768 0.745277
H17 H 0.581392 0.073962 0.495885

#END

data_XXIII_List2_94_Price_A5575
_database_code_CSD               UNKNWN
_symmetry_cell_setting           monoclinic
_symmetry_space_group_name_H-M   'C 2/c'
_symmetry_Int_Tables_number      15
loop_
_symmetry_equiv_pos_site_id
_symmetry_equiv_pos_as_xyz
1 x,y,z
2 -x,y,1/2-z
3 1/2+x,1/2+y,z
4 1/2-x,1/2+y,1/2-z
5 -x,-y,-z
6 x,-y,1/2+z
7 1/2-x,1/2-y,-z
8 1/2+x,1/2-y,1/2+z
_cell_length_a                   27.7583
_cell_length_b                   4.546
_cell_length_c                   34.2181
_cell_angle_alpha                90
_cell_angle_beta                 61.5292
_cell_angle_gamma                90
_cell_volume                     3795.74
loop_
_atom_site_label
_atom_site_type_symbol
_atom_site_fract_x
_atom_site_fract_y
_atom_site_fract_z
C1 C 0.386226 0.43114 0.527536
C2 C 0.365729 0.630124 0.564148
C3 C 0.318986 0.797723 0.572746
C4 C 0.293651 0.767734 0.546632
C5 C 0.313022 0.569046 0.511205
C6 C 0.359124 0.405127 0.501978
C7 C 0.43584 0.257238 0.515533
C8 C 0.380705 0.846832 0.624444
C9 C 0.32821 0.906959 0.659158
C10 C 0.321211 1.10153 0.69281
C11 C 0.365634 1.23822 0.693812
C12 C 0.417989 1.17132 0.659499
C13 C 0.425587 0.981078 0.625334
C14 C 0.358877 1.43978 0.730989
C15 C 0.360257 1.26922 0.769439
C16 C 0.36532 1.46984 0.802294
C17 C 0.416834 1.53151 0.797982
C18 C 0.42287 1.72295 0.82712
C19 C 0.376764 1.85669 0.861397
C20 C 0.325154 1.79594 0.865939
C21 C 0.31957 1.60492 0.836716
N1 N 0.390899 0.647022 0.590191
O1 O 0.464201 0.263562 0.534076
O2 O 0.448608 0.0777348 0.480743
CL1 Cl 0.487964 1.78889 0.820006
CL2 Cl 0.38222 2.09505 0.898487
H1 H 0.303755 0.95826 0.599297
H2 H 0.257992 0.902663 0.554035
H3 H 0.292587 0.545373 0.491135
H4 H 0.375534 0.252066 0.474348
H5 H 0.292908 0.794782 0.660622
H6 H 0.279926 1.14511 0.719297
H7 H 0.453596 1.2736 0.659198
H8 H 0.466601 0.936851 0.598575
H9 H 0.320426 1.56349 0.743801
H10 H 0.392003 1.60262 0.718314
H11 H 0.395069 1.11711 0.755387
H12 H 0.323295 1.13344 0.786126
H13 H 0.453235 1.42923 0.771725
H14 H 0.289552 1.89979 0.892748
H15 H 0.278937 1.55924 0.840933
H16 H 0.426813 0.53343 0.57755
H17 H 0.479933 -0.0382626 0.47649

#END

data_XXIII_List2_95_Price_A3765
_database_code_CSD               UNKNWN
_symmetry_cell_setting           monoclinic
_symmetry_space_group_name_H-M   'P 21/a'
_symmetry_Int_Tables_number      14
loop_
_symmetry_equiv_pos_site_id
_symmetry_equiv_pos_as_xyz
1 x,y,z
2 1/2-x,1/2+y,-z
3 -x,-y,-z
4 1/2+x,1/2-y,z
_cell_length_a                   8.0709
_cell_length_b                   37.3472
_cell_length_c                   7.1948
_cell_angle_alpha                90
_cell_angle_beta                 62.5597
_cell_angle_gamma                90
_cell_volume                     1924.7
loop_
_atom_site_label
_atom_site_type_symbol
_atom_site_fract_x
_atom_site_fract_y
_atom_site_fract_z
C1 C 0.563144 0.534246 0.826046
C2 C 0.535403 0.558644 0.990433
C3 C 0.35127 0.570027 1.12202
C4 C 0.202751 0.557297 1.09552
C5 C 0.22933 0.532736 0.937619
C6 C 0.408903 0.521737 0.804425
C7 C 0.750997 0.521771 0.680123
C8 C 0.692336 0.590963 1.17111
C9 C 0.846884 0.613518 1.11646
C10 C 0.868119 0.632952 1.26824
C11 C 0.73646 0.630755 1.47962
C12 C 0.584378 0.608 1.53271
C13 C 0.562289 0.587982 1.38252
C14 C 0.758303 0.653091 1.642
C15 C 0.760833 0.692947 1.591
C16 C 0.766025 0.719627 1.74593
C17 C 0.756898 0.755985 1.70593
C18 C 0.761708 0.78208 1.84106
C19 C 0.77586 0.772184 2.02068
C20 C 0.785111 0.736028 2.06112
C21 C 0.780281 0.71004 1.92527
N1 N 0.686016 0.571051 1.01014
O1 O 0.897402 0.531264 0.677317
O2 O 0.751657 0.497506 0.541853
CL1 Cl 0.749642 0.826593 1.78102
CL2 Cl 0.782054 0.803718 2.19342
H1 H 0.327087 0.589888 1.2415
H2 H 0.0631989 0.566953 1.19928
H3 H 0.111828 0.522753 0.918645
H4 H 0.434297 0.503043 0.678852
H5 H 0.949583 0.615743 0.952816
H6 H 0.990121 0.649999 1.22096
H7 H 0.481343 0.605356 1.69614
H8 H 0.446612 0.569393 1.43077
H9 H 0.887595 0.645876 1.64814
H10 H 0.642809 0.647429 1.79721
H11 H 0.637469 0.698653 1.56922
H12 H 0.880528 0.698244 1.43799
H13 H 0.745681 0.76438 1.56768
H14 H 0.796178 0.728453 2.20054
H15 H 0.787928 0.682044 1.96099
H16 H 0.810356 0.563132 0.890871
H17 H 0.878516 0.489079 0.462306

#END

data_XXIII_List2_96_Price_A2342
_database_code_CSD               UNKNWN
_symmetry_cell_setting           monoclinic
_symmetry_space_group_name_H-M   'P 21/c'
_symmetry_Int_Tables_number      14
loop_
_symmetry_equiv_pos_site_id
_symmetry_equiv_pos_as_xyz
1 x,y,z
2 -x,1/2+y,1/2-z
3 -x,-y,-z
4 x,1/2-y,1/2+z
_cell_length_a                   9.4912
_cell_length_b                   8.4425
_cell_length_c                   24.3669
_cell_angle_alpha                90
_cell_angle_beta                 100.243
_cell_angle_gamma                90
_cell_volume                     1921.39
loop_
_atom_site_label
_atom_site_type_symbol
_atom_site_fract_x
_atom_site_fract_y
_atom_site_fract_z
C1 C 0.991122 0.76721 0.892047
C2 C 0.915889 0.732322 0.837405
C3 C 0.917634 0.846808 0.795391
C4 C 0.986921 0.990023 0.807379
C5 C 1.05723 1.0264 0.86129
C6 C 1.05962 0.914211 0.902711
C7 C 0.999794 0.650289 0.93707
C8 C 0.753269 0.540223 0.779389
C9 C 0.660272 0.642488 0.744986
C10 C 0.566776 0.58303 0.699194
C11 C 0.561076 0.421835 0.686209
C12 C 0.652236 0.320437 0.721344
C13 C 0.747102 0.37804 0.766901
C14 C 0.463342 0.361061 0.634945
C15 C 0.540266 0.37287 0.584644
C16 C 0.469015 0.290988 0.531902
C17 C 0.554755 0.227841 0.496358
C18 C 0.494801 0.154189 0.446569
C19 C 0.346091 0.141962 0.431565
C20 C 0.25987 0.204201 0.466887
C21 C 0.320608 0.277899 0.516423
N1 N 0.84801 0.589309 0.826895
O1 O 0.952348 0.51514 0.932748
O2 O 1.06898 0.704853 0.986365
CL1 Cl 0.607823 0.0784472 0.404603
CL2 Cl 0.267115 0.050644 0.370215
H1 H 0.86882 0.819729 0.75285
H2 H 0.987232 1.07476 0.773827
H3 H 1.11053 1.13949 0.870335
H4 H 1.11564 0.937828 0.944685
H5 H 0.656164 0.767072 0.755273
H6 H 0.494633 0.664485 0.673398
H7 H 0.649533 0.193926 0.712783
H8 H 0.818144 0.297318 0.793401
H9 H 0.363746 0.429638 0.627453
H10 H 0.434262 0.237427 0.640923
H11 H 0.648408 0.324418 0.596893
H12 H 0.555451 0.498745 0.575815
H13 H 0.670563 0.235295 0.507227
H14 H 0.14453 0.193987 0.455037
H15 H 0.250658 0.325271 0.543145
H16 H 0.871477 0.510682 0.858868
H17 H 1.07123 0.62017 1.01322

#END

data_XXIII_List2_97_Price_A3294
_database_code_CSD               UNKNWN
_symmetry_cell_setting           monoclinic
_symmetry_space_group_name_H-M   'P 21/c'
_symmetry_Int_Tables_number      14
loop_
_symmetry_equiv_pos_site_id
_symmetry_equiv_pos_as_xyz
1 x,y,z
2 -x,1/2+y,1/2-z
3 -x,-y,-z
4 x,1/2-y,1/2+z
_cell_length_a                   4.5595
_cell_length_b                   17.7656
_cell_length_c                   29.7248
_cell_angle_alpha                90
_cell_angle_beta                 52.4411
_cell_angle_gamma                90
_cell_volume                     1908.71
loop_
_atom_site_label
_atom_site_type_symbol
_atom_site_fract_x
_atom_site_fract_y
_atom_site_fract_z
C1 C 0.911073 0.531856 0.394312
C2 C 0.82763 0.47326 0.371091
C3 C 0.800833 0.49168 0.327603
C4 C 0.856104 0.564734 0.307934
C5 C 0.942709 0.622389 0.330071
C6 C 0.968176 0.605327 0.37291
C7 C 0.937946 0.516841 0.440196
C8 C 0.628874 0.341573 0.379252
C9 C 0.797466 0.315026 0.324247
C10 C 0.643617 0.255165 0.315028
C11 C 0.32453 0.218715 0.359904
C12 C 0.163199 0.244679 0.414842
C13 C 0.310396 0.305224 0.424569
C14 C 0.162641 0.151871 0.350924
C15 C 0.295981 0.0770587 0.359159
C16 C 0.0949997 0.00944105 0.359707
C17 C -0.239774 -0.01316 0.410038
C18 C -0.436346 -0.0741742 0.411357
C19 C -0.297699 -0.113829 0.361421
C20 C 0.0361316 -0.0916499 0.310967
C21 C 0.229624 -0.0306906 0.310198
N1 N 0.782947 0.400596 0.390301
O1 O 0.886775 0.456169 0.463484
O2 O 1.02978 0.578137 0.455655
CL1 Cl -0.848935 -0.0997795 0.475152
CL2 Cl -0.531807 -0.19016 0.361069
H1 H 0.728057 0.448377 0.310373
H2 H 0.830872 0.577128 0.27462
H3 H 0.987789 0.679466 0.314116
H4 H 1.03245 0.649004 0.391135
H5 H 1.05316 0.34063 0.28883
H6 H 0.778204 0.235743 0.271836
H7 H -0.0859867 0.21757 0.450758
H8 H 0.177148 0.325392 0.467498
H9 H 0.234503 0.153222 0.308398
H10 H -0.140165 0.153993 0.38111
H11 H 0.257425 0.0799249 0.399303
H12 H 0.594219 0.0712804 0.325626
H13 H -0.351779 0.0166379 0.449359
H14 H 0.142013 -0.122924 0.27249
H15 H 0.490471 -0.0143781 0.270464
H16 H 0.770839 0.396351 0.425534
H17 H 1.06006 0.562643 0.483782

#END

data_XXIII_List2_98_Price_A833
_database_code_CSD               UNKNWN
_symmetry_cell_setting           triclinic
_symmetry_space_group_name_H-M   'P -1'
_symmetry_Int_Tables_number      2
loop_
_symmetry_equiv_pos_site_id
_symmetry_equiv_pos_as_xyz
1 x,y,z
2 -x,-y,-z
_cell_length_a                   8.0631
_cell_length_b                   15.5645
_cell_length_c                   7.9021
_cell_angle_alpha                78.519
_cell_angle_beta                 74.9854
_cell_angle_gamma                79.2495
_cell_volume                     929.085
loop_
_atom_site_label
_atom_site_type_symbol
_atom_site_fract_x
_atom_site_fract_y
_atom_site_fract_z
C1 C 0.111914 0.415466 0.135277
C2 C 0.0520868 0.37336 0.0216745
C3 C -0.118955 0.353169 0.0788804
C4 C -0.222609 0.37068 0.240961
C5 C -0.162258 0.409262 0.354261
C6 C 0.00317698 0.432074 0.298912
C7 C 0.283856 0.444235 0.082603
C8 C 0.155516 0.30853 -0.264624
C9 C 0.28471 0.318841 -0.422339
C10 C 0.296005 0.272198 -0.557998
C11 C 0.181136 0.212526 -0.542591
C12 C 0.0561351 0.200821 -0.38375
C13 C 0.0430931 0.246791 -0.245844
C14 C 0.193237 0.162261 -0.690721
C15 C 0.253291 0.0627557 -0.64965
C16 C 0.264979 0.0126164 -0.798831
C17 C 0.335221 -0.0769027 -0.785861
C18 C 0.34776 -0.125804 -0.918947
C19 C 0.289435 -0.0854518 -1.07163
C20 C 0.219662 0.00366763 -1.08669
C21 C 0.207734 0.0518842 -0.952599
N1 N 0.161768 0.35632 -0.135624
O1 O 0.391054 0.43605 -0.0570217
O2 O 0.316029 0.485467 0.202321
CL1 Cl 0.436501 -0.236459 -0.892045
CL2 Cl 0.301704 -0.142687 -1.24193
H1 H -0.173256 0.326996 -0.00837604
H2 H -0.353983 0.354457 0.278848
H3 H -0.243975 0.422337 0.481609
H4 H 0.0523946 0.463963 0.382116
H5 H 0.375442 0.365071 -0.438194
H6 H 0.396711 0.28238 -0.67887
H7 H -0.0340478 0.153934 -0.365501
H8 H -0.0507536 0.231602 -0.122687
H9 H 0.281659 0.190666 -0.810597
H10 H 0.0654169 0.172321 -0.722213
H11 H 0.164826 0.034045 -0.52983
H12 H 0.380311 0.0521594 -0.616466
H13 H 0.382006 -0.110225 -0.66904
H14 H 0.174679 0.0351318 -1.20528
H15 H 0.152836 0.121265 -0.970471
H16 H 0.272132 0.384245 -0.160381
H17 H 0.425265 0.507706 0.149656

#END

data_XXIII_List2_99_Price_A3438
_database_code_CSD               UNKNWN
_symmetry_cell_setting           triclinic
_symmetry_space_group_name_H-M   'P -1'
_symmetry_Int_Tables_number      2
loop_
_symmetry_equiv_pos_site_id
_symmetry_equiv_pos_as_xyz
1 x,y,z
2 -x,-y,-z
_cell_length_a                   13.9563
_cell_length_b                   16.3355
_cell_length_c                   4.4458
_cell_angle_alpha                89.9121
_cell_angle_beta                 80.9665
_cell_angle_gamma                70.0986
_cell_volume                     939.744
loop_
_atom_site_label
_atom_site_type_symbol
_atom_site_fract_x
_atom_site_fract_y
_atom_site_fract_z
C1 C 0.182458 0.0576246 0.0198653
C2 C 0.156143 0.129319 -0.172209
C3 C 0.237674 0.147519 -0.355694
C4 C 0.339602 0.0978413 -0.348729
C5 C 0.365645 0.0284869 -0.157687
C6 C 0.286914 0.00912165 0.0223625
C7 C 0.10268 0.0329354 0.214478
C8 C 0.00593147 0.245933 -0.340991
C9 C -0.0907841 0.250235 -0.406541
C10 C -0.146655 0.318197 -0.565282
C11 C -0.108574 0.384235 -0.66509
C12 C -0.0134113 0.380423 -0.594268
C13 C 0.0431028 0.313155 -0.431911
C14 C -0.172653 0.458332 -0.830019
C15 C -0.252418 0.529937 -0.604372
C16 C -0.330788 0.596504 -0.757685
C17 C -0.425165 0.586795 -0.776486
C18 C -0.497837 0.646103 -0.924438
C19 C -0.476419 0.716897 -1.05727
C20 C -0.382355 0.727129 -1.03942
C21 C -0.310492 0.667588 -0.891459
N1 N 0.0541125 0.177499 -0.166667
O1 O 0.00902965 0.0682942 0.233881
O2 O 0.142156 -0.0353542 0.381158
CL1 Cl -0.613737 0.630705 -0.938895
CL2 Cl -0.564442 0.792442 -1.24245
H1 H 0.220285 0.19908 -0.513017
H2 H 0.400091 0.113536 -0.49613
H3 H 0.445832 -0.00972351 -0.151816
H4 H 0.304762 -0.0448603 0.170665
H5 H -0.120733 0.198715 -0.334975
H6 H -0.220959 0.319599 -0.61578
H7 H 0.01723 0.43174 -0.663928
H8 H 0.114073 0.315016 -0.367498
H9 H -0.213933 0.433842 -0.978068
H10 H -0.123386 0.486813 -0.978879
H11 H -0.21157 0.561736 -0.480129
H12 H -0.292176 0.498789 -0.433841
H13 H -0.443617 0.532491 -0.67379
H14 H -0.36661 0.78247 -1.14219
H15 H -0.237717 0.676877 -0.87864
H16 H 0.00589754 0.151725 -0.035714
H17 H 0.0853716 -0.0453434 0.511592

#END

data_XXIII_List2_100_Price_B184
_database_code_CSD               UNKNWN
_symmetry_cell_setting           triclinic
_symmetry_space_group_name_H-M   'P -1'
_symmetry_Int_Tables_number      2
loop_
_symmetry_equiv_pos_site_id
_symmetry_equiv_pos_as_xyz
1 x,y,z
2 -x,-y,-z
_cell_length_a                   7.9828
_cell_length_b                   21.2748
_cell_length_c                   6.8579
_cell_angle_alpha                111.927
_cell_angle_beta                 58.8947
_cell_angle_gamma                101.979
_cell_volume                     924.94
loop_
_atom_site_label
_atom_site_type_symbol
_atom_site_fract_x
_atom_site_fract_y
_atom_site_fract_z
C1 C 0.129776 0.0737649 0.945745
C2 C 0.0047551 0.121059 1.16835
C3 C 0.0599119 0.144964 1.34922
C4 C 0.226977 0.12229 1.31298
C5 C 0.347747 0.0750339 1.09614
C6 C 0.298066 0.0516187 0.915392
C7 C 0.0793754 0.0462522 0.751722
C8 C -0.309877 0.183022 1.40561
C9 C -0.39916 0.22824 1.38421
C10 C -0.559086 0.265577 1.58282
C11 C -0.634459 0.259853 1.80998
C12 C -0.545056 0.213942 1.82876
C13 C -0.387051 0.17563 1.63168
C14 C -0.806669 0.29949 2.0331
C15 C -0.927545 0.336784 1.99542
C16 C -0.845669 0.404791 1.96048
C17 C -0.816075 0.45653 2.13877
C18 C -0.745829 0.520249 2.11488
C19 C -0.704763 0.533392 1.90896
C20 C -0.736004 0.482471 1.73148
C21 C -0.806138 0.419062 1.7577
N1 N -0.155408 0.144752 1.19627
O1 O -0.0623405 0.0613697 0.755241
O2 O 0.207027 0.00044572 0.556724
CL1 Cl -0.711748 0.582318 2.34171
CL2 Cl -0.61687 0.611838 1.87149
H1 H -0.0273492 0.183238 1.51603
H2 H 0.265162 0.142339 1.45613
H3 H 0.478311 0.0574087 1.06975
H4 H 0.389128 0.0152299 0.744736
H5 H -0.340855 0.234374 1.20979
H6 H -0.622638 0.300629 1.55875
H7 H -0.603006 0.207077 2.00226
H8 H -0.32674 0.138632 1.65172
H9 H -0.755562 0.335914 2.15536
H10 H -0.904665 0.264112 2.12885
H11 H -1.07324 0.345025 2.15438
H12 H -0.950666 0.304072 1.84411
H13 H -0.848309 0.447866 2.30124
H14 H -0.704934 0.493162 1.57305
H15 H -0.831355 0.380196 1.61792
H16 H -0.16902 0.126687 1.04503
H17 H 0.156598 -0.0168806 0.44467

#END
