# Supplementary material for: Report on the sixth blind test of organic crystal structure prediction methods
Source: Acta Crystallogr B Struct Sci Cryst Eng Mater. 2016 Aug 1;72(Pt 4):439–59. doi: 10.1107/S2052520616007447 (PMC4971545; doi:10.1107/S2052520616007447)
Supplement: Supplementary file 2 [file b-72-00439-sup2.zip › Group_18_Price/XXIV-1_Price.cif]

########################################################
#                                                      #
# Blind Test Submission for XXIV                       #
#                                                      #
# Sarah (Sally) L. Price & Rui Guo                     #
# Department of Chemistry                              #
# UCL                                                  #
#                                                      #
# List1, lowest 100 structures following               #
# CrystalOptimizer minimization with FIT potential     #
# with G. Day's chloride ion parameters and            #
# Halgren sulfur parameters                            #
#                                                      #
########################################################

data_XXIV_List1_1_Price_1482
_database_code_CSD               UNKNWN
_symmetry_cell_setting           triclinic
_symmetry_space_group_name_H-M   'P -1'
_symmetry_Int_Tables_number      2
loop_
_symmetry_equiv_pos_site_id
_symmetry_equiv_pos_as_xyz
1 x,y,z
2 -x,-y,-z
_cell_length_a                   7.3909
_cell_length_b                   5.6781
_cell_length_c                   12.8703
_cell_angle_alpha                120.286
_cell_angle_beta                 90.9793
_cell_angle_gamma                64.3321
_cell_volume                     406.064
loop_
_atom_site_label
_atom_site_type_symbol
_atom_site_fract_x
_atom_site_fract_y
_atom_site_fract_z
C1 C 0.183723 0.0980979 0.0675464
C2 C 0.209092 0.273629 0.0206965
C3 C 0.30981 0.119561 -0.0981512
C4 C 0.538604 -0.330136 -0.32995
S1 S 0.42899 -0.293665 -0.19797
N1 N 0.730672 -0.560428 -0.39225
N2 N 0.434115 -0.14221 -0.36715
O1 O 0.0821364 0.274761 0.186347
O2 O 0.251352 -0.184012 1.835e-005
H1 H 0.0760273 0.14431 0.212247
H2 H 0.147866 0.524337 0.0825049
H3 H 0.334156 0.238983 -0.136225
H4 H 0.815492 -0.680867 -0.355856
H5 H 0.793916 -0.63669 -0.479693
H6 H 0.503791 -0.139913 -0.433351
H7 H 0.277695 -0.0125395 -0.336616
O3 O 0.276062 0.21909 0.529322
H8 H 0.193154 0.160452 0.473313
H9 H 0.18184 0.437527 0.589757
CL1 Cl 0.991939 0.942469 0.661582

#END

data_XXIV_List1_2_Price_i62
_database_code_CSD               UNKNWN
_symmetry_cell_setting           monoclinic
_symmetry_space_group_name_H-M   'P 21/n'
_symmetry_Int_Tables_number      14
loop_
_symmetry_equiv_pos_site_id
_symmetry_equiv_pos_as_xyz
1 x,y,z
2 1/2-x,1/2+y,1/2-z
3 -x,-y,-z
4 1/2+x,1/2-y,1/2+z
_cell_length_a                   13.1124
_cell_length_b                   5.5331
_cell_length_c                   13.8952
_cell_angle_alpha                90
_cell_angle_beta                 56.7053
_cell_angle_gamma                90
_cell_volume                     842.652
loop_
_atom_site_label
_atom_site_type_symbol
_atom_site_fract_x
_atom_site_fract_y
_atom_site_fract_z
C1 C 0.131566 0.0796607 0.87419
C2 C 0.0688289 0.257963 0.845479
C3 C 0.0275615 0.191787 0.780285
C4 C -0.0424621 -0.0823862 0.667572
S1 S 0.0505268 -0.102249 0.722195
N1 N -0.0111025 -0.219809 0.577437
N2 N -0.142297 0.0522541 0.714645
O1 O 0.162821 0.165315 0.943402
O2 O 0.149473 -0.12677 0.837759
H1 H 0.205988 0.0397433 0.955914
H2 H 0.0578659 0.44246 0.876081
H3 H -0.0148654 0.321396 0.754128
H4 H 0.0644336 -0.32417 0.542239
H5 H -0.0696456 -0.255641 0.553376
H6 H -0.192719 0.0631537 0.679974
H7 H -0.180132 0.119368 0.79482
O3 O 0.214574 0.419571 0.129586
H8 H 0.235926 0.538552 0.0709734
H9 H 0.227845 0.269568 0.0893651
CL1 Cl 0.194613 0.407401 0.480015

#END

data_XXIV_List1_3_Price_i241
_database_code_CSD               UNKNWN
_symmetry_cell_setting           triclinic
_symmetry_space_group_name_H-M   'P -1'
_symmetry_Int_Tables_number      2
loop_
_symmetry_equiv_pos_site_id
_symmetry_equiv_pos_as_xyz
1 x,y,z
2 -x,-y,-z
_cell_length_a                   12.2098
_cell_length_b                   6.7886
_cell_length_c                   5.5088
_cell_angle_alpha                105.133
_cell_angle_beta                 74.8387
_cell_angle_gamma                98.7019
_cell_volume                     423.743
loop_
_atom_site_label
_atom_site_type_symbol
_atom_site_fract_x
_atom_site_fract_y
_atom_site_fract_z
C1 C 0.494133 0.751223 0.512543
C2 C 0.590843 0.782035 0.635955
C3 C 0.695994 0.755012 0.489387
C4 C 0.872898 0.717384 0.0796908
S1 S 0.723553 0.675243 0.148623
N1 N 0.929396 0.602246 -0.136223
N2 N 0.928962 0.862977 0.225345
O1 O 0.395591 0.789072 0.679413
O2 O 0.506845 0.696321 0.278681
H1 H 0.335738 0.75616 0.585256
H2 H 0.575892 0.82288 0.845143
H3 H 0.768033 0.767743 0.575224
H4 H 0.886838 0.490598 -0.246926
H5 H 1.0116 0.640925 -0.217001
H6 H 1.01506 0.880273 0.185516
H7 H 0.887728 0.977254 0.357825
O3 O 0.159347 0.918877 0.120349
H8 H 0.192703 0.841613 0.201743
H9 H 0.187167 0.859836 -0.0605793
CL1 Cl 0.829018 0.282763 0.457634

#END

data_XXIV_List1_4_Price_942
_database_code_CSD               UNKNWN
_symmetry_cell_setting           monoclinic
_symmetry_space_group_name_H-M   'P 21/c'
_symmetry_Int_Tables_number      14
loop_
_symmetry_equiv_pos_site_id
_symmetry_equiv_pos_as_xyz
1 x,y,z
2 -x,1/2+y,1/2-z
3 -x,-y,-z
4 x,1/2-y,1/2+z
_cell_length_a                   5.9338
_cell_length_b                   12.5292
_cell_length_c                   10.8082
_cell_angle_alpha                90
_cell_angle_beta                 76.0703
_cell_angle_gamma                90
_cell_volume                     779.913
loop_
_atom_site_label
_atom_site_type_symbol
_atom_site_fract_x
_atom_site_fract_y
_atom_site_fract_z
C1 C 0.420821 0.591151 0.394022
C2 C 0.399316 0.482182 0.347233
C3 C 0.586562 0.433527 0.276157
C4 C 1.02916 0.394363 0.145556
S1 S 0.861539 0.495603 0.236694
N1 N 1.21676 0.429955 0.0630602
N2 N 0.987514 0.290638 0.156679
O1 O 0.225989 0.62856 0.468021
O2 O 0.604328 0.639508 0.366123
H1 H 0.258856 0.697325 0.501076
H2 H 0.232309 0.442191 0.370221
H3 H 0.572568 0.355462 0.235261
H4 H 1.25194 0.509001 0.0574444
H5 H 1.34843 0.380571 0.0221573
H6 H 1.07563 0.237688 0.0923294
H7 H 0.866343 0.260994 0.230583
O3 O 0.809817 0.748247 0.593461
H8 H 0.912275 0.794871 0.624777
H9 H 0.659466 0.779337 0.627342
CL1 Cl 0.686457 0.330695 0.899263

#END

data_XXIV_List1_5_Price_99
_database_code_CSD               UNKNWN
_symmetry_cell_setting           monoclinic
_symmetry_space_group_name_H-M   'P 21/c'
_symmetry_Int_Tables_number      14
loop_
_symmetry_equiv_pos_site_id
_symmetry_equiv_pos_as_xyz
1 x,y,z
2 -x,1/2+y,1/2-z
3 -x,-y,-z
4 x,1/2-y,1/2+z
_cell_length_a                   5.5171
_cell_length_b                   23.6124
_cell_length_c                   6.7618
_cell_angle_alpha                90
_cell_angle_beta                 74.603
_cell_angle_gamma                90
_cell_volume                     849.258
loop_
_atom_site_label
_atom_site_type_symbol
_atom_site_fract_x
_atom_site_fract_y
_atom_site_fract_z
C1 C 0.488244 0.50532 0.756466
C2 C 0.306286 0.45923 0.763465
C3 C 0.389301 0.406499 0.715912
C4 C 0.688656 0.315911 0.635668
S1 S 0.713595 0.39021 0.636983
N1 N 0.866855 0.288263 0.500804
N2 N 0.504984 0.287633 0.763821
O1 O 0.381548 0.55508 0.811841
O2 O 0.714221 0.496865 0.703602
H1 H 0.512502 0.5835 0.794687
H2 H 0.106516 0.468424 0.804506
H3 H 0.260891 0.37205 0.711013
H4 H 1.00706 0.309924 0.403612
H5 H 0.892212 0.246087 0.511857
H6 H 0.484957 0.245307 0.751701
H7 H 0.400251 0.306367 0.892371
O3 O 0.916788 0.173818 0.503693
H8 H 1.01637 0.157284 0.58584
H9 H 0.751581 0.159099 0.565878
CL1 Cl 0.65616 0.836029 0.290886

#END

data_XXIV_List1_6_Price_358
_database_code_CSD               UNKNWN
_symmetry_cell_setting           orthorhombic
_symmetry_space_group_name_H-M   'P b c a'
_symmetry_Int_Tables_number      61
loop_
_symmetry_equiv_pos_site_id
_symmetry_equiv_pos_as_xyz
1 x,y,z
2 1/2+x,1/2-y,-z
3 -x,1/2+y,1/2-z
4 1/2-x,-y,1/2+z
5 -x,-y,-z
6 1/2-x,1/2+y,z
7 x,1/2-y,1/2+z
8 1/2+x,y,1/2-z
_cell_length_a                   6.7219
_cell_length_b                   10.5934
_cell_length_c                   23.8336
_cell_angle_alpha                90
_cell_angle_beta                 90
_cell_angle_gamma                90
_cell_volume                     1697.14
loop_
_atom_site_label
_atom_site_type_symbol
_atom_site_fract_x
_atom_site_fract_y
_atom_site_fract_z
C1 C 0.841079 0.743211 0.992434
C2 C 0.837871 0.648688 1.03772
C3 C 0.850379 0.686483 1.09108
C4 C 0.875015 0.831817 1.18285
S1 S 0.873966 0.847564 1.10932
N1 N 0.978688 0.916895 1.21106
N2 N 0.77697 0.742312 1.21016
O1 O 0.843885 0.693172 0.941595
O2 O 0.841542 0.856049 1.00243
H1 H 0.84527 0.760852 0.914174
H2 H 0.830816 0.549005 1.02753
H3 H 0.856356 0.618863 1.12521
H4 H 1.05052 0.98636 1.19018
H5 H 0.95946 0.929814 1.25275
H6 H 0.790844 0.730926 1.25211
H7 H 0.66562 0.694679 1.19125
O3 O 0.54289 0.0444325 0.822891
H8 H 0.587837 0.120945 0.840509
H9 H 0.638759 -0.0169664 0.83521
CL1 Cl 0.861094 0.834255 0.83436

#END

data_XXIV_List1_7_Price_994
_database_code_CSD               UNKNWN
_symmetry_cell_setting           monoclinic
_symmetry_space_group_name_H-M   'P 21/c'
_symmetry_Int_Tables_number      14
loop_
_symmetry_equiv_pos_site_id
_symmetry_equiv_pos_as_xyz
1 x,y,z
2 -x,1/2+y,1/2-z
3 -x,-y,-z
4 x,1/2-y,1/2+z
_cell_length_a                   13.3262
_cell_length_b                   6.7355
_cell_length_c                   10.5746
_cell_angle_alpha                90
_cell_angle_beta                 63.0241
_cell_angle_gamma                90
_cell_volume                     845.89
loop_
_atom_site_label
_atom_site_type_symbol
_atom_site_fract_x
_atom_site_fract_y
_atom_site_fract_z
C1 C 0.483994 0.345969 0.273907
C2 C 0.576666 0.337846 0.313282
C3 C 0.683084 0.348738 0.212073
C4 C 0.864359 0.365383 -0.0432521
S1 S 0.716632 0.377391 0.0311471
N1 N 0.919656 0.265245 0.0136196
N2 N 0.920395 0.456921 -0.166135
O1 O 0.382952 0.346572 0.38426
O2 O 0.501958 0.351544 0.1502
H1 H 0.32674 0.348636 0.349829
H2 H 0.558124 0.327787 0.424109
H3 H 0.752831 0.350825 0.238432
H4 H 0.879738 0.158099 0.0858944
H5 H 1.00469 0.256736 -0.0360315
H6 H 1.00483 0.445945 -0.223993
H7 H 0.879355 0.544735 -0.204979
O3 O 0.855244 0.952211 0.84111
H8 H 0.838783 0.907821 0.934951
H9 H 0.814165 0.859747 0.812897
CL1 Cl 0.828807 0.647571 0.646479

#END

data_XXIV_List1_8_Price_349
_database_code_CSD               UNKNWN
_symmetry_cell_setting           monoclinic
_symmetry_space_group_name_H-M   'P 21/c'
_symmetry_Int_Tables_number      14
loop_
_symmetry_equiv_pos_site_id
_symmetry_equiv_pos_as_xyz
1 x,y,z
2 -x,1/2+y,1/2-z
3 -x,-y,-z
4 x,1/2-y,1/2+z
_cell_length_a                   11.2603
_cell_length_b                   5.6521
_cell_length_c                   13.4309
_cell_angle_alpha                90
_cell_angle_beta                 104.102
_cell_angle_gamma                90
_cell_volume                     829.039
loop_
_atom_site_label
_atom_site_type_symbol
_atom_site_fract_x
_atom_site_fract_y
_atom_site_fract_z
C1 C 0.0709008 0.127027 0.656679
C2 C 0.00962058 -0.104756 0.642498
C3 C -0.108068 -0.11734 0.591871
C4 C -0.329143 -0.0114439 0.479409
S1 S -0.190674 0.136167 0.536038
N1 N -0.371453 -0.188668 0.525813
N2 N -0.390708 0.0641779 0.388606
O1 O 0.187708 0.116314 0.70603
O2 O 0.0162714 0.308316 0.624193
H1 H 0.223096 0.273477 0.709752
H2 H 0.0602664 -0.263357 0.672074
H3 H -0.155744 -0.285185 0.577448
H4 H -0.348984 -0.198645 0.603238
H5 H -0.444423 -0.285677 0.48878
H6 H -0.476554 0.0083494 0.355353
H7 H -0.350781 0.176277 0.347897
O3 O 0.538492 0.445418 0.614377
H8 H 0.484619 0.482145 0.65788
H9 H 0.599512 0.347699 0.658079
CL1 Cl 0.652437 0.468736 0.249732

#END

data_XXIV_List1_9_Price_185
_database_code_CSD               UNKNWN
_symmetry_cell_setting           orthorhombic
_symmetry_space_group_name_H-M   'P b c a'
_symmetry_Int_Tables_number      61
loop_
_symmetry_equiv_pos_site_id
_symmetry_equiv_pos_as_xyz
1 x,y,z
2 1/2+x,1/2-y,-z
3 -x,1/2+y,1/2-z
4 1/2-x,-y,1/2+z
5 -x,-y,-z
6 1/2-x,1/2+y,z
7 x,1/2-y,1/2+z
8 1/2+x,y,1/2-z
_cell_length_a                   7.6784
_cell_length_b                   9.6222
_cell_length_c                   23.9271
_cell_angle_alpha                90
_cell_angle_beta                 90
_cell_angle_gamma                90
_cell_volume                     1767.81
loop_
_atom_site_label
_atom_site_type_symbol
_atom_site_fract_x
_atom_site_fract_y
_atom_site_fract_z
C1 C 0.615978 0.161058 0.239825
C2 C 0.545466 0.25571 0.282516
C3 C 0.569522 0.22633 0.33654
C4 C 0.669642 0.101332 0.43122
S1 S 0.694687 0.0819648 0.358473
N1 N 0.52444 0.145813 0.455335
N2 N 0.803736 0.0627462 0.462143
O1 O 0.577371 0.197935 0.188037
O2 O 0.701362 0.059023 0.252591
H1 H 0.62387 0.128708 0.162614
H2 H 0.472247 0.346941 0.27001
H3 H 0.521431 0.294427 0.369223
H4 H 0.410682 0.142212 0.434201
H5 H 0.515495 0.155841 0.497326
H6 H 0.793757 0.0456457 0.50371
H7 H 0.919847 0.0424783 0.443989
O3 O 0.47907 0.827123 0.432351
H8 H 0.434805 0.736897 0.422416
H9 H 0.39654 0.887969 0.414552
CL1 Cl 0.326521 0.531582 0.413832

#END

data_XXIV_List1_10_Price_181
_database_code_CSD               UNKNWN
_symmetry_cell_setting           monoclinic
_symmetry_space_group_name_H-M   'P 21/c'
_symmetry_Int_Tables_number      14
loop_
_symmetry_equiv_pos_site_id
_symmetry_equiv_pos_as_xyz
1 x,y,z
2 -x,1/2+y,1/2-z
3 -x,-y,-z
4 x,1/2-y,1/2+z
_cell_length_a                   11.5635
_cell_length_b                   10.9312
_cell_length_c                   7.2629
_cell_angle_alpha                90
_cell_angle_beta                 98.021
_cell_angle_gamma                90
_cell_volume                     909.071
loop_
_atom_site_label
_atom_site_type_symbol
_atom_site_fract_x
_atom_site_fract_y
_atom_site_fract_z
C1 C 0.998148 0.921276 0.278707
C2 C 1.11023 0.986733 0.291016
C3 C 1.20791 0.931594 0.369733
C4 C 1.35719 0.766425 0.538687
S1 S 1.20813 0.778456 0.448002
N1 N 1.42202 0.860604 0.606244
N2 N 1.40338 0.655662 0.544582
O1 O 0.907645 0.986985 0.203791
O2 O 0.992711 0.816608 0.334844
H1 H 0.836599 0.940585 0.208374
H2 H 1.11279 1.07937 0.238247
H3 H 1.29188 0.976787 0.376773
H4 H 1.38386 0.939199 0.638847
H5 H 1.50695 0.849932 0.659838
H6 H 1.48457 0.637848 0.610115
H7 H 1.3607 0.586452 0.47195
O3 O 0.351927 0.152541 0.231198
H8 H 0.324161 0.234913 0.240997
H9 H 0.344923 0.141016 0.0988063
CL1 Cl 0.657875 0.577321 0.681987

#END

data_XXIV_List1_11_Price_i342
_database_code_CSD               UNKNWN
_symmetry_cell_setting           monoclinic
_symmetry_space_group_name_H-M   'C 2/c'
_symmetry_Int_Tables_number      15
loop_
_symmetry_equiv_pos_site_id
_symmetry_equiv_pos_as_xyz
1 x,y,z
2 -x,y,1/2-z
3 1/2+x,1/2+y,z
4 1/2-x,1/2+y,1/2-z
5 -x,-y,-z
6 x,-y,1/2+z
7 1/2-x,1/2-y,-z
8 1/2+x,1/2-y,1/2+z
_cell_length_a                   23.5507
_cell_length_b                   5.5187
_cell_length_c                   13.5577
_cell_angle_alpha                90
_cell_angle_beta                 82.6937
_cell_angle_gamma                90
_cell_volume                     1747.78
loop_
_atom_site_label
_atom_site_type_symbol
_atom_site_fract_x
_atom_site_fract_y
_atom_site_fract_z
C1 C 0.499832 0.906386 0.118455
C2 C 0.449332 1.06659 0.13078
C3 C 0.39805 0.97948 0.116716
C4 C 0.313579 0.666517 0.10354
S1 S 0.388554 0.677827 0.0776688
N1 N 0.285655 0.529257 0.0458644
N2 N 0.28522 0.781872 0.180323
O1 O 0.547167 1.01487 0.138323
O2 O 0.496738 0.69619 0.0922743
H1 H 0.579072 0.903224 0.125763
H2 H 0.454139 1.25503 0.150943
H3 H 0.360521 1.09515 0.121848
H4 H 0.307263 0.443059 -0.013138
H5 H 0.244794 0.476302 0.0667571
H6 H 0.241962 0.787376 0.191258
H7 H 0.306071 0.84388 0.235838
O3 O 0.330407 1.31445 0.28416
H8 H 0.348336 1.19254 0.320391
H9 H 0.342403 1.46266 0.312575
CL1 Cl 0.165039 0.319018 0.117586

#END

data_XXIV_List1_12_Price_144
_database_code_CSD               UNKNWN
_symmetry_cell_setting           monoclinic
_symmetry_space_group_name_H-M   'P 21/c'
_symmetry_Int_Tables_number      14
loop_
_symmetry_equiv_pos_site_id
_symmetry_equiv_pos_as_xyz
1 x,y,z
2 -x,1/2+y,1/2-z
3 -x,-y,-z
4 x,1/2-y,1/2+z
_cell_length_a                   5.5408
_cell_length_b                   14.0977
_cell_length_c                   10.6884
_cell_angle_alpha                90
_cell_angle_beta                 81.3243
_cell_angle_gamma                90
_cell_volume                     825.345
loop_
_atom_site_label
_atom_site_type_symbol
_atom_site_fract_x
_atom_site_fract_y
_atom_site_fract_z
C1 C 0.0578935 0.395022 0.832789
C2 C -0.181873 0.409639 0.910246
C3 C -0.211664 0.386062 1.0327
C4 C -0.133628 0.326406 1.25901
S1 S 0.0340142 0.344088 1.10587
N1 N -0.345098 0.281173 1.27804
N2 N -0.0294703 0.355019 1.35562
O1 O 0.0620416 0.413867 0.711271
O2 O 0.232755 0.367176 0.879593
H1 H 0.221491 0.397198 0.66598
H2 H -0.332524 0.437891 0.867764
H3 H -0.384674 0.396303 1.09376
H4 H -0.403024 0.245426 1.20628
H5 H -0.442562 0.272704 1.36527
H6 H -0.105226 0.344272 1.44668
H7 H 0.115713 0.399171 1.34012
O3 O 0.377862 0.0382644 0.835394
H8 H 0.455425 0.0668626 0.900734
H9 H 0.358014 -0.0264074 0.863808
CL1 Cl 0.477304 0.841898 0.94102

#END

data_XXIV_List1_13_Price_135
_database_code_CSD               UNKNWN
_symmetry_cell_setting           monoclinic
_symmetry_space_group_name_H-M   'P 21/c'
_symmetry_Int_Tables_number      14
loop_
_symmetry_equiv_pos_site_id
_symmetry_equiv_pos_as_xyz
1 x,y,z
2 -x,1/2+y,1/2-z
3 -x,-y,-z
4 x,1/2-y,1/2+z
_cell_length_a                   12.0557
_cell_length_b                   10.5048
_cell_length_c                   7.0952
_cell_angle_alpha                90
_cell_angle_beta                 81.7126
_cell_angle_gamma                90
_cell_volume                     889.172
loop_
_atom_site_label
_atom_site_type_symbol
_atom_site_fract_x
_atom_site_fract_y
_atom_site_fract_z
C1 C 0.508425 0.912702 0.218084
C2 C 0.403513 0.985449 0.263164
C3 C 0.306861 0.933733 0.230289
C4 C 0.154945 0.768869 0.132464
S1 S 0.299329 0.776208 0.14554
N1 N 0.0928352 0.869595 0.104764
N2 N 0.107991 0.654842 0.145836
O1 O 0.59762 0.974399 0.258661
O2 O 0.509656 0.806338 0.149238
H1 H 0.664102 0.923704 0.218754
H2 H 0.405322 1.08076 0.321408
H3 H 0.228186 0.983821 0.268529
H4 H 0.129091 0.951294 0.0525775
H5 H 0.009231 0.861945 0.104691
H6 H 0.0300767 0.639173 0.114121
H7 H 0.148187 0.580274 0.195433
O3 O 0.894327 0.630335 0.071115
H8 H 0.880652 0.627904 -0.0591353
H9 H 0.856122 0.707177 0.116809
CL1 Cl 0.835852 0.907165 0.161013

#END

data_XXIV_List1_14_Price_1262
_database_code_CSD               UNKNWN
_symmetry_cell_setting           monoclinic
_symmetry_space_group_name_H-M   'P 21/c'
_symmetry_Int_Tables_number      14
loop_
_symmetry_equiv_pos_site_id
_symmetry_equiv_pos_as_xyz
1 x,y,z
2 -x,1/2+y,1/2-z
3 -x,-y,-z
4 x,1/2-y,1/2+z
_cell_length_a                   10.8217
_cell_length_b                   5.5482
_cell_length_c                   13.8514
_cell_angle_alpha                90
_cell_angle_beta                 77.0052
_cell_angle_gamma                90
_cell_volume                     810.353
loop_
_atom_site_label
_atom_site_type_symbol
_atom_site_fract_x
_atom_site_fract_y
_atom_site_fract_z
C1 C 0.53345 0.0961947 0.846345
C2 C 0.484203 -0.145698 0.877226
C3 C 0.369529 -0.167453 0.937453
C4 C 0.1475 -0.0632645 1.06123
S1 S 0.276144 0.0866202 0.983662
N1 N 0.0927299 0.0527178 1.14301
N2 N 0.100774 -0.271391 1.0392
O1 O 0.650442 0.0952764 0.791417
O2 O 0.47063 0.276776 0.872583
H1 H 0.679328 0.260141 0.778686
H2 H 0.542198 -0.303465 0.853345
H3 H 0.333136 -0.342237 0.965392
H4 H 0.135599 0.197759 1.16519
H5 H 0.00622251 0.00698629 1.18383
H6 H 0.0322875 -0.359992 1.088
H7 H 0.129146 -0.343489 0.970932
O3 O 0.118197 0.990008 0.360585
H8 H 0.129575 0.864609 0.311415
H9 H 0.174594 1.11355 0.327637
CL1 Cl 0.817741 0.98385 0.254285

#END

data_XXIV_List1_15_Price_178
_database_code_CSD               UNKNWN
_symmetry_cell_setting           orthorhombic
_symmetry_space_group_name_H-M   'P b c a'
_symmetry_Int_Tables_number      61
loop_
_symmetry_equiv_pos_site_id
_symmetry_equiv_pos_as_xyz
1 x,y,z
2 1/2+x,1/2-y,-z
3 -x,1/2+y,1/2-z
4 1/2-x,-y,1/2+z
5 -x,-y,-z
6 1/2-x,1/2+y,z
7 x,1/2-y,1/2+z
8 1/2+x,y,1/2-z
_cell_length_a                   7.3071
_cell_length_b                   22.7387
_cell_length_c                   10.9599
_cell_angle_alpha                90
_cell_angle_beta                 90
_cell_angle_gamma                90
_cell_volume                     1821.03
loop_
_atom_site_label
_atom_site_type_symbol
_atom_site_fract_x
_atom_site_fract_y
_atom_site_fract_z
C1 C 0.885354 0.750338 0.427703
C2 C 0.876509 0.807293 0.49134
C3 C 0.931095 0.855994 0.43361
C4 C 1.06898 0.929154 0.266371
S1 S 1.00692 0.854565 0.280448
N1 N 1.12452 0.961798 0.359631
N2 N 1.06671 0.95183 0.155336
O1 O 0.832218 0.705435 0.495637
O2 O 0.936965 0.746741 0.322195
H1 H 0.839588 0.669513 0.448173
H2 H 0.825639 0.809434 0.5842
H3 H 0.920033 0.898737 0.476864
H4 H 1.16471 0.94253 0.438121
H5 H 1.16342 1.00411 0.347912
H6 H 1.11319 0.992778 0.137345
H7 H 1.00057 0.930715 0.0872071
O3 O 0.241694 0.425023 0.844018
H8 H 0.226515 0.411146 0.761729
H9 H 0.371281 0.420725 0.856607
CL1 Cl 0.352339 0.579705 0.075214

#END

data_XXIV_List1_16_Price_165
_database_code_CSD               UNKNWN
_symmetry_cell_setting           orthorhombic
_symmetry_space_group_name_H-M   'P b c a'
_symmetry_Int_Tables_number      61
loop_
_symmetry_equiv_pos_site_id
_symmetry_equiv_pos_as_xyz
1 x,y,z
2 1/2+x,1/2-y,-z
3 -x,1/2+y,1/2-z
4 1/2-x,-y,1/2+z
5 -x,-y,-z
6 1/2-x,1/2+y,z
7 x,1/2-y,1/2+z
8 1/2+x,y,1/2-z
_cell_length_a                   23.473
_cell_length_b                   6.7903
_cell_length_c                   10.8505
_cell_angle_alpha                90
_cell_angle_beta                 90
_cell_angle_gamma                90
_cell_volume                     1729.45
loop_
_atom_site_label
_atom_site_type_symbol
_atom_site_fract_x
_atom_site_fract_y
_atom_site_fract_z
C1 C 0.492181 0.743405 0.00071607
C2 C 0.536855 0.786793 0.0920864
C3 C 0.589625 0.828259 0.0539082
C4 C 0.68203 0.856208 -0.0883808
S1 S 0.607588 0.83729 -0.104258
N1 N 0.710188 0.776151 0.00518769
N2 N 0.709659 0.950205 -0.176544
O1 O 0.443133 0.689713 0.0504971
O2 O 0.500968 0.758616 -0.109593
H1 H 0.41542 0.672332 -0.0149461
H2 H 0.52646 0.788605 0.189486
H3 H 0.623047 0.86791 0.118371
H4 H 0.692827 0.662581 0.0520915
H5 H 0.752791 0.79368 0.0141025
H6 H 0.752591 0.947675 -0.183612
H7 H 0.687933 1.02687 -0.241096
O3 O 0.82412 0.553863 0.295852
H8 H 0.8362 0.648365 0.235274
H9 H 0.842744 0.597443 0.369898
CL1 Cl 0.834811 0.637378 0.58498

#END

data_XXIV_List1_17_Price_926
_database_code_CSD               UNKNWN
_symmetry_cell_setting           triclinic
_symmetry_space_group_name_H-M   'P -1'
_symmetry_Int_Tables_number      2
loop_
_symmetry_equiv_pos_site_id
_symmetry_equiv_pos_as_xyz
1 x,y,z
2 -x,-y,-z
_cell_length_a                   5.5466
_cell_length_b                   11.7363
_cell_length_c                   7.1565
_cell_angle_alpha                106.366
_cell_angle_beta                 107.315
_cell_angle_gamma                93.7664
_cell_volume                     421.005
loop_
_atom_site_label
_atom_site_type_symbol
_atom_site_fract_x
_atom_site_fract_y
_atom_site_fract_z
C1 C 0.0239182 0.938792 0.693508
C2 C -0.203826 0.990672 0.717614
C3 C -0.176352 1.1061 0.828683
C4 C 0.0331494 1.32944 1.08379
S1 S 0.127961 1.1976 0.956512
N1 N 0.202289 1.3957 1.26237
N2 N -0.185559 1.36594 1.00809
O1 O -0.0256218 0.82181 0.594411
O2 O 0.235252 1.00053 0.761455
H1 H 0.13146 0.79442 0.580967
H2 H -0.391331 0.934939 0.647248
H3 H -0.339227 1.14601 0.85459
H4 H 0.350397 1.36057 1.33415
H5 H 0.19429 1.48295 1.32931
H6 H -0.238166 1.43869 1.09202
H7 H -0.285147 1.33405 0.855685
O3 O 0.730911 0.584779 0.227861
H8 H 0.896907 0.63278 0.30592
H9 H 0.636642 0.608308 0.321826
CL1 Cl 0.332052 0.672758 0.458005

#END

data_XXIV_List1_18_Price_108
_database_code_CSD               UNKNWN
_symmetry_cell_setting           orthorhombic
_symmetry_space_group_name_H-M   'P c c n'
_symmetry_Int_Tables_number      56
loop_
_symmetry_equiv_pos_site_id
_symmetry_equiv_pos_as_xyz
1 x,y,z
2 1/2+x,-y,1/2-z
3 -x,1/2+y,1/2-z
4 1/2-x,1/2-y,z
5 -x,-y,-z
6 1/2-x,y,1/2+z
7 x,1/2-y,1/2+z
8 1/2+x,1/2+y,-z
_cell_length_a                   7.6678
_cell_length_b                   9.604
_cell_length_c                   24.1257
_cell_angle_alpha                90
_cell_angle_beta                 90
_cell_angle_gamma                90
_cell_volume                     1776.65
loop_
_atom_site_label
_atom_site_type_symbol
_atom_site_fract_x
_atom_site_fract_y
_atom_site_fract_z
C1 C 0.58274 0.118382 0.736769
C2 C 0.494242 0.206454 0.778041
C3 C 0.520655 0.182971 0.831972
C4 C 0.651543 0.0863247 0.927249
S1 S 0.66796 0.054149 0.855554
N1 N 0.507368 0.131279 0.951843
N2 N 0.792842 0.0622858 0.957112
O1 O 0.541343 0.149111 0.684982
O2 O 0.685531 0.0279491 0.750562
H1 H 0.601802 0.0857712 0.660253
H2 H 0.407367 0.288861 0.764535
H3 H 0.46051 0.248174 0.863281
H4 H 0.390134 0.117466 0.933612
H5 H 0.505997 0.155973 0.992602
H6 H 0.789336 0.0542858 0.998877
H7 H 0.908707 0.0459021 0.938224
O3 O 0.519753 0.196455 0.0611006
H8 H 0.546459 0.291214 0.0708219
H9 H 0.609263 0.145137 0.0801462
CL1 Cl 0.163441 0.50173 0.415955

#END

data_XXIV_List1_19_Price_1967
_database_code_CSD               UNKNWN
_symmetry_cell_setting           monoclinic
_symmetry_space_group_name_H-M   'C 2/c'
_symmetry_Int_Tables_number      15
loop_
_symmetry_equiv_pos_site_id
_symmetry_equiv_pos_as_xyz
1 x,y,z
2 -x,y,1/2-z
3 1/2+x,1/2+y,z
4 1/2-x,1/2+y,1/2-z
5 -x,-y,-z
6 x,-y,1/2+z
7 1/2-x,1/2-y,-z
8 1/2+x,1/2-y,1/2+z
_cell_length_a                   23.1257
_cell_length_b                   5.5814
_cell_length_c                   13.3865
_cell_angle_alpha                90
_cell_angle_beta                 70.5611
_cell_angle_gamma                90
_cell_volume                     1629.35
loop_
_atom_site_label
_atom_site_type_symbol
_atom_site_fract_x
_atom_site_fract_y
_atom_site_fract_z
C1 C 0.0292886 0.640433 0.345143
C2 C 0.00711846 0.391997 0.365005
C3 C -0.0516688 0.351818 0.421302
C4 C -0.166537 0.412899 0.550937
S1 S -0.102897 0.588715 0.478571
N1 N -0.199448 0.499293 0.644494
N2 N -0.182688 0.210616 0.515704
O1 O 0.088379 0.657345 0.290358
O2 O -0.00512099 0.810287 0.376943
H1 H 0.100036 0.824728 0.279586
H2 H 0.0383244 0.24401 0.333961
H3 H -0.0693621 0.171217 0.439315
H4 H -0.182648 0.634189 0.677117
H5 H -0.242179 0.439753 0.684732
H6 H -0.216759 0.106106 0.562319
H7 H -0.166781 0.171243 0.437662
O3 O 0.283506 0.918434 0.871329
H8 H 0.318758 1.00984 0.830701
H9 H 0.295954 0.757265 0.848737
CL1 Cl 0.161215 0.900719 0.723344

#END

data_XXIV_List1_20_Price_816
_database_code_CSD               UNKNWN
_symmetry_cell_setting           monoclinic
_symmetry_space_group_name_H-M   'P 21/c'
_symmetry_Int_Tables_number      14
loop_
_symmetry_equiv_pos_site_id
_symmetry_equiv_pos_as_xyz
1 x,y,z
2 -x,1/2+y,1/2-z
3 -x,-y,-z
4 x,1/2-y,1/2+z
_cell_length_a                   5.7125
_cell_length_b                   24.038
_cell_length_c                   7.5892
_cell_angle_alpha                90
_cell_angle_beta                 56.6665
_cell_angle_gamma                90
_cell_volume                     870.682
loop_
_atom_site_label
_atom_site_type_symbol
_atom_site_fract_x
_atom_site_fract_y
_atom_site_fract_z
C1 C 0.774729 0.741562 0.779031
C2 C 0.979535 0.782003 0.761967
C3 C 0.937196 0.836222 0.751436
C4 C 0.710829 0.932789 0.744405
S1 S 0.649038 0.860822 0.74638
N1 N 0.658087 0.963936 0.626771
N2 N 0.790221 0.955993 0.861942
O1 O 0.835934 0.689315 0.792469
O2 O 0.570186 0.756354 0.779374
H1 H 0.69029 0.665526 0.804995
H2 H 1.16235 0.767734 0.758185
H3 H 1.08344 0.867439 0.737929
H4 H 0.619524 0.945765 0.525076
H5 H 0.633509 1.00565 0.644769
H6 H 0.827926 0.997309 0.855548
H7 H 0.762864 0.935305 0.987798
O3 O 0.849474 0.0683404 0.860327
H8 H 1.03256 0.0848872 0.792008
H9 H 0.766745 0.0874862 0.796191
CL1 Cl 0.475222 0.412676 0.182929

#END

data_XXIV_List1_21_Price_605
_database_code_CSD               UNKNWN
_symmetry_cell_setting           orthorhombic
_symmetry_space_group_name_H-M   'P b c a'
_symmetry_Int_Tables_number      61
loop_
_symmetry_equiv_pos_site_id
_symmetry_equiv_pos_as_xyz
1 x,y,z
2 1/2+x,1/2-y,-z
3 -x,1/2+y,1/2-z
4 1/2-x,-y,1/2+z
5 -x,-y,-z
6 1/2-x,1/2+y,z
7 x,1/2-y,1/2+z
8 1/2+x,y,1/2-z
_cell_length_a                   7.188
_cell_length_b                   23.7071
_cell_length_c                   10.5287
_cell_angle_alpha                90
_cell_angle_beta                 90
_cell_angle_gamma                90
_cell_volume                     1794.16
loop_
_atom_site_label
_atom_site_type_symbol
_atom_site_fract_x
_atom_site_fract_y
_atom_site_fract_z
C1 C 0.651323 0.752943 0.419891
C2 C 0.634677 0.699508 0.490331
C3 C 0.686174 0.651306 0.434778
C4 C 0.826425 0.577168 0.269394
S1 S 0.771085 0.649368 0.277216
N1 N 0.825534 0.553211 0.156006
N2 N 0.87507 0.546739 0.369834
O1 O 0.597052 0.797463 0.485821
O2 O 0.710163 0.754291 0.311372
H1 H 0.608989 0.831043 0.433842
H2 H 0.578224 0.699459 0.585867
H3 H 0.66807 0.611129 0.482414
H4 H 0.762913 0.572477 0.0818126
H5 H 0.880775 0.514632 0.140417
H6 H 0.892769 0.50451 0.364061
H7 H 0.916459 0.56558 0.450968
O3 O 0.539495 0.553354 0.634087
H8 H 0.407987 0.560732 0.630333
H9 H 0.574785 0.572573 0.710882
CL1 Cl 0.377151 0.417216 0.0905616

#END

data_XXIV_List1_22_Price_104
_database_code_CSD               UNKNWN
_symmetry_cell_setting           monoclinic
_symmetry_space_group_name_H-M   'C 2/c'
_symmetry_Int_Tables_number      15
loop_
_symmetry_equiv_pos_site_id
_symmetry_equiv_pos_as_xyz
1 x,y,z
2 -x,y,1/2-z
3 1/2+x,1/2+y,z
4 1/2-x,1/2+y,1/2-z
5 -x,-y,-z
6 x,-y,1/2+z
7 1/2-x,1/2-y,-z
8 1/2+x,1/2-y,1/2+z
_cell_length_a                   14.1618
_cell_length_b                   5.5461
_cell_length_c                   23.2466
_cell_angle_alpha                90
_cell_angle_beta                 82.8829
_cell_angle_gamma                90
_cell_volume                     1811.78
loop_
_atom_site_label
_atom_site_type_symbol
_atom_site_fract_x
_atom_site_fract_y
_atom_site_fract_z
C1 C 0.134977 0.878868 0.251856
C2 C 0.119479 1.03946 0.302716
C3 C 0.131084 0.955973 0.355278
C4 C 0.139208 0.642721 0.441218
S1 S 0.172981 0.661009 0.36623
N1 N 0.0617546 0.748579 0.467733
N2 N 0.19236 0.507237 0.47126
O1 O 0.110604 0.978253 0.204081
O2 O 0.165709 0.674984 0.255236
H1 H 0.122787 0.864151 0.172405
H2 H 0.0979561 1.22491 0.297181
H3 H 0.122713 1.07188 0.393206
H4 H 0.00923155 0.799721 0.44467
H5 H 0.0445246 0.737106 0.511182
H6 H 0.169826 0.45147 0.512047
H7 H 0.256145 0.445849 0.45273
O3 O 0.468022 0.774836 0.415243
H8 H 0.438552 0.91573 0.401211
H9 H 0.43199 0.645354 0.401147
CL1 Cl 0.126551 0.230995 0.58558

#END

data_XXIV_List1_23_Price_106
_database_code_CSD               UNKNWN
_symmetry_cell_setting           monoclinic
_symmetry_space_group_name_H-M   'C c'
_symmetry_Int_Tables_number      9
loop_
_symmetry_equiv_pos_site_id
_symmetry_equiv_pos_as_xyz
1 x,y,z
2 x,-y,1/2+z
3 1/2+x,1/2+y,z
4 1/2+x,1/2-y,1/2+z
_cell_length_a                   5.6948
_cell_length_b                   23.7342
_cell_length_c                   6.5918
_cell_angle_alpha                90
_cell_angle_beta                 74.8036
_cell_angle_gamma                90
_cell_volume                     859.804
loop_
_atom_site_label
_atom_site_type_symbol
_atom_site_fract_x
_atom_site_fract_y
_atom_site_fract_z
C1 C 0.474623 1.24229 0.0144732
C2 C 0.283198 1.2823 -0.00201658
C3 C 0.33354 1.33736 -0.0173578
C4 C 0.564854 1.43613 -0.0363849
S1 S 0.627565 1.36348 -0.0284248
N1 N 0.362865 1.45991 0.0781508
N2 N 0.738067 1.46713 -0.158102
O1 O 0.401633 1.1892 0.0340394
O2 O 0.679961 1.25813 0.00889993
H1 H 0.53707 1.16559 0.0444112
H2 H 0.103691 1.26705 -0.00204264
H3 H 0.198605 1.36826 -0.0322276
H4 H 0.261339 1.43979 0.206338
H5 H 0.330044 1.50154 0.0671727
H6 H 0.736405 1.50972 -0.153469
H7 H 0.881432 1.44831 -0.258663
O3 O 0.251081 1.07969 0.846371
H8 H 0.35569 1.09381 0.92799
H9 H 0.0962887 1.09622 0.914313
CL1 Cl 0.191234 0.584722 0.0364032

#END

data_XXIV_List1_24_Price_i1
_database_code_CSD               UNKNWN
_symmetry_cell_setting           orthorhombic
_symmetry_space_group_name_H-M   'P b c a'
_symmetry_Int_Tables_number      61
loop_
_symmetry_equiv_pos_site_id
_symmetry_equiv_pos_as_xyz
1 x,y,z
2 1/2+x,1/2-y,-z
3 -x,1/2+y,1/2-z
4 1/2-x,-y,1/2+z
5 -x,-y,-z
6 1/2-x,1/2+y,z
7 x,1/2-y,1/2+z
8 1/2+x,y,1/2-z
_cell_length_a                   7.5056
_cell_length_b                   22.2468
_cell_length_c                   10.6842
_cell_angle_alpha                90
_cell_angle_beta                 90
_cell_angle_gamma                90
_cell_volume                     1784
loop_
_atom_site_label
_atom_site_type_symbol
_atom_site_fract_x
_atom_site_fract_y
_atom_site_fract_z
C1 C 0.297278 0.501141 0.593168
C2 C 0.269144 0.559652 0.531396
C3 C 0.306153 0.610514 0.592619
C4 C 0.452939 0.685191 0.75771
S1 S 0.374244 0.610882 0.751117
N1 N 0.449649 0.713288 0.866691
N2 N 0.525702 0.711745 0.659081
O1 O 0.275557 0.454878 0.51688
O2 O 0.338193 0.49754 0.703192
H1 H 0.300127 0.417882 0.561699
H2 H 0.221233 0.561045 0.435639
H3 H 0.283724 0.654117 0.549842
H4 H 0.374046 0.697361 0.937557
H5 H 0.517602 0.751809 0.881931
H6 H 0.561671 0.755532 0.66027
H7 H 0.556067 0.68785 0.581704
O3 O 0.0962172 0.830253 0.858774
H8 H -0.0260493 0.843168 0.86022
H9 H 0.134483 0.841868 0.776342
CL1 Cl 0.804661 0.17387 0.415896

#END

data_XXIV_List1_25_Price_74
_database_code_CSD               UNKNWN
_symmetry_cell_setting           monoclinic
_symmetry_space_group_name_H-M   'P 21/c'
_symmetry_Int_Tables_number      14
loop_
_symmetry_equiv_pos_site_id
_symmetry_equiv_pos_as_xyz
1 x,y,z
2 -x,1/2+y,1/2-z
3 -x,-y,-z
4 x,1/2-y,1/2+z
_cell_length_a                   11.723
_cell_length_b                   6.8856
_cell_length_c                   10.6632
_cell_angle_alpha                90
_cell_angle_beta                 85.0749
_cell_angle_gamma                90
_cell_volume                     857.554
loop_
_atom_site_label
_atom_site_type_symbol
_atom_site_fract_x
_atom_site_fract_y
_atom_site_fract_z
C1 C 0.982386 0.757123 0.0145991
C2 C 1.07414 0.747557 0.100722
C3 C 1.17958 0.693848 0.0567597
C4 C 1.36308 0.634168 -0.10633
S1 S 1.21307 0.628296 -0.102387
N1 N 1.41991 0.528154 -0.194331
N2 N 1.41923 0.738666 -0.0269664
O1 O 0.887241 0.838444 0.0657574
O2 O 0.995742 0.693467 -0.0921978
H1 H 0.830527 0.837122 0.00463499
H2 H 1.05525 0.782332 0.199554
H3 H 1.24738 0.676381 0.11907
H4 H 1.37681 0.452085 -0.256195
H5 H 1.50456 0.547492 -0.217662
H6 H 1.50573 0.746321 -0.0366178
H7 H 1.37912 0.850369 0.0196385
O3 O 0.647119 0.953021 0.227535
H8 H 0.689116 0.863819 0.275522
H9 H 0.662885 0.906922 0.142692
CL1 Cl 0.326269 0.355271 0.568896

#END

data_XXIV_List1_26_Price_220
_database_code_CSD               UNKNWN
_symmetry_cell_setting           monoclinic
_symmetry_space_group_name_H-M   'I 2/a'
_symmetry_Int_Tables_number      15
loop_
_symmetry_equiv_pos_site_id
_symmetry_equiv_pos_as_xyz
1 x,y,z
2 1/2-x,y,-z
3 1/2+x,1/2+y,1/2+z
4 -x,1/2+y,1/2-z
5 -x,-y,-z
6 1/2+x,-y,z
7 1/2-x,1/2-y,1/2-z
8 x,1/2-y,1/2+z
_cell_length_a                   12.9598
_cell_length_b                   9.9464
_cell_length_c                   13.9555
_cell_angle_alpha                90
_cell_angle_beta                 78.4161
_cell_angle_gamma                90
_cell_volume                     1762.27
loop_
_atom_site_label
_atom_site_type_symbol
_atom_site_fract_x
_atom_site_fract_y
_atom_site_fract_z
C1 C 0.289308 0.733344 0.628668
C2 C 0.183778 0.777891 0.618301
C3 C 0.159833 0.908662 0.62531
C4 C 0.170592 1.1746 0.654448
S1 S 0.251837 1.0313 0.645382
N1 N 0.0673714 1.17229 0.687856
N2 N 0.218904 1.29021 0.629657
O1 O 0.303757 0.602019 0.618578
O2 O 0.35529 0.812917 0.644848
H1 H 0.374614 0.581635 0.627035
H2 H 0.127102 0.705058 0.602659
H3 H 0.0846272 0.944998 0.613058
H4 H 0.0330387 1.09219 0.725781
H5 H 0.0229996 1.25636 0.69051
H6 H 0.180707 1.37933 0.6383
H7 H 0.294923 1.29125 0.593989
O3 O 0.925476 0.805475 0.0460665
H8 H 0.9597 0.865409 0.0839687
H9 H 0.940728 0.847706 -0.0172456
CL1 Cl 0.520024 0.96809 0.151603

#END

data_XXIV_List1_27_Price_362
_database_code_CSD               UNKNWN
_symmetry_cell_setting           monoclinic
_symmetry_space_group_name_H-M   'P 21/c'
_symmetry_Int_Tables_number      14
loop_
_symmetry_equiv_pos_site_id
_symmetry_equiv_pos_as_xyz
1 x,y,z
2 -x,1/2+y,1/2-z
3 -x,-y,-z
4 x,1/2-y,1/2+z
_cell_length_a                   5.5096
_cell_length_b                   22.8523
_cell_length_c                   7.0764
_cell_angle_alpha                90
_cell_angle_beta                 75.354
_cell_angle_gamma                90
_cell_volume                     862.018
loop_
_atom_site_label
_atom_site_type_symbol
_atom_site_fract_x
_atom_site_fract_y
_atom_site_fract_z
C1 C 0.622261 0.248433 0.308357
C2 C 0.481486 0.19298 0.346453
C3 C 0.602246 0.142204 0.300943
C4 C 0.971383 0.0639585 0.232879
S1 S 0.92978 0.139019 0.197336
N1 N 1.16376 0.0374253 0.113802
N2 N 0.821058 0.0334735 0.375133
O1 O 0.485717 0.294733 0.37978
O2 O 0.841455 0.249759 0.216825
H1 H 0.584117 0.330022 0.343116
H2 H 0.279854 0.193804 0.406812
H3 H 0.501891 0.100942 0.314788
H4 H 1.27743 0.0597672 0.00273097
H5 H 1.22477 -0.00215885 0.145905
H6 H 0.836583 -0.0104653 0.384071
H7 H 0.71178 0.054016 0.492323
O3 O 0.835094 0.915294 0.392947
H8 H 0.726686 0.901454 0.315279
H9 H 0.997361 0.901527 0.321625
CL1 Cl 0.606485 0.0812545 0.795138

#END

data_XXIV_List1_28_Price_784
_database_code_CSD               UNKNWN
_symmetry_cell_setting           monoclinic
_symmetry_space_group_name_H-M   'P 21/c'
_symmetry_Int_Tables_number      14
loop_
_symmetry_equiv_pos_site_id
_symmetry_equiv_pos_as_xyz
1 x,y,z
2 -x,1/2+y,1/2-z
3 -x,-y,-z
4 x,1/2-y,1/2+z
_cell_length_a                   11.8014
_cell_length_b                   10.8002
_cell_length_c                   7.1945
_cell_angle_alpha                90
_cell_angle_beta                 78.0164
_cell_angle_gamma                90
_cell_volume                     897.009
loop_
_atom_site_label
_atom_site_type_symbol
_atom_site_fract_x
_atom_site_fract_y
_atom_site_fract_z
C1 C 0.519455 0.600205 0.697155
C2 C 0.423285 0.53508 0.823452
C3 C 0.322228 0.592367 0.886005
C4 C 0.146912 0.745675 0.872691
S1 S 0.298528 0.748185 0.828726
N1 N 0.0919316 0.85226 0.912043
N2 N 0.087161 0.643053 0.860308
O1 O 0.609067 0.527228 0.632652
O2 O 0.513885 0.709545 0.659409
H1 H 0.669782 0.574289 0.55125
H2 H 0.435412 0.440264 0.865264
H3 H 0.25276 0.548318 0.987052
H4 H 0.13417 0.927405 0.946659
H5 H 0.00703495 0.862236 0.910344
H6 H -0.00041432 0.642974 0.888911
H7 H 0.126999 0.567586 0.794155
O3 O 0.145682 0.361391 0.0343521
H8 H 0.159987 0.360057 -0.102229
H9 H 0.174574 0.281931 0.0632457
CL1 Cl 0.162859 0.414432 0.6054

#END

data_XXIV_List1_29_Price_1647
_database_code_CSD               UNKNWN
_symmetry_cell_setting           triclinic
_symmetry_space_group_name_H-M   'P -1'
_symmetry_Int_Tables_number      2
loop_
_symmetry_equiv_pos_site_id
_symmetry_equiv_pos_as_xyz
1 x,y,z
2 -x,-y,-z
_cell_length_a                   7.2177
_cell_length_b                   7.5873
_cell_length_c                   10.4201
_cell_angle_alpha                52.874
_cell_angle_beta                 69.9513
_cell_angle_gamma                71.7419
_cell_volume                     423.069
loop_
_atom_site_label
_atom_site_type_symbol
_atom_site_fract_x
_atom_site_fract_y
_atom_site_fract_z
C1 C 0.38643 0.788838 0.0424483
C2 C 0.406558 0.717214 0.204116
C3 C 0.57731 0.599847 0.255202
C4 C 0.948927 0.369154 0.27011
S1 S 0.774747 0.507883 0.14217
N1 N 1.05963 0.189263 0.275816
N2 N 0.98297 0.440501 0.347422
O1 O 0.212243 0.907928 0.00475341
O2 O 0.522872 0.745582 -0.0471351
H1 H 0.213767 0.959177 -0.10629
H2 H 0.284066 0.761906 0.279847
H3 H 0.596607 0.544482 0.373836
H4 H 1.00562 0.102611 0.255053
H5 H 1.18135 0.112856 0.327187
H6 H 1.0724 0.346492 0.430382
H7 H 0.919921 0.59311 0.325102
O3 O 0.350854 0.91939 0.448454
H8 H 0.491598 0.919622 0.403719
H9 H 0.331573 0.951982 0.528532
CL1 Cl 0.184278 0.133572 0.653336

#END

data_XXIV_List1_30_Price_369
_database_code_CSD               UNKNWN
_symmetry_cell_setting           orthorhombic
_symmetry_space_group_name_H-M   'P b c a'
_symmetry_Int_Tables_number      61
loop_
_symmetry_equiv_pos_site_id
_symmetry_equiv_pos_as_xyz
1 x,y,z
2 1/2+x,1/2-y,-z
3 -x,1/2+y,1/2-z
4 1/2-x,-y,1/2+z
5 -x,-y,-z
6 1/2-x,1/2+y,z
7 x,1/2-y,1/2+z
8 1/2+x,y,1/2-z
_cell_length_a                   11.3143
_cell_length_b                   22.6134
_cell_length_c                   6.836
_cell_angle_alpha                90
_cell_angle_beta                 90
_cell_angle_gamma                90
_cell_volume                     1749.02
loop_
_atom_site_label
_atom_site_type_symbol
_atom_site_fract_x
_atom_site_fract_y
_atom_site_fract_z
C1 C 0.495787 0.482733 0.765687
C2 C 0.594051 0.524129 0.73122
C3 C 0.570543 0.580729 0.690874
C4 C 0.455223 0.683009 0.637281
S1 S 0.424222 0.607345 0.6697
N1 N 0.378105 0.713343 0.532014
N2 N 0.547106 0.710007 0.717558
O1 O 0.530634 0.428808 0.813744
O2 O 0.39305 0.49831 0.750582
H1 H 0.460939 0.404288 0.830046
H2 H 0.684572 0.508443 0.737108
H3 H 0.640793 0.611799 0.657614
H4 H 0.309217 0.692247 0.468775
H5 H 0.373431 0.757954 0.538714
H6 H 0.566625 0.752687 0.687435
H7 H 0.593237 0.690455 0.826036
O3 O 0.308129 0.829915 0.53089
H8 H 0.246723 0.830802 0.628198
H9 H 0.35528 0.863645 0.566474
CL1 Cl 0.640706 0.666244 0.116045

#END

data_XXIV_List1_31_Price_209
_database_code_CSD               UNKNWN
_symmetry_cell_setting           triclinic
_symmetry_space_group_name_H-M   'P -1'
_symmetry_Int_Tables_number      2
loop_
_symmetry_equiv_pos_site_id
_symmetry_equiv_pos_as_xyz
1 x,y,z
2 -x,-y,-z
_cell_length_a                   8.7923
_cell_length_b                   7.5579
_cell_length_c                   7.1872
_cell_angle_alpha                70.8659
_cell_angle_beta                 94.1017
_cell_angle_gamma                71.6216
_cell_volume                     419.975
loop_
_atom_site_label
_atom_site_type_symbol
_atom_site_fract_x
_atom_site_fract_y
_atom_site_fract_z
C1 C 0.540871 0.66925 0.608167
C2 C 0.717102 0.604794 0.605986
C3 C 0.769924 0.694854 0.444483
C4 C 0.766728 0.907428 0.0623078
S1 S 0.636306 0.903161 0.236706
N1 N 0.855661 0.744336 0.0341954
N2 N 0.764667 1.08552 -0.0528213
O1 O 0.504363 0.552893 0.766975
O2 O 0.44161 0.814067 0.472821
H1 H 0.387366 0.605643 0.760212
H2 H 0.803077 0.484193 0.735434
H3 H 0.899098 0.652389 0.439112
H4 H 0.840841 0.612491 0.101837
H5 H 0.93827 0.746229 -0.0566686
H6 H 0.809905 1.10777 -0.18058
H7 H 0.721023 1.20445 -0.0111168
O3 O 0.938659 0.135487 0.654544
H8 H 1.0158 0.00307681 0.681714
H9 H 0.896902 0.18415 0.512728
CL1 Cl 0.846098 0.320646 0.188464

#END

data_XXIV_List1_32_Price_1062
_database_code_CSD               UNKNWN
_symmetry_cell_setting           monoclinic
_symmetry_space_group_name_H-M   'P 21/c'
_symmetry_Int_Tables_number      14
loop_
_symmetry_equiv_pos_site_id
_symmetry_equiv_pos_as_xyz
1 x,y,z
2 -x,1/2+y,1/2-z
3 -x,-y,-z
4 x,1/2-y,1/2+z
_cell_length_a                   12.1197
_cell_length_b                   9.4357
_cell_length_c                   7.6866
_cell_angle_alpha                90
_cell_angle_beta                 96.2602
_cell_angle_gamma                90
_cell_volume                     873.781
loop_
_atom_site_label
_atom_site_type_symbol
_atom_site_fract_x
_atom_site_fract_y
_atom_site_fract_z
C1 C 0.0271853 0.121265 0.667649
C2 C -0.0556614 0.222388 0.587283
C3 C -0.163132 0.199571 0.601126
C4 C -0.352138 0.089361 0.682458
S1 S -0.208462 0.054294 0.72093
N1 N -0.400296 0.132904 0.528314
N2 N -0.412387 0.0674825 0.812958
O1 O 0.130288 0.152441 0.640403
O2 O 0.00035381 0.0204684 0.753067
H1 H 0.18021 0.0852515 0.703773
H2 H -0.0291832 0.314886 0.519084
H3 H -0.226731 0.273312 0.548034
H4 H -0.364064 0.112177 0.418784
H5 H -0.481854 0.15842 0.511042
H6 H -0.496119 0.06042 0.794983
H7 H -0.374722 0.0506298 0.935124
O3 O 0.378935 0.195898 0.479865
H8 H 0.352517 0.28976 0.449697
H9 H 0.340648 0.172299 0.57914
CL1 Cl 0.666921 0.991774 0.194768

#END

data_XXIV_List1_33_Price_35
_database_code_CSD               UNKNWN
_symmetry_cell_setting           monoclinic
_symmetry_space_group_name_H-M   'P 21/c'
_symmetry_Int_Tables_number      14
loop_
_symmetry_equiv_pos_site_id
_symmetry_equiv_pos_as_xyz
1 x,y,z
2 -x,1/2+y,1/2-z
3 -x,-y,-z
4 x,1/2-y,1/2+z
_cell_length_a                   11.8733
_cell_length_b                   5.6012
_cell_length_c                   12.4754
_cell_angle_alpha                90
_cell_angle_beta                 87.685
_cell_angle_gamma                90
_cell_volume                     828.996
loop_
_atom_site_label
_atom_site_type_symbol
_atom_site_fract_x
_atom_site_fract_y
_atom_site_fract_z
C1 C 0.513301 0.153929 0.373894
C2 C 0.419694 0.325209 0.387277
C3 C 0.313535 0.24569 0.389179
C4 C 0.133867 -0.0408217 0.375591
S1 S 0.281402 -0.0616404 0.379922
N1 N 0.0807289 0.140791 0.331829
N2 N 0.0743853 -0.223082 0.414515
O1 O 0.613772 0.25605 0.368134
O2 O 0.496546 -0.060617 0.370757
H1 H 0.671089 0.133721 0.358307
H2 H 0.437322 0.514136 0.395669
H3 H 0.24294 0.366882 0.401625
H4 H 0.123526 0.259373 0.284882
H5 H -0.00430521 0.146191 0.330082
H6 H -0.00778075 -0.246543 0.399101
H7 H 0.110679 -0.345444 0.461614
O3 O 0.136758 0.0131287 0.077102
H8 H 0.185139 0.143077 0.0957794
H9 H 0.159254 -0.112188 0.124395
CL1 Cl 0.169508 0.505952 0.167388

#END

data_XXIV_List1_34_Price_2328
_database_code_CSD               UNKNWN
_symmetry_cell_setting           triclinic
_symmetry_space_group_name_H-M   'P -1'
_symmetry_Int_Tables_number      2
loop_
_symmetry_equiv_pos_site_id
_symmetry_equiv_pos_as_xyz
1 x,y,z
2 -x,-y,-z
_cell_length_a                   8.055
_cell_length_b                   7.6791
_cell_length_c                   7.016
_cell_angle_alpha                103.312
_cell_angle_beta                 76.2442
_cell_angle_gamma                88.779
_cell_volume                     408.872
loop_
_atom_site_label
_atom_site_type_symbol
_atom_site_fract_x
_atom_site_fract_y
_atom_site_fract_z
C1 C 0.953458 0.825662 0.119225
C2 C 0.786239 0.895319 0.104939
C3 C 0.730301 0.828654 -0.0597442
C4 C 0.717757 0.64117 -0.430329
S1 S 0.84636 0.651457 -0.258573
N1 N 0.639946 0.782939 -0.459056
N2 N 0.711006 0.479699 -0.545121
O1 O 0.995042 0.90509 0.287873
O2 O 1.04266 0.707972 -0.0158644
H1 H 1.10865 0.857728 0.284225
H2 H 0.709468 0.99975 0.227903
H3 H 0.605117 0.873009 -0.0716919
H4 H 0.663567 0.908392 -0.394174
H5 H 0.556481 0.770816 -0.547692
H6 H 0.675239 0.461706 -0.676568
H7 H 0.742537 0.368916 -0.502648
O3 O 0.41366 0.548309 0.872853
H8 H 0.452374 0.430365 0.877413
H9 H 0.344293 0.596948 1.00778
CL1 Cl 0.65185 0.189828 0.683685

#END

data_XXIV_List1_35_Price_463
_database_code_CSD               UNKNWN
_symmetry_cell_setting           orthorhombic
_symmetry_space_group_name_H-M   'P c a 21'
_symmetry_Int_Tables_number      29
loop_
_symmetry_equiv_pos_site_id
_symmetry_equiv_pos_as_xyz
1 x,y,z
2 -x,-y,1/2+z
3 1/2-x,y,1/2+z
4 1/2+x,-y,z
_cell_length_a                   10.7363
_cell_length_b                   10.9837
_cell_length_c                   7.5281
_cell_angle_alpha                90
_cell_angle_beta                 90
_cell_angle_gamma                90
_cell_volume                     887.746
loop_
_atom_site_label
_atom_site_type_symbol
_atom_site_fract_x
_atom_site_fract_y
_atom_site_fract_z
C1 C 0.0909519 0.00357227 0.0466038
C2 C 0.0266235 0.122074 0.046092
C3 C 0.0871283 0.22146 -0.00896917
C4 C 0.255844 0.36525 -0.161637
S1 S 0.245152 0.216759 -0.0750353
N1 N 0.365328 0.420156 -0.160753
N2 N 0.159121 0.419644 -0.237283
O1 O 0.0198679 -0.0871909 0.101657
O2 O 0.199319 -0.00611651 0.0006759
H1 H 0.0672135 -0.162379 0.100151
H2 H -0.0691777 0.128047 0.0910196
H3 H 0.0434294 0.310458 -0.0045305
H4 H 0.435169 0.388262 -0.0837398
H5 H 0.381972 0.496449 -0.231905
H6 H 0.162285 0.50771 -0.276089
H7 H 0.0812764 0.372452 -0.267046
O3 O 0.644454 0.340973 0.694455
H8 H 0.642581 0.317462 0.81748
H9 H 0.726954 0.317645 0.658164
CL1 Cl 0.0840347 0.650568 0.0927954

#END

data_XXIV_List1_36_Price_94
_database_code_CSD               UNKNWN
_symmetry_cell_setting           monoclinic
_symmetry_space_group_name_H-M   'P 21/c'
_symmetry_Int_Tables_number      14
loop_
_symmetry_equiv_pos_site_id
_symmetry_equiv_pos_as_xyz
1 x,y,z
2 -x,1/2+y,1/2-z
3 -x,-y,-z
4 x,1/2-y,1/2+z
_cell_length_a                   11.7497
_cell_length_b                   10.5172
_cell_length_c                   7.0675
_cell_angle_alpha                90
_cell_angle_beta                 83.9982
_cell_angle_gamma                90
_cell_volume                     868.572
loop_
_atom_site_label
_atom_site_type_symbol
_atom_site_fract_x
_atom_site_fract_y
_atom_site_fract_z
C1 C 0.978983 0.383592 0.194296
C2 C 1.07299 0.451582 0.27441
C3 C 1.17412 0.395457 0.285281
C4 C 1.34922 0.238082 0.182232
S1 S 1.19986 0.234765 0.221911
N1 N 1.40349 0.128203 0.189281
N2 N 1.40793 0.34367 0.139023
O1 O 0.888453 0.456724 0.181243
O2 O 0.98716 0.272902 0.145175
H1 H 0.82948 0.408583 0.12677
H2 H 1.05939 0.548704 0.323483
H3 H 1.24168 0.443075 0.351843
H4 H 1.36256 0.0509178 0.247591
H5 H 1.48787 0.118986 0.146841
H6 H 1.49426 0.343087 0.115004
H7 H 1.36754 0.422478 0.0993806
O3 O 0.366202 0.882682 0.887379
H8 H 0.346174 0.872278 0.759731
H9 H 0.338893 0.804587 0.94677
CL1 Cl 0.334377 0.598159 0.956594

#END

data_XXIV_List1_37_Price_1389
_database_code_CSD               UNKNWN
_symmetry_cell_setting           triclinic
_symmetry_space_group_name_H-M   'P -1'
_symmetry_Int_Tables_number      2
loop_
_symmetry_equiv_pos_site_id
_symmetry_equiv_pos_as_xyz
1 x,y,z
2 -x,-y,-z
_cell_length_a                   6.7541
_cell_length_b                   9.5155
_cell_length_c                   7.7953
_cell_angle_alpha                102.353
_cell_angle_beta                 62.1944
_cell_angle_gamma                85.2469
_cell_volume                     423.103
loop_
_atom_site_label
_atom_site_type_symbol
_atom_site_fract_x
_atom_site_fract_y
_atom_site_fract_z
C1 C 0.303233 0.0495566 0.771911
C2 C 0.296726 0.176117 0.692694
C3 C 0.433934 0.269612 0.692375
C4 C 0.732455 0.407738 0.761018
S1 S 0.623851 0.24682 0.786103
N1 N 0.810786 0.459174 0.883739
N2 N 0.739223 0.479009 0.630189
O1 O 0.159664 -0.0343255 0.763104
O2 O 0.431765 0.0274508 0.837249
H1 H 0.183519 -0.120282 0.804731
H2 H 0.179893 0.193327 0.636255
H3 H 0.423939 0.366775 0.643042
H4 H 0.795674 0.411326 0.992017
H5 H 0.909865 0.534799 0.859056
H6 H 0.766387 0.582696 0.643311
H7 H 0.723475 0.430525 0.510169
O3 O 0.195901 0.239135 0.32158
H8 H 0.0866745 0.23374 0.275171
H9 H 0.324237 0.162667 0.217697
CL1 Cl 0.162103 0.665381 0.799247

#END

data_XXIV_List1_38_Price_634
_database_code_CSD               UNKNWN
_symmetry_cell_setting           triclinic
_symmetry_space_group_name_H-M   'P -1'
_symmetry_Int_Tables_number      2
loop_
_symmetry_equiv_pos_site_id
_symmetry_equiv_pos_as_xyz
1 x,y,z
2 -x,-y,-z
_cell_length_a                   8.6071
_cell_length_b                   7.7147
_cell_length_c                   6.6293
_cell_angle_alpha                73.2738
_cell_angle_beta                 86.2754
_cell_angle_gamma                71.5426
_cell_volume                     399.718
loop_
_atom_site_label
_atom_site_type_symbol
_atom_site_fract_x
_atom_site_fract_y
_atom_site_fract_z
C1 C 0.758617 0.247151 0.255034
C2 C 0.796661 0.428262 0.182159
C3 C 0.678081 0.592351 0.170074
C4 C 0.394541 0.837025 0.243394
S1 S 0.473645 0.600561 0.232695
N1 N 0.233827 0.91538 0.216127
N2 N 0.485623 0.937893 0.275417
O1 O 0.890532 0.095013 0.297353
O2 O 0.617923 0.243518 0.274252
H1 H 0.855933 -0.015354 0.36636
H2 H 0.920785 0.427349 0.140053
H3 H 0.701145 0.728233 0.110334
H4 H 0.16391 0.8379 0.19578
H5 H 0.174025 1.03718 0.253743
H6 H 0.431385 1.06848 0.296003
H7 H 0.596891 0.868466 0.347626
O3 O 0.0555024 0.672961 0.227537
H8 H 0.121478 0.541249 0.272723
H9 H -0.0203888 0.680565 0.340274
CL1 Cl 0.203446 0.236801 0.430711

#END

data_XXIV_List1_39_Price_1115
_database_code_CSD               UNKNWN
_symmetry_cell_setting           monoclinic
_symmetry_space_group_name_H-M   'C c'
_symmetry_Int_Tables_number      9
loop_
_symmetry_equiv_pos_site_id
_symmetry_equiv_pos_as_xyz
1 x,y,z
2 x,-y,1/2+z
3 1/2+x,1/2+y,z
4 1/2+x,1/2-y,1/2+z
_cell_length_a                   5.7059
_cell_length_b                   23.7209
_cell_length_c                   6.5023
_cell_angle_alpha                90
_cell_angle_beta                 77.533
_cell_angle_gamma                90
_cell_volume                     859.328
loop_
_atom_site_label
_atom_site_type_symbol
_atom_site_fract_x
_atom_site_fract_y
_atom_site_fract_z
C1 C 0.451633 0.756188 0.994384
C2 C 0.290327 0.70749 1.00012
C3 C 0.376416 0.655374 1.00902
C4 C 0.680134 0.568555 1.02346
S1 S 0.682941 0.64238 1.00178
N1 N 0.879164 0.542716 0.926074
N2 N 0.501148 0.539248 1.13765
O1 O 0.344204 0.805256 0.985571
O2 O 0.663398 0.750155 0.995746
H1 H 0.460872 0.835335 0.978201
H2 H 0.103049 0.714117 0.996997
H3 H 0.263305 0.618716 1.00607
H4 H 0.983669 0.56049 0.797031
H5 H 0.907993 0.501431 0.95048
H6 H 0.503501 0.496649 1.14289
H7 H 0.365609 0.558896 1.23731
O3 O 0.0134055 0.925664 0.133992
H8 H -0.0987715 0.909742 0.059019
H9 H 0.165069 0.911279 0.0580389
CL1 Cl 0.0607882 0.580995 0.464593

#END

data_XXIV_List1_40_Price_831
_database_code_CSD               UNKNWN
_symmetry_cell_setting           orthorhombic
_symmetry_space_group_name_H-M   'P b c n'
_symmetry_Int_Tables_number      60
loop_
_symmetry_equiv_pos_site_id
_symmetry_equiv_pos_as_xyz
1 x,y,z
2 1/2+x,1/2-y,-z
3 -x,y,1/2-z
4 1/2-x,1/2-y,1/2+z
5 -x,-y,-z
6 1/2-x,1/2+y,z
7 x,-y,1/2+z
8 1/2+x,1/2+y,1/2-z
_cell_length_a                   13.79
_cell_length_b                   9.9754
_cell_length_c                   12.9448
_cell_angle_alpha                90
_cell_angle_beta                 90
_cell_angle_gamma                90
_cell_volume                     1780.7
loop_
_atom_site_label
_atom_site_type_symbol
_atom_site_fract_x
_atom_site_fract_y
_atom_site_fract_z
C1 C 0.869368 0.728937 0.184369
C2 C 0.884407 0.773436 0.291655
C3 C 0.881977 0.904201 0.313879
C4 C 0.855555 1.16906 0.297483
S1 S 0.86575 1.02737 0.217256
N1 N 0.88334 1.28513 0.258129
N2 N 0.820309 1.16446 0.392758
O1 O 0.868994 0.597043 0.173588
O2 O 0.858499 0.808903 0.114129
H1 H 0.857117 0.576375 0.101435
H2 H 0.898286 0.700142 0.351756
H3 H 0.896423 0.940247 0.391437
H4 H 0.913646 1.28897 0.187096
H5 H 0.867523 1.37356 0.29232
H6 H 0.818413 1.24678 0.438311
H7 H 0.780302 1.08536 0.416126
O3 O 0.545479 0.18849 0.563975
H8 H 0.586426 0.12937 0.524645
H9 H 0.48363 0.144266 0.559227
CL1 Cl 0.843153 0.534646 0.948715

#END

data_XXIV_List1_41_Price_913
_database_code_CSD               UNKNWN
_symmetry_cell_setting           monoclinic
_symmetry_space_group_name_H-M   'P 2/c'
_symmetry_Int_Tables_number      13
loop_
_symmetry_equiv_pos_site_id
_symmetry_equiv_pos_as_xyz
1 x,y,z
2 -x,y,1/2-z
3 -x,-y,-z
4 x,-y,1/2+z
_cell_length_a                   8.0007
_cell_length_b                   11.9132
_cell_length_c                   11.2072
_cell_angle_alpha                90
_cell_angle_beta                 54.9557
_cell_angle_gamma                90
_cell_volume                     874.546
loop_
_atom_site_label
_atom_site_type_symbol
_atom_site_fract_x
_atom_site_fract_y
_atom_site_fract_z
C1 C 0.250745 0.47804 0.937561
C2 C 0.254824 0.582057 0.864819
C3 C 0.26987 0.681086 0.913891
C4 C 0.271213 0.83843 1.08176
S1 S 0.291661 0.691771 1.06194
N1 N 0.151761 0.89903 1.0602
N2 N 0.373476 0.889119 1.12619
O1 O 0.233839 0.386224 0.878929
O2 O 0.261815 0.479801 1.04154
H1 H 0.221722 0.321286 0.9356
H2 H 0.249782 0.577525 0.770265
H3 H 0.285609 0.758672 0.857535
H4 H 0.047803 0.861759 1.04945
H5 H 0.160395 0.983721 1.0541
H6 H 0.338154 0.967431 1.16856
H7 H 0.489903 0.84936 1.11983
O3 O 0.255956 0.104052 0.222599
H8 H 0.121726 0.113776 0.310892
H9 H 0.242694 0.139559 0.15133
CL1 Cl 0.178631 0.843981 0.492282

#END

data_XXIV_List1_42_Price_154
_database_code_CSD               UNKNWN
_symmetry_cell_setting           orthorhombic
_symmetry_space_group_name_H-M   'P b c a'
_symmetry_Int_Tables_number      61
loop_
_symmetry_equiv_pos_site_id
_symmetry_equiv_pos_as_xyz
1 x,y,z
2 1/2+x,1/2-y,-z
3 -x,1/2+y,1/2-z
4 1/2-x,-y,1/2+z
5 -x,-y,-z
6 1/2-x,1/2+y,z
7 x,1/2-y,1/2+z
8 1/2+x,y,1/2-z
_cell_length_a                   7.7148
_cell_length_b                   24.2027
_cell_length_c                   9.3724
_cell_angle_alpha                90
_cell_angle_beta                 90
_cell_angle_gamma                90
_cell_volume                     1750.01
loop_
_atom_site_label
_atom_site_type_symbol
_atom_site_fract_x
_atom_site_fract_y
_atom_site_fract_z
C1 C 0.0877972 0.262435 0.613358
C2 C 0.0126907 0.221705 0.712182
C3 C 0.0454248 0.168053 0.692494
C4 C 0.162608 0.0731639 0.588685
S1 S 0.180612 0.144464 0.552397
N1 N 0.015071 0.0498849 0.629979
N2 N 0.302274 0.042508 0.570151
O1 O 0.0407114 0.313908 0.640487
O2 O 0.187779 0.248645 0.519068
H1 H 0.10202 0.338579 0.576416
H2 H -0.0649629 0.235478 0.801844
H3 H -0.00170959 0.136881 0.766008
H4 H -0.0989632 0.0682605 0.606451
H5 H 0.00960658 0.00941168 0.65669
H6 H 0.296929 0.00085784 0.562833
H7 H 0.418997 0.0606929 0.556077
O3 O 0.501357 0.939884 0.80509
H8 H 0.475269 0.926283 0.711136
H9 H 0.602866 0.919287 0.83175
CL1 Cl 0.332076 0.916283 0.505825

#END

data_XXIV_List1_43_Price_1292
_database_code_CSD               UNKNWN
_symmetry_cell_setting           monoclinic
_symmetry_space_group_name_H-M   'P 21/c'
_symmetry_Int_Tables_number      14
loop_
_symmetry_equiv_pos_site_id
_symmetry_equiv_pos_as_xyz
1 x,y,z
2 -x,1/2+y,1/2-z
3 -x,-y,-z
4 x,1/2-y,1/2+z
_cell_length_a                   5.7419
_cell_length_b                   24.0404
_cell_length_c                   7.6857
_cell_angle_alpha                90
_cell_angle_beta                 54.9504
_cell_angle_gamma                90
_cell_volume                     868.524
loop_
_atom_site_label
_atom_site_type_symbol
_atom_site_fract_x
_atom_site_fract_y
_atom_site_fract_z
C1 C 0.890877 0.243605 0.324614
C2 C 0.732338 0.291956 0.32622
C3 C 0.832314 0.34316 0.312042
C4 C 1.16417 0.428119 0.278166
S1 S 1.14212 0.355242 0.303721
N1 N 1.26614 0.453839 0.373376
N2 N 1.09675 0.456593 0.165733
O1 O 0.773412 0.195345 0.334238
O2 O 1.10769 0.249185 0.316819
H1 H 0.886307 0.165475 0.335094
H2 H 0.535919 0.28584 0.338959
H3 H 0.716114 0.379633 0.318501
H4 H 1.24923 0.435772 0.498899
H5 H 1.32444 0.494318 0.34558
H6 H 1.1062 0.498604 0.157807
H7 H 1.05944 0.436759 0.0682351
O3 O 0.387354 0.935397 0.822478
H8 H 0.575192 0.920094 0.754676
H9 H 0.316909 0.917144 0.750057
CL1 Cl 0.00576346 0.915877 0.663744

#END

data_XXIV_List1_44_Price_2215
_database_code_CSD               UNKNWN
_symmetry_cell_setting           monoclinic
_symmetry_space_group_name_H-M   'P 21/c'
_symmetry_Int_Tables_number      14
loop_
_symmetry_equiv_pos_site_id
_symmetry_equiv_pos_as_xyz
1 x,y,z
2 -x,1/2+y,1/2-z
3 -x,-y,-z
4 x,1/2-y,1/2+z
_cell_length_a                   16.4313
_cell_length_b                   8.1097
_cell_length_c                   9.9285
_cell_angle_alpha                90
_cell_angle_beta                 41.8102
_cell_angle_gamma                90
_cell_volume                     881.999
loop_
_atom_site_label
_atom_site_type_symbol
_atom_site_fract_x
_atom_site_fract_y
_atom_site_fract_z
C1 C 0.997584 0.0167074 0.202695
C2 C 0.877106 -0.031651 0.404161
C3 C 0.776132 0.0286536 0.471544
C4 C 0.626599 0.171741 0.479115
S1 S 0.781995 0.173573 0.331298
N1 N 0.581216 0.310206 0.485557
N2 N 0.557592 0.0377771 0.570659
O1 O 1.08931 -0.0629952 0.146692
O2 O 1.00813 0.121371 0.102394
H1 H 1.16596 -0.0184968 0.0194561
H2 H 0.871107 -0.115061 0.49671
H3 H 0.686068 -0.00121464 0.621111
H4 H 0.624128 0.418599 0.449263
H5 H 0.501434 0.313427 0.532884
H6 H 0.466452 0.0421615 0.66734
H7 H 0.595884 -0.0747143 0.533875
O3 O 0.695407 0.927413 0.147308
H8 H 0.700956 0.872565 0.0547833
H9 H 0.700939 0.83717 0.203055
CL1 Cl 0.640098 0.677685 0.432337

#END

data_XXIV_List1_45_Price_923
_database_code_CSD               UNKNWN
_symmetry_cell_setting           orthorhombic
_symmetry_space_group_name_H-M   'P b c a'
_symmetry_Int_Tables_number      61
loop_
_symmetry_equiv_pos_site_id
_symmetry_equiv_pos_as_xyz
1 x,y,z
2 1/2+x,1/2-y,-z
3 -x,1/2+y,1/2-z
4 1/2-x,-y,1/2+z
5 -x,-y,-z
6 1/2-x,1/2+y,z
7 x,1/2-y,1/2+z
8 1/2+x,y,1/2-z
_cell_length_a                   22.3036
_cell_length_b                   11.2704
_cell_length_c                   7.1578
_cell_angle_alpha                90
_cell_angle_beta                 90
_cell_angle_gamma                90
_cell_volume                     1799.26
loop_
_atom_site_label
_atom_site_type_symbol
_atom_site_fract_x
_atom_site_fract_y
_atom_site_fract_z
C1 C 0.247925 0.926243 0.162832
C2 C 0.188628 0.981683 0.186925
C3 C 0.13948 0.922227 0.135652
C4 C 0.0672337 0.763889 -0.0199637
S1 S 0.143242 0.776598 0.043762
N1 N 0.0348758 0.856028 -0.0763152
N2 N 0.0427861 0.65711 -0.0182534
O1 O 0.292943 0.995781 0.212373
O2 O 0.25321 0.825495 0.103114
H1 H 0.33048 0.953893 0.194164
H2 H 0.185159 1.06953 0.24788
H3 H 0.0950086 0.958086 0.159441
H4 H 0.0551365 0.931254 -0.119514
H5 H -0.00953425 0.84864 -0.102229
H6 H 0.0024975 0.640184 -0.0771124
H7 H 0.0640051 0.588852 0.0450915
O3 O 0.915763 0.830475 0.906461
H8 H 0.905084 0.748866 0.885709
H9 H 0.906372 0.84189 1.03634
CL1 Cl 0.578184 0.431512 0.308992

#END

data_XXIV_List1_46_Price_1800
_database_code_CSD               UNKNWN
_symmetry_cell_setting           monoclinic
_symmetry_space_group_name_H-M   'P 21/c'
_symmetry_Int_Tables_number      14
loop_
_symmetry_equiv_pos_site_id
_symmetry_equiv_pos_as_xyz
1 x,y,z
2 -x,1/2+y,1/2-z
3 -x,-y,-z
4 x,1/2-y,1/2+z
_cell_length_a                   12.0421
_cell_length_b                   5.6682
_cell_length_c                   13.0473
_cell_angle_alpha                90
_cell_angle_beta                 81.395
_cell_angle_gamma                90
_cell_volume                     880.545
loop_
_atom_site_label
_atom_site_type_symbol
_atom_site_fract_x
_atom_site_fract_y
_atom_site_fract_z
C1 C 0.967965 0.903387 0.869704
C2 C 1.04332 1.10869 0.866339
C3 C 1.15163 1.07558 0.873918
C4 C 1.34908 0.869586 0.885676
S1 S 1.20643 0.792727 0.894024
N1 N 1.4097 0.741758 0.941558
N2 N 1.39748 1.03817 0.824151
O1 O 0.863989 0.958354 0.857529
O2 O 1.00108 0.704262 0.883408
H1 H 0.818495 0.816426 0.865714
H2 H 1.01048 1.28501 0.858854
H3 H 1.20872 1.22332 0.875176
H4 H 1.37199 0.61937 0.991386
H5 H 1.49454 0.738455 0.926843
H6 H 1.47896 1.08253 0.823376
H7 H 1.35986 1.10035 0.765504
O3 O 0.619219 0.125303 0.815886
H8 H 0.65376 0.00450371 0.852168
H9 H 0.645597 0.268169 0.843885
CL1 Cl 0.668827 0.864898 0.394441

#END

data_XXIV_List1_47_Price_604
_database_code_CSD               UNKNWN
_symmetry_cell_setting           orthorhombic
_symmetry_space_group_name_H-M   'P 21 21 21'
_symmetry_Int_Tables_number      19
loop_
_symmetry_equiv_pos_site_id
_symmetry_equiv_pos_as_xyz
1 x,y,z
2 1/2+x,1/2-y,-z
3 -x,1/2+y,1/2-z
4 1/2-x,-y,1/2+z
_cell_length_a                   7.9976
_cell_length_b                   7.2319
_cell_length_c                   14.7513
_cell_angle_alpha                90
_cell_angle_beta                 90
_cell_angle_gamma                90
_cell_volume                     853.183
loop_
_atom_site_label
_atom_site_type_symbol
_atom_site_fract_x
_atom_site_fract_y
_atom_site_fract_z
C1 C 0.651381 0.0654847 0.0912947
C2 C 0.819495 0.132047 0.0672377
C3 C 0.936496 0.142801 0.131669
C4 C 1.09656 0.112076 0.291008
S1 S 0.8931 0.0889705 0.246178
N1 N 1.10033 0.176778 0.374831
N2 N 1.23525 0.062885 0.248623
O1 O 0.547488 0.0567063 0.0216408
O2 O 0.61577 0.0233986 0.168988
H1 H 0.444259 -0.00071867 0.0416569
H2 H 0.848099 0.168638 -0.00235301
H3 H 1.06085 0.194974 0.117036
H4 H 0.995657 0.230569 0.402688
H5 H 1.20312 0.169295 0.414596
H6 H 1.34825 0.0679406 0.279349
H7 H 1.22854 -0.0120048 0.190963
O3 O 0.984439 0.440994 0.612859
H8 H 0.939164 0.429396 0.5527
H9 H 1.07625 0.355096 0.611277
CL1 Cl 0.232089 0.853326 0.0590444

#END

data_XXIV_List1_48_Price_183
_database_code_CSD               UNKNWN
_symmetry_cell_setting           monoclinic
_symmetry_space_group_name_H-M   'P 21/n'
_symmetry_Int_Tables_number      14
loop_
_symmetry_equiv_pos_site_id
_symmetry_equiv_pos_as_xyz
1 x,y,z
2 1/2-x,1/2+y,1/2-z
3 -x,-y,-z
4 1/2+x,1/2-y,1/2+z
_cell_length_a                   9.3446
_cell_length_b                   9.7014
_cell_length_c                   8.9717
_cell_angle_alpha                90
_cell_angle_beta                 89.0253
_cell_angle_gamma                90
_cell_volume                     813.218
loop_
_atom_site_label
_atom_site_type_symbol
_atom_site_fract_x
_atom_site_fract_y
_atom_site_fract_z
C1 C 0.349676 0.0402147 0.399162
C2 C 0.417059 -0.00553169 0.258142
C3 C 0.44837 -0.138778 0.238811
C4 C 0.483206 -0.410171 0.290173
S1 S 0.411105 -0.263111 0.377977
N1 N 0.589223 -0.407822 0.189577
N2 N 0.427818 -0.529155 0.333766
O1 O 0.319553 0.173499 0.402525
O2 O 0.322668 -0.0406005 0.499817
H1 H 0.27474 0.193077 0.498618
H2 H 0.438502 0.0684086 0.169877
H3 H 0.491295 -0.176644 0.133421
H4 H 0.656977 -0.326702 0.187125
H5 H 0.630717 -0.496879 0.149051
H6 H 0.472235 -0.620682 0.305489
H7 H 0.342475 -0.531244 0.404492
O3 O 0.718243 0.995148 0.0564703
H8 H 0.748621 0.930064 0.130385
H9 H 0.692065 1.07385 0.116196
CL1 Cl 0.168366 0.216417 0.698247

#END

data_XXIV_List1_49_Price_193
_database_code_CSD               UNKNWN
_symmetry_cell_setting           monoclinic
_symmetry_space_group_name_H-M   'P 21/c'
_symmetry_Int_Tables_number      14
loop_
_symmetry_equiv_pos_site_id
_symmetry_equiv_pos_as_xyz
1 x,y,z
2 -x,1/2+y,1/2-z
3 -x,-y,-z
4 x,1/2-y,1/2+z
_cell_length_a                   13.3116
_cell_length_b                   7.7536
_cell_length_c                   9.6448
_cell_angle_alpha                90
_cell_angle_beta                 119.163
_cell_angle_gamma                90
_cell_volume                     869.277
loop_
_atom_site_label
_atom_site_type_symbol
_atom_site_fract_x
_atom_site_fract_y
_atom_site_fract_z
C1 C 0.491139 0.32603 0.375911
C2 C 0.586967 0.413823 0.3699
C3 C 0.692568 0.404286 0.494994
C4 C 0.871565 0.316069 0.776366
S1 S 0.722371 0.280245 0.664648
N1 N 0.922463 0.464514 0.780657
N2 N 0.932702 0.185794 0.86635
O1 O 0.391388 0.342307 0.244199
O2 O 0.505543 0.247526 0.493783
H1 H 0.333404 0.279051 0.256668
H2 H 0.571804 0.483427 0.263891
H3 H 0.765756 0.464149 0.493615
H4 H 0.875939 0.574462 0.746676
H5 H 1.00883 0.47821 0.845566
H6 H 1.01366 0.200727 0.957212
H7 H 0.897205 0.0671287 0.849622
O3 O 0.846334 0.985918 0.541166
H8 H 0.813634 0.938066 0.602336
H9 H 0.822878 0.903773 0.45619
CL1 Cl 0.167964 0.18555 0.181324

#END

data_XXIV_List1_50_Price_i982
_database_code_CSD               UNKNWN
_symmetry_cell_setting           monoclinic
_symmetry_space_group_name_H-M   'P 21/c'
_symmetry_Int_Tables_number      14
loop_
_symmetry_equiv_pos_site_id
_symmetry_equiv_pos_as_xyz
1 x,y,z
2 -x,1/2+y,1/2-z
3 -x,-y,-z
4 x,1/2-y,1/2+z
_cell_length_a                   6.8294
_cell_length_b                   9.6991
_cell_length_c                   13.212
_cell_angle_alpha                90
_cell_angle_beta                 66.1978
_cell_angle_gamma                90
_cell_volume                     800.714
loop_
_atom_site_label
_atom_site_type_symbol
_atom_site_fract_x
_atom_site_fract_y
_atom_site_fract_z
C1 C 0.264808 0.538591 0.987516
C2 C 0.297376 0.49942 0.874091
C3 C 0.298346 0.366234 0.848045
C4 C 0.239772 0.0912672 0.868394
S1 S 0.253404 0.234253 0.946935
N1 N 0.26542 -0.0304941 0.906607
N2 N 0.203444 0.0972149 0.777136
O1 O 0.254777 0.673461 1.00416
O2 O 0.253215 0.452247 1.0567
H1 H 0.230588 0.688718 1.08092
H2 H 0.326991 0.5785 0.811573
H3 H 0.33701 0.334852 0.763354
H4 H 0.307041 -0.0370941 0.971682
H5 H 0.231345 -0.119631 0.877601
H6 H 0.202944 0.0108774 0.734349
H7 H 0.136897 0.181786 0.759686
O3 O 0.265019 0.994092 0.119201
H8 H 0.151784 1.05919 0.154966
H9 H 0.21772 0.914235 0.165973
CL1 Cl 0.874573 0.290885 0.751303

#END

data_XXIV_List1_51_Price_494
_database_code_CSD               UNKNWN
_symmetry_cell_setting           monoclinic
_symmetry_space_group_name_H-M   'P 21/c'
_symmetry_Int_Tables_number      14
loop_
_symmetry_equiv_pos_site_id
_symmetry_equiv_pos_as_xyz
1 x,y,z
2 -x,1/2+y,1/2-z
3 -x,-y,-z
4 x,1/2-y,1/2+z
_cell_length_a                   14.488
_cell_length_b                   7.203
_cell_length_c                   9.9921
_cell_angle_alpha                90
_cell_angle_beta                 125.342
_cell_angle_gamma                90
_cell_volume                     850.579
loop_
_atom_site_label
_atom_site_type_symbol
_atom_site_fract_x
_atom_site_fract_y
_atom_site_fract_z
C1 C 0.499972 0.661091 0.124827
C2 C 0.59043 0.752379 0.123539
C3 C 0.698602 0.715328 0.242478
C4 C 0.884821 0.589712 0.52172
S1 S 0.737578 0.554961 0.400935
N1 N 0.931785 0.751542 0.530076
N2 N 0.948808 0.446877 0.609291
O1 O 0.396991 0.705302 -0.0025126
O2 O 0.521115 0.552522 0.232697
H1 H 0.342388 0.637594 0.00530754
H2 H 0.56879 0.846278 0.0244767
H3 H 0.767002 0.774359 0.241245
H4 H 0.886482 0.869779 0.500786
H5 H 1.01686 0.766405 0.597867
H6 H 1.03133 0.461356 0.703008
H7 H 0.913861 0.319996 0.592592
O3 O 0.848581 0.117873 0.305183
H8 H 0.811043 0.125919 0.358903
H9 H 0.804117 0.199317 0.212647
CL1 Cl 0.823212 0.0802665 0.58183

#END

data_XXIV_List1_52_Price_625
_database_code_CSD               UNKNWN
_symmetry_cell_setting           orthorhombic
_symmetry_space_group_name_H-M   'A b a 2'
_symmetry_Int_Tables_number      41
loop_
_symmetry_equiv_pos_site_id
_symmetry_equiv_pos_as_xyz
1 x,y,z
2 -x,-y,z
3 1/2-x,1/2+y,z
4 1/2+x,1/2-y,z
5 x,1/2+y,1/2+z
6 -x,1/2-y,1/2+z
7 1/2-x,y,1/2+z
8 1/2+x,-y,1/2+z
_cell_length_a                   10.5578
_cell_length_b                   22.6644
_cell_length_c                   7.3899
_cell_angle_alpha                90
_cell_angle_beta                 90
_cell_angle_gamma                90
_cell_volume                     1768.3
loop_
_atom_site_label
_atom_site_type_symbol
_atom_site_fract_x
_atom_site_fract_y
_atom_site_fract_z
C1 C 0.081202 0.248194 0.0473636
C2 C 0.0141005 0.191248 0.0488501
C3 C 0.0732715 0.142968 -0.0113155
C4 C 0.244662 0.0712691 -0.161002
S1 S 0.232154 0.144871 -0.0866865
N1 N 0.148453 0.0410307 -0.229401
N2 N 0.358794 0.0472583 -0.158881
O1 O 0.0121012 0.292629 0.108085
O2 O 0.190206 0.252206 -0.00565192
H1 H 0.0615897 0.328647 0.103059
H2 H -0.0822155 0.188744 0.0993094
H3 H 0.0276374 0.100119 -0.00649226
H4 H 0.0663648 0.0613407 -0.261009
H5 H 0.158197 -0.00127637 -0.270476
H6 H 0.378018 0.00846481 -0.220418
H7 H 0.429191 0.066078 -0.0864094
O3 O 0.86789 1.06172 0.183819
H8 H 0.78969 1.07155 0.1242
H9 H 0.860996 1.08316 0.295722
CL1 Cl 0.408019 0.917987 0.0827651

#END

data_XXIV_List1_53_Price_1010
_database_code_CSD               UNKNWN
_symmetry_cell_setting           orthorhombic
_symmetry_space_group_name_H-M   'P 21 21 21'
_symmetry_Int_Tables_number      19
loop_
_symmetry_equiv_pos_site_id
_symmetry_equiv_pos_as_xyz
1 x,y,z
2 1/2+x,1/2-y,-z
3 -x,1/2+y,1/2-z
4 1/2-x,-y,1/2+z
_cell_length_a                   6.9792
_cell_length_b                   11.5978
_cell_length_c                   10.6467
_cell_angle_alpha                90
_cell_angle_beta                 90
_cell_angle_gamma                90
_cell_volume                     861.78
loop_
_atom_site_label
_atom_site_type_symbol
_atom_site_fract_x
_atom_site_fract_y
_atom_site_fract_z
C1 C 0.625198 0.278717 0.584535
C2 C 0.563653 0.374801 0.503362
C3 C 0.625019 0.481671 0.527372
C4 C 0.762875 0.66187 0.652453
S1 S 0.792622 0.511456 0.647831
N1 N 0.594238 0.712676 0.639294
N2 N 0.915 0.725056 0.680292
O1 O 0.543385 0.179409 0.555357
O2 O 0.740827 0.292621 0.668889
H1 H 0.596192 0.118437 0.607186
H2 H 0.47079 0.357926 0.42375
H3 H 0.587407 0.553354 0.466587
H4 H 0.474117 0.665274 0.628328
H5 H 0.579054 0.799313 0.642081
H6 H 0.905503 0.810054 0.700278
H7 H 1.04783 0.691869 0.66961
O3 O 0.245455 0.613916 0.611431
H8 H 0.249354 0.546197 0.66357
H9 H 0.224302 0.581355 0.529478
CL1 Cl 0.290811 0.463128 0.834822

#END

data_XXIV_List1_54_Price_266
_database_code_CSD               UNKNWN
_symmetry_cell_setting           monoclinic
_symmetry_space_group_name_H-M   'P 21/c'
_symmetry_Int_Tables_number      14
loop_
_symmetry_equiv_pos_site_id
_symmetry_equiv_pos_as_xyz
1 x,y,z
2 -x,1/2+y,1/2-z
3 -x,-y,-z
4 x,1/2-y,1/2+z
_cell_length_a                   6.7785
_cell_length_b                   13.1501
_cell_length_c                   10.2254
_cell_angle_alpha                90
_cell_angle_beta                 65.9645
_cell_angle_gamma                90
_cell_volume                     832.441
loop_
_atom_site_label
_atom_site_type_symbol
_atom_site_fract_x
_atom_site_fract_y
_atom_site_fract_z
C1 C 0.751474 0.741545 0.548789
C2 C 0.8162 0.848717 0.516171
C3 C 0.949368 0.875164 0.383167
C4 C 1.17647 0.86799 0.0981847
S1 S 1.05505 0.785006 0.243793
N1 N 1.33609 0.829202 -0.0152276
N2 N 1.1147 0.963278 0.0951212
O1 O 0.613074 0.726301 0.682856
O2 O 0.823791 0.67509 0.458709
H1 H 0.590916 0.653523 0.69717
H2 H 0.761614 0.904866 0.601242
H3 H 1.00833 0.952535 0.357989
H4 H 1.37782 0.755378 -0.0154317
H5 H 1.39093 0.864208 -0.111546
H6 H 1.19511 1.00957 0.0112391
H7 H 0.968822 0.987523 0.165512
O3 O 0.660207 0.379173 0.98504
H8 H 0.639499 0.411266 0.907026
H9 H 0.577213 0.422095 1.06471
CL1 Cl 0.385022 0.00188079 0.764117

#END

data_XXIV_List1_55_Price_39
_database_code_CSD               UNKNWN
_symmetry_cell_setting           orthorhombic
_symmetry_space_group_name_H-M   'P b c a'
_symmetry_Int_Tables_number      61
loop_
_symmetry_equiv_pos_site_id
_symmetry_equiv_pos_as_xyz
1 x,y,z
2 1/2+x,1/2-y,-z
3 -x,1/2+y,1/2-z
4 1/2-x,-y,1/2+z
5 -x,-y,-z
6 1/2-x,1/2+y,z
7 x,1/2-y,1/2+z
8 1/2+x,y,1/2-z
_cell_length_a                   14.3504
_cell_length_b                   14.5188
_cell_length_c                   7.8693
_cell_angle_alpha                90
_cell_angle_beta                 90
_cell_angle_gamma                90
_cell_volume                     1639.57
loop_
_atom_site_label
_atom_site_type_symbol
_atom_site_fract_x
_atom_site_fract_y
_atom_site_fract_z
C1 C 0.62586 0.816783 0.524996
C2 C 0.54246 0.767137 0.583992
C3 C 0.458233 0.801049 0.547787
C4 C 0.321609 0.90811 0.433788
S1 S 0.443758 0.898906 0.41598
N1 N 0.276726 0.892139 0.57792
N2 N 0.275638 0.934068 0.296507
O1 O 0.704337 0.786496 0.593239
O2 O 0.620565 0.878942 0.421308
H1 H 0.755069 0.825379 0.55456
H2 H 0.549772 0.705072 0.659537
H3 H 0.394992 0.767212 0.590276
H4 H 0.311752 0.890606 0.689145
H5 H 0.206319 0.891772 0.584163
H6 H 0.209838 0.958847 0.301508
H7 H 0.308191 0.93489 0.182623
O3 O 0.581302 0.584937 0.371974
H8 H 0.518544 0.608245 0.373589
H9 H 0.574732 0.527509 0.431798
CL1 Cl 0.863318 0.914681 0.566154

#END

data_XXIV_List1_56_Price_668
_database_code_CSD               UNKNWN
_symmetry_cell_setting           orthorhombic
_symmetry_space_group_name_H-M   'P b c n'
_symmetry_Int_Tables_number      60
loop_
_symmetry_equiv_pos_site_id
_symmetry_equiv_pos_as_xyz
1 x,y,z
2 1/2+x,1/2-y,-z
3 -x,y,1/2-z
4 1/2-x,1/2-y,1/2+z
5 -x,-y,-z
6 1/2-x,1/2+y,z
7 x,-y,1/2+z
8 1/2+x,1/2+y,1/2-z
_cell_length_a                   10.5866
_cell_length_b                   7.2318
_cell_length_c                   22.8081
_cell_angle_alpha                90
_cell_angle_beta                 90
_cell_angle_gamma                90
_cell_volume                     1746.19
loop_
_atom_site_label
_atom_site_type_symbol
_atom_site_fract_x
_atom_site_fract_y
_atom_site_fract_z
C1 C 0.911942 0.716386 0.999514
C2 C 0.981291 0.717516 0.943549
C3 C 0.924966 0.65371 0.895176
C4 C 0.755879 0.504192 0.822024
S1 S 0.765967 0.579117 0.895339
N1 N 0.853343 0.440293 0.791701
N2 N 0.64175 0.501127 0.798439
O1 O 0.979262 0.777403 1.04436
O2 O 0.803393 0.66104 1.00261
H1 H 0.930857 0.761158 1.08011
H2 H 1.07768 0.768106 0.94202
H3 H 0.972951 0.657722 0.853188
H4 H 0.9357 0.410168 0.811773
H5 H 0.843961 0.397462 0.749728
H6 H 0.623659 0.437628 0.759881
H7 H 0.570633 0.574119 0.816814
O3 O 0.869301 0.839261 0.690586
H8 H 0.791359 0.777823 0.681049
H9 H 0.861769 0.953267 0.669132
CL1 Cl 0.406462 0.253171 0.330816

#END

data_XXIV_List1_57_Price_95
_database_code_CSD               UNKNWN
_symmetry_cell_setting           monoclinic
_symmetry_space_group_name_H-M   'C c'
_symmetry_Int_Tables_number      9
loop_
_symmetry_equiv_pos_site_id
_symmetry_equiv_pos_as_xyz
1 x,y,z
2 x,-y,1/2+z
3 1/2+x,1/2+y,z
4 1/2+x,1/2-y,1/2+z
_cell_length_a                   11.7908
_cell_length_b                   11.54
_cell_length_c                   7.3235
_cell_angle_alpha                90
_cell_angle_beta                 56.5742
_cell_angle_gamma                90
_cell_volume                     831.661
loop_
_atom_site_label
_atom_site_type_symbol
_atom_site_fract_x
_atom_site_fract_y
_atom_site_fract_z
C1 C 0.393322 1.03383 0.149451
C2 C 0.473241 1.14176 0.0787962
C3 C 0.59877 1.14165 -0.102054
C4 C 0.822118 1.07543 -0.477478
S1 S 0.67738 1.01285 -0.249142
N1 N 0.934528 1.01271 -0.583351
N2 N 0.823937 1.18132 -0.550354
O1 O 0.265042 1.04868 0.311922
O2 O 0.443686 0.94144 0.0609973
H1 H 0.220098 0.973848 0.349754
H2 H 0.429095 1.22086 0.171624
H3 H 0.661375 1.21905 -0.155784
H4 H 0.93749 0.933572 -0.527005
H5 H 1.01468 1.03508 -0.733163
H6 H 0.907058 1.2116 -0.689811
H7 H 0.735575 1.22143 -0.502238
O3 O 0.320024 1.28129 0.536597
H8 H 0.392762 1.23837 0.527942
H9 H 0.240674 1.24858 0.663723
CL1 Cl 0.0979373 0.165558 0.995084

#END

data_XXIV_List1_58_Price_1110
_database_code_CSD               UNKNWN
_symmetry_cell_setting           monoclinic
_symmetry_space_group_name_H-M   'P 21/c'
_symmetry_Int_Tables_number      14
loop_
_symmetry_equiv_pos_site_id
_symmetry_equiv_pos_as_xyz
1 x,y,z
2 -x,1/2+y,1/2-z
3 -x,-y,-z
4 x,1/2-y,1/2+z
_cell_length_a                   6.3811
_cell_length_b                   12.5416
_cell_length_c                   11.0297
_cell_angle_alpha                90
_cell_angle_beta                 93.9128
_cell_angle_gamma                90
_cell_volume                     880.641
loop_
_atom_site_label
_atom_site_type_symbol
_atom_site_fract_x
_atom_site_fract_y
_atom_site_fract_z
C1 C 0.752123 0.6221 0.61945
C2 C 0.523699 0.633764 0.59449
C3 C 0.444001 0.638966 0.479457
C4 C 0.403646 0.631323 0.237546
S1 S 0.604799 0.628811 0.355378
N1 N 0.228838 0.687758 0.242925
N2 N 0.434967 0.575164 0.139065
O1 O 0.810697 0.61599 0.736514
O2 O 0.870247 0.615831 0.537395
H1 H 0.960753 0.603628 0.747663
H2 H 0.421345 0.634637 0.669049
H3 H 0.275818 0.642567 0.457993
H4 H 0.221028 0.7483 0.302732
H5 H 0.107794 0.680479 0.179323
H6 H 0.34938 0.586537 0.0595675
H7 H 0.550063 0.51971 0.140775
O3 O 0.910986 0.643766 0.0774369
H8 H 0.963201 0.644457 -0.00236153
H9 H 0.879941 0.569402 0.0879837
CL1 Cl 0.784799 0.0952489 0.623572

#END

data_XXIV_List1_59_Price_232
_database_code_CSD               UNKNWN
_symmetry_cell_setting           monoclinic
_symmetry_space_group_name_H-M   'P 21/c'
_symmetry_Int_Tables_number      14
loop_
_symmetry_equiv_pos_site_id
_symmetry_equiv_pos_as_xyz
1 x,y,z
2 -x,1/2+y,1/2-z
3 -x,-y,-z
4 x,1/2-y,1/2+z
_cell_length_a                   13.3757
_cell_length_b                   5.6447
_cell_length_c                   12.7998
_cell_angle_alpha                90
_cell_angle_beta                 63.0051
_cell_angle_gamma                90
_cell_volume                     861.115
loop_
_atom_site_label
_atom_site_type_symbol
_atom_site_fract_x
_atom_site_fract_y
_atom_site_fract_z
C1 C 0.481097 0.283459 0.143911
C2 C 0.571905 0.458839 0.0896801
C3 C 0.677162 0.385219 0.0242964
C4 C 0.857943 0.100037 -0.0673451
S1 S 0.711164 0.0825663 -0.00740251
N1 N 0.910866 0.248582 -0.0295119
N2 N 0.915583 -0.0545633 -0.150923
O1 O 0.383578 0.37882 0.216018
O2 O 0.497455 0.0726465 0.122693
H1 H 0.328077 0.254004 0.248943
H2 H 0.552898 0.646457 0.103474
H3 H 0.745074 0.510825 -0.0193939
H4 H 0.867523 0.360732 0.0373049
H5 H 0.995255 0.266624 -0.0706783
H6 H 0.997598 -0.0887664 -0.176537
H7 H 0.878441 -0.139634 -0.1935
O3 O 0.139209 0.877149 0.76092
H8 H 0.163515 0.729695 0.779475
H9 H 0.172451 0.992747 0.790853
CL1 Cl 0.833815 0.633338 0.161209

#END

data_XXIV_List1_60_Price_1805
_database_code_CSD               UNKNWN
_symmetry_cell_setting           orthorhombic
_symmetry_space_group_name_H-M   'P n a 21'
_symmetry_Int_Tables_number      33
loop_
_symmetry_equiv_pos_site_id
_symmetry_equiv_pos_as_xyz
1 x,y,z
2 -x,-y,1/2+z
3 1/2-x,1/2+y,1/2+z
4 1/2+x,1/2-y,z
_cell_length_a                   6.733
_cell_length_b                   9.5912
_cell_length_c                   12.7329
_cell_angle_alpha                90
_cell_angle_beta                 90
_cell_angle_gamma                90
_cell_volume                     822.259
loop_
_atom_site_label
_atom_site_type_symbol
_atom_site_fract_x
_atom_site_fract_y
_atom_site_fract_z
C1 C 0.00464402 0.76494 0.974891
C2 C 0.0650758 0.716616 1.0799
C3 C 0.0681243 0.580081 1.10064
C4 C 0.0270548 0.304501 1.08337
S1 S 0.0101371 0.454263 1.00383
N1 N -0.00909282 0.304924 1.18592
N2 N 0.0713248 0.186261 1.03543
O1 O -0.00140208 0.902255 0.965984
O2 O -0.0393057 0.683028 0.90547
H1 H -0.0448142 0.926114 0.895593
H2 H 0.109227 0.791663 1.13919
H3 H 0.11812 0.541036 1.17606
H4 H -0.0957985 0.3799 1.21749
H5 H 0.00786087 0.217459 1.22939
H6 H 0.0753639 0.0940828 1.07385
H7 H 0.12884 0.187959 0.962088
O3 O 0.20666 0.20499 0.832858
H8 H 0.102145 0.163574 0.79195
H9 H 0.21147 0.299286 0.807378
CL1 Cl 0.87163 0.99242 0.751553

#END

data_XXIV_List1_61_Price_1458
_database_code_CSD               UNKNWN
_symmetry_cell_setting           monoclinic
_symmetry_space_group_name_H-M   'C c'
_symmetry_Int_Tables_number      9
loop_
_symmetry_equiv_pos_site_id
_symmetry_equiv_pos_as_xyz
1 x,y,z
2 x,-y,1/2+z
3 1/2+x,1/2+y,z
4 1/2+x,1/2-y,1/2+z
_cell_length_a                   13.1045
_cell_length_b                   9.6044
_cell_length_c                   6.7706
_cell_angle_alpha                90
_cell_angle_beta                 73.0831
_cell_angle_gamma                90
_cell_volume                     815.279
loop_
_atom_site_label
_atom_site_type_symbol
_atom_site_fract_x
_atom_site_fract_y
_atom_site_fract_z
C1 C 0.475302 0.505562 0.0246405
C2 C 0.582247 0.455682 -0.0910374
C3 C 0.602061 0.318996 -0.104303
C4 C 0.583206 0.0451009 -0.0402997
S1 S 0.502017 0.194886 0.00607035
N1 N 0.685245 0.0461007 -0.0459589
N2 N 0.535903 -0.072975 -0.0626434
O1 O 0.468288 0.642708 0.0403954
O2 O 0.402539 0.424856 0.0996482
H1 H 0.396206 0.667521 0.119408
H2 H 0.643606 0.529671 -0.167279
H3 H 0.67875 0.278511 -0.19445
H4 H 0.71393 0.124204 0.0224373
H5 H 0.729864 -0.041587 -0.076047
H6 H 0.574779 -0.165188 -0.0838721
H7 H 0.464041 -0.0708392 -0.0898431
O3 O 0.336854 0.957744 0.889445
H8 H 0.313514 1.0528 0.892255
H9 H 0.291481 0.919544 1.01581
CL1 Cl 0.251304 0.745815 0.262021

#END

data_XXIV_List1_62_Price_1053
_database_code_CSD               UNKNWN
_symmetry_cell_setting           monoclinic
_symmetry_space_group_name_H-M   'P 21/c'
_symmetry_Int_Tables_number      14
loop_
_symmetry_equiv_pos_site_id
_symmetry_equiv_pos_as_xyz
1 x,y,z
2 -x,1/2+y,1/2-z
3 -x,-y,-z
4 x,1/2-y,1/2+z
_cell_length_a                   13.2096
_cell_length_b                   5.5719
_cell_length_c                   12.3844
_cell_angle_alpha                90
_cell_angle_beta                 62.5165
_cell_angle_gamma                90
_cell_volume                     808.653
loop_
_atom_site_label
_atom_site_type_symbol
_atom_site_fract_x
_atom_site_fract_y
_atom_site_fract_z
C1 C 0.510569 0.863944 0.865434
C2 C 0.420197 0.683497 0.925303
C3 C 0.310982 0.752234 0.979048
C4 C 0.121315 1.02423 1.06042
S1 S 0.270589 1.05561 0.98273
N1 N 0.0651951 1.21544 1.12261
N2 N 0.0655389 0.83099 1.05489
O1 O 0.614456 0.771329 0.812043
O2 O 0.488627 1.07715 0.869064
H1 H 0.66941 0.898993 0.773543
H2 H 0.442699 0.496506 0.926021
H3 H 0.243051 0.62408 1.02719
H4 H 0.105416 1.34018 1.1482
H5 H -0.0196566 1.23563 1.15282
H6 H -0.0195137 0.81303 1.10798
H7 H 0.104114 0.707865 0.988591
O3 O 0.154287 0.0132451 0.743373
H8 H 0.190976 -0.1322 0.748613
H9 H 0.192311 0.134231 0.766757
CL1 Cl 0.835901 0.0109356 0.671828

#END

data_XXIV_List1_63_Price_304
_database_code_CSD               UNKNWN
_symmetry_cell_setting           orthorhombic
_symmetry_space_group_name_H-M   'P b c a'
_symmetry_Int_Tables_number      61
loop_
_symmetry_equiv_pos_site_id
_symmetry_equiv_pos_as_xyz
1 x,y,z
2 1/2+x,1/2-y,-z
3 -x,1/2+y,1/2-z
4 1/2-x,-y,1/2+z
5 -x,-y,-z
6 1/2-x,1/2+y,z
7 x,1/2-y,1/2+z
8 1/2+x,y,1/2-z
_cell_length_a                   24.299
_cell_length_b                   6.8741
_cell_length_c                   10.0058
_cell_angle_alpha                90
_cell_angle_beta                 90
_cell_angle_gamma                90
_cell_volume                     1671.31
loop_
_atom_site_label
_atom_site_type_symbol
_atom_site_fract_x
_atom_site_fract_y
_atom_site_fract_z
C1 C 0.493622 0.664148 0.623221
C2 C 0.535279 0.75623 0.537258
C3 C 0.588569 0.72378 0.561527
C4 C 0.682234 0.591046 0.668589
S1 S 0.610499 0.568001 0.691651
N1 N 0.713105 0.573199 0.776794
N2 N 0.705948 0.618765 0.550887
O1 O 0.442549 0.714436 0.593627
O2 O 0.506629 0.551506 0.711965
H1 H 0.41757 0.646367 0.653068
H2 H 0.522696 0.853486 0.45757
H3 H 0.620258 0.798319 0.505002
H4 H 0.695406 0.541232 0.865569
H5 H 0.754349 0.555511 0.771033
H6 H 0.747135 0.634984 0.541629
H7 H 0.684458 0.600319 0.465584
O3 O 0.183451 0.38319 0.498647
H8 H 0.163443 0.394406 0.416078
H9 H 0.167752 0.268633 0.538523
CL1 Cl 0.660591 0.441837 0.295925

#END

data_XXIV_List1_64_Price_1931
_database_code_CSD               UNKNWN
_symmetry_cell_setting           monoclinic
_symmetry_space_group_name_H-M   'P 21/n'
_symmetry_Int_Tables_number      14
loop_
_symmetry_equiv_pos_site_id
_symmetry_equiv_pos_as_xyz
1 x,y,z
2 1/2-x,1/2+y,1/2-z
3 -x,-y,-z
4 1/2+x,1/2-y,1/2+z
_cell_length_a                   10.0037
_cell_length_b                   10.3146
_cell_length_c                   8.1448
_cell_angle_alpha                90
_cell_angle_beta                 87.2915
_cell_angle_gamma                90
_cell_volume                     839.476
loop_
_atom_site_label
_atom_site_type_symbol
_atom_site_fract_x
_atom_site_fract_y
_atom_site_fract_z
C1 C 0.844982 0.418145 0.390743
C2 C 0.784257 0.379765 0.236648
C3 C 0.664595 0.426771 0.201099
C4 C 0.423635 0.535053 0.242386
S1 S 0.583354 0.54849 0.321868
N1 N 0.376711 0.423465 0.188256
N2 N 0.349042 0.640773 0.239622
O1 O 0.946876 0.343725 0.428542
O2 O 0.800481 0.507443 0.474468
H1 H 0.974319 0.367632 0.537123
H2 H 0.834866 0.309978 0.155757
H3 H 0.615925 0.398028 0.0904966
H4 H 0.421516 0.33939 0.217312
H5 H 0.283938 0.416568 0.14478
H6 H 0.249332 0.637002 0.224917
H7 H 0.38688 0.726762 0.274646
O3 O 0.882254 0.626995 0.892216
H8 H 0.913452 0.636185 1.00157
H9 H 0.928376 0.549863 0.854689
CL1 Cl 0.541869 0.848862 0.705404

#END

data_XXIV_List1_65_Price_962
_database_code_CSD               UNKNWN
_symmetry_cell_setting           monoclinic
_symmetry_space_group_name_H-M   'P 21/c'
_symmetry_Int_Tables_number      14
loop_
_symmetry_equiv_pos_site_id
_symmetry_equiv_pos_as_xyz
1 x,y,z
2 -x,1/2+y,1/2-z
3 -x,-y,-z
4 x,1/2-y,1/2+z
_cell_length_a                   11.8707
_cell_length_b                   9.8162
_cell_length_c                   7.5749
_cell_angle_alpha                90
_cell_angle_beta                 88.9637
_cell_angle_gamma                90
_cell_volume                     882.522
loop_
_atom_site_label
_atom_site_type_symbol
_atom_site_fract_x
_atom_site_fract_y
_atom_site_fract_z
C1 C 0.983696 0.553422 0.784812
C2 C 1.08667 0.631542 0.820554
C3 C 1.18653 0.582042 0.767565
C4 C 1.34639 0.411879 0.650588
S1 S 1.19878 0.429423 0.644256
N1 N 1.40489 0.430721 0.795555
N2 N 1.39801 0.372303 0.503193
O1 O 0.891952 0.605398 0.860207
O2 O 0.986347 0.449414 0.696901
H1 H 0.828383 0.546988 0.834607
H2 H 1.08121 0.726598 0.893206
H3 H 1.26413 0.637498 0.789574
H4 H 1.36504 0.44832 0.912214
H5 H 1.49004 0.434449 0.793596
H6 H 1.47816 0.337292 0.500733
H7 H 1.35923 0.382699 0.386334
O3 O 0.381435 0.807977 0.0132833
H8 H 0.353251 0.71718 0.0316361
H9 H 0.343532 0.837991 -0.0908194
CL1 Cl 0.333925 0.976789 0.669647

#END

data_XXIV_List1_66_Price_730
_database_code_CSD               UNKNWN
_symmetry_cell_setting           monoclinic
_symmetry_space_group_name_H-M   'C 2/c'
_symmetry_Int_Tables_number      15
loop_
_symmetry_equiv_pos_site_id
_symmetry_equiv_pos_as_xyz
1 x,y,z
2 -x,y,1/2-z
3 1/2+x,1/2+y,z
4 1/2-x,1/2+y,1/2-z
5 -x,-y,-z
6 x,-y,1/2+z
7 1/2-x,1/2-y,-z
8 1/2+x,1/2-y,1/2+z
_cell_length_a                   15.1078
_cell_length_b                   5.4017
_cell_length_c                   23.9407
_cell_angle_alpha                90
_cell_angle_beta                 69.1273
_cell_angle_gamma                90
_cell_volume                     1825.53
loop_
_atom_site_label
_atom_site_type_symbol
_atom_site_fract_x
_atom_site_fract_y
_atom_site_fract_z
C1 C 0.107493 0.872188 0.515423
C2 C 0.143156 0.692022 0.466091
C3 C 0.21123 0.757395 0.414942
C4 C 0.311549 1.05713 0.327043
S1 S 0.267401 1.05008 0.405277
N1 N 0.269243 0.940654 0.294559
N2 N 0.387084 1.19524 0.300164
O1 O 0.0273161 0.801758 0.557369
O2 O 0.148862 1.06512 0.515772
H1 H 0.00905455 0.926607 0.588553
H2 H 0.112023 0.50856 0.471136
H3 H 0.239824 0.627575 0.37827
H4 H 0.200643 0.889662 0.313229
H5 H 0.297439 0.941168 0.24939
H6 H 0.405946 1.24659 0.256895
H7 H 0.42735 1.25773 0.32303
O3 O 0.147507 0.600767 0.82517
H8 H 0.099986 0.475647 0.841502
H9 H 0.110225 0.748075 0.82845
CL1 Cl 0.050624 0.110182 0.832203

#END

data_XXIV_List1_67_Price_175
_database_code_CSD               UNKNWN
_symmetry_cell_setting           monoclinic
_symmetry_space_group_name_H-M   'C 2/c'
_symmetry_Int_Tables_number      15
loop_
_symmetry_equiv_pos_site_id
_symmetry_equiv_pos_as_xyz
1 x,y,z
2 -x,y,1/2-z
3 1/2+x,1/2+y,z
4 1/2-x,1/2+y,1/2-z
5 -x,-y,-z
6 x,-y,1/2+z
7 1/2-x,1/2-y,-z
8 1/2+x,1/2-y,1/2+z
_cell_length_a                   13.6734
_cell_length_b                   5.5883
_cell_length_c                   22.3612
_cell_angle_alpha                90
_cell_angle_beta                 75.7562
_cell_angle_gamma                90
_cell_volume                     1656.12
loop_
_atom_site_label
_atom_site_type_symbol
_atom_site_fract_x
_atom_site_fract_y
_atom_site_fract_z
C1 C 0.379488 1.09201 0.531612
C2 C 0.386624 1.33907 0.508112
C3 C 0.384496 1.3787 0.449537
C4 C 0.36385 1.3179 0.334954
S1 S 0.367541 1.1434 0.400056
N1 N 0.419708 1.51254 0.318786
N2 N 0.303673 1.24096 0.301057
O1 O 0.378289 1.07696 0.590795
O2 O 0.3753 0.92172 0.498239
H1 H 0.373177 0.910321 0.603298
H2 H 0.392869 1.48689 0.538378
H3 H 0.387199 1.55857 0.431002
H4 H 0.484198 1.53336 0.33258
H5 H 0.412133 1.61563 0.282995
H6 H 0.309093 1.30021 0.257633
H7 H 0.253151 1.10975 0.317131
O3 O 0.0873838 0.666868 0.78443
H8 H 0.0879006 0.498828 0.793685
H9 H 0.108493 0.737672 0.818417
CL1 Cl 0.133967 0.864505 0.336768

#END

data_XXIV_List1_68_Price_1986
_database_code_CSD               UNKNWN
_symmetry_cell_setting           orthorhombic
_symmetry_space_group_name_H-M   'P 21 21 21'
_symmetry_Int_Tables_number      19
loop_
_symmetry_equiv_pos_site_id
_symmetry_equiv_pos_as_xyz
1 x,y,z
2 1/2+x,1/2-y,-z
3 -x,1/2+y,1/2-z
4 1/2-x,-y,1/2+z
_cell_length_a                   6.9869
_cell_length_b                   11.8457
_cell_length_c                   9.9841
_cell_angle_alpha                90
_cell_angle_beta                 90
_cell_angle_gamma                90
_cell_volume                     826.331
loop_
_atom_site_label
_atom_site_type_symbol
_atom_site_fract_x
_atom_site_fract_y
_atom_site_fract_z
C1 C 0.659215 0.0067424 0.602343
C2 C 0.607565 -0.087825 0.690952
C3 C 0.603941 -0.192716 0.641756
C4 C 0.648995 -0.370002 0.478337
S1 S 0.653189 -0.221273 0.471518
N1 N 0.60082 -0.422796 0.366581
N2 N 0.698024 -0.429134 0.585669
O1 O 0.647337 0.106536 0.660909
O2 O 0.708146 -0.00899639 0.486639
H1 H 0.682947 0.165058 0.597706
H2 H 0.568965 -0.0716794 0.794407
H3 H 0.554122 -0.262749 0.702516
H4 H 0.579371 -0.378338 0.281479
H5 H 0.615023 -0.507272 0.356192
H6 H 0.720935 -0.513324 0.580666
H7 H 0.754773 -0.389568 0.665847
O3 O 0.648672 0.353649 0.324306
H8 H 0.732378 0.328223 0.394716
H9 H 0.539497 0.305528 0.338518
CL1 Cl 0.16321 0.821098 0.906667

#END

data_XXIV_List1_69_Price_2193
_database_code_CSD               UNKNWN
_symmetry_cell_setting           monoclinic
_symmetry_space_group_name_H-M   'P 21/c'
_symmetry_Int_Tables_number      14
loop_
_symmetry_equiv_pos_site_id
_symmetry_equiv_pos_as_xyz
1 x,y,z
2 -x,1/2+y,1/2-z
3 -x,-y,-z
4 x,1/2-y,1/2+z
_cell_length_a                   7.5782
_cell_length_b                   9.8118
_cell_length_c                   11.9708
_cell_angle_alpha                90
_cell_angle_beta                 67.9684
_cell_angle_gamma                90
_cell_volume                     825.101
loop_
_atom_site_label
_atom_site_type_symbol
_atom_site_fract_x
_atom_site_fract_y
_atom_site_fract_z
C1 C 0.863042 0.607124 0.867011
C2 C 0.70346 0.520862 0.868336
C3 C 0.621767 0.545331 0.788941
C4 C 0.533856 0.660145 0.614002
S1 S 0.719193 0.663417 0.66976
N1 N 0.352966 0.676621 0.684438
N2 N 0.584638 0.65106 0.496007
O1 O 0.90651 0.592212 0.963491
O2 O 0.936739 0.689658 0.786775
H1 H 1.01434 0.649768 0.956133
H2 H 0.64912 0.441599 0.935739
H3 H 0.500371 0.486736 0.788776
H4 H 0.31829 0.705735 0.770997
H5 H 0.247773 0.678269 0.651721
H6 H 0.493351 0.668778 0.453971
H7 H 0.717774 0.6205 0.444549
O3 O 0.0735793 0.461769 0.617115
H8 H -0.0318039 0.412644 0.610426
H9 H 0.0815391 0.54178 0.569087
CL1 Cl 0.227332 0.786023 0.947289

#END

data_XXIV_List1_70_Price_682
_database_code_CSD               UNKNWN
_symmetry_cell_setting           orthorhombic
_symmetry_space_group_name_H-M   'F d d 2'
_symmetry_Int_Tables_number      43
loop_
_symmetry_equiv_pos_site_id
_symmetry_equiv_pos_as_xyz
1 x,y,z
2 -x,-y,z
3 1/4-x,1/4+y,1/4+z
4 1/4+x,1/4-y,1/4+z
5 x,1/2+y,1/2+z
6 -x,1/2-y,1/2+z
7 1/4-x,3/4+y,3/4+z
8 1/4+x,3/4-y,3/4+z
9 1/2+x,y,1/2+z
10 1/2-x,-y,1/2+z
11 3/4-x,1/4+y,3/4+z
12 3/4+x,1/4-y,3/4+z
13 1/2+x,1/2+y,z
14 1/2-x,1/2-y,z
15 3/4-x,3/4+y,1/4+z
16 3/4+x,3/4-y,1/4+z
_cell_length_a                   46.8947
_cell_length_b                   13.802
_cell_length_c                   5.5927
_cell_angle_alpha                90
_cell_angle_beta                 90
_cell_angle_gamma                90
_cell_volume                     3619.82
loop_
_atom_site_label
_atom_site_type_symbol
_atom_site_fract_x
_atom_site_fract_y
_atom_site_fract_z
C1 C 0.749552 0.38346 0.554867
C2 C 0.725649 0.382952 0.725635
C3 C 0.699418 0.404644 0.649348
C4 C 0.655174 0.438671 0.368205
S1 S 0.692726 0.442059 0.351603
N1 N 0.640774 0.509187 0.263643
N2 N 0.641338 0.367614 0.477376
O1 O 0.773845 0.352809 0.648147
O2 O 0.746362 0.408804 0.347788
H1 H 0.788695 0.355518 0.527645
H2 H 0.729417 0.364362 0.911406
H3 H 0.681416 0.407627 0.770958
H4 H 0.651351 0.563932 0.182738
H5 H 0.619581 0.50425 0.232201
H6 H 0.620278 0.371602 0.514997
H7 H 0.651524 0.305414 0.518889
O3 O 0.666439 0.754337 0.455859
H8 H 0.674361 0.715763 0.328971
H9 H 0.674033 0.723703 0.596588
CL1 Cl 0.668072 0.661211 0.948743

#END

data_XXIV_List1_71_Price_105
_database_code_CSD               UNKNWN
_symmetry_cell_setting           monoclinic
_symmetry_space_group_name_H-M   'C 2/c'
_symmetry_Int_Tables_number      15
loop_
_symmetry_equiv_pos_site_id
_symmetry_equiv_pos_as_xyz
1 x,y,z
2 -x,y,1/2-z
3 1/2+x,1/2+y,z
4 1/2-x,1/2+y,1/2-z
5 -x,-y,-z
6 x,-y,1/2+z
7 1/2-x,1/2-y,-z
8 1/2+x,1/2-y,1/2+z
_cell_length_a                   23.1805
_cell_length_b                   5.6447
_cell_length_c                   13.4448
_cell_angle_alpha                90
_cell_angle_beta                 75.1884
_cell_angle_gamma                90
_cell_volume                     1700.76
loop_
_atom_site_label
_atom_site_type_symbol
_atom_site_fract_x
_atom_site_fract_y
_atom_site_fract_z
C1 C 0.0293209 0.162973 0.12153
C2 C 0.00573126 -0.0803374 0.128526
C3 C -0.0519151 -0.115043 0.133257
C4 C -0.164428 -0.0407274 0.120727
S1 S -0.100113 0.12174 0.12341
N1 N -0.181231 -0.240442 0.171709
N2 N -0.19869 0.0565654 0.0668487
O1 O 0.0874393 0.173336 0.112277
O2 O -0.00306259 0.334341 0.124291
H1 H 0.0996232 0.337951 0.110863
H2 H 0.0349959 -0.229208 0.130495
H3 H -0.0703591 -0.29232 0.13645
H4 H -0.164146 -0.287109 0.230837
H5 H -0.217932 -0.329517 0.165089
H6 H -0.242347 0.0150281 0.0786416
H7 H -0.182612 0.189193 0.0169617
O3 O 0.290514 0.399591 0.841553
H8 H 0.314767 0.271748 0.855405
H9 H 0.308153 0.535869 0.865074
CL1 Cl 0.338716 0.903842 0.88421

#END

data_XXIV_List1_72_Price_1123
_database_code_CSD               UNKNWN
_symmetry_cell_setting           orthorhombic
_symmetry_space_group_name_H-M   'P b c a'
_symmetry_Int_Tables_number      61
loop_
_symmetry_equiv_pos_site_id
_symmetry_equiv_pos_as_xyz
1 x,y,z
2 1/2+x,1/2-y,-z
3 -x,1/2+y,1/2-z
4 1/2-x,-y,1/2+z
5 -x,-y,-z
6 1/2-x,1/2+y,z
7 x,1/2-y,1/2+z
8 1/2+x,y,1/2-z
_cell_length_a                   7.0285
_cell_length_b                   9.9472
_cell_length_c                   23.8763
_cell_angle_alpha                90
_cell_angle_beta                 90
_cell_angle_gamma                90
_cell_volume                     1669.29
loop_
_atom_site_label
_atom_site_type_symbol
_atom_site_fract_x
_atom_site_fract_y
_atom_site_fract_z
C1 C 0.865234 0.375701 0.768732
C2 C 0.904234 0.262443 0.730735
C3 C 0.894769 0.281475 0.675399
C4 C 0.850268 0.399253 0.574346
S1 S 0.83026 0.437909 0.646069
N1 N 0.745726 0.475847 0.541006
N2 N 0.961792 0.305523 0.552683
O1 O 0.886666 0.345413 0.822294
O2 O 0.816338 0.485247 0.750946
H1 H 0.859965 0.424808 0.844547
H2 H 0.940458 0.16464 0.747746
H3 H 0.913574 0.197849 0.646767
H4 H 0.636001 0.52915 0.556973
H5 H 0.754043 0.469876 0.498823
H6 H 0.970972 0.290951 0.510856
H7 H 1.06163 0.259988 0.576377
O3 O 0.0143751 0.761403 0.0597848
H8 H 0.0975093 0.820509 0.080211
H9 H 0.062985 0.67385 0.0691236
CL1 Cl 0.661305 0.459708 0.414976

#END

data_XXIV_List1_73_Price_41
_database_code_CSD               UNKNWN
_symmetry_cell_setting           triclinic
_symmetry_space_group_name_H-M   'P -1'
_symmetry_Int_Tables_number      2
loop_
_symmetry_equiv_pos_site_id
_symmetry_equiv_pos_as_xyz
1 x,y,z
2 -x,-y,-z
_cell_length_a                   6.4384
_cell_length_b                   9.9136
_cell_length_c                   7.3206
_cell_angle_alpha                74.5639
_cell_angle_beta                 69.203
_cell_angle_gamma                92.2478
_cell_volume                     416.394
loop_
_atom_site_label
_atom_site_type_symbol
_atom_site_fract_x
_atom_site_fract_y
_atom_site_fract_z
C1 C 0.0226643 0.534273 0.235219
C2 C -0.0528324 0.654223 0.311628
C3 C 0.0986366 0.753337 0.30508
C4 C 0.492706 0.902423 0.234907
S1 S 0.389768 0.74591 0.20558
N1 N 0.375885 0.96958 0.363096
N2 N 0.704084 0.955575 0.114645
O1 O -0.1444 0.438526 0.264708
O2 O 0.221416 0.527634 0.153114
H1 H -0.082007 0.359245 0.222371
H2 H -0.230693 0.661457 0.372838
H3 H 0.0473054 0.846055 0.350698
H4 H 0.238489 0.918582 0.487753
H5 H 0.435274 1.06802 0.354192
H6 H 0.789221 1.03432 0.135301
H7 H 0.788347 0.915719 0.00029688
O3 O 0.405234 0.25245 0.311025
H8 H 0.511093 0.331767 0.208922
H9 H 0.284197 0.250979 0.26329
CL1 Cl 0.0101283 0.835353 0.791827

#END

data_XXIV_List1_74_Price_164
_database_code_CSD               UNKNWN
_symmetry_cell_setting           orthorhombic
_symmetry_space_group_name_H-M   'P c a 21'
_symmetry_Int_Tables_number      29
loop_
_symmetry_equiv_pos_site_id
_symmetry_equiv_pos_as_xyz
1 x,y,z
2 -x,-y,1/2+z
3 1/2-x,y,1/2+z
4 1/2+x,-y,z
_cell_length_a                   6.9494
_cell_length_b                   11.948
_cell_length_c                   10.1009
_cell_angle_alpha                90
_cell_angle_beta                 90
_cell_angle_gamma                90
_cell_volume                     838.692
loop_
_atom_site_label
_atom_site_type_symbol
_atom_site_fract_x
_atom_site_fract_y
_atom_site_fract_z
C1 C 0.636504 0.465327 0.998699
C2 C 0.602287 0.539422 0.884583
C3 C 0.60989 0.650309 0.901026
C4 C 0.642304 0.854476 1.01535
S1 S 0.666072 0.711868 1.05509
N1 N 0.527559 0.895828 0.923075
N2 N 0.742675 0.922996 1.09191
O1 O 0.617644 0.357795 0.970482
O2 O 0.680378 0.502596 1.10687
H1 H 0.64172 0.31457 1.05009
H2 H 0.570703 0.503754 0.788265
H3 H 0.594766 0.705936 0.816753
H4 H 0.443053 0.845605 0.867848
H5 H 0.529536 0.977937 0.898931
H6 H 0.714056 1.00577 1.09777
H7 H 0.85022 0.892853 1.14897
O3 O 0.0192402 0.882183 0.860442
H8 H 0.0603153 0.843821 0.939227
H9 H 0.108457 0.855587 0.794813
CL1 Cl 0.149636 0.829826 0.158666

#END

data_XXIV_List1_75_Price_512
_database_code_CSD               UNKNWN
_symmetry_cell_setting           monoclinic
_symmetry_space_group_name_H-M   'P 21/c'
_symmetry_Int_Tables_number      14
loop_
_symmetry_equiv_pos_site_id
_symmetry_equiv_pos_as_xyz
1 x,y,z
2 -x,1/2+y,1/2-z
3 -x,-y,-z
4 x,1/2-y,1/2+z
_cell_length_a                   5.5818
_cell_length_b                   24.1362
_cell_length_c                   6.8499
_cell_angle_alpha                90
_cell_angle_beta                 67.0817
_cell_angle_gamma                90
_cell_volume                     849.994
loop_
_atom_site_label
_atom_site_type_symbol
_atom_site_fract_x
_atom_site_fract_y
_atom_site_fract_z
C1 C 0.725542 0.00990572 0.241043
C2 C 0.550717 -0.0331765 0.219539
C3 C 0.615024 -0.0864972 0.219537
C4 C 0.860233 -0.179598 0.251143
S1 S 0.903233 -0.107307 0.248084
N1 N 1.07489 -0.209801 0.181379
N2 N 0.630609 -0.204483 0.328339
O1 O 0.639004 0.0609107 0.240711
O2 O 0.931185 -0.00187338 0.254044
H1 H 0.760154 0.0866775 0.261838
H2 H 0.373268 -0.0214418 0.200861
H3 H 0.49639 -0.119004 0.193685
H4 H 1.24611 -0.192452 0.0880958
H5 H 1.07172 -0.251436 0.197942
H6 H 0.613294 -0.246099 0.323026
H7 H 0.468989 -0.1833 0.417189
O3 O 0.458805 0.184005 0.142664
H8 H 0.531973 0.170023 0.238962
H9 H 0.294601 0.164949 0.189297
CL1 Cl 0.128185 0.836946 0.672389

#END

data_XXIV_List1_76_Price_787
_database_code_CSD               UNKNWN
_symmetry_cell_setting           orthorhombic
_symmetry_space_group_name_H-M   'P b c a'
_symmetry_Int_Tables_number      61
loop_
_symmetry_equiv_pos_site_id
_symmetry_equiv_pos_as_xyz
1 x,y,z
2 1/2+x,1/2-y,-z
3 -x,1/2+y,1/2-z
4 1/2-x,-y,1/2+z
5 -x,-y,-z
6 1/2-x,1/2+y,z
7 x,1/2-y,1/2+z
8 1/2+x,y,1/2-z
_cell_length_a                   23.1193
_cell_length_b                   11.0364
_cell_length_c                   6.9898
_cell_angle_alpha                90
_cell_angle_beta                 90
_cell_angle_gamma                90
_cell_volume                     1783.47
loop_
_atom_site_label
_atom_site_type_symbol
_atom_site_fract_x
_atom_site_fract_y
_atom_site_fract_z
C1 C 0.252098 0.435563 0.550254
C2 C 0.308292 0.494467 0.515521
C3 C 0.357003 0.437359 0.565066
C4 C 0.430095 0.2822 0.727623
S1 S 0.356304 0.290569 0.666942
N1 N 0.460785 0.378542 0.779071
N2 N 0.45432 0.173801 0.731374
O1 O 0.207241 0.504941 0.508057
O2 O 0.248951 0.332342 0.611409
H1 H 0.171868 0.460986 0.535515
H2 H 0.309837 0.583304 0.449344
H3 H 0.399178 0.475243 0.53262
H4 H 0.440488 0.454505 0.823497
H5 H 0.503177 0.371457 0.813027
H6 H 0.494701 0.159934 0.782222
H7 H 0.434057 0.102276 0.670842
O3 O 0.565969 0.163656 0.842508
H8 H 0.57981 0.240458 0.888738
H9 H 0.585189 0.156576 0.72097
CL1 Cl 0.415117 0.930235 0.561873

#END

data_XXIV_List1_77_Price_1025
_database_code_CSD               UNKNWN
_symmetry_cell_setting           triclinic
_symmetry_space_group_name_H-M   'P -1'
_symmetry_Int_Tables_number      2
loop_
_symmetry_equiv_pos_site_id
_symmetry_equiv_pos_as_xyz
1 x,y,z
2 -x,-y,-z
_cell_length_a                   10.5212
_cell_length_b                   5.5458
_cell_length_c                   7.4893
_cell_angle_alpha                108.253
_cell_angle_beta                 79.3273
_cell_angle_gamma                89.5652
_cell_volume                     406.815
loop_
_atom_site_label
_atom_site_type_symbol
_atom_site_fract_x
_atom_site_fract_y
_atom_site_fract_z
C1 C 0.972001 0.732816 0.300881
C2 C 1.01823 0.463712 0.24775
C3 C 1.13136 0.379964 0.126428
C4 C 1.35151 0.357705 -0.128359
S1 S 1.228 0.582814 0.0262887
N1 N 1.40742 0.408403 -0.284619
N2 N 1.3936 0.155835 -0.0917699
O1 O 0.853224 0.785684 0.405421
O2 O 1.03805 0.884957 0.245772
H1 H 0.825306 0.960342 0.423836
H2 H 0.958377 0.333479 0.301625
H3 H 1.16438 0.180067 0.0768861
H4 H 1.36316 0.534384 -0.329827
H5 H 1.49171 0.316788 -0.367593
H6 H 1.45698 0.0198167 -0.190832
H7 H 1.37228 0.142809 0.0417665
O3 O 0.376731 0.148969 0.273928
H8 H 0.331133 0.0400225 0.337889
H9 H 0.344755 0.31605 0.359341
CL1 Cl 0.313607 0.749062 0.506697

#END

data_XXIV_List1_78_Price_122
_database_code_CSD               UNKNWN
_symmetry_cell_setting           monoclinic
_symmetry_space_group_name_H-M   'P 21/c'
_symmetry_Int_Tables_number      14
loop_
_symmetry_equiv_pos_site_id
_symmetry_equiv_pos_as_xyz
1 x,y,z
2 -x,1/2+y,1/2-z
3 -x,-y,-z
4 x,1/2-y,1/2+z
_cell_length_a                   10.9685
_cell_length_b                   6.885
_cell_length_c                   11.694
_cell_angle_alpha                90
_cell_angle_beta                 80.0298
_cell_angle_gamma                90
_cell_volume                     869.772
loop_
_atom_site_label
_atom_site_type_symbol
_atom_site_fract_x
_atom_site_fract_y
_atom_site_fract_z
C1 C 0.508966 0.39622 0.736772
C2 C 0.628153 0.387177 0.778415
C3 C 0.733332 0.370516 0.702021
C4 C 0.890581 0.300874 0.504364
S1 S 0.735495 0.36767 0.55055
N1 N 0.954004 0.19119 0.566673
N2 N 0.943208 0.359363 0.399692
O1 O 0.411848 0.397687 0.8215
O2 O 0.503812 0.401664 0.633574
H1 H 0.337536 0.399841 0.786968
H2 H 0.629924 0.394024 0.870786
H3 H 0.822799 0.370291 0.729724
H4 H 0.909254 0.107087 0.631311
H5 H 1.04476 0.162166 0.539426
H6 H 1.02207 0.299175 0.356797
H7 H 0.900924 0.459051 0.356581
O3 O 0.797717 0.880594 0.452889
H8 H 0.737834 0.829921 0.515631
H9 H 0.785888 0.800829 0.388205
CL1 Cl 0.839114 0.871619 0.734239

#END

data_XXIV_List1_79_Price_96
_database_code_CSD               UNKNWN
_symmetry_cell_setting           monoclinic
_symmetry_space_group_name_H-M   'P 21/c'
_symmetry_Int_Tables_number      14
loop_
_symmetry_equiv_pos_site_id
_symmetry_equiv_pos_as_xyz
1 x,y,z
2 -x,1/2+y,1/2-z
3 -x,-y,-z
4 x,1/2-y,1/2+z
_cell_length_a                   11.9744
_cell_length_b                   5.5452
_cell_length_c                   12.4893
_cell_angle_alpha                90
_cell_angle_beta                 84.6805
_cell_angle_gamma                90
_cell_volume                     825.723
loop_
_atom_site_label
_atom_site_type_symbol
_atom_site_fract_x
_atom_site_fract_y
_atom_site_fract_z
C1 C 0.490723 0.155171 0.622679
C2 C 0.577376 0.344536 0.615458
C3 C 0.684059 0.286176 0.6261
C4 C 0.871967 0.0201381 0.641367
S1 S 0.72565 -0.0129218 0.649421
N1 N 0.92636 -0.158741 0.683992
N2 N 0.930399 0.202138 0.596111
O1 O 0.389177 0.237156 0.609446
O2 O 0.513729 -0.0549572 0.638813
H1 H 0.335988 0.105797 0.621533
H2 H 0.553768 0.53111 0.604423
H3 H 0.747416 0.425716 0.627248
H4 H 0.884152 -0.284052 0.730467
H5 H 1.01086 -0.17117 0.675555
H6 H 1.01447 0.212842 0.597749
H7 H 0.894479 0.325167 0.550808
O3 O 0.137503 0.0215821 0.0556337
H8 H 0.167618 -0.0976139 0.100938
H9 H 0.185043 0.158718 0.0641485
CL1 Cl 0.175308 0.977407 0.649295

#END

data_XXIV_List1_80_Price_755
_database_code_CSD               UNKNWN
_symmetry_cell_setting           monoclinic
_symmetry_space_group_name_H-M   'P 21/c'
_symmetry_Int_Tables_number      14
loop_
_symmetry_equiv_pos_site_id
_symmetry_equiv_pos_as_xyz
1 x,y,z
2 -x,1/2+y,1/2-z
3 -x,-y,-z
4 x,1/2-y,1/2+z
_cell_length_a                   6.7225
_cell_length_b                   9.7858
_cell_length_c                   12.9346
_cell_angle_alpha                90
_cell_angle_beta                 77.2581
_cell_angle_gamma                90
_cell_volume                     829.948
loop_
_atom_site_label
_atom_site_type_symbol
_atom_site_fract_x
_atom_site_fract_y
_atom_site_fract_z
C1 C 0.25197 0.519199 0.0344266
C2 C 0.248848 0.472385 -0.0733245
C3 C 0.269133 0.339267 -0.0962313
C4 C 0.315432 0.0692098 -0.0802754
S1 S 0.2943 0.216387 0.00027038
N1 N 0.392562 0.0695238 -0.183937
N2 N 0.251594 -0.04614 -0.0308503
O1 O 0.230545 0.65292 0.0471651
O2 O 0.273063 0.439173 0.103472
H1 H 0.236514 0.675108 0.119535
H2 H 0.226299 0.545438 -0.132751
H3 H 0.256818 0.300919 -0.173221
H4 H 0.488049 0.145022 -0.21693
H5 H 0.396213 -0.0166056 -0.227564
H6 H 0.257552 -0.136566 -0.0691844
H7 H 0.171745 -0.0438524 0.0451441
O3 O 0.0946363 0.510716 0.681747
H8 H 0.072632 0.58818 0.728595
H9 H -0.0231673 0.454501 0.707438
CL1 Cl 0.254979 0.779738 0.7677

#END

data_XXIV_List1_81_Price_254
_database_code_CSD               UNKNWN
_symmetry_cell_setting           monoclinic
_symmetry_space_group_name_H-M   'P 21/n'
_symmetry_Int_Tables_number      14
loop_
_symmetry_equiv_pos_site_id
_symmetry_equiv_pos_as_xyz
1 x,y,z
2 1/2-x,1/2+y,1/2-z
3 -x,-y,-z
4 1/2+x,1/2-y,1/2+z
_cell_length_a                   11.0417
_cell_length_b                   9.7072
_cell_length_c                   7.4665
_cell_angle_alpha                90
_cell_angle_beta                 89.7059
_cell_angle_gamma                90
_cell_volume                     800.279
loop_
_atom_site_label
_atom_site_type_symbol
_atom_site_fract_x
_atom_site_fract_y
_atom_site_fract_z
C1 C 0.372353 0.0366347 0.14347
C2 C 0.47571 0.00060704 0.258264
C3 C 0.50335 -0.131783 0.285301
C4 C 0.506774 -0.408898 0.254391
S1 S 0.422733 -0.266076 0.180296
N1 N 0.454583 -0.530224 0.230397
N2 N 0.614526 -0.403002 0.33194
O1 O 0.357541 0.170927 0.122272
O2 O 0.307902 -0.0516656 0.0778684
H1 H 0.291501 0.184645 0.0388519
H2 H 0.526053 0.0813738 0.32523
H3 H 0.572808 -0.159858 0.380527
H4 H 0.372298 -0.536632 0.172259
H5 H 0.500428 -0.619458 0.245904
H6 H 0.656082 -0.489744 0.374684
H7 H 0.668694 -0.320433 0.314598
O3 O 0.746097 0.503692 0.999053
H8 H 0.772037 0.583118 1.06561
H9 H 0.723756 0.439845 1.09201
CL1 Cl 0.814838 0.790473 0.181606

#END

data_XXIV_List1_82_Price_56
_database_code_CSD               UNKNWN
_symmetry_cell_setting           orthorhombic
_symmetry_space_group_name_H-M   'P b c a'
_symmetry_Int_Tables_number      61
loop_
_symmetry_equiv_pos_site_id
_symmetry_equiv_pos_as_xyz
1 x,y,z
2 1/2+x,1/2-y,-z
3 -x,1/2+y,1/2-z
4 1/2-x,-y,1/2+z
5 -x,-y,-z
6 1/2-x,1/2+y,z
7 x,1/2-y,1/2+z
8 1/2+x,y,1/2-z
_cell_length_a                   9.7839
_cell_length_b                   13.0765
_cell_length_c                   12.7554
_cell_angle_alpha                90
_cell_angle_beta                 90
_cell_angle_gamma                90
_cell_volume                     1631.92
loop_
_atom_site_label
_atom_site_type_symbol
_atom_site_fract_x
_atom_site_fract_y
_atom_site_fract_z
C1 C 0.966666 0.967457 0.376985
C2 C 1.01242 0.864787 0.409053
C3 C 1.14569 0.842444 0.409214
C4 C 1.41578 0.853173 0.368321
S1 S 1.27081 0.932098 0.370565
N1 N 1.4121 0.751879 0.359133
N2 N 1.53489 0.900813 0.371555
O1 O 0.832486 0.9795 0.381205
O2 O 1.0477 1.03378 0.351716
H1 H 0.81176 1.04913 0.360192
H2 H 0.93804 0.808684 0.434898
H3 H 1.18243 0.769203 0.437583
H4 H 1.33037 0.718436 0.325021
H5 H 1.50008 0.711517 0.353936
H6 H 1.62422 0.864343 0.358112
H7 H 1.53936 0.976972 0.384676
O3 O -0.00043535 0.885922 0.873373
H8 H 0.061635 0.867719 0.817946
H9 H -0.0838005 0.853152 0.851704
CL1 Cl 0.711416 0.696053 0.314288

#END

data_XXIV_List1_83_Price_556
_database_code_CSD               UNKNWN
_symmetry_cell_setting           monoclinic
_symmetry_space_group_name_H-M   'C 2/c'
_symmetry_Int_Tables_number      15
loop_
_symmetry_equiv_pos_site_id
_symmetry_equiv_pos_as_xyz
1 x,y,z
2 -x,y,1/2-z
3 1/2+x,1/2+y,z
4 1/2-x,1/2+y,1/2-z
5 -x,-y,-z
6 x,-y,1/2+z
7 1/2-x,1/2-y,-z
8 1/2+x,1/2-y,1/2+z
_cell_length_a                   12.7972
_cell_length_b                   5.5934
_cell_length_c                   24.0479
_cell_angle_alpha                90
_cell_angle_beta                 90.0525
_cell_angle_gamma                90
_cell_volume                     1721.34
loop_
_atom_site_label
_atom_site_type_symbol
_atom_site_fract_x
_atom_site_fract_y
_atom_site_fract_z
C1 C 0.137303 1.02273 0.742918
C2 C 0.120121 1.19929 0.787407
C3 C 0.115878 1.12619 0.840249
C4 C 0.126667 0.851021 0.931524
S1 S 0.128339 0.821544 0.858663
N1 N 0.0884333 0.666984 0.959412
N2 N 0.164386 1.03831 0.95864
O1 O 0.147353 1.11955 0.693041
O2 O 0.139095 0.808864 0.752578
H1 H 0.157684 0.993952 0.665783
H2 H 0.109907 1.38656 0.777038
H3 H 0.0991124 1.25047 0.873716
H4 H 0.0431596 0.545238 0.939799
H5 H 0.0946139 0.653235 1.0012
H6 H 0.159675 1.05156 1.0005
H7 H 0.211518 1.15626 0.939175
O3 O 0.426711 0.879343 0.927946
H8 H 0.402246 0.733509 0.91123
H9 H 0.382513 0.998617 0.911305
CL1 Cl 0.333032 0.375405 0.914523

#END

data_XXIV_List1_84_Price_609
_database_code_CSD               UNKNWN
_symmetry_cell_setting           orthorhombic
_symmetry_space_group_name_H-M   'P b c a'
_symmetry_Int_Tables_number      61
loop_
_symmetry_equiv_pos_site_id
_symmetry_equiv_pos_as_xyz
1 x,y,z
2 1/2+x,1/2-y,-z
3 -x,1/2+y,1/2-z
4 1/2-x,-y,1/2+z
5 -x,-y,-z
6 1/2-x,1/2+y,z
7 x,1/2-y,1/2+z
8 1/2+x,y,1/2-z
_cell_length_a                   9.966
_cell_length_b                   23.9212
_cell_length_c                   7.725
_cell_angle_alpha                90
_cell_angle_beta                 90
_cell_angle_gamma                90
_cell_volume                     1841.63
loop_
_atom_site_label
_atom_site_type_symbol
_atom_site_fract_x
_atom_site_fract_y
_atom_site_fract_z
C1 C 0.0400714 0.243665 0.29408
C2 C 0.114571 0.291534 0.222197
C3 C 0.072325 0.343549 0.253888
C4 C -0.0793243 0.430159 0.362049
S1 S -0.0647801 0.357649 0.392036
N1 N -0.0520096 0.456214 0.215098
N2 N -0.126579 0.458569 0.495829
O1 O 0.0912136 0.194704 0.249591
O2 O -0.0582127 0.250161 0.385655
H1 H 0.0370326 0.165063 0.29913
H2 H 0.202524 0.284307 0.142578
H3 H 0.127606 0.379477 0.206079
H4 H -0.0325497 0.434455 0.106056
H5 H -0.0506296 0.49838 0.206371
H6 H -0.158365 0.498547 0.485264
H7 H -0.125445 0.441475 0.61541
O3 O 0.693353 0.0680329 0.462447
H8 H 0.639926 0.0838599 0.37104
H9 H 0.782873 0.0782109 0.428144
CL1 Cl 0.988931 0.417801 0.841994

#END

data_XXIV_List1_85_Price_961
_database_code_CSD               UNKNWN
_symmetry_cell_setting           monoclinic
_symmetry_space_group_name_H-M   'C 2/c'
_symmetry_Int_Tables_number      15
loop_
_symmetry_equiv_pos_site_id
_symmetry_equiv_pos_as_xyz
1 x,y,z
2 -x,y,1/2-z
3 1/2+x,1/2+y,z
4 1/2-x,1/2+y,1/2-z
5 -x,-y,-z
6 x,-y,1/2+z
7 1/2-x,1/2-y,-z
8 1/2+x,1/2-y,1/2+z
_cell_length_a                   22.3554
_cell_length_b                   5.8468
_cell_length_c                   13.7804
_cell_angle_alpha                90
_cell_angle_beta                 72.567
_cell_angle_gamma                90
_cell_volume                     1718.47
loop_
_atom_site_label
_atom_site_type_symbol
_atom_site_fract_x
_atom_site_fract_y
_atom_site_fract_z
C1 C 0.460888 1.33317 0.161242
C2 C 0.481848 1.57262 0.145387
C3 C 0.541421 1.61766 0.0934236
C4 C 0.659418 1.57342 -0.0243839
S1 S 0.595179 1.39786 0.0374449
N1 N 0.673798 1.76494 0.0150429
N2 N 0.695045 1.50197 -0.114079
O1 O 0.40105 1.31093 0.213297
O2 O 0.496838 1.17489 0.128727
H1 H 0.389708 1.15054 0.221972
H2 H 0.449121 1.71021 0.176116
H3 H 0.558311 1.79193 0.0787721
H4 H 0.657485 1.79378 0.090658
H5 H 0.70752 1.87178 -0.0260332
H6 H 0.739096 1.5609 -0.146049
H7 H 0.679266 1.37896 -0.151784
O3 O 0.253004 0.535821 0.877631
H8 H 0.28915 0.457367 0.834857
H9 H 0.228288 0.56002 0.83216
CL1 Cl 0.332643 0.863201 0.260894

#END

data_XXIV_List1_86_Price_1317
_database_code_CSD               UNKNWN
_symmetry_cell_setting           monoclinic
_symmetry_space_group_name_H-M   'P 21/c'
_symmetry_Int_Tables_number      14
loop_
_symmetry_equiv_pos_site_id
_symmetry_equiv_pos_as_xyz
1 x,y,z
2 -x,1/2+y,1/2-z
3 -x,-y,-z
4 x,1/2-y,1/2+z
_cell_length_a                   12.1526
_cell_length_b                   7.2352
_cell_length_c                   11.038
_cell_angle_alpha                90
_cell_angle_beta                 61.4841
_cell_angle_gamma                90
_cell_volume                     852.792
loop_
_atom_site_label
_atom_site_type_symbol
_atom_site_fract_x
_atom_site_fract_y
_atom_site_fract_z
C1 C 0.427965 0.307603 0.86951
C2 C 0.465614 0.230408 0.967657
C3 C 0.580801 0.262876 0.949234
C4 C 0.814557 0.379995 0.848578
S1 S 0.689229 0.401564 0.811675
N1 N 0.832626 0.227517 0.904164
N2 N 0.892258 0.520831 0.819701
O1 O 0.311721 0.266181 0.899642
O2 O 0.49902 0.402892 0.772378
H1 H 0.290911 0.325915 0.834558
H2 H 0.399242 0.150308 1.05523
H3 H 0.610374 0.214062 1.022
H4 H 0.805473 0.103386 0.885842
H5 H 0.894925 0.225978 0.940486
H6 H 0.979683 0.504873 0.807358
H7 H 0.870253 0.645289 0.79545
O3 O 0.962504 0.251721 0.544221
H8 H 1.04515 0.208267 0.481248
H9 H 0.922135 0.144189 0.598486
CL1 Cl 0.837529 0.596207 0.22801

#END

data_XXIV_List1_87_Price_766
_database_code_CSD               UNKNWN
_symmetry_cell_setting           monoclinic
_symmetry_space_group_name_H-M   'P 21/c'
_symmetry_Int_Tables_number      14
loop_
_symmetry_equiv_pos_site_id
_symmetry_equiv_pos_as_xyz
1 x,y,z
2 -x,1/2+y,1/2-z
3 -x,-y,-z
4 x,1/2-y,1/2+z
_cell_length_a                   5.6558
_cell_length_b                   21.7524
_cell_length_c                   7.2814
_cell_angle_alpha                90
_cell_angle_beta                 65.6812
_cell_angle_gamma                90
_cell_volume                     816.324
loop_
_atom_site_label
_atom_site_type_symbol
_atom_site_fract_x
_atom_site_fract_y
_atom_site_fract_z
C1 C 0.206197 0.221029 0.521936
C2 C 0.470264 0.241192 0.485412
C3 C 0.515881 0.30089 0.498804
C4 C 0.434102 0.418559 0.612099
S1 S 0.264555 0.356333 0.566966
N1 N 0.679936 0.431983 0.497521
N2 N 0.294665 0.454123 0.765488
O1 O 0.176268 0.160634 0.533422
O2 O 0.0362878 0.257884 0.538143
H1 H 0.00184461 0.1508 0.548705
H2 H 0.624727 0.207673 0.450342
H3 H 0.706473 0.317446 0.476983
H4 H 0.760383 0.417658 0.352718
H5 H 0.770329 0.467366 0.532253
H6 H 0.358383 0.495414 0.790368
H7 H 0.119088 0.439714 0.866152
O3 O 0.19559 0.480491 0.27697
H8 H 0.218485 0.508691 0.169176
H9 H 0.317792 0.448523 0.208707
CL1 Cl 0.261355 0.917478 0.442862

#END

data_XXIV_List1_88_Price_530
_database_code_CSD               UNKNWN
_symmetry_cell_setting           monoclinic
_symmetry_space_group_name_H-M   'P 21/c'
_symmetry_Int_Tables_number      14
loop_
_symmetry_equiv_pos_site_id
_symmetry_equiv_pos_as_xyz
1 x,y,z
2 -x,1/2+y,1/2-z
3 -x,-y,-z
4 x,1/2-y,1/2+z
_cell_length_a                   12.0082
_cell_length_b                   6.9227
_cell_length_c                   10.4833
_cell_angle_alpha                90
_cell_angle_beta                 84.3783
_cell_angle_gamma                90
_cell_volume                     867.277
loop_
_atom_site_label
_atom_site_type_symbol
_atom_site_fract_x
_atom_site_fract_y
_atom_site_fract_z
C1 C 0.998771 0.81172 0.10694
C2 C 1.08559 0.742911 0.00829671
C3 C 1.19285 0.786415 0.0179757
C4 C 1.38114 0.891413 0.121078
S1 S 1.23538 0.921554 0.147467
N1 N 1.44154 1.02347 0.174232
N2 N 1.43136 0.74563 0.0571384
O1 O 0.896594 0.755618 0.0869908
O2 O 1.02166 0.915197 0.194667
H1 H 0.843303 0.818505 0.149077
H2 H 1.06153 0.664058 -0.0741077
H3 H 1.25708 0.748418 -0.0579733
H4 H 1.40469 1.14328 0.213943
H5 H 1.52397 1.00561 0.182866
H6 H 1.5156 0.737512 0.0408377
H7 H 1.38725 0.63154 0.0297708
O3 O 0.353669 0.388286 0.00433525
H8 H 0.305684 0.323345 -0.0501815
H9 H 0.317502 0.362095 0.0885199
CL1 Cl 0.679397 0.885192 0.209226

#END

data_XXIV_List1_89_Price_1046
_database_code_CSD               UNKNWN
_symmetry_cell_setting           monoclinic
_symmetry_space_group_name_H-M   'P 21/c'
_symmetry_Int_Tables_number      14
loop_
_symmetry_equiv_pos_site_id
_symmetry_equiv_pos_as_xyz
1 x,y,z
2 -x,1/2+y,1/2-z
3 -x,-y,-z
4 x,1/2-y,1/2+z
_cell_length_a                   7.7421
_cell_length_b                   10.7684
_cell_length_c                   10.3624
_cell_angle_alpha                90
_cell_angle_beta                 83.6206
_cell_angle_gamma                90
_cell_volume                     858.564
loop_
_atom_site_label
_atom_site_type_symbol
_atom_site_fract_x
_atom_site_fract_y
_atom_site_fract_z
C1 C 0.779864 0.387519 0.894153
C2 C 0.765089 0.472381 1.00632
C3 C 0.648745 0.449034 1.10855
C4 C 0.383639 0.349476 1.26218
S1 S 0.510425 0.317957 1.11396
N1 N 0.222882 0.30619 1.27507
N2 N 0.43992 0.413793 1.35836
O1 O 0.903008 0.419745 0.801411
O2 O 0.681575 0.299776 0.888627
H1 H 0.904339 0.36125 0.730129
H2 H 0.846336 0.554572 1.00428
H3 H 0.629836 0.513606 1.18905
H4 H 0.167959 0.276737 1.19648
H5 H 0.148796 0.304367 1.36175
H6 H 0.357216 0.446767 1.43287
H7 H 0.56813 0.424421 1.36471
O3 O 0.246251 0.96716 0.0585232
H8 H 0.181101 0.898742 0.0288604
H9 H 0.155127 1.0251 0.0866151
CL1 Cl 0.968955 0.701529 0.445011

#END

data_XXIV_List1_90_Price_1087
_database_code_CSD               UNKNWN
_symmetry_cell_setting           monoclinic
_symmetry_space_group_name_H-M   'P 21/c'
_symmetry_Int_Tables_number      14
loop_
_symmetry_equiv_pos_site_id
_symmetry_equiv_pos_as_xyz
1 x,y,z
2 -x,1/2+y,1/2-z
3 -x,-y,-z
4 x,1/2-y,1/2+z
_cell_length_a                   5.6549
_cell_length_b                   22.1004
_cell_length_c                   7.0392
_cell_angle_alpha                90
_cell_angle_beta                 68.4826
_cell_angle_gamma                90
_cell_volume                     818.416
loop_
_atom_site_label
_atom_site_type_symbol
_atom_site_fract_x
_atom_site_fract_y
_atom_site_fract_z
C1 C 0.777592 0.53925 0.707982
C2 C 0.530384 0.514296 0.721588
C3 C 0.480022 0.455823 0.766113
C4 C 0.519207 0.340446 0.863409
S1 S 0.695243 0.40768 0.823051
N1 N 0.367622 0.325405 0.764448
N2 N 0.550214 0.301906 0.996364
O1 O 0.80414 0.597442 0.661182
O2 O 0.937259 0.507974 0.739058
H1 H 0.965729 0.611506 0.663083
H2 H 0.390017 0.543577 0.697486
H3 H 0.298005 0.436152 0.781871
H4 H 0.40351 0.3413 0.621963
H5 H 0.259205 0.287658 0.803997
H6 H 0.518581 0.257047 0.990365
H7 H 0.627926 0.315983 1.09715
O3 O 0.114927 0.26701 0.533623
H8 H -0.00273997 0.239808 0.628682
H9 H 0.00522536 0.290811 0.486147
CL1 Cl 0.236861 0.828795 0.170314

#END

data_XXIV_List1_91_Price_1114
_database_code_CSD               UNKNWN
_symmetry_cell_setting           monoclinic
_symmetry_space_group_name_H-M   'P 21/c'
_symmetry_Int_Tables_number      14
loop_
_symmetry_equiv_pos_site_id
_symmetry_equiv_pos_as_xyz
1 x,y,z
2 -x,1/2+y,1/2-z
3 -x,-y,-z
4 x,1/2-y,1/2+z
_cell_length_a                   9.459
_cell_length_b                   7.3033
_cell_length_c                   12.087
_cell_angle_alpha                90
_cell_angle_beta                 73.5726
_cell_angle_gamma                90
_cell_volume                     800.908
loop_
_atom_site_label
_atom_site_type_symbol
_atom_site_fract_x
_atom_site_fract_y
_atom_site_fract_z
C1 C 0.66177 0.332172 0.503471
C2 C 0.662596 0.234344 0.39677
C3 C 0.785044 0.234456 0.308276
C4 C 1.05694 0.306742 0.175376
S1 S 0.952587 0.3278 0.320482
N1 N 1.00112 0.332143 0.0875802
N2 N 1.19956 0.27588 0.156196
O1 O 0.529051 0.347582 0.577434
O2 O 0.774545 0.393957 0.518644
H1 H 0.539052 0.422863 0.640993
H2 H 0.563041 0.168276 0.38922
H3 H 0.789697 0.164633 0.22806
H4 H 0.901226 0.391246 0.100694
H5 H 1.06407 0.322634 0.00482519
H6 H 1.27267 0.292571 0.0777225
H7 H 1.2388 0.229728 0.220615
O3 O 0.561709 0.562152 0.73951
H8 H 0.5897 0.680212 0.705141
H9 H 0.465025 0.582436 0.791015
CL1 Cl 0.271396 0.0953792 0.378155

#END

data_XXIV_List1_92_Price_392
_database_code_CSD               UNKNWN
_symmetry_cell_setting           triclinic
_symmetry_space_group_name_H-M   'P -1'
_symmetry_Int_Tables_number      2
loop_
_symmetry_equiv_pos_site_id
_symmetry_equiv_pos_as_xyz
1 x,y,z
2 -x,-y,-z
_cell_length_a                   5.6043
_cell_length_b                   6.8571
_cell_length_c                   12.0845
_cell_angle_alpha                87.0983
_cell_angle_beta                 83.3228
_cell_angle_gamma                66.995
_cell_volume                     424.559
loop_
_atom_site_label
_atom_site_type_symbol
_atom_site_fract_x
_atom_site_fract_y
_atom_site_fract_z
C1 C 0.277695 0.257425 0.48154
C2 C 0.422996 0.282534 0.570036
C3 C 0.326117 0.28328 0.676458
C4 C 0.0215072 0.257353 0.860684
S1 S 0.026621 0.255843 0.714738
N1 N -0.21243 0.332563 0.917114
N2 N 0.232196 0.180674 0.914602
O1 O 0.399415 0.249261 0.38025
O2 O 0.0643084 0.248208 0.502751
H1 H 0.29715 0.224439 0.327203
H2 H 0.605893 0.301828 0.548501
H3 H 0.422756 0.310921 0.743198
H4 H -0.369828 0.421624 0.877995
H5 H -0.240142 0.315615 1.00061
H6 H 0.220679 0.186219 0.998596
H7 H 0.406012 0.088935 0.874832
O3 O 0.65834 0.3457 0.141285
H8 H 0.579813 0.24802 0.168608
H9 H 0.816174 0.295161 0.177215
CL1 Cl 0.239519 0.157529 0.170841

#END

data_XXIV_List1_93_Price_i58
_database_code_CSD               UNKNWN
_symmetry_cell_setting           monoclinic
_symmetry_space_group_name_H-M   'P 21/c'
_symmetry_Int_Tables_number      14
loop_
_symmetry_equiv_pos_site_id
_symmetry_equiv_pos_as_xyz
1 x,y,z
2 -x,1/2+y,1/2-z
3 -x,-y,-z
4 x,1/2-y,1/2+z
_cell_length_a                   5.6253
_cell_length_b                   23.708
_cell_length_c                   6.8812
_cell_angle_alpha                90
_cell_angle_beta                 74.3639
_cell_angle_gamma                90
_cell_volume                     883.747
loop_
_atom_site_label
_atom_site_type_symbol
_atom_site_fract_x
_atom_site_fract_y
_atom_site_fract_z
C1 C 0.171353 0.00736515 0.24619
C2 C 0.00304447 -0.0388002 0.228346
C3 C 0.0877538 -0.091659 0.200172
C4 C 0.384622 -0.181925 0.185833
S1 S 0.402574 -0.108203 0.166134
N1 N 0.58117 -0.209829 0.0796719
N2 N 0.200869 -0.209081 0.311452
O1 O 0.0591451 0.056696 0.287755
O2 O 0.389914 -0.00089156 0.228244
H1 H 0.176404 0.0845127 0.308416
H2 H -0.189464 -0.0297267 0.240659
H3 H -0.0317266 -0.126274 0.18356
H4 H 0.685872 -0.193192 -0.0505624
H5 H 0.604106 -0.251411 0.101879
H6 H 0.193769 -0.251668 0.318675
H7 H 0.0652431 -0.18765 0.409675
O3 O 0.816147 0.323134 0.677134
H8 H 0.656383 0.338421 0.743005
H9 H 0.917442 0.337109 0.759006
CL1 Cl 0.254846 0.167563 0.361938

#END

data_XXIV_List1_94_Price_i72
_database_code_CSD               UNKNWN
_symmetry_cell_setting           monoclinic
_symmetry_space_group_name_H-M   'C 2/c'
_symmetry_Int_Tables_number      15
loop_
_symmetry_equiv_pos_site_id
_symmetry_equiv_pos_as_xyz
1 x,y,z
2 -x,y,1/2-z
3 1/2+x,1/2+y,z
4 1/2-x,1/2+y,1/2-z
5 -x,-y,-z
6 x,-y,1/2+z
7 1/2-x,1/2-y,-z
8 1/2+x,1/2-y,1/2+z
_cell_length_a                   14.3772
_cell_length_b                   9.8763
_cell_length_c                   12.9834
_cell_angle_alpha                90
_cell_angle_beta                 65.4949
_cell_angle_gamma                90
_cell_volume                     1677.5
loop_
_atom_site_label
_atom_site_type_symbol
_atom_site_fract_x
_atom_site_fract_y
_atom_site_fract_z
C1 C 0.354125 0.736635 0.869647
C2 C 0.413542 0.632718 0.897906
C3 C 0.489828 0.669251 0.925382
C4 C 0.592355 0.826461 1.01093
S1 S 0.528446 0.839972 0.922081
N1 N 0.674673 0.902945 0.985162
N2 N 0.556788 0.753159 1.10465
O1 O 0.270268 0.687899 0.864658
O2 O 0.380912 0.854571 0.85444
H1 H 0.237166 0.760472 0.842118
H2 H 0.394577 0.526598 0.896497
H3 H 0.535898 0.594635 0.944469
H4 H 0.716586 0.929752 0.903807
H5 H 0.706739 0.917928 1.04039
H6 H 0.598058 0.736335 1.15029
H7 H 0.485883 0.71297 1.13384
O3 O 0.222686 1.09458 0.877969
H8 H 0.216937 1.02228 0.831351
H9 H 0.251431 1.16727 0.824918
CL1 Cl 0.162091 0.852993 0.757866

#END

data_XXIV_List1_95_Price_786
_database_code_CSD               UNKNWN
_symmetry_cell_setting           monoclinic
_symmetry_space_group_name_H-M   'P 21/n'
_symmetry_Int_Tables_number      14
loop_
_symmetry_equiv_pos_site_id
_symmetry_equiv_pos_as_xyz
1 x,y,z
2 1/2-x,1/2+y,1/2-z
3 -x,-y,-z
4 1/2+x,1/2-y,1/2+z
_cell_length_a                   10.3403
_cell_length_b                   11.7445
_cell_length_c                   6.6643
_cell_angle_alpha                90
_cell_angle_beta                 79.0707
_cell_angle_gamma                90
_cell_volume                     794.644
loop_
_atom_site_label
_atom_site_type_symbol
_atom_site_fract_x
_atom_site_fract_y
_atom_site_fract_z
C1 C 0.0805763 0.940738 0.237681
C2 C 0.148967 1.04991 0.189154
C3 C 0.078654 1.146 0.204325
C4 C -0.127256 1.29096 0.239852
S1 S -0.0946678 1.14568 0.280169
N1 N -0.234392 1.30969 0.164002
N2 N -0.0579695 1.37649 0.29382
O1 O 0.158282 0.850679 0.198808
O2 O -0.0378217 0.93657 0.302823
H1 H 0.103294 0.783655 0.230793
H2 H 0.254955 1.05187 0.138065
H3 H 0.125144 1.22788 0.164635
H4 H -0.289132 1.24316 0.131995
H5 H -0.27221 1.38855 0.15505
H6 H -0.0792595 1.45865 0.268016
H7 H 0.00672745 1.36255 0.387129
O3 O 0.668868 0.0142128 0.501504
H8 H 0.608012 -0.0272234 0.60237
H9 H 0.614988 0.0725483 0.458164
CL1 Cl 0.971463 0.642401 0.293611

#END

data_XXIV_List1_96_Price_143
_database_code_CSD               UNKNWN
_symmetry_cell_setting           monoclinic
_symmetry_space_group_name_H-M   'P 21/c'
_symmetry_Int_Tables_number      14
loop_
_symmetry_equiv_pos_site_id
_symmetry_equiv_pos_as_xyz
1 x,y,z
2 -x,1/2+y,1/2-z
3 -x,-y,-z
4 x,1/2-y,1/2+z
_cell_length_a                   11.8704
_cell_length_b                   7.852
_cell_length_c                   9.882
_cell_angle_alpha                90
_cell_angle_beta                 66.5181
_cell_angle_gamma                90
_cell_volume                     844.788
loop_
_atom_site_label
_atom_site_type_symbol
_atom_site_fract_x
_atom_site_fract_y
_atom_site_fract_z
C1 C 0.936832 0.328412 0.350668
C2 C 0.982548 0.235708 0.448106
C3 C 1.09654 0.264863 0.437882
C4 C 1.32189 0.391826 0.358823
S1 S 1.19303 0.418247 0.314767
N1 N 1.35012 0.244982 0.404334
N2 N 1.39228 0.526704 0.344508
O1 O 0.822663 0.288851 0.372314
O2 O 1.00055 0.431926 0.26079
H1 H 0.798287 0.353579 0.304827
H2 H 0.923743 0.144548 0.527264
H3 H 1.13166 0.202329 0.51087
H4 H 1.32134 0.133872 0.377647
H5 H 1.41824 0.237761 0.44111
H6 H 1.47885 0.517127 0.339278
H7 H 1.3633 0.643247 0.328895
O3 O 0.529221 0.272369 0.0212932
H8 H 0.565714 0.350067 0.0673727
H9 H 0.599049 0.224675 -0.058075
CL1 Cl 0.668855 0.101651 0.719786

#END

data_XXIV_List1_97_Price_1407
_database_code_CSD               UNKNWN
_symmetry_cell_setting           monoclinic
_symmetry_space_group_name_H-M   'P 21/c'
_symmetry_Int_Tables_number      14
loop_
_symmetry_equiv_pos_site_id
_symmetry_equiv_pos_as_xyz
1 x,y,z
2 -x,1/2+y,1/2-z
3 -x,-y,-z
4 x,1/2-y,1/2+z
_cell_length_a                   7.8903
_cell_length_b                   12.3139
_cell_length_c                   8.7468
_cell_angle_alpha                90
_cell_angle_beta                 70.3726
_cell_angle_gamma                90
_cell_volume                     800.464
loop_
_atom_site_label
_atom_site_type_symbol
_atom_site_fract_x
_atom_site_fract_y
_atom_site_fract_z
C1 C 0.824213 0.866545 0.737523
C2 C 0.664451 0.842865 0.691792
C3 C 0.50104 0.84474 0.804929
C4 C 0.234889 0.873771 1.09246
S1 S 0.470393 0.86616 1.01202
N1 N 0.164378 0.860014 1.2517
N2 N 0.126798 0.888729 1.0061
O1 O 0.971792 0.883535 0.611345
O2 O 0.815432 0.871178 0.879031
H1 H 1.06248 0.914334 0.650849
H2 H 0.679874 0.826068 0.566077
H3 H 0.382499 0.825338 0.773909
H4 H 0.245741 0.85649 1.3196
H5 H 0.0346776 0.879471 1.31257
H6 H -0.00764282 0.895657 1.06222
H7 H 0.174774 0.924333 0.895985
O3 O 0.607944 0.120942 0.571558
H8 H 0.483367 0.106704 0.63155
H9 H 0.640678 0.0582783 0.502107
CL1 Cl 0.211197 0.0386725 0.706542

#END

data_XXIV_List1_98_Price_1120
_database_code_CSD               UNKNWN
_symmetry_cell_setting           monoclinic
_symmetry_space_group_name_H-M   'C 2/c'
_symmetry_Int_Tables_number      15
loop_
_symmetry_equiv_pos_site_id
_symmetry_equiv_pos_as_xyz
1 x,y,z
2 -x,y,1/2-z
3 1/2+x,1/2+y,z
4 1/2-x,1/2+y,1/2-z
5 -x,-y,-z
6 x,-y,1/2+z
7 1/2-x,1/2-y,-z
8 1/2+x,1/2-y,1/2+z
_cell_length_a                   13.1547
_cell_length_b                   5.6589
_cell_length_c                   23.6396
_cell_angle_alpha                90
_cell_angle_beta                 72.2372
_cell_angle_gamma                90
_cell_volume                     1675.87
loop_
_atom_site_label
_atom_site_type_symbol
_atom_site_fract_x
_atom_site_fract_y
_atom_site_fract_z
C1 C 0.129476 1.12798 0.275745
C2 C 0.135206 1.36168 0.247673
C3 C 0.141625 1.37515 0.190275
C4 C 0.146264 1.2652 0.0803432
S1 S 0.137663 1.11966 0.147723
N1 N 0.20962 1.44938 0.0606807
N2 N 0.0887341 1.17702 0.0483943
O1 O 0.126676 1.1367 0.33211
O2 O 0.127561 0.94669 0.248179
H1 H 0.117429 0.977807 0.348272
H2 H 0.133044 1.52059 0.273659
H3 H 0.143345 1.54371 0.16817
H4 H 0.274264 1.47425 0.0745363
H5 H 0.208482 1.53893 0.023837
H6 H 0.0984519 1.22769 0.00604619
H7 H 0.0315727 1.05568 0.0663093
O3 O 0.146729 0.677129 0.975413
H8 H 0.129169 0.5766 0.946927
H9 H 0.0778334 0.708139 1.00347
CL1 Cl 0.42788 1.26471 0.0781292

#END

data_XXIV_List1_99_Price_483
_database_code_CSD               UNKNWN
_symmetry_cell_setting           trigonal
_symmetry_space_group_name_H-M   'P 32'
_symmetry_Int_Tables_number      145
loop_
_symmetry_equiv_pos_site_id
_symmetry_equiv_pos_as_xyz
1 x,y,z
2 -y,x-y,2/3+z
3 -x+y,-x,1/3+z
_cell_length_a                   7.9627
_cell_length_b                   7.9627
_cell_length_c                   12.1676
_cell_angle_alpha                90
_cell_angle_beta                 90
_cell_angle_gamma                120
_cell_volume                     668.123
loop_
_atom_site_label
_atom_site_type_symbol
_atom_site_fract_x
_atom_site_fract_y
_atom_site_fract_z
C1 C 0.0339607 0.667106 0.906312
C2 C -0.076505 0.506038 0.983442
C3 C -0.0592867 0.539929 1.09153
C4 C 0.044069 0.721756 1.28659
S1 S 0.0838025 0.775909 1.1458
N1 N 0.00735521 0.554077 1.33012
N2 N 0.0609207 0.862941 1.35123
O1 O -0.00930797 0.617119 0.802045
O2 O 0.154805 0.82783 0.938351
H1 H 0.0641933 0.730504 0.756164
H2 H -0.172835 0.361445 0.952069
H3 H -0.144141 0.424979 1.14967
H4 H 0.0356044 0.461925 1.28791
H5 H -0.0297653 0.522732 1.41006
H6 H 0.0768698 0.860527 1.43352
H7 H 0.0623029 0.98049 1.31885
O3 O 0.549924 0.456007 0.208294
H8 H 0.428808 0.40703 0.246729
H9 H 0.622288 0.588294 0.232968
CL1 Cl 0.741554 0.867874 0.937667

#END

data_XXIV_List1_100_Price_1245
_database_code_CSD               UNKNWN
_symmetry_cell_setting           orthorhombic
_symmetry_space_group_name_H-M   'F d d 2'
_symmetry_Int_Tables_number      43
loop_
_symmetry_equiv_pos_site_id
_symmetry_equiv_pos_as_xyz
1 x,y,z
2 -x,-y,z
3 1/4-x,1/4+y,1/4+z
4 1/4+x,1/4-y,1/4+z
5 x,1/2+y,1/2+z
6 -x,1/2-y,1/2+z
7 1/4-x,3/4+y,3/4+z
8 1/4+x,3/4-y,3/4+z
9 1/2+x,y,1/2+z
10 1/2-x,-y,1/2+z
11 3/4-x,1/4+y,3/4+z
12 3/4+x,1/4-y,3/4+z
13 1/2+x,1/2+y,z
14 1/2-x,1/2-y,z
15 3/4-x,3/4+y,1/4+z
16 3/4+x,3/4-y,1/4+z
_cell_length_a                   12.8371
_cell_length_b                   48.3675
_cell_length_c                   5.5781
_cell_angle_alpha                90
_cell_angle_beta                 90
_cell_angle_gamma                90
_cell_volume                     3463.43
loop_
_atom_site_label
_atom_site_type_symbol
_atom_site_fract_x
_atom_site_fract_y
_atom_site_fract_z
C1 C 0.363253 0.496437 0.535491
C2 C 0.379435 0.51847 0.713897
C3 C 0.383512 0.544799 0.642056
C4 C 0.370638 0.590343 0.369858
S1 S 0.370851 0.554163 0.337068
N1 N 0.406777 0.604911 0.187338
N2 N 0.332565 0.603218 0.560524
O1 O 0.354174 0.471534 0.631131
O2 O 0.361452 0.501394 0.321323
H1 H 0.345421 0.45804 0.504082
H2 H 0.389753 0.513189 0.901373
H3 H 0.400068 0.56136 0.767582
H4 H 0.452266 0.595794 0.0623671
H5 H 0.39805 0.625643 0.176982
H6 H 0.3358 0.624023 0.576906
H7 H 0.285904 0.5931 0.676749
O3 O 0.316431 0.659124 0.632925
H8 H 0.339623 0.668178 0.489009
H9 H 0.361381 0.666852 0.753471
CL1 Cl 0.340801 0.418218 0.38082

#END
