# Supplementary material for: Report on the sixth blind test of organic crystal structure prediction methods
Source: Acta Crystallogr B Struct Sci Cryst Eng Mater. 2016 Aug 1;72(Pt 4):439–59. doi: 10.1107/S2052520616007447 (PMC4971545; doi:10.1107/S2052520616007447)
Supplement: Supplementary file 2 [file b-72-00439-sup2.zip › Group_18_Price/XXIV-2_Price.cif]

########################################################
#                                                      #
# Blind Test Submission for XXIV                       #
#                                                      #
# Sarah (Sally) L. Price & Rui Guo                     #
# Department of Chemistry                              #
# UCL                                                  #
#                                                      #
# List2, 100 low energy structures following           #
# CrystalOptimizer minimization with W99 potential     #
# with G. Day's chloride ion parameters and            #
# Halgren sulfur parameters and H-W2 parameter         #
# for H in H2O, and minimization within PCM epsilon    #
#  = 11, after manually removing closely related       #
# structures and merged structures.                    #
#                                                      #
########################################################

data_XXIV_List2_1_Price_C1115
_database_code_CSD               UNKNWN
_symmetry_cell_setting           monoclinic
_symmetry_space_group_name_H-M   'P 21/c'
_symmetry_Int_Tables_number      14
loop_
_symmetry_equiv_pos_site_id
_symmetry_equiv_pos_as_xyz
1 x,y,z
2 -x,1/2+y,1/2-z
3 -x,-y,-z
4 x,1/2-y,1/2+z
_cell_length_a                   13.1677
_cell_length_b                   11.7915
_cell_length_c                   6.7335
_cell_angle_alpha                90
_cell_angle_beta                 55.5298
_cell_angle_gamma                90
_cell_volume                     861.923
loop_
_atom_site_label
_atom_site_type_symbol
_atom_site_fract_x
_atom_site_fract_y
_atom_site_fract_z
C1 C 0.0794164 0.889172 0.126321
C2 C -0.0494231 0.848608 0.259306
C3 C -0.151127 0.909914 0.402284
C4 C -0.310922 1.07976 0.65672
S1 S -0.151911 1.05521 0.470417
N1 N -0.34964 1.1463 0.844844
N2 N -0.388779 1.04105 0.607966
O1 O 0.0848238 1.00312 0.133918
O2 O 0.167624 0.827679 0.0275481
H1 H 0.169986 1.02779 0.0413222
H2 H -0.0592231 0.758498 0.241424
H3 H -0.241128 0.869702 0.498234
H4 H -0.296174 1.15829 0.906697
H5 H -0.437273 1.17516 0.948885
H6 H -0.480661 1.05406 0.719716
H7 H -0.357176 1.00472 0.447088
O3 O 0.591283 0.698997 0.37096
H8 H 0.635398 0.673462 0.437585
H9 H 0.623382 0.773998 0.314022
CL1 Cl 0.67842 0.919543 0.133142

#END

data_XXIV_List2_2_Price_C228
_database_code_CSD               UNKNWN
_symmetry_cell_setting           orthorhombic
_symmetry_space_group_name_H-M   'P b c a'
_symmetry_Int_Tables_number      61
loop_
_symmetry_equiv_pos_site_id
_symmetry_equiv_pos_as_xyz
1 x,y,z
2 1/2+x,1/2-y,-z
3 -x,1/2+y,1/2-z
4 1/2-x,-y,1/2+z
5 -x,-y,-z
6 1/2-x,1/2+y,z
7 x,1/2-y,1/2+z
8 1/2+x,y,1/2-z
_cell_length_a                   7.391
_cell_length_b                   21.5065
_cell_length_c                   11.2494
_cell_angle_alpha                90
_cell_angle_beta                 90
_cell_angle_gamma                90
_cell_volume                     1788.14
loop_
_atom_site_label
_atom_site_type_symbol
_atom_site_fract_x
_atom_site_fract_y
_atom_site_fract_z
C1 C 0.7868 0.708931 0.37031
C2 C 0.771938 0.773653 0.326988
C3 C 0.79502 0.825468 0.390636
C4 C 0.856406 0.907409 0.568406
S1 S 0.86388 0.827161 0.541462
N1 N 0.721162 0.943495 0.534426
N2 N 0.990249 0.930415 0.632783
O1 O 0.848709 0.706917 0.483024
O2 O 0.748338 0.664031 0.312062
H1 H 0.845176 0.664579 0.512459
H2 H 0.734757 0.777999 0.234035
H3 H 0.779643 0.870762 0.349095
H4 H 0.609053 0.924909 0.49742
H5 H 0.723685 0.990167 0.545306
H6 H 0.989176 0.974481 0.664196
H7 H 1.10492 0.905529 0.644074
O3 O 0.49653 0.448584 0.308787
H8 H 0.388276 0.426602 0.330599
H9 H 0.523803 0.433063 0.230692
CL1 Cl 0.847844 0.590295 0.57855

#END

data_XXIV_List2_3_Price_C913
_database_code_CSD               UNKNWN
_symmetry_cell_setting           orthorhombic
_symmetry_space_group_name_H-M   'P b c a'
_symmetry_Int_Tables_number      61
loop_
_symmetry_equiv_pos_site_id
_symmetry_equiv_pos_as_xyz
1 x,y,z
2 1/2+x,1/2-y,-z
3 -x,1/2+y,1/2-z
4 1/2-x,-y,1/2+z
5 -x,-y,-z
6 1/2-x,1/2+y,z
7 x,1/2-y,1/2+z
8 1/2+x,y,1/2-z
_cell_length_a                   21.379
_cell_length_b                   11.8236
_cell_length_c                   6.7165
_cell_angle_alpha                90
_cell_angle_beta                 90
_cell_angle_gamma                90
_cell_volume                     1697.78
loop_
_atom_site_label
_atom_site_type_symbol
_atom_site_fract_x
_atom_site_fract_y
_atom_site_fract_z
C1 C 0.787962 0.626444 0.337152
C2 C 0.722198 0.665205 0.338446
C3 C 0.671218 0.600368 0.351172
C4 C 0.591894 0.422936 0.378351
S1 S 0.67227 0.451672 0.384303
N1 N 0.554254 0.463796 0.239699
N2 N 0.570722 0.350233 0.511908
O1 O 0.791877 0.514052 0.368668
O2 O 0.832003 0.687726 0.310959
H1 H 0.834244 0.487003 0.350083
H2 H 0.716244 0.75604 0.325095
H3 H 0.624937 0.638322 0.351615
H4 H 0.571904 0.50603 0.121694
H5 H 0.507529 0.450372 0.242309
H6 H 0.530292 0.307072 0.493051
H7 H 0.597061 0.331111 0.632204
O3 O 0.531437 0.735074 0.120336
H8 H 0.560924 0.787536 0.176507
H9 H 0.556277 0.693457 0.0261284
CL1 Cl 0.592803 0.917721 0.335626

#END

data_XXIV_List2_4_Price_C123
_database_code_CSD               UNKNWN
_symmetry_cell_setting           triclinic
_symmetry_space_group_name_H-M   'P -1'
_symmetry_Int_Tables_number      2
loop_
_symmetry_equiv_pos_site_id
_symmetry_equiv_pos_as_xyz
1 x,y,z
2 -x,-y,-z
_cell_length_a                   6.4121
_cell_length_b                   8.4131
_cell_length_c                   8.1113
_cell_angle_alpha                97.5556
_cell_angle_beta                 74.8896
_cell_angle_gamma                96.9344
_cell_volume                     417.06
loop_
_atom_site_label
_atom_site_type_symbol
_atom_site_fract_x
_atom_site_fract_y
_atom_site_fract_z
C1 C 0.321523 0.547337 0.307123
C2 C 0.348396 0.708653 0.400811
C3 C 0.294015 0.74651 0.570687
C4 C 0.11769 0.736901 0.91224
S1 S 0.165303 0.608175 0.721026
N1 N -0.0670819 0.704173 1.02587
N2 N 0.259975 0.855775 0.946647
O1 O 0.27183 0.431317 0.414345
O2 O 0.341941 0.523887 0.154681
H1 H 0.260415 0.326157 0.350618
H2 H 0.414684 0.804402 0.319285
H3 H 0.315909 0.870687 0.624731
H4 H -0.192061 0.638793 0.987388
H5 H -0.0985397 0.757669 1.14787
H6 H 0.227679 0.931874 1.05574
H7 H 0.414237 0.862303 0.874078
O3 O 0.859754 0.88863 0.337617
H8 H 0.818734 0.867118 0.455883
H9 H 0.981414 0.968227 0.333866
CL1 Cl 0.25231 0.11746 0.268341

#END

data_XXIV_List2_5_Price_C726
_database_code_CSD               UNKNWN
_symmetry_cell_setting           monoclinic
_symmetry_space_group_name_H-M   'P 21/c'
_symmetry_Int_Tables_number      14
loop_
_symmetry_equiv_pos_site_id
_symmetry_equiv_pos_as_xyz
1 x,y,z
2 -x,1/2+y,1/2-z
3 -x,-y,-z
4 x,1/2-y,1/2+z
_cell_length_a                   12.0003
_cell_length_b                   11.9193
_cell_length_c                   6.4748
_cell_angle_alpha                90
_cell_angle_beta                 63.9542
_cell_angle_gamma                90
_cell_volume                     832.07
loop_
_atom_site_label
_atom_site_type_symbol
_atom_site_fract_x
_atom_site_fract_y
_atom_site_fract_z
C1 C 0.0756272 0.112351 0.220937
C2 C -0.0542798 0.152353 0.325355
C3 C -0.156031 0.0907718 0.376754
C4 C -0.315155 -0.0823434 0.452296
S1 S -0.155826 -0.054955 0.322872
N1 N -0.354662 -0.154632 0.344005
N2 N -0.392051 -0.0400474 0.653726
O1 O 0.0816267 -0.00047209 0.207081
O2 O 0.164141 0.17349 0.153827
H1 H 0.167169 -0.0249973 0.128988
H2 H -0.0646753 0.242259 0.353887
H3 H -0.246612 0.130534 0.443094
H4 H -0.305005 -0.167157 0.173293
H5 H -0.43883 -0.191783 0.421725
H6 H -0.483803 -0.0578254 0.72705
H7 H -0.358287 -0.00241827 0.754276
O3 O 0.444793 0.765119 0.179347
H8 H 0.384805 0.713811 0.284403
H9 H 0.395613 0.810514 0.127872
CL1 Cl 0.317044 0.915941 -0.00593611

#END

data_XXIV_List2_6_Price_C191
_database_code_CSD               UNKNWN
_symmetry_cell_setting           orthorhombic
_symmetry_space_group_name_H-M   'P b c a'
_symmetry_Int_Tables_number      61
loop_
_symmetry_equiv_pos_site_id
_symmetry_equiv_pos_as_xyz
1 x,y,z
2 1/2+x,1/2-y,-z
3 -x,1/2+y,1/2-z
4 1/2-x,-y,1/2+z
5 -x,-y,-z
6 1/2-x,1/2+y,z
7 x,1/2-y,1/2+z
8 1/2+x,y,1/2-z
_cell_length_a                   21.6726
_cell_length_b                   11.7303
_cell_length_c                   6.5126
_cell_angle_alpha                90
_cell_angle_beta                 90
_cell_angle_gamma                90
_cell_volume                     1655.67
loop_
_atom_site_label
_atom_site_type_symbol
_atom_site_fract_x
_atom_site_fract_y
_atom_site_fract_z
C1 C 0.462726 0.387408 0.21458
C2 C 0.527534 0.347753 0.211387
C3 C 0.578032 0.410832 0.241577
C4 C 0.656737 0.585483 0.313604
S1 S 0.577564 0.557945 0.302643
N1 N 0.696666 0.54301 0.180363
N2 N 0.674833 0.658986 0.45547
O1 O 0.459251 0.501787 0.230335
O2 O 0.418932 0.324792 0.207024
H1 H 0.416476 0.52581 0.233744
H2 H 0.533053 0.256928 0.185535
H3 H 0.623328 0.371168 0.241847
H4 H 0.681922 0.502183 0.0529981
H5 H 0.742745 0.55152 0.199583
H6 H 0.715444 0.701122 0.445738
H7 H 0.647381 0.676028 0.57702
O3 O 0.21734 0.285594 0.0836835
H8 H 0.188716 0.226685 0.122105
H9 H 0.196491 0.322772 -0.028158
CL1 Cl 0.840665 0.917657 0.762972

#END

data_XXIV_List2_7_Price_C254
_database_code_CSD               UNKNWN
_symmetry_cell_setting           orthorhombic
_symmetry_space_group_name_H-M   'P c a 21'
_symmetry_Int_Tables_number      29
loop_
_symmetry_equiv_pos_site_id
_symmetry_equiv_pos_as_xyz
1 x,y,z
2 -x,-y,1/2+z
3 1/2-x,y,1/2+z
4 1/2+x,-y,z
_cell_length_a                   11.7132
_cell_length_b                   10.7986
_cell_length_c                   6.6566
_cell_angle_alpha                90
_cell_angle_beta                 90
_cell_angle_gamma                90
_cell_volume                     841.968
loop_
_atom_site_label
_atom_site_type_symbol
_atom_site_fract_x
_atom_site_fract_y
_atom_site_fract_z
C1 C 0.878314 0.926875 0.0037968
C2 C 0.840246 1.05731 0.0140271
C3 C 0.906019 1.15819 0.00594534
C4 C 1.08349 1.31574 -0.0454134
S1 S 1.05532 1.15665 -0.0366812
N1 N 1.03874 1.39626 0.0819736
N2 N 1.15928 1.3517 -0.180595
O1 O 0.99212 0.918833 -0.0236917
O2 O 0.815411 0.839566 0.0195188
H1 H 1.01688 0.833356 -0.0158504
H2 H 0.748928 1.06925 0.0335611
H3 H 0.867961 1.2497 0.0158867
H4 H 0.997077 1.36695 0.205953
H5 H 1.04764 1.48871 0.0632241
H6 H 1.20043 1.43385 -0.170927
H7 H 1.17937 1.29556 -0.296774
O3 O 0.715723 0.428732 0.33532
H8 H 0.7748 0.370983 0.371225
H9 H 0.678735 0.388282 0.224281
CL1 Cl 0.420646 0.683063 0.4922

#END

data_XXIV_List2_8_Price_C757
_database_code_CSD               UNKNWN
_symmetry_cell_setting           orthorhombic
_symmetry_space_group_name_H-M   'P 21 21 21'
_symmetry_Int_Tables_number      19
loop_
_symmetry_equiv_pos_site_id
_symmetry_equiv_pos_as_xyz
1 x,y,z
2 1/2+x,1/2-y,-z
3 -x,1/2+y,1/2-z
4 1/2-x,-y,1/2+z
_cell_length_a                   21.3153
_cell_length_b                   3.9763
_cell_length_c                   9.8867
_cell_angle_alpha                90
_cell_angle_beta                 90
_cell_angle_gamma                90
_cell_volume                     837.957
loop_
_atom_site_label
_atom_site_type_symbol
_atom_site_fract_x
_atom_site_fract_y
_atom_site_fract_z
C1 C 0.202986 0.706468 0.34664
C2 C 0.264954 0.65085 0.282805
C3 C 0.321146 0.724289 0.334852
C4 C 0.414418 0.946384 0.495651
S1 S 0.33331 0.891521 0.498579
N1 N 0.448678 0.979324 0.384505
N2 N 0.442909 0.963639 0.614652
O1 O 0.208798 0.801731 0.476849
O2 O 0.153893 0.669576 0.288897
H1 H 0.167622 0.820325 0.517806
H2 H 0.262893 0.540857 0.182437
H3 H 0.363292 0.656713 0.279612
H4 H 0.428844 1.03517 0.294623
H5 H 0.496036 0.969558 0.387895
H6 H 0.48689 1.05531 0.624278
H7 H 0.42114 0.884461 0.699653
O3 O 0.0587845 0.27098 0.378624
H8 H 0.0860554 0.455075 0.401748
H9 H 0.0668478 0.115841 0.451274
CL1 Cl 0.0916919 0.796094 0.595257

#END

data_XXIV_List2_9_Price_C235
_database_code_CSD               UNKNWN
_symmetry_cell_setting           monoclinic
_symmetry_space_group_name_H-M   'P 21/c'
_symmetry_Int_Tables_number      14
loop_
_symmetry_equiv_pos_site_id
_symmetry_equiv_pos_as_xyz
1 x,y,z
2 -x,1/2+y,1/2-z
3 -x,-y,-z
4 x,1/2-y,1/2+z
_cell_length_a                   10.9936
_cell_length_b                   12.192
_cell_length_c                   7.1968
_cell_angle_alpha                90
_cell_angle_beta                 68.4984
_cell_angle_gamma                90
_cell_volume                     897.486
loop_
_atom_site_label
_atom_site_type_symbol
_atom_site_fract_x
_atom_site_fract_y
_atom_site_fract_z
C1 C 0.424278 0.00875913 0.798051
C2 C 0.563029 0.0351401 0.682637
C3 C 0.667336 -0.0275033 0.659346
C4 C 0.82589 -0.183474 0.708127
S1 S 0.660387 -0.162829 0.751412
N1 N 0.907273 -0.102241 0.702284
N2 N 0.866975 -0.286348 0.68775
O1 O 0.410778 -0.0915023 0.881889
O2 O 0.335266 0.0696552 0.812978
H1 H 0.319499 -0.104249 0.962164
H2 H 0.578478 0.114826 0.610425
H3 H 0.763914 -2.7e-007 0.563185
H4 H 0.872063 -0.0274109 0.755307
H5 H 1.00186 -0.116712 0.682121
H6 H 0.959161 -0.30674 0.672994
H7 H 0.810376 -0.34684 0.66712
O3 O 0.84633 0.364933 0.813685
H8 H 0.82636 0.288805 0.8453
H9 H 0.845066 0.370835 0.681155
CL1 Cl 0.15226 0.630268 0.6033

#END

data_XXIV_List2_10_Price_C1135
_database_code_CSD               UNKNWN
_symmetry_cell_setting           orthorhombic
_symmetry_space_group_name_H-M   'P b c a'
_symmetry_Int_Tables_number      61
loop_
_symmetry_equiv_pos_site_id
_symmetry_equiv_pos_as_xyz
1 x,y,z
2 1/2+x,1/2-y,-z
3 -x,1/2+y,1/2-z
4 1/2-x,-y,1/2+z
5 -x,-y,-z
6 1/2-x,1/2+y,z
7 x,1/2-y,1/2+z
8 1/2+x,y,1/2-z
_cell_length_a                   21.1424
_cell_length_b                   11.0911
_cell_length_c                   7.5215
_cell_angle_alpha                90
_cell_angle_beta                 90
_cell_angle_gamma                90
_cell_volume                     1763.74
loop_
_atom_site_label
_atom_site_type_symbol
_atom_site_fract_x
_atom_site_fract_y
_atom_site_fract_z
C1 C 0.215839 0.488086 0.493424
C2 C 0.283005 0.521793 0.468896
C3 C 0.333844 0.455916 0.510201
C4 C 0.411098 0.282735 0.640009
S1 S 0.331179 0.306465 0.591702
N1 N 0.450834 0.370988 0.67968
N2 N 0.430118 0.169154 0.647216
O1 O 0.209867 0.376711 0.563197
O2 O 0.172294 0.552799 0.455755
H1 H 0.165819 0.362972 0.592845
H2 H 0.290199 0.610947 0.412964
H3 H 0.380659 0.490128 0.478809
H4 H 0.43505 0.455752 0.699503
H5 H 0.496532 0.354539 0.710954
H6 H 0.474528 0.146332 0.683706
H7 H 0.402602 0.102703 0.597616
O3 O 0.945997 0.887037 0.219439
H8 H 0.927821 0.816757 0.274269
H9 H 0.930513 0.881376 0.0994739
CL1 Cl 0.586528 0.144531 0.339755

#END

data_XXIV_List2_11_Price_C420
_database_code_CSD               UNKNWN
_symmetry_cell_setting           monoclinic
_symmetry_space_group_name_H-M   'P 21/c'
_symmetry_Int_Tables_number      14
loop_
_symmetry_equiv_pos_site_id
_symmetry_equiv_pos_as_xyz
1 x,y,z
2 -x,1/2+y,1/2-z
3 -x,-y,-z
4 x,1/2-y,1/2+z
_cell_length_a                   4.0387
_cell_length_b                   9.8157
_cell_length_c                   22.3001
_cell_angle_alpha                90
_cell_angle_beta                 104.998
_cell_angle_gamma                90
_cell_volume                     853.922
loop_
_atom_site_label
_atom_site_type_symbol
_atom_site_fract_x
_atom_site_fract_y
_atom_site_fract_z
C1 C 0.2981 0.0777079 0.302392
C2 C 0.281933 0.00818723 0.242796
C3 C 0.204326 0.0640295 0.186229
C4 C -0.0102475 0.237854 0.0898499
S1 S 0.118648 0.239019 0.170991
N1 N -0.140131 0.131593 0.0552207
N2 N 0.0133371 0.356255 0.0626474
O1 O 0.257519 0.21337 0.294758
O2 O 0.344376 0.0195995 0.351264
H1 H 0.286196 0.257551 0.334647
H2 H 0.34412 -0.0995297 0.247162
H3 H 0.22469 0.00283294 0.146773
H4 H -0.18744 0.043376 0.0746511
H5 H -0.226069 0.138812 0.00855364
H6 H -0.0390553 0.365829 0.0160274
H7 H 0.13017 0.436204 0.0880231
O3 O 0.0840311 0.859808 0.559967
H8 H 0.285074 0.805818 0.577146
H9 H -0.0929863 0.805601 0.569935
CL1 Cl 0.383844 0.345277 0.409067

#END

data_XXIV_List2_12_Price_C1293
_database_code_CSD               UNKNWN
_symmetry_cell_setting           monoclinic
_symmetry_space_group_name_H-M   'P 21/c'
_symmetry_Int_Tables_number      14
loop_
_symmetry_equiv_pos_site_id
_symmetry_equiv_pos_as_xyz
1 x,y,z
2 -x,1/2+y,1/2-z
3 -x,-y,-z
4 x,1/2-y,1/2+z
_cell_length_a                   10.8057
_cell_length_b                   10.6437
_cell_length_c                   7.4654
_cell_angle_alpha                90
_cell_angle_beta                 78.7114
_cell_angle_gamma                90
_cell_volume                     842.004
loop_
_atom_site_label
_atom_site_type_symbol
_atom_site_fract_x
_atom_site_fract_y
_atom_site_fract_z
C1 C 0.905834 0.389857 0.862708
C2 C 1.02543 0.441548 0.757369
C3 C 1.13824 0.38556 0.724548
C4 C 1.3302 0.221828 0.733664
S1 S 1.16621 0.230883 0.792689
N1 N 1.40767 0.319359 0.704903
N2 N 1.37861 0.107035 0.723487
O1 O 0.915059 0.265544 0.890555
O2 O 0.813784 0.45231 0.918341
H1 H 0.836389 0.231851 0.958292
H2 H 1.01811 0.536162 0.706254
H3 H 1.21763 0.432296 0.638747
H4 H 1.37667 0.407371 0.737236
H5 H 1.50177 0.307964 0.663371
H6 H 1.47169 0.0916706 0.716354
H7 H 1.32237 0.030719 0.729686
O3 O 0.625823 0.430343 0.219835
H8 H 0.652026 0.384804 0.317361
H9 H 0.683861 0.399478 0.114567
CL1 Cl 0.301887 0.655775 0.439846

#END

data_XXIV_List2_13_Price_C206
_database_code_CSD               UNKNWN
_symmetry_cell_setting           monoclinic
_symmetry_space_group_name_H-M   'P 21/c'
_symmetry_Int_Tables_number      14
loop_
_symmetry_equiv_pos_site_id
_symmetry_equiv_pos_as_xyz
1 x,y,z
2 -x,1/2+y,1/2-z
3 -x,-y,-z
4 x,1/2-y,1/2+z
_cell_length_a                   10.8398
_cell_length_b                   10.7747
_cell_length_c                   7.4903
_cell_angle_alpha                90
_cell_angle_beta                 84.9592
_cell_angle_gamma                90
_cell_volume                     871.451
loop_
_atom_site_label
_atom_site_type_symbol
_atom_site_fract_x
_atom_site_fract_y
_atom_site_fract_z
C1 C 0.0760699 0.12186 0.136291
C2 C -0.0528436 0.168432 0.148166
C3 C -0.154411 0.109693 0.217913
C4 C -0.313206 -0.0685788 0.337825
S1 S -0.15476 -0.0354425 0.329394
N1 N -0.379996 -0.0518221 0.200414
N2 N -0.363855 -0.118446 0.488297
O1 O 0.0840692 0.0120638 0.220499
O2 O 0.162304 0.175978 0.0604229
H1 H 0.168763 -0.0177013 0.207359
H2 H -0.0630564 0.259972 0.0907982
H3 H -0.24455 0.153925 0.218998
H4 H -0.338959 -0.0269853 0.0794003
H5 H -0.473157 -0.0614449 0.211753
H6 H -0.449486 -0.156477 0.497685
H7 H -0.321922 -0.109247 0.602795
O3 O 0.602231 0.309684 0.980603
H8 H 0.632307 0.227852 0.949896
H9 H 0.644579 0.331868 1.08345
CL1 Cl 0.677397 0.427965 0.313858

#END

data_XXIV_List2_14_Price_C380
_database_code_CSD               UNKNWN
_symmetry_cell_setting           orthorhombic
_symmetry_space_group_name_H-M   'P b c n'
_symmetry_Int_Tables_number      60
loop_
_symmetry_equiv_pos_site_id
_symmetry_equiv_pos_as_xyz
1 x,y,z
2 1/2+x,1/2-y,-z
3 -x,y,1/2-z
4 1/2-x,1/2-y,1/2+z
5 -x,-y,-z
6 1/2-x,1/2+y,z
7 x,-y,1/2+z
8 1/2+x,1/2+y,1/2-z
_cell_length_a                   10.9658
_cell_length_b                   7.5978
_cell_length_c                   21.2039
_cell_angle_alpha                90
_cell_angle_beta                 90
_cell_angle_gamma                90
_cell_volume                     1766.62
loop_
_atom_site_label
_atom_site_type_symbol
_atom_site_fract_x
_atom_site_fract_y
_atom_site_fract_z
C1 C -0.00046034 0.231692 0.522559
C2 C 0.0317214 0.243646 0.45493
C3 C -0.0345799 0.317407 0.409176
C4 C -0.21462 0.473014 0.342905
S1 S -0.180255 0.413056 0.420658
N1 N -0.330738 0.470339 0.32637
N2 N -0.129928 0.524669 0.302358
O1 O -0.0982655 0.331951 0.536484
O2 O 0.0529669 0.141176 0.55989
H1 H -0.114482 0.324784 0.581362
H2 H 0.116914 0.180075 0.442299
H3 H -0.00476795 0.308057 0.36048
H4 H -0.394238 0.420811 0.355994
H5 H -0.360335 0.519789 0.284838
H6 H -0.150838 0.557016 0.257368
H7 H -0.0462788 0.559766 0.317739
O3 O 0.877564 0.945156 0.702515
H8 H 0.807106 0.891551 0.683519
H9 H 0.875118 1.06284 0.68585
CL1 Cl 0.868207 0.32399 0.664914

#END

data_XXIV_List2_15_Price_C1030
_database_code_CSD               UNKNWN
_symmetry_cell_setting           monoclinic
_symmetry_space_group_name_H-M   'P 21/a'
_symmetry_Int_Tables_number      14
loop_
_symmetry_equiv_pos_site_id
_symmetry_equiv_pos_as_xyz
1 x,y,z
2 1/2-x,1/2+y,-z
3 -x,-y,-z
4 1/2+x,1/2-y,z
_cell_length_a                   15.6448
_cell_length_b                   6.2286
_cell_length_c                   8.7247
_cell_angle_alpha                90
_cell_angle_beta                 79.5063
_cell_angle_gamma                90
_cell_volume                     835.961
loop_
_atom_site_label
_atom_site_type_symbol
_atom_site_fract_x
_atom_site_fract_y
_atom_site_fract_z
C1 C 0.659268 0.898597 0.486914
C2 C 0.706066 0.893306 0.323691
C3 C 0.792034 0.900859 0.275017
C4 C 0.965539 0.932116 0.259657
S1 S 0.869149 0.925569 0.399903
N1 N 1.02242 1.08101 0.280542
N2 N 0.981932 0.791431 0.144785
O1 O 0.715084 0.901571 0.587845
O2 O 0.58148 0.898913 0.524225
H1 H 0.683821 0.899507 0.694453
H2 H 0.664454 0.885985 0.236985
H3 H 0.819027 0.906514 0.151219
H4 H 1.00232 1.20865 0.349215
H5 H 1.08193 1.09148 0.212202
H6 H 1.03951 0.787382 0.0699223
H7 H 0.942454 0.663233 0.143941
O3 O 0.827434 0.795786 0.906551
H8 H 0.829076 0.658962 0.957013
H9 H 0.766921 0.811081 0.900875
CL1 Cl 0.139659 0.605146 0.902488

#END

data_XXIV_List2_16_Price_C1312
_database_code_CSD               UNKNWN
_symmetry_cell_setting           monoclinic
_symmetry_space_group_name_H-M   'P 21/c'
_symmetry_Int_Tables_number      14
loop_
_symmetry_equiv_pos_site_id
_symmetry_equiv_pos_as_xyz
1 x,y,z
2 -x,1/2+y,1/2-z
3 -x,-y,-z
4 x,1/2-y,1/2+z
_cell_length_a                   4.1704
_cell_length_b                   21.5404
_cell_length_c                   10.6616
_cell_angle_alpha                90
_cell_angle_beta                 64.6484
_cell_angle_gamma                90
_cell_volume                     865.519
loop_
_atom_site_label
_atom_site_type_symbol
_atom_site_fract_x
_atom_site_fract_y
_atom_site_fract_z
C1 C 0.87329 0.195611 0.0656706
C2 C 0.956303 0.255826 -0.0083988
C3 C 0.901701 0.31254 0.0477561
C4 C 0.668605 0.407989 0.231555
S1 S 0.730698 0.327684 0.22752
N1 N 0.652477 0.441803 0.130863
N2 N 0.620762 0.435338 0.349774
O1 O 0.752199 0.203298 0.203764
O2 O 0.913219 0.146265 0.00844855
H1 H 0.711405 0.163267 0.249527
H2 H 1.07771 0.251852 -0.120688
H3 H 1.00044 0.352555 -0.0199621
H4 H 0.659718 0.422015 0.0440244
H5 H 0.600352 0.4878 0.142636
H6 H 0.604351 0.481943 0.361183
H7 H 0.647789 0.410909 0.425553
O3 O 0.64326 0.558048 0.357285
H8 H 0.529222 0.574551 0.302847
H9 H 0.887364 0.569016 0.301996
CL1 Cl 0.370906 0.589789 0.156742

#END

data_XXIV_List2_17_Price_C727
_database_code_CSD               UNKNWN
_symmetry_cell_setting           monoclinic
_symmetry_space_group_name_H-M   'C 2/c'
_symmetry_Int_Tables_number      15
loop_
_symmetry_equiv_pos_site_id
_symmetry_equiv_pos_as_xyz
1 x,y,z
2 -x,y,1/2-z
3 1/2+x,1/2+y,z
4 1/2-x,1/2+y,1/2-z
5 -x,-y,-z
6 x,-y,1/2+z
7 1/2-x,1/2-y,-z
8 1/2+x,1/2-y,1/2+z
_cell_length_a                   16.1851
_cell_length_b                   6.4806
_cell_length_c                   17.0942
_cell_angle_alpha                90
_cell_angle_beta                 79.783
_cell_angle_gamma                90
_cell_volume                     1764.56
loop_
_atom_site_label
_atom_site_type_symbol
_atom_site_fract_x
_atom_site_fract_y
_atom_site_fract_z
C1 C 0.338422 1.14404 0.269635
C2 C 0.28926 1.14319 0.351285
C3 C 0.205708 1.14209 0.371783
C4 C 0.039554 1.11923 0.370534
S1 S 0.135394 1.11073 0.304082
N1 N 0.022783 1.26088 0.426783
N2 N -0.0185206 0.985649 0.358292
O1 O 0.288568 1.1177 0.215048
O2 O 0.412928 1.17153 0.254225
H1 H 0.320478 1.1346 0.161853
H2 H 0.326614 1.15086 0.398023
H3 H 0.176337 1.14787 0.434026
H4 H 0.0630667 1.37855 0.429514
H5 H -0.0311389 1.26007 0.4671
H6 H -0.0795956 1.0011 0.383668
H7 H -0.00199582 0.858315 0.325084
O3 O 0.177236 0.953796 0.55365
H8 H 0.232705 0.933117 0.565121
H9 H 0.173353 0.848852 0.514691
CL1 Cl 0.136038 0.356111 0.941171

#END

data_XXIV_List2_18_Price_C628
_database_code_CSD               UNKNWN
_symmetry_cell_setting           monoclinic
_symmetry_space_group_name_H-M   'P 21'
_symmetry_Int_Tables_number      4
loop_
_symmetry_equiv_pos_site_id
_symmetry_equiv_pos_as_xyz
1 x,y,z
2 -x,1/2+y,-z
_cell_length_a                   3.9608
_cell_length_b                   9.7966
_cell_length_c                   11.2864
_cell_angle_alpha                90
_cell_angle_beta                 72.4539
_cell_angle_gamma                90
_cell_volume                     417.564
loop_
_atom_site_label
_atom_site_type_symbol
_atom_site_fract_x
_atom_site_fract_y
_atom_site_fract_z
C1 C 0.296289 0.0444632 0.901654
C2 C 0.329195 0.109235 1.01632
C3 C 0.239335 0.0551993 1.13024
C4 C -0.0619415 -0.100329 1.32917
S1 S 0.0622738 -0.110767 1.16738
N1 N -0.117086 0.016731 1.39129
N2 N -0.107298 -0.215692 1.39319
O1 O 0.233175 -0.0904847 0.917249
O2 O 0.327104 0.105386 0.806622
H1 H 0.244769 -0.131473 0.837923
H2 H 0.441026 0.211291 1.00304
H3 H 0.296977 0.110072 1.20538
H4 H -0.15571 0.104621 1.35068
H5 H -0.127885 0.0210736 1.48183
H6 H -0.229013 -0.21776 1.48575
H7 H -0.0221983 -0.305532 1.3507
O3 O 0.0786062 0.511106 0.3757
H8 H -0.0823204 0.443266 0.362657
H9 H 0.303933 0.473528 0.329006
CL1 Cl 0.365785 0.795414 0.683207

#END

data_XXIV_List2_19_Price_C324
_database_code_CSD               UNKNWN
_symmetry_cell_setting           monoclinic
_symmetry_space_group_name_H-M   'P 21/c'
_symmetry_Int_Tables_number      14
loop_
_symmetry_equiv_pos_site_id
_symmetry_equiv_pos_as_xyz
1 x,y,z
2 -x,1/2+y,1/2-z
3 -x,-y,-z
4 x,1/2-y,1/2+z
_cell_length_a                   8.3938
_cell_length_b                   8.7562
_cell_length_c                   11.9626
_cell_angle_alpha                90
_cell_angle_beta                 102.241
_cell_angle_gamma                90
_cell_volume                     859.235
loop_
_atom_site_label
_atom_site_type_symbol
_atom_site_fract_x
_atom_site_fract_y
_atom_site_fract_z
C1 C 0.0386302 0.0979496 0.84911
C2 C 0.207691 0.0410826 0.887346
C3 C 0.252075 -0.101137 0.920382
C4 C 0.236658 -0.388329 1.00043
S1 S 0.115121 -0.2565 0.911418
N1 N 0.350459 -0.348603 1.09022
N2 N 0.203061 -0.534203 0.977771
O1 O -0.0652813 -0.0165692 0.809684
O2 O 0.00081809 0.229673 0.853788
H1 H -0.177319 0.0176745 0.79883
H2 H 0.301846 0.12738 0.892633
H3 H 0.380095 -0.130456 0.948695
H4 H 0.356639 -0.2404 1.12003
H5 H 0.423838 -0.42666 1.13784
H6 H 0.25598 -0.618634 1.03039
H7 H 0.135501 -0.565571 0.900933
O3 O 0.399088 0.246082 0.607207
H8 H 0.476208 0.193103 0.665224
H9 H 0.381995 0.339415 0.645431
CL1 Cl 0.389672 0.541078 0.730699

#END

data_XXIV_List2_20_Price_C804
_database_code_CSD               UNKNWN
_symmetry_cell_setting           orthorhombic
_symmetry_space_group_name_H-M   'P b c a'
_symmetry_Int_Tables_number      61
loop_
_symmetry_equiv_pos_site_id
_symmetry_equiv_pos_as_xyz
1 x,y,z
2 1/2+x,1/2-y,-z
3 -x,1/2+y,1/2-z
4 1/2-x,-y,1/2+z
5 -x,-y,-z
6 1/2-x,1/2+y,z
7 x,1/2-y,1/2+z
8 1/2+x,y,1/2-z
_cell_length_a                   11.8059
_cell_length_b                   7.3249
_cell_length_c                   20.5763
_cell_angle_alpha                90
_cell_angle_beta                 90
_cell_angle_gamma                90
_cell_volume                     1779.38
loop_
_atom_site_label
_atom_site_type_symbol
_atom_site_fract_x
_atom_site_fract_y
_atom_site_fract_z
C1 C 0.00356702 0.263565 0.538731
C2 C -0.0226465 0.221303 0.469982
C3 C 0.0399595 0.260367 0.417696
C4 C 0.192331 0.412875 0.337724
S1 S 0.17635 0.360524 0.420082
N1 N 0.104721 0.452011 0.299963
N2 N 0.2966 0.41847 0.314356
O1 O 0.103123 0.351579 0.544856
O2 O -0.0572167 0.223042 0.583288
H1 H 0.116442 0.380001 0.590234
H2 H -0.102539 0.15073 0.462879
H3 H 0.0124674 0.215934 0.369861
H4 H 0.0287561 0.482864 0.319646
H5 H 0.114077 0.474795 0.251791
H6 H 0.313876 0.465024 0.269194
H7 H 0.361742 0.366157 0.340185
O3 O 0.618845 0.482348 0.329034
H8 H 0.694829 0.523629 0.337285
H9 H 0.624377 0.352891 0.336159
CL1 Cl 0.642175 0.0769221 0.326718

#END

data_XXIV_List2_21_Price_C280
_database_code_CSD               UNKNWN
_symmetry_cell_setting           triclinic
_symmetry_space_group_name_H-M   'P -1'
_symmetry_Int_Tables_number      2
loop_
_symmetry_equiv_pos_site_id
_symmetry_equiv_pos_as_xyz
1 x,y,z
2 -x,-y,-z
_cell_length_a                   8.4102
_cell_length_b                   7.0971
_cell_length_c                   7.8619
_cell_angle_alpha                70.7638
_cell_angle_beta                 75.6241
_cell_angle_gamma                86.2232
_cell_volume                     429.123
loop_
_atom_site_label
_atom_site_type_symbol
_atom_site_fract_x
_atom_site_fract_y
_atom_site_fract_z
C1 C 0.452029 0.756711 0.462707
C2 C 0.281914 0.823823 0.458216
C3 C 0.236905 0.991635 0.342899
C4 C 0.256364 1.37792 0.135653
S1 S 0.37527 1.16376 0.157575
N1 N 0.159039 1.41846 0.27908
N2 N 0.273899 1.50617 -0.0343089
O1 O 0.558115 0.840971 0.298573
O2 O 0.488504 0.641804 0.597656
H1 H 0.669213 0.80181 0.307335
H2 H 0.186918 0.725642 0.564309
H3 H 0.107957 1.02658 0.351852
H4 H 0.168322 1.34148 0.409479
H5 H 0.0813204 1.53443 0.263111
H6 H 0.216237 1.63858 -0.0594773
H7 H 0.322941 1.46067 -0.145009
O3 O 0.0641195 0.81717 0.891069
H8 H -0.00995255 0.807568 1.00856
H9 H 0.0903032 0.957474 0.836768
CL1 Cl 0.877539 0.744448 0.282615

#END

data_XXIV_List2_22_Price_1482
_database_code_CSD               UNKNWN
_symmetry_cell_setting           triclinic
_symmetry_space_group_name_H-M   'P -1'
_symmetry_Int_Tables_number      2
loop_
_symmetry_equiv_pos_site_id
_symmetry_equiv_pos_as_xyz
1 x,y,z
2 -x,-y,-z
_cell_length_a                   7.6609
_cell_length_b                   5.7298
_cell_length_c                   12.6652
_cell_angle_alpha                119.403
_cell_angle_beta                 91.3656
_cell_angle_gamma                62.5621
_cell_volume                     414.862
loop_
_atom_site_label
_atom_site_type_symbol
_atom_site_fract_x
_atom_site_fract_y
_atom_site_fract_z
C1 C 0.156934 0.127718 0.0820735
C2 C 0.189853 0.299541 0.0362519
C3 C 0.302925 0.142628 -0.0805564
C4 C 0.533214 -0.310059 -0.313289
S1 S 0.425329 -0.269529 -0.179325
N1 N 0.718846 -0.551829 -0.378941
N2 N 0.433958 -0.114001 -0.349614
O1 O 0.035192 0.310013 0.196695
O2 O 0.238285 -0.156194 0.0178208
H1 H 0.0332517 0.187092 0.22808
H2 H 0.12469 0.550047 0.097577
H3 H 0.335595 0.258871 -0.116815
H4 H 0.800939 -0.682821 -0.344542
H5 H 0.779598 -0.625067 -0.467054
H6 H 0.504216 -0.115572 -0.416766
H7 H 0.281046 0.0276615 -0.317218
O3 O 0.272306 0.211615 0.514097
H8 H 0.187243 0.162875 0.460409
H9 H 0.183588 0.43101 0.575557
CL1 Cl 1.00083 0.905006 0.658762

#END

data_XXIV_List2_23_Price_C1385
_database_code_CSD               UNKNWN
_symmetry_cell_setting           orthorhombic
_symmetry_space_group_name_H-M   'P n a 21'
_symmetry_Int_Tables_number      33
loop_
_symmetry_equiv_pos_site_id
_symmetry_equiv_pos_as_xyz
1 x,y,z
2 -x,-y,1/2+z
3 1/2-x,1/2+y,1/2+z
4 1/2+x,1/2-y,z
_cell_length_a                   21.2633
_cell_length_b                   9.9902
_cell_length_c                   3.9196
_cell_angle_alpha                90
_cell_angle_beta                 90
_cell_angle_gamma                90
_cell_volume                     832.62
loop_
_atom_site_label
_atom_site_type_symbol
_atom_site_fract_x
_atom_site_fract_y
_atom_site_fract_z
C1 C 0.703526 0.901004 0.940396
C2 C 0.764797 0.969727 0.898017
C3 C 0.821943 0.916764 0.940687
C4 C 0.916067 0.753403 1.14036
S1 S 0.836113 0.747193 1.04416
N1 N 0.948537 0.863789 1.20492
N2 N 0.945799 0.636836 1.15342
O1 O 0.710378 0.767028 0.945299
O2 O 0.654116 0.95867 0.96136
H1 H 0.669363 0.724734 0.953223
H2 H 0.761223 1.07482 0.830462
H3 H 0.8633 0.976434 0.883885
H4 H 0.926968 0.951546 1.2543
H5 H 0.996031 0.862836 1.21355
H6 H 0.989419 0.628185 1.25304
H7 H 0.925312 0.552364 1.0656
O3 O 0.438308 0.125592 0.927922
H8 H 0.412054 0.151129 0.738808
H9 H 0.429624 0.195938 1.08891
CL1 Cl 0.592355 0.654206 0.927059

#END

data_XXIV_List2_24_Price_C770
_database_code_CSD               UNKNWN
_symmetry_cell_setting           triclinic
_symmetry_space_group_name_H-M   'P -1'
_symmetry_Int_Tables_number      2
loop_
_symmetry_equiv_pos_site_id
_symmetry_equiv_pos_as_xyz
1 x,y,z
2 -x,-y,-z
_cell_length_a                   8.5589
_cell_length_b                   7.1933
_cell_length_c                   7.0691
_cell_angle_alpha                101.649
_cell_angle_beta                 85.1228
_cell_angle_gamma                85.0058
_cell_volume                     422.284
loop_
_atom_site_label
_atom_site_type_symbol
_atom_site_fract_x
_atom_site_fract_y
_atom_site_fract_z
C1 C 0.446274 0.402017 0.192076
C2 C 0.296722 0.506463 0.162079
C3 C 0.248543 0.691413 0.230039
C4 C 0.21922 1.05717 0.428259
S1 S 0.34771 0.848204 0.393809
N1 N 0.206515 1.16798 0.604119
N2 N 0.14443 1.11082 0.288601
O1 O 0.542263 0.521489 0.282848
O2 O 0.478772 0.232767 0.136817
H1 H 0.645136 0.455238 0.286364
H2 H 0.221164 0.419744 0.0738829
H3 H 0.134583 0.75144 0.200399
H4 H 0.229175 1.11154 0.71998
H5 H 0.162541 1.30693 0.630156
H6 H 0.0614145 1.2246 0.316916
H7 H 0.180165 1.05218 0.147649
O3 O 0.243215 0.973563 0.899787
H8 H 0.352512 0.92594 0.893939
H9 H 0.197212 0.859287 0.847422
CL1 Cl 0.856214 0.392456 0.275647

#END

data_XXIV_List2_25_Price_C70
_database_code_CSD               UNKNWN
_symmetry_cell_setting           orthorhombic
_symmetry_space_group_name_H-M   'P b c a'
_symmetry_Int_Tables_number      61
loop_
_symmetry_equiv_pos_site_id
_symmetry_equiv_pos_as_xyz
1 x,y,z
2 1/2+x,1/2-y,-z
3 -x,1/2+y,1/2-z
4 1/2-x,-y,1/2+z
5 -x,-y,-z
6 1/2-x,1/2+y,z
7 x,1/2-y,1/2+z
8 1/2+x,y,1/2-z
_cell_length_a                   7.0098
_cell_length_b                   13.2548
_cell_length_c                   18.6984
_cell_angle_alpha                90
_cell_angle_beta                 90
_cell_angle_gamma                90
_cell_volume                     1737.33
loop_
_atom_site_label
_atom_site_type_symbol
_atom_site_fract_x
_atom_site_fract_y
_atom_site_fract_z
C1 C 0.727359 0.020021 0.424074
C2 C 0.774723 0.0874247 0.484596
C3 C 0.790194 0.0617674 0.553428
C4 C 0.797323 -0.0391894 0.677914
S1 S 0.763972 -0.0626286 0.586721
N1 N 0.739045 0.044361 0.710022
N2 N 0.880319 -0.111281 0.715656
O1 O 0.68714 -0.0742049 0.44657
O2 O 0.727978 0.0461944 0.362564
H1 H 0.656294 -0.116397 0.405831
H2 H 0.80261 0.165109 0.469538
H3 H 0.835054 0.1174 0.592577
H4 H 0.648688 0.0922993 0.685296
H5 H 0.774766 0.0602598 0.761188
H6 H 0.876935 -0.112237 0.769705
H7 H 0.943777 -0.17002 0.69076
O3 O 0.98052 0.252167 0.173231
H8 H 0.952211 0.278743 0.21989
H9 H 1.11332 0.268243 0.167217
CL1 Cl 0.400045 0.189442 0.669421

#END

data_XXIV_List2_26_Price_C585
_database_code_CSD               UNKNWN
_symmetry_cell_setting           triclinic
_symmetry_space_group_name_H-M   'P -1'
_symmetry_Int_Tables_number      2
loop_
_symmetry_equiv_pos_site_id
_symmetry_equiv_pos_as_xyz
1 x,y,z
2 -x,-y,-z
_cell_length_a                   7.6503
_cell_length_b                   10.7621
_cell_length_c                   6.7342
_cell_angle_alpha                84.0957
_cell_angle_beta                 54.0574
_cell_angle_gamma                75.0712
_cell_volume                     432.904
loop_
_atom_site_label
_atom_site_type_symbol
_atom_site_fract_x
_atom_site_fract_y
_atom_site_fract_z
C1 C 0.266451 0.0694577 0.90068
C2 C 0.282502 -0.0668759 0.964084
C3 C 0.291034 -0.164271 0.848298
C4 C 0.307431 -0.309062 0.528452
S1 S 0.301593 -0.151229 0.577419
N1 N 0.188459 -0.380163 0.707314
N2 N 0.429167 -0.352476 0.295863
O1 O 0.234869 0.0904759 0.721822
O2 O 0.279508 0.150719 0.997877
H1 H 0.201532 0.182181 0.702263
H2 H 0.288913 -0.086897 1.12126
H3 H 0.312553 -0.26164 0.906387
H4 H 0.0835801 -0.344162 0.883535
H5 H 0.19914 -0.472414 0.674636
H6 H 0.404774 -0.426947 0.24231
H7 H 0.543241 -0.306558 0.163117
O3 O 0.704519 0.543319 0.787608
H8 H 0.835779 0.488298 0.766949
H9 H 0.765116 0.595903 0.649006
CL1 Cl 0.895795 0.649674 0.298756

#END

data_XXIV_List2_27_Price_369
_database_code_CSD               UNKNWN
_symmetry_cell_setting           orthorhombic
_symmetry_space_group_name_H-M   'P b c a'
_symmetry_Int_Tables_number      61
loop_
_symmetry_equiv_pos_site_id
_symmetry_equiv_pos_as_xyz
1 x,y,z
2 1/2+x,1/2-y,-z
3 -x,1/2+y,1/2-z
4 1/2-x,-y,1/2+z
5 -x,-y,-z
6 1/2-x,1/2+y,z
7 x,1/2-y,1/2+z
8 1/2+x,y,1/2-z
_cell_length_a                   11.2785
_cell_length_b                   22.1797
_cell_length_c                   6.9753
_cell_angle_alpha                90
_cell_angle_beta                 90
_cell_angle_gamma                90
_cell_volume                     1744.9
loop_
_atom_site_label
_atom_site_type_symbol
_atom_site_fract_x
_atom_site_fract_y
_atom_site_fract_z
C1 C 0.490281 0.475825 0.770574
C2 C 0.589297 0.517475 0.732921
C3 C 0.566413 0.574999 0.689717
C4 C 0.452347 0.679758 0.641591
S1 S 0.419998 0.602675 0.669332
N1 N 0.375433 0.711891 0.541455
N2 N 0.545967 0.706043 0.720427
O1 O 0.525116 0.421225 0.821501
O2 O 0.387386 0.491859 0.754875
H1 H 0.456929 0.395088 0.837554
H2 H 0.679882 0.501149 0.738388
H3 H 0.636989 0.606205 0.653263
H4 H 0.306681 0.691215 0.475725
H5 H 0.371992 0.757351 0.550624
H6 H 0.566193 0.749658 0.693627
H7 H 0.589908 0.685846 0.82886
O3 O 0.306884 0.833448 0.548396
H8 H 0.245838 0.83569 0.644453
H9 H 0.353151 0.868911 0.575003
CL1 Cl 0.637569 0.665658 0.128137

#END

data_XXIV_List2_28_Price_C44
_database_code_CSD               UNKNWN
_symmetry_cell_setting           monoclinic
_symmetry_space_group_name_H-M   'I a'
_symmetry_Int_Tables_number      9
loop_
_symmetry_equiv_pos_site_id
_symmetry_equiv_pos_as_xyz
1 x,y,z
2 1/2+x,1/2+y,1/2+z
3 1/2+x,-y,z
4 x,1/2-y,1/2+z
_cell_length_a                   7.6193
_cell_length_b                   13.4147
_cell_length_c                   8.5068
_cell_angle_alpha                90
_cell_angle_beta                 84.3277
_cell_angle_gamma                90
_cell_volume                     865.228
loop_
_atom_site_label
_atom_site_type_symbol
_atom_site_fract_x
_atom_site_fract_y
_atom_site_fract_z
C1 C 0.935065 0.437654 0.856948
C2 C 0.950716 0.362128 0.981726
C3 C 1.02441 0.374167 1.11657
C4 C 1.18105 0.452936 1.36
S1 S 1.10766 0.48874 1.18045
N1 N 1.21461 0.359772 1.4003
N2 N 1.20716 0.525857 1.46
O1 O 0.97397 0.529706 0.906579
O2 O 0.892351 0.418515 0.72819
H1 H 0.947727 0.578959 0.828905
H2 H 0.900687 0.288955 0.954956
H3 H 1.02254 0.312953 1.2
H4 H 1.23795 0.306621 1.31694
H5 H 1.25603 0.344246 1.50693
H6 H 1.26576 0.514076 1.55982
H7 H 1.17067 0.596499 1.43795
O3 O 0.625833 0.280732 0.418825
H8 H 0.549113 0.27014 0.514108
H9 H 0.561813 0.249633 0.340086
CL1 Cl 0.88245 0.679187 0.710275

#END

data_XXIV_List2_29_Price_C1143
_database_code_CSD               UNKNWN
_symmetry_cell_setting           monoclinic
_symmetry_space_group_name_H-M   'P 21/c'
_symmetry_Int_Tables_number      14
loop_
_symmetry_equiv_pos_site_id
_symmetry_equiv_pos_as_xyz
1 x,y,z
2 -x,1/2+y,1/2-z
3 -x,-y,-z
4 x,1/2-y,1/2+z
_cell_length_a                   8.3774
_cell_length_b                   7.4439
_cell_length_c                   13.2035
_cell_angle_alpha                90
_cell_angle_beta                 86.4176
_cell_angle_gamma                90
_cell_volume                     821.768
loop_
_atom_site_label
_atom_site_type_symbol
_atom_site_fract_x
_atom_site_fract_y
_atom_site_fract_z
C1 C 0.46848 0.157158 0.65855
C2 C 0.308668 0.0757534 0.679898
C3 C 0.262964 -0.0891725 0.65442
C4 C 0.255883 -0.423319 0.569569
S1 S 0.387472 -0.245073 0.58592
N1 N 0.280352 -0.511093 0.482747
N2 N 0.145773 -0.477085 0.639014
O1 O 0.579652 0.0318779 0.632248
O2 O 0.494161 0.315676 0.662459
H1 H 0.684235 0.0881697 0.62762
H2 H 0.220681 0.164369 0.717376
H3 H 0.139144 -0.130227 0.668575
H4 H 0.336477 -0.449361 0.422381
H5 H 0.224671 -0.628464 0.469259
H6 H 0.0701995 -0.579466 0.626376
H7 H 0.142044 -0.425935 0.709945
O3 O 0.0889578 0.20431 0.447194
H8 H 0.0179736 0.182982 0.506073
H9 H 0.109261 0.0846139 0.422121
CL1 Cl 0.886887 0.166594 0.634716

#END

data_XXIV_List2_30_Price_C850
_database_code_CSD               UNKNWN
_symmetry_cell_setting           orthorhombic
_symmetry_space_group_name_H-M   'P b c a'
_symmetry_Int_Tables_number      61
loop_
_symmetry_equiv_pos_site_id
_symmetry_equiv_pos_as_xyz
1 x,y,z
2 1/2+x,1/2-y,-z
3 -x,1/2+y,1/2-z
4 1/2-x,-y,1/2+z
5 -x,-y,-z
6 1/2-x,1/2+y,z
7 x,1/2-y,1/2+z
8 1/2+x,y,1/2-z
_cell_length_a                   6.8967
_cell_length_b                   11.207
_cell_length_c                   21.6251
_cell_angle_alpha                90
_cell_angle_beta                 90
_cell_angle_gamma                90
_cell_volume                     1671.43
loop_
_atom_site_label
_atom_site_type_symbol
_atom_site_fract_x
_atom_site_fract_y
_atom_site_fract_z
C1 C 0.705047 0.355042 0.462427
C2 C 0.692247 0.408562 0.524841
C3 C 0.666768 0.351338 0.57841
C4 C 0.640207 0.18188 0.66653
S1 S 0.645535 0.194604 0.585966
N1 N 0.537365 0.0930792 0.689787
N2 N 0.734229 0.256625 0.70343
O1 O 0.68212 0.235553 0.464136
O2 O 0.728377 0.411886 0.415918
H1 H 0.675267 0.206552 0.421935
H2 H 0.697056 0.505356 0.525374
H3 H 0.649093 0.401206 0.621082
H4 H 0.456286 0.0408548 0.661804
H5 H 0.549945 0.0678805 0.734508
H6 H 0.711546 0.257261 0.749635
H7 H 0.848043 0.304111 0.687418
O3 O 0.555606 0.0249404 0.809946
H8 H 0.595115 0.0840843 0.839594
H9 H 0.639562 -0.0412561 0.819076
CL1 Cl 0.648668 0.335931 0.841063

#END

data_XXIV_List2_31_Price_144
_database_code_CSD               UNKNWN
_symmetry_cell_setting           monoclinic
_symmetry_space_group_name_H-M   'P 21/c'
_symmetry_Int_Tables_number      14
loop_
_symmetry_equiv_pos_site_id
_symmetry_equiv_pos_as_xyz
1 x,y,z
2 -x,1/2+y,1/2-z
3 -x,-y,-z
4 x,1/2-y,1/2+z
_cell_length_a                   5.7099
_cell_length_b                   14.1353
_cell_length_c                   10.7339
_cell_angle_alpha                90
_cell_angle_beta                 81.0027
_cell_angle_gamma                90
_cell_volume                     855.686
loop_
_atom_site_label
_atom_site_type_symbol
_atom_site_fract_x
_atom_site_fract_y
_atom_site_fract_z
C1 C 0.0753151 0.385925 0.823566
C2 C -0.161673 0.402528 0.89622
C3 C -0.197407 0.386324 1.02038
C4 C -0.135753 0.335097 1.25097
S1 S 0.0375877 0.353407 1.10136
N1 N -0.340323 0.289153 1.26597
N2 N -0.0469346 0.364414 1.35065
O1 O 0.0817015 0.390932 0.700108
O2 O 0.24531 0.36842 0.875792
H1 H 0.239151 0.374821 0.657555
H2 H -0.30606 0.425437 0.848707
H3 H -0.368909 0.397894 1.07783
H4 H -0.387852 0.251825 1.19372
H5 H -0.440093 0.28014 1.35167
H6 H -0.128119 0.352676 1.43996
H7 H 0.0945285 0.40832 1.33914
O3 O 0.357024 0.0357763 0.853462
H8 H 0.418404 0.0678814 0.92049
H9 H 0.372732 -0.0296962 0.875148
CL1 Cl 0.493188 0.845443 0.938643

#END

data_XXIV_List2_32_Price_C43
_database_code_CSD               UNKNWN
_symmetry_cell_setting           orthorhombic
_symmetry_space_group_name_H-M   'P b c a'
_symmetry_Int_Tables_number      61
loop_
_symmetry_equiv_pos_site_id
_symmetry_equiv_pos_as_xyz
1 x,y,z
2 1/2+x,1/2-y,-z
3 -x,1/2+y,1/2-z
4 1/2-x,-y,1/2+z
5 -x,-y,-z
6 1/2-x,1/2+y,z
7 x,1/2-y,1/2+z
8 1/2+x,y,1/2-z
_cell_length_a                   21.5035
_cell_length_b                   6.8013
_cell_length_c                   11.2768
_cell_angle_alpha                90
_cell_angle_beta                 90
_cell_angle_gamma                90
_cell_volume                     1649.25
loop_
_atom_site_label
_atom_site_type_symbol
_atom_site_fract_x
_atom_site_fract_y
_atom_site_fract_z
C1 C 0.964664 0.692354 0.0957114
C2 C 1.02122 0.773642 0.152539
C3 C 1.07359 0.830909 0.0989997
C4 C 1.16534 0.855124 -0.0620655
S1 S 1.08439 0.837388 -0.0566075
N1 N 1.20156 0.7756 0.0202174
N2 N 1.1896 0.951155 -0.152836
O1 O 0.964598 0.721834 -0.0224996
O2 O 0.923627 0.612504 0.149624
H1 H 0.923695 0.688327 -0.0526001
H2 H 1.01849 0.784983 0.248418
H3 H 1.11222 0.888915 0.150298
H4 H 1.18589 0.661604 0.0692733
H5 H 1.24806 0.79827 0.0202366
H6 H 1.23567 0.948701 -0.170651
H7 H 1.16203 1.02807 -0.208629
O3 O 0.809094 0.54732 0.217477
H8 H 0.843477 0.565333 0.164032
H9 H 0.818521 0.637604 0.280601
CL1 Cl 0.343952 0.650908 0.601799

#END

data_XXIV_List2_33_Price_209
_database_code_CSD               UNKNWN
_symmetry_cell_setting           triclinic
_symmetry_space_group_name_H-M   'P -1'
_symmetry_Int_Tables_number      2
loop_
_symmetry_equiv_pos_site_id
_symmetry_equiv_pos_as_xyz
1 x,y,z
2 -x,-y,-z
_cell_length_a                   8.9323
_cell_length_b                   7.7002
_cell_length_c                   7.3723
_cell_angle_alpha                67.8054
_cell_angle_beta                 89.2036
_cell_angle_gamma                66.4597
_cell_volume                     424.787
loop_
_atom_site_label
_atom_site_type_symbol
_atom_site_fract_x
_atom_site_fract_y
_atom_site_fract_z
C1 C 0.52095 0.690078 0.605806
C2 C 0.699921 0.626386 0.605931
C3 C 0.753924 0.715339 0.44198
C4 C 0.757127 0.922492 0.0575126
S1 S 0.616609 0.922348 0.227665
N1 N 0.859502 0.751422 0.0403094
N2 N 0.74801 1.1052 -0.0637442
O1 O 0.485698 0.570356 0.766533
O2 O 0.419055 0.837686 0.467392
H1 H 0.366773 0.619101 0.759231
H2 H 0.786914 0.507008 0.7386
H3 H 0.884862 0.673169 0.437217
H4 H 0.848356 0.617622 0.111943
H5 H 0.945301 0.750239 -0.0507492
H6 H 0.804353 1.12522 -0.185143
H7 H 0.68918 1.22994 -0.0315331
O3 O 0.946983 0.140939 0.653128
H8 H 1.02532 0.00154727 0.679881
H9 H 0.903949 0.196313 0.514523
CL1 Cl 0.84316 0.318852 0.210273

#END

data_XXIV_List2_34_Price_C615
_database_code_CSD               UNKNWN
_symmetry_cell_setting           orthorhombic
_symmetry_space_group_name_H-M   'P b c a'
_symmetry_Int_Tables_number      61
loop_
_symmetry_equiv_pos_site_id
_symmetry_equiv_pos_as_xyz
1 x,y,z
2 1/2+x,1/2-y,-z
3 -x,1/2+y,1/2-z
4 1/2-x,-y,1/2+z
5 -x,-y,-z
6 1/2-x,1/2+y,z
7 x,1/2-y,1/2+z
8 1/2+x,y,1/2-z
_cell_length_a                   10.0854
_cell_length_b                   8.0481
_cell_length_c                   21.1964
_cell_angle_alpha                90
_cell_angle_beta                 90
_cell_angle_gamma                90
_cell_volume                     1720.48
loop_
_atom_site_label
_atom_site_type_symbol
_atom_site_fract_x
_atom_site_fract_y
_atom_site_fract_z
C1 C 0.64932 0.084182 0.199066
C2 C 0.588182 0.166972 0.254273
C3 C 0.636652 0.170966 0.312873
C4 C 0.785996 0.116962 0.416456
S1 S 0.795872 0.0971187 0.334294
N1 N 0.677257 0.0846164 0.44901
N2 N 0.897546 0.157307 0.44549
O1 O 0.780281 0.0600225 0.207757
O2 O 0.588546 0.0414419 0.153128
H1 H 0.81654 0.00296801 0.171336
H2 H 0.49244 0.223873 0.245335
H3 H 0.583085 0.235424 0.350006
H4 H 0.596426 0.0373554 0.427384
H5 H 0.67285 0.0984419 0.49638
H6 H 0.904195 0.164705 0.493002
H7 H 0.97394 0.2047 0.420449
O3 O 0.414417 0.204649 0.931246
H8 H 0.378506 0.310559 0.918992
H9 H 0.367918 0.128907 0.903996
CL1 Cl 0.111073 0.433663 0.402507

#END

data_XXIV_List2_35_Price_C38
_database_code_CSD               UNKNWN
_symmetry_cell_setting           monoclinic
_symmetry_space_group_name_H-M   'P 21/n'
_symmetry_Int_Tables_number      14
loop_
_symmetry_equiv_pos_site_id
_symmetry_equiv_pos_as_xyz
1 x,y,z
2 1/2-x,1/2+y,1/2-z
3 -x,-y,-z
4 1/2+x,1/2-y,1/2+z
_cell_length_a                   6.4678
_cell_length_b                   21.2746
_cell_length_c                   6.6612
_cell_angle_alpha                90
_cell_angle_beta                 77.2229
_cell_angle_gamma                90
_cell_volume                     893.884
loop_
_atom_site_label
_atom_site_type_symbol
_atom_site_fract_x
_atom_site_fract_y
_atom_site_fract_z
C1 C 0.441015 0.211534 0.400733
C2 C 0.507917 0.277175 0.423689
C3 C 0.40106 0.329426 0.400695
C4 C 0.119763 0.41069 0.304919
S1 S 0.139716 0.330947 0.359305
N1 N 0.278215 0.443433 0.192858
N2 N -0.0664819 0.437667 0.375914
O1 O 0.238853 0.208514 0.379419
O2 O 0.554031 0.166744 0.401188
H1 H 0.202641 0.165251 0.356973
H2 H 0.663504 0.281828 0.45827
H3 H 0.467532 0.375376 0.419539
H4 H 0.400153 0.421297 0.09829
H5 H 0.270176 0.490683 0.179553
H6 H -0.106086 0.479065 0.319885
H7 H -0.169644 0.419039 0.497714
O3 O 0.702955 0.053293 0.232971
H8 H 0.619163 0.0883245 0.296039
H9 H 0.841973 0.0634736 0.252705
CL1 Cl 0.867175 0.910776 0.697256

#END

data_XXIV_List2_36_Price_C552
_database_code_CSD               UNKNWN
_symmetry_cell_setting           orthorhombic
_symmetry_space_group_name_H-M   'P b c a'
_symmetry_Int_Tables_number      61
loop_
_symmetry_equiv_pos_site_id
_symmetry_equiv_pos_as_xyz
1 x,y,z
2 1/2+x,1/2-y,-z
3 -x,1/2+y,1/2-z
4 1/2-x,-y,1/2+z
5 -x,-y,-z
6 1/2-x,1/2+y,z
7 x,1/2-y,1/2+z
8 1/2+x,y,1/2-z
_cell_length_a                   7.3208
_cell_length_b                   19.759
_cell_length_c                   12.5098
_cell_angle_alpha                90
_cell_angle_beta                 90
_cell_angle_gamma                90
_cell_volume                     1809.56
loop_
_atom_site_label
_atom_site_type_symbol
_atom_site_fract_x
_atom_site_fract_y
_atom_site_fract_z
C1 C 0.618068 0.783012 0.0222826
C2 C 0.618365 0.709902 0.0489841
C3 C 0.581104 0.658637 -0.0171079
C4 C 0.440377 0.589224 -0.182282
S1 S 0.538123 0.668114 -0.155487
N1 N 0.367429 0.549947 -0.10789
N2 N 0.438098 0.569913 -0.283618
O1 O 0.635402 0.793173 -0.0836415
O2 O 0.606037 0.827148 0.0879219
H1 H 0.645396 0.841313 -0.0975711
H2 H 0.646994 0.698665 0.13226
H3 H 0.591462 0.606799 0.0111415
H4 H 0.341001 0.568163 -0.0341419
H5 H 0.314394 0.504113 -0.125947
H6 H 0.379543 0.526107 -0.30727
H7 H 0.508785 0.59601 -0.339393
O3 O 0.788588 0.929838 0.651914
H8 H 0.918465 0.928187 0.640797
H9 H 0.776285 0.920276 0.726929
CL1 Cl 0.192434 0.928586 0.622064

#END

data_XXIV_List2_37_Price_C1091
_database_code_CSD               UNKNWN
_symmetry_cell_setting           monoclinic
_symmetry_space_group_name_H-M   'P 21/n'
_symmetry_Int_Tables_number      14
loop_
_symmetry_equiv_pos_site_id
_symmetry_equiv_pos_as_xyz
1 x,y,z
2 1/2-x,1/2+y,1/2-z
3 -x,-y,-z
4 1/2+x,1/2-y,1/2+z
_cell_length_a                   5.1884
_cell_length_b                   20.7222
_cell_length_c                   8.2803
_cell_angle_alpha                90
_cell_angle_beta                 81.8677
_cell_angle_gamma                90
_cell_volume                     881.305
loop_
_atom_site_label
_atom_site_type_symbol
_atom_site_fract_x
_atom_site_fract_y
_atom_site_fract_z
C1 C 0.908832 0.309982 0.0319741
C2 C 0.718305 0.256884 0.0294474
C3 C 0.736507 0.197286 0.0881641
C4 C 0.919729 0.0881469 0.202397
S1 S 0.99034 0.17051 0.194094
N1 N 0.801327 0.0583856 0.091677
N2 N 0.998894 0.0547308 0.322546
O1 O 1.08077 0.297195 0.135367
O2 O 0.909511 0.357946 -0.049505
H1 H 1.19096 0.334417 0.144394
H2 H 0.550337 0.268899 -0.0293084
H3 H 0.581665 0.162572 0.0814934
H4 H 0.794741 0.0785962 -0.0186264
H5 H 0.746386 0.0116529 0.10542
H6 H 1.02023 0.00626657 0.317013
H7 H 1.04184 0.0772841 0.423583
O3 O 0.663254 0.93312 0.140143
H8 H 0.501095 0.925209 0.209096
H9 H 0.788377 0.912782 0.198864
CL1 Cl 0.627977 0.596691 0.795013

#END

data_XXIV_List2_38_Price_349
_database_code_CSD               UNKNWN
_symmetry_cell_setting           monoclinic
_symmetry_space_group_name_H-M   'P 21/c'
_symmetry_Int_Tables_number      14
loop_
_symmetry_equiv_pos_site_id
_symmetry_equiv_pos_as_xyz
1 x,y,z
2 -x,1/2+y,1/2-z
3 -x,-y,-z
4 x,1/2-y,1/2+z
_cell_length_a                   10.828
_cell_length_b                   5.7808
_cell_length_c                   13.9717
_cell_angle_alpha                90
_cell_angle_beta                 104.642
_cell_angle_gamma                90
_cell_volume                     846.149
loop_
_atom_site_label
_atom_site_type_symbol
_atom_site_fract_x
_atom_site_fract_y
_atom_site_fract_z
C1 C 0.0928771 0.166979 0.672459
C2 C 0.0398937 -0.0687623 0.658631
C3 C -0.0774701 -0.101693 0.600808
C4 C -0.309248 -0.0297824 0.482958
S1 S -0.17151 0.130419 0.539399
N1 N -0.347226 -0.214539 0.52416
N2 N -0.377595 0.0464251 0.396677
O1 O 0.209076 0.17657 0.731824
O2 O 0.0329441 0.332598 0.630733
H1 H 0.245217 0.329738 0.731082
H2 H 0.0975906 -0.214409 0.692794
H3 H -0.117016 -0.273916 0.584864
H4 H -0.318078 -0.238449 0.598031
H5 H -0.421261 -0.312747 0.487123
H6 H -0.465017 -0.0172347 0.363895
H7 H -0.340927 0.165977 0.358784
O3 O 0.528238 0.444376 0.618591
H8 H 0.476761 0.495327 0.661463
H9 H 0.588981 0.343423 0.660812
CL1 Cl 0.651044 0.436557 0.249239

#END

data_XXIV_List2_39_Price_C4
_database_code_CSD               UNKNWN
_symmetry_cell_setting           monoclinic
_symmetry_space_group_name_H-M   'P 21/c'
_symmetry_Int_Tables_number      14
loop_
_symmetry_equiv_pos_site_id
_symmetry_equiv_pos_as_xyz
1 x,y,z
2 -x,1/2+y,1/2-z
3 -x,-y,-z
4 x,1/2-y,1/2+z
_cell_length_a                   12.5289
_cell_length_b                   6.9355
_cell_length_c                   11.0212
_cell_angle_alpha                90
_cell_angle_beta                 119.813
_cell_angle_gamma                90
_cell_volume                     830.935
loop_
_atom_site_label
_atom_site_type_symbol
_atom_site_fract_x
_atom_site_fract_y
_atom_site_fract_z
C1 C 0.07403 0.708353 0.407019
C2 C -0.0511125 0.69898 0.388835
C3 C -0.15664 0.669449 0.269915
C4 C -0.328787 0.64156 -0.00317271
S1 S -0.16899 0.637605 0.104091
N1 N -0.40218 0.741662 0.0281045
N2 N -0.374226 0.544056 -0.121598
O1 O 0.0727041 0.677849 0.285452
O2 O 0.165447 0.73614 0.517379
H1 H 0.156763 0.677154 0.303502
H2 H -0.053836 0.70906 0.485533
H3 H -0.242305 0.654422 0.27132
H4 H -0.367655 0.85337 0.0955876
H5 H -0.494306 0.742901 -0.0370219
H6 H -0.463358 0.55459 -0.197251
H7 H -0.320085 0.453618 -0.139134
O3 O 0.38273 0.557462 0.677055
H8 H 0.353954 0.596178 0.582002
H9 H 0.335569 0.635964 0.705194
CL1 Cl 0.682886 0.160691 0.152363

#END

data_XXIV_List2_40_Price_C329
_database_code_CSD               UNKNWN
_symmetry_cell_setting           monoclinic
_symmetry_space_group_name_H-M   'P c'
_symmetry_Int_Tables_number      7
loop_
_symmetry_equiv_pos_site_id
_symmetry_equiv_pos_as_xyz
1 x,y,z
2 x,-y,1/2+z
_cell_length_a                   5.0829
_cell_length_b                   10.7292
_cell_length_c                   8.0603
_cell_angle_alpha                90
_cell_angle_beta                 87.0332
_cell_angle_gamma                90
_cell_volume                     438.983
loop_
_atom_site_label
_atom_site_type_symbol
_atom_site_fract_x
_atom_site_fract_y
_atom_site_fract_z
C1 C 0.875154 0.436645 0.049732
C2 C 0.806087 0.569543 0.0753467
C3 C 0.942773 0.668719 0.0195757
C4 C 1.32586 0.818271 -0.110192
S1 S 1.23694 0.661404 -0.107318
N1 N 1.25286 0.89888 0.00813639
N2 N 1.48212 0.855385 -0.237333
O1 O 1.09105 0.423348 -0.0528111
O2 O 0.75253 0.351946 0.113179
H1 H 1.13809 0.336127 -0.0642547
H2 H 0.624222 0.584964 0.149052
H3 H 0.864924 0.761847 0.0414644
H4 H 1.19341 0.86949 0.123007
H5 H 1.28094 0.991493 -0.00781429
H6 H 1.58849 0.934787 -0.232939
H7 H 1.50005 0.804211 -0.342536
O3 O 0.740122 0.0817602 0.76924
H8 H 0.88467 0.107439 0.833661
H9 H 0.599734 0.13576 0.809201
CL1 Cl 0.23845 0.181204 0.893776

#END

data_XXIV_List2_41_Price_C718
_database_code_CSD               UNKNWN
_symmetry_cell_setting           monoclinic
_symmetry_space_group_name_H-M   'P 21/c'
_symmetry_Int_Tables_number      14
loop_
_symmetry_equiv_pos_site_id
_symmetry_equiv_pos_as_xyz
1 x,y,z
2 -x,1/2+y,1/2-z
3 -x,-y,-z
4 x,1/2-y,1/2+z
_cell_length_a                   10.8592
_cell_length_b                   9.948
_cell_length_c                   7.9414
_cell_angle_alpha                90
_cell_angle_beta                 94.1583
_cell_angle_gamma                90
_cell_volume                     855.63
loop_
_atom_site_label
_atom_site_type_symbol
_atom_site_fract_x
_atom_site_fract_y
_atom_site_fract_z
C1 C 0.403961 0.725434 0.339222
C2 C 0.524376 0.784378 0.398306
C3 C 0.635522 0.728755 0.388672
C4 C 0.823482 0.577031 0.321115
S1 S 0.661055 0.569395 0.294903
N1 N 0.878888 0.621831 0.465329
N2 N 0.888762 0.543764 0.194062
O1 O 0.417248 0.601444 0.273643
O2 O 0.306492 0.781308 0.347294
H1 H 0.335676 0.565267 0.243519
H2 H 0.519026 0.884167 0.452546
H3 H 0.718492 0.781308 0.435431
H4 H 0.841516 0.600621 0.575265
H5 H 0.970765 0.64078 0.474524
H6 H 0.981802 0.534887 0.206766
H7 H 0.846313 0.526901 0.0784054
O3 O 0.11767 0.794004 0.0247798
H8 H 0.13849 0.716874 0.0940797
H9 H 0.174357 0.787777 -0.062463
CL1 Cl 0.180628 0.508604 0.190007

#END

data_XXIV_List2_42_Price_358
_database_code_CSD               UNKNWN
_symmetry_cell_setting           orthorhombic
_symmetry_space_group_name_H-M   'P b c a'
_symmetry_Int_Tables_number      61
loop_
_symmetry_equiv_pos_site_id
_symmetry_equiv_pos_as_xyz
1 x,y,z
2 1/2+x,1/2-y,-z
3 -x,1/2+y,1/2-z
4 1/2-x,-y,1/2+z
5 -x,-y,-z
6 1/2-x,1/2+y,z
7 x,1/2-y,1/2+z
8 1/2+x,y,1/2-z
_cell_length_a                   6.9014
_cell_length_b                   11.0896
_cell_length_c                   22.6535
_cell_angle_alpha                90
_cell_angle_beta                 90
_cell_angle_gamma                90
_cell_volume                     1733.76
loop_
_atom_site_label
_atom_site_type_symbol
_atom_site_fract_x
_atom_site_fract_y
_atom_site_fract_z
C1 C 0.822031 0.758102 0.976689
C2 C 0.822224 0.65883 1.01987
C3 C 0.838288 0.683777 1.07736
C4 C 0.862738 0.80336 1.17999
S1 S 0.855344 0.833475 1.1037
N1 N 0.962671 0.880069 1.21265
N2 N 0.772709 0.710868 1.20497
O1 O 0.825638 0.720752 0.921309
O2 O 0.819334 0.863295 0.992251
H1 H 0.826667 0.788798 0.894453
H2 H 0.817822 0.566105 1.0047
H3 H 0.850487 0.612563 1.10996
H4 H 1.03393 0.949246 1.19332
H5 H 0.949353 0.882884 1.25708
H6 H 0.790255 0.691281 1.24824
H7 H 0.662366 0.669386 1.18394
O3 O 0.54148 0.0566872 0.832484
H8 H 0.57167 0.105241 0.86642
H9 H 0.634697 -0.00758943 0.834625
CL1 Cl 0.854412 0.878742 0.832026

#END

data_XXIV_List2_43_Price_C377
_database_code_CSD               UNKNWN
_symmetry_cell_setting           orthorhombic
_symmetry_space_group_name_H-M   'P b c a'
_symmetry_Int_Tables_number      61
loop_
_symmetry_equiv_pos_site_id
_symmetry_equiv_pos_as_xyz
1 x,y,z
2 1/2+x,1/2-y,-z
3 -x,1/2+y,1/2-z
4 1/2-x,-y,1/2+z
5 -x,-y,-z
6 1/2-x,1/2+y,z
7 x,1/2-y,1/2+z
8 1/2+x,y,1/2-z
_cell_length_a                   12.0726
_cell_length_b                   14.0367
_cell_length_c                   10.5911
_cell_angle_alpha                90
_cell_angle_beta                 90
_cell_angle_gamma                90
_cell_volume                     1794.76
loop_
_atom_site_label
_atom_site_type_symbol
_atom_site_fract_x
_atom_site_fract_y
_atom_site_fract_z
C1 C 0.784542 0.300618 0.392215
C2 C 0.893135 0.286574 0.329796
C3 C 0.991719 0.314204 0.373864
C4 C 1.14561 0.413216 0.504741
S1 S 1.01349 0.364545 0.524863
N1 N 1.18809 0.437699 0.394308
N2 N 1.20115 0.430696 0.610064
O1 O 0.796166 0.315778 0.517268
O2 O 0.697685 0.299404 0.337012
H1 H 0.72786 0.341752 0.550945
H2 H 0.889174 0.253644 0.237166
H3 H 1.06632 0.298637 0.320266
H4 H 1.14288 0.432408 0.314514
H5 H 1.26254 0.470212 0.387272
H6 H 1.27703 0.461029 0.609792
H7 H 1.1716 0.408341 0.694225
O3 O 0.0944134 0.0156305 0.651745
H8 H 0.0841789 0.0588273 0.582191
H9 H 0.0295944 -0.023985 0.645797
CL1 Cl 0.380437 0.911487 0.885113

#END

data_XXIV_List2_44_Price_C665
_database_code_CSD               UNKNWN
_symmetry_cell_setting           orthorhombic
_symmetry_space_group_name_H-M   'P b c a'
_symmetry_Int_Tables_number      61
loop_
_symmetry_equiv_pos_site_id
_symmetry_equiv_pos_as_xyz
1 x,y,z
2 1/2+x,1/2-y,-z
3 -x,1/2+y,1/2-z
4 1/2-x,-y,1/2+z
5 -x,-y,-z
6 1/2-x,1/2+y,z
7 x,1/2-y,1/2+z
8 1/2+x,y,1/2-z
_cell_length_a                   21.3318
_cell_length_b                   10.9761
_cell_length_c                   7.5825
_cell_angle_alpha                90
_cell_angle_beta                 90
_cell_angle_gamma                90
_cell_volume                     1775.37
loop_
_atom_site_label
_atom_site_type_symbol
_atom_site_fract_x
_atom_site_fract_y
_atom_site_fract_z
C1 C 0.293161 0.456219 0.55805
C2 C 0.22726 0.489849 0.521339
C3 C 0.175856 0.428439 0.568606
C4 C 0.0958034 0.266989 0.707531
S1 S 0.176386 0.284506 0.674231
N1 N 0.0730106 0.154963 0.714437
N2 N 0.057087 0.360341 0.728359
O1 O 0.297048 0.352082 0.651808
O2 O 0.337401 0.516244 0.512741
H1 H 0.33989 0.341015 0.691359
H2 H 0.221612 0.574829 0.4499
H3 H 0.130141 0.460643 0.526481
H4 H 0.0997655 0.0830002 0.679286
H5 H 0.0293137 0.137203 0.759022
H6 H 0.0101838 0.348498 0.736619
H7 H 0.0735812 0.445364 0.748381
O3 O 0.0493482 0.885115 0.184969
H8 H 0.0708744 0.818933 0.242021
H9 H 0.0598035 0.871968 0.0630162
CL1 Cl 0.912184 0.35346 0.689437

#END

data_XXIV_List2_45_Price_C1349
_database_code_CSD               UNKNWN
_symmetry_cell_setting           monoclinic
_symmetry_space_group_name_H-M   'C 2/c'
_symmetry_Int_Tables_number      15
loop_
_symmetry_equiv_pos_site_id
_symmetry_equiv_pos_as_xyz
1 x,y,z
2 -x,y,1/2-z
3 1/2+x,1/2+y,z
4 1/2-x,1/2+y,1/2-z
5 -x,-y,-z
6 x,-y,1/2+z
7 1/2-x,1/2-y,-z
8 1/2+x,1/2-y,1/2+z
_cell_length_a                   13.6216
_cell_length_b                   8.5905
_cell_length_c                   18.209
_cell_angle_alpha                90
_cell_angle_beta                 58.8848
_cell_angle_gamma                90
_cell_volume                     1824.2
loop_
_atom_site_label
_atom_site_type_symbol
_atom_site_fract_x
_atom_site_fract_y
_atom_site_fract_z
C1 C 0.389351 0.646371 0.858285
C2 C 0.404621 0.768136 0.909113
C3 C 0.397948 0.747608 0.98424
C4 C 0.360293 0.618848 1.13324
S1 S 0.370117 0.565923 1.03717
N1 N 0.298406 0.523838 1.19848
N2 N 0.410166 0.742403 1.14384
O1 O 0.411061 0.503299 0.877007
O2 O 0.358693 0.673123 0.808489
H1 H 0.37973 0.423049 0.857575
H2 H 0.414431 0.885642 0.884342
H3 H 0.400418 0.847378 1.01982
H4 H 0.255423 0.433885 1.19229
H5 H 0.298208 0.530742 1.25397
H6 H 0.403974 0.762422 1.20084
H7 H 0.478341 0.791836 1.09247
O3 O 0.379909 1.13354 0.976324
H8 H 0.326557 1.17234 1.0328
H9 H 0.344049 1.15943 0.94424
CL1 Cl 0.314813 1.25835 0.845174

#END

data_XXIV_List2_46_Price_C171
_database_code_CSD               UNKNWN
_symmetry_cell_setting           orthorhombic
_symmetry_space_group_name_H-M   'P c a 21'
_symmetry_Int_Tables_number      29
loop_
_symmetry_equiv_pos_site_id
_symmetry_equiv_pos_as_xyz
1 x,y,z
2 -x,-y,1/2+z
3 1/2-x,y,1/2+z
4 1/2+x,-y,z
_cell_length_a                   21.3684
_cell_length_b                   5.116
_cell_length_c                   8.1293
_cell_angle_alpha                90
_cell_angle_beta                 90
_cell_angle_gamma                90
_cell_volume                     888.701
loop_
_atom_site_label
_atom_site_type_symbol
_atom_site_fract_x
_atom_site_fract_y
_atom_site_fract_z
C1 C 0.282403 0.66531 0.0523739
C2 C 0.215568 0.600426 0.077368
C3 C 0.166038 0.733062 0.021847
C4 C 0.091553 1.10507 -0.104748
S1 S 0.170236 1.01506 -0.103868
N1 N 0.0524388 1.05512 0.0179113
N2 N 0.0716303 1.2379 -0.234425
O1 O 0.289417 0.872045 -0.0485676
O2 O 0.32473 0.548335 0.115893
H1 H 0.333196 0.919076 -0.0580913
H2 H 0.207489 0.425411 0.149781
H3 H 0.119061 0.659888 0.0436359
H4 H 0.0686477 1.0151 0.131835
H5 H 0.00582226 1.08282 0.00554428
H6 H 0.0314638 1.34218 -0.231931
H7 H 0.095719 1.23328 -0.341338
O3 O 0.543679 0.473214 0.272315
H8 H 0.568726 0.344351 0.327939
H9 H 0.557435 0.632973 0.323199
CL1 Cl 0.410385 0.0201413 0.899276

#END

data_XXIV_List2_47_Price_C901
_database_code_CSD               UNKNWN
_symmetry_cell_setting           monoclinic
_symmetry_space_group_name_H-M   'C 2/c'
_symmetry_Int_Tables_number      15
loop_
_symmetry_equiv_pos_site_id
_symmetry_equiv_pos_as_xyz
1 x,y,z
2 -x,y,1/2-z
3 1/2+x,1/2+y,z
4 1/2-x,1/2+y,1/2-z
5 -x,-y,-z
6 x,-y,1/2+z
7 1/2-x,1/2-y,-z
8 1/2+x,1/2-y,1/2+z
_cell_length_a                   14.7283
_cell_length_b                   10.4648
_cell_length_c                   11.4719
_cell_angle_alpha                90
_cell_angle_beta                 106.896
_cell_angle_gamma                90
_cell_volume                     1691.83
loop_
_atom_site_label
_atom_site_type_symbol
_atom_site_fract_x
_atom_site_fract_y
_atom_site_fract_z
C1 C 0.382002 1.08125 0.00817248
C2 C 0.374837 0.951438 -0.0449958
C3 C 0.369238 0.841042 0.0109883
C4 C 0.363303 0.662114 0.178387
S1 S 0.363347 0.828011 0.16233
N1 N 0.397686 0.579071 0.115148
N2 N 0.328212 0.618916 0.26502
O1 O 0.371416 1.07918 0.120948
O2 O 0.396138 1.17589 -0.0431714
H1 H 0.367331 1.16566 0.149246
H2 H 0.375292 0.948852 -0.139397
H3 H 0.358251 0.752965 -0.0412265
H4 H 0.433739 0.608046 0.0574212
H5 H 0.392017 0.483803 0.125654
H6 H 0.330699 0.525475 0.287889
H7 H 0.289841 0.67681 0.303075
O3 O 0.00407256 0.130179 0.553652
H8 H 0.0407769 0.155562 0.634092
H9 H -0.042673 0.196734 0.52986
CL1 Cl 0.152435 0.809109 0.285416

#END

data_XXIV_List2_48_Price_C180
_database_code_CSD               UNKNWN
_symmetry_cell_setting           monoclinic
_symmetry_space_group_name_H-M   'P 21/c'
_symmetry_Int_Tables_number      14
loop_
_symmetry_equiv_pos_site_id
_symmetry_equiv_pos_as_xyz
1 x,y,z
2 -x,1/2+y,1/2-z
3 -x,-y,-z
4 x,1/2-y,1/2+z
_cell_length_a                   8.7599
_cell_length_b                   10.2577
_cell_length_c                   12.0984
_cell_angle_alpha                90
_cell_angle_beta                 56.1342
_cell_angle_gamma                90
_cell_volume                     902.684
loop_
_atom_site_label
_atom_site_type_symbol
_atom_site_fract_x
_atom_site_fract_y
_atom_site_fract_z
C1 C 0.990995 0.155229 0.876769
C2 C 0.946874 0.160797 0.775153
C3 C 1.04107 0.106279 0.654361
C4 C 1.32018 0.00275508 0.427046
S1 S 1.22427 -0.00546606 0.597826
N1 N 1.31418 0.110441 0.369003
N2 N 1.40885 -0.101094 0.354478
O1 O 1.11848 0.0637278 0.847604
O2 O 0.924847 0.227493 0.970729
H1 H 1.16128 0.0733983 0.905766
H2 H 0.829561 0.221703 0.80222
H3 H 0.996574 0.119659 0.587321
H4 H 1.27971 0.196307 0.418105
H5 H 1.37166 0.114562 0.269786
H6 H 1.49126 -0.0978054 0.254034
H7 H 1.40085 -0.186725 0.398686
O3 O 0.499589 0.348832 0.597615
H8 H 0.581623 0.422235 0.5603
H9 H 0.429498 0.357733 0.558884
CL1 Cl 0.683805 0.602965 0.542893

#END

data_XXIV_List2_49_Price_C1496
_database_code_CSD               UNKNWN
_symmetry_cell_setting           monoclinic
_symmetry_space_group_name_H-M   'P 2/c'
_symmetry_Int_Tables_number      13
loop_
_symmetry_equiv_pos_site_id
_symmetry_equiv_pos_as_xyz
1 x,y,z
2 -x,y,1/2-z
3 -x,-y,-z
4 x,-y,1/2+z
_cell_length_a                   7.9926
_cell_length_b                   10.4994
_cell_length_c                   11.4268
_cell_angle_alpha                90
_cell_angle_beta                 64.9645
_cell_angle_gamma                90
_cell_volume                     868.815
loop_
_atom_site_label
_atom_site_type_symbol
_atom_site_fract_x
_atom_site_fract_y
_atom_site_fract_z
C1 C 0.259293 0.0790276 0.369018
C2 C 0.270214 -0.0502214 0.417165
C3 C 0.268185 -0.160845 0.360032
C4 C 0.256419 -0.340417 0.196288
S1 S 0.267149 -0.174863 0.205908
N1 N 0.18182 -0.417891 0.29665
N2 N 0.320927 -0.390099 0.0786375
O1 O 0.281163 0.0759176 0.245495
O2 O 0.235343 0.174143 0.432468
H1 H 0.278424 0.161525 0.214607
H2 H 0.277824 -0.0520776 0.509752
H3 H 0.286738 -0.249117 0.402542
H4 H 0.11411 -0.383962 0.387244
H5 H 0.188621 -0.513569 0.285938
H6 H 0.305092 -0.483312 0.0637883
H7 H 0.406525 -0.339184 0.00148721
O3 O 0.00747115 0.361028 0.446023
H8 H -0.0637486 0.333954 0.40058
H9 H 0.10319 0.297745 0.42219
CL1 Cl 0.712398 0.310164 0.359212

#END

data_XXIV_List2_50_Price_C536
_database_code_CSD               UNKNWN
_symmetry_cell_setting           monoclinic
_symmetry_space_group_name_H-M   'C 2/c'
_symmetry_Int_Tables_number      15
loop_
_symmetry_equiv_pos_site_id
_symmetry_equiv_pos_as_xyz
1 x,y,z
2 -x,y,1/2-z
3 1/2+x,1/2+y,z
4 1/2-x,1/2+y,1/2-z
5 -x,-y,-z
6 x,-y,1/2+z
7 1/2-x,1/2-y,-z
8 1/2+x,1/2-y,1/2+z
_cell_length_a                   11.8799
_cell_length_b                   8.6706
_cell_length_c                   16.8847
_cell_angle_alpha                90
_cell_angle_beta                 79.3433
_cell_angle_gamma                90
_cell_volume                     1709.23
loop_
_atom_site_label
_atom_site_type_symbol
_atom_site_fract_x
_atom_site_fract_y
_atom_site_fract_z
C1 C 0.146761 1.12048 0.767178
C2 C 0.109073 1.07093 0.852001
C3 C 0.079382 0.928318 0.877554
C4 C -0.00567585 0.639013 0.871618
S1 S 0.0913647 0.764476 0.814222
N1 N -0.095296 0.683976 0.925285
N2 N 0.0119306 0.490595 0.854917
O1 O 0.193001 1.00251 0.720448
O2 O 0.13607 1.24986 0.744329
H1 H 0.201678 1.02545 0.663504
H2 H 0.10217 1.16303 0.896202
H3 H 0.0520531 0.904584 0.941439
H4 H -0.121756 0.794825 0.927151
H5 H -0.145857 0.607773 0.960695
H6 H -0.0414016 0.408047 0.88251
H7 H 0.0886287 0.454727 0.824201
O3 O 0.398103 1.21519 0.46321
H8 H 0.342021 1.15722 0.499722
H9 H 0.355658 1.30397 0.451323
CL1 Cl 0.230493 1.00251 0.557679

#END

data_XXIV_List2_51_Price_300
_database_code_CSD               UNKNWN
_symmetry_cell_setting           monoclinic
_symmetry_space_group_name_H-M   'P 21/c'
_symmetry_Int_Tables_number      14
loop_
_symmetry_equiv_pos_site_id
_symmetry_equiv_pos_as_xyz
1 x,y,z
2 -x,1/2+y,1/2-z
3 -x,-y,-z
4 x,1/2-y,1/2+z
_cell_length_a                   12.5017
_cell_length_b                   10.6124
_cell_length_c                   7.2352
_cell_angle_alpha                90
_cell_angle_beta                 67.9485
_cell_angle_gamma                90
_cell_volume                     889.695
loop_
_atom_site_label
_atom_site_type_symbol
_atom_site_fract_x
_atom_site_fract_y
_atom_site_fract_z
C1 C 0.965388 0.921568 0.227707
C2 C 1.06351 0.994084 0.238263
C3 C 1.1681 0.941337 0.178299
C4 C 1.34387 0.783639 -0.00192623
S1 S 1.19238 0.783466 0.0953423
N1 N 1.39581 0.67341 -0.0173156
N2 N 1.40688 0.887287 -0.0637263
O1 O 0.869329 0.988199 0.279164
O2 O 0.975623 0.811761 0.174968
H1 H 0.80653 0.939169 0.268438
H2 H 1.05026 1.08984 0.294818
H3 H 1.24062 0.990996 0.192098
H4 H 1.35104 0.597233 0.0551468
H5 H 1.48198 0.66312 -0.0882764
H6 H 1.49392 0.882347 -0.128299
H7 H 1.37094 0.964924 -0.0969419
O3 O 0.361496 0.369389 0.765197
H8 H 0.334099 0.286654 0.751066
H9 H 0.347811 0.373042 0.905073
CL1 Cl 0.659268 0.599337 0.809894

#END

data_XXIV_List2_52_Price_C909
_database_code_CSD               UNKNWN
_symmetry_cell_setting           monoclinic
_symmetry_space_group_name_H-M   'C 2/c'
_symmetry_Int_Tables_number      15
loop_
_symmetry_equiv_pos_site_id
_symmetry_equiv_pos_as_xyz
1 x,y,z
2 -x,y,1/2-z
3 1/2+x,1/2+y,z
4 1/2-x,1/2+y,1/2-z
5 -x,-y,-z
6 x,-y,1/2+z
7 1/2-x,1/2-y,-z
8 1/2+x,1/2-y,1/2+z
_cell_length_a                   12.8582
_cell_length_b                   6.0569
_cell_length_c                   21.554
_cell_angle_alpha                90
_cell_angle_beta                 77.5285
_cell_angle_gamma                90
_cell_volume                     1639.03
loop_
_atom_site_label
_atom_site_type_symbol
_atom_site_fract_x
_atom_site_fract_y
_atom_site_fract_z
C1 C 0.141218 0.86004 0.70401
C2 C 0.136597 0.937796 0.769736
C3 C 0.118522 0.816785 0.822806
C4 C 0.0933065 0.466915 0.903997
S1 S 0.0869103 0.532434 0.826384
N1 N 0.0352473 0.293747 0.928372
N2 N 0.154886 0.569566 0.93661
O1 O 0.146001 0.638484 0.699879
O2 O 0.14114 0.982318 0.660136
H1 H 0.156885 0.593068 0.655825
H2 H 0.146238 1.11487 0.773819
H3 H 0.111131 0.896977 0.868672
H4 H -0.0330348 0.257943 0.914498
H5 H 0.0468891 0.217411 0.968031
H6 H 0.15574 0.526717 0.981844
H7 H 0.211809 0.675708 0.914894
O3 O 0.393698 0.414729 0.97706
H8 H 0.328622 0.459003 1.00544
H9 H 0.368479 0.320576 0.94751
CL1 Cl 0.195123 0.495463 0.0757659

#END

data_XXIV_List2_53_Price_C771
_database_code_CSD               UNKNWN
_symmetry_cell_setting           orthorhombic
_symmetry_space_group_name_H-M   'P 21 21 21'
_symmetry_Int_Tables_number      19
loop_
_symmetry_equiv_pos_site_id
_symmetry_equiv_pos_as_xyz
1 x,y,z
2 1/2+x,1/2-y,-z
3 -x,1/2+y,1/2-z
4 1/2-x,-y,1/2+z
_cell_length_a                   8.2131
_cell_length_b                   5.2504
_cell_length_c                   20.5781
_cell_angle_alpha                90
_cell_angle_beta                 90
_cell_angle_gamma                90
_cell_volume                     887.37
loop_
_atom_site_label
_atom_site_type_symbol
_atom_site_fract_x
_atom_site_fract_y
_atom_site_fract_z
C1 C 0.911314 0.544945 0.543636
C2 C 0.920772 0.676681 0.480079
C3 C 0.862235 0.595337 0.423169
C4 C 0.764304 0.28162 0.328801
S1 S 0.742973 0.317067 0.412637
N1 N 0.900559 0.340649 0.297838
N2 N 0.641123 0.180312 0.296323
O1 O 0.809209 0.344521 0.541646
O2 O 0.987046 0.609958 0.590753
H1 H 0.808696 0.259315 0.583444
H2 H 0.985823 0.856604 0.481317
H3 H 0.872488 0.713746 0.380054
H4 H 1.0046 0.372192 0.322742
H5 H 0.907259 0.339952 0.248774
H6 H 0.655666 0.101971 0.251829
H7 H 0.528358 0.177093 0.315911
O3 O 0.379442 0.138876 0.831612
H8 H 0.315715 -0.0130154 0.837448
H9 H 0.307258 0.271868 0.845804
CL1 Cl 0.220434 0.636679 0.836399

#END

data_XXIV_List2_54_Price_C537
_database_code_CSD               UNKNWN
_symmetry_cell_setting           monoclinic
_symmetry_space_group_name_H-M   'I 2/a'
_symmetry_Int_Tables_number      15
loop_
_symmetry_equiv_pos_site_id
_symmetry_equiv_pos_as_xyz
1 x,y,z
2 1/2-x,y,-z
3 1/2+x,1/2+y,1/2+z
4 -x,1/2+y,1/2-z
5 -x,-y,-z
6 1/2+x,-y,z
7 1/2-x,1/2-y,1/2-z
8 x,1/2-y,1/2+z
_cell_length_a                   12.2075
_cell_length_b                   10.8418
_cell_length_c                   13.8974
_cell_angle_alpha                90
_cell_angle_beta                 86.7935
_cell_angle_gamma                90
_cell_volume                     1836.46
loop_
_atom_site_label
_atom_site_type_symbol
_atom_site_fract_x
_atom_site_fract_y
_atom_site_fract_z
C1 C 0.032335 0.558376 0.153556
C2 C 0.0537178 0.426568 0.172437
C3 C -0.0120909 0.331529 0.155506
C4 C -0.176 0.187517 0.109678
S1 S -0.145762 0.346156 0.112193
N1 N -0.275108 0.149313 0.138343
N2 N -0.0998454 0.107399 0.0787593
O1 O -0.0632057 0.574197 0.110803
O2 O 0.0920377 0.640858 0.174886
H1 H -0.0737881 0.661276 0.0984421
H2 H 0.131523 0.408076 0.203745
H3 H 0.0108661 0.238671 0.175297
H4 H -0.333006 0.210846 0.161391
H5 H -0.300281 0.0619343 0.126763
H6 H -0.110454 0.0152776 0.0861525
H7 H -0.0332475 0.136256 0.0386282
O3 O 0.820275 0.90247 0.885863
H8 H 0.752187 0.858473 0.882201
H9 H 0.846598 0.872174 0.945409
CL1 Cl 0.408114 0.320501 0.571267

#END

data_XXIV_List2_55_Price_C128
_database_code_CSD               UNKNWN
_symmetry_cell_setting           orthorhombic
_symmetry_space_group_name_H-M   'P b c a'
_symmetry_Int_Tables_number      61
loop_
_symmetry_equiv_pos_site_id
_symmetry_equiv_pos_as_xyz
1 x,y,z
2 1/2+x,1/2-y,-z
3 -x,1/2+y,1/2-z
4 1/2-x,-y,1/2+z
5 -x,-y,-z
6 1/2-x,1/2+y,z
7 x,1/2-y,1/2+z
8 1/2+x,y,1/2-z
_cell_length_a                   13.1706
_cell_length_b                   18.8468
_cell_length_c                   6.9223
_cell_angle_alpha                90
_cell_angle_beta                 90
_cell_angle_gamma                90
_cell_volume                     1718.28
loop_
_atom_site_label
_atom_site_type_symbol
_atom_site_fract_x
_atom_site_fract_y
_atom_site_fract_z
C1 C 0.270964 0.42222 0.788737
C2 C 0.341398 0.483283 0.780608
C3 C 0.316776 0.552025 0.784137
C4 C 0.214365 0.675872 0.806802
S1 S 0.190875 0.58465 0.79431
N1 N 0.295929 0.707423 0.735089
N2 N 0.143935 0.714333 0.894216
O1 O 0.173164 0.443371 0.783389
O2 O 0.298141 0.361543 0.800478
H1 H 0.129303 0.403589 0.813589
H2 H 0.421206 0.468961 0.779256
H3 H 0.37632 0.591676 0.792142
H4 H 0.3417 0.682293 0.640406
H5 H 0.31169 0.758861 0.763683
H6 H 0.142751 0.767865 0.885663
H7 H 0.0862074 0.690592 0.965341
O3 O 0.502671 0.825682 0.458145
H8 H 0.475785 0.779391 0.429931
H9 H 0.486468 0.831816 0.592562
CL1 Cl 0.557229 0.170108 0.118581

#END

data_XXIV_List2_56_Price_C526
_database_code_CSD               UNKNWN
_symmetry_cell_setting           orthorhombic
_symmetry_space_group_name_H-M   'P b c a'
_symmetry_Int_Tables_number      61
loop_
_symmetry_equiv_pos_site_id
_symmetry_equiv_pos_as_xyz
1 x,y,z
2 1/2+x,1/2-y,-z
3 -x,1/2+y,1/2-z
4 1/2-x,-y,1/2+z
5 -x,-y,-z
6 1/2-x,1/2+y,z
7 x,1/2-y,1/2+z
8 1/2+x,y,1/2-z
_cell_length_a                   7.3302
_cell_length_b                   12.8175
_cell_length_c                   18.1297
_cell_angle_alpha                90
_cell_angle_beta                 90
_cell_angle_gamma                90
_cell_volume                     1703.37
loop_
_atom_site_label
_atom_site_type_symbol
_atom_site_fract_x
_atom_site_fract_y
_atom_site_fract_z
C1 C 0.0124536 0.615357 0.195491
C2 C 0.0953626 0.509826 0.196222
C3 C 0.177629 0.461567 0.140003
C4 C 0.243683 0.405955 -0.00143266
S1 S 0.213498 0.517816 0.0522084
N1 N 0.191931 0.311091 0.0180923
N2 N 0.314565 0.421323 -0.0679449
O1 O 0.0754581 0.673082 0.138967
O2 O -0.0962958 0.644728 0.240483
H1 H 0.00711267 0.737703 0.135795
H2 H 0.0856462 0.469462 0.248724
H3 H 0.242791 0.386437 0.148942
H4 H 0.128029 0.298329 0.0665245
H5 H 0.196537 0.250752 -0.017751
H6 H 0.361774 0.361537 -0.098844
H7 H 0.357902 0.493208 -0.0826426
O3 O 0.475728 0.24879 0.363235
H8 H 0.519996 0.229914 0.315134
H9 H 0.37441 0.293949 0.352529
CL1 Cl 0.379202 0.849035 0.3835

#END

data_XXIV_List2_57_Price_C277
_database_code_CSD               UNKNWN
_symmetry_cell_setting           monoclinic
_symmetry_space_group_name_H-M   'P 21/c'
_symmetry_Int_Tables_number      14
loop_
_symmetry_equiv_pos_site_id
_symmetry_equiv_pos_as_xyz
1 x,y,z
2 -x,1/2+y,1/2-z
3 -x,-y,-z
4 x,1/2-y,1/2+z
_cell_length_a                   5.5936
_cell_length_b                   20.9086
_cell_length_c                   7.8898
_cell_angle_alpha                90
_cell_angle_beta                 72.1661
_cell_angle_gamma                90
_cell_volume                     878.407
loop_
_atom_site_label
_atom_site_type_symbol
_atom_site_fract_x
_atom_site_fract_y
_atom_site_fract_z
C1 C 0.419595 0.034825 0.83057
C2 C 0.315593 -0.0291553 0.812388
C3 C 0.441634 -0.0833256 0.755975
C4 C 0.802931 -0.169685 0.722982
S1 S 0.772856 -0.0896754 0.670289
N1 N 0.992927 -0.202469 0.617079
N2 N 0.648989 -0.197133 0.866186
O1 O 0.669745 0.0374309 0.754211
O2 O 0.292521 0.0783851 0.908456
H1 H 0.727564 0.0801098 0.769916
H2 H 0.111788 -0.0307472 0.854024
H3 H 0.340892 -0.127193 0.74885
H4 H 1.0804 -0.18699 0.492147
H5 H 1.0418 -0.246029 0.651172
H6 H 0.645683 -0.245028 0.884252
H7 H 0.524449 -0.170616 0.959458
O3 O 0.374571 0.324912 0.129904
H8 H 0.217283 0.344082 0.19563
H9 H 0.482421 0.334679 0.20071
CL1 Cl 0.193717 0.663457 0.714917

#END

data_XXIV_List2_58_Price_579
_database_code_CSD               UNKNWN
_symmetry_cell_setting           orthorhombic
_symmetry_space_group_name_H-M   'P c c n'
_symmetry_Int_Tables_number      56
loop_
_symmetry_equiv_pos_site_id
_symmetry_equiv_pos_as_xyz
1 x,y,z
2 1/2+x,-y,1/2-z
3 -x,1/2+y,1/2-z
4 1/2-x,1/2-y,z
5 -x,-y,-z
6 1/2-x,y,1/2+z
7 x,1/2-y,1/2+z
8 1/2+x,1/2+y,-z
_cell_length_a                   21.325
_cell_length_b                   10.8881
_cell_length_c                   7.4859
_cell_angle_alpha                90
_cell_angle_beta                 90
_cell_angle_gamma                90
_cell_volume                     1738.14
loop_
_atom_site_label
_atom_site_type_symbol
_atom_site_fract_x
_atom_site_fract_y
_atom_site_fract_z
C1 C 0.73167 0.95423 0.0299912
C2 C 0.797053 0.929648 -0.0225618
C3 C 0.84151 1.01215 0.0152692
C4 C 0.900983 1.20561 0.154152
S1 S 0.823618 1.15461 0.116372
N1 N 0.910154 1.32556 0.160627
N2 N 0.948978 1.12948 0.174958
O1 O 0.693052 0.862972 -0.00801337
O2 O 0.716648 1.05038 0.101428
H1 H 0.652129 0.876151 0.0448828
H2 H 0.808578 0.845722 -0.0933822
H3 H 0.889464 0.998368 -0.0286606
H4 H 0.874026 1.38396 0.140211
H5 H 0.951357 1.36277 0.199589
H6 H 0.992057 1.16057 0.208855
H7 H 0.941271 1.03905 0.194346
O3 O 0.462165 0.378094 0.739862
H8 H 0.447861 0.375022 0.618066
H9 H 0.441356 0.308405 0.792076
CL1 Cl 0.921629 0.870157 0.634964

#END

data_XXIV_List2_59_Price_942
_database_code_CSD               UNKNWN
_symmetry_cell_setting           monoclinic
_symmetry_space_group_name_H-M   'P 21/c'
_symmetry_Int_Tables_number      14
loop_
_symmetry_equiv_pos_site_id
_symmetry_equiv_pos_as_xyz
1 x,y,z
2 -x,1/2+y,1/2-z
3 -x,-y,-z
4 x,1/2-y,1/2+z
_cell_length_a                   6.7575
_cell_length_b                   12.3252
_cell_length_c                   10.4028
_cell_angle_alpha                90
_cell_angle_beta                 72.5221
_cell_angle_gamma                90
_cell_volume                     826.423
loop_
_atom_site_label
_atom_site_type_symbol
_atom_site_fract_x
_atom_site_fract_y
_atom_site_fract_z
C1 C 0.470256 0.603543 0.388675
C2 C 0.459123 0.497513 0.325771
C3 C 0.633916 0.44647 0.258446
C4 C 1.03872 0.401581 0.141508
S1 S 0.881256 0.501759 0.243004
N1 N 1.22057 0.437188 0.0645915
N2 N 0.988433 0.298028 0.137836
O1 O 0.287972 0.638994 0.464918
O2 O 0.633478 0.652467 0.36797
H1 H 0.307709 0.706006 0.508399
H2 H 0.309202 0.461845 0.333638
H3 H 0.629392 0.371424 0.205028
H4 H 1.25749 0.516539 0.0665385
H5 H 1.338 0.385705 0.0208367
H6 H 1.07013 0.247748 0.0641337
H7 H 0.871778 0.265104 0.212089
O3 O 0.747537 0.735119 0.620277
H8 H 0.760832 0.778982 0.693702
H9 H 0.608777 0.751047 0.619078
CL1 Cl 0.657262 0.320171 0.901545

#END

data_XXIV_List2_60_Price_204
_database_code_CSD               UNKNWN
_symmetry_cell_setting           monoclinic
_symmetry_space_group_name_H-M   'P 21/c'
_symmetry_Int_Tables_number      14
loop_
_symmetry_equiv_pos_site_id
_symmetry_equiv_pos_as_xyz
1 x,y,z
2 -x,1/2+y,1/2-z
3 -x,-y,-z
4 x,1/2-y,1/2+z
_cell_length_a                   10.3286
_cell_length_b                   6.1571
_cell_length_c                   13.3555
_cell_angle_alpha                90
_cell_angle_beta                 80.1095
_cell_angle_gamma                90
_cell_volume                     836.71
loop_
_atom_site_label
_atom_site_type_symbol
_atom_site_fract_x
_atom_site_fract_y
_atom_site_fract_z
C1 C 0.527081 0.971555 0.344981
C2 C 0.39533 1.05986 0.382865
C3 C 0.308669 0.939978 0.445367
C4 C 0.198861 0.613886 0.565452
S1 S 0.346368 0.675412 0.482636
N1 N 0.0818426 0.694457 0.55877
N2 N 0.210681 0.46693 0.635542
O1 O 0.604405 1.10786 0.285998
O2 O 0.559322 0.791636 0.36984
H1 H 0.691394 1.04562 0.267036
H2 H 0.37078 1.22347 0.362576
H3 H 0.214919 1.00791 0.480397
H4 H 0.0672367 0.776943 0.49644
H5 H 0.00092092 0.656506 0.609821
H6 H 0.132224 0.401975 0.681395
H7 H 0.300732 0.417937 0.646128
O3 O 0.957362 0.369357 0.126856
H8 H 1.02341 0.422503 0.163376
H9 H 0.914227 0.258265 0.171063
CL1 Cl 0.857008 0.969471 0.231332

#END

data_XXIV_List2_61_Price_99
_database_code_CSD               UNKNWN
_symmetry_cell_setting           monoclinic
_symmetry_space_group_name_H-M   'P 21/c'
_symmetry_Int_Tables_number      14
loop_
_symmetry_equiv_pos_site_id
_symmetry_equiv_pos_as_xyz
1 x,y,z
2 -x,1/2+y,1/2-z
3 -x,-y,-z
4 x,1/2-y,1/2+z
_cell_length_a                   5.11
_cell_length_b                   22.0271
_cell_length_c                   7.7256
_cell_angle_alpha                90
_cell_angle_beta                 76.8712
_cell_angle_gamma                90
_cell_volume                     846.853
loop_
_atom_site_label
_atom_site_type_symbol
_atom_site_fract_x
_atom_site_fract_y
_atom_site_fract_z
C1 C 0.432635 0.529774 0.809841
C2 C 0.280657 0.474989 0.783738
C3 C 0.406817 0.429197 0.685676
C4 C 0.796602 0.357176 0.50861
S1 S 0.750661 0.433299 0.577497
N1 N 0.985322 0.34577 0.364363
N2 N 0.653696 0.311862 0.596053
O1 O 0.289643 0.569081 0.922103
O2 O 0.667295 0.536401 0.733772
H1 H 0.394863 0.605275 0.928829
H2 H 0.0676077 0.472108 0.844241
H3 H 0.298464 0.38932 0.658118
H4 H 1.08804 0.380268 0.293565
H5 H 1.05394 0.303283 0.331904
H6 H 0.673687 0.268899 0.548724
H7 H 0.557308 0.317058 0.724515
O3 O 1.05906 0.218078 0.359757
H8 H 1.17947 0.206366 0.433094
H9 H 0.89749 0.196077 0.410891
CL1 Cl 0.50286 0.824494 0.476897

#END

data_XXIV_List2_62_Price_C692
_database_code_CSD               UNKNWN
_symmetry_cell_setting           monoclinic
_symmetry_space_group_name_H-M   'P 21/c'
_symmetry_Int_Tables_number      14
loop_
_symmetry_equiv_pos_site_id
_symmetry_equiv_pos_as_xyz
1 x,y,z
2 -x,1/2+y,1/2-z
3 -x,-y,-z
4 x,1/2-y,1/2+z
_cell_length_a                   6.5708
_cell_length_b                   18.5639
_cell_length_c                   7.1988
_cell_angle_alpha                90
_cell_angle_beta                 83.0495
_cell_angle_gamma                90
_cell_volume                     871.654
loop_
_atom_site_label
_atom_site_type_symbol
_atom_site_fract_x
_atom_site_fract_y
_atom_site_fract_z
C1 C 0.954162 0.575516 0.214148
C2 C 0.820024 0.514075 0.277844
C3 C 0.877589 0.446196 0.304302
C4 C 1.08889 0.322825 0.303161
S1 S 1.13416 0.414967 0.26872
N1 N 0.926205 0.289357 0.253043
N2 N 1.23016 0.285816 0.378653
O1 O 1.1505 0.554603 0.170302
O2 O 0.894743 0.636508 0.2064
H1 H 1.23303 0.594975 0.119981
H2 H 0.659336 0.527946 0.311538
H3 H 0.76578 0.406918 0.363875
H4 H 0.831285 0.314468 0.173697
H5 H 0.89099 0.238206 0.293111
H6 H 1.23586 0.231408 0.374551
H7 H 1.34064 0.311683 0.438719
O3 O 0.557584 0.173932 0.0560896
H8 H 0.547753 0.167161 0.189309
H9 H 0.597978 0.223575 0.0408715
CL1 Cl 0.623998 0.329469 0.962584

#END

data_XXIV_List2_63_Price_170
_database_code_CSD               UNKNWN
_symmetry_cell_setting           orthorhombic
_symmetry_space_group_name_H-M   'P b c a'
_symmetry_Int_Tables_number      61
loop_
_symmetry_equiv_pos_site_id
_symmetry_equiv_pos_as_xyz
1 x,y,z
2 1/2+x,1/2-y,-z
3 -x,1/2+y,1/2-z
4 1/2-x,-y,1/2+z
5 -x,-y,-z
6 1/2-x,1/2+y,z
7 x,1/2-y,1/2+z
8 1/2+x,y,1/2-z
_cell_length_a                   10.6904
_cell_length_b                   7.1263
_cell_length_c                   23.4868
_cell_angle_alpha                90
_cell_angle_beta                 90
_cell_angle_gamma                90
_cell_volume                     1789.29
loop_
_atom_site_label
_atom_site_type_symbol
_atom_site_fract_x
_atom_site_fract_y
_atom_site_fract_z
C1 C 0.955423 0.358982 0.234583
C2 C 1.03288 0.39952 0.284988
C3 C 0.981007 0.396767 0.336761
C4 C 0.814722 0.335509 0.421824
S1 S 0.821567 0.342928 0.347049
N1 N 0.701071 0.338595 0.44417
N2 N 0.91259 0.327126 0.456469
O1 O 1.0179 0.370346 0.18617
O2 O 0.844727 0.3209 0.238909
H1 H 0.963569 0.342707 0.154203
H2 H 1.13051 0.437105 0.27971
H3 H 1.03501 0.440033 0.373556
H4 H 0.624751 0.345831 0.418877
H5 H 0.685874 0.321153 0.486278
H6 H 0.901169 0.305026 0.498677
H7 H 0.998363 0.297506 0.441108
O3 O 0.653812 0.193564 0.05823
H8 H 0.642677 0.0674967 0.0719569
H9 H 0.729177 0.232243 0.0772761
CL1 Cl 0.0893951 0.696631 0.91577

#END

data_XXIV_List2_64_Price_220
_database_code_CSD               UNKNWN
_symmetry_cell_setting           monoclinic
_symmetry_space_group_name_H-M   'I 2/a'
_symmetry_Int_Tables_number      15
loop_
_symmetry_equiv_pos_site_id
_symmetry_equiv_pos_as_xyz
1 x,y,z
2 1/2-x,y,-z
3 1/2+x,1/2+y,1/2+z
4 -x,1/2+y,1/2-z
5 -x,-y,-z
6 1/2+x,-y,z
7 1/2-x,1/2-y,1/2-z
8 x,1/2-y,1/2+z
_cell_length_a                   13.0115
_cell_length_b                   10.0013
_cell_length_c                   14.1677
_cell_angle_alpha                90
_cell_angle_beta                 77.4883
_cell_angle_gamma                90
_cell_volume                     1799.89
loop_
_atom_site_label
_atom_site_type_symbol
_atom_site_fract_x
_atom_site_fract_y
_atom_site_fract_z
C1 C 0.296925 0.733788 0.629838
C2 C 0.191703 0.776496 0.619278
C3 C 0.167422 0.90648 0.62365
C4 C 0.176194 1.17116 0.649984
S1 S 0.258918 1.03038 0.639774
N1 N 0.0725524 1.16638 0.682293
N2 N 0.222395 1.28781 0.626514
O1 O 0.309882 0.602557 0.627064
O2 O 0.363667 0.814631 0.640299
H1 H 0.380239 0.582574 0.635691
H2 H 0.135171 0.70267 0.606527
H3 H 0.092447 0.941292 0.611368
H4 H 0.0393595 1.0881 0.722595
H5 H 0.0278781 1.24975 0.685932
H6 H 0.182476 1.37516 0.636157
H7 H 0.299259 1.29195 0.593003
O3 O 0.931202 0.814855 0.0456507
H8 H 0.96282 0.877777 0.0822145
H9 H 0.949623 0.852391 -0.01833
CL1 Cl 0.508947 0.96363 0.148491

#END

data_XXIV_List2_65_Price_634
_database_code_CSD               UNKNWN
_symmetry_cell_setting           triclinic
_symmetry_space_group_name_H-M   'P -1'
_symmetry_Int_Tables_number      2
loop_
_symmetry_equiv_pos_site_id
_symmetry_equiv_pos_as_xyz
1 x,y,z
2 -x,-y,-z
_cell_length_a                   8.7181
_cell_length_b                   7.7007
_cell_length_c                   6.7931
_cell_angle_alpha                72.0234
_cell_angle_beta                 87.4635
_cell_angle_gamma                71.7025
_cell_volume                     411.161
loop_
_atom_site_label
_atom_site_type_symbol
_atom_site_fract_x
_atom_site_fract_y
_atom_site_fract_z
C1 C 0.746308 0.243829 0.25764
C2 C 0.781531 0.427786 0.184658
C3 C 0.664222 0.591668 0.17434
C4 C 0.383484 0.834067 0.240521
S1 S 0.463644 0.596981 0.232854
N1 N 0.224156 0.910609 0.210217
N2 N 0.471203 0.93744 0.271777
O1 O 0.877753 0.0910273 0.299107
O2 O 0.608215 0.238663 0.278628
H1 H 0.846897 -0.0211974 0.374228
H2 H 0.903109 0.428796 0.144264
H3 H 0.685625 0.729576 0.116056
H4 H 0.157022 0.829743 0.193271
H5 H 0.163721 1.02935 0.249767
H6 H 0.416353 1.0671 0.292127
H7 H 0.58402 0.869302 0.339185
O3 O 0.0524116 0.656303 0.232864
H8 H 0.111511 0.521919 0.293005
H9 H -0.0251095 0.677654 0.335187
CL1 Cl 0.191942 0.228297 0.463088

#END

data_XXIV_List2_66_Price_C1
_database_code_CSD               UNKNWN
_symmetry_cell_setting           monoclinic
_symmetry_space_group_name_H-M   'P 21/c'
_symmetry_Int_Tables_number      14
loop_
_symmetry_equiv_pos_site_id
_symmetry_equiv_pos_as_xyz
1 x,y,z
2 -x,1/2+y,1/2-z
3 -x,-y,-z
4 x,1/2-y,1/2+z
_cell_length_a                   7.3177
_cell_length_b                   16.9817
_cell_length_c                   8.2095
_cell_angle_alpha                90
_cell_angle_beta                 61.2212
_cell_angle_gamma                90
_cell_volume                     894.163
loop_
_atom_site_label
_atom_site_type_symbol
_atom_site_fract_x
_atom_site_fract_y
_atom_site_fract_z
C1 C 0.625227 0.791034 0.444268
C2 C 0.839912 0.764749 0.313655
C3 C 1.01652 0.800067 0.283423
C4 C 1.29076 0.908536 0.278303
S1 S 1.02849 0.883379 0.40738
N1 N 1.40707 0.895528 0.0978077
N2 N 1.37076 0.946868 0.369981
O1 O 0.622099 0.838043 0.577856
O2 O 0.474386 0.772553 0.43128
H1 H 0.484336 0.860397 0.651832
H2 H 0.849685 0.713006 0.232226
H3 H 1.16661 0.775666 0.184123
H4 H 1.34048 0.882966 0.0179927
H5 H 1.56148 0.907564 0.0313331
H6 H 1.5 0.980566 0.304237
H7 H 1.29978 0.945131 0.510247
O3 O 0.811575 0.551675 0.433519
H8 H 0.813834 0.507786 0.506639
H9 H 0.949138 0.573294 0.388011
CL1 Cl 0.73249 0.422929 0.711578

#END

data_XXIV_List2_67_Price_266
_database_code_CSD               UNKNWN
_symmetry_cell_setting           monoclinic
_symmetry_space_group_name_H-M   'P 21/c'
_symmetry_Int_Tables_number      14
loop_
_symmetry_equiv_pos_site_id
_symmetry_equiv_pos_as_xyz
1 x,y,z
2 -x,1/2+y,1/2-z
3 -x,-y,-z
4 x,1/2-y,1/2+z
_cell_length_a                   6.9418
_cell_length_b                   13.2138
_cell_length_c                   9.9472
_cell_angle_alpha                90
_cell_angle_beta                 67.0952
_cell_angle_gamma                90
_cell_volume                     840.49
loop_
_atom_site_label
_atom_site_type_symbol
_atom_site_fract_x
_atom_site_fract_y
_atom_site_fract_z
C1 C 0.763542 0.733951 0.562683
C2 C 0.816515 0.841946 0.533971
C3 C 0.948621 0.871289 0.401578
C4 C 1.17955 0.869708 0.113575
S1 S 1.06536 0.78417 0.258101
N1 N 1.33365 0.833675 -0.00315283
N2 N 1.11764 0.964813 0.114264
O1 O 0.627064 0.715746 0.696772
O2 O 0.843363 0.669544 0.469954
H1 H 0.609505 0.643031 0.709227
H2 H 0.752907 0.896608 0.62158
H3 H 0.999081 0.949458 0.380218
H4 H 1.37736 0.760442 -0.00642524
H5 H 1.38624 0.871154 -0.0992931
H6 H 1.19179 1.01153 0.0292283
H7 H 0.973675 0.986525 0.183176
O3 O 0.653075 0.379134 0.977036
H8 H 0.629839 0.415123 0.900636
H9 H 0.5763 0.419045 1.06194
CL1 Cl 0.397133 0.0106049 0.756441

#END

data_XXIV_List2_68_Price_i445
_database_code_CSD               UNKNWN
_symmetry_cell_setting           orthorhombic
_symmetry_space_group_name_H-M   'P 21 21 21'
_symmetry_Int_Tables_number      19
loop_
_symmetry_equiv_pos_site_id
_symmetry_equiv_pos_as_xyz
1 x,y,z
2 1/2+x,1/2-y,-z
3 -x,1/2+y,1/2-z
4 1/2-x,-y,1/2+z
_cell_length_a                   10.2701
_cell_length_b                   7.2153
_cell_length_c                   11.544
_cell_angle_alpha                90
_cell_angle_beta                 90
_cell_angle_gamma                90
_cell_volume                     855.432
loop_
_atom_site_label
_atom_site_type_symbol
_atom_site_fract_x
_atom_site_fract_y
_atom_site_fract_z
C1 C 0.131464 0.186148 0.51622
C2 C 0.210674 0.12362 0.417177
C3 C 0.156621 0.111446 0.312146
C4 C -0.0061313 0.166727 0.135279
S1 S -0.00917825 0.164381 0.28783
N1 N -0.116887 0.129878 0.0814749
N2 N 0.0986953 0.209127 0.0737755
O1 O 0.196387 0.187545 0.615008
O2 O 0.0178119 0.230737 0.504547
H1 H 0.143844 0.237603 0.67733
H2 H 0.311621 0.084856 0.430476
H3 H 0.210258 0.05271 0.239935
H4 H -0.199292 0.108529 0.127416
H5 H -0.126911 0.144071 -0.00515992
H6 H 0.0932416 0.234749 -0.0121928
H7 H 0.18059 0.252064 0.113846
O3 O 0.650415 0.824321 0.347495
H8 H 0.57946 0.745563 0.324185
H9 H 0.638615 0.928834 0.29676
CL1 Cl 0.105585 0.346154 0.810466

#END

data_XXIV_List2_69_Price_C765
_database_code_CSD               UNKNWN
_symmetry_cell_setting           monoclinic
_symmetry_space_group_name_H-M   'P 21/c'
_symmetry_Int_Tables_number      14
loop_
_symmetry_equiv_pos_site_id
_symmetry_equiv_pos_as_xyz
1 x,y,z
2 -x,1/2+y,1/2-z
3 -x,-y,-z
4 x,1/2-y,1/2+z
_cell_length_a                   5.7617
_cell_length_b                   21.1311
_cell_length_c                   7.3454
_cell_angle_alpha                90
_cell_angle_beta                 114.536
_cell_angle_gamma                90
_cell_volume                     813.555
loop_
_atom_site_label
_atom_site_type_symbol
_atom_site_fract_x
_atom_site_fract_y
_atom_site_fract_z
C1 C 0.817096 0.307073 0.681534
C2 C 0.956279 0.247035 0.694039
C3 C 0.856312 0.188896 0.66179
C4 C 0.525497 0.0933747 0.626467
S1 S 0.52564 0.172652 0.56303
N1 N 0.709878 0.0645425 0.776916
N2 N 0.31236 0.0620149 0.518309
O1 O 0.568369 0.301815 0.557618
O2 O 0.915841 0.353735 0.774871
H1 H 0.480071 0.340274 0.5639
H2 H 1.16138 0.252047 0.746163
H3 H 0.977712 0.148125 0.67576
H4 H 0.871417 0.0875785 0.864081
H5 H 0.702467 0.0176017 0.800541
H6 H 0.255279 0.0243226 0.574013
H7 H 0.181987 0.0812849 0.391091
O3 O 0.197308 0.983212 0.750574
H8 H 0.322941 0.950965 0.813714
H9 H 0.232344 1.01386 0.855471
CL1 Cl 0.30496 0.412804 0.54819

#END

data_XXIV_List2_70_Price_831
_database_code_CSD               UNKNWN
_symmetry_cell_setting           orthorhombic
_symmetry_space_group_name_H-M   'P b c n'
_symmetry_Int_Tables_number      60
loop_
_symmetry_equiv_pos_site_id
_symmetry_equiv_pos_as_xyz
1 x,y,z
2 1/2+x,1/2-y,-z
3 -x,y,1/2-z
4 1/2-x,1/2-y,1/2+z
5 -x,-y,-z
6 1/2-x,1/2+y,z
7 x,-y,1/2+z
8 1/2+x,1/2+y,1/2-z
_cell_length_a                   13.8729
_cell_length_b                   10.108
_cell_length_c                   12.8457
_cell_angle_alpha                90
_cell_angle_beta                 90
_cell_angle_gamma                90
_cell_volume                     1801.32
loop_
_atom_site_label
_atom_site_type_symbol
_atom_site_fract_x
_atom_site_fract_y
_atom_site_fract_z
C1 C 0.870744 0.730284 0.175733
C2 C 0.885265 0.77337 0.284122
C3 C 0.88125 0.902124 0.307262
C4 C 0.85349 1.16311 0.292133
S1 S 0.864205 1.02415 0.210403
N1 N 0.880726 1.27825 0.253114
N2 N 0.818456 1.15814 0.388116
O1 O 0.868321 0.600237 0.16464
O2 O 0.861284 0.809821 0.105161
H1 H 0.857398 0.579427 0.0918638
H2 H 0.899161 0.700663 0.344383
H3 H 0.895044 0.93724 0.385656
H4 H 0.909174 1.28319 0.180785
H5 H 0.865349 1.36493 0.288639
H6 H 0.818406 1.23833 0.435153
H7 H 0.780195 1.079 0.412253
O3 O 0.546724 0.181626 0.557235
H8 H 0.585629 0.118322 0.520316
H9 H 0.483643 0.142456 0.552931
CL1 Cl 0.84695 0.539587 0.957317

#END

data_XXIV_List2_71_Price_C1069
_database_code_CSD               UNKNWN
_symmetry_cell_setting           monoclinic
_symmetry_space_group_name_H-M   'P 21/a'
_symmetry_Int_Tables_number      14
loop_
_symmetry_equiv_pos_site_id
_symmetry_equiv_pos_as_xyz
1 x,y,z
2 1/2-x,1/2+y,-z
3 -x,-y,-z
4 1/2+x,1/2-y,z
_cell_length_a                   10.3718
_cell_length_b                   9.5134
_cell_length_c                   8.7306
_cell_angle_alpha                90
_cell_angle_beta                 91.316
_cell_angle_gamma                90
_cell_volume                     861.231
loop_
_atom_site_label
_atom_site_type_symbol
_atom_site_fract_x
_atom_site_fract_y
_atom_site_fract_z
C1 C 0.429029 0.668881 0.91259
C2 C 0.312132 0.610918 0.98425
C3 C 0.230568 0.516259 0.923794
C4 C 0.0993678 0.388168 0.697922
S1 S 0.259461 0.41784 0.755534
N1 N 0.00798253 0.482608 0.71995
N2 N 0.0733599 0.268639 0.626241
O1 O 0.478033 0.579881 0.809225
O2 O 0.473085 0.782201 0.944631
H1 H 0.5419 0.628864 0.749836
H2 H 0.287924 0.659797 1.09226
H3 H 0.14421 0.485827 0.983703
H4 H 0.0318454 0.582156 0.749274
H5 H -0.0853528 0.463714 0.690854
H6 H -0.00990719 0.253047 0.566187
H7 H 0.139185 0.19038 0.626061
O3 O 0.736826 0.929516 0.395935
H8 H 0.719699 0.895832 0.497233
H9 H 0.773527 1.02111 0.412912
CL1 Cl 0.14643 0.786547 0.617916

#END

data_XXIV_List2_72_Price_C774
_database_code_CSD               UNKNWN
_symmetry_cell_setting           monoclinic
_symmetry_space_group_name_H-M   'C 2/c'
_symmetry_Int_Tables_number      15
loop_
_symmetry_equiv_pos_site_id
_symmetry_equiv_pos_as_xyz
1 x,y,z
2 -x,y,1/2-z
3 1/2+x,1/2+y,z
4 1/2-x,1/2+y,1/2-z
5 -x,-y,-z
6 x,-y,1/2+z
7 1/2-x,1/2-y,-z
8 1/2+x,1/2-y,1/2+z
_cell_length_a                   19.2681
_cell_length_b                   8.7401
_cell_length_c                   11.9872
_cell_angle_alpha                90
_cell_angle_beta                 58.4012
_cell_angle_gamma                90
_cell_volume                     1719.41
loop_
_atom_site_label
_atom_site_type_symbol
_atom_site_fract_x
_atom_site_fract_y
_atom_site_fract_z
C1 C 0.0213072 0.875066 0.092515
C2 C 0.106228 0.82807 0.0457433
C3 C 0.132569 0.687031 0.0468285
C4 C 0.126805 0.400089 0.13413
S1 S 0.0710972 0.520826 0.0940017
N1 N 0.173131 0.447967 0.178336
N2 N 0.116505 0.251707 0.124481
O1 O -0.0243519 0.755646 0.0979852
O2 O -0.00284073 1.00406 0.123023
H1 H -0.080912 0.785011 0.136602
H2 H 0.149827 0.921468 0.0107692
H3 H 0.19674 0.66619 0.00935853
H4 H 0.170398 0.557717 0.206735
H5 H 0.209891 0.376016 0.190111
H6 H 0.140485 0.171571 0.155459
H7 H 0.0952786 0.215041 0.0678977
O3 O 0.217647 0.948085 0.644853
H8 H 0.252995 0.889158 0.662482
H9 H 0.202752 1.03315 0.704006
CL1 Cl 0.187309 0.772621 0.299529

#END

data_XXIV_List2_73_Price_135
_database_code_CSD               UNKNWN
_symmetry_cell_setting           monoclinic
_symmetry_space_group_name_H-M   'P 21/c'
_symmetry_Int_Tables_number      14
loop_
_symmetry_equiv_pos_site_id
_symmetry_equiv_pos_as_xyz
1 x,y,z
2 -x,1/2+y,1/2-z
3 -x,-y,-z
4 x,1/2-y,1/2+z
_cell_length_a                   11.8696
_cell_length_b                   10.5773
_cell_length_c                   7.1047
_cell_angle_alpha                90
_cell_angle_beta                 90.7944
_cell_angle_gamma                90
_cell_volume                     891.897
loop_
_atom_site_label
_atom_site_type_symbol
_atom_site_fract_x
_atom_site_fract_y
_atom_site_fract_z
C1 C 0.533686 0.921631 0.214617
C2 C 0.433128 0.994517 0.267115
C3 C 0.330909 0.943505 0.243739
C4 C 0.16414 0.783527 0.150508
S1 S 0.312141 0.787754 0.158928
N1 N 0.100254 0.885879 0.131145
N2 N 0.115506 0.671213 0.157987
O1 O 0.629067 0.982945 0.246222
O2 O 0.52608 0.815486 0.149026
H1 H 0.69294 0.933519 0.205136
H2 H 0.442575 1.08876 0.325395
H3 H 0.256158 0.993087 0.289478
H4 H 0.13262 0.966911 0.0800335
H5 H 0.0153332 0.880726 0.137652
H6 H 0.0328914 0.658594 0.127336
H7 H 0.15963 0.594729 0.201892
O3 O 0.891065 0.636146 0.0779519
H8 H 0.871746 0.627852 -0.0534166
H9 H 0.854249 0.713916 0.110957
CL1 Cl 0.838686 0.900286 0.165506

#END

data_XXIV_List2_74_Price_C1016
_database_code_CSD               UNKNWN
_symmetry_cell_setting           monoclinic
_symmetry_space_group_name_H-M   'P 21/c'
_symmetry_Int_Tables_number      14
loop_
_symmetry_equiv_pos_site_id
_symmetry_equiv_pos_as_xyz
1 x,y,z
2 -x,1/2+y,1/2-z
3 -x,-y,-z
4 x,1/2-y,1/2+z
_cell_length_a                   7.289
_cell_length_b                   15.1511
_cell_length_c                   9.3382
_cell_angle_alpha                90
_cell_angle_beta                 74.6198
_cell_angle_gamma                90
_cell_volume                     994.344
loop_
_atom_site_label
_atom_site_type_symbol
_atom_site_fract_x
_atom_site_fract_y
_atom_site_fract_z
C1 C 0.988793 0.31439 0.837466
C2 C 0.858765 0.380413 0.800546
C3 C 0.723056 0.365737 0.731345
C4 C 0.507628 0.290409 0.569989
S1 S 0.661055 0.260462 0.676694
N1 N 0.52319 0.364297 0.49176
N2 N 0.375641 0.232005 0.561614
O1 O 0.936885 0.23144 0.813617
O2 O 1.1224 0.333001 0.884089
H1 H 1.03307 0.189923 0.825253
H2 H 0.880128 0.447405 0.834013
H3 H 0.632885 0.419587 0.713999
H4 H 0.642988 0.40095 0.472139
H5 H 0.428855 0.379995 0.433621
H6 H 0.295315 0.23877 0.489151
H7 H 0.339819 0.183085 0.637451
O3 O 0.182703 0.978811 0.0838848
H8 H 0.0546148 0.957055 0.118432
H9 H 0.172611 1.0228 0.012142
CL1 Cl 0.800161 0.890264 0.162306

#END

data_XXIV_List2_75_Price_1748
_database_code_CSD               UNKNWN
_symmetry_cell_setting           monoclinic
_symmetry_space_group_name_H-M   'P 21/c'
_symmetry_Int_Tables_number      14
loop_
_symmetry_equiv_pos_site_id
_symmetry_equiv_pos_as_xyz
1 x,y,z
2 -x,1/2+y,1/2-z
3 -x,-y,-z
4 x,1/2-y,1/2+z
_cell_length_a                   6.7421
_cell_length_b                   13.3565
_cell_length_c                   10.6444
_cell_angle_alpha                90
_cell_angle_beta                 62.4619
_cell_angle_gamma                90
_cell_volume                     849.939
loop_
_atom_site_label
_atom_site_type_symbol
_atom_site_fract_x
_atom_site_fract_y
_atom_site_fract_z
C1 C 0.305982 0.45628 0.963683
C2 C 0.223235 0.560035 0.991714
C3 C 0.0969105 0.589912 1.12526
C4 C -0.138186 0.591271 1.40864
S1 S 0.0245878 0.508098 1.27044
N1 N -0.293801 0.54929 1.52501
N2 N -0.114408 0.689978 1.40133
O1 O 0.425211 0.435509 0.827386
O2 O 0.263195 0.396848 1.05976
H1 H 0.477496 0.366905 0.818076
H2 H 0.259955 0.610698 0.90405
H3 H 0.0226754 0.663947 1.14831
H4 H -0.31482 0.474198 1.53029
H5 H -0.378446 0.5882 1.61594
H6 H -0.224397 0.735185 1.47816
H7 H 0.0297412 0.721613 1.32995
O3 O 0.285303 0.839844 -0.00539301
H8 H 0.334544 0.808451 0.0566263
H9 H 0.346754 0.79735 -0.0876148
CL1 Cl 0.424507 0.755762 0.206406

#END

data_XXIV_List2_76_Price_C588
_database_code_CSD               UNKNWN
_symmetry_cell_setting           monoclinic
_symmetry_space_group_name_H-M   'C 2/c'
_symmetry_Int_Tables_number      15
loop_
_symmetry_equiv_pos_site_id
_symmetry_equiv_pos_as_xyz
1 x,y,z
2 -x,y,1/2-z
3 1/2+x,1/2+y,z
4 1/2-x,1/2+y,1/2-z
5 -x,-y,-z
6 x,-y,1/2+z
7 1/2-x,1/2-y,-z
8 1/2+x,1/2-y,1/2+z
_cell_length_a                   8.2454
_cell_length_b                   12.6929
_cell_length_c                   17.4902
_cell_angle_alpha                90
_cell_angle_beta                 93.1243
_cell_angle_gamma                90
_cell_volume                     1827.77
loop_
_atom_site_label
_atom_site_type_symbol
_atom_site_fract_x
_atom_site_fract_y
_atom_site_fract_z
C1 C 0.217542 0.830273 0.796124
C2 C 0.236621 0.941064 0.771402
C3 C 0.174927 1.02621 0.803987
C4 C 0.0556355 1.15209 0.911333
S1 S 0.0414235 1.02214 0.879822
N1 N -0.0693736 1.1882 0.948072
N2 N 0.18467 1.21261 0.9039
O1 O 0.0851983 0.818124 0.837098
O2 O 0.30987 0.76095 0.781328
H1 H 0.0837922 0.747873 0.858819
H2 H 0.314519 0.951896 0.723947
H3 H 0.196568 1.10429 0.781187
H4 H -0.179966 1.15437 0.940391
H5 H -0.0609763 1.25392 0.980671
H6 H 0.182651 1.29033 0.916466
H7 H 0.292692 1.18097 0.8918
O3 O 0.33674 1.08331 0.0447972
H8 H 0.401663 1.0856 0.00075823
H9 H 0.371198 1.01814 0.0686127
CL1 Cl 0.4449 0.864111 0.0819631

#END

data_XXIV_List2_77_Price_1928
_database_code_CSD               UNKNWN
_symmetry_cell_setting           orthorhombic
_symmetry_space_group_name_H-M   'P 21 21 21'
_symmetry_Int_Tables_number      19
loop_
_symmetry_equiv_pos_site_id
_symmetry_equiv_pos_as_xyz
1 x,y,z
2 1/2+x,1/2-y,-z
3 -x,1/2+y,1/2-z
4 1/2-x,-y,1/2+z
_cell_length_a                   10.6448
_cell_length_b                   11.5291
_cell_length_c                   7.0881
_cell_angle_alpha                90
_cell_angle_beta                 90
_cell_angle_gamma                90
_cell_volume                     869.887
loop_
_atom_site_label
_atom_site_type_symbol
_atom_site_fract_x
_atom_site_fract_y
_atom_site_fract_z
C1 C 0.831188 0.521858 0.884632
C2 C 0.753064 0.61863 0.816306
C3 C 0.779959 0.726879 0.870108
C4 C 0.902873 0.908996 1.00805
S1 S 0.901177 0.757377 1.03362
N1 N 0.931088 0.971414 1.15895
N2 N 0.882259 0.962741 0.845676
O1 O 0.798896 0.420481 0.812456
O2 O 0.915764 0.537213 0.997794
H1 H 0.848879 0.358632 0.866729
H2 H 0.673849 0.601433 0.724202
H3 H 0.721364 0.79954 0.828403
H4 H 0.923417 0.936263 1.28901
H5 H 0.949064 1.05737 1.15159
H6 H 0.886291 1.05009 0.834421
H7 H 0.879938 0.917317 0.723933
O3 O 0.134746 0.356433 0.00492676
H8 H 0.0745086 0.29449 -0.0033796
H9 H 0.212684 0.316023 0.0245053
CL1 Cl 0.905412 0.223521 0.95672

#END

data_XXIV_List2_78_Price_i806
_database_code_CSD               UNKNWN
_symmetry_cell_setting           monoclinic
_symmetry_space_group_name_H-M   'P 21/c'
_symmetry_Int_Tables_number      14
loop_
_symmetry_equiv_pos_site_id
_symmetry_equiv_pos_as_xyz
1 x,y,z
2 -x,1/2+y,1/2-z
3 -x,-y,-z
4 x,1/2-y,1/2+z
_cell_length_a                   4.9905
_cell_length_b                   22.9103
_cell_length_c                   7.641
_cell_angle_alpha                90
_cell_angle_beta                 99.9457
_cell_angle_gamma                90
_cell_volume                     860.496
loop_
_atom_site_label
_atom_site_type_symbol
_atom_site_fract_x
_atom_site_fract_y
_atom_site_fract_z
C1 C 0.967434 0.725158 0.752062
C2 C 0.745531 0.762844 0.663607
C3 C 0.774224 0.820831 0.672
C4 C 0.998462 0.92856 0.752364
S1 S 1.06638 0.85403 0.793949
N1 N 0.785292 0.951513 0.647829
N2 N 1.18142 0.964209 0.842352
O1 O 0.925358 0.669109 0.716811
O2 O 1.16624 0.745421 0.847772
H1 H 1.07044 0.645777 0.783079
H2 H 0.562224 0.743419 0.589544
H3 H 0.607205 0.848393 0.611641
H4 H 0.656549 0.927043 0.561899
H5 H 0.763405 0.995211 0.63398
H6 H 1.17183 1.00794 0.826185
H7 H 1.3443 0.948209 0.925575
O3 O 0.598251 0.577266 0.590808
H8 H 0.702421 0.612672 0.593329
H9 H 0.501235 0.582778 0.687925
CL1 Cl 0.724265 0.0867002 0.631892

#END

data_XXIV_List2_79_Price_C41
_database_code_CSD               UNKNWN
_symmetry_cell_setting           orthorhombic
_symmetry_space_group_name_H-M   'P 21 21 21'
_symmetry_Int_Tables_number      19
loop_
_symmetry_equiv_pos_site_id
_symmetry_equiv_pos_as_xyz
1 x,y,z
2 1/2+x,1/2-y,-z
3 -x,1/2+y,1/2-z
4 1/2-x,-y,1/2+z
_cell_length_a                   11.3226
_cell_length_b                   10.2527
_cell_length_c                   7.1382
_cell_angle_alpha                90
_cell_angle_beta                 90
_cell_angle_gamma                90
_cell_volume                     828.654
loop_
_atom_site_label
_atom_site_type_symbol
_atom_site_fract_x
_atom_site_fract_y
_atom_site_fract_z
C1 C 0.177132 0.586308 0.103665
C2 C 0.270694 0.686841 0.0944342
C3 C 0.386478 0.669345 0.119674
C4 C 0.598543 0.566809 0.221833
S1 S 0.453791 0.51803 0.172631
N1 N 0.625058 0.672875 0.318544
N2 N 0.680792 0.483884 0.166095
O1 O 0.222073 0.468147 0.145242
O2 O 0.0744333 0.608138 0.0754413
H1 H 0.16387 0.399724 0.130269
H2 H 0.239484 0.783427 0.056732
H3 H 0.44767 0.749919 0.100659
H4 H 0.562392 0.717334 0.396463
H5 H 0.709764 0.699543 0.34242
H6 H 0.764479 0.486755 0.21553
H7 H 0.659961 0.411342 0.0761697
O3 O 0.587078 0.553635 0.761654
H8 H 0.538603 0.479319 0.732631
H9 H 0.538463 0.625939 0.724032
CL1 Cl 0.0962454 0.248788 0.0940762

#END

data_XXIV_List2_80_Price_C1304
_database_code_CSD               UNKNWN
_symmetry_cell_setting           monoclinic
_symmetry_space_group_name_H-M   'P 21/a'
_symmetry_Int_Tables_number      14
loop_
_symmetry_equiv_pos_site_id
_symmetry_equiv_pos_as_xyz
1 x,y,z
2 1/2-x,1/2+y,-z
3 -x,-y,-z
4 1/2+x,1/2-y,z
_cell_length_a                   8.4434
_cell_length_b                   21.7152
_cell_length_c                   4.8678
_cell_angle_alpha                90
_cell_angle_beta                 91.7541
_cell_angle_gamma                90
_cell_volume                     892.094
loop_
_atom_site_label
_atom_site_type_symbol
_atom_site_fract_x
_atom_site_fract_y
_atom_site_fract_z
C1 C 0.855689 0.786035 0.139698
C2 C 0.891861 0.720598 0.0841353
C3 C 0.839384 0.671455 0.219074
C4 C 0.708259 0.597574 0.594487
S1 S 0.703587 0.674227 0.488568
N1 N 0.833988 0.561369 0.581073
N2 N 0.578599 0.576607 0.709516
O1 O 0.751802 0.791836 0.342587
O2 O 0.913359 0.828318 0.019006
H1 H 0.735101 0.834786 0.387176
H2 H 0.970487 0.713318 -0.0851061
H3 H 0.871396 0.62545 0.152983
H4 H 0.941648 0.578824 0.541002
H5 H 0.827855 0.515928 0.624668
H6 H 0.580378 0.539131 0.832709
H7 H 0.474698 0.599286 0.684454
O3 O 0.681093 0.470986 0.00325232
H8 H 0.737526 0.456639 0.165516
H9 H 0.705279 0.440047 -0.130468
CL1 Cl 0.311719 0.0888292 0.515214

#END

data_XXIV_List2_81_Price_1769
_database_code_CSD               UNKNWN
_symmetry_cell_setting           monoclinic
_symmetry_space_group_name_H-M   'P 21/c'
_symmetry_Int_Tables_number      14
loop_
_symmetry_equiv_pos_site_id
_symmetry_equiv_pos_as_xyz
1 x,y,z
2 -x,1/2+y,1/2-z
3 -x,-y,-z
4 x,1/2-y,1/2+z
_cell_length_a                   8.1513
_cell_length_b                   13.4712
_cell_length_c                   8.2932
_cell_angle_alpha                90
_cell_angle_beta                 78.0898
_cell_angle_gamma                90
_cell_volume                     891.054
loop_
_atom_site_label
_atom_site_type_symbol
_atom_site_fract_x
_atom_site_fract_y
_atom_site_fract_z
C1 C 0.184811 0.609685 0.0122995
C2 C 0.211867 0.501547 0.0076659
C3 C 0.337539 0.462877 -0.10384
C4 C 0.60722 0.44479 -0.348941
S1 S 0.474685 0.538081 -0.246241
N1 N 0.563001 0.350711 -0.362013
N2 N 0.760408 0.473183 -0.420221
O1 O 0.0524864 0.637767 0.123571
O2 O 0.280745 0.66569 -0.0765128
H1 H 0.0365562 0.708871 0.117191
H2 H 0.131537 0.454147 0.0961218
H3 H 0.365133 0.384131 -0.104901
H4 H 0.441282 0.332419 -0.352491
H5 H 0.647882 0.299351 -0.414556
H6 H 0.841549 0.427377 -0.493452
H7 H 0.806302 0.538558 -0.389075
O3 O 0.265421 0.233663 0.101423
H8 H 0.191582 0.268242 0.188893
H9 H 0.189261 0.20886 0.0364716
CL1 Cl 0.0343543 0.166401 0.879349

#END

data_XXIV_List2_82_Price_i573
_database_code_CSD               UNKNWN
_symmetry_cell_setting           orthorhombic
_symmetry_space_group_name_H-M   'P b c a'
_symmetry_Int_Tables_number      61
loop_
_symmetry_equiv_pos_site_id
_symmetry_equiv_pos_as_xyz
1 x,y,z
2 1/2+x,1/2-y,-z
3 -x,1/2+y,1/2-z
4 1/2-x,-y,1/2+z
5 -x,-y,-z
6 1/2-x,1/2+y,z
7 x,1/2-y,1/2+z
8 1/2+x,y,1/2-z
_cell_length_a                   14.2056
_cell_length_b                   14.635
_cell_length_c                   8.1742
_cell_angle_alpha                90
_cell_angle_beta                 90
_cell_angle_gamma                90
_cell_volume                     1699.41
loop_
_atom_site_label
_atom_site_type_symbol
_atom_site_fract_x
_atom_site_fract_y
_atom_site_fract_z
C1 C 0.641215 0.175782 0.538382
C2 C 0.558378 0.225761 0.599444
C3 C 0.4723 0.197672 0.556933
C4 C 0.331447 0.0983477 0.436592
S1 S 0.454748 0.106324 0.418259
N1 N 0.283702 0.0753952 0.30413
N2 N 0.286851 0.112452 0.576805
O1 O 0.721189 0.202686 0.605664
O2 O 0.63405 0.116688 0.434056
H1 H 0.772311 0.163337 0.57089
H2 H 0.567595 0.283734 0.680543
H3 H 0.409581 0.232677 0.599397
H4 H 0.315516 0.0762807 0.193549
H5 H 0.216803 0.0519734 0.309054
H6 H 0.215758 0.112506 0.583684
H7 H 0.322511 0.110861 0.683597
O3 O 0.0901426 0.415884 0.0942905
H8 H 0.0862967 0.474581 0.041679
H9 H 0.0253456 0.396741 0.0943435
CL1 Cl 0.629927 0.907988 0.0607527

#END

data_XXIV_List2_83_Price_1703
_database_code_CSD               UNKNWN
_symmetry_cell_setting           monoclinic
_symmetry_space_group_name_H-M   'P 21/c'
_symmetry_Int_Tables_number      14
loop_
_symmetry_equiv_pos_site_id
_symmetry_equiv_pos_as_xyz
1 x,y,z
2 -x,1/2+y,1/2-z
3 -x,-y,-z
4 x,1/2-y,1/2+z
_cell_length_a                   5.9463
_cell_length_b                   14.1695
_cell_length_c                   10.4474
_cell_angle_alpha                90
_cell_angle_beta                 84.157
_cell_angle_gamma                90
_cell_volume                     875.684
loop_
_atom_site_label
_atom_site_type_symbol
_atom_site_fract_x
_atom_site_fract_y
_atom_site_fract_z
C1 C 0.950029 0.12353 0.178114
C2 C 1.18343 0.111569 0.118316
C3 C 1.22545 0.116873 -0.00957759
C4 C 1.17541 0.146061 -0.256899
S1 S 1.00563 0.128516 -0.110603
N1 N 1.09897 0.112663 -0.362386
N2 N 1.36957 0.192728 -0.265814
O1 O 0.935089 0.130831 0.304795
O2 O 0.790466 0.126281 0.113605
H1 H 0.779247 0.140606 0.339304
H2 H 1.32 0.101038 0.178181
H3 H 1.39472 0.10712 -0.0571562
H4 H 0.954888 0.0743611 -0.356377
H5 H 1.16732 0.131048 -0.451452
H6 H 1.4664 0.200237 -0.350531
H7 H 1.4115 0.232332 -0.191537
O3 O 0.309299 0.531975 0.875146
H8 H 0.364595 0.468792 0.884084
H9 H 0.372386 0.56546 0.943133
CL1 Cl 0.513356 0.155208 0.427563

#END

data_XXIV_List2_84_Price_C630
_database_code_CSD               UNKNWN
_symmetry_cell_setting           triclinic
_symmetry_space_group_name_H-M   'P -1'
_symmetry_Int_Tables_number      2
loop_
_symmetry_equiv_pos_site_id
_symmetry_equiv_pos_as_xyz
1 x,y,z
2 -x,-y,-z
_cell_length_a                   7.5197
_cell_length_b                   5.6758
_cell_length_c                   10.766
_cell_angle_alpha                96.3313
_cell_angle_beta                 89.8015
_cell_angle_gamma                75.249
_cell_volume                     441.404
loop_
_atom_site_label
_atom_site_type_symbol
_atom_site_fract_x
_atom_site_fract_y
_atom_site_fract_z
C1 C 0.174856 0.113695 0.573269
C2 C 0.192097 0.183581 0.44594
C3 C 0.246041 0.0350779 0.340022
C4 C 0.289625 -0.36591 0.174807
S1 S 0.334042 -0.286912 0.330341
N1 N 0.393534 -0.576152 0.119045
N2 N 0.157512 -0.230903 0.112603
O1 O 0.249042 -0.126763 0.578878
O2 O 0.0981944 0.256609 0.659516
H1 H 0.226289 -0.165428 0.662046
H2 H 0.149337 0.379858 0.440765
H3 H 0.25152 0.111848 0.252366
H4 H 0.517659 -0.652614 0.152579
H5 H 0.363477 -0.649384 0.0343341
H6 H 0.149936 -0.263206 0.0188028
H7 H 0.0588941 -0.0927481 0.157898
O3 O 0.319117 0.244623 0.884347
H8 H 0.266955 0.108655 0.861045
H9 H 0.256437 0.365927 0.832839
CL1 Cl 0.805991 0.218714 0.179896

#END

data_XXIV_List2_85_Price_C176
_database_code_CSD               UNKNWN
_symmetry_cell_setting           monoclinic
_symmetry_space_group_name_H-M   'P 21/c'
_symmetry_Int_Tables_number      14
loop_
_symmetry_equiv_pos_site_id
_symmetry_equiv_pos_as_xyz
1 x,y,z
2 -x,1/2+y,1/2-z
3 -x,-y,-z
4 x,1/2-y,1/2+z
_cell_length_a                   10.3118
_cell_length_b                   10.2327
_cell_length_c                   8.7228
_cell_angle_alpha                90
_cell_angle_beta                 68.5364
_cell_angle_gamma                90
_cell_volume                     856.578
loop_
_atom_site_label
_atom_site_type_symbol
_atom_site_fract_x
_atom_site_fract_y
_atom_site_fract_z
C1 C 0.863305 0.564444 0.43609
C2 C 0.977153 0.556507 0.272519
C3 C 1.10102 0.616025 0.223523
C4 C 1.32848 0.741334 0.227827
S1 S 1.14987 0.735324 0.338965
N1 N 1.39447 0.851148 0.233773
N2 N 1.40048 0.640089 0.144438
O1 O 0.895235 0.645333 0.538737
O2 O 0.756744 0.503382 0.472088
H1 H 0.817697 0.649721 0.643323
H2 H 0.955779 0.490771 0.186961
H3 H 1.17551 0.601476 0.0990541
H4 H 1.34118 0.935373 0.271457
H5 H 1.49884 0.853694 0.203771
H6 H 1.49784 0.650824 0.0599199
H7 H 1.36003 0.549038 0.164026
O3 O 0.731229 0.91839 0.634849
H8 H 0.729867 0.878894 0.535392
H9 H 0.715971 0.844854 0.708042
CL1 Cl 0.323986 0.335485 0.166078

#END

data_XXIV_List2_86_Price_C617
_database_code_CSD               UNKNWN
_symmetry_cell_setting           monoclinic
_symmetry_space_group_name_H-M   'P 21/a'
_symmetry_Int_Tables_number      14
loop_
_symmetry_equiv_pos_site_id
_symmetry_equiv_pos_as_xyz
1 x,y,z
2 1/2-x,1/2+y,-z
3 -x,-y,-z
4 1/2+x,1/2-y,z
_cell_length_a                   18.2926
_cell_length_b                   6.3167
_cell_length_c                   7.845
_cell_angle_alpha                90
_cell_angle_beta                 76.6324
_cell_angle_gamma                90
_cell_volume                     881.921
loop_
_atom_site_label
_atom_site_type_symbol
_atom_site_fract_x
_atom_site_fract_y
_atom_site_fract_z
C1 C 0.248432 0.12303 0.317089
C2 C 0.168524 0.144012 0.408883
C3 C 0.139932 0.128396 0.58119
C4 C 0.120603 0.0737533 0.9288
S1 S 0.193953 0.0822019 0.738499
N1 N 0.124089 -0.0792576 1.04106
N2 N 0.0666769 0.217612 0.959992
O1 O 0.293083 0.110608 0.431577
O2 O 0.270431 0.117428 0.160577
H1 H 0.345564 0.111691 0.370453
H2 H 0.130345 0.169835 0.323633
H3 H 0.0795358 0.133185 0.633105
H4 H 0.15928 -0.20257 1.00306
H5 H 0.0879001 -0.0895707 1.15971
H6 H 0.0276353 0.223327 1.07472
H7 H 0.0709371 0.346923 0.882559
O3 O 0.959172 0.251705 0.650313
H8 H 0.983484 0.382192 0.668211
H9 H 0.949566 0.2729 0.536014
CL1 Cl 0.0543541 0.624358 0.719441

#END

data_XXIV_List2_87_Price_C184
_database_code_CSD               UNKNWN
_symmetry_cell_setting           orthorhombic
_symmetry_space_group_name_H-M   'P b c a'
_symmetry_Int_Tables_number      61
loop_
_symmetry_equiv_pos_site_id
_symmetry_equiv_pos_as_xyz
1 x,y,z
2 1/2+x,1/2-y,-z
3 -x,1/2+y,1/2-z
4 1/2-x,-y,1/2+z
5 -x,-y,-z
6 1/2-x,1/2+y,z
7 x,1/2-y,1/2+z
8 1/2+x,y,1/2-z
_cell_length_a                   10.1583
_cell_length_b                   7.9838
_cell_length_c                   21.2552
_cell_angle_alpha                90
_cell_angle_beta                 90
_cell_angle_gamma                90
_cell_volume                     1723.84
loop_
_atom_site_label
_atom_site_type_symbol
_atom_site_fract_x
_atom_site_fract_y
_atom_site_fract_z
C1 C 0.147407 0.171666 0.805363
C2 C 0.0860802 0.0799845 0.752243
C3 C 0.131073 0.0724466 0.693297
C4 C 0.269633 0.128061 0.587839
S1 S 0.285711 0.15244 0.669089
N1 N 0.154457 0.136379 0.558697
N2 N 0.378546 0.103534 0.554988
O1 O 0.277993 0.189891 0.796934
O2 O 0.0867004 0.225402 0.849438
H1 H 0.314883 0.251376 0.832118
H2 H -0.00746095 0.0208322 0.763012
H3 H 0.0774837 0.00307333 0.657599
H4 H 0.0755457 0.188323 0.579974
H5 H 0.143745 0.0996497 0.51346
H6 H 0.380802 0.115932 0.507672
H7 H 0.462695 0.0684125 0.576631
O3 O 0.370749 0.525113 0.441543
H8 H 0.359521 0.40849 0.431577
H9 H 0.308029 0.578897 0.414333
CL1 Cl 0.106148 0.667517 0.403511

#END

data_XXIV_List2_88_Price_C572
_database_code_CSD               UNKNWN
_symmetry_cell_setting           monoclinic
_symmetry_space_group_name_H-M   'P 21/c'
_symmetry_Int_Tables_number      14
loop_
_symmetry_equiv_pos_site_id
_symmetry_equiv_pos_as_xyz
1 x,y,z
2 -x,1/2+y,1/2-z
3 -x,-y,-z
4 x,1/2-y,1/2+z
_cell_length_a                   8.4319
_cell_length_b                   12.3882
_cell_length_c                   9.6659
_cell_angle_alpha                90
_cell_angle_beta                 59.8461
_cell_angle_gamma                90
_cell_volume                     873.034
loop_
_atom_site_label
_atom_site_type_symbol
_atom_site_fract_x
_atom_site_fract_y
_atom_site_fract_z
C1 C 0.793932 0.93953 0.0428672
C2 C 0.843145 0.856863 0.125814
C3 C 0.822481 0.863626 0.271929
C4 C 0.676167 0.924841 0.576946
S1 S 0.762048 0.983142 0.388192
N1 N 0.69965 0.978162 0.683939
N2 N 0.590156 0.830571 0.6158
O1 O 0.778945 1.03829 0.106032
O2 O 0.770197 0.919106 -0.0669085
H1 H 0.735821 1.08997 0.0570207
H2 H 0.89335 0.781574 0.0605273
H3 H 0.858831 0.796035 0.322225
H4 H 0.774522 1.04676 0.653115
H5 H 0.636 0.956423 0.800446
H6 H 0.53444 0.800567 0.727976
H7 H 0.544377 0.798613 0.546085
O3 O 0.850904 0.32362 0.14575
H8 H 0.789981 0.280655 0.103537
H9 H 0.792905 0.30164 0.255928
CL1 Cl 0.640438 0.204368 0.012118

#END

data_XXIV_List2_89_Price_C580
_database_code_CSD               UNKNWN
_symmetry_cell_setting           monoclinic
_symmetry_space_group_name_H-M   'P 21/c'
_symmetry_Int_Tables_number      14
loop_
_symmetry_equiv_pos_site_id
_symmetry_equiv_pos_as_xyz
1 x,y,z
2 -x,1/2+y,1/2-z
3 -x,-y,-z
4 x,1/2-y,1/2+z
_cell_length_a                   8.7317
_cell_length_b                   16.6283
_cell_length_c                   6.7606
_cell_angle_alpha                90
_cell_angle_beta                 120.949
_cell_angle_gamma                90
_cell_volume                     841.84
loop_
_atom_site_label
_atom_site_type_symbol
_atom_site_fract_x
_atom_site_fract_y
_atom_site_fract_z
C1 C 0.872877 0.803983 0.60477
C2 C 0.714275 0.833336 0.608798
C3 C 0.685364 0.907703 0.657461
C4 C 0.748443 1.05853 0.82344
S1 S 0.814413 0.99298 0.679386
N1 N 0.703558 1.03465 0.973421
N2 N 0.755956 1.13628 0.786351
O1 O 0.976395 0.864919 0.610151
O2 O 0.905012 0.733902 0.601606
H1 H 1.08814 0.844072 0.633289
H2 H 0.61762 0.786871 0.580122
H3 H 0.563328 0.92102 0.65718
H4 H 0.707845 0.975845 1.01314
H5 H 0.67082 1.07407 1.05956
H6 H 0.74153 1.17918 0.881417
H7 H 0.763685 1.15481 0.649484
O3 O 0.319174 0.378188 0.410446
H8 H 0.231499 0.340597 0.399698
H9 H 0.429786 0.354264 0.525877
CL1 Cl 0.684164 0.327671 0.779958

#END

data_XXIV_List2_90_Price_926
_database_code_CSD               UNKNWN
_symmetry_cell_setting           triclinic
_symmetry_space_group_name_H-M   'P -1'
_symmetry_Int_Tables_number      2
loop_
_symmetry_equiv_pos_site_id
_symmetry_equiv_pos_as_xyz
1 x,y,z
2 -x,-y,-z
_cell_length_a                   5.4663
_cell_length_b                   11.8018
_cell_length_c                   7.2624
_cell_angle_alpha                107.449
_cell_angle_beta                 103.911
_cell_angle_gamma                92.214
_cell_volume                     430.731
loop_
_atom_site_label
_atom_site_type_symbol
_atom_site_fract_x
_atom_site_fract_y
_atom_site_fract_z
C1 C 0.043919 0.935553 0.686352
C2 C -0.182326 0.992901 0.722245
C3 C -0.154279 1.10556 0.843646
C4 C 0.0522512 1.32328 1.0953
S1 S 0.148261 1.18714 0.971286
N1 N 0.212425 1.38817 1.26614
N2 N -0.160861 1.36383 1.02344
O1 O -0.0101627 0.823525 0.567265
O2 O 0.25693 0.989168 0.762404
H1 H 0.142159 0.788338 0.546205
H2 H -0.369734 0.943386 0.650923
H3 H -0.316649 1.14862 0.878673
H4 H 0.3546 1.35103 1.33566
H5 H 0.202717 1.4761 1.32983
H6 H -0.215193 1.43967 1.10424
H7 H -0.250044 1.33239 0.875972
O3 O 0.739391 0.585257 0.238437
H8 H 0.894889 0.635977 0.315377
H9 H 0.620866 0.616549 0.313947
CL1 Cl 0.322082 0.673361 0.443536

#END

data_XXIV_List2_91_Price_C88
_database_code_CSD               UNKNWN
_symmetry_cell_setting           monoclinic
_symmetry_space_group_name_H-M   'P 21/c'
_symmetry_Int_Tables_number      14
loop_
_symmetry_equiv_pos_site_id
_symmetry_equiv_pos_as_xyz
1 x,y,z
2 -x,1/2+y,1/2-z
3 -x,-y,-z
4 x,1/2-y,1/2+z
_cell_length_a                   5.7154
_cell_length_b                   10.5571
_cell_length_c                   14.5759
_cell_angle_alpha                90
_cell_angle_beta                 78.8805
_cell_angle_gamma                90
_cell_volume                     862.971
loop_
_atom_site_label
_atom_site_type_symbol
_atom_site_fract_x
_atom_site_fract_y
_atom_site_fract_z
C1 C 0.472513 0.0425738 0.155004
C2 C 0.523723 -0.0935632 0.165633
C3 C 0.398001 -0.192461 0.144567
C4 C 0.0345281 -0.334975 0.114523
S1 S 0.143698 -0.181658 0.0923318
N1 N 0.0817549 -0.404925 0.184482
N2 N -0.1069 -0.380219 0.0603168
O1 O 0.27915 0.0603882 0.116255
O2 O 0.588012 0.126359 0.17999
H1 H 0.231575 0.148564 0.122913
H2 H 0.680912 -0.111878 0.195129
H3 H 0.457994 -0.288429 0.153762
H4 H 0.124697 -0.363755 0.241565
H5 H 0.0401086 -0.498092 0.189313
H6 H -0.206424 -0.458867 0.0775972
H7 H -0.108503 -0.341256 -0.00288353
O3 O 0.62917 0.398327 0.102947
H8 H 0.714069 0.331071 0.126755
H9 H 0.466108 0.370641 0.119187
CL1 Cl 0.111551 0.300727 0.144502

#END

data_XXIV_List2_92_Price_780
_database_code_CSD               UNKNWN
_symmetry_cell_setting           monoclinic
_symmetry_space_group_name_H-M   'P 21/c'
_symmetry_Int_Tables_number      14
loop_
_symmetry_equiv_pos_site_id
_symmetry_equiv_pos_as_xyz
1 x,y,z
2 -x,1/2+y,1/2-z
3 -x,-y,-z
4 x,1/2-y,1/2+z
_cell_length_a                   8.7144
_cell_length_b                   12.7729
_cell_length_c                   7.8553
_cell_angle_alpha                90
_cell_angle_beta                 70.6693
_cell_angle_gamma                90
_cell_volume                     825.066
loop_
_atom_site_label
_atom_site_type_symbol
_atom_site_fract_x
_atom_site_fract_y
_atom_site_fract_z
C1 C 0.256063 0.617314 0.173533
C2 C 0.29974 0.646886 0.333028
C3 C 0.183911 0.651776 0.494565
C4 C -0.105504 0.631644 0.757285
S1 S -0.0235997 0.633958 0.520782
N1 N -0.263727 0.650234 0.825084
N2 N -0.0211525 0.614587 0.867767
O1 O 0.383452 0.593937 0.0310348
O2 O 0.114997 0.614788 0.178363
H1 H 0.347946 0.558593 -0.0586145
H2 H 0.425806 0.661875 0.319302
H3 H 0.212878 0.674625 0.613409
H4 H -0.329461 0.660265 0.741673
H5 H -0.32795 0.634328 0.9553
H6 H -0.0786759 0.608208 1.00228
H7 H 0.087583 0.578174 0.82112
O3 O 0.564844 0.862764 0.0800564
H8 H 0.485318 0.916255 0.131788
H9 H 0.623236 0.891956 -0.0363248
CL1 Cl 0.305014 0.479603 0.780552

#END

data_XXIV_List2_93_Price_178
_database_code_CSD               UNKNWN
_symmetry_cell_setting           orthorhombic
_symmetry_space_group_name_H-M   'P b c a'
_symmetry_Int_Tables_number      61
loop_
_symmetry_equiv_pos_site_id
_symmetry_equiv_pos_as_xyz
1 x,y,z
2 1/2+x,1/2-y,-z
3 -x,1/2+y,1/2-z
4 1/2-x,-y,1/2+z
5 -x,-y,-z
6 1/2-x,1/2+y,z
7 x,1/2-y,1/2+z
8 1/2+x,y,1/2-z
_cell_length_a                   7.3067
_cell_length_b                   23.0511
_cell_length_c                   10.6452
_cell_angle_alpha                90
_cell_angle_beta                 90
_cell_angle_gamma                90
_cell_volume                     1792.94
loop_
_atom_site_label
_atom_site_type_symbol
_atom_site_fract_x
_atom_site_fract_y
_atom_site_fract_z
C1 C 0.913094 0.734046 0.421999
C2 C 0.891307 0.788074 0.494305
C3 C 0.937017 0.838676 0.4417
C4 C 1.06585 0.917946 0.281336
S1 S 1.01812 0.843051 0.285517
N1 N 1.10682 0.948816 0.382793
N2 N 1.06666 0.943299 0.169947
O1 O 0.866548 0.687106 0.48559
O2 O 0.968713 0.734486 0.314054
H1 H 0.881028 0.652584 0.434571
H2 H 0.836695 0.78658 0.588989
H3 H 0.914211 0.879258 0.490764
H4 H 1.14792 0.928712 0.462135
H5 H 1.13767 0.991491 0.376519
H6 H 1.10211 0.985337 0.158459
H7 H 1.0104 0.923033 0.0951207
O3 O 0.204979 0.438194 0.86489
H8 H 0.174475 0.423347 0.783104
H9 H 0.334746 0.431609 0.869796
CL1 Cl 0.392146 0.576826 0.100809

#END

data_XXIV_List2_94_Price_C468
_database_code_CSD               UNKNWN
_symmetry_cell_setting           monoclinic
_symmetry_space_group_name_H-M   'P 21/c'
_symmetry_Int_Tables_number      14
loop_
_symmetry_equiv_pos_site_id
_symmetry_equiv_pos_as_xyz
1 x,y,z
2 -x,1/2+y,1/2-z
3 -x,-y,-z
4 x,1/2-y,1/2+z
_cell_length_a                   7.0211
_cell_length_b                   14.8668
_cell_length_c                   9.2079
_cell_angle_alpha                90
_cell_angle_beta                 76.0472
_cell_angle_gamma                90
_cell_volume                     932.774
loop_
_atom_site_label
_atom_site_type_symbol
_atom_site_fract_x
_atom_site_fract_y
_atom_site_fract_z
C1 C 0.0258233 0.321474 0.0792659
C2 C -0.11877 0.391105 0.0631281
C3 C -0.259403 0.382064 -0.0109443
C4 C -0.462611 0.316197 -0.203171
S1 S -0.323196 0.278767 -0.082143
N1 N -0.435997 0.393643 -0.276104
N2 N -0.59476 0.258232 -0.227735
O1 O -0.044425 0.238013 0.0695392
O2 O 0.187793 0.338536 0.0928651
H1 H 0.0602681 0.194193 0.0592521
H2 H -0.0968656 0.456617 0.108579
H3 H -0.354368 0.438355 -0.0206001
H4 H -0.315332 0.431128 -0.278468
H5 H -0.519307 0.411694 -0.346838
H6 H -0.664024 0.266622 -0.311088
H7 H -0.633989 0.204527 -0.159919
O3 O 0.105367 -0.00481517 0.800482
H8 H -0.0130798 -0.0334261 0.855226
H9 H 0.127574 0.0408704 0.868458
CL1 Cl 0.758968 0.611882 0.472606

#END

data_XXIV_List2_95_Price_C1429
_database_code_CSD               UNKNWN
_symmetry_cell_setting           monoclinic
_symmetry_space_group_name_H-M   'P 21/n'
_symmetry_Int_Tables_number      14
loop_
_symmetry_equiv_pos_site_id
_symmetry_equiv_pos_as_xyz
1 x,y,z
2 1/2-x,1/2+y,1/2-z
3 -x,-y,-z
4 1/2+x,1/2-y,1/2+z
_cell_length_a                   8.4116
_cell_length_b                   21.4831
_cell_length_c                   5.3188
_cell_angle_alpha                90
_cell_angle_beta                 62.2393
_cell_angle_gamma                90
_cell_volume                     850.518
loop_
_atom_site_label
_atom_site_type_symbol
_atom_site_fract_x
_atom_site_fract_y
_atom_site_fract_z
C1 C 0.421301 0.709062 0.908044
C2 C 0.452461 0.770981 0.999129
C3 C 0.403059 0.826248 0.943483
C4 C 0.266917 0.917594 0.743035
S1 S 0.280877 0.83705 0.752117
N1 N 0.376019 0.958035 0.772471
N2 N 0.137135 0.938951 0.69036
O1 O 0.329363 0.71358 0.758509
O2 O 0.472736 0.661125 0.961363
H1 H 0.303627 0.672838 0.708206
H2 H 0.523499 0.769747 1.12491
H3 H 0.427562 0.868146 1.03439
H4 H 0.497532 0.94497 0.748603
H5 H 0.350436 1.00422 0.78457
H6 H 0.146613 0.980757 0.597283
H7 H 0.0335913 0.911214 0.71635
O3 O 0.239828 0.550032 0.130266
H8 H 0.274422 0.581172 -0.0157201
H9 H 0.253188 0.57129 0.278417
CL1 Cl 0.268596 0.102473 0.865575

#END

data_XXIV_List2_96_Price_932
_database_code_CSD               UNKNWN
_symmetry_cell_setting           monoclinic
_symmetry_space_group_name_H-M   'C 2/c'
_symmetry_Int_Tables_number      15
loop_
_symmetry_equiv_pos_site_id
_symmetry_equiv_pos_as_xyz
1 x,y,z
2 -x,y,1/2-z
3 1/2+x,1/2+y,z
4 1/2-x,1/2+y,1/2-z
5 -x,-y,-z
6 x,-y,1/2+z
7 1/2-x,1/2-y,-z
8 1/2+x,1/2-y,1/2+z
_cell_length_a                   20.2747
_cell_length_b                   11.5421
_cell_length_c                   7.3559
_cell_angle_alpha                90
_cell_angle_beta                 90.9745
_cell_angle_gamma                90
_cell_volume                     1721.12
loop_
_atom_site_label
_atom_site_type_symbol
_atom_site_fract_x
_atom_site_fract_y
_atom_site_fract_z
C1 C 0.476168 0.788064 0.02262
C2 C 0.542732 0.815778 -0.0435729
C3 C 0.588926 0.733394 -0.0490524
C4 C 0.653659 0.544678 0.062805
S1 S 0.572435 0.588375 0.0138713
N1 N 0.700222 0.619695 0.112612
N2 N 0.667368 0.432829 0.0555874
O1 O 0.442286 0.881197 0.0687674
O2 O 0.456174 0.688881 0.0302571
H1 H 0.39841 0.859204 0.106268
H2 H 0.553832 0.90345 -0.0866885
H3 H 0.637551 0.750304 -0.102697
H4 H 0.687361 0.699064 0.157632
H5 H 0.746188 0.592773 0.147591
H6 H 0.711823 0.400748 0.0939776
H7 H 0.635146 0.377122 -0.00377735
O3 O 0.178515 0.412161 0.736551
H8 H 0.169948 0.494084 0.735815
H9 H 0.181617 0.393375 0.609657
CL1 Cl 0.314941 1.15552 0.657095

#END

data_XXIV_List2_97_Price_C899
_database_code_CSD               UNKNWN
_symmetry_cell_setting           orthorhombic
_symmetry_space_group_name_H-M   'P 21 21 21'
_symmetry_Int_Tables_number      19
loop_
_symmetry_equiv_pos_site_id
_symmetry_equiv_pos_as_xyz
1 x,y,z
2 1/2+x,1/2-y,-z
3 -x,1/2+y,1/2-z
4 1/2-x,-y,1/2+z
_cell_length_a                   10.7016
_cell_length_b                   7.1583
_cell_length_c                   12.3327
_cell_angle_alpha                90
_cell_angle_beta                 90
_cell_angle_gamma                90
_cell_volume                     944.75
loop_
_atom_site_label
_atom_site_type_symbol
_atom_site_fract_x
_atom_site_fract_y
_atom_site_fract_z
C1 C 0.320459 0.204127 0.809896
C2 C 0.415753 0.0606002 0.834853
C3 C 0.400116 -0.0957093 0.892478
C4 C 0.308772 -0.34936 1.03184
S1 S 0.254793 -0.17618 0.943096
N1 N 0.407126 -0.323964 1.0951
N2 N 0.241874 -0.50419 1.03759
O1 O 0.207237 0.156654 0.848977
O2 O 0.34238 0.345475 0.760938
H1 H 0.149487 0.259662 0.839437
H2 H 0.507882 0.090478 0.802386
H3 H 0.477344 -0.192463 0.90337
H4 H 0.445672 -0.195685 1.10185
H5 H 0.435076 -0.421475 1.14927
H6 H 0.253837 -0.599806 1.09705
H7 H 0.173811 -0.52873 0.982633
O3 O 0.189135 0.734002 0.699612
H8 H 0.157658 0.660355 0.758857
H9 H 0.119314 0.813618 0.682974
CL1 Cl 0.545394 0.0473324 0.153969

#END

data_XXIV_List2_98_Price_1211
_database_code_CSD               UNKNWN
_symmetry_cell_setting           triclinic
_symmetry_space_group_name_H-M   'P -1'
_symmetry_Int_Tables_number      2
loop_
_symmetry_equiv_pos_site_id
_symmetry_equiv_pos_as_xyz
1 x,y,z
2 -x,-y,-z
_cell_length_a                   7.405
_cell_length_b                   7.7711
_cell_length_c                   8.8291
_cell_angle_alpha                108.671
_cell_angle_beta                 66.0774
_cell_angle_gamma                83.7097
_cell_volume                     422.839
loop_
_atom_site_label
_atom_site_type_symbol
_atom_site_fract_x
_atom_site_fract_y
_atom_site_fract_z
C1 C 0.745803 0.613212 0.640512
C2 C 0.807013 0.761498 0.576734
C3 C 0.816256 0.919107 0.689153
C4 C 0.750333 1.19482 1.00001
S1 S 0.762769 0.954276 0.912442
N1 N 0.72528 1.31567 0.927875
N2 N 0.764173 1.25522 1.15205
O1 O 0.702934 0.483723 0.530357
O2 O 0.736625 0.615009 0.781874
H1 H 0.63368 0.40894 0.592221
H2 H 0.843045 0.742485 0.439437
H3 H 0.867852 1.02719 0.643359
H4 H 0.665531 1.28593 0.841202
H5 H 0.708531 1.45459 0.991864
H6 H 0.73555 1.39389 1.22617
H7 H 0.788221 1.16399 1.20621
O3 O 0.761012 0.00610261 0.322058
H8 H 0.662519 0.0847587 0.445611
H9 H 0.698731 -0.0936197 0.293122
CL1 Cl 0.525672 0.710767 0.297843

#END

data_XXIV_List2_99_Price_C745
_database_code_CSD               UNKNWN
_symmetry_cell_setting           monoclinic
_symmetry_space_group_name_H-M   'P 21/c'
_symmetry_Int_Tables_number      14
loop_
_symmetry_equiv_pos_site_id
_symmetry_equiv_pos_as_xyz
1 x,y,z
2 -x,1/2+y,1/2-z
3 -x,-y,-z
4 x,1/2-y,1/2+z
_cell_length_a                   5.4737
_cell_length_b                   20.8381
_cell_length_c                   8.288
_cell_angle_alpha                90
_cell_angle_beta                 100.899
_cell_angle_gamma                90
_cell_volume                     928.29
loop_
_atom_site_label
_atom_site_type_symbol
_atom_site_fract_x
_atom_site_fract_y
_atom_site_fract_z
C1 C 0.00386084 0.208295 0.39933
C2 C -0.0905239 0.273726 0.420215
C3 C 0.00350946 0.329014 0.377826
C4 C 0.294631 0.418813 0.284678
S1 S 0.263463 0.335389 0.279477
N1 N 0.247507 0.453767 0.409066
N2 N 0.377763 0.44726 0.162956
O1 O 0.21036 0.209492 0.332852
O2 O -0.0927344 0.160243 0.43715
H1 H 0.262973 0.165859 0.317383
H2 H -0.25646 0.275289 0.474014
H3 H -0.0904341 0.37403 0.391306
H4 H 0.246263 0.433384 0.51948
H5 H 0.243866 0.502258 0.403938
H6 H 0.44782 0.492277 0.173529
H7 H 0.369977 0.42458 0.0543331
O3 O 0.795686 0.0807236 0.137584
H8 H 0.952812 0.0861904 0.210948
H9 H 0.678004 0.0953715 0.202132
CL1 Cl 0.34242 0.0843092 0.284598

#END

data_XXIV_List2_100_Price_C644
_database_code_CSD               UNKNWN
_symmetry_cell_setting           monoclinic
_symmetry_space_group_name_H-M   'P 21/c'
_symmetry_Int_Tables_number      14
loop_
_symmetry_equiv_pos_site_id
_symmetry_equiv_pos_as_xyz
1 x,y,z
2 -x,1/2+y,1/2-z
3 -x,-y,-z
4 x,1/2-y,1/2+z
_cell_length_a                   11.329
_cell_length_b                   8.0204
_cell_length_c                   10.5038
_cell_angle_alpha                90
_cell_angle_beta                 70.6285
_cell_angle_gamma                90
_cell_volume                     900.377
loop_
_atom_site_label
_atom_site_type_symbol
_atom_site_fract_x
_atom_site_fract_y
_atom_site_fract_z
C1 C 0.913141 0.775968 0.132104
C2 C 1.0335 0.78229 0.0191872
C3 C 1.1453 0.73136 0.0206244
C4 C 1.33071 0.651744 0.118244
S1 S 1.17055 0.621722 0.15546
N1 N 1.39046 0.787027 0.0578171
N2 N 1.39128 0.533399 0.159308
O1 O 0.918406 0.671762 0.230517
O2 O 0.823354 0.857979 0.135653
H1 H 0.837651 0.671589 0.301549
H2 H 1.02797 0.840676 -0.0719024
H3 H 1.22774 0.744594 -0.0686057
H4 H 1.34269 0.892119 0.0537938
H5 H 1.48482 0.795211 0.0271713
H6 H 1.4803 0.548835 0.157774
H7 H 1.35435 0.417841 0.179849
O3 O 0.633774 0.582377 0.144725
H8 H 0.651274 0.612111 0.225332
H9 H 0.672929 0.670375 0.0830072
CL1 Cl 0.321428 0.163862 0.0890263

#END
