# Supplementary material for: Report on the sixth blind test of organic crystal structure prediction methods
Source: Acta Crystallogr B Struct Sci Cryst Eng Mater. 2016 Aug 1;72(Pt 4):439–59. doi: 10.1107/S2052520616007447 (PMC4971545; doi:10.1107/S2052520616007447)
Supplement: Supplementary file 2 [file b-72-00439-sup2.zip › Group_18_Price/XXV-1_Price.cif]

########################################################
#                                                      #
# Blind Test Submission for XXVI                       #
#                                                      #
# Sarah (Sally) L. Price & Luca Iuzzolino              #
# Department of Chemistry                              #
# UCL                                                  #
#                                                      #
# List1, lowest 100 structures following               #
# CrystalOptimizer minimization with FIT potential     #
#                                                      #
########################################################

data_XXV_List1_1_Price_B1
_database_code_CSD               UNKNWN
_symmetry_cell_setting           monoclinic
_symmetry_space_group_name_H-M   'P 21/c'
_symmetry_Int_Tables_number      14
loop_
_symmetry_equiv_pos_site_id
_symmetry_equiv_pos_as_xyz
1 x,y,z
2 -x,1/2+y,1/2-z
3 -x,-y,-z
4 x,1/2-y,1/2+z
_cell_length_a                   10.7401
_cell_length_b                   27.8637
_cell_length_c                   7.8262
_cell_angle_alpha                90
_cell_angle_beta                 69.1807
_cell_angle_gamma                90
_cell_volume                     2189.14
loop_
_atom_site_label
_atom_site_type_symbol
_atom_site_fract_x
_atom_site_fract_y
_atom_site_fract_z
C1 C 0.939065 0.950976 0.133639
C2 C 0.861374 0.97919 0.280041
C3 C 0.741176 0.996958 0.278355
C4 C 0.695082 0.987734 0.136879
C5 C 0.774837 0.959514 -0.0061754
C6 C 0.896565 0.94123 -0.011779
C7 C 1.0678 0.932277 0.138628
N1 N 0.659512 1.02708 0.431636
N2 N 0.729839 0.949239 -0.15921
O1 O 1.13925 0.909149 -0.0147809
O2 O 1.10212 0.937235 0.268863
O3 O 0.698482 1.03239 0.558859
O4 O 0.558487 1.04446 0.420578
O5 O 0.616446 0.960878 -0.141025
O6 O 0.808866 0.929491 -0.292892
H1 H 0.894588 0.986877 0.392883
H2 H 0.600733 1.00192 0.138361
H3 H 0.956356 0.919777 -0.12735
H4 H 1.21649 0.893717 -0.00187045
C8 C 0.279565 0.687985 0.548238
C9 C 0.153558 0.693058 0.683932
C10 C 0.0963849 0.738011 0.732057
C11 C 0.162514 0.779568 0.645056
C12 C 0.288129 0.774027 0.510589
C13 C 0.348479 0.729143 0.461869
C14 C 0.486078 0.724714 0.316936
C15 C 0.594067 0.670152 0.459185
C16 C 0.716467 0.690446 0.445068
C17 C 0.767885 0.684097 0.582969
C18 C 0.699133 0.657036 0.739095
C19 C 0.577425 0.636978 0.751356
C20 C 0.523 0.643518 0.61518
C21 C 0.390378 0.621343 0.632621
C22 C 0.442114 0.641538 0.323811
C23 C 0.100192 0.828395 0.693421
C24 C 0.754755 0.650701 0.889029
N3 N 0.334146 0.640898 0.501403
N4 N 0.543592 0.676981 0.315097
H5 H 0.100218 0.660913 0.749193
H6 H -0.0019984 0.740984 0.837599
H7 H 0.342439 0.805835 0.442346
H8 H 0.553129 0.7516 0.339114
H9 H 0.481956 0.73159 0.1807
H10 H 0.771818 0.710541 0.322359
H11 H 0.863759 0.699904 0.568692
H12 H 0.521753 0.615987 0.871971
H13 H 0.401181 0.582366 0.610519
H14 H 0.318424 0.626661 0.771225
H15 H 0.487398 0.60582 0.297744
H16 H 0.401572 0.649786 0.217069
H17 H 0.0152948 0.832681 0.647796
H18 H 0.171761 0.856888 0.629429
H19 H 0.0629457 0.834392 0.841541
H20 H 0.70547 0.621257 0.980786
H21 H 0.741566 0.683324 0.972252
H22 H 0.861743 0.642915 0.83352

#END

data_XXV_List1_2_Price_A5
_database_code_CSD               UNKNWN
_symmetry_cell_setting           triclinic
_symmetry_space_group_name_H-M   'P -1'
_symmetry_Int_Tables_number      2
loop_
_symmetry_equiv_pos_site_id
_symmetry_equiv_pos_as_xyz
1 x,y,z
2 -x,-y,-z
_cell_length_a                   15.4284
_cell_length_b                   6.9259
_cell_length_c                   11.3185
_cell_angle_alpha                72.322
_cell_angle_beta                 74.0485
_cell_angle_gamma                86.6043
_cell_volume                     1107.57
loop_
_atom_site_label
_atom_site_type_symbol
_atom_site_fract_x
_atom_site_fract_y
_atom_site_fract_z
C1 C 0.972064 0.672083 0.29395
C2 C 0.935928 0.494461 0.290546
C3 C 0.875417 0.377111 0.400884
C4 C 0.848973 0.429587 0.514328
C5 C 0.886469 0.606785 0.514256
C6 C 0.948058 0.728519 0.406781
C7 C 1.03767 0.79487 0.174309
N1 N 0.837576 0.18954 0.397211
N2 N 0.860995 0.666706 0.632999
O1 O 1.07675 0.944518 0.194757
O2 O 1.05331 0.757579 0.0730539
O3 O 0.864206 0.143971 0.29765
O4 O 0.782359 0.0929783 0.494235
O5 O 0.801365 0.566658 0.722151
O6 O 0.900982 0.812947 0.633555
H1 H 0.954847 0.449764 0.203125
H2 H 0.801154 0.336199 0.599182
H3 H 0.976335 0.864593 0.411623
H4 H 1.12145 1.02073 0.118147
C8 C 0.282104 0.109879 0.0583197
C9 C 0.296796 -0.089454 0.125333
C10 C 0.372407 -0.13648 0.171567
C11 C 0.435379 0.0147143 0.153277
C12 C 0.420272 0.212801 0.0857819
C13 C 0.345395 0.26279 0.036769
C14 C 0.330852 0.479823 -0.0358136
C15 C 0.291631 0.441675 -0.21968
C16 C 0.34528 0.57989 -0.329747
C17 C 0.375779 0.53185 -0.44441
C18 C 0.353147 0.344841 -0.453563
C19 C 0.299955 0.208309 -0.342957
C20 C 0.269572 0.252478 -0.226019
C21 C 0.212395 0.100049 -0.107538
C22 C 0.184153 0.367193 -0.0148585
C23 C 0.515667 -0.0357728 0.207188
C24 C 0.383937 0.293341 -0.578265
N3 N 0.203826 0.152246 0.0113292
N4 N 0.260869 0.495084 -0.103013
H5 H 0.247214 -0.206788 0.141844
H6 H 0.382419 -0.292606 0.223757
H7 H 0.469051 0.332561 0.0689483
H8 H 0.393711 0.548401 -0.105948
H9 H 0.310733 0.571003 0.0312188
H10 H 0.361625 0.727074 -0.324336
H11 H 0.417192 0.642128 -0.528963
H12 H 0.28235 0.0606746 -0.347003
H13 H 0.144096 0.0889551 -0.117473
H14 H 0.240833 -0.050981 -0.0971088
H15 H 0.126776 0.39643 -0.0565995
H16 H 0.1659 0.406368 0.0754334
H17 H 0.500623 -0.0199624 0.304369
H18 H 0.573677 0.0649286 0.147323
H19 H 0.536165 -0.192031 0.214004
H20 H 0.37485 0.131119 -0.562825
H21 H 0.455369 0.333938 -0.625655
H22 H 0.345739 0.375327 -0.646191

#END

data_XXV_List1_3_Price_A3308
_database_code_CSD               UNKNWN
_symmetry_cell_setting           monoclinic
_symmetry_space_group_name_H-M   'P 21/c'
_symmetry_Int_Tables_number      14
loop_
_symmetry_equiv_pos_site_id
_symmetry_equiv_pos_as_xyz
1 x,y,z
2 -x,1/2+y,1/2-z
3 -x,-y,-z
4 x,1/2-y,1/2+z
_cell_length_a                   10.4145
_cell_length_b                   9.8794
_cell_length_c                   22.4039
_cell_angle_alpha                90
_cell_angle_beta                 80.8426
_cell_angle_gamma                90
_cell_volume                     2275.74
loop_
_atom_site_label
_atom_site_type_symbol
_atom_site_fract_x
_atom_site_fract_y
_atom_site_fract_z
C1 C 0.260458 0.824674 0.213278
C2 C 0.351558 0.831333 0.252614
C3 C 0.350599 0.730445 0.295757
C4 C 0.262859 0.623861 0.301827
C5 C 0.175304 0.619538 0.26123
C6 C 0.171693 0.71796 0.217246
C7 C 0.263569 0.932905 0.166705
N1 N 0.444867 0.740955 0.337932
N2 N 0.0802577 0.508673 0.266177
O1 O 0.196771 0.901917 0.122266
O2 O 0.324902 1.03627 0.168833
O3 O 0.539327 0.81319 0.323
O4 O 0.422325 0.675059 0.384439
O5 O 0.104798 0.407716 0.293542
O6 O -0.0152846 0.524965 0.241825
H1 H 0.421078 0.913776 0.249505
H2 H 0.26327 0.547147 0.3364
H3 H 0.100579 0.711117 0.186894
H4 H 0.210445 0.972291 0.0915984
C8 C 0.874384 0.674803 0.455762
C9 C 0.917415 0.727908 0.398236
C10 C 1.01945 0.819933 0.388775
C11 C 1.0828 0.860752 0.436387
C12 C 1.03867 0.807589 0.49365
C13 C 0.935064 0.716537 0.504308
C14 C 0.887816 0.662447 0.567245
C15 C 0.654818 0.690547 0.57419
C16 C 0.610874 0.759978 0.627886
C17 C 0.506418 0.848688 0.63183
C18 C 0.441394 0.869874 0.582545
C19 C 0.486944 0.800652 0.529057
C20 C 0.592947 0.712581 0.523774
C21 C 0.642381 0.642654 0.464318
C22 C 0.764673 0.5063 0.520516
C23 C 1.1958 0.957409 0.425879
C24 C 0.325501 0.96225 0.586623
N3 N 0.770004 0.579166 0.463635
N4 N 0.760298 0.597513 0.571712
H5 H 0.87071 0.694298 0.360721
H6 H 1.0515 0.859687 0.343556
H7 H 1.08516 0.839519 0.53165
H8 H 0.881855 0.744498 0.600434
H9 H 0.956611 0.587561 0.580034
H10 H 0.658538 0.741708 0.666952
H11 H 0.473668 0.901329 0.674199
H12 H 0.439572 0.817364 0.489617
H13 H 0.573907 0.563474 0.455189
H14 H 0.649197 0.715266 0.427027
H15 H 0.677964 0.442006 0.526875
H16 H 0.85068 0.44169 0.518441
H17 H 1.28879 0.9037 0.423324
H18 H 1.19118 1.0315 0.462566
H19 H 1.1982 1.01319 0.383491
H20 H 0.327658 1.02174 0.545198
H21 H 0.321593 1.03308 0.62447
H22 H 0.234212 0.90463 0.593472

#END

data_XXV_List1_4_Price_A12
_database_code_CSD               UNKNWN
_symmetry_cell_setting           triclinic
_symmetry_space_group_name_H-M   'P -1'
_symmetry_Int_Tables_number      2
loop_
_symmetry_equiv_pos_site_id
_symmetry_equiv_pos_as_xyz
1 x,y,z
2 -x,-y,-z
_cell_length_a                   14.3443
_cell_length_b                   6.5059
_cell_length_c                   13.7984
_cell_angle_alpha                76.9873
_cell_angle_beta                 63.8503
_cell_angle_gamma                83.2144
_cell_volume                     1125.95
loop_
_atom_site_label
_atom_site_type_symbol
_atom_site_fract_x
_atom_site_fract_y
_atom_site_fract_z
C1 C 0.975534 0.599684 0.807565
C2 C 1.00273 0.680394 0.696169
C3 C 1.06327 0.556141 0.619989
C4 C 1.09723 0.353755 0.650467
C5 C 1.06948 0.27997 0.761851
C6 C 1.00892 0.397634 0.841402
C7 C 0.907678 0.733798 0.887964
N1 N 1.09044 0.638166 0.502702
N2 N 1.1066 0.0676872 0.79574
O1 O 0.865556 0.62589 0.991821
O2 O 0.888996 0.918061 0.860605
O3 O 1.07978 0.827689 0.47484
O4 O 1.12295 0.511139 0.441675
O5 O 1.14942 -0.0398902 0.72554
O6 O 1.09127 0.0141064 0.892023
H1 H 0.977322 0.838108 0.669921
H2 H 1.14314 0.257468 0.590065
H3 H 0.988435 0.332237 0.927591
H4 H 0.810598 0.711029 1.0377
C8 C 0.328095 0.291882 0.766905
C9 C 0.288222 0.488784 0.735446
C10 C 0.304807 0.563524 0.626677
C11 C 0.360942 0.443037 0.545891
C12 C 0.400758 0.247054 0.578229
C13 C 0.386302 0.170236 0.686718
C14 C 0.431453 -0.0424439 0.718801
C15 C 0.509906 0.0449829 0.826757
C16 C 0.612465 -0.0311293 0.785601
C17 C 0.690952 0.0784185 0.783698
C18 C 0.669349 0.26663 0.823385
C19 C 0.566538 0.341018 0.864279
C20 C 0.486822 0.235003 0.865584
C21 C 0.375842 0.318656 0.911118
C22 C 0.328013 -0.00706029 0.902615
C23 C 0.377082 0.519659 0.428386
C24 C 0.754003 0.386394 0.821251
N3 N 0.308872 0.22012 0.879828
N4 N 0.430716 -0.0699709 0.827447
H5 H 0.242578 0.581542 0.798118
H6 H 0.272722 0.717177 0.60423
H7 H 0.446047 0.151421 0.516499
H8 H 0.511328 -0.0612065 0.65785
H9 H 0.386803 -0.170554 0.720594
H10 H 0.629617 -0.179612 0.756722
H11 H 0.770258 0.0156582 0.751852
H12 H 0.547839 0.488213 0.894963
H13 H 0.341858 0.290122 1.00147
H14 H 0.373752 0.489766 0.882737
H15 H 0.319903 -0.053129 0.987252
H16 H 0.270036 -0.089963 0.895205
H17 H 0.325013 0.441286 0.409613
H18 H 0.456768 0.487521 0.370624
H19 H 0.361882 0.689785 0.41134
H20 H 0.734656 0.420323 0.902388
H21 H 0.766887 0.538227 0.763472
H22 H 0.827745 0.297146 0.795913

#END

data_XXV_List1_5_Price_A50
_database_code_CSD               UNKNWN
_symmetry_cell_setting           orthorhombic
_symmetry_space_group_name_H-M   'A b a 2'
_symmetry_Int_Tables_number      41
loop_
_symmetry_equiv_pos_site_id
_symmetry_equiv_pos_as_xyz
1 x,y,z
2 -x,-y,z
3 1/2-x,1/2+y,z
4 1/2+x,1/2-y,z
5 x,1/2+y,1/2+z
6 -x,1/2-y,1/2+z
7 1/2-x,y,1/2+z
8 1/2+x,-y,1/2+z
_cell_length_a                   28.5829
_cell_length_b                   19.9809
_cell_length_c                   7.8072
_cell_angle_alpha                90
_cell_angle_beta                 90
_cell_angle_gamma                90
_cell_volume                     4458.79
loop_
_atom_site_label
_atom_site_type_symbol
_atom_site_fract_x
_atom_site_fract_y
_atom_site_fract_z
C1 C 0.448305 0.774525 0.284624
C2 C 0.475987 0.81285 0.394438
C3 C 0.494421 0.872677 0.334726
C4 C 0.486376 0.895889 0.169719
C5 C 0.458418 0.856724 0.0646696
C6 C 0.439414 0.796232 0.11792
C7 C 0.428981 0.7104 0.35219
N1 N 0.524195 0.912879 0.448837
N2 N 0.44951 0.87964 -0.111247
O1 O 0.401162 0.679727 0.238901
O2 O 0.437612 0.689287 0.49374
O3 O 0.52648 0.895606 0.598292
O4 O 0.544228 0.960802 0.385929
O5 O 0.459895 0.937265 -0.145488
O6 O 0.431925 0.839523 -0.209767
H1 H 0.482895 0.795905 0.524026
H2 H 0.501176 0.9427 0.125161
H3 H 0.418184 0.766935 0.0306803
H4 H 0.388821 0.638157 0.28478
C8 C 0.830794 1.05444 0.423458
C9 C 0.811156 1.11617 0.467794
C10 C 0.816709 1.14197 0.631573
C11 C 0.842255 1.10708 0.756125
C12 C 0.861697 1.04568 0.710489
C13 C 0.855929 1.01834 0.547142
C14 C 0.877506 0.951515 0.500196
C15 C 0.811204 0.898067 0.362283
C16 C 0.804858 0.835772 0.440691
C17 C 0.760505 0.808482 0.458666
C18 C 0.720863 0.84208 0.39724
C19 C 0.72762 0.90426 0.32018
C20 C 0.771873 0.933231 0.30308
C21 C 0.777688 1.00206 0.223583
C22 C 0.858439 0.977047 0.214983
C23 C 0.847503 1.13535 0.933723
C24 C 0.67278 0.812056 0.412065
N3 N 0.824536 1.02882 0.254474
N4 N 0.857504 0.923866 0.342545
H5 H 0.792192 1.1442 0.370594
H6 H 0.801461 1.19033 0.663139
H7 H 0.881551 1.01754 0.805584
H8 H 0.872465 0.915532 0.60443
H9 H 0.915435 0.956597 0.481348
H10 H 0.835499 0.808485 0.484877
H11 H 0.756529 0.759813 0.519653
H12 H 0.697271 0.931942 0.273774
H13 H 0.771906 0.999948 0.0844859
H14 H 0.75176 1.03675 0.276162
H15 H 0.850329 0.956333 0.0886051
H16 H 0.893632 0.99859 0.21161
H17 H 0.876527 1.1118 1.00265
H18 H 0.81568 1.12748 1.00983
H19 H 0.854055 1.18937 0.930275
H20 H 0.645586 0.849165 0.38501
H21 H 0.666453 0.79206 0.540752
H22 H 0.668096 0.770552 0.321557

#END

data_XXV_List1_6_Price_A1
_database_code_CSD               UNKNWN
_symmetry_cell_setting           monoclinic
_symmetry_space_group_name_H-M   'P 21/a'
_symmetry_Int_Tables_number      14
loop_
_symmetry_equiv_pos_site_id
_symmetry_equiv_pos_as_xyz
1 x,y,z
2 1/2-x,1/2+y,-z
3 -x,-y,-z
4 1/2+x,1/2-y,z
_cell_length_a                   22.8219
_cell_length_b                   6.6421
_cell_length_c                   15.5896
_cell_angle_alpha                90
_cell_angle_beta                 74.8743
_cell_angle_gamma                90
_cell_volume                     2281.28
loop_
_atom_site_label
_atom_site_type_symbol
_atom_site_fract_x
_atom_site_fract_y
_atom_site_fract_z
C1 C 0.830759 0.534283 0.0336981
C2 C 0.774068 0.446296 0.069194
C3 C 0.731242 0.551757 0.13284
C4 C 0.742482 0.740749 0.163005
C5 C 0.799214 0.823571 0.125635
C6 C 0.843787 0.724623 0.0618788
C7 C 0.875977 0.418884 -0.0349332
N1 N 0.671802 0.457282 0.170968
N2 N 0.812273 1.024 0.156421
O1 O 0.928091 0.517927 -0.0673948
O2 O 0.865312 0.253323 -0.059431
O3 O 0.660254 0.304442 0.135382
O4 O 0.638241 0.539781 0.235067
O5 O 0.770477 1.11347 0.206532
O6 O 0.864019 1.08668 0.129125
H1 H 0.76392 0.298499 0.0471648
H2 H 0.708528 0.820053 0.213239
H3 H 0.887598 0.795104 0.0351091
H4 H 0.953481 0.44354 -0.116997
C8 C 0.52458 0.878195 0.27901
C9 C 0.55982 1.04643 0.285713
C10 C 0.583943 1.07073 0.358201
C11 C 0.573962 0.926888 0.426047
C12 C 0.538496 0.759739 0.41871
C13 C 0.513088 0.73389 0.347169
C14 C 0.475749 0.548536 0.340762
C15 C 0.389552 0.680428 0.297427
C16 C 0.337117 0.593091 0.351751
C17 C 0.28362 0.702419 0.377943
C18 C 0.280563 0.902037 0.35017
C19 C 0.333115 0.986969 0.295992
C20 C 0.38771 0.880394 0.270041
C21 C 0.444083 0.977793 0.21183
C22 C 0.485303 0.650108 0.191731
C23 C 0.600836 0.948436 0.50402
C24 C 0.222667 1.02101 0.379168
N3 N 0.49963 0.860313 0.204184
N4 N 0.443964 0.564704 0.270703
H5 H 0.568559 1.15719 0.232482
H6 H 0.611433 1.20277 0.361845
H7 H 0.529613 0.646399 0.471175
H8 H 0.442404 0.520254 0.40415
H9 H 0.505502 0.4157 0.326766
H10 H 0.338789 0.43672 0.371719
H11 H 0.243203 0.631265 0.419738
H12 H 0.331974 1.14239 0.27391
H13 H 0.438655 0.999562 0.14439
H14 H 0.450504 1.12765 0.23728
H15 H 0.464532 0.640406 0.136003
H16 H 0.52722 0.561588 0.175738
H17 H 0.639021 0.844596 0.498776
H18 H 0.567302 0.915149 0.56679
H19 H 0.617796 1.10124 0.508487
H20 H 0.223952 1.15549 0.338112
H21 H 0.214599 1.07081 0.448416
H22 H 0.183275 0.931062 0.374844

#END

data_XXV_List1_7_Price_A47
_database_code_CSD               UNKNWN
_symmetry_cell_setting           monoclinic
_symmetry_space_group_name_H-M   'I 2/a'
_symmetry_Int_Tables_number      15
loop_
_symmetry_equiv_pos_site_id
_symmetry_equiv_pos_as_xyz
1 x,y,z
2 1/2-x,y,-z
3 1/2+x,1/2+y,1/2+z
4 -x,1/2+y,1/2-z
5 -x,-y,-z
6 1/2+x,-y,z
7 1/2-x,1/2-y,1/2-z
8 x,1/2-y,1/2+z
_cell_length_a                   22.8865
_cell_length_b                   7.8958
_cell_length_c                   26.1672
_cell_angle_alpha                90
_cell_angle_beta                 70.5542
_cell_angle_gamma                90
_cell_volume                     4458.87
loop_
_atom_site_label
_atom_site_type_symbol
_atom_site_fract_x
_atom_site_fract_y
_atom_site_fract_z
C1 C 0.355068 0.9745 0.668518
C2 C 0.412107 1.00768 0.67493
C3 C 0.440357 0.880768 0.695004
C4 C 0.413903 0.721816 0.709036
C5 C 0.357495 0.69306 0.701577
C6 C 0.326872 0.816613 0.682443
C7 C 0.325043 1.11448 0.648106
N1 N 0.499585 0.915511 0.70339
N2 N 0.328632 0.525551 0.716137
O1 O 0.265046 1.08691 0.656107
O2 O 0.352729 1.24145 0.627942
O3 O 0.528675 1.03872 0.680373
O4 O 0.515623 0.817516 0.732195
O5 O 0.359757 0.41474 0.726859
O6 O 0.275677 0.509276 0.71605
H1 H 0.433979 1.13052 0.664048
H2 H 0.436348 0.624387 0.725052
H3 H 0.282133 0.78945 0.678502
H4 H 0.246023 1.18343 0.644844
C8 C 0.916679 0.953771 0.863207
C9 C 0.969501 1.03994 0.864422
C10 C 1.00214 0.984635 0.89754
C11 C 0.9835 0.840584 0.930056
C12 C 0.930468 0.756089 0.92866
C13 C 0.896417 0.810879 0.896383
C14 C 0.837737 0.71984 0.897256
C15 C 0.7674 0.953762 0.902063
C16 C 0.712616 0.919333 0.944491
C17 C 0.677401 1.04966 0.975437
C18 C 0.695296 1.219 0.964648
C19 C 0.750305 1.25173 0.92237
C20 C 0.786941 1.12275 0.891299
C21 C 0.84754 1.16268 0.846815
C22 C 0.844785 0.87862 0.819236
C23 C 1.01887 0.777894 0.965559
C24 C 0.65685 1.36195 0.996807
N3 N 0.88473 1.0102 0.827967
N4 N 0.801803 0.816932 0.870331
H5 H 0.985385 1.14938 0.83821
H6 H 1.04334 1.05328 0.897629
H7 H 0.914433 0.644937 0.954275
H8 H 0.808553 0.694536 0.939123
H9 H 0.848975 0.596444 0.876879
H10 H 0.697397 0.788483 0.952344
H11 H 0.634804 1.01953 1.00817
H12 H 0.765869 1.3825 0.913743
H13 H 0.838754 1.2213 0.811962
H14 H 0.874486 1.25367 0.861383
H15 H 0.818846 0.930521 0.794425
H16 H 0.872949 0.772317 0.797561
H17 H 1.03739 0.650265 0.953767
H18 H 0.989235 0.771691 1.00819
H19 H 1.05799 0.861068 0.963097
H20 H 0.685674 1.45591 1.00805
H21 H 0.622299 1.31589 1.03418
H22 H 0.631869 1.42835 0.97353

#END

data_XXV_List1_8_Price_B483
_database_code_CSD               UNKNWN
_symmetry_cell_setting           monoclinic
_symmetry_space_group_name_H-M   'P 21/c'
_symmetry_Int_Tables_number      14
loop_
_symmetry_equiv_pos_site_id
_symmetry_equiv_pos_as_xyz
1 x,y,z
2 -x,1/2+y,1/2-z
3 -x,-y,-z
4 x,1/2-y,1/2+z
_cell_length_a                   8.3437
_cell_length_b                   18.4197
_cell_length_c                   14.3695
_cell_angle_alpha                90
_cell_angle_beta                 85.6883
_cell_angle_gamma                90
_cell_volume                     2202.18
loop_
_atom_site_label
_atom_site_type_symbol
_atom_site_fract_x
_atom_site_fract_y
_atom_site_fract_z
C1 C 0.351139 0.585845 0.902679
C2 C 0.189424 0.580874 0.884753
C3 C 0.133897 0.516329 0.849257
C4 C 0.232842 0.456931 0.829318
C5 C 0.392241 0.463603 0.849362
C6 C 0.453519 0.526552 0.886314
C7 C 0.40873 0.655744 0.940407
N1 N -0.0358557 0.511826 0.828931
N2 N 0.49916 0.400831 0.832234
O1 O 0.562682 0.654193 0.960502
O2 O 0.322303 0.708244 0.951432
O3 O -0.128233 0.555121 0.86832
O4 O -0.0720945 0.464422 0.775145
O5 O 0.45211 0.352138 0.783733
O6 O 0.628087 0.40241 0.866891
H1 H 0.10927 0.626608 0.898695
H2 H 0.187766 0.407631 0.7994
H3 H 0.578704 0.52904 0.901553
H4 H 0.591726 0.701516 0.983975
C8 C 0.231395 0.262471 0.407519
C9 C 0.105663 0.214814 0.433905
C10 C -0.0134896 0.200169 0.374178
C11 C -0.010828 0.232369 0.285751
C12 C 0.115437 0.279617 0.260156
C13 C 0.235326 0.295927 0.319678
C14 C 0.371689 0.347036 0.289584
C15 C 0.368631 0.424326 0.425575
C16 C 0.359468 0.496008 0.394647
C17 C 0.274373 0.547803 0.448447
C18 C 0.196854 0.529772 0.535156
C19 C 0.206198 0.457937 0.565025
C20 C 0.289261 0.404829 0.511523
C21 C 0.296753 0.327177 0.545668
C22 C 0.494527 0.308445 0.423119
C23 C -0.140806 0.217652 0.221155
C24 C 0.108303 0.586193 0.594735
N3 N 0.351525 0.276363 0.471242
N4 N 0.456968 0.372164 0.369006
H5 H 0.104521 0.18834 0.501619
H6 H -0.109508 0.162465 0.396045
H7 H 0.120135 0.305533 0.191761
H8 H 0.325928 0.394183 0.253453
H9 H 0.459201 0.32004 0.240116
H10 H 0.422041 0.510814 0.328215
H11 H 0.269187 0.603384 0.423154
H12 H 0.14477 0.442334 0.631722
H13 H 0.379616 0.322791 0.601357
H14 H 0.178398 0.309879 0.575758
H15 H 0.577709 0.323445 0.47529
H16 H 0.553317 0.26838 0.375741
H17 H -0.100318 0.229875 0.148602
H18 H -0.247697 0.250946 0.239444
H19 H -0.179023 0.160735 0.224534
H20 H -0.00278284 0.564276 0.629404
H21 H 0.0763088 0.633107 0.553153
H22 H 0.181813 0.60621 0.649551

#END

data_XXV_List1_9_Price_A10
_database_code_CSD               UNKNWN
_symmetry_cell_setting           monoclinic
_symmetry_space_group_name_H-M   'P 21/c'
_symmetry_Int_Tables_number      14
loop_
_symmetry_equiv_pos_site_id
_symmetry_equiv_pos_as_xyz
1 x,y,z
2 -x,1/2+y,1/2-z
3 -x,-y,-z
4 x,1/2-y,1/2+z
_cell_length_a                   16.1455
_cell_length_b                   6.7114
_cell_length_c                   21.6732
_cell_angle_alpha                90
_cell_angle_beta                 105.931
_cell_angle_gamma                90
_cell_volume                     2258.29
loop_
_atom_site_label
_atom_site_type_symbol
_atom_site_fract_x
_atom_site_fract_y
_atom_site_fract_z
C1 C 0.465472 0.865271 0.350508
C2 C 0.426882 0.679776 0.351666
C3 C 0.361916 0.62106 0.298368
C4 C 0.333535 0.738901 0.244074
C5 C 0.373456 0.922221 0.244678
C6 C 0.439169 0.987687 0.296613
C7 C 0.535662 0.925211 0.408014
N1 N 0.321716 0.424884 0.299885
N2 N 0.345579 1.05119 0.187891
O1 O 0.572895 1.09784 0.400128
O2 O 0.556689 0.82407 0.455944
O3 O 0.348451 0.324562 0.348103
O4 O 0.264439 0.376863 0.252673
O5 O 0.285196 0.993658 0.144349
O6 O 0.384694 1.20691 0.188478
H1 H 0.447387 0.584134 0.39343
H2 H 0.282495 0.689915 0.20308
H3 H 0.468894 1.13159 0.294773
H4 H 0.621211 1.12501 0.437218
C8 C 0.198395 0.648393 0.392155
C9 C 0.141894 0.570214 0.336612
C10 C 0.11394 0.685829 0.281701
C11 C 0.141829 0.88309 0.280448
C12 C 0.197898 0.959634 0.336227
C13 C 0.225835 0.846867 0.392261
C14 C 0.289058 0.93183 0.451566
C15 C 0.221333 0.839936 0.533402
C16 C 0.21625 1.01094 0.568843
C17 C 0.145087 1.04491 0.591772
C18 C 0.07691 0.90888 0.580217
C19 C 0.0828602 0.73819 0.544822
C20 C 0.153145 0.702431 0.520687
C21 C 0.159485 0.513094 0.484277
C22 C 0.302963 0.603964 0.492159
C23 C 0.113356 1.00631 0.22035
C24 C -0.00077079 0.944155 0.604374
N3 N 0.224032 0.52815 0.448531
N4 N 0.294311 0.81188 0.50904
H5 H 0.120934 0.416312 0.337057
H6 H 0.0701967 0.621811 0.23888
H7 H 0.219886 1.11338 0.336517
H8 H 0.271104 1.08452 0.460207
H9 H 0.353826 0.938963 0.44443
H10 H 0.269595 1.11599 0.578972
H11 H 0.142758 1.17874 0.619606
H12 H 0.0304466 0.629965 0.535017
H13 H 0.177195 0.386835 0.51759
H14 H 0.0970231 0.477002 0.45083
H15 H 0.318714 0.512907 0.535743
H16 H 0.355763 0.592733 0.469674
H17 H 0.150492 0.969024 0.18641
H18 H 0.122129 1.16573 0.230868
H19 H 0.0452816 0.981168 0.195589
H20 H -0.0138311 0.816107 0.631692
H21 H -0.0587155 0.969186 0.564592
H22 H 0.00798499 1.07494 0.6357

#END

data_XXV_List1_10_Price_B62
_database_code_CSD               UNKNWN
_symmetry_cell_setting           monoclinic
_symmetry_space_group_name_H-M   'P 21/c'
_symmetry_Int_Tables_number      14
loop_
_symmetry_equiv_pos_site_id
_symmetry_equiv_pos_as_xyz
1 x,y,z
2 -x,1/2+y,1/2-z
3 -x,-y,-z
4 x,1/2-y,1/2+z
_cell_length_a                   13.0969
_cell_length_b                   7.8527
_cell_length_c                   22.8528
_cell_angle_alpha                90
_cell_angle_beta                 72.289
_cell_angle_gamma                90
_cell_volume                     2238.92
loop_
_atom_site_label
_atom_site_type_symbol
_atom_site_fract_x
_atom_site_fract_y
_atom_site_fract_z
C1 C 0.661767 0.726408 0.395613
C2 C 0.650755 0.757006 0.337691
C3 C 0.611548 0.62817 0.308943
C4 C 0.582582 0.469664 0.335858
C5 C 0.59576 0.443533 0.393158
C6 C 0.633165 0.568991 0.424219
C7 C 0.701773 0.868502 0.425982
N1 N 0.596626 0.65969 0.248708
N2 N 0.565675 0.276153 0.422217
O1 O 0.685968 0.843167 0.485907
O2 O 0.741811 0.995397 0.398457
O3 O 0.644183 0.780768 0.219451
O4 O 0.538953 0.561336 0.232098
O5 O 0.543264 0.164426 0.391212
O6 O 0.565991 0.260978 0.475272
H1 H 0.673221 0.879514 0.315538
H2 H 0.551178 0.370617 0.31311
H3 H 0.639804 0.543693 0.469559
H4 H 0.709318 0.940982 0.504491
C8 C 0.800404 0.280161 0.019169
C9 C 0.8831 0.311217 -0.0350836
C10 C 0.942454 0.177927 -0.0687811
C11 C 0.920433 0.00880149 -0.0497805
C12 C 0.837999 -0.020445 0.00462229
C13 C 0.778401 0.111753 0.0396918
C14 C 0.690479 0.0750421 0.0989617
C15 C 0.72482 0.283816 0.168343
C16 C 0.724787 0.198989 0.222209
C17 C 0.791104 0.252374 0.255752
C18 C 0.858967 0.393343 0.23697
C19 C 0.858359 0.476347 0.183228
C20 C 0.793356 0.422937 0.148212
C21 C 0.79712 0.513189 0.0890343
C22 C 0.639221 0.36224 0.0945207
C23 C 0.981697 -0.137534 -0.0866461
C24 C 0.930215 0.451245 0.273785
N3 N 0.740629 0.42087 0.052296
N4 N 0.654076 0.229094 0.135392
H5 H 0.899225 0.441955 -0.0509363
H6 H 1.00631 0.205394 -0.110965
H7 H 0.820283 -0.150935 0.020933
H8 H 0.718335 -0.016971 0.126733
H9 H 0.621021 0.017367 0.0890642
H10 H 0.670274 0.0923942 0.237927
H11 H 0.789412 0.185198 0.297707
H12 H 0.911327 0.585115 0.167333
H13 H 0.760714 0.640272 0.0990546
H14 H 0.880467 0.532589 0.0610229
H15 H 0.598598 0.470984 0.121761
H16 H 0.588514 0.312369 0.0682126
H17 H 0.937289 -0.195699 -0.115242
H18 H 0.996382 -0.237772 -0.0568338
H19 H 1.0594 -0.0962051 -0.117373
H20 H 0.973849 0.567409 0.254596
H21 H 0.989608 0.353613 0.274747
H22 H 0.883791 0.477811 0.321597

#END

data_XXV_List1_11_Price_A1928
_database_code_CSD               UNKNWN
_symmetry_cell_setting           triclinic
_symmetry_space_group_name_H-M   'P -1'
_symmetry_Int_Tables_number      2
loop_
_symmetry_equiv_pos_site_id
_symmetry_equiv_pos_as_xyz
1 x,y,z
2 -x,-y,-z
_cell_length_a                   8.3187
_cell_length_b                   14.6238
_cell_length_c                   11.9349
_cell_angle_alpha                106.574
_cell_angle_beta                 67.3203
_cell_angle_gamma                70.2059
_cell_volume                     1106.48
loop_
_atom_site_label
_atom_site_type_symbol
_atom_site_fract_x
_atom_site_fract_y
_atom_site_fract_z
C1 C 0.229946 0.883586 0.236605
C2 C 0.232034 0.88868 0.354552
C3 C 0.245373 0.80126 0.382003
C4 C 0.257287 0.708701 0.296426
C5 C 0.253574 0.707111 0.18068
C6 C 0.239964 0.792389 0.148547
C7 C 0.213791 0.978864 0.210046
N1 N 0.248906 0.805955 0.505761
N2 N 0.26586 0.609665 0.0888551
O1 O 0.187414 0.973562 0.105104
O2 O 0.220038 1.05474 0.279081
O3 O 0.221749 0.891701 0.585013
O4 O 0.277886 0.723866 0.520406
O5 O 0.266307 0.539496 0.124657
O6 O 0.274153 0.606311 -0.0166156
H1 H 0.223648 0.959798 0.423077
H2 H 0.268536 0.640922 0.3191
H3 H 0.237524 0.787296 0.0568492
H4 H 0.166836 1.04057 0.0978447
C8 C 0.774177 0.73982 0.0718399
C9 C 0.758743 0.667701 0.125552
C10 C 0.740776 0.688628 0.25209
C11 C 0.735445 0.782846 0.329981
C12 C 0.752124 0.853848 0.274904
C13 C 0.773183 0.83362 0.147038
C14 C 0.795023 0.910946 0.0882745
C15 C 1.08081 0.776702 -0.145877
C16 C 1.22585 0.809066 -0.172181
C17 C 1.43053 0.730848 -0.258183
C18 C 1.49732 0.617525 -0.321835
C19 C 1.35175 0.586174 -0.294902
C20 C 1.14489 0.663444 -0.206839
C21 C 0.990362 0.626305 -0.17596
C22 C 0.7479 0.813617 -0.0784631
C23 C 0.709399 0.80796 0.469199
C24 C 1.7198 0.533488 -0.413908
N3 N 0.790572 0.717006 -0.0578051
N4 N 0.87134 0.859682 -0.059867
H5 H 0.758033 0.59557 0.0674831
H6 H 0.728475 0.631413 0.291971
H7 H 0.751883 0.926828 0.332435
H8 H 0.897922 0.93572 0.10456
H9 H 0.648989 0.98717 0.141106
H10 H 1.17496 0.896994 -0.126265
H11 H 1.54064 0.757969 -0.277958
H12 H 1.40029 0.498389 -0.342304
H13 H 0.977275 0.596232 -0.265788
H14 H 1.03771 0.55752 -0.153955
H15 H 0.778049 0.789215 -0.183296
H16 H 0.58843 0.877343 -0.0043844
H17 H 0.549388 0.861966 0.552834
H18 H 0.789421 0.850321 0.489041
H19 H 0.766644 0.732327 0.477321
H20 H 1.74816 0.45326 -0.480423
H21 H 1.78724 0.520131 -0.352896
H22 H 1.80153 0.560572 -0.480815

#END

data_XXV_List1_12_Price_A539
_database_code_CSD               UNKNWN
_symmetry_cell_setting           monoclinic
_symmetry_space_group_name_H-M   'P 21'
_symmetry_Int_Tables_number      4
loop_
_symmetry_equiv_pos_site_id
_symmetry_equiv_pos_as_xyz
1 x,y,z
2 -x,1/2+y,-z
_cell_length_a                   10.3265
_cell_length_b                   10.8148
_cell_length_c                   11.7352
_cell_angle_alpha                90
_cell_angle_beta                 58.2561
_cell_angle_gamma                90
_cell_volume                     1114.52
loop_
_atom_site_label
_atom_site_type_symbol
_atom_site_fract_x
_atom_site_fract_y
_atom_site_fract_z
C1 C 0.908922 0.502379 0.466058
C2 C 0.892335 0.583296 0.565535
C3 C 0.809421 0.544863 0.698069
C4 C 0.741919 0.428976 0.735552
C5 C 0.759887 0.351274 0.634203
C6 C 0.842859 0.385124 0.499937
C7 C 0.998482 0.546397 0.324357
N1 N 0.792829 0.628993 0.80345
N2 N 0.692136 0.227162 0.669515
O1 O 0.989347 0.467502 0.241098
O2 O 1.0692 0.642168 0.291133
O3 O 0.843199 0.733335 0.769423
O4 O 0.729441 0.58845 0.91732
O5 O 0.592885 0.209338 0.786196
O6 O 0.738594 0.151522 0.579254
H1 H 0.944037 0.674372 0.539143
H2 H 0.677353 0.400718 0.839745
H3 H 0.855331 0.320912 0.423871
H4 H 1.05035 0.493083 0.148051
C8 C 0.832437 0.915022 0.256036
C9 C 0.803331 0.885887 0.38344
C10 C 0.719225 0.781515 0.450693
C11 C 0.663551 0.702124 0.391959
C12 C 0.692374 0.732728 0.265155
C13 C 0.774129 0.838365 0.196888
C14 C 0.795541 0.872552 0.0626045
C15 C 0.762255 1.09498 0.0692277
C16 C 0.669031 1.12164 0.0188493
C17 C 0.570786 1.22206 0.0664225
C18 C 0.564085 1.30054 0.164479
C19 C 0.656638 1.27261 0.214521
C20 C 0.754346 1.17056 0.169799
C21 C 0.846546 1.13892 0.232421
C22 C 0.986627 1.00797 0.0433856
C23 C 0.575905 0.587253 0.463146
C24 C 0.461385 1.41188 0.212157
N3 N 0.923845 1.01976 0.186257
N4 N 0.866684 0.993985 0.0143813
H5 H 0.850175 0.945121 0.427962
H6 H 0.698358 0.760162 0.549618
H7 H 0.64754 0.673466 0.218563
H8 H 0.685571 0.872313 0.069569
H9 H 0.867209 0.803095 -0.0131393
H10 H 0.677016 1.06333 -0.0601478
H11 H 0.499583 1.24121 0.0255402
H12 H 0.651149 1.33094 0.29278
H13 H 0.932841 1.21064 0.208136
H14 H 0.77265 1.13653 0.341734
H15 H 1.05365 1.09068 -0.00709676
H16 H 1.06125 0.926994 0.00510375
H17 H 0.641183 0.503423 0.413182
H18 H 0.468522 0.581385 0.46549
H19 H 0.548609 0.584973 0.566777
H20 H 0.440311 1.44523 0.308601
H21 H 0.350978 1.39107 0.224224
H22 H 0.511795 1.48853 0.140458

#END

data_XXV_List1_13_Price_A9677
_database_code_CSD               UNKNWN
_symmetry_cell_setting           triclinic
_symmetry_space_group_name_H-M   'P -1'
_symmetry_Int_Tables_number      2
loop_
_symmetry_equiv_pos_site_id
_symmetry_equiv_pos_as_xyz
1 x,y,z
2 -x,-y,-z
_cell_length_a                   7.3149
_cell_length_b                   10.7355
_cell_length_c                   15.202
_cell_angle_alpha                78.6712
_cell_angle_beta                 90.9707
_cell_angle_gamma                101.542
_cell_volume                     1146.56
loop_
_atom_site_label
_atom_site_type_symbol
_atom_site_fract_x
_atom_site_fract_y
_atom_site_fract_z
C1 C 0.727808 0.187814 0.0144257
C2 C 0.719791 0.0635286 0.0653701
C3 C 0.565795 0.00673045 0.121597
C4 C 0.418404 0.0682406 0.128673
C5 C 0.432444 0.192209 0.077734
C6 C 0.583938 0.253772 0.0208564
C7 C 0.894842 0.24642 -0.0456707
N1 N 0.555862 -0.124908 0.174405
N2 N 0.279381 0.260279 0.0851397
O1 O 0.894244 0.368849 -0.0857887
O2 O 1.01513 0.187623 -0.0556374
O3 O 0.698745 -0.16772 0.179666
O4 O 0.405846 -0.181171 0.209833
O5 O 0.14563 0.201369 0.133134
O6 O 0.297112 0.370921 0.0424599
H1 H 0.832379 0.0127077 0.060847
H2 H 0.297977 0.0216815 0.172038
H3 H 0.588527 0.350821 -0.0175128
H4 H 1.0015 0.404904 -0.126113
C8 C 0.10908 0.443858 0.716149
C9 C -0.0743035 0.394761 0.694678
C10 C -0.11228 0.347354 0.616248
C11 C 0.0321692 0.346649 0.557155
C12 C 0.214482 0.396286 0.579028
C13 C 0.255386 0.446158 0.656883
C14 C 0.455161 0.497561 0.679746
C15 C 0.427515 0.700179 0.718571
C16 C 0.564832 0.797329 0.669434
C17 C 0.53067 0.920612 0.637407
C18 C 0.358456 0.951175 0.653671
C19 C 0.222949 0.853523 0.702961
C20 C 0.253556 0.728333 0.734759
C21 C 0.104511 0.624635 0.789009
C22 C 0.336611 0.500422 0.822419
C23 C -0.010116 0.291399 0.473743
C24 C 0.320016 1.08411 0.617806
N3 N 0.14271 0.494037 0.796634
N4 N 0.466259 0.574021 0.750269
H5 H -0.186633 0.393154 0.741132
H6 H -0.256018 0.309272 0.600885
H7 H 0.328904 0.397982 0.533444
H8 H 0.5322 0.557557 0.620022
H9 H 0.527026 0.41682 0.703021
H10 H 0.700248 0.775169 0.658151
H11 H 0.640099 0.995039 0.599887
H12 H 0.0875933 0.87479 0.716359
H13 H 0.0935195 0.642575 0.857278
H14 H -0.0320385 0.627059 0.758776
H15 H 0.359486 0.545973 0.881162
H16 H 0.364328 0.402198 0.84049
H17 H -0.00548921 0.187819 0.486339
H18 H 0.091112 0.340174 0.419412
H19 H -0.149425 0.300963 0.449488
H20 H 0.205723 1.10341 0.655308
H21 H 0.280659 1.09477 0.547112
H22 H 0.443219 1.15991 0.621578

#END

data_XXV_List1_14_Price_A1477
_database_code_CSD               UNKNWN
_symmetry_cell_setting           triclinic
_symmetry_space_group_name_H-M   'P -1'
_symmetry_Int_Tables_number      2
loop_
_symmetry_equiv_pos_site_id
_symmetry_equiv_pos_as_xyz
1 x,y,z
2 -x,-y,-z
_cell_length_a                   10.9569
_cell_length_b                   13.8705
_cell_length_c                   7.6936
_cell_angle_alpha                87.5545
_cell_angle_beta                 98.3645
_cell_angle_gamma                77.0044
_cell_volume                     1123.74
loop_
_atom_site_label
_atom_site_type_symbol
_atom_site_fract_x
_atom_site_fract_y
_atom_site_fract_z
C1 C 0.626907 0.304054 0.500652
C2 C 0.733426 0.24492 0.607904
C3 C 0.843235 0.279659 0.638643
C4 C 0.851078 0.371141 0.566489
C5 C 0.743394 0.427979 0.460728
C6 C 0.631141 0.396521 0.426295
C7 C 0.510366 0.264626 0.468926
N1 N 0.956247 0.218082 0.751502
N2 N 0.74815 0.525451 0.382576
O1 O 0.413844 0.327277 0.365281
O2 O 0.505784 0.183798 0.529041
O3 O 0.947358 0.138017 0.813138
O4 O 1.0506 0.251533 0.775347
O5 O 0.849348 0.549264 0.409325
O6 O 0.650522 0.575422 0.296228
H1 H 0.7299 0.17308 0.665775
H2 H 0.937793 0.397003 0.591772
H3 H 0.549171 0.443476 0.343065
H4 H 0.343851 0.295415 0.336518
C8 C 0.025869 0.766999 0.765918
C9 C 0.145653 0.788155 0.796622
C10 C 0.24714 0.721902 0.899301
C11 C 0.2328 0.631784 0.972819
C12 C 0.112509 0.611966 0.942412
C13 C 0.00864047 0.678214 0.842065
C14 C -0.122043 0.656265 0.818295
C15 C -0.257284 0.813856 0.863727
C16 C -0.33506 0.795168 0.983588
C17 C -0.371688 0.863227 1.10449
C18 C -0.332587 0.952556 1.10876
C19 C -0.254992 0.970472 0.988313
C20 C -0.215524 0.902529 0.867546
C21 C -0.130211 0.923729 0.739377
C22 C -0.17773 0.786907 0.594226
C23 C 0.343182 0.557972 1.07906
C24 C -0.371075 1.02641 1.23996
N3 N -0.07614 0.834685 0.655991
N4 N -0.222129 0.742446 0.740464
H5 H 0.158601 0.856739 0.7362
H6 H 0.339676 0.739775 0.921026
H7 H 0.0983288 0.54317 1.00128
H8 H -0.143375 0.631973 0.945431
H9 H -0.125269 0.595245 0.732384
H10 H -0.368471 0.727034 0.978428
H11 H -0.432962 0.847269 1.19583
H12 H -0.22248 1.03927 0.989814
H13 H -0.183628 0.980464 0.635079
H14 H -0.0529766 0.953055 0.807272
H15 H -0.256275 0.84249 0.517499
H16 H -0.143956 0.728705 0.509148
H17 H 0.386032 0.5007 0.997532
H18 H 0.313861 0.519919 1.18794
H19 H 0.417689 0.593893 1.13507
H20 H -0.40639 1.10185 1.17665
H21 H -0.290661 1.02789 1.34233
H22 H -0.445967 1.00823 1.30602

#END

data_XXV_List1_15_Price_A88
_database_code_CSD               UNKNWN
_symmetry_cell_setting           monoclinic
_symmetry_space_group_name_H-M   'P 21/c'
_symmetry_Int_Tables_number      14
loop_
_symmetry_equiv_pos_site_id
_symmetry_equiv_pos_as_xyz
1 x,y,z
2 -x,1/2+y,1/2-z
3 -x,-y,-z
4 x,1/2-y,1/2+z
_cell_length_a                   7.1111
_cell_length_b                   29.6612
_cell_length_c                   11.2286
_cell_angle_alpha                90
_cell_angle_beta                 72.7521
_cell_angle_gamma                90
_cell_volume                     2261.87
loop_
_atom_site_label
_atom_site_type_symbol
_atom_site_fract_x
_atom_site_fract_y
_atom_site_fract_z
C1 C 0.666416 0.513947 0.284463
C2 C 0.492842 0.531129 0.268434
C3 C 0.380655 0.560669 0.357116
C4 C 0.434739 0.574057 0.46077
C5 C 0.607562 0.556089 0.473954
C6 C 0.723945 0.525996 0.38863
C7 C 0.783355 0.481827 0.188417
N1 N 0.197632 0.578804 0.340249
N2 N 0.668411 0.569118 0.583435
O1 O 0.921458 0.460729 0.226484
O2 O 0.750788 0.475633 0.0900637
O3 O 0.14671 0.564148 0.253229
O4 O 0.109693 0.607087 0.414864
O5 O 0.568921 0.597359 0.653035
O6 O 0.814644 0.550856 0.596499
H1 H 0.447267 0.521582 0.187898
H2 H 0.345782 0.597467 0.528445
H3 H 0.856742 0.512463 0.403552
H4 H 0.994406 0.43896 0.16564
C8 C 0.410243 0.359315 0.889614
C9 C 0.549153 0.334725 0.798308
C10 C 0.506012 0.319391 0.69269
C11 C 0.323326 0.328451 0.673917
C12 C 0.186163 0.352834 0.765738
C13 C 0.225249 0.367943 0.873936
C14 C 0.0704399 0.393356 0.973457
C15 C 0.0910379 0.359667 1.16576
C16 C -0.100661 0.34946 1.23874
C17 C -0.137443 0.312358 1.31741
C18 C 0.0163955 0.284395 1.32706
C19 C 0.206455 0.294856 1.25388
C20 C 0.246419 0.331639 1.17233
C21 C 0.45415 0.34085 1.09015
C22 C 0.330678 0.412249 1.0551
C23 C 0.277291 0.312281 0.558681
C24 C -0.0242107 0.244243 1.41276
N3 N 0.459011 0.375387 0.996426
N4 N 0.124489 0.398959 1.08874
H5 H 0.693017 0.328555 0.810645
H6 H 0.616698 0.30054 0.622518
H7 H 0.0421834 0.359863 0.75396
H8 H -0.0710357 0.375742 0.995137
H9 H 0.0474965 0.427037 0.939277
H10 H -0.219972 0.371758 1.23451
H11 H -0.287612 0.305238 1.37384
H12 H 0.328267 0.273315 1.25875
H13 H 0.547314 0.352158 1.14698
H14 H 0.520403 0.309905 1.0428
H15 H 0.367706 0.422572 1.13904
H16 H 0.353381 0.4409 0.990955
H17 H 0.129045 0.322389 0.55909
H18 H 0.28588 0.275423 0.550905
H19 H 0.381492 0.326029 0.473893
H20 H 0.112473 0.229113 1.41988
H21 H -0.105402 0.218048 1.37951
H22 H -0.113477 0.253553 1.50708

#END

data_XXV_List1_16_Price_B18669
_database_code_CSD               UNKNWN
_symmetry_cell_setting           monoclinic
_symmetry_space_group_name_H-M   'C 2/c'
_symmetry_Int_Tables_number      15
loop_
_symmetry_equiv_pos_site_id
_symmetry_equiv_pos_as_xyz
1 x,y,z
2 -x,y,1/2-z
3 1/2+x,1/2+y,z
4 1/2-x,1/2+y,1/2-z
5 -x,-y,-z
6 x,-y,1/2+z
7 1/2-x,1/2-y,-z
8 1/2+x,1/2-y,1/2+z
_cell_length_a                   33.7382
_cell_length_b                   6.7726
_cell_length_c                   22.7804
_cell_angle_alpha                90
_cell_angle_beta                 117.015
_cell_angle_gamma                90
_cell_volume                     4637.25
loop_
_atom_site_label
_atom_site_type_symbol
_atom_site_fract_x
_atom_site_fract_y
_atom_site_fract_z
C1 C 0.268088 1.19684 0.848815
C2 C 0.285087 1.28623 0.809811
C3 C 0.316396 1.1846 0.797866
C4 C 0.331696 0.998157 0.823344
C5 C 0.31372 0.913691 0.861413
C6 C 0.282449 1.00906 0.87514
C7 C 0.234492 1.30857 0.861047
N1 N 0.334775 1.28087 0.757649
N2 N 0.329216 0.715675 0.888797
O1 O 0.221376 1.2138 0.900767
O2 O 0.220398 1.46773 0.836309
O3 O 0.315858 1.42839 0.727205
O4 O 0.367407 1.20489 0.757243
O5 O 0.354426 0.631361 0.872195
O6 O 0.315549 0.649613 0.92602
H1 H 0.273842 1.43196 0.789198
H2 H 0.356446 0.921951 0.813855
H3 H 0.269687 0.93764 0.905671
H4 H 0.19688 1.28491 0.902379
C8 C 0.39544 1.05619 0.53955
C9 C 0.423392 1.14805 0.517611
C10 C 0.438482 1.04658 0.478711
C11 C 0.426 0.850205 0.460157
C12 C 0.398052 0.760479 0.482308
C13 C 0.383071 0.85873 0.52239
C14 C 0.352308 0.757234 0.544965
C15 C 0.38353 0.845665 0.659962
C16 C 0.386771 0.674011 0.695977
C17 C 0.421653 0.648444 0.758637
C18 C 0.454306 0.794175 0.787661
C19 C 0.450641 0.964791 0.751298
C20 C 0.416201 0.992144 0.687757
C21 C 0.413614 1.17807 0.649194
C22 C 0.340378 1.07594 0.576568
C23 C 0.442647 0.738207 0.418735
C24 C 0.492498 0.765949 0.855202
N3 N 0.380717 1.1631 0.58
N4 N 0.346882 0.868735 0.595958
H5 H 0.432471 1.30175 0.530693
H6 H 0.459946 1.12152 0.461763
H7 H 0.387923 0.60757 0.468612
H8 H 0.364762 0.6095 0.563892
H9 H 0.319229 0.737705 0.50292
H10 H 0.360916 0.562483 0.674467
H11 H 0.423319 0.51424 0.785958
H12 H 0.475765 1.08003 0.772698
H13 H 0.4047 1.30499 0.670911
H14 H 0.446119 1.21099 0.651676
H15 H 0.330617 1.15777 0.609398
H16 H 0.313617 1.08662 0.526135
H17 H 0.421335 0.611414 0.394489
H18 H 0.476446 0.681883 0.448788
H19 H 0.443832 0.832181 0.380402
H20 H 0.505478 0.907605 0.879554
H21 H 0.52012 0.687004 0.852716
H22 H 0.482505 0.679437 0.886916

#END

data_XXV_List1_17_Price_B69
_database_code_CSD               UNKNWN
_symmetry_cell_setting           monoclinic
_symmetry_space_group_name_H-M   'C 2/c'
_symmetry_Int_Tables_number      15
loop_
_symmetry_equiv_pos_site_id
_symmetry_equiv_pos_as_xyz
1 x,y,z
2 -x,y,1/2-z
3 1/2+x,1/2+y,z
4 1/2-x,1/2+y,1/2-z
5 -x,-y,-z
6 x,-y,1/2+z
7 1/2-x,1/2-y,-z
8 1/2+x,1/2-y,1/2+z
_cell_length_a                   16.5492
_cell_length_b                   11.3522
_cell_length_c                   24.1812
_cell_angle_alpha                90
_cell_angle_beta                 91.5913
_cell_angle_gamma                90
_cell_volume                     4541.17
loop_
_atom_site_label
_atom_site_type_symbol
_atom_site_fract_x
_atom_site_fract_y
_atom_site_fract_z
C1 C 0.0214731 0.761579 0.996666
C2 C 0.00109282 0.854606 1.03132
C3 C -0.0739249 0.853548 1.05552
C4 C -0.129507 0.763481 1.0466
C5 C -0.107291 0.67271 1.01177
C6 C -0.0329414 0.669703 0.986527
C7 C 0.10203 0.765677 0.970511
N1 N -0.0957267 0.951195 1.09223
N2 N -0.164416 0.575374 1.00166
O1 O 0.109532 0.684548 0.930872
O2 O 0.153109 0.837532 0.983256
O3 O -0.0473571 1.0316 1.09756
O4 O -0.16068 0.94478 1.11461
O5 O -0.232481 0.587081 1.01885
O6 O -0.139741 0.490176 0.976486
H1 H 0.0433964 0.926054 1.03921
H2 H -0.187833 0.76428 1.06591
H3 H -0.0181609 0.596936 0.959599
H4 H 0.159588 0.694811 0.911414
C8 C 0.392843 0.661356 0.839509
C9 C 0.469461 0.647341 0.817634
C10 C 0.522702 0.741797 0.815449
C11 C 0.501048 0.852927 0.835237
C12 C 0.424384 0.865872 0.857072
C13 C 0.369579 0.772664 0.858905
C14 C 0.287269 0.788384 0.883925
C15 C 0.201604 0.697072 0.814008
C16 C 0.139876 0.776957 0.800325
C17 C 0.109811 0.78607 0.746368
C18 C 0.140017 0.715139 0.704222
C19 C 0.20148 0.635896 0.718377
C20 C 0.233422 0.626462 0.772303
C21 C 0.299228 0.538057 0.786751
C22 C 0.275827 0.581742 0.880207
C23 C 0.558533 0.95531 0.83226
C24 C 0.106776 0.724235 0.645846
N3 N 0.338716 0.563505 0.840294
N4 N 0.232017 0.691331 0.869849
H5 H 0.487142 0.560646 0.803112
H6 H 0.582331 0.72886 0.798577
H7 H 0.406167 0.951817 0.872593
H8 H 0.259872 0.871412 0.869978
H9 H 0.29335 0.793183 0.929249
H10 H 0.115068 0.83075 0.832989
H11 H 0.0615133 0.848514 0.736742
H12 H 0.226351 0.580245 0.686263
H13 H 0.273983 0.448637 0.788541
H14 H 0.344897 0.537297 0.754828
H15 H 0.233671 0.507499 0.877643
H16 H 0.302771 0.584987 0.922031
H17 H 0.562262 1.00398 0.871399
H18 H 0.539203 1.01803 0.799979
H19 H 0.619581 0.925885 0.82272
H20 H 0.139723 0.667002 0.617843
H21 H 0.11081 0.814608 0.630133
H22 H 0.0428369 0.698733 0.643175

#END

data_XXV_List1_18_Price_A17
_database_code_CSD               UNKNWN
_symmetry_cell_setting           monoclinic
_symmetry_space_group_name_H-M   'P 21/n'
_symmetry_Int_Tables_number      14
loop_
_symmetry_equiv_pos_site_id
_symmetry_equiv_pos_as_xyz
1 x,y,z
2 1/2-x,1/2+y,1/2-z
3 -x,-y,-z
4 1/2+x,1/2-y,1/2+z
_cell_length_a                   21.0602
_cell_length_b                   8.2247
_cell_length_c                   13.3909
_cell_angle_alpha                90
_cell_angle_beta                 74.3013
_cell_angle_gamma                90
_cell_volume                     2232.97
loop_
_atom_site_label
_atom_site_type_symbol
_atom_site_fract_x
_atom_site_fract_y
_atom_site_fract_z
C1 C 0.936848 0.951069 0.678076
C2 C 0.995391 0.884708 0.616536
C3 C 1.05227 0.898688 0.649261
C4 C 1.05312 0.975874 0.741123
C5 C 0.994007 1.04068 0.79999
C6 C 0.935683 1.02952 0.770951
C7 C 0.876378 0.933668 0.641582
N1 N 1.11409 0.827867 0.585337
N2 N 0.993888 1.12371 0.897388
O1 O 0.821138 0.98503 0.709582
O2 O 0.877826 0.877243 0.55753
O3 O 1.11348 0.772808 0.50112
O4 O 1.16155 0.830025 0.620997
O5 O 1.04597 1.13045 0.920425
O6 O 0.941528 1.17997 0.948203
H1 H 0.996173 0.823928 0.54431
H2 H 1.09795 0.985077 0.765747
H3 H 0.890578 1.08119 0.819879
H4 H 0.784014 0.974032 0.680039
C8 C 0.71421 0.854121 0.572916
C9 C 0.740427 0.699893 0.580698
C10 C 0.743201 0.583115 0.504826
C11 C 0.720296 0.616723 0.418062
C12 C 0.694473 0.771015 0.41096
C13 C 0.690384 0.889548 0.487137
C14 C 0.661157 1.05534 0.47817
C15 C 0.586883 1.07736 0.650862
C16 C 0.524256 1.11125 0.639321
C17 C 0.468061 1.0522 0.710223
C18 C 0.472648 0.958801 0.795375
C19 C 0.53547 0.924972 0.80572
C20 C 0.592605 0.981107 0.734613
C21 C 0.660216 0.939625 0.746926
C22 C 0.701162 1.13478 0.618299
C23 C 0.722267 0.489503 0.336567
C24 C 0.411715 0.898558 0.873716
N3 N 0.713244 0.971709 0.652112
N4 N 0.643815 1.14103 0.577753
H5 H 0.759923 0.674035 0.646399
H6 H 0.764241 0.464322 0.512274
H7 H 0.675994 0.800002 0.344433
H8 H 0.616975 1.04319 0.450512
H9 H 0.696104 1.13158 0.421591
H10 H 0.520163 1.18681 0.57468
H11 H 0.41974 1.08044 0.699951
H12 H 0.540321 0.850099 0.870496
H13 H 0.670576 1.01112 0.810059
H14 H 0.661974 0.811403 0.768034
H15 H 0.694148 1.21716 0.68459
H16 H 0.744211 1.17552 0.557427
H17 H 0.724546 0.544541 0.261211
H18 H 0.678167 0.412112 0.357593
H19 H 0.765166 0.409646 0.326628
H20 H 0.416817 0.771208 0.894397
H21 H 0.368258 0.907639 0.843995
H22 H 0.401565 0.969571 0.94572

#END

data_XXV_List1_19_Price_A56
_database_code_CSD               UNKNWN
_symmetry_cell_setting           monoclinic
_symmetry_space_group_name_H-M   'C 2/c'
_symmetry_Int_Tables_number      15
loop_
_symmetry_equiv_pos_site_id
_symmetry_equiv_pos_as_xyz
1 x,y,z
2 -x,y,1/2-z
3 1/2+x,1/2+y,z
4 1/2-x,1/2+y,1/2-z
5 -x,-y,-z
6 x,-y,1/2+z
7 1/2-x,1/2-y,-z
8 1/2+x,1/2-y,1/2+z
_cell_length_a                   35.185
_cell_length_b                   6.3417
_cell_length_c                   22.1803
_cell_angle_alpha                90
_cell_angle_beta                 112.485
_cell_angle_gamma                90
_cell_volume                     4572.91
loop_
_atom_site_label
_atom_site_type_symbol
_atom_site_fract_x
_atom_site_fract_y
_atom_site_fract_z
C1 C 0.235135 1.15021 0.630071
C2 C 0.216152 0.957656 0.606165
C3 C 0.184392 0.891059 0.62407
C4 C 0.170731 1.00772 0.664775
C5 C 0.190267 1.19849 0.687424
C6 C 0.222291 1.2722 0.671144
C7 C 0.269448 1.21812 0.610723
N1 N 0.164617 0.687152 0.599151
N2 N 0.176703 1.32646 0.730825
O1 O 0.286447 1.40129 0.637514
O2 O 0.28073 1.11311 0.57517
O3 O 0.175765 0.593482 0.560831
O4 O 0.138382 0.626873 0.618525
O5 O 0.147452 1.26172 0.742016
O6 O 0.195647 1.48857 0.752432
H1 H 0.226123 0.86267 0.574267
H2 H 0.145932 0.952206 0.678269
H3 H 0.236823 1.42168 0.690356
H4 H 0.31052 1.4305 0.627551
C8 C 0.38643 0.446901 0.67998
C9 C 0.385168 0.268604 0.716102
C10 C 0.417765 0.220517 0.774012
C11 C 0.452644 0.349413 0.797767
C12 C 0.453473 0.527633 0.76132
C13 C 0.421352 0.577186 0.702607
C14 C 0.422545 0.776075 0.665517
C15 C 0.402038 0.647492 0.55555
C16 C 0.430481 0.721523 0.53047
C17 C 0.441519 0.598529 0.488053
C18 C 0.424296 0.398096 0.468865
C19 C 0.396089 0.326237 0.494336
C20 C 0.384995 0.446511 0.537863
C21 C 0.35425 0.363968 0.564638
C22 C 0.352327 0.709546 0.602127
C23 C 0.488458 0.298265 0.859884
C24 C 0.435823 0.266332 0.422055
N3 N 0.352787 0.487561 0.619626
N4 N 0.391162 0.776795 0.599131
H5 H 0.357876 0.169457 0.698424
H6 H 0.415971 0.0814046 0.80154
H7 H 0.480313 0.630788 0.778859
H8 H 0.45285 0.795705 0.663114
H9 H 0.417452 0.914634 0.691278
H10 H 0.443312 0.878622 0.544085
H11 H 0.463563 0.659465 0.468847
H12 H 0.382563 0.170047 0.480631
H13 H 0.323186 0.364721 0.526181
H14 H 0.361265 0.199767 0.580279
H15 H 0.327489 0.734375 0.554492
H16 H 0.346315 0.806553 0.638343
H17 H 0.499414 0.438336 0.8906
H18 H 0.5145 0.236078 0.849692
H19 H 0.480193 0.179294 0.888533
H20 H 0.422256 0.108609 0.416482
H21 H 0.469266 0.247766 0.438686
H22 H 0.425193 0.338967 0.373492

#END

data_XXV_List1_20_Price_A193
_database_code_CSD               UNKNWN
_symmetry_space_group_name_H-M   Unknown
_symmetry_Int_Tables_number      0
loop_
_symmetry_equiv_pos_site_id
_symmetry_equiv_pos_as_xyz
1 x,y,z
2 -x,y,1/2-z
3 1/2-x,1/2-y,1/2-z
4 1/2+x,1/2-y,z
_cell_length_a                   23.1852
_cell_length_b                   8.7526
_cell_length_c                   22.3884
_cell_angle_alpha                90
_cell_angle_beta                 88.9151
_cell_angle_gamma                90
_cell_volume                     4542.48
loop_
_atom_site_label
_atom_site_type_symbol
_atom_site_fract_x
_atom_site_fract_y
_atom_site_fract_z
C1 C 0.823747 0.562466 0.388965
C2 C 0.805846 0.411387 0.382
C3 C 0.802196 0.318413 0.432095
C4 C 0.815009 0.370061 0.488935
C5 C 0.832729 0.520696 0.494142
C6 C 0.8383 0.61752 0.44519
C7 C 0.827711 0.660011 0.334436
N1 N 0.783822 0.158702 0.424741
N2 N 0.848493 0.578938 0.553085
O1 O 0.849989 0.798074 0.34558
O2 O 0.81295 0.617583 0.285691
O3 O 0.774206 0.115404 0.374182
O4 O 0.779639 0.0810029 0.469813
O5 O 0.82623 0.517076 0.596519
O6 O 0.881767 0.686709 0.554216
H1 H 0.795101 0.367999 0.338209
H2 H 0.811111 0.295742 0.527547
H3 H 0.853575 0.733513 0.45108
H4 H 0.852961 0.856257 0.308692
C8 C 0.622088 0.357258 0.877532
C9 C 0.613188 0.413666 0.93532
C10 C 0.572306 0.347787 0.973489
C11 C 0.539438 0.222407 0.955578
C12 C 0.54854 0.167979 0.897497
C13 C 0.588623 0.233842 0.858028
C14 C 0.595641 0.175281 0.794522
C15 C 0.602763 0.406348 0.73506
C16 C 0.565479 0.390587 0.687089
C17 C 0.537616 0.516728 0.663547
C18 C 0.546674 0.663417 0.686542
C19 C 0.583655 0.677562 0.734634
C20 C 0.611374 0.551927 0.759686
C21 C 0.6492 0.57087 0.813749
C22 C 0.681743 0.319864 0.791685
C23 C 0.495852 0.14597 0.996239
C24 C 0.518303 0.801466 0.659916
N3 N 0.665117 0.423727 0.83943
N4 N 0.632028 0.2748 0.757058
H5 H 0.63953 0.508497 0.950363
H6 H 0.566323 0.393389 1.01841
H7 H 0.522757 0.0720439 0.882002
H8 H 0.553394 0.164129 0.773922
H9 H 0.61513 0.0607487 0.794534
H10 H 0.559396 0.277733 0.667851
H11 H 0.508883 0.501537 0.626118
H12 H 0.590543 0.790197 0.754109
H13 H 0.688968 0.632657 0.801418
H14 H 0.626854 0.638967 0.84805
H15 H 0.713455 0.376622 0.762412
H16 H 0.701379 0.217306 0.81052
H17 H 0.510523 0.0321647 1.00981
H18 H 0.454423 0.131149 0.97417
H19 H 0.487999 0.212636 1.03698
H20 H 0.509485 0.889162 0.69378
H21 H 0.477357 0.771733 0.63925
H22 H 0.545881 0.853693 0.62513
C25 C 0.31418 0.871852 0.876726
C26 C 0.306122 0.71642 0.865774
C27 C 0.303338 0.616735 0.913936
C28 C 0.307787 0.665517 0.972655
C29 C 0.315515 0.820943 0.981613
C30 C 0.320185 0.925093 0.935039
C31 C 0.31842 0.976261 0.824203
N5 N 0.296216 0.452504 0.902201
N6 N 0.321637 0.874333 1.0434
O7 O 0.342844 1.11049 0.837207
O8 O 0.302878 0.94006 0.774955
O9 O 0.286701 0.414536 0.850966
O10 O 0.300042 0.366302 0.944716
O11 O 0.302067 0.792823 1.08298
O12 O 0.345004 0.997686 1.05044
H23 H 0.301906 0.674736 0.820433
H24 H 0.305196 0.585994 1.00972
H25 H 0.328127 1.04479 0.944287
H26 H 0.346429 1.17201 0.801197
C32 C 0.13033 0.0421527 0.368597
C33 C 0.126042 0.100158 0.426643
C34 C 0.0885141 0.0348061 0.468439
C35 C 0.0546323 -0.0918424 0.454042
C36 C 0.0589767 -0.147548 0.395679
C37 C 0.095586 -0.0821208 0.352605
C38 C 0.0963926 -0.140002 0.288687
C39 C 0.100729 0.0894227 0.22805
C40 C 0.0598623 0.0742939 0.183284
C41 C 0.0309805 0.201037 0.161632
C42 C 0.0424886 0.347803 0.183332
C43 C 0.0830306 0.36135 0.228239
C44 C 0.111888 0.235104 0.251419
C45 C 0.153938 0.253556 0.302027
C46 C 0.183159 0.00044477 0.278522
C47 C 0.0150931 -0.168289 0.498913
C48 C 0.0129308 0.486431 0.158608
N7 N 0.170602 0.106159 0.326851
N8 N 0.130714 -0.0430864 0.248141
H27 H 0.153384 0.195678 0.438939
H28 H 0.0860715 0.0816431 0.513458
H29 H 0.0320904 -0.244026 0.382881
H30 H 0.052336 -0.146874 0.272138
H31 H 0.114296 -0.256287 0.286733
H32 H 0.0517559 -0.0386644 0.164995
H33 H -0.00054297 0.186248 0.126681
H34 H 0.09196 0.474054 0.246704
H35 H 0.193153 0.312844 0.286218
H36 H 0.134763 0.323665 0.337694
H37 H 0.213054 0.0550094 0.246657
H38 H 0.20348 -0.102513 0.296224
H39 H 0.0343504 -0.273535 0.516236
H40 H -0.0260626 -0.199668 0.479009
H41 H 0.00573981 -0.0937946 0.537189
H42 H 0.00983601 0.578089 0.191818
H43 H -0.0308308 0.45961 0.144266
H44 H 0.036585 0.532114 0.119593

#END

data_XXV_List1_21_Price_A13
_database_code_CSD               UNKNWN
_symmetry_cell_setting           orthorhombic
_symmetry_space_group_name_H-M   'P b c n'
_symmetry_Int_Tables_number      60
loop_
_symmetry_equiv_pos_site_id
_symmetry_equiv_pos_as_xyz
1 x,y,z
2 1/2+x,1/2-y,-z
3 -x,y,1/2-z
4 1/2-x,1/2-y,1/2+z
5 -x,-y,-z
6 1/2-x,1/2+y,z
7 x,-y,1/2+z
8 1/2+x,1/2+y,1/2-z
_cell_length_a                   27.5118
_cell_length_b                   10.2716
_cell_length_c                   15.9165
_cell_angle_alpha                90
_cell_angle_beta                 90
_cell_angle_gamma                90
_cell_volume                     4497.85
loop_
_atom_site_label
_atom_site_type_symbol
_atom_site_fract_x
_atom_site_fract_y
_atom_site_fract_z
C1 C 0.173298 0.802528 0.807282
C2 C 0.218595 0.760944 0.836219
C3 C 0.221233 0.644765 0.880412
C4 C 0.180821 0.568106 0.896887
C5 C 0.136427 0.612584 0.867158
C6 C 0.131726 0.728615 0.823032
C7 C 0.171142 0.927826 0.760276
N1 N 0.269063 0.601568 0.911177
N2 N 0.0925643 0.534989 0.883912
O1 O 0.126104 0.961935 0.737554
O2 O 0.206895 0.992249 0.745192
O3 O 0.303943 0.670008 0.894686
O4 O 0.270332 0.500193 0.950951
O5 O 0.0983145 0.427932 0.915386
O6 O 0.0535856 0.582972 0.86471
H1 H 0.25091 0.818524 0.824267
H2 H 0.183836 0.477537 0.931446
H3 H 0.0962365 0.760192 0.801581
H4 H 0.126224 1.04599 0.709629
C8 C 0.902401 0.548301 0.343557
C9 C 0.91273 0.41698 0.357944
C10 C 0.875994 0.330725 0.380006
C11 C 0.827736 0.372505 0.387222
C12 C 0.817954 0.504046 0.373415
C13 C 0.854426 0.592844 0.352672
C14 C 0.843025 0.736603 0.342824
C15 C 0.910073 0.844957 0.41341
C16 C 0.890475 0.94096 0.465773
C17 C 0.913236 0.974802 0.540405
C18 C 0.956783 0.915163 0.565051
C19 C 0.975914 0.819594 0.512401
C20 C 0.95315 0.782162 0.437709
C21 C 0.973646 0.672309 0.384651
C22 C 0.92029 0.750537 0.278825
C23 C 0.787705 0.278371 0.408695
C24 C 0.981642 0.95065 0.646046
N3 N 0.940046 0.634722 0.317922
N4 N 0.886826 0.816896 0.335196
H5 H 0.949885 0.382899 0.350018
H6 H 0.884772 0.228733 0.390605
H7 H 0.780769 0.539335 0.380415
H8 H 0.821842 0.770915 0.396694
H9 H 0.820571 0.752684 0.286622
H10 H 0.857566 0.990924 0.445878
H11 H 0.897404 1.05044 0.579729
H12 H 1.00948 0.77058 0.530586
H13 H 1.0083 0.701632 0.355899
H14 H 0.981163 0.587215 0.423953
H15 H 0.950249 0.815995 0.262534
H16 H 0.900837 0.723904 0.221347
H17 H 0.764426 0.258961 0.354118
H18 H 0.764214 0.316446 0.458616
H19 H 0.802374 0.18496 0.430001
H20 H 1.01974 0.919909 0.645979
H21 H 0.963895 0.904068 0.700017
H22 H 0.98074 1.05595 0.657075

#END

data_XXV_List1_22_Price_A139
_database_code_CSD               UNKNWN
_symmetry_cell_setting           monoclinic
_symmetry_space_group_name_H-M   'P 21/c'
_symmetry_Int_Tables_number      14
loop_
_symmetry_equiv_pos_site_id
_symmetry_equiv_pos_as_xyz
1 x,y,z
2 -x,1/2+y,1/2-z
3 -x,-y,-z
4 x,1/2-y,1/2+z
_cell_length_a                   7.5259
_cell_length_b                   17.9661
_cell_length_c                   16.9703
_cell_angle_alpha                90
_cell_angle_beta                 78.1544
_cell_angle_gamma                90
_cell_volume                     2245.71
loop_
_atom_site_label
_atom_site_type_symbol
_atom_site_fract_x
_atom_site_fract_y
_atom_site_fract_z
C1 C 0.287949 0.418818 0.835214
C2 C 0.135941 0.42029 0.799998
C3 C 0.00895164 0.476454 0.821829
C4 C 0.0262324 0.530774 0.877966
C5 C 0.179302 0.527682 0.911483
C6 C 0.311924 0.47334 0.89065
C7 C 0.422036 0.357728 0.811342
N1 N -0.15148 0.478447 0.784838
N2 N 0.205214 0.585549 0.969175
O1 O 0.562511 0.359968 0.848505
O2 O 0.40255 0.310179 0.763335
O3 O -0.157343 0.433419 0.731746
O4 O -0.266612 0.525261 0.809705
O5 O 0.0699877 0.618053 1.00451
O6 O 0.359675 0.595894 0.978516
H1 H 0.118332 0.378303 0.756302
H2 H -0.0760133 0.573561 0.895017
H3 H 0.430905 0.473687 0.917441
H4 H 0.636982 0.316071 0.832966
C8 C 0.844603 0.397488 0.385959
C9 C 0.904221 0.465707 0.410697
C10 C 0.797333 0.528956 0.41365
C11 C 0.626175 0.525939 0.393195
C12 C 0.569194 0.457778 0.368001
C13 C 0.676258 0.393688 0.362992
C14 C 0.614502 0.321835 0.330042
C15 C 0.881015 0.265555 0.248162
C16 C 0.834104 0.238809 0.177688
C17 C 0.958458 0.240088 0.105023
C18 C 1.13489 0.267392 0.100372
C19 C 1.17989 0.293962 0.170848
C20 C 1.05557 0.294338 0.244441
C21 C 1.10791 0.325257 0.319578
C22 C 0.840193 0.266193 0.390457
C23 C 0.50755 0.593942 0.399153
C24 C 1.26981 0.267779 0.0215411
N3 N 0.952247 0.332359 0.386513
N4 N 0.750454 0.262321 0.322285
H5 H 1.03448 0.467921 0.428959
H6 H 0.845889 0.581456 0.43334
H7 H 0.438102 0.454441 0.350242
H8 H 0.581835 0.331705 0.270963
H9 H 0.489131 0.302057 0.369812
H10 H 0.698982 0.215778 0.181317
H11 H 0.91923 0.218666 0.0510521
H12 H 1.3157 0.316196 0.168566
H13 H 1.20847 0.288743 0.338712
H14 H 1.1719 0.379929 0.307183
H15 H 0.925894 0.216938 0.39038
H16 H 0.736745 0.266841 0.446177
H17 H 0.444158 0.60625 0.462001
H18 H 0.398181 0.586506 0.366122
H19 H 0.585607 0.643259 0.374822
H20 H 1.40037 0.290972 0.0283137
H21 H 1.22089 0.301059 -0.0238603
H22 H 1.2948 0.211344 -0.00289561

#END

data_XXV_List1_23_Price_A495
_database_code_CSD               UNKNWN
_symmetry_cell_setting           monoclinic
_symmetry_space_group_name_H-M   'P 21/n'
_symmetry_Int_Tables_number      14
loop_
_symmetry_equiv_pos_site_id
_symmetry_equiv_pos_as_xyz
1 x,y,z
2 1/2-x,1/2+y,1/2-z
3 -x,-y,-z
4 1/2+x,1/2-y,1/2+z
_cell_length_a                   26.7636
_cell_length_b                   10.1514
_cell_length_c                   8.3409
_cell_angle_alpha                90
_cell_angle_beta                 81.2855
_cell_angle_gamma                90
_cell_volume                     2239.96
loop_
_atom_site_label
_atom_site_type_symbol
_atom_site_fract_x
_atom_site_fract_y
_atom_site_fract_z
C1 C 0.655005 0.0192278 0.894528
C2 C 0.664661 -0.0787713 1.00305
C3 C 0.708793 -0.0714363 1.0709
C4 C 0.743664 0.0295309 1.03537
C5 C 0.733183 0.124369 0.92547
C6 C 0.689122 0.122473 0.856152
C7 C 0.606658 0.0110766 0.826422
N1 N 0.718372 -0.172043 1.18922
N2 N 0.768989 0.233186 0.883757
O1 O 0.596284 0.123104 0.75373
O2 O 0.579558 -0.0847029 0.841394
O3 O 0.69487 -0.274895 1.18967
O4 O 0.749599 -0.145897 1.27671
O5 O 0.810383 0.222906 0.926602
O6 O 0.754929 0.325321 0.808133
H1 H 0.638195 -0.159246 1.03281
H2 H 0.777714 0.0339388 1.09095
H3 H 0.681823 0.200323 0.773823
H4 H 0.562867 0.122469 0.721975
C8 C 0.465642 0.107643 0.690146
C9 C 0.464245 -0.0164889 0.763278
C10 C 0.426636 -0.106493 0.743385
C11 C 0.389198 -0.0762967 0.648674
C12 C 0.390978 0.0480111 0.576688
C13 C 0.428095 0.140698 0.596646
C14 C 0.429338 0.274359 0.515746
C15 C 0.436377 0.409169 0.750366
C16 C 0.396628 0.499867 0.765592
C17 C 0.373395 0.540913 0.917443
C18 C 0.389285 0.493565 1.05925
C19 C 0.428776 0.402612 1.04227
C20 C 0.452259 0.358595 0.890754
C21 C 0.495014 0.259471 0.876538
C22 C 0.508304 0.306436 0.599038
C23 C 0.348839 -0.173449 0.622028
C24 C 0.365216 0.540331 1.2241
N3 N 0.504881 0.197824 0.715201
N4 N 0.459666 0.36855 0.592937
H5 H 0.493633 -0.0421271 0.834707
H6 H 0.426541 -0.202593 0.801377
H7 H 0.361992 0.0748533 0.503725
H8 H 0.390921 0.313055 0.521002
H9 H 0.445547 0.267467 0.386912
H10 H 0.384663 0.53921 0.65619
H11 H 0.342629 0.611957 0.926345
H12 H 0.441374 0.362807 1.15084
H13 H 0.530172 0.306926 0.899267
H14 H 0.486369 0.182339 0.968363
H15 H 0.534905 0.37925 0.633518
H16 H 0.523022 0.269646 0.477667
H17 H 0.363438 -0.247429 0.530819
H18 H 0.316907 -0.124281 0.579337
H19 H 0.334304 -0.226695 0.733694
H20 H 0.373018 0.472719 1.31955
H21 H 0.3241 0.548895 1.23193
H22 H 0.379524 0.637746 1.25191

#END

data_XXV_List1_24_Price_A207
_database_code_CSD               UNKNWN
_symmetry_cell_setting           monoclinic
_symmetry_space_group_name_H-M   'C 2/c'
_symmetry_Int_Tables_number      15
loop_
_symmetry_equiv_pos_site_id
_symmetry_equiv_pos_as_xyz
1 x,y,z
2 -x,y,1/2-z
3 1/2+x,1/2+y,z
4 1/2-x,1/2+y,1/2-z
5 -x,-y,-z
6 x,-y,1/2+z
7 1/2-x,1/2-y,-z
8 1/2+x,1/2-y,1/2+z
_cell_length_a                   42.626
_cell_length_b                   9.7766
_cell_length_c                   11.0769
_cell_angle_alpha                90
_cell_angle_beta                 92.774
_cell_angle_gamma                90
_cell_volume                     4610.75
loop_
_atom_site_label
_atom_site_type_symbol
_atom_site_fract_x
_atom_site_fract_y
_atom_site_fract_z
C1 C 0.488395 0.737991 0.522694
C2 C 0.504261 0.8222 0.444251
C3 C 0.536317 0.803766 0.434994
C4 C 0.553249 0.705389 0.500722
C5 C 0.536749 0.623643 0.577955
C6 C 0.504559 0.636922 0.589314
C7 C 0.453833 0.758036 0.52978
N1 N 0.553009 0.891389 0.351108
N2 N 0.553559 0.517343 0.649199
O1 O 0.440191 0.655436 0.587419
O2 O 0.440068 0.855084 0.485235
O3 O 0.537951 0.982057 0.299903
O4 O 0.580744 0.867199 0.339204
O5 O 0.582105 0.515874 0.646371
O6 O 0.537789 0.43884 0.70656
H1 H 0.491724 0.900552 0.392055
H2 H 0.578309 0.693013 0.491947
H3 H 0.492476 0.569383 0.649234
H4 H 0.41755 0.666274 0.587412
C8 C 0.370562 0.715021 0.706152
C9 C 0.387859 0.819047 0.764606
C10 C 0.379345 0.869274 0.875647
C11 C 0.353335 0.817029 0.932766
C12 C 0.336346 0.712664 0.873391
C13 C 0.344165 0.662025 0.760948
C14 C 0.325388 0.547348 0.700486
C15 C 0.318161 0.628798 0.495438
C16 C 0.286308 0.615861 0.460576
C17 C 0.271807 0.709913 0.382527
C18 C 0.288682 0.819382 0.335776
C19 C 0.320361 0.831052 0.371366
C20 C 0.335305 0.738588 0.451444
C21 C 0.369585 0.756387 0.490421
C22 C 0.366744 0.531891 0.566081
C23 C 0.342929 0.869871 1.05189
C24 C 0.272913 0.921297 0.251126
N3 N 0.379961 0.667163 0.59126
N4 N 0.332767 0.529352 0.573794
H5 H 0.408505 0.858597 0.722336
H6 H 0.393386 0.949745 0.919538
H7 H 0.31594 0.669882 0.915653
H8 H 0.300177 0.566677 0.705271
H9 H 0.330287 0.450362 0.748
H10 H 0.273276 0.52918 0.493956
H11 H 0.247049 0.697511 0.355916
H12 H 0.333917 0.916027 0.337088
H13 H 0.384431 0.734326 0.414308
H14 H 0.374202 0.862808 0.516589
H15 H 0.372853 0.501119 0.475139
H16 H 0.377005 0.458286 0.631187
H17 H 0.332878 0.788069 1.1054
H18 H 0.324884 0.949307 1.03869
H19 H 0.362491 0.915185 1.10582
H20 H 0.290027 0.99013 0.212491
H21 H 0.256016 0.984568 0.297769
H22 H 0.259919 0.870253 0.17608

#END

data_XXV_List1_25_Price_A1954
_database_code_CSD               UNKNWN
_symmetry_cell_setting           monoclinic
_symmetry_space_group_name_H-M   'P 21/a'
_symmetry_Int_Tables_number      14
loop_
_symmetry_equiv_pos_site_id
_symmetry_equiv_pos_as_xyz
1 x,y,z
2 1/2-x,1/2+y,-z
3 -x,-y,-z
4 1/2+x,1/2-y,z
_cell_length_a                   7.6617
_cell_length_b                   20.696
_cell_length_c                   14.5922
_cell_angle_alpha                90
_cell_angle_beta                 81.7758
_cell_angle_gamma                90
_cell_volume                     2290.04
loop_
_atom_site_label
_atom_site_type_symbol
_atom_site_fract_x
_atom_site_fract_y
_atom_site_fract_z
C1 C 0.840877 0.0458556 0.702277
C2 C 0.686641 0.0381318 0.662902
C3 C 0.648403 0.0830314 0.598033
C4 C 0.757271 0.135179 0.57063
C5 C 0.909174 0.141435 0.611442
C6 C 0.954138 0.0975239 0.676212
C7 C 0.881564 -0.00368678 0.770318
N1 N 0.486872 0.0744166 0.555636
N2 N 1.02775 0.196277 0.585049
O1 O 1.04986 -0.00238408 0.785064
O2 O 0.773388 -0.0420733 0.805654
O3 O 0.385871 0.0317901 0.586938
O4 O 0.465256 0.110802 0.492529
O5 O 0.989033 0.23243 0.525171
O6 O 1.15656 0.201629 0.624798
H1 H 0.598315 -0.00196882 0.683122
H2 H 0.725069 0.169469 0.51945
H3 H 1.07524 0.103865 0.705558
H4 H 1.07288 -0.037381 0.826041
C8 C 0.167672 0.849249 0.836114
C9 C 0.263633 0.854038 0.747295
C10 C 0.302988 0.79942 0.693181
C11 C 0.246779 0.738059 0.72575
C12 C 0.151381 0.733921 0.814308
C13 C 0.112611 0.788227 0.870497
C14 C 0.00625093 0.782 0.965892
C15 C 0.170027 0.847959 1.06033
C16 C 0.193788 0.812438 1.13903
C17 C 0.345727 0.819905 1.17974
C18 C 0.47742 0.863578 1.14363
C19 C 0.452339 0.89862 1.06494
C20 C 0.30192 0.891038 1.02213
C21 C 0.281681 0.928196 0.934889
C22 C -0.0165816 0.896086 0.96291
C23 C 0.28778 0.678881 0.666743
C24 C 0.641367 0.871623 1.18834
N3 N 0.131976 0.906691 0.890134
N4 N 0.0111188 0.840902 1.02095
H5 H 0.304797 0.901664 0.721032
H6 H 0.377139 0.804371 0.624117
H7 H 0.107096 0.68667 0.841404
H8 H 0.0548013 0.741575 1.00356
H9 H -0.132268 0.771412 0.959803
H10 H 0.089684 0.779779 1.16887
H11 H 0.361485 0.79208 1.2413
H12 H 0.554264 0.932331 1.03496
H13 H 0.263194 0.979886 0.950922
H14 H 0.402268 0.924156 0.884925
H15 H -0.0356079 0.939593 1.00586
H16 H -0.136029 0.8876 0.931494
H17 H 0.225402 0.681205 0.603667
H18 H 0.240839 0.634931 0.704142
H19 H 0.430079 0.673626 0.644862
H20 H 0.663627 0.92236 1.20497
H21 H 0.758974 0.85501 1.14256
H22 H 0.632698 0.843893 1.25271

#END

data_XXV_List1_26_Price_B251
_database_code_CSD               UNKNWN
_symmetry_cell_setting           orthorhombic
_symmetry_space_group_name_H-M   'P b c a'
_symmetry_Int_Tables_number      61
loop_
_symmetry_equiv_pos_site_id
_symmetry_equiv_pos_as_xyz
1 x,y,z
2 1/2+x,1/2-y,-z
3 -x,1/2+y,1/2-z
4 1/2-x,-y,1/2+z
5 -x,-y,-z
6 1/2-x,1/2+y,z
7 x,1/2-y,1/2+z
8 1/2+x,y,1/2-z
_cell_length_a                   8.0724
_cell_length_b                   19.9659
_cell_length_c                   27.7571
_cell_angle_alpha                90
_cell_angle_beta                 90
_cell_angle_gamma                90
_cell_volume                     4473.69
loop_
_atom_site_label
_atom_site_type_symbol
_atom_site_fract_x
_atom_site_fract_y
_atom_site_fract_z
C1 C 0.14274 0.219155 0.950495
C2 C 0.0311448 0.180952 0.977312
C3 C 0.0852733 0.12121 0.997368
C4 C 0.246131 0.0979138 0.991718
C5 C 0.353422 0.136991 0.964655
C6 C 0.305597 0.197479 0.944186
C7 C 0.0813251 0.28318 0.929336
N1 N -0.0311363 0.0810638 1.02617
N2 N 0.525349 0.114524 0.958273
O1 O 0.197165 0.314036 0.902952
O2 O -0.0575468 0.304092 0.935443
O3 O -0.174676 0.0998426 1.02755
O4 O 0.0242289 0.0317511 1.04645
O5 O 0.556147 0.0563952 0.968264
O6 O 0.624318 0.155411 0.942915
H1 H -0.0953793 0.19791 0.982312
H2 H 0.285918 0.0510359 1.00767
H3 H 0.394123 0.226819 0.923775
H4 H 0.155862 0.355528 0.889235
C8 C 0.531292 0.950573 0.170787
C9 C 0.489697 0.889045 0.19167
C10 C 0.331857 0.862613 0.186327
C11 C 0.210402 0.896455 0.159659
C12 C 0.253298 0.957683 0.139073
C13 C 0.410773 0.985721 0.144607
C14 C 0.453449 1.05298 0.122521
C15 C 0.585546 1.10623 0.191081
C16 C 0.505878 1.16755 0.198239
C17 C 0.48562 1.19356 0.244271
C18 C 0.545725 1.15954 0.284746
C19 C 0.624207 1.09815 0.277176
C20 C 0.64383 1.07054 0.23134
C21 C 0.727378 1.00311 0.224434
C22 C 0.730105 1.0288 0.141542
C23 C 0.0393559 0.867571 0.154074
C24 C 0.529314 1.18801 0.334692
N3 N 0.6949 0.976378 0.176298
N4 N 0.605202 1.08135 0.143142
H5 H 0.584296 0.861618 0.211412
H6 H 0.302517 0.814457 0.202622
H7 H 0.160532 0.985237 0.118506
H8 H 0.351398 1.08833 0.127992
H9 H 0.471472 1.04841 0.0834246
H10 H 0.461927 1.19517 0.166971
H11 H 0.423459 1.24151 0.248847
H12 H 0.669754 1.07009 0.308188
H13 H 0.862127 1.00744 0.229106
H14 H 0.683159 0.967338 0.251418
H15 H 0.852059 1.04997 0.149632
H16 H 0.732763 1.00766 0.10517
H17 H 0.0439181 0.815461 0.141677
H18 H -0.0340809 0.896147 0.128055
H19 H -0.0280077 0.867863 0.188415
H20 H 0.507154 1.14857 0.361364
H21 H 0.426717 1.22377 0.336937
H22 H 0.642347 1.2146 0.34556

#END

data_XXV_List1_27_Price_A3332
_database_code_CSD               UNKNWN
_symmetry_cell_setting           triclinic
_symmetry_space_group_name_H-M   'P -1'
_symmetry_Int_Tables_number      2
loop_
_symmetry_equiv_pos_site_id
_symmetry_equiv_pos_as_xyz
1 x,y,z
2 -x,-y,-z
_cell_length_a                   13.0618
_cell_length_b                   10.3974
_cell_length_c                   8.9135
_cell_angle_alpha                94.7701
_cell_angle_beta                 84.7046
_cell_angle_gamma                69.9157
_cell_volume                     1123.5
loop_
_atom_site_label
_atom_site_type_symbol
_atom_site_fract_x
_atom_site_fract_y
_atom_site_fract_z
C1 C 0.891353 0.594521 0.75209
C2 C 0.935275 0.657641 0.860415
C3 C 0.977521 0.756886 0.81886
C4 C 0.978269 0.795438 0.673499
C5 C 0.932908 0.731625 0.569241
C6 C 0.890507 0.630718 0.604862
C7 C 0.848172 0.486416 0.799067
N1 N 1.02648 0.821193 0.931256
N2 N 0.931116 0.770593 0.414368
O1 O 0.832444 0.412442 0.679015
O2 O 0.830917 0.468107 0.929579
O3 O 1.00352 0.810659 1.06422
O4 O 1.08535 0.881735 0.883404
O5 O 0.96521 0.862843 0.387956
O6 O 0.895422 0.708084 0.32348
H1 H 0.935575 0.629918 0.97513
H2 H 1.0128 0.872142 0.642758
H3 H 0.857575 0.581877 0.519018
H4 H 0.799199 0.346306 0.708019
C8 C 0.312951 0.998943 0.297839
C9 C 0.353264 1.10724 0.300358
C10 C 0.370125 1.16339 0.168236
C11 C 0.34635 1.11402 0.029782
C12 C 0.30643 1.00552 0.028548
C13 C 0.290343 0.946352 0.159385
C14 C 0.248697 0.826965 0.15488
C15 C 0.380885 0.674323 0.29444
C16 C 0.427381 0.546932 0.203998
C17 C 0.536296 0.464696 0.206395
C18 C 0.602379 0.506528 0.299925
C19 C 0.555042 0.63384 0.389834
C20 C 0.44628 0.719169 0.387622
C21 C 0.397601 0.857873 0.485528
C22 C 0.226161 0.861079 0.420728
C23 C 0.363081 1.176 -0.113004
C24 C 0.720894 0.419181 0.301798
N3 N 0.295325 0.943835 0.435192
N4 N 0.268165 0.755389 0.290194
H5 H 0.369553 1.14861 0.408031
H6 H 0.401161 1.24811 0.172958
H7 H 0.288686 0.964013 -0.0784201
H8 H 0.289054 0.753017 0.0537788
H9 H 0.159985 0.862918 0.147674
H10 H 0.375983 0.511872 0.13376
H11 H 0.570351 0.365429 0.135723
H12 H 0.604983 0.669168 0.463072
H13 H 0.379803 0.844551 0.604951
H14 H 0.456119 0.912129 0.481216
H15 H 0.222937 0.812707 0.524687
H16 H 0.142709 0.927255 0.407404
H17 H 0.284802 1.22685 -0.155704
H18 H 0.415826 1.09711 -0.203959
H19 H 0.401607 1.25321 -0.0935131
H20 H 0.745696 0.427924 0.415176
H21 H 0.775612 0.450544 0.223898
H22 H 0.736106 0.31004 0.266748

#END

data_XXV_List1_28_Price_B282
_database_code_CSD               UNKNWN
_symmetry_cell_setting           monoclinic
_symmetry_space_group_name_H-M   'A a'
_symmetry_Int_Tables_number      9
loop_
_symmetry_equiv_pos_site_id
_symmetry_equiv_pos_as_xyz
1 x,y,z
2 x,1/2+y,1/2+z
3 1/2+x,-y,z
4 1/2+x,1/2-y,1/2+z
_cell_length_a                   19.6123
_cell_length_b                   10.3632
_cell_length_c                   11.1798
_cell_angle_alpha                90
_cell_angle_beta                 88.2491
_cell_angle_gamma                90
_cell_volume                     2271.19
loop_
_atom_site_label
_atom_site_type_symbol
_atom_site_fract_x
_atom_site_fract_y
_atom_site_fract_z
C1 C 0.71198 0.642066 0.316155
C2 C 0.661049 0.57207 0.377183
C3 C 0.596874 0.627208 0.391889
C4 C 0.581245 0.749068 0.349399
C5 C 0.633119 0.815426 0.288782
C6 C 0.698083 0.764298 0.270514
C7 C 0.78033 0.580517 0.299695
N1 N 0.543593 0.55249 0.456534
N2 N 0.618392 0.944255 0.24085
O1 O 0.823087 0.649797 0.229477
O2 O 0.7944 0.476866 0.341918
O3 O 0.55751 0.442281 0.484784
O4 O 0.489159 0.606285 0.4767
O5 O 0.56273 0.990653 0.266355
O6 O 0.663065 0.995785 0.179495
H1 H 0.671593 0.476733 0.412118
H2 H 0.530841 0.790456 0.362913
H3 H 0.736844 0.819267 0.221694
H4 H 0.862871 0.598782 0.206317
C8 C 0.056557 0.437431 0.0821873
C9 C 0.118856 0.387665 0.0388931
C10 C 0.177109 0.463731 0.0352423
C11 C 0.175454 0.5915 0.0762596
C12 C 0.112961 0.640283 0.118271
C13 C 0.0534659 0.566112 0.120998
C14 C -0.0145732 0.624185 0.160348
C15 C -0.0893957 0.543101 0.00729671
C16 C -0.125004 0.648857 -0.037208
C17 C -0.145568 0.651137 -0.154772
C18 C -0.13225 0.547039 -0.23206
C19 C -0.0962658 0.442729 -0.186885
C20 C -0.0739309 0.439133 -0.0694037
C21 C -0.030764 0.3276 -0.0264202
C22 C -0.0551953 0.410872 0.167265
C23 C 0.239059 0.672612 0.0764207
C24 C -0.155904 0.546272 -0.358753
N3 N -0.00205657 0.35627 0.089769
N4 N -0.0720728 0.541248 0.130447
H5 H 0.121234 0.287457 0.010096
H6 H 0.225058 0.422824 0.00148056
H7 H 0.10999 0.74038 0.148146
H8 H -0.0210831 0.718433 0.117865
H9 H -0.0167967 0.640488 0.257526
H10 H -0.13758 0.728498 0.0228921
H11 H -0.173429 0.734473 -0.186904
H12 H -0.0839389 0.36159 -0.245813
H13 H -0.0613579 0.238982 -0.0180644
H14 H 0.0108513 0.307817 -0.0912585
H15 H -0.10048 0.349401 0.163602
H16 H -0.0380923 0.413571 0.259521
H17 H 0.267827 0.65635 0.15779
H18 H 0.227021 0.775708 0.0727352
H19 H 0.273198 0.649924 -8.73e-005
H20 H -0.132729 0.466797 -0.410088
H21 H -0.142855 0.63652 -0.405232
H22 H -0.21148 0.53504 -0.361676

#END

data_XXV_List1_29_Price_A91
_database_code_CSD               UNKNWN
_symmetry_cell_setting           triclinic
_symmetry_space_group_name_H-M   'P -1'
_symmetry_Int_Tables_number      2
loop_
_symmetry_equiv_pos_site_id
_symmetry_equiv_pos_as_xyz
1 x,y,z
2 -x,-y,-z
_cell_length_a                   10.0296
_cell_length_b                   14.6307
_cell_length_c                   8.2994
_cell_angle_alpha                92.5617
_cell_angle_beta                 76.3479
_cell_angle_gamma                78.9921
_cell_volume                     1156.52
loop_
_atom_site_label
_atom_site_type_symbol
_atom_site_fract_x
_atom_site_fract_y
_atom_site_fract_z
C1 C 0.636958 0.273155 0.327743
C2 C 0.525688 0.244902 0.43488
C3 C 0.549907 0.157968 0.495181
C4 C 0.680637 0.0980424 0.453112
C5 C 0.788554 0.128144 0.345536
C6 C 0.76965 0.214608 0.281926
C7 C 0.608369 0.367136 0.26556
N1 N 0.433505 0.127986 0.60936
N2 N 0.92863 0.0666919 0.298068
O1 O 0.719347 0.38397 0.1542
O2 O 0.497748 0.422315 0.3126
O3 O 0.317524 0.178351 0.633984
O4 O 0.461289 0.0546961 0.670467
O5 O 0.939945 -0.01119 0.346427
O6 O 1.02338 0.0978805 0.213115
H1 H 0.42246 0.290408 0.470256
H2 H 0.697537 0.0305045 0.502103
H3 H 0.857071 0.235486 0.198668
H4 H 0.704032 0.448613 0.128313
C8 C 0.341014 0.283353 0.0731201
C9 C 0.355939 0.197647 0.142011
C10 C 0.479619 0.130872 0.0894509
C11 C 0.592746 0.147827 -0.0326192
C12 C 0.5765 0.233534 -0.100435
C13 C 0.452166 0.301058 -0.0514892
C14 C 0.436469 0.392471 -0.131405
C15 C 0.204264 0.41179 -0.178742
C16 C 0.214678 0.432847 -0.343489
C17 C 0.130988 0.401398 -0.435864
C18 C 0.0328981 0.348348 -0.366589
C19 C 0.0234883 0.327839 -0.202432
C20 C 0.108281 0.357565 -0.107892
C21 C 0.0965244 0.333077 0.0698356
C22 C 0.236012 0.444307 0.0911215
C23 C 0.726085 0.0749395 -0.0910156
C24 C -0.0582243 0.314238 -0.46624
N3 N 0.214514 0.351867 0.131296
N4 N 0.291584 0.446095 -0.0871928
H5 H 0.270006 0.185039 0.24017
H6 H 0.489522 0.0648988 0.145655
H7 H 0.662808 0.247995 -0.19659
H8 H 0.471967 0.378994 -0.267151
H9 H 0.502936 0.436456 -0.09259
H10 H 0.288083 0.475884 -0.396991
H11 H 0.140558 0.41918 -0.563506
H12 H -0.0512308 0.286053 -0.14602
H13 H -0.00085395 0.373902 0.152893
H14 H 0.0923473 0.259154 0.0781867
H15 H 0.13553 0.494128 0.132459
H16 H 0.310025 0.465108 0.156359
H17 H 0.817353 0.106825 -0.131196
H18 H 0.722016 0.0288352 -0.19705
H19 H 0.744521 0.0305989 0.00772364
H20 H -0.135527 0.280225 -0.389328
H21 H 0.0043443 0.263443 -0.570598
H22 H -0.115469 0.371937 -0.5192

#END

data_XXV_List1_30_Price_A99
_database_code_CSD               UNKNWN
_symmetry_cell_setting           orthorhombic
_symmetry_space_group_name_H-M   'F d d 2'
_symmetry_Int_Tables_number      43
loop_
_symmetry_equiv_pos_site_id
_symmetry_equiv_pos_as_xyz
1 x,y,z
2 -x,-y,z
3 1/4-x,1/4+y,1/4+z
4 1/4+x,1/4-y,1/4+z
5 x,1/2+y,1/2+z
6 -x,1/2-y,1/2+z
7 1/4-x,3/4+y,3/4+z
8 1/4+x,3/4-y,3/4+z
9 1/2+x,y,1/2+z
10 1/2-x,-y,1/2+z
11 3/4-x,1/4+y,3/4+z
12 3/4+x,1/4-y,3/4+z
13 1/2+x,1/2+y,z
14 1/2-x,1/2-y,z
15 3/4-x,3/4+y,1/4+z
16 3/4+x,3/4-y,1/4+z
_cell_length_a                   28.8526
_cell_length_b                   30.0477
_cell_length_c                   10.6967
_cell_angle_alpha                90
_cell_angle_beta                 90
_cell_angle_gamma                90
_cell_volume                     9273.55
loop_
_atom_site_label
_atom_site_type_symbol
_atom_site_fract_x
_atom_site_fract_y
_atom_site_fract_z
C1 C 0.302542 0.402854 0.473143
C2 C 0.339729 0.389579 0.398519
C3 C 0.3431 0.406373 0.278066
C4 C 0.310759 0.4357 0.228575
C5 C 0.274563 0.448464 0.306044
C6 C 0.269676 0.432787 0.427419
C7 C 0.299437 0.384049 0.601814
N1 N 0.381896 0.392057 0.198473
N2 N 0.240164 0.479962 0.256217
O1 O 0.26406 0.400367 0.668488
O2 O 0.326204 0.356218 0.640004
O3 O 0.413265 0.371678 0.248884
O4 O 0.380043 0.401942 0.088062
O5 O 0.244862 0.491997 0.148178
O6 O 0.209286 0.491721 0.326703
H1 H 0.365415 0.366526 0.434477
H2 H 0.31367 0.448092 0.133754
H3 H 0.240763 0.443706 0.484404
H4 H 0.261469 0.384018 0.74655
C8 C 0.249648 0.339901 0.127115
C9 C 0.246176 0.327276 0.252608
C10 C 0.280498 0.301651 0.308112
C11 C 0.319705 0.288298 0.240491
C12 C 0.32259 0.300797 0.115262
C13 C 0.288044 0.325913 0.0569478
C14 C 0.291474 0.337353 -0.0808393
C15 C 0.213936 0.325696 -0.160258
C16 C 0.217438 0.30153 -0.271609
C17 C 0.183437 0.271111 -0.305153
C18 C 0.144587 0.264149 -0.229025
C19 C 0.141417 0.288439 -0.118392
C20 C 0.175637 0.318666 -0.0819189
C21 C 0.171795 0.343606 0.040818
C22 C 0.231863 0.389358 -0.038254
C23 C 0.357646 0.261925 0.3023
C24 C 0.108213 0.230694 -0.265525
N3 N 0.21453 0.367138 0.0728666
N4 N 0.248953 0.357522 -0.129866
H5 H 0.21641 0.338512 0.306457
H6 H 0.277202 0.29229 0.406005
H7 H 0.352383 0.290066 0.0601931
H8 H 0.299276 0.307431 -0.135319
H9 H 0.320187 0.360776 -0.0965036
H10 H 0.246854 0.307733 -0.332788
H11 H 0.186684 0.252893 -0.392653
H12 H 0.111633 0.28333 -0.0572449
H13 H 0.143545 0.368114 0.0360823
H14 H 0.163226 0.320575 0.116704
H15 H 0.203765 0.408936 -0.0795749
H16 H 0.260177 0.411817 -0.0125643
H17 H 0.382707 0.283883 0.348797
H18 H 0.376885 0.241894 0.234287
H19 H 0.343772 0.239383 0.373552
H20 H 0.0738781 0.240241 -0.231016
H21 H 0.116101 0.197666 -0.227114
H22 H 0.105956 0.227191 -0.367257

#END

data_XXV_List1_31_Price_A672
_database_code_CSD               UNKNWN
_symmetry_cell_setting           monoclinic
_symmetry_space_group_name_H-M   'P 21/c'
_symmetry_Int_Tables_number      14
loop_
_symmetry_equiv_pos_site_id
_symmetry_equiv_pos_as_xyz
1 x,y,z
2 -x,1/2+y,1/2-z
3 -x,-y,-z
4 x,1/2-y,1/2+z
_cell_length_a                   8.1416
_cell_length_b                   25.5786
_cell_length_c                   12.9296
_cell_angle_alpha                90
_cell_angle_beta                 121.32
_cell_angle_gamma                90
_cell_volume                     2300.24
loop_
_atom_site_label
_atom_site_type_symbol
_atom_site_fract_x
_atom_site_fract_y
_atom_site_fract_z
C1 C 0.161223 0.809017 0.778476
C2 C -0.0182461 0.784758 0.714826
C3 C -0.0907961 0.770814 0.595032
C4 C 0.00801524 0.780208 0.53596
C5 C 0.186101 0.804289 0.602146
C6 C 0.264978 0.819048 0.72224
C7 C 0.235384 0.824073 0.906663
N1 N -0.280399 0.745482 0.527157
N2 N 0.295705 0.814383 0.542836
O1 O 0.395175 0.853232 0.95443
O2 O 0.157889 0.81164 0.961314
O3 O -0.359193 0.734919 0.582903
O4 O -0.344769 0.736725 0.420128
O5 O 0.216786 0.804611 0.435104
O6 O 0.457504 0.832045 0.605617
H1 H -0.0986502 0.776862 0.758696
H2 H -0.0515978 0.769245 0.442092
H3 H 0.404477 0.837907 0.770381
H4 H 0.435952 0.861386 1.03784
C8 C 0.279917 0.109109 0.577449
C9 C 0.191957 0.0979386 0.454064
C10 C 0.0102805 0.0754432 0.391299
C11 C -0.0900365 0.0638229 0.449464
C12 C -0.00025464 0.0748751 0.57284
C13 C 0.183237 0.0967794 0.638043
C14 C 0.27885 0.107832 0.772436
C15 C 0.590035 0.0689267 0.841154
C16 C 0.625272 0.0334131 0.932545
C17 C 0.722522 -0.0130673 0.945478
C18 C 0.788128 -0.025472 0.867615
C19 C 0.752752 0.0103147 0.776865
C20 C 0.653128 0.056878 0.761218
C21 C 0.620216 0.095798 0.663722
C22 C 0.511565 0.154338 0.755562
C23 C -0.289175 0.0409153 0.380862
C24 C 0.890496 -0.0762513 0.880613
N3 N 0.46624 0.132361 0.640006
N4 N 0.486651 0.115956 0.829538
H5 H 0.266949 0.107834 0.407424
H6 H -0.0557675 0.0672129 0.295128
H7 H -0.0743055 0.0653945 0.620567
H8 H 0.253626 0.07535 0.817685
H9 H 0.217706 0.142984 0.788497
H10 H 0.578022 0.0432483 0.994883
H11 H 0.749584 -0.0399563 1.01792
H12 H 0.802424 0.00146651 0.715045
H13 H 0.751224 0.118445 0.691033
H14 H 0.58279 0.0754014 0.579792
H15 H 0.6606 0.16807 0.803175
H16 H 0.41745 0.187689 0.74056
H17 H -0.399171 0.0712511 0.355217
H18 H -0.310454 0.0119488 0.435282
H19 H -0.317339 0.0217169 0.297482
H20 H 1.00951 -0.0711649 0.864951
H21 H 0.792597 -0.105408 0.815261
H22 H 0.949376 -0.0928559 0.971222

#END

data_XXV_List1_32_Price_B5816
_database_code_CSD               UNKNWN
_symmetry_cell_setting           monoclinic
_symmetry_space_group_name_H-M   'P 21/c'
_symmetry_Int_Tables_number      14
loop_
_symmetry_equiv_pos_site_id
_symmetry_equiv_pos_as_xyz
1 x,y,z
2 -x,1/2+y,1/2-z
3 -x,-y,-z
4 x,1/2-y,1/2+z
_cell_length_a                   14.7185
_cell_length_b                   16.7822
_cell_length_c                   10.1845
_cell_angle_alpha                90
_cell_angle_beta                 64.0908
_cell_angle_gamma                90
_cell_volume                     2262.81
loop_
_atom_site_label
_atom_site_type_symbol
_atom_site_fract_x
_atom_site_fract_y
_atom_site_fract_z
C1 C 0.345934 0.427226 0.0757557
C2 C 0.396695 0.456803 0.153443
C3 C 0.430259 0.403614 0.226912
C4 C 0.415163 0.321984 0.225991
C5 C 0.364524 0.294645 0.147604
C6 C 0.328868 0.345618 0.0731265
C7 C 0.309634 0.485879 -0.00084083
N1 N 0.483183 0.434045 0.310144
N2 N 0.347652 0.208525 0.143197
O1 O 0.241117 0.453884 -0.0384262
O2 O 0.338804 0.554007 -0.024064
O3 O 0.500355 0.50535 0.303123
O4 O 0.506355 0.385791 0.379732
O5 O 0.375294 0.165589 0.215312
O6 O 0.306998 0.186186 0.067952
H1 H 0.410034 0.520283 0.155423
H2 H 0.441748 0.281335 0.284341
H3 H 0.288871 0.321739 0.0142788
H4 H 0.221822 0.489838 -0.09657
C8 C 0.110909 0.593614 0.866549
C9 C 0.131403 0.648441 0.953491
C10 C 0.0651981 0.710463 1.02185
C11 C -0.0244172 0.72001 1.00697
C12 C -0.0439479 0.66469 0.920193
C13 C 0.0221597 0.602389 0.848815
C14 C -0.0010771 0.543035 0.755763
C15 C 0.159558 0.551439 0.540517
C16 C 0.13899 0.571815 0.423271
C17 C 0.205382 0.619306 0.310393
C18 C 0.294791 0.647681 0.310343
C19 C 0.31439 0.626895 0.428244
C20 C 0.24816 0.580266 0.543888
C21 C 0.271285 0.559597 0.671134
C22 C 0.137432 0.468937 0.741745
C23 C -0.0975038 0.786787 1.0789
C24 C 0.367131 0.699949 0.190125
N3 N 0.181215 0.530603 0.79751
N4 N 0.0905441 0.501829 0.654152
H5 H 0.199537 0.640927 0.968853
H6 H 0.0829037 0.751984 1.08954
H7 H -0.112817 0.670672 0.905764
H8 H -0.03566 0.573357 0.69361
H9 H -0.0551582 0.497776 0.823378
H10 H 0.0709443 0.54854 0.42029
H11 H 0.188022 0.633898 0.219692
H12 H 0.383208 0.648717 0.431445
H13 H 0.329549 0.51311 0.640129
H14 H 0.301072 0.611888 0.703641
H15 H 0.197498 0.427406 0.676074
H16 H 0.0799834 0.436041 0.83313
H17 H -0.167151 0.778965 1.06646
H18 H -0.0651446 0.8447 1.03131
H19 H -0.117996 0.790284 1.19602
H20 H 0.445784 0.683457 0.159983
H21 H 0.358293 0.762763 0.223502
H22 H 0.354676 0.695853 0.0919021

#END

data_XXV_List1_33_Price_A467
_database_code_CSD               UNKNWN
_symmetry_cell_setting           monoclinic
_symmetry_space_group_name_H-M   'P 21/a'
_symmetry_Int_Tables_number      14
loop_
_symmetry_equiv_pos_site_id
_symmetry_equiv_pos_as_xyz
1 x,y,z
2 1/2-x,1/2+y,-z
3 -x,-y,-z
4 1/2+x,1/2-y,z
_cell_length_a                   15.2234
_cell_length_b                   11.4393
_cell_length_c                   14.1894
_cell_angle_alpha                90
_cell_angle_beta                 69.7965
_cell_angle_gamma                90
_cell_volume                     2318.98
loop_
_atom_site_label
_atom_site_type_symbol
_atom_site_fract_x
_atom_site_fract_y
_atom_site_fract_z
C1 C 0.632842 0.697811 0.153387
C2 C 0.55314 0.731359 0.132927
C3 C 0.536467 0.681641 0.0515242
C4 C 0.596347 0.599859 -0.0105625
C5 C 0.674738 0.568431 0.0122054
C6 C 0.694144 0.614982 0.0932666
C7 C 0.648222 0.751656 0.242239
N1 N 0.452498 0.716158 0.0294918
N2 N 0.739446 0.481846 -0.0521816
O1 O 0.714342 0.695065 0.266524
O2 O 0.604366 0.83454 0.287281
O3 O 0.400232 0.78669 0.085914
O4 O 0.441149 0.6717 -0.0435308
O5 O 0.71959 0.441315 -0.121687
O6 O 0.808433 0.456728 -0.0313761
H1 H 0.505375 0.795571 0.179858
H2 H 0.582374 0.562088 -0.0740021
H3 H 0.755896 0.587032 0.108605
H4 H 0.72303 0.728178 0.325688
C8 C 0.753064 0.72875 0.615137
C9 C 0.763504 0.726729 0.709091
C10 C 0.704229 0.791411 0.788593
C11 C 0.632251 0.859425 0.777021
C12 C 0.622691 0.860852 0.682629
C13 C 0.682262 0.79809 0.601352
C14 C 0.67066 0.802468 0.499454
C15 C 0.83033 0.832431 0.3907
C16 C 0.830403 0.928238 0.329396
C17 C 0.904219 1.00705 0.301764
C18 C 0.980693 0.992558 0.334217
C19 C 0.979964 0.89681 0.395129
C20 C 0.905744 0.817281 0.424909
C21 C 0.907636 0.711898 0.488843
C22 C 0.77528 0.643774 0.455745
C23 C 0.567383 0.929784 0.862375
C24 C 1.06036 1.07856 0.303519
N3 N 0.814369 0.66112 0.534816
N4 N 0.751986 0.754563 0.419476
H5 H 0.817856 0.67198 0.719506
H6 H 0.71333 0.788008 0.861323
H7 H 0.567645 0.914105 0.671449
H8 H 0.659313 0.892676 0.480512
H9 H 0.608703 0.752204 0.500781
H10 H 0.772017 0.938849 0.302568
H11 H 0.903067 1.08059 0.25352
H12 H 1.03855 0.883982 0.421579
H13 H 0.95413 0.643938 0.443294
H14 H 0.935053 0.736148 0.548066
H15 H 0.826613 0.596874 0.39371
H16 H 0.711616 0.590873 0.484136
H17 H 0.493835 0.909221 0.875044
H18 H 0.576505 1.0239 0.847237
H19 H 0.580104 0.912824 0.932513
H20 H 1.11522 1.05387 0.333256
H21 H 1.03652 1.16675 0.330953
H22 H 1.09245 1.08408 0.221548

#END

data_XXV_List1_34_Price_A214
_database_code_CSD               UNKNWN
_symmetry_cell_setting           orthorhombic
_symmetry_space_group_name_H-M   'P b c a'
_symmetry_Int_Tables_number      61
loop_
_symmetry_equiv_pos_site_id
_symmetry_equiv_pos_as_xyz
1 x,y,z
2 1/2+x,1/2-y,-z
3 -x,1/2+y,1/2-z
4 1/2-x,-y,1/2+z
5 -x,-y,-z
6 1/2-x,1/2+y,z
7 x,1/2-y,1/2+z
8 1/2+x,y,1/2-z
_cell_length_a                   11.0122
_cell_length_b                   42.4676
_cell_length_c                   9.8326
_cell_angle_alpha                90
_cell_angle_beta                 90
_cell_angle_gamma                90
_cell_volume                     4598.33
loop_
_atom_site_label
_atom_site_type_symbol
_atom_site_fract_x
_atom_site_fract_y
_atom_site_fract_z
C1 C 0.495968 0.262136 0.535524
C2 C 0.418173 0.24828 0.630208
C3 C 0.412472 0.215683 0.6365
C4 C 0.481377 0.196305 0.553082
C5 C 0.557582 0.210891 0.460116
C6 C 0.56507 0.243442 0.448192
C7 C 0.499826 0.297214 0.529362
N1 N 0.329445 0.20107 0.73536
N2 N 0.630989 0.191307 0.36836
O1 O 0.556806 0.308215 0.419253
O2 O 0.453764 0.313473 0.616148
O3 O 0.272468 0.218638 0.809684
O4 O 0.32375 0.172401 0.735912
O5 O 0.638144 0.163329 0.394824
O6 O 0.680451 0.204494 0.273164
H1 H 0.363788 0.262774 0.697589
H2 H 0.475875 0.170876 0.560453
H3 H 0.624142 0.253857 0.372323
H4 H 0.55877 0.331076 0.419309
C8 C 0.815592 0.879562 0.462277
C9 C 0.759955 0.862857 0.567505
C10 C 0.648004 0.872179 0.618771
C11 C 0.587331 0.898467 0.566563
C12 C 0.643883 0.91486 0.460813
C13 C 0.756969 0.906204 0.40899
C14 C 0.813658 0.92396 0.291486
C15 C 1.01764 0.931473 0.374537
C16 C 1.0464 0.963407 0.360934
C17 C 1.12062 0.978219 0.455235
C18 C 1.16936 0.961595 0.565724
C19 C 1.13985 0.929823 0.578014
C20 C 1.06376 0.914563 0.485227
C21 C 1.03218 0.880123 0.50278
C22 C 0.956243 0.882495 0.279828
C23 C 0.467158 0.909779 0.620333
C24 C 1.24966 0.977704 0.668082
N3 N 0.932318 0.869531 0.414783
N4 N 0.942662 0.916568 0.275384
H5 H 0.805206 0.842055 0.607463
H6 H 0.606395 0.858586 0.700265
H7 H 0.598706 0.935445 0.417852
H8 H 0.803419 0.949391 0.305865
H9 H 0.767188 0.917974 0.19598
H10 H 1.01137 0.976261 0.27365
H11 H 1.14258 1.00303 0.442308
H12 H 1.17585 0.916448 0.663687
H13 H 1.11173 0.865401 0.479835
H14 H 1.00773 0.875365 0.608794
H15 H 1.04893 0.876163 0.250278
H16 H 0.893033 0.872107 0.206518
H17 H 0.407728 0.917748 0.537904
H18 H 0.479149 0.929672 0.690341
H19 H 0.419469 0.891196 0.676152
H20 H 1.2917 0.96071 0.737307
H21 H 1.19809 0.994522 0.730095
H22 H 1.3227 0.990928 0.618271

#END

data_XXV_List1_35_Price_A872
_database_code_CSD               UNKNWN
_symmetry_cell_setting           orthorhombic
_symmetry_space_group_name_H-M   'P n a 21'
_symmetry_Int_Tables_number      33
loop_
_symmetry_equiv_pos_site_id
_symmetry_equiv_pos_as_xyz
1 x,y,z
2 -x,-y,1/2+z
3 1/2-x,1/2+y,1/2+z
4 1/2+x,1/2-y,z
_cell_length_a                   10.3097
_cell_length_b                   14.1376
_cell_length_c                   15.3258
_cell_angle_alpha                90
_cell_angle_beta                 90
_cell_angle_gamma                90
_cell_volume                     2233.8
loop_
_atom_site_label
_atom_site_type_symbol
_atom_site_fract_x
_atom_site_fract_y
_atom_site_fract_z
C1 C 0.203779 0.117883 0.746221
C2 C 0.242803 0.200374 0.78878
C3 C 0.361473 0.200383 0.831476
C4 C 0.443141 0.122477 0.833562
C5 C 0.401125 0.042065 0.790065
C6 C 0.282983 0.0378119 0.746701
C7 C 0.0768432 0.11888 0.700015
N1 N 0.4007 0.28775 0.87673
N2 N 0.483978 -0.0425133 0.792051
O1 O 0.0549263 0.0445596 0.648123
O2 O 0.0008298 0.18353 0.708469
O3 O 0.329225 0.355985 0.870309
O4 O 0.50237 0.285439 0.917316
O5 O 0.59731 -0.0313154 0.812144
O6 O 0.433665 -0.117568 0.772311
H1 H 0.18134 0.262615 0.788685
H2 H 0.535539 0.124531 0.867261
H3 H 0.25376 -0.0268759 0.714144
H4 H -0.0291061 0.0528345 0.620406
C8 C 0.43848 0.922175 0.0530863
C9 C 0.571463 0.912302 0.0380973
C10 C 0.652018 0.9911 0.0377741
C11 C 0.602462 1.08164 0.0539307
C12 C 0.469367 1.09067 0.0680108
C13 C 0.386298 1.01272 0.0667121
C14 C 0.240562 1.0261 0.0740485
C15 C 0.136711 0.911484 -0.0212817
C16 C 0.0324929 0.955556 -0.0633785
C17 C -0.00464397 0.92831 -0.14663
C18 C 0.0594798 0.854851 -0.190445
C19 C 0.16336 0.811804 -0.147936
C20 C 0.204249 0.839422 -0.0647584
C21 C 0.324529 0.796039 -0.0240328
C22 C 0.241162 0.862021 0.108042
C23 C 0.691047 1.16626 0.0555991
C24 C 0.0190581 0.823865 -0.280304
N3 N 0.357299 0.841052 0.0587135
N4 N 0.167563 0.937423 0.0664689
H5 H 0.611159 0.84175 0.0286523
H6 H 0.755472 0.982088 0.0264475
H7 H 0.428409 1.16087 0.0787958
H8 H 0.206835 1.0748 0.0233444
H9 H 0.216783 1.05887 0.137161
H10 H -0.0208197 1.01029 -0.0287025
H11 H -0.0864526 0.963424 -0.177763
H12 H 0.216243 0.755503 -0.181147
H13 H 0.309655 0.719933 -0.0128762
H14 H 0.407151 0.802918 -0.0684444
H15 H 0.180983 0.79835 0.111883
H16 H 0.267676 0.884048 0.174139
H17 H 0.692198 1.19986 0.120124
H18 H 0.660305 1.22029 0.00857879
H19 H 0.79085 1.14635 0.039607
H20 H 0.074393 0.762001 -0.301722
H21 H 0.0342957 0.880202 -0.328474
H22 H -0.0841551 0.805208 -0.282402

#END

data_XXV_List1_36_Price_A3087
_database_code_CSD               UNKNWN
_symmetry_cell_setting           monoclinic
_symmetry_space_group_name_H-M   'P 21/n'
_symmetry_Int_Tables_number      14
loop_
_symmetry_equiv_pos_site_id
_symmetry_equiv_pos_as_xyz
1 x,y,z
2 1/2-x,1/2+y,1/2-z
3 -x,-y,-z
4 1/2+x,1/2-y,1/2+z
_cell_length_a                   7.4334
_cell_length_b                   11.9882
_cell_length_c                   25.6627
_cell_angle_alpha                90
_cell_angle_beta                 90.6596
_cell_angle_gamma                90
_cell_volume                     2286.73
loop_
_atom_site_label
_atom_site_type_symbol
_atom_site_fract_x
_atom_site_fract_y
_atom_site_fract_z
C1 C 0.268178 0.833035 0.850409
C2 C 0.308449 0.757466 0.810857
C3 C 0.179766 0.679397 0.796241
C4 C 0.0129142 0.672802 0.819811
C5 C -0.0231177 0.750484 0.858379
C6 C 0.10105 0.830091 0.874582
C7 C 0.409291 0.915387 0.865701
N1 N 0.223067 0.597423 0.755757
N2 N -0.200057 0.74585 0.883405
O1 O 0.36148 0.981309 0.90531
O2 O 0.552743 0.921405 0.844107
O3 O 0.339556 0.622998 0.724929
O4 O 0.137282 0.510762 0.755482
O5 O -0.309362 0.679577 0.865903
O6 O -0.224942 0.809127 0.91982
H1 H 0.438081 0.760479 0.791882
H2 H -0.0850331 0.610048 0.808557
H3 H 0.0674606 0.888129 0.905368
H4 H 0.457884 1.03429 0.912126
C8 C 0.651112 0.753537 0.51588
C9 C 0.525008 0.826392 0.493729
C10 C 0.577386 0.906794 0.458022
C11 C 0.757137 0.916778 0.443006
C12 C 0.881668 0.843432 0.465371
C13 C 0.832552 0.763048 0.501882
C14 C 0.970941 0.685336 0.526122
C15 C 0.890039 0.706107 0.616703
C16 C 1.04621 0.736632 0.643921
C17 C 1.03878 0.810151 0.6857
C18 C 0.874968 0.855426 0.701727
C19 C 0.719707 0.824114 0.674347
C20 C 0.724256 0.751621 0.631857
C21 C 0.553198 0.716872 0.603449
C22 C 0.728702 0.58448 0.559648
C23 C 0.815911 1.00466 0.404976
C24 C 0.866351 0.936486 0.746387
N3 N 0.593668 0.67088 0.552054
N4 N 0.903452 0.631606 0.573387
H5 H 0.384241 0.817646 0.504103
H6 H 0.476525 0.962067 0.440983
H7 H 1.02278 0.849887 0.454572
H8 H 1.09396 0.731512 0.535849
H9 H 1.00884 0.619311 0.498668
H10 H 1.17374 0.700241 0.632378
H11 H 1.16214 0.832016 0.706547
H12 H 0.590372 0.858351 0.686061
H13 H 0.480424 0.653214 0.625635
H14 H 0.462582 0.788298 0.598845
H15 H 0.683813 0.528748 0.590679
H16 H 0.742578 0.535841 0.523824
H17 H 0.926093 0.974894 0.380644
H18 H 0.863667 1.07985 0.425262
H19 H 0.705069 1.02994 0.379081
H20 H 0.747614 0.922014 0.770372
H21 H 0.859145 1.02291 0.732367
H22 H 0.985457 0.929895 0.771707

#END

data_XXV_List1_37_Price_B129
_database_code_CSD               UNKNWN
_symmetry_cell_setting           monoclinic
_symmetry_space_group_name_H-M   'C 2/c'
_symmetry_Int_Tables_number      15
loop_
_symmetry_equiv_pos_site_id
_symmetry_equiv_pos_as_xyz
1 x,y,z
2 -x,y,1/2-z
3 1/2+x,1/2+y,z
4 1/2-x,1/2+y,1/2-z
5 -x,-y,-z
6 x,-y,1/2+z
7 1/2-x,1/2-y,-z
8 1/2+x,1/2-y,1/2+z
_cell_length_a                   16.0419
_cell_length_b                   12.5191
_cell_length_c                   22.835
_cell_angle_alpha                90
_cell_angle_beta                 87.8509
_cell_angle_gamma                90
_cell_volume                     4582.73
loop_
_atom_site_label
_atom_site_type_symbol
_atom_site_fract_x
_atom_site_fract_y
_atom_site_fract_z
C1 C 0.505544 0.774177 0.00813356
C2 C 0.569839 0.849316 0.00635002
C3 C 0.64348 0.825124 -0.0245876
C4 C 0.655426 0.72912 -0.0541885
C5 C 0.590387 0.656097 -0.0510573
C6 C 0.515593 0.676295 -0.0204905
C7 C 0.427275 0.801927 0.0420331
N1 N 0.711366 0.904111 -0.0272349
N2 N 0.601727 0.553278 -0.0815166
O1 O 0.37161 0.722353 0.0442409
O2 O 0.417293 0.887342 0.0659952
O3 O 0.70453 0.980899 0.00538868
O4 O 0.769851 0.88667 -0.0615217
O5 O 0.667884 0.538607 -0.108278
O6 O 0.543991 0.489988 -0.077834
H1 H 0.562046 0.925141 0.0289066
H2 H 0.713092 0.711928 -0.0786155
H3 H 0.466509 0.61674 -0.0192459
H4 H 0.325652 0.73972 0.0714824
C8 C 0.585104 0.691125 0.652508
C9 C 0.506485 0.665316 0.676864
C10 C 0.446901 0.744233 0.687408
C11 C 0.463902 0.851136 0.673512
C12 C 0.542611 0.876001 0.649257
C13 C 0.603805 0.798222 0.639199
C14 C 0.689249 0.827797 0.613485
C15 C 0.781005 0.728739 0.67524
C16 C 0.84172 0.799836 0.694103
C17 C 0.874024 0.790064 0.749343
C18 C 0.847364 0.708264 0.787572
C19 C 0.786723 0.63816 0.768361
C20 C 0.7524 0.647511 0.713227
C21 C 0.685604 0.570795 0.693999
C22 C 0.709277 0.642891 0.599179
C23 C 0.399092 0.936153 0.685321
C24 C 0.88346 0.696526 0.847083
N3 N 0.645098 0.608755 0.641626
N4 N 0.74971 0.740679 0.617831
H5 H 0.492245 0.582025 0.686411
H6 H 0.385844 0.722436 0.706064
H7 H 0.557392 0.958944 0.638533
H8 H 0.713229 0.898303 0.6357
H9 H 0.685065 0.848872 0.566949
H10 H 0.864171 0.862019 0.664204
H11 H 0.921479 0.846074 0.762933
H12 H 0.764247 0.574595 0.79755
H13 H 0.712702 0.491809 0.684303
H14 H 0.638195 0.559629 0.729219
H15 H 0.75579 0.579257 0.594056
H16 H 0.681604 0.657234 0.5568
H17 H 0.391991 0.988086 0.647174
H18 H 0.41582 0.987506 0.722027
H19 H 0.338092 0.900905 0.696457
H20 H 0.850742 0.634853 0.872998
H21 H 0.879322 0.771439 0.871907
H22 H 0.949619 0.674233 0.843619

#END

data_XXV_List1_38_Price_A674
_database_code_CSD               UNKNWN
_symmetry_cell_setting           monoclinic
_symmetry_space_group_name_H-M   'P 21/c'
_symmetry_Int_Tables_number      14
loop_
_symmetry_equiv_pos_site_id
_symmetry_equiv_pos_as_xyz
1 x,y,z
2 -x,1/2+y,1/2-z
3 -x,-y,-z
4 x,1/2-y,1/2+z
_cell_length_a                   11.0193
_cell_length_b                   16.3882
_cell_length_c                   13.9579
_cell_angle_alpha                90
_cell_angle_beta                 65.334
_cell_angle_gamma                90
_cell_volume                     2290.62
loop_
_atom_site_label
_atom_site_type_symbol
_atom_site_fract_x
_atom_site_fract_y
_atom_site_fract_z
C1 C 0.213754 0.556508 0.806768
C2 C 0.157076 0.553544 0.734192
C3 C 0.223873 0.512106 0.640005
C4 C 0.345154 0.473163 0.615657
C5 C 0.398878 0.477606 0.689382
C6 C 0.336325 0.519055 0.784296
C7 C 0.140126 0.602201 0.906855
N1 N 0.166082 0.508346 0.562302
N2 N 0.527646 0.437473 0.665664
O1 O 0.215271 0.615002 0.960022
O2 O 0.0264827 0.625713 0.935194
O3 O 0.0621131 0.545329 0.583304
O4 O 0.226261 0.468744 0.482495
O5 O 0.578066 0.39947 0.5833
O6 O 0.574673 0.444918 0.730268
H1 H 0.0620062 0.583052 0.751662
H2 H 0.395815 0.440659 0.541938
H3 H 0.382576 0.521637 0.839199
H4 H 0.164202 0.644307 1.025
C8 C 0.798479 0.211598 0.331709
C9 C 0.69113 0.255969 0.404099
C10 C 0.590619 0.284631 0.377443
C11 C 0.59357 0.269388 0.277827
C12 C 0.701601 0.225269 0.206071
C13 C 0.804597 0.196903 0.230674
C14 C 0.919511 0.148041 0.151607
C15 C 1.10801 0.215186 0.162757
C16 C 1.19851 0.234529 0.0600098
C17 C 1.27422 0.305298 0.0396098
C18 C 1.26263 0.358876 0.121326
C19 C 1.17223 0.338968 0.223227
C20 C 1.09361 0.268553 0.245232
C21 C 0.995959 0.24857 0.356854
C22 C 0.978177 0.118576 0.292184
C23 C 0.483449 0.298125 0.249026
C24 C 1.34518 0.435505 0.0980916
N3 N 0.901376 0.184267 0.361114
N4 N 1.03182 0.14175 0.181413
H5 H 0.686941 0.266924 0.482284
H6 H 0.507779 0.318885 0.435248
H7 H 0.706948 0.213388 0.127506
H8 H 0.954588 0.175715 0.07322
H9 H 0.886412 0.0858715 0.1449
H10 H 1.21011 0.192258 -0.00332152
H11 H 1.34468 0.318963 -0.0407831
H12 H 1.16091 0.380005 0.287924
H13 H 1.0498 0.228049 0.403384
H14 H 0.939818 0.303208 0.395822
H15 H 1.06037 0.102507 0.313246
H16 H 0.914289 0.0649746 0.303779
H17 H 0.410769 0.249328 0.259366
H18 H 0.522525 0.317666 0.166515
H19 H 0.428887 0.349536 0.298295
H20 H 1.33455 0.466476 0.170673
H21 H 1.31533 0.478741 0.0518448
H22 H 1.45151 0.422345 0.0524243

#END

data_XXV_List1_39_Price_A231
_database_code_CSD               UNKNWN
_symmetry_cell_setting           monoclinic
_symmetry_space_group_name_H-M   'P a'
_symmetry_Int_Tables_number      7
loop_
_symmetry_equiv_pos_site_id
_symmetry_equiv_pos_as_xyz
1 x,y,z
2 1/2+x,-y,z
_cell_length_a                   17.6629
_cell_length_b                   11.1
_cell_length_c                   6.0055
_cell_angle_alpha                90
_cell_angle_beta                 79.7847
_cell_angle_gamma                90
_cell_volume                     1158.76
loop_
_atom_site_label
_atom_site_type_symbol
_atom_site_fract_x
_atom_site_fract_y
_atom_site_fract_z
C1 C 0.220417 0.716608 0.893235
C2 C 0.216092 0.610508 0.771483
C3 C 0.254185 0.509023 0.829099
C4 C 0.296244 0.508795 1.00363
C5 C 0.299437 0.615915 1.12052
C6 C 0.262443 0.720044 1.06915
C7 C 0.17815 0.824015 0.82982
N1 N 0.249604 0.396775 0.701792
N2 N 0.344172 0.619564 1.30492
O1 O 0.180221 0.916858 0.9708
O2 O 0.144404 0.824836 0.671494
O3 O 0.214851 0.400581 0.543862
O4 O 0.281078 0.308108 0.763098
O5 O 0.369358 0.524296 1.36148
O6 O 0.352477 0.717594 1.38896
H1 H 0.183624 0.607966 0.634211
H2 H 0.325245 0.42832 1.04684
H3 H 0.266536 0.801764 1.1651
H4 H 0.147172 0.981798 0.937174
C8 C 0.0122989 0.0393137 0.0177644
C9 C 0.00290444 -0.0381097 0.204273
C10 C -0.068489 -0.0876569 0.289987
C11 C -0.132627 -0.0624424 0.190142
C12 C -0.122684 0.0153741 0.00508922
C13 C -0.0516342 0.0677653 -0.0813269
C14 C -0.043465 0.153515 -0.280472
C15 C 0.0346862 0.315633 -0.179889
C16 C 0.00088302 0.424526 -0.226739
C17 C 0.00436439 0.524748 -0.0908277
C18 C 0.0422644 0.519824 0.095228
C19 C 0.0757997 0.410823 0.139695
C20 C 0.0718775 0.308346 0.00701449
C21 C 0.10788 0.190865 0.0622861
C22 C 0.090967 0.12704 -0.300402
C23 C -0.209279 -0.119646 0.278767
C24 C 0.0452193 0.628091 0.244133
N3 N 0.0868565 0.0877588 -0.0668656
N4 N 0.0313334 0.214187 -0.323805
H5 H 0.0529636 -0.0600038 0.279049
H6 H -0.0745043 -0.147931 0.434988
H7 H -0.172114 0.0376483 -0.0731825
H8 H -0.0888516 0.221836 -0.25206
H9 H -0.050439 0.10394 -0.434149
H10 H -0.0268716 0.429835 -0.374314
H11 H -0.0218393 0.608884 -0.131165
H12 H 0.105255 0.404558 0.284282
H13 H 0.170943 0.198769 0.0272928
H14 H 0.0914888 0.170882 0.243033
H15 H 0.147464 0.167643 -0.359124
H16 H 0.0845429 0.0488848 -0.406697
H17 H -0.216735 -0.203486 0.18808
H18 H -0.256985 -0.0599205 0.25862
H19 H -0.215028 -0.142029 0.458574
H20 H 0.093459 0.622608 0.33578
H21 H -0.00767351 0.636284 0.370474
H22 H 0.0514701 0.71163 0.145376

#END

data_XXV_List1_40_Price_A75
_database_code_CSD               UNKNWN
_symmetry_cell_setting           triclinic
_symmetry_space_group_name_H-M   'P -1'
_symmetry_Int_Tables_number      2
loop_
_symmetry_equiv_pos_site_id
_symmetry_equiv_pos_as_xyz
1 x,y,z
2 -x,-y,-z
_cell_length_a                   10.1837
_cell_length_b                   9.0361
_cell_length_c                   13.3203
_cell_angle_alpha                77.7414
_cell_angle_beta                 84.4063
_cell_angle_gamma                71.7422
_cell_volume                     1136.86
loop_
_atom_site_label
_atom_site_type_symbol
_atom_site_fract_x
_atom_site_fract_y
_atom_site_fract_z
C1 C 0.432895 0.769986 0.504385
C2 C 0.567447 0.780673 0.490114
C3 C 0.651686 0.714421 0.412774
C4 C 0.607225 0.637473 0.349216
C5 C 0.472898 0.629167 0.365353
C6 C 0.38435 0.69466 0.441405
C7 C 0.344625 0.842741 0.588073
N1 N 0.793602 0.725324 0.396898
N2 N 0.420909 0.54981 0.299451
O1 O 0.215622 0.834636 0.588232
O2 O 0.385245 0.901533 0.64741
O3 O 0.829777 0.794956 0.452853
O4 O 0.864836 0.664058 0.328921
O5 O 0.503112 0.484283 0.237883
O6 O 0.299524 0.554606 0.311324
H1 H 0.605076 0.839683 0.538907
H2 H 0.674871 0.585937 0.28943
H3 H 0.279816 0.686413 0.450956
H4 H 0.156438 0.878823 0.642974
C8 C 0.0350485 0.735727 0.775275
C9 C 0.157349 0.662456 0.828761
C10 C 0.182514 0.51036 0.887524
C11 C 0.0866953 0.426111 0.893946
C12 C -0.0352459 0.500625 0.840643
C13 C -0.0634538 0.654303 0.782371
C14 C -0.1968 0.732006 0.725107
C15 C -0.270212 0.990846 0.770853
C16 C -0.40798 1.02038 0.806134
C17 C -0.457265 1.10564 0.884452
C18 C -0.37072 1.16473 0.929617
C19 C -0.233306 1.13445 0.893631
C20 C -0.181237 1.04731 0.816029
C21 C -0.0315943 1.01644 0.778548
C22 C -0.0945343 0.928347 0.641714
C23 C 0.116159 0.259549 0.955183
C24 C -0.422972 1.25614 1.01499
N3 N 0.0122926 0.892773 0.716065
N4 N -0.222286 0.903257 0.690111
H5 H 0.233345 0.726162 0.822463
H6 H 0.278603 0.455388 0.928343
H7 H -0.112182 0.438025 0.845631
H8 H -0.284634 0.711461 0.77408
H9 H -0.193437 0.679321 0.657353
H10 H -0.476748 0.977919 0.769913
H11 H -0.565221 1.12817 0.910304
H12 H -0.163555 1.17843 0.928029
H13 H -0.015336 1.1254 0.731597
H14 H 0.036259 0.981562 0.843925
H15 H -0.11491 1.0523 0.602389
H16 H -0.0577029 0.852045 0.584659
H17 H 0.159383 0.171512 0.905811
H18 H 0.021945 0.237079 0.993076
H19 H 0.190929 0.236765 1.01461
H20 H -0.393421 1.36563 1.00092
H21 H -0.380645 1.18588 1.08893
H22 H -0.5359 1.28892 1.02362

#END

data_XXV_List1_41_Price_A432
_database_code_CSD               UNKNWN
_symmetry_cell_setting           monoclinic
_symmetry_space_group_name_H-M   'P 21/c'
_symmetry_Int_Tables_number      14
loop_
_symmetry_equiv_pos_site_id
_symmetry_equiv_pos_as_xyz
1 x,y,z
2 -x,1/2+y,1/2-z
3 -x,-y,-z
4 x,1/2-y,1/2+z
_cell_length_a                   7.5068
_cell_length_b                   22.9957
_cell_length_c                   13.8296
_cell_angle_alpha                90
_cell_angle_beta                 102.956
_cell_angle_gamma                90
_cell_volume                     2326.55
loop_
_atom_site_label
_atom_site_type_symbol
_atom_site_fract_x
_atom_site_fract_y
_atom_site_fract_z
C1 C 0.333776 0.111783 0.637618
C2 C 0.150543 0.127227 0.603959
C3 C 0.106333 0.185695 0.590716
C4 C 0.236931 0.22943 0.609076
C5 C 0.417509 0.212444 0.642787
C6 C 0.469012 0.154519 0.657497
C7 C 0.378037 0.0486473 0.650596
N1 N -0.086818 0.201913 0.554625
N2 N 0.559738 0.257545 0.664451
O1 O 0.558325 0.03882 0.67375
O2 O 0.263125 0.0109837 0.640645
O3 O -0.1998 0.163167 0.547059
O4 O -0.119962 0.253051 0.53533
O5 O 0.513154 0.307372 0.641623
O6 O 0.714388 0.241824 0.703181
H1 H 0.0452238 0.0940436 0.588898
H2 H 0.199435 0.274835 0.597483
H3 H 0.611869 0.143273 0.683932
H4 H 0.585315 -0.00234592 0.683274
C8 C 0.814472 0.829081 0.656222
C9 C 0.891828 0.774726 0.645856
C10 C 0.783467 0.725295 0.627909
C11 C 0.593873 0.728598 0.618485
C12 C 0.518627 0.7829 0.629623
C13 C 0.625637 0.833075 0.649398
C14 C 0.540359 0.891156 0.664747
C15 C 0.753406 0.930568 0.808151
C16 C 0.65167 0.949444 0.875347
C17 C 0.723799 0.946858 0.976902
C18 C 0.901046 0.926094 1.01478
C19 C 1.0008 0.907 0.947032
C20 C 0.929908 0.908273 0.844702
C21 C 1.03911 0.884489 0.773497
C22 C 0.820371 0.932108 0.648577
C23 C 0.476383 0.67514 0.595858
C24 C 0.982617 0.925029 1.12455
N3 N 0.9278 0.879486 0.672557
N4 N 0.677423 0.935537 0.704129
H5 H 1.0382 0.772048 0.650535
H6 H 0.84636 0.68346 0.619782
H7 H 0.37186 0.786354 0.624393
H8 H 0.448879 0.886201 0.715741
H9 H 0.456575 0.907254 0.594225
H10 H 0.515749 0.967168 0.846596
H11 H 0.642054 0.961938 1.02774
H12 H 1.13787 0.889532 0.974769
H13 H 1.15603 0.91297 0.771806
H14 H 1.09481 0.841653 0.798257
H15 H 0.911247 0.969721 0.666331
H16 H 0.756832 0.932815 0.569197
H17 H 0.451002 0.663893 0.516796
H18 H 0.343175 0.681542 0.61417
H19 H 0.541513 0.637388 0.637694
H20 H 1.0651 0.885876 1.14622
H21 H 0.876418 0.926143 1.16739
H22 H 1.07214 0.96266 1.14743

#END

data_XXV_List1_42_Price_A5433
_database_code_CSD               UNKNWN
_symmetry_cell_setting           monoclinic
_symmetry_space_group_name_H-M   'P 21'
_symmetry_Int_Tables_number      4
loop_
_symmetry_equiv_pos_site_id
_symmetry_equiv_pos_as_xyz
1 x,y,z
2 -x,1/2+y,1/2-z
_cell_length_a                   7.4212
_cell_length_b                   29.7126
_cell_length_c                   11.8033
_cell_angle_alpha                90
_cell_angle_beta                 116.655
_cell_angle_gamma                90
_cell_volume                     2326.07
loop_
_atom_site_label
_atom_site_type_symbol
_atom_site_fract_x
_atom_site_fract_y
_atom_site_fract_z
C1 C 0.716693 0.00343665 0.691905
C2 C 0.61214 0.0283093 0.581122
C3 C 0.720179 0.0560867 0.539214
C4 C 0.928595 0.0599043 0.602722
C5 C 1.02693 0.0349936 0.713099
C6 C 0.92598 0.00686439 0.759474
C7 C 0.596747 -0.0263038 0.734529
N1 N 0.610541 0.081901 0.421649
N2 N 1.24766 0.0389275 0.783077
O1 O 0.711331 -0.0463874 0.845148
O2 O 0.416706 -0.0311241 0.674013
O3 O 0.427523 0.0834253 0.378234
O4 O 0.710831 0.100226 0.376707
O5 O 1.33157 0.0629367 0.737598
O6 O 1.3311 0.0177692 0.881704
H1 H 0.449296 0.0258554 0.529068
H2 H 1.01075 0.0813809 0.567792
H3 H 1.00962 -0.0119174 0.846216
H4 H 0.632655 -0.0665255 0.870314
C8 C 0.541775 0.357482 0.383356
C9 C 0.597264 0.333563 0.301852
C10 C 0.45206 0.317546 0.186466
C11 C 0.246483 0.325113 0.148141
C12 C 0.193184 0.349053 0.23018
C13 C 0.336629 0.364856 0.347634
C14 C 0.273682 0.390506 0.435101
C15 C 0.478619 0.354833 0.636993
C16 C 0.351235 0.342935 0.690679
C17 C 0.388415 0.30466 0.765132
C18 C 0.55524 0.277136 0.789414
C19 C 0.681007 0.289316 0.735483
C20 C 0.644527 0.327333 0.658522
C21 C 0.781282 0.338911 0.598341
C22 C 0.617001 0.40945 0.551464
C23 C 0.0884924 0.307317 0.0238655
C24 C 0.593701 0.235484 0.869434
N3 N 0.69428 0.373775 0.501167
N4 N 0.438721 0.395038 0.563317
H5 H 0.75673 0.328486 0.329499
H6 H 0.498826 0.299298 0.124125
H7 H 0.0340682 0.355201 0.202767
H8 H 0.146664 0.373612 0.440576
H9 H 0.222027 0.424484 0.397835
H10 H 0.224707 0.364813 0.675131
H11 H 0.288105 0.296226 0.806676
H12 H 0.810834 0.268218 0.752206
H13 H 0.928018 0.351003 0.670579
H14 H 0.810719 0.308887 0.555473
H15 H 0.735156 0.419252 0.644673
H16 H 0.577349 0.438685 0.488433
H17 H -0.0539168 0.325607 -0.00728736
H18 H 0.0572591 0.271607 0.0312655
H19 H 0.136763 0.310143 -0.0510253
H20 H 0.748283 0.22331 0.902059
H21 H 0.491675 0.208078 0.816097
H22 H 0.569994 0.241758 0.953275
C25 C 0.782634 0.989228 0.307148
C26 C 0.887147 0.964389 0.418004
C27 C 0.779077 0.936639 0.459954
C28 C 0.570665 0.932816 0.396418
C29 C 0.472368 0.957692 0.285971
C30 C 0.573357 0.985788 0.239542
C31 C 0.902621 1.01894 0.264481
N5 N 0.888677 0.910858 0.577585
N6 N 0.25165 0.953748 0.215967
O7 O 0.788134 1.03888 0.153615
O8 O 1.08257 1.02385 0.325162
O9 O 1.07171 0.909354 0.621075
O10 O 0.788348 0.892537 0.622507
O11 O 0.167707 0.929786 0.261525
O12 O 0.168242 0.974855 0.117244
H23 H 1.04999 0.966851 0.470085
H24 H 0.488487 0.911362 0.43138
H25 H 0.489752 1.00454 0.152735
H26 H 0.866684 1.05906 0.12847
C32 C 0.958708 0.635127 0.617596
C33 C 0.903136 0.659056 0.699042
C34 C 1.0483 0.675159 0.814331
C35 C 1.25392 0.667679 0.852586
C36 C 1.3073 0.643723 0.770609
C37 C 1.1639 0.627832 0.653264
C38 C 1.22685 0.602069 0.56598
C39 C 1.02213 0.637707 0.36403
C40 C 1.1496 0.649574 0.310383
C41 C 1.11261 0.687853 0.235959
C42 C 0.945894 0.715415 0.211683
C43 C 0.820032 0.703265 0.265572
C44 C 0.856324 0.665242 0.342498
C45 C 0.719384 0.653671 0.402545
C46 C 0.883565 0.583125 0.449566
C47 C 1.41187 0.685584 0.976723
C48 C 0.907631 0.757075 0.131712
N7 N 0.806256 0.618822 0.499777
N8 N 1.06191 0.597514 0.437737
H27 H 0.743649 0.664081 0.671423
H28 H 1.00148 0.693412 0.876635
H29 H 1.46645 0.637628 0.797993
H30 H 1.35406 0.61888 0.560524
H31 H 1.27823 0.568094 0.603394
H32 H 1.27606 0.62767 0.325943
H33 H 1.21298 0.696262 0.194441
H34 H 0.690273 0.724388 0.248837
H35 H 0.572732 0.641565 0.330245
H36 H 0.689794 0.683701 0.445325
H37 H 0.765448 0.573309 0.356357
H38 H 0.923173 0.553903 0.512638
H39 H 1.55418 0.66723 1.00817
H40 H 1.44337 0.721251 0.968958
H41 H 1.3634 0.682951 1.05156
H42 H 0.753096 0.76928 0.0990822
H43 H 1.00976 0.784459 0.185086
H44 H 0.931343 0.750794 0.0478745

#END

data_XXV_List1_43_Price_A772
_database_code_CSD               UNKNWN
_symmetry_cell_setting           monoclinic
_symmetry_space_group_name_H-M   'P 21'
_symmetry_Int_Tables_number      4
loop_
_symmetry_equiv_pos_site_id
_symmetry_equiv_pos_as_xyz
1 x,y,z
2 -x,1/2+y,-z
_cell_length_a                   10.8068
_cell_length_b                   7.6513
_cell_length_c                   14.5372
_cell_angle_alpha                90
_cell_angle_beta                 105.2
_cell_angle_gamma                90
_cell_volume                     1159.97
loop_
_atom_site_label
_atom_site_type_symbol
_atom_site_fract_x
_atom_site_fract_y
_atom_site_fract_z
C1 C 0.383885 0.82911 0.213929
C2 C 0.47889 0.747915 0.18012
C3 C 0.448813 0.691284 0.0861962
C4 C 0.327971 0.713635 0.0243685
C5 C 0.235601 0.793214 0.0607696
C6 C 0.260532 0.850479 0.154499
C7 C 0.418093 0.885274 0.315798
N1 N 0.548499 0.606713 0.0496476
N2 N 0.106284 0.81766 -0.00270121
O1 O 0.314502 0.90449 0.34891
O2 O 0.527465 0.902678 0.36288
O3 O 0.64728 0.564928 0.10793
O4 O 0.52477 0.583237 -0.0361401
O5 O 0.0856499 0.757798 -0.082981
O6 O 0.0287481 0.895757 0.0296413
H1 H 0.574605 0.730166 0.226493
H2 H 0.306583 0.670222 -0.0490895
H3 H 0.185013 0.910738 0.180026
H4 H 0.33644 0.923436 0.417297
C8 C 0.433735 0.917363 0.597435
C9 C 0.547904 0.987399 0.585145
C10 C 0.662358 0.96808 0.654993
C11 C 0.667044 0.876629 0.739386
C12 C 0.552536 0.808068 0.750871
C13 C 0.435819 0.828388 0.682076
C14 C 0.313568 0.752212 0.697707
C15 C 0.157842 0.98137 0.647389
C16 C 0.0906972 1.00011 0.717093
C17 C 0.0488489 1.16323 0.73768
C18 C 0.0717021 1.31267 0.688655
C19 C 0.138738 1.29232 0.619632
C20 C 0.183436 1.12928 0.598924
C21 C 0.257629 1.11188 0.524452
C22 C 0.224079 0.808778 0.533045
C23 C 0.791093 0.85124 0.814617
C24 C 0.0243702 1.48823 0.711391
N3 N 0.317896 0.940151 0.523498
N4 N 0.198869 0.812144 0.626573
H5 H 0.545387 1.05544 0.518979
H6 H 0.750026 1.02322 0.64361
H7 H 0.55335 0.737955 0.816352
H8 H 0.304363 0.786167 0.768769
H9 H 0.316794 0.608703 0.694444
H10 H 0.0701377 0.883918 0.753617
H11 H -0.00381017 1.1752 0.79176
H12 H 0.158629 1.40701 0.581316
H13 H 0.193403 1.13419 0.453088
H14 H 0.332242 1.21242 0.535287
H15 H 0.134539 0.832765 0.478374
H16 H 0.259693 0.678785 0.521592
H17 H 0.853107 0.756388 0.791636
H18 H 0.774315 0.802812 0.881178
H19 H 0.845158 0.973698 0.830434
H20 H 0.0487749 1.59146 0.667014
H21 H 0.0663016 1.52388 0.786169
H22 H -0.0801245 1.48858 0.699608

#END

data_XXV_List1_44_Price_A1238
_database_code_CSD               UNKNWN
_symmetry_cell_setting           triclinic
_symmetry_space_group_name_H-M   'P -1'
_symmetry_Int_Tables_number      2
loop_
_symmetry_equiv_pos_site_id
_symmetry_equiv_pos_as_xyz
1 x,y,z
2 -x,-y,-z
_cell_length_a                   9.6256
_cell_length_b                   10.3641
_cell_length_c                   12.5753
_cell_angle_alpha                87.8487
_cell_angle_beta                 98.7292
_cell_angle_gamma                66.4383
_cell_volume                     1129.91
loop_
_atom_site_label
_atom_site_type_symbol
_atom_site_fract_x
_atom_site_fract_y
_atom_site_fract_z
C1 C 0.780007 0.0963579 0.951923
C2 C 0.835107 0.0881641 1.06232
C3 C 0.89914 0.180809 1.09796
C4 C 0.910206 0.281698 1.02801
C5 C 0.854328 0.286614 0.918882
C6 C 0.790645 0.195343 0.878956
C7 C 0.712891 -0.00545777 0.915843
N1 N 0.958461 0.171992 1.21421
N2 N 0.865432 0.391751 0.842582
O1 O 0.687874 -0.00292343 0.808101
O2 O 0.686909 -0.0810083 0.978101
O3 O 0.944419 0.0846449 1.27421
O4 O 1.01721 0.252831 1.24216
O5 O 0.910644 0.477317 0.880874
O6 O 0.827791 0.386198 0.74639
H1 H 0.827367 0.0108208 1.11901
H2 H 0.96032 0.353413 1.05737
H3 H 0.750292 0.202008 0.792798
H4 H 0.642763 -0.0677396 0.783681
C8 C 0.523987 0.375863 0.332754
C9 C 0.583207 0.472238 0.370766
C10 C 0.635358 0.542968 0.301683
C11 C 0.62863 0.52122 0.191953
C12 C 0.570203 0.424552 0.155241
C13 C 0.519294 0.350403 0.223821
C14 C 0.463167 0.240724 0.182834
C15 C 0.597553 0.0481562 0.327339
C16 C 0.674473 -0.0731351 0.278693
C17 C 0.814586 -0.176913 0.331092
C18 C 0.882274 -0.16413 0.434579
C19 C 0.804972 -0.0421178 0.481982
C20 C 0.665173 0.0647029 0.430234
C21 C 0.586647 0.198068 0.482941
C22 C 0.370706 0.245774 0.345561
C23 C 0.68297 0.600242 0.117156
C24 C 1.03137 -0.277584 0.494178
N3 N 0.466109 0.307911 0.404084
N4 N 0.452209 0.151352 0.27151
H5 H 0.584816 0.492956 0.455009
H6 H 0.680257 0.617992 0.332848
H7 H 0.56616 0.404081 0.0706389
H8 H 0.541355 0.173187 0.133231
H9 H 0.348831 0.29171 0.130928
H10 H 0.621303 -0.0859954 0.199412
H11 H 0.871778 -0.270479 0.29143
H12 H 0.856572 -0.0282127 0.561729
H13 H 0.534089 0.176203 0.549228
H14 H 0.670928 0.238052 0.517986
H15 H 0.338509 0.186881 0.404157
H16 H 0.265687 0.32945 0.299008
H17 H 0.612801 0.714698 0.109596
H18 H 0.676585 0.566231 0.0358525
H19 H 0.802724 0.58348 0.146871
H20 H 1.09572 -0.233049 0.549296
H21 H 1.10558 -0.334554 0.438254
H22 H 1.01086 -0.356171 0.542903

#END

data_XXV_List1_45_Price_A886
_database_code_CSD               UNKNWN
_symmetry_cell_setting           monoclinic
_symmetry_space_group_name_H-M   'P 21/c'
_symmetry_Int_Tables_number      14
loop_
_symmetry_equiv_pos_site_id
_symmetry_equiv_pos_as_xyz
1 x,y,z
2 -x,1/2+y,1/2-z
3 -x,-y,-z
4 x,1/2-y,1/2+z
_cell_length_a                   7.4549
_cell_length_b                   23.947
_cell_length_c                   13.3352
_cell_angle_alpha                90
_cell_angle_beta                 75.0604
_cell_angle_gamma                90
_cell_volume                     2300.16
loop_
_atom_site_label
_atom_site_type_symbol
_atom_site_fract_x
_atom_site_fract_y
_atom_site_fract_z
C1 C 0.321713 0.40106 0.854604
C2 C 0.138038 0.382991 0.888518
C3 C 0.103086 0.32606 0.8963
C4 C 0.24332 0.286395 0.872275
C5 C 0.424227 0.305755 0.838566
C6 C 0.466281 0.362391 0.82904
C7 C 0.355758 0.462521 0.847403
N1 N -0.0904912 0.306942 0.932307
N2 N 0.578131 0.265635 0.810446
O1 O 0.53735 0.474153 0.824845
O2 O 0.234019 0.4971 0.860622
O3 O -0.211304 0.34253 0.947407
O4 O -0.11613 0.256824 0.94413
O5 O 0.542229 0.216929 0.833812
O6 O 0.7308 0.283947 0.766662
H1 H 0.0253007 0.412983 0.907945
H2 H 0.212513 0.24211 0.87976
H3 H 0.609517 0.375787 0.802126
H4 H 0.564248 0.513756 0.816037
C8 C 0.241423 0.0716904 0.818536
C9 C 0.343574 0.0540383 0.887059
C10 C 0.264953 0.0539907 0.993507
C11 C 0.0810414 0.0710084 1.03477
C12 C -0.0194622 0.0885676 0.965567
C13 C 0.0579643 0.089911 0.858463
C14 C -0.0540167 0.111148 0.786242
C15 C 0.157291 0.166857 0.656363
C16 C 0.0657323 0.215835 0.640632
C17 C 0.163101 0.265347 0.614786
C18 C 0.35572 0.267457 0.602182
C19 C 0.44485 0.218488 0.618537
C20 C 0.34866 0.168367 0.646575
C21 C 0.44886 0.116882 0.669798
C22 C 0.180885 0.0682448 0.65339
C23 C -0.00487556 0.0712171 1.15001
C24 C 0.461379 0.320991 0.571929
N3 N 0.324674 0.069879 0.709315
N4 N 0.0560753 0.115826 0.678438
H5 H 0.484796 0.0392693 0.85523
H6 H 0.346635 0.0397385 1.04544
H7 H -0.162556 0.102474 0.996001
H8 H -0.113789 0.152067 0.812109
H9 H -0.171023 0.0827553 0.788541
H10 H -0.0826342 0.214075 0.647091
H11 H 0.0893976 0.302921 0.602455
H12 H 0.594082 0.219306 0.610835
H13 H 0.55092 0.10301 0.598991
H14 H 0.526967 0.126842 0.726687
H15 H 0.246988 0.0681501 0.569934
H16 H 0.0998002 0.0298599 0.673461
H17 H -0.144031 0.0527038 1.16941
H18 H -0.0187488 0.113881 1.18115
H19 H 0.0797116 0.0476458 1.19131
H20 H 0.607982 0.316092 0.570598
H21 H 0.404408 0.354812 0.626271
H22 H 0.454932 0.334877 0.494526

#END

data_XXV_List1_46_Price_A188
_database_code_CSD               UNKNWN
_symmetry_cell_setting           monoclinic
_symmetry_space_group_name_H-M   'C 2/c'
_symmetry_Int_Tables_number      15
loop_
_symmetry_equiv_pos_site_id
_symmetry_equiv_pos_as_xyz
1 x,y,z
2 -x,y,1/2-z
3 1/2+x,1/2+y,z
4 1/2-x,1/2+y,1/2-z
5 -x,-y,-z
6 x,-y,1/2+z
7 1/2-x,1/2-y,-z
8 1/2+x,1/2-y,1/2+z
_cell_length_a                   21.5854
_cell_length_b                   6.9968
_cell_length_c                   31.6239
_cell_angle_alpha                90
_cell_angle_beta                 76.0715
_cell_angle_gamma                90
_cell_volume                     4635.68
loop_
_atom_site_label
_atom_site_type_symbol
_atom_site_fract_x
_atom_site_fract_y
_atom_site_fract_z
C1 C 0.351481 0.805159 0.514435
C2 C 0.352274 0.622939 0.532239
C3 C 0.297829 0.557754 0.561564
C4 C 0.242752 0.666683 0.574145
C5 C 0.243595 0.846625 0.555602
C6 C 0.296622 0.917769 0.525715
C7 C 0.410462 0.871514 0.482664
N1 N 0.29881 0.365549 0.5803
N2 N 0.185924 0.965851 0.56763
O1 O 0.400258 1.03202 0.462395
O2 O 0.460471 0.786004 0.476154
O3 O 0.346205 0.268381 0.566489
O4 O 0.251982 0.317103 0.608211
O5 O 0.141804 0.90557 0.596162
O6 O 0.186468 1.117 0.548358
H1 H 0.394732 0.534646 0.523315
H2 H 0.200936 0.613416 0.597399
H3 H 0.29487 1.0585 0.511731
H4 H 0.438276 1.07391 0.441239
C8 C 0.96573 0.330713 0.864706
C9 C 0.933019 0.490971 0.854889
C10 C 0.908247 0.493459 0.81829
C11 C 0.914917 0.335253 0.790349
C12 C 0.947547 0.17653 0.800482
C13 C 0.973741 0.172148 0.83682
C14 C 1.00917 -0.00262632 0.846781
C15 C 1.10287 0.140431 0.862636
C16 C 1.15612 0.0452937 0.837493
C17 C 1.21278 0.142469 0.820898
C18 C 1.21844 0.337771 0.82913
C19 C 1.16494 0.430915 0.854083
C20 C 1.10713 0.33642 0.870602
C21 C 1.04971 0.44251 0.897245
C22 C 1.00352 0.139565 0.915238
C23 C 0.88821 0.338441 0.750588
C24 C 1.28018 0.442889 0.812065
N3 N 0.990358 0.333084 0.902805
N4 N 1.04531 0.0365553 0.879527
H5 H 0.92639 0.612489 0.876981
H6 H 0.882619 0.619259 0.811455
H7 H 0.95367 0.0521 0.779106
H8 H 1.042 -0.0551105 0.817075
H9 H 0.975474 -0.119195 0.859019
H10 H 1.15262 -0.107157 0.831729
H11 H 1.25367 0.0652554 0.801553
H12 H 1.16783 0.583406 0.860492
H13 H 1.05651 0.475201 0.92983
H14 H 1.04407 0.579509 0.881841
H15 H 1.02592 0.14787 0.942776
H16 H 0.958668 0.0603605 0.925468
H17 H 0.890438 0.196954 0.735514
H18 H 0.914798 0.43771 0.725931
H19 H 0.83821 0.384704 0.758599
H20 H 1.27363 0.597598 0.815945
H21 H 1.30004 0.413489 0.777396
H22 H 1.31635 0.400223 0.829394

#END

data_XXV_List1_47_Price_B157
_database_code_CSD               UNKNWN
_symmetry_cell_setting           monoclinic
_symmetry_space_group_name_H-M   'A 2/n'
_symmetry_Int_Tables_number      15
loop_
_symmetry_equiv_pos_site_id
_symmetry_equiv_pos_as_xyz
1 x,y,z
2 1/2-x,y,1/2-z
3 x,1/2+y,1/2+z
4 1/2-x,1/2+y,-z
5 -x,-y,-z
6 1/2+x,-y,1/2+z
7 -x,1/2-y,1/2-z
8 1/2+x,1/2-y,z
_cell_length_a                   13.8723
_cell_length_b                   12.8137
_cell_length_c                   25.9428
_cell_angle_alpha                90
_cell_angle_beta                 81.4268
_cell_angle_gamma                90
_cell_volume                     4559.95
loop_
_atom_site_label
_atom_site_type_symbol
_atom_site_fract_x
_atom_site_fract_y
_atom_site_fract_z
C1 C 0.447723 0.155187 0.941583
C2 C 0.452942 0.0465297 0.938839
C3 C 0.49577 0.0007197 0.892577
C4 C 0.534084 0.0582787 0.849023
C5 C 0.526923 0.166047 0.853194
C6 C 0.485012 0.21597 0.898559
C7 C 0.403142 0.202854 0.991967
N1 N 0.50224 -0.113857 0.890283
N2 N 0.565569 0.229312 0.807438
O1 O 0.417641 0.305917 0.993586
O2 O 0.36096 0.152334 1.02775
O3 O 0.456989 -0.162515 0.926377
O4 O 0.551898 -0.15186 0.852165
O5 O 0.608438 0.183478 0.769669
O6 O 0.552271 0.323303 0.810651
H1 H 0.423624 -0.00082956 0.972173
H2 H 0.568094 0.0208606 0.813444
H3 H 0.481751 0.30046 0.900041
H4 H 0.393389 0.333956 1.02783
C8 C 0.0558045 0.41013 0.392026
C9 C -0.0408789 0.393482 0.414512
C10 C -0.114918 0.389737 0.383916
C11 C -0.0946539 0.401879 0.329776
C12 C 0.00224583 0.418169 0.307752
C13 C 0.0775001 0.423764 0.337847
C14 C 0.182 0.440458 0.312553
C15 C 0.239944 0.571674 0.367634
C16 C 0.286102 0.65022 0.33554
C17 C 0.283939 0.753036 0.352383
C18 C 0.236906 0.78076 0.40213
C19 C 0.190669 0.701788 0.433493
C20 C 0.190488 0.597965 0.416943
C21 C 0.134428 0.51565 0.451009
C22 C 0.225217 0.394872 0.394579
C23 C -0.17423 0.399087 0.296231
C24 C 0.237028 0.891523 0.421315
N3 N 0.129798 0.414359 0.424982
N4 N 0.246399 0.465822 0.35058
H5 H -0.0568837 0.381848 0.45645
H6 H -0.189619 0.376053 0.402289
H7 H 0.0198844 0.428154 0.265638
H8 H 0.186118 0.503201 0.283651
H9 H 0.209988 0.369549 0.291592
H10 H 0.325229 0.628952 0.297493
H11 H 0.320586 0.812885 0.326843
H12 H 0.151936 0.721665 0.471963
H13 H 0.168311 0.503116 0.486238
H14 H 0.059925 0.542594 0.464208
H15 H 0.280804 0.403834 0.420103
H16 H 0.227866 0.314756 0.379765
H17 H -0.153611 0.351111 0.261358
H18 H -0.190511 0.477613 0.282984
H19 H -0.241867 0.367158 0.317546
H20 H 0.1819 0.90328 0.455671
H21 H 0.222147 0.94695 0.391298
H22 H 0.307984 0.912618 0.432223

#END

data_XXV_List1_48_Price_A4739
_database_code_CSD               UNKNWN
_symmetry_cell_setting           monoclinic
_symmetry_space_group_name_H-M   'P 21/c'
_symmetry_Int_Tables_number      14
loop_
_symmetry_equiv_pos_site_id
_symmetry_equiv_pos_as_xyz
1 x,y,z
2 -x,1/2+y,1/2-z
3 -x,-y,-z
4 x,1/2-y,1/2+z
_cell_length_a                   11.1484
_cell_length_b                   27.3229
_cell_length_c                   7.6792
_cell_angle_alpha                90
_cell_angle_beta                 77.1878
_cell_angle_gamma                90
_cell_volume                     2280.9
loop_
_atom_site_label
_atom_site_type_symbol
_atom_site_fract_x
_atom_site_fract_y
_atom_site_fract_z
C1 C 0.00350949 0.559783 0.559567
C2 C 0.0519149 0.568959 0.378859
C3 C 0.17405 0.557287 0.307744
C4 C 0.250151 0.536998 0.409097
C5 C 0.198968 0.528503 0.588215
C6 C 0.0769121 0.539113 0.665588
C7 C -0.127494 0.573383 0.633699
N1 N 0.224807 0.566628 0.116888
N2 N 0.275606 0.506203 0.699573
O1 O -0.159312 0.568188 0.811523
O2 O -0.194625 0.589092 0.543124
O3 O 0.157445 0.58632 0.0328925
O4 O 0.330796 0.554041 0.0565584
O5 O 0.38678 0.5089 0.645445
O6 O 0.222455 0.487303 0.839256
H1 H -0.00519679 0.584824 0.296089
H2 H 0.345537 0.528396 0.350807
H3 H 0.040425 0.531386 0.8058
H4 H -0.237434 0.584218 0.859282
C8 C 0.56338 0.332847 0.887573
C9 C 0.6688 0.306318 0.808635
C10 C 0.718465 0.309857 0.626738
C11 C 0.664907 0.340289 0.517977
C12 C 0.559952 0.366461 0.597962
C13 C 0.507228 0.362794 0.780458
C14 C 0.391698 0.391152 0.863235
C15 C 0.269906 0.330017 1.05116
C16 C 0.15254 0.330534 1.01422
C17 C 0.0849033 0.287742 1.01942
C18 C 0.131545 0.242859 1.06322
C19 C 0.248676 0.242818 1.09934
C20 C 0.31922 0.285353 1.09228
C21 C 0.446835 0.283927 1.13073
C22 C 0.435357 0.370315 1.14061
C23 C 0.719847 0.343581 0.320828
C24 C 0.0581502 0.196386 1.07188
N3 N 0.514625 0.329099 1.07503
N4 N 0.336533 0.374911 1.0453
H5 H 0.71242 0.283604 0.893195
H6 H 0.801018 0.289203 0.568004
H7 H 0.516303 0.390063 0.515576
H8 H 0.323483 0.387453 0.781098
H9 H 0.412547 0.430388 0.868267
H10 H 0.114341 0.365344 0.984064
H11 H -0.0064409 0.289179 0.990904
H12 H 0.2877 0.208302 1.13193
H13 H 0.44113 0.278779 1.27431
H14 H 0.49916 0.252972 1.06179
H15 H 0.396078 0.364961 1.28314
H16 H 0.489197 0.404164 1.12309
H17 H 0.819383 0.34981 0.294478
H18 H 0.678938 0.373474 0.258738
H19 H 0.705231 0.309604 0.252157
H20 H 0.112062 0.164619 1.096
H21 H 0.0281169 0.189904 0.947175
H22 H -0.0249331 0.197759 1.17964

#END

data_XXV_List1_49_Price_A989
_database_code_CSD               UNKNWN
_symmetry_cell_setting           monoclinic
_symmetry_space_group_name_H-M   'P 21/n'
_symmetry_Int_Tables_number      14
loop_
_symmetry_equiv_pos_site_id
_symmetry_equiv_pos_as_xyz
1 x,y,z
2 1/2-x,1/2+y,1/2-z
3 -x,-y,-z
4 1/2+x,1/2-y,1/2+z
_cell_length_a                   21.3943
_cell_length_b                   7.7993
_cell_length_c                   14.6707
_cell_angle_alpha                90
_cell_angle_beta                 71.5722
_cell_angle_gamma                90
_cell_volume                     2322.44
loop_
_atom_site_label
_atom_site_type_symbol
_atom_site_fract_x
_atom_site_fract_y
_atom_site_fract_z
C1 C 0.692665 0.937722 0.525112
C2 C 0.745494 0.917295 0.440857
C3 C 0.732661 0.869071 0.357543
C4 C 0.669321 0.839416 0.354751
C5 C 0.617978 0.864054 0.439427
C6 C 0.628249 0.910087 0.525041
C7 C 0.707961 0.986201 0.61415
N1 N 0.788174 0.840688 0.269603
N2 N 0.550258 0.834254 0.438961
O1 O 0.654532 0.985068 0.69207
O2 O 0.763144 1.01852 0.614419
O3 O 0.838869 0.91899 0.262022
O4 O 0.77903 0.743468 0.209994
O5 O 0.54148 0.82703 0.360906
O6 O 0.507598 0.820882 0.516705
H1 H 0.795557 0.939528 0.440909
H2 H 0.660306 0.799382 0.289253
H3 H 0.586691 0.923765 0.590028
H4 H 0.66555 1.00535 0.750471
C8 C 0.71837 0.00881002 0.884069
C9 C 0.775597 0.0829681 0.82225
C10 C 0.835414 0.0667867 0.839732
C11 C 0.840322 -0.0256063 0.91904
C12 C 0.782768 -0.0981033 0.980458
C13 C 0.721898 -0.0812932 0.965066
C14 C 0.660239 -0.159181 1.03442
C15 C 0.581181 0.070786 1.05566
C16 C 0.550444 0.0920073 1.15448
C17 C 0.530451 0.252994 1.19275
C18 C 0.539899 0.398141 1.13348
C19 C 0.57066 0.375382 1.03534
C20 C 0.592123 0.214602 0.995481
C21 C 0.626872 0.195072 0.888677
C22 C 0.610351 -0.101794 0.915163
C23 C 0.905095 -0.0493212 0.937356
C24 C 0.517448 0.572006 1.17556
N3 N 0.657793 0.0264366 0.863235
N4 N 0.600146 -0.0967948 1.01797
H5 H 0.772592 0.151704 0.759251
H6 H 0.879317 0.125326 0.790379
H7 H 0.785028 -0.168397 1.04362
H8 H 0.657588 -0.130533 1.10861
H9 H 0.661427 -0.299585 1.02732
H10 H 0.541436 -0.0206635 1.20053
H11 H 0.506333 0.266517 1.26976
H12 H 0.579213 0.486679 0.987973
H13 H 0.591792 0.213001 0.848537
H14 H 0.6647 0.294188 0.863718
H15 H 0.563502 -0.0782652 0.901971
H16 H 0.628022 -0.229696 0.888368
H17 H 0.930549 -0.16506 0.901644
H18 H 0.898238 -0.0627103 1.01422
H19 H 0.93821 0.0593475 0.910301
H20 H 0.527939 0.670921 1.1198
H21 H 0.542067 0.609389 1.22774
H22 H 0.464263 0.573737 1.21332

#END

data_XXV_List1_50_Price_B456
_database_code_CSD               UNKNWN
_symmetry_cell_setting           monoclinic
_symmetry_space_group_name_H-M   'C 2/c'
_symmetry_Int_Tables_number      15
loop_
_symmetry_equiv_pos_site_id
_symmetry_equiv_pos_as_xyz
1 x,y,z
2 -x,y,1/2-z
3 1/2+x,1/2+y,z
4 1/2-x,1/2+y,1/2-z
5 -x,-y,-z
6 x,-y,1/2+z
7 1/2-x,1/2-y,-z
8 1/2+x,1/2-y,1/2+z
_cell_length_a                   24.1814
_cell_length_b                   12.4283
_cell_length_c                   15.1952
_cell_angle_alpha                90
_cell_angle_beta                 89.7404
_cell_angle_gamma                90
_cell_volume                     4566.62
loop_
_atom_site_label
_atom_site_type_symbol
_atom_site_fract_x
_atom_site_fract_y
_atom_site_fract_z
C1 C 0.19066 0.918833 0.4391
C2 C 0.191253 0.806559 0.440002
C3 C 0.147677 0.752521 0.479993
C4 C 0.103544 0.805676 0.519298
C5 C 0.104397 0.91725 0.516923
C6 C 0.146971 0.97525 0.477778
C7 C 0.238233 0.975112 0.396619
N1 N 0.148392 0.634124 0.481251
N2 N 0.0579177 0.975659 0.557511
O1 O 0.235998 1.08214 0.405971
O2 O 0.275311 0.927892 0.359535
O3 O 0.186636 0.589517 0.443638
O4 O 0.110579 0.589131 0.51975
O5 O 0.0230006 0.922451 0.595832
O6 O 0.0577558 1.07336 0.550131
H1 H 0.225174 0.762725 0.409801
H2 H 0.0699823 0.762012 0.550503
H3 H 0.145844 1.06244 0.477708
H4 H 0.26976 1.11422 0.383082
C8 C 0.381828 0.665074 0.760551
C9 C 0.417194 0.592377 0.718184
C10 C 0.406558 0.482724 0.720405
C11 C 0.359827 0.442001 0.764011
C12 C 0.325157 0.515229 0.806455
C13 C 0.335618 0.625826 0.806421
C14 C 0.298309 0.702393 0.856841
C15 C 0.361235 0.826519 0.92729
C16 C 0.344403 0.838282 1.01498
C17 C 0.382888 0.855379 1.08097
C18 C 0.439479 0.862339 1.06141
C19 C 0.455772 0.85058 0.973889
C20 C 0.417764 0.831489 0.906652
C21 C 0.437088 0.815361 0.812527
C22 C 0.342978 0.839042 0.77441
C23 C 0.347206 0.323486 0.76414
C24 C 0.480878 0.879739 1.13365
N3 N 0.392683 0.777648 0.755275
N4 N 0.320456 0.812038 0.860598
H5 H 0.452713 0.623593 0.682176
H6 H 0.434533 0.427633 0.686737
H7 H 0.289082 0.485303 0.842184
H8 H 0.291983 0.673221 0.924123
H9 H 0.257319 0.705742 0.825886
H10 H 0.300414 0.836111 1.03018
H11 H 0.368854 0.865088 1.14866
H12 H 0.49964 0.854863 0.957223
H13 H 0.453186 0.8913 0.785517
H14 H 0.471074 0.757201 0.810198
H15 H 0.353058 0.92489 0.772405
H16 H 0.311652 0.822093 0.724511
H17 H 0.329821 0.29775 0.700932
H18 H 0.317114 0.302867 0.815493
H19 H 0.384517 0.275427 0.775323
H20 H 0.519042 0.916226 1.10857
H21 H 0.492154 0.803416 1.16522
H22 H 0.464269 0.93251 1.18512

#END

data_XXV_List1_51_Price_A857
_database_code_CSD               UNKNWN
_symmetry_cell_setting           tetragonal
_symmetry_space_group_name_H-M   'I 41/a'
_symmetry_Int_Tables_number      88
loop_
_symmetry_equiv_pos_site_id
_symmetry_equiv_pos_as_xyz
1 x,y,z
2 3/4-y,1/4+x,1/4+z
3 1/4+y,1/4-x,1/4+z
4 -x,1/2-y,z
5 1/2+x,1/2+y,1/2+z
6 1/4-y,3/4+x,3/4+z
7 3/4+y,3/4-x,3/4+z
8 1/2-x,-y,1/2+z
9 -x,-y,-z
10 3/4+y,1/4-x,1/4-z
11 1/4-y,1/4+x,1/4-z
12 x,1/2+y,-z
13 1/2-x,1/2-y,1/2-z
14 1/4+y,3/4-x,3/4-z
15 3/4-y,3/4+x,3/4-z
16 1/2+x,y,1/2-z
_cell_length_a                   31.0283
_cell_length_b                   31.0283
_cell_length_c                   9.5729
_cell_angle_alpha                90
_cell_angle_beta                 90
_cell_angle_gamma                90
_cell_volume                     9216.36
loop_
_atom_site_label
_atom_site_type_symbol
_atom_site_fract_x
_atom_site_fract_y
_atom_site_fract_z
C1 C 0.0938719 0.558606 0.321836
C2 C 0.0902512 0.589743 0.426356
C3 C 0.12525 0.616248 0.453739
C4 C 0.163826 0.612859 0.380952
C5 C 0.166065 0.581707 0.27726
C6 C 0.132101 0.554207 0.246404
C7 C 0.0560154 0.530268 0.295622
N1 N 0.122087 0.6488 0.564948
N2 N 0.206728 0.577729 0.199177
O1 O 0.063237 0.499316 0.200963
O2 O 0.0220412 0.534472 0.356153
O3 O 0.0866458 0.654707 0.616354
O4 O 0.155063 0.667711 0.597055
O5 O 0.234718 0.60428 0.222828
O6 O 0.209425 0.548163 0.115691
H1 H 0.060458 0.593074 0.484719
H2 H 0.190964 0.633659 0.403962
H3 H 0.135556 0.530037 0.165386
H4 H 0.0376568 0.481285 0.196108
C8 C 0.00872932 0.410304 0.264883
C9 C 0.0251039 0.416346 0.399561
C10 C 0.036808 0.381367 0.48159
C11 C 0.0330256 0.339151 0.43122
C12 C 0.016427 0.333508 0.29715
C13 C 0.00387693 0.368215 0.213619
C14 C -0.0153135 0.36094 0.0700034
C15 C -0.0771848 0.408214 0.0814528
C16 C -0.113185 0.383638 0.0443762
C17 C -0.152975 0.391191 0.105867
C18 C -0.158282 0.423777 0.205728
C19 C -0.12209 0.447908 0.242238
C20 C -0.0816098 0.440471 0.183108
C21 C -0.0428577 0.467175 0.225341
C22 C -0.0070364 0.435505 0.0356817
C23 C 0.0471056 0.30132 0.51826
C24 C -0.201587 0.432912 0.269834
N3 N -0.00208183 0.447156 0.182403
N4 N -0.0366518 0.39969 0.0165067
H5 H 0.0291554 0.449056 0.438282
H6 H 0.0495649 0.386872 0.585989
H7 H 0.0124285 0.300905 0.256555
H8 H -0.0386872 0.334521 0.0734406
H9 H 0.00977389 0.351557 -0.00511937
H10 H -0.109601 0.358835 -0.0350918
H11 H -0.18057 0.371728 0.0750072
H12 H -0.125226 0.473062 0.321167
H13 H -0.0444153 0.499379 0.177851
H14 H -0.0425158 0.471869 0.338719
H15 H -0.0188838 0.463743 -0.0210639
H16 H 0.0243316 0.426368 -0.00752152
H17 H 0.0812484 0.29377 0.500647
H18 H 0.0285832 0.272302 0.492911
H19 H 0.0431387 0.30777 0.630013
H20 H -0.198416 0.451066 0.367381
H21 H -0.219118 0.403091 0.292916
H22 H -0.221877 0.452004 0.199137

#END

data_XXV_List1_52_Price_B236
_database_code_CSD               UNKNWN
_symmetry_cell_setting           triclinic
_symmetry_space_group_name_H-M   'P -1'
_symmetry_Int_Tables_number      2
loop_
_symmetry_equiv_pos_site_id
_symmetry_equiv_pos_as_xyz
1 x,y,z
2 -x,-y,-z
_cell_length_a                   10.5462
_cell_length_b                   11.5832
_cell_length_c                   9.6215
_cell_angle_alpha                76.562
_cell_angle_beta                 95.5877
_cell_angle_gamma                101.251
_cell_volume                     1119.53
loop_
_atom_site_label
_atom_site_type_symbol
_atom_site_fract_x
_atom_site_fract_y
_atom_site_fract_z
C1 C 0.261896 0.857292 0.784424
C2 C 0.249767 0.733417 0.840188
C3 C 0.129672 0.660779 0.82868
C4 C 0.0212226 0.706503 0.763102
C5 C 0.0370467 0.830037 0.709079
C6 C 0.154996 0.906719 0.718245
C7 C 0.392482 0.933122 0.795675
N1 N 0.116323 0.530033 0.88677
N2 N -0.0766017 0.881519 0.641668
O1 O 0.401126 1.0437 0.71163
O2 O 0.481398 0.895996 0.870181
O3 O 0.21096 0.492974 0.950832
O4 O 0.0113896 0.468236 0.86712
O5 O -0.170938 0.811688 0.60913
O6 O -0.0676333 0.990615 0.621695
H1 H 0.332761 0.695076 0.892218
H2 H -0.071571 0.648136 0.754082
H3 H 0.162699 1.00278 0.67454
H4 H 0.489282 1.08778 0.715572
C8 C 0.612327 0.29403 0.70569
C9 C 0.52958 0.306788 0.804207
C10 C 0.511189 0.420041 0.813492
C11 C 0.574349 0.524557 0.723789
C12 C 0.656386 0.510748 0.626117
C13 C 0.677841 0.397528 0.616614
C14 C 0.768264 0.38633 0.50932
C15 C 0.89363 0.242144 0.647318
C16 C 1.02424 0.288749 0.622958
C17 C 1.11904 0.26797 0.731612
C18 C 1.08671 0.199242 0.867962
C19 C 0.956312 0.153374 0.890646
C20 C 0.859148 0.174761 0.783156
C21 C 0.718404 0.12358 0.811197
C22 C 0.678045 0.17803 0.562151
C23 C 0.554374 0.647154 0.734807
C24 C 1.18974 0.176777 0.985578
N3 N 0.627788 0.175392 0.699254
N4 N 0.797715 0.264538 0.533947
H5 H 0.478147 0.225779 0.871713
H6 H 0.445719 0.427799 0.890272
H7 H 0.707015 0.590814 0.555699
H8 H 0.859059 0.450464 0.51321
H9 H 0.724479 0.408894 0.400161
H10 H 1.05025 0.339865 0.516562
H11 H 1.22018 0.30446 0.710209
H12 H 0.92865 0.100286 0.996041
H13 H 0.699788 0.0255209 0.819465
H14 H 0.695556 0.137737 0.913989
H15 H 0.695339 0.0877476 0.562765
H16 H 0.605872 0.202145 0.475857
H17 H 0.595247 0.717464 0.645398
H18 H 0.600639 0.670717 0.83414
H19 H 0.451237 0.650598 0.734877
H20 H 1.14922 0.114349 1.08118
H21 H 1.2372 0.260765 1.01682
H22 H 1.26548 0.138001 0.951928

#END

data_XXV_List1_53_Price_A959
_database_code_CSD               UNKNWN
_symmetry_cell_setting           triclinic
_symmetry_space_group_name_H-M   'P -1'
_symmetry_Int_Tables_number      2
loop_
_symmetry_equiv_pos_site_id
_symmetry_equiv_pos_as_xyz
1 x,y,z
2 -x,-y,-z
_cell_length_a                   8.6328
_cell_length_b                   9.9775
_cell_length_c                   14.7014
_cell_angle_alpha                98.994
_cell_angle_beta                 73.7592
_cell_angle_gamma                71.815
_cell_volume                     1113.08
loop_
_atom_site_label
_atom_site_type_symbol
_atom_site_fract_x
_atom_site_fract_y
_atom_site_fract_z
C1 C 0.224665 0.621153 0.232597
C2 C 0.296991 0.493029 0.258145
C3 C 0.336263 0.504214 0.343551
C4 C 0.309417 0.637173 0.403847
C5 C 0.233151 0.762216 0.377307
C6 C 0.190976 0.757394 0.292692
C7 C 0.185719 0.606675 0.139866
N1 N 0.419904 0.369181 0.367819
N2 N 0.200527 0.904865 0.440741
O1 O 0.100761 0.734227 0.125529
O2 O 0.230521 0.489093 0.0823594
O3 O 0.367533 0.270607 0.352881
O4 O 0.531917 0.367521 0.403444
O5 O 0.219323 0.906308 0.519978
O6 O 0.155808 1.01175 0.409782
H1 H 0.321221 0.387328 0.211811
H2 H 0.345455 0.643609 0.4689
H3 H 0.133873 0.857979 0.27422
H4 H 0.0976228 0.71821 0.0592798
C8 C 0.225815 0.791112 0.909506
C9 C 0.365125 0.783644 0.941838
C10 C 0.467267 0.863713 0.913366
C11 C 0.432077 0.955545 0.852724
C12 C 0.293245 0.961349 0.820501
C13 C 0.190824 0.879804 0.846807
C14 C 0.0450984 0.885665 0.807321
C15 C 0.0603446 0.636626 0.765568
C16 C 0.0403448 0.607479 0.674265
C17 C 0.124607 0.467998 0.610289
C18 C 0.229726 0.352713 0.635904
C19 C 0.248422 0.383372 0.727178
C20 C 0.16737 0.523587 0.791856
C21 C 0.198094 0.554104 0.888137
C22 C -0.0480265 0.773116 0.932212
C23 C 0.537769 1.04672 0.823774
C24 C 0.322487 0.201627 0.566484
N3 N 0.121152 0.70961 0.942028
N4 N -0.0326698 0.779063 0.83201
H5 H 0.390442 0.715443 0.99103
H6 H 0.57483 0.856403 0.939676
H7 H 0.264974 1.03026 0.771855
H8 H 0.093041 0.865997 0.727305
H9 H -0.0579554 0.99566 0.837411
H10 H -0.0455394 0.695302 0.655215
H11 H 0.106394 0.447375 0.53983
H12 H 0.33094 0.295749 0.748405
H13 H 0.143134 0.493905 0.936305
H14 H 0.337968 0.513891 0.875014
H15 H -0.124524 0.706991 0.954681
H16 H -0.116326 0.884446 0.980749
H17 H 0.469693 1.16087 0.868311
H18 H 0.562992 1.04778 0.746633
H19 H 0.663514 1.00531 0.833776
H20 H 0.33554 0.116975 0.606252
H21 H 0.454128 0.186499 0.520209
H22 H 0.252907 0.181394 0.517212

#END

data_XXV_List1_54_Price_A3204
_database_code_CSD               UNKNWN
_symmetry_cell_setting           triclinic
_symmetry_space_group_name_H-M   'P -1'
_symmetry_Int_Tables_number      2
loop_
_symmetry_equiv_pos_site_id
_symmetry_equiv_pos_as_xyz
1 x,y,z
2 -x,-y,-z
_cell_length_a                   15.7573
_cell_length_b                   10.9016
_cell_length_c                   8.3006
_cell_angle_alpha                57.116
_cell_angle_beta                 82.466
_cell_angle_gamma                76.3251
_cell_volume                     1163.46
loop_
_atom_site_label
_atom_site_type_symbol
_atom_site_fract_x
_atom_site_fract_y
_atom_site_fract_z
C1 C 0.372784 0.0871929 0.491244
C2 C 0.36288 0.126539 0.628007
C3 C 0.410227 0.226957 0.606281
C4 C 0.466418 0.291104 0.452733
C5 C 0.475435 0.247763 0.321141
C6 C 0.430237 0.146547 0.337297
C7 C 0.320906 -0.0205945 0.51757
N1 N 0.398947 0.270269 0.748599
N2 N 0.535884 0.311482 0.158927
O1 O 0.344056 -0.0648843 0.39317
O2 O 0.264495 -0.0618585 0.638024
O3 O 0.364221 0.191995 0.900182
O4 O 0.426042 0.380341 0.705463
O5 O 0.570054 0.407194 0.142012
O6 O 0.547225 0.264385 0.052339
H1 H 0.318852 0.0792326 0.748748
H2 H 0.501738 0.371327 0.436417
H3 H 0.439702 0.115604 0.231269
H4 H 0.305929 -0.128157 0.406654
C8 C 0.163468 0.883719 0.315917
C9 C 0.165255 1.02778 0.158486
C10 C 0.08834 1.12877 0.0744874
C11 C 0.00694371 1.0893 0.145736
C12 C 0.00595436 0.945647 0.302549
C13 C 0.0827163 0.841488 0.387428
C14 C 0.0792892 0.686652 0.559303
C15 C 0.184917 0.532597 0.472305
C16 C 0.145884 0.420189 0.498927
C17 C 0.164559 0.368049 0.375871
C18 C 0.223145 0.42591 0.222614
C19 C 0.261707 0.537687 0.198006
C20 C 0.242867 0.593197 0.318655
C21 C 0.286523 0.713434 0.28968
C22 C 0.230149 0.661822 0.5922
C23 C -0.076082 1.19946 0.0530257
C24 C 0.242633 0.37091 0.0875732
N3 N 0.244204 0.782534 0.397514
N4 N 0.164214 0.584835 0.600339
H5 H 0.228248 1.05974 0.10521
H6 H 0.0912109 1.24061 -0.0470791
H7 H -0.0566258 0.912353 0.359942
H8 H 0.0312557 0.639745 0.536183
H9 H 0.0581316 0.691812 0.687459
H10 H 0.101774 0.372493 0.619959
H11 H 0.133931 0.279706 0.400072
H12 H 0.307332 0.584873 0.079459
H13 H 0.355087 0.66673 0.33551
H14 H 0.287099 0.800524 0.13716
H15 H 0.292098 0.582387 0.646821
H16 H 0.208945 0.706885 0.684171
H17 H -0.133483 1.15906 0.138935
H18 H -0.0843808 1.2206 -0.0897375
H19 H -0.0761604 1.30698 0.034578
H20 H 0.302726 0.400592 0.00600739
H21 H 0.189617 0.419168 -0.0161742
H22 H 0.250276 0.249475 0.1649

#END

data_XXV_List1_55_Price_A970
_database_code_CSD               UNKNWN
_symmetry_cell_setting           orthorhombic
_symmetry_space_group_name_H-M   'P b c a'
_symmetry_Int_Tables_number      61
loop_
_symmetry_equiv_pos_site_id
_symmetry_equiv_pos_as_xyz
1 x,y,z
2 1/2+x,1/2-y,-z
3 -x,1/2+y,1/2-z
4 1/2-x,-y,1/2+z
5 -x,-y,-z
6 1/2-x,1/2+y,z
7 x,1/2-y,1/2+z
8 1/2+x,y,1/2-z
_cell_length_a                   14.3833
_cell_length_b                   11.7856
_cell_length_c                   27.3028
_cell_angle_alpha                90
_cell_angle_beta                 90
_cell_angle_gamma                90
_cell_volume                     4628.26
loop_
_atom_site_label
_atom_site_type_symbol
_atom_site_fract_x
_atom_site_fract_y
_atom_site_fract_z
C1 C 0.0747184 0.838937 0.132884
C2 C 0.167363 0.806752 0.126759
C3 C 0.201482 0.717265 0.154436
C4 C 0.146996 0.657497 0.187503
C5 C 0.055582 0.692819 0.192998
C6 C 0.0182718 0.782746 0.166642
C7 C 0.0395883 0.93538 0.102785
N1 N 0.298785 0.682556 0.14747
N2 N -0.00349226 0.633381 0.228688
O1 O -0.0478776 0.964224 0.113835
O2 O 0.0863557 0.982728 0.0721966
O3 O 0.349827 0.748824 0.126245
O4 O 0.32155 0.590508 0.163938
O5 O 0.0267679 0.545757 0.246228
O6 O -0.0789073 0.675544 0.237886
H1 H 0.211559 0.851232 0.10091
H2 H 0.174596 0.586446 0.208096
H3 H -0.0534056 0.807821 0.172403
H4 H -0.0676523 1.03019 0.0952574
C8 C 0.862683 0.217954 0.110129
C9 C 0.924095 0.232759 0.149229
C10 C 0.902981 0.306564 0.187326
C11 C 0.819453 0.367329 0.187902
C12 C 0.758744 0.351944 0.14854
C13 C 0.779064 0.279509 0.109581
C14 C 0.712175 0.265684 0.0671436
C15 C 0.818022 0.284977 -0.00130925
C16 C 0.78146 0.368123 -0.0323087
C17 C 0.839827 0.439262 -0.0587258
C18 C 0.936622 0.428957 -0.0554645
C19 C 0.972204 0.346167 -0.024132
C20 C 0.914834 0.274823 0.00331306
C21 C 0.955865 0.187494 0.0378632
C22 C 0.805142 0.111655 0.0425104
C23 C 0.794413 0.446573 0.229034
C24 C 1.00033 0.50321 -0.085165
N3 N 0.886541 0.14064 0.0717571
N4 N 0.756559 0.211802 0.024855
H5 H 0.988315 0.184032 0.149763
H6 H 0.951868 0.316263 0.217466
H7 H 0.693604 0.399341 0.147763
H8 H 0.684578 0.348382 0.0560495
H9 H 0.652371 0.213289 0.0779166
H10 H 0.706367 0.375059 -0.0359815
H11 H 0.809795 0.503205 -0.0827489
H12 H 1.04738 0.337816 -0.0202702
H13 H 0.985973 0.116525 0.017104
H14 H 1.01252 0.225232 0.0591305
H15 H 0.827873 0.0601885 0.0113588
H16 H 0.75682 0.0614284 0.0646432
H17 H 0.733483 0.416082 0.249309
H18 H 0.777604 0.531561 0.215296
H19 H 0.851661 0.455211 0.255202
H20 H 1.06459 0.522289 -0.0652669
H21 H 0.967043 0.583913 -0.0945487
H22 H 1.02011 0.46192 -0.119671

#END

data_XXV_List1_56_Price_A1005
_database_code_CSD               UNKNWN
_symmetry_cell_setting           orthorhombic
_symmetry_space_group_name_H-M   'P n a 21'
_symmetry_Int_Tables_number      33
loop_
_symmetry_equiv_pos_site_id
_symmetry_equiv_pos_as_xyz
1 x,y,z
2 -x,-y,1/2+z
3 1/2-x,1/2+y,1/2+z
4 1/2+x,1/2-y,z
_cell_length_a                   13.9707
_cell_length_b                   16.1314
_cell_length_c                   10.2179
_cell_angle_alpha                90
_cell_angle_beta                 90
_cell_angle_gamma                90
_cell_volume                     2302.78
loop_
_atom_site_label
_atom_site_type_symbol
_atom_site_fract_x
_atom_site_fract_y
_atom_site_fract_z
C1 C 0.158455 0.115271 0.941783
C2 C 0.125437 0.0501074 0.864129
C3 C 0.088358 0.0678592 0.741376
C4 C 0.0836149 0.148053 0.69242
C5 C 0.116513 0.211298 0.772603
C6 C 0.153409 0.196794 0.896739
C7 C 0.198459 0.0942636 1.07301
N1 N 0.0538076 -0.00034399 0.658383
N2 N 0.110553 0.297142 0.725039
O1 O 0.228515 0.161369 1.13793
O2 O 0.203123 0.0242203 1.11446
O3 O 0.0485098 -0.0687684 0.708403
O4 O 0.0323365 0.0165701 0.545882
O5 O 0.093034 0.307161 0.609271
O6 O 0.124498 0.352149 0.804629
H1 H 0.128698 -0.0131967 0.899746
H2 H 0.0555287 0.160647 0.59555
H3 H 0.177723 0.248212 0.956384
H4 H 0.256047 0.147096 1.22219
C8 C 0.584652 0.860394 0.82652
C9 C 0.547921 0.814287 0.722164
C10 C 0.451983 0.819945 0.687843
C11 C 0.389603 0.872454 0.755905
C12 C 0.427019 0.917891 0.860187
C13 C 0.52294 0.912277 0.897495
C14 C 0.56136 0.962455 1.01124
C15 C 0.649037 0.857081 1.12942
C16 C 0.618268 0.859637 1.25958
C17 C 0.613415 0.787684 1.33377
C18 C 0.64009 0.710993 1.28067
C19 C 0.670048 0.70916 1.15063
C20 C 0.674119 0.780674 1.07371
C21 C 0.70523 0.776363 0.931832
C22 C 0.714869 0.921666 0.940842
C23 C 0.286228 0.880961 0.716994
C24 C 0.637586 0.633768 1.36317
N3 N 0.68382 0.852623 0.859124
N4 N 0.654592 0.932063 1.05575
H5 H 0.596257 0.774557 0.667102
H6 H 0.42511 0.783557 0.606004
H7 H 0.379617 0.958403 0.915907
H8 H 0.510991 0.960817 1.09332
H9 H 0.569612 1.02784 0.983198
H10 H 0.59954 0.919241 1.30229
H11 H 0.589533 0.791035 1.43502
H12 H 0.689604 0.649941 1.10659
H13 H 0.782748 0.765375 0.925376
H14 H 0.670213 0.724119 0.882931
H15 H 0.78879 0.910276 0.971481
H16 H 0.712785 0.979093 0.883811
H17 H 0.276326 0.9317 0.646661
H18 H 0.240802 0.894397 0.801756
H19 H 0.259401 0.82426 0.670819
H20 H 0.627741 0.57817 1.30312
H21 H 0.579244 0.635953 1.4347
H22 H 0.704539 0.62589 1.41805

#END

data_XXV_List1_57_Price_A245
_database_code_CSD               UNKNWN
_symmetry_cell_setting           orthorhombic
_symmetry_space_group_name_H-M   'P c a 21'
_symmetry_Int_Tables_number      29
loop_
_symmetry_equiv_pos_site_id
_symmetry_equiv_pos_as_xyz
1 x,y,z
2 -x,-y,1/2+z
3 1/2-x,y,1/2+z
4 1/2+x,-y,z
_cell_length_a                   10.594
_cell_length_b                   14.3246
_cell_length_c                   14.9888
_cell_angle_alpha                90
_cell_angle_beta                 90
_cell_angle_gamma                90
_cell_volume                     2274.62
loop_
_atom_site_label
_atom_site_type_symbol
_atom_site_fract_x
_atom_site_fract_y
_atom_site_fract_z
C1 C 0.438224 0.858519 0.72473
C2 C 0.472986 0.947949 0.752291
C3 C 0.586568 0.959451 0.796993
C4 C 0.667332 0.885459 0.814939
C5 C 0.62972 0.797671 0.786372
C6 C 0.51623 0.782249 0.742417
C7 C 0.315425 0.847943 0.677264
N1 N 0.623289 1.05339 0.826994
N2 N 0.7121 0.71767 0.805789
O1 O 0.288763 0.759536 0.655741
O2 O 0.247145 0.913435 0.661054
O3 O 0.552374 1.11751 0.808524
O4 O 0.722119 1.06037 0.868112
O5 O 0.820721 0.734648 0.827106
O6 O 0.66621 0.640024 0.798082
H1 H 0.411928 1.00711 0.738909
H2 H 0.75604 0.895948 0.849548
H3 H 0.489816 0.71217 0.722487
H4 H 0.206301 0.75456 0.627902
C8 C 0.687297 0.702989 0.0706462
C9 C 0.815882 0.687236 0.0565631
C10 C 0.896441 0.760966 0.0369165
C11 C 0.851486 0.852713 0.0320547
C12 C 0.722636 0.867358 0.045521
C13 C 0.639564 0.794155 0.0635634
C14 C 0.49869 0.811872 0.0713445
C15 C 0.396371 0.681643 -0.00226496
C16 C 0.29881 0.717207 -0.0552455
C17 C 0.26607 0.674473 -0.134973
C18 C 0.328467 0.593821 -0.164365
C19 C 0.425649 0.559263 -0.111085
C20 C 0.461787 0.602122 -0.0312766
C21 C 0.571647 0.564589 0.022827
C22 C 0.49372 0.662204 0.138759
C23 C 0.938625 0.933182 0.0127532
C24 C 0.293099 0.546059 -0.250152
N3 N 0.606383 0.627915 0.0949689
N4 N 0.424752 0.725884 0.0808549
H5 H 0.852317 0.616569 0.0630944
H6 H 0.996444 0.747324 0.0266302
H7 H 0.68504 0.938061 0.0402606
H8 H 0.464945 0.849722 0.0125434
H9 H 0.479426 0.856536 0.129468
H10 H 0.247288 0.778142 -0.0317974
H11 H 0.189358 0.703338 -0.174672
H12 H 0.47686 0.497278 -0.13291
H13 H 0.547421 0.496386 0.0518378
H14 H 0.65394 0.553715 -0.0201152
H15 H 0.433178 0.602913 0.155906
H16 H 0.519684 0.699064 0.200039
H17 H 0.942772 0.98202 0.0690553
H18 H 0.907228 0.972997 -0.0456751
H19 H 1.03488 0.908999 -0.00036426
H20 H 0.349674 0.483091 -0.260755
H21 H 0.30749 0.592041 -0.3078
H22 H 0.193401 0.525377 -0.250383

#END

data_XXV_List1_58_Price_B6958
_database_code_CSD               UNKNWN
_symmetry_cell_setting           orthorhombic
_symmetry_space_group_name_H-M   'P b c n'
_symmetry_Int_Tables_number      60
loop_
_symmetry_equiv_pos_site_id
_symmetry_equiv_pos_as_xyz
1 x,y,z
2 1/2+x,1/2-y,-z
3 -x,y,1/2-z
4 1/2-x,1/2-y,1/2+z
5 -x,-y,-z
6 1/2-x,1/2+y,z
7 x,-y,1/2+z
8 1/2+x,1/2+y,1/2-z
_cell_length_a                   41.8254
_cell_length_b                   9.7651
_cell_length_c                   11.2019
_cell_angle_alpha                90
_cell_angle_beta                 90
_cell_angle_gamma                90
_cell_volume                     4575.18
loop_
_atom_site_label
_atom_site_type_symbol
_atom_site_fract_x
_atom_site_fract_y
_atom_site_fract_z
C1 C 0.237614 0.784655 0.344792
C2 C 0.251578 0.878739 0.422701
C3 C 0.284666 0.885513 0.428625
C4 C 0.304426 0.803101 0.359737
C5 C 0.289725 0.710676 0.283427
C6 C 0.256688 0.698242 0.275762
C7 C 0.202 0.777972 0.340798
N1 N 0.299449 0.983617 0.511675
N2 N 0.309713 0.619976 0.210039
O1 O 0.19102 0.666684 0.284883
O2 O 0.185376 0.865125 0.385795
O3 O 0.28156 1.057 0.568917
O4 O 0.328559 0.984551 0.517153
O5 O 0.338104 0.647151 0.20358
O6 O 0.29642 0.52489 0.159925
H1 H 0.236782 0.945368 0.477027
H2 H 0.330237 0.810818 0.365351
H3 H 0.246198 0.622728 0.216614
H4 H 0.167815 0.666148 0.282067
C8 C 0.566219 0.117004 0.143133
C9 C 0.533817 0.102752 0.115364
C10 C 0.518985 0.193414 0.0375558
C11 C 0.536104 0.300165 -0.0161276
C12 C 0.568362 0.313962 0.0132026
C13 C 0.583635 0.225484 0.0927664
C14 C 0.618434 0.246876 0.126262
C15 C 0.618551 0.212451 0.339805
C16 C 0.635305 0.321392 0.390939
C17 C 0.62624 0.375026 0.50069
C18 C 0.600236 0.321436 0.563875
C19 C 0.583777 0.212173 0.511838
C20 C 0.592128 0.15792 0.40092
C21 C 0.573795 0.0389623 0.347281
C22 C 0.615721 0.0235963 0.206288
C23 C 0.520503 0.395857 -0.103786
C24 C 0.589322 0.377806 0.681976
N3 N 0.581261 0.0213289 0.220892
N4 N 0.628531 0.160382 0.226424
H5 H 0.520524 0.0180384 0.154254
H6 H 0.493748 0.180185 0.0168398
H7 H 0.582039 0.397989 -0.0256704
H8 H 0.622597 0.35424 0.149727
H9 H 0.633952 0.223796 0.0496183
H10 H 0.656016 0.362134 0.344168
H11 H 0.639874 0.459384 0.538724
H12 H 0.563331 0.16843 0.558779
H13 H 0.579677 -0.056806 0.393914
H14 H 0.548016 0.0548366 0.357255
H15 H 0.626397 -0.0479778 0.270079
H16 H 0.621988 -0.00884209 0.115728
H17 H 0.524792 0.362955 -0.196128
H18 H 0.529856 0.500201 -0.0952473
H19 H 0.494571 0.400064 -0.0907461
H20 H 0.580989 0.296159 0.741349
H21 H 0.569446 0.450024 0.670414
H22 H 0.608582 0.432796 0.727731

#END

data_XXV_List1_59_Price_A3586
_database_code_CSD               UNKNWN
_symmetry_cell_setting           triclinic
_symmetry_space_group_name_H-M   'P -1'
_symmetry_Int_Tables_number      2
loop_
_symmetry_equiv_pos_site_id
_symmetry_equiv_pos_as_xyz
1 x,y,z
2 -x,-y,-z
_cell_length_a                   13.1953
_cell_length_b                   8.5213
_cell_length_c                   10.4393
_cell_angle_alpha                97.5964
_cell_angle_beta                 77.9189
_cell_angle_gamma                88.1714
_cell_volume                     1135.58
loop_
_atom_site_label
_atom_site_type_symbol
_atom_site_fract_x
_atom_site_fract_y
_atom_site_fract_z
C1 C 0.0564389 0.860512 0.172175
C2 C 0.0539551 1.01899 0.151677
C3 C -0.00966653 1.12949 0.2464
C4 C -0.0711894 1.08844 0.360647
C5 C -0.0666586 0.929783 0.37747
C6 C -0.00296306 0.815011 0.286819
C7 C 0.126797 0.744272 0.0702572
N1 N -0.0113583 1.29709 0.226204
N2 N -0.13076 0.882997 0.497906
O1 O 0.152926 0.613904 0.117544
O2 O 0.157186 0.769108 -0.0423439
O3 O 0.0370376 1.3283 0.120722
O4 O -0.061421 1.39264 0.316215
O5 O -0.19037 0.98471 0.571213
O6 O -0.119956 0.745347 0.515493
H1 H 0.100421 1.05468 0.0628387
H2 H -0.120494 1.17641 0.433483
H3 H -0.00041334 0.692977 0.305603
H4 H 0.193125 0.537055 0.0465786
C8 C 0.706337 0.725738 0.0012902
C9 C 0.682068 0.695972 -0.123276
C10 C 0.647846 0.818755 -0.182044
C11 C 0.63675 0.975381 -0.118159
C12 C 0.661115 1.00357 0.00639971
C13 C 0.6944 0.881758 0.06787
C14 C 0.728187 0.917136 0.19822
C15 C 0.634288 0.729272 0.321326
C16 C 0.581055 0.810172 0.443197
C17 C 0.482701 0.76892 0.501092
C18 C 0.434616 0.64549 0.439266
C19 C 0.488885 0.565391 0.317736
C20 C 0.587195 0.606283 0.257169
C21 C 0.645544 0.514592 0.127289
C22 C 0.791994 0.649003 0.163442
C23 C 0.602205 1.11002 -0.181905
C24 C 0.327426 0.60165 0.50006
N3 N 0.734761 0.594665 0.0620452
N4 N 0.734473 0.775416 0.262381
H5 H 0.691018 0.574588 -0.173708
H6 H 0.629691 0.792716 -0.279385
H7 H 0.652935 1.12461 0.0583075
H8 H 0.674863 1.00716 0.26612
H9 H 0.805238 0.965879 0.18144
H10 H 0.618686 0.904319 0.492954
H11 H 0.442837 0.832636 0.596597
H12 H 0.453083 0.46877 0.267551
H13 H 0.674887 0.398249 0.143503
H14 H 0.593237 0.491522 0.0590189
H15 H 0.808703 0.54814 0.212319
H16 H 0.865623 0.693426 0.116829
H17 H 0.668767 1.15974 -0.241774
H18 H 0.561099 1.20666 -0.107684
H19 H 0.550318 1.07115 -0.247603
H20 H 0.32112 0.472894 0.486814
H21 H 0.268685 0.653356 0.45477
H22 H 0.306699 0.644617 0.606352

#END

data_XXV_List1_60_Price_A613
_database_code_CSD               UNKNWN
_symmetry_cell_setting           orthorhombic
_symmetry_space_group_name_H-M   'P b c a'
_symmetry_Int_Tables_number      61
loop_
_symmetry_equiv_pos_site_id
_symmetry_equiv_pos_as_xyz
1 x,y,z
2 1/2+x,1/2-y,-z
3 -x,1/2+y,1/2-z
4 1/2-x,-y,1/2+z
5 -x,-y,-z
6 1/2-x,1/2+y,z
7 x,1/2-y,1/2+z
8 1/2+x,y,1/2-z
_cell_length_a                   7.6841
_cell_length_b                   28.9158
_cell_length_c                   21.0069
_cell_angle_alpha                90
_cell_angle_beta                 90
_cell_angle_gamma                90
_cell_volume                     4667.56
loop_
_atom_site_label
_atom_site_type_symbol
_atom_site_fract_x
_atom_site_fract_y
_atom_site_fract_z
C1 C 0.746804 0.641093 0.0190666
C2 C 0.580546 0.659035 0.00888878
C3 C 0.529981 0.697957 0.0427748
C4 C 0.638201 0.719766 0.0863146
C5 C 0.802185 0.70084 0.0954614
C6 C 0.859391 0.662083 0.0624294
C7 C 0.799657 0.599892 -0.0189733
N1 N 0.355571 0.717321 0.031573
N2 N 0.9206 0.722683 0.141504
O1 O 0.970181 0.590885 -0.0142436
O2 O 0.70058 0.57827 -0.0522805
O3 O 0.257635 0.695246 -0.00245314
O4 O 0.321252 0.753946 0.0574217
O5 O 0.868706 0.757333 0.168538
O6 O 1.06235 0.704618 0.149325
H1 H 0.492814 0.642686 -0.0247399
H2 H 0.596348 0.750303 0.112029
H3 H 0.989279 0.648723 0.0706038
H4 H 1.0057 0.567927 -0.0453623
C8 C 0.107964 0.563569 0.845424
C9 C 0.168934 0.608902 0.85107
C10 C 0.192309 0.636387 0.797494
C11 C 0.154604 0.619393 0.736643
C12 C 0.0933498 0.574139 0.731558
C13 C 0.0715652 0.545751 0.784709
C14 C 0.00114521 0.497078 0.777602
C15 C 0.185667 0.451274 0.845592
C16 C 0.23631 0.411682 0.812188
C17 C 0.399801 0.392426 0.821621
C18 C 0.517031 0.411879 0.865133
C19 C 0.464834 0.451314 0.898166
C20 C 0.302004 0.471635 0.888565
C21 C 0.251073 0.515098 0.924094
C22 C -0.0353465 0.498853 0.889868
C23 C 0.182153 0.649134 0.678717
C24 C 0.694716 0.391118 0.874661
N3 N 0.0884887 0.536088 0.901615
N4 N 0.0158053 0.469994 0.836228
H5 H 0.195283 0.62244 0.89841
H6 H 0.238868 0.671704 0.802962
H7 H 0.0632444 0.560208 0.684571
H8 H 0.0691325 0.478791 0.73934
H9 H -0.137038 0.498503 0.764073
H10 H 0.143944 0.395724 0.77967
H11 H 0.436448 0.361403 0.795529
H12 H 0.554409 0.467214 0.931989
H13 H 0.235253 0.507292 0.975016
H14 H 0.35502 0.540894 0.920593
H15 H -0.0444725 0.477405 0.932688
H16 H -0.163591 0.513664 0.879884
H17 H 0.0725071 0.646651 0.645519
H18 H 0.299502 0.638699 0.65261
H19 H 0.197654 0.685554 0.691765
H20 H 0.738017 0.39433 0.924152
H21 H 0.792286 0.408337 0.844727
H22 H 0.695892 0.354343 0.862216

#END

data_XXV_List1_61_Price_A133
_database_code_CSD               UNKNWN
_symmetry_cell_setting           triclinic
_symmetry_space_group_name_H-M   'P -1'
_symmetry_Int_Tables_number      2
loop_
_symmetry_equiv_pos_site_id
_symmetry_equiv_pos_as_xyz
1 x,y,z
2 -x,-y,-z
_cell_length_a                   8.2795
_cell_length_b                   13.3761
_cell_length_c                   12.0402
_cell_angle_alpha                69.4954
_cell_angle_beta                 64.6137
_cell_angle_gamma                84.1571
_cell_volume                     1126.5
loop_
_atom_site_label
_atom_site_type_symbol
_atom_site_fract_x
_atom_site_fract_y
_atom_site_fract_z
C1 C 0.0804068 0.370959 0.32186
C2 C 0.00075064 0.27444 0.344655
C3 C -0.0575981 0.197756 0.468644
C4 C -0.0400168 0.213608 0.571034
C5 C 0.0410962 0.310198 0.544312
C6 C 0.101796 0.389511 0.421962
C7 C 0.141053 0.452271 0.188235
N1 N -0.143372 0.0960792 0.494352
N2 N 0.0617489 0.328487 0.651262
O1 O 0.223882 0.540881 0.170987
O2 O 0.115069 0.438365 0.102959
O3 O -0.140581 0.0790847 0.40052
O4 O -0.210132 0.0358993 0.607479
O5 O 0.0112122 0.255944 0.756262
O6 O 0.128326 0.415111 0.627051
H1 H -0.0150741 0.260146 0.266464
H2 H -0.0873713 0.153102 0.667558
H3 H 0.163922 0.46392 0.405783
H4 H 0.24926 0.590149 0.0832204
C8 C 0.496938 0.229735 0.337184
C9 C 0.419888 0.17002 0.470818
C10 C 0.433848 0.206952 0.560787
C11 C 0.523777 0.305284 0.520772
C12 C 0.600456 0.363853 0.387344
C13 C 0.590124 0.327536 0.294885
C14 C 0.676868 0.391819 0.150153
C15 C 0.832744 0.249854 0.0699519
C16 C 1.01327 0.28467 -0.00479149
C17 C 1.14694 0.212475 -0.0104332
C18 C 1.10487 0.102777 0.0575601
C19 C 0.924507 0.0689876 0.13184
C20 C 0.78779 0.140339 0.140755
C21 C 0.59304 0.101095 0.226675
C22 C 0.524506 0.272731 0.119726
C23 C 0.535518 0.346673 0.618401
C24 C 1.24972 0.0245759 0.0527376
N3 N 0.479327 0.190222 0.246862
N4 N 0.698627 0.326013 0.0701516
H5 H 0.346184 0.0947294 0.503453
H6 H 0.37223 0.1592 0.664306
H7 H 0.673395 0.439933 0.353383
H8 H 0.808304 0.426162 0.123914
H9 H 0.596393 0.458964 0.124509
H10 H 1.04706 0.369307 -0.0609778
H11 H 1.28645 0.241431 -0.0700622
H12 H 0.888419 -0.0159234 0.18666
H13 H 0.543885 0.0593191 0.182184
H14 H 0.579008 0.0438973 0.321652
H15 H 0.524879 0.235573 0.0517956
H16 H 0.423409 0.332527 0.127219
H17 H 0.406329 0.374042 0.67409
H18 H 0.634174 0.414321 0.570113
H19 H 0.573986 0.284646 0.689292
H20 H 1.20084 -0.0557408 0.0728037
H21 H 1.30007 0.0186757 0.125495
H22 H 1.36419 0.0488671 -0.0432772

#END

data_XXV_List1_62_Price_B445
_database_code_CSD               UNKNWN
_symmetry_cell_setting           monoclinic
_symmetry_space_group_name_H-M   'P 21/c'
_symmetry_Int_Tables_number      14
loop_
_symmetry_equiv_pos_site_id
_symmetry_equiv_pos_as_xyz
1 x,y,z
2 -x,1/2+y,1/2-z
3 -x,-y,-z
4 x,1/2-y,1/2+z
_cell_length_a                   14.5309
_cell_length_b                   7.6658
_cell_length_c                   21.6722
_cell_angle_alpha                90
_cell_angle_beta                 75.0743
_cell_angle_gamma                90
_cell_volume                     2332.64
loop_
_atom_site_label
_atom_site_type_symbol
_atom_site_fract_x
_atom_site_fract_y
_atom_site_fract_z
C1 C 0.213998 0.209851 0.308996
C2 C 0.17938 0.133222 0.261064
C3 C 0.0858778 0.0748386 0.276012
C4 C 0.0252515 0.0909418 0.336747
C5 C 0.0623171 0.166191 0.383366
C6 C 0.155675 0.225355 0.370888
C7 C 0.315453 0.268249 0.291889
N1 N 0.0484815 -0.00475851 0.225697
N2 N 0.00051451 0.184899 0.448401
O1 O 0.34826 0.287461 0.343782
O2 O 0.362036 0.28742 0.237509
O3 O 0.105979 -0.0413508 0.175679
O4 O -0.0371589 -0.0296754 0.237815
O5 O -0.0784178 0.119206 0.459278
O6 O 0.0327649 0.264137 0.486909
H1 H 0.224827 0.120245 0.212987
H2 H -0.0478796 0.0460024 0.347343
H3 H 0.181795 0.282546 0.408873
H4 H 0.416409 0.308183 0.333509
C8 C 0.594878 0.304725 0.285031
C9 C 0.581114 0.376587 0.228815
C10 C 0.649996 0.359214 0.17136
C11 C 0.734567 0.267799 0.168015
C12 C 0.747624 0.197361 0.224508
C13 C 0.679962 0.215645 0.282966
C14 C 0.696895 0.137781 0.343355
C15 C 0.648916 0.368456 0.420835
C16 C 0.720447 0.388358 0.452934
C17 C 0.740746 0.551238 0.473941
C18 C 0.689458 0.699253 0.464187
C19 C 0.61873 0.677933 0.432066
C20 C 0.598285 0.515195 0.409572
C21 C 0.522953 0.497449 0.372994
C22 C 0.533398 0.194665 0.389627
C23 C 0.808396 0.243166 0.105729
C24 C 0.711874 0.874219 0.48823
N3 N 0.522419 0.325618 0.34331
N4 N 0.627794 0.198931 0.401007
H5 H 0.514752 0.444742 0.230806
H6 H 0.637595 0.416014 0.128178
H7 H 0.813487 0.12757 0.223307
H8 H 0.768737 0.16923 0.34714
H9 H 0.692221 -0.0052694 0.341806
H10 H 0.758597 0.273126 0.462078
H11 H 0.796297 0.56408 0.499086
H12 H 0.578827 0.791675 0.423294
H13 H 0.451887 0.519587 0.405125
H14 H 0.533272 0.597345 0.335709
H15 H 0.47984 0.218491 0.434605
H16 H 0.521539 0.0648209 0.372093
H17 H 0.797499 0.119945 0.0827726
H18 H 0.880421 0.239856 0.112684
H19 H 0.805746 0.348405 0.0720498
H20 H 0.667141 0.977226 0.47633
H21 H 0.786442 0.910587 0.467493
H22 H 0.700376 0.873581 0.54028

#END

data_XXV_List1_63_Price_A1043
_database_code_CSD               UNKNWN
_symmetry_cell_setting           monoclinic
_symmetry_space_group_name_H-M   'P 21/c'
_symmetry_Int_Tables_number      14
loop_
_symmetry_equiv_pos_site_id
_symmetry_equiv_pos_as_xyz
1 x,y,z
2 -x,1/2+y,1/2-z
3 -x,-y,-z
4 x,1/2-y,1/2+z
_cell_length_a                   13.7703
_cell_length_b                   10.3196
_cell_length_c                   17.2734
_cell_angle_alpha                90
_cell_angle_beta                 72.0325
_cell_angle_gamma                90
_cell_volume                     2334.91
loop_
_atom_site_label
_atom_site_type_symbol
_atom_site_fract_x
_atom_site_fract_y
_atom_site_fract_z
C1 C 0.266981 0.0840544 0.749915
C2 C 0.313837 -0.0185102 0.777247
C3 C 0.410891 -0.0565288 0.730613
C4 C 0.463002 0.00300597 0.657524
C5 C 0.414051 0.104858 0.632568
C6 C 0.317549 0.147789 0.677425
C7 C 0.163027 0.123686 0.801398
N1 N 0.460704 -0.164402 0.759312
N2 N 0.468407 0.170862 0.555984
O1 O 0.129689 0.232226 0.775659
O2 O 0.115227 0.0636032 0.861103
O3 O 0.415276 -0.211279 0.8253
O4 O 0.543999 -0.198953 0.715066
O5 O 0.546861 0.120931 0.513306
O6 O 0.430526 0.270444 0.540412
H1 H 0.274732 -0.0674018 0.833891
H2 H 0.538466 -0.0287161 0.621579
H3 H 0.282931 0.228895 0.655904
H4 H 0.0631926 0.256069 0.812408
C8 C 0.84392 0.0259941 0.498582
C9 C 0.775772 -0.0450182 0.561036
C10 C 0.758524 -0.175439 0.550827
C11 C 0.809703 -0.24 0.478321
C12 C 0.876801 -0.167848 0.416367
C13 C 0.894035 -0.0359175 0.424787
C14 C 0.963819 0.0408459 0.354663
C15 C 0.869412 0.239889 0.356362
C16 C 0.869045 0.263616 0.276823
C17 C 0.786558 0.324379 0.261954
C18 C 0.702164 0.365222 0.325976
C19 C 0.703197 0.340166 0.405145
C20 C 0.784418 0.277324 0.421557
C21 C 0.78055 0.246459 0.508344
C22 C 0.957219 0.202692 0.452699
C23 C 0.794002 -0.382358 0.467778
C24 C 0.613245 0.434567 0.3115
N3 N 0.862825 0.158893 0.511268
N4 N 0.956708 0.180774 0.369635
H5 H 0.73777 0.00329818 0.618365
H6 H 0.705389 -0.228824 0.600377
H7 H 0.916045 -0.215218 0.358746
H8 H 0.945198 0.0206852 0.298631
H9 H 1.04372 0.0115681 0.34367
H10 H 0.935434 0.235639 0.226555
H11 H 0.788302 0.342026 0.199411
H12 H 0.63748 0.3687 0.456176
H13 H 0.786968 0.335768 0.541136
H14 H 0.707202 0.20207 0.541188
H15 H 0.96652 0.306284 0.462125
H16 H 1.02176 0.150304 0.462141
H17 H 0.838248 -0.441321 0.497801
H18 H 0.818133 -0.409608 0.403374
H19 H 0.71368 -0.409888 0.494171
H20 H 0.540298 0.39624 0.350446
H21 H 0.614045 0.424961 0.24817
H22 H 0.614672 0.538489 0.324617

#END

data_XXV_List1_64_Price_A192
_database_code_CSD               UNKNWN
_symmetry_cell_setting           monoclinic
_symmetry_space_group_name_H-M   'P 21/n'
_symmetry_Int_Tables_number      14
loop_
_symmetry_equiv_pos_site_id
_symmetry_equiv_pos_as_xyz
1 x,y,z
2 1/2-x,1/2+y,1/2-z
3 -x,-y,-z
4 1/2+x,1/2-y,1/2+z
_cell_length_a                   20.1286
_cell_length_b                   8.3097
_cell_length_c                   13.4556
_cell_angle_alpha                90
_cell_angle_beta                 82.4622
_cell_angle_gamma                90
_cell_volume                     2231.17
loop_
_atom_site_label
_atom_site_type_symbol
_atom_site_fract_x
_atom_site_fract_y
_atom_site_fract_z
C1 C 0.869798 0.307727 0.241264
C2 C 0.807777 0.27717 0.297476
C3 C 0.793926 0.343869 0.392438
C4 C 0.839709 0.440079 0.433637
C5 C 0.90074 0.467974 0.375419
C6 C 0.917062 0.403872 0.280097
C7 C 0.883024 0.235193 0.139288
N1 N 0.728883 0.312367 0.452786
N2 N 0.949911 0.569262 0.41804
O1 O 0.942681 0.276826 0.0901235
O2 O 0.843204 0.149763 0.104644
O3 O 0.68835 0.233376 0.413733
O4 O 0.720125 0.367732 0.537375
O5 O 0.932294 0.631272 0.499278
O6 O 1.00485 0.58434 0.36868
H1 H 0.77116 0.202339 0.266995
H2 H 0.82823 0.491318 0.50796
H3 H 0.965505 0.428775 0.237544
H4 H 0.947639 0.2361 0.0219093
C8 C 0.923405 0.310094 0.855655
C9 C 0.923364 0.471143 0.885835
C10 C 0.887528 0.586266 0.840338
C11 C 0.850277 0.544071 0.76331
C12 C 0.850502 0.383158 0.734076
C13 C 0.887029 0.265856 0.777894
C14 C 0.885085 0.0913598 0.745913
C15 C 1.00239 0.0214047 0.726524
C16 C 1.01832 -0.0510744 0.632778
C17 C 1.08108 -0.0291238 0.577825
C18 C 1.12996 0.0647817 0.615157
C19 C 1.11336 0.136624 0.708864
C20 C 1.0503 0.118026 0.764597
C21 C 1.03356 0.199438 0.865424
C22 C 0.938414 0.0326611 0.887966
C23 C 0.812326 0.669645 0.713142
C24 C 1.19793 0.0892782 0.55581
N3 N 0.96181 0.195753 0.903709
N4 N 0.93798 -0.00428282 0.782329
H5 H 0.951151 0.503909 0.946926
H6 H 0.887821 0.7107 0.865544
H7 H 0.821867 0.34745 0.674271
H8 H 0.890046 0.0822589 0.664091
H9 H 0.83656 0.0373543 0.775055
H10 H 0.981168 -0.127439 0.604351
H11 H 1.09264 -0.0874033 0.505189
H12 H 1.15043 0.211572 0.739123
H13 H 1.06057 0.140579 0.921377
H14 H 1.05028 0.324966 0.860767
H15 H 0.971292 -0.0521985 0.920187
H16 H 0.887417 0.0183674 0.926661
H17 H 0.772577 0.615738 0.675784
H18 H 0.84562 0.735806 0.656115
H19 H 0.789143 0.758211 0.767266
H20 H 1.20448 0.213672 0.528895
H21 H 1.2052 0.0102607 0.490178
H22 H 1.23825 0.0644789 0.601084

#END

data_XXV_List1_65_Price_A334
_database_code_CSD               UNKNWN
_symmetry_cell_setting           monoclinic
_symmetry_space_group_name_H-M   'P 21/c'
_symmetry_Int_Tables_number      14
loop_
_symmetry_equiv_pos_site_id
_symmetry_equiv_pos_as_xyz
1 x,y,z
2 -x,1/2+y,1/2-z
3 -x,-y,-z
4 x,1/2-y,1/2+z
_cell_length_a                   10.4703
_cell_length_b                   16.449
_cell_length_c                   14.0232
_cell_angle_alpha                90
_cell_angle_beta                 74.2633
_cell_angle_gamma                90
_cell_volume                     2324.63
loop_
_atom_site_label
_atom_site_type_symbol
_atom_site_fract_x
_atom_site_fract_y
_atom_site_fract_z
C1 C 0.269605 0.305854 0.912476
C2 C 0.296549 0.388902 0.913256
C3 C 0.427896 0.414023 0.88401
C4 C 0.53348 0.360378 0.854777
C5 C 0.502769 0.278391 0.853901
C6 C 0.372911 0.24998 0.88176
C7 C 0.128114 0.27973 0.94439
N1 N 0.455097 0.501717 0.886336
N2 N 0.611219 0.219176 0.822114
O1 O 0.110881 0.200473 0.930409
O2 O 0.0385062 0.32634 0.979933
O3 O 0.360873 0.547774 0.898932
O4 O 0.570346 0.52193 0.874709
O5 O 0.724214 0.245482 0.801827
O6 O 0.580396 0.147997 0.818557
H1 H 0.216452 0.432541 0.936373
H2 H 0.635307 0.381604 0.833484
H3 H 0.353449 0.185367 0.879672
H4 H 0.0182556 0.186138 0.95843
C8 C 0.392631 0.607821 0.444534
C9 C 0.524302 0.581647 0.410782
C10 C 0.625579 0.636711 0.372247
C11 C 0.599381 0.719928 0.367616
C12 C 0.467532 0.745099 0.400577
C13 C 0.363741 0.690623 0.438053
C14 C 0.220404 0.718933 0.465464
C15 C 0.111635 0.612589 0.395398
C16 C 0.0361047 0.651131 0.340213
C17 C 0.0151967 0.614583 0.256602
C18 C 0.0674364 0.537554 0.225592
C19 C 0.143213 0.500002 0.280773
C20 C 0.16763 0.53622 0.364263
C21 C 0.256762 0.495274 0.419201
C22 C 0.17125 0.592351 0.544869
C23 C 0.709206 0.780387 0.329636
C24 C 0.0424506 0.496347 0.136612
N3 N 0.290791 0.55146 0.489141
N4 N 0.126558 0.65087 0.483227
H5 H 0.546614 0.517596 0.417009
H6 H 0.727354 0.614964 0.346639
H7 H 0.444054 0.809273 0.395311
H8 H 0.202971 0.756903 0.406085
H9 H 0.198176 0.756625 0.53269
H10 H -0.00829171 0.709845 0.365218
H11 H -0.0443839 0.645823 0.215268
H12 H 0.187144 0.440709 0.257183
H13 H 0.20764 0.441835 0.460273
H14 H 0.348013 0.473855 0.366679
H15 H 0.0939355 0.546743 0.572591
H16 H 0.19047 0.624344 0.60802
H17 H 0.747553 0.803696 0.389869
H18 H 0.674848 0.832779 0.295182
H19 H 0.792839 0.753026 0.274505
H20 H 0.104602 0.442217 0.115797
H21 H 0.0632432 0.537023 0.0722924
H22 H -0.0614034 0.477047 0.151063

#END

data_XXV_List1_66_Price_A864
_database_code_CSD               UNKNWN
_symmetry_cell_setting           monoclinic
_symmetry_space_group_name_H-M   'P 21/a'
_symmetry_Int_Tables_number      14
loop_
_symmetry_equiv_pos_site_id
_symmetry_equiv_pos_as_xyz
1 x,y,z
2 1/2-x,1/2+y,-z
3 -x,-y,-z
4 1/2+x,1/2-y,z
_cell_length_a                   23.9711
_cell_length_b                   13.7478
_cell_length_c                   7.0726
_cell_angle_alpha                90
_cell_angle_beta                 87.3427
_cell_angle_gamma                90
_cell_volume                     2328.27
loop_
_atom_site_label
_atom_site_type_symbol
_atom_site_fract_x
_atom_site_fract_y
_atom_site_fract_z
C1 C 0.0998926 0.650276 0.798816
C2 C 0.157035 0.659249 0.824428
C3 C 0.194452 0.627768 0.681907
C4 C 0.177028 0.587835 0.51417
C5 C 0.119933 0.580062 0.493783
C6 C 0.0808215 0.610345 0.632356
C7 C 0.0607502 0.685317 0.9541
N1 N 0.254807 0.636824 0.706651
N2 N 0.10044 0.536968 0.318315
O1 O 0.00751573 0.684216 0.904856
O2 O 0.0757172 0.712035 1.10642
O3 O 0.26924 0.669058 0.857281
O4 O 0.286046 0.611307 0.575047
O5 O 0.135449 0.520637 0.191871
O6 O 0.0505081 0.521248 0.311538
H1 H 0.171751 0.690084 0.95427
H2 H 0.206777 0.563935 0.403768
H3 H 0.0365978 0.602738 0.610159
H4 H -0.0177239 0.704742 1.00855
C8 C 0.656464 0.162989 0.5991
C9 C 0.701071 0.144568 0.469358
C10 C 0.754463 0.129191 0.530731
C11 C 0.765231 0.130158 0.72392
C12 C 0.720424 0.149026 0.851351
C13 C 0.666454 0.166588 0.792657
C14 C 0.619917 0.195102 0.934609
C15 C 0.570132 0.323267 0.777459
C16 C 0.56141 0.399085 0.907457
C17 C 0.560329 0.495109 0.847468
C18 C 0.567304 0.518841 0.655106
C19 C 0.575986 0.442715 0.526979
C20 C 0.578231 0.345599 0.584526
C21 C 0.590327 0.265086 0.441718
C22 C 0.559991 0.158377 0.688385
C23 C 0.822812 0.113215 0.793155
C24 C 0.56655 0.622921 0.589624
N3 N 0.601316 0.172443 0.534361
N4 N 0.568987 0.225048 0.843499
H5 H 0.69292 0.140116 0.319579
H6 H 0.788407 0.114375 0.427101
H7 H 0.72777 0.151843 1.00231
H8 H 0.633706 0.25492 1.02336
H9 H 0.609387 0.133929 1.02991
H10 H 0.554211 0.381177 1.05641
H11 H 0.553089 0.552748 0.95125
H12 H 0.582099 0.45934 0.376644
H13 H 0.55478 0.255217 0.350791
H14 H 0.626461 0.284242 0.348816
H15 H 0.518401 0.170338 0.634968
H16 H 0.562449 0.0837093 0.741158
H17 H 0.821755 0.10373 0.946935
H18 H 0.850639 0.174654 0.758017
H19 H 0.842122 0.048141 0.728767
H20 H 0.558095 0.628025 0.439141
H21 H 0.606805 0.658652 0.609692
H22 H 0.534544 0.66522 0.668863

#END

data_XXV_List1_67_Price_A1596
_database_code_CSD               UNKNWN
_symmetry_cell_setting           monoclinic
_symmetry_space_group_name_H-M   'C 2/c'
_symmetry_Int_Tables_number      15
loop_
_symmetry_equiv_pos_site_id
_symmetry_equiv_pos_as_xyz
1 x,y,z
2 -x,y,1/2-z
3 1/2+x,1/2+y,z
4 1/2-x,1/2+y,1/2-z
5 -x,-y,-z
6 x,-y,1/2+z
7 1/2-x,1/2-y,-z
8 1/2+x,1/2-y,1/2+z
_cell_length_a                   27.9114
_cell_length_b                   7.7384
_cell_length_c                   22.751
_cell_angle_alpha                90
_cell_angle_beta                 68.1605
_cell_angle_gamma                90
_cell_volume                     4561.3
loop_
_atom_site_label
_atom_site_type_symbol
_atom_site_fract_x
_atom_site_fract_y
_atom_site_fract_z
C1 C 0.35441 0.681625 0.0863703
C2 C 0.342937 0.580857 0.140757
C3 C 0.292315 0.529231 0.173153
C4 C 0.252664 0.572949 0.1529
C5 C 0.265653 0.672785 0.0985817
C6 C 0.315514 0.72987 0.065003
C7 C 0.409351 0.731791 0.0518134
N1 N 0.279476 0.423334 0.23064
N2 N 0.223794 0.725918 0.0781706
O1 O 0.418805 0.787512 -0.00711413
O2 O 0.44192 0.715993 0.0746157
O3 O 0.314219 0.393173 0.249403
O4 O 0.234991 0.373862 0.255542
O5 O 0.188093 0.625116 0.0880143
O6 O 0.228549 0.865178 0.0515095
H1 H 0.373208 0.544872 0.157539
H2 H 0.213413 0.529637 0.178254
H3 H 0.323692 0.809736 0.0232247
H4 H 0.455608 0.801971 -0.030308
C8 C 0.441229 0.79199 0.582181
C9 C 0.439553 0.711359 0.527948
C10 C 0.394624 0.711801 0.515262
C11 C 0.349918 0.793808 0.556307
C12 C 0.351967 0.873336 0.610241
C13 C 0.396618 0.872189 0.624332
C14 C 0.39801 0.963945 0.682496
C15 C 0.436903 0.74781 0.726108
C16 C 0.405779 0.729312 0.790158
C17 C 0.398351 0.568171 0.818902
C18 C 0.421912 0.420407 0.784628
C19 C 0.452825 0.440602 0.720911
C20 C 0.460255 0.601513 0.690917
C21 C 0.495363 0.621232 0.622243
C22 C 0.488253 0.920851 0.638636
C23 C 0.301804 0.796435 0.541242
C24 C 0.413601 0.246557 0.816474
N3 N 0.488033 0.785049 0.59414
N4 N 0.442961 0.914353 0.697208
H5 H 0.474428 0.649911 0.495538
H6 H 0.394204 0.648858 0.472672
H7 H 0.317507 0.936824 0.643042
H8 H 0.362881 0.936578 0.723607
H9 H 0.399354 1.10459 0.675181
H10 H 0.388097 0.843971 0.817198
H11 H 0.374238 0.556513 0.86889
H12 H 0.471388 0.327401 0.693259
H13 H 0.535969 0.615143 0.617542
H14 H 0.489357 0.514335 0.594145
H15 H 0.523096 0.906568 0.649509
H16 H 0.489267 1.04736 0.616661
H17 H 0.305843 0.88549 0.502132
H18 H 0.268192 0.838157 0.58208
H19 H 0.293304 0.668357 0.526983
H20 H 0.43523 0.14525 0.783762
H21 H 0.3727 0.209961 0.834537
H22 H 0.426003 0.246533 0.85691

#END

data_XXV_List1_68_Price_B369
_database_code_CSD               UNKNWN
_symmetry_cell_setting           monoclinic
_symmetry_space_group_name_H-M   'P 21/n'
_symmetry_Int_Tables_number      14
loop_
_symmetry_equiv_pos_site_id
_symmetry_equiv_pos_as_xyz
1 x,y,z
2 1/2-x,1/2+y,1/2-z
3 -x,-y,-z
4 1/2+x,1/2-y,1/2+z
_cell_length_a                   9.889
_cell_length_b                   23.1042
_cell_length_c                   10.3576
_cell_angle_alpha                90
_cell_angle_beta                 77.1412
_cell_angle_gamma                90
_cell_volume                     2307.13
loop_
_atom_site_label
_atom_site_type_symbol
_atom_site_fract_x
_atom_site_fract_y
_atom_site_fract_z
C1 C 0.974927 0.693766 0.695849
C2 C 1.03055 0.738959 0.611158
C3 C 0.982679 0.747236 0.496405
C4 C 0.881733 0.712343 0.462448
C5 C 0.828765 0.66788 0.548965
C6 C 0.872715 0.657967 0.66545
C7 C 1.02865 0.68548 0.818175
N1 N 1.04079 0.794973 0.407114
N2 N 0.721035 0.630139 0.517017
O1 O 0.965152 0.64225 0.894179
O2 O 1.12145 0.714308 0.8434
O3 O 1.13137 0.824141 0.437834
O4 O 0.994221 0.801886 0.308677
O5 O 0.692432 0.636876 0.409467
O6 O 0.668472 0.594599 0.600138
H1 H 1.10982 0.76688 0.634901
H2 H 0.846008 0.71952 0.372112
H3 H 0.827877 0.622902 0.730573
H4 H 1.01217 0.633631 0.964845
C8 C 0.116104 0.58636 0.333071
C9 C 0.149393 0.569996 0.452085
C10 C 0.233497 0.60477 0.510678
C11 C 0.286099 0.657231 0.453007
C12 C 0.252312 0.673043 0.333984
C13 C 0.169764 0.638389 0.272378
C14 C 0.138105 0.65585 0.141115
C15 C 0.181791 0.565407 0.0198581
C16 C 0.273318 0.577583 -0.100642
C17 C 0.370879 0.537041 -0.160745
C18 C 0.379253 0.482712 -0.10316
C19 C 0.288031 0.471165 0.0175102
C20 C 0.190554 0.511584 0.0807081
C21 C 0.0952689 0.498233 0.213722
C22 C -0.0285938 0.581683 0.177924
C23 C 0.377387 0.6952 0.51552
C24 C 0.481861 0.438036 -0.170203
N3 N 0.0270522 0.550543 0.276376
N4 N 0.0811941 0.607746 0.0777847
H5 H 0.106027 0.530081 0.499674
H6 H 0.257343 0.591313 0.603831
H7 H 0.293334 0.713421 0.286229
H8 H 0.23236 0.671646 0.0737477
H9 H 0.0625923 0.691465 0.154758
H10 H 0.265342 0.619144 -0.147742
H11 H 0.440784 0.547454 -0.254771
H12 H 0.29421 0.429516 0.065474
H13 H 0.0145516 0.467203 0.202157
H14 H 0.153967 0.478247 0.279973
H15 H -0.0878548 0.551315 0.131029
H16 H -0.0983176 0.615967 0.226035
H17 H 0.340352 0.74006 0.524564
H18 H 0.484267 0.695896 0.456389
H19 H 0.380913 0.679914 0.614773
H20 H 0.523747 0.412963 -0.0982168
H21 H 0.569226 0.458114 -0.239355
H22 H 0.433569 0.407234 -0.226976

#END

data_XXV_List1_69_Price_A156
_database_code_CSD               UNKNWN
_symmetry_cell_setting           monoclinic
_symmetry_space_group_name_H-M   'P 21/c'
_symmetry_Int_Tables_number      14
loop_
_symmetry_equiv_pos_site_id
_symmetry_equiv_pos_as_xyz
1 x,y,z
2 -x,1/2+y,1/2-z
3 -x,-y,-z
4 x,1/2-y,1/2+z
_cell_length_a                   7.5604
_cell_length_b                   20.7929
_cell_length_c                   14.0882
_cell_angle_alpha                90
_cell_angle_beta                 87.9712
_cell_angle_gamma                90
_cell_volume                     2213.31
loop_
_atom_site_label
_atom_site_type_symbol
_atom_site_fract_x
_atom_site_fract_y
_atom_site_fract_z
C1 C 0.196312 0.197648 0.0179462
C2 C 0.1695 0.260753 -0.0120869
C3 C 0.214014 0.310762 0.0477401
C4 C 0.284991 0.300664 0.135989
C5 C 0.308258 0.237255 0.163585
C6 C 0.265952 0.185411 0.10658
C7 C 0.150884 0.144769 -0.0483068
N1 N 0.18789 0.377197 0.015128
N2 N 0.380798 0.225094 0.257448
O1 O 0.199341 0.0868067 -0.0167295
O2 O 0.0834168 0.153376 -0.123754
O3 O 0.103601 0.384704 -0.0561621
O4 O 0.251351 0.419992 0.0623033
O5 O 0.428015 0.27161 0.302665
O6 O 0.389157 0.169216 0.283162
H1 H 0.114499 0.270277 -0.0807707
H2 H 0.320717 0.340423 0.181215
H3 H 0.287365 0.136709 0.131093
H4 H 0.190394 0.0546046 -0.0662273
C8 C 0.626632 0.506056 0.695643
C9 C 0.49515 0.549289 0.670208
C10 C 0.352203 0.56251 0.731894
C11 C 0.336879 0.533033 0.821082
C12 C 0.469375 0.490071 0.845863
C13 C 0.612465 0.475435 0.784371
C14 C 0.757366 0.430505 0.815252
C15 C 0.82686 0.362234 0.680661
C16 C 0.844408 0.298768 0.711892
C17 C 0.794944 0.247857 0.654981
C18 C 0.72925 0.25866 0.564493
C19 C 0.711559 0.322139 0.534643
C20 C 0.757505 0.37412 0.591707
C21 C 0.726719 0.442383 0.55907
C22 C 0.922203 0.470806 0.680263
C23 C 0.181897 0.54684 0.887946
C24 C 0.68196 0.203327 0.50144
N3 N 0.768661 0.492149 0.628831
N4 N 0.884171 0.414093 0.738151
H5 H 0.508158 0.572922 0.601439
H6 H 0.251691 0.596618 0.710856
H7 H 0.460241 0.466613 0.915134
H8 H 0.700727 0.386007 0.844659
H9 H 0.830073 0.45346 0.872441
H10 H 0.900152 0.290092 0.780863
H11 H 0.80993 0.19877 0.68032
H12 H 0.657756 0.331743 0.465231
H13 H 0.807819 0.451752 0.494133
H14 H 0.588539 0.448437 0.539935
H15 H 1.03002 0.459572 0.629014
H16 H 0.964895 0.509699 0.726557
H17 H 0.225104 0.560182 0.958758
H18 H 0.0958144 0.504606 0.896673
H19 H 0.101116 0.586294 0.861734
H20 H 0.595012 0.218688 0.445192
H21 H 0.614269 0.164991 0.541852
H22 H 0.800604 0.182034 0.467003

#END

data_XXV_List1_70_Price_A74
_database_code_CSD               UNKNWN
_symmetry_cell_setting           monoclinic
_symmetry_space_group_name_H-M   'C 2/c'
_symmetry_Int_Tables_number      15
loop_
_symmetry_equiv_pos_site_id
_symmetry_equiv_pos_as_xyz
1 x,y,z
2 -x,y,1/2-z
3 1/2+x,1/2+y,z
4 1/2-x,1/2+y,1/2-z
5 -x,-y,-z
6 x,-y,1/2+z
7 1/2-x,1/2-y,-z
8 1/2+x,1/2-y,1/2+z
_cell_length_a                   21.9924
_cell_length_b                   6.8286
_cell_length_c                   31.3334
_cell_angle_alpha                90
_cell_angle_beta                 103.791
_cell_angle_gamma                90
_cell_volume                     4569.92
loop_
_atom_site_label
_atom_site_type_symbol
_atom_site_fract_x
_atom_site_fract_y
_atom_site_fract_z
C1 C 0.328583 1.09039 0.230711
C2 C 0.273989 0.984293 0.213503
C3 C 0.22818 1.06734 0.180207
C4 C 0.234593 1.2519 0.163238
C5 C 0.28943 1.35311 0.181122
C6 C 0.336722 1.27629 0.214456
C7 C 0.376698 0.998014 0.26692
N1 N 0.170638 0.955804 0.161893
N2 N 0.29785 1.54926 0.164008
O1 O 0.42719 1.11304 0.279244
O2 O 0.369287 0.843059 0.283486
O3 O 0.164917 0.798044 0.178686
O4 O 0.132729 1.0294 0.131289
O5 O 0.255029 1.61431 0.135399
O6 O 0.347062 1.63304 0.179698
H1 H 0.267614 0.839743 0.22614
H2 H 0.198297 1.31422 0.137167
H3 H 0.378845 1.36053 0.227361
H4 H 0.453606 1.08157 0.30789
C8 C 0.478027 1.12143 0.390795
C9 C 0.442947 0.954924 0.394989
C10 C 0.417586 0.930831 0.431209
C11 C 0.42615 1.07313 0.464297
C12 C 0.461463 1.23819 0.459862
C13 C 0.48812 1.26394 0.424016
C14 C 0.525165 1.44693 0.419708
C15 C 0.616318 1.31161 0.400788
C16 C 0.669095 1.39465 0.428808
C17 C 0.723228 1.28529 0.443663
C18 C 0.726476 1.08971 0.43089
C19 C 0.673547 1.00886 0.402843
C20 C 0.618364 1.11555 0.388003
C21 C 0.561907 1.02472 0.357124
C22 C 0.519997 1.34286 0.347025
C23 C 0.397084 1.04976 0.502872
C24 C 0.784694 0.96985 0.447561
N3 N 0.50444 1.1391 0.353449
N4 N 0.561112 1.42691 0.386159
H5 H 0.435355 0.845388 0.369048
H6 H 0.390266 0.80029 0.433739
H7 H 0.469308 1.34997 0.485459
H8 H 0.557278 1.48276 0.451176
H9 H 0.493355 1.57244 0.410771
H10 H 0.66736 1.54764 0.438118
H11 H 0.763969 1.35328 0.465177
H12 H 0.674877 0.856735 0.392496
H13 H 0.5701 1.01113 0.323984
H14 H 0.554131 0.876279 0.367972
H15 H 0.542965 1.35007 0.319674
H16 H 0.47699 1.42989 0.338599
H17 H 0.349626 1.11144 0.495763
H18 H 0.424494 1.12492 0.532049
H19 H 0.393418 0.895239 0.511296
H20 H 0.789291 0.854313 0.424293
H21 H 0.784167 0.898723 0.478896
H22 H 0.826878 1.06085 0.45317

#END

data_XXV_List1_71_Price_A345
_database_code_CSD               UNKNWN
_symmetry_cell_setting           orthorhombic
_symmetry_space_group_name_H-M   'P b c a'
_symmetry_Int_Tables_number      61
loop_
_symmetry_equiv_pos_site_id
_symmetry_equiv_pos_as_xyz
1 x,y,z
2 1/2+x,1/2-y,-z
3 -x,1/2+y,1/2-z
4 1/2-x,-y,1/2+z
5 -x,-y,-z
6 1/2-x,1/2+y,z
7 x,1/2-y,1/2+z
8 1/2+x,y,1/2-z
_cell_length_a                   20.3815
_cell_length_b                   16.4974
_cell_length_c                   13.5278
_cell_angle_alpha                90
_cell_angle_beta                 90
_cell_angle_gamma                90
_cell_volume                     4548.61
loop_
_atom_site_label
_atom_site_type_symbol
_atom_site_fract_x
_atom_site_fract_y
_atom_site_fract_z
C1 C 0.403669 0.114628 0.599018
C2 C 0.40788 0.16576 0.680938
C3 C 0.465979 0.207286 0.697881
C4 C 0.520258 0.199543 0.636564
C5 C 0.513847 0.149149 0.555064
C6 C 0.456783 0.106326 0.534754
C7 C 0.34045 0.0714489 0.58185
N1 N 0.471468 0.26006 0.785013
N2 N 0.570723 0.139774 0.489176
O1 O 0.333611 0.0454477 0.488672
O2 O 0.299492 0.0627702 0.645605
O3 O 0.420512 0.280013 0.825392
O4 O 0.526464 0.280737 0.809818
O5 O 0.614608 0.189573 0.496565
O6 O 0.569491 0.0833158 0.431033
H1 H 0.366425 0.172475 0.730601
H2 H 0.565529 0.231797 0.651405
H3 H 0.454192 0.067337 0.470354
H4 H 0.292179 0.0167866 0.482081
C8 C 0.245235 0.604819 0.902411
C9 C 0.291271 0.597576 0.826231
C10 C 0.309492 0.664521 0.770522
C11 C 0.282561 0.741115 0.789556
C12 C 0.236681 0.747644 0.86546
C13 C 0.217017 0.680775 0.921505
C14 C 0.168269 0.689789 1.00524
C15 C 0.0943158 0.580195 0.964815
C16 C 0.030938 0.61247 0.960678
C17 C -0.0147877 0.582441 0.894108
C18 C 0.00092859 0.518687 0.829865
C19 C 0.0644254 0.487425 0.834501
C20 C 0.111534 0.517438 0.899996
C21 C 0.180274 0.482581 0.902136
C22 C 0.194662 0.555792 1.04929
C23 C 0.303903 0.813532 0.730095
C24 C -0.0485929 0.483976 0.759144
N3 N 0.22671 0.53392 0.956643
N4 N 0.140257 0.611657 1.0345
H5 H 0.313094 0.538508 0.81221
H6 H 0.34556 0.657557 0.711793
H7 H 0.214665 0.806525 0.881031
H8 H 0.128476 0.730774 0.983733
H9 H 0.191999 0.71659 1.07044
H10 H 0.0177533 0.660795 1.01165
H11 H -0.0639006 0.608362 0.89251
H12 H 0.0782681 0.438577 0.784335
H13 H 0.180129 0.422501 0.937275
H14 H 0.198471 0.474077 0.826672
H15 H 0.176728 0.500287 1.08445
H16 H 0.230321 0.5845 1.09866
H17 H 0.352876 0.834224 0.752544
H18 H 0.270167 0.864597 0.739675
H19 H 0.306257 0.79941 0.65102
H20 H -0.0248394 0.447489 0.701802
H21 H -0.076882 0.531786 0.722416
H22 H -0.0838501 0.444733 0.797534

#END

data_XXV_List1_72_Price_A381
_database_code_CSD               UNKNWN
_symmetry_cell_setting           monoclinic
_symmetry_space_group_name_H-M   'P 21/c'
_symmetry_Int_Tables_number      14
loop_
_symmetry_equiv_pos_site_id
_symmetry_equiv_pos_as_xyz
1 x,y,z
2 -x,1/2+y,1/2-z
3 -x,-y,-z
4 x,1/2-y,1/2+z
_cell_length_a                   10.7659
_cell_length_b                   7.7348
_cell_length_c                   28.6998
_cell_angle_alpha                90
_cell_angle_beta                 105.016
_cell_angle_gamma                90
_cell_volume                     2308.29
loop_
_atom_site_label
_atom_site_type_symbol
_atom_site_fract_x
_atom_site_fract_y
_atom_site_fract_z
C1 C 0.889262 0.137897 0.360865
C2 C 0.981409 0.0453091 0.344789
C3 C 0.949 -0.0199063 0.298178
C4 C 0.828149 0.00405177 0.266861
C5 C 0.738906 0.0961407 0.284147
C6 C 0.766516 0.163449 0.330552
C7 C 0.926299 0.204496 0.411349
N1 N 1.04521 -0.117378 0.28066
N2 N 0.610075 0.123398 0.251747
O1 O 0.826707 0.268858 0.425483
O2 O 1.03489 0.195259 0.436745
O3 O 1.14792 -0.146044 0.309572
O4 O 1.01523 -0.162846 0.238563
O5 O 0.586991 0.055286 0.212144
O6 O 0.535378 0.211988 0.266905
H1 H 1.07671 0.0253095 0.368471
H2 H 0.804519 -0.0472802 0.230488
H3 H 0.69357 0.23424 0.342542
H4 H 0.850139 0.296383 0.459649
C8 C 0.934935 0.187872 0.055226
C9 C 1.05092 0.261065 0.0516362
C10 C 1.16143 0.246561 0.0891753
C11 C 1.16004 0.15712 0.131514
C12 C 1.04386 0.0852684 0.134724
C13 C 0.930986 0.100665 0.0976338
C14 C 0.806759 0.0194412 0.102321
C15 C 0.651926 0.245644 0.0746548
C16 C 0.579778 0.263486 0.108515
C17 C 0.537308 0.424856 0.118785
C18 C 0.564708 0.573616 0.0953257
C19 C 0.636733 0.554026 0.0617559
C20 C 0.681975 0.392832 0.0514104
C21 C 0.75944 0.37552 0.0145806
C22 C 0.728034 0.075634 0.0187149
C23 C 1.28049 0.137857 0.171779
C24 C 0.517141 0.747894 0.106339
N3 N 0.823038 0.20711 0.015812
N4 N 0.694978 0.0783781 0.0647904
H5 H 1.05304 0.327849 0.0184944
H6 H 1.2507 0.304044 0.0855007
H7 H 1.04011 0.016494 0.167507
H8 H 0.791085 0.0483874 0.137703
H9 H 0.812545 -0.122075 0.0998032
H10 H 0.555969 0.148111 0.126087
H11 H 0.480741 0.435929 0.145065
H12 H 0.660128 0.668032 0.0433416
H13 H 0.696701 0.393305 -0.0219817
H14 H 0.832631 0.47721 0.0199648
H15 H 0.641202 0.0980889 -0.0104254
H16 H 0.766151 -0.0524338 0.0138603
H17 H 1.34732 0.0456177 0.162198
H18 H 1.259 0.090836 0.204821
H19 H 1.33165 0.261124 0.18013
H20 H 0.54926 0.850501 0.0859018
H21 H 0.551976 0.779467 0.144778
H22 H 0.411733 0.752001 0.0973007

#END

data_XXV_List1_73_Price_A153
_database_code_CSD               UNKNWN
_symmetry_cell_setting           monoclinic
_symmetry_space_group_name_H-M   'I 2/c'
_symmetry_Int_Tables_number      15
loop_
_symmetry_equiv_pos_site_id
_symmetry_equiv_pos_as_xyz
1 x,y,z
2 -x,y,1/2-z
3 1/2+x,1/2+y,1/2+z
4 1/2-x,1/2+y,-z
5 -x,-y,-z
6 x,-y,1/2+z
7 1/2-x,1/2-y,1/2-z
8 1/2+x,1/2-y,z
_cell_length_a                   28.9614
_cell_length_b                   10.2182
_cell_length_c                   15.7996
_cell_angle_alpha                90
_cell_angle_beta                 76.9787
_cell_angle_gamma                90
_cell_volume                     4555.4
loop_
_atom_site_label
_atom_site_type_symbol
_atom_site_fract_x
_atom_site_fract_y
_atom_site_fract_z
C1 C 0.332637 0.279356 0.297943
C2 C 0.291029 0.205694 0.311932
C3 C 0.292802 0.0808104 0.27694
C4 C 0.334294 0.0263857 0.228347
C5 C 0.374918 0.102539 0.215782
C6 C 0.375147 0.227588 0.250129
C7 C 0.329943 0.412823 0.336715
N1 N 0.249094 0.00233237 0.292112
N2 N 0.419634 0.047305 0.16551
O1 O 0.372122 0.472032 0.32509
O2 O 0.293196 0.461293 0.375753
O3 O 0.212889 0.0538008 0.332707
O4 O 0.252228 -0.108507 0.262845
O5 O 0.417271 -0.0545206 0.126558
O6 O 0.455854 0.107915 0.165856
H1 H 0.258036 0.245788 0.349437
H2 H 0.334895 -0.0713046 0.201395
H3 H 0.407882 0.282919 0.239586
H4 H 0.36879 0.556212 0.354387
C8 C 0.10167 0.537059 0.10186
C9 C 0.0891803 0.407625 0.0884949
C10 C 0.121234 0.32397 0.0365112
C11 C 0.167048 0.366288 -0.00323142
C12 C 0.179024 0.495379 0.0102626
C13 C 0.147041 0.581847 0.0613673
C14 C 0.160448 0.722974 0.0730605
C15 C 0.0906663 0.831854 0.0455125
C16 C 0.10638 0.925404 -0.0189945
C17 C 0.0794926 0.956614 -0.0787392
C18 C 0.035788 0.896288 -0.0756919
C19 C 0.0204919 0.802798 -0.0109869
C20 C 0.0471916 0.768326 0.0488747
C21 C 0.0300752 0.663403 0.116768
C22 C 0.0908552 0.736386 0.18232
C23 C 0.201771 0.273707 -0.0580262
C24 C 0.00618168 0.928074 -0.139936
N3 N 0.0683393 0.62032 0.156985
N4 N 0.118727 0.804376 0.10706
H5 H 0.0541329 0.37294 0.120849
H6 H 0.110839 0.223531 0.0272921
H7 H 0.214219 0.531082 -0.0210123
H8 H 0.179717 0.763492 0.0109188
H9 H 0.184135 0.730296 0.118261
H10 H 0.139688 0.9756 -0.0206065
H11 H 0.0924157 1.03047 -0.128027
H12 H -0.0132341 0.753255 -0.00772077
H13 H 0.00085036 0.700166 0.168189
H14 H 0.0164825 0.579076 0.0872334
H15 H 0.0632265 0.801426 0.218146
H16 H 0.114255 0.708801 0.224952
H17 H 0.212517 0.196295 -0.0183077
H18 H 0.23393 0.324715 -0.0917032
H19 H 0.18641 0.225552 -0.107293
H20 H -0.030926 0.94534 -0.107424
H21 H 0.00666823 0.847562 -0.186106
H22 H 0.0192373 1.01572 -0.17768

#END

data_XXV_List1_74_Price_A71
_database_code_CSD               UNKNWN
_symmetry_cell_setting           triclinic
_symmetry_space_group_name_H-M   'P -1'
_symmetry_Int_Tables_number      2
loop_
_symmetry_equiv_pos_site_id
_symmetry_equiv_pos_as_xyz
1 x,y,z
2 -x,-y,-z
_cell_length_a                   17.493
_cell_length_b                   10.278
_cell_length_c                   7.0837
_cell_angle_alpha                77.3975
_cell_angle_beta                 79.9789
_cell_angle_gamma                68.2297
_cell_volume                     1148.16
loop_
_atom_site_label
_atom_site_type_symbol
_atom_site_fract_x
_atom_site_fract_y
_atom_site_fract_z
C1 C 0.109954 0.491543 0.970121
C2 C 0.124165 0.542599 0.772762
C3 C 0.083302 0.684765 0.702848
C4 C 0.029094 0.778349 0.821167
C5 C 0.0162183 0.723763 1.01634
C6 C 0.0551909 0.582021 1.09335
C7 C 0.154431 0.338302 1.04223
N1 N 0.0983664 0.738702 0.49466
N2 N -0.0411463 0.819133 1.14679
O1 O 0.129317 0.296811 1.22743
O2 O 0.207432 0.261931 0.941347
O3 O 0.143859 0.653103 0.39294
O4 O 0.064078 0.865191 0.43888
O5 O -0.0723589 0.943815 1.07658
O6 O -0.0532564 0.766751 1.31601
H1 H 0.166492 0.472267 0.676644
H2 H -0.00181693 0.889239 0.763479
H3 H 0.0429303 0.543775 1.24665
H4 H 0.162667 0.198596 1.27091
C8 C 0.304465 0.0828932 0.341193
C9 C 0.296573 0.200866 0.420981
C10 C 0.364563 0.240412 0.418052
C11 C 0.442542 0.164153 0.333256
C12 C 0.449844 0.0465212 0.254822
C13 C 0.382427 0.00380152 0.25883
C14 C 0.392213 -0.125523 0.174627
C15 C 0.320188 -0.245513 0.436345
C16 C 0.37321 -0.386081 0.482293
C17 C 0.370763 -0.459739 0.670899
C18 C 0.314644 -0.395822 0.819525
C19 C 0.262386 -0.255896 0.77226
C20 C 0.264784 -0.178934 0.583689
C21 C 0.209707 -0.0244986 0.539363
C22 C 0.246803 -0.050747 0.210694
C23 C 0.515003 0.21127 0.325652
C24 C 0.313008 -0.477629 1.02323
N3 N 0.232847 0.0459922 0.346056
N4 N 0.321674 -0.174049 0.239781
H5 H 0.235807 0.262341 0.483157
H6 H 0.357006 0.332729 0.480628
H7 H 0.510229 -0.0156633 0.190691
H8 H 0.448933 -0.212534 0.216233
H9 H 0.397896 -0.101929 0.0149175
H10 H 0.415104 -0.437551 0.366404
H11 H 0.412116 -0.569293 0.70343
H12 H 0.218992 -0.203595 0.886143
H13 H 0.144801 -0.0160647 0.546044
H14 H 0.212459 0.0336904 0.648873
H15 H 0.193346 -0.0852954 0.231085
H16 H 0.252268 0.00509975 0.0613277
H17 H 0.518532 0.289842 0.194799
H18 H 0.573734 0.121933 0.322795
H19 H 0.510231 0.260582 0.451568
H20 H 0.259009 -0.422142 1.11618
H21 H 0.368407 -0.493343 1.09063
H22 H 0.311022 -0.583234 1.02487

#END

data_XXV_List1_75_Price_A13426
_database_code_CSD               UNKNWN
_symmetry_cell_setting           orthorhombic
_symmetry_space_group_name_H-M   'P b c a'
_symmetry_Int_Tables_number      61
loop_
_symmetry_equiv_pos_site_id
_symmetry_equiv_pos_as_xyz
1 x,y,z
2 1/2+x,1/2-y,-z
3 -x,1/2+y,1/2-z
4 1/2-x,-y,1/2+z
5 -x,-y,-z
6 1/2-x,1/2+y,z
7 x,1/2-y,1/2+z
8 1/2+x,y,1/2-z
_cell_length_a                   19.0921
_cell_length_b                   30.1273
_cell_length_c                   8.0552
_cell_angle_alpha                90
_cell_angle_beta                 90
_cell_angle_gamma                90
_cell_volume                     4633.3
loop_
_atom_site_label
_atom_site_type_symbol
_atom_site_fract_x
_atom_site_fract_y
_atom_site_fract_z
C1 C 0.470104 0.562377 0.61481
C2 C 0.418764 0.548305 0.726326
C3 C 0.365104 0.521406 0.668582
C4 C 0.361037 0.507325 0.504814
C5 C 0.412243 0.522658 0.396917
C6 C 0.466853 0.549846 0.448243
C7 C 0.527825 0.590742 0.680487
N1 N 0.312189 0.505349 0.786322
N2 N 0.408293 0.509461 0.221405
O1 O 0.576293 0.600243 0.566075
O2 O 0.529861 0.603088 0.823214
O3 O 0.299324 0.529037 0.905137
O4 O 0.28407 0.47003 0.754541
O5 O 0.363545 0.482461 0.183384
O6 O 0.450338 0.526311 0.126499
H1 H 0.420894 0.558557 0.855387
H2 H 0.319731 0.485336 0.462814
H3 H 0.505926 0.560803 0.359634
H4 H 0.613674 0.617946 0.614078
C8 C 0.661075 0.692484 0.688619
C9 C 0.596072 0.703146 0.758139
C10 C 0.57474 0.746999 0.772497
C11 C 0.617272 0.781776 0.716072
C12 C 0.682057 0.770743 0.647829
C13 C 0.705017 0.726849 0.634445
C14 C 0.77658 0.716191 0.563718
C15 C 0.820114 0.66295 0.763319
C16 C 0.887033 0.676802 0.8115
C17 C 0.91099 0.669277 0.971612
C18 C 0.869168 0.647347 1.08882
C19 C 0.802623 0.633749 1.0392
C20 C 0.777035 0.641594 0.879291
C21 C 0.70377 0.627273 0.830812
C22 C 0.738274 0.641802 0.556113
C23 C 0.593503 0.829294 0.726532
C24 C 0.894885 0.63945 1.26285
N3 N 0.680545 0.646833 0.673174
N4 N 0.797298 0.670253 0.596885
H5 H 0.561971 0.676311 0.798539
H6 H 0.523842 0.754442 0.826665
H7 H 0.716644 0.797243 0.605516
H8 H 0.816066 0.738519 0.616128
H9 H 0.777081 0.721279 0.428581
H10 H 0.920545 0.692782 0.720088
H11 H 0.963433 0.680067 1.00604
H12 H 0.768845 0.616957 1.12852
H13 H 0.701238 0.590973 0.818177
H14 H 0.666483 0.636434 0.928272
H15 H 0.755097 0.60707 0.557188
H16 H 0.720175 0.650158 0.430979
H17 H 0.55788 0.83762 0.624166
H18 H 0.637896 0.85224 0.719913
H19 H 0.56538 0.835834 0.842558
H20 H 0.862609 0.614844 1.32726
H21 H 0.893606 0.670109 1.33642
H22 H 0.949102 0.627481 1.26363

#END

data_XXV_List1_76_Price_A1534
_database_code_CSD               UNKNWN
_symmetry_cell_setting           triclinic
_symmetry_space_group_name_H-M   'P -1'
_symmetry_Int_Tables_number      2
loop_
_symmetry_equiv_pos_site_id
_symmetry_equiv_pos_as_xyz
1 x,y,z
2 -x,-y,-z
_cell_length_a                   8.3546
_cell_length_b                   11.4135
_cell_length_c                   16.9521
_cell_angle_alpha                116.619
_cell_angle_beta                 124.914
_cell_angle_gamma                87.0009
_cell_volume                     1138.15
loop_
_atom_site_label
_atom_site_type_symbol
_atom_site_fract_x
_atom_site_fract_y
_atom_site_fract_z
C1 C 0.0693405 0.0735437 0.63409
C2 C 0.22837 0.0161484 0.646912
C3 C 0.193268 -0.123766 0.603065
C4 C 0.006015 -0.208938 0.547208
C5 C -0.148413 -0.148122 0.535752
C6 C -0.121692 -0.00882361 0.577493
C7 C 0.111011 0.224093 0.68181
N1 N 0.360514 -0.184877 0.616632
N2 N -0.348575 -0.23673 0.476148
O1 O -0.0548704 0.26753 0.656809
O2 O 0.278682 0.297722 0.737053
O3 O 0.519725 -0.109371 0.660044
O4 O 0.327529 -0.306722 0.583125
O5 O -0.364731 -0.35793 0.443116
O6 O -0.48415 -0.182282 0.464243
H1 H 0.376585 0.0802809 0.690586
H2 H -0.0184471 -0.317955 0.514054
H3 H -0.247374 0.0338291 0.566049
H4 H -0.0190365 0.36618 0.69138
C8 C 0.0517109 0.583798 0.850521
C9 C 0.185075 0.542978 0.926281
C10 C 0.216304 0.592446 1.02669
C11 C 0.114232 0.683538 1.05446
C12 C -0.0190072 0.723321 0.97802
C13 C -0.0506934 0.676229 0.877375
C14 C -0.19351 0.722342 0.796387
C15 C 0.0362372 0.786604 0.769229
C16 C 0.0506074 0.922887 0.797343
C17 C 0.230786 1.00982 0.846138
C18 C 0.401839 0.963119 0.867522
C19 C 0.386014 0.826975 0.839664
C20 C 0.207593 0.738333 0.792102
C21 C 0.196035 0.591317 0.764198
C22 C -0.154343 0.556865 0.668266
C23 C 0.148593 0.738622 1.16348
C24 C 0.595715 1.05593 0.917731
N3 N 0.0213891 0.529185 0.747274
N4 N -0.151222 0.699448 0.718563
H5 H 0.261435 0.469525 0.904437
H6 H 0.320127 0.558519 1.08405
H7 H -0.0993806 0.795051 0.997971
H8 H -0.178734 0.830993 0.842311
H9 H -0.352777 0.667255 0.746764
H10 H -0.0827868 0.959454 0.778878
H11 H 0.238261 1.11552 0.867031
H12 H 0.518305 0.788756 0.857181
H13 H 0.181524 0.529466 0.687586
H14 H 0.335868 0.586008 0.83148
H15 H -0.155219 0.527808 0.597081
H16 H -0.294011 0.494631 0.63764
H17 H 0.00478415 0.734051 1.15127
H18 H 0.239853 0.845726 1.22186
H19 H 0.229243 0.680904 1.20448
H20 H 0.614619 1.0352 0.854153
H21 H 0.729119 1.04267 0.98251
H22 H 0.597806 1.16328 0.955819

#END

data_XXV_List1_77_Price_B5528
_database_code_CSD               UNKNWN
_symmetry_cell_setting           orthorhombic
_symmetry_space_group_name_H-M   'P b c a'
_symmetry_Int_Tables_number      61
loop_
_symmetry_equiv_pos_site_id
_symmetry_equiv_pos_as_xyz
1 x,y,z
2 1/2+x,1/2-y,-z
3 -x,1/2+y,1/2-z
4 1/2-x,-y,1/2+z
5 -x,-y,-z
6 1/2-x,1/2+y,z
7 x,1/2-y,1/2+z
8 1/2+x,y,1/2-z
_cell_length_a                   26.8703
_cell_length_b                   15.7425
_cell_length_c                   10.9136
_cell_angle_alpha                90
_cell_angle_beta                 90
_cell_angle_gamma                90
_cell_volume                     4616.52
loop_
_atom_site_label
_atom_site_type_symbol
_atom_site_fract_x
_atom_site_fract_y
_atom_site_fract_z
C1 C 0.683271 0.983316 0.313256
C2 C 0.708211 1.01286 0.416988
C3 C 0.719549 1.09866 0.424713
C4 C 0.707212 1.15628 0.333387
C5 C 0.681991 1.12466 0.232303
C6 C 0.669828 1.03936 0.219881
C7 C 0.671071 0.891043 0.307288
N1 N 0.746527 1.12958 0.533207
N2 N 0.668623 1.18391 0.133515
O1 O 0.639163 0.871465 0.217601
O2 O 0.688025 0.840118 0.37899
O3 O 0.750682 1.0808 0.619266
O4 O 0.762453 1.20205 0.529454
O5 O 0.671312 1.25958 0.156092
O6 O 0.655287 1.15301 0.0364764
H1 H 0.71859 0.969344 0.4897
H2 H 0.716675 1.223 0.34098
H3 H 0.650354 1.01748 0.138798
H4 H 0.631807 0.811058 0.219835
C8 C 0.579354 0.689492 0.309883
C9 C 0.537326 0.741541 0.3193
C10 C 0.500709 0.724932 0.405636
C11 C 0.504908 0.655982 0.486238
C12 C 0.546986 0.604729 0.476196
C13 C 0.583982 0.619653 0.388826
C14 C 0.629415 0.563137 0.379844
C15 C 0.626822 0.536694 0.161339
C16 C 0.626277 0.448546 0.145179
C17 C 0.600218 0.412142 0.0488513
C18 C 0.574023 0.462562 -0.0351327
C19 C 0.574796 0.550246 -0.0179203
C20 C 0.600219 0.588208 0.0794669
C21 C 0.600181 0.683816 0.09597
C22 C 0.66245 0.66278 0.242775
C23 C 0.46501 0.637742 0.579275
C24 C 0.54592 0.422861 -0.139687
N3 N 0.61626 0.708797 0.219538
N4 N 0.654174 0.572352 0.26095
H5 H 0.534259 0.796308 0.258992
H6 H 0.468488 0.766645 0.411663
H7 H 0.551034 0.550419 0.537411
H8 H 0.618865 0.496532 0.392876
H9 H 0.656591 0.578564 0.451653
H10 H 0.647409 0.409082 0.208325
H11 H 0.600567 0.343431 0.0376176
H12 H 0.554343 0.59076 -0.0814284
H13 H 0.625256 0.714228 0.0296373
H14 H 0.562892 0.709294 0.0789654
H15 H 0.687334 0.672641 0.164662
H16 H 0.680403 0.688326 0.324933
H17 H 0.476869 0.588862 0.644381
H18 H 0.430749 0.615266 0.535161
H19 H 0.455346 0.694773 0.631801
H20 H 0.529743 0.471231 -0.19975
H21 H 0.51545 0.382576 -0.106496
H22 H 0.570215 0.382586 -0.19578

#END

data_XXV_List1_78_Price_A558
_database_code_CSD               UNKNWN
_symmetry_cell_setting           orthorhombic
_symmetry_space_group_name_H-M   'P 21 21 21'
_symmetry_Int_Tables_number      19
loop_
_symmetry_equiv_pos_site_id
_symmetry_equiv_pos_as_xyz
1 x,y,z
2 1/2+x,1/2-y,-z
3 -x,1/2+y,1/2-z
4 1/2-x,-y,1/2+z
_cell_length_a                   8.3201
_cell_length_b                   26.7003
_cell_length_c                   10.2462
_cell_angle_alpha                90
_cell_angle_beta                 90
_cell_angle_gamma                90
_cell_volume                     2276.18
loop_
_atom_site_label
_atom_site_type_symbol
_atom_site_fract_x
_atom_site_fract_y
_atom_site_fract_z
C1 C 0.148864 0.905011 0.0289757
C2 C 0.0381834 0.916199 -0.0690676
C3 C -0.0493727 0.960275 -0.0599592
C4 C -0.0311605 0.99366 0.0427613
C5 C 0.0812371 0.981637 0.137722
C6 C 0.169987 0.937568 0.134073
C7 C 0.237246 0.856505 0.0194105
N1 N -0.169616 0.971507 -0.160891
N2 N 0.105136 1.01596 0.248184
O1 O 0.300414 0.843164 0.134624
O2 O 0.242988 0.831282 -0.078265
O3 O -0.160319 0.948161 -0.262817
O4 O -0.268641 1.00376 -0.135907
O5 O 0.0378656 1.05647 0.242774
O6 O 0.191246 1.00164 0.336912
H1 H 0.0217762 0.89097 -0.151018
H2 H -0.101749 1.02772 0.0485157
H3 H 0.253725 0.929069 0.212027
H4 H 0.335103 0.808454 0.134571
C8 C 0.143926 0.319147 0.899175
C9 C 0.14346 0.359688 0.985524
C10 C -2.62e-006 0.381699 1.02416
C11 C -0.147905 0.363687 0.978713
C12 C -0.14584 0.323403 0.892138
C13 C -0.00284091 0.301149 0.85056
C14 C -0.00400849 0.257525 0.755921
C15 C 0.197594 0.285902 0.602588
C16 C 0.128581 0.283839 0.478283
C17 C 0.167433 0.319092 0.383916
C18 C 0.277539 0.357532 0.409806
C19 C 0.34502 0.359249 0.534353
C20 C 0.306124 0.324595 0.631462
C21 C 0.381765 0.327548 0.765878
C22 C 0.270114 0.247924 0.804081
C23 C -0.303626 0.386512 1.02374
C24 C 0.324083 0.395392 0.307916
N3 N 0.29324 0.297292 0.860941
N4 N 0.154469 0.249053 0.697444
H5 H 0.257542 0.373289 1.02339
H6 H 0.0024914 0.413133 1.09177
H7 H -0.259352 0.309173 0.853925
H8 H -0.0916077 0.264213 0.678056
H9 H -0.0404852 0.222852 0.805509
H10 H 0.045336 0.253598 0.456111
H11 H 0.112382 0.316512 0.28775
H12 H 0.429633 0.389129 0.557752
H13 H 0.506534 0.314087 0.763303
H14 H 0.385383 0.366447 0.799586
H15 H 0.386145 0.234388 0.768132
H16 H 0.226353 0.221984 0.878783
H17 H -0.342937 0.370186 1.11677
H18 H -0.400017 0.380285 0.952783
H19 H -0.291966 0.426977 1.0387
H20 H 0.386546 0.427355 0.351549
H21 H 0.218684 0.409725 0.255703
H22 H 0.404646 0.378967 0.234655

#END

data_XXV_List1_79_Price_A1152
_database_code_CSD               UNKNWN
_symmetry_cell_setting           monoclinic
_symmetry_space_group_name_H-M   'P 21'
_symmetry_Int_Tables_number      4
loop_
_symmetry_equiv_pos_site_id
_symmetry_equiv_pos_as_xyz
1 x,y,z
2 -x,1/2+y,-z
_cell_length_a                   7.9139
_cell_length_b                   20.418
_cell_length_c                   7.1126
_cell_angle_alpha                90
_cell_angle_beta                 85.058
_cell_angle_gamma                90
_cell_volume                     1145.02
loop_
_atom_site_label
_atom_site_type_symbol
_atom_site_fract_x
_atom_site_fract_y
_atom_site_fract_z
C1 C 0.7137 0.792935 0.584404
C2 C 0.669864 0.8498 0.491255
C3 C 0.693072 0.909715 0.577418
C4 C 0.758668 0.915668 0.751191
C5 C 0.798971 0.85799 0.840331
C6 C 0.779811 0.796751 0.759769
C7 C 0.69311 0.729064 0.487446
N1 N 0.650931 0.969309 0.475067
N2 N 0.867164 0.862085 1.02589
O1 O 0.777291 0.679728 0.561186
O2 O 0.614444 0.72387 0.349808
O3 O 0.559752 0.962996 0.346701
O4 O 0.708693 1.02084 0.527884
O5 O 0.87963 0.916447 1.09409
O6 O 0.906156 0.810782 1.09847
H1 H 0.617934 0.847029 0.355237
H2 H 0.777606 0.963119 0.814419
H3 H 0.816055 0.753087 0.833173
H4 H 0.777717 0.642406 0.476351
C8 C 0.0423084 0.0949862 0.792093
C9 C -0.0957819 0.127345 0.724694
C10 C -0.240484 0.140591 0.84333
C11 C -0.251533 0.122292 1.0336
C12 C -0.112444 0.0901067 1.09915
C13 C 0.0329905 0.0753217 0.981683
C14 C 0.181196 0.0405605 1.05934
C15 C 0.279347 -0.0385655 0.824515
C16 C 0.310515 -0.0975379 0.915335
C17 C 0.278342 -0.157064 0.831293
C18 C 0.215845 -0.159698 0.652929
C19 C 0.184814 -0.100495 0.564526
C20 C 0.21393 -0.0400483 0.648061
C21 C 0.176576 0.023208 0.549091
C22 C 0.336302 0.074513 0.773501
C23 C -0.407391 0.135467 1.16453
C24 C 0.185623 -0.224002 0.558224
N3 N 0.188857 0.0820208 0.665547
N4 N 0.314065 0.0221857 0.912594
H5 H -0.0865603 0.142914 0.577922
H6 H -0.346053 0.166254 0.787895
H7 H -0.118006 0.0752353 1.24689
H8 H 0.137938 -0.00357712 1.13648
H9 H 0.2377 0.072715 1.1611
H10 H 0.36255 -0.0958745 1.05191
H11 H 0.303866 -0.202422 0.904147
H12 H 0.133995 -0.10122 0.426776
H13 H 0.266003 0.029074 0.423004
H14 H 0.0494353 0.0214647 0.499344
H15 H 0.447389 0.0636527 0.675919
H16 H 0.358623 0.120446 0.846802
H17 H -0.374381 0.152995 1.30229
H18 H -0.483671 0.0909121 1.18934
H19 H -0.488584 0.172403 1.10627
H20 H 0.0971728 -0.21854 0.449064
H21 H 0.133081 -0.260611 0.659692
H22 H 0.304123 -0.244193 0.490199

#END

data_XXV_List1_80_Price_A974
_database_code_CSD               UNKNWN
_symmetry_cell_setting           triclinic
_symmetry_space_group_name_H-M   'P 1'
_symmetry_Int_Tables_number      1
loop_
_symmetry_equiv_pos_site_id
_symmetry_equiv_pos_as_xyz
1 x,y,z
_cell_length_a                   12.2224
_cell_length_b                   9.1288
_cell_length_c                   5.9215
_cell_angle_alpha                79.4758
_cell_angle_beta                 114.382
_cell_angle_gamma                85.1248
_cell_volume                     582.082
loop_
_atom_site_label
_atom_site_type_symbol
_atom_site_fract_x
_atom_site_fract_y
_atom_site_fract_z
C1 C 0.561258 0.568686 0.681883
C2 C 0.657145 0.586964 0.901585
C3 C 0.774492 0.515518 0.966486
C4 C 0.80054 0.427004 0.821605
C5 C 0.70281 0.410702 0.605475
C6 C 0.583634 0.479897 0.531832
C7 C 0.436152 0.64871 0.613386
N1 N 0.875601 0.536345 1.19674
N2 N 0.72672 0.316458 0.448501
O1 O 0.353399 0.634646 0.387918
O2 O 0.41462 0.721799 0.745732
O3 O 0.848942 0.602685 1.33288
O4 O 0.978838 0.484923 1.23545
O5 O 0.832832 0.263116 0.511512
O6 O 0.638636 0.298696 0.265958
H1 H 0.639818 0.655534 1.01887
H2 H 0.893071 0.373121 0.874885
H3 H 0.510237 0.464486 0.36064
H4 H 0.276921 0.702771 0.333235
C8 C 0.189825 0.970666 0.14943
C9 C 0.268497 0.981293 0.0324519
C10 C 0.299984 1.11919 -0.0373765
C11 C 0.25394 1.25087 0.00815088
C12 C 0.175965 1.23892 0.125671
C13 C 0.141768 1.10165 0.193928
C14 C 0.0605909 1.09098 0.330321
C15 C -0.0846137 0.944263 0.105046
C16 C -0.201997 1.01735 0.0443361
C17 C -0.300682 1.01131 -0.178696
C18 C -0.285561 0.930826 -0.347133
C19 C -0.168162 0.858522 -0.284233
C20 C -0.0672254 0.865372 -0.0626714
C21 C 0.0596569 0.790129 -0.00544189
C22 C 0.115922 0.824851 0.41141
C23 C 0.287065 1.40013 -0.0724795
C24 C -0.392531 0.925619 -0.590037
N3 N 0.156831 0.827371 0.212154
N4 N 0.0149467 0.947971 0.339082
H5 H 0.30592 0.878721 0.00079318
H6 H 0.362108 1.12483 -0.126428
H7 H 0.139344 1.33996 0.163505
H8 H -0.0172464 1.18485 0.23778
H9 H 0.111903 1.10061 0.527741
H10 H -0.214856 1.07624 0.177943
H11 H -0.391452 1.06799 -0.221584
H12 H -0.154012 0.796177 -0.413346
H13 H 0.0665504 0.666325 0.0363772
H14 H 0.0771403 0.822084 -0.173355
H15 H 0.086942 0.716477 0.44935
H16 H 0.191781 0.834933 0.586446
H17 H 0.276491 1.48013 0.0372869
H18 H 0.228734 1.4531 -0.275143
H19 H 0.381762 1.3859 -0.0464596
H20 H -0.375049 0.827696 -0.660849
H21 H -0.412621 1.02755 -0.74154
H22 H -0.475323 0.918914 -0.562037

#END

data_XXV_List1_81_Price_A4769
_database_code_CSD               UNKNWN
_symmetry_cell_setting           monoclinic
_symmetry_space_group_name_H-M   'I 2/a'
_symmetry_Int_Tables_number      15
loop_
_symmetry_equiv_pos_site_id
_symmetry_equiv_pos_as_xyz
1 x,y,z
2 1/2-x,y,-z
3 1/2+x,1/2+y,1/2+z
4 -x,1/2+y,1/2-z
5 -x,-y,-z
6 1/2+x,-y,z
7 1/2-x,1/2-y,1/2-z
8 x,1/2-y,1/2+z
_cell_length_a                   25.7451
_cell_length_b                   7.7094
_cell_length_c                   22.9688
_cell_angle_alpha                90
_cell_angle_beta                 80.7468
_cell_angle_gamma                90
_cell_volume                     4499.51
loop_
_atom_site_label
_atom_site_type_symbol
_atom_site_fract_x
_atom_site_fract_y
_atom_site_fract_z
C1 C 0.140839 0.390286 0.922889
C2 C 0.12692 0.559822 0.940079
C3 C 0.134092 0.613772 0.995874
C4 C 0.154235 0.506926 1.03538
C5 C 0.168007 0.339757 1.01649
C6 C 0.161114 0.278323 0.961382
C7 C 0.131686 0.332729 0.863374
N1 N 0.117942 0.791496 1.01384
N2 N 0.189941 0.222433 1.0568
O1 O 0.130873 0.16016 0.85776
O2 O 0.124216 0.434261 0.825468
O3 O 0.10993 0.891547 0.975201
O4 O 0.114297 0.82619 1.06614
O5 O 0.196643 0.281447 1.10426
O6 O 0.199968 0.0745121 1.03984
H1 H 0.111226 0.647462 0.910303
H2 H 0.158979 0.551831 1.07893
H3 H 0.171519 0.145581 0.948997
H4 H 0.122924 0.12833 0.819224
C8 C 0.462266 0.533095 0.819112
C9 C 0.490105 0.586795 0.863327
C10 C 0.496383 0.476418 0.909514
C11 C 0.475492 0.308493 0.9127
C12 C 0.447544 0.256651 0.868397
C13 C 0.44006 0.366194 0.822118
C14 C 0.408339 0.307707 0.775448
C15 C 0.352847 0.557831 0.769592
C16 C 0.301045 0.498217 0.775406
C17 C 0.259722 0.596208 0.804942
C18 C 0.2687 0.75739 0.829502
C19 C 0.32064 0.815786 0.823247
C20 C 0.362812 0.718581 0.794488
C21 C 0.418734 0.786497 0.787464
C22 C 0.44205 0.554016 0.721935
C23 C 0.482755 0.187312 0.962115
C24 C 0.224599 0.864261 0.862397
N3 N 0.457034 0.647436 0.771616
N4 N 0.394426 0.452437 0.73951
H5 H 0.507618 0.715542 0.860456
H6 H 0.518441 0.520633 0.943343
H7 H 0.43024 0.127183 0.870387
H8 H 0.372202 0.24299 0.796196
H9 H 0.430681 0.212702 0.745683
H10 H 0.293475 0.374709 0.755458
H11 H 0.219664 0.547382 0.808496
H12 H 0.328761 0.940879 0.84208
H13 H 0.425386 0.886018 0.752826
H14 H 0.426042 0.84773 0.828399
H15 H 0.435634 0.648079 0.688104
H16 H 0.47382 0.466202 0.703279
H17 H 0.50583 0.0727711 0.945638
H18 H 0.444852 0.140608 0.985563
H19 H 0.503291 0.25127 0.994395
H20 H 0.229943 1.00252 0.852121
H21 H 0.222392 0.850077 0.910288
H22 H 0.186451 0.824896 0.851453

#END

data_XXV_List1_82_Price_A931
_database_code_CSD               UNKNWN
_symmetry_cell_setting           triclinic
_symmetry_space_group_name_H-M   'P -1'
_symmetry_Int_Tables_number      2
loop_
_symmetry_equiv_pos_site_id
_symmetry_equiv_pos_as_xyz
1 x,y,z
2 -x,-y,-z
_cell_length_a                   7.9937
_cell_length_b                   14.3027
_cell_length_c                   10.8851
_cell_angle_alpha                65.3338
_cell_angle_beta                 80.1687
_cell_angle_gamma                79.5505
_cell_volume                     1105.89
loop_
_atom_site_label
_atom_site_type_symbol
_atom_site_fract_x
_atom_site_fract_y
_atom_site_fract_z
C1 C 0.47474 0.88438 0.30431
C2 C 0.570099 0.893331 0.18077
C3 C 0.593796 0.809921 0.143224
C4 C 0.526832 0.717686 0.224025
C5 C 0.431809 0.712087 0.345587
C6 C 0.4042 0.793215 0.387951
C7 C 0.44933 0.975505 0.34158
N1 N 0.695662 0.818651 0.0137073
N2 N 0.359607 0.615035 0.43285
O1 O 0.340874 0.964137 0.453687
O2 O 0.516604 1.05304 0.273501
O3 O 0.736514 0.903774 -0.0623241
O4 O 0.731009 0.740214 -0.00856678
O5 O 0.37375 0.549069 0.38713
O6 O 0.289886 0.607769 0.544684
H1 H 0.624475 0.96435 0.115693
H2 H 0.547416 0.653117 0.193389
H3 H 0.329351 0.78502 0.484047
H4 H 0.312129 1.02986 0.463351
C8 C 0.883407 0.830801 0.437326
C9 C 0.938527 0.912946 0.319482
C10 C 1.01011 0.89725 0.203127
C11 C 1.02846 0.798791 0.20039
C12 C 0.972609 0.717627 0.318222
C13 C 0.902451 0.731499 0.437052
C14 C 0.839022 0.642101 0.562151
C15 C 0.960631 0.658355 0.739193
C16 C 1.04276 0.561055 0.816687
C17 C 1.19005 0.552728 0.873737
C18 C 1.2597 0.641188 0.856435
C19 C 1.17654 0.73751 0.77876
C20 C 1.02942 0.747598 0.718637
C21 C 0.944657 0.853468 0.632766
C22 C 0.711757 0.768295 0.648515
C23 C 1.10797 0.781531 0.0747643
C24 C 1.41899 0.633005 0.918332
N3 N 0.812944 0.850621 0.555568
N4 N 0.807663 0.665538 0.683334
H5 H 0.921644 0.989877 0.32034
H6 H 1.05099 0.962514 0.112356
H7 H 0.985516 0.640285 0.318587
H8 H 0.931464 0.572243 0.581176
H9 H 0.718885 0.623594 0.546305
H10 H 0.987271 0.492093 0.833518
H11 H 1.25133 0.476255 0.934368
H12 H 1.22897 0.807519 0.762617
H13 H 0.883331 0.894521 0.697761
H14 H 1.04106 0.900628 0.561268
H15 H 0.668333 0.781795 0.741382
H16 H 0.599441 0.771217 0.601241
H17 H 1.08325 0.707124 0.0797867
H18 H 1.24724 0.781473 0.0613309
H19 H 1.05805 0.842685 -0.0169333
H20 H 1.44774 0.709537 0.902091
H21 H 1.53043 0.595801 0.874095
H22 H 1.40602 0.586518 1.02824

#END

data_XXV_List1_83_Price_A11883
_database_code_CSD               UNKNWN
_symmetry_cell_setting           monoclinic
_symmetry_space_group_name_H-M   'P 21/c'
_symmetry_Int_Tables_number      14
loop_
_symmetry_equiv_pos_site_id
_symmetry_equiv_pos_as_xyz
1 x,y,z
2 -x,1/2+y,1/2-z
3 -x,-y,-z
4 x,1/2-y,1/2+z
_cell_length_a                   16.1846
_cell_length_b                   7.0427
_cell_length_c                   20.9001
_cell_angle_alpha                90
_cell_angle_beta                 100.09
_cell_angle_gamma                90
_cell_volume                     2345.42
loop_
_atom_site_label
_atom_site_type_symbol
_atom_site_fract_x
_atom_site_fract_y
_atom_site_fract_z
C1 C 0.0167965 0.376252 0.153804
C2 C 0.0662646 0.428598 0.212709
C3 C 0.126541 0.302356 0.242878
C4 C 0.13929 0.125515 0.216941
C5 C 0.0890718 0.0785505 0.158284
C6 C 0.0280671 0.2001 0.126014
C7 C -0.0481676 0.513812 0.122709
N1 N 0.178623 0.356684 0.30511
N2 N 0.101889 -0.10626 0.12882
O1 O -0.0998241 0.438656 0.0721533
O2 O -0.052886 0.673906 0.142557
O3 O 0.169833 0.516974 0.324813
O4 O 0.22707 0.237634 0.332384
O5 O 0.145964 -0.221255 0.162541
O6 O 0.0668217 -0.131879 0.0729342
H1 H 0.0577766 0.565924 0.234165
H2 H 0.186283 0.028277 0.241545
H3 H -0.00963739 0.157425 0.0801963
H4 H -0.142219 0.528404 0.0523426
C8 C 0.289736 0.18548 0.109065
C9 C 0.336299 0.0925425 0.162605
C10 C 0.364005 0.189422 0.220216
C11 C 0.346009 0.382377 0.226436
C12 C 0.299271 0.473246 0.172661
C13 C 0.271801 0.379374 0.113944
C14 C 0.219337 0.480652 0.0568948
C15 C 0.293321 0.387057 -0.0286474
C16 C 0.312432 0.552699 -0.0597937
C17 C 0.387449 0.569011 -0.0830568
C18 C 0.445496 0.419898 -0.0762898
C19 C 0.425821 0.255344 -0.0449325
C20 C 0.351338 0.236927 -0.0204844
C21 C 0.3306 0.0553147 0.0121579
C22 C 0.195091 0.180037 0.00828564
C23 C 0.376727 0.490227 0.288133
C24 C 0.525853 0.435416 -0.102831
N3 N 0.263508 0.0827304 0.0500673
N4 N 0.216431 0.376091 -0.00409226
H5 H 0.349288 -0.0581368 0.15866
H6 H 0.399632 0.113565 0.26141
H7 H 0.284378 0.6235 0.176194
H8 H 0.244278 0.623145 0.0514199
H9 H 0.154577 0.498536 0.0651588
H10 H 0.267049 0.668082 -0.0661757
H11 H 0.400946 0.699194 -0.107328
H12 H 0.470473 0.137942 -0.0384725
H13 H 0.31018 -0.0552487 -0.0242868
H14 H 0.38641 0.00074758 0.0441804
H15 H 0.180528 0.102886 -0.0377852
H16 H 0.139298 0.180155 0.0312689
H17 H 0.339126 0.617939 0.291406
H18 H 0.442167 0.535472 0.290856
H19 H 0.374145 0.403112 0.331185
H20 H 0.578735 0.372947 -0.0695674
H21 H 0.541425 0.583753 -0.110974
H22 H 0.521181 0.361045 -0.149488

#END

data_XXV_List1_84_Price_B7087
_database_code_CSD               UNKNWN
_symmetry_cell_setting           monoclinic
_symmetry_space_group_name_H-M   'P 21/c'
_symmetry_Int_Tables_number      14
loop_
_symmetry_equiv_pos_site_id
_symmetry_equiv_pos_as_xyz
1 x,y,z
2 -x,1/2+y,1/2-z
3 -x,-y,-z
4 x,1/2-y,1/2+z
_cell_length_a                   10.0391
_cell_length_b                   15.3595
_cell_length_c                   15.5321
_cell_angle_alpha                90
_cell_angle_beta                 74.2669
_cell_angle_gamma                90
_cell_volume                     2305.25
loop_
_atom_site_label
_atom_site_type_symbol
_atom_site_fract_x
_atom_site_fract_y
_atom_site_fract_z
C1 C 0.664462 0.603182 0.192481
C2 C 0.630921 0.608023 0.285618
C3 C 0.500204 0.581679 0.334615
C4 C 0.401202 0.55118 0.294656
C5 C 0.439088 0.545865 0.202047
C6 C 0.568696 0.571287 0.149912
C7 C 0.805276 0.631969 0.141086
N1 N 0.463168 0.588497 0.432627
N2 N 0.337006 0.513583 0.157456
O1 O 0.840736 0.605814 0.0556966
O2 O 0.879205 0.675163 0.174211
O3 O 0.558037 0.595015 0.467293
O4 O 0.34043 0.585976 0.472087
O5 O 0.23294 0.479435 0.204413
O6 O 0.364348 0.522626 0.0765537
H1 H 0.70572 0.632276 0.318758
H2 H 0.298972 0.531959 0.334131
H3 H 0.593625 0.566454 0.0776565
H4 H 0.926217 0.634109 0.0233371
C8 C 0.972348 0.259422 0.574031
C9 C 1.04262 0.317811 0.508416
C10 C 1.07401 0.401336 0.531199
C11 C 1.03702 0.428952 0.620386
C12 C 0.966854 0.370014 0.685344
C13 C 0.932421 0.286317 0.663782
C14 C 0.856228 0.224048 0.736124
C15 C 0.681601 0.162382 0.673932
C16 C 0.555017 0.166773 0.739338
C17 C 0.432827 0.180829 0.715709
C18 C 0.433078 0.189966 0.626002
C19 C 0.560275 0.185807 0.561375
C20 C 0.684417 0.173067 0.58378
C21 C 0.82098 0.17069 0.512098
C22 C 0.915294 0.115102 0.62436
C23 C 1.07032 0.519254 0.645881
C24 C 0.300865 0.203373 0.599736
N3 N 0.941702 0.174031 0.54807
N4 N 0.805611 0.146798 0.699636
H5 H 1.07433 0.296122 0.439176
H6 H 1.12952 0.445562 0.478999
H7 H 0.936166 0.390231 0.755295
H8 H 0.768502 0.256847 0.78212
H9 H 0.925234 0.202358 0.776088
H10 H 0.55354 0.157639 0.809042
H11 H 0.335272 0.183745 0.767701
H12 H 0.56335 0.194022 0.491092
H13 H 0.828406 0.110659 0.47249
H14 H 0.827105 0.225081 0.465591
H15 H 0.886079 0.0514161 0.60357
H16 H 1.00979 0.107653 0.645984
H17 H 1.12478 0.517746 0.698242
H18 H 0.976006 0.55793 0.671642
H19 H 1.13593 0.554101 0.588395
H20 H 0.308909 0.258699 0.554006
H21 H 0.213726 0.215868 0.658331
H22 H 0.274739 0.145903 0.565612

#END

data_XXV_List1_85_Price_A61
_database_code_CSD               UNKNWN
_symmetry_cell_setting           triclinic
_symmetry_space_group_name_H-M   'P -1'
_symmetry_Int_Tables_number      2
loop_
_symmetry_equiv_pos_site_id
_symmetry_equiv_pos_as_xyz
1 x,y,z
2 -x,-y,-z
_cell_length_a                   15.2216
_cell_length_b                   13.4442
_cell_length_c                   7.8825
_cell_angle_alpha                127.831
_cell_angle_beta                 102.335
_cell_angle_gamma                99.9812
_cell_volume                     1143.73
loop_
_atom_site_label
_atom_site_type_symbol
_atom_site_fract_x
_atom_site_fract_y
_atom_site_fract_z
C1 C 0.213525 0.112398 0.0170345
C2 C 0.261939 0.237276 0.0850462
C3 C 0.36329 0.290049 0.173165
C4 C 0.418471 0.223645 0.195729
C5 C 0.367897 0.100481 0.128675
C6 C 0.266447 0.0427291 0.0378822
C7 C 0.104495 0.0559492 -0.0824203
N1 N 0.414051 0.420145 0.239797
N2 N 0.423682 0.0271942 0.151066
O1 O 0.0649563 -0.0709371 -0.167081
O2 O 0.0573166 0.11693 -0.0935454
O3 O 0.366672 0.488058 0.258364
O4 O 0.500151 0.451229 0.273919
O5 O 0.512653 0.0837902 0.242737
O6 O 0.376973 -0.0847772 0.0770431
H1 H 0.220877 0.29171 0.0695222
H2 H 0.497587 0.266191 0.262969
H3 H 0.2299 -0.0547196 -0.015385
H4 H -0.00465987 -0.113348 -0.264122
C8 C 0.808543 0.779028 0.440547
C9 C 0.817198 0.905733 0.511709
C10 C 0.734741 0.933232 0.475844
C11 C 0.640856 0.835149 0.368637
C12 C 0.633146 0.709183 0.299048
C13 C 0.714954 0.678749 0.330373
C14 C 0.704052 0.541487 0.255098
C15 C 0.809317 0.47993 0.0487395
C16 C 0.755976 0.346571 -0.170889
C17 C 0.770735 0.307797 -0.367542
C18 C 0.839816 0.400594 -0.351075
C19 C 0.89224 0.533036 -0.131562
C20 C 0.877437 0.574757 0.0681173
C21 C 0.934717 0.720052 0.303488
C22 C 0.875399 0.63978 0.467197
C23 C 0.551027 0.863206 0.325833
C24 C 0.855846 0.357449 -0.564937
N3 N 0.895479 0.754825 0.479685
N4 N 0.793858 0.517071 0.249242
H5 H 0.890032 0.983451 0.599565
H6 H 0.743368 1.03301 0.53421
H7 H 0.560754 0.630946 0.214683
H8 H 0.644042 0.458333 0.0806051
H9 H 0.68552 0.53629 0.377564
H10 H 0.703984 0.273168 -0.183694
H11 H 0.728905 0.203332 -0.536548
H12 H 0.945671 0.607375 -0.114914
H13 H 1.01124 0.736043 0.376472
H14 H 0.936153 0.792882 0.280832
H15 H 0.941331 0.61811 0.481683
H16 H 0.858054 0.667893 0.615195
H17 H 0.496003 0.821463 0.359409
H18 H 0.516591 0.816548 0.142625
H19 H 0.56881 0.973356 0.439312
H20 H 0.914061 0.440398 -0.520659
H21 H 0.789276 0.327647 -0.700806
H22 H 0.876438 0.269037 -0.644737

#END

data_XXV_List1_86_Price_A2974
_database_code_CSD               UNKNWN
_symmetry_cell_setting           monoclinic
_symmetry_space_group_name_H-M   'P 21/c'
_symmetry_Int_Tables_number      14
loop_
_symmetry_equiv_pos_site_id
_symmetry_equiv_pos_as_xyz
1 x,y,z
2 -x,1/2+y,1/2-z
3 -x,-y,-z
4 x,1/2-y,1/2+z
_cell_length_a                   7.6032
_cell_length_b                   12.1637
_cell_length_c                   25.5751
_cell_angle_alpha                90
_cell_angle_beta                 108.034
_cell_angle_gamma                90
_cell_volume                     2249.06
loop_
_atom_site_label
_atom_site_type_symbol
_atom_site_fract_x
_atom_site_fract_y
_atom_site_fract_z
C1 C 0.40334 0.63425 0.627477
C2 C 0.558759 0.650678 0.61039
C3 C 0.681058 0.734262 0.634579
C4 C 0.653845 0.802883 0.674763
C5 C 0.498027 0.783844 0.690733
C6 C 0.373789 0.699649 0.668796
C7 C 0.275865 0.542545 0.601673
N1 N 0.846429 0.751057 0.617238
N2 N 0.468043 0.8536 0.734119
O1 O 0.164776 0.512562 0.630774
O2 O 0.278817 0.498624 0.559544
O3 O 0.867052 0.689833 0.581881
O4 O 0.950991 0.825055 0.63949
O5 O 0.552879 0.940078 0.743875
O6 O 0.358438 0.820519 0.756677
H1 H 0.582765 0.599152 0.578651
H2 H 0.750037 0.868455 0.692786
H3 H 0.256502 0.686063 0.683624
H4 H 0.090314 0.449887 0.61334
C8 C 0.981183 0.235631 0.134063
C9 C 1.16087 0.268036 0.163541
C10 C 1.19196 0.346576 0.204829
C11 C 1.04459 0.394882 0.218315
C12 C 0.865841 0.361658 0.188707
C13 C 0.831347 0.283965 0.146579
C14 C 0.63573 0.250412 0.114628
C15 C 0.655737 0.269538 0.0225672
C16 C 0.512232 0.339358 -0.00604633
C17 C 0.53595 0.412215 -0.0451164
C18 C 0.703537 0.417541 -0.0570343
C19 C 0.845524 0.347251 -0.0282696
C20 C 0.825567 0.274424 0.0117074
C21 C 0.981208 0.197852 0.0417536
C22 C 0.76712 0.109765 0.0762287
C23 C 1.07684 0.481226 0.262405
C24 C 0.731174 0.497759 -0.0985691
N3 N 0.955201 0.153459 0.0923126
N4 N 0.627942 0.196044 0.0628207
H5 H 1.27659 0.229001 0.154336
H6 H 1.33325 0.369922 0.227454
H7 H 0.748513 0.398499 0.198205
H8 H 0.545217 0.322604 0.105713
H9 H 0.578932 0.1935 0.138635
H10 H 0.380269 0.334215 0.00209207
H11 H 0.421767 0.465214 -0.067211
H12 H 0.977568 0.349984 -0.0367
H13 H 0.990798 0.128097 0.0154875
H14 H 1.11396 0.241077 0.0522176
H15 H 0.748707 0.0560402 0.0406053
H16 H 0.747914 0.0607031 0.109938
H17 H 0.981482 0.471758 0.286617
H18 H 1.05641 0.564182 0.24463
H19 H 1.2181 0.477285 0.290747
H20 H 0.832722 0.467495 -0.117548
H21 H 0.781383 0.577276 -0.0794086
H22 H 0.601678 0.513301 -0.131465

#END

data_XXV_List1_87_Price_B2121
_database_code_CSD               UNKNWN
_symmetry_cell_setting           orthorhombic
_symmetry_space_group_name_H-M   'P b c a'
_symmetry_Int_Tables_number      61
loop_
_symmetry_equiv_pos_site_id
_symmetry_equiv_pos_as_xyz
1 x,y,z
2 1/2+x,1/2-y,-z
3 -x,1/2+y,1/2-z
4 1/2-x,-y,1/2+z
5 -x,-y,-z
6 1/2-x,1/2+y,z
7 x,1/2-y,1/2+z
8 1/2+x,y,1/2-z
_cell_length_a                   9.8585
_cell_length_b                   17.9789
_cell_length_c                   25.4337
_cell_angle_alpha                90
_cell_angle_beta                 90
_cell_angle_gamma                90
_cell_volume                     4508
loop_
_atom_site_label
_atom_site_type_symbol
_atom_site_fract_x
_atom_site_fract_y
_atom_site_fract_z
C1 C 0.367511 0.237271 0.0240931
C2 C 0.429504 0.306905 0.0208738
C3 C 0.395029 0.360909 0.0574402
C4 C 0.30059 0.348458 0.0969682
C5 C 0.242842 0.278187 0.0994505
C6 C 0.273193 0.222355 0.063612
C7 C 0.404758 0.180622 -0.0161234
N1 N 0.456663 0.43508 0.0534089
N2 N 0.142904 0.26334 0.141067
O1 O 0.34159 0.115379 -0.00919697
O2 O 0.48214 0.192808 -0.0519963
O3 O 0.563273 0.439752 0.0293779
O4 O 0.397741 0.486217 0.0750574
O5 O 0.132728 0.309293 0.176069
O6 O 0.0781109 0.20576 0.137779
H1 H 0.503324 0.318241 -0.00974715
H2 H 0.273474 0.391632 0.124795
H3 H 0.223886 0.16863 0.0666015
H4 H 0.359403 0.083536 -0.0392812
C8 C 0.264287 0.0289748 0.878795
C9 C 0.249774 0.0984181 0.854686
C10 C 0.150301 0.11022 0.816992
C11 C 0.0610291 0.0532417 0.802338
C12 C 0.0768534 -0.0158066 0.826526
C13 C 0.177348 -0.0291926 0.864057
C14 C 0.19266 -0.104827 0.889593
C15 C 0.433858 -0.120769 0.876468
C16 C 0.451402 -0.188082 0.849967
C17 C 0.55333 -0.196219 0.812645
C18 C 0.641302 -0.137499 0.800851
C19 C 0.622585 -0.070403 0.827513
C20 C 0.519896 -0.0607078 0.864595
C21 C 0.503296 0.0122077 0.893795
C22 C 0.346664 -0.0491674 0.947581
C23 C -0.0494214 0.0662156 0.762585
C24 C 0.753173 -0.1464 0.761102
N3 N 0.367963 0.0188829 0.917455
N4 N 0.326576 -0.113635 0.913885
H5 H 0.316745 0.143494 0.866521
H6 H 0.140793 0.164842 0.798897
H7 H 0.00986913 -0.0614059 0.815317
H8 H 0.177931 -0.148859 0.860384
H9 H 0.11573 -0.113206 0.920268
H10 H 0.384912 -0.234445 0.859502
H11 H 0.565447 -0.249284 0.792604
H12 H 0.689123 -0.0235798 0.818633
H13 H 0.578669 0.0170969 0.925411
H14 H 0.520021 0.0590959 0.867082
H15 H 0.435148 -0.0579384 0.97282
H16 H 0.2571 -0.0429032 0.972635
H17 H -0.136433 0.0949029 0.780322
H18 H -0.0866647 0.0137043 0.746238
H19 H -0.0139117 0.100745 0.729857
H20 H 0.853202 -0.146884 0.780035
H21 H 0.753359 -0.100673 0.732581
H22 H 0.742683 -0.198508 0.739208

#END

data_XXV_List1_88_Price_A16905
_database_code_CSD               UNKNWN
_symmetry_cell_setting           monoclinic
_symmetry_space_group_name_H-M   'P 21'
_symmetry_Int_Tables_number      4
loop_
_symmetry_equiv_pos_site_id
_symmetry_equiv_pos_as_xyz
1 x,y,z
2 -x,1/2+y,-z
_cell_length_a                   11.3674
_cell_length_b                   7.8942
_cell_length_c                   13.6686
_cell_angle_alpha                90
_cell_angle_beta                 65.0875
_cell_angle_gamma                90
_cell_volume                     1112.44
loop_
_atom_site_label
_atom_site_type_symbol
_atom_site_fract_x
_atom_site_fract_y
_atom_site_fract_z
C1 C 0.349127 0.0234227 0.68569
C2 C 0.470968 0.0740283 0.609484
C3 C 0.572421 -0.0412714 0.576175
C4 C 0.557224 -0.205464 0.616197
C5 C 0.43424 -0.251722 0.690576
C6 C 0.329953 -0.140597 0.727609
C7 C 0.242354 0.150688 0.720892
N1 N 0.702136 0.0116932 0.498552
N2 N 0.416839 -0.424874 0.734049
O1 O 0.130917 0.09287 0.797288
O2 O 0.257244 0.292188 0.683673
O3 O 0.708267 0.135004 0.442947
O4 O 0.793835 -0.0729211 0.494371
O5 O 0.500009 -0.528585 0.684294
O6 O 0.319374 -0.45269 0.816128
H1 H 0.485383 0.201627 0.576956
H2 H 0.637651 -0.293797 0.590187
H3 H 0.236325 -0.181635 0.787653
H4 H 0.0662608 0.182375 0.817953
C8 C 0.217804 0.0748486 0.0193737
C9 C 0.306357 0.20505 -0.0298748
C10 C 0.436021 0.169121 -0.0933389
C11 C 0.48158 0.00198785 -0.109677
C12 C 0.392086 -0.126906 -0.0604357
C13 C 0.261667 -0.0935498 0.00478854
C14 C 0.164501 -0.235296 0.0529662
C15 C 0.0721577 -0.133982 0.236667
C16 C 0.0846189 -0.264072 0.301107
C17 C 0.111108 -0.227613 0.389116
C18 C 0.125889 -0.0598102 0.415562
C19 C 0.113042 0.0688151 0.35099
C20 C 0.0879934 0.0347312 0.261247
C21 C 0.069908 0.176675 0.194218
C22 C 0.00104564 -0.0299666 0.106812
C23 C 0.622404 -0.0373077 -0.176737
C24 C 0.155871 -0.02336 0.510721
N3 N 0.0860627 0.116311 0.0878193
N4 N 0.0480251 -0.176236 0.145079
H5 H 0.271518 0.335101 -0.0188488
H6 H 0.503067 0.272538 -0.131596
H7 H 0.42502 -0.258184 -0.0722082
H8 H 0.208316 -0.339328 0.0791348
H9 H 0.134132 -0.28779 -0.00717872
H10 H 0.0711367 -0.394304 0.281894
H11 H 0.119516 -0.330593 0.438743
H12 H 0.124289 0.200242 0.370093
H13 H -0.0274069 0.23219 0.234783
H14 H 0.139556 0.278624 0.183791
H15 H -0.0957892 0.00514085 0.166563
H16 H -0.00578155 -0.0651693 0.0319325
H17 H 0.636121 -0.169484 -0.203496
H18 H 0.680451 -0.0162235 -0.130847
H19 H 0.663138 0.0432715 -0.24861
H20 H 0.147382 0.111932 0.530156
H21 H 0.254895 -0.0625968 0.494849
H22 H 0.089861 -0.0917201 0.582778

#END

data_XXV_List1_89_Price_A5234
_database_code_CSD               UNKNWN
_symmetry_cell_setting           orthorhombic
_symmetry_space_group_name_H-M   'P 21 21 21'
_symmetry_Int_Tables_number      19
loop_
_symmetry_equiv_pos_site_id
_symmetry_equiv_pos_as_xyz
1 x,y,z
2 1/2+x,1/2-y,-z
3 -x,1/2+y,1/2-z
4 1/2-x,-y,1/2+z
_cell_length_a                   16.1528
_cell_length_b                   10.3252
_cell_length_c                   14.0312
_cell_angle_alpha                90
_cell_angle_beta                 90
_cell_angle_gamma                90
_cell_volume                     2340.14
loop_
_atom_site_label
_atom_site_type_symbol
_atom_site_fract_x
_atom_site_fract_y
_atom_site_fract_z
C1 C 0.243033 0.457554 0.843057
C2 C 0.272401 0.584514 0.838554
C3 C 0.357168 0.604876 0.833882
C4 C 0.413963 0.503969 0.834846
C5 C 0.382504 0.379111 0.83859
C6 C 0.298122 0.353493 0.841609
C7 C 0.151714 0.438032 0.84812
N1 N 0.388532 0.738456 0.829578
N2 N 0.440468 0.2696 0.836319
O1 O 0.129741 0.312974 0.84811
O2 O 0.103015 0.526856 0.851408
O3 O 0.338163 0.823928 0.814632
O4 O 0.462749 0.753896 0.8405
O5 O 0.511717 0.291162 0.860142
O6 O 0.412768 0.164733 0.812267
H1 H 0.22949 0.665349 0.838478
H2 H 0.48005 0.522152 0.832989
H3 H 0.276198 0.25427 0.843047
H4 H 0.0696992 0.307527 0.850381
C8 C 0.191277 0.745315 0.597603
C9 C 0.276166 0.726527 0.583708
C10 C 0.309532 0.602681 0.582286
C11 C 0.259152 0.493296 0.593592
C12 C 0.174734 0.513315 0.608054
C13 C 0.140019 0.637134 0.611138
C14 C 0.0484985 0.656111 0.630665
C15 C 0.0536332 0.826614 0.749408
C16 C 0.0067555 0.784433 0.82715
C17 C 0.0286487 0.818323 0.919548
C18 C 0.0976692 0.89664 0.937436
C19 C 0.144298 0.937487 0.859318
C20 C 0.124195 0.903045 0.765945
C21 C 0.17695 0.947403 0.682627
C22 C 0.0688388 0.872344 0.584473
C23 C 0.294877 0.358903 0.588807
C24 C 0.120372 0.937339 1.037
N3 N 0.158196 0.873368 0.596336
N4 N 0.0289024 0.790601 0.655289
H5 H 0.31553 0.81062 0.572411
H6 H 0.375746 0.590363 0.57109
H7 H 0.134464 0.429806 0.618894
H8 H 0.0287004 0.592936 0.689072
H9 H 0.0113721 0.629477 0.568026
H10 H -0.0480609 0.725924 0.813934
H11 H -0.00900365 0.784502 0.978875
H12 H 0.199184 0.99679 0.871465
H13 H 0.166326 1.05047 0.667399
H14 H 0.242738 0.936611 0.699619
H15 H 0.0460525 0.971792 0.591005
H16 H 0.053093 0.835923 0.513482
H17 H 0.29798 0.324026 0.514968
H18 H 0.257196 0.289691 0.629024
H19 H 0.357871 0.355894 0.617646
H20 H 0.187581 0.945267 1.0457
H21 H 0.0975584 0.868034 1.08994
H22 H 0.0936573 1.03213 1.05463

#END

data_XXV_List1_90_Price_B1401
_database_code_CSD               UNKNWN
_symmetry_cell_setting           monoclinic
_symmetry_space_group_name_H-M   'P 21/c'
_symmetry_Int_Tables_number      14
loop_
_symmetry_equiv_pos_site_id
_symmetry_equiv_pos_as_xyz
1 x,y,z
2 -x,1/2+y,1/2-z
3 -x,-y,-z
4 x,1/2-y,1/2+z
_cell_length_a                   11.0879
_cell_length_b                   27.3971
_cell_length_c                   7.5607
_cell_angle_alpha                90
_cell_angle_beta                 99.4151
_cell_angle_gamma                90
_cell_volume                     2265.82
loop_
_atom_site_label
_atom_site_type_symbol
_atom_site_fract_x
_atom_site_fract_y
_atom_site_fract_z
C1 C 0.997785 0.0626571 0.947043
C2 C 1.0429 0.0730745 1.12634
C3 C 1.16261 0.0604654 1.19472
C4 C 1.23942 0.03806 1.09166
C5 C 1.19153 0.0282356 0.914104
C6 C 1.07191 0.0397196 0.839745
C7 C 0.869267 0.0772132 0.87601
N1 N 1.21035 0.0711598 1.38397
N2 N 1.26902 0.00377809 0.800994
O1 O 0.838199 0.0673666 0.701012
O2 O 0.803627 0.0970945 0.96665
O3 O 1.14158 0.0914311 1.4708
O4 O 1.31533 0.0589609 1.44037
O5 O 1.37876 0.00327582 0.855191
O6 O 1.21811 -0.0137128 0.660088
H1 H 0.985126 0.0906796 1.21011
H2 H 1.33295 0.0287991 1.14757
H3 H 1.03789 0.0309503 0.700738
H4 H 0.76259 0.0836991 0.650861
C8 C 0.738888 0.16666 0.526164
C9 C 0.853583 0.161233 0.474881
C10 C 0.925079 0.201722 0.452683
C11 C 0.88453 0.24893 0.48235
C12 C 0.769711 0.25393 0.533154
C13 C 0.695771 0.213802 0.553777
C14 C 0.57248 0.220289 0.612299
C15 C 0.446468 0.169554 0.395769
C16 C 0.345874 0.197499 0.318584
C17 C 0.294969 0.191342 0.139844
C18 C 0.342489 0.156873 0.0325845
C19 C 0.442649 0.129319 0.110949
C20 C 0.496329 0.135441 0.290169
C21 C 0.605338 0.105011 0.371577
C22 C 0.571642 0.134889 0.650302
C23 C 0.962832 0.292803 0.46246
C24 C 0.286516 0.150673 -0.161217
N3 N 0.667211 0.124056 0.544387
N4 N 0.496785 0.176381 0.580186
H5 H 0.886522 0.124589 0.454522
H6 H 1.01428 0.196599 0.413108
H7 H 0.735652 0.2904 0.555361
H8 H 0.523343 0.251079 0.541548
H9 H 0.584254 0.228736 0.756217
H10 H 0.306951 0.223512 0.402224
H11 H 0.216199 0.213192 0.0825743
H12 H 0.481644 0.102533 0.0297494
H13 H 0.576634 0.0673907 0.393581
H14 H 0.671614 0.102879 0.279153
H15 H 0.513732 0.102545 0.6508
H16 H 0.613463 0.14304 0.788536
H17 H 1.00441 0.30734 0.593618
H18 H 0.909316 0.32239 0.390219
H19 H 1.03718 0.28374 0.389093
H20 H 0.325327 0.119223 -0.221395
H21 H 0.3019 0.183005 -0.240246
H22 H 0.187385 0.145234 -0.176449

#END

data_XXV_List1_91_Price_A2605
_database_code_CSD               UNKNWN
_symmetry_cell_setting           monoclinic
_symmetry_space_group_name_H-M   'P 21/c'
_symmetry_Int_Tables_number      14
loop_
_symmetry_equiv_pos_site_id
_symmetry_equiv_pos_as_xyz
1 x,y,z
2 -x,1/2+y,1/2-z
3 -x,-y,-z
4 x,1/2-y,1/2+z
_cell_length_a                   10.164
_cell_length_b                   12.9361
_cell_length_c                   18.1665
_cell_angle_alpha                90
_cell_angle_beta                 76.5409
_cell_angle_gamma                90
_cell_volume                     2322.98
loop_
_atom_site_label
_atom_site_type_symbol
_atom_site_fract_x
_atom_site_fract_y
_atom_site_fract_z
C1 C 0.10915 0.620447 0.0713238
C2 C -0.0289283 0.603024 0.0792011
C3 C -0.111619 0.596406 0.151443
C4 C -0.0621058 0.605495 0.216197
C5 C 0.0752953 0.62395 0.206387
C6 C 0.162171 0.63152 0.135137
C7 C 0.195798 0.626401 -0.00710842
N1 N -0.256856 0.576213 0.16037
N2 N 0.132367 0.636176 0.273199
O1 O 0.32634 0.637744 -0.00645063
O2 O 0.152655 0.621406 -0.0635655
O3 O -0.303345 0.590097 0.105091
O4 O -0.320444 0.548259 0.222578
O5 O 0.0557914 0.623581 0.334988
O6 O 0.252129 0.657713 0.262093
H1 H -0.0703572 0.595216 0.0295563
H2 H -0.128204 0.598427 0.272163
H3 H 0.269041 0.645564 0.129961
H4 H 0.385883 0.644024 -0.056412
C8 C 0.559195 0.720898 0.399439
C9 C 0.461656 0.654389 0.382759
C10 C 0.476461 0.547937 0.386178
C11 C 0.589239 0.504548 0.406523
C12 C 0.685596 0.571515 0.423327
C13 C 0.673483 0.678794 0.419234
C14 C 0.77689 0.750239 0.440327
C15 C 0.818416 0.862258 0.331058
C16 C 0.957839 0.862842 0.300363
C17 C 1.00885 0.869108 0.222614
C18 C 0.922302 0.875746 0.173077
C19 C 0.783265 0.874601 0.204449
C20 C 0.729825 0.867029 0.282313
C21 C 0.578389 0.8666 0.314762
C22 C 0.627484 0.886663 0.433866
C23 C 0.605099 0.389015 0.408659
C24 C 0.976691 0.885449 0.0889598
N3 N 0.542006 0.830131 0.393411
N4 N 0.768646 0.854993 0.411117
H5 H 0.372783 0.687742 0.368197
H6 H 0.398829 0.497546 0.373539
H7 H 0.774104 0.539436 0.439416
H8 H 0.879263 0.720155 0.418432
H9 H 0.76132 0.755268 0.502129
H10 H 1.02589 0.859603 0.338503
H11 H 1.11785 0.869735 0.199939
H12 H 0.71372 0.878268 0.166955
H13 H 0.536871 0.944858 0.313531
H14 H 0.528308 0.81765 0.280328
H15 H 0.619145 0.969289 0.422753
H16 H 0.591823 0.873392 0.494769
H17 H 0.672643 0.366286 0.444824
H18 H 0.647753 0.357875 0.351901
H19 H 0.507516 0.350814 0.430184
H20 H 0.914425 0.842604 0.0575883
H21 H 1.08028 0.85592 0.0715956
H22 H 0.978543 0.96645 0.0707133

#END

data_XXV_List1_92_Price_A3517
_database_code_CSD               UNKNWN
_symmetry_cell_setting           monoclinic
_symmetry_space_group_name_H-M   'P 21/n'
_symmetry_Int_Tables_number      14
loop_
_symmetry_equiv_pos_site_id
_symmetry_equiv_pos_as_xyz
1 x,y,z
2 1/2-x,1/2+y,1/2-z
3 -x,-y,-z
4 1/2+x,1/2-y,1/2+z
_cell_length_a                   10.5018
_cell_length_b                   15.8726
_cell_length_c                   14.4646
_cell_angle_alpha                90
_cell_angle_beta                 68.3812
_cell_angle_gamma                90
_cell_volume                     2241.51
loop_
_atom_site_label
_atom_site_type_symbol
_atom_site_fract_x
_atom_site_fract_y
_atom_site_fract_z
C1 C 0.652511 0.585741 0.173928
C2 C 0.787553 0.55846 0.14786
C3 C 0.837366 0.543691 0.222865
C4 C 0.757969 0.55438 0.32284
C5 C 0.625051 0.583002 0.345688
C6 C 0.570213 0.598811 0.2735
C7 C 0.601406 0.601987 0.0922098
N1 N 0.978401 0.512936 0.195912
N2 N 0.538609 0.595171 0.450939
O1 O 0.485297 0.646665 0.119884
O2 O 0.663068 0.578365 0.00793268
O3 O 1.05672 0.524972 0.110699
O4 O 1.00714 0.478714 0.261132
O5 O 0.595475 0.595039 0.510732
O6 O 0.416314 0.605373 0.470719
H1 H 0.851806 0.548876 0.0703849
H2 H 0.798214 0.541396 0.380448
H3 H 0.465411 0.620617 0.294963
H4 H 0.464006 0.657848 0.0610786
C8 C 0.669013 0.326922 0.189631
C9 C 0.713122 0.328974 0.269751
C10 C 0.850072 0.316015 0.254743
C11 C 0.947296 0.302212 0.159097
C12 C 0.901787 0.299443 0.0799844
C13 C 0.764018 0.310453 0.0937345
C14 C 0.716506 0.299686 0.00723521
C15 C 0.494156 0.23245 0.0686314
C16 C 0.489126 0.173358 -0.00172865
C17 C 0.414917 0.0993443 0.0277014
C18 C 0.341534 0.0821515 0.128477
C19 C 0.347346 0.141513 0.197796
C20 C 0.423571 0.21575 0.169886
C21 C 0.432226 0.276899 0.247867
C22 C 0.518795 0.373341 0.112772
C23 C 1.09631 0.291895 0.1433
C24 C 0.261049 0.00195984 0.160961
N3 N 0.529965 0.344669 0.204593
N4 N 0.567954 0.30933 0.0355934
H5 H 0.638711 0.342435 0.343648
H6 H 0.882756 0.31806 0.317895
H7 H 0.97537 0.286776 0.00526934
H8 H 0.746229 0.237432 -0.0263683
H9 H 0.76798 0.346283 -0.0508646
H10 H 0.542337 0.187418 -0.0802088
H11 H 0.411899 0.054576 -0.0284761
H12 H 0.29215 0.12928 0.276738
H13 H 0.331083 0.304964 0.28814
H14 H 0.462268 0.243709 0.303021
H15 H 0.411361 0.387326 0.126165
H16 H 0.579444 0.430737 0.0874446
H17 H 1.15103 0.3522 0.124308
H18 H 1.14768 0.248057 0.0824188
H19 H 1.10922 0.268038 0.210341
H20 H 0.190609 0.00568224 0.238544
H21 H 0.328882 -0.0521521 0.154507
H22 H 0.200435 -0.0119129 0.115227

#END

data_XXV_List1_93_Price_A1822
_database_code_CSD               UNKNWN
_symmetry_cell_setting           monoclinic
_symmetry_space_group_name_H-M   'P 21/c'
_symmetry_Int_Tables_number      14
loop_
_symmetry_equiv_pos_site_id
_symmetry_equiv_pos_as_xyz
1 x,y,z
2 -x,1/2+y,1/2-z
3 -x,-y,-z
4 x,1/2-y,1/2+z
_cell_length_a                   7.1325
_cell_length_b                   20.2671
_cell_length_c                   15.7299
_cell_angle_alpha                90
_cell_angle_beta                 85.2271
_cell_angle_gamma                90
_cell_volume                     2265.95
loop_
_atom_site_label
_atom_site_type_symbol
_atom_site_fract_x
_atom_site_fract_y
_atom_site_fract_z
C1 C 0.0844171 0.291808 0.101591
C2 C -0.00471514 0.2324 0.0852378
C3 C 0.0847501 0.173805 0.103047
C4 C 0.258303 0.171627 0.136655
C5 C 0.343255 0.231735 0.151124
C6 C 0.259306 0.291833 0.135354
C7 C -0.0164599 0.354272 0.0847797
N1 N -0.0133833 0.111619 0.0877772
N2 N 0.528158 0.231284 0.186151
O1 O 0.0567032 0.407092 0.121304
O2 O -0.155992 0.356146 0.0461921
O3 O -0.143595 0.114013 0.0424124
O4 O 0.0443554 0.062026 0.120877
O5 O 0.601388 0.177755 0.195636
O6 O 0.595299 0.284568 0.20297
H1 H -0.140417 0.232206 0.0588051
H2 H 0.324475 0.125237 0.150931
H3 H 0.32959 0.337524 0.149306
H4 H -0.0324035 0.443354 0.121392
C8 C 0.295913 0.990044 0.287641
C9 C 0.227264 0.956267 0.219348
C10 C 0.343116 0.943115 0.145843
C11 C 0.5315 0.96313 0.138487
C12 C 0.598603 0.996728 0.207248
C13 C 0.483909 1.0113 0.281071
C14 C 0.563338 1.04606 0.355446
C15 C 0.329489 1.1272 0.399537
C16 C 0.42066 1.18725 0.410845
C17 C 0.337171 1.24638 0.390454
C18 C 0.159129 1.24765 0.358907
C19 C 0.0704374 1.18733 0.34765
C20 C 0.15322 1.1272 0.36663
C21 C 0.0533581 1.06271 0.353095
C22 C 0.279512 1.01416 0.434912
C23 C 0.657962 0.949593 0.0590111
C24 C 0.0640978 1.3114 0.339014
N3 N 0.170949 1.00403 0.361359
N4 N 0.417463 1.0669 0.42095
H5 H 0.0817097 0.9397 0.225355
H6 H 0.286926 0.916378 0.0936014
H7 H 0.745041 1.01283 0.202955
H8 H 0.64547 1.08931 0.333349
H9 H 0.660286 1.0127 0.385327
H10 H 0.557174 1.18682 0.436952
H11 H 0.410423 1.29258 0.399987
H12 H -0.0671146 1.18685 0.322098
H13 H -0.0693423 1.05812 0.399919
H14 H -0.00084884 1.06202 0.289948
H15 H 0.182584 1.02643 0.490302
H16 H 0.3536 0.968515 0.448356
H17 H 0.790934 0.927005 0.0739881
H18 H 0.693106 0.995246 0.0237019
H19 H 0.590878 0.916215 0.0159833
H20 H -0.0441733 1.30367 0.294601
H21 H 0.164909 1.34752 0.310458
H22 H -0.00462557 1.33392 0.396976

#END

data_XXV_List1_94_Price_A83
_database_code_CSD               UNKNWN
_symmetry_cell_setting           monoclinic
_symmetry_space_group_name_H-M   'P 21/c'
_symmetry_Int_Tables_number      14
loop_
_symmetry_equiv_pos_site_id
_symmetry_equiv_pos_as_xyz
1 x,y,z
2 -x,1/2+y,1/2-z
3 -x,-y,-z
4 x,1/2-y,1/2+z
_cell_length_a                   10.8515
_cell_length_b                   17.573
_cell_length_c                   12.9231
_cell_angle_alpha                90
_cell_angle_beta                 66.3841
_cell_angle_gamma                90
_cell_volume                     2257.96
loop_
_atom_site_label
_atom_site_type_symbol
_atom_site_fract_x
_atom_site_fract_y
_atom_site_fract_z
C1 C 0.529648 0.597799 0.995014
C2 C 0.561457 0.566495 1.0805
C3 C 0.693107 0.544315 1.05499
C4 C 0.794601 0.552364 0.947904
C5 C 0.758959 0.583345 0.865064
C6 C 0.628435 0.60574 0.885851
C7 C 0.387772 0.621645 1.02457
N1 N 0.727047 0.51129 1.14494
N2 N 0.863911 0.591507 0.750322
O1 O 0.364843 0.645322 0.935442
O2 O 0.303228 0.620702 1.12025
O3 O 0.635106 0.501867 1.23686
O4 O 0.844735 0.495579 1.12092
O5 O 0.979796 0.580312 0.737978
O6 O 0.827422 0.609482 0.675897
H1 H 0.484424 0.559881 1.16517
H2 H 0.89712 0.535269 0.929901
H3 H 0.605051 0.629045 0.818163
H4 H 0.27623 0.668297 0.960275
C8 C 0.119068 0.254743 0.994905
C9 C 0.247526 0.23288 0.983773
C10 C 0.359443 0.248517 0.88533
C11 C 0.346621 0.287121 0.795447
C12 C 0.217696 0.308483 0.807479
C13 C 0.103732 0.292209 0.904807
C14 C -0.0351543 0.314906 0.914102
C15 C -0.173987 0.205071 0.998542
C16 C -0.252278 0.189302 0.937519
C17 C -0.28834 0.115131 0.925544
C18 C -0.248859 0.0541675 0.975276
C19 C -0.170889 0.070644 1.03581
C20 C -0.131339 0.14478 1.04719
C21 C -0.0405238 0.159907 1.1086
C22 C -0.105603 0.288877 1.10928
C23 C 0.467498 0.304778 0.688955
C24 C -0.286981 -0.0263918 0.961833
N3 N 0.00578792 0.238851 1.09723
N4 N -0.143136 0.282228 1.0134
H5 H 0.258593 0.204542 1.0544
H6 H 0.458708 0.231341 0.878642
H7 H 0.205081 0.337905 0.738014
H8 H -0.0494013 0.297193 0.838407
H9 H -0.0455105 0.377201 0.919242
H10 H -0.286986 0.23652 0.901759
H11 H -0.3501 0.104281 0.87835
H12 H -0.137758 0.0241032 1.07437
H13 H -0.0939526 0.147136 1.19905
H14 H 0.047351 0.122417 1.07635
H15 H -0.191931 0.27393 1.18683
H16 H -0.0771693 0.347922 1.11552
H17 H 0.476645 0.366025 0.671175
H18 H 0.461314 0.276503 0.615495
H19 H 0.560521 0.285906 0.695012
H20 H -0.282445 -0.0633218 1.02845
H21 H -0.21907 -0.0504298 0.880519
H22 H -0.389174 -0.0295745 0.964752

#END

data_XXV_List1_95_Price_A13198
_database_code_CSD               UNKNWN
_symmetry_cell_setting           monoclinic
_symmetry_space_group_name_H-M   'P 21/n'
_symmetry_Int_Tables_number      14
loop_
_symmetry_equiv_pos_site_id
_symmetry_equiv_pos_as_xyz
1 x,y,z
2 1/2-x,1/2+y,1/2-z
3 -x,-y,-z
4 1/2+x,1/2-y,1/2+z
_cell_length_a                   7.3221
_cell_length_b                   18.5752
_cell_length_c                   17.1
_cell_angle_alpha                90
_cell_angle_beta                 102.579
_cell_angle_gamma                90
_cell_volume                     2269.94
loop_
_atom_site_label
_atom_site_type_symbol
_atom_site_fract_x
_atom_site_fract_y
_atom_site_fract_z
C1 C 0.827472 0.546612 0.142132
C2 C 0.782834 0.487336 0.091395
C3 C 0.924302 0.439522 0.085084
C4 C 1.10865 0.448592 0.125427
C5 C 1.1464 0.507219 0.176745
C6 C 1.01034 0.556762 0.185616
C7 C 0.674149 0.597828 0.147708
N1 N 0.876473 0.37971 0.0282738
N2 N 1.33981 0.517767 0.221786
O1 O 0.728409 0.651961 0.199025
O2 O 0.516321 0.590084 0.108818
O3 O 0.73475 0.346041 0.0303034
O4 O 0.985154 0.367149 -0.0148023
O5 O 1.45173 0.469987 0.218084
O6 O 1.37427 0.573394 0.259982
H1 H 0.64013 0.479087 0.0583093
H2 H 1.21835 0.411792 0.117762
H3 H 1.04727 0.602337 0.225525
H4 H 0.622986 0.683493 0.199832
C8 C 0.0905568 0.24853 0.22598
C9 C -0.0223182 0.225051 0.153855
C10 C 0.0455319 0.223571 0.0840287
C11 C 0.228943 0.24495 0.0843677
C12 C 0.340408 0.268318 0.156783
C13 C 0.27394 0.271324 0.22725
C14 C 0.399748 0.29661 0.30482
C15 C 0.208395 0.372749 0.369581
C16 C 0.310802 0.434003 0.399987
C17 C 0.221212 0.499209 0.404238
C18 C 0.0261378 0.505204 0.379726
C19 C -0.0736314 0.443807 0.349097
C20 C 0.0143262 0.37791 0.342749
C21 C -0.0975759 0.314261 0.302823
C22 C 0.167702 0.246363 0.367181
C23 C 0.303798 0.242836 0.00912566
C24 C -0.0729699 0.575062 0.386686
N3 N 0.0153055 0.250001 0.296502
N4 N 0.3004 0.305113 0.369804
H5 H -0.163774 0.207089 0.153725
H6 H -0.0445507 0.204809 0.0285435
H7 H 0.483515 0.285671 0.158341
H8 H 0.465784 0.347929 0.295802
H9 H 0.513439 0.257471 0.324013
H10 H 0.461415 0.429233 0.421649
H11 H 0.303384 0.546193 0.42831
H12 H -0.225103 0.447391 0.32813
H13 H -0.204076 0.29946 0.336505
H14 H -0.173326 0.329238 0.242518
H15 H 0.109093 0.248644 0.420815
H16 H 0.241949 0.195238 0.366925
H17 H 0.424017 0.206397 0.0154237
H18 H 0.350806 0.296192 -0.00570644
H19 H 0.197031 0.22436 -0.0421116
H20 H -0.218632 0.573182 0.353393
H21 H -0.00455921 0.620336 0.363501
H22 H -0.0740212 0.587371 0.449368

#END

data_XXV_List1_96_Price_B246
_database_code_CSD               UNKNWN
_symmetry_cell_setting           monoclinic
_symmetry_space_group_name_H-M   'P 21/a'
_symmetry_Int_Tables_number      14
loop_
_symmetry_equiv_pos_site_id
_symmetry_equiv_pos_as_xyz
1 x,y,z
2 1/2-x,1/2+y,-z
3 -x,-y,-z
4 1/2+x,1/2-y,z
_cell_length_a                   14.1861
_cell_length_b                   22.5916
_cell_length_c                   7.3575
_cell_angle_alpha                90
_cell_angle_beta                 87.2332
_cell_angle_gamma                90
_cell_volume                     2355.23
loop_
_atom_site_label
_atom_site_type_symbol
_atom_site_fract_x
_atom_site_fract_y
_atom_site_fract_z
C1 C 0.69455 0.874025 0.839406
C2 C 0.727942 0.858559 0.664288
C3 C 0.736413 0.798995 0.620816
C4 C 0.713479 0.754221 0.7442
C5 C 0.680092 0.771204 0.916666
C6 C 0.669464 0.830264 0.966518
C7 C 0.686103 0.938255 0.883584
N1 N 0.771629 0.782826 0.435914
N2 N 0.653754 0.725459 1.05184
O1 O 0.644038 0.947939 1.04771
O2 O 0.714908 0.977068 0.782411
O3 O 0.788302 0.823079 0.328975
O4 O 0.781452 0.730238 0.403008
O5 O 0.672332 0.674325 1.01126
O6 O 0.615769 0.741945 1.19515
H1 H 0.746985 0.892502 0.564903
H2 H 0.721372 0.707973 0.707241
H3 H 0.642346 0.841596 1.10232
H4 H 0.646382 0.989676 1.07882
C8 C 0.775698 0.559915 0.724764
C9 C 0.688146 0.547303 0.810905
C10 C 0.605219 0.555389 0.720875
C11 C 0.607086 0.575956 0.541419
C12 C 0.695078 0.588506 0.456907
C13 C 0.779097 0.581516 0.54551
C14 C 0.873449 0.595345 0.449571
C15 C 0.947602 0.653333 0.677753
C16 C 0.980765 0.705426 0.594564
C17 C 0.979343 0.75852 0.689773
C18 C 0.945103 0.761224 0.87133
C19 C 0.912433 0.708915 0.952921
C20 C 0.912059 0.655244 0.858875
C21 C 0.877016 0.599007 0.951428
C22 C 0.942138 0.548208 0.696622
C23 C 0.518201 0.584485 0.440958
C24 C 0.94205 0.818928 0.973546
N3 N 0.859493 0.551329 0.821985
N4 N 0.949591 0.59938 0.576568
H5 H 0.686083 0.530168 0.949204
H6 H 0.537845 0.544993 0.790603
H7 H 0.69841 0.605119 0.317509
H8 H 0.869558 0.637047 0.374466
H9 H 0.892326 0.560721 0.34933
H10 H 1.00938 0.70342 0.454844
H11 H 1.00618 0.798483 0.622819
H12 H 0.885191 0.709936 1.09407
H13 H 0.92905 0.582793 1.04557
H14 H 0.811882 0.607719 1.03307
H15 H 1.00519 0.545392 0.77629
H16 H 0.93815 0.50832 0.612843
H17 H 0.516826 0.555531 0.32143
H18 H 0.511815 0.630154 0.392517
H19 H 0.455393 0.57464 0.528034
H20 H 0.953654 0.812402 1.11829
H21 H 0.873322 0.840768 0.964079
H22 H 0.995935 0.849717 0.919038

#END

data_XXV_List1_97_Price_A5703
_database_code_CSD               UNKNWN
_symmetry_cell_setting           monoclinic
_symmetry_space_group_name_H-M   'P 21/c'
_symmetry_Int_Tables_number      14
loop_
_symmetry_equiv_pos_site_id
_symmetry_equiv_pos_as_xyz
1 x,y,z
2 -x,1/2+y,1/2-z
3 -x,-y,-z
4 x,1/2-y,1/2+z
_cell_length_a                   8.2041
_cell_length_b                   19.2696
_cell_length_c                   15.3443
_cell_angle_alpha                90
_cell_angle_beta                 80.9893
_cell_angle_gamma                90
_cell_volume                     2395.84
loop_
_atom_site_label
_atom_site_type_symbol
_atom_site_fract_x
_atom_site_fract_y
_atom_site_fract_z
C1 C 0.980893 0.248672 0.527558
C2 C 0.814013 0.266181 0.54619
C3 C 0.701365 0.215021 0.578101
C4 C 0.747757 0.147238 0.5924
C5 C 0.914712 0.13183 0.573525
C6 C 1.03224 0.180885 0.540187
C7 C 1.09963 0.304075 0.491786
N1 N 0.52505 0.233209 0.596076
N2 N 0.969243 0.0605261 0.587268
O1 O 1.24803 0.278868 0.457723
O2 O 1.06331 0.364875 0.492177
O3 O 0.489553 0.294444 0.59283
O4 O 0.42729 0.185688 0.613497
O5 O 0.867885 0.0210353 0.627121
O6 O 1.11228 0.046187 0.558484
H1 H 0.773787 0.318808 0.53616
H2 H 0.657435 0.108087 0.617249
H3 H 1.16106 0.166175 0.524592
H4 H 1.32035 0.316553 0.434002
C8 C 0.40189 0.833718 0.152667
C9 C 0.41012 0.766615 0.18621
C10 C 0.2674 0.730429 0.2193
C11 C 0.111485 0.759906 0.219228
C12 C 0.104912 0.827059 0.185946
C13 C 0.246855 0.864747 0.15358
C14 C 0.234326 0.93763 0.118217
C15 C 0.436059 0.999725 0.185308
C16 C 0.360908 1.06027 0.222493
C17 C 0.398321 1.08583 0.301538
C18 C 0.512513 1.05194 0.345863
C19 C 0.586487 0.991732 0.308047
C20 C 0.548823 0.964664 0.22906
C21 C 0.63409 0.900258 0.188237
C22 C 0.518492 0.926015 0.0616728
C23 C -0.0442919 0.7206 0.252481
C24 C 0.55262 1.07996 0.431525
N3 N 0.552181 0.869027 0.119215
N4 N 0.39353 0.973637 0.104751
H5 H 0.53078 0.742873 0.184862
H6 H 0.276966 0.678148 0.244866
H7 H -0.0151063 0.851503 0.186221
H8 H 0.145587 0.968225 0.163293
H9 H 0.188343 0.935924 0.0546645
H10 H 0.274434 1.08749 0.187635
H11 H 0.339235 1.13326 0.329129
H12 H 0.67519 0.964282 0.341464
H13 H 0.761395 0.912599 0.158277
H14 H 0.64242 0.861186 0.239242
H15 H 0.633506 0.954441 0.0408457
H16 H 0.475753 0.904812 0.00301251
H17 H -0.0973747 0.697533 0.197819
H18 H -0.13855 0.754592 0.288645
H19 H -0.0213878 0.678319 0.296684
H20 H 0.649025 1.04925 0.455254
H21 H 0.443848 1.07949 0.483207
H22 H 0.596022 1.1338 0.424402

#END

data_XXV_List1_98_Price_A6816
_database_code_CSD               UNKNWN
_symmetry_cell_setting           triclinic
_symmetry_space_group_name_H-M   'P -1'
_symmetry_Int_Tables_number      2
loop_
_symmetry_equiv_pos_site_id
_symmetry_equiv_pos_as_xyz
1 x,y,z
2 -x,-y,-z
_cell_length_a                   8.9382
_cell_length_b                   10.6523
_cell_length_c                   13.4916
_cell_angle_alpha                64.9795
_cell_angle_beta                 95.9165
_cell_angle_gamma                84.9381
_cell_volume                     1145.37
loop_
_atom_site_label
_atom_site_type_symbol
_atom_site_fract_x
_atom_site_fract_y
_atom_site_fract_z
C1 C 0.0744412 0.229554 0.509942
C2 C 0.23131 0.229826 0.51949
C3 C 0.311451 0.187505 0.453418
C4 C 0.241826 0.146106 0.377665
C5 C 0.085773 0.147095 0.370548
C6 C 0.00094335 0.184896 0.43694
C7 C -0.0092152 0.271537 0.583853
N1 N 0.477296 0.185239 0.465025
N2 N 0.00780877 0.101909 0.292606
O1 O -0.132284 0.208177 0.607989
O2 O 0.0343224 0.350076 0.620327
O3 O 0.534087 0.229894 0.527377
O4 O 0.545906 0.139251 0.411091
O5 O 0.0779018 0.0933122 0.222335
O6 O -0.121969 0.0778612 0.303025
H1 H 0.28924 0.263315 0.576803
H2 H 0.306657 0.114377 0.326364
H3 H -0.120106 0.17992 0.431005
H4 H -0.183478 0.237003 0.656739
C8 C 0.597925 0.233063 0.768509
C9 C 0.610964 0.087208 0.815676
C10 C 0.488172 0.0197431 0.854205
C11 C 0.348207 0.0958298 0.84654
C12 C 0.336419 0.241684 0.798836
C13 C 0.458682 0.311436 0.760948
C14 C 0.441706 0.469821 0.706379
C15 C 0.660624 0.499641 0.810592
C16 C 0.610369 0.590148 0.854819
C17 C 0.677747 0.572711 0.958121
C18 C 0.797839 0.464659 1.02048
C19 C 0.847048 0.375275 0.975226
C20 C 0.779612 0.389755 0.872171
C21 C 0.836323 0.291624 0.824892
C22 C 0.684004 0.446799 0.657725
C23 C 0.214587 0.0245003 0.888851
C24 C 0.869721 0.443465 1.1333
N3 N 0.728169 0.298413 0.732446
N4 N 0.589396 0.519765 0.704254
H5 H 0.718613 0.0271938 0.82036
H6 H 0.500907 -0.0940522 0.890088
H7 H 0.228529 0.303493 0.791975
H8 H 0.372057 0.51301 0.750005
H9 H 0.383401 0.512228 0.620596
H10 H 0.519381 0.67621 0.805946
H11 H 0.637584 0.645121 0.990582
H12 H 0.940098 0.290034 1.0223
H13 H 0.944265 0.317322 0.794434
H14 H 0.859066 0.183597 0.889556
H15 H 0.787438 0.494704 0.639895
H16 H 0.620441 0.458041 0.579892
H17 H 0.111256 0.0703396 0.827216
H18 H 0.190276 0.0341808 0.96361
H19 H 0.235701 -0.0873582 0.909941
H20 H 0.989174 0.396152 1.15212
H21 H 0.81112 0.373953 1.1983
H22 H 0.865016 0.542755 1.13984

#END

data_XXV_List1_99_Price_A2264
_database_code_CSD               UNKNWN
_symmetry_cell_setting           monoclinic
_symmetry_space_group_name_H-M   'P 21/n'
_symmetry_Int_Tables_number      14
loop_
_symmetry_equiv_pos_site_id
_symmetry_equiv_pos_as_xyz
1 x,y,z
2 1/2-x,1/2+y,1/2-z
3 -x,-y,-z
4 1/2+x,1/2-y,1/2+z
_cell_length_a                   16.6669
_cell_length_b                   8.5379
_cell_length_c                   16.4782
_cell_angle_alpha                90
_cell_angle_beta                 84.7317
_cell_angle_gamma                90
_cell_volume                     2334.95
loop_
_atom_site_label
_atom_site_type_symbol
_atom_site_fract_x
_atom_site_fract_y
_atom_site_fract_z
C1 C 0.696312 0.710009 0.448393
C2 C 0.69193 0.554047 0.42385
C3 C 0.640332 0.453333 0.46944
C4 C 0.592123 0.502172 0.537944
C5 C 0.598348 0.657866 0.560529
C6 C 0.650631 0.762386 0.518341
C7 C 0.753149 0.815342 0.39923
N1 N 0.636204 0.288397 0.444299
N2 N 0.550042 0.711721 0.634266
O1 O 0.767835 0.948638 0.438134
O2 O 0.783946 0.781651 0.332229
O3 O 0.680876 0.247511 0.385432
O4 O 0.588478 0.204333 0.484301
O5 O 0.489112 0.637969 0.65557
O6 O 0.573722 0.827899 0.667885
H1 H 0.72817 0.512812 0.370033
H2 H 0.551335 0.422161 0.572087
H3 H 0.655142 0.881942 0.539643
H4 H 0.806569 1.01014 0.403839
C8 C 0.500913 0.70948 0.257529
C9 C 0.439265 0.776621 0.309354
C10 C 0.360274 0.725154 0.30871
C11 C 0.340419 0.60398 0.256917
C12 C 0.40242 0.538626 0.205084
C13 C 0.481999 0.590115 0.20382
C14 C 0.547936 0.518955 0.145725
C15 C 0.615683 0.752888 0.0918337
C16 C 0.620863 0.741467 0.00689477
C17 C 0.615457 0.874042 -0.0411086
C18 C 0.605454 1.02281 -0.00585829
C19 C 0.599952 1.03282 0.0789387
C20 C 0.604038 0.900852 0.12842
C21 C 0.597245 0.915202 0.220571
C22 C 0.639238 0.651382 0.221877
C23 C 0.25538 0.54447 0.257793
C24 C 0.602176 1.16697 -0.05795
N3 N 0.58169 0.763089 0.259564
N4 N 0.62159 0.613722 0.139166
H5 H 0.454347 0.86842 0.351135
H6 H 0.313239 0.778794 0.349767
H7 H 0.388219 0.445873 0.163179
H8 H 0.526965 0.505755 0.0850308
H9 H 0.563553 0.401204 0.166148
H10 H 0.630334 0.626745 -0.0210761
H11 H 0.619852 0.862195 -0.107133
H12 H 0.590934 1.14718 0.107863
H13 H 0.653127 0.962821 0.241288
H14 H 0.548686 0.996168 0.241272
H15 H 0.699697 0.701875 0.2208
H16 H 0.637388 0.543233 0.257666
H17 H 0.246427 0.438577 0.295331
H18 H 0.240334 0.514242 0.196367
H19 H 0.211791 0.631913 0.282719
H20 H 0.56327 1.25708 -0.0277932
H21 H 0.579157 1.13998 -0.11651
H22 H 0.662247 1.2188 -0.0711267

#END

data_XXV_List1_100_Price_A125
_database_code_CSD               UNKNWN
_symmetry_cell_setting           triclinic
_symmetry_space_group_name_H-M   'P -1'
_symmetry_Int_Tables_number      2
loop_
_symmetry_equiv_pos_site_id
_symmetry_equiv_pos_as_xyz
1 x,y,z
2 -x,-y,-z
_cell_length_a                   16.3653
_cell_length_b                   7.7948
_cell_length_c                   12.014
_cell_angle_alpha                116.513
_cell_angle_beta                 97.573
_cell_angle_gamma                117.994
_cell_volume                     1092.11
loop_
_atom_site_label
_atom_site_type_symbol
_atom_site_fract_x
_atom_site_fract_y
_atom_site_fract_z
C1 C 0.118353 0.976055 0.82985
C2 C 0.107467 0.987599 0.945753
C3 C 0.187751 1.18043 1.07522
C4 C 0.278691 1.36282 1.09377
C5 C 0.286167 1.34547 0.976032
C6 C 0.208454 1.1561 0.844202
C7 C 0.0303133 0.76886 0.692287
N1 N 0.177462 1.19321 1.19797
N2 N 0.382637 1.53656 0.994554
O1 O 0.0406934 0.790113 0.589531
O2 O -0.0448515 0.602559 0.677359
O3 O 0.0939959 1.04313 1.18062
O4 O 0.253018 1.35357 1.30827
O5 O 0.440861 1.71897 1.11078
O6 O 0.396796 1.49931 0.891542
H1 H 0.0373135 0.847313 0.934204
H2 H 0.34077 1.51234 1.19554
H3 H 0.218321 1.15006 0.75535
H4 H -0.0242112 0.668073 0.507443
C8 C 0.341074 0.558053 0.6357
C9 C 0.440005 0.619268 0.661336
C10 C 0.45629 0.445533 0.620451
C11 C 0.374152 0.205034 0.552328
C12 C 0.275966 0.146292 0.527373
C13 C 0.258124 0.318998 0.56971
C14 C 0.149939 0.248461 0.537117
C15 C 0.165851 0.539892 0.748323
C16 C 0.0864333 0.419977 0.777452
C17 C 0.102159 0.499048 0.912436
C18 C 0.197612 0.701813 1.02317
C19 C 0.276001 0.819979 0.99278
C20 C 0.262233 0.741074 0.857435
C21 C 0.349002 0.873532 0.827867
C22 C 0.222354 0.64074 0.599788
C23 C 0.392876 0.0184866 0.508982
C24 C 0.215091 0.786842 1.16955
N3 N 0.326287 0.740004 0.681939
N4 N 0.147047 0.453514 0.608043
H5 H 0.503623 0.805247 0.712254
H6 H 0.533745 0.496334 0.640429
H7 H 0.211028 -0.0397684 0.474629
H8 H 0.10868 0.126566 0.564328
H9 H 0.107375 0.151356 0.425461
H10 H 0.0115163 0.265769 0.69222
H11 H 0.0390435 0.403834 0.932712
H12 H 0.351083 0.977777 1.0771
H13 H 0.364571 1.04584 0.859755
H14 H 0.419737 0.913062 0.887686
H15 H 0.21272 0.783306 0.637573
H16 H 0.20879 0.564997 0.491824
H17 H 0.32074 -0.161836 0.444971
H18 H 0.435409 0.0403124 0.59877
H19 H 0.438221 0.0298409 0.449584
H20 H 0.286143 0.967662 1.24323
H21 H 0.22079 0.6702 1.19231
H22 H 0.151889 0.788432 1.18945

#END
